# Supplementary material for: Musical improvisation enhances interpersonal coordination in subsequent conversation: Motor and speech evidence
Source: PLoS One. 2021 Apr 15;16(4):e0250166. doi: 10.1371/journal.pone.0250166 (PMC8049323; doi:10.1371/journal.pone.0250166)
Supplement: S2 File — (ZIP) [file pone.0250166.s005.zip › MI condition/EDITED_PC 206 T2.csv]

Format Version	1.21	Take Name	PC 206 T2	Capture Frame Rate	180.000000	Export Frame Rate	120.000000	Capture Start Time	2018-06-14 02.38.32 PM	Total Frames in Take	95791	Total Exported Frames	63861	Rotation Type	Quaternion	Length Units	Meters	Coordinate Space	Global
		Marker	Marker	Marker	Marker	Marker	Marker	Marker	Marker	Marker	Marker	Marker	Marker	Marker	Marker	Marker	Marker	Marker	Marker	Marker	Marker	Marker	Marker	Marker	Marker	Marker	Marker	Marker	Marker	Marker	Marker	Marker	Marker	Marker	Marker	Marker	Marker	Marker	Marker	Marker	Marker	Marker	Marker	Marker	Marker	Marker	Marker	Marker	Marker
		Unlabeled:5000	Unlabeled:5000	Unlabeled:5000	Unlabeled:5001	Unlabeled:5001	Unlabeled:5001	Unlabeled:5002	Unlabeled:5002	Unlabeled:5002	Unlabeled:5003	Unlabeled:5003	Unlabeled:5003	Unlabeled:5004	Unlabeled:5004	Unlabeled:5004	Unlabeled:5005	Unlabeled:5005	Unlabeled:5005	Unlabeled:5006	Unlabeled:5006	Unlabeled:5006	Unlabeled:5007	Unlabeled:5007	Unlabeled:5007	Unlabeled:5008	Unlabeled:5008	Unlabeled:5008	Unlabeled:5009	Unlabeled:5009	Unlabeled:5009	Unlabeled:5010	Unlabeled:5010	Unlabeled:5010	Unlabeled:5011	Unlabeled:5011	Unlabeled:5011	Unlabeled:5012	Unlabeled:5012	Unlabeled:5012	Unlabeled:5013	Unlabeled:5013	Unlabeled:5013	Unlabeled:5014	Unlabeled:5014	Unlabeled:5014	Unlabeled:5015	Unlabeled:5015	Unlabeled:5015
		8392B20CF49E35701388	8392B20CF49E35701388	8392B20CF49E35701388	8392B20CF49E35701389	8392B20CF49E35701389	8392B20CF49E35701389	8392B20CF49E3570138A	8392B20CF49E3570138A	8392B20CF49E3570138A	8392B20CF49E3570138B	8392B20CF49E3570138B	8392B20CF49E3570138B	8392B20CF49E3570138C	8392B20CF49E3570138C	8392B20CF49E3570138C	8392B20CF49E3570138D	8392B20CF49E3570138D	8392B20CF49E3570138D	8392B20CF49E3570138E	8392B20CF49E3570138E	8392B20CF49E3570138E	8392B20CF49E3570138F	8392B20CF49E3570138F	8392B20CF49E3570138F	8392B20CF49E35701390	8392B20CF49E35701390	8392B20CF49E35701390	8392B20CF49E35701391	8392B20CF49E35701391	8392B20CF49E35701391	8392B20CF49E35701392	8392B20CF49E35701392	8392B20CF49E35701392	8392B20CF49E35701393	8392B20CF49E35701393	8392B20CF49E35701393	8392B20CF49E35701394	8392B20CF49E35701394	8392B20CF49E35701394	8392B20CF49E35701395	8392B20CF49E35701395	8392B20CF49E35701395	8392B20CF49E35701396	8392B20CF49E35701396	8392B20CF49E35701396	8392B20CF49E35701397	8392B20CF49E35701397	8392B20CF49E35701397
		Position	Position	Position	Position	Position	Position	Position	Position	Position	Position	Position	Position	Position	Position	Position	Position	Position	Position	Position	Position	Position	Position	Position	Position	Position	Position	Position	Position	Position	Position	Position	Position	Position	Position	Position	Position	Position	Position	Position	Position	Position	Position	Position	Position	Position	Position	Position	Position
Frame	Time	X	Y	Z	X	Y	Z	X	Y	Z	X	Y	Z	X	Y	Z	X	Y	Z	X	Y	Z	X	Y	Z	X	Y	Z	X	Y	Z	X	Y	Z	X	Y	Z	X	Y	Z	X	Y	Z	X	Y	Z	X	Y	Z
14408	120.066667	-0.794997	0.613024	-0.021228	-0.787848	0.609950	0.133001	-0.723587	0.887069	-0.034202	-0.719019	0.873206	0.143389				-0.586848	1.083457	0.161515	-0.556947	1.034745	0.133966	-0.589336	0.701641	-0.190816	-0.563870	0.692867	0.277615	-0.336579	0.589418	0.073987	-0.363136	0.548862	-0.040632				-0.139837	0.088970	-0.171314							0.383470	0.071076	0.010786
14409	120.075000	-0.794964	0.612996	-0.021292	-0.788056	0.609911	0.133019	-0.723493	0.886977	-0.034125	-0.719126	0.873164	0.143443				-0.586625	1.083584	0.161736	-0.556731	1.034827	0.134188	-0.589356	0.701706	-0.190823	-0.563961	0.692783	0.277600	-0.336617	0.589422	0.073929	-0.363155	0.548864	-0.040672				-0.139761	0.088839	-0.171298							0.383361	0.070953	0.010655
14410	120.083333	-0.794932	0.612960	-0.021356	-0.788092	0.609888	0.132989	-0.723671	0.887086	-0.034130	-0.719229	0.873117	0.143476				-0.586419	1.083701	0.161935	-0.556534	1.034902	0.134397	-0.589361	0.701769	-0.190828	-0.564047	0.692711	0.277589	-0.336690	0.589425	0.073883	-0.363177	0.548870	-0.040711				-0.139662	0.088734	-0.171306							0.383250	0.070858	0.010505
14411	120.091667	-0.794995	0.612975	-0.021356	-0.788038	0.609867	0.132950	-0.723649	0.887036	-0.034094	-0.719308	0.873089	0.143493				-0.586168	1.083695	0.162065	-0.556346	1.034937	0.134596	-0.589373	0.701807	-0.190849	-0.564123	0.692660	0.277572	-0.336721	0.589444	0.073857	-0.363204	0.548871	-0.040744				-0.139565	0.088570	-0.171287							0.383171	0.070730	0.010441
14412	120.100000	-0.794970	0.612936	-0.021408	-0.788159	0.609832	0.132961	-0.723763	0.887078	-0.034108	-0.719391	0.873073	0.143504				-0.585983	1.083798	0.162287	-0.556138	1.034918	0.134771	-0.589375	0.701844	-0.190866	-0.564182	0.692622	0.277549	-0.336750	0.589454	0.073834	-0.363218	0.548866	-0.040745				-0.139441	0.088407	-0.171280							0.383063	0.070638	0.010361
14413	120.108333	-0.794990	0.612918	-0.021431	-0.788181	0.609808	0.132934	-0.723747	0.887016	-0.034098	-0.719488	0.873066	0.143503				-0.585744	1.083658	0.162376	-0.555880	1.034842	0.134898	-0.589382	0.701839	-0.190893	-0.564236	0.692608	0.277531	-0.336752	0.589489	0.073839	-0.363233	0.548867	-0.040763				-0.139299	0.088238	-0.171289							0.382950	0.070553	0.010294
14414	120.116667	-0.795015	0.612896	-0.021453	-0.788215	0.609786	0.132929	-0.723727	0.886951	-0.034100	-0.719588	0.873062	0.143489				-0.585454	1.083427	0.162460	-0.555588	1.034694	0.134953	-0.589366	0.701859	-0.190895	-0.564275	0.692611	0.277513	-0.336793	0.589472	0.073811	-0.363251	0.548861	-0.040760				-0.139177	0.087994	-0.171269							0.382849	0.070436	0.010176
14415	120.125000	-0.795039	0.612873	-0.021471	-0.788247	0.609774	0.132911	-0.723785	0.886918	-0.034140	-0.719625	0.873051	0.143417				-0.585193	1.083165	0.162598	-0.555254	1.034478	0.134959	-0.589363	0.701830	-0.190913	-0.564314	0.692638	0.277488	-0.336816	0.589478	0.073809	-0.363257	0.548850	-0.040750				-0.139050	0.087711	-0.171247							0.382721	0.070354	0.010044
14416	120.133333	-0.795155	0.612901	-0.021436	-0.788251	0.609759	0.132890	-0.723830	0.886892	-0.034193	-0.719702	0.873057	0.143358				-0.584902	1.082838	0.162709	-0.554906	1.034220	0.134912	-0.589361	0.701789	-0.190935	-0.564348	0.692680	0.277462	-0.336835	0.589475	0.073810	-0.363266	0.548837	-0.040735				-0.138901	0.087455	-0.171256							0.382612	0.070231	0.009930
14417	120.141667	-0.795085	0.612828	-0.021504	-0.788277	0.609760	0.132883	-0.723876	0.886862	-0.034260	-0.719813	0.873080	0.143313				-0.584594	1.082419	0.162805	-0.554567	1.033917	0.134841	-0.589375	0.701719	-0.190959	-0.564381	0.692739	0.277437	-0.336834	0.589495	0.073835	-0.363261	0.548821	-0.040714				-0.138783	0.087193	-0.171222							0.382477	0.070112	0.009798
14418	120.150000	-0.795107	0.612808	-0.021518	-0.788305	0.609758	0.132874	-0.723919	0.886828	-0.034333	-0.719880	0.873103	0.143234				-0.584274	1.081845	0.162831	-0.554223	1.033524	0.134732	-0.589382	0.701645	-0.190982	-0.564415	0.692812	0.277424	-0.336875	0.589477	0.073842	-0.363254	0.548800	-0.040679				-0.138655	0.086956	-0.171196							0.382362	0.069983	0.009674
14419	120.158333	-0.795123	0.612783	-0.021526	-0.788320	0.609758	0.132870	-0.723957	0.886792	-0.034414	-0.719939	0.873135	0.143158				-0.583939	1.081275	0.162894	-0.553861	1.033047	0.134581	-0.589402	0.701550	-0.190998	-0.564451	0.692890	0.277412	-0.336897	0.589477	0.073873	-0.363249	0.548781	-0.040635				-0.138531	0.086722	-0.171163							0.382258	0.069849	0.009570
14420	120.166667	-0.795135	0.612771	-0.021539	-0.788317	0.609760	0.132859	-0.723993	0.886755	-0.034492	-0.719989	0.873175	0.143078				-0.583611	1.080573	0.162969	-0.553471	1.032533	0.134401	-0.589431	0.701441	-0.191024	-0.564483	0.692979	0.277400	-0.336923	0.589474	0.073916	-0.363238	0.548781	-0.040604				-0.138419	0.086522	-0.171127							0.382694	0.068291	0.010480
14421	120.175000	-0.795146	0.612759	-0.021539	-0.788328	0.609768	0.132860	-0.724024	0.886711	-0.034580	-0.719985	0.873207	0.142987				-0.583226	1.079737	0.163057	-0.553019	1.031918	0.134148	-0.589461	0.701313	-0.191048	-0.564515	0.693077	0.277380	-0.337012	0.589474	0.073973	-0.363220	0.548759	-0.040534				-0.138313	0.086412	-0.171134							0.382588	0.068191	0.010374
14422	120.183333	-0.795155	0.612749	-0.021540	-0.788347	0.609781	0.132868	-0.724046	0.886668	-0.034657	-0.720050	0.873276	0.142885				-0.582749	1.078735	0.163092	-0.552518	1.031252	0.133868	-0.589498	0.701179	-0.191086	-0.564545	0.693186	0.277363	-0.337034	0.589470	0.074025	-0.363210	0.548762	-0.040490				-0.138227	0.086355	-0.171140							0.382463	0.068097	0.010245
14423	120.191667	-0.795159	0.612745	-0.021537	-0.788356	0.609783	0.132865	-0.724061	0.886618	-0.034757	-0.720014	0.873326	0.142765				-0.582229	1.077908	0.163233	-0.551950	1.030537	0.133482	-0.589535	0.701033	-0.191121	-0.564566	0.693302	0.277334	-0.337057	0.589475	0.074070	-0.363192	0.548759	-0.040428				-0.138181	0.086293	-0.171098							0.382332	0.068046	0.010137
14424	120.200000	-0.795157	0.612743	-0.021531	-0.788353	0.609785	0.132857	-0.724073	0.886570	-0.034855	-0.720013	0.873387	0.142660				-0.581708	1.076713	0.163190	-0.551364	1.029830	0.133051	-0.589568	0.700869	-0.191169	-0.564583	0.693423	0.277300	-0.337011	0.589533	0.074158	-0.363174	0.548756	-0.040388				-0.138122	0.086241	-0.171064							0.382202	0.067975	0.010058
14425	120.208333	-0.795158	0.612737	-0.021533	-0.788362	0.609801	0.132852	-0.724082	0.886521	-0.034960	-0.719991	0.873455	0.142550				-0.581190	1.075757	0.163297	-0.550801	1.029140	0.132592	-0.589614	0.700695	-0.191222	-0.564594	0.693554	0.277270	-0.337109	0.589514	0.074190	-0.363158	0.548743	-0.040333				-0.138059	0.086161	-0.171023							0.382130	0.067781	0.009881
14426	120.216667	-0.795164	0.612727	-0.021529	-0.788389	0.609809	0.132857	-0.724093	0.886468	-0.035075	-0.719914	0.873526	0.142416				-0.580501	1.074866	0.163352	-0.550260	1.028498	0.132168	-0.589646	0.700528	-0.191268	-0.564598	0.693683	0.277230	-0.337127	0.589540	0.074250	-0.363144	0.548733	-0.040285				-0.138006	0.086043	-0.170965							0.382008	0.067686	0.009755
14427	120.225000	-0.795169	0.612717	-0.021525	-0.788383	0.609818	0.132850	-0.724108	0.886419	-0.035192	-0.719901	0.873592	0.142315				-0.580130	1.073920	0.163443	-0.549782	1.027908	0.131774	-0.589675	0.700355	-0.191325	-0.564592	0.693823	0.277198	-0.337148	0.589536	0.074281	-0.363133	0.548713	-0.040241				-0.137954	0.085896	-0.170908							0.381891	0.067567	0.009644
14428	120.233333	-0.795178	0.612702	-0.021522	-0.788399	0.609837	0.132856	-0.724129	0.886369	-0.035319	-0.719887	0.873659	0.142210				-0.579612	1.073120	0.163449	-0.549335	1.027375	0.131401	-0.589706	0.700175	-0.191376	-0.564577	0.693965	0.277156	-0.337303	0.589708	0.074323	-0.363108	0.548694	-0.040193				-0.137885	0.085738	-0.170845							0.381761	0.067471	0.009518
14429	120.241667	-0.795195	0.612690	-0.021514	-0.788390	0.609858	0.132855	-0.724148	0.886308	-0.035460	-0.719791	0.873739	0.142064				-0.579038	1.072427	0.163481	-0.548941	1.026789	0.130976	-0.589732	0.699998	-0.191432	-0.564547	0.694116	0.277113	-0.337315	0.589701	0.074360	-0.363095	0.548679	-0.040153				-0.137863	0.085510	-0.170702							0.381635	0.067358	0.009407
14430	120.250000	-0.795216	0.612675	-0.021502	-0.788412	0.609877	0.132874	-0.724174	0.886245	-0.035607	-0.719747	0.873813	0.141943				-0.578579	1.071792	0.163558	-0.548489	1.026350	0.130616	-0.589753	0.699824	-0.191494	-0.564503	0.694270	0.277058	-0.337317	0.589693	0.074390	-0.363079	0.548655	-0.040102				-0.137797	0.085358	-0.170615							0.381503	0.067260	0.009303
14431	120.258333	-0.795245	0.612657	-0.021486	-0.788390	0.609890	0.132875	-0.724208	0.886189	-0.035745	-0.719705	0.873878	0.141816				-0.578074	1.071265	0.163572	-0.548137	1.026000	0.130286	-0.589766	0.699644	-0.191562	-0.564445	0.694425	0.276983	-0.337306	0.589669	0.074410	-0.363059	0.548637	-0.040081				-0.139404	0.082326	-0.168358							0.381384	0.067133	0.009173
14432	120.266667	-0.795248	0.612648	-0.021481	-0.788398	0.609917	0.132891	-0.724241	0.886129	-0.035890	-0.719661	0.873943	0.141682				-0.577657	1.070706	0.163515	-0.547710	1.025972	0.130093	-0.589782	0.699471	-0.191636	-0.564369	0.694586	0.276898	-0.337162	0.589430	0.074383	-0.363041	0.548607	-0.040058				-0.139336	0.082212	-0.168268							0.381241	0.067010	0.009047
14433	120.275000	-0.795219	0.612602	-0.021495	-0.788390	0.609939	0.132891	-0.724272	0.886070	-0.036025	-0.719589	0.874003	0.141539				-0.577258	1.070279	0.163423	-0.547477	1.025660	0.129706	-0.589797	0.699305	-0.191721	-0.564276	0.694733	0.276805	-0.337124	0.589438	0.074405							-0.138384	0.083592	-0.169321							0.381088	0.066887	0.008916
14434	120.283333	-0.795368	0.612665	-0.021406	-0.788371	0.609946	0.132887	-0.724313	0.885999	-0.036159	-0.719512	0.874063	0.141400				-0.577025	1.069876	0.163317	-0.547286	1.025385	0.129322	-0.589820	0.699143	-0.191804	-0.564173	0.694881	0.276714	-0.337093	0.589408	0.074379							-0.137454	0.084961	-0.170383							0.380942	0.066729	0.008802
14435	120.291667	-0.795229	0.612566	-0.021484	-0.788353	0.609972	0.132879	-0.724336	0.885946	-0.036282	-0.719446	0.874125	0.141273				-0.576736	1.069560	0.163145	-0.547142	1.025161	0.128939	-0.589850	0.698981	-0.191904	-0.564066	0.695029	0.276627	-0.337066	0.589382	0.074338	-0.363038	0.548548	-0.040146				-0.137422	0.084824	-0.170301							0.380761	0.066627	0.008670
14436	120.300000	-0.795273	0.612576	-0.021461	-0.788354	0.609999	0.132878	-0.724358	0.885896	-0.036407	-0.719372	0.874183	0.141132				-0.576579	1.069209	0.162964	-0.547047	1.024985	0.128557	-0.589879	0.698829	-0.191992	-0.563959	0.695164	0.276542	-0.337035	0.589357	0.074292	-0.363039	0.548525	-0.040184				-0.139077	0.081789	-0.168056							0.380610	0.066466	0.008497
14437	120.308333	-0.795384	0.612600	-0.021401	-0.788348	0.610018	0.132863	-0.724382	0.885853	-0.036544	-0.719352	0.874278	0.141040				-0.576479	1.069012	0.162765	-0.546996	1.024857	0.128195	-0.589929	0.698672	-0.192111	-0.563859	0.695293	0.276456	-0.337025	0.589297	0.074198	-0.363048	0.548512	-0.040240				-0.137352	0.084622	-0.170182							0.380397	0.066366	0.008374
14438	120.316667	-0.795395	0.612571	-0.021407	-0.788321	0.610045	0.132840	-0.724382	0.885794	-0.036703	-0.719283	0.874338	0.140909				-0.576415	1.068875	0.162545	-0.547089	1.024476	0.127732	-0.589985	0.698513	-0.192224	-0.563764	0.695416	0.276370	-0.337005	0.589280	0.074133	-0.363051	0.548501	-0.040288				-0.137320	0.084557	-0.170139							0.380209	0.066201	0.008231
14439	120.325000	-0.795275	0.612485	-0.021496	-0.788324	0.610082	0.132826	-0.724401	0.885751	-0.036846	-0.719210	0.874397	0.140766				-0.576362	1.068856	0.162283	-0.546988	1.024711	0.127506	-0.590055	0.698347	-0.192343	-0.563677	0.695548	0.276269	-0.336935	0.589292	0.074070	-0.363064	0.548485	-0.040350				-0.137266	0.084502	-0.170092							0.380055	0.065979	0.008007
14440	120.333333	-0.795325	0.612484	-0.021478	-0.788311	0.610110	0.132795	-0.724413	0.885701	-0.037024	-0.719103	0.874442	0.140592				-0.576329	1.068895	0.162029	-0.547035	1.024696	0.127170	-0.590130	0.698182	-0.192466	-0.563591	0.695669	0.276163	-0.336931	0.589293	0.074000	-0.363077	0.548474	-0.040418				-0.138920	0.081482	-0.167866							0.379851	0.065764	0.007841
14441	120.341667	-0.795409	0.612455	-0.021472	-0.788298	0.610129	0.132760	-0.724430	0.885639	-0.037197	-0.719049	0.874503	0.140445				-0.576507	1.068846	0.161714	-0.547120	1.024723	0.126851	-0.590210	0.698017	-0.192597	-0.563516	0.695790	0.276045	-0.336931	0.589292	0.073918	-0.363091	0.548456	-0.040495				-0.138032	0.082812	-0.168898							0.379633	0.065533	0.007636
14442	120.350000	-0.795368	0.612362	-0.021540	-0.788263	0.610182	0.132712	-0.724447	0.885574	-0.037367	-0.718998	0.874553	0.140280				-0.576645	1.068938	0.161371	-0.547374	1.024491	0.126371	-0.590307	0.697832	-0.192747	-0.563444	0.695904	0.275923	-0.336926	0.589286	0.073826	-0.363107	0.548463	-0.040608				-0.137160	0.084146	-0.169933							0.379324	0.065362	0.007449
14443	120.358333	-0.795397	0.612322	-0.021565	-0.788268	0.610210	0.132676	-0.724466	0.885507	-0.037551	-0.718969	0.874588	0.140115				-0.576786	1.069070	0.160957	-0.547434	1.024899	0.126188	-0.590385	0.697650	-0.192890	-0.563377	0.696003	0.275778	-0.336925	0.589278	0.073718	-0.363125	0.548438	-0.040718				-0.138771	0.081104	-0.167703							0.379129	0.065058	0.007158
14444	120.366667	-0.795427	0.612271	-0.021591	-0.788271	0.610206	0.132631	-0.724492	0.885434	-0.037746	-0.718954	0.874618	0.139946				-0.576985	1.069260	0.160496	-0.547627	1.025030	0.125857	-0.590456	0.697491	-0.193010	-0.563315	0.696100	0.275637	-0.336917	0.589259	0.073608	-0.363140	0.548429	-0.040823				-0.138699	0.080981	-0.167645							0.378789	0.064820	0.006968
14445	120.375000	-0.795509	0.612259	-0.021580	-0.788246	0.610237	0.132579	-0.724522	0.885367	-0.037933	-0.718945	0.874642	0.139779				-0.577194	1.069483	0.160052	-0.547905	1.025024	0.125426	-0.590520	0.697321	-0.193142	-0.563259	0.696186	0.275495	-0.336910	0.589241	0.073495	-0.363151	0.548410	-0.040932				-0.138593	0.080816	-0.167557							0.378566	0.064498	0.006700
14446	120.383333	-0.795476	0.612180	-0.021651	-0.788246	0.610250	0.132536	-0.724559	0.885303	-0.038120	-0.718953	0.874663	0.139609				-0.577414	1.069763	0.159539	-0.548063	1.025369	0.125168	-0.590580	0.697158	-0.193286	-0.563210	0.696272	0.275353	-0.336903	0.589224	0.073379	-0.363166	0.548401	-0.041037				-0.138495	0.080661	-0.167451							0.378301	0.064183	0.006425
14447	120.391667	-0.795497	0.612124	-0.021679	-0.788242	0.610266	0.132481	-0.724606	0.885237	-0.038314	-0.718958	0.874682	0.139412				-0.577574	1.070208	0.159057	-0.548288	1.025593	0.124808	-0.590624	0.697016	-0.193417	-0.563165	0.696348	0.275217	-0.336883	0.589209	0.073271	-0.363166	0.548379	-0.041138				-0.137573	0.082354	-0.168833							0.377988	0.063875	0.006142
14448	120.400000	-0.795639	0.612143	-0.021641	-0.788071	0.610285	0.132384	-0.724654	0.885176	-0.038505	-0.718983	0.874708	0.139229				-0.577970	1.070455	0.158469	-0.548517	1.025792	0.124477	-0.590670	0.696881	-0.193546	-0.563128	0.696421	0.275071	-0.336872	0.589197	0.073159	-0.363177	0.548362	-0.041233				-0.138235	0.081337	-0.168204							0.377690	0.063540	0.005876
14449	120.408333	-0.795605	0.612068	-0.021707	-0.788246	0.610288	0.132378	-0.724704	0.885101	-0.038704	-0.718994	0.874718	0.139024				-0.578241	1.070801	0.157915	-0.548812	1.025868	0.124040	-0.590714	0.696741	-0.193676	-0.563103	0.696490	0.274931	-0.336863	0.589182	0.073056	-0.363171	0.548358	-0.041342				-0.137465	0.082211	-0.168794							0.377392	0.063201	0.005578
14450	120.416667	-0.795571	0.611990	-0.021776	-0.788083	0.610313	0.132281	-0.724735	0.885025	-0.038915	-0.719052	0.874749	0.138844				-0.578542	1.071130	0.157302	-0.548983	1.026230	0.123752	-0.590744	0.696595	-0.193821	-0.563084	0.696561	0.274780	-0.336858	0.589170	0.072953	-0.363171	0.548350	-0.041447				-0.136681	0.083137	-0.169412							0.377085	0.062830	0.005304
14451	120.425000	-0.795721	0.611994	-0.021738	-0.788095	0.610323	0.132232	-0.724780	0.884959	-0.039117	-0.719040	0.874766	0.138613				-0.578738	1.071547	0.156706	-0.549216	1.026416	0.123397	-0.590817	0.696435	-0.193955	-0.563080	0.696632	0.274628	-0.336865	0.589139	0.072838	-0.363162	0.548343	-0.041547				-0.137353	0.082181	-0.168821							0.376773	0.062465	0.004978
14452	120.433333	-0.795751	0.611939	-0.021775	-0.788117	0.610332	0.132184	-0.724821	0.884891	-0.039327	-0.719028	0.874783	0.138372				-0.579018	1.071840	0.156094	-0.549466	1.026593	0.122984	-0.590864	0.696275	-0.194100	-0.563091	0.696716	0.274478	-0.336870	0.589155	0.072768	-0.363166	0.548352	-0.041650				-0.136637	0.083029	-0.169381							0.376432	0.062123	0.004638
14453	120.441667	-0.795680	0.611844	-0.021876	-0.788309	0.610320	0.132181	-0.724860	0.884808	-0.039536	-0.719117	0.874873	0.138212				-0.579446	1.072057	0.155488	-0.549803	1.026528	0.122444	-0.590934	0.696104	-0.194232	-0.563113	0.696796	0.274327	-0.336856	0.589154	0.072694	-0.363161	0.548357	-0.041756				-0.136632	0.082962	-0.169354							0.376055	0.061767	0.004338
14454	120.450000	-0.795843	0.611841	-0.021849	-0.788343	0.610316	0.132141	-0.724896	0.884727	-0.039751	-0.719146	0.874903	0.137988				-0.579744	1.072226	0.154825	-0.550074	1.026669	0.121989	-0.591012	0.695911	-0.194370	-0.563144	0.696879	0.274185	-0.336921	0.589113	0.072592	-0.363163	0.548381	-0.041847				-0.136622	0.082906	-0.169328							0.375762	0.061351	0.003995
14455	120.458333	-0.795899	0.611783	-0.021883	-0.788226	0.610334	0.132070	-0.724922	0.884637	-0.040001	-0.719156	0.874928	0.137760				-0.580082	1.072397	0.154152	-0.550282	1.026845	0.121557	-0.591096	0.695698	-0.194523	-0.563182	0.696971	0.274048	-0.336950	0.589116	0.072537	-0.363169	0.548397	-0.041927				-0.138391	0.080316	-0.167661							0.375380	0.060986	0.003660
14456	120.466667	-0.795951	0.611734	-0.021915	-0.788269	0.610330	0.132036	-0.724948	0.884527	-0.040252	-0.719157	0.874950	0.137516				-0.580423	1.072533	0.153539	-0.550598	1.026782	0.120968	-0.591181	0.695472	-0.194660	-0.563221	0.697065	0.273915	-0.336979	0.589120	0.072488	-0.363174	0.548404	-0.041991				-0.137942	0.081001	-0.168170							0.375008	0.060629	0.003303
14457	120.475000	-0.795944	0.611629	-0.021993	-0.788510	0.610305	0.132066	-0.724978	0.884399	-0.040506	-0.719241	0.875016	0.137334				-0.580746	1.072548	0.152785	-0.550839	1.026767	0.120415	-0.591282	0.695217	-0.194817	-0.563258	0.697175	0.273783	-0.337004	0.589109	0.072450	-0.363177	0.548404	-0.042044				-0.138313	0.080213	-0.167640							0.374637	0.060266	0.002958
14458	120.483333	-0.796068	0.611629	-0.021981	-0.788577	0.610297	0.132056	-0.725130	0.884352	-0.040822	-0.719225	0.875012	0.137066				-0.580957	1.072563	0.152072	-0.551069	1.026708	0.119848	-0.591382	0.694947	-0.194975	-0.563289	0.697300	0.273643	-0.337036	0.589098	0.072418	-0.363182	0.548385	-0.042083				-0.138720	0.079400	-0.167094							0.374276	0.059944	0.002669
14459	120.491667	-0.796168	0.611602	-0.022002	-0.788676	0.610277	0.132068	-0.725132	0.884185	-0.041110	-0.719254	0.875046	0.136833				-0.581359	1.072418	0.151387	-0.551285	1.026603	0.119198	-0.591495	0.694671	-0.195118	-0.563308	0.697448	0.273507	-0.337075	0.589077	0.072388	-0.363193	0.548371	-0.042139				-0.137807	0.080875	-0.168154							0.373965	0.059647	0.002298
14460	120.500000	-0.796162	0.611519	-0.022082	-0.788743	0.610263	0.132074	-0.725136	0.883995	-0.041403	-0.719277	0.875083	0.136590				-0.581763	1.072266	0.150663	-0.551501	1.026470	0.118543	-0.591592	0.694377	-0.195238	-0.563312	0.697614	0.273368	-0.337112	0.589043	0.072348	-0.363195	0.548333	-0.042177				-0.137758	0.080846	-0.168166							0.373628	0.059339	0.002019
14461	120.508333	-0.796224	0.611484	-0.022109	-0.788797	0.610230	0.132079	-0.725125	0.883793	-0.041725	-0.719266	0.875116	0.136305				-0.582072	1.072059	0.149923	-0.551723	1.026340	0.117886	-0.591692	0.694084	-0.195373	-0.563297	0.697812	0.273243	-0.337169	0.589009	0.072339	-0.363201	0.548277	-0.042198				-0.138200	0.080010	-0.167579							0.373361	0.058994	0.001677
14462	120.516667	-0.796290	0.611448	-0.022144	-0.788947	0.610214	0.132112	-0.725110	0.883596	-0.042062	-0.719253	0.875156	0.136014				-0.582393	1.071825	0.149180	-0.551972	1.026192	0.117207	-0.591793	0.693768	-0.195508	-0.563270	0.698045	0.273120	-0.337187	0.588954	0.072313	-0.363198	0.548216	-0.042223				-0.138603	0.079223	-0.167051							0.373057	0.058710	0.001392
14463	120.525000	-0.796354	0.611421	-0.022178	-0.788807	0.610174	0.132075	-0.725090	0.883391	-0.042411	-0.719263	0.875216	0.135737				-0.582737	1.071700	0.148448	-0.552203	1.026078	0.116558	-0.591850	0.693458	-0.195642	-0.563226	0.698304	0.273000	-0.337221	0.588902	0.072299	-0.363187	0.548140	-0.042223				-0.137722	0.080675	-0.168101							0.372755	0.058420	0.001076
14464	120.533333	-0.796415	0.611393	-0.022207	-0.789028	0.610180	0.132168	-0.725070	0.883179	-0.042786	-0.719266	0.875283	0.135431				-0.583083	1.071623	0.147787	-0.552461	1.025980	0.115908	-0.591883	0.693150	-0.195792	-0.563171	0.698586	0.272885	-0.337251	0.588850	0.072298	-0.363175	0.548068	-0.042228				-0.138560	0.079140	-0.167048							0.372462	0.058130	0.000786
14465	120.541667	-0.796479	0.611366	-0.022236	-0.789091	0.610199	0.132222	-0.725067	0.882990	-0.043171	-0.719300	0.875376	0.135156				-0.583438	1.071532	0.147072	-0.552747	1.025907	0.115259	-0.591897	0.692835	-0.195952	-0.563099	0.698878	0.272777	-0.337336	0.588784	0.072303	-0.363151	0.547988	-0.042211				-0.137685	0.080621	-0.168110							0.372210	0.057811	0.000451
14466	120.550000	-0.796541	0.611338	-0.022255	-0.788955	0.610223	0.132232	-0.725064	0.882804	-0.043566	-0.719287	0.875440	0.134832				-0.583805	1.071413	0.146322	-0.553064	1.025850	0.114599	-0.591871	0.692526	-0.196092	-0.563014	0.699201	0.272672	-0.337289	0.588737	0.072315	-0.363115	0.547910	-0.042183				-0.137664	0.080591	-0.168098							0.371937	0.057551	0.000203
14467	120.558333	-0.796641	0.611331	-0.022252	-0.789058	0.610290	0.132308	-0.725083	0.882627	-0.043963	-0.719300	0.875526	0.134509				-0.584184	1.071406	0.145611	-0.553411	1.025828	0.113952	-0.591814	0.692235	-0.196251	-0.562918	0.699535	0.272556	-0.337322	0.588673	0.072335	-0.363076	0.547838	-0.042149				-0.138102	0.079802	-0.167551							0.371724	0.057270	-0.000104
14468	120.566667	-0.796647	0.611282	-0.022306	-0.789177	0.610330	0.132377	-0.725080	0.882446	-0.044369	-0.719264	0.875601	0.134157				-0.584615	1.071506	0.144942	-0.553783	1.025827	0.113298	-0.591741	0.691930	-0.196436	-0.562817	0.699874	0.272427	-0.337286	0.588623	0.072363	-0.363028	0.547791	-0.042128				-0.137670	0.080505	-0.168070							0.371493	0.057016	-0.000380
14469	120.575000	-0.796691	0.611249	-0.022350	-0.789148	0.610395	0.132419	-0.725079	0.882280	-0.044786	-0.719263	0.875688	0.133838				-0.584980	1.071488	0.144150	-0.554180	1.025831	0.112633	-0.591655	0.691649	-0.196607	-0.562702	0.700219	0.272298	-0.337326	0.588567	0.072393	-0.362976	0.547727	-0.042084				-0.138069	0.079769	-0.167557							0.371292	0.056745	-0.000636
14470	120.583333	-0.796731	0.611217	-0.022398	-0.788983	0.610471	0.132394	-0.725098	0.882122	-0.045180	-0.719311	0.875811	0.133541				-0.585384	1.071624	0.143482	-0.554590	1.025867	0.111970	-0.591564	0.691365	-0.196807	-0.562580	0.700570	0.272160	-0.337300	0.588527	0.072433	-0.362929	0.547708	-0.042067				-0.138480	0.079021	-0.167030							0.371071	0.056538	-0.000821
14471	120.591667	-0.796735	0.611169	-0.022492	-0.788999	0.610514	0.132417	-0.725126	0.881964	-0.045571	-0.719255	0.875855	0.133173				-0.585794	1.071685	0.142695	-0.554995	1.025915	0.111290	-0.591473	0.691086	-0.197005	-0.562463	0.700914	0.272015	-0.337192	0.588510	0.072472	-0.362875	0.547673	-0.042024				-0.138465	0.079010	-0.167019							0.370893	0.056316	-0.001040
14472	120.600000	-0.796782	0.611167	-0.022545	-0.789019	0.610583	0.132427	-0.725158	0.881807	-0.045957	-0.719249	0.875938	0.132852				-0.586199	1.071812	0.141939	-0.555399	1.025972	0.110618	-0.591401	0.690811	-0.197187	-0.562346	0.701252	0.271878	-0.337147	0.588491	0.072500	-0.362814	0.547660	-0.041980				-0.138452	0.078999	-0.167008							0.370743	0.056115	-0.001265
14473	120.608333	-0.796738	0.611148	-0.022645	-0.788962	0.610654	0.132399	-0.725192	0.881657	-0.046334	-0.719223	0.876022	0.132521				-0.586571	1.071947	0.141214	-0.555796	1.026065	0.109961	-0.591312	0.690595	-0.197359	-0.562230	0.701612	0.271736	-0.337134	0.588494	0.072528	-0.362756	0.547655	-0.041935				-0.138030	0.079705	-0.167517							0.370597	0.055925	-0.001467
14474	120.616667	-0.796842	0.611203	-0.022661	-0.788804	0.610720	0.132337	-0.725242	0.881512	-0.046708	-0.719193	0.876099	0.132201				-0.586956	1.072092	0.140473	-0.556180	1.026161	0.109297	-0.591237	0.690371	-0.197522	-0.562127	0.701959	0.271597	-0.337056	0.588507	0.072554	-0.362703	0.547664	-0.041918				-0.138449	0.078947	-0.166995							0.370452	0.055764	-0.001627
14475	120.625000	-0.796730	0.611149	-0.022812	-0.788961	0.610784	0.132370	-0.725307	0.881376	-0.047062	-0.719232	0.876220	0.131956				-0.587292	1.072245	0.139709	-0.556553	1.026284	0.108646	-0.591189	0.690148	-0.197708	-0.562026	0.702303	0.271464	-0.337007	0.588520	0.072568	-0.362634	0.547665	-0.041900				-0.138436	0.078943	-0.166997							0.370364	0.055602	-0.001793
14476	120.633333	-0.796708	0.611158	-0.022902	-0.788935	0.610843	0.132334	-0.725375	0.881244	-0.047401	-0.719220	0.876294	0.131663				-0.587681	1.072475	0.138957	-0.556918	1.026451	0.108017	-0.591138	0.689945	-0.197881	-0.561925	0.702647	0.271312	-0.336962	0.588528	0.072576	-0.362568	0.547663	-0.041892				-0.138427	0.078931	-0.166992							0.370276	0.055459	-0.001949
14477	120.641667	-0.796725	0.611194	-0.022967	-0.788955	0.610910	0.132323	-0.725445	0.881114	-0.047738	-0.719159	0.876322	0.131351				-0.587932	1.072813	0.138245	-0.557285	1.026606	0.107383	-0.591102	0.689765	-0.198047	-0.561834	0.702973	0.271154	-0.336922	0.588536	0.072577	-0.362503	0.547677	-0.041916				-0.138010	0.079633	-0.167485							0.370501	0.055054	-0.001754
14478	120.650000	-0.796726	0.611178	-0.023066	-0.788918	0.610954	0.132278	-0.725511	0.880984	-0.048070	-0.719150	0.876381	0.131084				-0.588302	1.073085	0.137506	-0.557647	1.026809	0.106755	-0.591069	0.689602	-0.198217	-0.561743	0.703277	0.270991	-0.336850	0.588552	0.072582	-0.362431	0.547667	-0.041938				-0.138404	0.078913	-0.166971							0.370622	0.054717	-0.001557
14479	120.658333	-0.796647	0.611121	-0.023217	-0.788891	0.610992	0.132237	-0.725519	0.880820	-0.048355	-0.719168	0.876449	0.130831				-0.588737	1.073313	0.136764	-0.558008	1.027006	0.106165	-0.591044	0.689437	-0.198412	-0.561658	0.703567	0.270805	-0.336829	0.588547	0.072551	-0.362366	0.547673	-0.041995				-0.138375	0.078909	-0.166970							0.370356	0.054911	-0.001928
14480	120.666667	-0.796638	0.611102	-0.023330	-0.788848	0.611057	0.132178	-0.725507	0.880644	-0.048649	-0.719187	0.876510	0.130576				-0.589052	1.073686	0.136092	-0.558361	1.027249	0.105600	-0.591014	0.689290	-0.198606	-0.561574	0.703844	0.270626	-0.336810	0.588527	0.072505	-0.362305	0.547656	-0.042040				-0.138375	0.078898	-0.166954							0.370630	0.054554	-0.001705
14481	120.675000	-0.796566	0.611044	-0.023476	-0.788819	0.611095	0.132137	-0.725585	0.880530	-0.048959	-0.719097	0.876510	0.130243				-0.589389	1.074081	0.135423	-0.558657	1.027345	0.104759	-0.590986	0.689144	-0.198804	-0.561488	0.704091	0.270440	-0.336770	0.588528	0.072460	-0.362245	0.547653	-0.042101				-0.137555	0.080299	-0.167941							0.370607	0.054483	-0.001755
14482	120.683333	-0.796574	0.611027	-0.023585	-0.788742	0.611158	0.132057	-0.725668	0.880421	-0.049245	-0.719095	0.876552	0.129983				-0.589666	1.074465	0.134783	-0.559045	1.027814	0.104596	-0.590963	0.689005	-0.199023	-0.561409	0.704324	0.270243	-0.336731	0.588542	0.072406	-0.362192	0.547654	-0.042167				-0.138369	0.078847	-0.166925							0.370570	0.054450	-0.001804
14483	120.691667	-0.796581	0.611005	-0.023694	-0.788730	0.611268	0.132008	-0.725736	0.880334	-0.049524	-0.719120	0.876606	0.129747				-0.589894	1.074948	0.134168	-0.559356	1.028102	0.104143	-0.590948	0.688868	-0.199262	-0.561325	0.704536	0.270049	-0.336687	0.588560	0.072337	-0.362153	0.547669	-0.042251				-0.138362	0.078828	-0.166908							0.370534	0.054411	-0.001847
14484	120.700000	-0.796598	0.610983	-0.023797	-0.788693	0.611342	0.131953	-0.725804	0.880238	-0.049819	-0.719084	0.876629	0.129472				-0.590207	1.075285	0.133557	-0.559629	1.028388	0.103689	-0.590933	0.688745	-0.199487	-0.561244	0.704734	0.269854	-0.336648	0.588577	0.072261	-0.362119	0.547683	-0.042331				-0.138356	0.078823	-0.166903							0.370506	0.054377	-0.001888
14485	120.708333	-0.796606	0.610960	-0.023898	-0.788643	0.611399	0.131885	-0.725871	0.880162	-0.050100	-0.719102	0.876681	0.129253				-0.590430	1.075640	0.132958	-0.559845	1.028453	0.102896	-0.590923	0.688626	-0.199727	-0.561168	0.704899	0.269652	-0.336604	0.588593	0.072176	-0.362095	0.547709	-0.042425				-0.138354	0.078806	-0.166900							0.370167	0.054635	-0.002220
14486	120.716667	-0.796617	0.610939	-0.023997	-0.788599	0.611449	0.131823	-0.725938	0.880077	-0.050381	-0.719064	0.876692	0.128991				-0.590588	1.076127	0.132400	-0.560100	1.028715	0.102463	-0.590922	0.688499	-0.199968	-0.561092	0.705056	0.269450	-0.336564	0.588605	0.072084	-0.362078	0.547727	-0.042529				-0.138336	0.078822	-0.166905							0.369834	0.054892	-0.002552
14487	120.725000	-0.796626	0.610902	-0.024094	-0.788597	0.611506	0.131785	-0.725997	0.880004	-0.050666	-0.719014	0.876710	0.128736				-0.590921	1.076435	0.131822	-0.560431	1.029222	0.102426	-0.590942	0.688388	-0.200214	-0.561015	0.705194	0.269246	-0.336529	0.588622	0.071985	-0.362074	0.547764	-0.042653				-0.138333	0.078812	-0.166903							0.369819	0.054859	-0.002566
14488	120.733333	-0.796642	0.610871	-0.024186	-0.788569	0.611548	0.131731	-0.726059	0.879935	-0.050945	-0.719003	0.876743	0.128505				-0.591182	1.076810	0.131267	-0.560690	1.029487	0.102010	-0.590957	0.688282	-0.200443	-0.560946	0.705333	0.269041	-0.336491	0.588640	0.071882	-0.362071	0.547800	-0.042780				-0.138323	0.078820	-0.166901							0.369815	0.054850	-0.002574
14489	120.741667	-0.796660	0.610829	-0.024270	-0.788526	0.611581	0.131671	-0.726130	0.879872	-0.051211	-0.718994	0.876772	0.128282				-0.591402	1.077156	0.130712	-0.560931	1.029757	0.101592	-0.590972	0.688177	-0.200659	-0.560883	0.705477	0.268833	-0.336470	0.588639	0.071739	-0.362080	0.547827	-0.042913				-0.138310	0.078825	-0.166906							0.369798	0.054847	-0.002579
14490	120.750000	-0.796683	0.610769	-0.024361	-0.788342	0.611630	0.131580	-0.726190	0.879803	-0.051482	-0.718999	0.876821	0.128073				-0.591526	1.077630	0.130188	-0.561107	1.029830	0.100829	-0.591004	0.688058	-0.200872	-0.560826	0.705633	0.268629	-0.336443	0.588685	0.071647	-0.362094	0.547854	-0.043043				-0.138303	0.078827	-0.166911							0.370444	0.054284	-0.001957
14491	120.758333	-0.796759	0.610734	-0.024413	-0.788439	0.611656	0.131571	-0.726266	0.879736	-0.051739	-0.719023	0.876881	0.127878				-0.591858	1.077987	0.129669	-0.561331	1.030145	0.100452	-0.591033	0.687951	-0.201054	-0.560771	0.705787	0.268439	-0.336434	0.588654	0.071478	-0.362118	0.547865	-0.043172				-0.138311	0.078817	-0.166909							0.370103	0.054577	-0.002260
14492	120.766667	-0.796744	0.610633	-0.024523	-0.788517	0.611683	0.131542	-0.726350	0.879675	-0.051964	-0.719008	0.876901	0.127660				-0.592023	1.078433	0.129164	-0.561607	1.030684	0.100465	-0.591087	0.687845	-0.201226	-0.560723	0.705941	0.268252	-0.336432	0.588672	0.071350	-0.362147	0.547876	-0.043291				-0.138303	0.078822	-0.166919							0.370431	0.054298	-0.001929
14493	120.775000	-0.796838	0.610610	-0.024551	-0.788326	0.611728	0.131445	-0.726447	0.879616	-0.052173	-0.719028	0.876938	0.127475				-0.592139	1.078927	0.128670	-0.561841	1.031054	0.100116	-0.591157	0.687753	-0.201389	-0.560679	0.706079	0.268081	-0.336432	0.588679	0.071225	-0.362183	0.547901	-0.043414				-0.138310	0.078818	-0.166924							0.370099	0.054580	-0.002233
14494	120.783333	-0.796870	0.610539	-0.024633	-0.788317	0.611699	0.131379	-0.726538	0.879567	-0.052365	-0.719047	0.876965	0.127301				-0.592252	1.079463	0.128180	-0.562068	1.031422	0.099784	-0.591236	0.687660	-0.201536	-0.560638	0.706212	0.267897	-0.336441	0.588683	0.071101	-0.362230	0.547923	-0.043547				-0.138313	0.078817	-0.166929							0.370411	0.054318	-0.001912
14495	120.791667	-0.796966	0.610512	-0.024655	-0.788405	0.611755	0.131359	-0.726640	0.879525	-0.052530	-0.719071	0.876996	0.127147				-0.592412	1.079990	0.127701	-0.562239	1.031570	0.099120	-0.591347	0.687573	-0.201683	-0.560601	0.706322	0.267724	-0.336462	0.588689	0.070973	-0.362275	0.547945	-0.043657				-0.138307	0.078816	-0.166938							0.370414	0.054322	-0.001903
14496	120.800000	-0.796939	0.610417	-0.024725	-0.788313	0.611802	0.131289	-0.726744	0.879490	-0.052683	-0.719147	0.877015	0.127021				-0.592690	1.080457	0.127244	-0.562484	1.031955	0.098829	-0.591483	0.687473	-0.201844	-0.560568	0.706408	0.267566	-0.336477	0.588691	0.070839	-0.362324	0.547975	-0.043779				-0.138310	0.078819	-0.166943							0.370399	0.054334	-0.001891
14497	120.808333	-0.797019	0.610384	-0.024768	-0.788323	0.611821	0.131233	-0.726852	0.879459	-0.052832	-0.719120	0.877051	0.126856				-0.592813	1.081011	0.126778	-0.562742	1.032451	0.098713	-0.591611	0.687412	-0.201952	-0.560547	0.706483	0.267421	-0.336501	0.588702	0.070705	-0.362383	0.548009	-0.043905				-0.138317	0.078809	-0.166936							0.370412	0.054355	-0.001886
14498	120.816667	-0.797062	0.610333	-0.024810	-0.788325	0.611851	0.131177	-0.726967	0.879441	-0.052966	-0.719108	0.877061	0.126699				-0.593033	1.081520	0.126341	-0.563020	1.032954	0.098604	-0.591751	0.687363	-0.202058	-0.560521	0.706548	0.267279	-0.336532	0.588725	0.070566	-0.362437	0.548052	-0.044032				-0.138324	0.078799	-0.166929							0.370423	0.054365	-0.001882
14499	120.825000	-0.797109	0.610282	-0.024845	-0.788416	0.611860	0.131150	-0.727087	0.879424	-0.053084	-0.719221	0.877090	0.126624				-0.593182	1.082012	0.125829	-0.563234	1.033333	0.098325	-0.591904	0.687299	-0.202187	-0.560510	0.706621	0.267138	-0.336569	0.588756	0.070419	-0.362500	0.548092	-0.044171				-0.138327	0.078792	-0.166930							0.370440	0.054398	-0.001872
14500	120.833333	-0.797157	0.610228	-0.024876	-0.788318	0.611884	0.131069	-0.727210	0.879406	-0.053197	-0.719161	0.877109	0.126458				-0.593245	1.082627	0.125396	-0.563454	1.033722	0.098061	-0.592065	0.687248	-0.202299	-0.560501	0.706689	0.267016	-0.336612	0.588799	0.070269	-0.362558	0.548128	-0.044302				-0.138326	0.078781	-0.166932							0.369809	0.054983	-0.002481
14501	120.841667	-0.797208	0.610170	-0.024897	-0.788312	0.611875	0.131018	-0.727334	0.879389	-0.053303	-0.719216	0.877140	0.126363				-0.593429	1.083112	0.124968	-0.563677	1.034122	0.097784	-0.592243	0.687207	-0.202394	-0.560498	0.706774	0.266899	-0.336656	0.588849	0.070112	-0.362632	0.548178	-0.044443				-0.138330	0.078782	-0.166938							0.370481	0.054471	-0.001865
14502	120.850000	-0.797265	0.610120	-0.024907	-0.788334	0.611914	0.131001	-0.727465	0.879373	-0.053400	-0.719228	0.877153	0.126251				-0.593640	1.083653	0.124553	-0.563827	1.034283	0.097174	-0.592431	0.687148	-0.202510	-0.560498	0.706849	0.266774	-0.336705	0.588907	0.069968	-0.362702	0.548220	-0.044577				-0.138325	0.078783	-0.166943							0.370524	0.054497	-0.001857
14503	120.858333	-0.797286	0.610031	-0.024931	-0.788419	0.611904	0.130990	-0.727625	0.879364	-0.053456	-0.719347	0.877179	0.126208				-0.593751	1.084224	0.124111	-0.564114	1.034840	0.097123	-0.592621	0.687088	-0.202618	-0.560499	0.706920	0.266681	-0.336751	0.588956	0.069827	-0.362777	0.548259	-0.044708				-0.138325	0.078800	-0.166957							0.370554	0.054543	-0.001841
14504	120.866667	-0.797312	0.609944	-0.024953	-0.788331	0.611914	0.130939	-0.727756	0.879332	-0.053517	-0.719347	0.877185	0.126107				-0.593874	1.084864	0.123710	-0.564413	1.035426	0.097092	-0.592797	0.687054	-0.202703	-0.560499	0.706983	0.266586	-0.336800	0.589011	0.069684	-0.362869	0.548306	-0.044848				-0.138311	0.078800	-0.166962							0.370589	0.054582	-0.001847
14505	120.875000	-0.797444	0.609907	-0.024905	-0.788349	0.611888	0.130919	-0.727892	0.879319	-0.053563	-0.719328	0.877200	0.126020				-0.594102	1.085477	0.123319	-0.564697	1.035917	0.096888	-0.592974	0.687035	-0.202759	-0.560496	0.707027	0.266495	-0.336854	0.589035	0.069540	-0.362955	0.548358	-0.044979				-0.138314	0.078811	-0.166969							0.370630	0.054628	-0.001846
14506	120.883333	-0.797492	0.609811	-0.024911	-0.788548	0.611878	0.130960	-0.728021	0.879300	-0.053597	-0.719408	0.877202	0.125997				-0.594359	1.086163	0.122965	-0.565017	1.036419	0.096705	-0.593149	0.686997	-0.202826	-0.560496	0.707059	0.266407	-0.336841	0.589100	0.069429	-0.363038	0.548437	-0.045139				-0.138309	0.078821	-0.166974							0.370529	0.054705	-0.001842
14507	120.891667	-0.797584	0.609756	-0.024873	-0.788390	0.611864	0.130893	-0.728156	0.879275	-0.053616	-0.719438	0.877221	0.125967				-0.594579	1.086836	0.122563	-0.565374	1.036919	0.096544	-0.593341	0.686943	-0.202903	-0.560494	0.707067	0.266313	-0.336916	0.589112	0.069290	-0.363133	0.548446	-0.045223				-0.138310	0.078822	-0.166982							0.370567	0.054762	-0.001837
14508	120.900000	-0.797673	0.609707	-0.024835	-0.788389	0.611817	0.130866	-0.728294	0.879258	-0.053626	-0.719516	0.877205	0.125967				-0.594721	1.087599	0.122170	-0.565726	1.037419	0.096369	-0.593523	0.686912	-0.202971	-0.560496	0.707071	0.266232	-0.336981	0.589114	0.069153	-0.363215	0.548482	-0.045340				-0.138309	0.078815	-0.166992							0.370622	0.054813	-0.001838
14509	120.908333	-0.797764	0.609662	-0.024796	-0.788436	0.611799	0.130875	-0.728430	0.879219	-0.053639	-0.719512	0.877180	0.125929				-0.595098	1.088160	0.121799	-0.566090	1.037897	0.096197	-0.593687	0.686879	-0.203012	-0.560509	0.707069	0.266153	-0.336935	0.589244	0.069132	-0.363292	0.548511	-0.045439				-0.138317	0.078816	-0.166995							0.370136	0.055386	-0.002395
14510	120.916667	-0.797787	0.609578	-0.024805	-0.788662	0.611796	0.130955	-0.728572	0.879181	-0.053643	-0.719600	0.877162	0.125948				-0.595357	1.088782	0.121445	-0.566436	1.038356	0.096012	-0.593842	0.686859	-0.203046	-0.560521	0.707073	0.266082	-0.337009	0.589165	0.068942	-0.363351	0.548559	-0.045565				-0.138328	0.078802	-0.166999							0.370186	0.055451	-0.002382
14511	120.925000	-0.797840	0.609521	-0.024790	-0.788509	0.611800	0.130921	-0.728732	0.879146	-0.053640	-0.719648	0.877126	0.125933				-0.595575	1.089357	0.121013	-0.566743	1.038789	0.095824	-0.594001	0.686834	-0.203065	-0.560534	0.707088	0.266018	-0.337083	0.589169	0.068853	-0.363411	0.548556	-0.045611				-0.138326	0.078814	-0.167003							0.370269	0.055514	-0.002408
14512	120.933333	-0.797895	0.609470	-0.024772	-0.788545	0.611777	0.130946	-0.728871	0.879097	-0.053641	-0.719693	0.877098	0.125923				-0.595908	1.089848	0.120655	-0.567044	1.039197	0.095612	-0.594137	0.686803	-0.203084	-0.560538	0.707107	0.265959	-0.337111	0.589185	0.068777	-0.363458	0.548561	-0.045673				-0.138315	0.078827	-0.167012							0.370339	0.055604	-0.002385
14513	120.941667	-0.797984	0.609443	-0.024729	-0.788630	0.611743	0.130983	-0.729008	0.879044	-0.053640	-0.719745	0.877074	0.125913				-0.596184	1.090292	0.120261	-0.567358	1.039588	0.095388	-0.594257	0.686779	-0.203094	-0.560537	0.707138	0.265904	-0.337135	0.589196	0.068709	-0.363492	0.548562	-0.045717				-0.138324	0.078824	-0.167012							0.370430	0.055701	-0.002353
14514	120.950000	-0.798012	0.609399	-0.024728	-0.788564	0.611740	0.130999	-0.729137	0.879003	-0.053643	-0.719801	0.877051	0.125903				-0.596519	1.090773	0.119847	-0.567687	1.039963	0.095140	-0.594357	0.686757	-0.203089	-0.560529	0.707183	0.265850	-0.337108	0.589242	0.068670	-0.363525	0.548580	-0.045776				-0.138332	0.078818	-0.167013							0.370517	0.055797	-0.002319
14515	120.958333	-0.798078	0.609369	-0.024675	-0.788530	0.611694	0.130998	-0.729266	0.878966	-0.053639	-0.719858	0.877029	0.125892				-0.596827	1.091331	0.119355	-0.568056	1.040375	0.094876	-0.594461	0.686729	-0.203103	-0.560513	0.707215	0.265804	-0.337163	0.589224	0.068591	-0.363552	0.548585	-0.045809				-0.138329	0.078810	-0.167005							0.370629	0.055905	-0.002278
14516	120.966667	-0.798165	0.609371	-0.024621	-0.788582	0.611626	0.131015	-0.729391	0.878935	-0.053633	-0.719921	0.877011	0.125881				-0.597312	1.091882	0.118843	-0.568477	1.040827	0.094567	-0.594531	0.686731	-0.203081	-0.560492	0.707257	0.265763	-0.337169	0.589236	0.068548	-0.363574	0.548587	-0.045844				-0.138326	0.078803	-0.166996							0.371213	0.055607	-0.001667
14517	120.975000	-0.798133	0.609319	-0.024611	-0.788621	0.611636	0.131082	-0.729522	0.878922	-0.053610	-0.719998	0.876997	0.125889				-0.597863	1.092498	0.118166	-0.568991	1.041332	0.094222	-0.594587	0.686740	-0.203058	-0.560473	0.707287	0.265728	-0.337174	0.589249	0.068504	-0.363604	0.548602	-0.045869				-0.138336	0.078795	-0.166993							0.371329	0.055730	-0.001616
14518	120.983333	-0.798060	0.609263	-0.024611	-0.788732	0.611635	0.131152	-0.729652	0.878918	-0.053573	-0.720061	0.876986	0.125896				-0.598421	1.093269	0.117393	-0.569623	1.041927	0.093889	-0.594631	0.686768	-0.203031	-0.560453	0.707309	0.265703	-0.337165	0.589262	0.068479	-0.363623	0.548611	-0.045882				-0.138332	0.078799	-0.166993							0.371601	0.055813	-0.001537
14519	120.991667	-0.798172	0.609314	-0.024520	-0.788569	0.611566	0.131129	-0.729785	0.878927	-0.053526	-0.720135	0.876979	0.125920				-0.599336	1.094118	0.116625	-0.570366	1.042448	0.093345	-0.594667	0.686807	-0.203006	-0.560450	0.707336	0.265691	-0.337159	0.589267	0.068459	-0.363645	0.548631	-0.045894				-0.138340	0.078782	-0.166979							0.371087	0.056441	-0.002035
14520	121.000000	-0.798092	0.609272	-0.024543	-0.788513	0.611566	0.131148	-0.729915	0.878936	-0.053480	-0.720201	0.876977	0.125943				-0.600228	1.095093	0.115754	-0.571292	1.043333	0.093284	-0.594694	0.686847	-0.202971	-0.560458	0.707375	0.265683	-0.337152	0.589280	0.068457	-0.363662	0.548656	-0.045898				-0.138334	0.078790	-0.166985							0.371732	0.056149	-0.001368
14521	121.008333	-0.798092	0.609276	-0.024504	-0.788710	0.611585	0.131251	-0.730026	0.878930	-0.053439	-0.720273	0.876985	0.125968				-0.601323	1.096020	0.114859	-0.572150	1.043800	0.092558	-0.594706	0.686909	-0.202923	-0.560474	0.707420	0.265671	-0.337124	0.589312	0.068477	-0.363672	0.548704	-0.045901				-0.138324	0.078809	-0.166999							0.371883	0.056345	-0.001286
14522	121.016667	-0.798072	0.609252	-0.024474	-0.788697	0.611581	0.131289	-0.730156	0.878906	-0.053399	-0.720356	0.876988	0.125983				-0.602354	1.097079	0.114021	-0.573113	1.044589	0.092315	-0.594729	0.686922	-0.202922	-0.560501	0.707473	0.265669	-0.337137	0.589320	0.068483	-0.363679	0.548724	-0.045857				-0.138324	0.078809	-0.167013							0.372179	0.056522	-0.001173
14523	121.025000	-0.798078	0.609242	-0.024449	-0.788597	0.611572	0.131291	-0.730257	0.878874	-0.053382	-0.720447	0.876988	0.125987				-0.603212	1.098181	0.113164	-0.574052	1.045398	0.092124	-0.594742	0.686936	-0.202902	-0.560536	0.707536	0.265663	-0.337131	0.589348	0.068511	-0.363681	0.548750	-0.045822				-0.138329	0.078813	-0.167013							0.372259	0.056767	-0.001076
14524	121.033333	-0.798221	0.609299	-0.024370	-0.788491	0.611562	0.131291	-0.730353	0.878831	-0.053388	-0.720559	0.876985	0.125981				-0.604158	1.099203	0.112367	-0.574987	1.046193	0.091909	-0.594754	0.686948	-0.202886	-0.560564	0.707597	0.265653	-0.337124	0.589373	0.068534	-0.363674	0.548768	-0.045769				-0.138331	0.078799	-0.167012							0.372356	0.056979	-0.000981
14525	121.041667	-0.798105	0.609226	-0.024420	-0.788677	0.611578	0.131375	-0.730439	0.878775	-0.053404	-0.720719	0.876968	0.125983				-0.605190	1.100140	0.111640	-0.575913	1.046962	0.091760	-0.594748	0.686957	-0.202856	-0.560599	0.707654	0.265643	-0.337111	0.589399	0.068560	-0.363660	0.548783	-0.045733				-0.138328	0.078812	-0.167014							0.372525	0.057147	-0.000882
14526	121.050000	-0.798124	0.609218	-0.024415	-0.788643	0.611558	0.131373	-0.730520	0.878712	-0.053431	-0.720817	0.876935	0.125938				-0.606075	1.101052	0.110901	-0.576818	1.047711	0.091613	-0.594754	0.686945	-0.202858	-0.560629	0.707711	0.265639	-0.337099	0.589417	0.068583	-0.363646	0.548796	-0.045691				-0.138324	0.078813	-0.167004							0.372690	0.057312	-0.000798
14527	121.058333	-0.798102	0.609188	-0.024422	-0.788556	0.611521	0.131351	-0.730608	0.878646	-0.053472	-0.720978	0.876882	0.125915				-0.606928	1.102008	0.110292	-0.577775	1.048222	0.091322	-0.594734	0.686947	-0.202826	-0.560659	0.707747	0.265638	-0.337081	0.589431	0.068609	-0.363630	0.548795	-0.045647				-0.138320	0.078807	-0.166995							0.372928	0.057468	-0.000694
14528	121.066667	-0.798114	0.609182	-0.024432	-0.788672	0.611512	0.131391	-0.730713	0.878577	-0.053506	-0.721174	0.876850	0.125899				-0.607727	1.102939	0.109727	-0.578613	1.048953	0.091181	-0.594704	0.686954	-0.202795	-0.560695	0.707786	0.265642	-0.337071	0.589438	0.068639	-0.363611	0.548809	-0.045621				-0.138318	0.078795	-0.166994							0.373017	0.057655	-0.000604
14529	121.075000	-0.798084	0.609154	-0.024450	-0.788685	0.611467	0.131389	-0.730811	0.878495	-0.053568	-0.721337	0.876773	0.125848				-0.608443	1.103822	0.109180	-0.579419	1.049599	0.091052	-0.594674	0.686943	-0.202785	-0.560736	0.707820	0.265665	-0.336974	0.589548	0.068775	-0.363582	0.548805	-0.045575				-0.138309	0.078789	-0.166990							0.373199	0.057848	-0.000472
14530	121.083333	-0.798085	0.609152	-0.024463	-0.788700	0.611426	0.131378	-0.730918	0.878418	-0.053626	-0.721485	0.876663	0.125761				-0.609036	1.104695	0.108698	-0.580155	1.050280	0.090976	-0.594625	0.686962	-0.202746	-0.560792	0.707847	0.265693	-0.337056	0.589432	0.068743	-0.363551	0.548808	-0.045507				-0.138313	0.078773	-0.166979							0.373345	0.058035	-0.000339
14531	121.091667	-0.798055	0.609137	-0.024491	-0.788637	0.611381	0.131345	-0.731041	0.878337	-0.053695	-0.721732	0.876630	0.125727				-0.609626	1.105436	0.108286	-0.580840	1.050836	0.090953	-0.594556	0.687002	-0.202693	-0.560863	0.707878	0.265721	-0.336970	0.589534	0.068897	-0.363516	0.548820	-0.045435				-0.138306	0.078779	-0.166984							0.373493	0.058211	-0.000222
14532	121.100000	-0.798066	0.609147	-0.024523	-0.788789	0.611363	0.131373	-0.731167	0.878256	-0.053756	-0.722051	0.876582	0.125719				-0.610151	1.106116	0.107984	-0.581391	1.051456	0.091020	-0.594474	0.687045	-0.202634	-0.560947	0.707910	0.265742	-0.337009	0.589460	0.068924	-0.363476	0.548823	-0.045347				-0.138305	0.078775	-0.166984							0.373626	0.058381	-0.000094
14533	121.108333	-0.798047	0.609133	-0.024571	-0.788813	0.611320	0.131347	-0.731299	0.878192	-0.053819	-0.722280	0.876523	0.125642				-0.610529	1.106840	0.107894	-0.581835	1.051915	0.091183	-0.594368	0.687138	-0.202568	-0.561050	0.707939	0.265765	-0.337071	0.589416	0.068970	-0.363435	0.548819	-0.045258				-0.138301	0.078779	-0.166981							0.373932	0.058535	0.000034
14534	121.116667	-0.798143	0.609161	-0.024579	-0.788644	0.611277	0.131271	-0.731429	0.878126	-0.053882	-0.722547	0.876497	0.125579				-0.610799	1.107439	0.107919	-0.582119	1.052469	0.091500	-0.594249	0.687220	-0.202493	-0.561172	0.707975	0.265786	-0.337069	0.589459	0.069090	-0.363390	0.548815	-0.045169				-0.138297	0.078785	-0.166973							0.374071	0.058696	0.000141
14535	121.125000	-0.798105	0.609118	-0.024692	-0.788795	0.611248	0.131281	-0.731565	0.878049	-0.053942	-0.722797	0.876446	0.125497				-0.610846	1.108086	0.108202	-0.582253	1.053029	0.091947	-0.594143	0.687304	-0.202424	-0.561311	0.707993	0.265799	-0.337087	0.589458	0.069176	-0.363359	0.548813	-0.045067				-0.138298	0.078785	-0.166966							0.373795	0.059108	0.000001
14536	121.133333	-0.798034	0.609063	-0.024803	-0.788973	0.611223	0.131306	-0.731714	0.877966	-0.053985	-0.723053	0.876401	0.125436				-0.610789	1.108630	0.108637	-0.582251	1.053559	0.092496	-0.594043	0.687378	-0.202358	-0.561460	0.708011	0.265819	-0.337104	0.589458	0.069260	-0.363330	0.548815	-0.044979				-0.138290	0.078793	-0.166971							0.373672	0.059470	-0.000153
14537	121.141667	-0.798086	0.609101	-0.024813	-0.788962	0.611179	0.131264	-0.731879	0.877880	-0.053993	-0.723345	0.876347	0.125422				-0.610481	1.109206	0.109329	-0.582134	1.054044	0.093086	-0.593974	0.687441	-0.202319	-0.561635	0.708007	0.265844	-0.337132	0.589460	0.069345	-0.363297	0.548809	-0.044871				-0.138300	0.078768	-0.166963							0.374141	0.059345	0.000164
14538	121.150000	-0.798145	0.609168	-0.024806	-0.789064	0.611152	0.131262	-0.732047	0.877800	-0.053984	-0.723615	0.876289	0.125413				-0.609913	1.109780	0.110078	-0.581939	1.054517	0.093747	-0.593905	0.687528	-0.202266	-0.561825	0.708005	0.265874	-0.337170	0.589474	0.069451	-0.363276	0.548809	-0.044778				-0.138298	0.078769	-0.166965							0.374598	0.059241	0.000525
14539	121.158333	-0.798051	0.609197	-0.024874	-0.789124	0.611118	0.131218	-0.732263	0.877722	-0.053930	-0.723875	0.876220	0.125437				-0.609443	1.110281	0.111028	-0.581647	1.054950	0.094420	-0.593877	0.687617	-0.202217	-0.562029	0.707999	0.265911	-0.337216	0.589491	0.069547	-0.363265	0.548817	-0.044669				-0.138293	0.078762	-0.166957							0.374387	0.059598	0.000347
14540	121.166667	-0.797941	0.609207	-0.024946	-0.789190	0.611076	0.131187	-0.732470	0.877655	-0.053863	-0.724078	0.876101	0.125445				-0.608747	1.110807	0.112038	-0.581334	1.055297	0.095105	-0.593867	0.687709	-0.202194	-0.562242	0.707996	0.265952	-0.337271	0.589514	0.069639	-0.363261	0.548829	-0.044575				-0.138293	0.078772	-0.166946							0.374835	0.059435	0.000703
14541	121.175000	-0.797951	0.609247	-0.024970	-0.789217	0.610995	0.131128	-0.732698	0.877610	-0.053764	-0.724399	0.876018	0.125554				-0.607919	1.111264	0.113078	-0.580915	1.055892	0.095990	-0.593886	0.687858	-0.202123	-0.562460	0.708001	0.266003	-0.337345	0.589543	0.069721	-0.363263	0.548845	-0.044495				-0.138296	0.078750	-0.166935							0.374867	0.059533	0.000766
14542	121.183333	-0.797954	0.609268	-0.025006	-0.789276	0.610948	0.131078	-0.732933	0.877584	-0.053622	-0.724671	0.875954	0.125659				-0.606985	1.111741	0.114202	-0.580480	1.056415	0.096863	-0.593927	0.688011	-0.202068	-0.562667	0.708005	0.266040	-0.337429	0.589585	0.069793	-0.363273	0.548845	-0.044402				-0.138278	0.078765	-0.166941							0.375055	0.059595	0.000840
14543	121.191667	-0.797808	0.609237	-0.025116	-0.789386	0.610909	0.131059	-0.733194	0.877590	-0.053458	-0.724904	0.875884	0.125765				-0.605912	1.112174	0.115331	-0.579882	1.056720	0.097546	-0.593978	0.688210	-0.201978	-0.562860	0.708008	0.266082	-0.337664	0.589803	0.069856	-0.363295	0.548861	-0.044357				-0.138274	0.078774	-0.166933							0.375079	0.059697	0.000917
14544	121.200000	-0.797802	0.609242	-0.025145	-0.789450	0.610849	0.131032	-0.733435	0.877599	-0.053284	-0.725134	0.875807	0.125883				-0.604853	1.112561	0.116573	-0.579206	1.057002	0.098261	-0.594056	0.688408	-0.201883	-0.563043	0.708006	0.266129	-0.337819	0.589827	0.069898	-0.363318	0.548851	-0.044297				-0.138264	0.078775	-0.166924							0.375234	0.059745	0.000972
14545	121.208333	-0.797913	0.609287	-0.025096	-0.789320	0.610783	0.130961	-0.733662	0.877617	-0.053085	-0.725376	0.875753	0.126042				-0.603500	1.112967	0.117820	-0.578281	1.057598	0.099217	-0.594139	0.688617	-0.201763	-0.563201	0.708002	0.266184	-0.337912	0.589855	0.069935	-0.363355	0.548848	-0.044274				-0.138273	0.078775	-0.166916							0.375178	0.059866	0.001017
14546	121.216667	-0.797979	0.609299	-0.025078	-0.789359	0.610744	0.130959	-0.733895	0.877644	-0.052860	-0.725574	0.875693	0.126199				-0.602165	1.113396	0.119161	-0.577480	1.057795	0.099900	-0.594226	0.688835	-0.201631	-0.563342	0.707995	0.266250	-0.337992	0.589879	0.069959	-0.363395	0.548821	-0.044231				-0.138279	0.078771	-0.166918							0.375260	0.059933	0.001069
14547	121.225000	-0.797954	0.609278	-0.025068	-0.789571	0.610716	0.131040	-0.734121	0.877672	-0.052605	-0.725753	0.875615	0.126401				-0.600695	1.113763	0.120489	-0.576357	1.058229	0.100776	-0.594326	0.689049	-0.201500	-0.563462	0.707979	0.266330	-0.338072	0.589908	0.069986	-0.363442	0.548797	-0.044203				-0.138282	0.078787	-0.166921							0.375337	0.060000	0.001118
14548	121.233333	-0.797922	0.609252	-0.025044	-0.789386	0.610643	0.130982	-0.734359	0.877709	-0.052347	-0.725939	0.875540	0.126626				-0.599130	1.114122	0.121815	-0.575249	1.058546	0.101519	-0.594405	0.689290	-0.201350	-0.563562	0.707965	0.266432	-0.338137	0.589932	0.070002	-0.363488	0.548771	-0.044173				-0.138288	0.078790	-0.166915							0.375415	0.060061	0.001161
14549	121.241667	-0.797953	0.609264	-0.024980	-0.789497	0.610654	0.131074	-0.734596	0.877740	-0.052077	-0.726156	0.875469	0.126909				-0.597433	1.114494	0.123110	-0.574050	1.058746	0.102192	-0.594488	0.689517	-0.201201	-0.563639	0.707944	0.266536	-0.338192	0.589955	0.070010	-0.363546	0.548750	-0.044137				-0.138302	0.078793	-0.166923							0.375510	0.060104	0.001214
14550	121.250000	-0.797913	0.609260	-0.024948	-0.789403	0.610602	0.131067	-0.734847	0.877770	-0.051785	-0.726337	0.875380	0.127195				-0.595710	1.114795	0.124321	-0.572877	1.059009	0.103027	-0.594570	0.689745	-0.201034	-0.563691	0.707923	0.266648	-0.338238	0.589980	0.070010	-0.363591	0.548736	-0.044102				-0.138311	0.078806	-0.166926							0.375597	0.060161	0.001268
14551	121.258333	-0.797904	0.609274	-0.024893	-0.789593	0.610615	0.131184	-0.735132	0.877806	-0.051460	-0.726538	0.875305	0.127507				-0.593899	1.114954	0.125444	-0.571664	1.059093	0.103637	-0.594645	0.690001	-0.200858	-0.563711	0.707917	0.266762	-0.338200	0.590087	0.070092	-0.363642	0.548724	-0.044073				-0.138323	0.078833	-0.166943							0.375741	0.060195	0.001319
14552	121.266667	-0.797896	0.609275	-0.024836	-0.789390	0.610543	0.131167	-0.735404	0.877835	-0.051156	-0.726741	0.875212	0.127815				-0.592106	1.114970	0.126478	-0.570298	1.059183	0.104211	-0.594720	0.690237	-0.200668	-0.563707	0.707930	0.266879	-0.338306	0.590004	0.070008	-0.363679	0.548716	-0.044047				-0.138346	0.078842	-0.166940							0.375754	0.060266	0.001367
14553	121.275000	-0.797934	0.609294	-0.024739	-0.789496	0.610530	0.131297	-0.735701	0.877851	-0.050834	-0.726959	0.875145	0.128124				-0.590279	1.114912	0.127582	-0.568962	1.059269	0.104846	-0.594791	0.690466	-0.200459	-0.563670	0.707974	0.266991	-0.338330	0.590008	0.070011	-0.363706	0.548725	-0.044032				-0.138359	0.078879	-0.166965							0.375843	0.060312	0.001407
14554	121.283333	-0.797893	0.609263	-0.024681	-0.789580	0.610491	0.131414	-0.736000	0.877851	-0.050518	-0.727200	0.875058	0.128433				-0.588359	1.114613	0.128519	-0.567444	1.059352	0.105418	-0.594855	0.690657	-0.200265	-0.563610	0.708044	0.267096	-0.338353	0.589999	0.070012	-0.363725	0.548717	-0.044008				-0.138383	0.078895	-0.166971							0.375917	0.060362	0.001447
14555	121.291667	-0.797995	0.609282	-0.024534	-0.789350	0.610438	0.131419	-0.736298	0.877832	-0.050220	-0.727406	0.874956	0.128708				-0.586473	1.114377	0.129451	-0.565896	1.059050	0.105697	-0.594909	0.690827	-0.200058	-0.563525	0.708132	0.267210	-0.338358	0.589991	0.070020	-0.363732	0.548697	-0.043978				-0.138398	0.078919	-0.166994							0.375816	0.060672	0.001192
14556	121.300000	-0.797924	0.609208	-0.024478	-0.789307	0.610393	0.131499	-0.736605	0.877795	-0.049895	-0.727607	0.874855	0.128973				-0.584572	1.114075	0.130285	-0.564345	1.058698	0.105888	-0.594961	0.690969	-0.199838	-0.563416	0.708251	0.267321	-0.338359	0.589983	0.070035	-0.363723	0.548671	-0.043946				-0.138422	0.078934	-0.167012							0.375571	0.061034	0.000913
14557	121.308333	-0.797998	0.609184	-0.024334	-0.789384	0.610400	0.131640	-0.736927	0.877728	-0.049573	-0.727825	0.874717	0.129221				-0.582704	1.113709	0.131064	-0.562773	1.058638	0.106198	-0.595023	0.691071	-0.199610	-0.563294	0.708376	0.267427	-0.338354	0.589983	0.070055	-0.363712	0.548643	-0.043914				-0.138448	0.078965	-0.167033							0.375662	0.061106	0.000972
14558	121.316667	-0.797969	0.609112	-0.024234	-0.789427	0.610375	0.131762	-0.737241	0.877655	-0.049263	-0.728034	0.874634	0.129477				-0.580909	1.113227	0.131723	-0.561351	1.058255	0.106340	-0.595084	0.691149	-0.199380	-0.563163	0.708497	0.267546	-0.338296	0.590005	0.070082	-0.363697	0.548615	-0.043877				-0.138469	0.078990	-0.167045							0.375721	0.061235	0.001080
14559	121.325000	-0.797978	0.609056	-0.024098	-0.789258	0.610312	0.131812	-0.737586	0.877595	-0.048953	-0.728303	0.874529	0.129772				-0.579038	1.112665	0.132224	-0.559993	1.057608	0.106297	-0.595154	0.691233	-0.199126	-0.563030	0.708621	0.267668	-0.338323	0.590007	0.070101	-0.363674	0.548590	-0.043840				-0.138503	0.079018	-0.167058							0.375821	0.061338	0.001135
14560	121.333333	-0.798136	0.609076	-0.023892	-0.789150	0.610289	0.131896	-0.737925	0.877551	-0.048646	-0.728475	0.874457	0.130011				-0.577532	1.111765	0.132648	-0.558665	1.056916	0.106169	-0.595247	0.691297	-0.198875	-0.562903	0.708742	0.267785	-0.338208	0.590292	0.070093	-0.363658	0.548577	-0.043813				-0.138533	0.079072	-0.167097							0.375930	0.061439	0.001209
14561	121.341667	-0.798007	0.608936	-0.023859	-0.789293	0.610239	0.132043	-0.738256	0.877492	-0.048346	-0.728768	0.874389	0.130313				-0.575914	1.110826	0.132992	-0.557347	1.056138	0.105725	-0.595375	0.691329	-0.198638	-0.562779	0.708865	0.267893	-0.338167	0.590262	0.070217	-0.363637	0.548564	-0.043783				-0.138561	0.079118	-0.167123							0.376039	0.061565	0.001296
14562	121.350000	-0.798090	0.608918	-0.023692	-0.789304	0.610197	0.132156	-0.738566	0.877438	-0.048037	-0.728946	0.874310	0.130546				-0.574749	1.109749	0.133244	-0.556196	1.055517	0.105354	-0.595532	0.691351	-0.198400	-0.562674	0.709003	0.267995	-0.338195	0.590331	0.070165	-0.363623	0.548557	-0.043754				-0.138582	0.079167	-0.167146							0.376180	0.061685	0.001393
14563	121.358333	-0.798193	0.608905	-0.023545	-0.789216	0.610113	0.132250	-0.738872	0.877375	-0.047777	-0.729124	0.874243	0.130783				-0.573477	1.108860	0.133319	-0.555190	1.054920	0.104828	-0.595680	0.691385	-0.198156	-0.562581	0.709164	0.268083	-0.338214	0.590353	0.070216	-0.363607	0.548558	-0.043721				-0.137710	0.080787	-0.168285							0.376372	0.061780	0.001470
14564	121.366667	-0.798211	0.608861	-0.023442	-0.789125	0.610067	0.132338	-0.739181	0.877286	-0.047525	-0.729319	0.874203	0.131012				-0.572550	1.108040	0.133361	-0.554549	1.054293	0.104322	-0.595846	0.691405	-0.197912	-0.562504	0.709349	0.268157	-0.338221	0.590349	0.070239	-0.363598	0.548558	-0.043679				-0.138645	0.079265	-0.167220							0.376510	0.061925	0.001632
14565	121.375000	-0.798194	0.608798	-0.023400	-0.789333	0.610029	0.132505	-0.739475	0.877189	-0.047321	-0.729476	0.874155	0.131185				-0.571871	1.107389	0.133356	-0.554183	1.053797	0.103894	-0.596036	0.691388	-0.197718	-0.562449	0.709573	0.268222	-0.338189	0.590428	0.070341	-0.363590	0.548577	-0.043637				-0.138676	0.079323	-0.167259							0.376730	0.062047	0.001737
14566	121.383333	-0.798226	0.608753	-0.023323	-0.789338	0.609977	0.132604	-0.739782	0.877085	-0.047133	-0.729617	0.874106	0.131308				-0.571472	1.106874	0.133286	-0.554031	1.053348	0.103388	-0.596242	0.691345	-0.197532	-0.562402	0.709820	0.268282	-0.338299	0.590367	0.070318	-0.363586	0.548589	-0.043597				-0.138033	0.079918	-0.167426							0.376900	0.062207	0.001870
14567	121.391667	-0.798271	0.608707	-0.023244	-0.789359	0.609960	0.132700	-0.740054	0.876963	-0.046989	-0.729748	0.874102	0.131415				-0.571449	1.106432	0.133111	-0.554199	1.053067	0.102974	-0.596456	0.691255	-0.197393	-0.562359	0.710092	0.268329	-0.338345	0.590376	0.070339	-0.363584	0.548593	-0.043541				-0.136458	0.082762	-0.169538							0.377104	0.062361	0.002027
14568	121.400000	-0.798247	0.608613	-0.023213	-0.789352	0.609940	0.132784	-0.740327	0.876815	-0.046873	-0.729910	0.874110	0.131499				-0.571583	1.106142	0.132889	-0.554641	1.052808	0.102517	-0.596660	0.691163	-0.197261	-0.562318	0.710358	0.268368	-0.338357	0.590431	0.070398	-0.363594	0.548619	-0.043511				-0.136490	0.082819	-0.169573							0.377300	0.062545	0.002182
14569	121.408333	-0.798360	0.608629	-0.023083	-0.789356	0.609937	0.132871	-0.740575	0.876702	-0.046796	-0.730007	0.874122	0.131520				-0.572156	1.105887	0.132576	-0.555335	1.052644	0.102095	-0.596858	0.691031	-0.197174	-0.562272	0.710611	0.268388	-0.338424	0.590444	0.070426	-0.363606	0.548624	-0.043459				-0.137315	0.081470	-0.168564							0.377451	0.062759	0.002375
14570	121.416667	-0.798328	0.608526	-0.023030	-0.789341	0.609925	0.132947	-0.740804	0.876585	-0.046757	-0.730103	0.874151	0.131521				-0.572922	1.105722	0.132240	-0.556192	1.052470	0.101635	-0.597053	0.690874	-0.197108	-0.562227	0.710852	0.268404	-0.338481	0.590476	0.070482	-0.363625	0.548632	-0.043411				-0.136545	0.082915	-0.169623							0.377663	0.062943	0.002543
14571	121.425000	-0.798433	0.608524	-0.022883	-0.789335	0.609935	0.133026	-0.741006	0.876464	-0.046777	-0.730188	0.874202	0.131486				-0.573932	1.105630	0.131849	-0.557188	1.052413	0.101244	-0.597228	0.690675	-0.197090	-0.562177	0.711075	0.268391	-0.338529	0.590499	0.070525	-0.363646	0.548652	-0.043373				-0.136565	0.082977	-0.169671							0.377846	0.063189	0.002762
14572	121.433333	-0.798450	0.608425	-0.022800	-0.789322	0.609946	0.133088	-0.741208	0.876334	-0.046840	-0.730268	0.874265	0.131419				-0.575094	1.105545	0.131434	-0.558271	1.052391	0.100890	-0.597423	0.690410	-0.197142	-0.562121	0.711300	0.268362	-0.338570	0.590519	0.070563	-0.363677	0.548661	-0.043329				-0.136612	0.083013	-0.169692							0.378041	0.063416	0.002979
14573	121.441667	-0.798533	0.608392	-0.022684	-0.789291	0.609943	0.133149	-0.741367	0.876218	-0.046965	-0.730342	0.874334	0.131304				-0.576450	1.105537	0.130990	-0.559408	1.052515	0.100596	-0.597555	0.690153	-0.197189	-0.562066	0.711535	0.268307	-0.338639	0.590541	0.070598	-0.363705	0.548679	-0.043302				-0.137450	0.081673	-0.168698							0.378296	0.063612	0.003180
14574	121.450000	-0.798596	0.608303	-0.022603	-0.789289	0.609948	0.133193	-0.741502	0.876099	-0.047152	-0.730458	0.874412	0.131146				-0.577919	1.105513	0.130519	-0.560726	1.052345	0.100165	-0.597677	0.689899	-0.197267	-0.562023	0.711772	0.268227	-0.338696	0.590565	0.070621	-0.363732	0.548681	-0.043270				-0.138329	0.080325	-0.167693							0.378540	0.063848	0.003381
14575	121.458333	-0.798645	0.608227	-0.022562	-0.789263	0.609968	0.133222	-0.741623	0.875985	-0.047371	-0.730558	0.874484	0.130942				-0.579549	1.105457	0.129996	-0.562075	1.052452	0.099909	-0.597772	0.689660	-0.197351	-0.561984	0.712017	0.268120	-0.338693	0.590596	0.070633	-0.363763	0.548701	-0.043248				-0.138388	0.080422	-0.167741							0.378764	0.064100	0.003601
14576	121.466667	-0.798694	0.608151	-0.022546	-0.789299	0.609984	0.133231	-0.741717	0.875868	-0.047635	-0.730672	0.874551	0.130698				-0.581191	1.105607	0.129477	-0.563471	1.052412	0.099450	-0.597854	0.689426	-0.197452	-0.561963	0.712281	0.267983	-0.338681	0.590623	0.070639	-0.363787	0.548712	-0.043225				-0.138449	0.080528	-0.167820							0.379005	0.064328	0.003844
14577	121.475000	-0.798746	0.608078	-0.022561	-0.789306	0.609986	0.133199	-0.741818	0.875746	-0.047920	-0.730804	0.874593	0.130404				-0.582935	1.105641	0.128867	-0.564965	1.051972	0.098710	-0.597918	0.689193	-0.197591	-0.561958	0.712539	0.267826	-0.338742	0.590628	0.070633	-0.363813	0.548716	-0.043212				-0.138480	0.080594	-0.167910							0.379237	0.064592	0.004090
14578	121.483333	-0.798797	0.608008	-0.022593	-0.789344	0.609988	0.133166	-0.741905	0.875625	-0.048242	-0.730943	0.874650	0.130095				-0.584909	1.105548	0.128165	-0.566519	1.051950	0.098259	-0.597951	0.689008	-0.197723	-0.561988	0.712774	0.267643	-0.338699	0.590653	0.070638	-0.363825	0.548711	-0.043188				-0.138533	0.080640	-0.168012							0.379475	0.064853	0.004342
14579	121.491667	-0.798880	0.607970	-0.022634	-0.789390	0.610000	0.133096	-0.741983	0.875504	-0.048612	-0.731104	0.874678	0.129754				-0.586869	1.105518	0.127428	-0.568069	1.052010	0.097772	-0.597942	0.688839	-0.197872	-0.562049	0.712982	0.267441	-0.338737	0.590666	0.070635	-0.363829	0.548713	-0.043174				-0.138573	0.080672	-0.168109							0.379670	0.065144	0.004643
14580	121.500000	-0.798862	0.607882	-0.022754	-0.789433	0.610003	0.133006	-0.742061	0.875375	-0.048988	-0.731274	0.874703	0.129386				-0.588867	1.105360	0.126594	-0.569667	1.051815	0.097167	-0.597903	0.688677	-0.198027	-0.562140	0.713170	0.267223	-0.338717	0.590665	0.070634	-0.363825	0.548725	-0.043169				-0.138603	0.080714	-0.168173							0.379911	0.065380	0.004891
14581	121.508333	-0.798912	0.607852	-0.022839	-0.789473	0.609989	0.132889	-0.742051	0.875181	-0.049420	-0.731443	0.874721	0.128974				-0.590945	1.105158	0.125701	-0.571172	1.051732	0.096552	-0.597843	0.688510	-0.198215	-0.562270	0.713331	0.266998	-0.338783	0.590661	0.070631	-0.363808	0.548724	-0.043160				-0.138631	0.080754	-0.168194							0.380196	0.065616	0.005108
14582	121.516667	-0.798957	0.607824	-0.022946	-0.789509	0.609970	0.132740	-0.742186	0.875085	-0.049874	-0.731649	0.874730	0.128518				-0.592980	1.104878	0.124752	-0.572679	1.051408	0.095755	-0.597739	0.688357	-0.198411	-0.562425	0.713477	0.266760	-0.338729	0.590651	0.070629	-0.363779	0.548729	-0.043154				-0.138654	0.080787	-0.168199							0.380443	0.065900	0.005373
14583	121.525000	-0.798827	0.607722	-0.023179	-0.789574	0.609973	0.132599	-0.742260	0.874948	-0.050360	-0.731852	0.874753	0.128046				-0.595021	1.104689	0.123770	-0.574244	1.051282	0.095088	-0.597615	0.688183	-0.198658	-0.562622	0.713617	0.266491	-0.338734	0.590657	0.070640	-0.363733	0.548742	-0.043148				-0.137772	0.082354	-0.169372							0.380677	0.066182	0.005649
14584	121.533333	-0.798832	0.607682	-0.023346	-0.789590	0.609993	0.132408	-0.742327	0.874800	-0.050861	-0.732016	0.874737	0.127513				-0.596938	1.104526	0.122667	-0.575716	1.051302	0.094419	-0.597495	0.688032	-0.198898	-0.562846	0.713739	0.266216	-0.338792	0.590657	0.070661	-0.363678	0.548752	-0.043138				-0.138685	0.080879	-0.168243							0.380929	0.066449	0.005961
14585	121.541667	-0.798837	0.607630	-0.023539	-0.789645	0.609981	0.132230	-0.742383	0.874658	-0.051375	-0.732233	0.874727	0.126992				-0.599140	1.104270	0.121512	-0.577333	1.051086	0.093678	-0.597310	0.687917	-0.199126	-0.563105	0.713834	0.265932	-0.338797	0.590659	0.070685	-0.363617	0.548788	-0.043146				-0.137799	0.082445	-0.169438							0.381167	0.066739	0.006236
14586	121.550000	-0.798839	0.607583	-0.023751	-0.789700	0.609985	0.132046	-0.742399	0.874536	-0.051900	-0.732503	0.874730	0.126501				-0.601117	1.104189	0.120246	-0.578899	1.051032	0.092940	-0.597112	0.687809	-0.199378	-0.563386	0.713940	0.265638	-0.338750	0.590670	0.070703	-0.363541	0.548799	-0.043124				-0.136920	0.084000	-0.170607							0.381423	0.067016	0.006541
14587	121.558333	-0.798841	0.607538	-0.023973	-0.789737	0.609985	0.131845	-0.742444	0.874425	-0.052405	-0.732743	0.874727	0.125994				-0.603267	1.104066	0.118855	-0.580495	1.050934	0.092062	-0.596929	0.687689	-0.199656	-0.563685	0.714018	0.265339	-0.338793	0.590541	0.070729	-0.363468	0.548840	-0.043152				-0.136971	0.083988	-0.170585							0.381661	0.067331	0.006886
14588	121.566667	-0.798839	0.607497	-0.024200	-0.789575	0.609955	0.131572	-0.742471	0.874312	-0.052905	-0.732988	0.874727	0.125514				-0.605403	1.103985	0.117377	-0.582093	1.050571	0.090712	-0.596762	0.687603	-0.199953	-0.564000	0.714073	0.265036	-0.338904	0.590412	0.070762	-0.363393	0.548863	-0.043167				-0.136956	0.084065	-0.170651							0.381951	0.067575	0.007178
14589	121.575000	-0.798858	0.607477	-0.024402	-0.789638	0.609960	0.131370	-0.742498	0.874210	-0.053404	-0.733256	0.874717	0.125046				-0.607345	1.103961	0.115732	-0.583692	1.050467	0.089676	-0.596565	0.687550	-0.200243	-0.564304	0.714112	0.264737	-0.338878	0.590445	0.070769	-0.363315	0.548882	-0.043190				-0.136969	0.084150	-0.170682							0.382207	0.067849	0.007482
14590	121.583333	-0.798805	0.607424	-0.024646	-0.789916	0.609938	0.131193	-0.742522	0.874117	-0.053888	-0.733515	0.874707	0.124576				-0.609490	1.103792	0.114074	-0.585319	1.050213	0.088506	-0.596340	0.687541	-0.200507	-0.564604	0.714150	0.264423	-0.338916	0.590467	0.070763	-0.363248	0.548911	-0.043226				-0.138788	0.081197	-0.168447							0.382465	0.068120	0.007792
14591	121.591667	-0.798700	0.607348	-0.024907	-0.789873	0.609922	0.130946	-0.742565	0.874014	-0.054382	-0.733747	0.874680	0.124071				-0.611498	1.103665	0.112397	-0.586802	1.050003	0.087335	-0.596164	0.687495	-0.200798	-0.564896	0.714186	0.264091	-0.338897	0.590505	0.070728	-0.363179	0.548914	-0.043265				-0.138814	0.081261	-0.168485							0.382719	0.068379	0.008102
14592	121.600000	-0.798671	0.607300	-0.025131	-0.789993	0.609894	0.130738	-0.742603	0.873918	-0.054877	-0.733989	0.874650	0.123571				-0.613346	1.103359	0.110623	-0.588150	1.049710	0.086124	-0.595978	0.687449	-0.201104	-0.565181	0.714225	0.263760	-0.338941	0.590528	0.070687	-0.363117	0.548925	-0.043316				-0.138845	0.081317	-0.168527							0.382975	0.068634	0.008413
14593	121.608333	-0.798639	0.607216	-0.025380	-0.789978	0.609860	0.130503	-0.742631	0.873802	-0.055389	-0.734309	0.874634	0.123109				-0.615103	1.103127	0.108907	-0.589376	1.049455	0.084908	-0.595809	0.687387	-0.201400	-0.565442	0.714272	0.263430	-0.338927	0.590580	0.070635	-0.363057	0.548960	-0.043381				-0.138872	0.081375	-0.168567							0.383215	0.068874	0.008718
14594	121.616667	-0.798621	0.607167	-0.025607	-0.789942	0.609808	0.130249	-0.742667	0.873691	-0.055903	-0.734597	0.874635	0.122620				-0.616669	1.102850	0.107136	-0.590520	1.049200	0.083682	-0.595643	0.687330	-0.201675	-0.565702	0.714327	0.263094	-0.338913	0.590625	0.070580	-0.363002	0.548978	-0.043433				-0.138904	0.081434	-0.168611							0.383359	0.069171	0.009053
14595	121.625000	-0.798617	0.607133	-0.025832	-0.790004	0.609795	0.130047	-0.742710	0.873563	-0.056390	-0.734866	0.874617	0.122116				-0.618130	1.102673	0.105437	-0.591630	1.048934	0.082459	-0.595495	0.687251	-0.201949	-0.565948	0.714393	0.262772	-0.338961	0.590660	0.070516	-0.362949	0.548988	-0.043504				-0.138933	0.081462	-0.168630							0.383624	0.069363	0.009342
14596	121.633333	-0.798617	0.607095	-0.026048	-0.790090	0.609777	0.129859	-0.742739	0.873443	-0.056882	-0.735089	0.874582	0.121607				-0.619602	1.102367	0.103608	-0.592725	1.048692	0.081238	-0.595370	0.687142	-0.202226	-0.566181	0.714465	0.262461	-0.339010	0.590696	0.070460	-0.362891	0.549002	-0.043568				-0.138960	0.081500	-0.168666							0.383880	0.069535	0.009625
14597	121.641667	-0.798623	0.607044	-0.026264	-0.790264	0.609739	0.129697	-0.742737	0.873299	-0.057344	-0.735360	0.874555	0.121149				-0.620875	1.102273	0.102006	-0.593877	1.048460	0.080059	-0.595218	0.687069	-0.202449	-0.566395	0.714524	0.262165	-0.339025	0.590730	0.070414	-0.362836	0.549001	-0.043617				-0.138967	0.081547	-0.168687							0.384077	0.069711	0.009928
14598	121.650000	-0.798558	0.606948	-0.026523	-0.790424	0.609699	0.129532	-0.742749	0.873185	-0.057783	-0.735613	0.874540	0.120717				-0.622175	1.102193	0.100407	-0.594822	1.048252	0.078785	-0.595101	0.686966	-0.202670	-0.566606	0.714572	0.261877	-0.338979	0.590767	0.070371	-0.362779	0.548998	-0.043668				-0.138975	0.081601	-0.168697							0.384272	0.069903	0.010226
14599	121.658333	-0.798638	0.606915	-0.026682	-0.790367	0.609675	0.129287	-0.742752	0.873082	-0.058175	-0.735810	0.874538	0.120299				-0.623365	1.102047	0.098786	-0.595929	1.047971	0.077565	-0.594981	0.686830	-0.202893	-0.566802	0.714600	0.261616	-0.339048	0.590782	0.070348	-0.362722	0.548987	-0.043705				-0.138989	0.081643	-0.168716							0.384471	0.070070	0.010477
14600	121.666667	-0.798602	0.606835	-0.026889	-0.790451	0.609645	0.129137	-0.742744	0.872982	-0.058543	-0.735975	0.874543	0.119911				-0.624399	1.101782	0.096989	-0.596827	1.047850	0.076375	-0.594908	0.686653	-0.203129	-0.566989	0.714635	0.261380	-0.339060	0.590809	0.070337	-0.362669	0.548980	-0.043725				-0.139009	0.081681	-0.168749							0.384658	0.070228	0.010757
14601	121.675000	-0.798585	0.606737	-0.027070	-0.790723	0.609599	0.129052	-0.742713	0.872894	-0.058902	-0.736106	0.874580	0.119564				-0.625424	1.101760	0.095472	-0.597616	1.047772	0.075239	-0.594823	0.686501	-0.203284	-0.567164	0.714644	0.261172	-0.339082	0.590834	0.070344	-0.362625	0.548984	-0.043736				-0.139044	0.081722	-0.168781							0.384827	0.070405	0.011038
14602	121.683333	-0.798641	0.606693	-0.027189	-0.790767	0.609579	0.128914	-0.742688	0.872823	-0.059235	-0.736230	0.874622	0.119248				-0.626331	1.101790	0.094023	-0.598492	1.047659	0.074158	-0.594768	0.686316	-0.203454	-0.567341	0.714653	0.260987	-0.339102	0.590853	0.070359	-0.362591	0.548988	-0.043730				-0.139067	0.081775	-0.168816							0.385021	0.070535	0.011301
14603	121.691667	-0.798669	0.606653	-0.027291	-0.790850	0.609576	0.128820	-0.742668	0.872768	-0.059549	-0.736308	0.874657	0.118975				-0.627128	1.101832	0.092646	-0.599284	1.047637	0.073182	-0.594720	0.686164	-0.203588	-0.567514	0.714653	0.260833	-0.339138	0.590870	0.070387	-0.362571	0.549006	-0.043719				-0.139103	0.081828	-0.168852							0.385193	0.070666	0.011547
14604	121.700000	-0.798796	0.606669	-0.027315	-0.790731	0.609583	0.128670	-0.742650	0.872720	-0.059823	-0.736407	0.874704	0.118722				-0.627859	1.101922	0.091383	-0.599961	1.047670	0.072271	-0.594683	0.686003	-0.203712	-0.567673	0.714665	0.260706	-0.339174	0.590876	0.070415	-0.362565	0.549009	-0.043694				-0.139131	0.081870	-0.168879							0.385341	0.070802	0.011768
14605	121.708333	-0.798744	0.606586	-0.027440	-0.790989	0.609569	0.128663	-0.742638	0.872685	-0.060062	-0.736475	0.874742	0.118499				-0.628512	1.102015	0.090214	-0.600452	1.047532	0.071132	-0.594675	0.685846	-0.203823	-0.567817	0.714687	0.260606	-0.339226	0.590885	0.070447	-0.362576	0.549026	-0.043680				-0.139157	0.081926	-0.168902							0.385438	0.070972	0.012004
14606	121.716667	-0.798769	0.606550	-0.027498	-0.790829	0.609531	0.128542	-0.742611	0.872642	-0.060295	-0.736536	0.874781	0.118298				-0.629100	1.102104	0.089064	-0.601046	1.047497	0.070196	-0.594679	0.685704	-0.203923	-0.567932	0.714729	0.260524	-0.339276	0.590881	0.070470	-0.362598	0.549040	-0.043667				-0.139183	0.081971	-0.168922							0.385600	0.071049	0.012184
14607	121.725000	-0.798803	0.606495	-0.027543	-0.790969	0.609515	0.128525	-0.742608	0.872604	-0.060490	-0.736537	0.874807	0.118135				-0.629617	1.102163	0.087963	-0.601597	1.047510	0.069276	-0.594667	0.685589	-0.204007	-0.568022	0.714784	0.260457	-0.339332	0.590875	0.070492	-0.362623	0.549045	-0.043652				-0.139209	0.082013	-0.168909							0.385713	0.071163	0.012358
14608	121.733333	-0.798839	0.606464	-0.027560	-0.790920	0.609456	0.128471	-0.742619	0.872570	-0.060647	-0.736547	0.874820	0.117958				-0.630115	1.102211	0.086912	-0.602112	1.047484	0.068442	-0.594674	0.685473	-0.204066	-0.568083	0.714847	0.260406	-0.339385	0.590871	0.070501	-0.362654	0.549052	-0.043628				-0.137509	0.085008	-0.171131							0.385815	0.071253	0.012520
14609	121.741667	-0.798878	0.606428	-0.027557	-0.790967	0.609474	0.128472	-0.742645	0.872542	-0.060769	-0.736607	0.874878	0.117859				-0.630518	1.102212	0.085989	-0.602538	1.047480	0.067695	-0.594691	0.685381	-0.204108	-0.568101	0.714916	0.260375	-0.339436	0.590873	0.070511	-0.362689	0.549052	-0.043602				-0.137530	0.085001	-0.171143							0.385891	0.071328	0.012675
14610	121.750000	-0.798919	0.606398	-0.027537	-0.791041	0.609465	0.128506	-0.742676	0.872508	-0.060864	-0.736635	0.874910	0.117761				-0.630833	1.102218	0.085199	-0.602879	1.047472	0.067063	-0.594725	0.685303	-0.204131	-0.568098	0.714989	0.260357	-0.339436	0.590896	0.070521	-0.362719	0.549058	-0.043568				-0.137538	0.085011	-0.171156							0.385978	0.071380	0.012821
14611	121.758333	-0.798954	0.606355	-0.027507	-0.791260	0.609446	0.128595	-0.742722	0.872465	-0.060929	-0.736655	0.874947	0.117693				-0.631105	1.102228	0.084769	-0.603114	1.047385	0.066538	-0.594750	0.685214	-0.204159	-0.568063	0.715072	0.260360	-0.339488	0.590900	0.070536	-0.362741	0.549087	-0.043555				-0.137532	0.085013	-0.171159							0.386042	0.071447	0.012936
14612	121.766667	-0.798983	0.606313	-0.027466	-0.791091	0.609415	0.128573	-0.742773	0.872421	-0.060966	-0.736636	0.874974	0.117645				-0.631291	1.102245	0.084536	-0.603212	1.047279	0.066112	-0.594825	0.685112	-0.204164	-0.568005	0.715153	0.260379	-0.339528	0.590914	0.070552	-0.362758	0.549098	-0.043519				-0.137539	0.085001	-0.171146							0.386090	0.071503	0.013049
14613	121.775000	-0.799017	0.606269	-0.027408	-0.791093	0.609365	0.128612	-0.742814	0.872378	-0.060981	-0.736680	0.875013	0.117625				-0.631292	1.102311	0.084418	-0.603321	1.047284	0.065964	-0.594867	0.685049	-0.204127	-0.567939	0.715237	0.260419	-0.339534	0.590925	0.070574	-0.362772	0.549115	-0.043489				-0.137533	0.085026	-0.171160							0.386141	0.071540	0.013166
14614	121.783333	-0.799046	0.606218	-0.027349	-0.791328	0.609356	0.128747	-0.742851	0.872330	-0.060970	-0.736683	0.875034	0.117626				-0.631186	1.102368	0.084444	-0.603378	1.047299	0.065942	-0.594934	0.684981	-0.204082	-0.567869	0.715314	0.260467	-0.339489	0.590949	0.070594	-0.362779	0.549118	-0.043463				-0.137541	0.085016	-0.171146							0.386179	0.071565	0.013269
14615	121.791667	-0.799061	0.606180	-0.027293	-0.791372	0.609311	0.128798	-0.742883	0.872293	-0.060928	-0.736676	0.875043	0.117648				-0.631008	1.102450	0.084746	-0.603375	1.047325	0.066063	-0.595026	0.684890	-0.204047	-0.567795	0.715361	0.260528	-0.339516	0.590940	0.070605	-0.362795	0.549118	-0.043454				-0.137526	0.085043	-0.171176							0.386202	0.071582	0.013328
14616	121.800000	-0.799073	0.606139	-0.027231	-0.791421	0.609271	0.128855	-0.742909	0.872262	-0.060868	-0.736663	0.875040	0.117701				-0.630778	1.102494	0.085217	-0.603333	1.047368	0.066328	-0.595132	0.684803	-0.204006	-0.567728	0.715380	0.260592	-0.339498	0.590943	0.070620	-0.362800	0.549123	-0.043430				-0.137523	0.085065	-0.171191							0.386226	0.071596	0.013380
14617	121.808333	-0.799124	0.606127	-0.027150	-0.791403	0.609245	0.128924	-0.742939	0.872240	-0.060777	-0.736646	0.875027	0.117784				-0.630336	1.102494	0.085607	-0.603265	1.047441	0.066785	-0.595217	0.684758	-0.203922	-0.567674	0.715365	0.260672	-0.339479	0.590949	0.070638	-0.362819	0.549134	-0.043417				-0.137518	0.085078	-0.171187							0.386219	0.071585	0.013422
14618	121.816667	-0.799198	0.606143	-0.027067	-0.791390	0.609235	0.128987	-0.742989	0.872237	-0.060656	-0.736628	0.875002	0.117892				-0.629932	1.102455	0.086440	-0.603078	1.047443	0.067315	-0.595310	0.684721	-0.203855	-0.567624	0.715316	0.260753	-0.339465	0.590952	0.070657	-0.362838	0.549162	-0.043413				-0.137510	0.085083	-0.171189							0.386200	0.071567	0.013453
14619	121.825000	-0.799150	0.606104	-0.027030	-0.791393	0.609206	0.129049	-0.743021	0.872239	-0.060528	-0.736605	0.874979	0.118071				-0.629461	1.102418	0.087488	-0.602773	1.047400	0.067964	-0.595414	0.684683	-0.203794	-0.567579	0.715228	0.260849	-0.339427	0.590958	0.070681	-0.362856	0.549175	-0.043396				-0.137511	0.085050	-0.171171							0.386168	0.071561	0.013455
14620	121.833333	-0.799169	0.606100	-0.026941	-0.791415	0.609167	0.129130	-0.743065	0.872252	-0.060374	-0.736641	0.874950	0.118230				-0.628877	1.102309	0.088635	-0.602427	1.047319	0.068757	-0.595490	0.684691	-0.203700	-0.567538	0.715116	0.260949	-0.339433	0.590952	0.070711	-0.362877	0.549163	-0.043344				-0.137505	0.085039	-0.171170							0.386121	0.071545	0.013456
14621	121.841667	-0.799247	0.606131	-0.026842	-0.791423	0.609128	0.129196	-0.743112	0.872273	-0.060213	-0.736617	0.874886	0.118402				-0.628185	1.102150	0.089937	-0.601952	1.047175	0.069649	-0.595541	0.684748	-0.203576	-0.567500	0.714987	0.261062	-0.339428	0.590946	0.070739	-0.362897	0.549188	-0.043340				-0.138380	0.083507	-0.170020							0.386074	0.071519	0.013436
14622	121.850000	-0.799209	0.606107	-0.026790	-0.791476	0.609073	0.129261	-0.743160	0.872299	-0.060027	-0.736630	0.874844	0.118604				-0.627421	1.101950	0.091311	-0.601414	1.047087	0.070670	-0.595596	0.684807	-0.203474	-0.567467	0.714853	0.261181	-0.339418	0.590928	0.070765	-0.362911	0.549200	-0.043340				-0.139214	0.082074	-0.168944							0.386022	0.071493	0.013408
14623	121.858333	-0.799224	0.606113	-0.026692	-0.791468	0.609014	0.129323	-0.743208	0.872329	-0.059803	-0.736584	0.874768	0.118801				-0.626563	1.101732	0.092767	-0.600794	1.046926	0.071715	-0.595615	0.684902	-0.203351	-0.567438	0.714697	0.261307	-0.339405	0.590912	0.070790	-0.362922	0.549184	-0.043307				-0.138365	0.083477	-0.169992							0.385965	0.071448	0.013356
14624	121.866667	-0.799259	0.606129	-0.026592	-0.791476	0.608961	0.129387	-0.743233	0.872384	-0.059569	-0.736578	0.874709	0.119009				-0.625695	1.101445	0.094167	-0.600140	1.046686	0.072698	-0.595625	0.685018	-0.203216	-0.567416	0.714547	0.261427	-0.339393	0.590885	0.070811	-0.362935	0.549172	-0.043274				-0.137502	0.084935	-0.171074							0.385923	0.071394	0.013312
14625	121.875000	-0.799186	0.606108	-0.026565	-0.791357	0.608919	0.129441	-0.743266	0.872456	-0.059301	-0.736514	0.874647	0.119238				-0.624843	1.101115	0.095494	-0.599641	1.046559	0.073850	-0.595627	0.685165	-0.203076	-0.567403	0.714383	0.261552	-0.339378	0.590858	0.070836	-0.362941	0.549180	-0.043274				-0.138350	0.083467	-0.169977							0.385861	0.071337	0.013246
14626	121.883333	-0.799138	0.606111	-0.026486	-0.791503	0.608838	0.129529	-0.743276	0.872532	-0.059029	-0.736462	0.874610	0.119502				-0.624089	1.100771	0.096789	-0.599008	1.046312	0.074800	-0.595622	0.685306	-0.202928	-0.567394	0.714211	0.261682	-0.339361	0.590838	0.070865	-0.362937	0.549167	-0.043237				-0.139212	0.082003	-0.168879							0.385815	0.071282	0.013178
14627	121.891667	-0.799111	0.606132	-0.026400	-0.791291	0.608836	0.129545	-0.743276	0.872616	-0.058730	-0.736341	0.874568	0.119757				-0.623371	1.100428	0.098092	-0.598363	1.046060	0.075753	-0.595620	0.685455	-0.202793	-0.567387	0.714031	0.261828	-0.339353	0.590823	0.070902	-0.362936	0.549181	-0.043207				-0.137498	0.084969	-0.171096							0.385764	0.071215	0.013125
14628	121.900000	-0.799091	0.606162	-0.026311	-0.791256	0.608820	0.129616	-0.743267	0.872702	-0.058421	-0.736224	0.874551	0.120032				-0.622620	1.100030	0.099390	-0.597687	1.045895	0.076762	-0.595632	0.685569	-0.202663	-0.567385	0.713863	0.261970	-0.339345	0.590814	0.070946	-0.362932	0.549193	-0.043164				-0.137495	0.085002	-0.171128							0.385718	0.071158	0.013058
14629	121.908333	-0.799086	0.606198	-0.026216	-0.791331	0.608791	0.129723	-0.743243	0.872784	-0.058122	-0.736147	0.874579	0.120353				-0.621829	1.099684	0.100714	-0.597003	1.045635	0.077743	-0.595662	0.685668	-0.202537	-0.567369	0.713710	0.262107	-0.339336	0.590816	0.070993	-0.362941	0.549229	-0.043149				-0.137513	0.085017	-0.171131							0.385659	0.071090	0.013006
14630	121.916667	-0.799051	0.606218	-0.026121	-0.791212	0.608776	0.129775	-0.743219	0.872881	-0.057819	-0.735915	0.874579	0.120605				-0.620992	1.099349	0.102073	-0.596246	1.045421	0.078735	-0.595710	0.685750	-0.202417	-0.567340	0.713565	0.262249	-0.339331	0.590823	0.071043	-0.362942	0.549246	-0.043101				-0.139258	0.082058	-0.168933							0.385586	0.071032	0.012945
14631	121.925000	-0.799035	0.606243	-0.026019	-0.791204	0.608768	0.129872	-0.743190	0.872956	-0.057516	-0.735784	0.874571	0.120900				-0.620151	1.099067	0.103451	-0.595539	1.045176	0.079710	-0.595765	0.685843	-0.202257	-0.567294	0.713427	0.262389	-0.339323	0.590826	0.071076	-0.362957	0.549270	-0.043077				-0.137526	0.085093	-0.171179							0.385521	0.070965	0.012878
14632	121.933333	-0.799016	0.606266	-0.025919	-0.791180	0.608747	0.129959	-0.743148	0.873023	-0.057249	-0.735657	0.874561	0.121198				-0.619285	1.098734	0.104719	-0.594770	1.044983	0.080662	-0.595844	0.685908	-0.202140	-0.567225	0.713308	0.262530	-0.339309	0.590822	0.071101	-0.362980	0.549279	-0.043061				-0.137542	0.085117	-0.171201							0.385399	0.070944	0.012841
14633	121.941667	-0.799002	0.606282	-0.025822	-0.791253	0.608736	0.130081	-0.743117	0.873079	-0.056974	-0.735579	0.874555	0.121525				-0.618446	1.098458	0.105976	-0.593859	1.044742	0.081490	-0.595925	0.685987	-0.202002	-0.567131	0.713196	0.262668	-0.339296	0.590806	0.071103	-0.363009	0.549278	-0.043071				-0.138437	0.083682	-0.170127							0.385302	0.070802	0.012729
14634	121.950000	-0.798983	0.606289	-0.025725	-0.791123	0.608718	0.130136	-0.743088	0.873137	-0.056707	-0.735493	0.874539	0.121836				-0.617554	1.098171	0.107156	-0.593116	1.044579	0.082315	-0.595999	0.686045	-0.201882	-0.567007	0.713105	0.262811	-0.339270	0.590785	0.071094	-0.363035	0.549248	-0.043075				-0.139332	0.082269	-0.169053							0.385188	0.070684	0.012599
14635	121.958333	-0.798990	0.606339	-0.025608	-0.791101	0.608712	0.130229	-0.743063	0.873195	-0.056426	-0.735378	0.874496	0.122099				-0.616692	1.097953	0.108239	-0.592423	1.044393	0.083085	-0.596058	0.686142	-0.201746	-0.566855	0.713017	0.262951	-0.339232	0.590752	0.071071	-0.363065	0.549221	-0.043084				-0.138512	0.083790	-0.170177							0.385059	0.070570	0.012485
14636	121.966667	-0.798894	0.606312	-0.025559	-0.791246	0.608684	0.130358	-0.743033	0.873265	-0.056146	-0.735315	0.874473	0.122392				-0.615867	1.097693	0.109205	-0.591762	1.044202	0.083778	-0.596098	0.686263	-0.201613	-0.566686	0.712934	0.263090	-0.339186	0.590711	0.071045	-0.363094	0.549185	-0.043106				-0.139394	0.082431	-0.169146							0.384901	0.070457	0.012356
14637	121.975000	-0.798942	0.606377	-0.025429	-0.791020	0.608656	0.130370	-0.742996	0.873339	-0.055862	-0.735209	0.874433	0.122654				-0.615115	1.097463	0.110112	-0.591144	1.044022	0.084409	-0.596115	0.686394	-0.201479	-0.566492	0.712834	0.263232	-0.339134	0.590669	0.071021	-0.363105	0.549154	-0.043131				-0.139442	0.082542	-0.169209							0.384726	0.070306	0.012221
14638	121.983333	-0.798982	0.606438	-0.025302	-0.790987	0.608658	0.130450	-0.742982	0.873434	-0.055556	-0.735079	0.874395	0.122908				-0.614517	1.097380	0.111101	-0.590537	1.043843	0.085032	-0.596120	0.686540	-0.201309	-0.566301	0.712716	0.263371	-0.339080	0.590629	0.071010	-0.363114	0.549143	-0.043149				-0.139490	0.082694	-0.169308							0.384523	0.070161	0.012077
14639	121.991667	-0.799011	0.606491	-0.025181	-0.790952	0.608646	0.130513	-0.742925	0.873512	-0.055283	-0.734949	0.874368	0.123166				-0.613892	1.097180	0.111876	-0.589916	1.043702	0.085645	-0.596126	0.686671	-0.201147	-0.566126	0.712599	0.263511	-0.338987	0.590606	0.070999	-0.363109	0.549123	-0.043145				-0.139560	0.082892	-0.169404							0.384329	0.069982	0.011902
14640	122.000000	-0.798855	0.606476	-0.025161	-0.791080	0.608657	0.130623	-0.742869	0.873595	-0.055008	-0.734807	0.874352	0.123422				-0.613252	1.097010	0.112579	-0.589318	1.043574	0.086252	-0.596136	0.686779	-0.200999	-0.565962	0.712475	0.263649	-0.338898	0.590583	0.070996	-0.363093	0.549134	-0.043160				-0.137993	0.086013	-0.171660							0.384066	0.069850	0.011758
14641	122.008333	-0.798889	0.606540	-0.025045	-0.790920	0.608660	0.130632	-0.742812	0.873673	-0.054741	-0.734645	0.874343	0.123689				-0.612626	1.096889	0.113269	-0.588731	1.043497	0.086822	-0.596138	0.686870	-0.200865	-0.565817	0.712333	0.263799	-0.338834	0.590570	0.070996	-0.363068	0.549144	-0.043156				-0.138981	0.084865	-0.170688							0.383843	0.069621	0.011515
14642	122.016667	-0.798923	0.606601	-0.024930	-0.790760	0.608665	0.130642	-0.742741	0.873756	-0.054470	-0.734462	0.874319	0.123955				-0.611996	1.096803	0.113895	-0.588175	1.043444	0.087353	-0.596146	0.686944	-0.200743	-0.565690	0.712187	0.263940	-0.338774	0.590562	0.070995	-0.363049	0.549172	-0.043169				-0.138322	0.086571	-0.171827							0.383593	0.069386	0.011240
14643	122.025000	-0.798853	0.606611	-0.024882	-0.790834	0.608665	0.130721	-0.742680	0.873828	-0.054201	-0.734313	0.874305	0.124229				-0.611446	1.096807	0.114459	-0.587675	1.043426	0.087879	-0.596148	0.687012	-0.200601	-0.565583	0.712043	0.264083	-0.338716	0.590558	0.070991	-0.363020	0.549201	-0.043178				-0.138508	0.086885	-0.171877							0.383315	0.069133	0.010964
14644	122.033333	-0.798716	0.606595	-0.024877	-0.790766	0.608675	0.130759	-0.742618	0.873905	-0.053930	-0.734133	0.874284	0.124517				-0.610891	1.096830	0.114960	-0.587173	1.043448	0.088361	-0.596168	0.687070	-0.200488	-0.565482	0.711914	0.264212	-0.338659	0.590554	0.070987	-0.362992	0.549240	-0.043199				-0.138677	0.087213	-0.171943							0.383013	0.068874	0.010679
14645	122.041667	-0.798721	0.606639	-0.024807	-0.790706	0.608688	0.130791	-0.742553	0.873984	-0.053656	-0.733967	0.874263	0.124798				-0.610380	1.096882	0.115380	-0.586718	1.043504	0.088765	-0.596193	0.687138	-0.200378	-0.565390	0.711791	0.264327	-0.338599	0.590553	0.070997	-0.362970	0.549276	-0.043208				-0.138869	0.087433	-0.171917							0.382713	0.068588	0.010386
14646	122.050000	-0.798790	0.606717	-0.024700	-0.790472	0.608719	0.130780	-0.742520	0.874082	-0.053343	-0.733808	0.874250	0.125088				-0.609899	1.097035	0.115790	-0.586279	1.043607	0.089137	-0.596216	0.687224	-0.200269	-0.565294	0.711673	0.264434	-0.338543	0.590556	0.070997	-0.362956	0.549330	-0.043222				-0.139035	0.087660	-0.171905							0.382382	0.068283	0.010065
14647	122.058333	-0.798700	0.606721	-0.024678	-0.790448	0.608742	0.130842	-0.742459	0.874178	-0.053043	-0.733622	0.874237	0.125381				-0.609479	1.097236	0.116130	-0.585915	1.043771	0.089472	-0.596242	0.687327	-0.200168	-0.565185	0.711553	0.264524	-0.338482	0.590561	0.070988	-0.362944	0.549387	-0.043253				-0.139138	0.087893	-0.171909							0.382039	0.067963	0.009744
14648	122.066667	-0.798691	0.606776	-0.024602	-0.790490	0.608778	0.130912	-0.742407	0.874281	-0.052738	-0.733489	0.874216	0.125690				-0.609096	1.097442	0.116306	-0.585610	1.043939	0.089797	-0.596265	0.687454	-0.200070	-0.565063	0.711432	0.264613	-0.338423	0.590565	0.070962	-0.362930	0.549452	-0.043297				-0.139283	0.088050	-0.171845							0.381683	0.067622	0.009410
14649	122.075000	-0.798664	0.606820	-0.024539	-0.790377	0.608794	0.130924	-0.742373	0.874386	-0.052403	-0.733269	0.874214	0.125982				-0.608762	1.097736	0.116509	-0.585317	1.044148	0.090077	-0.596298	0.687603	-0.199994	-0.564920	0.711297	0.264702	-0.338356	0.590565	0.070910	-0.362915	0.549514	-0.043349				-0.139380	0.088206	-0.171774							0.381345	0.067233	0.009072
14650	122.083333	-0.798705	0.606911	-0.024433	-0.790283	0.608832	0.130947	-0.742302	0.874511	-0.052079	-0.733102	0.874196	0.126300				-0.608455	1.098050	0.116646	-0.585045	1.044377	0.090360	-0.596293	0.687814	-0.199877	-0.564767	0.711158	0.264786	-0.338207	0.590855	0.070826	-0.362910	0.549591	-0.043436				-0.139482	0.088338	-0.171688							0.380968	0.066837	0.008727
14651	122.091667	-0.798621	0.606909	-0.024413	-0.790188	0.608868	0.130978	-0.742258	0.874644	-0.051734	-0.732943	0.874179	0.126648				-0.608139	1.098365	0.116766	-0.584772	1.044643	0.090648	-0.596313	0.688006	-0.199806	-0.564583	0.710993	0.264872	-0.338221	0.590562	0.070736	-0.362912	0.549677	-0.043576				-0.139591	0.088399	-0.171551							0.380543	0.066499	0.008363
14652	122.100000	-0.798609	0.606975	-0.024338	-0.790060	0.608895	0.130993	-0.742218	0.874792	-0.051357	-0.732782	0.874162	0.127021				-0.607866	1.098711	0.116872	-0.584516	1.044898	0.090929	-0.596356	0.688203	-0.199722	-0.564396	0.710812	0.264964	-0.338057	0.590840	0.070579	-0.362923	0.549748	-0.043735				-0.139632	0.088468	-0.171476							0.380248	0.066032	0.007938
14653	122.108333	-0.798617	0.607027	-0.024265	-0.789773	0.608932	0.130974	-0.742188	0.874942	-0.050968	-0.732584	0.874130	0.127412				-0.607591	1.099118	0.116986	-0.584267	1.045206	0.091259	-0.596436	0.688395	-0.199674	-0.564195	0.710619	0.265063	-0.337991	0.590850	0.070427	-0.362943	0.549798	-0.043910				-0.139633	0.088506	-0.171429							0.379882	0.065608	0.007552
14654	122.116667	-0.798633	0.607084	-0.024186	-0.789667	0.608957	0.131020	-0.742161	0.875105	-0.050549	-0.732368	0.874097	0.127820				-0.607322	1.099485	0.117090	-0.584020	1.045503	0.091588	-0.596501	0.688626	-0.199609	-0.563980	0.710406	0.265164	-0.337920	0.590867	0.070251	-0.362981	0.549841	-0.044110				-0.139607	0.088490	-0.171378							0.379521	0.065219	0.007147
14655	122.125000	-0.798536	0.607101	-0.024165	-0.789722	0.608976	0.131104	-0.742142	0.875275	-0.050091	-0.732150	0.874048	0.128265				-0.607052	1.099837	0.117193	-0.583752	1.045786	0.091923	-0.596570	0.688885	-0.199526	-0.563752	0.710181	0.265265	-0.337815	0.590874	0.070023	-0.363035	0.549880	-0.044344				-0.139555	0.088404	-0.171326							0.379065	0.064857	0.006805
14656	122.133333	-0.798516	0.607139	-0.024101	-0.789461	0.609003	0.131085	-0.741992	0.875351	-0.049615	-0.731929	0.873980	0.128724				-0.606808	1.100227	0.117342	-0.583478	1.046094	0.092271	-0.596679	0.689141	-0.199457	-0.563502	0.709944	0.265365	-0.337771	0.590860	0.069770	-0.363094	0.549904	-0.044582				-0.139481	0.088252	-0.171269							0.378782	0.064406	0.006418
14657	122.141667	-0.798519	0.607189	-0.024022	-0.789300	0.609015	0.131114	-0.742125	0.875629	-0.049121	-0.731725	0.873913	0.129209				-0.606481	1.100665	0.117537	-0.583203	1.046380	0.092627	-0.596783	0.689433	-0.199367	-0.563230	0.709690	0.265461	-0.337656	0.590844	0.069507	-0.363157	0.549886	-0.044825				-0.139364	0.088056	-0.171245							0.378374	0.064035	0.006034
14658	122.150000	-0.798459	0.607208	-0.023977	-0.789398	0.609008	0.131212	-0.742123	0.875810	-0.048609	-0.731512	0.873848	0.129720				-0.606168	1.101030	0.117696	-0.582934	1.046706	0.093055	-0.596903	0.689741	-0.199283	-0.562938	0.709413	0.265556	-0.337584	0.590487	0.069211	-0.363234	0.549863	-0.045102				-0.139250	0.087809	-0.171192							0.378007	0.063634	0.005674
14659	122.158333	-0.798435	0.607237	-0.023908	-0.789295	0.609022	0.131261	-0.742109	0.875993	-0.048069	-0.731311	0.873753	0.130244				-0.605732	1.101606	0.118061	-0.582664	1.047010	0.093479	-0.597016	0.690070	-0.199185	-0.562620	0.709121	0.265657	-0.337444	0.590608	0.068945	-0.363317	0.549836	-0.045380				-0.139097	0.087557	-0.171163							0.377612	0.063247	0.005336
14660	122.166667	-0.798411	0.607263	-0.023840	-0.789288	0.608979	0.131332	-0.742131	0.876164	-0.047504	-0.731108	0.873646	0.130763				-0.605361	1.102085	0.118348	-0.582370	1.047330	0.093931	-0.597135	0.690377	-0.199082	-0.562288	0.708819	0.265759	-0.337329	0.590694	0.068637	-0.363397	0.549791	-0.045653				-0.138924	0.087330	-0.171168							0.377200	0.062902	0.004997
14661	122.175000	-0.798397	0.607281	-0.023765	-0.789159	0.608934	0.131373	-0.742097	0.876336	-0.046969	-0.730934	0.873518	0.131311				-0.604992	1.102508	0.118684	-0.582069	1.047643	0.094468	-0.597241	0.690700	-0.198986	-0.561935	0.708478	0.265874	-0.337237	0.590616	0.068313	-0.363488	0.549774	-0.045985				-0.138809	0.087089	-0.171124							0.376882	0.062472	0.004602
14662	122.183333	-0.798393	0.607314	-0.023688	-0.789059	0.608889	0.131448	-0.742072	0.876494	-0.046412	-0.730767	0.873382	0.131848				-0.604576	1.102957	0.119054	-0.581744	1.047990	0.095028	-0.597334	0.691042	-0.198870	-0.561584	0.708105	0.266003	-0.336981	0.590340	0.068040	-0.363580	0.549726	-0.046295				-0.138733	0.086842	-0.171066							0.376513	0.062097	0.004236
14663	122.191667	-0.798393	0.607334	-0.023616	-0.789170	0.608812	0.131562	-0.742044	0.876665	-0.045857	-0.730565	0.873222	0.132384				-0.604134	1.103409	0.119445	-0.581433	1.048286	0.095586	-0.597444	0.691363	-0.198773	-0.561242	0.707713	0.266152	-0.336871	0.590265	0.067731	-0.363672	0.549675	-0.046599				-0.138638	0.086720	-0.171062							0.376182	0.061775	0.003917
14664	122.200000	-0.798473	0.607405	-0.023479	-0.788956	0.608763	0.131606	-0.742007	0.876832	-0.045286	-0.730366	0.873080	0.132936				-0.603751	1.103814	0.119813	-0.581129	1.048597	0.096167	-0.597549	0.691697	-0.198669	-0.560911	0.707281	0.266308	-0.336765	0.590199	0.067438	-0.363760	0.549641	-0.046880				-0.138556	0.086663	-0.171081							0.375818	0.061513	0.003644
14665	122.208333	-0.798378	0.607381	-0.023447	-0.788984	0.608694	0.131726	-0.741940	0.877000	-0.044739	-0.730195	0.872918	0.133483				-0.603396	1.104148	0.120179	-0.580854	1.048822	0.096701	-0.597624	0.692050	-0.198537	-0.560602	0.706817	0.266479	-0.336679	0.590124	0.067173	-0.363829	0.549610	-0.047138				-0.138572	0.086570	-0.170994							0.375521	0.061239	0.003362
14666	122.216667	-0.798365	0.607422	-0.023346	-0.789024	0.608621	0.131853	-0.741854	0.877183	-0.044175	-0.729994	0.872747	0.134020				-0.603115	1.104484	0.120592	-0.580576	1.049036	0.097251	-0.597709	0.692404	-0.198354	-0.560326	0.706334	0.266657	-0.336591	0.590050	0.066922	-0.363895	0.549585	-0.047374				-0.138530	0.086543	-0.170998							0.375231	0.061001	0.003105
14667	122.225000	-0.798358	0.607481	-0.023231	-0.788830	0.608585	0.131932	-0.741783	0.877351	-0.043629	-0.729813	0.872594	0.134557				-0.602830	1.104725	0.120991	-0.580411	1.049231	0.097854	-0.597791	0.692739	-0.198204	-0.560095	0.705849	0.266859	-0.336497	0.589859	0.066690	-0.363960	0.549582	-0.047613				-0.138500	0.086496	-0.170985							0.374988	0.060727	0.002819
14668	122.233333	-0.798339	0.607523	-0.023124	-0.788759	0.608470	0.132010	-0.741694	0.877523	-0.043093	-0.729629	0.872454	0.135080				-0.602534	1.104940	0.121431	-0.580227	1.049370	0.098476	-0.597866	0.693067	-0.198023	-0.559891	0.705395	0.267064	-0.336415	0.589976	0.066533	-0.364016	0.549576	-0.047825				-0.138455	0.086456	-0.170994							0.374760	0.060441	0.002556
14669	122.241667	-0.798319	0.607582	-0.023017	-0.788913	0.608447	0.132189	-0.741596	0.877670	-0.042587	-0.729445	0.872360	0.135609				-0.602252	1.105090	0.121935	-0.579819	1.049516	0.099119	-0.597946	0.693355	-0.197852	-0.559713	0.704957	0.267279	-0.336392	0.589790	0.066334	-0.364067	0.549576	-0.048001				-0.138430	0.086366	-0.170987							0.374473	0.060218	0.002342
14670	122.250000	-0.798314	0.607621	-0.022913	-0.788734	0.608415	0.132276	-0.741482	0.877808	-0.042080	-0.729317	0.872239	0.136128				-0.601933	1.105294	0.122522	-0.579573	1.049640	0.099819	-0.598016	0.693632	-0.197673	-0.559570	0.704563	0.267491	-0.336159	0.590079	0.066356	-0.364113	0.549565	-0.048131				-0.138309	0.086388	-0.171109							0.374264	0.059972	0.002067
14671	122.258333	-0.798354	0.607678	-0.022766	-0.788687	0.608310	0.132395	-0.741358	0.877936	-0.041623	-0.729122	0.872126	0.136577				-0.601581	1.105445	0.123157	-0.579241	1.049764	0.100559	-0.598083	0.693879	-0.197484	-0.559450	0.704206	0.267737	-0.336318	0.589909	0.066119	-0.364150	0.549554	-0.048227				-0.138277	0.086318	-0.171110							0.374011	0.059795	0.001868
14672	122.266667	-0.798412	0.607744	-0.022615	-0.788686	0.608279	0.132543	-0.741232	0.878075	-0.041147	-0.728961	0.872027	0.137030				-0.601200	1.105654	0.123854	-0.578684	1.049911	0.101278	-0.598126	0.694139	-0.197265	-0.559348	0.703909	0.268001	-0.336310	0.589921	0.066052	-0.364188	0.549547	-0.048281				-0.138273	0.086251	-0.171088							0.373824	0.059610	0.001668
14673	122.275000	-0.798331	0.607760	-0.022532	-0.788758	0.608228	0.132700	-0.741123	0.878216	-0.040698	-0.728841	0.871948	0.137490				-0.600825	1.105760	0.124483	-0.578349	1.050029	0.101994	-0.598167	0.694366	-0.197052	-0.559254	0.703620	0.268252	-0.336310	0.589916	0.066008	-0.364219	0.549543	-0.048306				-0.138206	0.086238	-0.171116							0.373912	0.059139	0.001801
14674	122.283333	-0.798362	0.607824	-0.022392	-0.788646	0.608195	0.132803	-0.741001	0.878341	-0.040236	-0.728791	0.871875	0.137969				-0.600458	1.105959	0.125179	-0.578155	1.050069	0.102673	-0.598181	0.694591	-0.196838	-0.559173	0.703340	0.268519	-0.336165	0.590042	0.066098	-0.364243	0.549525	-0.048267				-0.138173	0.086198	-0.171109							0.374025	0.058706	0.001943
14675	122.291667	-0.798381	0.607895	-0.022248	-0.788642	0.608158	0.132942	-0.740869	0.878471	-0.039812	-0.728676	0.871805	0.138386				-0.600120	1.106107	0.125820	-0.577847	1.050273	0.103406	-0.598180	0.694806	-0.196604	-0.559106	0.703093	0.268802	-0.336321	0.589927	0.066042	-0.364267	0.549526	-0.048214				-0.138162	0.086159	-0.171113							0.374025	0.058536	0.001802
14676	122.300000	-0.798335	0.607938	-0.022141	-0.788803	0.608115	0.133110	-0.740740	0.878598	-0.039395	-0.728617	0.871726	0.138802				-0.599802	1.106197	0.126446	-0.577461	1.050352	0.104036	-0.598168	0.695013	-0.196379	-0.559044	0.702871	0.269103	-0.336330	0.589931	0.066104	-0.364279	0.549506	-0.048131				-0.138155	0.086137	-0.171137							0.373898	0.058457	0.001678
14677	122.308333	-0.798308	0.608007	-0.022031	-0.788702	0.608094	0.133206	-0.740604	0.878738	-0.038976	-0.728601	0.871697	0.139234				-0.599507	1.106240	0.127094	-0.577384	1.050372	0.104691	-0.598126	0.695236	-0.196148	-0.559011	0.702667	0.269403	-0.336352	0.589923	0.066196	-0.364285	0.549488	-0.048024				-0.138162	0.086141	-0.171174							0.373514	0.058614	0.001282
14678	122.316667	-0.798259	0.608087	-0.021920	-0.788807	0.608053	0.133341	-0.740457	0.878862	-0.038591	-0.728478	0.871754	0.139693				-0.599184	1.106236	0.127719	-0.577072	1.050394	0.105300	-0.598053	0.695462	-0.195908	-0.558986	0.702476	0.269727	-0.336369	0.589917	0.066314	-0.364278	0.549473	-0.047891				-0.138148	0.086167	-0.171225							0.373120	0.058804	0.000896
14679	122.325000	-0.798271	0.608183	-0.021805	-0.788694	0.608022	0.133410	-0.740307	0.878982	-0.038213	-0.728445	0.871608	0.139946				-0.598872	1.106230	0.128370	-0.576771	1.050396	0.105920	-0.597975	0.695666	-0.195677	-0.559000	0.702299	0.270060	-0.336401	0.589901	0.066455	-0.364272	0.549469	-0.047759				-0.138142	0.086184	-0.171254							0.373373	0.058509	0.001115
14680	122.333333	-0.798221	0.608263	-0.021737	-0.788850	0.607991	0.133545	-0.740153	0.879102	-0.037854	-0.728404	0.871546	0.140274				-0.598563	1.106183	0.129027	-0.576462	1.050370	0.106566	-0.597876	0.695871	-0.195441	-0.559025	0.702139	0.270389	-0.336432	0.589887	0.066619	-0.364262	0.549459	-0.047605				-0.138138	0.086205	-0.171291							0.373650	0.058221	0.001356
14681	122.341667	-0.798189	0.608341	-0.021659	-0.788845	0.607951	0.133622	-0.739970	0.879219	-0.037517	-0.728336	0.871557	0.140595				-0.598237	1.106170	0.129768	-0.575931	1.050364	0.107240	-0.597767	0.696055	-0.195205	-0.559076	0.701970	0.270745	-0.336456	0.589889	0.066815	-0.364234	0.549459	-0.047396				-0.138136	0.086209	-0.171311							0.373623	0.058212	0.001326
14682	122.350000	-0.798127	0.608398	-0.021591	-0.788860	0.607891	0.133705	-0.739766	0.879345	-0.037182	-0.728262	0.871534	0.140888				-0.597882	1.106144	0.130512	-0.575582	1.050339	0.107965	-0.597651	0.696221	-0.194971	-0.559142	0.701807	0.271100	-0.336555	0.589875	0.067018	-0.364209	0.549466	-0.047192				-0.138134	0.086190	-0.171331							0.373608	0.058219	0.001314
14683	122.358333	-0.798115	0.608493	-0.021516	-0.788822	0.607868	0.133758	-0.739562	0.879482	-0.036875	-0.728182	0.871514	0.141175				-0.597504	1.106120	0.131310	-0.575199	1.050343	0.108734	-0.597525	0.696372	-0.194783	-0.559227	0.701630	0.271477	-0.336585	0.589906	0.067272	-0.364172	0.549459	-0.046941				-0.138126	0.086189	-0.171353							0.373619	0.058217	0.001321
14684	122.366667	-0.798121	0.608583	-0.021460	-0.788928	0.607842	0.133835	-0.739328	0.879628	-0.036580	-0.728122	0.871499	0.141470				-0.597094	1.106144	0.132106	-0.574811	1.050329	0.109500	-0.597350	0.696560	-0.194533	-0.559326	0.701442	0.271871	-0.336602	0.589936	0.067540	-0.364145	0.549459	-0.046681				-0.138132	0.086158	-0.171339							0.373631	0.058233	0.001340
14685	122.375000	-0.798087	0.608656	-0.021407	-0.788896	0.607816	0.133863	-0.739076	0.879789	-0.036291	-0.728059	0.871494	0.141761				-0.596720	1.106120	0.132908	-0.574507	1.050329	0.110271	-0.597179	0.696714	-0.194330	-0.559432	0.701222	0.272256	-0.336705	0.589953	0.067823	-0.364102	0.549474	-0.046401				-0.138112	0.086152	-0.171360							0.373647	0.058253	0.001365
14686	122.383333	-0.798047	0.608734	-0.021362	-0.788825	0.607767	0.133866	-0.738808	0.879955	-0.035995	-0.728039	0.871500	0.142095				-0.596339	1.106084	0.133661	-0.574384	1.050225	0.110982	-0.596989	0.696859	-0.194127	-0.559535	0.700993	0.272648	-0.336849	0.589660	0.068047	-0.364057	0.549488	-0.046094				-0.138107	0.086122	-0.171357							0.373670	0.058278	0.001380
14687	122.391667	-0.798013	0.608816	-0.021318	-0.788965	0.607735	0.133934	-0.738540	0.880134	-0.035723	-0.727985	0.871467	0.142394				-0.595915	1.106079	0.134379	-0.573714	1.050312	0.111738	-0.596757	0.696991	-0.193934	-0.559658	0.700757	0.273055	-0.336901	0.589687	0.068353	-0.363999	0.549504	-0.045778				-0.138934	0.084657	-0.170266							0.373377	0.058543	0.001119
14688	122.400000	-0.797990	0.608925	-0.021267	-0.789157	0.607719	0.134020	-0.738261	0.880307	-0.035446	-0.727933	0.871426	0.142684				-0.595626	1.106072	0.135101	-0.573255	1.050349	0.112438	-0.596512	0.697145	-0.193748	-0.559791	0.700504	0.273467	-0.336885	0.589763	0.068715	-0.363946	0.549513	-0.045440				-0.138079	0.086092	-0.171348							0.373720	0.058326	0.001432
14689	122.408333	-0.797947	0.609019	-0.021233	-0.789018	0.607651	0.133977	-0.737981	0.880493	-0.035161	-0.727872	0.871371	0.142967				-0.595260	1.106141	0.135787	-0.572939	1.050385	0.113142	-0.596243	0.697298	-0.193554	-0.559926	0.700254	0.273869	-0.336947	0.589782	0.069058	-0.363891	0.549510	-0.045099				-0.138088	0.086071	-0.171328							0.373418	0.058595	0.001168
14690	122.416667	-0.797905	0.609099	-0.021216	-0.789074	0.607605	0.133996	-0.737691	0.880659	-0.034889	-0.727809	0.871316	0.143237				-0.595018	1.106162	0.136441	-0.572633	1.050407	0.113828	-0.595966	0.697446	-0.193373	-0.560083	0.699983	0.274261	-0.337001	0.589787	0.069413	-0.363829	0.549519	-0.044753				-0.138085	0.086055	-0.171312							0.373130	0.058870	0.000895
14691	122.425000	-0.797866	0.609193	-0.021203	-0.789145	0.607562	0.134015	-0.737395	0.880818	-0.034628	-0.727736	0.871265	0.143502				-0.594717	1.106156	0.137134	-0.572317	1.050461	0.114549	-0.595658	0.697598	-0.193185	-0.560247	0.699716	0.274669	-0.337034	0.589801	0.069787	-0.363755	0.549538	-0.044377				-0.138070	0.086057	-0.171292							0.373149	0.058892	0.000937
14692	122.433333	-0.797830	0.609285	-0.021196	-0.789211	0.607514	0.134043	-0.737086	0.880979	-0.034367	-0.727659	0.871218	0.143762				-0.594403	1.106218	0.137820	-0.572001	1.050451	0.115303	-0.595322	0.697757	-0.193004	-0.560431	0.699451	0.275052	-0.337011	0.589865	0.070188	-0.363687	0.549530	-0.043985				-0.138060	0.086063	-0.171276							0.373132	0.058952	0.000993
14693	122.441667	-0.797846	0.609401	-0.021158	-0.789354	0.607481	0.134073	-0.736724	0.881115	-0.034136	-0.727573	0.871161	0.144013				-0.593951	1.106294	0.138532	-0.571623	1.050510	0.116077	-0.594991	0.697892	-0.192831	-0.560633	0.699152	0.275432	-0.337064	0.589881	0.070573	-0.363619	0.549533	-0.043613				-0.138055	0.086036	-0.171249							0.373499	0.058694	0.001287
14694	122.450000	-0.797842	0.609507	-0.021139	-0.789325	0.607441	0.134055	-0.736394	0.881257	-0.033887	-0.727481	0.871103	0.144262				-0.593576	1.106372	0.139308	-0.571218	1.050565	0.116882	-0.594630	0.698013	-0.192664	-0.560845	0.698857	0.275816	-0.337075	0.589881	0.070954	-0.363550	0.549530	-0.043247				-0.138031	0.086048	-0.171260							0.373826	0.058452	0.001602
14695	122.458333	-0.797731	0.609565	-0.021179	-0.789581	0.607417	0.134119	-0.736040	0.881406	-0.033645	-0.727383	0.871050	0.144513				-0.593291	1.106405	0.140012	-0.570797	1.050655	0.117693	-0.594266	0.698133	-0.192492	-0.561068	0.698525	0.276170	-0.337085	0.589884	0.071337	-0.363480	0.549519	-0.042852				-0.138048	0.085984	-0.171205							0.373762	0.058480	0.001616
14696	122.466667	-0.797668	0.609658	-0.021181	-0.789614	0.607370	0.134099	-0.735688	0.881557	-0.033399	-0.727287	0.870993	0.144777				-0.592925	1.106558	0.140760	-0.570372	1.050747	0.118493	-0.593898	0.698260	-0.192314	-0.561304	0.698166	0.276529	-0.337076	0.589880	0.071721	-0.363411	0.549516	-0.042480				-0.138037	0.085944	-0.171175							0.373842	0.058464	0.001637
14697	122.475000	-0.797659	0.609819	-0.021147	-0.789567	0.607318	0.134051	-0.735341	0.881708	-0.033157	-0.727162	0.870937	0.145026				-0.592528	1.106672	0.141427	-0.569945	1.050864	0.119281	-0.593541	0.698368	-0.192160	-0.561527	0.697808	0.276862	-0.337056	0.589930	0.072139	-0.363345	0.549500	-0.042104				-0.138032	0.085925	-0.171140							0.373855	0.058471	0.001642
14698	122.483333	-0.797388	0.609836	-0.021271	-0.789707	0.607299	0.134068	-0.734974	0.881840	-0.032937	-0.727094	0.870867	0.145293				-0.592148	1.106798	0.142118	-0.569485	1.050942	0.120029	-0.593171	0.698495	-0.191982	-0.561766	0.697457	0.277194	-0.337182	0.590114	0.072524	-0.363275	0.549499	-0.041759				-0.138020	0.085903	-0.171095							0.373849	0.058476	0.001650
14699	122.491667	-0.797376	0.610027	-0.021243	-0.789789	0.607292	0.134067	-0.734623	0.882001	-0.032706	-0.726993	0.870828	0.145546				-0.591711	1.106806	0.142704	-0.569000	1.050987	0.120701	-0.592793	0.698626	-0.191819	-0.562007	0.697128	0.277526	-0.337165	0.590123	0.072913	-0.363187	0.549488	-0.041354				-0.138012	0.085868	-0.171032							0.373694	0.058517	0.001641
14700	122.500000	-0.797286	0.610164	-0.021258	-0.789794	0.607274	0.134038	-0.734290	0.882162	-0.032460	-0.726861	0.870779	0.145772				-0.591293	1.106855	0.143302	-0.568489	1.051044	0.121336	-0.592432	0.698773	-0.191627	-0.562238	0.696825	0.277859	-0.337145	0.590134	0.073312	-0.363099	0.549473	-0.040956				-0.138005	0.085818	-0.170961							0.373834	0.058498	0.001652
14701	122.508333	-0.797199	0.610306	-0.021274	-0.789853	0.607272	0.134022	-0.733949	0.882317	-0.032227	-0.726783	0.870755	0.146019				-0.590861	1.106954	0.143853	-0.567999	1.051124	0.121962	-0.592072	0.698931	-0.191434	-0.562448	0.696562	0.278168	-0.337114	0.590208	0.073722	-0.363016	0.549455	-0.040572				-0.137991	0.085790	-0.170914							0.373758	0.058523	0.001651
14702	122.516667	-0.797112	0.610455	-0.021280	-0.789937	0.607281	0.134025	-0.733615	0.882470	-0.032000	-0.726708	0.870779	0.146287				-0.590430	1.106979	0.144362	-0.567541	1.051202	0.122567	-0.591717	0.699101	-0.191236	-0.562638	0.696316	0.278472	-0.337102	0.590258	0.074100	-0.362922	0.549424	-0.040208				-0.137976	0.085734	-0.170849							0.373682	0.058543	0.001654
14703	122.525000	-0.796974	0.610596	-0.021297	-0.789919	0.607283	0.134005	-0.733281	0.882616	-0.031774	-0.726567	0.870736	0.146478				-0.590035	1.107213	0.144949	-0.567143	1.051613	0.123491	-0.591377	0.699269	-0.191034	-0.562808	0.696102	0.278765	-0.337077	0.590301	0.074465	-0.362836	0.549386	-0.039832				-0.137966	0.085667	-0.170779							0.373769	0.058521	0.001656
14704	122.533333	-0.796993	0.610809	-0.021218	-0.789872	0.607314	0.134007	-0.732940	0.882759	-0.031560	-0.726429	0.870732	0.146675				-0.589638	1.107406	0.145451	-0.566621	1.051736	0.123908	-0.591022	0.699476	-0.190790	-0.562956	0.695919	0.279056	-0.337050	0.590337	0.074814	-0.362745	0.549361	-0.039467				-0.137945	0.085620	-0.170730							0.373835	0.058504	0.001656
14705	122.541667	-0.796854	0.610961	-0.021221	-0.789885	0.607322	0.134008	-0.732611	0.882922	-0.031337	-0.726322	0.870764	0.146904				-0.589257	1.107684	0.145921	-0.566400	1.051905	0.124521	-0.590689	0.699666	-0.190560	-0.563093	0.695768	0.279347	-0.337025	0.590391	0.075156	-0.362659	0.549337	-0.039133				-0.137923	0.085568	-0.170664							0.373693	0.058534	0.001638
14706	122.550000	-0.796712	0.611086	-0.021224	-0.789840	0.607352	0.134015	-0.732289	0.883070	-0.031132	-0.726258	0.870809	0.147155				-0.588905	1.108014	0.146396	-0.565943	1.052396	0.125299	-0.590355	0.699862	-0.190302	-0.563207	0.695609	0.279624	-0.336982	0.590464	0.075493	-0.362577	0.549309	-0.038832				-0.137904	0.085497	-0.170581							0.373700	0.058518	0.001630
14707	122.558333	-0.796629	0.611236	-0.021180	-0.789830	0.607377	0.134033	-0.731970	0.883230	-0.030908	-0.726101	0.870826	0.147346				-0.588490	1.108363	0.146779	-0.565661	1.052589	0.125758	-0.590048	0.700063	-0.190036	-0.563293	0.695472	0.279891	-0.336941	0.590516	0.075796	-0.362491	0.549267	-0.038520				-0.137884	0.085443	-0.170513							0.373780	0.058491	0.001623
14708	122.566667	-0.796529	0.611396	-0.021135	-0.789782	0.607402	0.134049	-0.731664	0.883404	-0.030699	-0.725965	0.870864	0.147536				-0.588086	1.108714	0.147116	-0.565257	1.052965	0.126314	-0.589756	0.700243	-0.189786	-0.563364	0.695362	0.280147	-0.336891	0.590562	0.076090	-0.362404	0.549236	-0.038216				-0.137864	0.085366	-0.170439							0.373849	0.058472	0.001618
14709	122.575000	-0.796279	0.611467	-0.021174	-0.789739	0.607443	0.134068	-0.731376	0.883557	-0.030516	-0.725878	0.870913	0.147755				-0.587865	1.108995	0.147481	-0.564935	1.053236	0.126768	-0.589468	0.700417	-0.189531	-0.563416	0.695283	0.280388	-0.336822	0.590628	0.076393	-0.362315	0.549209	-0.037893				-0.137849	0.085295	-0.170359							0.373842	0.058475	0.001611
14710	122.583333	-0.796094	0.611599	-0.021172	-0.789720	0.607504	0.134103	-0.731087	0.883691	-0.030339	-0.725718	0.870938	0.147917				-0.587545	1.109313	0.147773	-0.564604	1.053484	0.127233	-0.589180	0.700598	-0.189281	-0.563453	0.695226	0.280626	-0.336735	0.590693	0.076696	-0.362220	0.549179	-0.037574				-0.137850	0.085208	-0.170262							0.373834	0.058470	0.001602
14711	122.591667	-0.796022	0.611794	-0.021094	-0.789543	0.607528	0.134080	-0.730817	0.883842	-0.030163	-0.725598	0.870975	0.148083				-0.587249	1.109632	0.148090	-0.564263	1.053755	0.127618	-0.588909	0.700743	-0.189044	-0.563483	0.695192	0.280861	-0.336652	0.590749	0.076974	-0.362126	0.549136	-0.037251				-0.138624	0.083746	-0.169153							0.373834	0.058464	0.001597
14712	122.600000	-0.795886	0.611927	-0.021064	-0.789610	0.607622	0.134159	-0.730568	0.883975	-0.029982	-0.725429	0.871017	0.148218				-0.586921	1.109916	0.148362	-0.563900	1.053970	0.128004	-0.588636	0.700868	-0.188803	-0.563487	0.695165	0.281086	-0.336558	0.590808	0.077249	-0.362021	0.549105	-0.036955				-0.137803	0.085104	-0.170140							0.373815	0.058465	0.001580
14713	122.608333	-0.795798	0.612087	-0.021011	-0.789537	0.607668	0.134190	-0.730315	0.884072	-0.029822	-0.725376	0.871048	0.148399				-0.586575	1.110157	0.148630	-0.563530	1.054187	0.128408	-0.588355	0.700987	-0.188572	-0.563482	0.695151	0.281306	-0.336456	0.590854	0.077509	-0.361931	0.549085	-0.036691				-0.137773	0.085055	-0.170091							0.373813	0.058462	0.001569
14714	122.616667	-0.795743	0.612266	-0.020918	-0.789471	0.607704	0.134227	-0.730063	0.884149	-0.029670	-0.725179	0.871081	0.148506				-0.586213	1.110372	0.148882	-0.563158	1.054387	0.128790	-0.588085	0.701086	-0.188360	-0.563458	0.695131	0.281516	-0.336340	0.590937	0.077804	-0.361836	0.549065	-0.036415				-0.137752	0.085017	-0.170042							0.373667	0.058482	0.001552
14715	122.625000	-0.795619	0.612375	-0.020878	-0.789234	0.607751	0.134223	-0.729804	0.884230	-0.029519	-0.725041	0.871095	0.148645				-0.585890	1.110610	0.149148	-0.562763	1.054659	0.129189	-0.587833	0.701169	-0.188157	-0.563421	0.695100	0.281729	-0.336243	0.590956	0.078026	-0.361727	0.549039	-0.036144				-0.137741	0.084944	-0.169973							0.373489	0.058686	0.001260
14716	122.633333	-0.795284	0.612370	-0.020963	-0.789363	0.607776	0.134310	-0.729559	0.884297	-0.029370	-0.724961	0.871137	0.148819				-0.585546	1.110838	0.149378	-0.562548	1.054691	0.129457	-0.587562	0.701252	-0.187973	-0.563388	0.695059	0.281936	-0.336127	0.591026	0.078286	-0.361618	0.549019	-0.035891				-0.137717	0.084908	-0.169924							0.373807	0.058431	0.001551
14717	122.641667	-0.795260	0.612538	-0.020858	-0.789225	0.607798	0.134327	-0.729297	0.884351	-0.029240	-0.724830	0.871160	0.148954				-0.585148	1.111128	0.149585	-0.562054	1.055044	0.129833	-0.587309	0.701311	-0.187799	-0.563355	0.695014	0.282147	-0.336018	0.591080	0.078522	-0.361503	0.548989	-0.035630				-0.137709	0.084851	-0.169871							0.373798	0.058424	0.001534
14718	122.650000	-0.795107	0.612610	-0.020846	-0.789078	0.607819	0.134325	-0.729059	0.884411	-0.029116	-0.724697	0.871178	0.149088				-0.584901	1.111315	0.149768	-0.561748	1.055154	0.130066	-0.587061	0.701346	-0.187646	-0.563325	0.694966	0.282355	-0.335912	0.591142	0.078740	-0.361384	0.548948	-0.035370				-0.137691	0.084833	-0.169831							0.373161	0.058901	0.000957
14719	122.658333	-0.794997	0.612697	-0.020824	-0.789044	0.607852	0.134354	-0.728832	0.884473	-0.029009	-0.724565	0.871187	0.149203				-0.584599	1.111577	0.149913	-0.561375	1.055495	0.130375	-0.586815	0.701381	-0.187483	-0.563304	0.694913	0.282564	-0.335685	0.591021	0.078944	-0.361261	0.548918	-0.035143				-0.137689	0.084780	-0.169780							0.373145	0.058894	0.000942
14720	122.666667	-0.794899	0.612791	-0.020804	-0.789195	0.607868	0.134430	-0.728606	0.884540	-0.028916	-0.724440	0.871201	0.149305				-0.584290	1.111771	0.150020	-0.561050	1.055668	0.130581	-0.586584	0.701396	-0.187344	-0.563287	0.694869	0.282758	-0.335611	0.591095	0.079136	-0.361146	0.548891	-0.034925				-0.137671	0.084757	-0.169747							0.373778	0.058394	0.001533
14721	122.675000	-0.794783	0.612847	-0.020791	-0.788975	0.607894	0.134391	-0.728391	0.884591	-0.028833	-0.724325	0.871224	0.149400				-0.584037	1.111992	0.150142	-0.560818	1.055690	0.130720	-0.586350	0.701399	-0.187225	-0.563278	0.694818	0.282931	-0.335475	0.591225	0.079335	-0.361041	0.548863	-0.034733				-0.137659	0.084725	-0.169721							0.373768	0.058399	0.001515
14722	122.683333	-0.794701	0.612921	-0.020773	-0.788938	0.607908	0.134400	-0.728178	0.884631	-0.028777	-0.724211	0.871242	0.149474				-0.583737	1.112049	0.150178	-0.560466	1.055771	0.130874	-0.586132	0.701395	-0.187119	-0.563266	0.694774	0.283095	-0.335624	0.591474	0.079487	-0.360947	0.548824	-0.034543				-0.137668	0.084691	-0.169682							0.373122	0.058865	0.000931
14723	122.691667	-0.794684	0.613017	-0.020729	-0.789000	0.607925	0.134450	-0.727963	0.884654	-0.028730	-0.724103	0.871269	0.149525				-0.583459	1.112192	0.150255	-0.560066	1.056016	0.131076	-0.585921	0.701396	-0.187024	-0.563256	0.694738	0.283232	-0.335384	0.591402	0.079622	-0.360855	0.548807	-0.034399				-0.137657	0.084665	-0.169668							0.373105	0.058867	0.000924
14724	122.700000	-0.794505	0.613021	-0.020775	-0.788871	0.607934	0.134444	-0.727769	0.884678	-0.028703	-0.723986	0.871299	0.149560				-0.583156	1.112258	0.150299	-0.559713	1.056108	0.131241	-0.585739	0.701387	-0.186936	-0.563247	0.694713	0.283355	-0.335354	0.591507	0.079728	-0.360770	0.548786	-0.034275				-0.137657	0.084641	-0.169646							0.373103	0.058857	0.000922
14725	122.708333	-0.794534	0.613137	-0.020705	-0.788841	0.607943	0.134464	-0.727572	0.884717	-0.028678	-0.723857	0.871331	0.149564				-0.582827	1.112365	0.150393	-0.559348	1.056183	0.131397	-0.585575	0.701372	-0.186871	-0.563239	0.694701	0.283452	-0.335476	0.591826	0.079799	-0.360700	0.548771	-0.034164				-0.137660	0.084630	-0.169628							0.373406	0.058620	0.001205
14726	122.716667	-0.794585	0.613222	-0.020642	-0.788759	0.607964	0.134473	-0.727389	0.884748	-0.028681	-0.723728	0.871370	0.149554				-0.582519	1.112471	0.150480	-0.559089	1.056157	0.131485	-0.585427	0.701343	-0.186814	-0.563230	0.694697	0.283532	-0.335476	0.591984	0.079831	-0.360629	0.548756	-0.034078				-0.137659	0.084609	-0.169612							0.373082	0.058852	0.000919
14727	122.725000	-0.794511	0.613251	-0.020659	-0.788787	0.607971	0.134478	-0.727201	0.884785	-0.028683	-0.723592	0.871431	0.149544				-0.582169	1.112516	0.150480	-0.558570	1.056329	0.131668	-0.585306	0.701313	-0.186778	-0.563234	0.694697	0.283588	-0.335513	0.592197	0.079828	-0.360579	0.548747	-0.034017				-0.137646	0.084617	-0.169617							0.373394	0.058613	0.001198
14728	122.733333	-0.794448	0.613279	-0.020682	-0.788692	0.607993	0.134456	-0.727019	0.884827	-0.028694	-0.723449	0.871485	0.149512				-0.581843	1.112594	0.150511	-0.558187	1.056396	0.131777	-0.585211	0.701282	-0.186760	-0.563247	0.694697	0.283630	-0.335569	0.592419	0.079798	-0.360536	0.548746	-0.033976				-0.137655	0.084602	-0.169597							0.373067	0.058850	0.000903
14729	122.741667	-0.794479	0.613335	-0.020660	-0.788803	0.608035	0.134481	-0.726837	0.884861	-0.028717	-0.723363	0.871532	0.149512				-0.581528	1.112703	0.150510	-0.557862	1.056407	0.131836	-0.585132	0.701256	-0.186767	-0.563261	0.694685	0.283662	-0.335546	0.592648	0.079708	-0.360519	0.548775	-0.034000				-0.137647	0.084602	-0.169610							0.373392	0.058599	0.001192
14730	122.750000	-0.794425	0.613353	-0.020682	-0.788735	0.608070	0.134444	-0.726673	0.884908	-0.028742	-0.723228	0.871588	0.149487				-0.581242	1.112790	0.150481	-0.557412	1.056508	0.131916	-0.585086	0.701239	-0.186799	-0.563280	0.694665	0.283686	-0.335600	0.592879	0.079592	-0.360508	0.548794	-0.034032				-0.137642	0.084597	-0.169604							0.373713	0.058349	0.001478
14731	122.758333	-0.794411	0.613385	-0.020674	-0.788808	0.608099	0.134449	-0.726516	0.884958	-0.028767	-0.723128	0.871635	0.149472				-0.580925	1.112800	0.150370	-0.557027	1.056552	0.131937	-0.585077	0.701213	-0.186865	-0.563303	0.694628	0.283686	-0.335667	0.593120	0.079439	-0.360520	0.548827	-0.034097				-0.137645	0.084597	-0.169612							0.373706	0.058353	0.001466
14732	122.766667	-0.794479	0.613456	-0.020620	-0.788881	0.608123	0.134454	-0.726363	0.885007	-0.028793	-0.723027	0.871687	0.149451				-0.580602	1.112849	0.150242	-0.556759	1.056528	0.131899	-0.585096	0.701206	-0.186955	-0.563318	0.694581	0.283667	-0.335740	0.593373	0.079257	-0.360549	0.548868	-0.034189				-0.137647	0.084594	-0.169620							0.373084	0.058814	0.000879
14733	122.775000	-0.794402	0.613442	-0.020662	-0.788869	0.608139	0.134407	-0.726228	0.885074	-0.028807	-0.722924	0.871752	0.149440				-0.580323	1.112889	0.150102	-0.556277	1.056657	0.131920	-0.585131	0.701232	-0.187039	-0.563333	0.694530	0.283637	-0.335812	0.593633	0.079034	-0.360584	0.548929	-0.034331				-0.137645	0.084615	-0.169637							0.373633	0.058355	0.001447
14734	122.783333	-0.794416	0.613467	-0.020657	-0.788991	0.608177	0.134426	-0.726095	0.885142	-0.028816	-0.722843	0.871826	0.149442				-0.580026	1.112911	0.149912	-0.555911	1.056684	0.131870	-0.585203	0.701251	-0.187161	-0.563337	0.694479	0.283589	-0.335899	0.593900	0.078784	-0.360628	0.548992	-0.034490				-0.137649	0.084631	-0.169648							0.373706	0.058326	0.001454
14735	122.791667	-0.794446	0.613494	-0.020657	-0.788866	0.608210	0.134375	-0.725969	0.885201	-0.028817	-0.722667	0.871891	0.149402				-0.579742	1.113016	0.149761	-0.555534	1.056710	0.131794	-0.585283	0.701272	-0.187311	-0.563333	0.694427	0.283518	-0.336043	0.594156	0.078483	-0.360679	0.549070	-0.034707				-0.137665	0.084644	-0.169656							0.373379	0.058563	0.001165
14736	122.800000	-0.794574	0.613571	-0.020607	-0.788774	0.608245	0.134320	-0.725845	0.885264	-0.028807	-0.722512	0.871985	0.149412				-0.579491	1.113074	0.149558	-0.555225	1.056598	0.131669	-0.585388	0.701298	-0.187477	-0.563311	0.694382	0.283433	-0.336133	0.594419	0.078149	-0.360740	0.549152	-0.034942				-0.137677	0.084663	-0.169688							0.373056	0.058798	0.000867
14737	122.808333	-0.794542	0.613555	-0.020653	-0.788961	0.608285	0.134356	-0.725737	0.885345	-0.028781	-0.722322	0.872075	0.149423				-0.579211	1.113055	0.149313	-0.554825	1.056677	0.131566	-0.585519	0.701324	-0.187668	-0.563264	0.694331	0.283331	-0.336387	0.594863	0.077831	-0.360802	0.549251	-0.035251				-0.137694	0.084692	-0.169713							0.373362	0.058563	0.001150
14738	122.816667	-0.794611	0.613586	-0.020644	-0.789011	0.608347	0.134365	-0.725636	0.885430	-0.028747	-0.722109	0.872168	0.149447				-0.578953	1.113087	0.149055	-0.554433	1.056757	0.131441	-0.585669	0.701348	-0.187872	-0.563189	0.694278	0.283213	-0.336436	0.595096	0.077416	-0.360872	0.549354	-0.035586				-0.137689	0.084746	-0.169761							0.373670	0.058323	0.001431
14739	122.825000	-0.794681	0.613600	-0.020629	-0.788947	0.608423	0.134368	-0.725539	0.885507	-0.028697	-0.721856	0.872264	0.149490				-0.578663	1.112986	0.148746	-0.554065	1.056768	0.131301	-0.585858	0.701359	-0.188100	-0.563075	0.694216	0.283077	-0.336601	0.595244	0.076942	-0.360946	0.549474	-0.035985				-0.137713	0.084751	-0.169794							0.373017	0.058804	0.000851
14740	122.833333	-0.794751	0.613610	-0.020606	-0.788778	0.608426	0.134311	-0.725452	0.885583	-0.028649	-0.721533	0.872337	0.149502				-0.578394	1.112993	0.148507	-0.553684	1.056759	0.131146	-0.586072	0.701382	-0.188341	-0.562921	0.694148	0.282931	-0.336700	0.595405	0.076463	-0.361051	0.549605	-0.036451				-0.137733	0.084772	-0.169827							0.373653	0.058314	0.001424
14741	122.841667	-0.794889	0.613641	-0.020532	-0.789010	0.608503	0.134407	-0.725373	0.885651	-0.028603	-0.721301	0.872427	0.149576				-0.578118	1.112992	0.148235	-0.553327	1.056747	0.130983	-0.586337	0.701380	-0.188586	-0.562707	0.694070	0.282762	-0.336788	0.595542	0.075907	-0.361183	0.549719	-0.036981				-0.137737	0.084813	-0.169878							0.373651	0.058317	0.001414
14742	122.850000	-0.795055	0.613687	-0.020448	-0.788928	0.608589	0.134435	-0.725293	0.885720	-0.028549	-0.721070	0.872505	0.149648				-0.577813	1.113027	0.147991	-0.552976	1.056738	0.130819	-0.586624	0.701382	-0.188811	-0.562443	0.693988	0.282584	-0.336871	0.595638	0.075340	-0.361318	0.549808	-0.037512				-0.137743	0.084834	-0.169916							0.373496	0.058347	0.001405
14743	122.858333	-0.795036	0.613621	-0.020427	-0.788746	0.608667	0.134452	-0.725234	0.885764	-0.028522	-0.720808	0.872548	0.149688				-0.577484	1.113016	0.147755	-0.552606	1.056728	0.130665	-0.586966	0.701377	-0.189055	-0.562125	0.693915	0.282389	-0.336948	0.595717	0.074708	-0.361473	0.549888	-0.038081				-0.137741	0.084887	-0.169985							0.373655	0.058301	0.001411
14744	122.866667	-0.795139	0.613614	-0.020370	-0.788893	0.608683	0.134552	-0.725191	0.885809	-0.028498	-0.720537	0.872575	0.149710				-0.577100	1.112966	0.147493	-0.552215	1.056711	0.130513	-0.587346	0.701362	-0.189296	-0.561757	0.693843	0.282185	-0.337002	0.595771	0.074062	-0.361640	0.549917	-0.038659				-0.137731	0.084932	-0.170057							0.373660	0.058295	0.001409
14745	122.875000	-0.795210	0.613582	-0.020309	-0.788760	0.608747	0.134584	-0.725154	0.885840	-0.028470	-0.720242	0.872601	0.149713				-0.576716	1.112956	0.147313	-0.551821	1.056661	0.130342	-0.587762	0.701334	-0.189510	-0.561334	0.693775	0.281970	-0.337027	0.595802	0.073393	-0.361834	0.549951	-0.039276				-0.137770	0.084947	-0.170081							0.373663	0.058289	0.001414
14746	122.883333	-0.795278	0.613546	-0.020246	-0.788583	0.608786	0.134611	-0.725126	0.885863	-0.028446	-0.719993	0.872618	0.149734				-0.576288	1.112907	0.147086	-0.551409	1.056600	0.130162	-0.588195	0.701298	-0.189732	-0.560888	0.693710	0.281754	-0.337048	0.595791	0.072694	-0.362040	0.549959	-0.039877				-0.137759	0.085014	-0.170177							0.373660	0.058281	0.001416
14747	122.891667	-0.795355	0.613492	-0.020176	-0.788520	0.608835	0.134672	-0.725094	0.885878	-0.028446	-0.719729	0.872632	0.149739				-0.575868	1.112863	0.146939	-0.551048	1.056450	0.129921	-0.588635	0.701238	-0.189942	-0.560390	0.693632	0.281505	-0.337018	0.595770	0.072058	-0.362264	0.549961	-0.040497				-0.137772	0.085058	-0.170254							0.373664	0.058281	0.001421
14748	122.900000	-0.795428	0.613439	-0.020104	-0.788670	0.608900	0.134812	-0.725068	0.885887	-0.028452	-0.719451	0.872637	0.149731				-0.575470	1.112755	0.146747	-0.550603	1.056388	0.129722	-0.589069	0.701174	-0.190142	-0.559882	0.693559	0.281268	-0.336975	0.595710	0.071417	-0.362451	0.549941	-0.041086				-0.137790	0.085085	-0.170318							0.373511	0.058325	0.001408
14749	122.908333	-0.795496	0.613382	-0.020027	-0.788557	0.608930	0.134872	-0.725052	0.885894	-0.028452	-0.719141	0.872640	0.149707				-0.575008	1.112578	0.146510	-0.550217	1.056235	0.129444	-0.589528	0.701078	-0.190337	-0.559362	0.693478	0.281021	-0.336896	0.595608	0.070800	-0.362648	0.549931	-0.041667				-0.138610	0.083703	-0.169340							0.373580	0.058309	0.001415
14750	122.916667	-0.795675	0.613380	-0.019886	-0.788472	0.608978	0.134945	-0.725037	0.885888	-0.028476	-0.718869	0.872646	0.149697				-0.574604	1.112446	0.146327	-0.549852	1.056088	0.129132	-0.589946	0.700986	-0.190539	-0.558844	0.693400	0.280783	-0.336785	0.595493	0.070237	-0.362824	0.549917	-0.042247				-0.137817	0.085170	-0.170502							0.373012	0.058776	0.000831
14751	122.925000	-0.795711	0.613324	-0.019826	-0.788393	0.609031	0.135014	-0.725034	0.885878	-0.028501	-0.718595	0.872651	0.149672				-0.574196	1.112326	0.146116	-0.549502	1.055933	0.128811	-0.590336	0.700854	-0.190723	-0.558350	0.693332	0.280545	-0.336689	0.595323	0.069684	-0.362980	0.549927	-0.042800				-0.138652	0.083760	-0.169520							0.373650	0.058300	0.001406
14752	122.933333	-0.795729	0.613260	-0.019781	-0.788311	0.609084	0.135074	-0.725035	0.885853	-0.028560	-0.718266	0.872635	0.149583				-0.573786	1.112185	0.145922	-0.549143	1.055764	0.128472	-0.590703	0.700716	-0.190919	-0.557865	0.693269	0.280299	-0.336451	0.594949	0.069106	-0.363124	0.549919	-0.043322				-0.137845	0.085247	-0.170672							0.373645	0.058311	0.001387
14753	122.941667	-0.795801	0.613221	-0.019710	-0.788132	0.609148	0.135105	-0.725052	0.885823	-0.028620	-0.718002	0.872659	0.149533				-0.573381	1.112042	0.145699	-0.548806	1.055602	0.128120	-0.591025	0.700567	-0.191120	-0.557416	0.693235	0.280065	-0.336367	0.594756	0.068630	-0.363218	0.549894	-0.043805				-0.137850	0.085289	-0.170756							0.373662	0.058326	0.001374
14754	122.950000	-0.795867	0.613178	-0.019647	-0.788018	0.609185	0.135133	-0.725055	0.885769	-0.028726	-0.717685	0.872676	0.149431				-0.572971	1.111840	0.145462	-0.548464	1.055413	0.127734	-0.591330	0.700410	-0.191314	-0.556985	0.693218	0.279834	-0.336285	0.594565	0.068201	-0.363302	0.549874	-0.044238				-0.137852	0.085316	-0.170834							0.373059	0.058822	0.000785
14755	122.958333	-0.795818	0.613098	-0.019654	-0.787943	0.609224	0.135177	-0.725076	0.885721	-0.028823	-0.717483	0.872694	0.149365				-0.572563	1.111650	0.145236	-0.548158	1.055232	0.127353	-0.591587	0.700256	-0.191515	-0.556592	0.693227	0.279612	-0.336204	0.594391	0.067817	-0.363359	0.549847	-0.044642				-0.137852	0.085381	-0.170919							0.373719	0.058363	0.001357
14756	122.966667	-0.795834	0.613040	-0.019626	-0.787864	0.609272	0.135211	-0.725097	0.885667	-0.028939	-0.717192	0.872701	0.149220				-0.572163	1.111424	0.144950	-0.547846	1.055028	0.126937	-0.591820	0.700097	-0.191714	-0.556235	0.693270	0.279393	-0.336075	0.594229	0.067476	-0.363408	0.549806	-0.045029				-0.137852	0.085409	-0.170986							0.373095	0.058924	0.000811
14757	122.975000	-0.795837	0.612968	-0.019619	-0.787754	0.609331	0.135208	-0.725114	0.885605	-0.029069	-0.716941	0.872745	0.149085				-0.571819	1.111179	0.144685	-0.547542	1.054821	0.126497	-0.592028	0.699912	-0.191923	-0.555913	0.693337	0.279190	-0.336033	0.594033	0.067157	-0.363438	0.549778	-0.045351				-0.137858	0.085426	-0.171059							0.373172	0.058958	0.000795
14758	122.983333	-0.795864	0.612948	-0.019590	-0.787471	0.609410	0.135143	-0.725110	0.885535	-0.029221	-0.716699	0.872796	0.148927				-0.571498	1.110950	0.144413	-0.547276	1.054611	0.126053	-0.592195	0.699731	-0.192125	-0.555616	0.693423	0.278990	-0.336002	0.593840	0.066899	-0.363445	0.549760	-0.045642				-0.137846	0.085453	-0.171161							0.373209	0.059046	0.000810
14759	122.991667	-0.795844	0.612871	-0.019594	-0.787455	0.609447	0.135165	-0.725125	0.885476	-0.029399	-0.716511	0.872845	0.148765				-0.571176	1.110673	0.144077	-0.547041	1.054387	0.125579	-0.592351	0.699532	-0.192349	-0.555351	0.693520	0.278791	-0.335916	0.593674	0.066695	-0.363451	0.549767	-0.045937				-0.139527	0.082588	-0.169086							0.373286	0.059127	0.000816
14760	123.000000	-0.795855	0.612837	-0.019589	-0.787287	0.609527	0.135115	-0.725122	0.885401	-0.029586	-0.716288	0.872889	0.148552				-0.570936	1.110443	0.143735	-0.546837	1.054160	0.125064	-0.592486	0.699326	-0.192569	-0.555124	0.693630	0.278596	-0.335810	0.593496	0.066515	-0.363447	0.549728	-0.046138				-0.139537	0.082592	-0.169143							0.373381	0.059206	0.000807
14761	123.008333	-0.795909	0.612847	-0.019548	-0.787145	0.609591	0.135083	-0.725107	0.885340	-0.029817	-0.716047	0.872954	0.148295				-0.570748	1.110198	0.143364	-0.546646	1.053959	0.124556	-0.592597	0.699128	-0.192790	-0.554927	0.693745	0.278392	-0.335773	0.593262	0.066347	-0.363429	0.549721	-0.046380				-0.138670	0.084070	-0.170284							0.373503	0.059266	0.000772
14762	123.016667	-0.795900	0.612816	-0.019572	-0.787105	0.609666	0.135069	-0.725085	0.885293	-0.030057	-0.715845	0.873035	0.148052				-0.570624	1.110049	0.142984	-0.546564	1.053678	0.124045	-0.592700	0.698919	-0.193025	-0.554753	0.693868	0.278185	-0.335704	0.593035	0.066235	-0.363413	0.549701	-0.046562				-0.139524	0.082626	-0.169227							0.373609	0.059364	0.000765
14763	123.025000	-0.795825	0.612746	-0.019642	-0.787150	0.609720	0.135063	-0.725062	0.885225	-0.030318	-0.715695	0.873106	0.147794				-0.570510	1.109851	0.142552	-0.546434	1.053602	0.123473	-0.592777	0.698694	-0.193272	-0.554591	0.693994	0.277978	-0.335562	0.592676	0.066168	-0.363388	0.549683	-0.046726				-0.139518	0.082631	-0.169251							0.373739	0.059459	0.000782
14764	123.033333	-0.795827	0.612732	-0.019665	-0.786975	0.609788	0.135000	-0.725023	0.885146	-0.030613	-0.715510	0.873200	0.147509				-0.570416	1.109738	0.142116	-0.546300	1.053542	0.122976	-0.592843	0.698469	-0.193511	-0.554463	0.694136	0.277771	-0.335409	0.592273	0.066135	-0.363357	0.549652	-0.046867				-0.139522	0.082625	-0.169266							0.373843	0.059583	0.000835
14765	123.041667	-0.795790	0.612714	-0.019693	-0.786767	0.609859	0.134928	-0.724970	0.885071	-0.030925	-0.715375	0.873303	0.147238				-0.570407	1.109545	0.141619	-0.546254	1.053464	0.122457	-0.592900	0.698255	-0.193744	-0.554354	0.694284	0.277553	-0.335332	0.591866	0.066107	-0.363327	0.549620	-0.046985				-0.139516	0.082633	-0.169291							0.374030	0.059669	0.000851
14766	123.050000	-0.795775	0.612705	-0.019724	-0.786760	0.609956	0.134920	-0.724931	0.885001	-0.031224	-0.715237	0.873411	0.146947				-0.570411	1.109508	0.141146	-0.546226	1.053410	0.121935	-0.592954	0.698016	-0.193974	-0.554260	0.694444	0.277340	-0.335233	0.591452	0.066160	-0.363289	0.549599	-0.047100				-0.139512	0.082627	-0.169319							0.374183	0.059777	0.000896
14767	123.058333	-0.795754	0.612696	-0.019753	-0.786453	0.610042	0.134824	-0.724876	0.884919	-0.031549	-0.715119	0.873500	0.146648				-0.570444	1.109377	0.140595	-0.546215	1.053358	0.121415	-0.592974	0.697792	-0.194185	-0.554168	0.694610	0.277114	-0.335113	0.590960	0.066250	-0.363248	0.549543	-0.047165				-0.139508	0.082612	-0.169324							0.374362	0.059914	0.000945
14768	123.066667	-0.795729	0.612691	-0.019784	-0.786328	0.610149	0.134789	-0.724829	0.884845	-0.031864	-0.714994	0.873585	0.146333				-0.570498	1.109346	0.140065	-0.546203	1.053338	0.120893	-0.592985	0.697570	-0.194376	-0.554071	0.694782	0.276879	-0.334901	0.590735	0.066429	-0.363199	0.549493	-0.047244				-0.139503	0.082594	-0.169327							0.374547	0.060045	0.001005
14769	123.075000	-0.795763	0.612727	-0.019791	-0.786164	0.610182	0.134708	-0.724757	0.884761	-0.032189	-0.714862	0.873683	0.146013				-0.570559	1.109301	0.139521	-0.546214	1.053358	0.120370	-0.592982	0.697341	-0.194569	-0.553970	0.694954	0.276635	-0.334839	0.589784	0.066480	-0.363147	0.549438	-0.047311				-0.139501	0.082576	-0.169327							0.374717	0.060235	0.001112
14770	123.083333	-0.795689	0.612698	-0.019885	-0.786148	0.610342	0.134721	-0.724695	0.884694	-0.032509	-0.714726	0.873795	0.145688				-0.570604	1.109267	0.138946	-0.546253	1.053355	0.119831	-0.592949	0.697105	-0.194752	-0.553843	0.695134	0.276394	-0.334568	0.589494	0.066715	-0.363086	0.549358	-0.047348				-0.139482	0.082554	-0.169316							0.374892	0.060429	0.001220
14771	123.091667	-0.795701	0.612707	-0.019933	-0.786218	0.610397	0.134714	-0.724613	0.884635	-0.032836	-0.714623	0.873917	0.145365				-0.570735	1.109235	0.138354	-0.546273	1.053357	0.119302	-0.592886	0.696875	-0.194921	-0.553705	0.695318	0.276145	-0.334449	0.588566	0.066822	-0.363032	0.549286	-0.047382				-0.139471	0.082537	-0.169303							0.375104	0.060602	0.001306
14772	123.100000	-0.795704	0.612723	-0.019986	-0.786034	0.610486	0.134649	-0.724526	0.884585	-0.033165	-0.714521	0.874054	0.145028				-0.570849	1.109244	0.137794	-0.546295	1.053373	0.118775	-0.592797	0.696656	-0.195086	-0.553550	0.695511	0.275908	-0.334247	0.588010	0.066995	-0.362986	0.549192	-0.047404				-0.139448	0.082531	-0.169291							0.375356	0.060738	0.001385
14773	123.108333	-0.795617	0.612714	-0.020100	-0.786110	0.610538	0.134611	-0.724408	0.884535	-0.033525	-0.714409	0.874182	0.144688				-0.570974	1.109207	0.137229	-0.546324	1.053381	0.118272	-0.592694	0.696431	-0.195246	-0.553393	0.695729	0.275685	-0.333970	0.587740	0.067141	-0.362940	0.549079	-0.047391				-0.139433	0.082507	-0.169288							0.375590	0.060904	0.001502
14774	123.116667	-0.795528	0.612692	-0.020230	-0.786252	0.610594	0.134525	-0.724298	0.884503	-0.033886	-0.714301	0.874315	0.144335				-0.571132	1.109183	0.136654	-0.546356	1.053395	0.117781	-0.592572	0.696214	-0.195383	-0.553247	0.695960	0.275499	-0.333885	0.587316	0.067198	-0.362905	0.548966	-0.047359				-0.139423	0.082471	-0.169254							0.375824	0.061084	0.001648
14775	123.125000	-0.795515	0.612724	-0.020320	-0.786265	0.610666	0.134350	-0.724180	0.884473	-0.034260	-0.714217	0.874444	0.143969				-0.571258	1.109184	0.136078	-0.546483	1.053342	0.117250	-0.592432	0.695981	-0.195524	-0.553131	0.696202	0.275349	-0.333814	0.587280	0.067227	-0.362881	0.548870	-0.047291				-0.139406	0.082438	-0.169229							0.376064	0.061261	0.001788
14776	123.133333	-0.795510	0.612735	-0.020434	-0.786093	0.610722	0.134090	-0.724040	0.884424	-0.034670	-0.714095	0.874573	0.143582				-0.571392	1.109213	0.135551	-0.546437	1.053481	0.116806	-0.592283	0.695755	-0.195643	-0.553043	0.696473	0.275229	-0.333831	0.587396	0.067217	-0.362855	0.548808	-0.047205				-0.139397	0.082378	-0.169192							0.376299	0.061444	0.001940
14777	123.141667	-0.795526	0.612735	-0.020552	-0.786211	0.610828	0.133927	-0.723918	0.884374	-0.035068	-0.714026	0.874668	0.143184				-0.571536	1.109228	0.134965	-0.546502	1.053523	0.116346	-0.592160	0.695516	-0.195786	-0.553012	0.696766	0.275130	-0.333882	0.587681	0.067200	-0.362805	0.548770	-0.047082				-0.139382	0.082329	-0.169156							0.376549	0.061650	0.002096
14778	123.150000	-0.795546	0.612721	-0.020660	-0.786362	0.610923	0.133805	-0.723795	0.884315	-0.035485	-0.714010	0.874769	0.142815				-0.571719	1.109291	0.134441	-0.546577	1.053568	0.115859	-0.592050	0.695274	-0.195927	-0.553029	0.697067	0.275057	-0.333979	0.588008	0.067204	-0.362749	0.548780	-0.046936				-0.139361	0.082272	-0.169100							0.376742	0.061877	0.002301
14779	123.158333	-0.795558	0.612692	-0.020751	-0.786136	0.610970	0.133595	-0.723667	0.884223	-0.035912	-0.713944	0.874882	0.142406				-0.571875	1.109286	0.133835	-0.546674	1.053614	0.115357	-0.591960	0.695019	-0.196067	-0.553100	0.697348	0.274993	-0.334070	0.588328	0.067244	-0.362678	0.548820	-0.046787				-0.137571	0.085183	-0.171271							0.377015	0.062060	0.002430
14780	123.166667	-0.795558	0.612659	-0.020824	-0.786105	0.611082	0.133496	-0.723564	0.884137	-0.036337	-0.713911	0.875005	0.141997				-0.572072	1.109352	0.133274	-0.546798	1.053671	0.114856	-0.591885	0.694767	-0.196228	-0.553210	0.697621	0.274936	-0.334132	0.588617	0.067323	-0.362609	0.548894	-0.046660				-0.137533	0.085113	-0.171229							0.377302	0.062252	0.002578
14781	123.175000	-0.795552	0.612633	-0.020882	-0.786313	0.611175	0.133519	-0.723478	0.884055	-0.036744	-0.713937	0.875116	0.141616				-0.572175	1.109340	0.132656	-0.546898	1.053714	0.114343	-0.591831	0.694499	-0.196399	-0.553350	0.697880	0.274880	-0.334127	0.589010	0.067495	-0.362523	0.548962	-0.046499				-0.138387	0.083526	-0.170033							0.377562	0.062461	0.002760
14782	123.183333	-0.795535	0.612610	-0.020930	-0.786278	0.611262	0.133481	-0.723375	0.883952	-0.037167	-0.713872	0.875241	0.141183				-0.572347	1.109391	0.132108	-0.547011	1.053767	0.113835	-0.591767	0.694229	-0.196571	-0.553525	0.698137	0.274813	-0.334252	0.589031	0.067668	-0.362452	0.549031	-0.046323				-0.139217	0.081968	-0.168867							0.377815	0.062675	0.002943
14783	123.191667	-0.795536	0.612608	-0.020962	-0.786038	0.611315	0.133379	-0.723296	0.883857	-0.037582	-0.713890	0.875365	0.140786				-0.572514	1.109480	0.131528	-0.547121	1.053815	0.113316	-0.591696	0.693944	-0.196764	-0.553717	0.698373	0.274734	-0.334251	0.589097	0.067901	-0.362367	0.549092	-0.046132				-0.139174	0.081904	-0.168830							0.378061	0.062912	0.003149
14784	123.200000	-0.795477	0.612589	-0.021038	-0.785983	0.611367	0.133322	-0.723221	0.883771	-0.037977	-0.713983	0.875531	0.140446				-0.572676	1.109575	0.131008	-0.547221	1.053874	0.112823	-0.591618	0.693663	-0.196938	-0.553927	0.698606	0.274648	-0.334255	0.589088	0.068179	-0.362286	0.549132	-0.045941				-0.139131	0.081818	-0.168781							0.378281	0.063138	0.003359
14785	123.208333	-0.795443	0.612557	-0.021119	-0.786132	0.611477	0.133308	-0.723140	0.883650	-0.038395	-0.713982	0.875605	0.139991				-0.572774	1.109553	0.130420	-0.547348	1.053939	0.112333	-0.591513	0.693387	-0.197074	-0.554155	0.698836	0.274547	-0.334235	0.589011	0.068501	-0.362203	0.549154	-0.045696				-0.139096	0.081725	-0.168702							0.378543	0.063351	0.003525
14786	123.216667	-0.795485	0.612588	-0.021180	-0.786097	0.611549	0.133193	-0.723061	0.883549	-0.038807	-0.714053	0.875708	0.139592				-0.572925	1.109639	0.129902	-0.547477	1.054002	0.111866	-0.591377	0.693123	-0.197179	-0.554399	0.699073	0.274435	-0.334226	0.588876	0.068834	-0.362120	0.549130	-0.045448				-0.139053	0.081627	-0.168630							0.378784	0.063555	0.003692
14787	123.225000	-0.795463	0.612573	-0.021297	-0.785976	0.611603	0.133019	-0.722994	0.883462	-0.039220	-0.714087	0.875784	0.139148				-0.573056	1.109763	0.129400	-0.547611	1.054093	0.111413	-0.591233	0.692848	-0.197288	-0.554644	0.699309	0.274331	-0.334271	0.588833	0.069195	-0.362043	0.549077	-0.045195				-0.139016	0.081538	-0.168556							0.378998	0.063771	0.003870
14788	123.233333	-0.795277	0.612468	-0.021531	-0.786110	0.611672	0.132899	-0.722915	0.883391	-0.039630	-0.714165	0.875866	0.138736				-0.573212	1.109817	0.128891	-0.547857	1.054061	0.110919	-0.591068	0.692589	-0.197367	-0.554886	0.699552	0.274241	-0.334374	0.588478	0.069495	-0.361971	0.548993	-0.044937				-0.138967	0.081442	-0.168478							0.379181	0.063997	0.004087
14789	123.241667	-0.795346	0.612468	-0.021631	-0.786160	0.611740	0.132726	-0.722817	0.883294	-0.040072	-0.714260	0.875957	0.138319				-0.573369	1.109939	0.128385	-0.547913	1.054212	0.110517	-0.590869	0.692355	-0.197424	-0.555123	0.699790	0.274159	-0.334412	0.588316	0.069817	-0.361904	0.548890	-0.044671				-0.138911	0.081369	-0.168427							0.379438	0.064144	0.004235
14790	123.250000	-0.795369	0.612474	-0.021757	-0.786251	0.611785	0.132571	-0.722739	0.883212	-0.040507	-0.714355	0.876038	0.137902				-0.573541	1.110050	0.127925	-0.548069	1.054260	0.110078	-0.590668	0.692131	-0.197475	-0.555357	0.700012	0.274088	-0.334419	0.588450	0.070127	-0.361840	0.548773	-0.044392				-0.138858	0.081278	-0.168372							0.379643	0.064321	0.004405
14791	123.258333	-0.795379	0.612434	-0.021886	-0.786367	0.611828	0.132430	-0.722648	0.883133	-0.040926	-0.714468	0.876121	0.137502				-0.573715	1.110073	0.127414	-0.548238	1.054320	0.109646	-0.590470	0.691905	-0.197542	-0.555589	0.700228	0.274028	-0.334572	0.588097	0.070359	-0.361779	0.548667	-0.044105				-0.137058	0.084162	-0.170543							0.379848	0.064521	0.004575
14792	123.266667	-0.795412	0.612411	-0.021996	-0.786485	0.611860	0.132308	-0.722550	0.883057	-0.041366	-0.714577	0.876200	0.137093				-0.573935	1.110148	0.126966	-0.548513	1.054253	0.109174	-0.590266	0.691705	-0.197585	-0.555809	0.700419	0.273980	-0.334633	0.588060	0.070592	-0.361718	0.548574	-0.043806				-0.137076	0.083983	-0.170393							0.380031	0.064718	0.004729
14793	123.275000	-0.795447	0.612375	-0.022094	-0.786581	0.611890	0.132200	-0.722481	0.882980	-0.041764	-0.714699	0.876281	0.136718				-0.574111	1.110039	0.126438	-0.548594	1.054360	0.108797	-0.590039	0.691517	-0.197616	-0.556021	0.700612	0.273929	-0.334689	0.588098	0.070819	-0.361653	0.548519	-0.043538				-0.138729	0.080918	-0.168134							0.380215	0.064879	0.004889
14794	123.283333	-0.795578	0.612383	-0.022141	-0.786665	0.611921	0.132099	-0.722394	0.882903	-0.042194	-0.714782	0.876335	0.136307				-0.574344	1.110098	0.126017	-0.548769	1.054358	0.108393	-0.589816	0.691329	-0.197672	-0.556238	0.700789	0.273880	-0.334733	0.588174	0.071027	-0.361583	0.548466	-0.043266				-0.138671	0.080817	-0.168058							0.380389	0.065037	0.005053
14795	123.291667	-0.795524	0.612283	-0.022299	-0.786590	0.611947	0.131950	-0.722327	0.882850	-0.042615	-0.714958	0.876409	0.135957				-0.574615	1.110089	0.125548	-0.548951	1.054339	0.107972	-0.589589	0.691152	-0.197734	-0.556448	0.700967	0.273820	-0.334766	0.588293	0.071222	-0.361522	0.548482	-0.043061				-0.138611	0.080694	-0.167987							0.380554	0.065175	0.005218
14796	123.300000	-0.795569	0.612227	-0.022406	-0.786831	0.611971	0.131891	-0.722274	0.882789	-0.043025	-0.715107	0.876464	0.135576				-0.574851	1.110007	0.125090	-0.549241	1.054247	0.107510	-0.589364	0.690974	-0.197791	-0.556653	0.701136	0.273741	-0.334797	0.588426	0.071412	-0.361456	0.548494	-0.042853				-0.138547	0.080574	-0.167905							0.380723	0.065316	0.005384
14797	123.308333	-0.795614	0.612172	-0.022509	-0.786807	0.611988	0.131788	-0.722222	0.882730	-0.043444	-0.715248	0.876522	0.135200				-0.575089	1.109986	0.124640	-0.549333	1.054331	0.107194	-0.589167	0.690796	-0.197854	-0.556851	0.701307	0.273653	-0.334842	0.588600	0.071634	-0.361389	0.548537	-0.042684				-0.138471	0.080470	-0.167826							0.380855	0.065457	0.005523
14798	123.316667	-0.795653	0.612113	-0.022619	-0.786845	0.611984	0.131681	-0.722310	0.882769	-0.043892	-0.715426	0.876582	0.134829				-0.575357	1.109985	0.124262	-0.549526	1.054328	0.106839	-0.588996	0.690623	-0.197909	-0.557049	0.701466	0.273551	-0.334917	0.588700	0.071819	-0.361324	0.548576	-0.042525				-0.138378	0.080353	-0.167743							0.380984	0.065592	0.005658
14799	123.325000	-0.795623	0.611985	-0.022783	-0.786898	0.612000	0.131588	-0.722288	0.882713	-0.044293	-0.715590	0.876632	0.134469				-0.575588	1.109954	0.123840	-0.549719	1.054325	0.106513	-0.588863	0.690445	-0.197982	-0.557261	0.701620	0.273440	-0.334894	0.588770	0.071998	-0.361271	0.548634	-0.042388				-0.138309	0.080217	-0.167681							0.381093	0.065724	0.005806
14800	123.333333	-0.795834	0.612006	-0.022794	-0.786975	0.612020	0.131498	-0.722275	0.882651	-0.044673	-0.715765	0.876674	0.134117				-0.575840	1.110005	0.123439	-0.549917	1.054335	0.106206	-0.588745	0.690284	-0.198034	-0.557481	0.701774	0.273334	-0.334952	0.588806	0.072186	-0.361214	0.548675	-0.042229				-0.136623	0.082907	-0.169707							0.381172	0.065874	0.005937
14801	123.341667	-0.795902	0.611948	-0.022893	-0.787034	0.611995	0.131418	-0.722268	0.882580	-0.045032	-0.715945	0.876708	0.133790				-0.576114	1.110072	0.123113	-0.550106	1.054369	0.105929	-0.588671	0.690128	-0.198084	-0.557713	0.701918	0.273230	-0.335040	0.588794	0.072377	-0.361181	0.548712	-0.042093				-0.136587	0.082784	-0.169622							0.381336	0.065955	0.006030
14802	123.350000	-0.795970	0.611886	-0.022989	-0.787129	0.611992	0.131326	-0.722263	0.882504	-0.045386	-0.716128	0.876741	0.133474				-0.576203	1.110176	0.122753	-0.550312	1.054408	0.105670	-0.588611	0.689976	-0.198155	-0.557959	0.702061	0.273135	-0.335138	0.588763	0.072561	-0.361163	0.548733	-0.041961				-0.138135	0.079909	-0.167502							0.381429	0.066061	0.006157
14803	123.358333	-0.795948	0.611764	-0.023140	-0.787230	0.611964	0.131230	-0.722288	0.882439	-0.045692	-0.716309	0.876762	0.133166				-0.576556	1.110114	0.122410	-0.550540	1.054464	0.105415	-0.588574	0.689862	-0.198179	-0.558211	0.702195	0.273050	-0.335220	0.588726	0.072736	-0.361154	0.548746	-0.041843				-0.138088	0.079833	-0.167477							0.381507	0.066153	0.006276
14804	123.366667	-0.796012	0.611691	-0.023235	-0.787333	0.611928	0.131133	-0.722325	0.882379	-0.045979	-0.716488	0.876781	0.132889				-0.576832	1.110185	0.122062	-0.550796	1.054499	0.105147	-0.588550	0.689738	-0.198237	-0.558468	0.702311	0.272965	-0.335310	0.588695	0.072887	-0.361159	0.548730	-0.041725				-0.138054	0.079758	-0.167456							0.381582	0.066243	0.006388
14805	123.375000	-0.796073	0.611618	-0.023329	-0.787327	0.611908	0.130994	-0.722366	0.882320	-0.046255	-0.716624	0.876756	0.132590				-0.577057	1.110202	0.121697	-0.551023	1.054568	0.104912	-0.588533	0.689616	-0.198311	-0.558717	0.702406	0.272881	-0.335406	0.588672	0.073003	-0.361174	0.548702	-0.041609				-0.138015	0.079707	-0.167430							0.381646	0.066326	0.006490
14806	123.383333	-0.796142	0.611544	-0.023422	-0.787523	0.611886	0.130922	-0.722429	0.882274	-0.046501	-0.716846	0.876778	0.132379				-0.577300	1.110257	0.121395	-0.551270	1.054606	0.104657	-0.588531	0.689510	-0.198376	-0.558950	0.702482	0.272789	-0.335495	0.588714	0.073123	-0.361200	0.548685	-0.041530				-0.137977	0.079654	-0.167399							0.381721	0.066390	0.006587
14807	123.391667	-0.796205	0.611456	-0.023505	-0.787641	0.611846	0.130822	-0.722482	0.882228	-0.046737	-0.716987	0.876751	0.132125				-0.577560	1.110330	0.121118	-0.551509	1.054626	0.104409	-0.588538	0.689438	-0.198434	-0.559175	0.702529	0.272708	-0.335600	0.588714	0.073171	-0.361227	0.548663	-0.041455				-0.137953	0.079639	-0.167408							0.381784	0.066444	0.006656
14808	123.400000	-0.796351	0.611389	-0.023539	-0.787723	0.611801	0.130719	-0.722557	0.882180	-0.046949	-0.717160	0.876733	0.131920				-0.577795	1.110365	0.120834	-0.551738	1.054647	0.104177	-0.588542	0.689371	-0.198493	-0.559390	0.702568	0.272634	-0.335702	0.588735	0.073208	-0.361253	0.548641	-0.041402				-0.137927	0.079612	-0.167400							0.381846	0.066486	0.006722
14809	123.408333	-0.796376	0.611277	-0.023624	-0.787614	0.611789	0.130604	-0.722634	0.882120	-0.047147	-0.717312	0.876704	0.131730				-0.578029	1.110434	0.120594	-0.551970	1.054677	0.103969	-0.588567	0.689303	-0.198555	-0.559597	0.702594	0.272562	-0.335839	0.588769	0.073241	-0.361285	0.548636	-0.041371				-0.138238	0.079298	-0.167310							0.381886	0.066529	0.006760
14810	123.416667	-0.796401	0.611141	-0.023711	-0.787855	0.611728	0.130591	-0.722728	0.882069	-0.047328	-0.717491	0.876674	0.131576				-0.578225	1.110474	0.120371	-0.552178	1.054708	0.103804	-0.588589	0.689263	-0.198609	-0.559797	0.702613	0.272481	-0.335989	0.588776	0.073244	-0.361317	0.548635	-0.041355				-0.138554	0.078989	-0.167231							0.381933	0.066560	0.006798
14811	123.425000	-0.796485	0.611042	-0.023754	-0.787952	0.611694	0.130568	-0.722829	0.882003	-0.047483	-0.717612	0.876659	0.131415				-0.578414	1.110521	0.120208	-0.552373	1.054755	0.103663	-0.588615	0.689253	-0.198644	-0.560002	0.702634	0.272382	-0.336070	0.588875	0.073326	-0.361360	0.548653	-0.041350				-0.138546	0.078963	-0.167217							0.381937	0.066610	0.006847
14812	123.433333	-0.796583	0.610950	-0.023796	-0.787987	0.611632	0.130521	-0.722921	0.881948	-0.047648	-0.717713	0.876660	0.131272				-0.578594	1.110576	0.120054	-0.552558	1.054798	0.103543	-0.588645	0.689277	-0.198673	-0.560212	0.702652	0.272270	-0.336163	0.588939	0.073365	-0.361399	0.548675	-0.041337				-0.138522	0.078926	-0.167199							0.381998	0.066607	0.006860
14813	123.441667	-0.796734	0.610884	-0.023798	-0.787977	0.611598	0.130481	-0.723030	0.881920	-0.047769	-0.717777	0.876679	0.131145				-0.578779	1.110652	0.119940	-0.552758	1.054850	0.103415	-0.588679	0.689322	-0.198696	-0.560427	0.702685	0.272146	-0.336260	0.588991	0.073388	-0.361441	0.548715	-0.041335				-0.138519	0.078918	-0.167202							0.381997	0.066639	0.006875
14814	123.450000	-0.796779	0.610775	-0.023855	-0.788175	0.611543	0.130503	-0.723142	0.881909	-0.047872	-0.717872	0.876712	0.131069				-0.578937	1.110699	0.119807	-0.552951	1.054908	0.103306	-0.588708	0.689385	-0.198720	-0.560638	0.702713	0.272018	-0.336356	0.589032	0.073405	-0.361491	0.548771	-0.041351				-0.138499	0.078902	-0.167203							0.382006	0.066661	0.006895
14815	123.458333	-0.796961	0.610729	-0.023838	-0.788228	0.611487	0.130480	-0.723245	0.881914	-0.047948	-0.717903	0.876751	0.131008				-0.579097	1.110764	0.119708	-0.553135	1.054963	0.103213	-0.588728	0.689451	-0.198743	-0.560814	0.702741	0.271892	-0.336440	0.589050	0.073395	-0.361534	0.548797	-0.041365				-0.138478	0.078889	-0.167202							0.382015	0.066653	0.006902
14816	123.466667	-0.797085	0.610666	-0.023814	-0.788279	0.611426	0.130463	-0.723357	0.881930	-0.047997	-0.717970	0.876787	0.131002				-0.579286	1.110857	0.119652	-0.553308	1.055017	0.103118	-0.588739	0.689527	-0.198777	-0.560964	0.702762	0.271763	-0.336509	0.589044	0.073370	-0.361588	0.548835	-0.041405				-0.138478	0.078881	-0.167198							0.382029	0.066637	0.006890
14817	123.475000	-0.797161	0.610582	-0.023829	-0.788352	0.611405	0.130469	-0.723473	0.881962	-0.048007	-0.718010	0.876818	0.131027				-0.579463	1.110981	0.119590	-0.553468	1.055065	0.103030	-0.588743	0.689607	-0.198811	-0.561062	0.702778	0.271640	-0.336568	0.589010	0.073326	-0.361642	0.548864	-0.041448				-0.138468	0.078882	-0.167211							0.382017	0.066621	0.006876
14818	123.483333	-0.797209	0.610518	-0.023824	-0.788447	0.611373	0.130493	-0.723597	0.881996	-0.047992	-0.718087	0.876841	0.131097				-0.579616	1.111040	0.119554	-0.553619	1.055125	0.102955	-0.588741	0.689687	-0.198851	-0.561118	0.702798	0.271522	-0.336613	0.588975	0.073276	-0.361699	0.548886	-0.041515				-0.138472	0.078866	-0.167209							0.382015	0.066604	0.006864
14819	123.491667	-0.797262	0.610437	-0.023808	-0.788500	0.611349	0.130514	-0.723737	0.882033	-0.047942	-0.718089	0.876838	0.131153				-0.579717	1.111024	0.119497	-0.553750	1.055156	0.102899	-0.588746	0.689760	-0.198886	-0.561113	0.702814	0.271426	-0.336648	0.588926	0.073199	-0.361761	0.548899	-0.041587				-0.138473	0.078840	-0.167211							0.381997	0.066576	0.006849
14820	123.500000	-0.797404	0.610443	-0.023727	-0.788541	0.611331	0.130534	-0.723884	0.882065	-0.047871	-0.718095	0.876826	0.131215				-0.579845	1.111039	0.119482	-0.553895	1.055193	0.102852	-0.588769	0.689838	-0.198920	-0.561066	0.702832	0.271345	-0.336673	0.588884	0.073104	-0.361826	0.548899	-0.041666				-0.138473	0.078816	-0.167202							0.381981	0.066547	0.006831
14821	123.508333	-0.797382	0.610350	-0.023741	-0.788606	0.611314	0.130556	-0.724047	0.882102	-0.047767	-0.718176	0.876801	0.131336				-0.579992	1.111118	0.119506	-0.554015	1.055235	0.102826	-0.588811	0.689910	-0.198959	-0.560966	0.702845	0.271282	-0.336704	0.588822	0.072952	-0.361893	0.548907	-0.041765				-0.138472	0.078804	-0.167208							0.381958	0.066521	0.006827
14822	123.516667	-0.797435	0.610302	-0.023718	-0.788673	0.611278	0.130595	-0.724211	0.882122	-0.047669	-0.718204	0.876770	0.131423				-0.580118	1.111103	0.119504	-0.554141	1.055273	0.102813	-0.588876	0.689985	-0.198999	-0.560835	0.702851	0.271237	-0.336710	0.588817	0.072815	-0.361959	0.548912	-0.041871				-0.138471	0.078807	-0.167207							0.381870	0.066538	0.006836
14823	123.525000	-0.797499	0.610277	-0.023665	-0.788591	0.611268	0.130587	-0.724384	0.882134	-0.047546	-0.718218	0.876731	0.131521				-0.580284	1.111152	0.119574	-0.554266	1.055305	0.102808	-0.588969	0.690040	-0.199022	-0.560663	0.702842	0.271202	-0.336703	0.588822	0.072663	-0.362027	0.548922	-0.042003				-0.138457	0.078798	-0.167208							0.381890	0.066483	0.006794
14824	123.533333	-0.797561	0.610234	-0.023617	-0.788699	0.611256	0.130649	-0.724556	0.882137	-0.047424	-0.718224	0.876677	0.131630				-0.580446	1.111177	0.119621	-0.554388	1.055326	0.102812	-0.589088	0.690096	-0.199052	-0.560470	0.702827	0.271189	-0.336686	0.588833	0.072494	-0.362099	0.548944	-0.042168				-0.138450	0.078813	-0.167209							0.381861	0.066447	0.006766
14825	123.541667	-0.797608	0.610180	-0.023566	-0.788694	0.611208	0.130698	-0.724754	0.882118	-0.047282	-0.718217	0.876612	0.131749				-0.580589	1.111121	0.119653	-0.554506	1.055331	0.102827	-0.589229	0.690157	-0.199069	-0.560254	0.702797	0.271180	-0.336656	0.588841	0.072308	-0.362157	0.548954	-0.042323				-0.138431	0.078811	-0.167220							0.381763	0.066464	0.006775
14826	123.550000	-0.797676	0.610124	-0.023512	-0.788551	0.611164	0.130695	-0.724935	0.882094	-0.047125	-0.718193	0.876539	0.131888				-0.580749	1.111063	0.119707	-0.554627	1.055330	0.102855	-0.589403	0.690186	-0.199110	-0.560036	0.702756	0.271184	-0.336614	0.588846	0.072125	-0.362219	0.548966	-0.042490				-0.138429	0.078797	-0.167218							0.381731	0.066413	0.006741
14827	123.558333	-0.797789	0.610091	-0.023400	-0.788543	0.611111	0.130737	-0.725120	0.882051	-0.046957	-0.718147	0.876451	0.132044				-0.580913	1.111028	0.119775	-0.554743	1.055320	0.102896	-0.589609	0.690208	-0.199136	-0.559800	0.702703	0.271203	-0.336557	0.588847	0.071943	-0.362269	0.548981	-0.042674				-0.138415	0.078800	-0.167216							0.381744	0.066334	0.006654
14828	123.566667	-0.797821	0.610007	-0.023359	-0.788691	0.611059	0.130853	-0.725301	0.882006	-0.046767	-0.718129	0.876368	0.132239				-0.581054	1.110971	0.119824	-0.554871	1.055317	0.102955	-0.589803	0.690246	-0.199124	-0.559563	0.702639	0.271228	-0.336500	0.588855	0.071757	-0.362321	0.549011	-0.042869				-0.138417	0.078776	-0.167205							0.381694	0.066295	0.006621
14829	123.575000	-0.797858	0.609921	-0.023289	-0.788719	0.610997	0.130905	-0.725497	0.881963	-0.046551	-0.718051	0.876275	0.132427				-0.581256	1.110989	0.119953	-0.554991	1.055332	0.103027	-0.590041	0.690264	-0.199113	-0.559326	0.702572	0.271260	-0.336432	0.588866	0.071580	-0.362355	0.549043	-0.043046				-0.138428	0.078777	-0.167210							0.381618	0.066276	0.006601
14830	123.583333	-0.797915	0.609867	-0.023201	-0.788731	0.610928	0.130958	-0.725695	0.881915	-0.046331	-0.717955	0.876165	0.132616				-0.581425	1.110983	0.120063	-0.555107	1.055358	0.103111	-0.590284	0.690271	-0.199111	-0.559071	0.702496	0.271305	-0.336373	0.588824	0.071376	-0.362384	0.549064	-0.043216				-0.138421	0.078761	-0.167204							0.381599	0.066210	0.006554
14831	123.591667	-0.797914	0.609807	-0.023142	-0.788713	0.610886	0.131019	-0.725888	0.881861	-0.046102	-0.717893	0.876080	0.132858				-0.581571	1.111016	0.120160	-0.555229	1.055387	0.103203	-0.590532	0.690256	-0.199117	-0.558803	0.702416	0.271346	-0.336301	0.588820	0.071198	-0.362407	0.549113	-0.043394				-0.138456	0.078809	-0.167345							0.381542	0.066172	0.006512
14832	123.600000	-0.797887	0.609723	-0.023101	-0.788694	0.610844	0.131084	-0.726082	0.881817	-0.045853	-0.717838	0.875992	0.133112				-0.581746	1.111094	0.120290	-0.555345	1.055428	0.103314	-0.590755	0.690274	-0.199073	-0.558525	0.702328	0.271393	-0.336172	0.588839	0.071025	-0.362422	0.549132	-0.043560				-0.138415	0.078753	-0.167213							0.381488	0.066121	0.006463
14833	123.608333	-0.797900	0.609684	-0.023018	-0.788710	0.610795	0.131149	-0.726269	0.881793	-0.045575	-0.717763	0.875907	0.133375				-0.581880	1.111085	0.120404	-0.555447	1.055473	0.103444	-0.590983	0.690299	-0.199015	-0.558231	0.702239	0.271456	-0.336101	0.588828	0.070847	-0.362449	0.549149	-0.043734				-0.138413	0.078762	-0.167223							0.381441	0.066071	0.006422
14834	123.616667	-0.797902	0.609637	-0.022943	-0.788512	0.610767	0.131153	-0.726428	0.881749	-0.045309	-0.717695	0.875798	0.133622				-0.582041	1.111148	0.120579	-0.555536	1.055517	0.103592	-0.591202	0.690306	-0.198974	-0.557926	0.702138	0.271515	-0.336033	0.588812	0.070665	-0.362476	0.549147	-0.043911				-0.138411	0.078745	-0.167218							0.381383	0.066009	0.006362
14835	123.625000	-0.797958	0.609643	-0.022816	-0.788530	0.610738	0.131273	-0.726582	0.881714	-0.045038	-0.717625	0.875705	0.133887				-0.582173	1.111168	0.120736	-0.555602	1.055567	0.103753	-0.591400	0.690327	-0.198913	-0.557622	0.702030	0.271571	-0.335965	0.588801	0.070475	-0.362524	0.549130	-0.044085				-0.138451	0.078805	-0.167357							0.381328	0.065952	0.006291
14836	123.633333	-0.797925	0.609594	-0.022738	-0.788582	0.610705	0.131389	-0.726717	0.881687	-0.044763	-0.717568	0.875594	0.134135				-0.582299	1.111193	0.120904	-0.555659	1.055612	0.103931	-0.591587	0.690342	-0.198860	-0.557335	0.701915	0.271624	-0.335902	0.588793	0.070281	-0.362569	0.549111	-0.044257				-0.138415	0.078752	-0.167226							0.381274	0.065879	0.006240
14837	123.641667	-0.797930	0.609565	-0.022629	-0.788347	0.610695	0.131440	-0.726833	0.881656	-0.044519	-0.717519	0.875485	0.134363				-0.582349	1.111290	0.121103	-0.555704	1.055657	0.104119	-0.591749	0.690394	-0.198772	-0.557072	0.701804	0.271685	-0.335789	0.588936	0.070113	-0.362627	0.549085	-0.044414				-0.138423	0.078735	-0.167220							0.381205	0.065825	0.006184
14838	123.650000	-0.797938	0.609548	-0.022515	-0.788286	0.610676	0.131544	-0.726936	0.881642	-0.044288	-0.717432	0.875345	0.134541				-0.582388	1.111435	0.121331	-0.555726	1.055710	0.104329	-0.591914	0.690457	-0.198679	-0.556834	0.701699	0.271747	-0.335679	0.589085	0.069957	-0.362681	0.549070	-0.044561				-0.138507	0.078839	-0.167493							0.381151	0.065768	0.006145
14839	123.658333	-0.797953	0.609537	-0.022403	-0.788414	0.610677	0.131702	-0.727025	0.881641	-0.044065	-0.717466	0.875290	0.134790				-0.582637	1.111213	0.121444	-0.555765	1.055760	0.104531	-0.592055	0.690524	-0.198605	-0.556643	0.701586	0.271819	-0.335632	0.589106	0.069814	-0.362732	0.549038	-0.044661				-0.138422	0.078717	-0.167219							0.381066	0.065731	0.006118
14840	123.666667	-0.798055	0.609576	-0.022230	-0.788177	0.610662	0.131766	-0.727104	0.881657	-0.043844	-0.717450	0.875153	0.134952				-0.582863	1.111173	0.121647	-0.555813	1.055817	0.104734	-0.592185	0.690599	-0.198521	-0.556482	0.701475	0.271887	-0.335443	0.589257	0.069799	-0.362786	0.549033	-0.044770				-0.138419	0.078719	-0.167220							0.380989	0.065703	0.006096
14841	123.675000	-0.798026	0.609545	-0.022149	-0.788115	0.610652	0.131862	-0.727142	0.881686	-0.043660	-0.717392	0.875082	0.135097				-0.582942	1.111461	0.121968	-0.555875	1.055866	0.104942	-0.592311	0.690685	-0.198449	-0.556371	0.701369	0.271941	-0.335478	0.589197	0.069635	-0.362830	0.549016	-0.044854				-0.138410	0.078725	-0.167229							0.380973	0.065640	0.006046
14842	123.683333	-0.798026	0.609543	-0.022039	-0.788018	0.610621	0.131931	-0.727180	0.881712	-0.043489	-0.717397	0.875007	0.135250				-0.583095	1.111437	0.122168	-0.555936	1.055907	0.105138	-0.592415	0.690784	-0.198369	-0.556288	0.701268	0.271999	-0.335509	0.589114	0.069464	-0.362862	0.548998	-0.044922				-0.138485	0.078849	-0.167502							0.380964	0.065573	0.005987
14843	123.691667	-0.798029	0.609538	-0.021953	-0.788219	0.610618	0.132087	-0.727195	0.881744	-0.043346	-0.717456	0.874955	0.135414				-0.583310	1.111166	0.122248	-0.556013	1.055965	0.105349	-0.592491	0.690892	-0.198288	-0.556243	0.701169	0.272045	-0.335469	0.589108	0.069383	-0.362889	0.548998	-0.045005				-0.138396	0.078751	-0.167246							0.380935	0.065524	0.005948
14844	123.700000	-0.798025	0.609533	-0.021876	-0.788006	0.610588	0.132095	-0.727210	0.881770	-0.043216	-0.717529	0.874881	0.135568				-0.583562	1.111128	0.122463	-0.556095	1.056011	0.105553	-0.592517	0.691031	-0.198166	-0.556217	0.701073	0.272095	-0.335431	0.589105	0.069318	-0.362901	0.548989	-0.045050				-0.138383	0.078767	-0.167264							0.380903	0.065474	0.005909
14845	123.708333	-0.798049	0.609546	-0.021792	-0.788038	0.610548	0.132163	-0.727221	0.881795	-0.043103	-0.717559	0.874828	0.135687				-0.583744	1.111105	0.122706	-0.556155	1.056028	0.105764	-0.592553	0.691122	-0.198105	-0.556215	0.700986	0.272148	-0.335408	0.589107	0.069297	-0.362905	0.548998	-0.045087				-0.138476	0.078855	-0.167536							0.380870	0.065431	0.005872
14846	123.716667	-0.798017	0.609541	-0.021758	-0.788137	0.610537	0.132244	-0.727220	0.881815	-0.043002	-0.717642	0.874771	0.135799				-0.583913	1.111074	0.122937	-0.556208	1.056042	0.105984	-0.592543	0.691237	-0.197998	-0.556227	0.700911	0.272212	-0.335378	0.589106	0.069280	-0.362902	0.548994	-0.045102				-0.138490	0.078844	-0.167543							0.380847	0.065384	0.005846
14847	123.725000	-0.798002	0.609552	-0.021720	-0.788040	0.610517	0.132249	-0.727239	0.881830	-0.042916	-0.717724	0.874719	0.135885				-0.583902	1.111094	0.123197	-0.556255	1.056057	0.106229	-0.592515	0.691341	-0.197907	-0.556250	0.700845	0.272279	-0.335368	0.589110	0.069305	-0.362883	0.549004	-0.045091				-0.138446	0.078785	-0.167409							0.380805	0.065361	0.005811
14848	123.733333	-0.797998	0.609567	-0.021697	-0.787956	0.610502	0.132257	-0.727255	0.881851	-0.042851	-0.717815	0.874670	0.135958				-0.584097	1.111232	0.123598	-0.556283	1.056075	0.106494	-0.592452	0.691462	-0.197796	-0.556279	0.700785	0.272368	-0.335359	0.589113	0.069342	-0.362863	0.549006	-0.045048				-0.138503	0.078823	-0.167536							0.380774	0.065329	0.005791
14849	123.741667	-0.797991	0.609578	-0.021691	-0.788146	0.610480	0.132313	-0.727299	0.881887	-0.042774	-0.717911	0.874622	0.136022				-0.584240	1.110969	0.123771	-0.556296	1.056100	0.106767	-0.592389	0.691543	-0.197693	-0.556311	0.700738	0.272462	-0.335358	0.589121	0.069395	-0.362831	0.549000	-0.044994				-0.138413	0.078721	-0.167277							0.380732	0.065307	0.005763
14850	123.750000	-0.797990	0.609595	-0.021697	-0.787977	0.610462	0.132257	-0.727318	0.881906	-0.042718	-0.718020	0.874572	0.136071				-0.584336	1.110942	0.124075	-0.556313	1.056141	0.107052	-0.592320	0.691628	-0.197592	-0.556351	0.700690	0.272570	-0.335360	0.589121	0.069459	-0.362798	0.548993	-0.044926				-0.138415	0.078721	-0.167272							0.380710	0.065268	0.005741
14851	123.758333	-0.797981	0.609601	-0.021718	-0.787976	0.610427	0.132249	-0.727332	0.881919	-0.042672	-0.718184	0.874537	0.136148				-0.584277	1.110985	0.124309	-0.556315	1.056162	0.107314	-0.592240	0.691703	-0.197489	-0.556399	0.700641	0.272689	-0.335371	0.589122	0.069538	-0.362767	0.548983	-0.044840				-0.138490	0.078820	-0.167539							0.380681	0.065242	0.005706
14852	123.766667	-0.797978	0.609611	-0.021754	-0.788217	0.610403	0.132281	-0.727349	0.881905	-0.042630	-0.718309	0.874489	0.136200				-0.584511	1.110890	0.124578	-0.556328	1.056191	0.107573	-0.592164	0.691777	-0.197385	-0.556453	0.700587	0.272807	-0.335382	0.589115	0.069609	-0.362730	0.548967	-0.044756				-0.138485	0.078825	-0.167528							0.380654	0.065205	0.005671
14853	123.775000	-0.797971	0.609617	-0.021790	-0.788092	0.610370	0.132216	-0.727366	0.881908	-0.042571	-0.718440	0.874425	0.136264				-0.584635	1.110897	0.124832	-0.556365	1.056226	0.107810	-0.592085	0.691868	-0.197275	-0.556520	0.700524	0.272924	-0.335397	0.589122	0.069723	-0.362700	0.548961	-0.044679				-0.138407	0.078705	-0.167247							0.380628	0.065174	0.005647
14854	123.783333	-0.797966	0.609621	-0.021838	-0.788139	0.610324	0.132189	-0.727406	0.881903	-0.042516	-0.718559	0.874362	0.136329				-0.584773	1.110939	0.125098	-0.556434	1.056273	0.108035	-0.592011	0.691953	-0.197175	-0.556602	0.700458	0.273050	-0.335409	0.589131	0.069844	-0.362671	0.548941	-0.044566				-0.138404	0.078720	-0.167253							0.380597	0.065147	0.005612
14855	123.791667	-0.797994	0.609641	-0.021877	-0.788389	0.610258	0.132218	-0.727470	0.881914	-0.042465	-0.718671	0.874303	0.136400				-0.584817	1.110977	0.125241	-0.556530	1.056333	0.108268	-0.591947	0.692037	-0.197073	-0.556704	0.700385	0.273167	-0.335433	0.589120	0.069963	-0.362651	0.548945	-0.044467				-0.138390	0.078702	-0.167239							0.380581	0.065119	0.005602
14856	123.800000	-0.797967	0.609627	-0.021953	-0.788477	0.610212	0.132211	-0.727552	0.881935	-0.042407	-0.718773	0.874240	0.136480				-0.585044	1.111005	0.125418	-0.556669	1.056405	0.108495	-0.591899	0.692126	-0.196964	-0.556833	0.700319	0.273281	-0.335464	0.589104	0.070090	-0.362638	0.548957	-0.044367				-0.138389	0.078687	-0.167224							0.380560	0.065100	0.005584
14857	123.808333	-0.797942	0.609614	-0.022033	-0.788559	0.610154	0.132201	-0.727572	0.881895	-0.042332	-0.718893	0.874187	0.136568				-0.585254	1.111120	0.125627	-0.556859	1.056488	0.108722	-0.591896	0.692214	-0.196846	-0.556981	0.700263	0.273398	-0.335504	0.589095	0.070223	-0.362640	0.548974	-0.044253				-0.138385	0.078671	-0.167218							0.380549	0.065089	0.005568
14858	123.816667	-0.797990	0.609631	-0.022077	-0.788624	0.610094	0.132177	-0.727597	0.881852	-0.042253	-0.718963	0.874133	0.136640				-0.585466	1.111264	0.125835	-0.557048	1.056566	0.108942	-0.591922	0.692307	-0.196715	-0.557149	0.700211	0.273508	-0.335553	0.589092	0.070353	-0.362657	0.548994	-0.044143				-0.138384	0.078668	-0.167213							0.380533	0.065081	0.005547
14859	123.825000	-0.798023	0.609646	-0.022128	-0.788708	0.610054	0.132160	-0.727690	0.881832	-0.042185	-0.719067	0.874087	0.136738				-0.585677	1.111408	0.125968	-0.557242	1.056645	0.109160	-0.591994	0.692403	-0.196558	-0.557325	0.700159	0.273615	-0.335625	0.589096	0.070466	-0.362690	0.549021	-0.044038				-0.138409	0.078726	-0.167343							0.380529	0.065063	0.005527
14860	123.833333	-0.797932	0.609605	-0.022241	-0.788805	0.610007	0.132156	-0.727814	0.881800	-0.042091	-0.719175	0.874078	0.136848				-0.585890	1.111454	0.126072	-0.557423	1.056710	0.109363	-0.592126	0.692499	-0.196411	-0.557517	0.700109	0.273727	-0.335720	0.589115	0.070568	-0.362736	0.549054	-0.043943				-0.138349	0.078694	-0.167209							0.380526	0.065037	0.005517
14861	123.841667	-0.798052	0.609683	-0.022232	-0.788806	0.609953	0.132102	-0.727943	0.881721	-0.041991	-0.719207	0.874013	0.136902				-0.586073	1.111477	0.126210	-0.557590	1.056759	0.109562	-0.592320	0.692595	-0.196254	-0.557716	0.700046	0.273836	-0.335841	0.589151	0.070680	-0.362802	0.549089	-0.043856				-0.138337	0.078685	-0.167193							0.380526	0.065027	0.005488
14862	123.850000	-0.797909	0.609641	-0.022330	-0.788792	0.609905	0.132044	-0.728093	0.881634	-0.041872	-0.719338	0.874020	0.137049				-0.586265	1.111569	0.126376	-0.557731	1.056811	0.109749	-0.592578	0.692696	-0.196084	-0.557924	0.699989	0.273948	-0.335972	0.589195	0.070779	-0.362875	0.549125	-0.043763				-0.138317	0.078699	-0.167197							0.380521	0.065029	0.005468
14863	123.858333	-0.797933	0.609695	-0.022326	-0.788968	0.609894	0.132088	-0.728247	0.881545	-0.041712	-0.719387	0.873959	0.137155				-0.586364	1.111646	0.126485	-0.557862	1.056864	0.109939	-0.592866	0.692783	-0.195923	-0.558158	0.699935	0.274060	-0.336127	0.589254	0.070884	-0.362964	0.549194	-0.043687				-0.138360	0.078723	-0.167319							0.380523	0.065028	0.005463
14864	123.866667	-0.797857	0.609706	-0.022367	-0.788919	0.609849	0.132058	-0.728405	0.881482	-0.041530	-0.719430	0.873887	0.137284				-0.586595	1.111603	0.126616	-0.557984	1.056925	0.110129	-0.593160	0.692895	-0.195754	-0.558407	0.699893	0.274175	-0.336335	0.589319	0.070992	-0.363052	0.549264	-0.043591				-0.138312	0.078668	-0.167171							0.380518	0.065040	0.005468
14865	123.875000	-0.797840	0.609735	-0.022368	-0.789090	0.609845	0.132129	-0.728561	0.881439	-0.041316	-0.719496	0.873834	0.137457				-0.586747	1.111678	0.126753	-0.558106	1.057003	0.110320	-0.593498	0.692980	-0.195603	-0.558668	0.699866	0.274305	-0.336490	0.589411	0.071130	-0.363146	0.549326	-0.043462				-0.138364	0.078700	-0.167282							0.380521	0.065052	0.005491
14866	123.883333	-0.797834	0.609765	-0.022354	-0.789059	0.609815	0.132153	-0.728694	0.881428	-0.041087	-0.719596	0.873796	0.137672				-0.586895	1.111758	0.126890	-0.558227	1.057098	0.110510	-0.593809	0.693096	-0.195424	-0.558935	0.699842	0.274430	-0.336655	0.589518	0.071288	-0.363228	0.549400	-0.043336				-0.138323	0.078635	-0.167126							0.380527	0.065070	0.005509
14867	123.891667	-0.797829	0.609787	-0.022330	-0.789281	0.609801	0.132279	-0.728796	0.881427	-0.040858	-0.719642	0.873750	0.137873				-0.587037	1.111873	0.127036	-0.558363	1.057212	0.110710	-0.594099	0.693192	-0.195288	-0.559202	0.699833	0.274547	-0.336810	0.589598	0.071419	-0.363303	0.549470	-0.043215				-0.138361	0.078678	-0.167261							0.380530	0.065080	0.005527
14868	123.900000	-0.797832	0.609811	-0.022296	-0.789313	0.609764	0.132361	-0.728881	0.881442	-0.040636	-0.719680	0.873709	0.138075				-0.587157	1.111991	0.127177	-0.558495	1.057338	0.110908	-0.594374	0.693296	-0.195155	-0.559478	0.699843	0.274670	-0.336954	0.589676	0.071550	-0.363372	0.549525	-0.043079				-0.138304	0.078635	-0.167112							0.380540	0.065086	0.005540
14869	123.908333	-0.797900	0.609852	-0.022214	-0.789310	0.609696	0.132449	-0.728960	0.881468	-0.040425	-0.719713	0.873674	0.138283				-0.587297	1.112194	0.127406	-0.558628	1.057458	0.111110	-0.594598	0.693410	-0.195058	-0.559734	0.699851	0.274805	-0.337077	0.589743	0.071680	-0.363424	0.549586	-0.042933				-0.138298	0.078643	-0.167109							0.380551	0.065083	0.005543
14870	123.916667	-0.797972	0.609892	-0.022128	-0.789348	0.609671	0.132553	-0.729032	0.881494	-0.040214	-0.719747	0.873649	0.138493				-0.587366	1.112369	0.127590	-0.558754	1.057599	0.111317	-0.594761	0.693531	-0.194980	-0.559963	0.699857	0.274931	-0.337332	0.589975	0.071741	-0.363465	0.549626	-0.042795				-0.138287	0.078656	-0.167099							0.380565	0.065088	0.005551
14871	123.925000	-0.797884	0.609834	-0.022131	-0.789339	0.609636	0.132660	-0.729095	0.881521	-0.040030	-0.719848	0.873669	0.138751				-0.587421	1.112525	0.127783	-0.558865	1.057745	0.111544	-0.594845	0.693663	-0.194928	-0.560140	0.699865	0.275054	-0.337430	0.590017	0.071852	-0.363491	0.549652	-0.042659				-0.138283	0.078664	-0.167097							0.380571	0.065083	0.005544
14872	123.933333	-0.797974	0.609873	-0.022026	-0.789328	0.609612	0.132774	-0.729160	0.881555	-0.039834	-0.719851	0.873619	0.138931				-0.587471	1.112688	0.128027	-0.558963	1.057862	0.111764	-0.594851	0.693802	-0.194903	-0.560281	0.699863	0.275180	-0.337505	0.590058	0.071962	-0.363513	0.549681	-0.042522				-0.138298	0.078648	-0.167094							0.380579	0.065087	0.005557
14873	123.941667	-0.798023	0.609893	-0.021935	-0.789302	0.609586	0.132888	-0.729223	0.881579	-0.039668	-0.719884	0.873595	0.139139				-0.587508	1.112870	0.128305	-0.559042	1.057956	0.111984	-0.594796	0.693923	-0.194900	-0.560352	0.699845	0.275328	-0.337524	0.590092	0.072078	-0.363520	0.549703	-0.042400				-0.138293	0.078640	-0.167091							0.380590	0.065086	0.005566
14874	123.950000	-0.798009	0.609881	-0.021885	-0.789282	0.609579	0.133008	-0.729283	0.881596	-0.039501	-0.719968	0.873595	0.139381				-0.587473	1.112968	0.128528	-0.559105	1.058041	0.112216	-0.594676	0.694049	-0.194898	-0.560378	0.699828	0.275483	-0.337516	0.590107	0.072181	-0.363517	0.549727	-0.042291				-0.138298	0.078629	-0.167096							0.380594	0.065104	0.005583
14875	123.958333	-0.798026	0.609882	-0.021817	-0.789253	0.609570	0.133119	-0.729349	0.881612	-0.039347	-0.720003	0.873557	0.139573				-0.587457	1.113080	0.128785	-0.559143	1.058114	0.112453	-0.594511	0.694139	-0.194921	-0.560340	0.699799	0.275639	-0.337485	0.590105	0.072278	-0.363500	0.549739	-0.042178				-0.138308	0.078626	-0.167093							0.380603	0.065114	0.005601
14876	123.966667	-0.798096	0.609935	-0.021711	-0.789210	0.609555	0.133215	-0.729412	0.881615	-0.039199	-0.720046	0.873513	0.139756				-0.587491	1.113250	0.129209	-0.559154	1.058189	0.112712	-0.594294	0.694231	-0.194915	-0.560248	0.699764	0.275803	-0.337357	0.590114	0.072387	-0.363475	0.549738	-0.042072				-0.138308	0.078622	-0.167091							0.380600	0.065126	0.005612
14877	123.975000	-0.798091	0.609948	-0.021648	-0.789184	0.609540	0.133305	-0.729458	0.881621	-0.039078	-0.720030	0.873414	0.139870				-0.587409	1.113263	0.129406	-0.559136	1.058251	0.112970	-0.594082	0.694282	-0.194903	-0.560111	0.699718	0.275976	-0.337386	0.590069	0.072444	-0.363445	0.549754	-0.041998				-0.138352	0.078683	-0.167237							0.380606	0.065136	0.005620
14878	123.983333	-0.798019	0.609932	-0.021632	-0.789177	0.609511	0.133394	-0.729492	0.881626	-0.038949	-0.720118	0.873379	0.140061				-0.587354	1.113384	0.129723	-0.559083	1.058321	0.113249	-0.593858	0.694322	-0.194900	-0.559950	0.699660	0.276155	-0.337302	0.590047	0.072519	-0.363403	0.549766	-0.041943				-0.138303	0.078646	-0.167105							0.380592	0.065144	0.005625
14879	123.991667	-0.798001	0.609947	-0.021598	-0.789112	0.609504	0.133455	-0.729512	0.881632	-0.038845	-0.720128	0.873321	0.140201				-0.587277	1.113380	0.130066	-0.559010	1.058358	0.113516	-0.593661	0.694335	-0.194858	-0.559767	0.699588	0.276329	-0.337125	0.589927	0.072592	-0.363351	0.549754	-0.041863				-0.138298	0.078663	-0.167112							0.380608	0.065139	0.005633
14880	124.000000	-0.797991	0.609983	-0.021564	-0.789106	0.609459	0.133524	-0.729526	0.881644	-0.038744	-0.720186	0.873278	0.140370				-0.587203	1.113376	0.130393	-0.558907	1.058394	0.113784	-0.593489	0.694324	-0.194823	-0.559571	0.699502	0.276512	-0.337005	0.589819	0.072677	-0.363297	0.549737	-0.041813				-0.138297	0.078662	-0.167107							0.380606	0.065149	0.005642
14881	124.008333	-0.797967	0.609999	-0.021556	-0.789088	0.609453	0.133553	-0.729534	0.881668	-0.038641	-0.720240	0.873230	0.140523				-0.587115	1.113420	0.130718	-0.558797	1.058451	0.114065	-0.593336	0.694336	-0.194737	-0.559384	0.699408	0.276700	-0.336884	0.589787	0.072699	-0.363237	0.549728	-0.041766				-0.138339	0.078695	-0.167241							0.380606	0.065139	0.005646
14882	124.016667	-0.797952	0.610028	-0.021554	-0.789018	0.609445	0.133595	-0.729542	0.881696	-0.038548	-0.720248	0.873193	0.140649				-0.587022	1.113435	0.131019	-0.558686	1.058492	0.114335	-0.593216	0.694351	-0.194638	-0.559210	0.699313	0.276881	-0.336825	0.589770	0.072728	-0.363185	0.549714	-0.041719				-0.138296	0.078640	-0.167108							0.380527	0.065219	0.005707
14883	124.025000	-0.797961	0.610072	-0.021546	-0.788963	0.609431	0.133608	-0.729553	0.881737	-0.038460	-0.720307	0.873182	0.140798				-0.586866	1.113503	0.131348	-0.558581	1.058537	0.114613	-0.593155	0.694352	-0.194545	-0.559056	0.699218	0.277049	-0.336775	0.589761	0.072741	-0.363127	0.549673	-0.041670				-0.138309	0.078625	-0.167103							0.380572	0.065180	0.005695
14884	124.033333	-0.797961	0.610131	-0.021549	-0.788921	0.609415	0.133616	-0.729582	0.881775	-0.038381	-0.720351	0.873143	0.140890				-0.586813	1.113485	0.131665	-0.558481	1.058585	0.114872	-0.593140	0.694365	-0.194452	-0.558919	0.699123	0.277208	-0.336740	0.589768	0.072740	-0.363090	0.549644	-0.041647				-0.138387	0.078709	-0.167368							0.380610	0.065153	0.005677
14885	124.041667	-0.797857	0.610161	-0.021608	-0.788941	0.609472	0.133617	-0.729632	0.881808	-0.038293	-0.720452	0.873134	0.141002				-0.586656	1.113594	0.132034	-0.558391	1.058678	0.115319	-0.593166	0.694400	-0.194350	-0.558818	0.699035	0.277351	-0.336715	0.589779	0.072714	-0.363070	0.549629	-0.041663				-0.138305	0.078610	-0.167103							0.380614	0.065157	0.005680
14886	124.050000	-0.797821	0.610230	-0.021633	-0.788916	0.609498	0.133602	-0.729700	0.881847	-0.038198	-0.720497	0.873120	0.141071				-0.586509	1.113623	0.132282	-0.558265	1.058738	0.115571	-0.593235	0.694440	-0.194271	-0.558746	0.698950	0.277479	-0.336703	0.589799	0.072670	-0.363059	0.549610	-0.041686				-0.138300	0.078612	-0.167106							0.380616	0.065157	0.005681
14887	124.058333	-0.797807	0.610318	-0.021646	-0.788881	0.609493	0.133573	-0.729778	0.881858	-0.038096	-0.720579	0.873096	0.141149				-0.586394	1.113644	0.132574	-0.558117	1.058737	0.115612	-0.593349	0.694487	-0.194198	-0.558699	0.698866	0.277597	-0.336708	0.589820	0.072589	-0.363070	0.549621	-0.041728				-0.138297	0.078629	-0.167109							0.380613	0.065152	0.005674
14888	124.066667	-0.797750	0.610390	-0.021685	-0.788898	0.609508	0.133557	-0.729863	0.881873	-0.037985	-0.720657	0.873060	0.141226				-0.586269	1.113665	0.132849	-0.557969	1.058797	0.115834	-0.593492	0.694547	-0.194141	-0.558679	0.698784	0.277705	-0.336716	0.589882	0.072535	-0.363090	0.549629	-0.041791				-0.138378	0.078729	-0.167384							0.380617	0.065141	0.005669
14889	124.075000	-0.797566	0.610416	-0.021794	-0.788880	0.609548	0.133506	-0.729960	0.881887	-0.037849	-0.720803	0.873032	0.141342				-0.586162	1.113727	0.133129	-0.557832	1.058888	0.116043	-0.593643	0.694646	-0.194076	-0.558674	0.698696	0.277798	-0.336740	0.589938	0.072447	-0.363124	0.549660	-0.041876				-0.138282	0.078650	-0.167114							0.380617	0.065149	0.005661
14890	124.083333	-0.797503	0.610479	-0.021837	-0.788876	0.609558	0.133465	-0.730062	0.881902	-0.037711	-0.720846	0.872993	0.141417				-0.586064	1.113821	0.133398	-0.557701	1.058991	0.116249	-0.593806	0.694749	-0.194036	-0.558690	0.698605	0.277877	-0.336742	0.589996	0.072364	-0.363156	0.549679	-0.041945				-0.138284	0.078641	-0.167110							0.380619	0.065159	0.005662
14891	124.091667	-0.797441	0.610537	-0.021874	-0.788852	0.609550	0.133421	-0.730174	0.881933	-0.037554	-0.720916	0.872953	0.141523				-0.585981	1.113947	0.133656	-0.557623	1.059184	0.116686	-0.593964	0.694861	-0.194008	-0.558735	0.698521	0.277938	-0.336808	0.590052	0.072287	-0.363195	0.549708	-0.042023				-0.138291	0.078623	-0.167099							0.380614	0.065157	0.005657
14892	124.100000	-0.797383	0.610588	-0.021904	-0.788872	0.609559	0.133407	-0.730303	0.881992	-0.037382	-0.720972	0.872915	0.141629				-0.585882	1.114151	0.133909	-0.557544	1.059327	0.116917	-0.594126	0.694988	-0.193978	-0.558794	0.698441	0.277974	-0.336828	0.590108	0.072201	-0.363227	0.549745	-0.042122				-0.138287	0.078622	-0.167100							0.380617	0.065164	0.005657
14893	124.108333	-0.797337	0.610627	-0.021924	-0.788873	0.609553	0.133382	-0.730417	0.882047	-0.037199	-0.721055	0.872879	0.141770				-0.585745	1.114233	0.134095	-0.557462	1.059475	0.117127	-0.594266	0.695135	-0.193954	-0.558870	0.698373	0.277985	-0.336875	0.590168	0.072123	-0.363258	0.549769	-0.042183				-0.138297	0.078609	-0.167095							0.380615	0.065154	0.005657
14894	124.116667	-0.797305	0.610663	-0.021932	-0.788868	0.609543	0.133366	-0.730542	0.882095	-0.037015	-0.721080	0.872860	0.141893				-0.585640	1.114473	0.134355	-0.557364	1.059646	0.117351	-0.594424	0.695257	-0.193948	-0.558948	0.698315	0.277976	-0.336899	0.590217	0.072043	-0.363286	0.549786	-0.042254				-0.138294	0.078612	-0.167098							0.380623	0.065157	0.005659
14895	124.125000	-0.797285	0.610678	-0.021930	-0.788817	0.609512	0.133352	-0.730654	0.882149	-0.036847	-0.721138	0.872841	0.142031				-0.585476	1.114662	0.134619	-0.557253	1.059812	0.117572	-0.594514	0.695429	-0.193916	-0.559027	0.698255	0.277965	-0.337116	0.590402	0.071893	-0.363301	0.549796	-0.042327				-0.138284	0.078616	-0.167094							0.380621	0.065144	0.005652
14896	124.133333	-0.797277	0.610687	-0.021917	-0.788852	0.609516	0.133381	-0.730765	0.882214	-0.036681	-0.721276	0.872833	0.142225				-0.585269	1.114818	0.134858	-0.557121	1.059995	0.117853	-0.594578	0.695614	-0.193865	-0.559097	0.698215	0.277934	-0.337099	0.590456	0.071842	-0.363313	0.549799	-0.042400				-0.138358	0.078712	-0.167350							0.380618	0.065141	0.005638
14897	124.141667	-0.797277	0.610683	-0.021899	-0.788851	0.609482	0.133395	-0.730897	0.882276	-0.036508	-0.721304	0.872833	0.142374				-0.585035	1.115064	0.135119	-0.556981	1.060178	0.118120	-0.594618	0.695784	-0.193834	-0.559145	0.698170	0.277900	-0.337140	0.590451	0.071759	-0.363323	0.549811	-0.042468				-0.138271	0.078628	-0.167081							0.380615	0.065130	0.005631
14898	124.150000	-0.797279	0.610673	-0.021872	-0.788797	0.609433	0.133407	-0.731021	0.882314	-0.036341	-0.721326	0.872831	0.142514				-0.584790	1.115381	0.135457	-0.556816	1.060369	0.118389	-0.594629	0.695946	-0.193797	-0.559171	0.698117	0.277870	-0.337098	0.590495	0.071728	-0.363326	0.549806	-0.042517				-0.138264	0.078626	-0.167067							0.380613	0.065123	0.005621
14899	124.158333	-0.797292	0.610663	-0.021837	-0.788729	0.609387	0.133427	-0.731138	0.882360	-0.036170	-0.721403	0.872829	0.142683				-0.584508	1.115514	0.135655	-0.556628	1.060516	0.118621	-0.594613	0.696100	-0.193765	-0.559168	0.698050	0.277851	-0.337117	0.590487	0.071649	-0.363336	0.549811	-0.042570				-0.138315	0.078656	-0.167194							0.380604	0.065124	0.005615
14900	124.166667	-0.797312	0.610651	-0.021802	-0.788852	0.609360	0.133516	-0.731235	0.882417	-0.036015	-0.721483	0.872818	0.142849				-0.584296	1.115731	0.135923	-0.556559	1.060547	0.118788	-0.594576	0.696239	-0.193730	-0.559148	0.697970	0.277833	-0.337099	0.590504	0.071601	-0.363348	0.549819	-0.042611				-0.138272	0.078610	-0.167056							0.380590	0.065114	0.005609
14901	124.175000	-0.797335	0.610635	-0.021760	-0.788863	0.609321	0.133561	-0.731338	0.882456	-0.035867	-0.721498	0.872779	0.142975				-0.584094	1.115876	0.136108	-0.556342	1.060749	0.119004	-0.594514	0.696366	-0.193703	-0.559117	0.697871	0.277818	-0.337051	0.590527	0.071551	-0.363359	0.549834	-0.042635				-0.138280	0.078599	-0.167058							0.380575	0.065123	0.005608
14902	124.183333	-0.797370	0.610613	-0.021718	-0.788837	0.609261	0.133595	-0.731442	0.882513	-0.035724	-0.721567	0.872732	0.143117				-0.583918	1.116071	0.136302	-0.556224	1.060835	0.119136	-0.594447	0.696456	-0.193692	-0.559074	0.697757	0.277826	-0.337038	0.590549	0.071502	-0.363373	0.549867	-0.042665				-0.138277	0.078605	-0.167073							0.380572	0.065124	0.005617
14903	124.191667	-0.797411	0.610590	-0.021668	-0.788849	0.609213	0.133647	-0.731519	0.882553	-0.035604	-0.721671	0.872704	0.143262				-0.583747	1.116181	0.136434	-0.556108	1.060933	0.119255	-0.594346	0.696560	-0.193658	-0.559027	0.697642	0.277834	-0.337002	0.590569	0.071453	-0.363384	0.549879	-0.042672				-0.138323	0.078660	-0.167212							0.380577	0.065113	0.005601
14904	124.200000	-0.797466	0.610554	-0.021615	-0.788876	0.609155	0.133703	-0.731588	0.882591	-0.035498	-0.721783	0.872679	0.143401				-0.583595	1.116222	0.136515	-0.556125	1.061405	0.119717	-0.594231	0.696671	-0.193595	-0.558982	0.697530	0.277855	-0.336968	0.590582	0.071417	-0.363402	0.549905	-0.042689				-0.138268	0.078630	-0.167087							0.380581	0.065106	0.005585
14905	124.208333	-0.797634	0.610572	-0.021502	-0.788920	0.609110	0.133773	-0.731650	0.882625	-0.035402	-0.721868	0.872636	0.143507				-0.583501	1.116413	0.136626	-0.556042	1.061495	0.119855	-0.594139	0.696744	-0.193552	-0.558950	0.697413	0.277888	-0.336743	0.590431	0.071455	-0.363420	0.549921	-0.042691				-0.138272	0.078640	-0.167084							0.380596	0.065103	0.005579
14906	124.216667	-0.797713	0.610525	-0.021444	-0.788969	0.609057	0.133845	-0.731705	0.882648	-0.035313	-0.722001	0.872583	0.143630				-0.583392	1.116519	0.136706	-0.555966	1.061590	0.119969	-0.594058	0.696803	-0.193513	-0.558927	0.697305	0.277938	-0.336749	0.590432	0.071435	-0.363438	0.549917	-0.042677				-0.138268	0.078649	-0.167078							0.380607	0.065093	0.005565
14907	124.225000	-0.797702	0.610422	-0.021447	-0.789001	0.608951	0.133886	-0.731749	0.882683	-0.035232	-0.722108	0.872544	0.143724				-0.583287	1.116559	0.136703	-0.555889	1.061664	0.120080	-0.593993	0.696859	-0.193455	-0.558921	0.697200	0.277986	-0.336725	0.590426	0.071422	-0.363459	0.549930	-0.042689				-0.138272	0.078651	-0.167073							0.380627	0.065091	0.005564
14908	124.233333	-0.797810	0.610374	-0.021375	-0.789098	0.608897	0.133977	-0.731776	0.882709	-0.035184	-0.722229	0.872506	0.143811				-0.583180	1.116604	0.136684	-0.555812	1.061754	0.120196	-0.593949	0.696907	-0.193381	-0.558929	0.697102	0.278040	-0.336710	0.590435	0.071437	-0.363480	0.549929	-0.042679				-0.138281	0.078647	-0.167066							0.380647	0.065093	0.005565
14909	124.241667	-0.797884	0.610312	-0.021330	-0.789046	0.608809	0.134008	-0.731796	0.882735	-0.035103	-0.722352	0.872468	0.143891				-0.583081	1.116732	0.136709	-0.555730	1.061993	0.120454	-0.593921	0.696942	-0.193298	-0.558949	0.697016	0.278098	-0.336700	0.590439	0.071446	-0.363512	0.549916	-0.042678				-0.138293	0.078647	-0.167068							0.380662	0.065102	0.005572
14910	124.250000	-0.798023	0.610283	-0.021252	-0.789028	0.608768	0.134065	-0.731798	0.882772	-0.035042	-0.722477	0.872432	0.143957				-0.583011	1.116911	0.136771	-0.555600	1.061902	0.120380	-0.593909	0.696969	-0.193193	-0.558981	0.696946	0.278153	-0.336695	0.590452	0.071456	-0.363544	0.549897	-0.042690				-0.138312	0.078650	-0.167065							0.380681	0.065114	0.005575
14911	124.258333	-0.798013	0.610189	-0.021261	-0.789258	0.608667	0.134153	-0.731774	0.882824	-0.034996	-0.722656	0.872429	0.144035				-0.582935	1.117003	0.136736	-0.555464	1.061988	0.120465	-0.593918	0.697008	-0.193065	-0.559024	0.696890	0.278193	-0.336775	0.590554	0.071421	-0.363595	0.549881	-0.042710				-0.138313	0.078658	-0.167071							0.380700	0.065123	0.005590
14912	124.266667	-0.798077	0.610145	-0.021239	-0.789151	0.608628	0.134160	-0.731719	0.882886	-0.034964	-0.722803	0.872430	0.144077				-0.582828	1.117090	0.136694	-0.555307	1.062066	0.120548	-0.593938	0.697051	-0.192925	-0.559074	0.696847	0.278224	-0.336883	0.590691	0.071419	-0.363660	0.549870	-0.042738				-0.138318	0.078678	-0.167075							0.380715	0.065142	0.005594
14913	124.275000	-0.798150	0.610107	-0.021224	-0.789190	0.608506	0.134167	-0.731622	0.882979	-0.034956	-0.722944	0.872443	0.144101				-0.582736	1.117042	0.136513	-0.555179	1.062099	0.120592	-0.593960	0.697123	-0.192766	-0.559131	0.696805	0.278242	-0.336733	0.590721	0.071515	-0.363733	0.549867	-0.042763				-0.138328	0.078706	-0.167084							0.380713	0.065162	0.005594
14914	124.283333	-0.798118	0.610013	-0.021266	-0.789439	0.608442	0.134250	-0.731496	0.883091	-0.034969	-0.723097	0.872475	0.144111				-0.582651	1.117145	0.136424	-0.554981	1.062208	0.120668	-0.593974	0.697203	-0.192610	-0.559198	0.696771	0.278253	-0.336911	0.590765	0.071410	-0.363816	0.549864	-0.042788				-0.138426	0.078821	-0.167354							0.380742	0.065148	0.005595
14915	124.291667	-0.798239	0.610005	-0.021252	-0.789408	0.608373	0.134226	-0.731351	0.883240	-0.035000	-0.723243	0.872523	0.144103				-0.582658	1.117305	0.136395	-0.554830	1.062277	0.120700	-0.593965	0.697291	-0.192459	-0.559267	0.696749	0.278250	-0.336900	0.590823	0.071428	-0.363907	0.549850	-0.042779				-0.138363	0.078757	-0.167087							0.380754	0.065148	0.005580
14916	124.300000	-0.798332	0.609991	-0.021242	-0.789550	0.608332	0.134266	-0.731183	0.883418	-0.035071	-0.723381	0.872598	0.144076				-0.582610	1.117390	0.136286	-0.554686	1.062349	0.120752	-0.593911	0.697389	-0.192317	-0.559345	0.696723	0.278237	-0.336879	0.590878	0.071442	-0.363998	0.549841	-0.042758				-0.138397	0.078783	-0.167094							0.380761	0.065133	0.005566
14917	124.308333	-0.798450	0.609999	-0.021217	-0.789573	0.608276	0.134258	-0.731104	0.883738	-0.035212	-0.723531	0.872713	0.144054				-0.582535	1.117498	0.136180	-0.554603	1.062290	0.120730	-0.593796	0.697498	-0.192205	-0.559417	0.696697	0.278227	-0.336898	0.590921	0.071428	-0.364089	0.549840	-0.042734				-0.138434	0.078824	-0.167097							0.380786	0.065115	0.005545
14918	124.316667	-0.798455	0.609933	-0.021260	-0.789616	0.608229	0.134262	-0.730881	0.884001	-0.035360	-0.723672	0.872828	0.144005				-0.582477	1.117607	0.136061	-0.554483	1.062518	0.120852	-0.593626	0.697600	-0.192100	-0.559487	0.696671	0.278203	-0.336861	0.590986	0.071458	-0.364171	0.549844	-0.042713				-0.138465	0.078853	-0.167106							0.380798	0.065103	0.005524
14919	124.325000	-0.798572	0.609923	-0.021258	-0.789658	0.608185	0.134266	-0.730627	0.884298	-0.035533	-0.723786	0.873020	0.143937				-0.582422	1.117693	0.135934	-0.554400	1.062543	0.120877	-0.593377	0.697732	-0.191983	-0.559560	0.696653	0.278155	-0.336879	0.591050	0.071495	-0.364251	0.549843	-0.042689				-0.138488	0.078883	-0.167111							0.380800	0.065094	0.005501
14920	124.333333	-0.798693	0.609907	-0.021251	-0.789707	0.608143	0.134275	-0.730317	0.884605	-0.035736	-0.723887	0.873215	0.143826				-0.582384	1.117738	0.135804	-0.554344	1.062569	0.120907	-0.593082	0.697889	-0.191853	-0.559640	0.696642	0.278096	-0.336722	0.591195	0.071637	-0.364340	0.549844	-0.042667				-0.137856	0.079446	-0.167243							0.380812	0.065083	0.005482
14921	124.341667	-0.798793	0.609859	-0.021277	-0.789766	0.608088	0.134286	-0.729997	0.884946	-0.035960	-0.723974	0.873439	0.143682				-0.582352	1.117723	0.135640	-0.554332	1.062437	0.120883	-0.592763	0.698084	-0.191719	-0.559739	0.696648	0.278013	-0.336853	0.590958	0.071591	-0.364425	0.549833	-0.042659				-0.138196	0.079242	-0.167199							0.380808	0.065082	0.005459
14922	124.350000	-0.798901	0.609802	-0.021308	-0.789838	0.608016	0.134306	-0.729630	0.885313	-0.036223	-0.724031	0.873683	0.143511				-0.582336	1.117707	0.135472	-0.554263	1.062568	0.120999	-0.592416	0.698319	-0.191566	-0.559849	0.696664	0.277918	-0.336800	0.591143	0.071669	-0.364518	0.549826	-0.042631				-0.137888	0.079543	-0.167271							0.380810	0.065075	0.005436
14923	124.358333	-0.799005	0.609727	-0.021354	-0.789857	0.607948	0.134301	-0.729250	0.885677	-0.036520	-0.724085	0.873957	0.143347				-0.582364	1.117834	0.135443	-0.554248	1.062506	0.121054	-0.592034	0.698609	-0.191379	-0.559968	0.696708	0.277813	-0.336770	0.591144	0.071733	-0.364598	0.549812	-0.042592				-0.137891	0.079557	-0.167250							0.380800	0.065076	0.005423
14924	124.366667	-0.799103	0.609633	-0.021437	-0.789829	0.607813	0.134247	-0.728838	0.886054	-0.036845	-0.724126	0.874279	0.143196				-0.582313	1.117799	0.135339	-0.554125	1.062477	0.121142	-0.591615	0.698899	-0.191212	-0.560075	0.696752	0.277712	-0.336732	0.591129	0.071779	-0.364665	0.549800	-0.042537				-0.137913	0.079580	-0.167230							0.380785	0.065083	0.005399
14925	124.375000	-0.799221	0.609564	-0.021510	-0.790028	0.607742	0.134259	-0.728453	0.886410	-0.037167	-0.724143	0.874533	0.143011				-0.582222	1.117699	0.135263	-0.553965	1.062379	0.121191	-0.591138	0.699185	-0.191058	-0.560154	0.696794	0.277619	-0.336684	0.591112	0.071834	-0.364707	0.549776	-0.042468				-0.136450	0.082226	-0.169162							0.380782	0.065065	0.005383
14926	124.383333	-0.799337	0.609510	-0.021602	-0.790333	0.607634	0.134284	-0.728048	0.886730	-0.037519	-0.724197	0.874772	0.142850				-0.582099	1.117575	0.135221	-0.553753	1.062288	0.121238	-0.590593	0.699441	-0.190915	-0.560195	0.696823	0.277523	-0.336631	0.591096	0.071893	-0.364741	0.549753	-0.042367				-0.137942	0.079618	-0.167191							0.380773	0.065055	0.005360
14927	124.391667	-0.799431	0.609452	-0.021709	-0.790249	0.607533	0.134166	-0.727684	0.886993	-0.037830	-0.724195	0.874956	0.142637				-0.581956	1.117360	0.135044	-0.553565	1.062295	0.121335	-0.590006	0.699622	-0.190765	-0.560206	0.696834	0.277438	-0.336517	0.590829	0.071969	-0.364747	0.549707	-0.042229				-0.137948	0.079617	-0.167171							0.380762	0.065036	0.005343
14928	124.400000	-0.799506	0.609429	-0.021822	-0.790350	0.607466	0.134089	-0.727362	0.887204	-0.038112	-0.724242	0.875111	0.142452				-0.581816	1.117274	0.135012	-0.553313	1.062007	0.121152	-0.589388	0.699755	-0.190640	-0.560196	0.696817	0.277359	-0.336397	0.590556	0.072065	-0.364738	0.549674	-0.042094				-0.136468	0.082256	-0.169116							0.380733	0.065032	0.005322
14929	124.408333	-0.799547	0.609432	-0.021958	-0.790667	0.607469	0.134075	-0.727090	0.887334	-0.038359	-0.724309	0.875219	0.142285				-0.581676	1.117255	0.134959	-0.553013	1.062132	0.121252	-0.588788	0.699830	-0.190506	-0.560176	0.696781	0.277295	-0.336282	0.590545	0.072211	-0.364710	0.549602	-0.041894				-0.136467	0.082261	-0.169097							0.380732	0.065065	0.005281
14930	124.416667	-0.799575	0.609497	-0.022089	-0.790784	0.607472	0.133983	-0.726838	0.887409	-0.038579	-0.724330	0.875277	0.142096				-0.581544	1.117262	0.134904	-0.552848	1.062047	0.121173	-0.588235	0.699848	-0.190385	-0.560168	0.696727	0.277245	-0.336168	0.590538	0.072385	-0.364672	0.549543	-0.041684				-0.137959	0.079622	-0.167112							0.380713	0.065105	0.005228
14931	124.425000	-0.799654	0.609660	-0.022177	-0.790870	0.607485	0.133877	-0.726630	0.887432	-0.038736	-0.724355	0.875299	0.141922				-0.581455	1.117385	0.134880	-0.552576	1.062291	0.121280	-0.587741	0.699805	-0.190268	-0.560195	0.696659	0.277205	-0.336117	0.590504	0.072591	-0.364632	0.549497	-0.041484				-0.136469	0.082232	-0.169044							0.380698	0.065104	0.005199
14932	124.433333	-0.799495	0.609693	-0.022393	-0.790942	0.607506	0.133763	-0.726446	0.887447	-0.038858	-0.724297	0.875319	0.141735				-0.581346	1.117306	0.134731	-0.552455	1.062337	0.121247	-0.587362	0.699745	-0.190136	-0.560263	0.696596	0.277177	-0.336015	0.590504	0.072864	-0.364586	0.549432	-0.041270				-0.136462	0.082223	-0.169007							0.380679	0.065094	0.005183
14933	124.441667	-0.799518	0.609840	-0.022477	-0.791068	0.607545	0.133664	-0.726267	0.887435	-0.038952	-0.724319	0.875359	0.141631				-0.581325	1.117385	0.134722	-0.552394	1.062385	0.121229	-0.587084	0.699714	-0.190010	-0.560393	0.696568	0.277149	-0.335992	0.590454	0.073138	-0.364558	0.549328	-0.040991				-0.136469	0.082185	-0.168941							0.380665	0.065082	0.005186
14934	124.450000	-0.799387	0.609907	-0.022638	-0.791158	0.607572	0.133557	-0.726088	0.887443	-0.039033	-0.724256	0.875406	0.141505				-0.581283	1.117461	0.134673	-0.552346	1.062445	0.121225	-0.586901	0.699693	-0.189873	-0.560585	0.696582	0.277123	-0.335990	0.590381	0.073405	-0.364532	0.549266	-0.040786				-0.136469	0.082148	-0.168876							0.380650	0.065074	0.005181
14935	124.458333	-0.799316	0.609988	-0.022741	-0.791153	0.607593	0.133441	-0.725906	0.887486	-0.039101	-0.724121	0.875487	0.141375				-0.581192	1.117531	0.134612	-0.552269	1.062527	0.121226	-0.586814	0.699719	-0.189745	-0.560830	0.696647	0.277098	-0.336021	0.590311	0.073649	-0.364512	0.549216	-0.040568				-0.138044	0.079850	-0.167128							0.380633	0.065062	0.005189
14936	124.466667	-0.799241	0.610068	-0.022830	-0.791212	0.607656	0.133359	-0.725739	0.887545	-0.039135	-0.724064	0.875611	0.141325				-0.581094	1.117628	0.134592	-0.552175	1.062626	0.121247	-0.586784	0.699770	-0.189610	-0.561095	0.696746	0.277069	-0.336131	0.590254	0.073860	-0.364502	0.549182	-0.040405				-0.136461	0.082052	-0.168788							0.380628	0.065049	0.005200
14937	124.475000	-0.799165	0.610148	-0.022895	-0.791215	0.607731	0.133283	-0.725564	0.887627	-0.039180	-0.723905	0.875709	0.141227				-0.580968	1.117765	0.134589	-0.552156	1.062515	0.121129	-0.586805	0.699851	-0.189483	-0.561369	0.696877	0.277034	-0.336153	0.590229	0.074035	-0.364494	0.549146	-0.040237				-0.136442	0.081995	-0.168738							0.380612	0.065051	0.005205
14938	124.483333	-0.799089	0.610227	-0.022946	-0.791198	0.607813	0.133212	-0.725385	0.887722	-0.039209	-0.723771	0.875818	0.141162				-0.580788	1.117897	0.134577	-0.551895	1.062842	0.121325	-0.586866	0.699953	-0.189361	-0.561630	0.697014	0.277002	-0.336236	0.590223	0.074183	-0.364503	0.549134	-0.040096				-0.136413	0.081930	-0.168684							0.380604	0.065049	0.005216
14939	124.491667	-0.798990	0.610295	-0.022970	-0.791012	0.607867	0.133110	-0.725204	0.887835	-0.039219	-0.723629	0.875940	0.141113				-0.580578	1.117961	0.134573	-0.551675	1.062924	0.121356	-0.586957	0.700087	-0.189253	-0.561867	0.697139	0.276977	-0.336279	0.590250	0.074316	-0.364518	0.549139	-0.039996				-0.136376	0.081845	-0.168621							0.380593	0.065063	0.005222
14940	124.500000	-0.798917	0.610378	-0.022972	-0.790894	0.607930	0.133036	-0.724996	0.887968	-0.039225	-0.723483	0.876065	0.141065				-0.580313	1.118041	0.134570	-0.551406	1.062990	0.121359	-0.587075	0.700248	-0.189168	-0.562071	0.697255	0.276958	-0.336316	0.590304	0.074426	-0.364538	0.549160	-0.039895				-0.136312	0.081763	-0.168573							0.380595	0.065072	0.005240
14941	124.508333	-0.798827	0.610471	-0.022954	-0.790917	0.608080	0.133069	-0.724801	0.888125	-0.039213	-0.723338	0.876191	0.141026				-0.580033	1.118143	0.134614	-0.551087	1.063056	0.121351	-0.587224	0.700429	-0.189095	-0.562231	0.697371	0.276951	-0.336313	0.590390	0.074528	-0.364569	0.549223	-0.039826				-0.136207	0.081670	-0.168500							0.380590	0.065093	0.005251
14942	124.516667	-0.798795	0.610620	-0.022878	-0.790722	0.608208	0.133045	-0.724612	0.888293	-0.039182	-0.723143	0.876318	0.140972				-0.579726	1.118242	0.134655	-0.550764	1.063118	0.121359	-0.587378	0.700632	-0.189032	-0.562338	0.697478	0.276959	-0.336371	0.590448	0.074585	-0.364606	0.549300	-0.039756				-0.136050	0.081548	-0.168442							0.380600	0.065117	0.005265
14943	124.525000	-0.798628	0.610721	-0.022862	-0.790791	0.608264	0.133082	-0.724408	0.888471	-0.039146	-0.722959	0.876419	0.140926				-0.579367	1.118167	0.134524	-0.550423	1.063156	0.121336	-0.587507	0.700843	-0.189001	-0.562374	0.697568	0.276990	-0.336437	0.590653	0.074669	-0.364656	0.549410	-0.039716				-0.137271	0.079624	-0.167051							0.380598	0.065135	0.005265
14944	124.533333	-0.798465	0.610818	-0.022839	-0.790685	0.608366	0.133103	-0.724182	0.888651	-0.039115	-0.722756	0.876537	0.140891				-0.579043	1.118174	0.134498	-0.550053	1.063178	0.121292	-0.587603	0.701048	-0.188984	-0.562352	0.697655	0.277022	-0.336517	0.590813	0.074703	-0.364712	0.549531	-0.039686				-0.138420	0.077718	-0.165699							0.380599	0.065151	0.005267
14945	124.541667	-0.798443	0.610967	-0.022736	-0.790500	0.608478	0.133119	-0.723951	0.888802	-0.039080	-0.722592	0.876655	0.140905				-0.578693	1.118159	0.134480	-0.549687	1.063202	0.121242	-0.587637	0.701258	-0.188971	-0.562271	0.697735	0.277075	-0.336519	0.590870	0.074725	-0.364776	0.549667	-0.039668				-0.138125	0.077531	-0.165649							0.380611	0.065162	0.005271
14946	124.550000	-0.798300	0.611040	-0.022709	-0.790487	0.608551	0.133180	-0.723730	0.888945	-0.039036	-0.722411	0.876743	0.140918				-0.578375	1.118163	0.134477	-0.549311	1.063208	0.121168	-0.587643	0.701431	-0.188967	-0.562153	0.697814	0.277150	-0.336512	0.590904	0.074736	-0.364840	0.549833	-0.039682				-0.137815	0.077423	-0.165628							0.380614	0.065187	0.005259
14947	124.558333	-0.798246	0.611125	-0.022636	-0.790372	0.608615	0.133229	-0.723514	0.889074	-0.038989	-0.722196	0.876817	0.140947				-0.578057	1.118166	0.134444	-0.548976	1.063221	0.121104	-0.587596	0.701593	-0.188952	-0.561986	0.697888	0.277239	-0.336509	0.590923	0.074729	-0.364909	0.549975	-0.039655				-0.137271	0.077510	-0.165743							0.380639	0.065186	0.005272
14948	124.566667	-0.798198	0.611189	-0.022565	-0.790311	0.608693	0.133305	-0.723292	0.889206	-0.038942	-0.721920	0.876873	0.140963				-0.577707	1.118192	0.134345	-0.548667	1.063217	0.121044	-0.587533	0.701739	-0.188928	-0.561787	0.697962	0.277339	-0.336495	0.590919	0.074719	-0.364966	0.550209	-0.039737				-0.136701	0.077514	-0.165836							0.380651	0.065205	0.005273
14949	124.575000	-0.798223	0.611262	-0.022443	-0.790246	0.608750	0.133389	-0.723073	0.889305	-0.038893	-0.721659	0.876915	0.141015				-0.577395	1.118148	0.134307	-0.548336	1.063197	0.121000	-0.587469	0.701881	-0.188889	-0.561567	0.698033	0.277460	-0.336477	0.590900	0.074707	-0.365014	0.550395	-0.039746				-0.136326	0.077375	-0.165827							0.380669	0.065236	0.005292
14950	124.583333	-0.798284	0.611337	-0.022322	-0.790092	0.608787	0.133443	-0.722869	0.889390	-0.038827	-0.721399	0.876946	0.141088				-0.577096	1.118088	0.134268	-0.547997	1.063160	0.120949	-0.587410	0.702007	-0.188835	-0.561324	0.698103	0.277589	-0.336447	0.590872	0.074698	-0.365045	0.550690	-0.039882				-0.136345	0.076926	-0.165951							0.380695	0.065253	0.005318
14951	124.591667	-0.798155	0.611284	-0.022302	-0.790095	0.608810	0.133517	-0.722670	0.889446	-0.038757	-0.721156	0.876989	0.141186				-0.576766	1.118007	0.134257	-0.547651	1.063086	0.120899	-0.587368	0.702107	-0.188775	-0.561045	0.698159	0.277722	-0.336270	0.590667	0.074687	-0.365061	0.550955	-0.039952				-0.135471	0.077151	-0.165739							0.380728	0.065181	0.005401
14952	124.600000	-0.798209	0.611316	-0.022175	-0.790034	0.608860	0.133615	-0.722475	0.889495	-0.038678	-0.720850	0.877036	0.141257				-0.576431	1.117912	0.134182	-0.547291	1.063007	0.120857	-0.587346	0.702203	-0.188702	-0.560755	0.698215	0.277856	-0.336224	0.590648	0.074681	-0.365091	0.551250	-0.040042				-0.135037	0.077092	-0.165704							0.380764	0.065208	0.005425
14953	124.608333	-0.798250	0.611364	-0.022045	-0.789974	0.608867	0.133678	-0.722293	0.889548	-0.038581	-0.720568	0.877085	0.141350				-0.576072	1.117791	0.134165	-0.546951	1.062811	0.120794	-0.587378	0.702257	-0.188650	-0.560479	0.698271	0.277973	-0.336172	0.590622	0.074661	-0.365125	0.551581	-0.040134				-0.134559	0.076986	-0.165740							0.380795	0.065238	0.005429
14954	124.616667	-0.798127	0.611312	-0.022026	-0.789910	0.608887	0.133733	-0.722107	0.889609	-0.038478	-0.720268	0.877144	0.141441				-0.575702	1.117668	0.134174	-0.546521	1.062821	0.120810	-0.587424	0.702314	-0.188589	-0.560224	0.698334	0.278074	-0.336107	0.590659	0.074687	-0.365169	0.551902	-0.040222				-0.134509	0.076492	-0.165979							0.380839	0.065263	0.005442
14955	124.625000	-0.798166	0.611367	-0.021904	-0.789869	0.608919	0.133782	-0.721922	0.889675	-0.038374	-0.720058	0.877266	0.141585				-0.575349	1.117535	0.134195	-0.546090	1.062702	0.120776	-0.587538	0.702355	-0.188544	-0.560013	0.698410	0.278153	-0.336071	0.590704	0.074684	-0.365214	0.552243	-0.040298				-0.133765	0.076998	-0.165695							0.380871	0.065296	0.005448
14956	124.633333	-0.798160	0.611399	-0.021827	-0.789867	0.608976	0.133845	-0.721734	0.889746	-0.038268	-0.719787	0.877352	0.141685				-0.575000	1.117485	0.134301	-0.545664	1.062601	0.120754	-0.587690	0.702391	-0.188507	-0.559828	0.698493	0.278218	-0.336053	0.590778	0.074667	-0.365256	0.552576	-0.040369				-0.134098	0.076675	-0.165821							0.380910	0.065317	0.005455
14957	124.641667	-0.798179	0.611456	-0.021723	-0.789783	0.609011	0.133855	-0.721546	0.889821	-0.038153	-0.719513	0.877441	0.141780				-0.574592	1.117311	0.134266	-0.545251	1.062550	0.120734	-0.587895	0.702430	-0.188483	-0.559697	0.698574	0.278270	-0.336059	0.590886	0.074633	-0.365298	0.552877	-0.040438				-0.133766	0.076527	-0.165936							0.380941	0.065342	0.005458
14958	124.650000	-0.798094	0.611481	-0.021696	-0.789778	0.609075	0.133894	-0.721360	0.889897	-0.038037	-0.719208	0.877514	0.141848				-0.574203	1.117215	0.134213	-0.544892	1.062459	0.120680	-0.588139	0.702472	-0.188463	-0.559597	0.698641	0.278309	-0.336232	0.591196	0.074562	-0.365342	0.553186	-0.040523				-0.133631	0.076437	-0.166274							0.380971	0.065364	0.005459
14959	124.658333	-0.798042	0.611534	-0.021649	-0.789707	0.609128	0.133896	-0.721181	0.889977	-0.037910	-0.718940	0.877582	0.141936				-0.573874	1.117148	0.134183	-0.544600	1.062379	0.120602	-0.588431	0.702532	-0.188470	-0.559532	0.698697	0.278344	-0.336303	0.591365	0.074479	-0.365394	0.553424	-0.040572				-0.133346	0.076352	-0.166094							0.380988	0.065385	0.005471
14960	124.666667	-0.798013	0.611625	-0.021567	-0.789632	0.609183	0.133889	-0.721000	0.890055	-0.037797	-0.718675	0.877659	0.142023				-0.573614	1.117139	0.134146	-0.544359	1.062286	0.120491	-0.588727	0.702594	-0.188483	-0.559495	0.698732	0.278368	-0.336389	0.591543	0.074368	-0.365449	0.553624	-0.040654				-0.133348	0.076413	-0.166342							0.380991	0.065401	0.005474
14961	124.675000	-0.797871	0.611666	-0.021571	-0.789495	0.609256	0.133859	-0.720834	0.890142	-0.037675	-0.718380	0.877746	0.142096				-0.573442	1.117014	0.134083	-0.544227	1.062246	0.120454	-0.589047	0.702667	-0.188516	-0.559485	0.698761	0.278384	-0.336501	0.591742	0.074215	-0.365513	0.553811	-0.040775				-0.133254	0.076410	-0.166349							0.381012	0.065410	0.005470
14962	124.683333	-0.797724	0.611716	-0.021580	-0.789516	0.609329	0.133859	-0.720670	0.890229	-0.037565	-0.718122	0.877857	0.142184				-0.573292	1.116941	0.133998	-0.544047	1.062120	0.120221	-0.589387	0.702753	-0.188538	-0.559493	0.698776	0.278381	-0.336628	0.591931	0.074047	-0.365585	0.553963	-0.040927				-0.133172	0.076399	-0.166348							0.381014	0.065423	0.005472
14963	124.691667	-0.797648	0.611802	-0.021562	-0.789373	0.609427	0.133808	-0.720495	0.890322	-0.037476	-0.717851	0.877946	0.142245				-0.573095	1.116867	0.133841	-0.543915	1.062096	0.120116	-0.589704	0.702850	-0.188605	-0.559526	0.698813	0.278375	-0.336747	0.592116	0.073854	-0.365660	0.554059	-0.041088				-0.133067	0.076324	-0.166206							0.380993	0.065432	0.005470
14964	124.700000	-0.797597	0.611920	-0.021531	-0.789204	0.609531	0.133745	-0.720322	0.890420	-0.037388	-0.717532	0.878037	0.142264				-0.572947	1.116862	0.133741	-0.543781	1.062082	0.120020	-0.589999	0.702950	-0.188688	-0.559566	0.698848	0.278360	-0.336913	0.592273	0.073633	-0.365743	0.554146	-0.041277				-0.133076	0.076340	-0.166299							0.380985	0.065422	0.005466
14965	124.708333	-0.797606	0.612058	-0.021484	-0.789230	0.609642	0.133729	-0.720132	0.890542	-0.037321	-0.717263	0.878144	0.142291				-0.572809	1.116868	0.133659	-0.543646	1.062099	0.119944	-0.590274	0.703048	-0.188794	-0.559602	0.698909	0.278320	-0.337071	0.592442	0.073392	-0.365831	0.554199	-0.041468				-0.132969	0.076281	-0.166161							0.380963	0.065447	0.005455
14966	124.716667	-0.797517	0.612146	-0.021503	-0.789259	0.609801	0.133715	-0.719942	0.890661	-0.037270	-0.716981	0.878245	0.142287				-0.572689	1.116908	0.133571	-0.543523	1.062115	0.119887	-0.590508	0.703164	-0.188885	-0.559619	0.698978	0.278266	-0.337236	0.592613	0.073134	-0.365934	0.554271	-0.041703				-0.132843	0.076244	-0.166022							0.380933	0.065455	0.005444
14967	124.725000	-0.797491	0.612250	-0.021495	-0.789202	0.609935	0.133673	-0.719735	0.890789	-0.037230	-0.716707	0.878360	0.142296				-0.572614	1.116898	0.133452	-0.543420	1.062112	0.119824	-0.590696	0.703281	-0.188996	-0.559615	0.699051	0.278208	-0.337416	0.592777	0.072864	-0.366044	0.554306	-0.041922				-0.132847	0.076259	-0.166088							0.380898	0.065467	0.005440
14968	124.733333	-0.797475	0.612361	-0.021493	-0.789095	0.610071	0.133633	-0.719513	0.890912	-0.037204	-0.716405	0.878453	0.142271				-0.572585	1.116857	0.133301	-0.543350	1.062077	0.119728	-0.590850	0.703420	-0.189121	-0.559580	0.699115	0.278140	-0.337591	0.592941	0.072585	-0.366164	0.554389	-0.042201				-0.132706	0.076224	-0.165936							0.380870	0.065482	0.005445
14969	124.741667	-0.797459	0.612475	-0.021492	-0.789071	0.610203	0.133610	-0.719283	0.891059	-0.037181	-0.716087	0.878557	0.142254				-0.572660	1.116848	0.133084	-0.543347	1.062021	0.119590	-0.590975	0.703573	-0.189247	-0.559513	0.699166	0.278078	-0.337726	0.593391	0.072316	-0.366292	0.554448	-0.042442				-0.132652	0.076224	-0.165907							0.380829	0.065495	0.005448
14970	124.750000	-0.797555	0.612654	-0.021413	-0.789041	0.610328	0.133576	-0.719047	0.891205	-0.037161	-0.715868	0.878662	0.142286				-0.572834	1.116741	0.132800	-0.543417	1.061945	0.119400	-0.591062	0.703727	-0.189396	-0.559415	0.699187	0.278012	-0.337972	0.593510	0.072012	-0.366406	0.554490	-0.042668				-0.132614	0.076191	-0.165890							0.380793	0.065511	0.005447
14971	124.758333	-0.797424	0.612691	-0.021482	-0.788993	0.610432	0.133518	-0.718826	0.891347	-0.037128	-0.715571	0.878732	0.142256				-0.573164	1.116625	0.132423	-0.543520	1.061453	0.118878	-0.591119	0.703867	-0.189561	-0.559286	0.699174	0.277940	-0.338055	0.593717	0.071737	-0.366515	0.554563	-0.042878				-0.132706	0.076228	-0.166140							0.380745	0.065528	0.005446
14972	124.766667	-0.797390	0.612778	-0.021495	-0.788960	0.610532	0.133480	-0.718602	0.891473	-0.037107	-0.715281	0.878801	0.142249				-0.573590	1.116554	0.131995	-0.543749	1.061524	0.118684	-0.591161	0.704004	-0.189726	-0.559146	0.699148	0.277874	-0.338109	0.593943	0.071457	-0.366610	0.554640	-0.043071				-0.132664	0.076204	-0.166155							0.380711	0.065546	0.005456
14973	124.775000	-0.797348	0.612873	-0.021509	-0.788835	0.610632	0.133398	-0.718369	0.891580	-0.037108	-0.714997	0.878849	0.142232				-0.574078	1.116615	0.131518	-0.544074	1.061566	0.118478	-0.591191	0.704122	-0.189889	-0.558995	0.699098	0.277809	-0.338139	0.594187	0.071191	-0.366684	0.554740	-0.043243				-0.132466	0.076138	-0.165941							0.380660	0.065559	0.005462
14974	124.783333	-0.797393	0.613002	-0.021475	-0.788700	0.610714	0.133318	-0.718138	0.891679	-0.037124	-0.714731	0.878915	0.142219				-0.574589	1.116628	0.131013	-0.544440	1.061655	0.118258	-0.591207	0.704207	-0.190054	-0.558849	0.699039	0.277747	-0.338066	0.594724	0.070987	-0.366747	0.554856	-0.043403				-0.132399	0.076145	-0.165955							0.380619	0.065583	0.005480
14975	124.791667	-0.797233	0.613020	-0.021575	-0.788815	0.610805	0.133294	-0.717917	0.891746	-0.037151	-0.714446	0.878962	0.142180				-0.575127	1.116782	0.130477	-0.544806	1.061782	0.118078	-0.591206	0.704251	-0.190187	-0.558709	0.698984	0.277684	-0.338048	0.594979	0.070786	-0.366781	0.554974	-0.043523				-0.132345	0.076147	-0.165945							0.380580	0.065615	0.005492
14976	124.800000	-0.797169	0.613106	-0.021610	-0.788742	0.610878	0.133224	-0.717700	0.891794	-0.037180	-0.714113	0.879005	0.142094				-0.575623	1.116944	0.129914	-0.545191	1.061916	0.117914	-0.591191	0.704282	-0.190303	-0.558591	0.698935	0.277626	-0.338000	0.595268	0.070628	-0.366790	0.555082	-0.043615				-0.132283	0.076167	-0.165940							0.380554	0.065640	0.005517
14977	124.808333	-0.797133	0.613181	-0.021638	-0.788558	0.610982	0.133130	-0.717465	0.891807	-0.037226	-0.713898	0.879046	0.142064				-0.576128	1.117085	0.129414	-0.545628	1.061898	0.117688	-0.591179	0.704249	-0.190428	-0.558474	0.698880	0.277565	-0.337941	0.595531	0.070481	-0.366782	0.555206	-0.043717				-0.132242	0.076153	-0.165921							0.380515	0.065668	0.005535
14978	124.816667	-0.797026	0.613224	-0.021706	-0.788637	0.611036	0.133095	-0.717226	0.891799	-0.037276	-0.713651	0.879080	0.141998				-0.576575	1.117207	0.128928	-0.545954	1.062026	0.117573	-0.591146	0.704199	-0.190532	-0.558378	0.698825	0.277501	-0.337808	0.595787	0.070354	-0.366744	0.555318	-0.043786				-0.132203	0.076144	-0.165908							0.380490	0.065696	0.005561
14979	124.825000	-0.796980	0.613293	-0.021742	-0.788601	0.611111	0.133035	-0.716977	0.891788	-0.037342	-0.713438	0.879087	0.141925				-0.576898	1.117346	0.128496	-0.546224	1.062138	0.117373	-0.591104	0.704118	-0.190633	-0.558292	0.698781	0.277442	-0.337773	0.595898	0.070261	-0.366697	0.555399	-0.043819				-0.132176	0.076111	-0.165876							0.380480	0.065717	0.005579
14980	124.833333	-0.796921	0.613360	-0.021789	-0.788364	0.611214	0.132922	-0.716712	0.891781	-0.037421	-0.713239	0.879100	0.141837				-0.577105	1.117326	0.128110	-0.546370	1.062144	0.117238	-0.591052	0.704014	-0.190725	-0.558221	0.698735	0.277379	-0.337623	0.596280	0.070202	-0.366631	0.555453	-0.043838				-0.132140	0.076098	-0.165851							0.380461	0.065751	0.005585
14981	124.841667	-0.796826	0.613411	-0.021857	-0.788307	0.611266	0.132838	-0.716417	0.891778	-0.037517	-0.712990	0.879136	0.141713				-0.577222	1.117326	0.127790	-0.546399	1.062128	0.117108	-0.590980	0.703894	-0.190802	-0.558181	0.698692	0.277317	-0.337564	0.596485	0.070138	-0.366564	0.555496	-0.043844				-0.132096	0.076091	-0.165843							0.380457	0.065780	0.005601
14982	124.850000	-0.796636	0.613423	-0.021995	-0.788428	0.611327	0.132805	-0.716108	0.891782	-0.037631	-0.712793	0.879175	0.141602				-0.577250	1.117281	0.127538	-0.546363	1.062108	0.116993	-0.590884	0.703773	-0.190885	-0.558156	0.698658	0.277250	-0.337484	0.596672	0.070100	-0.366491	0.555540	-0.043857				-0.132063	0.076089	-0.165838							0.380460	0.065814	0.005629
14983	124.858333	-0.796560	0.613502	-0.022074	-0.788379	0.611407	0.132733	-0.715791	0.891808	-0.037751	-0.712566	0.879230	0.141469				-0.577213	1.117254	0.127363	-0.546274	1.062080	0.116928	-0.590777	0.703661	-0.190945	-0.558160	0.698646	0.277184	-0.337405	0.596741	0.070092	-0.366415	0.555560	-0.043829				-0.132021	0.076093	-0.165820							0.380458	0.065861	0.005665
14984	124.866667	-0.796484	0.613586	-0.022158	-0.788296	0.611501	0.132644	-0.715449	0.891823	-0.037896	-0.712344	0.879300	0.141328				-0.577110	1.117228	0.127246	-0.546138	1.062056	0.116879	-0.590644	0.703559	-0.190998	-0.558187	0.698641	0.277126	-0.337381	0.596773	0.070088	-0.366343	0.555588	-0.043810				-0.131982	0.076098	-0.165793							0.380465	0.065920	0.005703
14985	124.875000	-0.796402	0.613676	-0.022243	-0.788245	0.611560	0.132579	-0.715119	0.891857	-0.038035	-0.712155	0.879396	0.141206				-0.576909	1.117204	0.127174	-0.545922	1.062026	0.116840	-0.590489	0.703476	-0.191063	-0.558226	0.698648	0.277092	-0.337374	0.596929	0.070107	-0.366271	0.555618	-0.043775				-0.131967	0.076082	-0.165783							0.380469	0.065973	0.005748
14986	124.883333	-0.796314	0.613770	-0.022319	-0.788154	0.611663	0.132491	-0.714800	0.891889	-0.038167	-0.711966	0.879503	0.141093				-0.576642	1.117202	0.127138	-0.545653	1.062011	0.116810	-0.590297	0.703410	-0.191109	-0.558272	0.698659	0.277063	-0.337244	0.597366	0.070138	-0.366197	0.555640	-0.043716				-0.131963	0.076065	-0.165756							0.380479	0.066037	0.005793
14987	124.891667	-0.796246	0.613894	-0.022366	-0.787866	0.611750	0.132366	-0.714457	0.891901	-0.038309	-0.711715	0.879581	0.140947				-0.576286	1.117213	0.127120	-0.545321	1.062018	0.116808	-0.590050	0.703363	-0.191164	-0.558316	0.698677	0.277047	-0.337292	0.597282	0.070152	-0.366108	0.555641	-0.043616				-0.131967	0.076046	-0.165721							0.380500	0.066082	0.005845
14988	124.900000	-0.796046	0.613961	-0.022486	-0.787800	0.611931	0.132349	-0.714129	0.891940	-0.038434	-0.711499	0.879648	0.140824				-0.575854	1.117237	0.127142	-0.544937	1.062008	0.116931	-0.589788	0.703314	-0.191215	-0.558353	0.698699	0.277051	-0.337155	0.597736	0.070183	-0.366010	0.555652	-0.043499				-0.131967	0.076027	-0.165693							0.380509	0.066124	0.005899
14989	124.908333	-0.795932	0.614083	-0.022535	-0.787789	0.612015	0.132299	-0.713803	0.891966	-0.038545	-0.711289	0.879736	0.140723				-0.575334	1.117262	0.127222	-0.544483	1.062018	0.116910	-0.589512	0.703264	-0.191249	-0.558377	0.698725	0.277060	-0.337136	0.597809	0.070202	-0.365894	0.555735	-0.043449				-0.131965	0.076016	-0.165653							0.380528	0.066155	0.005942
14990	124.916667	-0.795810	0.614206	-0.022585	-0.787749	0.612089	0.132237	-0.713486	0.892000	-0.038646	-0.711042	0.879810	0.140611				-0.574745	1.117261	0.127329	-0.543936	1.062018	0.116886	-0.589224	0.703222	-0.191282	-0.558388	0.698768	0.277080	-0.337094	0.597954	0.070264	-0.365774	0.555738	-0.043293				-0.131970	0.076004	-0.165638							0.380540	0.066178	0.005998
14991	124.925000	-0.795675	0.614331	-0.022633	-0.787714	0.612229	0.132193	-0.713179	0.892040	-0.038730	-0.710832	0.879883	0.140529				-0.574087	1.117273	0.127498	-0.543350	1.061957	0.117015	-0.588930	0.703182	-0.191307	-0.558379	0.698817	0.277101	-0.337041	0.598162	0.070301	-0.365651	0.555721	-0.043108				-0.131965	0.076005	-0.165627							0.380541	0.066205	0.006039
14992	124.933333	-0.795526	0.614444	-0.022681	-0.787646	0.612360	0.132137	-0.712869	0.892077	-0.038813	-0.710654	0.880020	0.140467				-0.573359	1.117218	0.127709	-0.542667	1.061910	0.117088	-0.588650	0.703166	-0.191330	-0.558353	0.698874	0.277128	-0.336986	0.598357	0.070358	-0.365537	0.555717	-0.042938				-0.131958	0.076012	-0.165628							0.380538	0.066224	0.006086
14993	124.941667	-0.795414	0.614562	-0.022719	-0.787567	0.612468	0.132083	-0.712575	0.892130	-0.038887	-0.710408	0.880017	0.140384				-0.572589	1.117197	0.127906	-0.542037	1.061874	0.117084	-0.588384	0.703156	-0.191341	-0.558303	0.698936	0.277161	-0.336956	0.598515	0.070429	-0.365411	0.555746	-0.042806				-0.131963	0.076002	-0.165627							0.380535	0.066239	0.006134
14994	124.950000	-0.795442	0.614717	-0.022818	-0.787510	0.612610	0.132035	-0.712301	0.892166	-0.038946	-0.710150	0.880087	0.140299				-0.571799	1.117204	0.128123	-0.541377	1.061862	0.117133	-0.588132	0.703140	-0.191346	-0.558237	0.698993	0.277196	-0.336862	0.598663	0.070515	-0.365289	0.555762	-0.042674				-0.131938	0.076007	-0.165627							0.380528	0.066253	0.006175
14995	124.958333	-0.795192	0.614759	-0.022841	-0.787448	0.612708	0.131989	-0.712054	0.892203	-0.038989	-0.709920	0.880125	0.140226				-0.570971	1.117239	0.128407	-0.540706	1.061849	0.117232	-0.587889	0.703114	-0.191328	-0.558151	0.699047	0.277243	-0.336786	0.598765	0.070617	-0.365172	0.555788	-0.042550				-0.131937	0.075979	-0.165609							0.380499	0.066268	0.006203
14996	124.966667	-0.795285	0.614943	-0.022805	-0.787354	0.612786	0.131931	-0.711830	0.892231	-0.039034	-0.709741	0.880182	0.140190				-0.570091	1.117306	0.128731	-0.539935	1.061970	0.117449	-0.587658	0.703067	-0.191305	-0.558045	0.699085	0.277289	-0.336731	0.598817	0.070712	-0.365060	0.555803	-0.042424				-0.131921	0.075977	-0.165593							0.380473	0.066276	0.006240
14997	124.975000	-0.794867	0.614892	-0.022833	-0.787299	0.612856	0.131900	-0.711643	0.892249	-0.039079	-0.709623	0.880274	0.140202				-0.569211	1.117393	0.129100	-0.539253	1.061780	0.117497	-0.587443	0.702998	-0.191291	-0.557944	0.699125	0.277326	-0.336648	0.598888	0.070846	-0.364948	0.555881	-0.042385				-0.131926	0.075963	-0.165582							0.380440	0.066266	0.006251
14998	124.983333	-0.794990	0.615057	-0.022842	-0.787258	0.612928	0.131885	-0.711468	0.892251	-0.039117	-0.709460	0.880322	0.140168				-0.568206	1.117336	0.129504	-0.538441	1.061695	0.117611	-0.587256	0.702911	-0.191271	-0.557838	0.699152	0.277367	-0.336561	0.598939	0.070979	-0.364842	0.555851	-0.042231				-0.131906	0.075960	-0.165569							0.380408	0.066253	0.006257
14999	124.991667	-0.794947	0.615135	-0.022807	-0.787111	0.613018	0.131867	-0.711292	0.892239	-0.039142	-0.709269	0.880355	0.140129				-0.567179	1.117189	0.129892	-0.537661	1.062028	0.118077	-0.587090	0.702808	-0.191254	-0.557736	0.699167	0.277411	-0.336491	0.598933	0.071072	-0.364753	0.555804	-0.042105				-0.131917	0.075938	-0.165569							0.380381	0.066237	0.006274
15000	125.000000	-0.794816	0.615164	-0.022820	-0.787108	0.613045	0.131874	-0.711138	0.892223	-0.039153	-0.709086	0.880382	0.140109				-0.566163	1.117127	0.130352	-0.536734	1.062084	0.118324	-0.586944	0.702692	-0.191248	-0.557645	0.699170	0.277446	-0.336421	0.598921	0.071157	-0.364676	0.555771	-0.041990				-0.131901	0.075960	-0.165596							0.380345	0.066218	0.006281
15001	125.008333	-0.794745	0.615218	-0.022805	-0.787054	0.613113	0.131899	-0.710966	0.892200	-0.039163	-0.708914	0.880398	0.140088				-0.565084	1.117128	0.130802	-0.535886	1.062021	0.118496	-0.586821	0.702566	-0.191253	-0.557564	0.699161	0.277490	-0.336332	0.598912	0.071237	-0.364608	0.555752	-0.041877				-0.131907	0.075952	-0.165591							0.380317	0.066202	0.006289
15002	125.016667	-0.794689	0.615290	-0.022772	-0.786761	0.613224	0.131889	-0.710790	0.892152	-0.039171	-0.708742	0.880409	0.140088				-0.563938	1.117071	0.131218	-0.535040	1.061894	0.118637	-0.586714	0.702431	-0.191260	-0.557487	0.699128	0.277543	-0.336241	0.598911	0.071316	-0.364545	0.555731	-0.041775				-0.131899	0.075966	-0.165599							0.380291	0.066187	0.006289
15003	125.025000	-0.794661	0.615353	-0.022728	-0.786769	0.613266	0.131933	-0.710642	0.892118	-0.039151	-0.708565	0.880401	0.140104				-0.562928	1.117074	0.131705	-0.534216	1.061714	0.118734	-0.586624	0.702299	-0.191286	-0.557422	0.699067	0.277603	-0.336152	0.598918	0.071395	-0.364492	0.555713	-0.041668				-0.131912	0.075959	-0.165589							0.380269	0.066179	0.006293
15004	125.033333	-0.794573	0.615397	-0.022702	-0.786775	0.613305	0.131981	-0.710504	0.892076	-0.039128	-0.708395	0.880384	0.140140				-0.561906	1.116848	0.132051	-0.533422	1.061506	0.118781	-0.586535	0.702158	-0.191330	-0.557355	0.698988	0.277668	-0.336064	0.598934	0.071470	-0.364439	0.555713	-0.041578				-0.131928	0.075948	-0.165592							0.380244	0.066177	0.006302
15005	125.041667	-0.794519	0.615448	-0.022660	-0.786714	0.613352	0.132014	-0.710384	0.892028	-0.039100	-0.708240	0.880347	0.140191				-0.560948	1.116634	0.132441	-0.532694	1.061138	0.118755	-0.586488	0.702006	-0.191380	-0.557301	0.698885	0.277744	-0.335957	0.598957	0.071534	-0.364390	0.555703	-0.041502				-0.131961	0.075941	-0.165581							0.380229	0.066173	0.006299
15006	125.050000	-0.794553	0.615541	-0.022570	-0.786664	0.613398	0.132045	-0.710283	0.891974	-0.039058	-0.708088	0.880298	0.140250				-0.560039	1.116321	0.132747	-0.531910	1.060995	0.118831	-0.586426	0.701859	-0.191446	-0.557248	0.698757	0.277820	-0.335860	0.598981	0.071592	-0.364341	0.555708	-0.041453				-0.131994	0.075930	-0.165582							0.380213	0.066173	0.006290
15007	125.058333	-0.794476	0.615567	-0.022528	-0.786608	0.613431	0.132080	-0.710201	0.891913	-0.039008	-0.707935	0.880231	0.140314				-0.559177	1.116076	0.133063	-0.531250	1.060659	0.118815	-0.586384	0.701688	-0.191508	-0.557188	0.698619	0.277907	-0.335794	0.599009	0.071631	-0.364287	0.555699	-0.041411				-0.132016	0.075934	-0.165591							0.380222	0.066166	0.006287
15008	125.066667	-0.794483	0.615636	-0.022440	-0.786522	0.613446	0.132098	-0.710141	0.891843	-0.038952	-0.707803	0.880154	0.140383				-0.558368	1.115922	0.133372	-0.530573	1.060310	0.118781	-0.586352	0.701519	-0.191596	-0.557122	0.698462	0.277997	-0.335742	0.599036	0.071652	-0.364229	0.555705	-0.041384				-0.132053	0.075941	-0.165593							0.380224	0.066176	0.006289
15009	125.075000	-0.794407	0.615639	-0.022396	-0.786489	0.613469	0.132138	-0.710108	0.891764	-0.038896	-0.707663	0.880028	0.140429				-0.557634	1.115763	0.133620	-0.529847	1.060330	0.118834	-0.586323	0.701332	-0.191699	-0.557044	0.698296	0.278109	-0.335695	0.599055	0.071652	-0.364168	0.555714	-0.041373				-0.132063	0.075968	-0.165604							0.380243	0.066183	0.006293
15010	125.083333	-0.794342	0.615663	-0.022340	-0.786503	0.613509	0.132205	-0.710105	0.891663	-0.038830	-0.707589	0.879928	0.140525				-0.556948	1.115649	0.133854	-0.529260	1.060168	0.118826	-0.586309	0.701121	-0.191824	-0.556947	0.698121	0.278236	-0.335663	0.599073	0.071637	-0.364099	0.555726	-0.041375				-0.132073	0.075977	-0.165613							0.380275	0.066191	0.006305
15011	125.091667	-0.794311	0.615700	-0.022259	-0.786446	0.613518	0.132240	-0.710125	0.891539	-0.038764	-0.707546	0.879799	0.140629				-0.556311	1.115527	0.134005	-0.528741	1.060196	0.118982	-0.586285	0.700907	-0.191959	-0.556821	0.697933	0.278379	-0.335624	0.599096	0.071605	-0.364026	0.555735	-0.041376				-0.132108	0.075989	-0.165631							0.380292	0.066221	0.006329
15012	125.100000	-0.794139	0.615674	-0.022118	-0.786389	0.613531	0.132275	-0.710171	0.891383	-0.038693	-0.707564	0.879672	0.140768				-0.555769	1.115431	0.134105	-0.528287	1.059919	0.118812	-0.586263	0.700665	-0.192126	-0.556672	0.697751	0.278541	-0.335584	0.599122	0.071558	-0.363936	0.555764	-0.041386				-0.132125	0.076003	-0.165633							0.380327	0.066251	0.006347
15013	125.108333	-0.794099	0.615715	-0.022047	-0.786370	0.613551	0.132341	-0.710257	0.891187	-0.038613	-0.707548	0.879480	0.140874				-0.555351	1.115262	0.134132	-0.527938	1.059800	0.118788	-0.586241	0.700382	-0.192338	-0.556487	0.697545	0.278706	-0.335523	0.599143	0.071499	-0.363836	0.555771	-0.041403				-0.132161	0.075994	-0.165620							0.380326	0.066308	0.006399
15014	125.116667	-0.794272	0.615819	-0.021999	-0.786350	0.613573	0.132405	-0.710371	0.890962	-0.038531	-0.707594	0.879260	0.141006				-0.555029	1.115163	0.134138	-0.527650	1.059679	0.118758	-0.586205	0.700059	-0.192601	-0.556278	0.697330	0.278890	-0.335454	0.599160	0.071432	-0.363728	0.555768	-0.041417				-0.132197	0.075977	-0.165609							0.380410	0.066299	0.006410
15015	125.125000	-0.794016	0.615792	-0.021907	-0.786266	0.613577	0.132436	-0.710523	0.890701	-0.038437	-0.707685	0.879023	0.141163				-0.554752	1.115045	0.134104	-0.527423	1.059561	0.118726	-0.586160	0.699705	-0.192899	-0.556028	0.697125	0.279088	-0.335358	0.599177	0.071358	-0.363632	0.555791	-0.041428				-0.132219	0.075984	-0.165595							0.380422	0.066361	0.006459
15016	125.133333	-0.793979	0.615851	-0.021838	-0.786252	0.613605	0.132502	-0.710703	0.890403	-0.038348	-0.707692	0.878702	0.141233				-0.554559	1.114913	0.134031	-0.527208	1.059431	0.118691	-0.586129	0.699299	-0.193264	-0.555751	0.696930	0.279281	-0.335252	0.599196	0.071272	-0.363534	0.555809	-0.041444				-0.132243	0.075982	-0.165584							0.380497	0.066378	0.006464
15017	125.141667	-0.794038	0.615920	-0.021804	-0.786160	0.613636	0.132534	-0.710920	0.890048	-0.038251	-0.707784	0.878391	0.141317				-0.554398	1.114753	0.133986	-0.527023	1.059288	0.118652	-0.586083	0.698841	-0.193659	-0.555465	0.696756	0.279491	-0.335145	0.599206	0.071183	-0.363431	0.555829	-0.041474				-0.132273	0.075979	-0.165588							0.380547	0.066408	0.006508
15018	125.150000	-0.793896	0.615908	-0.021751	-0.786125	0.613627	0.132535	-0.711146	0.889660	-0.038180	-0.707928	0.878100	0.141405				-0.554305	1.114586	0.133949	-0.526833	1.059148	0.118645	-0.586025	0.698374	-0.194121	-0.555165	0.696586	0.279702	-0.335037	0.599209	0.071095	-0.363337	0.555857	-0.041524				-0.132299	0.075986	-0.165608							0.380592	0.066439	0.006547
15019	125.158333	-0.793862	0.615910	-0.021730	-0.786105	0.613638	0.132565	-0.711423	0.889272	-0.038098	-0.707997	0.877838	0.141405				-0.554306	1.114495	0.133875	-0.526760	1.059175	0.118749	-0.585992	0.697896	-0.194585	-0.554885	0.696439	0.279900	-0.334940	0.599218	0.071013	-0.363245	0.555877	-0.041566				-0.132338	0.076002	-0.165615							0.380626	0.066500	0.006572
15020	125.166667	-0.793840	0.615894	-0.021718	-0.786006	0.613635	0.132577	-0.711666	0.888895	-0.038045	-0.708061	0.877619	0.141379				-0.554358	1.114282	0.133772	-0.526793	1.058861	0.118585	-0.585948	0.697442	-0.195070	-0.554624	0.696305	0.280096	-0.334858	0.599219	0.070931	-0.363158	0.555895	-0.041627				-0.132375	0.076002	-0.165634							0.380659	0.066540	0.006625
15021	125.175000	-0.793869	0.615877	-0.021688	-0.786025	0.613626	0.132611	-0.711899	0.888554	-0.038002	-0.708124	0.877460	0.141347				-0.554493	1.114107	0.133586	-0.526872	1.058730	0.118565	-0.585944	0.697029	-0.195563	-0.554400	0.696213	0.280290	-0.334768	0.599218	0.070843	-0.363104	0.555886	-0.041672				-0.132405	0.075998	-0.165648							0.380693	0.066590	0.006681
15022	125.183333	-0.793844	0.615801	-0.021708	-0.785987	0.613582	0.132610	-0.712118	0.888261	-0.037966	-0.708228	0.877344	0.141342				-0.554655	1.114038	0.133433	-0.527009	1.058597	0.118529	-0.585940	0.696662	-0.196037	-0.554200	0.696137	0.280470	-0.334705	0.599217	0.070735	-0.363053	0.555914	-0.041780				-0.132434	0.076001	-0.165654							0.380725	0.066617	0.006743
15023	125.191667	-0.793877	0.615730	-0.021709	-0.786027	0.613542	0.132638	-0.712312	0.888048	-0.037940	-0.708272	0.877288	0.141331				-0.554876	1.113888	0.133227	-0.527202	1.058460	0.118458	-0.585973	0.696395	-0.196463	-0.554036	0.696098	0.280630	-0.334700	0.599214	0.070613	-0.363035	0.555926	-0.041904				-0.132462	0.076005	-0.165660							0.380751	0.066663	0.006791
15024	125.200000	-0.793911	0.615625	-0.021716	-0.786040	0.613493	0.132652	-0.712482	0.887890	-0.037916	-0.708318	0.877248	0.141333				-0.555150	1.113771	0.133069	-0.527461	1.058319	0.118359	-0.586031	0.696203	-0.196841	-0.553900	0.696073	0.280763	-0.334710	0.599248	0.070489	-0.363036	0.555907	-0.042026				-0.132481	0.076000	-0.165666							0.380765	0.066692	0.006845
15025	125.208333	-0.793933	0.615503	-0.021733	-0.786038	0.613439	0.132657	-0.712615	0.887807	-0.037904	-0.708363	0.877233	0.141338				-0.555489	1.113628	0.132777	-0.527751	1.058186	0.118227	-0.586157	0.696087	-0.197144	-0.553786	0.696087	0.280874	-0.334778	0.599259	0.070296	-0.363075	0.555902	-0.042207				-0.132494	0.076008	-0.165672							0.380783	0.066715	0.006885
15026	125.216667	-0.794026	0.615449	-0.021708	-0.786040	0.613390	0.132659	-0.712715	0.887793	-0.037901	-0.708453	0.877254	0.141375				-0.555818	1.113377	0.132354	-0.528056	1.058056	0.118073	-0.586343	0.696040	-0.197378	-0.553696	0.696121	0.280948	-0.334853	0.599292	0.070090	-0.363145	0.555902	-0.042423				-0.132498	0.076021	-0.165687							0.380771	0.066751	0.006929
15027	125.225000	-0.794080	0.615377	-0.021710	-0.786070	0.613370	0.132673	-0.712778	0.887829	-0.037916	-0.708468	0.877261	0.141346				-0.556240	1.113364	0.132068	-0.528373	1.057944	0.117896	-0.586575	0.696111	-0.197480	-0.553609	0.696168	0.280973	-0.334950	0.599339	0.069871	-0.363245	0.555874	-0.042628				-0.132506	0.076024	-0.165694							0.380777	0.066775	0.006960
15028	125.233333	-0.794119	0.615344	-0.021707	-0.786147	0.613357	0.132676	-0.712820	0.887897	-0.037939	-0.708525	0.877287	0.141338				-0.556632	1.113174	0.131671	-0.528687	1.057893	0.117727	-0.586862	0.696213	-0.197535	-0.553532	0.696213	0.280977	-0.335050	0.599376	0.069644	-0.363364	0.555871	-0.042844				-0.132515	0.076026	-0.165694							0.380782	0.066800	0.007005
15029	125.241667	-0.794135	0.615323	-0.021719	-0.786110	0.613354	0.132653	-0.712858	0.887985	-0.037968	-0.708608	0.877322	0.141328				-0.557052	1.113217	0.131339	-0.529003	1.057900	0.117582	-0.587172	0.696349	-0.197530	-0.553466	0.696240	0.280945	-0.335198	0.599395	0.069414	-0.363491	0.555883	-0.043026				-0.132516	0.076029	-0.165699							0.380771	0.066825	0.007034
15030	125.250000	-0.794146	0.615327	-0.021730	-0.786118	0.613364	0.132625	-0.712889	0.888090	-0.037997	-0.708701	0.877362	0.141323				-0.557442	1.113285	0.131019	-0.529327	1.058318	0.117684	-0.587491	0.696485	-0.197473	-0.553413	0.696257	0.280883	-0.335286	0.599430	0.069205	-0.363619	0.555904	-0.043195				-0.132511	0.076034	-0.165693							0.380787	0.066826	0.007056
15031	125.258333	-0.794167	0.615379	-0.021731	-0.786091	0.613409	0.132607	-0.712931	0.888190	-0.038034	-0.708768	0.877401	0.141284				-0.557743	1.113456	0.130732	-0.529644	1.058050	0.117349	-0.587779	0.696615	-0.197384	-0.553383	0.696257	0.280796	-0.335321	0.599482	0.069025	-0.363735	0.555931	-0.043341				-0.132523	0.076027	-0.165677							0.380773	0.066860	0.007092
15032	125.266667	-0.794176	0.615417	-0.021745	-0.786118	0.613451	0.132579	-0.712974	0.888305	-0.038069	-0.708777	0.877426	0.141204				-0.558042	1.113590	0.130401	-0.529916	1.058171	0.117257	-0.588030	0.696746	-0.197288	-0.553378	0.696241	0.280683	-0.335420	0.599508	0.068865	-0.363842	0.555948	-0.043460				-0.132526	0.076010	-0.165667							0.380782	0.066871	0.007112
15033	125.275000	-0.794181	0.615448	-0.021772	-0.786145	0.613473	0.132516	-0.713036	0.888404	-0.038097	-0.708892	0.877480	0.141188				-0.558376	1.113843	0.130203	-0.530171	1.058301	0.117153	-0.588216	0.696875	-0.197177	-0.553402	0.696208	0.280546	-0.335445	0.599542	0.068733	-0.363937	0.555966	-0.043578				-0.132542	0.076014	-0.165671							0.380789	0.066877	0.007114
15034	125.283333	-0.794198	0.615500	-0.021789	-0.786203	0.613516	0.132487	-0.713107	0.888495	-0.038112	-0.708954	0.877523	0.141153				-0.558701	1.113999	0.129891	-0.530429	1.058449	0.117079	-0.588375	0.696968	-0.197081	-0.553458	0.696160	0.280391	-0.335462	0.599558	0.068613	-0.364011	0.555972	-0.043675				-0.132548	0.076010	-0.165673							0.380797	0.066881	0.007124
15035	125.291667	-0.794217	0.615543	-0.021824	-0.786217	0.613554	0.132447	-0.713188	0.888575	-0.038120	-0.708972	0.877560	0.141094				-0.558993	1.114136	0.129641	-0.530585	1.058221	0.116738	-0.588453	0.697070	-0.196967	-0.553560	0.696108	0.280221	-0.335479	0.599558	0.068530	-0.364059	0.555968	-0.043747				-0.132558	0.076024	-0.165686							0.380801	0.066887	0.007135
15036	125.300000	-0.794244	0.615548	-0.021862	-0.786285	0.613576	0.132402	-0.713273	0.888638	-0.038118	-0.708997	0.877597	0.141054				-0.559241	1.114270	0.129422	-0.530888	1.058207	0.116650	-0.588492	0.697139	-0.196881	-0.553694	0.696057	0.280052	-0.335536	0.599506	0.068437	-0.364083	0.555945	-0.043813				-0.132561	0.076036	-0.165696							0.380820	0.066879	0.007135
15037	125.308333	-0.794279	0.615563	-0.021898	-0.786289	0.613564	0.132337	-0.713368	0.888679	-0.038106	-0.709103	0.877613	0.141065				-0.559490	1.114482	0.129264	-0.531077	1.058340	0.116669	-0.588474	0.697199	-0.196819	-0.553871	0.695987	0.279882	-0.335527	0.599449	0.068386	-0.364085	0.555919	-0.043861				-0.132564	0.076052	-0.165703							0.380845	0.066874	0.007149
15038	125.316667	-0.794314	0.615528	-0.021947	-0.786384	0.613582	0.132316	-0.713472	0.888710	-0.038083	-0.709102	0.877625	0.141020				-0.559716	1.114554	0.129094	-0.531255	1.058452	0.116709	-0.588422	0.697246	-0.196778	-0.554062	0.695928	0.279722	-0.335520	0.599406	0.068375	-0.364074	0.555885	-0.043897				-0.132583	0.076058	-0.165705							0.380869	0.066864	0.007151
15039	125.325000	-0.794341	0.615481	-0.021994	-0.786427	0.613564	0.132278	-0.713569	0.888713	-0.038077	-0.709174	0.877613	0.141025				-0.559932	1.114660	0.128985	-0.531419	1.058548	0.116780	-0.588326	0.697276	-0.196766	-0.554257	0.695847	0.279587	-0.335498	0.599353	0.068385	-0.364044	0.555839	-0.043915				-0.132597	0.076048	-0.165694							0.380874	0.066864	0.007154
15040	125.333333	-0.794381	0.615446	-0.022027	-0.786434	0.613521	0.132221	-0.713669	0.888700	-0.038074	-0.709298	0.877577	0.141036				-0.560127	1.114762	0.128907	-0.531559	1.058621	0.116859	-0.588210	0.697275	-0.196777	-0.554444	0.695764	0.279471	-0.335474	0.599302	0.068410	-0.364010	0.555799	-0.043923				-0.132614	0.076036	-0.165682							0.380912	0.066844	0.007154
15041	125.341667	-0.794407	0.615373	-0.022079	-0.786525	0.613500	0.132213	-0.713778	0.888673	-0.038085	-0.709401	0.877533	0.141045				-0.560287	1.114857	0.128896	-0.531628	1.058745	0.117015	-0.588087	0.697255	-0.196828	-0.554607	0.695661	0.279378	-0.335449	0.599258	0.068446	-0.363962	0.555740	-0.043897				-0.132626	0.076032	-0.165678							0.380909	0.066841	0.007162
15042	125.350000	-0.794443	0.615324	-0.022121	-0.786516	0.613430	0.132165	-0.713887	0.888630	-0.038104	-0.709512	0.877479	0.141044				-0.560365	1.114825	0.128897	-0.531634	1.058882	0.117202	-0.587968	0.697205	-0.196898	-0.554740	0.695545	0.279313	-0.335430	0.599232	0.068493	-0.363918	0.555685	-0.043868				-0.132648	0.076020	-0.165668							0.380912	0.066838	0.007152
15043	125.358333	-0.794536	0.615301	-0.022124	-0.786616	0.613391	0.132161	-0.714005	0.888574	-0.038134	-0.709632	0.877411	0.141019				-0.560365	1.114884	0.129006	-0.531688	1.058729	0.117291	-0.587863	0.697121	-0.196989	-0.554839	0.695432	0.279284	-0.335413	0.599218	0.068527	-0.363868	0.555629	-0.043815				-0.132661	0.076025	-0.165663							0.380923	0.066809	0.007147
15044	125.366667	-0.794531	0.615202	-0.022193	-0.786665	0.613328	0.132141	-0.714124	0.888498	-0.038176	-0.709811	0.877344	0.141016				-0.560305	1.114889	0.129182	-0.531605	1.058751	0.117510	-0.587769	0.697019	-0.197104	-0.554902	0.695317	0.279282	-0.335395	0.599219	0.068570	-0.363821	0.555590	-0.043765				-0.132677	0.076030	-0.165663							0.380925	0.066782	0.007137
15045	125.375000	-0.794579	0.615125	-0.022223	-0.786705	0.613263	0.132123	-0.714255	0.888416	-0.038224	-0.709927	0.877249	0.140956				-0.560161	1.114895	0.129425	-0.531536	1.058898	0.117898	-0.587682	0.696896	-0.197225	-0.554936	0.695205	0.279308	-0.335382	0.599238	0.068605	-0.363781	0.555560	-0.043721				-0.132703	0.076034	-0.165668							0.380932	0.066752	0.007122
15046	125.383333	-0.794740	0.615102	-0.022190	-0.786765	0.613193	0.132125	-0.714391	0.888328	-0.038272	-0.710047	0.877139	0.140889				-0.559967	1.114915	0.129750	-0.531406	1.059056	0.118326	-0.587607	0.696767	-0.197350	-0.554955	0.695097	0.279356	-0.335334	0.599297	0.068655	-0.363748	0.555514	-0.043655				-0.132738	0.076028	-0.165670							0.380930	0.066732	0.007102
15047	125.391667	-0.794647	0.614923	-0.022299	-0.786816	0.613106	0.132126	-0.714529	0.888231	-0.038324	-0.710265	0.877059	0.140881				-0.559690	1.114931	0.130109	-0.531101	1.058868	0.118498	-0.587544	0.696633	-0.197470	-0.554961	0.694987	0.279429	-0.335346	0.599334	0.068695	-0.363720	0.555480	-0.043600				-0.132764	0.076037	-0.165666							0.380938	0.066709	0.007112
15048	125.400000	-0.794775	0.614868	-0.022296	-0.786865	0.613018	0.132131	-0.714672	0.888134	-0.038363	-0.710465	0.876965	0.140854				-0.559358	1.114923	0.130518	-0.530760	1.058649	0.118671	-0.587467	0.696514	-0.197572	-0.554965	0.694884	0.279518	-0.335375	0.599353	0.068720	-0.363693	0.555442	-0.043541				-0.132810	0.076027	-0.165660							0.380955	0.066683	0.007109
15049	125.408333	-0.794926	0.614809	-0.022264	-0.786989	0.612922	0.132137	-0.714822	0.888049	-0.038391	-0.710671	0.876871	0.140842				-0.559034	1.114741	0.130875	-0.530477	1.058580	0.118953	-0.587393	0.696413	-0.197637	-0.554980	0.694763	0.279597	-0.335322	0.599416	0.068783	-0.363672	0.555399	-0.043469				-0.132643	0.076274	-0.165718							0.380944	0.066692	0.007120
15050	125.416667	-0.795017	0.614720	-0.022269	-0.787076	0.612844	0.132158	-0.714970	0.887970	-0.038408	-0.710889	0.876778	0.140836				-0.558686	1.114759	0.131430	-0.530172	1.058491	0.119225	-0.587322	0.696327	-0.197679	-0.555004	0.694644	0.279689	-0.335324	0.599438	0.068832	-0.363659	0.555350	-0.043405				-0.132352	0.076481	-0.165467							0.380949	0.066679	0.007132
15051	125.425000	-0.795061	0.614611	-0.022296	-0.787148	0.612745	0.132169	-0.715129	0.887897	-0.038414	-0.711195	0.876692	0.140884				-0.558250	1.114581	0.131750	-0.529901	1.058685	0.119685	-0.587268	0.696250	-0.197686	-0.555052	0.694533	0.279774	-0.335380	0.599417	0.068871	-0.363640	0.555285	-0.043322				-0.132402	0.076480	-0.165464							0.380963	0.066664	0.007123
15052	125.433333	-0.795166	0.614550	-0.022282	-0.787231	0.612640	0.132182	-0.715291	0.887837	-0.038411	-0.711420	0.876598	0.140902				-0.557830	1.114534	0.132201	-0.529627	1.058871	0.120152	-0.587206	0.696211	-0.197668	-0.555114	0.694420	0.279851	-0.335383	0.599424	0.068948	-0.363621	0.555218	-0.043234				-0.132442	0.076490	-0.165457							0.380965	0.066643	0.007143
15053	125.441667	-0.795248	0.614476	-0.022291	-0.787318	0.612558	0.132194	-0.715463	0.887774	-0.038400	-0.711654	0.876506	0.140916				-0.557395	1.114486	0.132688	-0.529353	1.058799	0.120399	-0.587152	0.696177	-0.197624	-0.555203	0.694328	0.279921	-0.335362	0.599406	0.069026	-0.363606	0.555139	-0.043141				-0.132485	0.076503	-0.165460							0.380953	0.066647	0.007146
15054	125.450000	-0.795331	0.614400	-0.022298	-0.787433	0.612474	0.132203	-0.715649	0.887721	-0.038386	-0.711884	0.876421	0.140927				-0.556954	1.114451	0.133197	-0.529151	1.058527	0.120503	-0.587108	0.696145	-0.197561	-0.555299	0.694247	0.279980	-0.335421	0.599348	0.069108	-0.363591	0.555033	-0.043021				-0.132537	0.076512	-0.165466							0.380940	0.066630	0.007157
15055	125.458333	-0.795344	0.614286	-0.022351	-0.787528	0.612384	0.132215	-0.715858	0.887677	-0.038350	-0.712091	0.876304	0.140919				-0.556459	1.114486	0.133726	-0.528794	1.058564	0.120831	-0.587078	0.696119	-0.197493	-0.555422	0.694174	0.280026	-0.335451	0.599282	0.069201	-0.363586	0.554960	-0.042941				-0.132591	0.076510	-0.165466							0.380935	0.066599	0.007147
15056	125.466667	-0.795432	0.614215	-0.022357	-0.787632	0.612294	0.132240	-0.716054	0.887635	-0.038329	-0.712345	0.876226	0.140956				-0.556018	1.114574	0.134354	-0.528443	1.058603	0.121145	-0.587052	0.696102	-0.197412	-0.555561	0.694119	0.280064	-0.335483	0.599202	0.069303	-0.363589	0.554863	-0.042832				-0.133155	0.076076	-0.165636							0.380911	0.066590	0.007171
15057	125.475000	-0.795527	0.614137	-0.022357	-0.787730	0.612204	0.132256	-0.716278	0.887596	-0.038298	-0.712590	0.876157	0.140992				-0.555533	1.114473	0.134844	-0.528155	1.058512	0.121384	-0.587036	0.696103	-0.197322	-0.555713	0.694068	0.280088	-0.335526	0.599131	0.069411	-0.363593	0.554790	-0.042729				-0.132951	0.076289	-0.165536							0.380885	0.066578	0.007179
15058	125.483333	-0.795623	0.614062	-0.022346	-0.787844	0.612112	0.132281	-0.716517	0.887565	-0.038255	-0.712891	0.876093	0.141065				-0.555081	1.114353	0.135317	-0.527905	1.058403	0.121595	-0.587032	0.696082	-0.197230	-0.555886	0.694034	0.280114	-0.335575	0.599065	0.069515	-0.363610	0.554715	-0.042635				-0.132749	0.076513	-0.165430							0.380864	0.066566	0.007190
15059	125.491667	-0.795734	0.613991	-0.022330	-0.787969	0.612010	0.132304	-0.716781	0.887535	-0.038191	-0.713112	0.876050	0.141113				-0.554705	1.114287	0.135901	-0.527714	1.058261	0.121762	-0.587038	0.696090	-0.197147	-0.556069	0.694002	0.280128	-0.335630	0.599009	0.069618	-0.363634	0.554664	-0.042554				-0.133301	0.076065	-0.165630							0.380860	0.066550	0.007206
15060	125.500000	-0.795848	0.613901	-0.022307	-0.787940	0.611957	0.132312	-0.717057	0.887502	-0.038111	-0.713421	0.875993	0.141220				-0.554403	1.114081	0.136285	-0.527589	1.058109	0.121899	-0.587055	0.696090	-0.197061	-0.556255	0.693969	0.280133	-0.335695	0.598952	0.069719	-0.363657	0.554600	-0.042456				-0.132837	0.076511	-0.165444							0.380841	0.066553	0.007215
15061	125.508333	-0.796059	0.613873	-0.022213	-0.788010	0.611790	0.132295	-0.717342	0.887472	-0.038032	-0.713646	0.875937	0.141289				-0.554226	1.113964	0.136734	-0.527550	1.057957	0.122003	-0.587090	0.696091	-0.196982	-0.556447	0.693945	0.280136	-0.335764	0.598925	0.069819	-0.363688	0.554510	-0.042316				-0.133378	0.076079	-0.165640							0.380837	0.066543	0.007229
15062	125.516667	-0.796095	0.613740	-0.022211	-0.788296	0.611700	0.132383	-0.717652	0.887425	-0.037936	-0.713931	0.875876	0.141398				-0.554147	1.113779	0.137088	-0.527591	1.057814	0.122093	-0.587140	0.696098	-0.196906	-0.556637	0.693928	0.280147	-0.335840	0.598902	0.069907	-0.363728	0.554445	-0.042199				-0.133419	0.076073	-0.165647							0.380850	0.066529	0.007227
15063	125.525000	-0.796190	0.613643	-0.022171	-0.788448	0.611569	0.132447	-0.717998	0.887392	-0.037816	-0.714231	0.875814	0.141533				-0.554115	1.113587	0.137422	-0.527711	1.057844	0.122295	-0.587202	0.696117	-0.196822	-0.556821	0.693909	0.280151	-0.335929	0.598887	0.069983	-0.363778	0.554398	-0.042111				-0.133454	0.076100	-0.165656							0.380829	0.066531	0.007245
15064	125.533333	-0.796286	0.613541	-0.022127	-0.788569	0.611457	0.132486	-0.718344	0.887331	-0.037717	-0.714502	0.875741	0.141642				-0.554222	1.113371	0.137649	-0.527917	1.057886	0.122515	-0.587288	0.696126	-0.196755	-0.557008	0.693898	0.280162	-0.336021	0.598874	0.070051	-0.363833	0.554360	-0.042028				-0.133479	0.076138	-0.165666							0.380833	0.066530	0.007252
15065	125.541667	-0.796428	0.613450	-0.022051	-0.788595	0.611360	0.132526	-0.718725	0.887277	-0.037604	-0.714785	0.875657	0.141741				-0.554461	1.113317	0.137914	-0.528189	1.057470	0.122276	-0.587412	0.696142	-0.196685	-0.557183	0.693896	0.280180	-0.336148	0.598858	0.070115	-0.363889	0.554333	-0.041959				-0.133532	0.076142	-0.165670							0.380842	0.066532	0.007277
15066	125.550000	-0.796488	0.613315	-0.022026	-0.788747	0.611207	0.132587	-0.719116	0.887210	-0.037482	-0.715132	0.875583	0.141882				-0.554815	1.113338	0.138138	-0.528572	1.057406	0.122304	-0.587552	0.696164	-0.196611	-0.557352	0.693891	0.280200	-0.336267	0.598843	0.070177	-0.363948	0.554304	-0.041883				-0.133571	0.076142	-0.165658							0.380845	0.066543	0.007299
15067	125.558333	-0.796596	0.613202	-0.021974	-0.788844	0.611085	0.132640	-0.719533	0.887131	-0.037359	-0.715415	0.875468	0.141967				-0.555278	1.113192	0.138237	-0.529130	1.057250	0.122280	-0.587712	0.696185	-0.196529	-0.557511	0.693889	0.280228	-0.336366	0.598839	0.070231	-0.364003	0.554276	-0.041820				-0.133710	0.076180	-0.165756							0.380848	0.066550	0.007336
15068	125.566667	-0.796819	0.613119	-0.021876	-0.788784	0.611005	0.132677	-0.719956	0.887046	-0.037235	-0.715715	0.875344	0.142056				-0.555912	1.113052	0.138181	-0.529826	1.057102	0.122217	-0.587886	0.696203	-0.196440	-0.557667	0.693893	0.280258	-0.336460	0.598838	0.070273	-0.364062	0.554245	-0.041772				-0.133725	0.076143	-0.165652							0.380862	0.066555	0.007366
15069	125.575000	-0.796869	0.612961	-0.021853	-0.789009	0.610833	0.132772	-0.720392	0.886965	-0.037099	-0.716104	0.875230	0.142189				-0.556729	1.113111	0.138221	-0.530530	1.057292	0.122186	-0.588084	0.696219	-0.196343	-0.557805	0.693893	0.280287	-0.336548	0.598847	0.070302	-0.364120	0.554193	-0.041707				-0.133343	0.076601	-0.165477							0.380873	0.066565	0.007389
15070	125.583333	-0.797015	0.612834	-0.021806	-0.789235	0.610693	0.132851	-0.720853	0.886866	-0.036978	-0.716493	0.875126	0.142319				-0.557686	1.113217	0.138186	-0.531438	1.057350	0.122141	-0.588279	0.696235	-0.196250	-0.557935	0.693897	0.280317	-0.336631	0.598860	0.070313	-0.364170	0.554147	-0.041667				-0.133437	0.076627	-0.165495							0.380879	0.066575	0.007412
15071	125.591667	-0.797122	0.612701	-0.021757	-0.789349	0.610550	0.132923	-0.721318	0.886766	-0.036868	-0.716878	0.875018	0.142429				-0.558752	1.113305	0.138047	-0.532477	1.057606	0.122249	-0.588509	0.696233	-0.196154	-0.558061	0.693910	0.280333	-0.336690	0.598881	0.070321	-0.364214	0.554084	-0.041627				-0.133552	0.076644	-0.165511							0.380896	0.066571	0.007442
15072	125.600000	-0.797308	0.612611	-0.021663	-0.789463	0.610390	0.132992	-0.721803	0.886652	-0.036768	-0.717277	0.874906	0.142527				-0.559870	1.113429	0.137913	-0.533524	1.057572	0.122091	-0.588729	0.696223	-0.196059	-0.558181	0.693930	0.280351	-0.336769	0.598885	0.070307	-0.364253	0.554007	-0.041595				-0.133664	0.076671	-0.165538							0.380906	0.066576	0.007456
15073	125.608333	-0.797326	0.612420	-0.021670	-0.789545	0.610237	0.133039	-0.722299	0.886521	-0.036674	-0.717671	0.874792	0.142605				-0.561011	1.113559	0.137731	-0.534634	1.057734	0.122081	-0.588964	0.696203	-0.195966	-0.558290	0.693956	0.280361	-0.336827	0.598907	0.070294	-0.364290	0.553913	-0.041549				-0.133781	0.076696	-0.165557							0.380926	0.066565	0.007481
15074	125.616667	-0.797435	0.612264	-0.021628	-0.789642	0.610092	0.133089	-0.722654	0.886289	-0.036557	-0.718071	0.874649	0.142657				-0.562228	1.113778	0.137615	-0.535767	1.057922	0.122097	-0.589184	0.696173	-0.195881	-0.558404	0.694000	0.280365	-0.336881	0.598919	0.070280	-0.364322	0.553845	-0.041543				-0.133893	0.076726	-0.165570							0.380941	0.066543	0.007516
15075	125.625000	-0.797602	0.612134	-0.021562	-0.789660	0.609929	0.133117	-0.723304	0.886248	-0.036532	-0.718507	0.874523	0.142712				-0.563480	1.113919	0.137412	-0.536972	1.058110	0.122107	-0.589407	0.696144	-0.195794	-0.558514	0.694063	0.280373	-0.336921	0.598942	0.070273	-0.364351	0.553710	-0.041459				-0.134013	0.076746	-0.165569							0.380959	0.066540	0.007544
15076	125.633333	-0.797779	0.611994	-0.021500	-0.789687	0.609764	0.133141	-0.723823	0.886111	-0.036467	-0.718962	0.874397	0.142757				-0.564827	1.114165	0.137253	-0.538274	1.058044	0.122038	-0.589626	0.696103	-0.195708	-0.558622	0.694134	0.280369	-0.336985	0.598947	0.070258	-0.364374	0.553627	-0.041432				-0.134131	0.076777	-0.165566							0.380968	0.066534	0.007575
15077	125.641667	-0.797847	0.611784	-0.021508	-0.789949	0.609588	0.133230	-0.724349	0.885971	-0.036416	-0.719515	0.874279	0.142852				-0.566146	1.114270	0.136970	-0.539465	1.058449	0.122087	-0.589842	0.696084	-0.195607	-0.558732	0.694207	0.280365	-0.337032	0.598952	0.070240	-0.364390	0.553539	-0.041403				-0.134254	0.076811	-0.165583							0.380975	0.066523	0.007588
15078	125.650000	-0.797971	0.611597	-0.021476	-0.790167	0.609418	0.133293	-0.724867	0.885826	-0.036369	-0.720046	0.874165	0.142925				-0.567565	1.114411	0.136811	-0.540756	1.058610	0.122055	-0.590027	0.696071	-0.195525	-0.558844	0.694284	0.280348	-0.337082	0.598952	0.070223	-0.364408	0.553458	-0.041379				-0.134373	0.076853	-0.165593							0.380971	0.066513	0.007607
15079	125.658333	-0.798141	0.611427	-0.021435	-0.790204	0.609200	0.133306	-0.725399	0.885676	-0.036329	-0.720513	0.874012	0.142928				-0.569021	1.114495	0.136487	-0.542099	1.058766	0.121976	-0.590199	0.696064	-0.195449	-0.558967	0.694351	0.280324	-0.337132	0.598943	0.070216	-0.364419	0.553392	-0.041359				-0.134489	0.076863	-0.165626							0.380971	0.066491	0.007610
15080	125.666667	-0.798169	0.611156	-0.021488	-0.790427	0.608980	0.133368	-0.725934	0.885515	-0.036300	-0.721008	0.873847	0.142934				-0.570541	1.114684	0.136250	-0.543462	1.058910	0.121867	-0.590367	0.696043	-0.195389	-0.559098	0.694414	0.280299	-0.337237	0.598906	0.070194	-0.364431	0.553340	-0.041366				-0.134586	0.076907	-0.165669							0.380970	0.066462	0.007621
15081	125.675000	-0.798364	0.610967	-0.021445	-0.790544	0.608782	0.133381	-0.726484	0.885357	-0.036279	-0.721599	0.873696	0.142984				-0.572061	1.114846	0.135939	-0.544741	1.058692	0.121421	-0.590498	0.696079	-0.195295	-0.559244	0.694470	0.280258	-0.337289	0.598880	0.070183	-0.364439	0.553279	-0.041355				-0.134687	0.076933	-0.165700							0.380970	0.066432	0.007617
15082	125.683333	-0.798608	0.610826	-0.021378	-0.790683	0.608575	0.133404	-0.727042	0.885199	-0.036268	-0.722216	0.873556	0.143032				-0.573580	1.114848	0.135505	-0.546273	1.059228	0.121639	-0.590636	0.696109	-0.195199	-0.559404	0.694516	0.280222	-0.337345	0.598858	0.070184	-0.364452	0.553238	-0.041351				-0.134775	0.076972	-0.165726							0.380962	0.066396	0.007635
15083	125.691667	-0.798750	0.610631	-0.021372	-0.790742	0.608373	0.133402	-0.727594	0.885025	-0.036264	-0.722772	0.873391	0.143038				-0.575132	1.115037	0.135183	-0.547591	1.058948	0.121160	-0.590743	0.696143	-0.195121	-0.559583	0.694562	0.280183	-0.337404	0.598835	0.070202	-0.364457	0.553183	-0.041332				-0.134883	0.077007	-0.165748							0.380958	0.066368	0.007634
15084	125.700000	-0.798700	0.610323	-0.021501	-0.790969	0.608133	0.133442	-0.728171	0.884851	-0.036257	-0.723391	0.873247	0.143068				-0.576650	1.115251	0.134854	-0.549045	1.059096	0.121034	-0.590837	0.696185	-0.195041	-0.559780	0.694611	0.280158	-0.337463	0.598806	0.070227	-0.364454	0.553155	-0.041327				-0.134983	0.077031	-0.165762							0.380947	0.066338	0.007647
15085	125.708333	-0.798942	0.610181	-0.021449	-0.791169	0.607911	0.133454	-0.728740	0.884692	-0.036262	-0.723970	0.873047	0.143026				-0.578194	1.115522	0.134583	-0.550391	1.059443	0.121039	-0.590923	0.696226	-0.194965	-0.560005	0.694663	0.280115	-0.337534	0.598786	0.070260	-0.364449	0.553102	-0.041280				-0.135078	0.077053	-0.165777							0.380940	0.066320	0.007647
15086	125.716667	-0.799129	0.610015	-0.021447	-0.791314	0.607701	0.133461	-0.729317	0.884517	-0.036270	-0.724605	0.872896	0.143036				-0.579687	1.115816	0.134257	-0.551820	1.059649	0.120988	-0.590998	0.696262	-0.194887	-0.560244	0.694721	0.280070	-0.337610	0.598776	0.070300	-0.364442	0.553056	-0.041236				-0.135159	0.077061	-0.165786							0.380933	0.066306	0.007643
15087	125.725000	-0.799245	0.609824	-0.021464	-0.791518	0.607527	0.133477	-0.729886	0.884358	-0.036286	-0.725237	0.872749	0.143025				-0.581118	1.116160	0.134030	-0.553163	1.059943	0.121022	-0.591081	0.696307	-0.194828	-0.560507	0.694786	0.280018	-0.337693	0.598772	0.070329	-0.364445	0.553018	-0.041196				-0.135224	0.077083	-0.165798							0.380922	0.066264	0.007644
15088	125.733333	-0.799390	0.609638	-0.021496	-0.791680	0.607327	0.133465	-0.730330	0.884086	-0.036279	-0.725869	0.872600	0.142999				-0.582519	1.116469	0.133797	-0.554452	1.060256	0.121058	-0.591162	0.696346	-0.194759	-0.560780	0.694844	0.279957	-0.337781	0.598770	0.070354	-0.364444	0.552986	-0.041156				-0.135281	0.077114	-0.165814							0.380917	0.066223	0.007642
15089	125.741667	-0.799533	0.609447	-0.021527	-0.791755	0.607111	0.133424	-0.731036	0.884036	-0.036337	-0.726510	0.872414	0.142942				-0.583829	1.116817	0.133611	-0.555692	1.060547	0.121120	-0.591258	0.696382	-0.194715	-0.561081	0.694907	0.279899	-0.337876	0.598793	0.070366	-0.364462	0.552951	-0.041122				-0.135330	0.077154	-0.165845							0.380916	0.066167	0.007635
15090	125.750000	-0.799674	0.609211	-0.021577	-0.792012	0.606910	0.133420	-0.731483	0.883762	-0.036350	-0.727171	0.872248	0.142903				-0.585086	1.117110	0.133469	-0.556895	1.060844	0.121192	-0.591357	0.696412	-0.194672	-0.561392	0.694954	0.279832	-0.337970	0.598815	0.070376	-0.364478	0.552922	-0.041083				-0.135388	0.077183	-0.165872							0.380908	0.066128	0.007633
15091	125.758333	-0.799889	0.609040	-0.021578	-0.792229	0.606691	0.133383	-0.732201	0.883726	-0.036419	-0.727835	0.872090	0.142866				-0.586324	1.117395	0.133350	-0.558059	1.061143	0.121244	-0.591463	0.696483	-0.194593	-0.561715	0.694988	0.279765	-0.338081	0.598861	0.070394	-0.364513	0.552898	-0.041046				-0.135447	0.077205	-0.165892							0.380901	0.066078	0.007624
15092	125.766667	-0.800049	0.608839	-0.021612	-0.792402	0.606477	0.133345	-0.732642	0.883454	-0.036428	-0.728453	0.871896	0.142780				-0.587508	1.117669	0.133274	-0.559172	1.061391	0.121426	-0.591584	0.696540	-0.194539	-0.562058	0.695015	0.279699	-0.338199	0.598908	0.070424	-0.364556	0.552878	-0.041005				-0.135519	0.077224	-0.165901							0.380892	0.066039	0.007616
15093	125.775000	-0.800216	0.608609	-0.021647	-0.792611	0.606234	0.133331	-0.733233	0.883319	-0.036463	-0.729184	0.871722	0.142766				-0.588601	1.117935	0.133264	-0.560211	1.061646	0.121520	-0.591715	0.696616	-0.194477	-0.562408	0.695029	0.279637	-0.338370	0.598915	0.070436	-0.364600	0.552856	-0.040958				-0.135579	0.077247	-0.165896							0.380866	0.066003	0.007615
15094	125.783333	-0.800325	0.608356	-0.021710	-0.792761	0.606001	0.133292	-0.733817	0.883154	-0.036526	-0.729908	0.871550	0.142742				-0.589621	1.118197	0.133313	-0.561204	1.061900	0.121796	-0.591853	0.696693	-0.194413	-0.562764	0.695040	0.279576	-0.338492	0.598947	0.070457	-0.364653	0.552842	-0.040918				-0.135638	0.077287	-0.165898							0.380859	0.065962	0.007608
15095	125.791667	-0.800525	0.608150	-0.021750	-0.792939	0.605823	0.133259	-0.734410	0.883014	-0.036566	-0.730593	0.871378	0.142681				-0.590579	1.118452	0.133445	-0.562125	1.062161	0.122047	-0.591990	0.696780	-0.194340	-0.563141	0.695055	0.279523	-0.338634	0.599063	0.070532	-0.364710	0.552831	-0.040876				-0.135694	0.077315	-0.165905							0.380846	0.065934	0.007602
15096	125.800000	-0.800699	0.607931	-0.021795	-0.793063	0.605610	0.133206	-0.735005	0.882850	-0.036625	-0.731223	0.871154	0.142576				-0.591457	1.118750	0.133650	-0.562991	1.062420	0.122328	-0.592137	0.696859	-0.194268	-0.563524	0.695057	0.279472	-0.338767	0.599096	0.070552	-0.364786	0.552825	-0.040847				-0.135761	0.077346	-0.165922							0.380836	0.065891	0.007602
15097	125.808333	-0.800870	0.607682	-0.021837	-0.793410	0.605364	0.133208	-0.735613	0.882715	-0.036678	-0.732020	0.870962	0.142554				-0.592253	1.119011	0.133844	-0.563786	1.062705	0.122586	-0.592308	0.696925	-0.194209	-0.563905	0.695042	0.279415	-0.338903	0.599121	0.070571	-0.364850	0.552813	-0.040816				-0.135840	0.077344	-0.165947							0.380214	0.067364	0.006480
15098	125.816667	-0.801047	0.607445	-0.021893	-0.793585	0.605142	0.133166	-0.736212	0.882556	-0.036739	-0.732734	0.870788	0.142509				-0.592946	1.119312	0.134106	-0.564504	1.062921	0.122959	-0.592478	0.697010	-0.194139	-0.564295	0.695019	0.279356	-0.339044	0.599151	0.070585	-0.364926	0.552808	-0.040789				-0.135895	0.077363	-0.165979							0.380202	0.067337	0.006472
15099	125.825000	-0.801255	0.607234	-0.021932	-0.793685	0.604936	0.133106	-0.736825	0.882426	-0.036786	-0.733420	0.870578	0.142437				-0.593562	1.119564	0.134424	-0.565146	1.063172	0.123307	-0.592645	0.697102	-0.194061	-0.564686	0.694971	0.279299	-0.339189	0.599171	0.070597	-0.365005	0.552792	-0.040758				-0.135950	0.077382	-0.166009							0.380199	0.067328	0.006452
15100	125.833333	-0.801527	0.607049	-0.021939	-0.793848	0.604703	0.133062	-0.737424	0.882278	-0.036841	-0.734103	0.870361	0.142361				-0.594147	1.119914	0.134868	-0.565730	1.063407	0.123680	-0.592801	0.697185	-0.193995	-0.565086	0.694921	0.279247	-0.339395	0.599172	0.070605	-0.365094	0.552792	-0.040749				-0.135980	0.077413	-0.166037							0.380194	0.067318	0.006438
15101	125.841667	-0.801659	0.606793	-0.022040	-0.794205	0.604450	0.133060	-0.738029	0.882145	-0.036877	-0.734890	0.870172	0.142345				-0.594541	1.120112	0.135260	-0.566231	1.063655	0.124119	-0.592962	0.697281	-0.193929	-0.565489	0.694866	0.279197	-0.339554	0.599210	0.070627	-0.365196	0.552791	-0.040748				-0.136025	0.077417	-0.166030							0.380198	0.067318	0.006416
15102	125.850000	-0.801844	0.606577	-0.022092	-0.794425	0.604209	0.133022	-0.738621	0.882004	-0.036920	-0.735578	0.869972	0.142283				-0.594862	1.120411	0.135775	-0.566665	1.063919	0.124584	-0.593127	0.697378	-0.193850	-0.565887	0.694808	0.279146	-0.339715	0.599247	0.070646	-0.365295	0.552761	-0.040730				-0.136059	0.077431	-0.166029							0.380207	0.067298	0.006429
15103	125.858333	-0.802018	0.606367	-0.022149	-0.794637	0.603988	0.132989	-0.739225	0.881900	-0.036947	-0.736284	0.869761	0.142228				-0.595090	1.120726	0.136359	-0.567079	1.064352	0.125216	-0.593311	0.697490	-0.193760	-0.566299	0.694749	0.279107	-0.339876	0.599271	0.070652	-0.365397	0.552723	-0.040715				-0.136097	0.077432	-0.166048							0.380211	0.067324	0.006460
15104	125.866667	-0.802191	0.606152	-0.022208	-0.794890	0.603753	0.132937	-0.739820	0.881786	-0.036973	-0.737053	0.869578	0.142221				-0.595213	1.121030	0.136948	-0.567279	1.064447	0.125610	-0.593502	0.697593	-0.193655	-0.566704	0.694691	0.279058	-0.340035	0.599297	0.070635	-0.365506	0.552688	-0.040720				-0.136139	0.077431	-0.166094							0.380239	0.067297	0.006432
15105	125.875000	-0.802416	0.605924	-0.022259	-0.795109	0.603528	0.132899	-0.740389	0.881689	-0.037007	-0.737757	0.869389	0.142183				-0.595241	1.121315	0.137618	-0.567538	1.064818	0.126253	-0.593700	0.697709	-0.193546	-0.567116	0.694635	0.279024	-0.340182	0.599351	0.070621	-0.365621	0.552626	-0.040701				-0.136185	0.077426	-0.166144							0.380253	0.067303	0.006445
15106	125.883333	-0.802632	0.605730	-0.022309	-0.795315	0.603305	0.132849	-0.740947	0.881592	-0.037035	-0.738425	0.869156	0.142112				-0.595237	1.121666	0.138409	-0.567718	1.065166	0.126858	-0.593902	0.697858	-0.193420	-0.567534	0.694569	0.278987	-0.340377	0.599382	0.070567	-0.365754	0.552567	-0.040706				-0.136213	0.077442	-0.166201							0.380285	0.067305	0.006470
15107	125.891667	-0.802851	0.605534	-0.022352	-0.795475	0.603069	0.132803	-0.741512	0.881509	-0.037046	-0.739174	0.868958	0.142107				-0.595088	1.121740	0.138974	-0.567759	1.065319	0.127280	-0.594151	0.698013	-0.193273	-0.567937	0.694492	0.278939	-0.340581	0.599418	0.070516	-0.365902	0.552503	-0.040704				-0.136246	0.077455	-0.166257							0.380310	0.067332	0.006496
15108	125.900000	-0.802985	0.605286	-0.022446	-0.795850	0.602820	0.132774	-0.742077	0.881441	-0.037061	-0.739906	0.868740	0.142092				-0.594879	1.121926	0.139680	-0.567773	1.065451	0.127694	-0.594420	0.698167	-0.193142	-0.568334	0.694406	0.278902	-0.340786	0.599459	0.070455	-0.366063	0.552449	-0.040712				-0.136284	0.077478	-0.166305							0.380360	0.067343	0.006549
15109	125.908333	-0.803163	0.605086	-0.022501	-0.796053	0.602597	0.132717	-0.742622	0.881343	-0.037081	-0.740626	0.868562	0.142114				-0.594678	1.122051	0.140372	-0.567678	1.065640	0.128141	-0.594689	0.698376	-0.192952	-0.568735	0.694311	0.278863	-0.340924	0.599669	0.070431	-0.366238	0.552427	-0.040734				-0.136314	0.077507	-0.166331							0.380403	0.067407	0.006590
15110	125.916667	-0.803332	0.604886	-0.022568	-0.796260	0.602375	0.132665	-0.743157	0.881258	-0.037081	-0.741275	0.868321	0.142076				-0.594417	1.122131	0.140997	-0.567595	1.065789	0.128518	-0.594975	0.698592	-0.192750	-0.569127	0.694223	0.278837	-0.341063	0.599875	0.070413	-0.366411	0.552418	-0.040738				-0.136348	0.077513	-0.166340							0.380455	0.067463	0.006635
15111	125.925000	-0.803557	0.604722	-0.022586	-0.796299	0.602174	0.132601	-0.743705	0.881163	-0.037049	-0.741969	0.868123	0.142109				-0.594168	1.122201	0.141656	-0.567571	1.065823	0.128799	-0.595265	0.698780	-0.192578	-0.569529	0.694141	0.278816	-0.341232	0.599946	0.070393	-0.366581	0.552435	-0.040750				-0.136389	0.077507	-0.166323							0.380522	0.067523	0.006706
15112	125.933333	-0.803583	0.604480	-0.022699	-0.796627	0.601923	0.132610	-0.744259	0.881079	-0.036979	-0.742625	0.867953	0.142150				-0.593970	1.122396	0.142408	-0.567575	1.065846	0.129066	-0.595555	0.698960	-0.192394	-0.569919	0.694062	0.278796	-0.341448	0.599989	0.070363	-0.366734	0.552450	-0.040732				-0.136427	0.077512	-0.166327							0.380600	0.067604	0.006788
15113	125.941667	-0.803872	0.604384	-0.022673	-0.796905	0.601731	0.132596	-0.744789	0.880965	-0.036920	-0.743191	0.867763	0.142163				-0.593783	1.122473	0.143018	-0.567624	1.065887	0.129319	-0.595861	0.699122	-0.192223	-0.570304	0.694006	0.278782	-0.341777	0.600157	0.070249	-0.366900	0.552495	-0.040751				-0.136463	0.077502	-0.166352							0.380691	0.067669	0.006905
15114	125.950000	-0.804054	0.604245	-0.022689	-0.797095	0.601530	0.132586	-0.745335	0.880871	-0.036825	-0.743731	0.867598	0.142200				-0.593597	1.122465	0.143565	-0.567723	1.066262	0.129859	-0.596143	0.699269	-0.192091	-0.570687	0.693974	0.278775	-0.342094	0.599939	0.070234	-0.367062	0.552555	-0.040721				-0.136484	0.077512	-0.166376							0.380790	0.067748	0.007007
15115	125.958333	-0.804232	0.604116	-0.022686	-0.797282	0.601338	0.132589	-0.745874	0.880783	-0.036733	-0.744268	0.867434	0.142277				-0.593439	1.122677	0.144136	-0.567820	1.066025	0.129775	-0.596422	0.699381	-0.191961	-0.571057	0.693977	0.278766	-0.342261	0.600180	0.070269	-0.367225	0.552636	-0.040722				-0.136512	0.077527	-0.166394							0.380887	0.067840	0.007128
15116	125.966667	-0.804330	0.603965	-0.022723	-0.797449	0.601149	0.132597	-0.746418	0.880684	-0.036631	-0.744817	0.867329	0.142396				-0.593301	1.122757	0.144651	-0.567964	1.066080	0.129961	-0.596709	0.699487	-0.191832	-0.571421	0.693982	0.278758	-0.342416	0.600392	0.070287	-0.367384	0.552713	-0.040701				-0.136530	0.077534	-0.166409							0.380983	0.067947	0.007249
15117	125.975000	-0.804461	0.603819	-0.022732	-0.797516	0.600997	0.132586	-0.746958	0.880590	-0.036508	-0.745269	0.867211	0.142501				-0.593210	1.122825	0.145154	-0.568159	1.066074	0.130075	-0.596982	0.699568	-0.191724	-0.571755	0.694008	0.278758	-0.342611	0.600447	0.070297	-0.367522	0.552800	-0.040688				-0.136549	0.077539	-0.166410							0.381093	0.068068	0.007379
15118	125.983333	-0.804589	0.603658	-0.022730	-0.797563	0.600831	0.132569	-0.747514	0.880493	-0.036369	-0.745755	0.867122	0.142658				-0.593159	1.122755	0.145587	-0.568482	1.065828	0.130125	-0.597254	0.699653	-0.191633	-0.572067	0.694035	0.278747	-0.342809	0.600496	0.070315	-0.367648	0.552881	-0.040671				-0.136574	0.077541	-0.166418							0.381207	0.068198	0.007525
15119	125.991667	-0.804688	0.603490	-0.022718	-0.797828	0.600683	0.132641	-0.748071	0.880411	-0.036207	-0.746172	0.867007	0.142809				-0.593217	1.122688	0.145977	-0.568656	1.066025	0.130284	-0.597543	0.699708	-0.191549	-0.572361	0.694095	0.278762	-0.343048	0.600522	0.070330	-0.367747	0.552934	-0.040646				-0.136599	0.077544	-0.166422							0.381324	0.068391	0.007689
15120	126.000000	-0.804835	0.603362	-0.022667	-0.798091	0.600534	0.132738	-0.748625	0.880287	-0.036047	-0.746572	0.866880	0.142956				-0.593325	1.122457	0.146307	-0.568952	1.065666	0.130114	-0.597814	0.699791	-0.191436	-0.572613	0.694171	0.278782	-0.343219	0.600551	0.070348	-0.367844	0.552979	-0.040602				-0.136617	0.077552	-0.166426							0.381446	0.068565	0.007888
15121	126.008333	-0.805038	0.603276	-0.022561	-0.798116	0.600394	0.132772	-0.749193	0.880180	-0.035860	-0.746996	0.866785	0.143157				-0.593479	1.122109	0.146589	-0.569234	1.065446	0.130018	-0.598081	0.699856	-0.191327	-0.572812	0.694284	0.278815	-0.343395	0.600629	0.070380	-0.367931	0.553018	-0.040581				-0.136637	0.077561	-0.166415							0.381610	0.068767	0.008196
15122	126.016667	-0.805173	0.603162	-0.022474	-0.798314	0.600246	0.132877	-0.749761	0.880052	-0.035666	-0.747459	0.866682	0.143362				-0.593681	1.121771	0.146818	-0.569563	1.065212	0.129906	-0.598339	0.699926	-0.191230	-0.572963	0.694417	0.278839	-0.343553	0.600702	0.070408	-0.368006	0.553052	-0.040567				-0.136663	0.077579	-0.166417							0.381786	0.068914	0.008386
15123	126.025000	-0.805196	0.603006	-0.022439	-0.798414	0.600103	0.132976	-0.750354	0.879931	-0.035456	-0.747829	0.866579	0.143540				-0.593990	1.121508	0.147022	-0.569956	1.064990	0.129774	-0.598607	0.699982	-0.191116	-0.573061	0.694582	0.278874	-0.343670	0.600738	0.070398	-0.368072	0.553091	-0.040557				-0.136671	0.077609	-0.166444							0.381959	0.069139	0.008647
15124	126.033333	-0.805289	0.602882	-0.022357	-0.798501	0.599950	0.133079	-0.750938	0.879808	-0.035259	-0.748256	0.866504	0.143758				-0.594356	1.121203	0.147179	-0.570389	1.064787	0.129644	-0.598863	0.700044	-0.190972	-0.573117	0.694757	0.278903	-0.343756	0.600750	0.070368	-0.368133	0.553112	-0.040540				-0.136692	0.077632	-0.166460							0.382174	0.069362	0.008935
15125	126.041667	-0.805385	0.602744	-0.022262	-0.798384	0.599819	0.133133	-0.751530	0.879663	-0.035069	-0.748621	0.866399	0.143917				-0.594818	1.121022	0.147309	-0.570965	1.064662	0.129640	-0.599110	0.700094	-0.190870	-0.573070	0.694963	0.278886	-0.343823	0.600774	0.070356	-0.368191	0.553134	-0.040536				-0.136708	0.077648	-0.166478							0.382376	0.069602	0.009224
15126	126.050000	-0.805454	0.602572	-0.022181	-0.798452	0.599662	0.133254	-0.752107	0.879523	-0.034860	-0.749024	0.866294	0.144096				-0.595355	1.120895	0.147380	-0.571530	1.064330	0.129376	-0.599346	0.700125	-0.190759	-0.572996	0.695163	0.278862	-0.343871	0.600793	0.070325	-0.368249	0.553165	-0.040557				-0.137067	0.077299	-0.166685							0.382591	0.069843	0.009562
15127	126.058333	-0.805537	0.602431	-0.022071	-0.798557	0.599513	0.133392	-0.752692	0.879371	-0.034686	-0.749370	0.866206	0.144244				-0.595947	1.120793	0.147428	-0.572090	1.064466	0.129348	-0.599609	0.700123	-0.190638	-0.572935	0.695326	0.278877	-0.343892	0.600806	0.070281	-0.368295	0.553180	-0.040567				-0.137090	0.077315	-0.166685							0.382818	0.070119	0.009929
15128	126.066667	-0.805691	0.602323	-0.021926	-0.798514	0.599342	0.133516	-0.753227	0.879203	-0.034534	-0.749713	0.866029	0.144345				-0.596628	1.120798	0.147439	-0.572774	1.064459	0.129298	-0.599849	0.700126	-0.190523	-0.572860	0.695487	0.278888	-0.343904	0.600823	0.070230	-0.368346	0.553198	-0.040603				-0.137113	0.077327	-0.166688							0.383059	0.070405	0.010410
15129	126.075000	-0.805775	0.602169	-0.021816	-0.798559	0.599232	0.133652	-0.753775	0.879038	-0.034380	-0.750035	0.865941	0.144480				-0.597350	1.120784	0.147395	-0.573642	1.064294	0.129220	-0.600073	0.700110	-0.190414	-0.572769	0.695639	0.278892	-0.343871	0.600785	0.070147	-0.368392	0.553201	-0.040639				-0.137146	0.077340	-0.166675							0.383298	0.070668	0.010695
15130	126.083333	-0.805844	0.602017	-0.021715	-0.798742	0.599048	0.133795	-0.754303	0.878878	-0.034234	-0.750422	0.865843	0.144635				-0.598186	1.120931	0.147324	-0.574374	1.064389	0.129167	-0.600301	0.700089	-0.190309	-0.572685	0.695786	0.278889	-0.343869	0.600878	0.070102	-0.368436	0.553210	-0.040689				-0.136842	0.077713	-0.166480							0.383558	0.070953	0.011118
15131	126.091667	-0.805922	0.601869	-0.021622	-0.798608	0.598970	0.133880	-0.754796	0.878713	-0.034110	-0.750774	0.865738	0.144750				-0.599063	1.121007	0.147183	-0.575187	1.064599	0.129130	-0.600544	0.700052	-0.190188	-0.572607	0.695923	0.278879	-0.343830	0.600890	0.070019	-0.368486	0.553207	-0.040728				-0.136885	0.077731	-0.166495							0.383788	0.071238	0.011529
15132	126.100000	-0.806017	0.601743	-0.021537	-0.798615	0.598815	0.133962	-0.755272	0.878570	-0.033994	-0.751123	0.865631	0.144861				-0.600014	1.121175	0.147003	-0.576070	1.064876	0.129091	-0.600779	0.700020	-0.190089	-0.572539	0.696049	0.278866	-0.343782	0.600903	0.069924	-0.368533	0.553216	-0.040775				-0.136921	0.077743	-0.166518							0.384040	0.071481	0.011966
15133	126.108333	-0.806088	0.601599	-0.021457	-0.798743	0.598683	0.134094	-0.755726	0.878424	-0.033896	-0.751449	0.865526	0.144973				-0.601124	1.121453	0.146718	-0.577169	1.064851	0.128932	-0.600999	0.699987	-0.189994	-0.572491	0.696159	0.278841	-0.343751	0.600960	0.069852	-0.368576	0.553224	-0.040825				-0.136957	0.077760	-0.166555							0.384267	0.071776	0.012389
15134	126.116667	-0.806150	0.601430	-0.021399	-0.798894	0.598525	0.134182	-0.756169	0.878301	-0.033794	-0.751837	0.865418	0.145094				-0.602266	1.121663	0.146390	-0.578256	1.065068	0.128821	-0.601215	0.699970	-0.189885	-0.572458	0.696250	0.278824	-0.343720	0.601013	0.069780	-0.368614	0.553235	-0.040862				-0.136988	0.077770	-0.166589							0.384506	0.072039	0.012823
15135	126.125000	-0.806211	0.601303	-0.021336	-0.798756	0.598415	0.134240	-0.756573	0.878175	-0.033709	-0.752162	0.865259	0.145164				-0.603547	1.121910	0.145979	-0.579332	1.065480	0.128728	-0.601408	0.699959	-0.189794	-0.572442	0.696313	0.278793	-0.343682	0.601049	0.069701	-0.368646	0.553225	-0.040887				-0.137020	0.077792	-0.166619							0.384765	0.072278	0.013281
15136	126.133333	-0.806390	0.601243	-0.021213	-0.798764	0.598264	0.134315	-0.756976	0.878044	-0.033629	-0.752438	0.865141	0.145223				-0.604835	1.122203	0.145556	-0.580492	1.065753	0.128667	-0.601591	0.699951	-0.189705	-0.572442	0.696362	0.278763	-0.343653	0.601085	0.069638	-0.368676	0.553227	-0.040919				-0.137046	0.077794	-0.166634							0.385034	0.072478	0.013782
15137	126.141667	-0.806352	0.601073	-0.021223	-0.798836	0.598133	0.134363	-0.757355	0.877952	-0.033559	-0.752869	0.865028	0.145310				-0.606109	1.122609	0.145158	-0.581658	1.066054	0.128607	-0.601733	0.699971	-0.189624	-0.572462	0.696404	0.278726	-0.343634	0.601117	0.069589	-0.368691	0.553219	-0.040951				-0.137073	0.077801	-0.166636							0.385278	0.072720	0.014224
15138	126.150000	-0.806442	0.600986	-0.021181	-0.798908	0.598011	0.134403	-0.757692	0.877847	-0.033532	-0.753210	0.864939	0.145335				-0.607313	1.122956	0.144771	-0.582818	1.066121	0.128494	-0.601852	0.699995	-0.189545	-0.572503	0.696451	0.278682	-0.343625	0.601145	0.069549	-0.368708	0.553231	-0.040993				-0.137092	0.077812	-0.166627							0.385548	0.072918	0.014703
15139	126.158333	-0.806492	0.600881	-0.021175	-0.798969	0.597906	0.134428	-0.758027	0.877755	-0.033496	-0.753563	0.864869	0.145342				-0.608456	1.123355	0.144395	-0.583706	1.066735	0.128653	-0.601942	0.700026	-0.189470	-0.572573	0.696510	0.278641	-0.343616	0.601173	0.069494	-0.368725	0.553223	-0.041015				-0.137101	0.077835	-0.166615							0.385780	0.073149	0.015183
15140	126.166667	-0.806541	0.600785	-0.021183	-0.799003	0.597755	0.134411	-0.758303	0.877672	-0.033510	-0.753939	0.864815	0.145347				-0.609533	1.123834	0.144083	-0.584717	1.066902	0.128658	-0.602017	0.700048	-0.189395	-0.572657	0.696567	0.278586	-0.343625	0.601216	0.069468	-0.368732	0.553220	-0.041032				-0.137114	0.077849	-0.166605							0.385992	0.073397	0.015644
15141	126.175000	-0.806561	0.600682	-0.021224	-0.799170	0.597669	0.134438	-0.758547	0.877603	-0.033554	-0.754277	0.864756	0.145283				-0.610531	1.124147	0.143695	-0.585498	1.067480	0.128756	-0.602058	0.700062	-0.189364	-0.572778	0.696628	0.278535	-0.343643	0.601259	0.069433	-0.368743	0.553221	-0.041040				-0.137106	0.077862	-0.166614							0.386286	0.073486	0.016046
15142	126.183333	-0.806647	0.600604	-0.021251	-0.799330	0.597590	0.134439	-0.758765	0.877542	-0.033624	-0.754614	0.864706	0.145224				-0.611558	1.124529	0.143394	-0.586332	1.068153	0.129067	-0.602075	0.700081	-0.189321	-0.572909	0.696672	0.278479	-0.343666	0.601310	0.069399	-0.368752	0.553222	-0.041032				-0.137111	0.077877	-0.166625							0.386523	0.073613	0.016486
15143	126.191667	-0.806706	0.600568	-0.021308	-0.799224	0.597513	0.134343	-0.758961	0.877487	-0.033674	-0.754963	0.864637	0.145141				-0.612485	1.124712	0.142942	-0.587198	1.068076	0.128832	-0.602060	0.700127	-0.189288	-0.573079	0.696699	0.278426	-0.343697	0.601370	0.069377	-0.368762	0.553231	-0.041025				-0.137115	0.077887	-0.166634							0.386747	0.073747	0.016977
15144	126.200000	-0.806752	0.600508	-0.021389	-0.799313	0.597432	0.134284	-0.759113	0.877466	-0.033774	-0.755292	0.864553	0.145037				-0.613471	1.124943	0.142626	-0.588000	1.068283	0.128808	-0.602039	0.700173	-0.189278	-0.573270	0.696695	0.278369	-0.343742	0.601437	0.069363	-0.368769	0.553232	-0.041005				-0.137105	0.077902	-0.166637							0.386987	0.073891	0.017319
15145	126.208333	-0.806804	0.600477	-0.021478	-0.799590	0.597351	0.134255	-0.759295	0.877451	-0.033848	-0.755668	0.864492	0.144971				-0.614431	1.125090	0.142222	-0.588781	1.068454	0.128719	-0.601993	0.700242	-0.189270	-0.573486	0.696660	0.278320	-0.343823	0.601570	0.069396	-0.368777	0.553241	-0.040979				-0.137123	0.077885	-0.166634							0.387190	0.074025	0.017714
15146	126.216667	-0.806853	0.600450	-0.021576	-0.799496	0.597267	0.134134	-0.759430	0.877440	-0.033936	-0.756001	0.864428	0.144881				-0.615387	1.125232	0.141816	-0.589556	1.068621	0.128630	-0.601925	0.700315	-0.189277	-0.573716	0.696601	0.278274	-0.343883	0.601640	0.069419	-0.368783	0.553243	-0.040941				-0.137127	0.077885	-0.166631							0.387389	0.074144	0.018106
15147	126.225000	-0.806887	0.600427	-0.021673	-0.799674	0.597204	0.134073	-0.759547	0.877431	-0.034036	-0.756370	0.864362	0.144799				-0.616301	1.125360	0.141421	-0.590307	1.068782	0.128561	-0.601843	0.700413	-0.189280	-0.573978	0.696526	0.278238	-0.343955	0.601704	0.069461	-0.368785	0.553244	-0.040886				-0.137145	0.077884	-0.166613							0.387590	0.074254	0.018486
15148	126.233333	-0.806919	0.600400	-0.021772	-0.799887	0.597076	0.133986	-0.759658	0.877421	-0.034146	-0.756673	0.864293	0.144691				-0.617177	1.125504	0.141047	-0.591130	1.068711	0.128363	-0.601743	0.700512	-0.189286	-0.574264	0.696436	0.278202	-0.344030	0.601767	0.069510	-0.368776	0.553254	-0.040832				-0.137159	0.077894	-0.166602							0.387801	0.074348	0.018875
15149	126.241667	-0.806958	0.600381	-0.021872	-0.799903	0.597004	0.133875	-0.759753	0.877396	-0.034267	-0.756953	0.864232	0.144566				-0.617965	1.125624	0.140699	-0.591661	1.069049	0.128460	-0.601631	0.700596	-0.189284	-0.574566	0.696358	0.278179	-0.344111	0.601819	0.069582	-0.368774	0.553259	-0.040750				-0.137162	0.077905	-0.166603							0.388008	0.074427	0.019263
15150	126.250000	-0.806998	0.600350	-0.021971	-0.800084	0.596917	0.133812	-0.759838	0.877369	-0.034393	-0.757249	0.864179	0.144424				-0.618729	1.125732	0.140373	-0.592255	1.069188	0.128445	-0.601509	0.700660	-0.189311	-0.574893	0.696284	0.278159	-0.344197	0.601871	0.069670	-0.368754	0.553264	-0.040662				-0.137168	0.077911	-0.166616
15151	126.258333	-0.807071	0.600325	-0.022047	-0.800128	0.596918	0.133726	-0.759920	0.877342	-0.034523	-0.757487	0.864105	0.144263				-0.619404	1.125830	0.140143	-0.592906	1.069073	0.128285	-0.601360	0.700736	-0.189294	-0.575224	0.696228	0.278142	-0.344313	0.601912	0.069776	-0.368736	0.553257	-0.040548				-0.137176	0.077914	-0.166624
15152	126.266667	-0.807077	0.600264	-0.022164	-0.800360	0.596806	0.133670	-0.759998	0.877309	-0.034656	-0.757816	0.864016	0.144148				-0.620033	1.125921	0.139937	-0.593430	1.069160	0.128313	-0.601219	0.700783	-0.189303	-0.575564	0.696178	0.278129	-0.344422	0.601938	0.069883	-0.368713	0.553249	-0.040424				-0.137177	0.077921	-0.166639
15153	126.275000	-0.807164	0.600228	-0.022229	-0.800300	0.596759	0.133551	-0.760058	0.877273	-0.034786	-0.758056	0.863983	0.144018				-0.620566	1.126045	0.139884	-0.593872	1.069240	0.128391	-0.601080	0.700830	-0.189306	-0.575898	0.696125	0.278108	-0.344506	0.601964	0.069999	-0.368698	0.553238	-0.040289				-0.137185	0.077925	-0.166641
15154	126.283333	-0.807204	0.600185	-0.022320	-0.800402	0.596696	0.133472	-0.760111	0.877234	-0.034911	-0.758288	0.863953	0.143895				-0.621031	1.126139	0.139887	-0.594252	1.069284	0.128455	-0.600939	0.700840	-0.189299	-0.576218	0.696074	0.278089	-0.344606	0.602022	0.070136	-0.368680	0.553231	-0.040153				-0.137188	0.077920	-0.166639
15155	126.291667	-0.807219	0.600115	-0.022413	-0.800580	0.596628	0.133420	-0.760166	0.877198	-0.035023	-0.758498	0.863907	0.143762				-0.621322	1.126023	0.139776	-0.594554	1.069276	0.128530	-0.600829	0.700901	-0.189326	-0.576518	0.696015	0.278067	-0.344613	0.602122	0.070350	-0.368670	0.553222	-0.040010				-0.137190	0.077920	-0.166627
15156	126.300000	-0.807226	0.600044	-0.022506	-0.800702	0.596535	0.133344	-0.760223	0.877151	-0.035130	-0.758687	0.863868	0.143627				-0.621584	1.125988	0.139830	-0.594805	1.069233	0.128621	-0.600687	0.700845	-0.189309	-0.576801	0.695964	0.278051	-0.344748	0.602080	0.070458	-0.368664	0.553209	-0.039863				-0.137191	0.077917	-0.166608
15157	126.308333	-0.807331	0.600011	-0.022546	-0.800624	0.596487	0.133228	-0.760250	0.877129	-0.035239	-0.758859	0.863835	0.143511				-0.621736	1.125922	0.139936	-0.594990	1.069174	0.128735	-0.600585	0.700829	-0.189309	-0.577065	0.695925	0.278043	-0.344833	0.602151	0.070627	-0.368650	0.553221	-0.039706				-0.137194	0.077915	-0.166591
15158	126.316667	-0.807360	0.599980	-0.022612	-0.800713	0.596413	0.133144	-0.760298	0.877093	-0.035336	-0.759018	0.863805	0.143403				-0.621848	1.125843	0.140123	-0.595095	1.069094	0.128857	-0.600497	0.700803	-0.189313	-0.577314	0.695885	0.278033	-0.344897	0.602174	0.070775	-0.368643	0.553217	-0.039565				-0.137193	0.077926	-0.166585
15159	126.325000	-0.807340	0.599940	-0.022684	-0.801012	0.596403	0.133157	-0.760333	0.877075	-0.035432	-0.759208	0.863796	0.143329				-0.621873	1.125713	0.140307	-0.595016	1.068933	0.128932	-0.600440	0.700757	-0.189338	-0.577534	0.695858	0.278029	-0.344948	0.602193	0.070897	-0.368635	0.553228	-0.039442				-0.137178	0.077936	-0.166595
15160	126.333333	-0.807392	0.599941	-0.022713	-0.800807	0.596367	0.133030	-0.760337	0.877047	-0.035534	-0.759339	0.863776	0.143234				-0.621825	1.125548	0.140517	-0.595022	1.069056	0.129279	-0.600373	0.700746	-0.189320	-0.577735	0.695839	0.278034	-0.344996	0.602217	0.071019	-0.368627	0.553240	-0.039316				-0.137184	0.077935	-0.166601
15161	126.341667	-0.807400	0.599933	-0.022749	-0.800882	0.596313	0.132969	-0.760348	0.877031	-0.035620	-0.759432	0.863762	0.143115				-0.621701	1.125394	0.140799	-0.594930	1.068368	0.128988	-0.600339	0.700709	-0.189328	-0.577901	0.695809	0.278044	-0.345024	0.602247	0.071142	-0.368616	0.553238	-0.039188				-0.137179	0.077942	-0.166613							0.389061	0.076093	0.022992
15162	126.350000	-0.807400	0.599924	-0.022778	-0.801051	0.596375	0.132975	-0.760353	0.877019	-0.035692	-0.759509	0.863758	0.143024				-0.621523	1.125241	0.141165	-0.594833	1.068741	0.129599	-0.600315	0.700667	-0.189327	-0.578047	0.695787	0.278062	-0.345081	0.602253	0.071247	-0.368606	0.553244	-0.039075				-0.137184	0.077949	-0.166630							0.389109	0.076219	0.023200
15163	126.358333	-0.807335	0.599886	-0.022837	-0.801224	0.596292	0.132969	-0.760347	0.877003	-0.035760	-0.759561	0.863737	0.142926				-0.621232	1.125047	0.141548	-0.594598	1.068280	0.129573	-0.600299	0.700609	-0.189322	-0.578170	0.695763	0.278088	-0.345067	0.602281	0.071404	-0.368600	0.553252	-0.038985				-0.137197	0.077935	-0.166624
15164	126.366667	-0.807407	0.599909	-0.022809	-0.801027	0.596255	0.132886	-0.760328	0.876992	-0.035804	-0.759597	0.863779	0.142872				-0.620874	1.124836	0.141965	-0.594329	1.068360	0.129999	-0.600291	0.700553	-0.189315	-0.578274	0.695731	0.278118	-0.345154	0.602275	0.071448	-0.368593	0.553264	-0.038899				-0.137198	0.077927	-0.166626
15165	126.375000	-0.807445	0.599924	-0.022793	-0.801059	0.596268	0.132890	-0.760295	0.876979	-0.035862	-0.759601	0.863801	0.142809				-0.620476	1.124584	0.142402	-0.594005	1.068130	0.130190	-0.600318	0.700548	-0.189325	-0.578354	0.695707	0.278156	-0.345176	0.602289	0.071548	-0.368588	0.553262	-0.038816				-0.137208	0.077926	-0.166617
15166	126.383333	-0.807339	0.599876	-0.022846	-0.801327	0.596290	0.132951	-0.760264	0.876979	-0.035893	-0.759590	0.863769	0.142747				-0.620068	1.124276	0.142897	-0.593642	1.067875	0.130374	-0.600341	0.700538	-0.189328	-0.578420	0.695692	0.278201	-0.345218	0.602279	0.071618	-0.368584	0.553267	-0.038755				-0.137218	0.077930	-0.166602
15167	126.391667	-0.807373	0.599896	-0.022820	-0.801105	0.596270	0.132889	-0.760219	0.876983	-0.035917	-0.759564	0.863841	0.142736				-0.619607	1.123987	0.143329	-0.593236	1.067631	0.130566	-0.600342	0.700483	-0.189320	-0.578462	0.695675	0.278241	-0.345234	0.602298	0.071707	-0.368583	0.553261	-0.038675				-0.137208	0.077946	-0.166608
15168	126.400000	-0.807408	0.599918	-0.022795	-0.801107	0.596302	0.132912	-0.760161	0.876994	-0.035934	-0.759462	0.863874	0.142698				-0.619122	1.123695	0.143762	-0.592804	1.067374	0.130730	-0.600342	0.700437	-0.189320	-0.578488	0.695666	0.278285	-0.345261	0.602289	0.071763	-0.368584	0.553254	-0.038608				-0.137206	0.077951	-0.166622							0.389527	0.076726	0.024463
15169	126.408333	-0.807435	0.599952	-0.022770	-0.801161	0.596338	0.132922	-0.760090	0.877024	-0.035941	-0.759391	0.863912	0.142697				-0.618643	1.123462	0.144261	-0.592382	1.067109	0.130869	-0.600334	0.700401	-0.189317	-0.578499	0.695676	0.278338	-0.345257	0.602313	0.071846	-0.368578	0.553247	-0.038542				-0.137212	0.077948	-0.166612
15170	126.416667	-0.807318	0.599923	-0.022817	-0.801346	0.596342	0.132984	-0.760026	0.877046	-0.035934	-0.759302	0.863951	0.142703				-0.618159	1.123243	0.144765	-0.591959	1.066905	0.131029	-0.600317	0.700374	-0.189320	-0.578490	0.695684	0.278392	-0.345327	0.602267	0.071883	-0.368574	0.553244	-0.038491				-0.137205	0.077961	-0.166630
15171	126.425000	-0.807340	0.599964	-0.022785	-0.801193	0.596359	0.132981	-0.759955	0.877058	-0.035901	-0.759194	0.863991	0.142723				-0.617667	1.123008	0.145162	-0.591557	1.066671	0.131145	-0.600292	0.700345	-0.189320	-0.578459	0.695691	0.278448	-0.345307	0.602283	0.071956	-0.368563	0.553232	-0.038419				-0.137204	0.077950	-0.166629
15172	126.433333	-0.807280	0.599979	-0.022788	-0.801117	0.596358	0.132964	-0.759873	0.877078	-0.035864	-0.759075	0.864041	0.142753				-0.617200	1.122851	0.145556	-0.591177	1.066476	0.131242	-0.600257	0.700325	-0.189317	-0.578410	0.695701	0.278505	-0.345301	0.602270	0.072013	-0.368542	0.553211	-0.038351				-0.137217	0.077926	-0.166620
15173	126.441667	-0.807282	0.600029	-0.022747	-0.801231	0.596441	0.133048	-0.759758	0.877110	-0.035848	-0.758932	0.864085	0.142780				-0.616729	1.122620	0.145867	-0.590904	1.066155	0.131266	-0.600211	0.700300	-0.189317	-0.578336	0.695705	0.278562	-0.345227	0.602211	0.072035	-0.368516	0.553203	-0.038310				-0.137215	0.077916	-0.166612
15174	126.450000	-0.807208	0.600052	-0.022746	-0.801194	0.596366	0.133053	-0.759651	0.877140	-0.035800	-0.758786	0.864140	0.142823				-0.616270	1.122358	0.146133	-0.590590	1.066116	0.131358	-0.600160	0.700280	-0.189313	-0.578246	0.695706	0.278615	-0.345221	0.602187	0.072065	-0.368483	0.553170	-0.038265				-0.137212	0.077909	-0.166602
15175	126.458333	-0.807171	0.600108	-0.022709	-0.801029	0.596463	0.133062	-0.759545	0.877171	-0.035732	-0.758629	0.864195	0.142870				-0.615908	1.122200	0.146380	-0.590371	1.065968	0.131398	-0.600100	0.700261	-0.189303	-0.578133	0.695708	0.278670	-0.345134	0.602196	0.072092	-0.368445	0.553167	-0.038243				-0.137218	0.077914	-0.166597
15176	126.466667	-0.807130	0.600167	-0.022673	-0.800983	0.596456	0.133071	-0.759419	0.877221	-0.035695	-0.758411	0.864234	0.142898				-0.615558	1.122100	0.146632	-0.590180	1.065837	0.131436	-0.600045	0.700247	-0.189301	-0.578012	0.695709	0.278720	-0.345096	0.602191	0.072103	-0.368403	0.553153	-0.038227				-0.137218	0.077923	-0.166594
15177	126.475000	-0.807068	0.600227	-0.022632	-0.801044	0.596514	0.133133	-0.759283	0.877260	-0.035648	-0.758216	0.864291	0.142944				-0.615227	1.121969	0.146828	-0.589978	1.065728	0.131449	-0.599988	0.700236	-0.189300	-0.577877	0.695712	0.278770	-0.345046	0.602191	0.072112	-0.368356	0.553139	-0.038218				-0.137213	0.077942	-0.166618
15178	126.483333	-0.807004	0.600268	-0.022589	-0.801089	0.596559	0.133197	-0.759171	0.877310	-0.035592	-0.758054	0.864333	0.143003				-0.614944	1.121868	0.146968	-0.589773	1.065646	0.131461	-0.599887	0.700122	-0.189262	-0.577733	0.695720	0.278824	-0.344988	0.602188	0.072104	-0.368314	0.553136	-0.038208				-0.137207	0.077952	-0.166633
15179	126.491667	-0.806956	0.600316	-0.022550	-0.800857	0.596624	0.133190	-0.759057	0.877365	-0.035521	-0.757843	0.864406	0.143056				-0.614706	1.121861	0.147110	-0.589563	1.065585	0.131490	-0.599881	0.700225	-0.189287	-0.577584	0.695718	0.278877	-0.344927	0.602188	0.072093	-0.368269	0.553125	-0.038219				-0.137205	0.077957	-0.166643
15180	126.500000	-0.806908	0.600361	-0.022510	-0.800740	0.596677	0.133225	-0.758949	0.877401	-0.035455	-0.757664	0.864435	0.143115				-0.614513	1.121874	0.147245	-0.589376	1.065525	0.131510	-0.599836	0.700228	-0.189273	-0.577426	0.695716	0.278924	-0.344864	0.602181	0.072078	-0.368229	0.553114	-0.038217				-0.137216	0.077951	-0.166652
15181	126.508333	-0.806872	0.600392	-0.022458	-0.800834	0.596657	0.133305	-0.758818	0.877457	-0.035390	-0.757563	0.864510	0.143226				-0.614300	1.121696	0.147179	-0.589210	1.065460	0.131486	-0.599761	0.700183	-0.189237	-0.577258	0.695704	0.278967	-0.344795	0.602166	0.072050	-0.368199	0.553089	-0.038255				-0.137221	0.077937	-0.166643
15182	126.516667	-0.806825	0.600424	-0.022418	-0.800685	0.596724	0.133295	-0.758693	0.877504	-0.035323	-0.757398	0.864534	0.143288				-0.614207	1.121588	0.147114	-0.589069	1.065382	0.131419	-0.599739	0.700251	-0.189232	-0.577089	0.695687	0.279001	-0.344727	0.602147	0.072009	-0.368167	0.553052	-0.038281				-0.137221	0.077929	-0.166645
15183	126.525000	-0.806799	0.600486	-0.022374	-0.800563	0.596770	0.133336	-0.758560	0.877545	-0.035256	-0.757197	0.864567	0.143347				-0.614216	1.121503	0.147004	-0.588984	1.065291	0.131321	-0.599673	0.700215	-0.189186	-0.576921	0.695667	0.279026	-0.344657	0.602128	0.071967	-0.368147	0.553018	-0.038327				-0.137231	0.077912	-0.166629
15184	126.533333	-0.806751	0.600515	-0.022337	-0.800511	0.596828	0.133372	-0.758425	0.877590	-0.035194	-0.756985	0.864579	0.143387				-0.614342	1.121484	0.146915	-0.588977	1.065203	0.131196	-0.599655	0.700291	-0.189182	-0.576741	0.695639	0.279040	-0.344588	0.602109	0.071909	-0.368121	0.552975	-0.038366				-0.137224	0.077927	-0.166624							0.390096	0.077404	0.026786
15185	126.541667	-0.806708	0.600563	-0.022325	-0.800539	0.596848	0.133404	-0.758278	0.877634	-0.035135	-0.756789	0.864603	0.143444				-0.614542	1.121264	0.146633	-0.589034	1.065125	0.131080	-0.599595	0.700256	-0.189141	-0.576566	0.695606	0.279038	-0.344539	0.602061	0.071820	-0.368100	0.552938	-0.038428				-0.137218	0.077942	-0.166620
15186	126.550000	-0.806673	0.600610	-0.022309	-0.800579	0.596894	0.133453	-0.758119	0.877684	-0.035091	-0.756574	0.864635	0.143486				-0.614787	1.121177	0.146479	-0.589109	1.065076	0.131008	-0.599545	0.700218	-0.189106	-0.576396	0.695591	0.279043	-0.344472	0.602038	0.071755	-0.368080	0.552900	-0.038480				-0.137203	0.077953	-0.166632
15187	126.558333	-0.806642	0.600655	-0.022300	-0.800435	0.596951	0.133447	-0.757931	0.877737	-0.035064	-0.756333	0.864689	0.143516				-0.615004	1.121074	0.146216	-0.589163	1.065039	0.130961	-0.599522	0.700211	-0.189103	-0.576230	0.695595	0.279033	-0.344347	0.602090	0.071754	-0.368069	0.552867	-0.038550				-0.137208	0.077949	-0.166645
15188	126.566667	-0.806618	0.600692	-0.022300	-0.800474	0.596988	0.133478	-0.757727	0.877787	-0.035053	-0.756054	0.864745	0.143537				-0.615199	1.121117	0.146148	-0.589162	1.065033	0.130961	-0.599506	0.700188	-0.189117	-0.576074	0.695622	0.279024	-0.344357	0.601999	0.071635	-0.368064	0.552821	-0.038613				-0.137210	0.077943	-0.166652
15189	126.575000	-0.806599	0.600729	-0.022309	-0.800425	0.597030	0.133487	-0.757513	0.877855	-0.035056	-0.755785	0.864803	0.143555				-0.615279	1.120955	0.145940	-0.589140	1.065002	0.130976	-0.599492	0.700183	-0.189119	-0.575926	0.695670	0.279014	-0.344316	0.601976	0.071578	-0.368063	0.552786	-0.038677				-0.137212	0.077934	-0.166653
15190	126.583333	-0.806583	0.600757	-0.022327	-0.800202	0.597081	0.133446	-0.757270	0.877934	-0.035077	-0.755516	0.864869	0.143582				-0.615364	1.120914	0.145810	-0.589061	1.064463	0.130633	-0.599463	0.700193	-0.189106	-0.575764	0.695744	0.279004	-0.344240	0.601973	0.071512	-0.368067	0.552728	-0.038739				-0.137227	0.077922	-0.166648
15191	126.591667	-0.806574	0.600795	-0.022339	-0.800164	0.597107	0.133443	-0.757008	0.878037	-0.035103	-0.755270	0.865018	0.143650				-0.615416	1.120631	0.145694	-0.588850	1.064414	0.130715	-0.599438	0.700204	-0.189133	-0.575588	0.695830	0.279002	-0.344231	0.601940	0.071416	-0.368082	0.552696	-0.038823				-0.137236	0.077909	-0.166639
15192	126.600000	-0.806551	0.600811	-0.022365	-0.800312	0.597116	0.133476	-0.756717	0.878181	-0.035138	-0.755019	0.865119	0.143690				-0.615463	1.120322	0.145627	-0.588682	1.064197	0.130733	-0.599379	0.700244	-0.189151	-0.575387	0.695916	0.278998	-0.344186	0.601922	0.071334	-0.368095	0.552647	-0.038896				-0.137235	0.077911	-0.166643
15193	126.608333	-0.806535	0.600849	-0.022378	-0.800193	0.597154	0.133431	-0.756437	0.878338	-0.035172	-0.754761	0.865230	0.143736				-0.615453	1.119864	0.145650	-0.588412	1.063874	0.130728	-0.599280	0.700296	-0.189193	-0.575160	0.696005	0.278998	-0.344195	0.601888	0.071249	-0.368100	0.552610	-0.038969				-0.137235	0.077911	-0.166638
15194	126.616667	-0.806510	0.600864	-0.022406	-0.800060	0.597201	0.133373	-0.756161	0.878504	-0.035209	-0.754515	0.865371	0.143768				-0.615395	1.119457	0.145732	-0.588068	1.063513	0.130709	-0.599158	0.700377	-0.189228	-0.574916	0.696098	0.279000	-0.344146	0.601873	0.071173	-0.368102	0.552567	-0.039035				-0.137241	0.077914	-0.166634
15195	126.625000	-0.806467	0.600906	-0.022438	-0.800133	0.597240	0.133364	-0.755873	0.878682	-0.035272	-0.754220	0.865489	0.143716				-0.615182	1.118833	0.145828	-0.587638	1.063149	0.130694	-0.598989	0.700448	-0.189254	-0.574667	0.696188	0.279003	-0.344145	0.601839	0.071114	-0.368103	0.552522	-0.039111				-0.137229	0.077943	-0.166649
15196	126.633333	-0.806492	0.600964	-0.022442	-0.800217	0.597281	0.133359	-0.755583	0.878859	-0.035338	-0.753901	0.865665	0.143652				-0.614936	1.118327	0.145987	-0.587196	1.062787	0.130682	-0.598795	0.700525	-0.189283	-0.574415	0.696273	0.279007	-0.344096	0.601814	0.071075	-0.368106	0.552462	-0.039170				-0.137225	0.077945	-0.166656
15197	126.641667	-0.806478	0.601014	-0.022474	-0.800214	0.597320	0.133327	-0.755290	0.879039	-0.035411	-0.753662	0.865895	0.143632				-0.614704	1.117958	0.146176	-0.586833	1.062471	0.130665	-0.598585	0.700602	-0.189314	-0.574170	0.696356	0.279010	-0.344120	0.601721	0.071020	-0.368112	0.552386	-0.039193				-0.137229	0.077929	-0.166670
15198	126.650000	-0.806559	0.601107	-0.022463	-0.800092	0.597447	0.133297	-0.754969	0.879217	-0.035518	-0.753348	0.866079	0.143538				-0.614432	1.117542	0.146341	-0.586541	1.062188	0.130675	-0.598366	0.700690	-0.189346	-0.573946	0.696440	0.279013	-0.344051	0.601657	0.070977	-0.368111	0.552313	-0.039218				-0.137228	0.077927	-0.166676
15199	126.658333	-0.806469	0.601116	-0.022560	-0.800221	0.597399	0.133255	-0.754637	0.879424	-0.035634	-0.753067	0.866286	0.143453				-0.614211	1.117313	0.146517	-0.586310	1.061999	0.130721	-0.598131	0.700775	-0.189371	-0.573736	0.696522	0.279017	-0.344103	0.601597	0.070949	-0.368111	0.552255	-0.039259				-0.137224	0.077934	-0.166667
15200	126.666667	-0.806471	0.601166	-0.022616	-0.800217	0.597469	0.133190	-0.754315	0.879622	-0.035750	-0.752766	0.866507	0.143377				-0.613992	1.117137	0.146701	-0.586133	1.061823	0.130767	-0.597909	0.700862	-0.189381	-0.573533	0.696610	0.279018	-0.344053	0.601560	0.070933	-0.368107	0.552187	-0.039277				-0.137230	0.077925	-0.166665
15201	126.675000	-0.806466	0.601214	-0.022672	-0.800131	0.597546	0.133122	-0.753951	0.879813	-0.035877	-0.752404	0.866766	0.143318				-0.613797	1.116966	0.146860	-0.586002	1.061675	0.130777	-0.597668	0.700968	-0.189379	-0.573336	0.696701	0.279005	-0.344051	0.601505	0.070911	-0.368099	0.552124	-0.039296				-0.137235	0.077917	-0.166655
15202	126.683333	-0.806457	0.601259	-0.022718	-0.800037	0.597531	0.133011	-0.753782	0.880117	-0.036022	-0.752089	0.866967	0.143253				-0.613644	1.116889	0.147140	-0.585890	1.061533	0.130762	-0.597435	0.701074	-0.189378	-0.573137	0.696806	0.278988	-0.344048	0.601455	0.070886	-0.368090	0.552060	-0.039304				-0.137240	0.077920	-0.166648
15203	126.691667	-0.806447	0.601301	-0.022767	-0.800245	0.597594	0.133030	-0.753453	0.880303	-0.036125	-0.751782	0.867181	0.143230				-0.613439	1.116725	0.147227	-0.585832	1.061312	0.130708	-0.597182	0.701194	-0.189376	-0.572941	0.696916	0.278949	-0.344126	0.601144	0.070847	-0.368065	0.551994	-0.039320				-0.137227	0.077936	-0.166651
15204	126.700000	-0.806431	0.601347	-0.022808	-0.800256	0.597628	0.132986	-0.753127	0.880514	-0.036203	-0.751460	0.867379	0.143220				-0.613253	1.116663	0.147380	-0.585721	1.061310	0.130701	-0.596939	0.701314	-0.189366	-0.572745	0.697034	0.278909	-0.344100	0.601071	0.070818	-0.368048	0.551925	-0.039337				-0.137225	0.077940	-0.166660
15205	126.708333	-0.806405	0.601384	-0.022839	-0.800169	0.597665	0.132924	-0.752841	0.880724	-0.036251	-0.751158	0.867613	0.143215				-0.613050	1.116547	0.147473	-0.585656	1.061173	0.130641	-0.596710	0.701435	-0.189340	-0.572558	0.697150	0.278856	-0.344057	0.601002	0.070819	-0.368023	0.551851	-0.039352				-0.137216	0.077944	-0.166674
15206	126.716667	-0.806374	0.601427	-0.022861	-0.800253	0.597696	0.132904	-0.752569	0.880937	-0.036274	-0.750886	0.867748	0.143194				-0.612866	1.116414	0.147565	-0.585592	1.061029	0.130574	-0.596505	0.701539	-0.189295	-0.572377	0.697268	0.278808	-0.344009	0.600933	0.070823	-0.367992	0.551768	-0.039351				-0.137224	0.077929	-0.166672
15207	126.725000	-0.806468	0.601532	-0.022803	-0.800260	0.597745	0.132883	-0.752275	0.881142	-0.036315	-0.750641	0.867944	0.143207				-0.612684	1.116261	0.147649	-0.585498	1.060864	0.130489	-0.596325	0.701647	-0.189251	-0.572209	0.697362	0.278751	-0.343902	0.600976	0.070831	-0.367967	0.551702	-0.039366				-0.137224	0.077935	-0.166667
15208	126.733333	-0.806366	0.601548	-0.022843	-0.800043	0.597809	0.132801	-0.752025	0.881329	-0.036322	-0.750384	0.868082	0.143198				-0.612474	1.116112	0.147732	-0.585375	1.060722	0.130415	-0.596183	0.701735	-0.189208	-0.572053	0.697438	0.278698	-0.343797	0.601020	0.070841	-0.367940	0.551632	-0.039367				-0.137231	0.077922	-0.166648
15209	126.741667	-0.806230	0.601563	-0.022894	-0.800173	0.597864	0.132820	-0.751727	0.881442	-0.036306	-0.750114	0.868164	0.143150				-0.612201	1.115959	0.147818	-0.585244	1.060553	0.130338	-0.596061	0.701795	-0.189170	-0.571913	0.697485	0.278652	-0.343732	0.600952	0.070845	-0.367908	0.551585	-0.039398				-0.137244	0.077918	-0.166645
15210	126.750000	-0.806282	0.601663	-0.022831	-0.799936	0.597947	0.132759	-0.751410	0.881538	-0.036301	-0.749893	0.868272	0.143129				-0.611897	1.115732	0.147770	-0.585036	1.060418	0.130294	-0.595959	0.701837	-0.189138	-0.571781	0.697507	0.278600	-0.343645	0.600847	0.070832	-0.367876	0.551537	-0.039414				-0.137232	0.077921	-0.166639
15211	126.758333	-0.806172	0.601701	-0.022854	-0.799890	0.598048	0.132760	-0.751349	0.881752	-0.036373	-0.749658	0.868322	0.143076				-0.611606	1.115605	0.147854	-0.584795	1.060303	0.130265	-0.595872	0.701849	-0.189108	-0.571651	0.697503	0.278557	-0.343577	0.600807	0.070835	-0.367844	0.551501	-0.039427				-0.137234	0.077924	-0.166636
15212	126.766667	-0.806059	0.601747	-0.022873	-0.799870	0.598184	0.132799	-0.751143	0.881833	-0.036383	-0.749489	0.868398	0.143061				-0.611333	1.115484	0.147942	-0.584512	1.060206	0.130261	-0.595782	0.701841	-0.189110	-0.571532	0.697478	0.278511	-0.343597	0.600539	0.070821	-0.367806	0.551466	-0.039435				-0.137233	0.077928	-0.166634
15213	126.775000	-0.806010	0.601835	-0.022854	-0.799754	0.598224	0.132750	-0.750946	0.881885	-0.036388	-0.749241	0.868457	0.143006				-0.611022	1.115330	0.147983	-0.584162	1.060113	0.130194	-0.595714	0.701801	-0.189107	-0.571428	0.697433	0.278481	-0.343522	0.600535	0.070817	-0.367763	0.551448	-0.039433				-0.137231	0.077931	-0.166646
15214	126.783333	-0.805953	0.601922	-0.022839	-0.799680	0.598310	0.132742	-0.750594	0.881817	-0.036338	-0.749049	0.868534	0.142966				-0.610701	1.115227	0.148033	-0.583783	1.060033	0.130295	-0.595659	0.701736	-0.189125	-0.571345	0.697373	0.278450	-0.343455	0.600540	0.070820	-0.367720	0.551445	-0.039439				-0.137217	0.077948	-0.166661
15215	126.791667	-0.805886	0.602001	-0.022818	-0.799618	0.598396	0.132730	-0.750392	0.881840	-0.036344	-0.748856	0.868561	0.142912				-0.610365	1.115156	0.148064	-0.583411	1.059942	0.130291	-0.595622	0.701660	-0.189169	-0.571304	0.697298	0.278424	-0.343336	0.600676	0.070829	-0.367669	0.551437	-0.039414				-0.137217	0.077940	-0.166660
15216	126.800000	-0.805790	0.602064	-0.022806	-0.799669	0.598472	0.132759	-0.750355	0.881962	-0.036388	-0.748664	0.868588	0.142869				-0.610035	1.115003	0.148058	-0.583001	1.059791	0.130062	-0.595590	0.701557	-0.189228	-0.571294	0.697215	0.278412	-0.343319	0.600567	0.070845	-0.367608	0.551423	-0.039380				-0.137218	0.077941	-0.166653
15217	126.808333	-0.805723	0.602131	-0.022794	-0.799446	0.598573	0.132701	-0.750097	0.881906	-0.036342	-0.748460	0.868596	0.142830				-0.609790	1.114901	0.148117	-0.582675	1.059650	0.130046	-0.595569	0.701440	-0.189299	-0.571325	0.697108	0.278401	-0.343161	0.600726	0.070882	-0.367549	0.551426	-0.039339				-0.137234	0.077921	-0.166641
15218	126.816667	-0.805651	0.602194	-0.022782	-0.799389	0.598692	0.132666	-0.750010	0.881949	-0.036340	-0.748252	0.868613	0.142810				-0.609457	1.114636	0.147980	-0.582256	1.059616	0.130219	-0.595556	0.701305	-0.189387	-0.571385	0.696990	0.278398	-0.343055	0.600857	0.070924	-0.367494	0.551444	-0.039305				-0.137228	0.077914	-0.166645
15219	126.825000	-0.805588	0.602272	-0.022762	-0.799396	0.598708	0.132638	-0.749791	0.881872	-0.036279	-0.748066	0.868597	0.142799				-0.609166	1.114499	0.147935	-0.581847	1.059488	0.130000	-0.595547	0.701155	-0.189488	-0.571562	0.696813	0.278494	-0.343001	0.600875	0.070981	-0.367417	0.551452	-0.039241				-0.137229	0.077913	-0.166639
15220	126.833333	-0.805497	0.602334	-0.022749	-0.799429	0.598733	0.132666	-0.749590	0.881781	-0.036208	-0.747907	0.868588	0.142804				-0.608884	1.114466	0.147985	-0.581466	1.059411	0.129961	-0.595551	0.700977	-0.189600	-0.571650	0.696666	0.278520	-0.342948	0.600900	0.071051	-0.367333	0.551479	-0.039177				-0.137224	0.077931	-0.166644
15221	126.841667	-0.805417	0.602399	-0.022734	-0.799320	0.598809	0.132609	-0.749478	0.881726	-0.036159	-0.747754	0.868550	0.142802				-0.608625	1.114367	0.147898	-0.581121	1.059337	0.129917	-0.595544	0.700784	-0.189709	-0.571747	0.696495	0.278530	-0.342906	0.600934	0.071129	-0.367251	0.551522	-0.039109				-0.137228	0.077923	-0.166644
15222	126.850000	-0.805413	0.602497	-0.022672	-0.799266	0.598881	0.132592	-0.749379	0.881654	-0.036105	-0.747611	0.868511	0.142802				-0.608353	1.114220	0.147697	-0.580826	1.059278	0.129868	-0.595539	0.700589	-0.189833	-0.571844	0.696345	0.278558	-0.342965	0.600735	0.071199	-0.367163	0.551559	-0.039030				-0.137226	0.077927	-0.166657
15223	126.858333	-0.805255	0.602512	-0.022705	-0.799160	0.598953	0.132569	-0.749293	0.881567	-0.036046	-0.747485	0.868470	0.142801				-0.608145	1.114194	0.147592	-0.580559	1.059248	0.129832	-0.595524	0.700379	-0.189956	-0.571936	0.696205	0.278597	-0.342910	0.600832	0.071296	-0.367068	0.551617	-0.038956				-0.137215	0.077945	-0.166666
15224	126.866667	-0.805179	0.602571	-0.022689	-0.799164	0.598999	0.132563	-0.749212	0.881472	-0.035985	-0.747372	0.868430	0.142802				-0.607972	1.114264	0.147575	-0.580297	1.059264	0.129974	-0.595505	0.700162	-0.190080	-0.572021	0.696068	0.278651	-0.342888	0.600908	0.071364	-0.366973	0.551666	-0.038867				-0.137214	0.077948	-0.166661
15225	126.875000	-0.805106	0.602637	-0.022668	-0.798921	0.599073	0.132499	-0.749135	0.881372	-0.035926	-0.747220	0.868403	0.142787				-0.607713	1.114231	0.147404	-0.580025	1.059255	0.129957	-0.595498	0.699937	-0.190215	-0.572102	0.695945	0.278715	-0.342872	0.600991	0.071429	-0.366886	0.551745	-0.038815				-0.137223	0.077926	-0.166648
15226	126.883333	-0.805093	0.602727	-0.022615	-0.798871	0.599117	0.132484	-0.749063	0.881269	-0.035875	-0.747114	0.868381	0.142783				-0.607413	1.114185	0.147262	-0.579714	1.059204	0.129760	-0.595481	0.699730	-0.190349	-0.572179	0.695812	0.278759	-0.342774	0.601330	0.071491	-0.366806	0.551814	-0.038757				-0.137228	0.077920	-0.166641
15227	126.891667	-0.804899	0.602744	-0.022663	-0.798862	0.599222	0.132497	-0.748992	0.881169	-0.035831	-0.746999	0.868357	0.142769				-0.607165	1.114166	0.147168	-0.579419	1.059194	0.129757	-0.595449	0.699516	-0.190511	-0.572252	0.695690	0.278821	-0.342883	0.601263	0.071570	-0.366728	0.551900	-0.038689				-0.137232	0.077908	-0.166630
15228	126.900000	-0.804834	0.602793	-0.022644	-0.798766	0.599180	0.132430	-0.748944	0.881060	-0.035779	-0.746907	0.868359	0.142762				-0.606924	1.114093	0.147084	-0.579099	1.059155	0.129744	-0.595432	0.699321	-0.190644	-0.572322	0.695564	0.278874	-0.342879	0.601365	0.071606	-0.366662	0.551989	-0.038626				-0.137232	0.077897	-0.166623
15229	126.908333	-0.804838	0.602860	-0.022595	-0.798823	0.599247	0.132453	-0.748850	0.880978	-0.035798	-0.746781	0.868357	0.142735				-0.606625	1.114142	0.147038	-0.578738	1.059093	0.129704	-0.595426	0.699141	-0.190784	-0.572389	0.695454	0.278927	-0.342819	0.601593	0.071647	-0.366604	0.552067	-0.038564				-0.137222	0.077905	-0.166632
15230	126.916667	-0.804844	0.602920	-0.022550	-0.798694	0.599294	0.132410	-0.748774	0.880894	-0.035800	-0.746650	0.868349	0.142698				-0.606275	1.114027	0.146867	-0.578367	1.059047	0.129676	-0.595410	0.698967	-0.190912	-0.572447	0.695346	0.278971	-0.342761	0.601815	0.071676	-0.366553	0.552130	-0.038495				-0.137214	0.077921	-0.166633
15231	126.925000	-0.804661	0.602899	-0.022594	-0.798838	0.599328	0.132447	-0.748722	0.880836	-0.035806	-0.746583	0.868372	0.142700				-0.605932	1.113980	0.146790	-0.577982	1.058994	0.129644	-0.595402	0.698807	-0.191049	-0.572494	0.695249	0.279016	-0.342796	0.601792	0.071710	-0.366515	0.552203	-0.038444				-0.137215	0.077924	-0.166635
15232	126.933333	-0.804621	0.602925	-0.022576	-0.798798	0.599366	0.132434	-0.748659	0.880788	-0.035825	-0.746472	0.868387	0.142683				-0.605596	1.113960	0.146721	-0.577607	1.058959	0.129638	-0.595386	0.698666	-0.191167	-0.572531	0.695164	0.279066	-0.342736	0.601985	0.071736	-0.366484	0.552260	-0.038397				-0.137210	0.077936	-0.166645
15233	126.941667	-0.804646	0.602964	-0.022527	-0.798581	0.599411	0.132378	-0.748604	0.880759	-0.035843	-0.746375	0.868408	0.142669				-0.605252	1.113965	0.146594	-0.577212	1.058955	0.129631	-0.595380	0.698542	-0.191272	-0.572554	0.695095	0.279120	-0.342789	0.601845	0.071790	-0.366469	0.552301	-0.038353				-0.137217	0.077932	-0.166652
15234	126.950000	-0.804566	0.602959	-0.022539	-0.798733	0.599441	0.132425	-0.748547	0.880743	-0.035854	-0.746271	0.868429	0.142654				-0.604896	1.113985	0.146499	-0.576841	1.058973	0.129627	-0.595389	0.698408	-0.191383	-0.572568	0.695039	0.279174	-0.342802	0.601878	0.071820	-0.366457	0.552342	-0.038327				-0.137212	0.077927	-0.166655
15235	126.958333	-0.804549	0.602976	-0.022512	-0.798552	0.599528	0.132407	-0.748481	0.880739	-0.035859	-0.746178	0.868447	0.142646				-0.604563	1.114144	0.146495	-0.576482	1.059029	0.129624	-0.595387	0.698313	-0.191462	-0.572566	0.694999	0.279239	-0.342805	0.601908	0.071846	-0.366455	0.552377	-0.038312				-0.137222	0.077918	-0.166648
15236	126.966667	-0.804533	0.602992	-0.022485	-0.798533	0.599553	0.132409	-0.748408	0.880744	-0.035858	-0.746084	0.868464	0.142636				-0.604232	1.114320	0.146412	-0.576159	1.059098	0.129634	-0.595375	0.698247	-0.191500	-0.572552	0.694972	0.279300	-0.342818	0.601929	0.071867	-0.366463	0.552383	-0.038279				-0.137213	0.077923	-0.166642
15237	126.975000	-0.804577	0.603031	-0.022436	-0.798495	0.599523	0.132386	-0.748327	0.880762	-0.035860	-0.745989	0.868479	0.142632				-0.603866	1.114296	0.146170	-0.575859	1.059176	0.129634	-0.595393	0.698182	-0.191534	-0.572522	0.694946	0.279360	-0.342837	0.601951	0.071872	-0.366478	0.552385	-0.038263				-0.137228	0.077911	-0.166634
15238	126.983333	-0.804512	0.603032	-0.022458	-0.798677	0.599553	0.132438	-0.748248	0.880789	-0.035860	-0.745893	0.868496	0.142622				-0.603563	1.114487	0.146123	-0.575561	1.059255	0.129608	-0.595425	0.698116	-0.191568	-0.572478	0.694925	0.279417	-0.342865	0.601972	0.071867	-0.366500	0.552398	-0.038259				-0.137219	0.077932	-0.166633
15239	126.991667	-0.804513	0.603053	-0.022448	-0.798573	0.599609	0.132427	-0.748161	0.880823	-0.035865	-0.745803	0.868518	0.142616				-0.603176	1.114534	0.145878	-0.575267	1.059336	0.129648	-0.595443	0.698081	-0.191558	-0.572424	0.694901	0.279469	-0.342893	0.601994	0.071854	-0.366537	0.552386	-0.038255				-0.137219	0.077936	-0.166633
15240	127.000000	-0.804505	0.603078	-0.022448	-0.798471	0.599667	0.132408	-0.748082	0.880864	-0.035870	-0.745724	0.868551	0.142613				-0.602882	1.114683	0.145706	-0.574967	1.059423	0.129688	-0.595480	0.698055	-0.191532	-0.572368	0.694876	0.279512	-0.342929	0.602020	0.071836	-0.366572	0.552387	-0.038260				-0.137223	0.077935	-0.166639
15241	127.008333	-0.804506	0.603109	-0.022455	-0.798601	0.599700	0.132384	-0.748009	0.880914	-0.035879	-0.745645	0.868589	0.142602				-0.602589	1.114887	0.145611	-0.574692	1.059536	0.129659	-0.595526	0.698023	-0.191505	-0.572315	0.694848	0.279551	-0.342956	0.602039	0.071812	-0.366613	0.552361	-0.038253				-0.137214	0.077935	-0.166644
15242	127.016667	-0.804511	0.603139	-0.022460	-0.798645	0.599703	0.132402	-0.747939	0.880967	-0.035889	-0.745562	0.868634	0.142584				-0.602221	1.115026	0.145439	-0.574402	1.059644	0.129617	-0.595573	0.698002	-0.191464	-0.572272	0.694816	0.279587	-0.343043	0.602039	0.071797	-0.366659	0.552356	-0.038268				-0.137217	0.077942	-0.166644
15243	127.025000	-0.804501	0.603185	-0.022473	-0.798635	0.599766	0.132366	-0.747861	0.881028	-0.035907	-0.745488	0.868686	0.142573				-0.601897	1.115160	0.145261	-0.574119	1.059761	0.129592	-0.595643	0.697965	-0.191422	-0.572253	0.694793	0.279609	-0.343014	0.602062	0.071777	-0.366700	0.552340	-0.038273				-0.137220	0.077929	-0.166633
15244	127.033333	-0.804498	0.603232	-0.022481	-0.798475	0.599870	0.132297	-0.747792	0.881064	-0.035930	-0.745368	0.868729	0.142526				-0.601615	1.115424	0.145224	-0.573814	1.059871	0.129561	-0.595713	0.697941	-0.191382	-0.572256	0.694772	0.279628	-0.343045	0.602071	0.071770	-0.366740	0.552320	-0.038261				-0.137233	0.077911	-0.166629
15245	127.041667	-0.804480	0.603275	-0.022492	-0.798542	0.599913	0.132291	-0.747722	0.881103	-0.035948	-0.745262	0.868808	0.142503				-0.601260	1.115493	0.144944	-0.573538	1.059976	0.129511	-0.595801	0.697908	-0.191338	-0.572286	0.694750	0.279629	-0.343128	0.602062	0.071777	-0.366779	0.552326	-0.038270				-0.137234	0.077909	-0.166619
15246	127.050000	-0.804459	0.603327	-0.022496	-0.798592	0.599959	0.132279	-0.747653	0.881134	-0.035971	-0.745120	0.868851	0.142450				-0.600966	1.115635	0.144801	-0.573266	1.060079	0.129447	-0.595892	0.697879	-0.191300	-0.572336	0.694731	0.279628	-0.343155	0.602063	0.071788	-0.366814	0.552318	-0.038258				-0.137227	0.077923	-0.166619
15247	127.058333	-0.804431	0.603377	-0.022501	-0.798565	0.600032	0.132258	-0.747590	0.881168	-0.035976	-0.745138	0.868985	0.142480				-0.600679	1.115821	0.144717	-0.573019	1.060164	0.129370	-0.595995	0.697844	-0.191266	-0.572407	0.694710	0.279603	-0.343193	0.602071	0.071807	-0.366856	0.552319	-0.038254				-0.137230	0.077928	-0.166614
15248	127.066667	-0.804408	0.603443	-0.022491	-0.798534	0.600113	0.132236	-0.747519	0.881188	-0.035980	-0.745083	0.869055	0.142442				-0.600355	1.115910	0.144503	-0.572783	1.060236	0.129274	-0.596116	0.697812	-0.191222	-0.572493	0.694679	0.279569	-0.343187	0.602094	0.071818	-0.366894	0.552312	-0.038240				-0.137223	0.077947	-0.166622
15249	127.075000	-0.804333	0.603491	-0.022515	-0.798492	0.600202	0.132216	-0.747465	0.881213	-0.035978	-0.745016	0.869125	0.142416				-0.600096	1.116041	0.144421	-0.572604	1.060241	0.129159	-0.596221	0.697776	-0.191196	-0.572606	0.694644	0.279537	-0.343311	0.602060	0.071814	-0.366930	0.552293	-0.038223				-0.137220	0.077941	-0.166627
15250	127.083333	-0.804329	0.603578	-0.022495	-0.798277	0.600332	0.132159	-0.747415	0.881235	-0.035977	-0.745001	0.869205	0.142388				-0.599774	1.116070	0.144281	-0.572335	1.060342	0.129078	-0.596332	0.697742	-0.191187	-0.572736	0.694594	0.279505	-0.343383	0.602079	0.071832	-0.366961	0.552273	-0.038205				-0.137216	0.077943	-0.166643
15251	127.091667	-0.804273	0.603660	-0.022499	-0.798184	0.600424	0.132124	-0.747378	0.881256	-0.035982	-0.744963	0.869270	0.142365				-0.599482	1.116187	0.144226	-0.572101	1.060367	0.128980	-0.596447	0.697696	-0.191176	-0.572900	0.694524	0.279464	-0.343434	0.602206	0.071837	-0.366998	0.552276	-0.038197				-0.137220	0.077936	-0.166646
15252	127.100000	-0.804215	0.603742	-0.022507	-0.798100	0.600573	0.132116	-0.747352	0.881283	-0.035991	-0.744914	0.869316	0.142316				-0.599136	1.116200	0.144101	-0.571841	1.060404	0.128902	-0.596565	0.697662	-0.191152	-0.573092	0.694438	0.279439	-0.343504	0.602339	0.071851	-0.367028	0.552272	-0.038163				-0.137234	0.077928	-0.166648
15253	127.108333	-0.804154	0.603834	-0.022518	-0.798118	0.600690	0.132124	-0.747323	0.881310	-0.036013	-0.744840	0.869344	0.142252				-0.598767	1.116217	0.144089	-0.571555	1.060404	0.128817	-0.596705	0.697620	-0.191140	-0.573338	0.694325	0.279416	-0.343746	0.602166	0.071875	-0.367067	0.552298	-0.038147				-0.137232	0.077919	-0.166633
15254	127.116667	-0.804079	0.603940	-0.022528	-0.797816	0.600907	0.132074	-0.747281	0.881327	-0.036043	-0.744771	0.869362	0.142167				-0.598375	1.116232	0.144117	-0.571223	1.060418	0.128768	-0.596865	0.697575	-0.191133	-0.573627	0.694189	0.279392	-0.343915	0.602247	0.071911	-0.367108	0.552309	-0.038092				-0.137222	0.077930	-0.166635
15255	127.125000	-0.804055	0.604110	-0.022494	-0.797824	0.601130	0.132107	-0.747201	0.881325	-0.036103	-0.744622	0.869353	0.142025				-0.597965	1.116260	0.144181	-0.570909	1.060422	0.128690	-0.597042	0.697536	-0.191112	-0.573967	0.694020	0.279368	-0.344026	0.602588	0.071972	-0.367167	0.552348	-0.038040				-0.137217	0.077938	-0.166632
15256	127.133333	-0.803803	0.604197	-0.022569	-0.797599	0.601399	0.132122	-0.747092	0.881317	-0.036180	-0.744499	0.869348	0.141913				-0.597544	1.116282	0.144246	-0.570601	1.060409	0.128588	-0.597255	0.697496	-0.191085	-0.574353	0.693813	0.279347	-0.344414	0.602473	0.072009	-0.367242	0.552415	-0.037981				-0.137217	0.077940	-0.166633
15257	127.141667	-0.803630	0.604365	-0.022575	-0.797414	0.601647	0.132138	-0.746953	0.881315	-0.036267	-0.744328	0.869337	0.141795				-0.597155	1.116247	0.144304	-0.570342	1.060385	0.128475	-0.597494	0.697466	-0.191085	-0.574788	0.693545	0.279337	-0.344573	0.602846	0.072055	-0.367338	0.552493	-0.037922				-0.137222	0.077938	-0.166627
15258	127.150000	-0.803477	0.604575	-0.022536	-0.797218	0.601900	0.132152	-0.746789	0.881363	-0.036365	-0.744157	0.869371	0.141733				-0.596810	1.116200	0.144359	-0.570130	1.060348	0.128353	-0.597734	0.697440	-0.191095	-0.575227	0.693259	0.279338	-0.344847	0.602997	0.072057	-0.367454	0.552600	-0.037888				-0.137218	0.077938	-0.166633
15259	127.158333	-0.803314	0.604755	-0.022515	-0.797006	0.602133	0.132152	-0.746632	0.881461	-0.036459	-0.743963	0.869432	0.141688				-0.596503	1.116195	0.144427	-0.569945	1.060298	0.128246	-0.597961	0.697452	-0.191131	-0.575674	0.692989	0.279347	-0.345158	0.603193	0.072074	-0.367573	0.552716	-0.037830				-0.137214	0.077926	-0.166651
15260	127.166667	-0.803152	0.604942	-0.022481	-0.796696	0.602367	0.132115	-0.746495	0.881586	-0.036508	-0.743695	0.869494	0.141614				-0.596241	1.116116	0.144511	-0.569737	1.060234	0.128166	-0.598166	0.697497	-0.191179	-0.576106	0.692743	0.279366	-0.345502	0.603368	0.072073	-0.367690	0.552869	-0.037790				-0.137221	0.077895	-0.166647
15261	127.175000	-0.802993	0.605105	-0.022441	-0.796509	0.602544	0.132107	-0.746315	0.881774	-0.036573	-0.743501	0.869641	0.141614				-0.595976	1.116074	0.144660	-0.569508	1.060156	0.128095	-0.598334	0.697600	-0.191255	-0.576497	0.692572	0.279382	-0.345754	0.603523	0.072077	-0.367816	0.553028	-0.037764				-0.137229	0.077896	-0.166650
15262	127.183333	-0.802855	0.605259	-0.022397	-0.796334	0.602730	0.132073	-0.746162	0.881959	-0.036598	-0.743232	0.869794	0.141570				-0.595696	1.115969	0.144757	-0.569252	1.060076	0.128044	-0.598461	0.697750	-0.191331	-0.576828	0.692487	0.279396	-0.346032	0.603895	0.072063	-0.367929	0.553176	-0.037724				-0.137223	0.077894	-0.166652
15263	127.191667	-0.802726	0.605401	-0.022361	-0.796187	0.602869	0.132040	-0.745987	0.882133	-0.036625	-0.743014	0.869947	0.141530				-0.595442	1.115834	0.144856	-0.568990	1.060006	0.128027	-0.598525	0.697956	-0.191395	-0.577062	0.692505	0.279380	-0.346204	0.604025	0.072079	-0.368042	0.553331	-0.037690				-0.137219	0.077900	-0.166649
15264	127.200000	-0.802533	0.605477	-0.022366	-0.796084	0.602996	0.131997	-0.745816	0.882284	-0.036651	-0.742800	0.870104	0.141498				-0.595165	1.115675	0.144952	-0.568726	1.059926	0.128021	-0.598549	0.698163	-0.191491	-0.577212	0.692593	0.279352	-0.346363	0.604218	0.072123	-0.368133	0.553456	-0.037647				-0.137204	0.077924	-0.166646
15265	127.208333	-0.802451	0.605560	-0.022352	-0.795978	0.603099	0.131941	-0.745658	0.882413	-0.036678	-0.742634	0.870222	0.141455				-0.594941	1.115557	0.145056	-0.568477	1.059842	0.128009	-0.598506	0.698395	-0.191583	-0.577255	0.692742	0.279313	-0.346422	0.604300	0.072123	-0.368215	0.553579	-0.037647				-0.137209	0.077926	-0.166644
15266	127.216667	-0.802392	0.605626	-0.022348	-0.795912	0.603182	0.131883	-0.745490	0.882517	-0.036719	-0.742450	0.870310	0.141398				-0.594722	1.115355	0.145107	-0.568237	1.059736	0.127982	-0.598399	0.698613	-0.191690	-0.577205	0.692916	0.279262	-0.346417	0.604336	0.072101	-0.368276	0.553666	-0.037646				-0.137211	0.077920	-0.166649
15267	127.225000	-0.802342	0.605672	-0.022371	-0.795866	0.603249	0.131810	-0.745322	0.882588	-0.036778	-0.742277	0.870369	0.141332				-0.594564	1.115193	0.145145	-0.568042	1.059613	0.127946	-0.598238	0.698785	-0.191822	-0.577037	0.693098	0.279198	-0.346333	0.604314	0.072050	-0.368305	0.553732	-0.037687				-0.137199	0.077938	-0.166670
15268	127.233333	-0.802300	0.605697	-0.022409	-0.795825	0.603307	0.131733	-0.745138	0.882645	-0.036852	-0.742107	0.870414	0.141249				-0.594449	1.115023	0.145167	-0.567888	1.059469	0.127901	-0.598039	0.698912	-0.191958	-0.576786	0.693277	0.279135	-0.346175	0.604186	0.071949	-0.368299	0.553747	-0.037738				-0.137203	0.077933	-0.166671
15269	127.241667	-0.802265	0.605720	-0.022470	-0.795787	0.603322	0.131646	-0.744866	0.882634	-0.036948	-0.741929	0.870452	0.141167				-0.594392	1.114801	0.145147	-0.567771	1.059314	0.127840	-0.597778	0.698986	-0.192116	-0.576438	0.693429	0.279063	-0.346013	0.604116	0.071868	-0.368254	0.553715	-0.037827				-0.137211	0.077902	-0.166671
15270	127.250000	-0.802241	0.605730	-0.022542	-0.795734	0.603372	0.131544	-0.744760	0.882693	-0.037034	-0.741751	0.870485	0.141073				-0.594344	1.114602	0.145107	-0.567673	1.059153	0.127774	-0.597490	0.699021	-0.192253	-0.576031	0.693554	0.278995	-0.345718	0.604115	0.071840	-0.368180	0.553643	-0.037925				-0.137216	0.077894	-0.166671
15271	127.258333	-0.802220	0.605735	-0.022619	-0.795754	0.603396	0.131475	-0.744576	0.882699	-0.037131	-0.741577	0.870504	0.140981				-0.594318	1.114432	0.145059	-0.567593	1.058976	0.127686	-0.597182	0.698990	-0.192372	-0.575571	0.693639	0.278923	-0.345557	0.603663	0.071689	-0.368069	0.553503	-0.038032				-0.137220	0.077890	-0.166661
15272	127.266667	-0.802202	0.605733	-0.022697	-0.795727	0.603386	0.131393	-0.744380	0.882687	-0.037248	-0.741434	0.870528	0.140889				-0.594279	1.114251	0.144972	-0.567508	1.058781	0.127585	-0.596861	0.698904	-0.192482	-0.575097	0.693707	0.278866	-0.345276	0.603501	0.071580	-0.367946	0.553340	-0.038165				-0.137204	0.077904	-0.166655
15273	127.275000	-0.802202	0.605732	-0.022778	-0.795739	0.603372	0.131326	-0.744170	0.882666	-0.037359	-0.741300	0.870556	0.140808				-0.594260	1.113965	0.144851	-0.567407	1.058582	0.127482	-0.596557	0.698778	-0.192559	-0.574621	0.693733	0.278809	-0.345025	0.603280	0.071470	-0.367801	0.553131	-0.038290				-0.137207	0.077901	-0.166650
15274	127.283333	-0.802209	0.605722	-0.022852	-0.795785	0.603382	0.131281	-0.743969	0.882643	-0.037457	-0.741143	0.870573	0.140719				-0.594198	1.113713	0.144744	-0.567293	1.058388	0.127374	-0.596251	0.698651	-0.192617	-0.574139	0.693719	0.278747	-0.344738	0.602930	0.071352	-0.367649	0.552929	-0.038443				-0.137203	0.077919	-0.166648
15275	127.291667	-0.802213	0.605703	-0.022924	-0.795747	0.603357	0.131212	-0.743768	0.882615	-0.037546	-0.740931	0.870558	0.140609				-0.594158	1.113529	0.144620	-0.567158	1.058212	0.127133	-0.595989	0.698469	-0.192672	-0.573694	0.693676	0.278702	-0.344515	0.602641	0.071269	-0.367487	0.552690	-0.038559				-0.137208	0.077905	-0.166659
15276	127.300000	-0.802221	0.605682	-0.022980	-0.795751	0.603355	0.131181	-0.743568	0.882578	-0.037624	-0.740751	0.870563	0.140538				-0.594097	1.113328	0.144504	-0.567012	1.058017	0.127007	-0.595748	0.698277	-0.192716	-0.573281	0.693616	0.278654	-0.344288	0.602308	0.071193	-0.367342	0.552476	-0.038707				-0.137203	0.077907	-0.166679
15277	127.308333	-0.802267	0.605676	-0.022994	-0.795688	0.603373	0.131144	-0.743350	0.882541	-0.037701	-0.740531	0.870575	0.140460				-0.594042	1.113146	0.144349	-0.566871	1.057889	0.126924	-0.595532	0.698098	-0.192728	-0.572898	0.693540	0.278611	-0.344008	0.601975	0.071155	-0.367209	0.552246	-0.038836				-0.137216	0.077882	-0.166676
15278	127.316667	-0.802230	0.605649	-0.023047	-0.795770	0.603387	0.131163	-0.743146	0.882523	-0.037752	-0.740350	0.870593	0.140430				-0.593857	1.113051	0.144167	-0.566710	1.057762	0.126830	-0.595333	0.697928	-0.192723	-0.572545	0.693459	0.278557	-0.343754	0.601565	0.071125	-0.367101	0.552044	-0.038973				-0.137214	0.077877	-0.166686
15279	127.325000	-0.802223	0.605653	-0.023050	-0.795719	0.603398	0.131152	-0.742930	0.882538	-0.037790	-0.740082	0.870607	0.140360				-0.593741	1.112950	0.144008	-0.566537	1.057663	0.126726	-0.595157	0.697786	-0.192702	-0.572234	0.693395	0.278500	-0.343465	0.601243	0.071168	-0.367000	0.551872	-0.039074				-0.137220	0.077868	-0.166679
15280	127.333333	-0.802202	0.605670	-0.023045	-0.795660	0.603412	0.131154	-0.742715	0.882585	-0.037799	-0.739796	0.870665	0.140313				-0.593619	1.112889	0.143843	-0.566356	1.057593	0.126624	-0.594994	0.697672	-0.192666	-0.571949	0.693354	0.278453	-0.343344	0.600839	0.071134	-0.366921	0.551735	-0.039162				-0.137214	0.077888	-0.166692
15281	127.341667	-0.802170	0.605705	-0.023020	-0.795609	0.603453	0.131173	-0.742490	0.882635	-0.037796	-0.739572	0.870765	0.140341				-0.593536	1.112868	0.143672	-0.566178	1.057559	0.126513	-0.594837	0.697593	-0.192617	-0.571702	0.693345	0.278393	-0.343125	0.600544	0.071166	-0.366853	0.551619	-0.039204				-0.137213	0.077889	-0.166680
15282	127.350000	-0.802126	0.605751	-0.022989	-0.795545	0.603505	0.131192	-0.742245	0.882711	-0.037776	-0.739327	0.870869	0.140373				-0.593404	1.112882	0.143463	-0.565964	1.057568	0.126432	-0.594709	0.697538	-0.192548	-0.571474	0.693353	0.278338	-0.343002	0.600032	0.071194	-0.366802	0.551515	-0.039250				-0.137208	0.077900	-0.166680
15283	127.358333	-0.802102	0.605833	-0.022929	-0.795421	0.603583	0.131221	-0.742010	0.882798	-0.037726	-0.739005	0.870950	0.140392				-0.593122	1.112941	0.143265	-0.565745	1.057605	0.126345	-0.594604	0.697527	-0.192495	-0.571264	0.693381	0.278289	-0.342820	0.599758	0.071218	-0.366767	0.551435	-0.039269				-0.137202	0.077911	-0.166690
15284	127.366667	-0.802070	0.605922	-0.022861	-0.795345	0.603658	0.131240	-0.741769	0.882897	-0.037666	-0.738682	0.871051	0.140436				-0.592917	1.112938	0.143065	-0.565497	1.057665	0.126251	-0.594537	0.697535	-0.192431	-0.571070	0.693418	0.278245	-0.342543	0.599724	0.071222	-0.366742	0.551375	-0.039295				-0.137205	0.077901	-0.166689
15285	127.375000	-0.801966	0.605979	-0.022823	-0.795193	0.603751	0.131242	-0.741528	0.882996	-0.037586	-0.738355	0.871159	0.140497				-0.592541	1.113118	0.142859	-0.565214	1.057735	0.126153	-0.594512	0.697563	-0.192370	-0.570884	0.693458	0.278214	-0.342418	0.599550	0.071246	-0.366733	0.551355	-0.039352				-0.137208	0.077898	-0.166704
15286	127.383333	-0.801863	0.606047	-0.022784	-0.795187	0.603836	0.131275	-0.741287	0.883093	-0.037489	-0.737996	0.871255	0.140547				-0.592246	1.113240	0.142710	-0.564915	1.057819	0.126067	-0.594510	0.697613	-0.192330	-0.570713	0.693500	0.278196	-0.342170	0.599267	0.071347	-0.366730	0.551322	-0.039393				-0.137210	0.077886	-0.166703
15287	127.391667	-0.801783	0.606154	-0.022716	-0.795001	0.603946	0.131265	-0.741016	0.883185	-0.037386	-0.737544	0.871349	0.140577				-0.591867	1.113416	0.142497	-0.564567	1.057918	0.125973	-0.594548	0.697643	-0.192263	-0.570533	0.693531	0.278196	-0.342104	0.599104	0.071344	-0.366724	0.551281	-0.039428				-0.137212	0.077879	-0.166714
15288	127.400000	-0.801757	0.606299	-0.022599	-0.794818	0.604075	0.131277	-0.740744	0.883292	-0.037263	-0.737174	0.871457	0.140673				-0.591337	1.113607	0.142298	-0.564216	1.057999	0.125861	-0.594582	0.697685	-0.192222	-0.570347	0.693567	0.278207	-0.342005	0.598969	0.071366	-0.366720	0.551278	-0.039483				-0.137208	0.077875	-0.166717
15289	127.408333	-0.801563	0.606369	-0.022564	-0.794895	0.604175	0.131364	-0.740482	0.883393	-0.037114	-0.736840	0.871576	0.140810				-0.591026	1.113685	0.142152	-0.563829	1.058094	0.125761	-0.594612	0.697733	-0.192184	-0.570140	0.693596	0.278231	-0.341916	0.598650	0.071417	-0.366700	0.551242	-0.039528				-0.137217	0.077875	-0.166705
15290	127.416667	-0.801431	0.606468	-0.022483	-0.794775	0.604296	0.131407	-0.740209	0.883486	-0.036961	-0.736400	0.871651	0.140895				-0.590420	1.113884	0.141952	-0.563419	1.058149	0.125651	-0.594631	0.697772	-0.192145	-0.569917	0.693619	0.278274	-0.341878	0.598401	0.071386	-0.366679	0.551219	-0.039575				-0.137207	0.077891	-0.166700
15291	127.425000	-0.801460	0.606645	-0.022313	-0.794483	0.604455	0.131430	-0.739919	0.883583	-0.036798	-0.736002	0.871734	0.141011				-0.590080	1.113908	0.141832	-0.562969	1.058159	0.125541	-0.594622	0.697819	-0.192101	-0.569668	0.693632	0.278332	-0.341621	0.598468	0.071464	-0.366636	0.551182	-0.039583				-0.137211	0.077895	-0.166697
15292	127.433333	-0.801363	0.606763	-0.022203	-0.794288	0.604564	0.131492	-0.739620	0.883675	-0.036616	-0.735534	0.871806	0.141102				-0.589551	1.113911	0.141616	-0.562523	1.058172	0.125442	-0.594599	0.697842	-0.192069	-0.569396	0.693632	0.278390	-0.341455	0.598260	0.071515	-0.366588	0.551154	-0.039611				-0.137208	0.077907	-0.166703
15293	127.441667	-0.801140	0.606824	-0.022160	-0.794325	0.604632	0.131597	-0.739303	0.883764	-0.036418	-0.735106	0.871878	0.141219				-0.589044	1.113883	0.141438	-0.562032	1.058122	0.125331	-0.594548	0.697838	-0.192034	-0.569090	0.693619	0.278463	-0.341275	0.597974	0.071544	-0.366517	0.551079	-0.039661				-0.137209	0.077899	-0.166707
15294	127.450000	-0.801041	0.606951	-0.022050	-0.794183	0.604737	0.131668	-0.738956	0.883826	-0.036245	-0.734603	0.871943	0.141306				-0.588506	1.113828	0.141296	-0.561527	1.058077	0.125242	-0.594471	0.697800	-0.192008	-0.568772	0.693584	0.278538	-0.341171	0.597413	0.071539	-0.366441	0.551006	-0.039698				-0.137211	0.077894	-0.166717
15295	127.458333	-0.800933	0.607051	-0.021948	-0.794067	0.604830	0.131756	-0.738588	0.883894	-0.036061	-0.734110	0.871989	0.141415				-0.587980	1.113734	0.141150	-0.560983	1.057945	0.125113	-0.594372	0.697757	-0.191960	-0.568424	0.693515	0.278597	-0.340976	0.597146	0.071600	-0.366345	0.550912	-0.039733				-0.137217	0.077875	-0.166723
15296	127.466667	-0.800830	0.607164	-0.021840	-0.793959	0.604922	0.131848	-0.738214	0.883944	-0.035887	-0.733653	0.872060	0.141567				-0.587440	1.113614	0.140998	-0.560421	1.057845	0.125173	-0.594238	0.697697	-0.191924	-0.568063	0.693433	0.278652	-0.340623	0.597008	0.071760	-0.366254	0.550808	-0.039767				-0.137216	0.077884	-0.166731
15297	127.475000	-0.800715	0.607268	-0.021749	-0.793747	0.605046	0.131896	-0.737800	0.883986	-0.035713	-0.733131	0.872085	0.141703				-0.586880	1.113457	0.140867	-0.559837	1.057662	0.124871	-0.594117	0.697597	-0.191880	-0.567694	0.693324	0.278693	-0.340512	0.596529	0.071665	-0.366149	0.550709	-0.039810				-0.137210	0.077884	-0.166722
15298	127.483333	-0.800611	0.607376	-0.021659	-0.793676	0.605106	0.132006	-0.737370	0.884031	-0.035551	-0.732549	0.872100	0.141813				-0.586361	1.113296	0.140778	-0.559267	1.057475	0.124735	-0.593977	0.697484	-0.191831	-0.567318	0.693212	0.278737	-0.340268	0.596297	0.071739	-0.366046	0.550604	-0.039836				-0.137207	0.077887	-0.166716
15299	127.491667	-0.800513	0.607510	-0.021554	-0.793475	0.605227	0.132040	-0.736917	0.884063	-0.035396	-0.731979	0.872132	0.141959				-0.585796	1.113034	0.140621	-0.558684	1.057292	0.124622	-0.593811	0.697369	-0.191768	-0.566965	0.693117	0.278772	-0.340036	0.596002	0.071789	-0.365939	0.550495	-0.039861				-0.137206	0.077893	-0.166712
15300	127.500000	-0.800375	0.607614	-0.021465	-0.793446	0.605337	0.132118	-0.736463	0.884108	-0.035240	-0.731381	0.872150	0.142095				-0.585232	1.112784	0.140484	-0.558072	1.057056	0.124481	-0.593647	0.697223	-0.191731	-0.566609	0.693022	0.278803	-0.339810	0.595725	0.071844	-0.365822	0.550376	-0.039880				-0.137214	0.077891	-0.166708
15301	127.508333	-0.800265	0.607732	-0.021376	-0.793304	0.605452	0.132163	-0.735958	0.884153	-0.035093	-0.730693	0.872212	0.142199				-0.584710	1.112533	0.140396	-0.557441	1.056851	0.124347	-0.593475	0.697082	-0.191701	-0.566262	0.692937	0.278824	-0.339600	0.595490	0.071915	-0.365702	0.550269	-0.039892				-0.137205	0.077901	-0.166721
15302	127.516667	-0.800141	0.607865	-0.021290	-0.793122	0.605549	0.132191	-0.735464	0.884218	-0.034954	-0.730081	0.872308	0.142358				-0.584180	1.112159	0.140311	-0.556800	1.056602	0.124187	-0.593307	0.696953	-0.191676	-0.565905	0.692879	0.278840	-0.339391	0.595252	0.071989	-0.365588	0.550162	-0.039897				-0.137200	0.077907	-0.166736
15303	127.525000	-0.800004	0.608018	-0.021195	-0.792871	0.605720	0.132219	-0.734937	0.884289	-0.034843	-0.729444	0.872383	0.142484				-0.583590	1.111799	0.140177	-0.556155	1.056341	0.124029	-0.593098	0.696878	-0.191629	-0.565558	0.692856	0.278846	-0.339173	0.594995	0.072058	-0.365479	0.550048	-0.039898				-0.137211	0.077891	-0.166735
15304	127.533333	-0.799852	0.608192	-0.021089	-0.792812	0.605895	0.132296	-0.734416	0.884404	-0.034725	-0.728793	0.872501	0.142608				-0.583041	1.111518	0.140147	-0.555511	1.056105	0.123888	-0.592907	0.696801	-0.191608	-0.565202	0.692860	0.278852	-0.338952	0.594728	0.072145	-0.365374	0.549944	-0.039903				-0.137210	0.077875	-0.166745
15305	127.541667	-0.799710	0.608430	-0.020956	-0.792524	0.606100	0.132324	-0.733877	0.884525	-0.034617	-0.728056	0.872634	0.142669				-0.582426	1.111194	0.140039	-0.554864	1.055896	0.123775	-0.592696	0.696760	-0.191586	-0.564832	0.692894	0.278855	-0.338746	0.594446	0.072257	-0.365283	0.549846	-0.039915				-0.137223	0.077863	-0.166747
15306	127.550000	-0.799547	0.608653	-0.020836	-0.792318	0.606332	0.132365	-0.733313	0.884673	-0.034542	-0.727404	0.872849	0.142795				-0.581916	1.110968	0.140056	-0.554201	1.055723	0.123680	-0.592484	0.696748	-0.191571	-0.564456	0.692965	0.278849	-0.338541	0.594159	0.072359	-0.365182	0.549759	-0.039915				-0.137222	0.077864	-0.166742
15307	127.558333	-0.799223	0.608828	-0.020794	-0.792086	0.606571	0.132403	-0.732741	0.884832	-0.034473	-0.726730	0.873037	0.142866				-0.581330	1.110710	0.139991	-0.553563	1.055559	0.123585	-0.592255	0.696774	-0.191549	-0.564066	0.693078	0.278846	-0.338341	0.593863	0.072446	-0.365091	0.549673	-0.039916				-0.137230	0.077870	-0.166745
15308	127.566667	-0.799032	0.609109	-0.020674	-0.791777	0.606860	0.132449	-0.732161	0.885022	-0.034403	-0.725976	0.873242	0.142887				-0.580775	1.110550	0.139991	-0.552914	1.055462	0.123526	-0.592022	0.696824	-0.191535	-0.563674	0.693211	0.278849	-0.338131	0.593544	0.072535	-0.365005	0.549604	-0.039925				-0.137225	0.077872	-0.166745
15309	127.575000	-0.798831	0.609383	-0.020574	-0.791477	0.607137	0.132462	-0.731586	0.885212	-0.034347	-0.725331	0.873480	0.142954				-0.580114	1.110432	0.139939	-0.552297	1.055376	0.123486	-0.591768	0.696906	-0.191512	-0.563273	0.693370	0.278858	-0.337781	0.593028	0.072560	-0.364898	0.549523	-0.039936				-0.137229	0.077871	-0.166737
15310	127.583333	-0.798622	0.609665	-0.020475	-0.791058	0.607470	0.132481	-0.730996	0.885420	-0.034309	-0.724687	0.873709	0.143010				-0.579651	1.110346	0.139992	-0.551671	1.055303	0.123447	-0.591505	0.696993	-0.191505	-0.562848	0.693538	0.278870	-0.337496	0.592740	0.072625	-0.364800	0.549437	-0.039941				-0.137220	0.077883	-0.166740
15311	127.591667	-0.798410	0.609988	-0.020363	-0.790949	0.607745	0.132565	-0.730415	0.885612	-0.034270	-0.724025	0.873902	0.143028				-0.579056	1.110224	0.139947	-0.551075	1.055240	0.123406	-0.591223	0.697068	-0.191535	-0.562406	0.693695	0.278881	-0.337281	0.592458	0.072633	-0.364693	0.549348	-0.039965				-0.137218	0.077886	-0.166757
15312	127.600000	-0.798192	0.610277	-0.020277	-0.790637	0.608045	0.132594	-0.729840	0.885809	-0.034239	-0.723356	0.874117	0.143033				-0.578491	1.110171	0.139938	-0.550466	1.055181	0.123371	-0.590927	0.697173	-0.191520	-0.561948	0.693845	0.278905	-0.337065	0.592195	0.072625	-0.364583	0.549240	-0.039992				-0.137212	0.077875	-0.166753
15313	127.608333	-0.797990	0.610579	-0.020182	-0.790250	0.608328	0.132609	-0.729279	0.885969	-0.034234	-0.722768	0.874312	0.143057				-0.577902	1.110026	0.139924	-0.549894	1.055097	0.123326	-0.590630	0.697267	-0.191544	-0.561478	0.693970	0.278935	-0.336836	0.591991	0.072598	-0.364465	0.549138	-0.040041				-0.137215	0.077860	-0.166758
15314	127.616667	-0.797647	0.610799	-0.020189	-0.790028	0.608611	0.132636	-0.728705	0.886132	-0.034229	-0.722189	0.874462	0.143065				-0.577270	1.109852	0.139845	-0.549340	1.054992	0.123259	-0.590310	0.697348	-0.191586	-0.561011	0.694071	0.278958	-0.336614	0.591821	0.072555	-0.364337	0.549061	-0.040127				-0.137219	0.077839	-0.166763
15315	127.625000	-0.797417	0.611035	-0.020138	-0.789715	0.608881	0.132676	-0.728171	0.886266	-0.034211	-0.721567	0.874586	0.143028				-0.576737	1.109729	0.139819	-0.548779	1.054860	0.123193	-0.589993	0.697418	-0.191631	-0.560528	0.694145	0.278988	-0.336350	0.591689	0.072486	-0.364211	0.548963	-0.040195				-0.137220	0.077843	-0.166770
15316	127.633333	-0.797282	0.611320	-0.020041	-0.789435	0.609110	0.132699	-0.727613	0.886388	-0.034244	-0.720949	0.874678	0.142972				-0.576074	1.109660	0.139759	-0.548267	1.054716	0.123118	-0.589682	0.697460	-0.191676	-0.560050	0.694200	0.279012	-0.335918	0.591393	0.072413	-0.364068	0.548879	-0.040261				-0.137215	0.077842	-0.166790
15317	127.641667	-0.797013	0.611502	-0.020022	-0.789044	0.609317	0.132680	-0.727084	0.886489	-0.034252	-0.720406	0.874767	0.142957				-0.575593	1.109433	0.139718	-0.547746	1.054547	0.123052	-0.589363	0.697482	-0.191740	-0.559591	0.694225	0.279044	-0.335659	0.591282	0.072356	-0.363905	0.548805	-0.040327				-0.137213	0.077837	-0.166815
15318	127.650000	-0.796810	0.611689	-0.019968	-0.788855	0.609498	0.132722	-0.726551	0.886572	-0.034277	-0.719938	0.874871	0.142985				-0.575203	1.109191	0.139717	-0.547244	1.054380	0.123000	-0.589038	0.697472	-0.191822	-0.559143	0.694219	0.279061	-0.335408	0.591122	0.072268	-0.363726	0.548745	-0.040423				-0.137215	0.077839	-0.166827
15319	127.658333	-0.796541	0.611813	-0.019966	-0.788566	0.609688	0.132748	-0.726036	0.886625	-0.034302	-0.719373	0.874905	0.142929				-0.574714	1.109025	0.139725	-0.546748	1.054196	0.122959	-0.588751	0.697437	-0.191899	-0.558714	0.694166	0.279067	-0.335112	0.591003	0.072237	-0.363523	0.548673	-0.040488				-0.137210	0.077861	-0.166820
15320	127.666667	-0.796300	0.611925	-0.019968	-0.788319	0.609848	0.132764	-0.725531	0.886670	-0.034336	-0.718828	0.874935	0.142881				-0.574225	1.108893	0.139756	-0.546240	1.054012	0.122939	-0.588467	0.697384	-0.191976	-0.558307	0.694086	0.279070	-0.334800	0.590871	0.072209	-0.363316	0.548636	-0.040596				-0.137216	0.077848	-0.166816
15321	127.675000	-0.796161	0.612072	-0.019918	-0.788086	0.609978	0.132776	-0.725033	0.886701	-0.034371	-0.718330	0.874952	0.142862				-0.573646	1.108599	0.139719	-0.545751	1.053816	0.122946	-0.588186	0.697301	-0.192069	-0.557928	0.693988	0.279062	-0.334519	0.590707	0.072182	-0.363131	0.548559	-0.040660				-0.137220	0.077846	-0.166826
15322	127.683333	-0.795842	0.612131	-0.019974	-0.787810	0.610141	0.132774	-0.724534	0.886725	-0.034410	-0.717841	0.874962	0.142839				-0.573238	1.108323	0.139735	-0.545267	1.053620	0.122951	-0.587928	0.697200	-0.192164	-0.557570	0.693859	0.279044	-0.334252	0.590528	0.072165	-0.362958	0.548502	-0.040746				-0.137221	0.077819	-0.166822
15323	127.691667	-0.795773	0.612310	-0.019907	-0.787571	0.610244	0.132752	-0.724067	0.886748	-0.034445	-0.717330	0.874960	0.142794				-0.572765	1.108101	0.139789	-0.544782	1.053398	0.122942	-0.587690	0.697095	-0.192239	-0.557236	0.693712	0.279011	-0.333967	0.590346	0.072136	-0.362790	0.548434	-0.040843				-0.137234	0.077804	-0.166828
15324	127.700000	-0.795628	0.612433	-0.019905	-0.787393	0.610367	0.132733	-0.723600	0.886762	-0.034484	-0.716881	0.874964	0.142783				-0.572327	1.107888	0.139826	-0.544309	1.053198	0.122951	-0.587452	0.696996	-0.192316	-0.556924	0.693558	0.278968	-0.333691	0.590153	0.072105	-0.362633	0.548373	-0.040950				-0.137240	0.077795	-0.166826
15325	127.708333	-0.795418	0.612528	-0.019952	-0.787251	0.610490	0.132723	-0.723160	0.886809	-0.034525	-0.716389	0.874958	0.142727				-0.571871	1.107630	0.139809	-0.543843	1.052984	0.122932	-0.587224	0.696910	-0.192392	-0.556631	0.693386	0.278901	-0.333466	0.589961	0.072066	-0.362476	0.548315	-0.041071				-0.137236	0.077794	-0.166817
15326	127.716667	-0.795229	0.612622	-0.020003	-0.787087	0.610598	0.132680	-0.722716	0.886838	-0.034555	-0.715965	0.874967	0.142708				-0.571440	1.107409	0.139830	-0.543389	1.052791	0.122936	-0.587009	0.696843	-0.192471	-0.556362	0.693229	0.278839	-0.333266	0.589776	0.072021	-0.362335	0.548253	-0.041187				-0.137236	0.077787	-0.166812
15327	127.725000	-0.795105	0.612734	-0.020042	-0.786971	0.610712	0.132639	-0.722292	0.886901	-0.034609	-0.715497	0.874977	0.142662				-0.570940	1.107228	0.139863	-0.542961	1.052592	0.122939	-0.586814	0.696790	-0.192529	-0.556109	0.693074	0.278759	-0.333058	0.589623	0.071958	-0.362229	0.548163	-0.041278				-0.137232	0.077792	-0.166809
15328	127.733333	-0.794966	0.612842	-0.020076	-0.786861	0.610827	0.132587	-0.721873	0.886952	-0.034655	-0.715072	0.875007	0.142622				-0.570617	1.106992	0.139895	-0.542532	1.052366	0.122933	-0.586626	0.696755	-0.192596	-0.555873	0.692933	0.278688	-0.332929	0.589431	0.071850	-0.362127	0.548081	-0.041367				-0.137409	0.077931	-0.166620
15329	127.741667	-0.794899	0.612987	-0.020095	-0.786690	0.610929	0.132513	-0.721478	0.887034	-0.034684	-0.714700	0.875041	0.142595				-0.570187	1.106806	0.139928	-0.542101	1.052170	0.122932	-0.586449	0.696747	-0.192669	-0.555661	0.692814	0.278619	-0.332784	0.589318	0.071771	-0.362063	0.548003	-0.041475				-0.137410	0.077930	-0.166630
15330	127.750000	-0.794837	0.613133	-0.020118	-0.786412	0.611082	0.132418	-0.721104	0.887118	-0.034718	-0.714303	0.875073	0.142547				-0.569804	1.106573	0.139912	-0.541674	1.051993	0.122937	-0.586273	0.696755	-0.192753	-0.555463	0.692708	0.278558	-0.332594	0.589236	0.071679	-0.362017	0.547937	-0.041593				-0.137416	0.077946	-0.166642
15331	127.758333	-0.794747	0.613243	-0.020163	-0.786452	0.611171	0.132414	-0.720720	0.887212	-0.034759	-0.713958	0.875126	0.142512				-0.569424	1.106328	0.139927	-0.541280	1.051805	0.122936	-0.586116	0.696779	-0.192836	-0.555275	0.692600	0.278495	-0.332493	0.589156	0.071587	-0.361979	0.547881	-0.041708				-0.137416	0.077938	-0.166658
15332	127.766667	-0.794682	0.613347	-0.020201	-0.786424	0.611285	0.132362	-0.720360	0.887317	-0.034791	-0.713625	0.875181	0.142467				-0.569038	1.106124	0.139941	-0.540887	1.051611	0.122935	-0.585977	0.696810	-0.192927	-0.555110	0.692499	0.278437	-0.332408	0.589088	0.071493	-0.361954	0.547835	-0.041801				-0.137419	0.077916	-0.166665
15333	127.775000	-0.794566	0.613436	-0.020276	-0.786371	0.611401	0.132315	-0.720016	0.887430	-0.034822	-0.713292	0.875261	0.142428				-0.568693	1.105944	0.139965	-0.540517	1.051445	0.122949	-0.585861	0.696843	-0.193019	-0.554963	0.692397	0.278382	-0.332348	0.589031	0.071402	-0.361957	0.547848	-0.041955				-0.137438	0.077893	-0.166660
15334	127.783333	-0.794576	0.613566	-0.020276	-0.786337	0.611520	0.132272	-0.719660	0.887537	-0.034867	-0.713012	0.875349	0.142405				-0.568357	1.105769	0.139997	-0.540162	1.051288	0.122959	-0.585754	0.696882	-0.193115	-0.554842	0.692306	0.278340	-0.332308	0.588998	0.071326	-0.361964	0.547800	-0.042005				-0.137451	0.077881	-0.166655
15335	127.791667	-0.794440	0.613607	-0.020359	-0.786293	0.611633	0.132230	-0.719328	0.887666	-0.034909	-0.712725	0.875424	0.142359				-0.568015	1.105580	0.139957	-0.539831	1.051130	0.122954	-0.585676	0.696918	-0.193214	-0.554749	0.692213	0.278307	-0.332292	0.588966	0.071257	-0.361988	0.547849	-0.042156				-0.137448	0.077871	-0.166640
15336	127.800000	-0.794415	0.613702	-0.020380	-0.786237	0.611737	0.132176	-0.719007	0.887783	-0.034963	-0.712449	0.875508	0.142323				-0.567786	1.105422	0.139985	-0.539521	1.050974	0.122954	-0.585624	0.696949	-0.193312	-0.554685	0.692126	0.278284	-0.332294	0.588946	0.071201	-0.362020	0.547852	-0.042229				-0.137456	0.077864	-0.166621
15337	127.808333	-0.794451	0.613833	-0.020363	-0.786230	0.611850	0.132146	-0.718687	0.887880	-0.035015	-0.712116	0.875574	0.142231				-0.567516	1.105267	0.139993	-0.539246	1.050831	0.122957	-0.585585	0.696965	-0.193408	-0.554644	0.692046	0.278267	-0.332317	0.588930	0.071154	-0.362069	0.547833	-0.042252				-0.137454	0.077872	-0.166624
15338	127.816667	-0.794490	0.613956	-0.020348	-0.786038	0.611961	0.132064	-0.718378	0.887980	-0.035070	-0.711842	0.875662	0.142174				-0.567243	1.105074	0.139961	-0.539078	1.050598	0.122908	-0.585570	0.696975	-0.193513	-0.554630	0.691971	0.278259	-0.332360	0.588910	0.071107	-0.362119	0.547808	-0.042266				-0.137457	0.077883	-0.166629
15339	127.825000	-0.794390	0.613976	-0.020426	-0.786215	0.612041	0.132081	-0.718156	0.888117	-0.035132	-0.711601	0.875723	0.142121				-0.567032	1.104902	0.139960	-0.538718	1.050521	0.122923	-0.585590	0.696969	-0.193621	-0.554632	0.691900	0.278269	-0.332410	0.588893	0.071072	-0.362182	0.547869	-0.042397				-0.137463	0.077871	-0.166627
15340	127.833333	-0.794397	0.614057	-0.020441	-0.786225	0.612133	0.132042	-0.717942	0.888237	-0.035204	-0.711325	0.875781	0.142054				-0.566823	1.104718	0.139964	-0.538487	1.050352	0.122899	-0.585618	0.696953	-0.193720	-0.554644	0.691826	0.278273	-0.332473	0.588863	0.071040	-0.362253	0.547864	-0.042438				-0.137479	0.077850	-0.166628
15341	127.841667	-0.794398	0.614120	-0.020460	-0.786155	0.612202	0.131995	-0.717678	0.888294	-0.035253	-0.711106	0.875828	0.142004				-0.566653	1.104547	0.139942	-0.538275	1.050184	0.122870	-0.585652	0.696924	-0.193814	-0.554666	0.691758	0.278293	-0.332538	0.588831	0.071017	-0.362328	0.547845	-0.042456				-0.137490	0.077846	-0.166628
15342	127.850000	-0.794323	0.614118	-0.020529	-0.786268	0.612269	0.131995	-0.717435	0.888351	-0.035298	-0.710897	0.875874	0.141956				-0.566447	1.104271	0.139886	-0.538070	1.049996	0.122825	-0.585693	0.696894	-0.193902	-0.554692	0.691690	0.278317	-0.332606	0.588797	0.071000	-0.362400	0.547818	-0.042460				-0.137502	0.077821	-0.166628
15343	127.858333	-0.794408	0.614224	-0.020493	-0.786295	0.612346	0.131972	-0.717210	0.888394	-0.035344	-0.710702	0.875913	0.141911				-0.566294	1.104100	0.139861	-0.537879	1.049833	0.122801	-0.585736	0.696846	-0.193973	-0.554715	0.691626	0.278345	-0.332757	0.588722	0.070975	-0.362468	0.547808	-0.042480				-0.137511	0.077807	-0.166623
15344	127.866667	-0.794414	0.614271	-0.020505	-0.786297	0.612416	0.131933	-0.716976	0.888413	-0.035401	-0.710481	0.875938	0.141841				-0.566182	1.103968	0.139851	-0.537699	1.049665	0.122769	-0.585779	0.696799	-0.194032	-0.554738	0.691566	0.278373	-0.332821	0.588707	0.070988	-0.362521	0.547812	-0.042478				-0.137510	0.077803	-0.166621
15345	127.875000	-0.794471	0.614333	-0.020482	-0.786240	0.612448	0.131897	-0.716774	0.888431	-0.035452	-0.710310	0.875973	0.141796				-0.566043	1.103779	0.139803	-0.537529	1.049520	0.122748	-0.585813	0.696749	-0.194082	-0.554766	0.691520	0.278409	-0.332881	0.588693	0.071021	-0.362565	0.547801	-0.042442				-0.137511	0.077821	-0.166631
15346	127.883333	-0.794440	0.614363	-0.020500	-0.786359	0.612523	0.131914	-0.716590	0.888450	-0.035490	-0.710208	0.876039	0.141797				-0.565922	1.103629	0.139791	-0.537380	1.049373	0.122718	-0.585835	0.696686	-0.194116	-0.554796	0.691487	0.278446	-0.332937	0.588693	0.071065	-0.362585	0.547794	-0.042394				-0.137516	0.077827	-0.166657
15347	127.891667	-0.794452	0.614392	-0.020497	-0.786341	0.612548	0.131891	-0.716417	0.888457	-0.035534	-0.710065	0.876064	0.141755				-0.565822	1.103490	0.139774	-0.537245	1.049245	0.122697	-0.585858	0.696615	-0.194147	-0.554817	0.691452	0.278489	-0.332972	0.588684	0.071116	-0.362602	0.547800	-0.042358				-0.137515	0.077842	-0.166677
15348	127.900000	-0.794456	0.614417	-0.020495	-0.786389	0.612581	0.131912	-0.716260	0.888467	-0.035576	-0.709942	0.876086	0.141721				-0.565720	1.103283	0.139718	-0.537122	1.049117	0.122677	-0.585864	0.696539	-0.194164	-0.554839	0.691430	0.278530	-0.332986	0.588724	0.071214	-0.362605	0.547794	-0.042289				-0.137520	0.077845	-0.166685
15349	127.908333	-0.794526	0.614454	-0.020470	-0.786378	0.612617	0.131903	-0.716100	0.888457	-0.035637	-0.709822	0.876097	0.141672				-0.565625	1.103160	0.139701	-0.537115	1.048898	0.122605	-0.585856	0.696465	-0.194180	-0.554857	0.691399	0.278574	-0.332994	0.588709	0.071273	-0.362595	0.547803	-0.042242				-0.137525	0.077854	-0.166683
15350	127.916667	-0.794461	0.614428	-0.020485	-0.786381	0.612633	0.131906	-0.715971	0.888452	-0.035669	-0.709716	0.876107	0.141639				-0.565553	1.103007	0.139664	-0.536927	1.048850	0.122626	-0.585839	0.696377	-0.194190	-0.554873	0.691369	0.278605	-0.332998	0.588698	0.071339	-0.362576	0.547782	-0.042164				-0.137524	0.077860	-0.166698
15351	127.925000	-0.794512	0.614456	-0.020456	-0.786354	0.612634	0.131905	-0.715856	0.888443	-0.035709	-0.709609	0.876112	0.141594				-0.565502	1.102874	0.139622	-0.536846	1.048733	0.122583	-0.585812	0.696297	-0.194185	-0.554879	0.691347	0.278643	-0.332992	0.588665	0.071377	-0.362550	0.547796	-0.042127				-0.137525	0.077843	-0.166698
15352	127.933333	-0.794450	0.614409	-0.020496	-0.786359	0.612659	0.131914	-0.715748	0.888437	-0.035750	-0.709513	0.876115	0.141553				-0.565478	1.102770	0.139592	-0.536778	1.048622	0.122538	-0.585779	0.696216	-0.194178	-0.554881	0.691321	0.278665	-0.332967	0.588684	0.071462	-0.362512	0.547788	-0.042052				-0.137519	0.077841	-0.166701
15353	127.941667	-0.794513	0.614460	-0.020452	-0.786244	0.612645	0.131887	-0.715657	0.888430	-0.035773	-0.709449	0.876121	0.141530				-0.565454	1.102630	0.139551	-0.536731	1.048517	0.122488	-0.585745	0.696140	-0.194172	-0.554872	0.691304	0.278689	-0.332938	0.588677	0.071511	-0.362475	0.547776	-0.041990				-0.137509	0.077844	-0.166702
15354	127.950000	-0.794453	0.614438	-0.020475	-0.786294	0.612656	0.131907	-0.715579	0.888421	-0.035806	-0.709392	0.876111	0.141502				-0.565447	1.102548	0.139497	-0.536692	1.048432	0.122438	-0.585696	0.696076	-0.194165	-0.554854	0.691290	0.278716	-0.332904	0.588677	0.071565	-0.362423	0.547768	-0.041925				-0.137486	0.077862	-0.166703
15355	127.958333	-0.794445	0.614440	-0.020466	-0.786298	0.612655	0.131925	-0.715514	0.888412	-0.035826	-0.709351	0.876118	0.141492				-0.565438	1.102494	0.139443	-0.536654	1.048371	0.122390	-0.585632	0.696030	-0.194139	-0.554839	0.691286	0.278734	-0.332867	0.588679	0.071627	-0.362382	0.547772	-0.041871				-0.137475	0.077881	-0.166705
15356	127.966667	-0.794431	0.614445	-0.020461	-0.786257	0.612652	0.131920	-0.715456	0.888400	-0.035842	-0.709318	0.876120	0.141481				-0.565405	1.102441	0.139355	-0.536632	1.048324	0.122348	-0.585582	0.695976	-0.194136	-0.554812	0.691290	0.278761	-0.332828	0.588675	0.071678	-0.362332	0.547767	-0.041820				-0.137468	0.077885	-0.166699
15357	127.975000	-0.794420	0.614445	-0.020455	-0.786276	0.612659	0.131944	-0.715413	0.888385	-0.035857	-0.709293	0.876109	0.141478				-0.565387	1.102399	0.139290	-0.536623	1.048297	0.122315	-0.585520	0.695937	-0.194129	-0.554785	0.691288	0.278792	-0.332789	0.588675	0.071735	-0.362285	0.547758	-0.041766				-0.137474	0.077888	-0.166700
15358	127.983333	-0.794401	0.614441	-0.020452	-0.786224	0.612643	0.131928	-0.715381	0.888359	-0.035860	-0.709277	0.876097	0.141473				-0.565407	1.102415	0.139252	-0.536621	1.048290	0.122286	-0.585461	0.695902	-0.194117	-0.554755	0.691291	0.278821	-0.332748	0.588673	0.071781	-0.362244	0.547757	-0.041725				-0.137484	0.077878	-0.166701
15359	127.991667	-0.794382	0.614435	-0.020446	-0.786219	0.612619	0.131948	-0.715352	0.888326	-0.035867	-0.709266	0.876081	0.141469				-0.565413	1.102439	0.139201	-0.536635	1.048298	0.122254	-0.585407	0.695876	-0.194108	-0.554728	0.691302	0.278850	-0.332715	0.588661	0.071825	-0.362202	0.547748	-0.041681				-0.137494	0.077863	-0.166702
15360	128.000000	-0.794466	0.614474	-0.020390	-0.786233	0.612623	0.131964	-0.715322	0.888292	-0.035872	-0.709262	0.876062	0.141471				-0.565417	1.102468	0.139155	-0.536662	1.048321	0.122233	-0.585361	0.695853	-0.194099	-0.554696	0.691309	0.278880	-0.332686	0.588650	0.071866	-0.362162	0.547729	-0.041636				-0.137509	0.077838	-0.166697
15361	128.008333	-0.794347	0.614419	-0.020432	-0.786230	0.612615	0.131974	-0.715267	0.888227	-0.035829	-0.709259	0.876046	0.141476				-0.565425	1.102496	0.139081	-0.536699	1.048340	0.122199	-0.585317	0.695840	-0.194076	-0.554670	0.691314	0.278908	-0.332659	0.588644	0.071916	-0.362130	0.547719	-0.041589				-0.137517	0.077816	-0.166691
15362	128.016667	-0.794335	0.614411	-0.020426	-0.786206	0.612589	0.131979	-0.715335	0.888249	-0.035836	-0.709266	0.876027	0.141486				-0.565467	1.102593	0.139049	-0.536747	1.048370	0.122172	-0.585288	0.695829	-0.194052	-0.554648	0.691315	0.278930	-0.332641	0.588632	0.071961	-0.362096	0.547707	-0.041537				-0.137513	0.077809	-0.166684
15363	128.025000	-0.794371	0.614429	-0.020390	-0.786131	0.612571	0.131962	-0.715186	0.888115	-0.035786	-0.709276	0.876010	0.141496				-0.565519	1.102603	0.138991	-0.536815	1.048396	0.122130	-0.585264	0.695822	-0.194026	-0.554643	0.691321	0.278951	-0.332595	0.588631	0.072011	-0.362076	0.547700	-0.041489				-0.137517	0.077806	-0.166671
15364	128.033333	-0.794318	0.614384	-0.020418	-0.786259	0.612553	0.132026	-0.715346	0.888206	-0.035806	-0.709283	0.875992	0.141506				-0.565583	1.102658	0.138934	-0.536897	1.048422	0.122098	-0.585253	0.695815	-0.193997	-0.554648	0.691331	0.278976	-0.332556	0.588623	0.072065	-0.362054	0.547686	-0.041440				-0.137512	0.077825	-0.166661
15365	128.041667	-0.794326	0.614399	-0.020402	-0.786241	0.612549	0.132017	-0.715218	0.888087	-0.035743	-0.709300	0.875976	0.141516				-0.565657	1.102694	0.138871	-0.536964	1.048467	0.122076	-0.585245	0.695812	-0.193965	-0.554664	0.691345	0.278999	-0.332554	0.588615	0.072122	-0.362044	0.547688	-0.041397				-0.137513	0.077827	-0.166652
15366	128.050000	-0.794333	0.614394	-0.020392	-0.786253	0.612515	0.132030	-0.715237	0.888071	-0.035731	-0.709319	0.875960	0.141525				-0.565745	1.102724	0.138816	-0.537050	1.048500	0.122044	-0.585248	0.695806	-0.193935	-0.554694	0.691367	0.279020	-0.332557	0.588598	0.072170	-0.362038	0.547694	-0.041355				-0.137513	0.077831	-0.166659
15367	128.058333	-0.794341	0.614390	-0.020385	-0.786177	0.612509	0.132004	-0.715257	0.888060	-0.035708	-0.709345	0.875962	0.141541				-0.565829	1.102783	0.138772	-0.537139	1.048523	0.122009	-0.585271	0.695795	-0.193892	-0.554732	0.691385	0.279036	-0.332574	0.588592	0.072211	-0.362036	0.547691	-0.041321				-0.137514	0.077828	-0.166663
15368	128.066667	-0.794351	0.614388	-0.020385	-0.786278	0.612505	0.132031	-0.715426	0.888149	-0.035750	-0.709368	0.875947	0.141538				-0.565945	1.102760	0.138707	-0.537343	1.048356	0.121854	-0.585299	0.695785	-0.193877	-0.554771	0.691404	0.279047	-0.332652	0.588566	0.072238	-0.362046	0.547705	-0.041288				-0.137511	0.077832	-0.166673
15369	128.075000	-0.794373	0.614381	-0.020385	-0.786314	0.612502	0.132042	-0.715379	0.888085	-0.035727	-0.709374	0.875928	0.141523				-0.566072	1.102786	0.138659	-0.537336	1.048561	0.121943	-0.585323	0.695782	-0.193845	-0.554814	0.691428	0.279059	-0.332675	0.588574	0.072264	-0.362064	0.547719	-0.041285				-0.137510	0.077827	-0.166672
15370	128.083333	-0.794482	0.614402	-0.020340	-0.786335	0.612473	0.132048	-0.715480	0.888125	-0.035746	-0.709440	0.875960	0.141557				-0.566171	1.102812	0.138601	-0.537430	1.048572	0.121903	-0.585363	0.695784	-0.193809	-0.554860	0.691447	0.279060	-0.332703	0.588584	0.072288	-0.362080	0.547732	-0.041265				-0.137500	0.077828	-0.166678
15371	128.091667	-0.794415	0.614354	-0.020391	-0.786361	0.612454	0.132053	-0.715522	0.888125	-0.035736	-0.709473	0.875942	0.141550				-0.566300	1.102794	0.138549	-0.537530	1.048580	0.121862	-0.585400	0.695780	-0.193777	-0.554897	0.691454	0.279056	-0.332732	0.588584	0.072305	-0.362098	0.547744	-0.041240				-0.137488	0.077839	-0.166677
15372	128.100000	-0.794442	0.614345	-0.020382	-0.786415	0.612455	0.132066	-0.715575	0.888118	-0.035723	-0.709560	0.875961	0.141592				-0.566443	1.102797	0.138513	-0.537632	1.048592	0.121827	-0.585450	0.695771	-0.193764	-0.554928	0.691471	0.279057	-0.332761	0.588599	0.072320	-0.362126	0.547749	-0.041238				-0.137481	0.077833	-0.166669
15373	128.108333	-0.794468	0.614330	-0.020373	-0.786412	0.612420	0.132060	-0.715614	0.888096	-0.035716	-0.709559	0.875947	0.141571				-0.566563	1.102824	0.138480	-0.537742	1.048603	0.121794	-0.585485	0.695781	-0.193725	-0.554964	0.691489	0.279058	-0.332799	0.588604	0.072337	-0.362152	0.547768	-0.041205				-0.137479	0.077856	-0.166667
15374	128.116667	-0.794484	0.614289	-0.020381	-0.786447	0.612374	0.132072	-0.715666	0.888077	-0.035705	-0.709612	0.875946	0.141586				-0.566698	1.102814	0.138443	-0.537853	1.048617	0.121771	-0.585529	0.695786	-0.193709	-0.555000	0.691511	0.279063	-0.332837	0.588612	0.072343	-0.362180	0.547778	-0.041199				-0.137478	0.077859	-0.166667
15375	128.125000	-0.794516	0.614271	-0.020367	-0.786510	0.612359	0.132093	-0.715738	0.888053	-0.035678	-0.709715	0.875941	0.141622				-0.566836	1.102831	0.138416	-0.538028	1.048598	0.121725	-0.585577	0.695786	-0.193696	-0.555038	0.691535	0.279071	-0.332873	0.588610	0.072349	-0.362211	0.547776	-0.041191				-0.137491	0.077861	-0.166675
15376	128.133333	-0.794545	0.614249	-0.020351	-0.786541	0.612331	0.132105	-0.715815	0.888026	-0.035670	-0.709725	0.875889	0.141597				-0.566976	1.102848	0.138386	-0.538114	1.048670	0.121719	-0.585634	0.695788	-0.193684	-0.555077	0.691567	0.279080	-0.332910	0.588608	0.072354	-0.362243	0.547777	-0.041182				-0.137499	0.077866	-0.166684
15377	128.141667	-0.794670	0.614248	-0.020298	-0.786553	0.612291	0.132109	-0.715886	0.887999	-0.035656	-0.709821	0.875889	0.141634				-0.567113	1.102868	0.138360	-0.538237	1.048704	0.121723	-0.585689	0.695794	-0.193673	-0.555115	0.691583	0.279087	-0.332948	0.588611	0.072360	-0.362280	0.547791	-0.041192				-0.137506	0.077864	-0.166689
15378	128.150000	-0.794704	0.614214	-0.020290	-0.786565	0.612249	0.132111	-0.715971	0.887972	-0.035625	-0.709869	0.875845	0.141630				-0.567251	1.102892	0.138337	-0.538385	1.048733	0.121713	-0.585749	0.695804	-0.193656	-0.555152	0.691595	0.279091	-0.332993	0.588616	0.072364	-0.362310	0.547805	-0.041193				-0.137516	0.077852	-0.166696
15379	128.158333	-0.794679	0.614156	-0.020310	-0.786618	0.612223	0.132134	-0.716061	0.887947	-0.035610	-0.710003	0.875857	0.141698				-0.567415	1.102931	0.138315	-0.538532	1.048759	0.121689	-0.585811	0.695806	-0.193642	-0.555184	0.691603	0.279091	-0.333022	0.588614	0.072367	-0.362330	0.547827	-0.041191				-0.137521	0.077843	-0.166682
15380	128.166667	-0.794770	0.614145	-0.020272	-0.786630	0.612174	0.132133	-0.716152	0.887919	-0.035587	-0.710033	0.875793	0.141669				-0.567581	1.102973	0.138290	-0.538681	1.048784	0.121675	-0.585874	0.695818	-0.193621	-0.555219	0.691605	0.279083	-0.333053	0.588623	0.072368	-0.362360	0.547845	-0.041200				-0.137521	0.077833	-0.166673
15381	128.175000	-0.794803	0.614115	-0.020264	-0.786658	0.612145	0.132136	-0.716260	0.887900	-0.035562	-0.710121	0.875769	0.141679				-0.567741	1.103001	0.138281	-0.538842	1.048816	0.121655	-0.585933	0.695823	-0.193612	-0.555258	0.691607	0.279070	-0.333087	0.588635	0.072360	-0.362382	0.547830	-0.041156				-0.137517	0.077839	-0.166665
15382	128.183333	-0.794747	0.614034	-0.020328	-0.786690	0.612103	0.132146	-0.716357	0.887872	-0.035552	-0.710202	0.875736	0.141673				-0.567907	1.103029	0.138277	-0.538995	1.048839	0.121636	-0.585990	0.695832	-0.193604	-0.555299	0.691610	0.279060	-0.333115	0.588653	0.072352	-0.362398	0.547884	-0.041212				-0.137513	0.077840	-0.166661
15383	128.191667	-0.794805	0.613996	-0.020304	-0.786776	0.612089	0.132176	-0.716455	0.887843	-0.035547	-0.710293	0.875701	0.141678				-0.568062	1.103047	0.138251	-0.539150	1.048867	0.121617	-0.586053	0.695827	-0.193596	-0.555345	0.691613	0.279043	-0.333140	0.588678	0.072332	-0.362419	0.547910	-0.041235				-0.137514	0.077839	-0.166659
15384	128.200000	-0.794835	0.613962	-0.020302	-0.786602	0.611993	0.132084	-0.716554	0.887811	-0.035543	-0.710379	0.875665	0.141673				-0.568224	1.103062	0.138220	-0.539316	1.048889	0.121585	-0.586111	0.695827	-0.193586	-0.555395	0.691620	0.279031	-0.333165	0.588700	0.072313	-0.362442	0.547894	-0.041203				-0.137511	0.077847	-0.166671
15385	128.208333	-0.794887	0.613949	-0.020285	-0.786631	0.611979	0.132095	-0.716654	0.887780	-0.035546	-0.710470	0.875637	0.141675				-0.568382	1.103069	0.138203	-0.539469	1.048912	0.121576	-0.586174	0.695829	-0.193586	-0.555445	0.691631	0.279021	-0.333188	0.588725	0.072302	-0.362458	0.547939	-0.041254				-0.137521	0.077841	-0.166665
15386	128.216667	-0.794883	0.613882	-0.020308	-0.786892	0.611960	0.132169	-0.716758	0.887749	-0.035540	-0.710602	0.875619	0.141705				-0.568539	1.103067	0.138176	-0.539616	1.048926	0.121560	-0.586235	0.695817	-0.193584	-0.555488	0.691635	0.279011	-0.333206	0.588746	0.072285	-0.362473	0.547946	-0.041249				-0.137517	0.077852	-0.166687
15387	128.225000	-0.794911	0.613845	-0.020309	-0.786859	0.611919	0.132159	-0.716725	0.887607	-0.035502	-0.710669	0.875583	0.141687				-0.568747	1.103170	0.138183	-0.539761	1.048940	0.121546	-0.586304	0.695810	-0.193602	-0.555532	0.691637	0.278999	-0.333224	0.588765	0.072280	-0.362492	0.547950	-0.041249				-0.137523	0.077845	-0.166685
15388	128.233333	-0.794938	0.613802	-0.020312	-0.786690	0.611862	0.132100	-0.716821	0.887572	-0.035501	-0.710772	0.875557	0.141696				-0.568890	1.103100	0.138135	-0.539904	1.048953	0.121525	-0.586365	0.695812	-0.193589	-0.555576	0.691644	0.278985	-0.333241	0.588782	0.072271	-0.362514	0.547947	-0.041228				-0.137514	0.077857	-0.166691
15389	128.241667	-0.794998	0.613781	-0.020310	-0.786855	0.611839	0.132147	-0.716919	0.887534	-0.035501	-0.710907	0.875522	0.141718				-0.569052	1.103095	0.138110	-0.540052	1.048959	0.121509	-0.586419	0.695809	-0.193591	-0.555604	0.691645	0.278967	-0.333264	0.588796	0.072264	-0.362535	0.547981	-0.041259				-0.137516	0.077853	-0.166690
15390	128.250000	-0.794991	0.613724	-0.020310	-0.786985	0.611825	0.132200	-0.717032	0.887516	-0.035490	-0.710992	0.875501	0.141710				-0.569217	1.103101	0.138106	-0.540199	1.048956	0.121484	-0.586478	0.695808	-0.193595	-0.555642	0.691653	0.278952	-0.333287	0.588815	0.072257	-0.362562	0.548020	-0.041300				-0.137506	0.077865	-0.166695
15391	128.258333	-0.795057	0.613709	-0.020306	-0.786926	0.611814	0.132183	-0.717258	0.887584	-0.035533	-0.711075	0.875478	0.141704				-0.569395	1.103135	0.138095	-0.540357	1.048962	0.121458	-0.586532	0.695802	-0.193603	-0.555679	0.691659	0.278933	-0.333316	0.588821	0.072240	-0.362581	0.548011	-0.041273				-0.137498	0.077869	-0.166699
15392	128.266667	-0.795086	0.613677	-0.020307	-0.786844	0.611754	0.132139	-0.717345	0.887551	-0.035543	-0.711159	0.875455	0.141690				-0.569567	1.103096	0.138030	-0.540513	1.048972	0.121432	-0.586587	0.695794	-0.193607	-0.555722	0.691668	0.278922	-0.333348	0.588835	0.072231	-0.362604	0.548013	-0.041261				-0.137499	0.077865	-0.166691
15393	128.275000	-0.795152	0.613666	-0.020288	-0.787062	0.611738	0.132195	-0.717427	0.887522	-0.035556	-0.711232	0.875435	0.141686				-0.569740	1.103137	0.138026	-0.540664	1.049006	0.121418	-0.586642	0.695786	-0.193618	-0.555772	0.691684	0.278911	-0.333378	0.588839	0.072226	-0.362633	0.548049	-0.041292				-0.137502	0.077873	-0.166708
15394	128.283333	-0.795147	0.613618	-0.020309	-0.787096	0.611717	0.132203	-0.717509	0.887495	-0.035568	-0.711312	0.875414	0.141677				-0.569905	1.103100	0.137981	-0.540819	1.049021	0.121393	-0.586700	0.695786	-0.193632	-0.555826	0.691707	0.278904	-0.333412	0.588847	0.072225	-0.362655	0.548040	-0.041272				-0.137504	0.077875	-0.166706
15395	128.291667	-0.795180	0.613588	-0.020313	-0.787116	0.611684	0.132192	-0.717584	0.887470	-0.035582	-0.711378	0.875401	0.141667				-0.570093	1.103158	0.137987	-0.540967	1.049048	0.121370	-0.586752	0.695776	-0.193640	-0.555875	0.691726	0.278898	-0.333446	0.588848	0.072224	-0.362684	0.548051	-0.041263				-0.137503	0.077876	-0.166713
15396	128.300000	-0.795211	0.613565	-0.020321	-0.786941	0.611643	0.132120	-0.717649	0.887447	-0.035601	-0.711446	0.875386	0.141653				-0.570267	1.103133	0.137930	-0.541111	1.049076	0.121343	-0.586810	0.695784	-0.193648	-0.555927	0.691743	0.278884	-0.333480	0.588851	0.072225	-0.362708	0.548064	-0.041259				-0.137513	0.077882	-0.166717
15397	128.308333	-0.795234	0.613541	-0.020327	-0.787180	0.611650	0.132194	-0.717716	0.887432	-0.035617	-0.711502	0.875371	0.141637				-0.570445	1.103160	0.137914	-0.541254	1.049098	0.121308	-0.586854	0.695774	-0.193672	-0.555979	0.691766	0.278874	-0.333510	0.588859	0.072228	-0.362727	0.548070	-0.041262				-0.137520	0.077872	-0.166703
15398	128.316667	-0.795259	0.613524	-0.020338	-0.787197	0.611641	0.132182	-0.717778	0.887418	-0.035642	-0.711555	0.875364	0.141623				-0.570612	1.103184	0.137894	-0.541411	1.049132	0.121268	-0.586904	0.695773	-0.193686	-0.556029	0.691793	0.278859	-0.333542	0.588868	0.072225	-0.362752	0.548086	-0.041272				-0.137514	0.077867	-0.166699
15399	128.325000	-0.795277	0.613508	-0.020346	-0.787108	0.611604	0.132136	-0.717826	0.887394	-0.035671	-0.711609	0.875357	0.141601				-0.570777	1.103214	0.137849	-0.541549	1.049173	0.121227	-0.586928	0.695783	-0.193708	-0.556073	0.691822	0.278843	-0.333571	0.588880	0.072217	-0.362776	0.548090	-0.041265				-0.137519	0.077862	-0.166696
15400	128.333333	-0.795291	0.613492	-0.020357	-0.787220	0.611602	0.132167	-0.717879	0.887384	-0.035694	-0.711656	0.875356	0.141582				-0.570942	1.103246	0.137805	-0.541689	1.049217	0.121187	-0.586949	0.695798	-0.193713	-0.556109	0.691856	0.278826	-0.333576	0.588917	0.072224	-0.362793	0.548102	-0.041257				-0.137520	0.077855	-0.166689
15401	128.341667	-0.795310	0.613476	-0.020371	-0.787255	0.611593	0.132171	-0.717929	0.887373	-0.035717	-0.711699	0.875358	0.141562				-0.571095	1.103287	0.137766	-0.541884	1.049170	0.121097	-0.586974	0.695802	-0.193745	-0.556141	0.691904	0.278821	-0.333623	0.588902	0.072206	-0.362809	0.548111	-0.041266				-0.137518	0.077852	-0.166689
15402	128.350000	-0.795322	0.613463	-0.020385	-0.787248	0.611571	0.132156	-0.717978	0.887356	-0.035734	-0.711742	0.875358	0.141542				-0.571246	1.103316	0.137724	-0.541959	1.049329	0.121130	-0.586987	0.695822	-0.193768	-0.556172	0.691961	0.278822	-0.333649	0.588903	0.072206	-0.362821	0.548115	-0.041251				-0.137526	0.077849	-0.166688
15403	128.358333	-0.795333	0.613448	-0.020393	-0.787068	0.611546	0.132095	-0.718024	0.887344	-0.035749	-0.711786	0.875357	0.141528				-0.571389	1.103358	0.137699	-0.542087	1.049370	0.121095	-0.586979	0.695854	-0.193782	-0.556190	0.692015	0.278820	-0.333671	0.588911	0.072214	-0.362829	0.548126	-0.041242				-0.137526	0.077848	-0.166693
15404	128.366667	-0.795342	0.613433	-0.020405	-0.787291	0.611558	0.132180	-0.718089	0.887321	-0.035758	-0.711829	0.875355	0.141512				-0.571516	1.103370	0.137653	-0.542207	1.049421	0.121071	-0.586969	0.695874	-0.193815	-0.556205	0.692074	0.278824	-0.333668	0.588939	0.072246	-0.362833	0.548148	-0.041247				-0.137536	0.077852	-0.166706
15405	128.375000	-0.795351	0.613424	-0.020415	-0.787294	0.611542	0.132177	-0.718147	0.887310	-0.035766	-0.711875	0.875350	0.141504				-0.571666	1.103427	0.137644	-0.542325	1.049468	0.121045	-0.586968	0.695892	-0.193841	-0.556214	0.692126	0.278824	-0.333701	0.588915	0.072241	-0.362832	0.548155	-0.041231				-0.137529	0.077855	-0.166711
15406	128.383333	-0.795360	0.613409	-0.020422	-0.787296	0.611533	0.132179	-0.718074	0.887192	-0.035756	-0.711914	0.875323	0.141478				-0.571795	1.103454	0.137609	-0.542451	1.049515	0.121014	-0.586959	0.695919	-0.193855	-0.556220	0.692181	0.278819	-0.333712	0.588912	0.072250	-0.362832	0.548172	-0.041234				-0.137530	0.077861	-0.166713
15407	128.391667	-0.795369	0.613405	-0.020433	-0.787314	0.611531	0.132186	-0.718147	0.887183	-0.035749	-0.711968	0.875324	0.141471				-0.571958	1.103489	0.137561	-0.542575	1.049564	0.120974	-0.586938	0.695960	-0.193853	-0.556221	0.692235	0.278809	-0.333710	0.588926	0.072275	-0.362826	0.548168	-0.041212				-0.137525	0.077869	-0.166719
15408	128.400000	-0.795377	0.613396	-0.020448	-0.787336	0.611534	0.132196	-0.718219	0.887163	-0.035758	-0.712063	0.875335	0.141488				-0.572084	1.103526	0.137530	-0.542712	1.049609	0.120934	-0.586921	0.695984	-0.193855	-0.556220	0.692284	0.278791	-0.333720	0.588905	0.072261	-0.362820	0.548175	-0.041215				-0.137514	0.077872	-0.166717
15409	128.408333	-0.795385	0.613390	-0.020457	-0.787335	0.611521	0.132189	-0.718294	0.887143	-0.035773	-0.712117	0.875325	0.141482				-0.572255	1.103565	0.137469	-0.542875	1.049647	0.120866	-0.586920	0.695987	-0.193863	-0.556213	0.692330	0.278772	-0.333714	0.588904	0.072263	-0.362805	0.548170	-0.041209				-0.137500	0.077875	-0.166707
15410	128.416667	-0.795392	0.613385	-0.020466	-0.787324	0.611509	0.132181	-0.718377	0.887123	-0.035777	-0.712121	0.875281	0.141436				-0.572401	1.103596	0.137429	-0.543014	1.049694	0.120821	-0.586912	0.696015	-0.193859	-0.556209	0.692369	0.278750	-0.333704	0.588892	0.072263	-0.362793	0.548160	-0.041199				-0.137496	0.077869	-0.166704
15411	128.425000	-0.795438	0.613389	-0.020450	-0.787352	0.611502	0.132196	-0.718477	0.887107	-0.035778	-0.712201	0.875284	0.141457				-0.572550	1.103631	0.137396	-0.543158	1.049738	0.120777	-0.586905	0.696031	-0.193849	-0.556199	0.692406	0.278728	-0.333681	0.588891	0.072273	-0.362782	0.548164	-0.041203				-0.137490	0.077879	-0.166705
15412	128.433333	-0.795401	0.613359	-0.020478	-0.787355	0.611486	0.132203	-0.718582	0.887090	-0.035776	-0.712237	0.875257	0.141440				-0.572702	1.103683	0.137364	-0.543309	1.049783	0.120736	-0.586906	0.696019	-0.193841	-0.556190	0.692444	0.278710	-0.333676	0.588868	0.072266	-0.362767	0.548167	-0.041202				-0.137498	0.077865	-0.166705
15413	128.441667	-0.795405	0.613334	-0.020481	-0.787354	0.611464	0.132218	-0.718679	0.887066	-0.035798	-0.712299	0.875243	0.141453				-0.572854	1.103736	0.137343	-0.543462	1.049833	0.120702	-0.586918	0.696021	-0.193843	-0.556183	0.692484	0.278698	-0.333654	0.588859	0.072276	-0.362757	0.548168	-0.041206				-0.137497	0.077870	-0.166710
15414	128.450000	-0.795408	0.613307	-0.020484	-0.787141	0.611432	0.132156	-0.718783	0.887046	-0.035799	-0.712361	0.875222	0.141467				-0.573018	1.103797	0.137318	-0.543622	1.049896	0.120666	-0.586937	0.696020	-0.193833	-0.556174	0.692523	0.278683	-0.333635	0.588851	0.072272	-0.362745	0.548166	-0.041204				-0.137509	0.077858	-0.166708
15415	128.458333	-0.795379	0.613266	-0.020505	-0.787362	0.611423	0.132257	-0.718880	0.887011	-0.035812	-0.712452	0.875215	0.141502				-0.573186	1.103827	0.137246	-0.543797	1.049958	0.120635	-0.586957	0.696001	-0.193850	-0.556158	0.692565	0.278669	-0.333607	0.588863	0.072280	-0.362731	0.548163	-0.041203				-0.137511	0.077864	-0.166715
15416	128.466667	-0.795436	0.613257	-0.020487	-0.787375	0.611398	0.132297	-0.718978	0.886974	-0.035825	-0.712493	0.875170	0.141494				-0.573329	1.103903	0.137247	-0.543965	1.050022	0.120608	-0.586982	0.695994	-0.193859	-0.556144	0.692608	0.278649	-0.333603	0.588857	0.072264	-0.362727	0.548167	-0.041212				-0.137506	0.077868	-0.166710
15417	128.475000	-0.795455	0.613226	-0.020494	-0.787372	0.611368	0.132320	-0.719071	0.886922	-0.035836	-0.712554	0.875134	0.141504				-0.573559	1.103984	0.137231	-0.544138	1.050080	0.120570	-0.586999	0.695999	-0.193858	-0.556129	0.692650	0.278644	-0.333594	0.588860	0.072250	-0.362719	0.548163	-0.041214				-0.137506	0.077869	-0.166707
15418	128.483333	-0.795565	0.613240	-0.020454	-0.787372	0.611337	0.132339	-0.719172	0.886856	-0.035845	-0.712621	0.875093	0.141515				-0.573751	1.104036	0.137182	-0.544316	1.050134	0.120523	-0.587034	0.696003	-0.193859	-0.556115	0.692690	0.278638	-0.333586	0.588866	0.072240	-0.362719	0.548171	-0.041223				-0.137498	0.077871	-0.166703
15419	128.491667	-0.795500	0.613151	-0.020527	-0.787425	0.611308	0.132390	-0.719275	0.886801	-0.035855	-0.712694	0.875050	0.141525				-0.573913	1.104032	0.137104	-0.544497	1.050159	0.120476	-0.587054	0.695989	-0.193895	-0.556098	0.692733	0.278640	-0.333582	0.588868	0.072236	-0.362713	0.548174	-0.041228				-0.137503	0.077863	-0.166698
15420	128.500000	-0.795534	0.613121	-0.020531	-0.787436	0.611253	0.132421	-0.719379	0.886745	-0.035860	-0.712768	0.875004	0.141540				-0.574110	1.104047	0.137067	-0.544675	1.050168	0.120425	-0.587080	0.695998	-0.193900	-0.556084	0.692769	0.278651	-0.333579	0.588872	0.072238	-0.362717	0.548177	-0.041228				-0.137505	0.077848	-0.166693
15421	128.508333	-0.795618	0.613126	-0.020503	-0.787462	0.611224	0.132460	-0.719485	0.886683	-0.035873	-0.712842	0.874954	0.141554				-0.574301	1.104062	0.137022	-0.544847	1.050190	0.120383	-0.587094	0.695994	-0.193937	-0.556081	0.692805	0.278670	-0.333580	0.588868	0.072249	-0.362709	0.548178	-0.041211				-0.137527	0.077845	-0.166687
15422	128.516667	-0.795596	0.613052	-0.020558	-0.787519	0.611206	0.132504	-0.719607	0.886629	-0.035878	-0.713003	0.874914	0.141620				-0.574479	1.104045	0.136957	-0.545134	1.050024	0.120220	-0.587108	0.695983	-0.193970	-0.556078	0.692839	0.278689	-0.333578	0.588868	0.072260	-0.362706	0.548181	-0.041203				-0.137530	0.077844	-0.166688
15423	128.525000	-0.795637	0.613044	-0.020551	-0.787468	0.611193	0.132521	-0.719713	0.886576	-0.035903	-0.713036	0.874876	0.141605				-0.574701	1.104083	0.136922	-0.545246	1.050192	0.120275	-0.587128	0.695957	-0.194005	-0.556081	0.692865	0.278705	-0.333579	0.588862	0.072263	-0.362702	0.548187	-0.041201				-0.137528	0.077854	-0.166699
15424	128.533333	-0.795664	0.612989	-0.020582	-0.787368	0.611117	0.132496	-0.719821	0.886523	-0.035927	-0.713118	0.874831	0.141610				-0.574895	1.104075	0.136859	-0.545368	1.050264	0.120249	-0.587131	0.695941	-0.194048	-0.556083	0.692884	0.278717	-0.333577	0.588856	0.072266	-0.362698	0.548190	-0.041200				-0.137527	0.077863	-0.166705
15425	128.541667	-0.795755	0.612989	-0.020567	-0.787504	0.611098	0.132563	-0.719924	0.886473	-0.035956	-0.713199	0.874789	0.141614				-0.575094	1.104079	0.136796	-0.545545	1.050280	0.120199	-0.587154	0.695925	-0.194075	-0.556087	0.692897	0.278720	-0.333578	0.588846	0.072262	-0.362695	0.548188	-0.041204				-0.137520	0.077865	-0.166710
15426	128.550000	-0.795765	0.612948	-0.020618	-0.787647	0.611086	0.132625	-0.720031	0.886424	-0.035986	-0.713328	0.874746	0.141640				-0.575288	1.104084	0.136737	-0.545725	1.050298	0.120145	-0.587157	0.695899	-0.194113	-0.556092	0.692915	0.278721	-0.333552	0.588858	0.072267	-0.362693	0.548184	-0.041201				-0.137513	0.077877	-0.166721
15427	128.558333	-0.795826	0.612923	-0.020616	-0.787558	0.611037	0.132604	-0.720145	0.886360	-0.036023	-0.713406	0.874709	0.141644				-0.575476	1.104129	0.136710	-0.545894	1.050307	0.120095	-0.587175	0.695878	-0.194137	-0.556091	0.692932	0.278717	-0.333578	0.588830	0.072248	-0.362688	0.548176	-0.041202				-0.137500	0.077882	-0.166717
15428	128.566667	-0.795804	0.612859	-0.020668	-0.787479	0.610981	0.132590	-0.720252	0.886302	-0.036048	-0.713477	0.874671	0.141647				-0.575679	1.104087	0.136628	-0.546069	1.050324	0.120040	-0.587214	0.695843	-0.194185	-0.556087	0.692957	0.278716	-0.333582	0.588823	0.072250	-0.362692	0.548178	-0.041199				-0.137497	0.077870	-0.166710
15429	128.575000	-0.795853	0.612839	-0.020690	-0.787607	0.610972	0.132652	-0.720359	0.886245	-0.036056	-0.713553	0.874633	0.141658				-0.575869	1.104094	0.136578	-0.546234	1.050345	0.119999	-0.587218	0.695844	-0.194187	-0.556092	0.693000	0.278713	-0.333578	0.588831	0.072262	-0.362688	0.548171	-0.041184				-0.137498	0.077877	-0.166716
15430	128.583333	-0.795870	0.612796	-0.020713	-0.787737	0.610955	0.132718	-0.720465	0.886181	-0.036083	-0.713625	0.874597	0.141669				-0.576063	1.104104	0.136529	-0.546405	1.050368	0.119972	-0.587262	0.695809	-0.194227	-0.556097	0.693060	0.278709	-0.333597	0.588819	0.072260	-0.362695	0.548180	-0.041186				-0.137494	0.077875	-0.166720
15431	128.591667	-0.795958	0.612787	-0.020700	-0.787658	0.610935	0.132719	-0.720581	0.886119	-0.036089	-0.713698	0.874556	0.141675				-0.576282	1.104145	0.136499	-0.546603	1.050398	0.119921	-0.587291	0.695799	-0.194245	-0.556099	0.693132	0.278712	-0.333615	0.588824	0.072272	-0.362703	0.548187	-0.041182				-0.137504	0.077877	-0.166726
15432	128.600000	-0.796081	0.612799	-0.020683	-0.787580	0.610920	0.132715	-0.720693	0.886055	-0.036083	-0.713764	0.874535	0.141700				-0.576485	1.104154	0.136442	-0.546787	1.050430	0.119875	-0.587346	0.695789	-0.194245	-0.556108	0.693214	0.278716	-0.333608	0.588844	0.072298	-0.362717	0.548199	-0.041174				-0.137508	0.077884	-0.166722
15433	128.608333	-0.796051	0.612749	-0.020738	-0.787764	0.610857	0.132774	-0.720809	0.886004	-0.036091	-0.713833	0.874504	0.141713				-0.576722	1.104165	0.136355	-0.546969	1.050462	0.119818	-0.587385	0.695797	-0.194239	-0.556120	0.693299	0.278711	-0.333629	0.588847	0.072292	-0.362736	0.548209	-0.041186				-0.137519	0.077880	-0.166723
15434	128.616667	-0.796025	0.612709	-0.020794	-0.787645	0.610848	0.132755	-0.720919	0.885957	-0.036090	-0.713938	0.874476	0.141742				-0.576932	1.104179	0.136281	-0.547154	1.050491	0.119752	-0.587445	0.695799	-0.194247	-0.556130	0.693382	0.278700	-0.333670	0.588828	0.072263	-0.362752	0.548217	-0.041199				-0.137518	0.077889	-0.166719
15435	128.625000	-0.796104	0.612720	-0.020791	-0.787818	0.610825	0.132811	-0.721008	0.885906	-0.036103	-0.713988	0.874442	0.141740				-0.577157	1.104182	0.136204	-0.547333	1.050535	0.119686	-0.587502	0.695804	-0.194256	-0.556139	0.693463	0.278683	-0.333694	0.588831	0.072242	-0.362775	0.548215	-0.041213				-0.137521	0.077884	-0.166724
15436	128.633333	-0.796189	0.612737	-0.020793	-0.787726	0.610871	0.132816	-0.721109	0.885862	-0.036109	-0.714037	0.874428	0.141741				-0.577373	1.104225	0.136133	-0.547525	1.050581	0.119623	-0.587552	0.695821	-0.194268	-0.556149	0.693541	0.278667	-0.333718	0.588831	0.072217	-0.362795	0.548222	-0.041227				-0.137517	0.077865	-0.166710
15437	128.641667	-0.796098	0.612691	-0.020894	-0.787918	0.610836	0.132871	-0.721191	0.885828	-0.036137	-0.714140	0.874412	0.141769				-0.577586	1.104307	0.136063	-0.547701	1.050638	0.119571	-0.587602	0.695845	-0.194284	-0.556156	0.693622	0.278649	-0.333730	0.588842	0.072212	-0.362812	0.548232	-0.041249				-0.137518	0.077864	-0.166701
15438	128.650000	-0.796121	0.612689	-0.020931	-0.787993	0.610820	0.132882	-0.721272	0.885797	-0.036169	-0.714195	0.874391	0.141768				-0.577820	1.104319	0.136018	-0.547890	1.050679	0.119518	-0.587650	0.695875	-0.194307	-0.556165	0.693709	0.278632	-0.333761	0.588831	0.072191	-0.362829	0.548229	-0.041256				-0.137515	0.077861	-0.166698
15439	128.658333	-0.796257	0.612737	-0.020904	-0.787916	0.610826	0.132881	-0.721353	0.885763	-0.036196	-0.714197	0.874338	0.141726				-0.578011	1.104357	0.135955	-0.548056	1.050746	0.119476	-0.587689	0.695903	-0.194335	-0.556168	0.693799	0.278620	-0.333781	0.588830	0.072185	-0.362844	0.548237	-0.041268				-0.137526	0.077845	-0.166692
15440	128.666667	-0.796270	0.612746	-0.020947	-0.787968	0.610825	0.132926	-0.721428	0.885720	-0.036239	-0.714292	0.874359	0.141759				-0.578208	1.104401	0.135884	-0.548232	1.050808	0.119428	-0.587718	0.695938	-0.194363	-0.556170	0.693899	0.278610	-0.333797	0.588824	0.072172	-0.362858	0.548233	-0.041271				-0.137527	0.077846	-0.166699
15441	128.675000	-0.796236	0.612720	-0.021013	-0.787999	0.610826	0.132950	-0.721509	0.885681	-0.036273	-0.714309	0.874323	0.141729				-0.578401	1.104486	0.135818	-0.548411	1.050876	0.119382	-0.587732	0.695976	-0.194400	-0.556168	0.694003	0.278598	-0.333836	0.588811	0.072162	-0.362865	0.548233	-0.041284				-0.137527	0.077865	-0.166707
15442	128.683333	-0.796266	0.612731	-0.021048	-0.788028	0.610828	0.132971	-0.721580	0.885633	-0.036313	-0.714321	0.874290	0.141702				-0.578621	1.104489	0.135731	-0.548593	1.050942	0.119321	-0.587744	0.696002	-0.194434	-0.556161	0.694111	0.278589	-0.333870	0.588790	0.072150	-0.362871	0.548225	-0.041290				-0.137534	0.077866	-0.166718
15443	128.691667	-0.796319	0.612744	-0.021057	-0.787988	0.610842	0.133008	-0.721653	0.885589	-0.036339	-0.714352	0.874276	0.141702				-0.578871	1.104575	0.135685	-0.548894	1.050812	0.119128	-0.587737	0.696033	-0.194479	-0.556138	0.694219	0.278578	-0.333817	0.588792	0.072134	-0.362878	0.548224	-0.041303				-0.137525	0.077882	-0.166721
15444	128.700000	-0.796219	0.612704	-0.021150	-0.787978	0.610842	0.133026	-0.721724	0.885543	-0.036357	-0.714377	0.874261	0.141702				-0.579092	1.104666	0.135610	-0.549109	1.050871	0.119048	-0.587723	0.696051	-0.194517	-0.556111	0.694323	0.278572	-0.333803	0.588780	0.072127	-0.362876	0.548215	-0.041315				-0.137513	0.077892	-0.166730
15445	128.708333	-0.796279	0.612729	-0.021151	-0.788015	0.610842	0.133067	-0.721788	0.885494	-0.036400	-0.714398	0.874245	0.141712				-0.579309	1.104674	0.135503	-0.549213	1.051122	0.119086	-0.587706	0.696077	-0.194564	-0.556074	0.694416	0.278564	-0.333834	0.588737	0.072119	-0.362870	0.548215	-0.041326				-0.137511	0.077894	-0.166725
15446	128.716667	-0.796296	0.612734	-0.021167	-0.788025	0.610831	0.133092	-0.721851	0.885445	-0.036425	-0.714423	0.874231	0.141729				-0.579543	1.104700	0.135418	-0.549430	1.051176	0.119007	-0.587680	0.696092	-0.194605	-0.556027	0.694511	0.278561	-0.333799	0.588717	0.072128	-0.362860	0.548217	-0.041332				-0.137513	0.077886	-0.166722
15447	128.725000	-0.796289	0.612721	-0.021192	-0.788004	0.610833	0.133140	-0.721910	0.885397	-0.036443	-0.714441	0.874212	0.141741				-0.579768	1.104793	0.135344	-0.549672	1.051245	0.118938	-0.587652	0.696100	-0.194645	-0.555976	0.694601	0.278561	-0.333812	0.588692	0.072140	-0.362851	0.548215	-0.041327				-0.137514	0.077870	-0.166716
15448	128.733333	-0.796333	0.612750	-0.021177	-0.787961	0.610830	0.133180	-0.721979	0.885341	-0.036463	-0.714460	0.874197	0.141757				-0.580013	1.104816	0.135260	-0.549907	1.051319	0.118879	-0.587630	0.696106	-0.194671	-0.555927	0.694700	0.278562	-0.333833	0.588662	0.072161	-0.362837	0.548218	-0.041337				-0.137518	0.077851	-0.166708
15449	128.741667	-0.796276	0.612724	-0.021219	-0.787876	0.610835	0.133201	-0.722037	0.885293	-0.036488	-0.714480	0.874179	0.141767				-0.580335	1.104969	0.135215	-0.550141	1.051409	0.118797	-0.587608	0.696114	-0.194709	-0.555869	0.694814	0.278569	-0.333789	0.588650	0.072166	-0.362819	0.548198	-0.041321				-0.137517	0.077865	-0.166711
15450	128.750000	-0.796221	0.612710	-0.021263	-0.788011	0.610839	0.133251	-0.722114	0.885265	-0.036504	-0.714499	0.874165	0.141767				-0.580596	1.105094	0.135148	-0.550376	1.051512	0.118722	-0.587592	0.696119	-0.194734	-0.555818	0.694930	0.278573	-0.333743	0.588639	0.072165	-0.362807	0.548198	-0.041332				-0.137516	0.077866	-0.166714
15451	128.758333	-0.796271	0.612736	-0.021255	-0.787934	0.610864	0.133275	-0.722166	0.885217	-0.036547	-0.714520	0.874154	0.141759				-0.580813	1.105167	0.135037	-0.550615	1.051630	0.118642	-0.587589	0.696117	-0.194752	-0.555757	0.695058	0.278566	-0.333725	0.588618	0.072147	-0.362787	0.548174	-0.041347				-0.137512	0.077885	-0.166724
15452	128.766667	-0.796216	0.612718	-0.021304	-0.787913	0.610880	0.133293	-0.722210	0.885166	-0.036601	-0.714541	0.874150	0.141748				-0.581067	1.105232	0.134929	-0.550851	1.051765	0.118571	-0.587589	0.696131	-0.194765	-0.555697	0.695185	0.278555	-0.333708	0.588604	0.072125	-0.362779	0.548159	-0.041362				-0.137500	0.077896	-0.166729
15453	128.775000	-0.796209	0.612718	-0.021320	-0.787881	0.610906	0.133302	-0.722279	0.885134	-0.036637	-0.714593	0.874149	0.141742				-0.581295	1.105408	0.134855	-0.551155	1.051804	0.118437	-0.587596	0.696141	-0.194773	-0.555632	0.695309	0.278541	-0.333690	0.588584	0.072101	-0.362768	0.548152	-0.041390				-0.137505	0.077897	-0.166726
15454	128.783333	-0.796191	0.612737	-0.021329	-0.787856	0.610938	0.133310	-0.722330	0.885093	-0.036678	-0.714647	0.874148	0.141736				-0.581531	1.105540	0.134762	-0.551345	1.052048	0.118435	-0.587608	0.696165	-0.194775	-0.555563	0.695426	0.278518	-0.333671	0.588571	0.072084	-0.362759	0.548154	-0.041417				-0.137505	0.077885	-0.166717
15455	128.791667	-0.796173	0.612749	-0.021339	-0.787989	0.611051	0.133383	-0.722382	0.885058	-0.036716	-0.714640	0.874158	0.141707				-0.581753	1.105704	0.134701	-0.551661	1.052098	0.118307	-0.587618	0.696185	-0.194778	-0.555505	0.695545	0.278496	-0.333649	0.588559	0.072073	-0.362749	0.548144	-0.041437				-0.137515	0.077863	-0.166707
15456	128.800000	-0.796159	0.612764	-0.021339	-0.787728	0.610935	0.133312	-0.722426	0.885026	-0.036749	-0.714633	0.874169	0.141668				-0.582000	1.105893	0.134659	-0.551849	1.052357	0.118312	-0.587629	0.696218	-0.194773	-0.555445	0.695671	0.278471	-0.333634	0.588551	0.072069	-0.362744	0.548132	-0.041432				-0.137532	0.077833	-0.166703
15457	128.808333	-0.796130	0.612781	-0.021343	-0.787734	0.611000	0.133334	-0.722457	0.884996	-0.036779	-0.714667	0.874189	0.141655				-0.582277	1.106086	0.134620	-0.552211	1.052342	0.118137	-0.587640	0.696250	-0.194765	-0.555393	0.695806	0.278445	-0.333615	0.588539	0.072072	-0.362736	0.548150	-0.041461				-0.137532	0.077828	-0.166697
15458	128.816667	-0.796097	0.612808	-0.021339	-0.787692	0.611037	0.133348	-0.722478	0.884971	-0.036809	-0.714645	0.874225	0.141607				-0.582539	1.106319	0.134597	-0.552387	1.052736	0.118201	-0.587654	0.696284	-0.194764	-0.555349	0.695959	0.278417	-0.333596	0.588519	0.072073	-0.362738	0.548134	-0.041463				-0.137534	0.077824	-0.166696
15459	128.825000	-0.796040	0.612855	-0.021333	-0.787529	0.611070	0.133318	-0.722491	0.884958	-0.036850	-0.714639	0.874272	0.141572				-0.582808	1.106479	0.134535	-0.552682	1.052954	0.118129	-0.587664	0.696320	-0.194756	-0.555317	0.696128	0.278380	-0.333589	0.588488	0.072063	-0.362733	0.548124	-0.041476				-0.137536	0.077833	-0.166712
15460	128.833333	-0.795969	0.612918	-0.021324	-0.787357	0.611129	0.133276	-0.722497	0.884959	-0.036893	-0.714625	0.874340	0.141533				-0.583083	1.106682	0.134475	-0.553022	1.053158	0.118020	-0.587672	0.696362	-0.194754	-0.555292	0.696306	0.278333	-0.333591	0.588457	0.072060	-0.362738	0.548103	-0.041481				-0.137527	0.077852	-0.166714
15461	128.841667	-0.795896	0.613005	-0.021320	-0.787500	0.611224	0.133345	-0.722494	0.884970	-0.036935	-0.714643	0.874455	0.141527				-0.583400	1.106887	0.134438	-0.553390	1.053371	0.117908	-0.587679	0.696406	-0.194754	-0.555272	0.696509	0.278288	-0.333598	0.588418	0.072047	-0.362743	0.548126	-0.041550				-0.137522	0.077879	-0.166725
15462	128.850000	-0.795793	0.613081	-0.021323	-0.787262	0.611308	0.133298	-0.722482	0.884994	-0.036981	-0.714603	0.874570	0.141479				-0.583806	1.107144	0.134411	-0.553795	1.053601	0.117775	-0.587681	0.696454	-0.194761	-0.555249	0.696710	0.278226	-0.333617	0.588375	0.072030	-0.362746	0.548106	-0.041570				-0.137511	0.077897	-0.166737
15463	128.858333	-0.795765	0.613196	-0.021301	-0.787170	0.611393	0.133287	-0.722457	0.885025	-0.037052	-0.714556	0.874689	0.141416				-0.584165	1.107428	0.134378	-0.554272	1.053861	0.117657	-0.587677	0.696505	-0.194779	-0.555227	0.696943	0.278165	-0.333639	0.588335	0.072030	-0.362762	0.548050	-0.041521				-0.137503	0.077894	-0.166725
15464	128.866667	-0.795729	0.613317	-0.021281	-0.787074	0.611533	0.133309	-0.722427	0.885061	-0.037125	-0.714506	0.874822	0.141346				-0.584550	1.107738	0.134371	-0.554778	1.054143	0.117544	-0.587665	0.696567	-0.194797	-0.555201	0.697192	0.278104	-0.333663	0.588303	0.072026	-0.362772	0.548053	-0.041531				-0.137506	0.077884	-0.166723
15465	128.875000	-0.795632	0.613396	-0.021301	-0.787220	0.611634	0.133373	-0.722418	0.885115	-0.037190	-0.714451	0.874965	0.141272				-0.584925	1.108132	0.134435	-0.555303	1.054443	0.117443	-0.587648	0.696622	-0.194832	-0.555166	0.697460	0.278035	-0.333718	0.588269	0.072037	-0.362781	0.548043	-0.041533				-0.137509	0.077868	-0.166716
15466	128.883333	-0.795546	0.613491	-0.021320	-0.786896	0.611764	0.133315	-0.722385	0.885153	-0.037277	-0.714395	0.875119	0.141183				-0.585264	1.108514	0.134479	-0.555847	1.054789	0.117385	-0.587623	0.696681	-0.194872	-0.555122	0.697756	0.277964	-0.333777	0.588239	0.072039	-0.362793	0.548043	-0.041544				-0.137510	0.077844	-0.166712
15467	128.891667	-0.795521	0.613591	-0.021311	-0.786894	0.611905	0.133352	-0.722366	0.885194	-0.037363	-0.714269	0.875274	0.141053				-0.585591	1.108941	0.134546	-0.556373	1.055159	0.117339	-0.587586	0.696733	-0.194919	-0.555067	0.698070	0.277894	-0.333796	0.588222	0.072032	-0.362805	0.548030	-0.041549				-0.137514	0.077849	-0.166714
15468	128.900000	-0.795441	0.613672	-0.021332	-0.786888	0.612029	0.133364	-0.722343	0.885228	-0.037460	-0.714192	0.875423	0.140932				-0.585866	1.109370	0.134700	-0.556865	1.055508	0.117315	-0.587544	0.696793	-0.194973	-0.555002	0.698389	0.277819	-0.333810	0.588202	0.072015	-0.362816	0.548069	-0.041613				-0.137510	0.077866	-0.166726
15469	128.908333	-0.795311	0.613714	-0.021381	-0.786804	0.612137	0.133353	-0.722314	0.885258	-0.037560	-0.714135	0.875581	0.140818				-0.586100	1.109734	0.134887	-0.557321	1.055819	0.117270	-0.587489	0.696844	-0.195038	-0.554922	0.698713	0.277746	-0.333816	0.588180	0.071994	-0.362822	0.548023	-0.041604				-0.137503	0.077881	-0.166730
15470	128.916667	-0.795255	0.613805	-0.021385	-0.786700	0.612271	0.133311	-0.722274	0.885289	-0.037677	-0.714129	0.875759	0.140738				-0.586280	1.110064	0.135119	-0.557748	1.056108	0.117226	-0.587426	0.696912	-0.195078	-0.554828	0.699034	0.277670	-0.333818	0.588159	0.071965	-0.362832	0.548028	-0.041661				-0.137498	0.077893	-0.166737
15471	128.925000	-0.795231	0.613899	-0.021377	-0.786421	0.612391	0.133220	-0.722237	0.885314	-0.037792	-0.714047	0.875893	0.140601				-0.586491	1.110313	0.135360	-0.558177	1.056356	0.117227	-0.587361	0.696964	-0.195144	-0.554713	0.699351	0.277595	-0.333777	0.588124	0.071930	-0.362842	0.547950	-0.041634				-0.137499	0.077905	-0.166738
15472	128.933333	-0.795104	0.613935	-0.021445	-0.786519	0.612541	0.133252	-0.722196	0.885335	-0.037922	-0.713947	0.876018	0.140451				-0.586651	1.110539	0.135717	-0.558597	1.056573	0.117267	-0.587267	0.697054	-0.195169	-0.554594	0.699655	0.277518	-0.333729	0.588090	0.071917	-0.362842	0.547942	-0.041690				-0.137510	0.077903	-0.166734
15473	128.941667	-0.795038	0.614015	-0.021471	-0.786328	0.612677	0.133185	-0.722163	0.885360	-0.038066	-0.713829	0.876125	0.140282				-0.586778	1.110697	0.136130	-0.558963	1.056715	0.117318	-0.587196	0.697098	-0.195218	-0.554473	0.699970	0.277418	-0.333804	0.588004	0.071919	-0.362835	0.547881	-0.041672				-0.137509	0.077888	-0.166728
15474	128.950000	-0.795062	0.614128	-0.021458	-0.786156	0.612794	0.133137	-0.722114	0.885372	-0.038227	-0.713727	0.876260	0.140128				-0.586911	1.110866	0.136636	-0.559273	1.056820	0.117413	-0.587084	0.697185	-0.195231	-0.554372	0.700310	0.277293	-0.333814	0.587970	0.071987	-0.362819	0.547827	-0.041616				-0.137516	0.077852	-0.166717
15475	128.958333	-0.794945	0.614169	-0.021523	-0.786120	0.612865	0.133098	-0.722092	0.885396	-0.038398	-0.713574	0.876404	0.139963				-0.586906	1.110845	0.137274	-0.559514	1.056863	0.117581	-0.586967	0.697246	-0.195265	-0.554321	0.700681	0.277136	-0.333823	0.587978	0.072137	-0.362782	0.547814	-0.041567				-0.137526	0.077843	-0.166711
15476	128.966667	-0.794828	0.614215	-0.021590	-0.786154	0.612979	0.133105	-0.722085	0.885418	-0.038581	-0.713452	0.876562	0.139828				-0.586788	1.110708	0.137963	-0.559791	1.056718	0.117734	-0.586840	0.697291	-0.195304	-0.554321	0.701076	0.276937	-0.333851	0.587951	0.072294	-0.362738	0.547788	-0.041445				-0.137522	0.077836	-0.166714
15477	128.975000	-0.794770	0.614314	-0.021588	-0.786026	0.613089	0.133057	-0.722108	0.885436	-0.038751	-0.713317	0.876787	0.139708				-0.586571	1.110422	0.138754	-0.559879	1.056497	0.117897	-0.586701	0.697321	-0.195334	-0.554406	0.701511	0.276705	-0.333895	0.587940	0.072483	-0.362673	0.547795	-0.041308				-0.137525	0.077849	-0.166721
15478	128.983333	-0.794614	0.614353	-0.021662	-0.785900	0.613168	0.133019	-0.722157	0.885458	-0.038917	-0.713181	0.876971	0.139587				-0.586282	1.109932	0.139539	-0.559794	1.056249	0.118040	-0.586548	0.697347	-0.195374	-0.554558	0.701956	0.276460	-0.333945	0.587962	0.072695	-0.362603	0.547814	-0.041143				-0.137528	0.077864	-0.166726
15479	128.991667	-0.794515	0.614459	-0.021682	-0.785831	0.613278	0.132982	-0.722245	0.885481	-0.039077	-0.713044	0.877157	0.139478				-0.585962	1.109194	0.140320	-0.559707	1.055723	0.118052	-0.586373	0.697382	-0.195409	-0.554784	0.702377	0.276213	-0.333996	0.588013	0.072919	-0.362507	0.547813	-0.040940				-0.137525	0.077893	-0.166734
15480	129.000000	-0.794352	0.614505	-0.021740	-0.785752	0.613346	0.132932	-0.722362	0.885497	-0.039214	-0.712902	0.877332	0.139379				-0.585577	1.108250	0.140981	-0.559549	1.055070	0.117964	-0.586186	0.697416	-0.195440	-0.555035	0.702769	0.275940	-0.334041	0.588068	0.073135	-0.362419	0.547825	-0.040749				-0.137520	0.077918	-0.166739
15481	129.008333	-0.794256	0.614561	-0.021761	-0.785456	0.613406	0.132794	-0.722519	0.885518	-0.039324	-0.712738	0.877483	0.139272				-0.585321	1.107212	0.141585	-0.559310	1.054310	0.117763	-0.586005	0.697480	-0.195471	-0.555293	0.703118	0.275675	-0.334087	0.588147	0.073357	-0.362324	0.547835	-0.040561				-0.137534	0.077936	-0.166748
15482	129.016667	-0.794158	0.614610	-0.021771	-0.785378	0.613505	0.132769	-0.722696	0.885529	-0.039415	-0.712559	0.877638	0.139176				-0.585075	1.106078	0.142039	-0.559028	1.053491	0.117500	-0.585852	0.697545	-0.195475	-0.555548	0.703443	0.275416	-0.334123	0.588274	0.073594	-0.362230	0.547859	-0.040398				-0.137555	0.077955	-0.166765
15483	129.025000	-0.794073	0.614653	-0.021768	-0.785471	0.613582	0.132790	-0.722907	0.885538	-0.039436	-0.712492	0.877815	0.139161				-0.584952	1.104824	0.142341	-0.558748	1.052606	0.117220	-0.585727	0.697631	-0.195456	-0.555759	0.703720	0.275164	-0.334151	0.588365	0.073770	-0.362144	0.547880	-0.040262				-0.137577	0.077972	-0.166798
15484	129.033333	-0.793985	0.614677	-0.021764	-0.785374	0.613649	0.132756	-0.723136	0.885534	-0.039444	-0.712388	0.877928	0.139129				-0.584870	1.103461	0.142578	-0.558440	1.051626	0.116924	-0.585643	0.697711	-0.195440	-0.555918	0.703967	0.274928	-0.334176	0.588450	0.073904	-0.362061	0.547916	-0.040161				-0.137621	0.077982	-0.166828
15485	129.041667	-0.793917	0.614692	-0.021751	-0.785157	0.613699	0.132686	-0.723372	0.885516	-0.039431	-0.712294	0.878018	0.139111				-0.584852	1.101892	0.142671	-0.558052	1.050482	0.116556	-0.585622	0.697782	-0.195413	-0.556004	0.704170	0.274695	-0.334189	0.588536	0.073986	-0.362010	0.547954	-0.040110				-0.137649	0.078009	-0.166870
15486	129.050000	-0.793929	0.614740	-0.021700	-0.784962	0.613753	0.132631	-0.723608	0.885488	-0.039411	-0.712211	0.878089	0.139093				-0.584780	1.100275	0.142718	-0.557571	1.049233	0.116114	-0.585646	0.697830	-0.195384	-0.556040	0.704360	0.274465	-0.334189	0.588612	0.074023	-0.361958	0.548002	-0.040078				-0.137671	0.078060	-0.166954
15487	129.058333	-0.793811	0.614714	-0.021733	-0.785124	0.613846	0.132709	-0.723836	0.885456	-0.039383	-0.712143	0.878144	0.139070				-0.584975	1.098167	0.142679	-0.556993	1.047913	0.115605	-0.585748	0.697831	-0.195371	-0.556022	0.704522	0.274252	-0.334182	0.588680	0.074011	-0.361932	0.548043	-0.040114				-0.137711	0.078111	-0.167024
15488	129.066667	-0.793763	0.614715	-0.021714	-0.785067	0.613901	0.132706	-0.724070	0.885433	-0.039357	-0.712084	0.878190	0.139034				-0.585133	1.096140	0.142612	-0.556429	1.046601	0.115093	-0.585908	0.697788	-0.195365	-0.555978	0.704654	0.274051	-0.334162	0.588732	0.073964	-0.361916	0.548054	-0.040171				-0.137745	0.078202	-0.167080
15489	129.075000	-0.793739	0.614724	-0.021669	-0.784976	0.613932	0.132710	-0.724280	0.885394	-0.039373	-0.712039	0.878214	0.138970				-0.585332	1.094237	0.142547	-0.555965	1.045297	0.114584	-0.586162	0.697663	-0.195392	-0.555895	0.704747	0.273858	-0.334132	0.588780	0.073888	-0.361917	0.548073	-0.040252				-0.137481	0.078513	-0.167136
15490	129.083333	-0.793686	0.614706	-0.021658	-0.784930	0.613963	0.132725	-0.724495	0.885343	-0.039416	-0.711998	0.878224	0.138890				-0.585626	1.092406	0.142367	-0.555634	1.044005	0.114083	-0.586468	0.697464	-0.195433	-0.555806	0.704810	0.273683	-0.334097	0.588815	0.073787	-0.361930	0.548092	-0.040360				-0.137226	0.078850	-0.167206
15491	129.091667	-0.793690	0.614689	-0.021618	-0.784937	0.613948	0.132739	-0.724702	0.885267	-0.039490	-0.711937	0.878202	0.138774				-0.586003	1.090665	0.142059	-0.555490	1.042770	0.113549	-0.586797	0.697224	-0.195504	-0.555703	0.704848	0.273530	-0.334056	0.588840	0.073673	-0.361956	0.548095	-0.040497				-0.137608	0.078727	-0.167236
15492	129.100000	-0.793708	0.614654	-0.021574	-0.784866	0.613927	0.132737	-0.724917	0.885147	-0.039596	-0.711906	0.878183	0.138649				-0.586702	1.088951	0.141623	-0.555493	1.041618	0.113022	-0.587159	0.696926	-0.195601	-0.555595	0.704868	0.273391	-0.334018	0.588865	0.073540	-0.361983	0.548121	-0.040683				-0.137993	0.078614	-0.167287
15493	129.108333	-0.793745	0.614601	-0.021544	-0.784864	0.613900	0.132756	-0.725110	0.885005	-0.039737	-0.711895	0.878151	0.138499				-0.587627	1.087553	0.141130	-0.555712	1.040570	0.112457	-0.587579	0.696565	-0.195724	-0.555465	0.704879	0.273273	-0.333975	0.588883	0.073398	-0.362032	0.548070	-0.040811				-0.138072	0.078725	-0.167391
15494	129.116667	-0.793735	0.614495	-0.021565	-0.784860	0.613874	0.132769	-0.725338	0.884855	-0.039900	-0.711903	0.878109	0.138333				-0.588896	1.086083	0.140439	-0.556120	1.039598	0.111897	-0.587980	0.696208	-0.195867	-0.555326	0.704895	0.273167	-0.333937	0.588895	0.073240	-0.362095	0.548059	-0.041012				-0.138151	0.078837	-0.167490
15495	129.125000	-0.793822	0.614383	-0.021534	-0.784896	0.613847	0.132801	-0.725546	0.884664	-0.040127	-0.711956	0.878065	0.138150				-0.590212	1.084878	0.139564	-0.556739	1.038774	0.111391	-0.588389	0.695796	-0.196059	-0.555173	0.704925	0.273078	-0.333890	0.588911	0.073082	-0.362153	0.548026	-0.041178				-0.138213	0.078962	-0.167593
15496	129.133333	-0.793867	0.614210	-0.021554	-0.784858	0.613807	0.132799	-0.725752	0.884440	-0.040360	-0.712046	0.877989	0.137942				-0.591989	1.083639	0.138633	-0.557482	1.038041	0.110884	-0.588726	0.695456	-0.196203	-0.555018	0.704964	0.272993	-0.333851	0.588916	0.072930	-0.362208	0.548011	-0.041322				-0.137659	0.079512	-0.167739
15497	129.141667	-0.793999	0.614089	-0.021506	-0.784859	0.613766	0.132822	-0.725944	0.884221	-0.040620	-0.712150	0.877910	0.137691				-0.593798	1.082658	0.137628	-0.558376	1.037438	0.110378	-0.589032	0.695119	-0.196384	-0.554860	0.705011	0.272916	-0.333811	0.588890	0.072759	-0.362269	0.548006	-0.041459				-0.137714	0.079613	-0.167819
15498	129.150000	-0.794038	0.613886	-0.021533	-0.784890	0.613739	0.132858	-0.726139	0.884006	-0.040899	-0.712355	0.877840	0.137461				-0.595727	1.081733	0.136526	-0.559388	1.036925	0.109886	-0.589301	0.694776	-0.196587	-0.554709	0.705075	0.272840	-0.333690	0.588908	0.072639	-0.362323	0.548025	-0.041594				-0.138523	0.079291	-0.168025
15499	129.158333	-0.794130	0.613717	-0.021527	-0.784904	0.613691	0.132853	-0.726331	0.883771	-0.041235	-0.712578	0.877781	0.137166				-0.597686	1.081058	0.135387	-0.560594	1.036500	0.109397	-0.589482	0.694470	-0.196813	-0.554573	0.705143	0.272760	-0.333664	0.588871	0.072491	-0.362372	0.548048	-0.041676				-0.138420	0.079426	-0.167911
15500	129.166667	-0.794225	0.613555	-0.021538	-0.784873	0.613644	0.132846	-0.726536	0.883555	-0.041576	-0.712855	0.877725	0.136854				-0.599802	1.080436	0.134209	-0.561951	1.036136	0.108917	-0.589590	0.694222	-0.197009	-0.554459	0.705215	0.272673	-0.333620	0.588852	0.072377	-0.362409	0.548076	-0.041753				-0.138475	0.079528	-0.167995
15501	129.175000	-0.794325	0.613399	-0.021554	-0.784914	0.613621	0.132815	-0.726732	0.883350	-0.041947	-0.713164	0.877664	0.136485				-0.601884	1.080221	0.133006	-0.563510	1.035907	0.108471	-0.589650	0.693993	-0.197239	-0.554381	0.705290	0.272576	-0.333566	0.588848	0.072281	-0.362422	0.548106	-0.041801				-0.138521	0.079646	-0.168092
15502	129.183333	-0.794368	0.613224	-0.021614	-0.785007	0.613600	0.132762	-0.726883	0.883155	-0.042391	-0.713546	0.877621	0.136094				-0.604030	1.080079	0.131810	-0.565173	1.035752	0.108026	-0.589645	0.693810	-0.197451	-0.554329	0.705372	0.272464	-0.333553	0.588817	0.072168	-0.362427	0.548144	-0.041868				-0.138564	0.079755	-0.168195
15503	129.191667	-0.794492	0.613146	-0.021637	-0.785037	0.613572	0.132674	-0.727065	0.882967	-0.042858	-0.713931	0.877553	0.135626				-0.606022	1.080202	0.130662	-0.566909	1.035736	0.107563	-0.589601	0.693660	-0.197653	-0.554338	0.705461	0.272343	-0.333546	0.588811	0.072070	-0.362424	0.548160	-0.041913				-0.138612	0.079861	-0.168301
[truncated: 6,105 more rows]
[truncated: 2,025 more columns]
