# Supplementary material for: Musical improvisation enhances interpersonal coordination in subsequent conversation: Motor and speech evidence
Source: PLoS One. 2021 Apr 15;16(4):e0250166. doi: 10.1371/journal.pone.0250166 (PMC8049323; doi:10.1371/journal.pone.0250166)
Supplement: S2 File — (ZIP) [file pone.0250166.s005.zip › MI condition/EDITED_PC 214 T2.csv]

Format Version	1.21	Take Name	PC 214 T2	Capture Frame Rate	180.000000	Export Frame Rate	120.000000	Capture Start Time	2018-06-22 11.35.57 AM	Total Frames in Take	119644	Total Exported Frames	79763	Rotation Type	Quaternion	Length Units	Meters	Coordinate Space	Global
		Marker	Marker	Marker	Marker	Marker	Marker	Marker	Marker	Marker	Marker	Marker	Marker	Marker	Marker	Marker	Marker	Marker	Marker	Marker	Marker	Marker	Marker	Marker	Marker	Marker	Marker	Marker	Marker	Marker	Marker	Marker	Marker	Marker	Marker	Marker	Marker	Marker	Marker	Marker	Marker	Marker	Marker	Marker	Marker	Marker	Marker	Marker	Marker
		Unlabeled:5000	Unlabeled:5000	Unlabeled:5000	Unlabeled:5001	Unlabeled:5001	Unlabeled:5001	Unlabeled:5002	Unlabeled:5002	Unlabeled:5002	Unlabeled:5003	Unlabeled:5003	Unlabeled:5003	Unlabeled:5004	Unlabeled:5004	Unlabeled:5004	Unlabeled:5005	Unlabeled:5005	Unlabeled:5005	Unlabeled:5006	Unlabeled:5006	Unlabeled:5006	Unlabeled:5007	Unlabeled:5007	Unlabeled:5007	Unlabeled:5008	Unlabeled:5008	Unlabeled:5008	Unlabeled:5009	Unlabeled:5009	Unlabeled:5009	Unlabeled:5010	Unlabeled:5010	Unlabeled:5010	Unlabeled:5011	Unlabeled:5011	Unlabeled:5011	Unlabeled:5012	Unlabeled:5012	Unlabeled:5012	Unlabeled:5013	Unlabeled:5013	Unlabeled:5013	Unlabeled:5014	Unlabeled:5014	Unlabeled:5014	Unlabeled:5015	Unlabeled:5015	Unlabeled:5015
		8392B20CF49E35701388	8392B20CF49E35701388	8392B20CF49E35701388	8392B20CF49E35701389	8392B20CF49E35701389	8392B20CF49E35701389	8392B20CF49E3570138A	8392B20CF49E3570138A	8392B20CF49E3570138A	8392B20CF49E3570138B	8392B20CF49E3570138B	8392B20CF49E3570138B	8392B20CF49E3570138C	8392B20CF49E3570138C	8392B20CF49E3570138C	8392B20CF49E3570138D	8392B20CF49E3570138D	8392B20CF49E3570138D	8392B20CF49E3570138E	8392B20CF49E3570138E	8392B20CF49E3570138E	8392B20CF49E3570138F	8392B20CF49E3570138F	8392B20CF49E3570138F	8392B20CF49E35701390	8392B20CF49E35701390	8392B20CF49E35701390	8392B20CF49E35701391	8392B20CF49E35701391	8392B20CF49E35701391	8392B20CF49E35701392	8392B20CF49E35701392	8392B20CF49E35701392	8392B20CF49E35701393	8392B20CF49E35701393	8392B20CF49E35701393	8392B20CF49E35701394	8392B20CF49E35701394	8392B20CF49E35701394	8392B20CF49E35701395	8392B20CF49E35701395	8392B20CF49E35701395	8392B20CF49E35701396	8392B20CF49E35701396	8392B20CF49E35701396	8392B20CF49E35701397	8392B20CF49E35701397	8392B20CF49E35701397
		Position	Position	Position	Position	Position	Position	Position	Position	Position	Position	Position	Position	Position	Position	Position	Position	Position	Position	Position	Position	Position	Position	Position	Position	Position	Position	Position	Position	Position	Position	Position	Position	Position	Position	Position	Position	Position	Position	Position	Position	Position	Position	Position	Position	Position	Position	Position	Position
Frame	Time	X	Y	Z	X	Y	Z	X	Y	Z	X	Y	Z	X	Y	Z	X	Y	Z	X	Y	Z	X	Y	Z	X	Y	Z	X	Y	Z	X	Y	Z	X	Y	Z	X	Y	Z	X	Y	Z	X	Y	Z	X	Y	Z
14408	120.066667	-0.826189	0.602836	0.200409	-0.818830	0.616923	-0.029394	-0.789286	0.815038	-0.033664	-0.790079	0.816807	0.199007	-0.699502	1.089839	0.037549	-0.689966	1.096731	0.141799	-0.652479	1.044720	0.146979	-0.615352	0.675636	-0.142442	-0.605037	0.689632	0.298561	-0.337791	0.556241	0.007682	-0.337340	0.581637	0.161956	-0.319204	0.607477	0.134279	-0.365929	0.078430	0.299016				-0.266007	0.078327	-0.155713	0.394671	0.077449	-0.103924
14409	120.075000	-0.826165	0.602854	0.200397	-0.818840	0.616945	-0.029378	-0.789281	0.815058	-0.033637	-0.790074	0.816812	0.199011	-0.699512	1.089823	0.037573	-0.689914	1.096704	0.141801	-0.652465	1.044704	0.146996	-0.615344	0.675634	-0.142433	-0.605020	0.689620	0.298559	-0.337785	0.556255	0.007675	-0.337329	0.581651	0.161931	-0.319196	0.607480	0.134251	-0.365929	0.078438	0.299020				-0.266009	0.078328	-0.155703	0.394549	0.077533	-0.103988
14410	120.083333	-0.826140	0.602817	0.200375	-0.818851	0.616967	-0.029366	-0.789293	0.815061	-0.033647	-0.790065	0.816815	0.199013	-0.699520	1.089810	0.037593	-0.689954	1.096693	0.141846	-0.652450	1.044694	0.147010	-0.615354	0.675628	-0.142424	-0.605007	0.689612	0.298550	-0.337782	0.556275	0.007665	-0.337319	0.581674	0.161915	-0.319195	0.607512	0.134238	-0.365937	0.078441	0.299021				-0.266014	0.078335	-0.155695	0.394554	0.077542	-0.103997
14411	120.091667	-0.826149	0.602823	0.200379	-0.818865	0.616982	-0.029355	-0.789292	0.815084	-0.033637	-0.790067	0.816829	0.199015	-0.699528	1.089785	0.037611	-0.689952	1.096683	0.141862	-0.652440	1.044686	0.147012	-0.615363	0.675628	-0.142428	-0.605002	0.689617	0.298544	-0.337780	0.556295	0.007663	-0.337320	0.581679	0.161882	-0.319193	0.607538	0.134224	-0.365938	0.078445	0.299016				-0.266013	0.078339	-0.155696	0.394679	0.077503	-0.103961
14412	120.100000	-0.826155	0.602822	0.200382	-0.818878	0.616990	-0.029348	-0.789312	0.815083	-0.033632	-0.790068	0.816842	0.199012	-0.699531	1.089782	0.037617	-0.689953	1.096671	0.141871	-0.652440	1.044675	0.147015	-0.615385	0.675623	-0.142426	-0.604959	0.689590	0.298395	-0.337785	0.556303	0.007652	-0.337319	0.581688	0.161856	-0.319200	0.607553	0.134202	-0.365935	0.078438	0.299009				-0.266014	0.078346	-0.155696	0.394678	0.077500	-0.103974
14413	120.108333	-0.826189	0.602869	0.200369	-0.818889	0.616989	-0.029346	-0.789325	0.815087	-0.033642	-0.790073	0.816848	0.199014	-0.699533	1.089795	0.037615	-0.689958	1.096662	0.141864	-0.652438	1.044670	0.147009	-0.615408	0.675622	-0.142428	-0.605002	0.689611	0.298526	-0.337795	0.556306	0.007635	-0.337332	0.581686	0.161830	-0.319206	0.607553	0.134181	-0.365938	0.078427	0.299005				-0.266015	0.078344	-0.155700	0.394561	0.077568	-0.104056
14414	120.116667	-0.826203	0.602869	0.200379	-0.818903	0.616985	-0.029352	-0.789313	0.815114	-0.033630	-0.790075	0.816855	0.199010	-0.699535	1.089796	0.037608	-0.689960	1.096659	0.141861	-0.652444	1.044670	0.147012	-0.615434	0.675614	-0.142435	-0.604964	0.689582	0.298380	-0.337808	0.556303	0.007611	-0.337340	0.581688	0.161814	-0.319218	0.607544	0.134156	-0.365929	0.078417	0.298999				-0.266017	0.078338	-0.155710	0.394687	0.077509	-0.104018
14415	120.125000	-0.826255	0.602885	0.200403	-0.818953	0.616998	-0.029349	-0.789358	0.815092	-0.033628	-0.790081	0.816861	0.199014	-0.699537	1.089800	0.037599	-0.689973	1.096662	0.141856	-0.652456	1.044678	0.147004	-0.615460	0.675616	-0.142439	-0.604993	0.689601	0.298453	-0.337827	0.556298	0.007590	-0.337361	0.581672	0.161798	-0.319230	0.607533	0.134140	-0.365938	0.078427	0.299001				-0.266018	0.078335	-0.155718	0.394677	0.077510	-0.104034
14416	120.133333	-0.826232	0.602866	0.200377	-0.818993	0.617009	-0.029345	-0.789369	0.815089	-0.033628	-0.790089	0.816864	0.199014	-0.699544	1.089814	0.037588	-0.689989	1.096674	0.141845	-0.652478	1.044681	0.146999	-0.615490	0.675620	-0.142440	-0.605025	0.689622	0.298527	-0.337843	0.556295	0.007581	-0.337374	0.581669	0.161795	-0.319245	0.607522	0.134127	-0.365952	0.078430	0.298999				-0.266024	0.078338	-0.155719	0.394562	0.077575	-0.104091
14417	120.141667	-0.826247	0.602880	0.200375	-0.818937	0.616971	-0.029345	-0.789383	0.815089	-0.033619	-0.790096	0.816860	0.199014	-0.699549	1.089832	0.037578	-0.690005	1.096692	0.141832	-0.652498	1.044693	0.146993	-0.615512	0.675631	-0.142433	-0.605034	0.689632	0.298528	-0.337861	0.556298	0.007579	-0.337387	0.581659	0.161788	-0.319259	0.607516	0.134128	-0.365946	0.078435	0.298997				-0.266018	0.078344	-0.155715	0.394561	0.077586	-0.104079
14418	120.150000	-0.826298	0.602908	0.200420	-0.818946	0.616970	-0.029336	-0.789400	0.815086	-0.033615	-0.790109	0.816861	0.199015	-0.699554	1.089852	0.037567	-0.690015	1.096717	0.141821	-0.652523	1.044709	0.146986	-0.615529	0.675639	-0.142431	-0.605041	0.689640	0.298525	-0.337876	0.556303	0.007587	-0.337394	0.581647	0.161783	-0.319269	0.607517	0.134137	-0.365941	0.078444	0.299004				-0.266017	0.078340	-0.155708	0.394663	0.077538	-0.104012
14419	120.158333	-0.826241	0.602837	0.200389	-0.818975	0.616969	-0.029335	-0.789417	0.815086	-0.033610	-0.790119	0.816855	0.199015	-0.699565	1.089864	0.037558	-0.690033	1.096738	0.141813	-0.652544	1.044722	0.146975	-0.615542	0.675642	-0.142428	-0.605052	0.689647	0.298521	-0.337884	0.556311	0.007597	-0.337400	0.581652	0.161792	-0.319273	0.607521	0.134144	-0.365947	0.078444	0.299008				-0.266014	0.078345	-0.155711	0.394630	0.077564	-0.104021
14420	120.166667	-0.826255	0.602865	0.200399	-0.819016	0.616992	-0.029309	-0.789416	0.815099	-0.033568	-0.790138	0.816848	0.199010	-0.699573	1.089891	0.037548	-0.689988	1.096750	0.141761	-0.652568	1.044735	0.146967	-0.615548	0.675644	-0.142423	-0.605063	0.689648	0.298521	-0.337889	0.556314	0.007607	-0.337406	0.581649	0.161797	-0.319279	0.607523	0.134157	-0.365943	0.078450	0.299008				-0.266022	0.078349	-0.155704	0.394570	0.077595	-0.104036
14421	120.175000	-0.826250	0.602852	0.200397	-0.818950	0.616956	-0.029314	-0.789447	0.815068	-0.033601	-0.790153	0.816843	0.199007	-0.699582	1.089908	0.037535	-0.690069	1.096773	0.141781	-0.652612	1.044742	0.146941	-0.615557	0.675643	-0.142426	-0.605067	0.689653	0.298521	-0.337889	0.556320	0.007614	-0.337413	0.581647	0.161811	-0.319279	0.607519	0.134169	-0.365932	0.078434	0.299015				-0.266022	0.078346	-0.155684	0.394696	0.077517	-0.103964
14422	120.183333	-0.826277	0.602832	0.200399	-0.818994	0.616941	-0.029338	-0.789464	0.815051	-0.033608	-0.790181	0.816837	0.199003	-0.699601	1.089921	0.037522	-0.690086	1.096786	0.141771	-0.652637	1.044757	0.146933	-0.615557	0.675639	-0.142432	-0.605077	0.689651	0.298518	-0.337889	0.556324	0.007611	-0.337418	0.581654	0.161825	-0.319282	0.607517	0.134180	-0.365918	0.078423	0.299009				-0.266021	0.078336	-0.155636	0.394572	0.077575	-0.104027
14423	120.191667	-0.826239	0.602820	0.200390	-0.818958	0.616927	-0.029329	-0.789478	0.815033	-0.033616	-0.790205	0.816824	0.199000	-0.699617	1.089930	0.037506	-0.690100	1.096793	0.141753	-0.652668	1.044762	0.146926	-0.615556	0.675631	-0.142437	-0.605094	0.689651	0.298522	-0.337884	0.556325	0.007608	-0.337417	0.581666	0.161852	-0.319283	0.607487	0.134175	-0.365915	0.078420	0.299013				-0.266030	0.078327	-0.155575	0.394634	0.077528	-0.103991
14424	120.200000	-0.826242	0.602811	0.200378	-0.818933	0.616909	-0.029329	-0.789476	0.815037	-0.033588	-0.790233	0.816814	0.198996	-0.699637	1.089941	0.037494	-0.690114	1.096805	0.141738	-0.652701	1.044770	0.146923	-0.615555	0.675623	-0.142449	-0.605110	0.689646	0.298527	-0.337876	0.556334	0.007600	-0.337423	0.581678	0.161875	-0.319290	0.607483	0.134185	-0.365917	0.078418	0.299008				-0.266056	0.078556	-0.155815	0.394576	0.077548	-0.104022
14425	120.208333	-0.826263	0.602822	0.200389	-0.818933	0.616898	-0.029340	-0.789517	0.815003	-0.033654	-0.790262	0.816805	0.198990	-0.699659	1.089942	0.037488	-0.690138	1.096812	0.141733	-0.652725	1.044778	0.146926	-0.615554	0.675619	-0.142453	-0.605127	0.689645	0.298531	-0.337871	0.556348	0.007604	-0.337430	0.581683	0.161892	-0.319295	0.607520	0.134219	-0.365920	0.078422	0.299013				-0.266059	0.078558	-0.155816	0.394571	0.077535	-0.103999
14426	120.216667	-0.826251	0.602796	0.200377	-0.818987	0.616889	-0.029361	-0.789541	0.814993	-0.033647	-0.790294	0.816796	0.198986	-0.699692	1.089947	0.037484	-0.690185	1.096824	0.141743	-0.652757	1.044787	0.146921	-0.615556	0.675619	-0.142449	-0.605148	0.689648	0.298537	-0.337868	0.556372	0.007604	-0.337439	0.581692	0.161900	-0.319301	0.607541	0.134238	-0.365935	0.078432	0.299018				-0.266057	0.078554	-0.155812	0.394564	0.077535	-0.103982
14427	120.225000	-0.826314	0.602744	0.200373	-0.818999	0.616885	-0.029367	-0.789553	0.814997	-0.033632	-0.790320	0.816786	0.198976	-0.699726	1.089950	0.037481	-0.690207	1.096835	0.141730	-0.652787	1.044791	0.146919	-0.615559	0.675623	-0.142448	-0.605169	0.689643	0.298534	-0.337867	0.556399	0.007616	-0.337439	0.581706	0.161912	-0.319307	0.607553	0.134251	-0.365940	0.078437	0.299015				-0.266026	0.078470	-0.155861	0.394617	0.077511	-0.103936
14428	120.233333	-0.826277	0.602802	0.200370	-0.818938	0.616851	-0.029371	-0.789584	0.814979	-0.033691	-0.790347	0.816784	0.198965	-0.699760	1.089952	0.037479	-0.690222	1.096837	0.141725	-0.652814	1.044792	0.146916	-0.615568	0.675626	-0.142449	-0.605195	0.689644	0.298535	-0.337866	0.556422	0.007629	-0.337447	0.581713	0.161915	-0.319314	0.607592	0.134276	-0.365954	0.078449	0.299015				-0.266021	0.078436	-0.155849	0.394549	0.077537	-0.103951
14429	120.241667	-0.826311	0.602820	0.200383	-0.818995	0.616877	-0.029365	-0.789609	0.814983	-0.033661	-0.790379	0.816779	0.198957	-0.699797	1.089943	0.037478	-0.690274	1.096836	0.141734	-0.652841	1.044794	0.146913	-0.615577	0.675624	-0.142452	-0.605218	0.689643	0.298535	-0.337868	0.556439	0.007646	-0.337461	0.581733	0.161921	-0.319326	0.607616	0.134289	-0.365954	0.078445	0.299019				-0.266011	0.078404	-0.155810	0.394607	0.077504	-0.103906
14430	120.250000	-0.826331	0.602779	0.200379	-0.819031	0.616869	-0.029377	-0.789625	0.814982	-0.033664	-0.790407	0.816775	0.198949	-0.699832	1.089934	0.037476	-0.690300	1.096829	0.141730	-0.652864	1.044793	0.146908	-0.615589	0.675621	-0.142452	-0.605240	0.689641	0.298532	-0.337874	0.556447	0.007659	-0.337467	0.581754	0.161935	-0.319335	0.607637	0.134302	-0.365958	0.078445	0.299020				-0.266012	0.078374	-0.155765	0.394666	0.077464	-0.103875
14431	120.258333	-0.826344	0.602698	0.200334	-0.819045	0.616878	-0.029367	-0.789638	0.814969	-0.033668	-0.790434	0.816775	0.198944	-0.699865	1.089922	0.037471	-0.690334	1.096816	0.141726	-0.652891	1.044787	0.146909	-0.615598	0.675614	-0.142454	-0.605261	0.689633	0.298532	-0.337883	0.556449	0.007669	-0.337483	0.581762	0.161935	-0.319348	0.607611	0.134284	-0.365937	0.078430	0.299017				-0.266016	0.078361	-0.155738	0.394598	0.077477	-0.103897
14432	120.266667	-0.826323	0.602761	0.200334	-0.819059	0.616886	-0.029356	-0.789542	0.815051	-0.033690	-0.790458	0.816773	0.198938	-0.699896	1.089901	0.037467	-0.690366	1.096799	0.141720	-0.652915	1.044782	0.146918	-0.615611	0.675606	-0.142459	-0.605279	0.689630	0.298536	-0.337893	0.556446	0.007669	-0.337495	0.581775	0.161950	-0.319368	0.607637	0.134296	-0.365933	0.078432	0.299012				-0.266019	0.078347	-0.155726	0.394535	0.077499	-0.103930
14433	120.275000	-0.826366	0.602666	0.200316	-0.819028	0.616840	-0.029376	-0.789663	0.814948	-0.033703	-0.790480	0.816770	0.198938	-0.699954	1.089894	0.037483	-0.690396	1.096776	0.141716	-0.652935	1.044779	0.146915	-0.615626	0.675604	-0.142471	-0.605291	0.689637	0.298541	-0.337909	0.556432	0.007671	-0.337516	0.581767	0.161950	-0.319386	0.607629	0.134299	-0.365928	0.078427	0.299018				-0.266016	0.078341	-0.155722	0.394660	0.077412	-0.103860
14434	120.283333	-0.826353	0.602736	0.200326	-0.819061	0.616831	-0.029387	-0.789679	0.814944	-0.033689	-0.790506	0.816776	0.198936	-0.699985	1.089875	0.037476	-0.690431	1.096748	0.141706	-0.652957	1.044771	0.146910	-0.615635	0.675604	-0.142470	-0.605304	0.689635	0.298536	-0.337926	0.556424	0.007665	-0.337532	0.581760	0.161944	-0.319400	0.607622	0.134292	-0.365932	0.078430	0.299021				-0.266019	0.078336	-0.155727	0.394659	0.077400	-0.103853
14435	120.291667	-0.826422	0.602580	0.200290	-0.819089	0.616834	-0.029381	-0.789693	0.814945	-0.033713	-0.790521	0.816774	0.198929	-0.700033	1.089823	0.037484	-0.690462	1.096740	0.141702	-0.652976	1.044762	0.146910	-0.615646	0.675603	-0.142460	-0.605320	0.689646	0.298542	-0.337936	0.556426	0.007665	-0.337548	0.581755	0.161941	-0.319414	0.607583	0.134271	-0.365933	0.078440	0.299019				-0.266017	0.078341	-0.155714	0.394530	0.077479	-0.103908
14436	120.300000	-0.826435	0.602583	0.200290	-0.819074	0.616819	-0.029393	-0.789707	0.814954	-0.033694	-0.790533	0.816776	0.198925	-0.700064	1.089815	0.037477	-0.690497	1.096735	0.141694	-0.653001	1.044753	0.146908	-0.615658	0.675614	-0.142459	-0.605331	0.689652	0.298536	-0.337951	0.556423	0.007676	-0.337566	0.581753	0.161939	-0.319439	0.607612	0.134283	-0.365926	0.078447	0.299026				-0.266010	0.078345	-0.155707	0.394648	0.077423	-0.103830
14437	120.308333	-0.826439	0.602776	0.200367	-0.819089	0.616820	-0.029385	-0.789737	0.814959	-0.033713	-0.790548	0.816774	0.198927	-0.700092	1.089776	0.037474	-0.690536	1.096707	0.141685	-0.653022	1.044745	0.146899	-0.615664	0.675617	-0.142445	-0.605338	0.689664	0.298537	-0.337961	0.556434	0.007682	-0.337584	0.581746	0.161933	-0.319454	0.607618	0.134288	-0.365938	0.078459	0.299027				-0.266011	0.078346	-0.155692	0.394651	0.077414	-0.103807
14438	120.316667	-0.826470	0.602588	0.200293	-0.819144	0.616843	-0.029361	-0.789755	0.814967	-0.033688	-0.790568	0.816784	0.198928	-0.700122	1.089754	0.037466	-0.690567	1.096692	0.141677	-0.653045	1.044731	0.146896	-0.615672	0.675619	-0.142445	-0.605354	0.689669	0.298536	-0.337971	0.556437	0.007686	-0.337598	0.581744	0.161924	-0.319469	0.607620	0.134289	-0.365941	0.078463	0.299017				-0.266008	0.078354	-0.155685	0.394520	0.077487	-0.103873
14439	120.325000	-0.826479	0.602584	0.200293	-0.819152	0.616836	-0.029356	-0.789769	0.814972	-0.033687	-0.790581	0.816782	0.198933	-0.700147	1.089731	0.037458	-0.690594	1.096691	0.141672	-0.653066	1.044724	0.146897	-0.615681	0.675621	-0.142448	-0.605362	0.689673	0.298539	-0.337980	0.556436	0.007687	-0.337610	0.581748	0.161926	-0.319483	0.607617	0.134284	-0.365941	0.078461	0.299020				-0.266009	0.078349	-0.155682	0.394644	0.077406	-0.103809
14440	120.333333	-0.826420	0.602712	0.200328	-0.819111	0.616807	-0.029379	-0.789785	0.814967	-0.033685	-0.790595	0.816778	0.198934	-0.700162	1.089704	0.037446	-0.690616	1.096668	0.141676	-0.653080	1.044709	0.146897	-0.615690	0.675613	-0.142452	-0.605367	0.689669	0.298543	-0.337984	0.556431	0.007688	-0.337624	0.581741	0.161926	-0.319494	0.607607	0.134280	-0.365938	0.078450	0.299021				-0.266005	0.078344	-0.155684	0.394652	0.077391	-0.103811
14441	120.341667	-0.826439	0.602706	0.200328	-0.819148	0.616821	-0.029352	-0.789802	0.814964	-0.033689	-0.790611	0.816774	0.198945	-0.700184	1.089680	0.037450	-0.690640	1.096631	0.141669	-0.653096	1.044696	0.146898	-0.615696	0.675601	-0.142456	-0.605375	0.689657	0.298547	-0.337989	0.556427	0.007677	-0.337630	0.581744	0.161934	-0.319499	0.607603	0.134282	-0.365933	0.078435	0.299020				-0.265999	0.078342	-0.155692	0.394643	0.077382	-0.103818
14442	120.350000	-0.826490	0.602540	0.200284	-0.819160	0.616798	-0.029350	-0.789817	0.814955	-0.033687	-0.790623	0.816768	0.198956	-0.700202	1.089658	0.037444	-0.690659	1.096614	0.141670	-0.653108	1.044680	0.146902	-0.615704	0.675594	-0.142461	-0.605385	0.689648	0.298553	-0.337992	0.556427	0.007666	-0.337630	0.581747	0.161947	-0.319493	0.607565	0.134265	-0.365935	0.078426	0.299011				-0.266004	0.078341	-0.155705	0.394642	0.077372	-0.103824
14443	120.358333	-0.826494	0.602627	0.200316	-0.819172	0.616799	-0.029340	-0.789840	0.814939	-0.033726	-0.790635	0.816762	0.198961	-0.700220	1.089646	0.037447	-0.690672	1.096598	0.141668	-0.653122	1.044672	0.146910	-0.615723	0.675590	-0.142464	-0.605387	0.689639	0.298558	-0.337989	0.556426	0.007659	-0.337635	0.581741	0.161954	-0.319502	0.607591	0.134291	-0.365930	0.078426	0.299018				-0.266006	0.078339	-0.155710	0.394640	0.077374	-0.103817
14444	120.366667	-0.826496	0.602716	0.200353	-0.819119	0.616751	-0.029375	-0.789863	0.814944	-0.033688	-0.790648	0.816755	0.198970	-0.700240	1.089644	0.037456	-0.690682	1.096606	0.141684	-0.653133	1.044667	0.146905	-0.615736	0.675593	-0.142460	-0.605392	0.689632	0.298562	-0.337988	0.556434	0.007650	-0.337637	0.581734	0.161953	-0.319506	0.607595	0.134301	-0.365933	0.078425	0.299014				-0.266014	0.078337	-0.155713	0.394638	0.077380	-0.103809
14445	120.375000	-0.826499	0.602616	0.200325	-0.819153	0.616756	-0.029354	-0.789876	0.814950	-0.033659	-0.790662	0.816747	0.198979	-0.700261	1.089646	0.037465	-0.690696	1.096596	0.141683	-0.653147	1.044668	0.146914	-0.615755	0.675592	-0.142453	-0.605396	0.689636	0.298572	-0.337994	0.556448	0.007649	-0.337634	0.581746	0.161959	-0.319506	0.607592	0.134299	-0.365944	0.078447	0.299021				-0.266016	0.078356	-0.155721	0.394566	0.077434	-0.103833
14446	120.383333	-0.826510	0.602516	0.200302	-0.819179	0.616762	-0.029338	-0.789910	0.814941	-0.033670	-0.790678	0.816742	0.198986	-0.700278	1.089653	0.037471	-0.690709	1.096608	0.141687	-0.653162	1.044674	0.146915	-0.615775	0.675592	-0.142449	-0.605403	0.689634	0.298579	-0.337995	0.556465	0.007641	-0.337637	0.581743	0.161949	-0.319506	0.607618	0.134309	-0.365952	0.078450	0.299014				-0.266018	0.078354	-0.155721	0.394629	0.077406	-0.103788
14447	120.391667	-0.826516	0.602717	0.200371	-0.819182	0.616768	-0.029333	-0.789935	0.814941	-0.033680	-0.790693	0.816737	0.198995	-0.700291	1.089661	0.037476	-0.690717	1.096621	0.141693	-0.653178	1.044683	0.146928	-0.615792	0.675588	-0.142445	-0.605409	0.689638	0.298582	-0.338003	0.556472	0.007631	-0.337636	0.581751	0.161949	-0.319518	0.607630	0.134314	-0.365941	0.078456	0.299021				-0.266026	0.078355	-0.155732	0.394629	0.077417	-0.103793
14448	120.400000	-0.826521	0.602714	0.200375	-0.819207	0.616765	-0.029319	-0.789957	0.814943	-0.033651	-0.790706	0.816731	0.199006	-0.700302	1.089664	0.037483	-0.690724	1.096634	0.141704	-0.653189	1.044693	0.146933	-0.615819	0.675582	-0.142449	-0.605413	0.689633	0.298584	-0.338009	0.556474	0.007618	-0.337647	0.581752	0.161939	-0.319522	0.607633	0.134310	-0.365948	0.078455	0.299018				-0.266030	0.078357	-0.155745	0.394629	0.077425	-0.103812
14449	120.408333	-0.826525	0.602606	0.200347	-0.819168	0.616744	-0.029337	-0.789977	0.814945	-0.033641	-0.790724	0.816724	0.199020	-0.700310	1.089670	0.037493	-0.690729	1.096640	0.141711	-0.653198	1.044693	0.146947	-0.615837	0.675575	-0.142447	-0.605414	0.689624	0.298597	-0.338022	0.556471	0.007604	-0.337647	0.581753	0.161935	-0.319528	0.607633	0.134300	-0.365942	0.078448	0.299019				-0.266032	0.078356	-0.155749	0.394634	0.077405	-0.103819
14450	120.416667	-0.826521	0.602490	0.200314	-0.819228	0.616757	-0.029309	-0.789999	0.814937	-0.033676	-0.790733	0.816715	0.199033	-0.700323	1.089670	0.037516	-0.690730	1.096643	0.141721	-0.653208	1.044696	0.146958	-0.615858	0.675573	-0.142449	-0.605416	0.689617	0.298608	-0.338024	0.556466	0.007588	-0.337648	0.581745	0.161932	-0.319533	0.607629	0.134292	-0.365938	0.078434	0.299018				-0.266035	0.078353	-0.155756	0.394516	0.077464	-0.103884
14451	120.425000	-0.826519	0.602579	0.200352	-0.819224	0.616753	-0.029300	-0.790013	0.814941	-0.033632	-0.790747	0.816703	0.199045	-0.700326	1.089674	0.037524	-0.690730	1.096660	0.141734	-0.653211	1.044698	0.146969	-0.615874	0.675575	-0.142452	-0.605413	0.689603	0.298615	-0.338034	0.556448	0.007582	-0.337652	0.581739	0.161918	-0.319538	0.607618	0.134277	-0.365939	0.078429	0.299021				-0.266029	0.078348	-0.155757	0.394641	0.077384	-0.103818
14452	120.433333	-0.826516	0.602656	0.200403	-0.819241	0.616736	-0.029295	-0.790033	0.814939	-0.033631	-0.790758	0.816694	0.199058	-0.700318	1.089676	0.037524	-0.690729	1.096648	0.141737	-0.653213	1.044700	0.146977	-0.615888	0.675579	-0.142447	-0.605411	0.689595	0.298623	-0.338047	0.556439	0.007566	-0.337649	0.581741	0.161912	-0.319537	0.607615	0.134267	-0.365937	0.078424	0.299025				-0.266028	0.078350	-0.155760	0.394649	0.077383	-0.103811
14453	120.441667	-0.826515	0.602461	0.200329	-0.819243	0.616726	-0.029293	-0.790027	0.814964	-0.033584	-0.790827	0.816651	0.199081	-0.700327	1.089690	0.037546	-0.690727	1.096658	0.141743	-0.653221	1.044706	0.146987	-0.615901	0.675580	-0.142439	-0.605409	0.689585	0.298617	-0.338055	0.556434	0.007556	-0.337647	0.581731	0.161896	-0.319533	0.607601	0.134241	-0.365933	0.078423	0.299021				-0.266025	0.078351	-0.155754	0.394584	0.077432	-0.103834
14454	120.450000	-0.826518	0.602663	0.200401	-0.819246	0.616724	-0.029291	-0.790058	0.814946	-0.033625	-0.790777	0.816684	0.199073	-0.700327	1.089699	0.037560	-0.690723	1.096672	0.141751	-0.653228	1.044717	0.147001	-0.615910	0.675593	-0.142431	-0.605404	0.689581	0.298613	-0.338060	0.556421	0.007556	-0.337644	0.581734	0.161879	-0.319536	0.607616	0.134237	-0.365944	0.078438	0.299026				-0.266029	0.078352	-0.155750	0.394653	0.077414	-0.103797
14455	120.458333	-0.826522	0.602466	0.200337	-0.819245	0.616722	-0.029285	-0.790080	0.814948	-0.033645	-0.790785	0.816681	0.199082	-0.700324	1.089711	0.037569	-0.690722	1.096694	0.141767	-0.653230	1.044722	0.147005	-0.615911	0.675604	-0.142432	-0.605376	0.689572	0.298543	-0.338069	0.556424	0.007544	-0.337642	0.581750	0.161865	-0.319535	0.607627	0.134221	-0.365947	0.078445	0.299016				-0.266025	0.078354	-0.155746	0.394649	0.077432	-0.103801
14456	120.466667	-0.826507	0.602650	0.200419	-0.819259	0.616722	-0.029279	-0.790091	0.814961	-0.033625	-0.790821	0.816701	0.199123	-0.700316	1.089717	0.037566	-0.690718	1.096692	0.141779	-0.653232	1.044721	0.147013	-0.615917	0.675611	-0.142433	-0.605349	0.689554	0.298467	-0.338071	0.556426	0.007535	-0.337632	0.581765	0.161860	-0.319530	0.607637	0.134204	-0.365952	0.078461	0.299019				-0.266024	0.078360	-0.155746	0.394655	0.077426	-0.103784
14457	120.475000	-0.826528	0.602465	0.200347	-0.819270	0.616736	-0.029269	-0.790103	0.814958	-0.033642	-0.790830	0.816700	0.199137	-0.700317	1.089719	0.037582	-0.690716	1.096696	0.141786	-0.653238	1.044721	0.147021	-0.615918	0.675605	-0.142435	-0.605362	0.689566	0.298540	-0.338072	0.556423	0.007526	-0.337628	0.581769	0.161847	-0.319522	0.607621	0.134177	-0.365948	0.078454	0.299016				-0.266017	0.078354	-0.155751	0.394592	0.077451	-0.103830
14458	120.483333	-0.826518	0.602660	0.200410	-0.819273	0.616747	-0.029258	-0.790108	0.814968	-0.033622	-0.790836	0.816695	0.199142	-0.700317	1.089724	0.037593	-0.690710	1.096710	0.141799	-0.653242	1.044721	0.147031	-0.615916	0.675606	-0.142445	-0.605335	0.689549	0.298469	-0.338075	0.556420	0.007518	-0.337625	0.581772	0.161839	-0.319518	0.607634	0.134174	-0.365939	0.078456	0.299012				-0.266021	0.078347	-0.155754	0.394531	0.077474	-0.103878
14459	120.491667	-0.826519	0.602645	0.200411	-0.819259	0.616711	-0.029278	-0.790125	0.814973	-0.033628	-0.790849	0.816690	0.199154	-0.700304	1.089741	0.037590	-0.690723	1.096703	0.141816	-0.653242	1.044712	0.147038	-0.615919	0.675606	-0.142449	-0.605326	0.689538	0.298466	-0.338074	0.556420	0.007511	-0.337618	0.581770	0.161841	-0.319517	0.607637	0.134174	-0.365940	0.078442	0.299006				-0.266016	0.078352	-0.155762	0.394700	0.077435	-0.103817
14460	120.500000	-0.826522	0.602425	0.200344	-0.819268	0.616700	-0.029280	-0.790114	0.814994	-0.033587	-0.790857	0.816682	0.199163	-0.700310	1.089735	0.037612	-0.690700	1.096688	0.141811	-0.653249	1.044703	0.147048	-0.615914	0.675602	-0.142453	-0.605326	0.689527	0.298471	-0.338073	0.556424	0.007509	-0.337614	0.581769	0.161841	-0.319505	0.607603	0.134154	-0.365929	0.078438	0.299008				-0.266017	0.078352	-0.155763	0.394528	0.077455	-0.103879
14461	120.508333	-0.826518	0.602417	0.200339	-0.819272	0.616690	-0.029285	-0.790145	0.814960	-0.033669	-0.790869	0.816685	0.199172	-0.700304	1.089743	0.037610	-0.690700	1.096697	0.141815	-0.653257	1.044697	0.147053	-0.615916	0.675601	-0.142454	-0.605367	0.689552	0.298612	-0.338072	0.556423	0.007516	-0.337607	0.581776	0.161842	-0.319505	0.607607	0.134155	-0.365927	0.078424	0.299007				-0.266018	0.078354	-0.155758	0.394651	0.077380	-0.103801
14462	120.516667	-0.826525	0.602626	0.200406	-0.819281	0.616686	-0.029289	-0.790149	0.814969	-0.033628	-0.790880	0.816685	0.199178	-0.700293	1.089757	0.037592	-0.690705	1.096696	0.141811	-0.653270	1.044703	0.147054	-0.615914	0.675605	-0.142454	-0.605370	0.689550	0.298610	-0.338075	0.556425	0.007530	-0.337606	0.581789	0.161832	-0.319508	0.607650	0.134166	-0.365926	0.078423	0.299008				-0.266028	0.078351	-0.155754	0.394641	0.077393	-0.103793
14463	120.525000	-0.826516	0.602598	0.200402	-0.819234	0.616660	-0.029317	-0.790154	0.814980	-0.033616	-0.790895	0.816684	0.199180	-0.700298	1.089769	0.037613	-0.690707	1.096710	0.141812	-0.653281	1.044698	0.147046	-0.615913	0.675607	-0.142443	-0.605350	0.689542	0.298542	-0.338079	0.556429	0.007535	-0.337608	0.581790	0.161818	-0.319513	0.607669	0.134163	-0.365937	0.078436	0.299006				-0.266027	0.078362	-0.155744	0.394618	0.077399	-0.103781
14464	120.533333	-0.826552	0.602436	0.200350	-0.819299	0.616682	-0.029294	-0.790153	0.814991	-0.033591	-0.790908	0.816682	0.199180	-0.700290	1.089781	0.037613	-0.690707	1.096726	0.141814	-0.653295	1.044694	0.147040	-0.615913	0.675608	-0.142437	-0.605329	0.689526	0.298472	-0.338083	0.556429	0.007548	-0.337606	0.581799	0.161808	-0.319515	0.607682	0.134154	-0.365951	0.078451	0.299011				-0.266031	0.078363	-0.155742	0.394494	0.077473	-0.103837
14465	120.541667	-0.826557	0.602539	0.200380	-0.819310	0.616686	-0.029292	-0.790173	0.814969	-0.033638	-0.790919	0.816685	0.199180	-0.700278	1.089784	0.037602	-0.690710	1.096716	0.141800	-0.653306	1.044689	0.147039	-0.615916	0.675603	-0.142432	-0.605354	0.689541	0.298546	-0.338088	0.556420	0.007562	-0.337606	0.581810	0.161803	-0.319520	0.607684	0.134145	-0.365945	0.078458	0.299015				-0.266034	0.078367	-0.155738	0.394558	0.077432	-0.103800
14466	120.550000	-0.826556	0.602635	0.200412	-0.819314	0.616683	-0.029295	-0.790178	0.814970	-0.033645	-0.790927	0.816686	0.199181	-0.700266	1.089791	0.037597	-0.690711	1.096709	0.141794	-0.653317	1.044678	0.147024	-0.615912	0.675599	-0.142438	-0.605334	0.689524	0.298482	-0.338094	0.556404	0.007571	-0.337610	0.581814	0.161801	-0.319527	0.607685	0.134147	-0.365952	0.078460	0.299011				-0.266018	0.078358	-0.155745	0.394494	0.077460	-0.103841
14467	120.558333	-0.826566	0.602536	0.200380	-0.819318	0.616680	-0.029297	-0.790165	0.814985	-0.033631	-0.790928	0.816677	0.199181	-0.700245	1.089789	0.037577	-0.690719	1.096712	0.141802	-0.653309	1.044670	0.147025	-0.615904	0.675598	-0.142434	-0.605359	0.689531	0.298558	-0.338095	0.556392	0.007582	-0.337612	0.581795	0.161801	-0.319527	0.607676	0.134144	-0.365938	0.078444	0.299007				-0.266028	0.078355	-0.155738	0.394621	0.077378	-0.103779
14468	120.566667	-0.826562	0.602419	0.200343	-0.819314	0.616677	-0.029302	-0.790171	0.814967	-0.033697	-0.790927	0.816671	0.199186	-0.700232	1.089799	0.037582	-0.690695	1.096692	0.141786	-0.653308	1.044653	0.147023	-0.615892	0.675595	-0.142431	-0.605381	0.689537	0.298640	-0.338093	0.556380	0.007590	-0.337611	0.581797	0.161823	-0.319523	0.607632	0.134136	-0.365942	0.078437	0.299007				-0.266027	0.078353	-0.155734	0.394491	0.077430	-0.103841
14469	120.575000	-0.826557	0.602614	0.200401	-0.819315	0.616682	-0.029296	-0.790158	0.814979	-0.033665	-0.790925	0.816669	0.199184	-0.700213	1.089802	0.037576	-0.690685	1.096694	0.141778	-0.653300	1.044657	0.147023	-0.615884	0.675598	-0.142431	-0.605385	0.689530	0.298642	-0.338091	0.556369	0.007604	-0.337612	0.581785	0.161839	-0.319532	0.607649	0.134166	-0.365931	0.078423	0.299011				-0.266020	0.078351	-0.155736	0.394629	0.077342	-0.103767
14470	120.583333	-0.826549	0.602594	0.200411	-0.819298	0.616663	-0.029314	-0.790135	0.815008	-0.033632	-0.790920	0.816671	0.199185	-0.700194	1.089815	0.037575	-0.690668	1.096712	0.141777	-0.653292	1.044658	0.147018	-0.615869	0.675599	-0.142430	-0.605386	0.689530	0.298643	-0.338093	0.556360	0.007616	-0.337619	0.581783	0.161854	-0.319534	0.607645	0.134177	-0.365922	0.078401	0.299008				-0.266016	0.078345	-0.155737	0.394621	0.077343	-0.103766
14471	120.591667	-0.826538	0.602489	0.200350	-0.819294	0.616661	-0.029319	-0.790133	0.815003	-0.033658	-0.790790	0.816576	0.199095	-0.700170	1.089815	0.037559	-0.690658	1.096712	0.141776	-0.653287	1.044659	0.147020	-0.615852	0.675607	-0.142425	-0.605387	0.689541	0.298649	-0.338097	0.556352	0.007630	-0.337622	0.581777	0.161863	-0.319530	0.607620	0.134175	-0.365923	0.078414	0.299005				-0.266016	0.078347	-0.155732	0.394556	0.077376	-0.103784
14472	120.600000	-0.826554	0.602416	0.200330	-0.819289	0.616663	-0.029322	-0.790138	0.814988	-0.033724	-0.790901	0.816685	0.199188	-0.700150	1.089837	0.037557	-0.690644	1.096733	0.141775	-0.653282	1.044662	0.147018	-0.615836	0.675618	-0.142421	-0.605389	0.689555	0.298657	-0.338102	0.556341	0.007642	-0.337622	0.581776	0.161870	-0.319530	0.607601	0.134170	-0.365921	0.078414	0.299011				-0.266012	0.078358	-0.155732	0.394491	0.077423	-0.103810
14473	120.608333	-0.826552	0.602637	0.200397	-0.819292	0.616667	-0.029329	-0.790119	0.814996	-0.033712	-0.790896	0.816691	0.199188	-0.700142	1.089832	0.037566	-0.690631	1.096731	0.141770	-0.653274	1.044671	0.147015	-0.615829	0.675631	-0.142428	-0.605384	0.689569	0.298662	-0.338106	0.556328	0.007651	-0.337627	0.581777	0.161881	-0.319536	0.607621	0.134191	-0.365933	0.078433	0.299012				-0.266020	0.078355	-0.155731	0.394612	0.077353	-0.103733
14474	120.616667	-0.826542	0.602632	0.200414	-0.819294	0.616674	-0.029335	-0.790089	0.815032	-0.033661	-0.790882	0.816698	0.199188	-0.700113	1.089875	0.037551	-0.690620	1.096746	0.141777	-0.653268	1.044669	0.147015	-0.615812	0.675639	-0.142431	-0.605381	0.689584	0.298670	-0.338113	0.556311	0.007659	-0.337632	0.581768	0.161884	-0.319541	0.607605	0.134187	-0.365942	0.078445	0.299017				-0.266008	0.078352	-0.155739	0.394605	0.077362	-0.103742
14475	120.625000	-0.826558	0.602457	0.200345	-0.819295	0.616678	-0.029337	-0.790093	0.815003	-0.033726	-0.790875	0.816700	0.199194	-0.700109	1.089842	0.037556	-0.690609	1.096737	0.141774	-0.653255	1.044670	0.147019	-0.615807	0.675639	-0.142434	-0.605376	0.689592	0.298681	-0.338116	0.556289	0.007671	-0.337634	0.581751	0.161886	-0.319540	0.607571	0.134175	-0.365950	0.078458	0.299024				-0.266021	0.078357	-0.155732	0.394538	0.077378	-0.103769
14476	120.633333	-0.826548	0.602655	0.200409	-0.819298	0.616680	-0.029344	-0.790073	0.815009	-0.033711	-0.790862	0.816697	0.199198	-0.700098	1.089853	0.037548	-0.690590	1.096743	0.141778	-0.653252	1.044662	0.147015	-0.615792	0.675643	-0.142441	-0.605326	0.689563	0.298551	-0.338127	0.556272	0.007680	-0.337638	0.581730	0.161887	-0.319551	0.607564	0.134185	-0.365956	0.078447	0.299025				-0.266029	0.078359	-0.155730	0.394600	0.077335	-0.103742
14477	120.641667	-0.826546	0.602656	0.200408	-0.819280	0.616679	-0.029356	-0.790065	0.815014	-0.033717	-0.790851	0.816695	0.199202	-0.700090	1.089864	0.037549	-0.690590	1.096730	0.141772	-0.653243	1.044660	0.147016	-0.615789	0.675649	-0.142446	-0.605359	0.689596	0.298706	-0.338129	0.556257	0.007693	-0.337642	0.581713	0.161889	-0.319555	0.607547	0.134189	-0.365954	0.078436	0.299014				-0.266031	0.078356	-0.155730	0.394565	0.077316	-0.103733
14478	120.650000	-0.826545	0.602657	0.200410	-0.819292	0.616682	-0.029356	-0.790055	0.815020	-0.033724	-0.790839	0.816696	0.199209	-0.700087	1.089841	0.037548	-0.690582	1.096720	0.141762	-0.653238	1.044660	0.147012	-0.615787	0.675651	-0.142451	-0.605276	0.689547	0.298472	-0.338134	0.556254	0.007700	-0.337646	0.581694	0.161888	-0.319555	0.607533	0.134193	-0.365948	0.078416	0.299010				-0.266029	0.078353	-0.155723	0.394584	0.077325	-0.103746
14479	120.658333	-0.826546	0.602657	0.200411	-0.819297	0.616685	-0.029366	-0.790034	0.815028	-0.033723	-0.790822	0.816699	0.199212	-0.700080	1.089848	0.037542	-0.690579	1.096730	0.141758	-0.653236	1.044656	0.147005	-0.615771	0.675654	-0.142453	-0.605344	0.689599	0.298713	-0.338130	0.556242	0.007712	-0.337645	0.581684	0.161892	-0.319554	0.607528	0.134199	-0.365945	0.078419	0.299012				-0.266033	0.078351	-0.155720	0.394458	0.077393	-0.103812
14480	120.666667	-0.826547	0.602667	0.200416	-0.819298	0.616690	-0.029375	-0.790028	0.815011	-0.033759	-0.790810	0.816705	0.199219	-0.700069	1.089860	0.037531	-0.690576	1.096746	0.141750	-0.653232	1.044659	0.146994	-0.615762	0.675655	-0.142452	-0.605333	0.689604	0.298711	-0.338123	0.556241	0.007718	-0.337643	0.581678	0.161894	-0.319553	0.607522	0.134204	-0.365930	0.078412	0.299005				-0.266037	0.078350	-0.155714	0.394456	0.077385	-0.103807
14481	120.675000	-0.826541	0.602678	0.200423	-0.819297	0.616693	-0.029380	-0.790012	0.815019	-0.033727	-0.790788	0.816711	0.199226	-0.700052	1.089891	0.037515	-0.690572	1.096753	0.141739	-0.653230	1.044670	0.146983	-0.615753	0.675653	-0.142441	-0.605322	0.689619	0.298714	-0.338119	0.556234	0.007725	-0.337641	0.581674	0.161891	-0.319547	0.607518	0.134205	-0.365938	0.078419	0.299008				-0.266034	0.078345	-0.155713	0.394570	0.077321	-0.103739
14482	120.683333	-0.826531	0.602676	0.200445	-0.819184	0.616658	-0.029442	-0.789973	0.815038	-0.033689	-0.790769	0.816714	0.199234	-0.700043	1.089885	0.037509	-0.690569	1.096749	0.141726	-0.653224	1.044671	0.146973	-0.615735	0.675656	-0.142438	-0.605312	0.689631	0.298717	-0.338110	0.556218	0.007731	-0.337637	0.581672	0.161891	-0.319542	0.607519	0.134206	-0.365942	0.078423	0.299009				-0.266031	0.078351	-0.155714	0.394588	0.077336	-0.103743
14483	120.691667	-0.826529	0.602594	0.200410	-0.819287	0.616709	-0.029389	-0.789976	0.815000	-0.033766	-0.790745	0.816717	0.199240	-0.700040	1.089873	0.037501	-0.690558	1.096776	0.141718	-0.653222	1.044686	0.146969	-0.615725	0.675652	-0.142430	-0.605298	0.689644	0.298721	-0.338096	0.556209	0.007737	-0.337625	0.581668	0.161898	-0.319533	0.607502	0.134203	-0.365939	0.078435	0.299015				-0.266029	0.078347	-0.155707	0.394526	0.077366	-0.103768
14484	120.700000	-0.826513	0.602701	0.200453	-0.819277	0.616718	-0.029391	-0.789950	0.815001	-0.033724	-0.790721	0.816718	0.199251	-0.700014	1.089914	0.037476	-0.690558	1.096791	0.141705	-0.653221	1.044695	0.146959	-0.615701	0.675647	-0.142425	-0.605234	0.689626	0.298590	-0.338086	0.556197	0.007744	-0.337619	0.581664	0.161901	-0.319524	0.607488	0.134197	-0.365938	0.078439	0.299020				-0.266027	0.078348	-0.155709	0.394590	0.077328	-0.103739
14485	120.708333	-0.826497	0.602591	0.200431	-0.819269	0.616725	-0.029394	-0.789932	0.815001	-0.033726	-0.790697	0.816717	0.199265	-0.700008	1.089913	0.037467	-0.690555	1.096803	0.141688	-0.653231	1.044706	0.146948	-0.615689	0.675654	-0.142424	-0.605217	0.689636	0.298598	-0.338076	0.556183	0.007752	-0.337615	0.581654	0.161901	-0.319518	0.607471	0.134194	-0.365944	0.078445	0.299023				-0.266025	0.078341	-0.155707	0.394597	0.077322	-0.103732
14486	120.716667	-0.826497	0.602498	0.200410	-0.819257	0.616728	-0.029394	-0.789892	0.815020	-0.033688	-0.790677	0.816718	0.199278	-0.700002	1.089909	0.037452	-0.690545	1.096817	0.141675	-0.653231	1.044715	0.146936	-0.615672	0.675656	-0.142417	-0.605244	0.689671	0.298751	-0.338062	0.556182	0.007751	-0.337608	0.581640	0.161904	-0.319511	0.607456	0.134191	-0.365942	0.078442	0.299023				-0.266017	0.078341	-0.155704	0.394466	0.077380	-0.103799
14487	120.725000	-0.826474	0.602599	0.200442	-0.819243	0.616735	-0.029403	-0.789894	0.814996	-0.033760	-0.790654	0.816715	0.199288	-0.699951	1.089943	0.037403	-0.690546	1.096835	0.141651	-0.653238	1.044736	0.146931	-0.615660	0.675665	-0.142422	-0.605217	0.689685	0.298760	-0.338057	0.556177	0.007758	-0.337601	0.581637	0.161904	-0.319507	0.607446	0.134186	-0.365933	0.078432	0.299014				-0.266016	0.078350	-0.155709	0.394468	0.077367	-0.103799
14488	120.733333	-0.826453	0.602701	0.200477	-0.819196	0.616724	-0.029430	-0.789873	0.815004	-0.033725	-0.790630	0.816714	0.199296	-0.699949	1.089957	0.037389	-0.690542	1.096866	0.141639	-0.653248	1.044755	0.146909	-0.615647	0.675677	-0.142422	-0.605151	0.689667	0.298624	-0.338052	0.556180	0.007752	-0.337598	0.581621	0.161889	-0.319503	0.607435	0.134177	-0.365928	0.078419	0.299004				-0.266018	0.078351	-0.155710	0.394596	0.077305	-0.103742
14489	120.741667	-0.826452	0.602715	0.200489	-0.819152	0.616721	-0.029451	-0.789851	0.815010	-0.033723	-0.790610	0.816719	0.199304	-0.699948	1.089993	0.037381	-0.690550	1.096893	0.141616	-0.653257	1.044786	0.146903	-0.615639	0.675694	-0.142424	-0.605119	0.689677	0.298585	-0.338054	0.556172	0.007758	-0.337600	0.581611	0.161880	-0.319501	0.607432	0.134169	-0.365931	0.078411	0.298999				-0.266015	0.078352	-0.155704	0.394593	0.077310	-0.103728
14490	120.750000	-0.826454	0.602729	0.200503	-0.819234	0.616762	-0.029416	-0.789838	0.815000	-0.033761	-0.790590	0.816717	0.199311	-0.699931	1.089999	0.037362	-0.690524	1.096918	0.141591	-0.653257	1.044811	0.146897	-0.615637	0.675710	-0.142428	-0.605162	0.689731	0.298783	-0.338052	0.556163	0.007758	-0.337594	0.581602	0.161873	-0.319495	0.607395	0.134151	-0.365925	0.078408	0.298998				-0.266021	0.078359	-0.155706	0.394461	0.077376	-0.103781
14491	120.758333	-0.826441	0.602642	0.200478	-0.819173	0.616749	-0.029446	-0.789815	0.815001	-0.033767	-0.790569	0.816720	0.199318	-0.699932	1.090013	0.037349	-0.690526	1.096953	0.141581	-0.653264	1.044836	0.146890	-0.615624	0.675723	-0.142431	-0.605103	0.689715	0.298645	-0.338059	0.556150	0.007756	-0.337592	0.581586	0.161874	-0.319498	0.607404	0.134168	-0.365940	0.078428	0.299005				-0.266016	0.078355	-0.155705	0.394587	0.077308	-0.103708
14492	120.766667	-0.826422	0.602748	0.200523	-0.819213	0.616775	-0.029428	-0.789797	0.815006	-0.033778	-0.790545	0.816719	0.199323	-0.699932	1.090053	0.037341	-0.690550	1.096977	0.141590	-0.653268	1.044857	0.146884	-0.615614	0.675739	-0.142440	-0.605094	0.689729	0.298652	-0.338061	0.556125	0.007756	-0.337595	0.581565	0.161872	-0.319496	0.607383	0.134166	-0.365940	0.078434	0.299004				-0.266029	0.078351	-0.155697	0.394580	0.077329	-0.103710
14493	120.775000	-0.826427	0.602660	0.200504	-0.819162	0.616765	-0.029457	-0.789764	0.815033	-0.033727	-0.790521	0.816717	0.199327	-0.699932	1.090028	0.037336	-0.690538	1.096994	0.141576	-0.653270	1.044873	0.146888	-0.615599	0.675750	-0.142449	-0.605085	0.689734	0.298659	-0.338067	0.556099	0.007761	-0.337589	0.581555	0.161881	-0.319489	0.607362	0.134170	-0.365944	0.078433	0.299005				-0.266032	0.078354	-0.155704	0.394577	0.077305	-0.103707
14494	120.783333	-0.826403	0.602756	0.200535	-0.819149	0.616775	-0.029462	-0.789751	0.815038	-0.033751	-0.790504	0.816723	0.199335	-0.699932	1.090055	0.037332	-0.690525	1.097002	0.141563	-0.653268	1.044884	0.146889	-0.615584	0.675767	-0.142468	-0.605076	0.689745	0.298668	-0.338072	0.556081	0.007760	-0.337589	0.581536	0.161882	-0.319484	0.607340	0.134170	-0.365945	0.078441	0.299013				-0.266036	0.078351	-0.155713	0.394581	0.077301	-0.103718
14495	120.791667	-0.826411	0.602660	0.200517	-0.819151	0.616784	-0.029467	-0.789721	0.815061	-0.033738	-0.790466	0.816711	0.199322	-0.699933	1.090022	0.037334	-0.690537	1.097003	0.141571	-0.653264	1.044887	0.146897	-0.615565	0.675781	-0.142474	-0.605089	0.689761	0.298743	-0.338076	0.556062	0.007768	-0.337587	0.581529	0.161890	-0.319481	0.607321	0.134169	-0.365939	0.078426	0.299006				-0.266035	0.078345	-0.155712	0.394584	0.077290	-0.103710
14496	120.800000	-0.826335	0.602707	0.200509	-0.819152	0.616790	-0.029470	-0.789709	0.815058	-0.033798	-0.790456	0.816721	0.199346	-0.699934	1.090007	0.037341	-0.690520	1.096991	0.141563	-0.653258	1.044883	0.146903	-0.615547	0.675795	-0.142486	-0.605054	0.689749	0.298678	-0.338079	0.556048	0.007765	-0.337584	0.581520	0.161885	-0.319479	0.607312	0.134161	-0.365930	0.078420	0.298999				-0.266030	0.078349	-0.155714	0.394452	0.077355	-0.103779
14497	120.808333	-0.826373	0.602740	0.200533	-0.819171	0.616809	-0.029470	-0.789628	0.815119	-0.033800	-0.790425	0.816722	0.199335	-0.699937	1.089987	0.037346	-0.690514	1.096979	0.141566	-0.653247	1.044878	0.146906	-0.615528	0.675809	-0.142497	-0.605090	0.689787	0.298820	-0.338083	0.556028	0.007777	-0.337584	0.581509	0.161869	-0.319477	0.607306	0.134146	-0.365924	0.078417	0.298995				-0.266031	0.078350	-0.155716	0.394520	0.077323	-0.103745
14498	120.816667	-0.826352	0.602721	0.200520	-0.819142	0.616807	-0.029492	-0.789658	0.815087	-0.033781	-0.790389	0.816720	0.199320	-0.699943	1.089967	0.037349	-0.690538	1.096964	0.141585	-0.653242	1.044866	0.146903	-0.615509	0.675824	-0.142506	-0.605074	0.689788	0.298817	-0.338086	0.556019	0.007778	-0.337581	0.581508	0.161848	-0.319478	0.607297	0.134123	-0.365919	0.078420	0.298994				-0.266032	0.078339	-0.155710	0.394582	0.077295	-0.103719
14499	120.825000	-0.826372	0.602764	0.200545	-0.819172	0.616823	-0.029487	-0.789605	0.815107	-0.033828	-0.790381	0.816737	0.199340	-0.699942	1.089963	0.037360	-0.690531	1.096945	0.141591	-0.653221	1.044854	0.146908	-0.615495	0.675838	-0.142515	-0.605058	0.689792	0.298815	-0.338087	0.555995	0.007776	-0.337575	0.581503	0.161828	-0.319476	0.607288	0.134100	-0.365917	0.078415	0.298986				-0.266028	0.078345	-0.155712	0.394522	0.077327	-0.103740
14500	120.833333	-0.826328	0.602753	0.200526	-0.819191	0.616836	-0.029479	-0.789484	0.815197	-0.033838	-0.790369	0.816748	0.199350	-0.699921	1.089928	0.037359	-0.690522	1.096922	0.141600	-0.653207	1.044835	0.146911	-0.615479	0.675847	-0.142518	-0.605043	0.689795	0.298820	-0.338087	0.555983	0.007769	-0.337571	0.581506	0.161814	-0.319474	0.607285	0.134071	-0.365916	0.078424	0.298989				-0.266026	0.078348	-0.155707	0.394451	0.077363	-0.103765
14501	120.841667	-0.826397	0.602812	0.200574	-0.819143	0.616825	-0.029514	-0.789569	0.815121	-0.033839	-0.790318	0.816731	0.199321	-0.699920	1.089915	0.037359	-0.690522	1.096907	0.141607	-0.653192	1.044816	0.146913	-0.615461	0.675857	-0.142526	-0.605022	0.689803	0.298827	-0.338086	0.555971	0.007756	-0.337564	0.581495	0.161790	-0.319471	0.607274	0.134046	-0.365928	0.078436	0.298997				-0.266022	0.078351	-0.155705	0.394450	0.077361	-0.103749
14502	120.850000	-0.826383	0.602815	0.200578	-0.819151	0.616833	-0.029514	-0.789527	0.815139	-0.033904	-0.790292	0.816740	0.199319	-0.699908	1.089904	0.037362	-0.690519	1.096886	0.141614	-0.653178	1.044798	0.146910	-0.615450	0.675865	-0.142535	-0.605002	0.689802	0.298834	-0.338089	0.555949	0.007753	-0.337556	0.581483	0.161776	-0.319468	0.607263	0.134031	-0.365940	0.078427	0.298997				-0.266022	0.078351	-0.155705	0.394585	0.077290	-0.103682
14503	120.858333	-0.826405	0.602724	0.200562	-0.819180	0.616850	-0.029507	-0.789506	0.815149	-0.033880	-0.790270	0.816748	0.199318	-0.699898	1.089892	0.037358	-0.690503	1.096868	0.141611	-0.653180	1.044783	0.146909	-0.615434	0.675869	-0.142552	-0.604985	0.689798	0.298834	-0.338089	0.555939	0.007740	-0.337551	0.581477	0.161778	-0.319459	0.607239	0.134017	-0.365942	0.078441	0.299008				-0.266029	0.078349	-0.155704	0.394518	0.077319	-0.103718
14504	120.866667	-0.826330	0.602770	0.200548	-0.819150	0.616852	-0.029530	-0.789485	0.815161	-0.033856	-0.790247	0.816757	0.199312	-0.699890	1.089902	0.037354	-0.690525	1.096857	0.141602	-0.653181	1.044776	0.146907	-0.615419	0.675871	-0.142562	-0.604972	0.689809	0.298836	-0.338084	0.555931	0.007730	-0.337543	0.581463	0.161776	-0.319450	0.607218	0.134012	-0.365938	0.078438	0.299007				-0.266029	0.078350	-0.155703	0.394586	0.077269	-0.103674
14505	120.875000	-0.826364	0.602798	0.200564	-0.819147	0.616855	-0.029540	-0.789449	0.815172	-0.033937	-0.790226	0.816767	0.199305	-0.699876	1.089916	0.037338	-0.690533	1.096859	0.141588	-0.653192	1.044781	0.146897	-0.615404	0.675887	-0.142572	-0.604959	0.689814	0.298828	-0.338085	0.555918	0.007734	-0.337539	0.581450	0.161771	-0.319441	0.607218	0.134018	-0.365935	0.078438	0.299001				-0.266034	0.078345	-0.155700	0.394591	0.077278	-0.103681
14506	120.883333	-0.826368	0.602835	0.200566	-0.819141	0.616862	-0.029556	-0.789430	0.815181	-0.033908	-0.790207	0.816774	0.199294	-0.699869	1.089971	0.037317	-0.690548	1.096867	0.141570	-0.653208	1.044795	0.146887	-0.615396	0.675894	-0.142586	-0.604954	0.689831	0.298823	-0.338085	0.555913	0.007735	-0.337539	0.581440	0.161767	-0.319433	0.607210	0.134024	-0.365928	0.078426	0.298995				-0.266034	0.078357	-0.155704	0.394593	0.077282	-0.103685
14507	120.891667	-0.826339	0.602820	0.200545	-0.819132	0.616866	-0.029570	-0.789357	0.815224	-0.033934	-0.790188	0.816777	0.199286	-0.699858	1.089953	0.037303	-0.690556	1.096883	0.141552	-0.653229	1.044814	0.146872	-0.615387	0.675904	-0.142592	-0.604942	0.689846	0.298814	-0.338083	0.555894	0.007736	-0.337533	0.581430	0.161768	-0.319423	0.607185	0.134012	-0.365920	0.078421	0.298993				-0.266035	0.078359	-0.155706	0.394530	0.077322	-0.103718
14508	120.900000	-0.826275	0.602762	0.200496	-0.819123	0.616873	-0.029584	-0.789380	0.815177	-0.033979	-0.790172	0.816783	0.199279	-0.699851	1.090003	0.037282	-0.690579	1.096917	0.141526	-0.653250	1.044835	0.146859	-0.615357	0.675786	-0.142620	-0.604936	0.689866	0.298809	-0.338084	0.555877	0.007744	-0.337532	0.581422	0.161768	-0.319419	0.607166	0.134000	-0.365914	0.078418	0.298978				-0.266038	0.078346	-0.155709	0.394465	0.077358	-0.103748
14509	120.908333	-0.826325	0.602818	0.200535	-0.819121	0.616876	-0.029596	-0.789363	0.815167	-0.033962	-0.790155	0.816782	0.199276	-0.699854	1.090039	0.037265	-0.690595	1.096954	0.141516	-0.653284	1.044860	0.146842	-0.615346	0.675872	-0.142616	-0.604930	0.689883	0.298808	-0.338083	0.555861	0.007744	-0.337530	0.581418	0.161769	-0.319425	0.607100	0.133978	-0.365915	0.078430	0.298980				-0.266034	0.078346	-0.155713	0.394597	0.077288	-0.103687
14510	120.916667	-0.826369	0.602699	0.200518	-0.819107	0.616879	-0.029602	-0.789317	0.815195	-0.033935	-0.790146	0.816778	0.199269	-0.699854	1.090078	0.037252	-0.690586	1.096987	0.141489	-0.653316	1.044890	0.146835	-0.615324	0.675825	-0.142631	-0.604929	0.689899	0.298814	-0.338082	0.555849	0.007754	-0.337528	0.581406	0.161774	-0.319418	0.607138	0.133996	-0.365919	0.078436	0.298986				-0.266040	0.078354	-0.155709	0.394601	0.077295	-0.103695
14511	120.925000	-0.826278	0.602839	0.200538	-0.819101	0.616889	-0.029608	-0.789329	0.815154	-0.034003	-0.790135	0.816763	0.199263	-0.699860	1.090117	0.037248	-0.690608	1.097025	0.141484	-0.653347	1.044911	0.146832	-0.615315	0.675837	-0.142634	-0.604926	0.689917	0.298833	-0.338081	0.555842	0.007765	-0.337525	0.581398	0.161783	-0.319418	0.607131	0.134005	-0.365918	0.078432	0.298991				-0.266036	0.078349	-0.155702	0.394537	0.077329	-0.103718
14512	120.933333	-0.826318	0.602896	0.200579	-0.819092	0.616890	-0.029613	-0.789314	0.815156	-0.034029	-0.790127	0.816759	0.199259	-0.699869	1.090159	0.037238	-0.690630	1.097063	0.141473	-0.653384	1.044939	0.146827	-0.615288	0.675855	-0.142633	-0.604919	0.689929	0.298842	-0.338080	0.555850	0.007773	-0.337523	0.581387	0.161789	-0.319416	0.607114	0.134009	-0.365916	0.078436	0.298999				-0.266022	0.078340	-0.155704	0.394606	0.077293	-0.103684
14513	120.941667	-0.826279	0.602839	0.200555	-0.819078	0.616892	-0.029622	-0.789297	0.815159	-0.034020	-0.790119	0.816744	0.199252	-0.699882	1.090249	0.037214	-0.690652	1.097096	0.141462	-0.653417	1.044963	0.146817	-0.615270	0.675866	-0.142632	-0.604914	0.689941	0.298856	-0.338075	0.555842	0.007799	-0.337524	0.581374	0.161796	-0.319416	0.607124	0.134026	-0.365926	0.078440	0.298996				-0.266036	0.078346	-0.155695	0.394523	0.077317	-0.103724
14514	120.950000	-0.826237	0.602842	0.200547	-0.819068	0.616895	-0.029635	-0.789188	0.815242	-0.034030	-0.790119	0.816735	0.199246	-0.699888	1.090241	0.037223	-0.690668	1.097121	0.141447	-0.653447	1.044985	0.146810	-0.615254	0.675878	-0.142639	-0.604906	0.689955	0.298863	-0.338069	0.555843	0.007809	-0.337520	0.581367	0.161806	-0.319409	0.607104	0.134026	-0.365924	0.078432	0.298995				-0.266029	0.078349	-0.155692	0.394599	0.077299	-0.103708
14515	120.958333	-0.826261	0.602864	0.200565	-0.819061	0.616903	-0.029641	-0.789221	0.815196	-0.034035	-0.790124	0.816732	0.199243	-0.699896	1.090311	0.037196	-0.690693	1.097152	0.141436	-0.653483	1.045007	0.146804	-0.615238	0.675886	-0.142646	-0.604895	0.689964	0.298868	-0.338063	0.555835	0.007820	-0.337520	0.581351	0.161802	-0.319407	0.607102	0.134037	-0.365925	0.078434	0.298991				-0.266025	0.078348	-0.155697	0.394537	0.077324	-0.103748
14516	120.966667	-0.826265	0.602899	0.200570	-0.819044	0.616888	-0.029669	-0.789264	0.815150	-0.034044	-0.790116	0.816726	0.199235	-0.699908	1.090344	0.037170	-0.690719	1.097160	0.141415	-0.653514	1.045027	0.146788	-0.615224	0.675897	-0.142658	-0.604886	0.689978	0.298865	-0.338052	0.555825	0.007817	-0.337516	0.581342	0.161801	-0.319405	0.607098	0.134040	-0.365918	0.078424	0.298977				-0.266021	0.078343	-0.155703	0.394473	0.077366	-0.103785
14517	120.975000	-0.826210	0.602805	0.200585	-0.819033	0.616889	-0.029680	-0.789254	0.815132	-0.034078	-0.790114	0.816720	0.199232	-0.699921	1.090360	0.037156	-0.690747	1.097172	0.141402	-0.653548	1.045037	0.146783	-0.615211	0.675903	-0.142667	-0.604879	0.689986	0.298871	-0.338051	0.555813	0.007819	-0.337509	0.581335	0.161804	-0.319400	0.607086	0.134042	-0.365921	0.078423	0.298969				-0.266024	0.078340	-0.155703	0.394606	0.077313	-0.103734
14518	120.983333	-0.826191	0.602846	0.200559	-0.818965	0.616859	-0.029689	-0.789259	0.815112	-0.034083	-0.790117	0.816718	0.199235	-0.699923	1.090351	0.037170	-0.690771	1.097180	0.141394	-0.653574	1.045039	0.146777	-0.615199	0.675905	-0.142675	-0.604872	0.689995	0.298875	-0.338047	0.555799	0.007815	-0.337501	0.581332	0.161815	-0.319388	0.607061	0.134039	-0.365920	0.078421	0.298970				-0.266016	0.078341	-0.155714	0.394476	0.077380	-0.103794
14519	120.991667	-0.826201	0.602848	0.200573	-0.818996	0.616879	-0.029692	-0.789231	0.815120	-0.034099	-0.790108	0.816708	0.199242	-0.699945	1.090364	0.037149	-0.690799	1.097195	0.141398	-0.653602	1.045042	0.146777	-0.615184	0.675915	-0.142685	-0.604864	0.690003	0.298887	-0.338046	0.555787	0.007820	-0.337497	0.581321	0.161832	-0.319385	0.607051	0.134049	-0.365923	0.078420	0.298971				-0.266017	0.078344	-0.155713	0.394605	0.077310	-0.103723
14520	121.000000	-0.826147	0.602797	0.200559	-0.819029	0.616895	-0.029691	-0.789226	0.815111	-0.034130	-0.790098	0.816709	0.199248	-0.699957	1.090360	0.037157	-0.690830	1.097183	0.141391	-0.653631	1.045039	0.146778	-0.615172	0.675924	-0.142690	-0.604858	0.690008	0.298897	-0.338053	0.555777	0.007827	-0.337495	0.581303	0.161835	-0.319378	0.607029	0.134051	-0.365925	0.078428	0.298985				-0.266022	0.078338	-0.155703	0.394611	0.077306	-0.103716
14521	121.008333	-0.826241	0.602782	0.200593	-0.819035	0.616900	-0.029693	-0.789154	0.815177	-0.034102	-0.790089	0.816701	0.199254	-0.699987	1.090360	0.037133	-0.690859	1.097173	0.141383	-0.653662	1.045033	0.146777	-0.615168	0.675938	-0.142699	-0.604855	0.690015	0.298911	-0.338056	0.555773	0.007828	-0.337495	0.581294	0.161850	-0.319388	0.606966	0.134042	-0.365929	0.078433	0.298991				-0.266021	0.078346	-0.155705	0.394646	0.077344	-0.103722
14522	121.016667	-0.826243	0.602891	0.200646	-0.818974	0.616868	-0.029695	-0.789214	0.815123	-0.034106	-0.790089	0.816699	0.199264	-0.699998	1.090362	0.037146	-0.690887	1.097165	0.141377	-0.653694	1.045031	0.146778	-0.615166	0.675952	-0.142702	-0.604853	0.690025	0.298923	-0.338062	0.555770	0.007837	-0.337499	0.581296	0.161861	-0.319381	0.607009	0.134061	-0.365922	0.078435	0.298995				-0.266023	0.078354	-0.155706	0.394476	0.077367	-0.103780
14523	121.025000	-0.826209	0.602836	0.200615	-0.819052	0.616901	-0.029700	-0.789210	0.815131	-0.034110	-0.790089	0.816698	0.199269	-0.700026	1.090386	0.037113	-0.690922	1.097163	0.141368	-0.653727	1.045031	0.146772	-0.615163	0.675959	-0.142706	-0.604849	0.690036	0.298930	-0.338075	0.555766	0.007844	-0.337505	0.581289	0.161848	-0.319395	0.607018	0.134056	-0.365921	0.078429	0.298998				-0.266025	0.078352	-0.155702	0.394606	0.077297	-0.103722
14524	121.033333	-0.826239	0.602839	0.200615	-0.819064	0.616900	-0.029701	-0.789178	0.815150	-0.034158	-0.790085	0.816708	0.199276	-0.700047	1.090391	0.037104	-0.690960	1.097167	0.141357	-0.653761	1.045034	0.146764	-0.615163	0.675967	-0.142706	-0.604849	0.690041	0.298933	-0.338091	0.555754	0.007852	-0.337517	0.581285	0.161832	-0.319409	0.607014	0.134038	-0.365916	0.078431	0.298996				-0.266029	0.078349	-0.155698	0.394688	0.077374	-0.103732
14525	121.041667	-0.826216	0.602835	0.200612	-0.819075	0.616899	-0.029710	-0.789150	0.815183	-0.034146	-0.790089	0.816709	0.199274	-0.700063	1.090377	0.037104	-0.690989	1.097166	0.141341	-0.653793	1.045045	0.146763	-0.615164	0.675977	-0.142710	-0.604845	0.690051	0.298930	-0.338104	0.555738	0.007859	-0.337525	0.581283	0.161817	-0.319415	0.606995	0.134013	-0.365913	0.078430	0.298990				-0.266030	0.078348	-0.155701	0.394600	0.077306	-0.103740
14526	121.050000	-0.826312	0.602701	0.200602	-0.819090	0.616902	-0.029712	-0.789175	0.815155	-0.034173	-0.790098	0.816712	0.199278	-0.700078	1.090361	0.037105	-0.691024	1.097168	0.141334	-0.653827	1.045042	0.146755	-0.615168	0.675985	-0.142716	-0.604847	0.690060	0.298930	-0.338121	0.555720	0.007861	-0.337541	0.581275	0.161807	-0.319429	0.606981	0.133996	-0.365908	0.078414	0.298978				-0.266034	0.078353	-0.155710	0.394479	0.077367	-0.103809
14527	121.058333	-0.826297	0.602887	0.200658	-0.819103	0.616898	-0.029717	-0.789201	0.815139	-0.034172	-0.790095	0.816707	0.199279	-0.700112	1.090378	0.037070	-0.691062	1.097165	0.141328	-0.653865	1.045038	0.146728	-0.615172	0.676002	-0.142715	-0.604854	0.690068	0.298932	-0.338141	0.555691	0.007870	-0.337554	0.581259	0.161799	-0.319447	0.606972	0.133997	-0.365909	0.078424	0.298977				-0.266037	0.078347	-0.155706	0.394538	0.077332	-0.103780
14528	121.066667	-0.826310	0.602889	0.200661	-0.819120	0.616897	-0.029719	-0.789201	0.815141	-0.034180	-0.790090	0.816709	0.199287	-0.700135	1.090369	0.037064	-0.691140	1.097169	0.141348	-0.653889	1.045038	0.146750	-0.615172	0.676014	-0.142709	-0.604861	0.690074	0.298937	-0.338158	0.555672	0.007874	-0.337568	0.581245	0.161806	-0.319460	0.606946	0.133997	-0.365917	0.078425	0.298972				-0.266040	0.078348	-0.155706	0.394604	0.077297	-0.103741
14529	121.075000	-0.826349	0.602798	0.200652	-0.819131	0.616899	-0.029722	-0.789148	0.815202	-0.034164	-0.790095	0.816702	0.199290	-0.700160	1.090346	0.037065	-0.691175	1.097151	0.141347	-0.653927	1.045018	0.146745	-0.615176	0.676035	-0.142716	-0.604870	0.690080	0.298953	-0.338168	0.555649	0.007888	-0.337587	0.581223	0.161818	-0.319472	0.606926	0.134007	-0.365916	0.078430	0.298983				-0.266035	0.078344	-0.155701	0.394540	0.077343	-0.103780
14530	121.083333	-0.826344	0.602878	0.200676	-0.819133	0.616894	-0.029723	-0.789196	0.815162	-0.034151	-0.790098	0.816698	0.199300	-0.700188	1.090324	0.037063	-0.691171	1.097126	0.141317	-0.653960	1.045011	0.146760	-0.615173	0.676047	-0.142713	-0.604882	0.690089	0.298968	-0.338182	0.555637	0.007902	-0.337601	0.581214	0.161832	-0.319488	0.606917	0.134021	-0.365920	0.078431	0.298980				-0.266036	0.078346	-0.155700	0.394473	0.077365	-0.103810
14531	121.091667	-0.826351	0.602873	0.200683	-0.819142	0.616890	-0.029723	-0.789187	0.815182	-0.034175	-0.790097	0.816695	0.199308	-0.700211	1.090296	0.037073	-0.691240	1.097109	0.141333	-0.653998	1.044994	0.146741	-0.615174	0.676065	-0.142716	-0.604888	0.690094	0.298979	-0.338197	0.555633	0.007907	-0.337616	0.581199	0.161834	-0.319499	0.606909	0.134027	-0.365922	0.078447	0.298992				-0.266033	0.078353	-0.155701	0.394539	0.077340	-0.103782
14532	121.100000	-0.826374	0.602681	0.200628	-0.819140	0.616894	-0.029732	-0.789165	0.815211	-0.034143	-0.790094	0.816694	0.199312	-0.700287	1.090250	0.037092	-0.691289	1.097091	0.141333	-0.654028	1.044981	0.146744	-0.615170	0.676078	-0.142719	-0.604896	0.690101	0.298990	-0.338209	0.555638	0.007916	-0.337626	0.581203	0.161835	-0.319507	0.606907	0.134026	-0.365928	0.078443	0.298993				-0.266033	0.078351	-0.155697	0.394606	0.077310	-0.103762
14533	121.108333	-0.826321	0.602832	0.200659	-0.819151	0.616889	-0.029738	-0.789178	0.815194	-0.034177	-0.790102	0.816698	0.199321	-0.700296	1.090247	0.037090	-0.691322	1.097064	0.141333	-0.654057	1.044970	0.146752	-0.615169	0.676093	-0.142726	-0.604901	0.690104	0.299003	-0.338220	0.555629	0.007918	-0.337637	0.581212	0.161839	-0.319521	0.606908	0.134019	-0.365917	0.078439	0.298990				-0.266029	0.078352	-0.155701	0.394542	0.077335	-0.103793
14534	121.116667	-0.826341	0.602853	0.200677	-0.819158	0.616891	-0.029748	-0.789185	0.815185	-0.034191	-0.790100	0.816696	0.199325	-0.700318	1.090211	0.037095	-0.691360	1.097041	0.141334	-0.654083	1.044957	0.146756	-0.615169	0.676101	-0.142744	-0.604901	0.690105	0.299011	-0.338232	0.555627	0.007916	-0.337645	0.581215	0.161829	-0.319530	0.606912	0.134009	-0.365914	0.078430	0.298978				-0.266024	0.078352	-0.155709	0.394603	0.077299	-0.103773
14535	121.125000	-0.826316	0.602800	0.200659	-0.819156	0.616882	-0.029747	-0.789167	0.815190	-0.034209	-0.790102	0.816698	0.199333	-0.700360	1.090187	0.037093	-0.691406	1.097017	0.141345	-0.654104	1.044942	0.146758	-0.615167	0.676108	-0.142755	-0.604904	0.690106	0.299020	-0.338239	0.555613	0.007918	-0.337649	0.581220	0.161832	-0.319538	0.606905	0.133997	-0.365903	0.078419	0.298978				-0.266027	0.078349	-0.155711	0.394604	0.077309	-0.103788
14536	121.133333	-0.826353	0.602854	0.200701	-0.819156	0.616883	-0.029751	-0.789173	0.815186	-0.034179	-0.790106	0.816690	0.199335	-0.700410	1.090143	0.037094	-0.691430	1.097000	0.141352	-0.654128	1.044933	0.146768	-0.615163	0.676114	-0.142757	-0.604901	0.690100	0.299027	-0.338249	0.555603	0.007911	-0.337649	0.581219	0.161832	-0.319540	0.606901	0.133995	-0.365907	0.078425	0.298983				-0.266034	0.078352	-0.155717	0.394599	0.077315	-0.103788
14537	121.141667	-0.826306	0.602796	0.200675	-0.819169	0.616884	-0.029753	-0.789142	0.815199	-0.034230	-0.790113	0.816681	0.199341	-0.700424	1.090134	0.037120	-0.691479	1.096972	0.141363	-0.654158	1.044922	0.146779	-0.615160	0.676126	-0.142764	-0.604905	0.690092	0.299043	-0.338254	0.555590	0.007922	-0.337650	0.581219	0.161844	-0.319541	0.606896	0.134002	-0.365908	0.078425	0.298980				-0.266034	0.078361	-0.155716	0.394539	0.077350	-0.103819
14538	121.150000	-0.826365	0.602851	0.200724	-0.819168	0.616877	-0.029756	-0.789141	0.815198	-0.034238	-0.790111	0.816668	0.199345	-0.700476	1.090165	0.037106	-0.691503	1.096986	0.141377	-0.654190	1.044917	0.146784	-0.615156	0.676143	-0.142764	-0.604905	0.690094	0.299058	-0.338264	0.555583	0.007923	-0.337648	0.581206	0.161849	-0.319543	0.606890	0.134009	-0.365922	0.078430	0.298982				-0.266035	0.078360	-0.155709	0.394600	0.077320	-0.103778
14539	121.158333	-0.826327	0.602786	0.200695	-0.819170	0.616876	-0.029758	-0.789142	0.815197	-0.034210	-0.790111	0.816658	0.199345	-0.700515	1.090170	0.037114	-0.691549	1.096981	0.141387	-0.654226	1.044918	0.146793	-0.615150	0.676156	-0.142764	-0.604906	0.690094	0.299056	-0.338265	0.555574	0.007935	-0.337648	0.581198	0.161858	-0.319540	0.606887	0.134022	-0.365922	0.078437	0.298985				-0.266038	0.078360	-0.155707	0.394600	0.077324	-0.103775
14540	121.166667	-0.826397	0.602657	0.200685	-0.819173	0.616881	-0.029762	-0.789128	0.815197	-0.034239	-0.790113	0.816656	0.199349	-0.700548	1.090177	0.037126	-0.691566	1.096977	0.141387	-0.654258	1.044924	0.146807	-0.615141	0.676175	-0.142768	-0.604909	0.690101	0.299064	-0.338263	0.555572	0.007943	-0.337647	0.581184	0.161865	-0.319533	0.606884	0.134036	-0.365932	0.078455	0.299001				-0.266039	0.078357	-0.155701	0.394479	0.077387	-0.103845
14541	121.175000	-0.826362	0.602833	0.200724	-0.819176	0.616880	-0.029770	-0.789132	0.815189	-0.034221	-0.790114	0.816645	0.199347	-0.700587	1.090185	0.037137	-0.691603	1.096966	0.141387	-0.654293	1.044933	0.146815	-0.615124	0.676193	-0.142758	-0.604908	0.690106	0.299061	-0.338264	0.555569	0.007952	-0.337640	0.581179	0.161866	-0.319529	0.606878	0.134042	-0.365930	0.078444	0.298993				-0.266036	0.078355	-0.155700	0.394593	0.077312	-0.103776
14542	121.183333	-0.826324	0.602774	0.200692	-0.819372	0.616989	-0.029822	-0.789117	0.815196	-0.034248	-0.790110	0.816641	0.199346	-0.700625	1.090193	0.037149	-0.691665	1.096973	0.141411	-0.654325	1.044944	0.146820	-0.615115	0.676195	-0.142763	-0.604909	0.690109	0.299053	-0.338262	0.555558	0.007969	-0.337640	0.581176	0.161872	-0.319526	0.606871	0.134047	-0.365923	0.078433	0.298989				-0.266037	0.078354	-0.155703	0.394607	0.077326	-0.103790
14543	121.191667	-0.826363	0.602744	0.200696	-0.819368	0.616993	-0.029832	-0.789061	0.815242	-0.034223	-0.790108	0.816635	0.199340	-0.700662	1.090182	0.037158	-0.691691	1.096993	0.141414	-0.654354	1.044955	0.146832	-0.615097	0.676213	-0.142756	-0.604906	0.690117	0.299052	-0.338263	0.555541	0.007980	-0.337634	0.581165	0.161874	-0.319523	0.606860	0.134054	-0.365922	0.078433	0.298994				-0.266035	0.078348	-0.155704	0.394611	0.077327	-0.103798
14544	121.200000	-0.826358	0.602840	0.200726	-0.819364	0.616991	-0.029845	-0.789012	0.815274	-0.034248	-0.790109	0.816633	0.199341	-0.700690	1.090194	0.037167	-0.691733	1.096997	0.141429	-0.654383	1.044955	0.146839	-0.615081	0.676222	-0.142759	-0.604909	0.690115	0.299055	-0.338258	0.555527	0.007986	-0.337636	0.581149	0.161881	-0.319514	0.606844	0.134056	-0.365907	0.078414	0.298989				-0.266036	0.078342	-0.155709	0.394493	0.077380	-0.103866
14545	121.208333	-0.826339	0.602724	0.200695	-0.819362	0.616996	-0.029846	-0.789096	0.815184	-0.034255	-0.790104	0.816624	0.199341	-0.700724	1.090182	0.037187	-0.691767	1.096984	0.141439	-0.654410	1.044959	0.146852	-0.615072	0.676230	-0.142756	-0.604904	0.690116	0.299059	-0.338259	0.555511	0.007997	-0.337635	0.581137	0.161894	-0.319513	0.606825	0.134067	-0.365913	0.078419	0.298991				-0.266030	0.078345	-0.155710	0.394622	0.077321	-0.103809
14546	121.216667	-0.826325	0.602853	0.200740	-0.819349	0.616998	-0.029849	-0.789101	0.815179	-0.034275	-0.790102	0.816617	0.199339	-0.700763	1.090196	0.037182	-0.691812	1.097005	0.141487	-0.654435	1.044960	0.146862	-0.615066	0.676240	-0.142766	-0.604905	0.690120	0.299066	-0.338266	0.555492	0.008011	-0.337633	0.581124	0.161911	-0.319509	0.606806	0.134076	-0.365907	0.078414	0.298989				-0.266028	0.078344	-0.155706	0.394623	0.077322	-0.103804
14547	121.225000	-0.826321	0.602733	0.200709	-0.819243	0.616949	-0.029837	-0.789038	0.815230	-0.034270	-0.790096	0.816607	0.199336	-0.700797	1.090175	0.037202	-0.691832	1.097001	0.141492	-0.654469	1.044956	0.146865	-0.615049	0.676260	-0.142757	-0.604900	0.690125	0.299079	-0.338267	0.555490	0.008012	-0.337628	0.581113	0.161923	-0.319504	0.606793	0.134089	-0.365906	0.078421	0.298994				-0.266028	0.078347	-0.155702	0.394622	0.077320	-0.103793
14548	121.233333	-0.826219	0.602746	0.200680	-0.819345	0.617002	-0.029869	-0.788963	0.815277	-0.034291	-0.790096	0.816603	0.199336	-0.700828	1.090180	0.037217	-0.691867	1.096970	0.141474	-0.654493	1.044952	0.146875	-0.615038	0.676282	-0.142760	-0.604899	0.690137	0.299086	-0.338270	0.555481	0.008015	-0.337627	0.581106	0.161937	-0.319497	0.606781	0.134095	-0.365927	0.078441	0.299004				-0.266027	0.078351	-0.155695	0.394626	0.077327	-0.103788
14549	121.241667	-0.826289	0.602826	0.200731	-0.819340	0.617016	-0.029870	-0.789049	0.815199	-0.034315	-0.790087	0.816595	0.199327	-0.700861	1.090177	0.037210	-0.691908	1.096969	0.141479	-0.654526	1.044951	0.146870	-0.615034	0.676288	-0.142770	-0.604892	0.690144	0.299083	-0.338274	0.555474	0.008020	-0.337624	0.581096	0.161930	-0.319493	0.606776	0.134095	-0.365929	0.078451	0.299002				-0.266024	0.078357	-0.155698	0.394618	0.077331	-0.103793
14550	121.250000	-0.826273	0.602799	0.200712	-0.819339	0.617019	-0.029880	-0.789021	0.815221	-0.034274	-0.790083	0.816592	0.199323	-0.700905	1.090183	0.037200	-0.691940	1.096945	0.141453	-0.654564	1.044948	0.146864	-0.615020	0.676307	-0.142769	-0.604884	0.690151	0.299081	-0.338280	0.555470	0.008021	-0.337620	0.581091	0.161925	-0.319491	0.606768	0.134089	-0.365935	0.078444	0.298985				-0.266018	0.078355	-0.155691	0.394617	0.077345	-0.103808
14551	121.258333	-0.826242	0.602801	0.200704	-0.819335	0.617014	-0.029896	-0.789035	0.815187	-0.034314	-0.790082	0.816596	0.199319	-0.700932	1.090149	0.037205	-0.691983	1.096949	0.141474	-0.654590	1.044942	0.146857	-0.615013	0.676316	-0.142784	-0.604879	0.690160	0.299080	-0.338279	0.555454	0.008022	-0.337611	0.581084	0.161917	-0.319481	0.606760	0.134079	-0.365925	0.078446	0.298995				-0.266022	0.078358	-0.155697	0.394614	0.077334	-0.103808
14552	121.266667	-0.826262	0.602798	0.200712	-0.819337	0.617011	-0.029908	-0.789035	0.815175	-0.034304	-0.790083	0.816591	0.199319	-0.700950	1.090148	0.037186	-0.692011	1.096911	0.141430	-0.654621	1.044932	0.146848	-0.615001	0.676321	-0.142796	-0.604870	0.690160	0.299068	-0.338281	0.555444	0.008018	-0.337610	0.581073	0.161917	-0.319474	0.606747	0.134075	-0.365911	0.078432	0.298985				-0.266023	0.078359	-0.155701	0.394616	0.077330	-0.103810
14553	121.275000	-0.826256	0.602793	0.200714	-0.819340	0.617013	-0.029909	-0.789014	0.815181	-0.034336	-0.790075	0.816589	0.199320	-0.700976	1.090134	0.037167	-0.692050	1.096897	0.141421	-0.654654	1.044922	0.146843	-0.614998	0.676325	-0.142807	-0.604862	0.690161	0.299071	-0.338284	0.555429	0.008014	-0.337607	0.581060	0.161913	-0.319474	0.606733	0.134075	-0.365908	0.078427	0.298984				-0.266022	0.078351	-0.155706	0.394609	0.077320	-0.103826
14554	121.283333	-0.826256	0.602794	0.200727	-0.819329	0.617006	-0.029915	-0.788905	0.815256	-0.034360	-0.790071	0.816582	0.199321	-0.701007	1.090137	0.037142	-0.692093	1.096907	0.141449	-0.654687	1.044909	0.146834	-0.614987	0.676328	-0.142819	-0.604850	0.690163	0.299074	-0.338287	0.555413	0.008013	-0.337602	0.581047	0.161917	-0.319473	0.606718	0.134072	-0.365907	0.078413	0.298985				-0.266029	0.078337	-0.155704	0.394612	0.077311	-0.103825
14555	121.291667	-0.826191	0.602747	0.200694	-0.819330	0.617005	-0.029918	-0.788996	0.815164	-0.034355	-0.790067	0.816578	0.199327	-0.701037	1.090096	0.037153	-0.692125	1.096902	0.141440	-0.654721	1.044902	0.146827	-0.614980	0.676330	-0.142822	-0.604844	0.690167	0.299081	-0.338285	0.555407	0.008006	-0.337598	0.581038	0.161927	-0.319468	0.606699	0.134072	-0.365909	0.078419	0.298990				-0.266026	0.078345	-0.155707	0.394537	0.077335	-0.103851
14556	121.300000	-0.826285	0.602861	0.200767	-0.819342	0.617017	-0.029914	-0.788982	0.815172	-0.034383	-0.790061	0.816575	0.199330	-0.701049	1.090112	0.037128	-0.692147	1.096877	0.141403	-0.654747	1.044892	0.146822	-0.614971	0.676339	-0.142822	-0.604839	0.690177	0.299089	-0.338287	0.555406	0.008011	-0.337601	0.581029	0.161930	-0.319465	0.606687	0.134070	-0.365911	0.078428	0.298990				-0.266027	0.078349	-0.155703	0.394571	0.077283	-0.103797
14557	121.308333	-0.826281	0.602837	0.200755	-0.819346	0.617023	-0.029926	-0.788992	0.815171	-0.034398	-0.790057	0.816577	0.199331	-0.701070	1.090116	0.037127	-0.692178	1.096886	0.141430	-0.654761	1.044885	0.146809	-0.614961	0.676343	-0.142826	-0.604831	0.690186	0.299084	-0.338283	0.555395	0.008026	-0.337598	0.581019	0.161917	-0.319470	0.606691	0.134076	-0.365919	0.078433	0.298994				-0.266028	0.078353	-0.155697	0.394588	0.077298	-0.103800
14558	121.316667	-0.826231	0.602816	0.200726	-0.819346	0.617019	-0.029942	-0.788906	0.815257	-0.034415	-0.790055	0.816578	0.199329	-0.701088	1.090104	0.037118	-0.692185	1.096866	0.141427	-0.654765	1.044870	0.146807	-0.614949	0.676353	-0.142818	-0.604820	0.690199	0.299088	-0.338280	0.555397	0.008028	-0.337600	0.581012	0.161908	-0.319469	0.606685	0.134064	-0.365922	0.078451	0.299004				-0.266026	0.078354	-0.155692	0.394580	0.077301	-0.103809
14559	121.325000	-0.826248	0.602832	0.200715	-0.819350	0.617020	-0.029952	-0.788992	0.815172	-0.034431	-0.790060	0.816577	0.199327	-0.701100	1.090077	0.037152	-0.692177	1.096814	0.141425	-0.654751	1.044835	0.146800	-0.614940	0.676364	-0.142825	-0.604818	0.690214	0.299090	-0.338289	0.555382	0.008035	-0.337605	0.581011	0.161903	-0.319473	0.606679	0.134061	-0.365923	0.078449	0.298996				-0.266027	0.078352	-0.155689	0.394560	0.077277	-0.103801
14560	121.333333	-0.826313	0.602895	0.200744	-0.819359	0.617024	-0.029958	-0.789009	0.815171	-0.034459	-0.790070	0.816583	0.199325	-0.701095	1.090047	0.037176	-0.692152	1.096748	0.141432	-0.654716	1.044791	0.146792	-0.614932	0.676363	-0.142839	-0.604812	0.690222	0.299083	-0.338295	0.555369	0.008042	-0.337608	0.580999	0.161896	-0.319476	0.606676	0.134050	-0.365930	0.078455	0.299003				-0.266026	0.078350	-0.155690	0.394531	0.077250	-0.103802
14561	121.341667	-0.826265	0.602838	0.200699	-0.819357	0.617013	-0.029963	-0.788971	0.815205	-0.034494	-0.790074	0.816587	0.199319	-0.701124	1.090067	0.037238	-0.692130	1.096697	0.141513	-0.654670	1.044729	0.146791	-0.614923	0.676369	-0.142846	-0.604808	0.690236	0.299088	-0.338302	0.555351	0.008049	-0.337609	0.581000	0.161900	-0.319477	0.606658	0.134044	-0.365909	0.078436	0.298989				-0.266024	0.078350	-0.155699	0.394524	0.077235	-0.103822
14562	121.350000	-0.826232	0.602845	0.200687	-0.819349	0.617001	-0.029967	-0.788938	0.815237	-0.034531	-0.790086	0.816595	0.199316	-0.701122	1.090038	0.037273	-0.692089	1.096608	0.141569	-0.654609	1.044659	0.146793	-0.614922	0.676364	-0.142865	-0.604805	0.690250	0.299094	-0.338316	0.555336	0.008049	-0.337617	0.580985	0.161907	-0.319486	0.606637	0.134044	-0.365909	0.078421	0.298993				-0.266021	0.078345	-0.155704	0.394492	0.077196	-0.103827
14563	121.358333	-0.826148	0.602744	0.200691	-0.819347	0.616996	-0.029965	-0.789039	0.815152	-0.034545	-0.790090	0.816605	0.199307	-0.701142	1.090075	0.037372	-0.692046	1.096557	0.141649	-0.654553	1.044590	0.146802	-0.614921	0.676353	-0.142881	-0.604804	0.690271	0.299108	-0.338326	0.555324	0.008055	-0.337627	0.580978	0.161924	-0.319491	0.606614	0.134049	-0.365901	0.078420	0.298985				-0.266022	0.078340	-0.155709	0.394465	0.077162	-0.103833
14564	121.366667	-0.826266	0.602855	0.200702	-0.819343	0.616990	-0.029963	-0.789049	0.815150	-0.034575	-0.790095	0.816616	0.199299	-0.701174	1.090119	0.037463	-0.692002	1.096492	0.141728	-0.654504	1.044510	0.146801	-0.614918	0.676348	-0.142889	-0.604804	0.690290	0.299120	-0.338338	0.555316	0.008062	-0.337637	0.580952	0.161935	-0.319505	0.606597	0.134071	-0.365913	0.078424	0.298992				-0.266024	0.078350	-0.155711	0.394449	0.077147	-0.103849
14565	121.375000	-0.826136	0.602622	0.200650	-0.819343	0.616988	-0.029958	-0.789029	0.815183	-0.034605	-0.790100	0.816628	0.199290	-0.701203	1.090159	0.037552	-0.691970	1.096456	0.141822	-0.654466	1.044461	0.146816	-0.614927	0.676337	-0.142904	-0.604808	0.690319	0.299135	-0.338351	0.555316	0.008067	-0.337650	0.580931	0.161947	-0.319513	0.606560	0.134074	-0.365909	0.078422	0.298992				-0.266026	0.078351	-0.155703	0.394390	0.077111	-0.103846
14566	121.383333	-0.826019	0.602636	0.200694	-0.819344	0.616992	-0.029958	-0.788986	0.815230	-0.034636	-0.790106	0.816640	0.199276	-0.701229	1.090211	0.037636	-0.691910	1.096423	0.141898	-0.654433	1.044412	0.146826	-0.614926	0.676335	-0.142908	-0.604813	0.690340	0.299148	-0.338360	0.555319	0.008078	-0.337663	0.580918	0.161961	-0.319529	0.606565	0.134105	-0.365917	0.078426	0.298994				-0.266025	0.078352	-0.155699	0.394335	0.077070	-0.103850
14567	121.391667	-0.826014	0.602610	0.200679	-0.819357	0.616991	-0.029963	-0.789090	0.815152	-0.034637	-0.790112	0.816651	0.199266	-0.701237	1.090321	0.037704	-0.691869	1.096409	0.141971	-0.654408	1.044379	0.146841	-0.614926	0.676326	-0.142923	-0.604819	0.690361	0.299150	-0.338367	0.555313	0.008090	-0.337675	0.580897	0.161959	-0.319534	0.606537	0.134101	-0.365927	0.078449	0.299002				-0.266026	0.078358	-0.155697	0.394285	0.077039	-0.103878
14568	121.400000	-0.826301	0.602919	0.200728	-0.819358	0.616985	-0.029970	-0.789092	0.815166	-0.034640	-0.790114	0.816657	0.199255	-0.701254	1.090402	0.037763	-0.691871	1.096417	0.142047	-0.654410	1.044366	0.146851	-0.614934	0.676316	-0.142936	-0.604827	0.690374	0.299147	-0.338372	0.555308	0.008099	-0.337680	0.580891	0.161963	-0.319547	0.606546	0.134112	-0.365930	0.078457	0.299003				-0.266030	0.078367	-0.155702	0.394211	0.076992	-0.103908
14569	121.408333	-0.826104	0.602688	0.200655	-0.819327	0.616958	-0.029997	-0.789084	0.815170	-0.034720	-0.790126	0.816658	0.199244	-0.701262	1.090472	0.037808	-0.691832	1.096430	0.142087	-0.654404	1.044367	0.146886	-0.614930	0.676305	-0.142947	-0.604831	0.690375	0.299141	-0.338376	0.555300	0.008103	-0.337688	0.580888	0.161959	-0.319551	0.606533	0.134101	-0.365931	0.078447	0.298999				-0.266032	0.078356	-0.155702	0.394119	0.076941	-0.103956
14570	121.416667	-0.826009	0.602573	0.200649	-0.819366	0.616966	-0.029986	-0.789144	0.815112	-0.034752	-0.790133	0.816655	0.199232	-0.701271	1.090555	0.037821	-0.691812	1.096452	0.142097	-0.654424	1.044373	0.146886	-0.614929	0.676311	-0.142957	-0.604837	0.690371	0.299135	-0.338374	0.555297	0.008098	-0.337688	0.580891	0.161958	-0.319545	0.606496	0.134074	-0.365922	0.078435	0.298993				-0.266028	0.078351	-0.155705	0.394025	0.076883	-0.104012
14571	121.425000	-0.826140	0.602702	0.200669	-0.819369	0.616951	-0.029989	-0.789182	0.815102	-0.034718	-0.790141	0.816644	0.199229	-0.701263	1.090604	0.037851	-0.691839	1.096498	0.142137	-0.654454	1.044392	0.146885	-0.614936	0.676290	-0.142969	-0.604834	0.690359	0.299120	-0.338377	0.555295	0.008091	-0.337679	0.580890	0.161950	-0.319540	0.606525	0.134079	-0.365923	0.078433	0.298990				-0.266032	0.078353	-0.155711	0.393929	0.076825	-0.104063
14572	121.433333	-0.826007	0.602565	0.200653	-0.819296	0.616903	-0.030024	-0.789192	0.815092	-0.034724	-0.790150	0.816631	0.199226	-0.701260	1.090668	0.037853	-0.691840	1.096553	0.142143	-0.654500	1.044405	0.146878	-0.614942	0.676284	-0.142976	-0.604833	0.690342	0.299107	-0.338378	0.555303	0.008081	-0.337669	0.580896	0.161943	-0.319537	0.606534	0.134074	-0.365916	0.078419	0.298989				-0.266030	0.078349	-0.155710	0.393833	0.076773	-0.104120
14573	121.441667	-0.826143	0.602697	0.200671	-0.819372	0.616931	-0.029989	-0.789138	0.815142	-0.034762	-0.790159	0.816612	0.199219	-0.701255	1.090747	0.037826	-0.691840	1.096599	0.142125	-0.654535	1.044444	0.146869	-0.614948	0.676286	-0.142976	-0.604826	0.690319	0.299094	-0.338375	0.555318	0.008059	-0.337655	0.580901	0.161934	-0.319518	0.606526	0.134057	-0.365921	0.078425	0.298999				-0.266031	0.078344	-0.155709	0.393715	0.076718	-0.104173
14574	121.450000	-0.826031	0.602611	0.200675	-0.819384	0.616931	-0.029990	-0.789232	0.815085	-0.034707	-0.790170	0.816595	0.199216	-0.701229	1.090792	0.037820	-0.691839	1.096666	0.142092	-0.654578	1.044478	0.146859	-0.614957	0.676287	-0.142970	-0.604824	0.690301	0.299081	-0.338369	0.555338	0.008044	-0.337637	0.580910	0.161924	-0.319506	0.606564	0.134060	-0.365918	0.078427	0.298999				-0.266028	0.078348	-0.155701	0.393482	0.076744	-0.104293
14575	121.458333	-0.826284	0.602837	0.200686	-0.819417	0.616885	-0.029969	-0.789237	0.815089	-0.034753	-0.790181	0.816583	0.199219	-0.701215	1.090855	0.037768	-0.691879	1.096714	0.142056	-0.654634	1.044517	0.146853	-0.614972	0.676291	-0.142964	-0.604821	0.690285	0.299065	-0.338366	0.555359	0.008029	-0.337620	0.580920	0.161904	-0.319494	0.606592	0.134052	-0.365919	0.078432	0.299004				-0.266026	0.078351	-0.155696	0.393491	0.076625	-0.104265
14576	121.466667	-0.826017	0.602560	0.200640	-0.819130	0.616800	-0.029976	-0.789145	0.815187	-0.034719	-0.790191	0.816570	0.199217	-0.701180	1.090927	0.037719	-0.691919	1.096773	0.142019	-0.654681	1.044562	0.146833	-0.614985	0.676295	-0.142964	-0.604821	0.690272	0.299051	-0.338363	0.555382	0.008009	-0.337611	0.580943	0.161887	-0.319485	0.606623	0.134040	-0.365923	0.078429	0.299004				-0.266025	0.078353	-0.155691	0.393377	0.076582	-0.104321
14577	121.475000	-0.826041	0.602579	0.200643	-0.819388	0.616944	-0.029988	-0.789264	0.815096	-0.034725	-0.790206	0.816567	0.199219	-0.701158	1.090926	0.037675	-0.691911	1.096807	0.141941	-0.654728	1.044613	0.146822	-0.615003	0.676299	-0.142963	-0.604830	0.690264	0.299040	-0.338360	0.555397	0.007975	-0.337604	0.580961	0.161866	-0.319480	0.606640	0.134018	-0.365924	0.078444	0.299008				-0.266020	0.078353	-0.155693	0.393239	0.076505	-0.104363
14578	121.483333	-0.826032	0.602548	0.200620	-0.819184	0.616844	-0.029949	-0.789268	0.815105	-0.034722	-0.790220	0.816566	0.199225	-0.701109	1.090949	0.037637	-0.691971	1.096865	0.141907	-0.654770	1.044663	0.146810	-0.615023	0.676293	-0.142971	-0.604837	0.690255	0.299027	-0.338363	0.555401	0.007950	-0.337605	0.580985	0.161843	-0.319480	0.606655	0.133999	-0.365924	0.078443	0.299006				-0.266019	0.078349	-0.155697	0.393129	0.076450	-0.104413
14579	121.491667	-0.826295	0.602817	0.200643	-0.819385	0.616954	-0.029994	-0.789276	0.815110	-0.034683	-0.790230	0.816560	0.199228	-0.701082	1.090977	0.037567	-0.692000	1.096902	0.141856	-0.654812	1.044703	0.146799	-0.615039	0.676297	-0.142977	-0.604849	0.690246	0.299020	-0.338364	0.555409	0.007929	-0.337616	0.580985	0.161823	-0.319490	0.606671	0.133985	-0.365919	0.078437	0.298999				-0.266021	0.078344	-0.155698	0.393026	0.076397	-0.104468
14580	121.500000	-0.826271	0.602814	0.200630	-0.819379	0.616952	-0.029991	-0.789278	0.815112	-0.034714	-0.790238	0.816553	0.199231	-0.701031	1.090950	0.037502	-0.691987	1.096940	0.141796	-0.654842	1.044730	0.146800	-0.615047	0.676298	-0.142984	-0.604862	0.690232	0.299018	-0.338366	0.555411	0.007912	-0.337626	0.581001	0.161828	-0.319496	0.606668	0.133968	-0.365919	0.078436	0.298995				-0.266022	0.078346	-0.155706	0.392921	0.076355	-0.104515
14581	121.508333	-0.826168	0.602674	0.200614	-0.819372	0.616957	-0.029989	-0.789274	0.815127	-0.034707	-0.790251	0.816556	0.199235	-0.701004	1.090931	0.037465	-0.691995	1.096967	0.141754	-0.654871	1.044752	0.146796	-0.615054	0.676301	-0.142985	-0.604874	0.690226	0.299023	-0.338374	0.555415	0.007900	-0.337637	0.580993	0.161814	-0.319513	0.606669	0.133963	-0.365918	0.078438	0.298998				-0.266023	0.078347	-0.155709	0.392710	0.076388	-0.104618
14582	121.516667	-0.826242	0.602768	0.200591	-0.819377	0.616962	-0.029988	-0.789282	0.815138	-0.034672	-0.790263	0.816559	0.199239	-0.700983	1.090912	0.037430	-0.692029	1.096988	0.141730	-0.654894	1.044771	0.146793	-0.615061	0.676304	-0.142987	-0.604883	0.690212	0.299029	-0.338384	0.555418	0.007896	-0.337651	0.580992	0.161808	-0.319532	0.606677	0.133961	-0.365922	0.078433	0.298990				-0.266025	0.078353	-0.155712	0.392750	0.076288	-0.104572
14583	121.525000	-0.826175	0.602679	0.200609	-0.819377	0.616965	-0.029981	-0.789276	0.815157	-0.034701	-0.790274	0.816565	0.199245	-0.700977	1.090891	0.037408	-0.692049	1.096995	0.141705	-0.654918	1.044780	0.146795	-0.615059	0.676312	-0.142982	-0.604888	0.690200	0.299033	-0.338389	0.555416	0.007900	-0.337661	0.580999	0.161812	-0.319541	0.606680	0.133960	-0.365915	0.078432	0.298995				-0.266027	0.078349	-0.155711	0.392673	0.076260	-0.104601
14584	121.533333	-0.826079	0.602591	0.200620	-0.819385	0.616973	-0.029974	-0.789269	0.815167	-0.034716	-0.790288	0.816570	0.199251	-0.700962	1.090876	0.037380	-0.692038	1.096998	0.141670	-0.654935	1.044780	0.146803	-0.615060	0.676313	-0.142978	-0.604893	0.690191	0.299042	-0.338394	0.555410	0.007909	-0.337670	0.580997	0.161806	-0.319547	0.606683	0.133962	-0.365917	0.078431	0.298994				-0.266028	0.078355	-0.155710	0.392522	0.076183	-0.104667
14585	121.541667	-0.826168	0.602678	0.200603	-0.819385	0.616974	-0.029969	-0.789283	0.815174	-0.034640	-0.790294	0.816574	0.199257	-0.700957	1.090842	0.037366	-0.692078	1.096986	0.141670	-0.654949	1.044774	0.146809	-0.615057	0.676310	-0.142971	-0.604897	0.690188	0.299047	-0.338400	0.555409	0.007920	-0.337675	0.581005	0.161808	-0.319562	0.606695	0.133963	-0.365915	0.078442	0.298996				-0.266022	0.078355	-0.155711	0.392564	0.076224	-0.104632
14586	121.550000	-0.826322	0.602805	0.200622	-0.819392	0.616977	-0.029961	-0.789262	0.815177	-0.034689	-0.790306	0.816577	0.199263	-0.700953	1.090795	0.037364	-0.692092	1.096945	0.141654	-0.654950	1.044768	0.146807	-0.615052	0.676297	-0.142965	-0.604901	0.690177	0.299055	-0.338402	0.555400	0.007935	-0.337676	0.581014	0.161809	-0.319563	0.606709	0.133965	-0.365925	0.078455	0.299000				-0.266029	0.078361	-0.155715	0.392528	0.076212	-0.104663
14587	121.558333	-0.826353	0.602731	0.200612	-0.819394	0.616977	-0.029951	-0.789163	0.815264	-0.034634	-0.790314	0.816574	0.199270	-0.700949	1.090753	0.037352	-0.692098	1.096935	0.141655	-0.654956	1.044738	0.146811	-0.615047	0.676283	-0.142947	-0.604898	0.690167	0.299059	-0.338390	0.555400	0.007942	-0.337670	0.581022	0.161809	-0.319560	0.606719	0.133968	-0.365926	0.078451	0.299004				-0.266034	0.078353	-0.155717	0.392452	0.076158	-0.104712
14588	121.566667	-0.826369	0.602844	0.200656	-0.819391	0.616966	-0.029940	-0.789266	0.815165	-0.034608	-0.790319	0.816569	0.199280	-0.700950	1.090711	0.037343	-0.692101	1.096899	0.141656	-0.654951	1.044705	0.146819	-0.615041	0.676255	-0.142937	-0.604896	0.690151	0.299067	-0.338377	0.555404	0.007958	-0.337660	0.581038	0.161821	-0.319551	0.606732	0.133974	-0.365922	0.078449	0.299007				-0.266033	0.078352	-0.155721	0.392386	0.076117	-0.104756
14589	121.575000	-0.826354	0.602802	0.200645	-0.819391	0.616962	-0.029927	-0.789258	0.815169	-0.034580	-0.790335	0.816574	0.199301	-0.700950	1.090647	0.037373	-0.692122	1.096859	0.141672	-0.654935	1.044667	0.146829	-0.615034	0.676237	-0.142914	-0.604895	0.690132	0.299068	-0.338357	0.555418	0.007964	-0.337645	0.581060	0.161829	-0.319545	0.606759	0.133987	-0.365926	0.078444	0.299004				-0.266037	0.078345	-0.155717	0.392456	0.076159	-0.104705
14590	121.583333	-0.826338	0.602767	0.200632	-0.819396	0.616967	-0.029915	-0.789265	0.815161	-0.034584	-0.790326	0.816554	0.199287	-0.700960	1.090608	0.037378	-0.692106	1.096808	0.141675	-0.654920	1.044635	0.146840	-0.615024	0.676218	-0.142888	-0.604890	0.690113	0.299074	-0.338330	0.555441	0.007979	-0.337628	0.581086	0.161844	-0.319533	0.606802	0.134011	-0.365917	0.078433	0.299006				-0.266037	0.078354	-0.155723	0.392450	0.076151	-0.104706
14591	121.591667	-0.826363	0.602792	0.200657	-0.819269	0.616899	-0.029894	-0.789209	0.815207	-0.034594	-0.790330	0.816545	0.199293	-0.700969	1.090570	0.037393	-0.692117	1.096792	0.141712	-0.654907	1.044612	0.146856	-0.615022	0.676188	-0.142864	-0.604891	0.690090	0.299072	-0.338299	0.555470	0.007996	-0.337609	0.581118	0.161863	-0.319515	0.606838	0.134036	-0.365917	0.078431	0.299012				-0.266033	0.078349	-0.155719	0.392404	0.076131	-0.104731
14592	121.600000	-0.826370	0.602823	0.200676	-0.819393	0.616970	-0.029888	-0.789271	0.815160	-0.034551	-0.790330	0.816544	0.199299	-0.700977	1.090540	0.037416	-0.692101	1.096758	0.141724	-0.654896	1.044578	0.146869	-0.615010	0.676178	-0.142830	-0.604894	0.690075	0.299077	-0.338269	0.555509	0.008003	-0.337588	0.581153	0.161886	-0.319504	0.606880	0.134072	-0.365922	0.078420	0.299002				-0.266037	0.078350	-0.155717	0.392454	0.076176	-0.104699
14593	121.608333	-0.826356	0.602796	0.200663	-0.819396	0.616982	-0.029873	-0.789277	0.815156	-0.034528	-0.790343	0.816551	0.199320	-0.700988	1.090510	0.037442	-0.692116	1.096731	0.141749	-0.654884	1.044554	0.146880	-0.615014	0.676152	-0.142801	-0.604897	0.690057	0.299076	-0.338244	0.555543	0.008015	-0.337575	0.581178	0.161898	-0.319489	0.606928	0.134096	-0.365925	0.078427	0.299010				-0.266030	0.078357	-0.155716	0.392471	0.076190	-0.104689
14594	121.616667	-0.826338	0.602772	0.200644	-0.819391	0.616991	-0.029865	-0.789281	0.815154	-0.034541	-0.790331	0.816541	0.199308	-0.701005	1.090502	0.037445	-0.692134	1.096705	0.141766	-0.654878	1.044542	0.146881	-0.615012	0.676136	-0.142774	-0.604905	0.690048	0.299081	-0.338217	0.555571	0.008027	-0.337561	0.581209	0.161905	-0.319480	0.606965	0.134117	-0.365927	0.078434	0.299016				-0.266035	0.078359	-0.155710	0.392502	0.076208	-0.104675
14595	121.625000	-0.826379	0.602738	0.200645	-0.819281	0.616934	-0.029832	-0.789291	0.815145	-0.034527	-0.790330	0.816541	0.199312	-0.701019	1.090485	0.037459	-0.692103	1.096682	0.141757	-0.654868	1.044531	0.146887	-0.615015	0.676124	-0.142748	-0.604910	0.690041	0.299082	-0.338198	0.555603	0.008023	-0.337550	0.581230	0.161920	-0.319468	0.606991	0.134129	-0.365933	0.078435	0.299019				-0.266033	0.078363	-0.155711	0.392442	0.076228	-0.104730
14596	121.633333	-0.826359	0.602834	0.200665	-0.819169	0.616880	-0.029802	-0.789299	0.815136	-0.034478	-0.790324	0.816540	0.199316	-0.701031	1.090473	0.037461	-0.692136	1.096685	0.141781	-0.654868	1.044526	0.146889	-0.615021	0.676105	-0.142729	-0.604915	0.690037	0.299083	-0.338185	0.555625	0.008023	-0.337538	0.581248	0.161931	-0.319457	0.607007	0.134139	-0.365942	0.078435	0.299015				-0.266036	0.078354	-0.155712	0.392484	0.076322	-0.104720
14597	121.641667	-0.826337	0.602709	0.200617	-0.819172	0.616885	-0.029792	-0.789316	0.815125	-0.034460	-0.790339	0.816547	0.199341	-0.701043	1.090447	0.037482	-0.692127	1.096655	0.141772	-0.654869	1.044512	0.146890	-0.615041	0.676080	-0.142714	-0.604917	0.690033	0.299095	-0.338174	0.555644	0.008029	-0.337530	0.581262	0.161939	-0.319451	0.607020	0.134147	-0.365942	0.078438	0.299010				-0.266030	0.078361	-0.155707	0.392688	0.076281	-0.104635
14598	121.650000	-0.826302	0.602776	0.200626	-0.819158	0.616887	-0.029781	-0.789219	0.815210	-0.034444	-0.790323	0.816532	0.199334	-0.701066	1.090453	0.037469	-0.692149	1.096654	0.141790	-0.654865	1.044513	0.146890	-0.615059	0.676063	-0.142697	-0.604916	0.690029	0.299103	-0.338171	0.555672	0.008033	-0.337523	0.581264	0.161948	-0.319446	0.607030	0.134153	-0.365931	0.078434	0.299011				-0.266034	0.078363	-0.155706	0.392784	0.076319	-0.104595
14599	121.658333	-0.826302	0.602805	0.200639	-0.819152	0.616895	-0.029769	-0.789326	0.815117	-0.034422	-0.790322	0.816524	0.199339	-0.701087	1.090441	0.037473	-0.692124	1.096638	0.141772	-0.654868	1.044508	0.146894	-0.615069	0.676055	-0.142679	-0.604913	0.690029	0.299110	-0.338170	0.555692	0.008044	-0.337513	0.581274	0.161954	-0.319443	0.607035	0.134160	-0.365938	0.078433	0.299016				-0.266028	0.078358	-0.155696	0.392898	0.076372	-0.104552
14600	121.666667	-0.826319	0.602836	0.200653	-0.819147	0.616902	-0.029754	-0.789360	0.815098	-0.034399	-0.790324	0.816513	0.199342	-0.701104	1.090428	0.037469	-0.692167	1.096639	0.141792	-0.654874	1.044506	0.146894	-0.615083	0.676035	-0.142658	-0.604907	0.690032	0.299120	-0.338168	0.555709	0.008063	-0.337516	0.581276	0.161960	-0.319442	0.607041	0.134166	-0.365932	0.078416	0.299010				-0.266027	0.078359	-0.155687	0.393009	0.076426	-0.104491
14601	121.675000	-0.826295	0.602773	0.200631	-0.819147	0.616899	-0.029741	-0.789327	0.815134	-0.034382	-0.790358	0.816529	0.199382	-0.701135	1.090394	0.037499	-0.692178	1.096639	0.141798	-0.654880	1.044495	0.146891	-0.615093	0.676021	-0.142637	-0.604898	0.690034	0.299122	-0.338166	0.555720	0.008084	-0.337506	0.581279	0.161959	-0.319438	0.607050	0.134172	-0.365923	0.078412	0.299007				-0.266026	0.078366	-0.155680	0.393129	0.076471	-0.104429
14602	121.683333	-0.826354	0.602646	0.200608	-0.819146	0.616903	-0.029736	-0.789399	0.815071	-0.034364	-0.790366	0.816517	0.199386	-0.701177	1.090393	0.037492	-0.692161	1.096620	0.141775	-0.654888	1.044491	0.146889	-0.615094	0.676003	-0.142618	-0.604888	0.690036	0.299120	-0.338158	0.555731	0.008098	-0.337504	0.581287	0.161968	-0.319435	0.607052	0.134171	-0.365928	0.078422	0.299013				-0.266019	0.078368	-0.155667	0.393226	0.076507	-0.104361
14603	121.691667	-0.826280	0.602762	0.200614	-0.819139	0.616899	-0.029733	-0.789413	0.815053	-0.034354	-0.790370	0.816501	0.199372	-0.701195	1.090361	0.037493	-0.692192	1.096600	0.141772	-0.654898	1.044485	0.146888	-0.615094	0.675987	-0.142592	-0.604888	0.690038	0.299123	-0.338146	0.555745	0.008113	-0.337500	0.581287	0.161967	-0.319430	0.607056	0.134175	-0.365927	0.078423	0.299019				-0.266018	0.078363	-0.155659	0.393311	0.076537	-0.104314
14604	121.700000	-0.826233	0.602700	0.200577	-0.819148	0.616886	-0.029733	-0.789436	0.815035	-0.034350	-0.790398	0.816501	0.199385	-0.701208	1.090320	0.037492	-0.692223	1.096580	0.141768	-0.654909	1.044468	0.146880	-0.615095	0.675966	-0.142576	-0.604889	0.690034	0.299124	-0.338136	0.555759	0.008122	-0.337488	0.581298	0.161969	-0.319421	0.607061	0.134178	-0.365931	0.078432	0.299022				-0.266009	0.078364	-0.155654	0.393270	0.076628	-0.104354
14605	121.708333	-0.826297	0.602733	0.200605	-0.819140	0.616875	-0.029729	-0.789397	0.815064	-0.034341	-0.790415	0.816492	0.199387	-0.701236	1.090297	0.037477	-0.692237	1.096564	0.141759	-0.654916	1.044454	0.146871	-0.615091	0.675939	-0.142561	-0.604893	0.690027	0.299118	-0.338121	0.555771	0.008138	-0.337485	0.581308	0.161977	-0.319417	0.607071	0.134184	-0.365932	0.078434	0.299024				-0.266010	0.078367	-0.155653	0.393427	0.076557	-0.104271
14606	121.716667	-0.826348	0.602584	0.200572	-0.819134	0.616866	-0.029727	-0.789472	0.815006	-0.034341	-0.790433	0.816479	0.199380	-0.701262	1.090271	0.037462	-0.692253	1.096536	0.141745	-0.654923	1.044441	0.146866	-0.615086	0.675914	-0.142543	-0.604901	0.690017	0.299113	-0.338103	0.555796	0.008157	-0.337476	0.581324	0.161996	-0.319412	0.607087	0.134198	-0.365946	0.078445	0.299030				-0.266005	0.078364	-0.155645	0.393428	0.076554	-0.104270
14607	121.725000	-0.826315	0.602744	0.200601	-0.819137	0.616857	-0.029724	-0.789489	0.814994	-0.034335	-0.790447	0.816463	0.199358	-0.701285	1.090237	0.037458	-0.692257	1.096515	0.141728	-0.654937	1.044423	0.146860	-0.615079	0.675897	-0.142528	-0.604919	0.690004	0.299113	-0.338084	0.555834	0.008174	-0.337478	0.581345	0.162008	-0.319411	0.607114	0.134222	-0.365936	0.078439	0.299029				-0.266005	0.078361	-0.155641	0.393293	0.076621	-0.104335
14608	121.733333	-0.826260	0.602665	0.200552	-0.819152	0.616849	-0.029715	-0.789530	0.815013	-0.034298	-0.790486	0.816471	0.199364	-0.701302	1.090200	0.037463	-0.692256	1.096493	0.141714	-0.654945	1.044399	0.146850	-0.615080	0.675876	-0.142515	-0.604941	0.689987	0.299107	-0.338065	0.555869	0.008211	-0.337476	0.581361	0.162025	-0.319410	0.607149	0.134249	-0.365935	0.078431	0.299028				-0.265983	0.078411	-0.155661	0.393376	0.076530	-0.104265
14609	121.741667	-0.826360	0.602643	0.200571	-0.819154	0.616849	-0.029715	-0.789532	0.814986	-0.034347	-0.790513	0.816465	0.199350	-0.701332	1.090154	0.037455	-0.692305	1.096488	0.141729	-0.654955	1.044389	0.146842	-0.615069	0.675864	-0.142492	-0.604962	0.689975	0.299098	-0.338047	0.555910	0.008238	-0.337473	0.581391	0.162051	-0.319411	0.607181	0.134278	-0.365930	0.078429	0.299028				-0.266004	0.078371	-0.155629	0.393314	0.076581	-0.104315
14610	121.750000	-0.826388	0.602766	0.200611	-0.819155	0.616846	-0.029716	-0.789555	0.814978	-0.034331	-0.790543	0.816463	0.199335	-0.701358	1.090107	0.037446	-0.692323	1.096476	0.141723	-0.654969	1.044376	0.146837	-0.615069	0.675841	-0.142486	-0.604986	0.689965	0.299092	-0.338029	0.555939	0.008268	-0.337474	0.581415	0.162071	-0.319415	0.607214	0.134304	-0.365927	0.078420	0.299028				-0.266003	0.078370	-0.155623	0.393225	0.076615	-0.104359
14611	121.758333	-0.826359	0.602729	0.200579	-0.819174	0.616832	-0.029712	-0.789599	0.814975	-0.034343	-0.790578	0.816459	0.199320	-0.701382	1.090106	0.037422	-0.692343	1.096459	0.141712	-0.654982	1.044363	0.146831	-0.615072	0.675824	-0.142481	-0.605019	0.689966	0.299089	-0.338026	0.555959	0.008288	-0.337481	0.581444	0.162096	-0.319419	0.607238	0.134328	-0.365922	0.078412	0.299024				-0.266006	0.078371	-0.155622	0.393305	0.076529	-0.104294
14612	121.766667	-0.826399	0.602741	0.200587	-0.819186	0.616817	-0.029714	-0.789601	0.814982	-0.034304	-0.790614	0.816458	0.199303	-0.701400	1.090053	0.037417	-0.692360	1.096445	0.141698	-0.654993	1.044351	0.146821	-0.615073	0.675809	-0.142475	-0.605052	0.689968	0.299087	-0.338020	0.555963	0.008306	-0.337486	0.581475	0.162115	-0.319430	0.607258	0.134342	-0.365922	0.078422	0.299023				-0.266005	0.078373	-0.155628	0.393292	0.076521	-0.104301
14613	121.775000	-0.826410	0.602597	0.200536	-0.819185	0.616806	-0.029717	-0.789630	0.814947	-0.034357	-0.790649	0.816457	0.199283	-0.701413	1.090033	0.037399	-0.692362	1.096409	0.141668	-0.655000	1.044343	0.146809	-0.615081	0.675788	-0.142478	-0.605087	0.689972	0.299085	-0.338027	0.555964	0.008318	-0.337499	0.581490	0.162140	-0.319442	0.607269	0.134356	-0.365927	0.078430	0.299036				-0.266006	0.078368	-0.155635	0.393288	0.076522	-0.104316
14614	121.783333	-0.826399	0.602655	0.200526	-0.819203	0.616788	-0.029718	-0.789649	0.814936	-0.034369	-0.790686	0.816456	0.199266	-0.701438	1.089989	0.037386	-0.692387	1.096405	0.141656	-0.655012	1.044328	0.146791	-0.615092	0.675766	-0.142479	-0.605122	0.689970	0.299083	-0.338037	0.555967	0.008321	-0.337516	0.581502	0.162156	-0.319457	0.607273	0.134363	-0.365934	0.078435	0.299032				-0.266003	0.078362	-0.155640	0.393275	0.076501	-0.104323
14615	121.791667	-0.826438	0.602569	0.200494	-0.819207	0.616775	-0.029719	-0.789668	0.814921	-0.034374	-0.790721	0.816458	0.199245	-0.701455	1.089972	0.037364	-0.692400	1.096375	0.141623	-0.655024	1.044324	0.146777	-0.615112	0.675757	-0.142487	-0.605153	0.689978	0.299079	-0.338053	0.555976	0.008319	-0.337537	0.581504	0.162170	-0.319476	0.607277	0.134383	-0.365935	0.078449	0.299038				-0.266010	0.078369	-0.155650	0.393288	0.076510	-0.104327
14616	121.800000	-0.826480	0.602494	0.200463	-0.819227	0.616766	-0.029718	-0.789689	0.814911	-0.034377	-0.790761	0.816461	0.199223	-0.701485	1.089966	0.037331	-0.692424	1.096384	0.141618	-0.655039	1.044315	0.146764	-0.615127	0.675744	-0.142493	-0.605194	0.689986	0.299074	-0.338066	0.555980	0.008333	-0.337562	0.581509	0.162189	-0.319497	0.607280	0.134406	-0.365940	0.078458	0.299041				-0.266012	0.078369	-0.155649	0.393286	0.076516	-0.104323
14617	121.808333	-0.826474	0.602559	0.200461	-0.819236	0.616760	-0.029717	-0.789718	0.814908	-0.034379	-0.790792	0.816469	0.199204	-0.701504	1.089951	0.037320	-0.692449	1.096377	0.141599	-0.655061	1.044310	0.146741	-0.615151	0.675737	-0.142495	-0.605235	0.689979	0.299061	-0.338086	0.555994	0.008343	-0.337589	0.581504	0.162198	-0.319522	0.607283	0.134426	-0.365938	0.078452	0.299036				-0.266016	0.078372	-0.155653	0.393307	0.076531	-0.104314
14618	121.816667	-0.826476	0.602632	0.200469	-0.819257	0.616751	-0.029711	-0.789745	0.814900	-0.034382	-0.790829	0.816471	0.199183	-0.701519	1.089940	0.037315	-0.692452	1.096341	0.141561	-0.655080	1.044301	0.146723	-0.615178	0.675726	-0.142500	-0.605269	0.689974	0.299047	-0.338102	0.556003	0.008357	-0.337615	0.581501	0.162204	-0.319550	0.607290	0.134446	-0.365941	0.078450	0.299039				-0.266016	0.078375	-0.155654	0.393329	0.076555	-0.104304
14619	121.825000	-0.826527	0.602560	0.200448	-0.819245	0.616734	-0.029724	-0.789769	0.814894	-0.034385	-0.790859	0.816468	0.199164	-0.701555	1.089950	0.037283	-0.692480	1.096357	0.141561	-0.655101	1.044295	0.146710	-0.615194	0.675716	-0.142505	-0.605304	0.689959	0.299037	-0.338122	0.556014	0.008362	-0.337644	0.581498	0.162209	-0.319577	0.607294	0.134458	-0.365931	0.078435	0.299027				-0.266019	0.078378	-0.155652	0.393382	0.076584	-0.104299
14620	121.833333	-0.826552	0.602676	0.200481	-0.819278	0.616737	-0.029709	-0.789796	0.814885	-0.034387	-0.790892	0.816463	0.199150	-0.701575	1.089934	0.037264	-0.692488	1.096339	0.141539	-0.655121	1.044293	0.146695	-0.615217	0.675703	-0.142511	-0.605338	0.689952	0.299028	-0.338138	0.556014	0.008364	-0.337665	0.581490	0.162212	-0.319597	0.607294	0.134464	-0.365937	0.078434	0.299030				-0.266019	0.078371	-0.155657	0.393291	0.076673	-0.104347
14621	121.841667	-0.826570	0.602661	0.200472	-0.819299	0.616723	-0.029704	-0.789822	0.814875	-0.034392	-0.790793	0.816351	0.199039	-0.701593	1.089917	0.037253	-0.692519	1.096348	0.141536	-0.655138	1.044279	0.146685	-0.615241	0.675686	-0.142518	-0.605343	0.689922	0.298944	-0.338158	0.556018	0.008352	-0.337685	0.581493	0.162207	-0.319619	0.607295	0.134460	-0.365931	0.078431	0.299031				-0.266022	0.078369	-0.155658	0.393395	0.076655	-0.104295
14622	121.850000	-0.826584	0.602644	0.200462	-0.819260	0.616677	-0.029729	-0.789754	0.814950	-0.034389	-0.790945	0.816449	0.199120	-0.701613	1.089901	0.037239	-0.692541	1.096347	0.141532	-0.655152	1.044265	0.146672	-0.615264	0.675674	-0.142527	-0.605341	0.689897	0.298863	-0.338170	0.556014	0.008338	-0.337700	0.581505	0.162207	-0.319634	0.607299	0.134449	-0.365933	0.078434	0.299034				-0.266015	0.078367	-0.155661	0.393503	0.076656	-0.104257
14623	121.858333	-0.826607	0.602427	0.200392	-0.819320	0.616682	-0.029704	-0.789872	0.814855	-0.034402	-0.790974	0.816445	0.199109	-0.701625	1.089879	0.037227	-0.692535	1.096296	0.141488	-0.655163	1.044252	0.146655	-0.615288	0.675655	-0.142542	-0.605384	0.689899	0.298923	-0.338175	0.556025	0.008315	-0.337711	0.581507	0.162189	-0.319648	0.607301	0.134432	-0.365944	0.078451	0.299046				-0.266017	0.078365	-0.155669	0.393544	0.076655	-0.104236
14624	121.866667	-0.826610	0.602410	0.200378	-0.819288	0.616646	-0.029727	-0.789901	0.814847	-0.034404	-0.790995	0.816438	0.199093	-0.701636	1.089866	0.037214	-0.692553	1.096261	0.141462	-0.655176	1.044244	0.146635	-0.615310	0.675644	-0.142545	-0.605420	0.689904	0.298979	-0.338180	0.556033	0.008306	-0.337713	0.581522	0.162182	-0.319654	0.607311	0.134421	-0.365943	0.078455	0.299043				-0.266016	0.078366	-0.155670	0.393597	0.076689	-0.104214
14625	121.875000	-0.826598	0.602574	0.200418	-0.819340	0.616648	-0.029701	-0.789927	0.814853	-0.034382	-0.790872	0.816297	0.198951	-0.701650	1.089861	0.037193	-0.692558	1.096261	0.141451	-0.655184	1.044225	0.146614	-0.615334	0.675629	-0.142550	-0.605430	0.689893	0.298964	-0.338190	0.556056	0.008294	-0.337713	0.581537	0.162168	-0.319660	0.607325	0.134409	-0.365952	0.078463	0.299056				-0.266017	0.078363	-0.155664	0.393644	0.076709	-0.104193
14626	121.883333	-0.826582	0.602544	0.200409	-0.819315	0.616624	-0.029721	-0.789966	0.814838	-0.034406	-0.791044	0.816428	0.199072	-0.701663	1.089863	0.037172	-0.692574	1.096238	0.141432	-0.655196	1.044214	0.146595	-0.615366	0.675613	-0.142554	-0.605437	0.689883	0.298948	-0.338187	0.556089	0.008283	-0.337720	0.581547	0.162154	-0.319662	0.607347	0.134404	-0.365942	0.078455	0.299058				-0.266016	0.078370	-0.155664	0.393689	0.076745	-0.104160
14627	121.891667	-0.826643	0.602409	0.200365	-0.819396	0.616646	-0.029682	-0.789998	0.814837	-0.034406	-0.791054	0.816414	0.199042	-0.701686	1.089873	0.037159	-0.692580	1.096243	0.141425	-0.655212	1.044209	0.146580	-0.615392	0.675597	-0.142556	-0.605443	0.689872	0.298930	-0.338193	0.556111	0.008271	-0.337716	0.581563	0.162145	-0.319661	0.607365	0.134397	-0.365944	0.078459	0.299052				-0.266015	0.078372	-0.155659	0.393737	0.076787	-0.104138
14628	121.900000	-0.826650	0.602405	0.200356	-0.819379	0.616616	-0.029697	-0.790032	0.814837	-0.034406	-0.791062	0.816394	0.199015	-0.701694	1.089875	0.037145	-0.692594	1.096250	0.141414	-0.655224	1.044199	0.146561	-0.615412	0.675581	-0.142559	-0.605448	0.689862	0.298910	-0.338195	0.556124	0.008262	-0.337711	0.581572	0.162137	-0.319662	0.607379	0.134387	-0.365948	0.078446	0.299047				-0.266020	0.078373	-0.155653	0.393786	0.076819	-0.104119
14629	121.908333	-0.826619	0.602546	0.200384	-0.819387	0.616598	-0.029693	-0.790020	0.814865	-0.034403	-0.790835	0.816191	0.198833	-0.701708	1.089870	0.037136	-0.692596	1.096242	0.141410	-0.655232	1.044182	0.146550	-0.615436	0.675559	-0.142562	-0.605450	0.689855	0.298897	-0.338196	0.556139	0.008244	-0.337711	0.581579	0.162117	-0.319663	0.607387	0.134374	-0.365933	0.078443	0.299048				-0.266019	0.078374	-0.155658	0.393829	0.076834	-0.104089
14630	121.916667	-0.826669	0.602391	0.200349	-0.819397	0.616586	-0.029690	-0.790000	0.814891	-0.034397	-0.791092	0.816382	0.199002	-0.701723	1.089871	0.037120	-0.692601	1.096254	0.141401	-0.655238	1.044180	0.146541	-0.615457	0.675536	-0.142566	-0.605403	0.689823	0.298741	-0.338197	0.556155	0.008210	-0.337707	0.581589	0.162103	-0.319663	0.607393	0.134354	-0.365926	0.078442	0.299039				-0.266015	0.078376	-0.155664	0.393865	0.076849	-0.104079
14631	121.925000	-0.826630	0.602511	0.200372	-0.819400	0.616568	-0.029694	-0.790071	0.814838	-0.034403	-0.790979	0.816274	0.198901	-0.701727	1.089866	0.037111	-0.692606	1.096252	0.141389	-0.655244	1.044185	0.146526	-0.615476	0.675519	-0.142570	-0.605427	0.689833	0.298800	-0.338196	0.556161	0.008186	-0.337706	0.581594	0.162087	-0.319659	0.607400	0.134334	-0.365937	0.078438	0.299038				-0.266014	0.078363	-0.155664	0.393898	0.076870	-0.104066
14632	121.933333	-0.826630	0.602499	0.200361	-0.819406	0.616555	-0.029694	-0.790140	0.814783	-0.034408	-0.790859	0.816162	0.198793	-0.701735	1.089869	0.037098	-0.692609	1.096246	0.141372	-0.655250	1.044186	0.146510	-0.615495	0.675503	-0.142570	-0.605374	0.689793	0.298608	-0.338199	0.556172	0.008165	-0.337705	0.581600	0.162070	-0.319661	0.607401	0.134314	-0.365939	0.078442	0.299035				-0.266016	0.078359	-0.155663	0.393927	0.076874	-0.104051
14633	121.941667	-0.826629	0.602493	0.200357	-0.819410	0.616540	-0.029690	-0.790158	0.814771	-0.034405	-0.791125	0.816370	0.198981	-0.701739	1.089868	0.037087	-0.692604	1.096236	0.141358	-0.655252	1.044178	0.146498	-0.615510	0.675487	-0.142570	-0.605427	0.689839	0.298774	-0.338195	0.556192	0.008147	-0.337702	0.581611	0.162060	-0.319657	0.607412	0.134303	-0.365945	0.078455	0.299044				-0.266012	0.078361	-0.155663	0.393954	0.076888	-0.104044
14634	121.950000	-0.826660	0.602334	0.200332	-0.819411	0.616532	-0.029688	-0.790094	0.814842	-0.034382	-0.791132	0.816369	0.198971	-0.701750	1.089879	0.037081	-0.692604	1.096243	0.141343	-0.655254	1.044181	0.146481	-0.615524	0.675482	-0.142564	-0.605405	0.689825	0.298693	-0.338191	0.556210	0.008145	-0.337699	0.581616	0.162049	-0.319656	0.607421	0.134295	-0.365944	0.078471	0.299046				-0.266006	0.078365	-0.155660	0.393982	0.076905	-0.104030
14635	121.958333	-0.826641	0.602425	0.200336	-0.819438	0.616534	-0.029673	-0.790193	0.814776	-0.034366	-0.791145	0.816370	0.198963	-0.701750	1.089888	0.037068	-0.692606	1.096244	0.141333	-0.655256	1.044180	0.146467	-0.615540	0.675471	-0.142559	-0.605450	0.689855	0.298828	-0.338188	0.556231	0.008148	-0.337696	0.581620	0.162036	-0.319654	0.607430	0.134293	-0.365942	0.078466	0.299048				-0.266008	0.078372	-0.155658	0.394005	0.076927	-0.104014
14636	121.966667	-0.826627	0.602504	0.200354	-0.819367	0.616519	-0.029700	-0.790243	0.814746	-0.034379	-0.790895	0.816159	0.198763	-0.701759	1.089887	0.037061	-0.692599	1.096245	0.141331	-0.655254	1.044177	0.146449	-0.615554	0.675458	-0.142549	-0.605406	0.689823	0.298678	-0.338190	0.556245	0.008150	-0.337693	0.581632	0.162035	-0.319655	0.607449	0.134290	-0.365948	0.078473	0.299044				-0.266009	0.078371	-0.155655	0.394020	0.076944	-0.104002
14637	121.975000	-0.826637	0.602451	0.200347	-0.819418	0.616541	-0.029666	-0.790143	0.814835	-0.034369	-0.791027	0.816264	0.198855	-0.701766	1.089887	0.037056	-0.692600	1.096252	0.141325	-0.655251	1.044168	0.146436	-0.615568	0.675450	-0.142550	-0.605449	0.689851	0.298816	-0.338186	0.556251	0.008150	-0.337693	0.581637	0.162028	-0.319654	0.607450	0.134283	-0.365936	0.078461	0.299043				-0.266006	0.078378	-0.155658	0.394045	0.076954	-0.103985
14638	121.983333	-0.826655	0.602378	0.200336	-0.819418	0.616544	-0.029660	-0.790154	0.814833	-0.034368	-0.791155	0.816370	0.198943	-0.701766	1.089881	0.037035	-0.692598	1.096255	0.141318	-0.655248	1.044169	0.146426	-0.615581	0.675435	-0.142555	-0.605447	0.689845	0.298806	-0.338180	0.556255	0.008139	-0.337691	0.581640	0.162024	-0.319652	0.607453	0.134273	-0.365934	0.078454	0.299039				-0.266004	0.078373	-0.155661	0.394070	0.076963	-0.103977
14639	121.991667	-0.826630	0.602447	0.200351	-0.819412	0.616535	-0.029650	-0.790255	0.814736	-0.034381	-0.791030	0.816266	0.198841	-0.701772	1.089874	0.037027	-0.692596	1.096253	0.141306	-0.655242	1.044170	0.146410	-0.615590	0.675423	-0.142557	-0.605410	0.689817	0.298676	-0.338183	0.556258	0.008115	-0.337688	0.581639	0.162008	-0.319651	0.607448	0.134256	-0.365930	0.078441	0.299034				-0.266005	0.078362	-0.155662	0.394089	0.076965	-0.103970
14640	122.000000	-0.826602	0.602530	0.200366	-0.819412	0.616534	-0.029646	-0.790162	0.814811	-0.034372	-0.791154	0.816375	0.198928	-0.701769	1.089847	0.037020	-0.692588	1.096248	0.141291	-0.655233	1.044171	0.146398	-0.615601	0.675410	-0.142567	-0.605444	0.689838	0.298785	-0.338180	0.556252	0.008096	-0.337684	0.581640	0.162000	-0.319649	0.607446	0.134239	-0.365922	0.078443	0.299034				-0.266009	0.078358	-0.155669	0.394112	0.076971	-0.103959
14641	122.008333	-0.826601	0.602519	0.200362	-0.819431	0.616524	-0.029635	-0.790160	0.814801	-0.034371	-0.791154	0.816377	0.198923	-0.701775	1.089842	0.037003	-0.692590	1.096231	0.141268	-0.655230	1.044168	0.146385	-0.615602	0.675397	-0.142567	-0.605437	0.689845	0.298783	-0.338175	0.556256	0.008080	-0.337683	0.581643	0.161988	-0.319648	0.607439	0.134228	-0.365932	0.078445	0.299036				-0.266005	0.078355	-0.155677	0.394132	0.076987	-0.103951
14642	122.016667	-0.826598	0.602503	0.200357	-0.819403	0.616516	-0.029639	-0.790272	0.814706	-0.034374	-0.791154	0.816380	0.198918	-0.701773	1.089836	0.036984	-0.692583	1.096230	0.141252	-0.655224	1.044161	0.146370	-0.615607	0.675391	-0.142568	-0.605436	0.689852	0.298782	-0.338170	0.556264	0.008070	-0.337682	0.581636	0.161979	-0.319642	0.607444	0.134221	-0.365939	0.078453	0.299040				-0.266008	0.078361	-0.155676	0.394155	0.076997	-0.103931
14643	122.025000	-0.826625	0.602363	0.200318	-0.819401	0.616515	-0.029642	-0.790267	0.814707	-0.034349	-0.791023	0.816275	0.198818	-0.701774	1.089822	0.036968	-0.692582	1.096222	0.141229	-0.655217	1.044157	0.146354	-0.615609	0.675379	-0.142566	-0.605392	0.689823	0.298652	-0.338168	0.556267	0.008067	-0.337679	0.581634	0.161974	-0.319643	0.607441	0.134221	-0.365950	0.078463	0.299047				-0.266011	0.078360	-0.155674	0.394168	0.077010	-0.103911
14644	122.033333	-0.826580	0.602519	0.200356	-0.819404	0.616516	-0.029638	-0.790168	0.814795	-0.034357	-0.791143	0.816379	0.198907	-0.701769	1.089797	0.036967	-0.692570	1.096213	0.141219	-0.655204	1.044150	0.146344	-0.615607	0.675374	-0.142565	-0.605425	0.689852	0.298780	-0.338163	0.556269	0.008078	-0.337675	0.581641	0.161983	-0.319640	0.607444	0.134229	-0.365951	0.078467	0.299048				-0.266009	0.078362	-0.155668	0.394190	0.077016	-0.103898
14645	122.041667	-0.826623	0.602375	0.200326	-0.819424	0.616520	-0.029618	-0.790205	0.814754	-0.034357	-0.791011	0.816277	0.198811	-0.701770	1.089791	0.036940	-0.692567	1.096205	0.141207	-0.655194	1.044141	0.146332	-0.615609	0.675362	-0.142563	-0.605424	0.689848	0.298780	-0.338152	0.556272	0.008090	-0.337668	0.581630	0.161985	-0.319636	0.607445	0.134239	-0.365949	0.078464	0.299050				-0.266014	0.078366	-0.155668	0.394195	0.077030	-0.103880
14646	122.050000	-0.826618	0.602378	0.200329	-0.819400	0.616523	-0.029624	-0.790272	0.814697	-0.034350	-0.791131	0.816378	0.198902	-0.701762	1.089768	0.036923	-0.692562	1.096195	0.141197	-0.655184	1.044129	0.146324	-0.615606	0.675352	-0.142562	-0.605421	0.689838	0.298780	-0.338143	0.556274	0.008096	-0.337660	0.581627	0.161992	-0.319631	0.607443	0.134243	-0.365948	0.078455	0.299051				-0.266015	0.078370	-0.155674	0.394212	0.077028	-0.103868
14647	122.058333	-0.826583	0.602518	0.200362	-0.819397	0.616524	-0.029625	-0.790197	0.814757	-0.034328	-0.790990	0.816271	0.198805	-0.701753	1.089741	0.036918	-0.692551	1.096187	0.141192	-0.655165	1.044119	0.146312	-0.615600	0.675340	-0.142566	-0.605376	0.689802	0.298650	-0.338139	0.556268	0.008093	-0.337658	0.581620	0.161992	-0.319624	0.607441	0.134241	-0.365938	0.078445	0.299044				-0.266019	0.078366	-0.155678	0.394215	0.077034	-0.103867
14648	122.066667	-0.826570	0.602534	0.200363	-0.819396	0.616524	-0.029628	-0.790152	0.814784	-0.034343	-0.791115	0.816385	0.198896	-0.701734	1.089712	0.036896	-0.692546	1.096160	0.141164	-0.655147	1.044116	0.146302	-0.615596	0.675331	-0.142573	-0.605408	0.689828	0.298764	-0.338133	0.556266	0.008083	-0.337651	0.581628	0.161997	-0.319618	0.607436	0.134235	-0.365929	0.078441	0.299044				-0.266022	0.078365	-0.155686	0.394219	0.077040	-0.103873
14649	122.075000	-0.826609	0.602377	0.200315	-0.819411	0.616524	-0.029621	-0.790196	0.814732	-0.034348	-0.791108	0.816391	0.198890	-0.701727	1.089696	0.036882	-0.692512	1.096148	0.141138	-0.655126	1.044107	0.146292	-0.615591	0.675319	-0.142569	-0.605401	0.689823	0.298753	-0.338123	0.556268	0.008071	-0.337644	0.581640	0.161993	-0.319610	0.607438	0.134226	-0.365928	0.078429	0.299038				-0.266014	0.078354	-0.155684	0.394236	0.077043	-0.103878
14650	122.083333	-0.826605	0.602375	0.200300	-0.819429	0.616521	-0.029618	-0.790231	0.814700	-0.034310	-0.791098	0.816398	0.198882	-0.701716	1.089686	0.036876	-0.692529	1.096156	0.141156	-0.655105	1.044099	0.146276	-0.615586	0.675308	-0.142564	-0.605397	0.689823	0.298742	-0.338117	0.556275	0.008060	-0.337641	0.581649	0.161987	-0.319604	0.607442	0.134216	-0.365936	0.078435	0.299044				-0.266009	0.078351	-0.155677	0.394242	0.077050	-0.103876
14651	122.091667	-0.826585	0.602551	0.200339	-0.819361	0.616517	-0.029653	-0.790176	0.814745	-0.034331	-0.791091	0.816409	0.198871	-0.701704	1.089677	0.036873	-0.692494	1.096149	0.141147	-0.655083	1.044099	0.146270	-0.615580	0.675305	-0.142557	-0.605397	0.689829	0.298740	-0.338108	0.556281	0.008069	-0.337632	0.581650	0.161971	-0.319601	0.607449	0.134208	-0.365940	0.078443	0.299040				-0.266006	0.078352	-0.155672	0.394246	0.077057	-0.103873
14652	122.100000	-0.826603	0.602383	0.200282	-0.819431	0.616527	-0.029621	-0.790203	0.814717	-0.034361	-0.791083	0.816416	0.198861	-0.701680	1.089666	0.036866	-0.692413	1.096117	0.141076	-0.655064	1.044097	0.146265	-0.615580	0.675300	-0.142548	-0.605398	0.689829	0.298737	-0.338101	0.556293	0.008077	-0.337630	0.581651	0.161965	-0.319599	0.607457	0.134206	-0.365948	0.078460	0.299045				-0.266001	0.078360	-0.155669	0.394253	0.077075	-0.103863
14653	122.108333	-0.826600	0.602385	0.200279	-0.819399	0.616530	-0.029632	-0.790205	0.814719	-0.034332	-0.791079	0.816423	0.198859	-0.701662	1.089668	0.036851	-0.692409	1.096124	0.141096	-0.655046	1.044093	0.146262	-0.615576	0.675297	-0.142542	-0.605396	0.689833	0.298734	-0.338092	0.556297	0.008090	-0.337626	0.581652	0.161967	-0.319594	0.607460	0.134210	-0.365956	0.078469	0.299054				-0.266007	0.078369	-0.155664	0.394264	0.077082	-0.103856
14654	122.116667	-0.826598	0.602393	0.200283	-0.819376	0.616533	-0.029635	-0.790184	0.814740	-0.034307	-0.791066	0.816421	0.198852	-0.701645	1.089667	0.036849	-0.692441	1.096142	0.141139	-0.655026	1.044086	0.146262	-0.615578	0.675287	-0.142537	-0.605397	0.689829	0.298734	-0.338092	0.556291	0.008096	-0.337624	0.581637	0.161965	-0.319590	0.607454	0.134221	-0.365962	0.078463	0.299048				-0.266005	0.078366	-0.155662	0.394277	0.077090	-0.103848
14655	122.125000	-0.826574	0.602541	0.200322	-0.819327	0.616519	-0.029657	-0.790146	0.814765	-0.034345	-0.790933	0.816317	0.198756	-0.701622	1.089658	0.036843	-0.692391	1.096118	0.141099	-0.655004	1.044079	0.146255	-0.615576	0.675282	-0.142542	-0.605391	0.689822	0.298728	-0.338089	0.556280	0.008102	-0.337622	0.581634	0.161975	-0.319584	0.607448	0.134227	-0.365954	0.078453	0.299050				-0.266005	0.078355	-0.155660	0.394287	0.077092	-0.103852
14656	122.133333	-0.826603	0.602406	0.200292	-0.819420	0.616533	-0.029611	-0.790178	0.814722	-0.034350	-0.791053	0.816433	0.198856	-0.701601	1.089657	0.036839	-0.692322	1.096119	0.141072	-0.654980	1.044075	0.146253	-0.615574	0.675275	-0.142546	-0.605388	0.689821	0.298723	-0.338085	0.556269	0.008104	-0.337616	0.581635	0.161985	-0.319582	0.607438	0.134232	-0.365940	0.078440	0.299042				-0.266008	0.078361	-0.155670	0.394299	0.077094	-0.103849
14657	122.141667	-0.826601	0.602411	0.200288	-0.819371	0.616534	-0.029631	-0.790185	0.814715	-0.034349	-0.791044	0.816433	0.198848	-0.701548	1.089654	0.036812	-0.692343	1.096128	0.141097	-0.654961	1.044076	0.146250	-0.615575	0.675260	-0.142542	-0.605382	0.689820	0.298716	-0.338088	0.556269	0.008087	-0.337612	0.581631	0.161987	-0.319574	0.607432	0.134228	-0.365942	0.078432	0.299047				-0.266011	0.078357	-0.155669	0.394309	0.077109	-0.103853
14658	122.150000	-0.826599	0.602410	0.200288	-0.819371	0.616536	-0.029630	-0.790195	0.814707	-0.034338	-0.791036	0.816442	0.198845	-0.701521	1.089662	0.036807	-0.692333	1.096138	0.141104	-0.654939	1.044078	0.146238	-0.615572	0.675253	-0.142541	-0.605378	0.689810	0.298706	-0.338088	0.556271	0.008086	-0.337606	0.581633	0.161991	-0.319574	0.607430	0.134227	-0.365936	0.078430	0.299041				-0.266014	0.078355	-0.155668	0.394311	0.077120	-0.103855
14659	122.158333	-0.826586	0.602511	0.200311	-0.819389	0.616536	-0.029620	-0.790125	0.814767	-0.034336	-0.791033	0.816452	0.198847	-0.701497	1.089659	0.036808	-0.692257	1.096131	0.141072	-0.654915	1.044079	0.146241	-0.615567	0.675254	-0.142537	-0.605375	0.689817	0.298704	-0.338082	0.556273	0.008094	-0.337606	0.581633	0.161991	-0.319569	0.607428	0.134228	-0.365930	0.078419	0.299037				-0.266012	0.078358	-0.155667	0.394321	0.077129	-0.103858
14660	122.166667	-0.826592	0.602408	0.200278	-0.819361	0.616541	-0.029629	-0.790074	0.814810	-0.034322	-0.791026	0.816463	0.198851	-0.701468	1.089676	0.036813	-0.692218	1.096129	0.141062	-0.654893	1.044075	0.146239	-0.615560	0.675251	-0.142532	-0.605378	0.689817	0.298708	-0.338076	0.556279	0.008107	-0.337601	0.581634	0.161988	-0.319564	0.607436	0.134235	-0.365945	0.078436	0.299050				-0.266013	0.078356	-0.155663	0.394329	0.077134	-0.103859
14661	122.175000	-0.826583	0.602407	0.200274	-0.819387	0.616565	-0.029607	-0.790172	0.814734	-0.034326	-0.791013	0.816462	0.198850	-0.701440	1.089680	0.036825	-0.692200	1.096126	0.141073	-0.654870	1.044074	0.146245	-0.615552	0.675243	-0.142517	-0.605375	0.689817	0.298717	-0.338070	0.556277	0.008128	-0.337600	0.581637	0.161999	-0.319563	0.607437	0.134243	-0.365946	0.078448	0.299049				-0.266011	0.078363	-0.155662	0.394330	0.077146	-0.103860
14662	122.183333	-0.826579	0.602623	0.200348	-0.819318	0.616540	-0.029641	-0.790074	0.814825	-0.034306	-0.790999	0.816462	0.198852	-0.701409	1.089684	0.036832	-0.692182	1.096126	0.141084	-0.654844	1.044064	0.146244	-0.615548	0.675243	-0.142513	-0.605370	0.689814	0.298729	-0.338064	0.556282	0.008142	-0.337592	0.581638	0.162004	-0.319559	0.607443	0.134252	-0.365960	0.078458	0.299059				-0.266009	0.078366	-0.155657	0.394342	0.077150	-0.103862
14663	122.191667	-0.826562	0.602495	0.200304	-0.819378	0.616552	-0.029602	-0.790067	0.814827	-0.034299	-0.790997	0.816467	0.198858	-0.701364	1.089683	0.036840	-0.692135	1.096135	0.141088	-0.654819	1.044058	0.146249	-0.615544	0.675240	-0.142508	-0.605365	0.689809	0.298741	-0.338057	0.556279	0.008155	-0.337588	0.581641	0.162011	-0.319558	0.607450	0.134256	-0.365958	0.078461	0.299052				-0.266010	0.078358	-0.155659	0.394337	0.077154	-0.103864
14664	122.200000	-0.826575	0.602418	0.200287	-0.819351	0.616553	-0.029611	-0.790146	0.814748	-0.034314	-0.790994	0.816471	0.198865	-0.701337	1.089707	0.036826	-0.692092	1.096130	0.141081	-0.654786	1.044053	0.146249	-0.615538	0.675224	-0.142504	-0.605359	0.689802	0.298748	-0.338051	0.556281	0.008147	-0.337581	0.581649	0.162010	-0.319553	0.607450	0.134247	-0.365954	0.078459	0.299058				-0.266012	0.078359	-0.155662	0.394346	0.077152	-0.103867
14665	122.208333	-0.826576	0.602426	0.200292	-0.819345	0.616549	-0.029609	-0.790162	0.814729	-0.034304	-0.790981	0.816472	0.198864	-0.701304	1.089707	0.036829	-0.692079	1.096138	0.141091	-0.654765	1.044054	0.146244	-0.615538	0.675220	-0.142505	-0.605353	0.689799	0.298745	-0.338044	0.556275	0.008136	-0.337579	0.581656	0.162002	-0.319551	0.607457	0.134235	-0.365953	0.078449	0.299054				-0.266009	0.078354	-0.155669	0.394351	0.077152	-0.103872
14666	122.216667	-0.826568	0.602629	0.200353	-0.819295	0.616534	-0.029628	-0.790045	0.814824	-0.034294	-0.790974	0.816477	0.198866	-0.701270	1.089718	0.036831	-0.692066	1.096157	0.141099	-0.654749	1.044060	0.146240	-0.615536	0.675220	-0.142506	-0.605344	0.689798	0.298747	-0.338039	0.556278	0.008122	-0.337569	0.581679	0.162001	-0.319550	0.607467	0.134219	-0.365936	0.078437	0.299047				-0.266009	0.078352	-0.155674	0.394353	0.077162	-0.103878
14667	122.225000	-0.826572	0.602531	0.200319	-0.819338	0.616554	-0.029605	-0.790089	0.814775	-0.034289	-0.790972	0.816482	0.198868	-0.701217	1.089730	0.036840	-0.692014	1.096169	0.141085	-0.654731	1.044071	0.146244	-0.615541	0.675213	-0.142500	-0.605341	0.689786	0.298739	-0.338031	0.556285	0.008104	-0.337568	0.581685	0.161984	-0.319549	0.607476	0.134208	-0.365930	0.078428	0.299041				-0.266012	0.078356	-0.155678	0.394360	0.077170	-0.103892
14668	122.233333	-0.826565	0.602631	0.200347	-0.819336	0.616565	-0.029600	-0.790129	0.814749	-0.034243	-0.790964	0.816483	0.198869	-0.701192	1.089771	0.036822	-0.691987	1.096182	0.141082	-0.654714	1.044092	0.146244	-0.615539	0.675212	-0.142498	-0.605340	0.689779	0.298736	-0.338033	0.556291	0.008100	-0.337567	0.581697	0.161973	-0.319550	0.607489	0.134191	-0.365931	0.078412	0.299037				-0.266003	0.078348	-0.155674	0.394352	0.077162	-0.103880
14669	122.241667	-0.826563	0.602633	0.200344	-0.819331	0.616570	-0.029599	-0.790057	0.814806	-0.034249	-0.790957	0.816489	0.198877	-0.701163	1.089797	0.036827	-0.691962	1.096204	0.141088	-0.654702	1.044090	0.146246	-0.615541	0.675212	-0.142487	-0.605338	0.689778	0.298744	-0.338026	0.556293	0.008109	-0.337563	0.581710	0.161975	-0.319551	0.607504	0.134193	-0.365935	0.078427	0.299038				-0.266006	0.078356	-0.155668	0.394351	0.077168	-0.103878
14670	122.250000	-0.826547	0.602632	0.200340	-0.819332	0.616581	-0.029593	-0.790101	0.814761	-0.034274	-0.790946	0.816478	0.198874	-0.701139	1.089823	0.036874	-0.691933	1.096220	0.141097	-0.654685	1.044092	0.146259	-0.615543	0.675220	-0.142482	-0.605335	0.689774	0.298748	-0.338024	0.556292	0.008118	-0.337564	0.581710	0.161976	-0.319552	0.607509	0.134196	-0.365940	0.078437	0.299047				-0.266011	0.078361	-0.155664	0.394349	0.077166	-0.103877
14671	122.258333	-0.826560	0.602525	0.200319	-0.819376	0.616604	-0.029560	-0.790107	0.814757	-0.034259	-0.790946	0.816485	0.198887	-0.701088	1.089828	0.036864	-0.691911	1.096218	0.141103	-0.654670	1.044101	0.146268	-0.615545	0.675220	-0.142476	-0.605300	0.689748	0.298637	-0.338022	0.556294	0.008126	-0.337563	0.581708	0.161972	-0.319551	0.607512	0.134197	-0.365958	0.078450	0.299050				-0.266009	0.078364	-0.155660	0.394344	0.077174	-0.103865
14672	122.266667	-0.826558	0.602635	0.200349	-0.819324	0.616593	-0.029581	-0.790091	0.814771	-0.034260	-0.790935	0.816490	0.198891	-0.701067	1.089858	0.036853	-0.691883	1.096231	0.141111	-0.654653	1.044108	0.146278	-0.615539	0.675222	-0.142472	-0.605336	0.689772	0.298760	-0.338021	0.556291	0.008125	-0.337561	0.581700	0.161969	-0.319553	0.607509	0.134192	-0.365966	0.078456	0.299057				-0.266013	0.078360	-0.155657	0.394339	0.077171	-0.103859
14673	122.275000	-0.826556	0.602639	0.200361	-0.819345	0.616615	-0.029563	-0.790034	0.814825	-0.034218	-0.790930	0.816489	0.198897	-0.701034	1.089873	0.036866	-0.691857	1.096255	0.141126	-0.654637	1.044115	0.146293	-0.615535	0.675226	-0.142479	-0.605330	0.689768	0.298764	-0.338026	0.556277	0.008125	-0.337560	0.581701	0.161965	-0.319553	0.607502	0.134185	-0.365962	0.078460	0.299055				-0.266012	0.078361	-0.155667	0.394341	0.077166	-0.103859
14674	122.283333	-0.826558	0.602439	0.200300	-0.819367	0.616634	-0.029542	-0.790080	0.814789	-0.034252	-0.790927	0.816490	0.198900	-0.700993	1.089871	0.036888	-0.691833	1.096285	0.141143	-0.654622	1.044113	0.146306	-0.615536	0.675226	-0.142478	-0.605321	0.689763	0.298762	-0.338029	0.556274	0.008114	-0.337559	0.581702	0.161965	-0.319552	0.607497	0.134178	-0.365954	0.078452	0.299053				-0.266018	0.078350	-0.155662	0.394343	0.077157	-0.103863
14675	122.291667	-0.826554	0.602545	0.200336	-0.819336	0.616622	-0.029554	-0.790069	0.814794	-0.034245	-0.790923	0.816493	0.198906	-0.700959	1.089889	0.036896	-0.691806	1.096293	0.141149	-0.654607	1.044132	0.146316	-0.615530	0.675235	-0.142477	-0.605319	0.689758	0.298762	-0.338031	0.556258	0.008108	-0.337555	0.581705	0.161952	-0.319550	0.607491	0.134164	-0.365948	0.078434	0.299053				-0.266017	0.078351	-0.155675	0.394336	0.077153	-0.103862
14676	122.300000	-0.826544	0.602647	0.200367	-0.819305	0.616611	-0.029566	-0.790062	0.814803	-0.034241	-0.791042	0.816439	0.198960	-0.700934	1.089919	0.036890	-0.691782	1.096311	0.141164	-0.654590	1.044139	0.146326	-0.615525	0.675244	-0.142475	-0.605313	0.689747	0.298760	-0.338037	0.556244	0.008102	-0.337554	0.581702	0.161941	-0.319551	0.607490	0.134149	-0.365942	0.078423	0.299039				-0.266019	0.078350	-0.155676	0.394333	0.077153	-0.103866
14677	122.308333	-0.826523	0.602622	0.200351	-0.819301	0.616615	-0.029570	-0.790074	0.814796	-0.034190	-0.790910	0.816496	0.198918	-0.700899	1.089934	0.036916	-0.691760	1.096316	0.141181	-0.654576	1.044136	0.146343	-0.615518	0.675254	-0.142473	-0.605306	0.689742	0.298766	-0.338039	0.556232	0.008108	-0.337547	0.581709	0.161946	-0.319548	0.607489	0.134145	-0.365926	0.078417	0.299040				-0.266019	0.078346	-0.155673	0.394332	0.077152	-0.103859
14678	122.316667	-0.826541	0.602440	0.200301	-0.819352	0.616659	-0.029540	-0.790043	0.814818	-0.034224	-0.790901	0.816487	0.198923	-0.700868	1.089926	0.036946	-0.691736	1.096294	0.141194	-0.654564	1.044119	0.146364	-0.615513	0.675264	-0.142466	-0.605300	0.689729	0.298768	-0.338037	0.556227	0.008118	-0.337543	0.581715	0.161947	-0.319545	0.607493	0.134141	-0.365928	0.078417	0.299038				-0.266019	0.078354	-0.155671	0.394334	0.077155	-0.103858
14679	122.325000	-0.826537	0.602437	0.200300	-0.819321	0.616645	-0.029552	-0.790037	0.814819	-0.034198	-0.790895	0.816488	0.198928	-0.700839	1.089941	0.036962	-0.691703	1.096297	0.141214	-0.654542	1.044116	0.146382	-0.615498	0.675271	-0.142455	-0.605302	0.689715	0.298783	-0.338034	0.556222	0.008138	-0.337531	0.581719	0.161950	-0.319541	0.607500	0.134145	-0.365941	0.078429	0.299047				-0.266012	0.078358	-0.155665	0.394331	0.077152	-0.103850
14680	122.333333	-0.826540	0.602435	0.200300	-0.819347	0.616666	-0.029535	-0.790009	0.814858	-0.034165	-0.790889	0.816482	0.198931	-0.700800	1.089967	0.036999	-0.691676	1.096288	0.141241	-0.654527	1.044102	0.146397	-0.615487	0.675278	-0.142450	-0.605300	0.689705	0.298790	-0.338028	0.556222	0.008152	-0.337522	0.581727	0.161953	-0.319535	0.607516	0.134143	-0.365945	0.078439	0.299042				-0.266009	0.078359	-0.155655	0.394324	0.077158	-0.103836
14681	122.341667	-0.826536	0.602535	0.200335	-0.819318	0.616652	-0.029549	-0.790033	0.814838	-0.034173	-0.790881	0.816478	0.198932	-0.700771	1.089956	0.037019	-0.691646	1.096278	0.141263	-0.654498	1.044082	0.146417	-0.615473	0.675279	-0.142451	-0.605295	0.689698	0.298796	-0.338022	0.556228	0.008158	-0.337515	0.581744	0.161950	-0.319528	0.607533	0.134145	-0.365951	0.078452	0.299047				-0.266009	0.078357	-0.155654	0.394327	0.077159	-0.103836
14682	122.350000	-0.826541	0.602433	0.200310	-0.819344	0.616674	-0.029531	-0.789979	0.814876	-0.034156	-0.790882	0.816482	0.198939	-0.700734	1.089944	0.037044	-0.691625	1.096251	0.141275	-0.654475	1.044068	0.146438	-0.615466	0.675271	-0.142452	-0.605290	0.689689	0.298799	-0.338016	0.556236	0.008148	-0.337503	0.581760	0.161947	-0.319520	0.607547	0.134134	-0.365967	0.078453	0.299047				-0.266009	0.078363	-0.155658	0.394323	0.077154	-0.103841
14683	122.358333	-0.826537	0.602639	0.200378	-0.819339	0.616680	-0.029529	-0.789980	0.814875	-0.034180	-0.790875	0.816490	0.198941	-0.700701	1.089947	0.037050	-0.691597	1.096264	0.141308	-0.654456	1.044066	0.146448	-0.615453	0.675262	-0.142456	-0.605287	0.689674	0.298792	-0.338011	0.556237	0.008136	-0.337489	0.581782	0.161947	-0.319508	0.607545	0.134117	-0.365962	0.078457	0.299057				-0.266012	0.078354	-0.155664	0.394325	0.077146	-0.103846
14684	122.366667	-0.826541	0.602644	0.200383	-0.819244	0.616634	-0.029579	-0.790000	0.814859	-0.034164	-0.790874	0.816493	0.198943	-0.700660	1.089989	0.037057	-0.691576	1.096265	0.141329	-0.654438	1.044058	0.146467	-0.615448	0.675258	-0.142458	-0.605280	0.689664	0.298787	-0.338003	0.556236	0.008124	-0.337479	0.581801	0.161941	-0.319503	0.607573	0.134117	-0.365945	0.078434	0.299044				-0.266016	0.078345	-0.155667	0.394322	0.077139	-0.103852
14685	122.375000	-0.826524	0.602516	0.200335	-0.819278	0.616665	-0.029555	-0.789980	0.814864	-0.034178	-0.790874	0.816505	0.198944	-0.700628	1.089989	0.037069	-0.691567	1.096286	0.141352	-0.654425	1.044053	0.146472	-0.615443	0.675254	-0.142455	-0.605274	0.689650	0.298779	-0.337997	0.556246	0.008116	-0.337475	0.581807	0.161930	-0.319501	0.607587	0.134113	-0.365944	0.078427	0.299038				-0.266015	0.078352	-0.155675	0.394325	0.077148	-0.103859
14686	122.383333	-0.826546	0.602451	0.200314	-0.819275	0.616656	-0.029554	-0.789983	0.814863	-0.034149	-0.790876	0.816512	0.198942	-0.700594	1.090013	0.037080	-0.691541	1.096254	0.141341	-0.654416	1.044050	0.146480	-0.615444	0.675261	-0.142452	-0.605280	0.689640	0.298775	-0.337993	0.556242	0.008123	-0.337468	0.581822	0.161934	-0.319492	0.607596	0.134112	-0.365943	0.078415	0.299031				-0.266014	0.078354	-0.155667	0.394303	0.077150	-0.103849
14687	122.391667	-0.826537	0.602651	0.200367	-0.819278	0.616667	-0.029548	-0.789969	0.814874	-0.034163	-0.790878	0.816514	0.198946	-0.700556	1.090065	0.037082	-0.691523	1.096284	0.141353	-0.654415	1.044058	0.146492	-0.615450	0.675270	-0.142440	-0.605250	0.689608	0.298656	-0.337987	0.556251	0.008131	-0.337463	0.581820	0.161935	-0.319491	0.607604	0.134119	-0.365935	0.078417	0.299039				-0.266017	0.078356	-0.155665	0.394306	0.077155	-0.103840
14688	122.400000	-0.826502	0.602604	0.200334	-0.819279	0.616673	-0.029545	-0.789953	0.814885	-0.034175	-0.790875	0.816510	0.198945	-0.700521	1.090117	0.037091	-0.691508	1.096303	0.141357	-0.654412	1.044069	0.146494	-0.615454	0.675285	-0.142442	-0.605290	0.689630	0.298782	-0.337985	0.556251	0.008136	-0.337463	0.581831	0.161951	-0.319492	0.607610	0.134131	-0.365945	0.078423	0.299044				-0.266019	0.078357	-0.155659	0.394302	0.077154	-0.103830
14689	122.408333	-0.826539	0.602449	0.200294	-0.819328	0.616699	-0.029519	-0.789957	0.814877	-0.034124	-0.790872	0.816509	0.198951	-0.700495	1.090133	0.037097	-0.691489	1.096326	0.141360	-0.654421	1.044082	0.146512	-0.615458	0.675286	-0.142428	-0.605297	0.689631	0.298785	-0.337987	0.556253	0.008140	-0.337465	0.581833	0.161954	-0.319487	0.607583	0.134120	-0.365942	0.078436	0.299045				-0.266016	0.078357	-0.155660	0.394312	0.077159	-0.103829
14690	122.416667	-0.826537	0.602656	0.200357	-0.819328	0.616708	-0.029515	-0.789943	0.814879	-0.034109	-0.790877	0.816510	0.198958	-0.700470	1.090168	0.037106	-0.691476	1.096355	0.141363	-0.654419	1.044105	0.146512	-0.615461	0.675301	-0.142429	-0.605306	0.689637	0.298797	-0.337991	0.556262	0.008138	-0.337472	0.581830	0.161953	-0.319495	0.607611	0.134136	-0.365959	0.078441	0.299050				-0.266014	0.078353	-0.155655	0.394306	0.077153	-0.103817
14691	122.425000	-0.826505	0.602637	0.200340	-0.819302	0.616701	-0.029526	-0.789941	0.814892	-0.034101	-0.790877	0.816506	0.198955	-0.700431	1.090234	0.037097	-0.691483	1.096423	0.141393	-0.654431	1.044133	0.146521	-0.615463	0.675307	-0.142429	-0.605312	0.689640	0.298802	-0.337995	0.556258	0.008137	-0.337473	0.581838	0.161954	-0.319500	0.607618	0.134135	-0.365956	0.078453	0.299053				-0.266016	0.078361	-0.155666	0.394305	0.077146	-0.103815
14692	122.433333	-0.826499	0.602612	0.200329	-0.819318	0.616716	-0.029511	-0.789954	0.814880	-0.034102	-0.790878	0.816500	0.198953	-0.700407	1.090270	0.037105	-0.691472	1.096459	0.141403	-0.654427	1.044152	0.146525	-0.615461	0.675310	-0.142429	-0.605315	0.689644	0.298805	-0.337998	0.556263	0.008135	-0.337475	0.581839	0.161947	-0.319502	0.607619	0.134130	-0.365968	0.078466	0.299059				-0.266018	0.078360	-0.155670	0.394307	0.077138	-0.103814
14693	122.441667	-0.826532	0.602455	0.200293	-0.819315	0.616721	-0.029507	-0.789942	0.814881	-0.034113	-0.790885	0.816497	0.198954	-0.700380	1.090308	0.037108	-0.691460	1.096492	0.141414	-0.654436	1.044164	0.146538	-0.615463	0.675318	-0.142427	-0.605317	0.689641	0.298808	-0.338003	0.556260	0.008129	-0.337480	0.581844	0.161953	-0.319507	0.607617	0.134132	-0.365950	0.078449	0.299048				-0.266016	0.078352	-0.155671	0.394311	0.077138	-0.103805
14694	122.450000	-0.826529	0.602452	0.200292	-0.819258	0.616699	-0.029531	-0.789957	0.814875	-0.034088	-0.790889	0.816495	0.198956	-0.700357	1.090342	0.037110	-0.691451	1.096518	0.141423	-0.654444	1.044178	0.146550	-0.615467	0.675328	-0.142422	-0.605322	0.689634	0.298808	-0.338004	0.556256	0.008138	-0.337481	0.581835	0.161949	-0.319508	0.607624	0.134135	-0.365943	0.078425	0.299037				-0.266014	0.078357	-0.155673	0.394313	0.077145	-0.103795
14695	122.458333	-0.826482	0.602628	0.200335	-0.819274	0.616708	-0.029518	-0.789959	0.814872	-0.034082	-0.790897	0.816484	0.198961	-0.700318	1.090362	0.037137	-0.691443	1.096535	0.141434	-0.654445	1.044191	0.146559	-0.615458	0.675339	-0.142418	-0.605319	0.689630	0.298818	-0.338003	0.556255	0.008151	-0.337483	0.581840	0.161964	-0.319510	0.607620	0.134147	-0.365937	0.078419	0.299037				-0.266011	0.078350	-0.155666	0.394270	0.077128	-0.103811
14696	122.466667	-0.826507	0.602424	0.200296	-0.819286	0.616716	-0.029507	-0.789956	0.814871	-0.034073	-0.790904	0.816477	0.198963	-0.700327	1.090403	0.037151	-0.691435	1.096544	0.141447	-0.654445	1.044200	0.146569	-0.615450	0.675348	-0.142408	-0.605320	0.689618	0.298822	-0.337999	0.556252	0.008165	-0.337485	0.581841	0.161979	-0.319506	0.607590	0.134141	-0.365927	0.078420	0.299040				-0.266013	0.078357	-0.155660	0.394222	0.077111	-0.103817
14697	122.475000	-0.826508	0.602425	0.200289	-0.819280	0.616713	-0.029502	-0.789932	0.814869	-0.034076	-0.790910	0.816463	0.198972	-0.700299	1.090425	0.037155	-0.691423	1.096562	0.141459	-0.654454	1.044200	0.146595	-0.615447	0.675351	-0.142403	-0.605289	0.689587	0.298713	-0.337993	0.556258	0.008175	-0.337484	0.581838	0.161991	-0.319508	0.607620	0.134171	-0.365931	0.078415	0.299042				-0.266005	0.078357	-0.155659	0.394317	0.077149	-0.103751
14698	122.483333	-0.826500	0.602625	0.200360	-0.819233	0.616692	-0.029520	-0.789943	0.814876	-0.034094	-0.790921	0.816455	0.198982	-0.700270	1.090449	0.037154	-0.691415	1.096571	0.141470	-0.654459	1.044197	0.146613	-0.615444	0.675352	-0.142402	-0.605328	0.689604	0.298844	-0.337987	0.556261	0.008175	-0.337483	0.581841	0.161997	-0.319501	0.607624	0.134174	-0.365944	0.078421	0.299050				-0.266007	0.078350	-0.155657	0.394325	0.077150	-0.103747
14699	122.491667	-0.826495	0.602618	0.200361	-0.819173	0.616666	-0.029545	-0.789947	0.814866	-0.034065	-0.790929	0.816451	0.198986	-0.700272	1.090465	0.037178	-0.691412	1.096590	0.141487	-0.654463	1.044216	0.146621	-0.615438	0.675355	-0.142405	-0.605304	0.689602	0.298784	-0.337982	0.556273	0.008171	-0.337476	0.581859	0.161999	-0.319500	0.607637	0.134173	-0.365949	0.078442	0.299048				-0.266000	0.078351	-0.155664	0.394233	0.077091	-0.103801
14700	122.500000	-0.826506	0.602416	0.200302	-0.819275	0.616715	-0.029485	-0.789955	0.814858	-0.034032	-0.790936	0.816445	0.198991	-0.700263	1.090459	0.037225	-0.691405	1.096602	0.141493	-0.654467	1.044217	0.146636	-0.615436	0.675356	-0.142408	-0.605332	0.689607	0.298858	-0.337977	0.556286	0.008160	-0.337476	0.581877	0.161994	-0.319498	0.607620	0.134146	-0.365961	0.078442	0.299053				-0.266000	0.078356	-0.155668	0.394327	0.077147	-0.103746
14701	122.508333	-0.826513	0.602519	0.200339	-0.819277	0.616714	-0.029484	-0.789963	0.814862	-0.034049	-0.790974	0.816471	0.199032	-0.700268	1.090493	0.037209	-0.691400	1.096614	0.141507	-0.654472	1.044223	0.146646	-0.615438	0.675352	-0.142400	-0.605297	0.689574	0.298735	-0.337977	0.556299	0.008158	-0.337471	0.581897	0.161983	-0.319503	0.607670	0.134153	-0.365954	0.078440	0.299047				-0.266002	0.078354	-0.155670	0.394328	0.077151	-0.103746
14702	122.516667	-0.826516	0.602616	0.200375	-0.819285	0.616710	-0.029482	-0.789993	0.814858	-0.034028	-0.790982	0.816467	0.199032	-0.700259	1.090500	0.037221	-0.691397	1.096621	0.141525	-0.654475	1.044233	0.146654	-0.615438	0.675356	-0.142396	-0.605288	0.689564	0.298715	-0.337978	0.556310	0.008159	-0.337467	0.581922	0.161980	-0.319504	0.607694	0.134147	-0.365953	0.078448	0.299048				-0.266000	0.078353	-0.155668	0.394238	0.077103	-0.103808
14703	122.525000	-0.826522	0.602410	0.200307	-0.819264	0.616694	-0.029499	-0.789941	0.814907	-0.034020	-0.790972	0.816439	0.199003	-0.700258	1.090509	0.037230	-0.691394	1.096631	0.141535	-0.654472	1.044231	0.146663	-0.615448	0.675354	-0.142390	-0.605291	0.689554	0.298719	-0.337982	0.556321	0.008164	-0.337470	0.581931	0.161966	-0.319511	0.607695	0.134127	-0.365941	0.078431	0.299039				-0.266006	0.078358	-0.155669	0.394244	0.077113	-0.103807
14704	122.533333	-0.826528	0.602398	0.200303	-0.819299	0.616708	-0.029481	-0.790018	0.814862	-0.034012	-0.790983	0.816436	0.199008	-0.700238	1.090494	0.037266	-0.691390	1.096632	0.141539	-0.654478	1.044223	0.146683	-0.615460	0.675354	-0.142380	-0.605337	0.689587	0.298874	-0.337984	0.556325	0.008169	-0.337475	0.581941	0.161969	-0.319516	0.607719	0.134135	-0.365939	0.078425	0.299039				-0.266012	0.078360	-0.155667	0.394325	0.077157	-0.103742
14705	122.541667	-0.826539	0.602388	0.200306	-0.819301	0.616701	-0.029474	-0.789997	0.814876	-0.034043	-0.790895	0.816359	0.198953	-0.700233	1.090520	0.037240	-0.691387	1.096631	0.141550	-0.654481	1.044225	0.146695	-0.615475	0.675359	-0.142378	-0.605324	0.689554	0.298802	-0.337987	0.556334	0.008169	-0.337479	0.581946	0.161974	-0.319523	0.607724	0.134142	-0.365938	0.078418	0.299036				-0.266010	0.078366	-0.155665	0.394325	0.077159	-0.103733
14706	122.550000	-0.826546	0.602373	0.200308	-0.819264	0.616665	-0.029501	-0.790027	0.814865	-0.033998	-0.790781	0.816251	0.198861	-0.700242	1.090527	0.037261	-0.691385	1.096632	0.141562	-0.654486	1.044227	0.146704	-0.615488	0.675357	-0.142369	-0.605355	0.689571	0.298883	-0.337993	0.556337	0.008176	-0.337488	0.581946	0.161990	-0.319532	0.607724	0.134158	-0.365936	0.078414	0.299035				-0.266011	0.078365	-0.155663	0.394239	0.077098	-0.103783
14707	122.558333	-0.826556	0.602473	0.200345	-0.819296	0.616683	-0.029474	-0.790036	0.814865	-0.033989	-0.790900	0.816338	0.198945	-0.700235	1.090520	0.037279	-0.691390	1.096638	0.141562	-0.654494	1.044228	0.146710	-0.615503	0.675357	-0.142366	-0.605346	0.689555	0.298817	-0.338002	0.556343	0.008168	-0.337502	0.581936	0.161987	-0.319540	0.607721	0.134162	-0.365939	0.078422	0.299040				-0.266009	0.078365	-0.155665	0.394235	0.077098	-0.103787
14708	122.566667	-0.826572	0.602365	0.200319	-0.819331	0.616692	-0.029452	-0.790046	0.814857	-0.033979	-0.791050	0.816456	0.199059	-0.700225	1.090519	0.037289	-0.691391	1.096645	0.141562	-0.654501	1.044233	0.146716	-0.615515	0.675350	-0.142360	-0.605384	0.689575	0.298892	-0.338010	0.556346	0.008159	-0.337513	0.581935	0.161994	-0.319550	0.607717	0.134170	-0.365949	0.078433	0.299047				-0.266011	0.078360	-0.155666	0.394322	0.077146	-0.103732
14709	122.575000	-0.826578	0.602362	0.200321	-0.819340	0.616690	-0.029449	-0.790016	0.814906	-0.033976	-0.790807	0.816247	0.198874	-0.700235	1.090544	0.037264	-0.691398	1.096651	0.141559	-0.654518	1.044244	0.146718	-0.615528	0.675349	-0.142356	-0.605398	0.689581	0.298899	-0.338022	0.556340	0.008168	-0.337527	0.581935	0.161999	-0.319564	0.607716	0.134177	-0.365954	0.078436	0.299053				-0.266012	0.078361	-0.155666	0.394284	0.077114	-0.103759
14710	122.583333	-0.826563	0.602508	0.200361	-0.819239	0.616635	-0.029501	-0.789967	0.814953	-0.033964	-0.790814	0.816245	0.198874	-0.700237	1.090550	0.037263	-0.691408	1.096663	0.141559	-0.654536	1.044249	0.146720	-0.615536	0.675344	-0.142352	-0.605370	0.689543	0.298756	-0.338034	0.556336	0.008178	-0.337541	0.581938	0.162006	-0.319580	0.607715	0.134180	-0.365952	0.078442	0.299054				-0.266009	0.078353	-0.155663	0.394241	0.077089	-0.103784
14711	122.591667	-0.826576	0.602433	0.200352	-0.819354	0.616683	-0.029437	-0.790083	0.814859	-0.033962	-0.790934	0.816335	0.198955	-0.700235	1.090554	0.037254	-0.691418	1.096668	0.141554	-0.654550	1.044246	0.146722	-0.615544	0.675348	-0.142355	-0.605400	0.689566	0.298835	-0.338043	0.556336	0.008187	-0.337560	0.581940	0.162007	-0.319590	0.607701	0.134167	-0.365952	0.078441	0.299053				-0.266011	0.078357	-0.155666	0.394290	0.077115	-0.103749
14712	122.600000	-0.826607	0.602355	0.200329	-0.819361	0.616682	-0.029434	-0.790091	0.814861	-0.033957	-0.791082	0.816454	0.199065	-0.700234	1.090552	0.037249	-0.691428	1.096669	0.141548	-0.654567	1.044244	0.146727	-0.615547	0.675346	-0.142351	-0.605433	0.689582	0.298915	-0.338053	0.556329	0.008205	-0.337567	0.581936	0.162003	-0.319606	0.607716	0.134179	-0.365936	0.078426	0.299045				-0.266008	0.078367	-0.155668	0.394337	0.077135	-0.103719
14713	122.608333	-0.826593	0.602430	0.200351	-0.819371	0.616677	-0.029432	-0.790116	0.814872	-0.033949	-0.790824	0.816225	0.198857	-0.700226	1.090544	0.037259	-0.691435	1.096671	0.141548	-0.654573	1.044249	0.146723	-0.615555	0.675349	-0.142346	-0.605442	0.689578	0.298923	-0.338068	0.556329	0.008211	-0.337581	0.581950	0.162018	-0.319621	0.607720	0.134184	-0.365930	0.078416	0.299036				-0.266010	0.078360	-0.155663	0.394299	0.077119	-0.103744
14714	122.616667	-0.826585	0.602484	0.200367	-0.819377	0.616674	-0.029427	-0.790112	0.814870	-0.033952	-0.790817	0.816205	0.198837	-0.700234	1.090555	0.037239	-0.691442	1.096672	0.141547	-0.654586	1.044250	0.146728	-0.615560	0.675350	-0.142343	-0.605451	0.689569	0.298925	-0.338071	0.556331	0.008223	-0.337589	0.581948	0.162021	-0.319625	0.607726	0.134191	-0.365933	0.078421	0.299043				-0.266006	0.078364	-0.155663	0.394257	0.077092	-0.103767
14715	122.625000	-0.826615	0.602320	0.200332	-0.819381	0.616667	-0.029426	-0.790124	0.814870	-0.033948	-0.790952	0.816303	0.198935	-0.700214	1.090538	0.037242	-0.691450	1.096669	0.141542	-0.654593	1.044239	0.146732	-0.615568	0.675351	-0.142345	-0.605458	0.689565	0.298929	-0.338078	0.556342	0.008218	-0.337591	0.581953	0.162025	-0.319633	0.607726	0.134193	-0.365926	0.078422	0.299037				-0.266011	0.078370	-0.155664	0.394305	0.077117	-0.103736
14716	122.633333	-0.826621	0.602321	0.200327	-0.819385	0.616662	-0.029423	-0.790129	0.814884	-0.033902	-0.790860	0.816225	0.198878	-0.700205	1.090548	0.037212	-0.691460	1.096665	0.141536	-0.654603	1.044235	0.146728	-0.615575	0.675350	-0.142343	-0.605469	0.689563	0.298928	-0.338080	0.556347	0.008211	-0.337596	0.581955	0.162031	-0.319632	0.607733	0.134196	-0.365933	0.078421	0.299035				-0.266012	0.078373	-0.155665	0.394350	0.077139	-0.103699
14717	122.641667	-0.826600	0.602465	0.200363	-0.819393	0.616653	-0.029426	-0.790097	0.814915	-0.033941	-0.790843	0.816191	0.198838	-0.700226	1.090543	0.037225	-0.691464	1.096662	0.141532	-0.654608	1.044242	0.146725	-0.615581	0.675344	-0.142343	-0.605454	0.689543	0.298858	-0.338086	0.556356	0.008201	-0.337593	0.581969	0.162032	-0.319635	0.607740	0.134196	-0.365942	0.078433	0.299041				-0.266010	0.078370	-0.155665	0.394304	0.077120	-0.103737
14718	122.650000	-0.826600	0.602445	0.200373	-0.819293	0.616599	-0.029484	-0.790153	0.814860	-0.033970	-0.790851	0.816185	0.198834	-0.700252	1.090545	0.037230	-0.691472	1.096663	0.141526	-0.654625	1.044241	0.146719	-0.615587	0.675341	-0.142345	-0.605439	0.689521	0.298774	-0.338090	0.556360	0.008201	-0.337597	0.581970	0.162025	-0.319639	0.607749	0.134190	-0.365946	0.078441	0.299043				-0.266008	0.078363	-0.155666	0.394350	0.077144	-0.103708
14719	122.658333	-0.826625	0.602381	0.200345	-0.819401	0.616646	-0.029428	-0.790167	0.814855	-0.033975	-0.791004	0.816314	0.198942	-0.700243	1.090517	0.037247	-0.691483	1.096662	0.141521	-0.654632	1.044237	0.146716	-0.615591	0.675333	-0.142348	-0.605448	0.689519	0.298767	-0.338090	0.556359	0.008194	-0.337599	0.581979	0.162018	-0.319642	0.607758	0.134190	-0.365952	0.078442	0.299042				-0.266012	0.078370	-0.155672	0.394314	0.077129	-0.103741
14720	122.666667	-0.826618	0.602464	0.200352	-0.819402	0.616645	-0.029431	-0.790153	0.814883	-0.033907	-0.790870	0.816190	0.198820	-0.700266	1.090539	0.037219	-0.691493	1.096662	0.141521	-0.654645	1.044235	0.146724	-0.615598	0.675327	-0.142354	-0.605451	0.689519	0.298762	-0.338090	0.556364	0.008194	-0.337602	0.581984	0.162006	-0.319645	0.607768	0.134180	-0.365959	0.078448	0.299042				-0.266017	0.078359	-0.155673	0.394357	0.077146	-0.103710
14721	122.675000	-0.826626	0.602465	0.200353	-0.819351	0.616603	-0.029465	-0.790133	0.814898	-0.033955	-0.790880	0.816186	0.198817	-0.700271	1.090534	0.037217	-0.691500	1.096664	0.141522	-0.654648	1.044243	0.146712	-0.615602	0.675324	-0.142356	-0.605454	0.689514	0.298758	-0.338089	0.556368	0.008198	-0.337605	0.582001	0.162009	-0.319650	0.607775	0.134179	-0.365949	0.078444	0.299040				-0.266017	0.078365	-0.155676	0.394270	0.077092	-0.103762
14722	122.683333	-0.826651	0.602300	0.200329	-0.819405	0.616645	-0.029436	-0.790189	0.814843	-0.033961	-0.790881	0.816184	0.198809	-0.700277	1.090532	0.037216	-0.691508	1.096661	0.141516	-0.654655	1.044232	0.146720	-0.615602	0.675318	-0.142355	-0.605456	0.689517	0.298756	-0.338089	0.556374	0.008198	-0.337610	0.582002	0.162001	-0.319657	0.607778	0.134175	-0.365945	0.078435	0.299028				-0.266017	0.078362	-0.155673	0.394383	0.077158	-0.103703
14723	122.691667	-0.826636	0.602381	0.200332	-0.819403	0.616638	-0.029433	-0.790186	0.814851	-0.033924	-0.790895	0.816185	0.198807	-0.700284	1.090531	0.037215	-0.691516	1.096659	0.141517	-0.654656	1.044234	0.146713	-0.615608	0.675316	-0.142350	-0.605461	0.689508	0.298754	-0.338085	0.556383	0.008200	-0.337607	0.582000	0.161999	-0.319657	0.607782	0.134179	-0.365935	0.078419	0.299026				-0.266019	0.078370	-0.155667	0.394370	0.077147	-0.103686
14724	122.700000	-0.826647	0.602300	0.200312	-0.819402	0.616636	-0.029434	-0.790084	0.814932	-0.033959	-0.790895	0.816176	0.198796	-0.700286	1.090532	0.037215	-0.691521	1.096664	0.141515	-0.654667	1.044237	0.146723	-0.615608	0.675315	-0.142351	-0.605462	0.689504	0.298752	-0.338084	0.556385	0.008194	-0.337614	0.582001	0.162003	-0.319659	0.607780	0.134179	-0.365929	0.078419	0.299026				-0.266016	0.078369	-0.155666	0.394393	0.077154	-0.103683
14725	122.708333	-0.826611	0.602435	0.200365	-0.819372	0.616616	-0.029452	-0.790182	0.814834	-0.033978	-0.790893	0.816173	0.198790	-0.700290	1.090539	0.037208	-0.691529	1.096667	0.141506	-0.654668	1.044246	0.146708	-0.615605	0.675317	-0.142350	-0.605500	0.689544	0.298898	-0.338084	0.556389	0.008192	-0.337610	0.581998	0.162004	-0.319657	0.607780	0.134176	-0.365935	0.078423	0.299030				-0.266013	0.078368	-0.155660	0.394386	0.077141	-0.103666
14726	122.716667	-0.826624	0.602278	0.200321	-0.819398	0.616632	-0.029437	-0.790172	0.814828	-0.033989	-0.791152	0.816387	0.198974	-0.700280	1.090524	0.037225	-0.691528	1.096672	0.141492	-0.654684	1.044248	0.146703	-0.615605	0.675319	-0.142351	-0.605462	0.689506	0.298745	-0.338083	0.556391	0.008186	-0.337614	0.581996	0.162004	-0.319656	0.607772	0.134174	-0.365935	0.078430	0.299030				-0.266010	0.078372	-0.155658	0.394411	0.077151	-0.103667
14727	122.725000	-0.826614	0.602380	0.200327	-0.819394	0.616634	-0.029438	-0.790120	0.814876	-0.033963	-0.790898	0.816172	0.198771	-0.700296	1.090555	0.037188	-0.691539	1.096682	0.141481	-0.654685	1.044262	0.146686	-0.615599	0.675324	-0.142353	-0.605466	0.689514	0.298743	-0.338084	0.556376	0.008194	-0.337614	0.582000	0.162005	-0.319657	0.607774	0.134178	-0.365934	0.078443	0.299037				-0.266008	0.078375	-0.155660	0.394344	0.077186	-0.103690
14728	122.733333	-0.826602	0.602463	0.200345	-0.819387	0.616634	-0.029445	-0.790066	0.814913	-0.033983	-0.790899	0.816172	0.198756	-0.700293	1.090564	0.037171	-0.691547	1.096692	0.141471	-0.654688	1.044269	0.146676	-0.615597	0.675327	-0.142363	-0.605512	0.689563	0.298893	-0.338086	0.556369	0.008195	-0.337611	0.582007	0.162011	-0.319654	0.607773	0.134180	-0.365939	0.078443	0.299042				-0.266004	0.078365	-0.155663	0.394402	0.077146	-0.103651
14729	122.741667	-0.826596	0.602385	0.200336	-0.819351	0.616617	-0.029463	-0.790109	0.814862	-0.033992	-0.791155	0.816384	0.198935	-0.700287	1.090574	0.037143	-0.691559	1.096707	0.141452	-0.654705	1.044290	0.146659	-0.615590	0.675323	-0.142369	-0.605494	0.689546	0.298805	-0.338087	0.556356	0.008198	-0.337616	0.582008	0.162011	-0.319656	0.607775	0.134176	-0.365940	0.078442	0.299032				-0.266005	0.078367	-0.155664	0.394410	0.077144	-0.103653
14730	122.750000	-0.826587	0.602458	0.200351	-0.819374	0.616638	-0.029448	-0.790146	0.814810	-0.034022	-0.790897	0.816166	0.198726	-0.700305	1.090578	0.037135	-0.691565	1.096718	0.141439	-0.654722	1.044294	0.146656	-0.615582	0.675328	-0.142377	-0.605480	0.689525	0.298723	-0.338087	0.556352	0.008205	-0.337617	0.582008	0.162010	-0.319657	0.607774	0.134177	-0.365942	0.078449	0.299029				-0.266006	0.078367	-0.155666	0.394410	0.077148	-0.103655
14731	122.758333	-0.826581	0.602479	0.200334	-0.819365	0.616636	-0.029454	-0.790157	0.814809	-0.034015	-0.790901	0.816173	0.198722	-0.700289	1.090585	0.037103	-0.691570	1.096723	0.141425	-0.654728	1.044309	0.146642	-0.615578	0.675325	-0.142387	-0.605505	0.689549	0.298799	-0.338086	0.556347	0.008213	-0.337622	0.582011	0.162015	-0.319658	0.607776	0.134180	-0.365934	0.078433	0.299031				-0.266007	0.078368	-0.155671	0.394410	0.077143	-0.103649
14732	122.766667	-0.826604	0.602323	0.200287	-0.819306	0.616596	-0.029491	-0.790044	0.814896	-0.034020	-0.790894	0.816166	0.198706	-0.700305	1.090585	0.037105	-0.691578	1.096726	0.141408	-0.654732	1.044320	0.146625	-0.615569	0.675324	-0.142396	-0.605486	0.689530	0.298713	-0.338085	0.556354	0.008208	-0.337622	0.582011	0.162021	-0.319658	0.607774	0.134184	-0.365937	0.078434	0.299025				-0.266008	0.078363	-0.155669	0.394413	0.077146	-0.103644
14733	122.775000	-0.826584	0.602388	0.200305	-0.819325	0.616614	-0.029484	-0.790141	0.814805	-0.034029	-0.790885	0.816168	0.198697	-0.700307	1.090590	0.037085	-0.691584	1.096730	0.141384	-0.654736	1.044319	0.146607	-0.615564	0.675321	-0.142398	-0.605494	0.689539	0.298729	-0.338080	0.556358	0.008205	-0.337624	0.582013	0.162024	-0.319658	0.607772	0.134184	-0.365932	0.078429	0.299022				-0.266008	0.078365	-0.155669	0.394428	0.077149	-0.103648
14734	122.783333	-0.826571	0.602469	0.200315	-0.819298	0.616594	-0.029501	-0.790143	0.814802	-0.034038	-0.790889	0.816171	0.198690	-0.700291	1.090555	0.037097	-0.691583	1.096727	0.141371	-0.654736	1.044312	0.146594	-0.615563	0.675320	-0.142406	-0.605490	0.689536	0.298699	-0.338070	0.556363	0.008207	-0.337618	0.582014	0.162025	-0.319656	0.607772	0.134187	-0.365930	0.078428	0.299015				-0.266005	0.078373	-0.155671	0.394311	0.077219	-0.103707
14735	122.791667	-0.826591	0.602317	0.200278	-0.819352	0.616631	-0.029474	-0.790134	0.814800	-0.034044	-0.790876	0.816178	0.198678	-0.700276	1.090573	0.037024	-0.691584	1.096727	0.141348	-0.654728	1.044318	0.146574	-0.615559	0.675312	-0.142407	-0.605508	0.689560	0.298761	-0.338068	0.556368	0.008193	-0.337616	0.582008	0.162019	-0.319651	0.607772	0.134190	-0.365935	0.078427	0.299017				-0.266011	0.078367	-0.155667	0.394421	0.077146	-0.103643
14736	122.800000	-0.826583	0.602315	0.200281	-0.819296	0.616601	-0.029506	-0.790133	0.814797	-0.034033	-0.791126	0.816403	0.198864	-0.700300	1.090571	0.037026	-0.691587	1.096729	0.141319	-0.654726	1.044318	0.146557	-0.615554	0.675312	-0.142413	-0.605531	0.689585	0.298826	-0.338063	0.556370	0.008189	-0.337617	0.582008	0.162019	-0.319649	0.607772	0.134191	-0.365939	0.078440	0.299018				-0.266013	0.078364	-0.155666	0.394427	0.077144	-0.103636
14737	122.808333	-0.826576	0.602413	0.200290	-0.819324	0.616621	-0.029494	-0.790014	0.814893	-0.034053	-0.790862	0.816189	0.198661	-0.700281	1.090559	0.036996	-0.691580	1.096729	0.141309	-0.654705	1.044317	0.146538	-0.615552	0.675305	-0.142415	-0.605503	0.689576	0.298747	-0.338060	0.556368	0.008197	-0.337611	0.582007	0.162018	-0.319645	0.607771	0.134193	-0.365937	0.078445	0.299021				-0.266016	0.078369	-0.155671	0.394374	0.077189	-0.103674
14738	122.816667	-0.826558	0.602511	0.200315	-0.819248	0.616589	-0.029533	-0.790116	0.814797	-0.034052	-0.790855	0.816195	0.198660	-0.700285	1.090545	0.036994	-0.691566	1.096727	0.141297	-0.654693	1.044307	0.146527	-0.615548	0.675293	-0.142418	-0.605519	0.689592	0.298817	-0.338054	0.556359	0.008202	-0.337609	0.582004	0.162019	-0.319641	0.607766	0.134195	-0.365931	0.078449	0.299025				-0.266015	0.078370	-0.155675	0.394456	0.077160	-0.103640
14739	122.825000	-0.826590	0.602350	0.200276	-0.819352	0.616637	-0.029476	-0.790095	0.814801	-0.034089	-0.790848	0.816196	0.198653	-0.700246	1.090535	0.036953	-0.691556	1.096729	0.141281	-0.654676	1.044317	0.146513	-0.615543	0.675289	-0.142421	-0.605511	0.689596	0.298813	-0.338052	0.556359	0.008199	-0.337608	0.581998	0.162016	-0.319638	0.607763	0.134190	-0.365932	0.078449	0.299026				-0.266014	0.078366	-0.155670	0.394442	0.077155	-0.103628
14740	122.833333	-0.826582	0.602340	0.200290	-0.819348	0.616636	-0.029477	-0.790079	0.814809	-0.034098	-0.790837	0.816198	0.198651	-0.700228	1.090530	0.036931	-0.691541	1.096735	0.141263	-0.654660	1.044324	0.146498	-0.615540	0.675285	-0.142423	-0.605505	0.689594	0.298811	-0.338050	0.556356	0.008200	-0.337606	0.581993	0.162007	-0.319636	0.607758	0.134183	-0.365925	0.078452	0.299031				-0.266011	0.078362	-0.155669	0.394472	0.077158	-0.103624
14741	122.841667	-0.826571	0.602431	0.200295	-0.819291	0.616601	-0.029510	-0.790039	0.814840	-0.034064	-0.790830	0.816206	0.198646	-0.700213	1.090529	0.036925	-0.691517	1.096752	0.141248	-0.654640	1.044332	0.146491	-0.615537	0.675280	-0.142420	-0.605499	0.689592	0.298808	-0.338045	0.556355	0.008196	-0.337604	0.581996	0.162007	-0.319637	0.607758	0.134176	-0.365928	0.078446	0.299030				-0.266009	0.078364	-0.155667	0.394406	0.077198	-0.103648
14742	122.850000	-0.826590	0.602353	0.200276	-0.819347	0.616639	-0.029481	-0.790086	0.814797	-0.034067	-0.790823	0.816211	0.198643	-0.700195	1.090533	0.036914	-0.691487	1.096755	0.141237	-0.654619	1.044349	0.146476	-0.615536	0.675277	-0.142422	-0.605492	0.689593	0.298811	-0.338040	0.556356	0.008192	-0.337607	0.581993	0.161999	-0.319642	0.607755	0.134166	-0.365930	0.078436	0.299022				-0.266008	0.078370	-0.155668	0.394361	0.077238	-0.103676
14743	122.858333	-0.826587	0.602346	0.200277	-0.819341	0.616641	-0.029483	-0.790068	0.814803	-0.034087	-0.791074	0.816432	0.198833	-0.700173	1.090546	0.036898	-0.691463	1.096780	0.141216	-0.654600	1.044365	0.146462	-0.615533	0.675278	-0.142421	-0.605488	0.689595	0.298803	-0.338041	0.556357	0.008181	-0.337613	0.581993	0.161982	-0.319641	0.607753	0.134152	-0.365925	0.078425	0.299012				-0.266007	0.078365	-0.155661	0.394495	0.077176	-0.103607
14744	122.866667	-0.826583	0.602565	0.200331	-0.819284	0.616612	-0.029510	-0.789966	0.814892	-0.034069	-0.790807	0.816225	0.198635	-0.700147	1.090563	0.036878	-0.691433	1.096822	0.141204	-0.654581	1.044389	0.146453	-0.615535	0.675277	-0.142422	-0.605491	0.689605	0.298797	-0.338041	0.556359	0.008179	-0.337614	0.581986	0.161966	-0.319646	0.607756	0.134141	-0.365924	0.078425	0.299009				-0.266008	0.078368	-0.155662	0.394371	0.077247	-0.103677
14745	122.875000	-0.826574	0.602541	0.200319	-0.819257	0.616604	-0.029523	-0.790069	0.814803	-0.034064	-0.790799	0.816236	0.198637	-0.700119	1.090566	0.036862	-0.691401	1.096856	0.141191	-0.654553	1.044405	0.146440	-0.615543	0.675272	-0.142421	-0.605486	0.689613	0.298796	-0.338040	0.556363	0.008168	-0.337621	0.581990	0.161970	-0.319648	0.607752	0.134139	-0.365936	0.078442	0.299015				-0.266004	0.078366	-0.155664	0.394439	0.077221	-0.103645
14746	122.883333	-0.826585	0.602370	0.200271	-0.819335	0.616650	-0.029474	-0.790067	0.814804	-0.034062	-0.790791	0.816245	0.198632	-0.700098	1.090593	0.036865	-0.691361	1.096881	0.141182	-0.654526	1.044430	0.146434	-0.615549	0.675268	-0.142427	-0.605486	0.689623	0.298796	-0.338038	0.556368	0.008162	-0.337625	0.581991	0.161977	-0.319651	0.607751	0.134145	-0.365943	0.078445	0.299017				-0.266009	0.078372	-0.155660	0.394486	0.077185	-0.103610
14747	122.891667	-0.826581	0.602369	0.200283	-0.819332	0.616653	-0.029474	-0.790045	0.814830	-0.034071	-0.790776	0.816249	0.198634	-0.700068	1.090612	0.036844	-0.691307	1.096901	0.141167	-0.654497	1.044438	0.146423	-0.615555	0.675262	-0.142427	-0.605484	0.689630	0.298798	-0.338035	0.556367	0.008162	-0.337629	0.581979	0.161976	-0.319654	0.607745	0.134149	-0.365940	0.078453	0.299012				-0.266008	0.078373	-0.155668	0.394513	0.077199	-0.103617
14748	122.900000	-0.826579	0.602589	0.200343	-0.819273	0.616618	-0.029499	-0.790073	0.814812	-0.034060	-0.791025	0.816477	0.198833	-0.700044	1.090623	0.036848	-0.691284	1.096928	0.141172	-0.654464	1.044451	0.146419	-0.615564	0.675254	-0.142431	-0.605483	0.689640	0.298806	-0.338034	0.556368	0.008165	-0.337630	0.581964	0.161976	-0.319652	0.607734	0.134157	-0.365932	0.078449	0.299008				-0.266006	0.078364	-0.155667	0.394385	0.077260	-0.103681
14749	122.908333	-0.826574	0.602486	0.200318	-0.819272	0.616626	-0.029494	-0.790075	0.814810	-0.034057	-0.790886	0.816375	0.198742	-0.700007	1.090641	0.036835	-0.691207	1.096943	0.141161	-0.654428	1.044460	0.146414	-0.615571	0.675244	-0.142425	-0.605476	0.689643	0.298809	-0.338032	0.556370	0.008154	-0.337632	0.581960	0.161989	-0.319656	0.607722	0.134163	-0.365935	0.078452	0.299021				-0.265999	0.078385	-0.155682	0.394394	0.077268	-0.103675
14750	122.916667	-0.826573	0.602383	0.200288	-0.819319	0.616649	-0.029464	-0.790062	0.814808	-0.034049	-0.791007	0.816495	0.198843	-0.699987	1.090648	0.036852	-0.691160	1.096955	0.141159	-0.654392	1.044470	0.146411	-0.615573	0.675233	-0.142426	-0.605391	0.689588	0.298564	-0.338026	0.556366	0.008159	-0.337634	0.581959	0.162001	-0.319657	0.607716	0.134167	-0.365932	0.078451	0.299019				-0.266008	0.078368	-0.155672	0.394398	0.077270	-0.103669
14751	122.925000	-0.826566	0.602383	0.200284	-0.819319	0.616651	-0.029454	-0.790056	0.814815	-0.034067	-0.790997	0.816505	0.198844	-0.699952	1.090664	0.036841	-0.691118	1.096974	0.141151	-0.654355	1.044491	0.146410	-0.615576	0.675233	-0.142422	-0.605439	0.689632	0.298735	-0.338026	0.556368	0.008154	-0.337635	0.581948	0.161997	-0.319655	0.607705	0.134165	-0.365917	0.078435	0.299017				-0.266012	0.078363	-0.155668	0.394450	0.077233	-0.103633
14752	122.933333	-0.826565	0.602589	0.200353	-0.819273	0.616634	-0.029479	-0.789955	0.814904	-0.034048	-0.790988	0.816509	0.198837	-0.699920	1.090691	0.036837	-0.691078	1.096996	0.141149	-0.654319	1.044514	0.146412	-0.615579	0.675219	-0.142413	-0.605457	0.689652	0.298804	-0.338026	0.556371	0.008150	-0.337634	0.581944	0.161993	-0.319653	0.607701	0.134163	-0.365918	0.078427	0.299016				-0.266013	0.078364	-0.155670	0.394401	0.077279	-0.103668
14753	122.941667	-0.826568	0.602494	0.200322	-0.819272	0.616631	-0.029477	-0.790056	0.814809	-0.034040	-0.790984	0.816521	0.198846	-0.699893	1.090696	0.036842	-0.691033	1.097019	0.141132	-0.654284	1.044534	0.146403	-0.615581	0.675211	-0.142407	-0.605452	0.689656	0.298800	-0.338024	0.556361	0.008155	-0.337634	0.581952	0.161992	-0.319654	0.607703	0.134163	-0.365918	0.078434	0.299013				-0.266012	0.078366	-0.155667	0.394528	0.077213	-0.103610
14754	122.950000	-0.826566	0.602377	0.200301	-0.819327	0.616660	-0.029442	-0.790056	0.814808	-0.034065	-0.790977	0.816528	0.198844	-0.699860	1.090718	0.036831	-0.690970	1.097044	0.141121	-0.654262	1.044533	0.146384	-0.615581	0.675214	-0.142411	-0.605449	0.689655	0.298792	-0.338020	0.556358	0.008156	-0.337630	0.581944	0.161985	-0.319649	0.607707	0.134159	-0.365931	0.078442	0.299018				-0.266012	0.078368	-0.155666	0.394531	0.077223	-0.103618
14755	122.958333	-0.826568	0.602495	0.200329	-0.819327	0.616664	-0.029443	-0.790040	0.814819	-0.034054	-0.790706	0.816312	0.198653	-0.699828	1.090743	0.036824	-0.690949	1.097073	0.141119	-0.654230	1.044563	0.146387	-0.615578	0.675210	-0.142408	-0.605424	0.689642	0.298717	-0.338019	0.556347	0.008159	-0.337631	0.581946	0.161984	-0.319645	0.607707	0.134160	-0.365927	0.078444	0.299010				-0.266014	0.078368	-0.155668	0.394467	0.077259	-0.103646
14756	122.966667	-0.826574	0.602402	0.200293	-0.819234	0.616617	-0.029490	-0.790050	0.814815	-0.034031	-0.790696	0.816316	0.198658	-0.699799	1.090767	0.036819	-0.690897	1.097103	0.141105	-0.654202	1.044584	0.146380	-0.615579	0.675207	-0.142410	-0.605448	0.689661	0.298788	-0.338017	0.556345	0.008159	-0.337629	0.581945	0.161983	-0.319642	0.607709	0.134163	-0.365935	0.078455	0.299017				-0.266015	0.078371	-0.155671	0.394400	0.077285	-0.103676
14757	122.975000	-0.826572	0.602405	0.200301	-0.819329	0.616667	-0.029438	-0.790017	0.814829	-0.034066	-0.790939	0.816530	0.198856	-0.699766	1.090772	0.036815	-0.690843	1.097117	0.141080	-0.654168	1.044595	0.146382	-0.615575	0.675203	-0.142409	-0.605439	0.689655	0.298788	-0.338014	0.556347	0.008153	-0.337622	0.581937	0.161982	-0.319638	0.607704	0.134162	-0.365946	0.078459	0.299016				-0.266014	0.078367	-0.155672	0.394468	0.077253	-0.103645
14758	122.983333	-0.826564	0.602406	0.200302	-0.819319	0.616668	-0.029438	-0.790012	0.814835	-0.034064	-0.790926	0.816538	0.198856	-0.699727	1.090797	0.036812	-0.690805	1.097146	0.141068	-0.654142	1.044608	0.146376	-0.615571	0.675202	-0.142417	-0.605433	0.689648	0.298784	-0.338007	0.556353	0.008141	-0.337619	0.581928	0.161974	-0.319637	0.607702	0.134159	-0.365948	0.078464	0.299016				-0.266007	0.078359	-0.155681	0.394530	0.077212	-0.103613
14759	122.991667	-0.826557	0.602511	0.200332	-0.819287	0.616656	-0.029448	-0.790024	0.814827	-0.034021	-0.790912	0.816540	0.198858	-0.699689	1.090814	0.036806	-0.690774	1.097173	0.141088	-0.654108	1.044619	0.146374	-0.615569	0.675201	-0.142415	-0.605424	0.689644	0.298782	-0.337999	0.556363	0.008129	-0.337613	0.581924	0.161967	-0.319632	0.607698	0.134154	-0.365937	0.078447	0.299011				-0.266015	0.078363	-0.155678	0.394398	0.077277	-0.103686
14760	123.000000	-0.826537	0.602614	0.200358	-0.819309	0.616674	-0.029432	-0.790010	0.814829	-0.034017	-0.790900	0.816549	0.198864	-0.699636	1.090850	0.036806	-0.690731	1.097189	0.141085	-0.654074	1.044630	0.146375	-0.615568	0.675200	-0.142418	-0.605412	0.689642	0.298777	-0.337995	0.556369	0.008115	-0.337617	0.581934	0.161965	-0.319633	0.607696	0.134144	-0.365926	0.078438	0.299005				-0.266012	0.078361	-0.155678	0.394392	0.077270	-0.103691
14761	123.008333	-0.826543	0.602519	0.200332	-0.819356	0.616646	-0.029411	-0.789982	0.814843	-0.034029	-0.790892	0.816562	0.198867	-0.699608	1.090836	0.036814	-0.690674	1.097212	0.141066	-0.654038	1.044644	0.146377	-0.615565	0.675204	-0.142419	-0.605367	0.689615	0.298651	-0.337987	0.556365	0.008109	-0.337614	0.581935	0.161955	-0.319628	0.607697	0.134131	-0.365918	0.078429	0.298999				-0.266009	0.078363	-0.155673	0.394440	0.077232	-0.103663
14762	123.016667	-0.826537	0.602424	0.200292	-0.819294	0.616697	-0.029426	-0.789959	0.814881	-0.033932	-0.790880	0.816572	0.198867	-0.699563	1.090858	0.036814	-0.690632	1.097233	0.141070	-0.654004	1.044661	0.146380	-0.615559	0.675214	-0.142422	-0.605393	0.689645	0.298773	-0.337982	0.556357	0.008107	-0.337615	0.581936	0.161945	-0.319623	0.607700	0.134126	-0.365918	0.078423	0.298990				-0.266006	0.078364	-0.155675	0.394511	0.077198	-0.103640
14763	123.025000	-0.826533	0.602636	0.200360	-0.819234	0.616676	-0.029454	-0.789961	0.814849	-0.034001	-0.790867	0.816576	0.198870	-0.699529	1.090867	0.036827	-0.690589	1.097236	0.141075	-0.653968	1.044669	0.146388	-0.615563	0.675210	-0.142420	-0.605387	0.689651	0.298777	-0.337980	0.556347	0.008097	-0.337614	0.581941	0.161945	-0.319623	0.607692	0.134114	-0.365914	0.078432	0.299000				-0.266012	0.078365	-0.155675	0.394440	0.077215	-0.103675
14764	123.033333	-0.826533	0.602435	0.200298	-0.819285	0.616702	-0.029423	-0.789917	0.814867	-0.034034	-0.790856	0.816579	0.198873	-0.699495	1.090873	0.036834	-0.690545	1.097262	0.141086	-0.653930	1.044678	0.146393	-0.615562	0.675210	-0.142418	-0.605376	0.689655	0.298783	-0.337982	0.556332	0.008094	-0.337608	0.581943	0.161939	-0.319624	0.607689	0.134107	-0.365920	0.078444	0.299004				-0.266010	0.078372	-0.155678	0.394490	0.077186	-0.103653
14765	123.041667	-0.826523	0.602540	0.200337	-0.819277	0.616705	-0.029424	-0.789941	0.814863	-0.033997	-0.790845	0.816581	0.198874	-0.699454	1.090896	0.036840	-0.690506	1.097294	0.141110	-0.653896	1.044692	0.146402	-0.615560	0.675220	-0.142426	-0.605367	0.689654	0.298781	-0.337979	0.556320	0.008086	-0.337609	0.581923	0.161928	-0.319620	0.607681	0.134103	-0.365932	0.078459	0.299008				-0.266013	0.078364	-0.155675	0.394453	0.077156	-0.103652
14766	123.050000	-0.826523	0.602656	0.200363	-0.819268	0.616709	-0.029424	-0.789832	0.814966	-0.033994	-0.790836	0.816584	0.198875	-0.699409	1.090949	0.036840	-0.690471	1.097328	0.141132	-0.653859	1.044714	0.146406	-0.615558	0.675223	-0.142424	-0.605365	0.689659	0.298783	-0.337985	0.556313	0.008086	-0.337608	0.581918	0.161926	-0.319618	0.607671	0.134098	-0.365938	0.078468	0.299010				-0.266017	0.078368	-0.155684	0.394333	0.077214	-0.103723
14767	123.058333	-0.826511	0.602650	0.200357	-0.819264	0.616715	-0.029424	-0.789913	0.814870	-0.033991	-0.790828	0.816582	0.198876	-0.699374	1.090977	0.036846	-0.690435	1.097354	0.141135	-0.653837	1.044723	0.146414	-0.615556	0.675226	-0.142429	-0.605332	0.689643	0.298713	-0.337988	0.556307	0.008075	-0.337603	0.581912	0.161922	-0.319615	0.607664	0.134093	-0.365943	0.078467	0.299017				-0.266019	0.078359	-0.155681	0.394372	0.077160	-0.103704
14768	123.066667	-0.826517	0.602448	0.200296	-0.819264	0.616717	-0.029425	-0.789901	0.814872	-0.033989	-0.790820	0.816583	0.198875	-0.699306	1.090978	0.036831	-0.690338	1.097338	0.141092	-0.653808	1.044745	0.146414	-0.615547	0.675235	-0.142428	-0.605352	0.689650	0.298774	-0.337986	0.556302	0.008067	-0.337597	0.581905	0.161921	-0.319610	0.607662	0.134089	-0.365937	0.078462	0.299005				-0.266022	0.078360	-0.155678	0.394426	0.077122	-0.103687
14769	123.075000	-0.826510	0.602552	0.200322	-0.819256	0.616723	-0.029423	-0.789900	0.814876	-0.034008	-0.790815	0.816587	0.198875	-0.699266	1.091020	0.036837	-0.690342	1.097395	0.141136	-0.653779	1.044756	0.146418	-0.615539	0.675240	-0.142432	-0.605346	0.689644	0.298764	-0.337984	0.556298	0.008064	-0.337597	0.581899	0.161915	-0.319603	0.607653	0.134089	-0.365924	0.078442	0.298996				-0.266015	0.078358	-0.155680	0.394387	0.077094	-0.103695
14770	123.083333	-0.826509	0.602660	0.200351	-0.819195	0.616709	-0.029448	-0.789876	0.814869	-0.033977	-0.790810	0.816590	0.198878	-0.699226	1.091039	0.036844	-0.690288	1.097416	0.141133	-0.653755	1.044776	0.146427	-0.615528	0.675246	-0.142432	-0.605347	0.689635	0.298754	-0.337978	0.556291	0.008067	-0.337590	0.581893	0.161910	-0.319595	0.607654	0.134090	-0.365923	0.078436	0.298997				-0.266012	0.078361	-0.155684	0.394370	0.077080	-0.103708
14771	123.091667	-0.826494	0.602553	0.200312	-0.819186	0.616710	-0.029450	-0.789869	0.814872	-0.033975	-0.790810	0.816592	0.198882	-0.699181	1.091069	0.036863	-0.690248	1.097430	0.141135	-0.653735	1.044788	0.146427	-0.615518	0.675247	-0.142429	-0.605305	0.689611	0.298626	-0.337971	0.556287	0.008074	-0.337588	0.581893	0.161909	-0.319587	0.607638	0.134079	-0.365917	0.078424	0.298990				-0.266011	0.078360	-0.155680	0.394264	0.077013	-0.103776
14772	123.100000	-0.826496	0.602664	0.200353	-0.819240	0.616737	-0.029419	-0.789837	0.814893	-0.034013	-0.790804	0.816595	0.198885	-0.699134	1.091099	0.036885	-0.690240	1.097486	0.141170	-0.653714	1.044811	0.146439	-0.615506	0.675257	-0.142426	-0.605343	0.689630	0.298745	-0.337961	0.556285	0.008075	-0.337588	0.581897	0.161909	-0.319582	0.607626	0.134071	-0.365918	0.078424	0.298986				-0.266004	0.078355	-0.155676	0.394260	0.076999	-0.103794
14773	123.108333	-0.826486	0.602661	0.200360	-0.819283	0.616701	-0.029403	-0.789846	0.814908	-0.033966	-0.790797	0.816601	0.198885	-0.699096	1.091158	0.036898	-0.690206	1.097513	0.141183	-0.653698	1.044822	0.146457	-0.615496	0.675263	-0.142424	-0.605341	0.689627	0.298747	-0.337955	0.556281	0.008078	-0.337587	0.581899	0.161908	-0.319584	0.607663	0.134095	-0.365923	0.078439	0.298987				-0.266002	0.078356	-0.155682	0.394259	0.076992	-0.103773
14774	123.116667	-0.826484	0.602466	0.200293	-0.819173	0.616733	-0.029445	-0.789839	0.814913	-0.033968	-0.790793	0.816603	0.198887	-0.699060	1.091186	0.036911	-0.690168	1.097535	0.141199	-0.653670	1.044839	0.146475	-0.615490	0.675267	-0.142424	-0.605340	0.689633	0.298764	-0.337948	0.556282	0.008074	-0.337581	0.581904	0.161910	-0.319583	0.607669	0.134094	-0.365941	0.078459	0.298998				-0.266004	0.078360	-0.155675	0.394175	0.076926	-0.103823
14775	123.125000	-0.826476	0.602577	0.200328	-0.819171	0.616738	-0.029439	-0.789829	0.814925	-0.033963	-0.790784	0.816608	0.198896	-0.699030	1.091206	0.036926	-0.690115	1.097553	0.141212	-0.653643	1.044845	0.146501	-0.615483	0.675275	-0.142422	-0.605339	0.689632	0.298768	-0.337947	0.556290	0.008065	-0.337577	0.581913	0.161912	-0.319583	0.607672	0.134096	-0.365944	0.078468	0.299006				-0.266010	0.078359	-0.155680	0.394133	0.076893	-0.103839
14776	123.133333	-0.826480	0.602480	0.200301	-0.819213	0.616766	-0.029414	-0.789814	0.814935	-0.033959	-0.790776	0.816615	0.198908	-0.698990	1.091208	0.036956	-0.690064	1.097551	0.141224	-0.653610	1.044846	0.146540	-0.615479	0.675277	-0.142420	-0.605333	0.689629	0.298776	-0.337947	0.556289	0.008059	-0.337576	0.581914	0.161914	-0.319572	0.607644	0.134075	-0.365938	0.078462	0.299001				-0.266009	0.078360	-0.155676	0.394170	0.076911	-0.103813
14777	123.141667	-0.826470	0.602677	0.200371	-0.819174	0.616763	-0.029419	-0.789802	0.814946	-0.033949	-0.790765	0.816618	0.198911	-0.698958	1.091208	0.036979	-0.690025	1.097562	0.141256	-0.653583	1.044832	0.146547	-0.615480	0.675282	-0.142422	-0.605328	0.689617	0.298781	-0.337946	0.556288	0.008062	-0.337567	0.581920	0.161919	-0.319574	0.607673	0.134090	-0.365938	0.078463	0.299007				-0.266009	0.078359	-0.155682	0.394097	0.076876	-0.103853
14778	123.150000	-0.826482	0.602685	0.200372	-0.819195	0.616777	-0.029402	-0.789788	0.814954	-0.033950	-0.790756	0.816617	0.198917	-0.698935	1.091203	0.037002	-0.689988	1.097550	0.141282	-0.653539	1.044816	0.146578	-0.615475	0.675284	-0.142415	-0.605316	0.689612	0.298795	-0.337946	0.556275	0.008065	-0.337560	0.581919	0.161929	-0.319570	0.607668	0.134091	-0.365931	0.078440	0.299006				-0.266011	0.078348	-0.155677	0.394031	0.076822	-0.103897
14779	123.158333	-0.826487	0.602475	0.200308	-0.819195	0.616775	-0.029400	-0.789768	0.814969	-0.033935	-0.790748	0.816617	0.198927	-0.698898	1.091196	0.037026	-0.689953	1.097526	0.141309	-0.653504	1.044800	0.146590	-0.615468	0.675285	-0.142412	-0.605309	0.689585	0.298790	-0.337944	0.556262	0.008067	-0.337556	0.581913	0.161924	-0.319561	0.607628	0.134069	-0.365917	0.078427	0.298999				-0.266013	0.078357	-0.155677	0.393954	0.076775	-0.103937
14780	123.166667	-0.826476	0.602674	0.200368	-0.819246	0.616694	-0.029336	-0.789755	0.814985	-0.033895	-0.790735	0.816618	0.198934	-0.698868	1.091187	0.037052	-0.689910	1.097514	0.141339	-0.653460	1.044780	0.146620	-0.615461	0.675289	-0.142412	-0.605289	0.689586	0.298799	-0.337945	0.556247	0.008073	-0.337544	0.581910	0.161924	-0.319553	0.607658	0.134085	-0.365916	0.078423	0.298998				-0.266010	0.078352	-0.155675	0.393874	0.076728	-0.103977
14781	123.175000	-0.826484	0.602669	0.200372	-0.819145	0.616756	-0.029422	-0.789745	0.814990	-0.033934	-0.790729	0.816618	0.198940	-0.698834	1.091173	0.037086	-0.689878	1.097480	0.141363	-0.653424	1.044765	0.146649	-0.615454	0.675286	-0.142405	-0.605285	0.689562	0.298793	-0.337950	0.556228	0.008082	-0.337535	0.581910	0.161924	-0.319542	0.607654	0.134083	-0.365920	0.078428	0.299005				-0.266012	0.078353	-0.155675	0.393790	0.076678	-0.104017
14782	123.183333	-0.826458	0.602616	0.200349	-0.819216	0.616815	-0.029371	-0.789718	0.815033	-0.033856	-0.790722	0.816622	0.198947	-0.698804	1.091165	0.037111	-0.689841	1.097461	0.141387	-0.653390	1.044748	0.146666	-0.615444	0.675288	-0.142399	-0.605233	0.689519	0.298649	-0.337949	0.556215	0.008082	-0.337528	0.581902	0.161910	-0.319537	0.607659	0.134080	-0.365919	0.078431	0.299005				-0.266015	0.078353	-0.155675	0.393705	0.076613	-0.104065
14783	123.191667	-0.826467	0.602546	0.200330	-0.819177	0.616778	-0.029402	-0.789708	0.815038	-0.033903	-0.790716	0.816636	0.198956	-0.698779	1.091146	0.037145	-0.689810	1.097448	0.141418	-0.653353	1.044737	0.146688	-0.615435	0.675290	-0.142396	-0.605245	0.689528	0.298720	-0.337946	0.556213	0.008081	-0.337525	0.581904	0.161905	-0.319526	0.607630	0.134058	-0.365935	0.078444	0.299008				-0.266013	0.078360	-0.155677	0.393621	0.076582	-0.104091
14784	123.200000	-0.826496	0.602686	0.200383	-0.819204	0.616797	-0.029384	-0.789719	0.815030	-0.033912	-0.790704	0.816651	0.198963	-0.698747	1.091160	0.037166	-0.689781	1.097441	0.141443	-0.653325	1.044728	0.146712	-0.615429	0.675293	-0.142398	-0.605264	0.689540	0.298788	-0.337946	0.556217	0.008069	-0.337516	0.581916	0.161897	-0.319524	0.607666	0.134063	-0.365947	0.078460	0.299008				-0.266018	0.078355	-0.155680	0.393542	0.076538	-0.104117
14785	123.208333	-0.826488	0.602691	0.200379	-0.819149	0.616788	-0.029405	-0.789702	0.815049	-0.033922	-0.790699	0.816661	0.198968	-0.698721	1.091160	0.037189	-0.689754	1.097430	0.141466	-0.653302	1.044720	0.146730	-0.615427	0.675295	-0.142396	-0.605240	0.689524	0.298725	-0.337945	0.556214	0.008068	-0.337515	0.581920	0.161890	-0.319523	0.607669	0.134056	-0.365950	0.078458	0.299005				-0.266017	0.078355	-0.155684	0.393468	0.076482	-0.104162
14786	123.216667	-0.826501	0.602504	0.200314	-0.819209	0.616847	-0.029357	-0.789683	0.815061	-0.033930	-0.790689	0.816674	0.198975	-0.698698	1.091167	0.037205	-0.689732	1.097448	0.141491	-0.653279	1.044723	0.146747	-0.615426	0.675299	-0.142393	-0.605220	0.689502	0.298650	-0.337940	0.556217	0.008057	-0.337518	0.581939	0.161891	-0.319523	0.607644	0.134028	-0.365951	0.078455	0.299004				-0.266015	0.078354	-0.155683	0.393386	0.076439	-0.104190
14787	123.225000	-0.826503	0.602612	0.200346	-0.819205	0.616843	-0.029356	-0.789674	0.815085	-0.033866	-0.790685	0.816683	0.198987	-0.698675	1.091174	0.037228	-0.689715	1.097438	0.141513	-0.653260	1.044730	0.146769	-0.615432	0.675309	-0.142392	-0.605218	0.689498	0.298653	-0.337935	0.556220	0.008058	-0.337518	0.581930	0.161883	-0.319520	0.607645	0.134029	-0.365944	0.078454	0.299002				-0.266014	0.078358	-0.155682	0.393311	0.076400	-0.104211
14788	123.233333	-0.826498	0.602719	0.200371	-0.819140	0.616819	-0.029387	-0.789680	0.815081	-0.033872	-0.790675	0.816690	0.198993	-0.698654	1.091198	0.037242	-0.689707	1.097439	0.141525	-0.653247	1.044726	0.146783	-0.615437	0.675318	-0.142382	-0.605220	0.689497	0.298658	-0.337930	0.556217	0.008059	-0.337516	0.581926	0.161881	-0.319517	0.607650	0.134029	-0.365940	0.078444	0.298996				-0.266013	0.078362	-0.155682	0.393240	0.076372	-0.104233
14789	123.241667	-0.826483	0.602694	0.200356	-0.819090	0.616840	-0.029391	-0.789668	0.815092	-0.033841	-0.790667	0.816691	0.199005	-0.698642	1.091204	0.037263	-0.689693	1.097458	0.141550	-0.653245	1.044729	0.146797	-0.615442	0.675328	-0.142375	-0.605215	0.689495	0.298662	-0.337925	0.556224	0.008055	-0.337517	0.581925	0.161882	-0.319519	0.607679	0.134049	-0.365928	0.078421	0.298995				-0.266008	0.078362	-0.155678	0.393094	0.076288	-0.104305
14790	123.250000	-0.826494	0.602512	0.200306	-0.819173	0.616854	-0.029350	-0.789657	0.815102	-0.033808	-0.790657	0.816686	0.199015	-0.698620	1.091220	0.037282	-0.689690	1.097463	0.141561	-0.653239	1.044733	0.146809	-0.615444	0.675337	-0.142363	-0.605213	0.689494	0.298665	-0.337922	0.556225	0.008048	-0.337513	0.581921	0.161884	-0.319512	0.607645	0.134038	-0.365922	0.078417	0.298995				-0.266008	0.078364	-0.155676	0.393146	0.076316	-0.104260
14791	123.258333	-0.826488	0.602701	0.200391	-0.819155	0.616884	-0.029331	-0.789642	0.815107	-0.033854	-0.790652	0.816685	0.199027	-0.698620	1.091212	0.037296	-0.689682	1.097451	0.141573	-0.653230	1.044750	0.146833	-0.615445	0.675350	-0.142361	-0.605231	0.689511	0.298742	-0.337924	0.556227	0.008045	-0.337507	0.581915	0.161889	-0.319502	0.607640	0.134047	-0.365929	0.078428	0.299000				-0.266006	0.078362	-0.155678	0.393100	0.076291	-0.104264
14792	123.266667	-0.826467	0.602708	0.200372	-0.819122	0.616878	-0.029336	-0.789532	0.815198	-0.033816	-0.790646	0.816676	0.199036	-0.698601	1.091212	0.037310	-0.689678	1.097468	0.141592	-0.653225	1.044753	0.146847	-0.615451	0.675363	-0.142353	-0.605246	0.689532	0.298824	-0.337925	0.556220	0.008042	-0.337496	0.581912	0.161899	-0.319496	0.607666	0.134072	-0.365935	0.078443	0.299017				-0.266012	0.078353	-0.155676	0.392979	0.076217	-0.104338
14793	123.275000	-0.826456	0.602587	0.200337	-0.819133	0.616887	-0.029321	-0.789644	0.815104	-0.033823	-0.790647	0.816672	0.199049	-0.698601	1.091220	0.037319	-0.689681	1.097467	0.141605	-0.653227	1.044753	0.146862	-0.615447	0.675374	-0.142350	-0.605182	0.689489	0.298634	-0.337929	0.556210	0.008041	-0.337488	0.581908	0.161907	-0.319487	0.607641	0.134066	-0.365949	0.078449	0.299012				-0.266012	0.078358	-0.155686	0.393005	0.076231	-0.104320
14794	123.283333	-0.826465	0.602510	0.200324	-0.819104	0.616875	-0.029331	-0.789625	0.815107	-0.033850	-0.790646	0.816665	0.199058	-0.698598	1.091212	0.037328	-0.689687	1.097458	0.141609	-0.653238	1.044764	0.146877	-0.615438	0.675382	-0.142349	-0.605192	0.689500	0.298692	-0.337933	0.556205	0.008035	-0.337478	0.581899	0.161916	-0.319474	0.607623	0.134065	-0.365947	0.078454	0.299010				-0.266015	0.078356	-0.155688	0.393039	0.076250	-0.104298
14795	123.291667	-0.826421	0.602680	0.200378	-0.819103	0.616870	-0.029330	-0.789626	0.815119	-0.033784	-0.790651	0.816655	0.199065	-0.698604	1.091215	0.037331	-0.689696	1.097455	0.141618	-0.653244	1.044760	0.146891	-0.615430	0.675393	-0.142346	-0.605208	0.689508	0.298767	-0.337928	0.556189	0.008051	-0.337472	0.581905	0.161921	-0.319469	0.607650	0.134082	-0.365950	0.078451	0.299013				-0.266016	0.078350	-0.155694	0.392992	0.076220	-0.104322
14796	123.300000	-0.826431	0.602703	0.200382	-0.819066	0.616843	-0.029352	-0.789652	0.815099	-0.033802	-0.790653	0.816643	0.199076	-0.698604	1.091223	0.037349	-0.689698	1.097469	0.141647	-0.653252	1.044765	0.146909	-0.615420	0.675403	-0.142346	-0.605177	0.689484	0.298694	-0.337926	0.556181	0.008066	-0.337464	0.581904	0.161927	-0.319459	0.607648	0.134085	-0.365947	0.078450	0.299013				-0.266016	0.078352	-0.155694	0.392949	0.076198	-0.104356
14797	123.308333	-0.826420	0.602576	0.200343	-0.819071	0.616864	-0.029337	-0.789656	0.815105	-0.033759	-0.790662	0.816640	0.199087	-0.698623	1.091220	0.037378	-0.689733	1.097465	0.141677	-0.653264	1.044744	0.146916	-0.615404	0.675406	-0.142334	-0.605158	0.689464	0.298644	-0.337916	0.556177	0.008087	-0.337455	0.581915	0.161933	-0.319453	0.607643	0.134084	-0.365933	0.078432	0.298994				-0.266011	0.078354	-0.155690	0.392972	0.076209	-0.104346
14798	123.316667	-0.826433	0.602697	0.200396	-0.819016	0.616848	-0.029326	-0.789644	0.815128	-0.033714	-0.790668	0.816628	0.199098	-0.698622	1.091205	0.037391	-0.689721	1.097436	0.141678	-0.653266	1.044738	0.146935	-0.615393	0.675408	-0.142326	-0.605171	0.689454	0.298696	-0.337910	0.556183	0.008100	-0.337451	0.581918	0.161935	-0.319444	0.607671	0.134097	-0.365926	0.078407	0.298981				-0.266011	0.078355	-0.155687	0.393000	0.076218	-0.104326
14799	123.325000	-0.826405	0.602659	0.200390	-0.819125	0.616904	-0.029291	-0.789672	0.815111	-0.033761	-0.790677	0.816622	0.199107	-0.698638	1.091198	0.037418	-0.689736	1.097429	0.141712	-0.653271	1.044722	0.146960	-0.615380	0.675415	-0.142317	-0.605168	0.689447	0.298698	-0.337902	0.556198	0.008101	-0.337442	0.581925	0.161935	-0.319441	0.607680	0.134105	-0.365923	0.078404	0.298986				-0.266007	0.078359	-0.155683	0.393034	0.076236	-0.104300
14800	123.333333	-0.826401	0.602640	0.200377	-0.819078	0.616883	-0.029314	-0.789676	0.815116	-0.033739	-0.790680	0.816615	0.199118	-0.698655	1.091170	0.037444	-0.689780	1.097425	0.141772	-0.653283	1.044702	0.146974	-0.615377	0.675412	-0.142312	-0.605163	0.689443	0.298708	-0.337893	0.556213	0.008103	-0.337437	0.581943	0.161943	-0.319436	0.607692	0.134109	-0.365924	0.078414	0.298991				-0.266005	0.078356	-0.155683	0.393079	0.076239	-0.104275
14801	123.341667	-0.826434	0.602477	0.200346	-0.819077	0.616875	-0.029312	-0.789683	0.815119	-0.033735	-0.790706	0.816623	0.199143	-0.698672	1.091124	0.037460	-0.689756	1.097380	0.141757	-0.653278	1.044687	0.146993	-0.615373	0.675408	-0.142306	-0.605169	0.689442	0.298716	-0.337887	0.556225	0.008094	-0.337436	0.581950	0.161948	-0.319435	0.607685	0.134104	-0.365926	0.078424	0.298998				-0.266002	0.078358	-0.155684	0.393218	0.076314	-0.104190
14802	123.350000	-0.826440	0.602476	0.200349	-0.819108	0.616857	-0.029308	-0.789689	0.815119	-0.033732	-0.790723	0.816629	0.199171	-0.698688	1.091124	0.037479	-0.689765	1.097343	0.141759	-0.653286	1.044663	0.147006	-0.615370	0.675408	-0.142303	-0.605171	0.689437	0.298725	-0.337881	0.556224	0.008097	-0.337432	0.581957	0.161953	-0.319431	0.607678	0.134098	-0.365936	0.078430	0.298998				-0.266003	0.078353	-0.155684	0.393288	0.076330	-0.104164
14803	123.358333	-0.826441	0.602673	0.200412	-0.819034	0.616822	-0.029352	-0.789693	0.815118	-0.033751	-0.790727	0.816621	0.199162	-0.698697	1.091097	0.037482	-0.689803	1.097339	0.141816	-0.653287	1.044645	0.147027	-0.615370	0.675409	-0.142302	-0.605158	0.689428	0.298684	-0.337885	0.556217	0.008094	-0.337430	0.581960	0.161953	-0.319432	0.607708	0.134111	-0.365939	0.078449	0.299013				-0.266000	0.078352	-0.155690	0.393250	0.076363	-0.104175
14804	123.366667	-0.826421	0.602619	0.200385	-0.819091	0.616863	-0.029311	-0.789696	0.815125	-0.033732	-0.790721	0.816606	0.199150	-0.698717	1.091076	0.037501	-0.689805	1.097309	0.141814	-0.653291	1.044633	0.147034	-0.615375	0.675411	-0.142300	-0.605150	0.689419	0.298636	-0.337893	0.556213	0.008098	-0.337429	0.581970	0.161953	-0.319432	0.607716	0.134111	-0.365949	0.078458	0.299013				-0.266002	0.078347	-0.155694	0.393314	0.076251	-0.104258
14805	123.375000	-0.826469	0.602464	0.200345	-0.819121	0.616873	-0.029297	-0.789692	0.815141	-0.033711	-0.790761	0.816631	0.199193	-0.698737	1.091045	0.037513	-0.689805	1.097267	0.141797	-0.653309	1.044619	0.147042	-0.615382	0.675420	-0.142294	-0.605182	0.689429	0.298735	-0.337897	0.556201	0.008107	-0.337435	0.581978	0.161955	-0.319438	0.607715	0.134106	-0.365944	0.078454	0.299016				-0.266007	0.078356	-0.155692	0.393327	0.076320	-0.104118
14806	123.383333	-0.826477	0.602646	0.200420	-0.819092	0.616835	-0.029330	-0.789603	0.815230	-0.033746	-0.790770	0.816629	0.199198	-0.698752	1.091050	0.037522	-0.689844	1.097279	0.141832	-0.653317	1.044615	0.147052	-0.615395	0.675433	-0.142287	-0.605192	0.689425	0.298734	-0.337912	0.556190	0.008114	-0.337445	0.581971	0.161948	-0.319444	0.607720	0.134106	-0.365934	0.078436	0.299003				-0.266009	0.078358	-0.155693	0.393285	0.076294	-0.104115
14807	123.391667	-0.826479	0.602657	0.200398	-0.819112	0.616852	-0.029319	-0.789715	0.815152	-0.033777	-0.790785	0.816629	0.199209	-0.698773	1.091042	0.037529	-0.689896	1.097281	0.141856	-0.653335	1.044610	0.147059	-0.615406	0.675449	-0.142284	-0.605199	0.689423	0.298736	-0.337930	0.556186	0.008125	-0.337452	0.581981	0.161947	-0.319453	0.607719	0.134100	-0.365925	0.078427	0.298999				-0.266009	0.078359	-0.155685	0.393192	0.076251	-0.104168
14808	123.400000	-0.826506	0.602451	0.200340	-0.819185	0.616890	-0.029281	-0.789734	0.815165	-0.033721	-0.790797	0.816626	0.199217	-0.698800	1.091013	0.037537	-0.689911	1.097250	0.141838	-0.653361	1.044602	0.147058	-0.615418	0.675463	-0.142282	-0.605178	0.689404	0.298634	-0.337949	0.556180	0.008129	-0.337469	0.581977	0.161939	-0.319467	0.607716	0.134098	-0.365921	0.078417	0.298995				-0.266008	0.078363	-0.155685	0.393082	0.076191	-0.104215
14809	123.408333	-0.826527	0.602454	0.200346	-0.819191	0.616872	-0.029291	-0.789732	0.815196	-0.033681	-0.790808	0.816625	0.199225	-0.698818	1.091005	0.037537	-0.689946	1.097274	0.141862	-0.653387	1.044600	0.147070	-0.615425	0.675475	-0.142277	-0.605219	0.689419	0.298738	-0.337971	0.556180	0.008128	-0.337487	0.581971	0.161934	-0.319487	0.607716	0.134093	-0.365925	0.078417	0.298989				-0.266013	0.078366	-0.155678	0.392999	0.076164	-0.104253
14810	123.416667	-0.826535	0.602647	0.200413	-0.819193	0.616849	-0.029305	-0.789761	0.815185	-0.033712	-0.790820	0.816621	0.199236	-0.698837	1.091023	0.037535	-0.689969	1.097264	0.141867	-0.653406	1.044596	0.147074	-0.615435	0.675488	-0.142279	-0.605228	0.689430	0.298761	-0.337997	0.556172	0.008133	-0.337501	0.581965	0.161940	-0.319504	0.607699	0.134087	-0.365930	0.078419	0.299001				-0.266010	0.078365	-0.155680	0.392904	0.076125	-0.104297
14811	123.425000	-0.826545	0.602643	0.200415	-0.819140	0.616829	-0.029334	-0.789770	0.815185	-0.033712	-0.790828	0.816616	0.199248	-0.698857	1.091015	0.037538	-0.689986	1.097262	0.141869	-0.653426	1.044592	0.147077	-0.615446	0.675494	-0.142281	-0.605224	0.689428	0.298719	-0.338013	0.556157	0.008129	-0.337521	0.581951	0.161938	-0.319526	0.607687	0.134085	-0.365945	0.078437	0.299006				-0.266013	0.078357	-0.155681	0.392800	0.076065	-0.104344
14812	123.433333	-0.826559	0.602435	0.200355	-0.819207	0.616827	-0.029309	-0.789763	0.815203	-0.033677	-0.790837	0.816608	0.199254	-0.698914	1.090972	0.037571	-0.689944	1.097245	0.141834	-0.653446	1.044587	0.147088	-0.615453	0.675497	-0.142284	-0.605218	0.689420	0.298675	-0.338027	0.556137	0.008131	-0.337537	0.581940	0.161941	-0.319538	0.607637	0.134063	-0.365957	0.078448	0.299010				-0.266017	0.078356	-0.155690	0.392785	0.076049	-0.104330
14813	123.441667	-0.826563	0.602520	0.200397	-0.819235	0.616838	-0.029301	-0.789793	0.815181	-0.033732	-0.790723	0.816499	0.199169	-0.698884	1.090979	0.037556	-0.690017	1.097242	0.141870	-0.653458	1.044579	0.147093	-0.615459	0.675499	-0.142285	-0.605255	0.689445	0.298794	-0.338043	0.556117	0.008139	-0.337553	0.581928	0.161943	-0.319553	0.607637	0.134069	-0.365956	0.078456	0.299019				-0.266016	0.078360	-0.155691	0.392670	0.076001	-0.104376
14814	123.450000	-0.826570	0.602419	0.200359	-0.819230	0.616818	-0.029318	-0.789800	0.815183	-0.033716	-0.790608	0.816396	0.199082	-0.698900	1.090984	0.037546	-0.690030	1.097230	0.141872	-0.653459	1.044578	0.147093	-0.615468	0.675504	-0.142283	-0.605260	0.689447	0.298801	-0.338054	0.556102	0.008149	-0.337562	0.581921	0.161945	-0.319568	0.607640	0.134083	-0.365947	0.078457	0.299021				-0.266013	0.078357	-0.155693	0.392559	0.075953	-0.104428
14815	123.458333	-0.826556	0.602496	0.200382	-0.819236	0.616812	-0.029321	-0.789814	0.815183	-0.033719	-0.790748	0.816496	0.199185	-0.698951	1.090969	0.037577	-0.690029	1.097227	0.141869	-0.653473	1.044579	0.147092	-0.615472	0.675505	-0.142280	-0.605247	0.689440	0.298751	-0.338062	0.556096	0.008160	-0.337569	0.581925	0.161957	-0.319569	0.607625	0.134078	-0.365944	0.078447	0.299022				-0.266016	0.078357	-0.155684	0.392435	0.075903	-0.104467
14816	123.466667	-0.826578	0.602414	0.200367	-0.819246	0.616810	-0.029324	-0.789818	0.815186	-0.033715	-0.790882	0.816595	0.199287	-0.698969	1.090959	0.037586	-0.690032	1.097213	0.141856	-0.653488	1.044578	0.147095	-0.615478	0.675511	-0.142274	-0.605268	0.689452	0.298808	-0.338066	0.556102	0.008172	-0.337575	0.581921	0.161962	-0.319580	0.607640	0.134100	-0.365934	0.078439	0.299007				-0.266013	0.078361	-0.155684	0.392320	0.075868	-0.104508
14817	123.475000	-0.826566	0.602472	0.200400	-0.819263	0.616810	-0.029324	-0.789835	0.815184	-0.033735	-0.790768	0.816492	0.199200	-0.698979	1.090981	0.037584	-0.690050	1.097223	0.141870	-0.653499	1.044577	0.147090	-0.615479	0.675510	-0.142269	-0.605268	0.689456	0.298819	-0.338069	0.556102	0.008180	-0.337581	0.581924	0.161976	-0.319581	0.607640	0.134115	-0.365927	0.078422	0.299005				-0.266013	0.078369	-0.155683	0.392151	0.075860	-0.104581
14818	123.483333	-0.826544	0.602559	0.200416	-0.819257	0.616800	-0.029326	-0.789824	0.815186	-0.033788	-0.790650	0.816385	0.199110	-0.698988	1.091009	0.037573	-0.690073	1.097254	0.141876	-0.653515	1.044583	0.147077	-0.615483	0.675511	-0.142268	-0.605272	0.689456	0.298829	-0.338072	0.556112	0.008181	-0.337584	0.581924	0.161987	-0.319586	0.607645	0.134125	-0.365928	0.078423	0.299005				-0.266015	0.078360	-0.155678	0.392091	0.075784	-0.104581
14819	123.491667	-0.826576	0.602467	0.200407	-0.819215	0.616779	-0.029357	-0.789848	0.815178	-0.033722	-0.790782	0.816487	0.199215	-0.699007	1.091025	0.037568	-0.690085	1.097272	0.141870	-0.653545	1.044583	0.147077	-0.615481	0.675510	-0.142267	-0.605276	0.689463	0.298834	-0.338073	0.556118	0.008189	-0.337594	0.581922	0.161996	-0.319589	0.607643	0.134138	-0.365930	0.078423	0.298999				-0.266016	0.078366	-0.155684	0.392011	0.075740	-0.104619
14820	123.500000	-0.826597	0.602397	0.200400	-0.819265	0.616796	-0.029338	-0.789833	0.815192	-0.033689	-0.790780	0.816322	0.199173	-0.699027	1.091020	0.037567	-0.690080	1.097254	0.141838	-0.653564	1.044596	0.147072	-0.615480	0.675509	-0.142269	-0.605282	0.689471	0.298844	-0.338077	0.556120	0.008193	-0.337604	0.581918	0.162005	-0.319596	0.607636	0.134142	-0.365948	0.078448	0.299007				-0.266015	0.078363	-0.155676	0.391933	0.075704	-0.104651
14821	123.508333	-0.826577	0.602559	0.200462	-0.819279	0.616792	-0.029343	-0.789796	0.815202	-0.033758	-0.790661	0.816381	0.199129	-0.699033	1.091052	0.037546	-0.690112	1.097292	0.141849	-0.653582	1.044608	0.147063	-0.615477	0.675506	-0.142276	-0.605284	0.689486	0.298859	-0.338075	0.556113	0.008198	-0.337608	0.581912	0.162006	-0.319600	0.607629	0.134146	-0.365955	0.078461	0.299015				-0.266013	0.078366	-0.155688	0.391865	0.075679	-0.104681
14822	123.516667	-0.826558	0.602550	0.200449	-0.819174	0.616747	-0.029402	-0.789845	0.815155	-0.033733	-0.790662	0.816380	0.199132	-0.699047	1.091065	0.037533	-0.690123	1.097318	0.141837	-0.653603	1.044623	0.147048	-0.615477	0.675510	-0.142280	-0.605285	0.689496	0.298865	-0.338080	0.556108	0.008204	-0.337617	0.581904	0.162002	-0.319604	0.607622	0.134143	-0.365958	0.078461	0.299015				-0.266017	0.078360	-0.155685	0.391803	0.075645	-0.104706
14823	123.525000	-0.826597	0.602393	0.200425	-0.819286	0.616788	-0.029357	-0.789839	0.815149	-0.033740	-0.790656	0.816374	0.199133	-0.699076	1.091050	0.037524	-0.690125	1.097316	0.141811	-0.653620	1.044639	0.147036	-0.615477	0.675512	-0.142280	-0.605285	0.689509	0.298871	-0.338079	0.556101	0.008211	-0.337624	0.581905	0.162004	-0.319610	0.607617	0.134142	-0.365956	0.078461	0.299014				-0.266019	0.078363	-0.155687	0.391744	0.075610	-0.104724
14824	123.533333	-0.826588	0.602602	0.200488	-0.819288	0.616785	-0.029363	-0.789835	0.815139	-0.033780	-0.790655	0.816372	0.199134	-0.699074	1.091069	0.037537	-0.690150	1.097349	0.141807	-0.653636	1.044654	0.147025	-0.615474	0.675519	-0.142281	-0.605282	0.689519	0.298873	-0.338084	0.556093	0.008222	-0.337632	0.581892	0.161998	-0.319619	0.607611	0.134141	-0.365959	0.078450	0.299003				-0.266015	0.078366	-0.155686	0.391678	0.075587	-0.104746
14825	123.541667	-0.826590	0.602504	0.200462	-0.819286	0.616790	-0.029369	-0.789823	0.815146	-0.033766	-0.790642	0.816369	0.199137	-0.699101	1.091108	0.037495	-0.690162	1.097356	0.141789	-0.653654	1.044666	0.147009	-0.615468	0.675532	-0.142283	-0.605274	0.689530	0.298884	-0.338092	0.556082	0.008231	-0.337634	0.581893	0.162007	-0.319622	0.607601	0.134141	-0.365941	0.078443	0.299005				-0.266014	0.078370	-0.155681	0.391619	0.075561	-0.104764
14826	123.550000	-0.826542	0.602551	0.200468	-0.819287	0.616788	-0.029375	-0.789806	0.815148	-0.033792	-0.790631	0.816365	0.199145	-0.699120	1.091117	0.037480	-0.690178	1.097382	0.141776	-0.653668	1.044674	0.146992	-0.615464	0.675552	-0.142292	-0.605268	0.689540	0.298889	-0.338100	0.556067	0.008241	-0.337637	0.581874	0.162010	-0.319625	0.607587	0.134148	-0.365942	0.078430	0.299002				-0.266014	0.078372	-0.155679	0.391547	0.075533	-0.104787
14827	123.558333	-0.826579	0.602401	0.200452	-0.819290	0.616816	-0.029371	-0.789789	0.815155	-0.033780	-0.790613	0.816358	0.199143	-0.699140	1.091110	0.037468	-0.690186	1.097397	0.141759	-0.653684	1.044693	0.146981	-0.615441	0.675570	-0.142289	-0.605260	0.689547	0.298889	-0.338111	0.556050	0.008243	-0.337645	0.581853	0.162012	-0.319628	0.607563	0.134149	-0.365925	0.078420	0.298997				-0.266016	0.078369	-0.155677	0.391474	0.075492	-0.104809
14828	123.566667	-0.826538	0.602540	0.200482	-0.819281	0.616805	-0.029388	-0.789772	0.815156	-0.033810	-0.790598	0.816354	0.199143	-0.699149	1.091124	0.037448	-0.690200	1.097394	0.141737	-0.653695	1.044702	0.146971	-0.615438	0.675580	-0.142302	-0.605256	0.689554	0.298890	-0.338123	0.556016	0.008255	-0.337649	0.581835	0.162027	-0.319626	0.607536	0.134154	-0.365927	0.078426	0.298995				-0.266015	0.078365	-0.155677	0.391405	0.075462	-0.104838
14829	123.575000	-0.826521	0.602562	0.200488	-0.819276	0.616814	-0.029396	-0.789742	0.815160	-0.033802	-0.790582	0.816358	0.199145	-0.699171	1.091118	0.037433	-0.690209	1.097414	0.141733	-0.653700	1.044718	0.146962	-0.615419	0.675595	-0.142312	-0.605274	0.689588	0.298966	-0.338131	0.555994	0.008257	-0.337647	0.581808	0.162025	-0.319623	0.607510	0.134155	-0.365931	0.078438	0.299005				-0.266015	0.078363	-0.155681	0.391335	0.075424	-0.104865
14830	123.583333	-0.826559	0.602427	0.200460	-0.819261	0.616822	-0.029410	-0.789717	0.815161	-0.033834	-0.790558	0.816363	0.199145	-0.699198	1.091077	0.037425	-0.690221	1.097435	0.141721	-0.653706	1.044730	0.146956	-0.615403	0.675616	-0.142327	-0.605243	0.689593	0.298896	-0.338136	0.555969	0.008256	-0.337653	0.581791	0.162026	-0.319626	0.607480	0.134152	-0.365947	0.078452	0.299008				-0.266020	0.078365	-0.155684	0.391271	0.075397	-0.104889
14831	123.591667	-0.826548	0.602538	0.200491	-0.819259	0.616827	-0.029424	-0.789685	0.815172	-0.033830	-0.790531	0.816370	0.199140	-0.699216	1.091082	0.037412	-0.690226	1.097438	0.141707	-0.653703	1.044743	0.146948	-0.615377	0.675638	-0.142338	-0.605259	0.689627	0.298966	-0.338144	0.555946	0.008268	-0.337652	0.581776	0.162022	-0.319625	0.607465	0.134149	-0.365956	0.078472	0.299019				-0.266020	0.078361	-0.155683	0.391210	0.075373	-0.104915
14832	123.600000	-0.826535	0.602650	0.200525	-0.819263	0.616840	-0.029436	-0.789539	0.815276	-0.033859	-0.790505	0.816382	0.199138	-0.699229	1.091079	0.037399	-0.690233	1.097436	0.141696	-0.653697	1.044749	0.146938	-0.615352	0.675661	-0.142353	-0.605271	0.689659	0.299037	-0.338147	0.555923	0.008275	-0.337652	0.581772	0.162025	-0.319621	0.607454	0.134147	-0.365953	0.078473	0.299019				-0.266020	0.078363	-0.155682	0.391154	0.075356	-0.104931
14833	123.608333	-0.826530	0.602662	0.200526	-0.819229	0.616839	-0.029460	-0.789612	0.815202	-0.033846	-0.790605	0.816493	0.199229	-0.699251	1.091060	0.037392	-0.690241	1.097434	0.141684	-0.653696	1.044757	0.146929	-0.615333	0.675676	-0.142368	-0.605257	0.689671	0.299032	-0.338145	0.555912	0.008279	-0.337652	0.581763	0.162019	-0.319618	0.607446	0.134145	-0.365954	0.078462	0.299013				-0.266019	0.078369	-0.155678	0.391116	0.075349	-0.104950
14834	123.616667	-0.826527	0.602473	0.200471	-0.819241	0.616860	-0.029463	-0.789572	0.815204	-0.033925	-0.790700	0.816604	0.199323	-0.699279	1.091004	0.037392	-0.690247	1.097425	0.141674	-0.653687	1.044757	0.146921	-0.615295	0.675690	-0.142374	-0.605192	0.689651	0.298885	-0.338141	0.555905	0.008284	-0.337650	0.581747	0.162006	-0.319617	0.607435	0.134140	-0.365943	0.078444	0.299006				-0.266019	0.078372	-0.155674	0.391078	0.075341	-0.104954
14835	123.625000	-0.826509	0.602576	0.200509	-0.819194	0.616846	-0.029503	-0.789544	0.815220	-0.033879	-0.790542	0.816505	0.199223	-0.699293	1.090990	0.037380	-0.690254	1.097410	0.141665	-0.653675	1.044750	0.146913	-0.615272	0.675702	-0.142390	-0.605196	0.689677	0.298958	-0.338132	0.555890	0.008282	-0.337649	0.581724	0.162001	-0.319609	0.607418	0.134131	-0.365934	0.078425	0.298994				-0.266021	0.078374	-0.155678	0.391066	0.075342	-0.104965
14836	123.633333	-0.826494	0.602689	0.200536	-0.819178	0.616849	-0.029517	-0.789514	0.815209	-0.033931	-0.790640	0.816613	0.199313	-0.699304	1.090971	0.037370	-0.690258	1.097386	0.141659	-0.653662	1.044739	0.146905	-0.615243	0.675705	-0.142404	-0.605192	0.689700	0.299033	-0.338122	0.555866	0.008281	-0.337640	0.581708	0.161999	-0.319597	0.607389	0.134124	-0.365924	0.078410	0.298988				-0.266018	0.078379	-0.155684	0.390942	0.075400	-0.105031
14837	123.641667	-0.826472	0.602693	0.200540	-0.819184	0.616864	-0.029527	-0.789471	0.815208	-0.033975	-0.790604	0.816614	0.199309	-0.699327	1.090924	0.037362	-0.690261	1.097371	0.141647	-0.653652	1.044729	0.146892	-0.615217	0.675706	-0.142418	-0.605168	0.689711	0.299033	-0.338114	0.555842	0.008279	-0.337632	0.581686	0.161995	-0.319585	0.607364	0.134116	-0.365928	0.078414	0.298993				-0.266019	0.078368	-0.155682	0.391088	0.075340	-0.104968
14838	123.650000	-0.826458	0.602700	0.200545	-0.819158	0.616848	-0.029554	-0.789437	0.815205	-0.033968	-0.790571	0.816623	0.199300	-0.699343	1.090880	0.037346	-0.690267	1.097358	0.141627	-0.653646	1.044729	0.146881	-0.615191	0.675706	-0.142429	-0.605095	0.689701	0.298894	-0.338105	0.555824	0.008268	-0.337622	0.581669	0.161990	-0.319572	0.607335	0.134099	-0.365936	0.078425	0.298993				-0.266020	0.078364	-0.155691	0.391117	0.075351	-0.104961
14839	123.658333	-0.826395	0.602661	0.200517	-0.819180	0.616864	-0.029562	-0.789347	0.815246	-0.034008	-0.790393	0.816505	0.199178	-0.699353	1.090870	0.037329	-0.690273	1.097352	0.141620	-0.653638	1.044730	0.146870	-0.615164	0.675710	-0.142444	-0.605113	0.689752	0.299037	-0.338094	0.555799	0.008272	-0.337611	0.581655	0.161988	-0.319558	0.607308	0.134090	-0.365937	0.078438	0.299001				-0.266021	0.078354	-0.155693	0.391163	0.075370	-0.104951
14840	123.666667	-0.826341	0.602625	0.200488	-0.819151	0.616859	-0.029591	-0.789360	0.815197	-0.034055	-0.790504	0.816633	0.199287	-0.699369	1.090842	0.037312	-0.690280	1.097341	0.141594	-0.653635	1.044733	0.146852	-0.615136	0.675715	-0.142455	-0.605086	0.689777	0.299039	-0.338083	0.555778	0.008274	-0.337599	0.581648	0.161984	-0.319544	0.607294	0.134083	-0.365951	0.078464	0.299016				-0.266019	0.078359	-0.155691	0.391209	0.075386	-0.104929
14841	123.675000	-0.826421	0.602642	0.200534	-0.819141	0.616864	-0.029602	-0.789329	0.815201	-0.034036	-0.790438	0.816615	0.199250	-0.699378	1.090825	0.037289	-0.690286	1.097341	0.141572	-0.653630	1.044738	0.146827	-0.615114	0.675725	-0.142462	-0.605062	0.689803	0.299034	-0.338076	0.555768	0.008278	-0.337587	0.581629	0.161976	-0.319529	0.607276	0.134080	-0.365953	0.078471	0.299018				-0.266016	0.078356	-0.155684	0.391237	0.075387	-0.104908
14842	123.683333	-0.826417	0.602552	0.200529	-0.819129	0.616877	-0.029613	-0.789307	0.815209	-0.034041	-0.790398	0.816628	0.199247	-0.699384	1.090822	0.037269	-0.690297	1.097342	0.141549	-0.653629	1.044746	0.146805	-0.615089	0.675743	-0.142466	-0.605035	0.689820	0.299029	-0.338070	0.555765	0.008282	-0.337573	0.581625	0.161981	-0.319510	0.607269	0.134086	-0.365944	0.078460	0.299004				-0.266013	0.078357	-0.155677	0.391251	0.075380	-0.104886
14843	123.691667	-0.826404	0.602672	0.200561	-0.819124	0.616892	-0.029620	-0.789269	0.815221	-0.034066	-0.790359	0.816631	0.199247	-0.699393	1.090813	0.037250	-0.690301	1.097337	0.141526	-0.653621	1.044743	0.146785	-0.615069	0.675753	-0.142472	-0.605012	0.689835	0.299028	-0.338069	0.555761	0.008298	-0.337566	0.581603	0.161976	-0.319499	0.607253	0.134088	-0.365941	0.078459	0.299001				-0.266015	0.078365	-0.155676	0.391225	0.075348	-0.104882
14844	123.700000	-0.826318	0.602730	0.200560	-0.819113	0.616909	-0.029627	-0.789241	0.815227	-0.034079	-0.790315	0.816640	0.199251	-0.699399	1.090805	0.037228	-0.690302	1.097334	0.141505	-0.653613	1.044742	0.146758	-0.615049	0.675769	-0.142480	-0.604991	0.689847	0.299032	-0.338062	0.555749	0.008301	-0.337557	0.581586	0.161978	-0.319493	0.607236	0.134097	-0.365930	0.078434	0.298999				-0.266016	0.078371	-0.155670	0.391168	0.075306	-0.104899
14845	123.708333	-0.826357	0.602671	0.200568	-0.819107	0.616918	-0.029633	-0.789192	0.815235	-0.034122	-0.790272	0.816648	0.199249	-0.699406	1.090792	0.037209	-0.690293	1.097319	0.141467	-0.653606	1.044745	0.146736	-0.615035	0.675776	-0.142490	-0.604968	0.689862	0.299034	-0.338065	0.555734	0.008302	-0.337556	0.581557	0.161973	-0.319488	0.607210	0.134092	-0.365923	0.078426	0.298996				-0.266016	0.078368	-0.155671	0.391065	0.075259	-0.104933
14846	123.716667	-0.826357	0.602805	0.200620	-0.819096	0.616925	-0.029645	-0.789068	0.815326	-0.034117	-0.790230	0.816656	0.199252	-0.699399	1.090792	0.037175	-0.690279	1.097301	0.141441	-0.653598	1.044754	0.146713	-0.615021	0.675785	-0.142499	-0.604947	0.689885	0.299043	-0.338063	0.555717	0.008293	-0.337557	0.581533	0.161968	-0.319485	0.607177	0.134080	-0.365918	0.078416	0.298983				-0.266019	0.078363	-0.155673	0.390931	0.075201	-0.104983
14847	123.725000	-0.826298	0.602785	0.200603	-0.819088	0.616932	-0.029656	-0.789141	0.815231	-0.034120	-0.790189	0.816667	0.199253	-0.699388	1.090791	0.037132	-0.690287	1.097320	0.141396	-0.653586	1.044765	0.146694	-0.615006	0.675793	-0.142519	-0.604925	0.689908	0.299052	-0.338065	0.555679	0.008288	-0.337557	0.581512	0.161962	-0.319480	0.607143	0.134060	-0.365923	0.078420	0.298988				-0.266011	0.078359	-0.155683	0.390742	0.075123	-0.105055
14848	123.733333	-0.826290	0.602771	0.200604	-0.819079	0.616937	-0.029669	-0.789085	0.815243	-0.034177	-0.790150	0.816678	0.199253	-0.699386	1.090793	0.037106	-0.690265	1.097307	0.141348	-0.653570	1.044785	0.146662	-0.614987	0.675810	-0.142528	-0.604901	0.689938	0.299057	-0.338067	0.555659	0.008276	-0.337558	0.581491	0.161944	-0.319480	0.607116	0.134039	-0.365932	0.078434	0.298990				-0.266012	0.078356	-0.155688	0.390565	0.075053	-0.105143
14849	123.741667	-0.826291	0.602723	0.200598	-0.819071	0.616951	-0.029679	-0.789046	0.815257	-0.034161	-0.790110	0.816690	0.199253	-0.699382	1.090810	0.037088	-0.690255	1.097329	0.141321	-0.653555	1.044812	0.146644	-0.614977	0.675822	-0.142546	-0.604876	0.689971	0.299061	-0.338064	0.555645	0.008259	-0.337556	0.581472	0.161931	-0.319474	0.607089	0.134020	-0.365945	0.078447	0.298999				-0.266014	0.078354	-0.155684	0.390363	0.074987	-0.105228
14850	123.750000	-0.826322	0.602672	0.200602	-0.819070	0.616962	-0.029687	-0.789047	0.815242	-0.034160	-0.790071	0.816700	0.199251	-0.699369	1.090822	0.037070	-0.690216	1.097370	0.141309	-0.653531	1.044833	0.146624	-0.614972	0.675841	-0.142555	-0.604849	0.690000	0.299070	-0.338070	0.555637	0.008258	-0.337554	0.581453	0.161918	-0.319467	0.607068	0.134012	-0.365950	0.078456	0.299006				-0.266014	0.078357	-0.155680	0.390156	0.074909	-0.105315
14851	123.758333	-0.826256	0.602814	0.200632	-0.819064	0.616972	-0.029688	-0.789008	0.815258	-0.034189	-0.790038	0.816703	0.199255	-0.699359	1.090841	0.037062	-0.690205	1.097405	0.141304	-0.653501	1.044857	0.146607	-0.614955	0.675859	-0.142565	-0.604825	0.690024	0.299071	-0.338078	0.555625	0.008252	-0.337548	0.581420	0.161905	-0.319460	0.607049	0.134003	-0.365955	0.078456	0.299005				-0.266011	0.078359	-0.155678	0.389968	0.074847	-0.105404
14852	123.766667	-0.826243	0.602821	0.200644	-0.819061	0.616989	-0.029691	-0.788970	0.815271	-0.034215	-0.789998	0.816711	0.199254	-0.699332	1.090891	0.037051	-0.690183	1.097437	0.141304	-0.653461	1.044887	0.146597	-0.614942	0.675887	-0.142569	-0.604794	0.690039	0.299070	-0.338082	0.555610	0.008257	-0.337541	0.581402	0.161898	-0.319457	0.606915	0.133959	-0.365949	0.078462	0.299008				-0.266016	0.078364	-0.155670	0.389697	0.074721	-0.105541
14853	123.775000	-0.826246	0.602864	0.200669	-0.819020	0.616984	-0.029694	-0.788941	0.815293	-0.034203	-0.789963	0.816720	0.199256	-0.699313	1.090877	0.037050	-0.690103	1.097448	0.141281	-0.653406	1.044906	0.146588	-0.614932	0.675899	-0.142580	-0.604763	0.690052	0.299069	-0.338087	0.555605	0.008249	-0.337527	0.581380	0.161894	-0.319438	0.607009	0.134000	-0.365934	0.078441	0.299001				-0.266016	0.078371	-0.155674	0.389495	0.074658	-0.105613
14854	123.783333	-0.826224	0.602845	0.200665	-0.819052	0.617009	-0.029697	-0.788923	0.815285	-0.034245	-0.789931	0.816724	0.199251	-0.699272	1.090908	0.037045	-0.690078	1.097464	0.141296	-0.653343	1.044924	0.146576	-0.614918	0.675922	-0.142589	-0.604739	0.690064	0.299068	-0.338096	0.555588	0.008247	-0.337520	0.581362	0.161890	-0.319436	0.606872	0.133950	-0.365929	0.078434	0.298996				-0.266011	0.078369	-0.155667	0.389342	0.074611	-0.105696
14855	123.791667	-0.826257	0.602829	0.200679	-0.819042	0.617021	-0.029703	-0.788852	0.815326	-0.034259	-0.789899	0.816734	0.199249	-0.699225	1.090885	0.037034	-0.689987	1.097471	0.141272	-0.653272	1.044936	0.146563	-0.614906	0.675929	-0.142606	-0.604717	0.690078	0.299061	-0.338099	0.555571	0.008241	-0.337514	0.581350	0.161887	-0.319420	0.606957	0.133977	-0.365924	0.078426	0.298991				-0.266015	0.078368	-0.155673	0.389294	0.074604	-0.105696
14856	123.800000	-0.826235	0.602939	0.200708	-0.819037	0.617030	-0.029708	-0.788893	0.815271	-0.034249	-0.789869	0.816743	0.199242	-0.699192	1.090918	0.037032	-0.689908	1.097497	0.141275	-0.653189	1.044954	0.146555	-0.614896	0.675932	-0.142624	-0.604701	0.690092	0.299060	-0.338101	0.555544	0.008235	-0.337508	0.581338	0.161880	-0.319411	0.606940	0.133963	-0.365917	0.078423	0.298984				-0.266017	0.078365	-0.155683	0.389167	0.074560	-0.105758
14857	123.808333	-0.826229	0.602943	0.200722	-0.819031	0.617039	-0.029715	-0.788843	0.815277	-0.034314	-0.789847	0.816754	0.199234	-0.699118	1.090924	0.037002	-0.689837	1.097512	0.141265	-0.653115	1.044974	0.146536	-0.614881	0.675937	-0.142635	-0.604693	0.690107	0.299053	-0.338107	0.555535	0.008225	-0.337507	0.581329	0.161878	-0.319409	0.606932	0.133958	-0.365932	0.078434	0.298987				-0.266017	0.078365	-0.155686	0.389011	0.074551	-0.105829
14858	123.816667	-0.826198	0.602891	0.200703	-0.819028	0.617051	-0.029720	-0.788812	0.815278	-0.034338	-0.789822	0.816764	0.199220	-0.699066	1.090935	0.036997	-0.689750	1.097552	0.141259	-0.653040	1.045015	0.146525	-0.614866	0.675946	-0.142649	-0.604684	0.690122	0.299049	-0.338107	0.555529	0.008236	-0.337505	0.581314	0.161868	-0.319406	0.606917	0.133953	-0.365937	0.078449	0.298988				-0.266013	0.078361	-0.155685	0.388979	0.074483	-0.105837
14859	123.825000	-0.826191	0.602943	0.200720	-0.819088	0.617100	-0.029746	-0.788782	0.815284	-0.034360	-0.789795	0.816773	0.199205	-0.699004	1.090976	0.036990	-0.689664	1.097586	0.141243	-0.652957	1.045038	0.146502	-0.614849	0.675953	-0.142656	-0.604679	0.690137	0.299046	-0.338108	0.555522	0.008241	-0.337500	0.581298	0.161864	-0.319403	0.606904	0.133958	-0.365950	0.078464	0.298993				-0.266016	0.078362	-0.155688	0.388900	0.074446	-0.105855
14860	123.833333	-0.826212	0.602986	0.200747	-0.819225	0.617177	-0.029771	-0.788751	0.815290	-0.034387	-0.789771	0.816778	0.199184	-0.698935	1.090991	0.036988	-0.689563	1.097620	0.141238	-0.652875	1.045062	0.146478	-0.614833	0.675960	-0.142665	-0.604675	0.690143	0.299052	-0.338102	0.555515	0.008247	-0.337497	0.581290	0.161877	-0.319396	0.606901	0.133970	-0.365958	0.078456	0.298988				-0.266017	0.078359	-0.155682	0.388819	0.074393	-0.105879
14861	123.841667	-0.826182	0.602923	0.200735	-0.819226	0.617186	-0.029774	-0.788722	0.815301	-0.034408	-0.789749	0.816793	0.199171	-0.698859	1.091059	0.036978	-0.689459	1.097659	0.141224	-0.652784	1.045090	0.146450	-0.614814	0.675967	-0.142665	-0.604671	0.690144	0.299046	-0.338101	0.555514	0.008266	-0.337497	0.581270	0.161886	-0.319393	0.606887	0.133988	-0.365944	0.078449	0.298993				-0.266015	0.078373	-0.155680	0.388761	0.074368	-0.105894
14862	123.850000	-0.826144	0.602940	0.200733	-0.818953	0.617051	-0.029738	-0.788693	0.815310	-0.034432	-0.789728	0.816802	0.199152	-0.698777	1.091070	0.036970	-0.689352	1.097710	0.141204	-0.652688	1.045118	0.146419	-0.614786	0.675969	-0.142675	-0.604666	0.690151	0.299046	-0.338097	0.555506	0.008282	-0.337492	0.581262	0.161903	-0.319384	0.606872	0.133998	-0.365943	0.078440	0.298992				-0.266014	0.078369	-0.155667	0.388579	0.074394	-0.105967
14863	123.858333	-0.826195	0.603011	0.200768	-0.819222	0.617198	-0.029787	-0.788609	0.815380	-0.034423	-0.789579	0.816707	0.199035	-0.698681	1.091132	0.036950	-0.689222	1.097755	0.141177	-0.652589	1.045151	0.146385	-0.614775	0.675965	-0.142678	-0.604660	0.690159	0.299043	-0.338093	0.555497	0.008296	-0.337487	0.581246	0.161918	-0.319376	0.606860	0.134015	-0.365931	0.078431	0.298987				-0.266018	0.078370	-0.155671	0.388587	0.074337	-0.105952
14864	123.866667	-0.826094	0.602907	0.200704	-0.819217	0.617192	-0.029795	-0.788636	0.815313	-0.034487	-0.789708	0.816855	0.199139	-0.698575	1.091205	0.036922	-0.689112	1.097839	0.141158	-0.652489	1.045188	0.146350	-0.614746	0.675962	-0.142688	-0.604654	0.690170	0.299036	-0.338086	0.555476	0.008313	-0.337485	0.581236	0.161935	-0.319367	0.606847	0.134030	-0.365920	0.078411	0.298984				-0.266013	0.078379	-0.155674	0.388485	0.074351	-0.105989
14865	123.875000	-0.826181	0.603026	0.200770	-0.819210	0.617184	-0.029809	-0.788612	0.815309	-0.034518	-0.789437	0.816655	0.198927	-0.698467	1.091291	0.036878	-0.688941	1.097890	0.141079	-0.652378	1.045241	0.146292	-0.614714	0.675953	-0.142697	-0.604651	0.690190	0.299026	-0.338081	0.555461	0.008326	-0.337480	0.581230	0.161950	-0.319362	0.606835	0.134046	-0.365916	0.078414	0.298986				-0.266019	0.078371	-0.155676	0.388442	0.074335	-0.106015
14866	123.883333	-0.825913	0.602762	0.200720	-0.818929	0.617044	-0.029789	-0.788449	0.815429	-0.034620	-0.789420	0.816667	0.198906	-0.698343	1.091389	0.036833	-0.688772	1.097968	0.141024	-0.652271	1.045298	0.146244	-0.614692	0.675929	-0.142710	-0.604648	0.690209	0.299016	-0.338067	0.555447	0.008340	-0.337482	0.581220	0.161961	-0.319353	0.606810	0.134048	-0.365922	0.078420	0.298988				-0.266021	0.078370	-0.155682	0.388420	0.074325	-0.106032
14867	123.891667	-0.826168	0.603049	0.200753	-0.819199	0.617182	-0.029847	-0.788530	0.815328	-0.034607	-0.789390	0.816651	0.198857	-0.698169	1.091493	0.036776	-0.688616	1.098072	0.140990	-0.652167	1.045366	0.146198	-0.614668	0.675918	-0.142724	-0.604641	0.690233	0.299008	-0.338057	0.555434	0.008354	-0.337469	0.581218	0.161974	-0.319343	0.606802	0.134060	-0.365925	0.078436	0.298990				-0.266019	0.078365	-0.155685	0.388472	0.074296	-0.106018
14868	123.900000	-0.825891	0.602775	0.200711	-0.819199	0.617179	-0.029864	-0.788569	0.815266	-0.034642	-0.789404	0.816690	0.198866	-0.698040	1.091639	0.036723	-0.688482	1.098227	0.140978	-0.652055	1.045448	0.146154	-0.614643	0.675902	-0.142735	-0.604641	0.690256	0.298999	-0.338034	0.555432	0.008366	-0.337461	0.581207	0.161985	-0.319333	0.606798	0.134076	-0.365942	0.078452	0.298997				-0.266018	0.078366	-0.155692	0.388406	0.074336	-0.106041
14869	123.908333	-0.825871	0.602637	0.200644	-0.819025	0.617094	-0.029858	-0.788561	0.815258	-0.034647	-0.789402	0.816700	0.198841	-0.697898	1.091809	0.036692	-0.688293	1.098379	0.140939	-0.651954	1.045552	0.146106	-0.614622	0.675886	-0.142747	-0.604635	0.690269	0.298987	-0.338018	0.555430	0.008384	-0.337457	0.581184	0.161986	-0.319328	0.606780	0.134084	-0.365945	0.078451	0.298992				-0.266014	0.078363	-0.155684	0.388429	0.074345	-0.106036
14870	123.916667	-0.825822	0.602743	0.200643	-0.819135	0.617154	-0.029889	-0.788580	0.815259	-0.034673	-0.789394	0.816715	0.198819	-0.697753	1.091969	0.036670	-0.688141	1.098552	0.140906	-0.651854	1.045661	0.146066	-0.614604	0.675867	-0.142749	-0.604630	0.690285	0.298973	-0.337996	0.555438	0.008389	-0.337457	0.581171	0.161993	-0.319317	0.606769	0.134098	-0.365947	0.078463	0.298998				-0.266013	0.078360	-0.155681	0.388591	0.074300	-0.105962
14871	123.925000	-0.825946	0.602851	0.200638	-0.819152	0.617162	-0.029907	-0.788557	0.815236	-0.034707	-0.789393	0.816721	0.198790	-0.697595	1.092172	0.036633	-0.687931	1.098709	0.140855	-0.651759	1.045773	0.146021	-0.614589	0.675854	-0.142761	-0.604627	0.690297	0.298957	-0.337978	0.555440	0.008395	-0.337452	0.581159	0.162009	-0.319311	0.606767	0.134118	-0.365944	0.078433	0.298987				-0.266011	0.078359	-0.155679	0.388592	0.074364	-0.105978
14872	123.933333	-0.825777	0.602699	0.200595	-0.819124	0.617147	-0.029919	-0.788557	0.815227	-0.034730	-0.789395	0.816734	0.198767	-0.697429	1.092391	0.036605	-0.687738	1.098860	0.140797	-0.651661	1.045882	0.145973	-0.614582	0.675836	-0.142773	-0.604627	0.690305	0.298938	-0.337960	0.555454	0.008391	-0.337450	0.581150	0.162021	-0.319306	0.606754	0.134129	-0.365938	0.078417	0.298983				-0.266009	0.078362	-0.155675	0.388610	0.074452	-0.105985
14873	123.941667	-0.825839	0.602666	0.200582	-0.819001	0.617086	-0.029916	-0.788547	0.815225	-0.034731	-0.789519	0.816855	0.198837	-0.697248	1.092586	0.036569	-0.687520	1.099043	0.140760	-0.651563	1.045985	0.145934	-0.614579	0.675817	-0.142782	-0.604626	0.690325	0.298925	-0.337944	0.555469	0.008374	-0.337446	0.581134	0.162019	-0.319302	0.606743	0.134139	-0.365937	0.078414	0.298978				-0.266007	0.078358	-0.155680	0.388859	0.074433	-0.105888
14874	123.950000	-0.826023	0.602993	0.200597	-0.819156	0.617164	-0.029946	-0.788586	0.815220	-0.034780	-0.789387	0.816761	0.198716	-0.697053	1.092770	0.036528	-0.687263	1.099220	0.140731	-0.651456	1.046085	0.145903	-0.614580	0.675803	-0.142800	-0.604625	0.690343	0.298915	-0.337931	0.555475	0.008360	-0.337444	0.581119	0.162020	-0.319295	0.606735	0.134143	-0.365929	0.078410	0.298977				-0.266007	0.078357	-0.155677	0.389005	0.074502	-0.105846
14875	123.958333	-0.826094	0.603057	0.200621	-0.818987	0.617072	-0.029942	-0.788549	0.815217	-0.034818	-0.789387	0.816774	0.198689	-0.696851	1.092961	0.036518	-0.687107	1.099374	0.140745	-0.651334	1.046167	0.145874	-0.614581	0.675787	-0.142810	-0.604610	0.690326	0.298815	-0.337921	0.555487	0.008350	-0.337439	0.581117	0.162026	-0.319285	0.606732	0.134149	-0.365933	0.078418	0.298985				-0.266006	0.078360	-0.155684	0.389193	0.074587	-0.105773
14876	123.966667	-0.825760	0.602748	0.200555	-0.818873	0.617009	-0.029929	-0.788544	0.815223	-0.034862	-0.789645	0.817006	0.198857	-0.696665	1.093123	0.036503	-0.686883	1.099496	0.140725	-0.651190	1.046248	0.145848	-0.614584	0.675772	-0.142824	-0.604631	0.690365	0.298882	-0.337917	0.555495	0.008340	-0.337434	0.581117	0.162024	-0.319282	0.606730	0.134154	-0.365943	0.078424	0.298987				-0.266004	0.078364	-0.155683	0.389341	0.074650	-0.105747
14877	123.975000	-0.825814	0.602839	0.200583	-0.818869	0.617002	-0.029932	-0.788569	0.815236	-0.034854	-0.789612	0.817001	0.198805	-0.696476	1.093249	0.036504	-0.686664	1.099618	0.140716	-0.651045	1.046303	0.145827	-0.614586	0.675756	-0.142831	-0.604630	0.690373	0.298867	-0.337907	0.555503	0.008332	-0.337430	0.581104	0.162022	-0.319276	0.606722	0.134156	-0.365953	0.078443	0.298998				-0.266004	0.078357	-0.155680	0.389697	0.074817	-0.105600
14878	123.983333	-0.826098	0.603135	0.200636	-0.819149	0.617144	-0.029969	-0.788576	0.815234	-0.034858	-0.789348	0.816806	0.198590	-0.696299	1.093365	0.036519	-0.686452	1.099700	0.140715	-0.650887	1.046338	0.145805	-0.614596	0.675732	-0.142843	-0.604628	0.690376	0.298853	-0.337906	0.555508	0.008326	-0.337424	0.581101	0.162028	-0.319270	0.606719	0.134153	-0.365949	0.078450	0.299003				-0.266007	0.078355	-0.155680	0.390109	0.075015	-0.105433
14879	123.991667	-0.825925	0.602954	0.200586	-0.819012	0.617053	-0.029956	-0.788565	0.815242	-0.034889	-0.789474	0.816945	0.198672	-0.696073	1.093457	0.036497	-0.686230	1.099760	0.140714	-0.650730	1.046353	0.145791	-0.614605	0.675706	-0.142857	-0.604626	0.690379	0.298838	-0.337905	0.555505	0.008319	-0.337421	0.581105	0.162021	-0.319266	0.606718	0.134148	-0.365955	0.078444	0.299002				-0.266001	0.078351	-0.155680	0.390573	0.075217	-0.105257
14880	124.000000	-0.826017	0.603051	0.200548	-0.819102	0.617088	-0.029976	-0.788578	0.815257	-0.034930	-0.789595	0.817085	0.198751	-0.695885	1.093518	0.036510	-0.686019	1.099792	0.140713	-0.650568	1.046345	0.145775	-0.614615	0.675677	-0.142872	-0.604619	0.690374	0.298819	-0.337904	0.555505	0.008309	-0.337415	0.581097	0.162011	-0.319263	0.606714	0.134134	-0.365954	0.078441	0.299004				-0.266002	0.078356	-0.155679	0.391091	0.075418	-0.105070
14881	124.008333	-0.826052	0.603098	0.200575	-0.818893	0.616967	-0.029931	-0.788499	0.815300	-0.034919	-0.789450	0.817001	0.198636	-0.695708	1.093540	0.036523	-0.685788	1.099776	0.140709	-0.650400	1.046314	0.145760	-0.614620	0.675635	-0.142880	-0.604616	0.690350	0.298791	-0.337901	0.555505	0.008294	-0.337412	0.581105	0.161993	-0.319260	0.606704	0.134111	-0.365945	0.078425	0.298994				-0.266009	0.078356	-0.155684	0.391598	0.075609	-0.104856
14882	124.016667	-0.826089	0.603081	0.200585	-0.818911	0.616960	-0.029935	-0.788559	0.815262	-0.034917	-0.789560	0.817134	0.198709	-0.695532	1.093524	0.036545	-0.685587	1.099736	0.140727	-0.650227	1.046256	0.145751	-0.614623	0.675592	-0.142890	-0.604608	0.690332	0.298762	-0.337894	0.555502	0.008279	-0.337407	0.581105	0.161973	-0.319261	0.606714	0.134089	-0.365938	0.078420	0.298996				-0.266010	0.078355	-0.155689	0.392134	0.075804	-0.104648
14883	124.025000	-0.825985	0.602960	0.200565	-0.818931	0.616949	-0.029935	-0.788532	0.815283	-0.034972	-0.789540	0.817162	0.198693	-0.695384	1.093480	0.036557	-0.685399	1.099664	0.140748	-0.650047	1.046173	0.145739	-0.614626	0.675551	-0.142905	-0.604589	0.690317	0.298743	-0.337887	0.555508	0.008257	-0.337393	0.581112	0.161947	-0.319255	0.606717	0.134059	-0.365925	0.078399	0.298982				-0.266010	0.078352	-0.155688	0.392600	0.075970	-0.104440
14884	124.033333	-0.825832	0.602830	0.200549	-0.818948	0.616945	-0.029938	-0.788516	0.815300	-0.034988	-0.789512	0.817194	0.198671	-0.695239	1.093418	0.036565	-0.685235	1.099573	0.140760	-0.649866	1.046080	0.145723	-0.614623	0.675513	-0.142915	-0.604574	0.690305	0.298720	-0.337872	0.555517	0.008237	-0.337380	0.581115	0.161913	-0.319249	0.606725	0.134029	-0.365933	0.078394	0.298981				-0.266019	0.078353	-0.155689	0.392892	0.076077	-0.104326
14885	124.041667	-0.826165	0.603180	0.200604	-0.819224	0.617078	-0.029979	-0.788503	0.815324	-0.035001	-0.789476	0.817215	0.198651	-0.695075	1.093348	0.036541	-0.685090	1.099475	0.140770	-0.649699	1.045992	0.145714	-0.614622	0.675481	-0.142916	-0.604556	0.690288	0.298697	-0.337856	0.555523	0.008224	-0.337364	0.581119	0.161882	-0.319236	0.606740	0.134009	-0.365948	0.078417	0.298981				-0.266020	0.078364	-0.155693	0.393169	0.076174	-0.104168
14886	124.050000	-0.826139	0.603116	0.200574	-0.819231	0.617081	-0.029976	-0.788482	0.815341	-0.035021	-0.789433	0.817243	0.198625	-0.694936	1.093239	0.036529	-0.684976	1.099371	0.140767	-0.649536	1.045903	0.145730	-0.614617	0.675447	-0.142916	-0.604538	0.690277	0.298677	-0.337840	0.555538	0.008211	-0.337341	0.581132	0.161864	-0.319217	0.606753	0.133981	-0.365960	0.078435	0.298983				-0.266017	0.078361	-0.155686	0.393417	0.076286	-0.103995
14887	124.058333	-0.826143	0.603143	0.200567	-0.819234	0.617089	-0.029966	-0.788449	0.815358	-0.035042	-0.789391	0.817278	0.198599	-0.694823	1.093102	0.036519	-0.684876	1.099246	0.140767	-0.649389	1.045796	0.145708	-0.614608	0.675419	-0.142923	-0.604521	0.690268	0.298655	-0.337823	0.555554	0.008187	-0.337320	0.581131	0.161837	-0.319203	0.606760	0.133964	-0.365967	0.078441	0.298992				-0.266022	0.078365	-0.155693	0.393473	0.076319	-0.103935
14888	124.066667	-0.826109	0.603191	0.200542	-0.818958	0.616961	-0.029918	-0.788396	0.815390	-0.035017	-0.789339	0.817313	0.198561	-0.694724	1.092885	0.036502	-0.684770	1.099073	0.140731	-0.649250	1.045654	0.145693	-0.614603	0.675398	-0.142928	-0.604499	0.690267	0.298629	-0.337800	0.555571	0.008166	-0.337295	0.581141	0.161826	-0.319181	0.606765	0.133944	-0.365970	0.078440	0.298991				-0.266028	0.078362	-0.155693	0.393486	0.076328	-0.103919
14889	124.075000	-0.826133	0.603258	0.200552	-0.819016	0.617007	-0.029910	-0.788304	0.815437	-0.035071	-0.789285	0.817354	0.198525	-0.694633	1.092645	0.036470	-0.684710	1.098795	0.140687	-0.649111	1.045474	0.145672	-0.614594	0.675389	-0.142933	-0.604475	0.690266	0.298605	-0.337782	0.555581	0.008154	-0.337268	0.581151	0.161814	-0.319156	0.606771	0.133933	-0.365966	0.078449	0.298996				-0.266027	0.078365	-0.155698	0.393452	0.076331	-0.103948
14890	124.083333	-0.826086	0.603259	0.200522	-0.819204	0.617125	-0.029948	-0.788294	0.815415	-0.035102	-0.789233	0.817397	0.198487	-0.694542	1.092329	0.036457	-0.684719	1.098505	0.140692	-0.648976	1.045240	0.145645	-0.614583	0.675374	-0.142937	-0.604453	0.690264	0.298578	-0.337765	0.555592	0.008144	-0.337242	0.581148	0.161806	-0.319129	0.606770	0.133924	-0.365945	0.078437	0.298992				-0.266025	0.078367	-0.155697	0.393289	0.076393	-0.104053
14891	124.091667	-0.826128	0.603332	0.200545	-0.818930	0.617021	-0.029900	-0.788203	0.815455	-0.035123	-0.789166	0.817449	0.198454	-0.694524	1.091931	0.036407	-0.684700	1.098110	0.140617	-0.648828	1.044991	0.145616	-0.614575	0.675364	-0.142949	-0.604424	0.690274	0.298552	-0.337747	0.555611	0.008140	-0.337225	0.581145	0.161799	-0.319105	0.606765	0.133918	-0.365934	0.078418	0.298978				-0.266027	0.078368	-0.155701	0.393307	0.076358	-0.104074
14892	124.100000	-0.826064	0.603348	0.200505	-0.818976	0.617083	-0.029893	-0.788023	0.815571	-0.035120	-0.789074	0.817496	0.198400	-0.694511	1.091490	0.036362	-0.684757	1.097704	0.140597	-0.648682	1.044710	0.145588	-0.614560	0.675352	-0.142965	-0.604400	0.690278	0.298529	-0.337731	0.555631	0.008133	-0.337209	0.581135	0.161789	-0.319084	0.606762	0.133919	-0.365929	0.078403	0.298977				-0.266026	0.078366	-0.155706	0.393328	0.076323	-0.104081
14893	124.108333	-0.826077	0.603436	0.200519	-0.818883	0.617085	-0.029892	-0.787924	0.815610	-0.035140	-0.788989	0.817556	0.198365	-0.694538	1.090977	0.036323	-0.684828	1.097255	0.140550	-0.648559	1.044402	0.145566	-0.614542	0.675336	-0.142978	-0.604380	0.690289	0.298518	-0.337721	0.555646	0.008141	-0.337189	0.581146	0.161790	-0.319065	0.606769	0.133912	-0.365935	0.078409	0.298979				-0.266036	0.078369	-0.155706	0.393305	0.076332	-0.104111
14894	124.116667	-0.826022	0.603460	0.200485	-0.818856	0.617123	-0.029889	-0.787925	0.815562	-0.035144	-0.788911	0.817649	0.198364	-0.694597	1.090459	0.036278	-0.684948	1.096772	0.140505	-0.648435	1.044100	0.145570	-0.614515	0.675317	-0.142993	-0.604359	0.690299	0.298506	-0.337705	0.555664	0.008149	-0.337169	0.581151	0.161777	-0.319050	0.606779	0.133909	-0.365931	0.078415	0.298975				-0.266034	0.078373	-0.155708	0.393271	0.076334	-0.104106
14895	124.125000	-0.826031	0.603546	0.200490	-0.818814	0.617165	-0.029884	-0.787785	0.815612	-0.035212	-0.788798	0.817704	0.198317	-0.694696	1.089930	0.036242	-0.685122	1.096314	0.140489	-0.648404	1.043767	0.145560	-0.614477	0.675292	-0.143007	-0.604337	0.690307	0.298495	-0.337679	0.555676	0.008154	-0.337151	0.581160	0.161770	-0.319029	0.606787	0.133898	-0.365948	0.078434	0.298977				-0.266036	0.078369	-0.155705	0.393297	0.076350	-0.104110
14896	124.133333	-0.825955	0.603570	0.200449	-0.818763	0.617205	-0.029887	-0.787663	0.815648	-0.035244	-0.788676	0.817756	0.198266	-0.694808	1.089401	0.036206	-0.685293	1.095870	0.140451	-0.648308	1.043517	0.145524	-0.614425	0.675261	-0.143021	-0.604307	0.690312	0.298486	-0.337645	0.555685	0.008159	-0.337123	0.581169	0.161759	-0.319005	0.606795	0.133889	-0.365958	0.078435	0.298975				-0.266036	0.078365	-0.155709	0.393340	0.076361	-0.104095
14897	124.141667	-0.825920	0.603623	0.200427	-0.818715	0.617251	-0.029890	-0.787522	0.815676	-0.035266	-0.788562	0.817804	0.198227	-0.694967	1.088909	0.036141	-0.685517	1.095424	0.140414	-0.648299	1.043237	0.145502	-0.614355	0.675241	-0.143041	-0.604261	0.690312	0.298475	-0.337610	0.555682	0.008173	-0.337081	0.581174	0.161752	-0.318972	0.606798	0.133875	-0.365965	0.078444	0.298984				-0.266034	0.078367	-0.155709	0.393313	0.076412	-0.104102
14898	124.150000	-0.825877	0.603672	0.200408	-0.818660	0.617290	-0.029898	-0.787371	0.815694	-0.035295	-0.788453	0.817844	0.198196	-0.695132	1.088394	0.036082	-0.685715	1.094986	0.140348	-0.648304	1.042971	0.145473	-0.614280	0.675224	-0.143062	-0.604210	0.690312	0.298463	-0.337561	0.555672	0.008199	-0.337034	0.581170	0.161736	-0.318928	0.606795	0.133859	-0.365973	0.078446	0.298980				-0.266029	0.078369	-0.155710	0.393307	0.076477	-0.104100
14899	124.158333	-0.825824	0.603722	0.200380	-0.818565	0.617330	-0.029919	-0.787176	0.815763	-0.035311	-0.788341	0.817874	0.198159	-0.695312	1.087886	0.036011	-0.685951	1.094501	0.140245	-0.648331	1.042707	0.145441	-0.614179	0.675212	-0.143076	-0.604133	0.690313	0.298446	-0.337504	0.555650	0.008215	-0.336977	0.581166	0.161724	-0.318877	0.606784	0.133835	-0.365951	0.078421	0.298968				-0.266025	0.078367	-0.155712	0.393499	0.076446	-0.104000
14900	124.166667	-0.825768	0.603760	0.200352	-0.818515	0.617363	-0.029918	-0.787105	0.815714	-0.035353	-0.788234	0.817897	0.198129	-0.695490	1.087385	0.035924	-0.686155	1.093977	0.140084	-0.648371	1.042427	0.145388	-0.614068	0.675211	-0.143090	-0.604054	0.690305	0.298428	-0.337442	0.555620	0.008240	-0.336913	0.581156	0.161707	-0.318819	0.606772	0.133808	-0.365940	0.078400	0.298969				-0.266020	0.078357	-0.155712	0.393566	0.076482	-0.103961
14901	124.175000	-0.825713	0.603798	0.200332	-0.818410	0.617407	-0.029938	-0.786982	0.815721	-0.035378	-0.788134	0.817909	0.198097	-0.695704	1.086848	0.035828	-0.686461	1.093545	0.139991	-0.648430	1.042154	0.145310	-0.613956	0.675214	-0.143107	-0.603966	0.690309	0.298418	-0.337372	0.555586	0.008254	-0.336839	0.581143	0.161688	-0.318748	0.606755	0.133787	-0.365936	0.078398	0.298968				-0.266018	0.078354	-0.155715	0.393647	0.076526	-0.103909
14902	124.183333	-0.825662	0.603841	0.200314	-0.818305	0.617450	-0.029958	-0.786842	0.815745	-0.035401	-0.788036	0.817920	0.198075	-0.695879	1.086329	0.035676	-0.686778	1.093078	0.139835	-0.648506	1.041878	0.145206	-0.613845	0.675225	-0.143117	-0.603876	0.690323	0.298409	-0.337300	0.555555	0.008272	-0.336769	0.581134	0.161683	-0.318677	0.606732	0.133771	-0.365939	0.078401	0.298971				-0.266010	0.078353	-0.155714	0.393715	0.076583	-0.103857
14903	124.191667	-0.825645	0.603943	0.200334	-0.818225	0.617468	-0.029979	-0.786757	0.815738	-0.035434	-0.787939	0.817927	0.198051	-0.696069	1.085799	0.035484	-0.687121	1.092643	0.139656	-0.648609	1.041614	0.145081	-0.613734	0.675244	-0.143127	-0.603789	0.690329	0.298390	-0.337220	0.555529	0.008279	-0.336695	0.581120	0.161679	-0.318599	0.606706	0.133765	-0.365937	0.078410	0.298982				-0.266004	0.078348	-0.155715	0.393770	0.076601	-0.103816
14904	124.200000	-0.825588	0.603984	0.200321	-0.818146	0.617493	-0.030005	-0.786645	0.815760	-0.035420	-0.787840	0.817935	0.198033	-0.696242	1.085269	0.035259	-0.687451	1.092214	0.139423	-0.648744	1.041363	0.144935	-0.613621	0.675269	-0.143130	-0.603711	0.690332	0.298373	-0.337146	0.555518	0.008277	-0.336625	0.581094	0.161674	-0.318518	0.606684	0.133764	-0.365934	0.078406	0.298977				-0.265999	0.078342	-0.155711	0.393806	0.076627	-0.103797
14905	124.208333	-0.825520	0.604029	0.200305	-0.818325	0.617687	-0.030012	-0.786548	0.815781	-0.035409	-0.787742	0.817938	0.198003	-0.696413	1.084781	0.035012	-0.687838	1.091815	0.139200	-0.648894	1.041135	0.144797	-0.613518	0.675286	-0.143137	-0.603641	0.690340	0.298354	-0.337081	0.555501	0.008269	-0.336555	0.581078	0.161680	-0.318440	0.606658	0.133763	-0.365950	0.078422	0.298983				-0.265995	0.078340	-0.155712	0.393812	0.076619	-0.103788
14906	124.216667	-0.825406	0.604012	0.200254	-0.818307	0.617744	-0.029999	-0.786471	0.815782	-0.035431	-0.787653	0.817953	0.197989	-0.696591	1.084269	0.034763	-0.688219	1.091430	0.138955	-0.649065	1.040918	0.144638	-0.613438	0.675304	-0.143148	-0.603579	0.690345	0.298340	-0.337018	0.555497	0.008249	-0.336491	0.581054	0.161668	-0.318370	0.606643	0.133765	-0.365958	0.078432	0.298983				-0.265991	0.078333	-0.155711	0.393802	0.076612	-0.103793
14907	124.225000	-0.825439	0.604032	0.200268	-0.818249	0.617787	-0.030002	-0.786364	0.815772	-0.035473	-0.787576	0.817972	0.197979	-0.696758	1.083802	0.034481	-0.688608	1.091066	0.138689	-0.649243	1.040708	0.144484	-0.613376	0.675314	-0.143151	-0.603524	0.690342	0.298320	-0.336967	0.555485	0.008238	-0.336432	0.581028	0.161669	-0.318309	0.606623	0.133759	-0.365948	0.078418	0.298976				-0.265985	0.078332	-0.155716	0.393781	0.076606	-0.103813
14908	124.233333	-0.825330	0.604078	0.200239	-0.818188	0.617827	-0.030000	-0.786284	0.815785	-0.035440	-0.787504	0.817987	0.197965	-0.696939	1.083334	0.034209	-0.688979	1.090708	0.138457	-0.649426	1.040523	0.144306	-0.613327	0.675323	-0.143155	-0.603473	0.690340	0.298306	-0.336921	0.555481	0.008219	-0.336381	0.581013	0.161662	-0.318257	0.606610	0.133762	-0.365941	0.078407	0.298970				-0.265986	0.078330	-0.155712	0.393763	0.076598	-0.103836
14909	124.241667	-0.825291	0.604109	0.200236	-0.818095	0.617830	-0.030000	-0.786203	0.815790	-0.035461	-0.787443	0.818004	0.197958	-0.697121	1.082890	0.033973	-0.689318	1.090346	0.138162	-0.649589	1.040336	0.144161	-0.613300	0.675311	-0.143153	-0.603428	0.690349	0.298292	-0.336883	0.555468	0.008209	-0.336341	0.580989	0.161648	-0.318218	0.606599	0.133760	-0.365941	0.078392	0.298966				-0.265983	0.078329	-0.155710	0.393739	0.076590	-0.103856
14910	124.250000	-0.825221	0.604140	0.200216	-0.818049	0.617855	-0.030000	-0.786147	0.815765	-0.035453	-0.787392	0.818022	0.197951	-0.697304	1.082431	0.033759	-0.689640	1.089984	0.137920	-0.649749	1.040162	0.144041	-0.613281	0.675296	-0.143149	-0.603388	0.690362	0.298280	-0.336852	0.555471	0.008193	-0.336316	0.580972	0.161638	-0.318189	0.606581	0.133745	-0.365932	0.078383	0.298961				-0.265979	0.078328	-0.155711	0.393724	0.076588	-0.103882
14911	124.258333	-0.825222	0.604196	0.200227	-0.818014	0.617867	-0.030003	-0.786104	0.815746	-0.035505	-0.787349	0.818040	0.197938	-0.697490	1.082025	0.033557	-0.689948	1.089674	0.137725	-0.649892	1.039992	0.143931	-0.613262	0.675284	-0.143148	-0.603352	0.690398	0.298281	-0.336829	0.555460	0.008188	-0.336297	0.580966	0.161633	-0.318172	0.606569	0.133745	-0.365928	0.078386	0.298956				-0.265976	0.078330	-0.155715	0.393708	0.076581	-0.103896
14912	124.266667	-0.825250	0.604271	0.200231	-0.817986	0.617872	-0.030003	-0.786062	0.815726	-0.035510	-0.787314	0.818056	0.197929	-0.697672	1.081599	0.033405	-0.690262	1.089387	0.137597	-0.650013	1.039832	0.143836	-0.613247	0.675267	-0.143146	-0.603322	0.690429	0.298277	-0.336807	0.555447	0.008187	-0.336291	0.580945	0.161634	-0.318161	0.606546	0.133747	-0.365937	0.078397	0.298964				-0.265979	0.078328	-0.155703	0.393698	0.076585	-0.103908
14913	124.275000	-0.825182	0.604193	0.200210	-0.817978	0.617877	-0.029999	-0.786026	0.815722	-0.035504	-0.787290	0.818077	0.197927	-0.697880	1.081225	0.033288	-0.690531	1.089087	0.137480	-0.650114	1.039680	0.143765	-0.613242	0.675240	-0.143141	-0.603298	0.690469	0.298285	-0.336794	0.555439	0.008199	-0.336291	0.580924	0.161643	-0.318155	0.606515	0.133752	-0.365936	0.078396	0.298959				-0.265974	0.078329	-0.155707	0.393694	0.076591	-0.103903
14914	124.283333	-0.825160	0.604207	0.200205	-0.817964	0.617878	-0.029995	-0.785917	0.815791	-0.035505	-0.787265	0.818093	0.197925	-0.698075	1.080874	0.033200	-0.690757	1.088817	0.137375	-0.650201	1.039529	0.143710	-0.613230	0.675216	-0.143133	-0.603280	0.690498	0.298288	-0.336779	0.555426	0.008212	-0.336302	0.580898	0.161654	-0.318157	0.606484	0.133757	-0.365938	0.078425	0.298972				-0.265974	0.078323	-0.155702	0.393700	0.076591	-0.103895
14915	124.291667	-0.825189	0.604240	0.200226	-0.817961	0.617874	-0.029991	-0.786026	0.815681	-0.035516	-0.787247	0.818097	0.197917	-0.698275	1.080568	0.033144	-0.690964	1.088584	0.137334	-0.650282	1.039392	0.143669	-0.613223	0.675194	-0.143134	-0.603272	0.690531	0.298305	-0.336772	0.555411	0.008228	-0.336314	0.580866	0.161663	-0.318162	0.606450	0.133770	-0.365940	0.078428	0.298978				-0.265972	0.078322	-0.155701	0.393710	0.076580	-0.103895
14916	124.300000	-0.825231	0.604274	0.200253	-0.817972	0.617870	-0.029987	-0.786029	0.815671	-0.035497	-0.787250	0.818121	0.197924	-0.698504	1.080266	0.033154	-0.691161	1.088395	0.137351	-0.650342	1.039280	0.143665	-0.613219	0.675170	-0.143135	-0.603267	0.690557	0.298317	-0.336775	0.555403	0.008238	-0.336329	0.580842	0.161676	-0.318176	0.606425	0.133784	-0.365937	0.078428	0.298980				-0.265973	0.078324	-0.155701	0.393720	0.076562	-0.103889
14917	124.308333	-0.825216	0.604244	0.200237	-0.817767	0.617748	-0.029945	-0.786043	0.815663	-0.035487	-0.787134	0.818032	0.197837	-0.698708	1.080023	0.033146	-0.691311	1.088195	0.137325	-0.650393	1.039188	0.143647	-0.613232	0.675148	-0.143132	-0.603271	0.690574	0.298321	-0.336781	0.555402	0.008253	-0.336354	0.580825	0.161682	-0.318195	0.606402	0.133788	-0.365933	0.078425	0.298973				-0.265970	0.078325	-0.155700	0.393732	0.076576	-0.103874
14918	124.316667	-0.825203	0.604216	0.200219	-0.817789	0.617738	-0.029939	-0.786103	0.815632	-0.035517	-0.787266	0.818142	0.197928	-0.698903	1.079810	0.033154	-0.691443	1.088045	0.137347	-0.650428	1.039112	0.143633	-0.613255	0.675127	-0.143133	-0.603281	0.690585	0.298320	-0.336793	0.555409	0.008263	-0.336382	0.580817	0.161690	-0.318222	0.606397	0.133795	-0.365923	0.078421	0.298977				-0.265973	0.078329	-0.155700	0.393747	0.076577	-0.103862
14919	124.325000	-0.825293	0.604275	0.200257	-0.817818	0.617723	-0.029936	-0.786151	0.815610	-0.035519	-0.787289	0.818148	0.197929	-0.699071	1.079632	0.033161	-0.691550	1.087901	0.137342	-0.650440	1.039049	0.143636	-0.613291	0.675104	-0.143139	-0.603305	0.690600	0.298316	-0.336809	0.555429	0.008262	-0.336410	0.580813	0.161685	-0.318250	0.606394	0.133790	-0.365905	0.078406	0.298963				-0.265978	0.078328	-0.155701	0.393757	0.076588	-0.103859
14920	124.333333	-0.825320	0.604255	0.200264	-0.817855	0.617702	-0.029937	-0.786206	0.815597	-0.035476	-0.787329	0.818153	0.197934	-0.699258	1.079466	0.033225	-0.691626	1.087793	0.137359	-0.650453	1.038994	0.143615	-0.613338	0.675074	-0.143138	-0.603337	0.690617	0.298316	-0.336833	0.555458	0.008250	-0.336443	0.580828	0.161682	-0.318287	0.606404	0.133786	-0.365920	0.078401	0.298958				-0.265986	0.078328	-0.155702	0.393763	0.076597	-0.103853
14921	124.341667	-0.825353	0.604236	0.200267	-0.817896	0.617679	-0.029931	-0.786281	0.815575	-0.035474	-0.787371	0.818146	0.197938	-0.699415	1.079358	0.033238	-0.691677	1.087706	0.137374	-0.650452	1.038957	0.143602	-0.613406	0.675049	-0.143151	-0.603369	0.690637	0.298310	-0.336861	0.555492	0.008231	-0.336484	0.580833	0.161668	-0.318323	0.606400	0.133771	-0.365920	0.078415	0.298963				-0.265988	0.078336	-0.155703	0.393772	0.076610	-0.103846
14922	124.350000	-0.825388	0.604210	0.200271	-0.818214	0.617794	-0.029961	-0.786403	0.815561	-0.035470	-0.787425	0.818139	0.197947	-0.699546	1.079312	0.033244	-0.691710	1.087657	0.137394	-0.650446	1.038931	0.143587	-0.613484	0.675024	-0.143154	-0.603410	0.690651	0.298311	-0.336889	0.555527	0.008213	-0.336521	0.580837	0.161655	-0.318362	0.606432	0.133777	-0.365923	0.078426	0.298964				-0.265989	0.078336	-0.155702	0.393778	0.076630	-0.103842
14923	124.358333	-0.825423	0.604174	0.200279	-0.818261	0.617756	-0.029955	-0.786481	0.815530	-0.035458	-0.787488	0.818118	0.197953	-0.699675	1.079287	0.033280	-0.691759	1.087630	0.137417	-0.650453	1.038928	0.143573	-0.613571	0.675002	-0.143162	-0.603450	0.690664	0.298319	-0.336921	0.555569	0.008184	-0.336564	0.580845	0.161643	-0.318411	0.606454	0.133779	-0.365929	0.078432	0.298965				-0.265992	0.078340	-0.155704	0.393788	0.076634	-0.103839
14924	124.366667	-0.825437	0.604073	0.200255	-0.818110	0.617609	-0.029905	-0.786598	0.815496	-0.035466	-0.787567	0.818098	0.197967	-0.699770	1.079283	0.033318	-0.691775	1.087656	0.137428	-0.650472	1.038959	0.143554	-0.613649	0.674984	-0.143172	-0.603492	0.690681	0.298332	-0.336962	0.555602	0.008146	-0.336610	0.580848	0.161622	-0.318460	0.606464	0.133770	-0.365932	0.078441	0.298963				-0.265991	0.078338	-0.155701	0.393795	0.076642	-0.103844
14925	124.375000	-0.825514	0.604098	0.200296	-0.818151	0.617552	-0.029912	-0.786624	0.815543	-0.035456	-0.787652	0.818069	0.197980	-0.699878	1.079379	0.033309	-0.691767	1.087745	0.137420	-0.650505	1.039029	0.143543	-0.613757	0.674965	-0.143181	-0.603538	0.690681	0.298334	-0.336991	0.555641	0.008109	-0.336656	0.580843	0.161608	-0.318508	0.606471	0.133760	-0.365935	0.078447	0.298975				-0.265993	0.078346	-0.155711	0.393801	0.076639	-0.103849
14926	124.383333	-0.825563	0.604057	0.200305	-0.818214	0.617531	-0.029898	-0.786842	0.815407	-0.035489	-0.787743	0.818039	0.197988	-0.699950	1.079508	0.033316	-0.691764	1.087894	0.137431	-0.650554	1.039132	0.143533	-0.613850	0.674946	-0.143187	-0.603584	0.690682	0.298338	-0.337032	0.555677	0.008063	-0.336707	0.580850	0.161592	-0.318563	0.606480	0.133742	-0.365944	0.078446	0.298971				-0.265998	0.078349	-0.155711	0.393811	0.076636	-0.103853
14927	124.391667	-0.825606	0.604017	0.200309	-0.818217	0.617452	-0.029921	-0.786997	0.815363	-0.035431	-0.787849	0.818004	0.197997	-0.700011	1.079674	0.033345	-0.691771	1.088098	0.137445	-0.650616	1.039266	0.143522	-0.613952	0.674931	-0.143196	-0.603641	0.690686	0.298343	-0.337077	0.555717	0.008017	-0.336762	0.580849	0.161572	-0.318620	0.606493	0.133731	-0.365919	0.078435	0.298969				-0.265999	0.078345	-0.155712	0.393821	0.076655	-0.103861
14928	124.400000	-0.825647	0.603976	0.200312	-0.818315	0.617413	-0.029900	-0.787146	0.815316	-0.035404	-0.787981	0.817977	0.198024	-0.700081	1.079927	0.033333	-0.691711	1.088329	0.137415	-0.650696	1.039437	0.143520	-0.614059	0.674914	-0.143206	-0.603702	0.690686	0.298339	-0.337129	0.555764	0.007968	-0.336814	0.580859	0.161553	-0.318678	0.606505	0.133715	-0.365921	0.078442	0.298970				-0.265996	0.078350	-0.155714	0.393833	0.076649	-0.103855
14929	124.408333	-0.825689	0.603934	0.200314	-0.818355	0.617347	-0.029910	-0.787291	0.815269	-0.035417	-0.788094	0.817937	0.198026	-0.700123	1.080195	0.033345	-0.691747	1.088621	0.137447	-0.650791	1.039620	0.143499	-0.614172	0.674898	-0.143213	-0.603767	0.690687	0.298332	-0.337186	0.555802	0.007928	-0.336873	0.580867	0.161540	-0.318742	0.606521	0.133704	-0.365911	0.078432	0.298966				-0.266000	0.078350	-0.155719	0.393842	0.076663	-0.103853
14930	124.416667	-0.825735	0.603890	0.200313	-0.818449	0.617278	-0.029897	-0.787437	0.815227	-0.035395	-0.788217	0.817899	0.198029	-0.700167	1.080550	0.033335	-0.691723	1.088937	0.137453	-0.650900	1.039842	0.143496	-0.614282	0.674892	-0.143224	-0.603841	0.690691	0.298331	-0.337242	0.555846	0.007892	-0.336931	0.580875	0.161529	-0.318808	0.606537	0.133703	-0.365898	0.078436	0.298960				-0.266004	0.078348	-0.155716	0.393848	0.076681	-0.103843
14931	124.425000	-0.825742	0.603780	0.200287	-0.818506	0.617226	-0.029897	-0.787588	0.815184	-0.035399	-0.788346	0.817848	0.198034	-0.700200	1.080938	0.033351	-0.691714	1.089310	0.137467	-0.651011	1.040073	0.143489	-0.614397	0.674881	-0.143230	-0.603920	0.690684	0.298324	-0.337299	0.555878	0.007871	-0.336992	0.580887	0.161528	-0.318872	0.606554	0.133704	-0.365911	0.078442	0.298963				-0.266009	0.078351	-0.155716	0.393866	0.076699	-0.103842
14932	124.433333	-0.825784	0.603729	0.200292	-0.818560	0.617166	-0.029895	-0.787651	0.815212	-0.035411	-0.788481	0.817800	0.198035	-0.700199	1.081310	0.033343	-0.691666	1.089689	0.137449	-0.651133	1.040318	0.143476	-0.614506	0.674874	-0.143240	-0.604004	0.690684	0.298317	-0.337357	0.555923	0.007842	-0.337058	0.580896	0.161528	-0.318935	0.606569	0.133705	-0.365930	0.078463	0.298978				-0.266006	0.078361	-0.155727	0.393878	0.076710	-0.103834
14933	124.441667	-0.825850	0.603702	0.200310	-0.818621	0.617114	-0.029897	-0.787868	0.815118	-0.035403	-0.788612	0.817750	0.198035	-0.700186	1.081778	0.033343	-0.691627	1.090076	0.137436	-0.651275	1.040574	0.143459	-0.614611	0.674869	-0.143256	-0.604092	0.690685	0.298312	-0.337421	0.555956	0.007833	-0.337118	0.580911	0.161536	-0.318999	0.606590	0.133715	-0.365926	0.078470	0.298977				-0.266014	0.078351	-0.155727	0.393894	0.076719	-0.103828
14934	124.450000	-0.825883	0.603621	0.200293	-0.818680	0.617058	-0.029898	-0.788078	0.815027	-0.035406	-0.788747	0.817699	0.198030	-0.700164	1.082271	0.033330	-0.691607	1.090524	0.137446	-0.651432	1.040840	0.143448	-0.614717	0.674863	-0.143272	-0.604181	0.690684	0.298305	-0.337485	0.555992	0.007809	-0.337184	0.580911	0.161534	-0.319062	0.606605	0.133724	-0.365921	0.078471	0.298977				-0.266016	0.078352	-0.155728	0.393904	0.076722	-0.103825
14935	124.458333	-0.825934	0.603564	0.200291	-0.818737	0.617000	-0.029907	-0.788230	0.814982	-0.035414	-0.788883	0.817641	0.198012	-0.700126	1.082758	0.033331	-0.691510	1.090963	0.137416	-0.651588	1.041132	0.143456	-0.614802	0.674866	-0.143294	-0.604263	0.690695	0.298297	-0.337544	0.556032	0.007782	-0.337252	0.580936	0.161547	-0.319126	0.606625	0.133734	-0.365929	0.078468	0.298976				-0.266020	0.078357	-0.155738	0.393921	0.076729	-0.103826
14936	124.466667	-0.825981	0.603510	0.200283	-0.818797	0.616946	-0.029914	-0.788273	0.815031	-0.035429	-0.789022	0.817596	0.198003	-0.700074	1.083266	0.033317	-0.691462	1.091426	0.137426	-0.651743	1.041406	0.143464	-0.614883	0.674866	-0.143314	-0.604346	0.690704	0.298287	-0.337599	0.556068	0.007766	-0.337321	0.580955	0.161552	-0.319193	0.606643	0.133747	-0.365931	0.078478	0.298976				-0.266022	0.078358	-0.155743	0.393934	0.076739	-0.103829
14937	124.475000	-0.826031	0.603464	0.200279	-0.818856	0.616897	-0.029924	-0.788518	0.814908	-0.035430	-0.789168	0.817557	0.197990	-0.700007	1.083771	0.033328	-0.691397	1.091839	0.137447	-0.651877	1.041666	0.143470	-0.614962	0.674865	-0.143326	-0.604431	0.690705	0.298276	-0.337658	0.556105	0.007752	-0.337390	0.580968	0.161566	-0.319257	0.606658	0.133765	-0.365918	0.078474	0.298973				-0.266022	0.078359	-0.155744	0.393945	0.076756	-0.103831
14938	124.483333	-0.826075	0.603433	0.200282	-0.818910	0.616846	-0.029937	-0.788648	0.814878	-0.035443	-0.789311	0.817517	0.197977	-0.699940	1.084257	0.033359	-0.691290	1.092273	0.137487	-0.652001	1.041912	0.143489	-0.615033	0.674870	-0.143338	-0.604519	0.690709	0.298270	-0.337708	0.556138	0.007752	-0.337457	0.580974	0.161583	-0.319317	0.606673	0.133787	-0.365914	0.078468	0.298965				-0.266030	0.078358	-0.155740	0.393955	0.076767	-0.103823
14939	124.491667	-0.826164	0.603413	0.200304	-0.818970	0.616801	-0.029943	-0.788785	0.814845	-0.035452	-0.789459	0.817498	0.197981	-0.699863	1.084678	0.033422	-0.691205	1.092656	0.137542	-0.652086	1.042135	0.143511	-0.615102	0.674871	-0.143350	-0.604603	0.690711	0.298266	-0.337754	0.556168	0.007759	-0.337518	0.580978	0.161601	-0.319376	0.606692	0.133817	-0.365905	0.078452	0.298963				-0.266029	0.078370	-0.155739	0.393964	0.076773	-0.103818
14940	124.500000	-0.826183	0.603338	0.200277	-0.819093	0.616790	-0.029950	-0.788929	0.814815	-0.035468	-0.789598	0.817476	0.197977	-0.699794	1.085134	0.033453	-0.691023	1.092998	0.137554	-0.652164	1.042324	0.143556	-0.615166	0.674867	-0.143360	-0.604688	0.690708	0.298267	-0.337800	0.556187	0.007773	-0.337582	0.580993	0.161632	-0.319429	0.606705	0.133850	-0.365898	0.078459	0.298966				-0.266028	0.078368	-0.155732	0.393967	0.076782	-0.103813
14941	124.508333	-0.826293	0.603363	0.200318	-0.819082	0.616712	-0.029989	-0.789017	0.814796	-0.035479	-0.789712	0.817458	0.197959	-0.699715	1.085473	0.033523	-0.690968	1.093285	0.137656	-0.652220	1.042471	0.143604	-0.615222	0.674860	-0.143367	-0.604774	0.690698	0.298265	-0.337843	0.556201	0.007785	-0.337640	0.581010	0.161656	-0.319483	0.606715	0.133877	-0.365901	0.078475	0.298974				-0.266030	0.078373	-0.155733	0.393976	0.076787	-0.103811
14942	124.516667	-0.826317	0.603262	0.200284	-0.819128	0.616672	-0.030001	-0.789109	0.814789	-0.035498	-0.789818	0.817446	0.197944	-0.699632	1.085798	0.033610	-0.690864	1.093513	0.137725	-0.652263	1.042592	0.143647	-0.615274	0.674851	-0.143377	-0.604856	0.690692	0.298270	-0.337889	0.556214	0.007801	-0.337694	0.581026	0.161681	-0.319534	0.606730	0.133899	-0.365915	0.078496	0.298977				-0.266033	0.078367	-0.155730	0.393978	0.076791	-0.103812
14943	124.525000	-0.826371	0.603181	0.200265	-0.819230	0.616598	-0.029980	-0.789112	0.814836	-0.035517	-0.789902	0.817442	0.197925	-0.699563	1.086040	0.033670	-0.690738	1.093686	0.137787	-0.652289	1.042675	0.143700	-0.615320	0.674842	-0.143389	-0.604942	0.690675	0.298265	-0.337929	0.556228	0.007805	-0.337746	0.581059	0.161703	-0.319580	0.606756	0.133916	-0.365908	0.078496	0.298979				-0.266033	0.078374	-0.155738	0.393987	0.076788	-0.103818
14944	124.533333	-0.826376	0.603219	0.200255	-0.819258	0.616612	-0.030004	-0.789216	0.814797	-0.035527	-0.789980	0.817443	0.197908	-0.699478	1.086220	0.033766	-0.690641	1.093806	0.137866	-0.652303	1.042721	0.143761	-0.615356	0.674837	-0.143400	-0.605027	0.690640	0.298247	-0.337969	0.556238	0.007819	-0.337787	0.581094	0.161720	-0.319627	0.606793	0.133933	-0.365918	0.078494	0.298978				-0.266035	0.078369	-0.155745	0.393999	0.076786	-0.103825
14945	124.541667	-0.826476	0.603252	0.200280	-0.819267	0.616593	-0.030023	-0.789241	0.814814	-0.035541	-0.790031	0.817451	0.197892	-0.699444	1.086351	0.033834	-0.690578	1.093871	0.137966	-0.652304	1.042720	0.143818	-0.615386	0.674834	-0.143410	-0.605094	0.690616	0.298235	-0.338010	0.556248	0.007835	-0.337820	0.581129	0.161734	-0.319664	0.606828	0.133948	-0.365909	0.078493	0.298975				-0.266043	0.078368	-0.155742	0.394000	0.076793	-0.103820
14946	124.550000	-0.826518	0.603236	0.200266	-0.819278	0.616579	-0.030045	-0.789240	0.814843	-0.035553	-0.790070	0.817461	0.197877	-0.699395	1.086398	0.033941	-0.690534	1.093913	0.138072	-0.652301	1.042685	0.143871	-0.615407	0.674837	-0.143412	-0.605155	0.690579	0.298229	-0.338043	0.556259	0.007856	-0.337844	0.581162	0.161747	-0.319697	0.606868	0.133962	-0.365911	0.078497	0.298977				-0.266044	0.078370	-0.155739	0.394008	0.076800	-0.103818
14947	124.558333	-0.826538	0.603208	0.200243	-0.819355	0.616573	-0.030036	-0.789175	0.814930	-0.035590	-0.790083	0.817470	0.197862	-0.699382	1.086396	0.034018	-0.690483	1.093821	0.138119	-0.652296	1.042627	0.143929	-0.615411	0.674843	-0.143415	-0.605195	0.690542	0.298223	-0.338067	0.556268	0.007879	-0.337862	0.581197	0.161758	-0.319721	0.606901	0.133968	-0.365907	0.078481	0.298974				-0.266043	0.078379	-0.155741	0.394014	0.076810	-0.103818
14948	124.566667	-0.826594	0.603242	0.200249	-0.819324	0.616587	-0.030052	-0.789191	0.814924	-0.035576	-0.790080	0.817487	0.197852	-0.699382	1.086361	0.034089	-0.690472	1.093746	0.138192	-0.652281	1.042545	0.143979	-0.615393	0.674859	-0.143414	-0.605224	0.690499	0.298218	-0.338079	0.556265	0.007903	-0.337870	0.581222	0.161757	-0.319730	0.606932	0.133975	-0.365899	0.078476	0.298969				-0.266053	0.078386	-0.155738	0.394025	0.076825	-0.103811
14949	124.575000	-0.826618	0.603245	0.200239	-0.819341	0.616596	-0.030069	-0.789135	0.814970	-0.035586	-0.790054	0.817504	0.197844	-0.699416	1.086273	0.034145	-0.690489	1.093629	0.138272	-0.652268	1.042445	0.144034	-0.615371	0.674871	-0.143414	-0.605237	0.690463	0.298223	-0.338091	0.556260	0.007925	-0.337865	0.581232	0.161753	-0.319736	0.606955	0.133974	-0.365908	0.078472	0.298971				-0.266059	0.078395	-0.155734	0.394030	0.076835	-0.103806
14950	124.583333	-0.826642	0.603256	0.200233	-0.819344	0.616616	-0.030073	-0.789057	0.815018	-0.035595	-0.790011	0.817513	0.197836	-0.699452	1.086137	0.034208	-0.690526	1.093476	0.138342	-0.652263	1.042333	0.144085	-0.615324	0.674884	-0.143408	-0.605232	0.690432	0.298234	-0.338091	0.556240	0.007946	-0.337856	0.581250	0.161753	-0.319728	0.606972	0.133971	-0.365917	0.078474	0.298970				-0.266064	0.078393	-0.155723	0.394038	0.076848	-0.103805
14951	124.591667	-0.826662	0.603270	0.200229	-0.819338	0.616652	-0.030070	-0.788895	0.815113	-0.035604	-0.789952	0.817535	0.197834	-0.699511	1.085967	0.034263	-0.690622	1.093323	0.138423	-0.652282	1.042216	0.144146	-0.615269	0.674895	-0.143413	-0.605209	0.690403	0.298243	-0.338080	0.556211	0.007959	-0.337831	0.581272	0.161758	-0.319709	0.606977	0.133958	-0.365927	0.078489	0.298977				-0.266060	0.078397	-0.155728	0.394049	0.076853	-0.103800
14952	124.600000	-0.826653	0.603288	0.200211	-0.819311	0.616686	-0.030069	-0.788843	0.815106	-0.035600	-0.789880	0.817548	0.197832	-0.699586	1.085780	0.034311	-0.690761	1.093175	0.138503	-0.652307	1.042107	0.144193	-0.615199	0.674902	-0.143412	-0.605178	0.690381	0.298255	-0.338058	0.556165	0.007978	-0.337799	0.581277	0.161751	-0.319683	0.606971	0.133938	-0.365935	0.078499	0.298985				-0.266064	0.078392	-0.155728	0.394056	0.076851	-0.103806
14953	124.608333	-0.826368	0.603011	0.200162	-0.819278	0.616719	-0.030074	-0.788734	0.815131	-0.035600	-0.789804	0.817569	0.197835	-0.699663	1.085612	0.034340	-0.690871	1.093014	0.138524	-0.652345	1.041995	0.144267	-0.615117	0.674914	-0.143403	-0.605121	0.690372	0.298268	-0.338031	0.556125	0.007987	-0.337759	0.581281	0.161756	-0.319644	0.606959	0.133924	-0.365941	0.078500	0.298982				-0.266066	0.078392	-0.155734	0.394070	0.076860	-0.103812
14954	124.616667	-0.826348	0.603064	0.200166	-0.819232	0.616752	-0.030070	-0.788622	0.815151	-0.035631	-0.789719	0.817581	0.197844	-0.699789	1.085390	0.034396	-0.690999	1.092807	0.138528	-0.652394	1.041883	0.144306	-0.615025	0.674929	-0.143391	-0.605058	0.690360	0.298280	-0.337993	0.556074	0.008015	-0.337707	0.581279	0.161765	-0.319598	0.606939	0.133916	-0.365938	0.078487	0.298993				-0.266060	0.078387	-0.155730	0.394077	0.076859	-0.103810
14955	124.625000	-0.826559	0.603363	0.200189	-0.819203	0.616806	-0.030048	-0.788500	0.815174	-0.035598	-0.789611	0.817582	0.197839	-0.699874	1.085160	0.034415	-0.691143	1.092631	0.138534	-0.652442	1.041783	0.144354	-0.614931	0.674954	-0.143375	-0.604982	0.690356	0.298295	-0.337949	0.556021	0.008051	-0.337652	0.581257	0.161772	-0.319541	0.606908	0.133911	-0.365930	0.078475	0.298987				-0.266057	0.078381	-0.155730	0.393992	0.076805	-0.103867
14956	124.633333	-0.826506	0.603396	0.200184	-0.819155	0.616861	-0.030027	-0.788376	0.815197	-0.035562	-0.789499	0.817580	0.197837	-0.699969	1.084980	0.034403	-0.691289	1.092457	0.138537	-0.652496	1.041695	0.144385	-0.614826	0.674977	-0.143351	-0.604901	0.690358	0.298303	-0.337899	0.555971	0.008094	-0.337595	0.581226	0.161786	-0.319482	0.606876	0.133925	-0.365923	0.078465	0.298985				-0.266053	0.078375	-0.155732	0.394001	0.076811	-0.103868
14957	124.641667	-0.826431	0.603401	0.200168	-0.819107	0.616856	-0.029983	-0.788254	0.815225	-0.035548	-0.789394	0.817591	0.197854	-0.700072	1.084744	0.034408	-0.691456	1.092278	0.138559	-0.652549	1.041608	0.144410	-0.614716	0.675018	-0.143324	-0.604818	0.690365	0.298316	-0.337841	0.555926	0.008134	-0.337531	0.581186	0.161805	-0.319415	0.606840	0.133948	-0.365923	0.078443	0.298981				-0.266049	0.078378	-0.155727	0.394101	0.076876	-0.103814
14958	124.650000	-0.826316	0.603411	0.200147	-0.818936	0.616926	-0.030013	-0.788135	0.815246	-0.035555	-0.789293	0.817598	0.197875	-0.700169	1.084550	0.034404	-0.691608	1.092104	0.138561	-0.652592	1.041512	0.144427	-0.614606	0.675063	-0.143296	-0.604737	0.690375	0.298333	-0.337783	0.555889	0.008174	-0.337466	0.581146	0.161841	-0.319346	0.606800	0.133985	-0.365920	0.078427	0.298981				-0.266044	0.078379	-0.155720	0.394009	0.076836	-0.103857
14959	124.658333	-0.826244	0.603459	0.200147	-0.818848	0.616984	-0.030005	-0.788002	0.815271	-0.035500	-0.789185	0.817607	0.197900	-0.700261	1.084354	0.034387	-0.691753	1.091917	0.138532	-0.652636	1.041425	0.144439	-0.614506	0.675097	-0.143263	-0.604662	0.690393	0.298351	-0.337722	0.555846	0.008209	-0.337404	0.581096	0.161869	-0.319277	0.606753	0.134019	-0.365926	0.078433	0.298982				-0.266039	0.078372	-0.155715	0.394061	0.076874	-0.103832
14960	124.666667	-0.826154	0.603485	0.200160	-0.818752	0.617040	-0.029994	-0.787901	0.815271	-0.035471	-0.789083	0.817606	0.197925	-0.700355	1.084162	0.034375	-0.691923	1.091739	0.138533	-0.652690	1.041323	0.144433	-0.614399	0.675134	-0.143229	-0.604590	0.690419	0.298379	-0.337661	0.555813	0.008234	-0.337338	0.581054	0.161902	-0.319208	0.606706	0.134056	-0.365936	0.078443	0.298986				-0.266032	0.078370	-0.155721	0.394109	0.076908	-0.103809
14961	124.675000	-0.826064	0.603544	0.200156	-0.818652	0.617095	-0.029985	-0.787781	0.815283	-0.035444	-0.788983	0.817605	0.197951	-0.700437	1.083955	0.034372	-0.692053	1.091578	0.138519	-0.652735	1.041245	0.144440	-0.614306	0.675167	-0.143188	-0.604522	0.690432	0.298404	-0.337598	0.555776	0.008265	-0.337284	0.581003	0.161933	-0.319138	0.606660	0.134095	-0.365943	0.078446	0.298987				-0.266029	0.078365	-0.155722	0.394112	0.076911	-0.103816
14962	124.683333	-0.825977	0.603575	0.200165	-0.818556	0.617147	-0.029975	-0.787686	0.815296	-0.035418	-0.788887	0.817596	0.197976	-0.700528	1.083774	0.034347	-0.692171	1.091440	0.138511	-0.652764	1.041153	0.144448	-0.614222	0.675187	-0.143169	-0.604460	0.690445	0.298432	-0.337531	0.555746	0.008297	-0.337222	0.580967	0.161971	-0.319068	0.606620	0.134132	-0.365950	0.078450	0.298994				-0.266027	0.078359	-0.155722	0.394117	0.076911	-0.103822
14963	124.691667	-0.825882	0.603624	0.200180	-0.818437	0.617189	-0.029974	-0.787571	0.815285	-0.035386	-0.788796	0.817586	0.198004	-0.700596	1.083602	0.034350	-0.692298	1.091309	0.138551	-0.652771	1.041082	0.144466	-0.614134	0.675215	-0.143125	-0.604389	0.690448	0.298459	-0.337462	0.555717	0.008336	-0.337157	0.580927	0.162002	-0.318999	0.606587	0.134172	-0.365955	0.078448	0.298997				-0.266014	0.078355	-0.155723	0.394116	0.076908	-0.103825
14964	124.700000	-0.825795	0.603643	0.200191	-0.818284	0.617222	-0.029990	-0.787512	0.815288	-0.035361	-0.788715	0.817573	0.198031	-0.700658	1.083438	0.034351	-0.692375	1.091149	0.138552	-0.652762	1.041006	0.144481	-0.614054	0.675226	-0.143092	-0.604326	0.690445	0.298490	-0.337390	0.555692	0.008377	-0.337096	0.580903	0.162030	-0.318932	0.606558	0.134201	-0.365949	0.078434	0.298989				-0.266009	0.078348	-0.155725	0.394124	0.076912	-0.103833
14965	124.708333	-0.825745	0.603708	0.200222	-0.818233	0.617263	-0.029962	-0.787395	0.815283	-0.035304	-0.788641	0.817555	0.198056	-0.700697	1.083253	0.034360	-0.692412	1.090972	0.138540	-0.652737	1.040921	0.144495	-0.613985	0.675234	-0.143059	-0.604257	0.690437	0.298516	-0.337324	0.555675	0.008420	-0.337031	0.580886	0.162050	-0.318865	0.606552	0.134232	-0.365938	0.078413	0.298981				-0.266000	0.078347	-0.155720	0.394129	0.076921	-0.103827
14966	124.716667	-0.825698	0.603763	0.200257	-0.818145	0.617298	-0.029958	-0.787364	0.815276	-0.035295	-0.788572	0.817543	0.198082	-0.700728	1.083081	0.034370	-0.692449	1.090840	0.138554	-0.652701	1.040848	0.144509	-0.613916	0.675241	-0.143023	-0.604187	0.690427	0.298535	-0.337254	0.555664	0.008459	-0.336965	0.580880	0.162070	-0.318798	0.606546	0.134251	-0.365922	0.078400	0.298982				-0.265999	0.078351	-0.155715	0.394047	0.076877	-0.103877
14967	124.725000	-0.825647	0.603785	0.200268	-0.818102	0.617348	-0.029929	-0.787270	0.815256	-0.035257	-0.788515	0.817538	0.198112	-0.700751	1.082962	0.034390	-0.692471	1.090722	0.138569	-0.652656	1.040782	0.144524	-0.613852	0.675238	-0.142981	-0.604124	0.690414	0.298551	-0.337194	0.555665	0.008480	-0.336903	0.580882	0.162086	-0.318735	0.606546	0.134273	-0.365920	0.078391	0.298973				-0.265990	0.078339	-0.155704	0.394138	0.076931	-0.103813
14968	124.733333	-0.825599	0.603800	0.200282	-0.818064	0.617381	-0.029906	-0.787218	0.815248	-0.035226	-0.788463	0.817530	0.198142	-0.700738	1.082826	0.034388	-0.692498	1.090620	0.138596	-0.652601	1.040719	0.144534	-0.613799	0.675230	-0.142943	-0.604063	0.690407	0.298568	-0.337132	0.555659	0.008498	-0.336843	0.580892	0.162098	-0.318677	0.606553	0.134279	-0.365914	0.078392	0.298968				-0.265991	0.078336	-0.155706	0.394144	0.076930	-0.103810
14969	124.741667	-0.825580	0.603719	0.200271	-0.818022	0.617388	-0.029898	-0.787177	0.815240	-0.035211	-0.788425	0.817536	0.198177	-0.700714	1.082719	0.034409	-0.692462	1.090547	0.138597	-0.652536	1.040672	0.144547	-0.613761	0.675226	-0.142915	-0.604013	0.690401	0.298581	-0.337082	0.555675	0.008497	-0.336791	0.580910	0.162109	-0.318626	0.606566	0.134283	-0.365914	0.078396	0.298970				-0.265986	0.078332	-0.155699	0.394105	0.076907	-0.103843
14970	124.750000	-0.825529	0.603818	0.200299	-0.817941	0.617386	-0.029878	-0.787146	0.815242	-0.035159	-0.788386	0.817526	0.198202	-0.700674	1.082639	0.034427	-0.692458	1.090492	0.138619	-0.652475	1.040642	0.144555	-0.613726	0.675220	-0.142886	-0.603967	0.690390	0.298583	-0.337038	0.555690	0.008504	-0.336746	0.580925	0.162105	-0.318582	0.606587	0.134283	-0.365920	0.078422	0.298972				-0.265985	0.078328	-0.155702	0.394059	0.076881	-0.103871
14971	124.758333	-0.825531	0.603820	0.200309	-0.818015	0.617448	-0.029843	-0.787127	0.815246	-0.035130	-0.788365	0.817538	0.198239	-0.700636	1.082618	0.034419	-0.692415	1.090459	0.138623	-0.652402	1.040631	0.144574	-0.613707	0.675211	-0.142855	-0.603932	0.690385	0.298591	-0.337004	0.555704	0.008508	-0.336714	0.580933	0.162093	-0.318552	0.606603	0.134273	-0.365929	0.078429	0.298974				-0.265987	0.078335	-0.155701	0.394159	0.076942	-0.103826
14972	124.766667	-0.825486	0.603761	0.200283	-0.817991	0.617448	-0.029842	-0.787020	0.815347	-0.035090	-0.788345	0.817527	0.198258	-0.700570	1.082581	0.034452	-0.692359	1.090446	0.138630	-0.652338	1.040636	0.144587	-0.613693	0.675206	-0.142834	-0.603906	0.690373	0.298592	-0.336975	0.555725	0.008507	-0.336691	0.580949	0.162084	-0.318533	0.606624	0.134260	-0.365943	0.078444	0.298980				-0.265985	0.078332	-0.155702	0.394161	0.076945	-0.103832
14973	124.775000	-0.825547	0.603726	0.200305	-0.818052	0.617490	-0.029800	-0.787129	0.815278	-0.035073	-0.788334	0.817540	0.198291	-0.700495	1.082609	0.034463	-0.692252	1.090500	0.138634	-0.652269	1.040670	0.144610	-0.613693	0.675201	-0.142811	-0.603887	0.690362	0.298592	-0.336963	0.555736	0.008511	-0.336680	0.580959	0.162058	-0.318523	0.606647	0.134249	-0.365939	0.078429	0.298975				-0.265990	0.078336	-0.155702	0.394165	0.076947	-0.103831
14974	124.783333	-0.825529	0.603808	0.200335	-0.818016	0.617466	-0.029815	-0.787137	0.815300	-0.035050	-0.788333	0.817545	0.198316	-0.700414	1.082665	0.034486	-0.692160	1.090572	0.138654	-0.652197	1.040716	0.144633	-0.613699	0.675195	-0.142792	-0.603875	0.690340	0.298586	-0.336962	0.555744	0.008513	-0.336682	0.580976	0.162040	-0.318526	0.606656	0.134224	-0.365927	0.078410	0.298965				-0.265991	0.078342	-0.155696	0.394167	0.076958	-0.103830
14975	124.791667	-0.825600	0.603629	0.200299	-0.818087	0.617500	-0.029773	-0.787156	0.815317	-0.035023	-0.788337	0.817548	0.198339	-0.700321	1.082747	0.034511	-0.692052	1.090668	0.138671	-0.652138	1.040782	0.144660	-0.613726	0.675199	-0.142776	-0.603874	0.690319	0.298582	-0.336974	0.555756	0.008495	-0.336691	0.580977	0.162012	-0.318539	0.606675	0.134210	-0.365916	0.078396	0.298960				-0.265994	0.078341	-0.155695	0.394169	0.076968	-0.103825
14976	124.800000	-0.825597	0.603800	0.200348	-0.818112	0.617501	-0.029760	-0.787177	0.815328	-0.034997	-0.788351	0.817556	0.198357	-0.700217	1.082856	0.034539	-0.691938	1.090794	0.138680	-0.652079	1.040861	0.144691	-0.613765	0.675201	-0.142774	-0.603885	0.690308	0.298583	-0.336995	0.555751	0.008481	-0.336710	0.580992	0.161990	-0.318560	0.606678	0.134178	-0.365905	0.078376	0.298947				-0.265993	0.078346	-0.155695	0.394174	0.076973	-0.103821
14977	124.808333	-0.825623	0.603792	0.200348	-0.818121	0.617483	-0.029763	-0.787210	0.815342	-0.034983	-0.788374	0.817565	0.198378	-0.700094	1.083038	0.034562	-0.691762	1.090946	0.138690	-0.652023	1.040950	0.144721	-0.613804	0.675194	-0.142768	-0.603906	0.690288	0.298579	-0.337033	0.555750	0.008448	-0.336737	0.580999	0.161959	-0.318590	0.606684	0.134148	-0.365910	0.078392	0.298952				-0.265999	0.078340	-0.155698	0.394179	0.076978	-0.103819
14978	124.816667	-0.825655	0.603769	0.200351	-0.818137	0.617458	-0.029772	-0.787245	0.815353	-0.034967	-0.788410	0.817568	0.198393	-0.699964	1.083202	0.034594	-0.691649	1.091112	0.138747	-0.651971	1.041041	0.144754	-0.613857	0.675195	-0.142786	-0.603934	0.690268	0.298582	-0.337076	0.555743	0.008410	-0.336768	0.581008	0.161937	-0.318627	0.606686	0.134117	-0.365913	0.078399	0.298958				-0.265999	0.078338	-0.155703	0.394190	0.076983	-0.103827
14979	124.825000	-0.825723	0.603669	0.200328	-0.818206	0.617456	-0.029748	-0.787298	0.815360	-0.034951	-0.788452	0.817569	0.198405	-0.699815	1.083383	0.034627	-0.691431	1.091280	0.138741	-0.651905	1.041138	0.144787	-0.613918	0.675179	-0.142795	-0.603972	0.690260	0.298584	-0.337124	0.555751	0.008375	-0.336806	0.581023	0.161914	-0.318670	0.606694	0.134083	-0.365923	0.078423	0.298968				-0.266007	0.078341	-0.155711	0.394195	0.076973	-0.103828
14980	124.833333	-0.825704	0.603670	0.200308	-0.818228	0.617422	-0.029751	-0.787353	0.815372	-0.034938	-0.788524	0.817593	0.198449	-0.699670	1.083572	0.034674	-0.691261	1.091448	0.138781	-0.651830	1.041241	0.144822	-0.613982	0.675165	-0.142809	-0.604017	0.690242	0.298586	-0.337172	0.555759	0.008341	-0.336846	0.581031	0.161884	-0.318716	0.606710	0.134052	-0.365930	0.078445	0.298970				-0.266010	0.078345	-0.155715	0.394201	0.076975	-0.103838
14981	124.841667	-0.825754	0.603641	0.200307	-0.818297	0.617404	-0.029736	-0.787419	0.815388	-0.034930	-0.788585	0.817598	0.198456	-0.699489	1.083803	0.034715	-0.691065	1.091636	0.138828	-0.651728	1.041335	0.144873	-0.614051	0.675160	-0.142826	-0.604063	0.690227	0.298581	-0.337222	0.555768	0.008316	-0.336888	0.581058	0.161859	-0.318769	0.606737	0.134023	-0.365948	0.078452	0.298983				-0.266017	0.078349	-0.155727	0.394206	0.076977	-0.103844
14982	124.850000	-0.825805	0.603606	0.200299	-0.818411	0.617397	-0.029697	-0.787399	0.815491	-0.034889	-0.788626	0.817570	0.198424	-0.699290	1.083984	0.034762	-0.690867	1.091820	0.138883	-0.651625	1.041428	0.144909	-0.614121	0.675148	-0.142841	-0.604114	0.690203	0.298574	-0.337268	0.555793	0.008283	-0.336934	0.581083	0.161840	-0.318823	0.606766	0.133997	-0.365950	0.078453	0.298986				-0.266024	0.078353	-0.155727	0.394207	0.076978	-0.103841
14983	124.858333	-0.825851	0.603581	0.200294	-0.818405	0.617345	-0.029724	-0.787596	0.815423	-0.034919	-0.788706	0.817586	0.198437	-0.699144	1.084258	0.034806	-0.690674	1.092029	0.138972	-0.651526	1.041529	0.144946	-0.614193	0.675132	-0.142854	-0.604167	0.690175	0.298559	-0.337314	0.555822	0.008255	-0.336979	0.581108	0.161823	-0.318876	0.606796	0.133978	-0.365938	0.078450	0.298984				-0.266027	0.078356	-0.155728	0.394214	0.076982	-0.103839
14984	124.866667	-0.825902	0.603558	0.200281	-0.818463	0.617340	-0.029708	-0.787683	0.815434	-0.034827	-0.788783	0.817606	0.198442	-0.698983	1.084492	0.034872	-0.690450	1.092239	0.139027	-0.651437	1.041639	0.144982	-0.614260	0.675111	-0.142858	-0.604224	0.690153	0.298539	-0.337354	0.555854	0.008230	-0.337024	0.581133	0.161808	-0.318926	0.606831	0.133970	-0.365929	0.078422	0.298972				-0.266031	0.078366	-0.155731	0.394214	0.077001	-0.103838
14985	124.875000	-0.825947	0.603534	0.200269	-0.818493	0.617295	-0.029718	-0.787698	0.815475	-0.034894	-0.788844	0.817600	0.198413	-0.698823	1.084774	0.034942	-0.690236	1.092435	0.139080	-0.651356	1.041755	0.145013	-0.614341	0.675096	-0.142873	-0.604287	0.690132	0.298521	-0.337388	0.555892	0.008192	-0.337070	0.581168	0.161804	-0.318976	0.606865	0.133965	-0.365923	0.078406	0.298967				-0.266038	0.078364	-0.155728	0.394215	0.077007	-0.103838
14986	124.883333	-0.825998	0.603499	0.200250	-0.818578	0.617250	-0.029705	-0.787836	0.815421	-0.034872	-0.788909	0.817604	0.198387	-0.698666	1.085023	0.035015	-0.690024	1.092650	0.139141	-0.651282	1.041878	0.145059	-0.614406	0.675081	-0.142880	-0.604352	0.690113	0.298509	-0.337424	0.555934	0.008160	-0.337108	0.581189	0.161797	-0.319020	0.606898	0.133964	-0.365917	0.078394	0.298960				-0.266036	0.078364	-0.155732	0.394217	0.077006	-0.103837
14987	124.891667	-0.826044	0.603492	0.200232	-0.818596	0.617226	-0.029712	-0.787829	0.815476	-0.034893	-0.788972	0.817614	0.198369	-0.698529	1.085284	0.035075	-0.689857	1.092879	0.139222	-0.651227	1.041988	0.145092	-0.614480	0.675052	-0.142892	-0.604420	0.690102	0.298499	-0.337453	0.555964	0.008138	-0.337150	0.581223	0.161804	-0.319060	0.606927	0.133967	-0.365923	0.078417	0.298971				-0.266041	0.078361	-0.155738	0.394220	0.077012	-0.103844
14988	124.900000	-0.826080	0.603468	0.200226	-0.818652	0.617207	-0.029703	-0.787955	0.815417	-0.034899	-0.789032	0.817623	0.198352	-0.698391	1.085576	0.035124	-0.689687	1.093081	0.139276	-0.651175	1.042090	0.145122	-0.614543	0.675029	-0.142904	-0.604489	0.690089	0.298485	-0.337478	0.555998	0.008119	-0.337183	0.581243	0.161804	-0.319096	0.606956	0.133973	-0.365937	0.078427	0.298974				-0.266045	0.078363	-0.155748	0.394225	0.077012	-0.103850
14989	124.908333	-0.826146	0.603495	0.200226	-0.818663	0.617193	-0.029708	-0.787962	0.815465	-0.034873	-0.789085	0.817624	0.198332	-0.698263	1.085803	0.035182	-0.689514	1.093254	0.139329	-0.651121	1.042174	0.145143	-0.614596	0.675017	-0.142917	-0.604548	0.690086	0.298479	-0.337499	0.556032	0.008114	-0.337216	0.581271	0.161811	-0.319128	0.606984	0.133982	-0.365949	0.078454	0.298990				-0.266046	0.078367	-0.155754	0.394227	0.077013	-0.103857
14990	124.916667	-0.826210	0.603509	0.200229	-0.818707	0.617170	-0.029706	-0.787954	0.815514	-0.034887	-0.789138	0.817635	0.198318	-0.698113	1.085999	0.035222	-0.689346	1.093401	0.139382	-0.651065	1.042242	0.145163	-0.614647	0.675004	-0.142923	-0.604602	0.690085	0.298472	-0.337522	0.556072	0.008113	-0.337243	0.581298	0.161815	-0.319156	0.607019	0.133995	-0.365963	0.078464	0.299001				-0.266046	0.078363	-0.155760	0.394241	0.077008	-0.103856
14991	124.925000	-0.826211	0.603477	0.200196	-0.818724	0.617156	-0.029703	-0.788093	0.815422	-0.034914	-0.789183	0.817634	0.198298	-0.698015	1.086177	0.035252	-0.689228	1.093513	0.139430	-0.651008	1.042293	0.145175	-0.614675	0.674997	-0.142925	-0.604643	0.690083	0.298461	-0.337540	0.556111	0.008121	-0.337265	0.581336	0.161823	-0.319177	0.607052	0.134002	-0.365953	0.078472	0.298999				-0.266046	0.078372	-0.155758	0.394237	0.077011	-0.103852
14992	124.933333	-0.826250	0.603485	0.200209	-0.818740	0.617147	-0.029705	-0.788139	0.815426	-0.034882	-0.789225	0.817639	0.198277	-0.697923	1.086306	0.035295	-0.689118	1.093616	0.139481	-0.650953	1.042324	0.145191	-0.614699	0.674991	-0.142926	-0.604677	0.690078	0.298448	-0.337555	0.556142	0.008125	-0.337285	0.581351	0.161821	-0.319200	0.607082	0.134010	-0.365944	0.078459	0.298989				-0.266048	0.078383	-0.155762	0.394246	0.077017	-0.103844
14993	124.941667	-0.826243	0.603436	0.200169	-0.818754	0.617132	-0.029705	-0.788051	0.815520	-0.034904	-0.789259	0.817636	0.198252	-0.697848	1.086414	0.035337	-0.689018	1.093669	0.139524	-0.650896	1.042346	0.145211	-0.614715	0.674986	-0.142929	-0.604696	0.690066	0.298437	-0.337567	0.556161	0.008129	-0.337303	0.581378	0.161826	-0.319215	0.607105	0.134011	-0.365924	0.078444	0.298983				-0.266045	0.078384	-0.155752	0.394243	0.077024	-0.103844
14994	124.950000	-0.826222	0.603410	0.200147	-0.818761	0.617122	-0.029708	-0.788148	0.815446	-0.034960	-0.789287	0.817644	0.198227	-0.697785	1.086475	0.035370	-0.688943	1.093700	0.139554	-0.650858	1.042349	0.145221	-0.614739	0.674967	-0.142947	-0.604710	0.690058	0.298421	-0.337579	0.556169	0.008125	-0.337308	0.581390	0.161830	-0.319223	0.607118	0.134011	-0.365916	0.078427	0.298977				-0.266046	0.078384	-0.155753	0.394246	0.077024	-0.103833
14995	124.958333	-0.826262	0.603446	0.200156	-0.818761	0.617109	-0.029707	-0.788178	0.815429	-0.034913	-0.789306	0.817647	0.198208	-0.697741	1.086536	0.035386	-0.688896	1.093713	0.139575	-0.650824	1.042345	0.145230	-0.614731	0.674965	-0.142944	-0.604721	0.690044	0.298414	-0.337578	0.556172	0.008127	-0.337308	0.581401	0.161830	-0.319226	0.607121	0.134006	-0.365915	0.078430	0.298971				-0.266043	0.078383	-0.155753	0.394247	0.077029	-0.103835
14996	124.966667	-0.826278	0.603464	0.200170	-0.818756	0.617100	-0.029714	-0.788181	0.815421	-0.034967	-0.789319	0.817650	0.198189	-0.697713	1.086552	0.035400	-0.688845	1.093708	0.139576	-0.650808	1.042336	0.145232	-0.614721	0.674954	-0.142954	-0.604724	0.690031	0.298404	-0.337578	0.556160	0.008135	-0.337303	0.581404	0.161834	-0.319224	0.607124	0.134008	-0.365922	0.078426	0.298975				-0.266043	0.078382	-0.155755	0.394251	0.077033	-0.103839
14997	124.975000	-0.826222	0.603412	0.200117	-0.818748	0.617100	-0.029717	-0.788154	0.815429	-0.034981	-0.789315	0.817644	0.198169	-0.697697	1.086495	0.035419	-0.688845	1.093687	0.139581	-0.650798	1.042320	0.145243	-0.614705	0.674938	-0.142962	-0.604726	0.690020	0.298398	-0.337567	0.556157	0.008137	-0.337296	0.581402	0.161843	-0.319214	0.607125	0.134017	-0.365923	0.078427	0.298977				-0.266039	0.078376	-0.155756	0.394250	0.077028	-0.103835
14998	124.983333	-0.826205	0.603419	0.200098	-0.818729	0.617102	-0.029718	-0.788151	0.815418	-0.034979	-0.789309	0.817647	0.198156	-0.697703	1.086505	0.035394	-0.688862	1.093660	0.139576	-0.650801	1.042302	0.145245	-0.614686	0.674923	-0.142971	-0.604724	0.690018	0.298390	-0.337551	0.556149	0.008150	-0.337277	0.581408	0.161847	-0.319197	0.607121	0.134020	-0.365930	0.078442	0.298982				-0.266042	0.078367	-0.155756	0.394254	0.077025	-0.103838
14999	124.991667	-0.826190	0.603425	0.200091	-0.818707	0.617105	-0.029723	-0.788128	0.815423	-0.034983	-0.789292	0.817649	0.198149	-0.697721	1.086461	0.035383	-0.688919	1.093625	0.139579	-0.650815	1.042280	0.145239	-0.614640	0.674928	-0.142971	-0.604708	0.690012	0.298382	-0.337532	0.556158	0.008157	-0.337257	0.581406	0.161846	-0.319177	0.607130	0.134023	-0.365958	0.078467	0.298989				-0.266045	0.078368	-0.155751	0.394257	0.077030	-0.103837
15000	125.000000	-0.826227	0.603491	0.200122	-0.818680	0.617117	-0.029727	-0.787989	0.815521	-0.034962	-0.789270	0.817644	0.198135	-0.697753	1.086375	0.035370	-0.688972	1.093578	0.139560	-0.650847	1.042255	0.145228	-0.614605	0.674938	-0.142967	-0.604691	0.690010	0.298371	-0.337502	0.556163	0.008168	-0.337228	0.581409	0.161844	-0.319153	0.607137	0.134027	-0.365950	0.078462	0.298985				-0.266038	0.078377	-0.155752	0.394257	0.077034	-0.103832
15001	125.008333	-0.826150	0.603446	0.200073	-0.818656	0.617133	-0.029725	-0.787961	0.815522	-0.034961	-0.789244	0.817644	0.198129	-0.697789	1.086304	0.035350	-0.688990	1.093491	0.139505	-0.650867	1.042227	0.145227	-0.614577	0.674923	-0.142973	-0.604662	0.690007	0.298360	-0.337472	0.556170	0.008173	-0.337194	0.581421	0.161841	-0.319119	0.607147	0.134023	-0.365952	0.078459	0.298987				-0.266041	0.078373	-0.155743	0.394214	0.077017	-0.103860
15002	125.016667	-0.826125	0.603462	0.200071	-0.818625	0.617150	-0.029722	-0.788002	0.815447	-0.034993	-0.789215	0.817645	0.198128	-0.697835	1.086227	0.035326	-0.689098	1.093406	0.139495	-0.650894	1.042193	0.145216	-0.614537	0.674922	-0.142965	-0.604629	0.690001	0.298346	-0.337437	0.556174	0.008175	-0.337160	0.581424	0.161840	-0.319085	0.607156	0.134021	-0.365933	0.078442	0.298984				-0.266032	0.078365	-0.155736	0.394264	0.077050	-0.103830
15003	125.025000	-0.826087	0.603482	0.200066	-0.818589	0.617163	-0.029721	-0.787986	0.815423	-0.034975	-0.789184	0.817644	0.198124	-0.697890	1.086133	0.035305	-0.689174	1.093345	0.139479	-0.650930	1.042152	0.145202	-0.614487	0.674936	-0.142949	-0.604591	0.690000	0.298340	-0.337402	0.556176	0.008169	-0.337124	0.581422	0.161839	-0.319051	0.607155	0.134019	-0.365920	0.078422	0.298975				-0.266030	0.078367	-0.155736	0.394267	0.077047	-0.103825
15004	125.033333	-0.826058	0.603499	0.200065	-0.818574	0.617212	-0.029693	-0.787837	0.815511	-0.034952	-0.789149	0.817643	0.198122	-0.697949	1.086039	0.035282	-0.689257	1.093276	0.139467	-0.650965	1.042111	0.145193	-0.614448	0.674943	-0.142945	-0.604555	0.689995	0.298330	-0.337365	0.556172	0.008164	-0.337093	0.581425	0.161846	-0.319019	0.607149	0.134024	-0.365909	0.078412	0.298970				-0.266024	0.078367	-0.155741	0.394269	0.077054	-0.103824
15005	125.041667	-0.826028	0.603513	0.200063	-0.818497	0.617203	-0.029725	-0.787886	0.815419	-0.034960	-0.789110	0.817641	0.198121	-0.698015	1.085911	0.035276	-0.689348	1.093176	0.139445	-0.650999	1.042067	0.145188	-0.614426	0.674935	-0.142950	-0.604522	0.689998	0.298336	-0.337332	0.556160	0.008169	-0.337060	0.581418	0.161849	-0.318983	0.607145	0.134028	-0.365908	0.078416	0.298968				-0.266023	0.078360	-0.155741	0.394226	0.077026	-0.103858
15006	125.050000	-0.825997	0.603531	0.200060	-0.818479	0.617215	-0.029708	-0.787838	0.815418	-0.034916	-0.789071	0.817643	0.198125	-0.698089	1.085800	0.035251	-0.689444	1.093095	0.139426	-0.651034	1.042025	0.145183	-0.614384	0.674939	-0.142936	-0.604489	0.689999	0.298337	-0.337302	0.556147	0.008173	-0.337035	0.581411	0.161862	-0.318951	0.607133	0.134039	-0.365911	0.078420	0.298979				-0.266020	0.078352	-0.155737	0.394277	0.077048	-0.103825
15007	125.058333	-0.825956	0.603555	0.200059	-0.818423	0.617264	-0.029707	-0.787742	0.815465	-0.034918	-0.789034	0.817639	0.198125	-0.698200	1.085697	0.035254	-0.689562	1.092990	0.139417	-0.651073	1.041978	0.145172	-0.614356	0.674946	-0.142917	-0.604461	0.690012	0.298347	-0.337278	0.556139	0.008173	-0.337012	0.581394	0.161858	-0.318928	0.607123	0.134044	-0.365931	0.078431	0.298984				-0.266022	0.078351	-0.155736	0.394281	0.077055	-0.103831
15008	125.066667	-0.825938	0.603552	0.200053	-0.818373	0.617248	-0.029725	-0.787670	0.815494	-0.034916	-0.788997	0.817641	0.198128	-0.698279	1.085595	0.035240	-0.689651	1.092902	0.139407	-0.651111	1.041931	0.145173	-0.614338	0.674942	-0.142915	-0.604435	0.690023	0.298356	-0.337251	0.556133	0.008178	-0.336989	0.581389	0.161860	-0.318907	0.607116	0.134047	-0.365942	0.078458	0.298989				-0.266020	0.078349	-0.155735	0.394280	0.077066	-0.103832
15009	125.075000	-0.825941	0.603513	0.200045	-0.818412	0.617303	-0.029675	-0.787730	0.815400	-0.034914	-0.788960	0.817644	0.198134	-0.698368	1.085478	0.035224	-0.689747	1.092807	0.139392	-0.651151	1.041892	0.145164	-0.614313	0.674954	-0.142898	-0.604412	0.690033	0.298361	-0.337234	0.556123	0.008180	-0.336973	0.581378	0.161864	-0.318887	0.607103	0.134049	-0.365947	0.078450	0.298986				-0.266021	0.078349	-0.155729	0.394286	0.077066	-0.103836
15010	125.083333	-0.825867	0.603578	0.200063	-0.818334	0.617315	-0.029686	-0.787667	0.815400	-0.034912	-0.788919	0.817643	0.198145	-0.698456	1.085361	0.035214	-0.689840	1.092714	0.139371	-0.651191	1.041852	0.145154	-0.614297	0.674958	-0.142891	-0.604388	0.690034	0.298361	-0.337219	0.556114	0.008185	-0.336963	0.581358	0.161860	-0.318871	0.607090	0.134051	-0.365940	0.078444	0.298988				-0.266018	0.078345	-0.155725	0.394289	0.077069	-0.103836
15011	125.091667	-0.825858	0.603610	0.200057	-0.818344	0.617354	-0.029661	-0.787682	0.815398	-0.034849	-0.788890	0.817643	0.198158	-0.698531	1.085275	0.035199	-0.689921	1.092627	0.139344	-0.651225	1.041806	0.145145	-0.614282	0.674962	-0.142881	-0.604360	0.690042	0.298369	-0.337207	0.556111	0.008186	-0.336951	0.581338	0.161854	-0.318859	0.607072	0.134050	-0.365933	0.078433	0.298980				-0.266021	0.078346	-0.155728	0.394247	0.077051	-0.103875
15012	125.100000	-0.825850	0.603607	0.200061	-0.818346	0.617349	-0.029643	-0.787681	0.815398	-0.034840	-0.788860	0.817639	0.198175	-0.698604	1.085163	0.035191	-0.689985	1.092540	0.139325	-0.651257	1.041758	0.145136	-0.614272	0.674966	-0.142876	-0.604336	0.690042	0.298374	-0.337198	0.556099	0.008192	-0.336937	0.581320	0.161849	-0.318844	0.607056	0.134046	-0.365929	0.078420	0.298973				-0.266014	0.078344	-0.155725	0.394296	0.077087	-0.103854
15013	125.108333	-0.825829	0.603632	0.200072	-0.818339	0.617399	-0.029617	-0.787650	0.815420	-0.034801	-0.788832	0.817636	0.198199	-0.698663	1.085074	0.035180	-0.690092	1.092488	0.139343	-0.651280	1.041728	0.145143	-0.614266	0.674967	-0.142864	-0.604310	0.690036	0.298380	-0.337187	0.556083	0.008193	-0.336925	0.581306	0.161846	-0.318832	0.607041	0.134039	-0.365916	0.078407	0.298970				-0.266015	0.078348	-0.155729	0.394296	0.077085	-0.103853
15014	125.116667	-0.825815	0.603633	0.200087	-0.818279	0.617385	-0.029630	-0.787656	0.815405	-0.034780	-0.788809	0.817626	0.198220	-0.698723	1.084993	0.035178	-0.690151	1.092437	0.139339	-0.651297	1.041701	0.145148	-0.614260	0.674968	-0.142851	-0.604290	0.690028	0.298389	-0.337180	0.556073	0.008187	-0.336910	0.581297	0.161839	-0.318819	0.607029	0.134034	-0.365909	0.078396	0.298963				-0.266016	0.078347	-0.155729	0.394302	0.077097	-0.103861
15015	125.125000	-0.825839	0.603565	0.200086	-0.818272	0.617384	-0.029622	-0.787598	0.815442	-0.034776	-0.788791	0.817624	0.198240	-0.698772	1.084925	0.035173	-0.690175	1.092390	0.139325	-0.651312	1.041689	0.145159	-0.614264	0.674971	-0.142841	-0.604267	0.690027	0.298392	-0.337174	0.556068	0.008179	-0.336902	0.581294	0.161830	-0.318809	0.607026	0.134018	-0.365912	0.078404	0.298968				-0.266014	0.078343	-0.155730	0.394306	0.077094	-0.103866
15016	125.133333	-0.825796	0.603632	0.200101	-0.818320	0.617408	-0.029592	-0.787664	0.815403	-0.034715	-0.788776	0.817612	0.198256	-0.698807	1.084870	0.035164	-0.690231	1.092363	0.139331	-0.651323	1.041679	0.145166	-0.614274	0.674960	-0.142828	-0.604248	0.690026	0.298400	-0.337171	0.556070	0.008163	-0.336888	0.581295	0.161822	-0.318798	0.607027	0.134004	-0.365921	0.078428	0.298980				-0.266013	0.078338	-0.155732	0.394330	0.077103	-0.103882
15017	125.141667	-0.825795	0.603622	0.200108	-0.818265	0.617366	-0.029609	-0.787671	0.815387	-0.034693	-0.788801	0.817639	0.198314	-0.698834	1.084836	0.035166	-0.690257	1.092367	0.139326	-0.651336	1.041690	0.145172	-0.614287	0.674963	-0.142821	-0.604238	0.690023	0.298403	-0.337168	0.556080	0.008146	-0.336882	0.581304	0.161801	-0.318794	0.607033	0.133990	-0.365927	0.078436	0.298978				-0.266010	0.078342	-0.155738	0.394313	0.077096	-0.103877
15018	125.150000	-0.825794	0.603614	0.200115	-0.818277	0.617359	-0.029600	-0.787650	0.815411	-0.034638	-0.788783	0.817604	0.198296	-0.698863	1.084830	0.035165	-0.690276	1.092372	0.139325	-0.651348	1.041703	0.145175	-0.614304	0.674965	-0.142810	-0.604228	0.690019	0.298403	-0.337169	0.556099	0.008128	-0.336874	0.581310	0.161791	-0.318790	0.607043	0.133979	-0.365943	0.078455	0.298987				-0.266015	0.078348	-0.155743	0.394315	0.077107	-0.103880
15019	125.158333	-0.825805	0.603596	0.200121	-0.818342	0.617394	-0.029555	-0.787699	0.815379	-0.034674	-0.788788	0.817592	0.198310	-0.698875	1.084799	0.035184	-0.690284	1.092385	0.139325	-0.651358	1.041723	0.145185	-0.614330	0.674963	-0.142800	-0.604221	0.690014	0.298408	-0.337172	0.556113	0.008113	-0.336874	0.581325	0.161778	-0.318792	0.607058	0.133969	-0.365934	0.078452	0.298982				-0.266020	0.078349	-0.155742	0.394314	0.077120	-0.103885
15020	125.166667	-0.825820	0.603579	0.200132	-0.818357	0.617388	-0.029542	-0.787736	0.815369	-0.034680	-0.788807	0.817585	0.198325	-0.698881	1.084870	0.035177	-0.690279	1.092419	0.139329	-0.651379	1.041751	0.145192	-0.614351	0.674961	-0.142790	-0.604221	0.690006	0.298412	-0.337177	0.556128	0.008102	-0.336879	0.581331	0.161766	-0.318795	0.607069	0.133958	-0.365933	0.078442	0.298972				-0.266016	0.078346	-0.155742	0.394317	0.077117	-0.103885
15021	125.175000	-0.825827	0.603584	0.200146	-0.818317	0.617341	-0.029559	-0.787775	0.815370	-0.034620	-0.788837	0.817587	0.198355	-0.698882	1.084925	0.035184	-0.690275	1.092480	0.139335	-0.651394	1.041787	0.145201	-0.614390	0.674946	-0.142785	-0.604228	0.689989	0.298411	-0.337188	0.556134	0.008090	-0.336888	0.581337	0.161759	-0.318811	0.607079	0.133951	-0.365923	0.078425	0.298970				-0.266018	0.078347	-0.155740	0.394327	0.077124	-0.103890
15022	125.183333	-0.825848	0.603577	0.200154	-0.818338	0.617330	-0.029547	-0.787709	0.815454	-0.034631	-0.788856	0.817571	0.198352	-0.698877	1.084995	0.035189	-0.690274	1.092574	0.139363	-0.651412	1.041834	0.145217	-0.614426	0.674943	-0.142781	-0.604244	0.689978	0.298415	-0.337208	0.556145	0.008074	-0.336901	0.581348	0.161755	-0.318832	0.607085	0.133946	-0.365920	0.078413	0.298957				-0.266018	0.078349	-0.155743	0.394322	0.077119	-0.103883
15023	125.191667	-0.825881	0.603547	0.200158	-0.818410	0.617340	-0.029517	-0.787805	0.815401	-0.034632	-0.788886	0.817559	0.198358	-0.698858	1.085074	0.035213	-0.690200	1.092615	0.139344	-0.651427	1.041866	0.145225	-0.614465	0.674937	-0.142781	-0.604266	0.689974	0.298421	-0.337226	0.556149	0.008071	-0.336927	0.581360	0.161758	-0.318857	0.607097	0.133941	-0.365910	0.078412	0.298960				-0.266020	0.078353	-0.155747	0.394324	0.077125	-0.103884
15024	125.200000	-0.825896	0.603545	0.200161	-0.818380	0.617304	-0.029541	-0.787918	0.815344	-0.034588	-0.788925	0.817554	0.198366	-0.698832	1.085177	0.035226	-0.690213	1.092725	0.139398	-0.651441	1.041922	0.145238	-0.614505	0.674923	-0.142776	-0.604300	0.689970	0.298423	-0.337249	0.556157	0.008052	-0.336955	0.581370	0.161746	-0.318884	0.607110	0.133939	-0.365911	0.078410	0.298960				-0.266028	0.078355	-0.155744	0.394327	0.077124	-0.103886
15025	125.208333	-0.825921	0.603519	0.200158	-0.818401	0.617286	-0.029537	-0.787897	0.815389	-0.034578	-0.788969	0.817551	0.198371	-0.698807	1.085271	0.035248	-0.690160	1.092809	0.139401	-0.651448	1.041980	0.145250	-0.614547	0.674914	-0.142779	-0.604332	0.689980	0.298431	-0.337276	0.556162	0.008043	-0.336987	0.581379	0.161748	-0.318919	0.607119	0.133928	-0.365918	0.078418	0.298967				-0.266026	0.078355	-0.155753	0.394333	0.077128	-0.103889
15026	125.216667	-0.825948	0.603495	0.200158	-0.818472	0.617283	-0.029513	-0.787893	0.815420	-0.034602	-0.789015	0.817549	0.198371	-0.698778	1.085381	0.035272	-0.690096	1.092916	0.139416	-0.651455	1.042039	0.145264	-0.614585	0.674913	-0.142784	-0.604374	0.689990	0.298438	-0.337302	0.556174	0.008031	-0.337023	0.581400	0.161751	-0.318954	0.607126	0.133928	-0.365930	0.078449	0.298980				-0.266028	0.078356	-0.155757	0.394333	0.077129	-0.103895
15027	125.225000	-0.825972	0.603479	0.200154	-0.818429	0.617217	-0.029561	-0.788059	0.815323	-0.034563	-0.789059	0.817542	0.198371	-0.698736	1.085512	0.035286	-0.690058	1.093015	0.139445	-0.651457	1.042093	0.145276	-0.614625	0.674910	-0.142789	-0.604417	0.689994	0.298445	-0.337330	0.556179	0.008037	-0.337055	0.581405	0.161752	-0.318986	0.607135	0.133930	-0.365936	0.078452	0.298979				-0.266023	0.078354	-0.155767	0.394338	0.077128	-0.103902
15028	125.233333	-0.825998	0.603466	0.200151	-0.818477	0.617234	-0.029537	-0.788099	0.815316	-0.034572	-0.789108	0.817537	0.198371	-0.698692	1.085650	0.035305	-0.689981	1.093110	0.139452	-0.651458	1.042151	0.145293	-0.614664	0.674904	-0.142787	-0.604459	0.689985	0.298441	-0.337362	0.556193	0.008035	-0.337091	0.581411	0.161756	-0.319021	0.607138	0.133932	-0.365941	0.078463	0.298981				-0.266029	0.078362	-0.155769	0.394343	0.077135	-0.103892
15029	125.241667	-0.826025	0.603448	0.200151	-0.818507	0.617226	-0.029534	-0.788123	0.815331	-0.034581	-0.789157	0.817533	0.198366	-0.698650	1.085772	0.035331	-0.689913	1.093220	0.139471	-0.651460	1.042207	0.145304	-0.614693	0.674915	-0.142788	-0.604501	0.689980	0.298443	-0.337389	0.556200	0.008051	-0.337123	0.581410	0.161760	-0.319054	0.607148	0.133949	-0.365930	0.078456	0.298980				-0.266031	0.078369	-0.155765	0.394342	0.077139	-0.103888
15030	125.250000	-0.826055	0.603437	0.200154	-0.818582	0.617216	-0.029512	-0.788172	0.815317	-0.034643	-0.789202	0.817521	0.198359	-0.698593	1.085898	0.035367	-0.689842	1.093315	0.139494	-0.651459	1.042259	0.145318	-0.614724	0.674914	-0.142790	-0.604544	0.689968	0.298438	-0.337416	0.556201	0.008068	-0.337151	0.581415	0.161775	-0.319084	0.607152	0.133963	-0.365925	0.078458	0.298978				-0.266033	0.078375	-0.155762	0.394344	0.077144	-0.103881
15031	125.258333	-0.826074	0.603430	0.200143	-0.818607	0.617203	-0.029515	-0.788233	0.815308	-0.034610	-0.789250	0.817516	0.198350	-0.698545	1.086008	0.035388	-0.689790	1.093405	0.139505	-0.651462	1.042316	0.145338	-0.614762	0.674917	-0.142791	-0.604584	0.689958	0.298431	-0.337446	0.556214	0.008068	-0.337184	0.581420	0.161787	-0.319110	0.607159	0.133978	-0.365917	0.078437	0.298972				-0.266035	0.078376	-0.155762	0.394344	0.077141	-0.103881
15032	125.266667	-0.826105	0.603414	0.200139	-0.818579	0.617184	-0.029542	-0.788252	0.815323	-0.034555	-0.789292	0.817508	0.198338	-0.698507	1.086129	0.035389	-0.689732	1.093490	0.139520	-0.651463	1.042366	0.145350	-0.614792	0.674913	-0.142799	-0.604620	0.689949	0.298419	-0.337473	0.556210	0.008068	-0.337214	0.581430	0.161797	-0.319137	0.607170	0.133987	-0.365904	0.078418	0.298959				-0.266039	0.078373	-0.155766	0.394340	0.077146	-0.103882
15033	125.275000	-0.826127	0.603393	0.200127	-0.818625	0.617163	-0.029542	-0.788312	0.815296	-0.034625	-0.789348	0.817510	0.198333	-0.698466	1.086239	0.035406	-0.689696	1.093603	0.139554	-0.651463	1.042415	0.145362	-0.614825	0.674903	-0.142814	-0.604657	0.689947	0.298407	-0.337499	0.556217	0.008054	-0.337235	0.581441	0.161795	-0.319159	0.607175	0.133987	-0.365904	0.078421	0.298957				-0.266038	0.078375	-0.155770	0.394339	0.077146	-0.103878
15034	125.283333	-0.826151	0.603382	0.200114	-0.818647	0.617115	-0.029566	-0.788342	0.815289	-0.034622	-0.789382	0.817506	0.198310	-0.698422	1.086320	0.035412	-0.689660	1.093700	0.139574	-0.651462	1.042463	0.145374	-0.614837	0.674896	-0.142823	-0.604691	0.689951	0.298398	-0.337521	0.556216	0.008044	-0.337255	0.581460	0.161798	-0.319181	0.607183	0.133987	-0.365908	0.078427	0.298961				-0.266046	0.078370	-0.155772	0.394338	0.077137	-0.103886
15035	125.291667	-0.826172	0.603368	0.200105	-0.818659	0.617094	-0.029578	-0.788364	0.815283	-0.034655	-0.789432	0.817513	0.198307	-0.698367	1.086406	0.035440	-0.689620	1.093757	0.139586	-0.651465	1.042494	0.145380	-0.614862	0.674885	-0.142841	-0.604723	0.689951	0.298392	-0.337540	0.556219	0.008036	-0.337270	0.581471	0.161794	-0.319198	0.607197	0.133982	-0.365922	0.078447	0.298968				-0.266041	0.078365	-0.155781	0.394339	0.077133	-0.103885
15036	125.300000	-0.826239	0.603403	0.200139	-0.818671	0.617082	-0.029585	-0.788380	0.815279	-0.034688	-0.789465	0.817511	0.198294	-0.698340	1.086491	0.035432	-0.689582	1.093807	0.139599	-0.651468	1.042519	0.145389	-0.614876	0.674874	-0.142860	-0.604751	0.689949	0.298392	-0.337547	0.556224	0.008042	-0.337288	0.581484	0.161798	-0.319215	0.607208	0.133985	-0.365939	0.078467	0.298979				-0.266049	0.078368	-0.155782	0.394342	0.077127	-0.103882
15037	125.308333	-0.826188	0.603328	0.200077	-0.818690	0.617087	-0.029581	-0.788389	0.815278	-0.034698	-0.789488	0.817511	0.198279	-0.698312	1.086544	0.035446	-0.689552	1.093842	0.139610	-0.651464	1.042530	0.145394	-0.614870	0.674874	-0.142855	-0.604775	0.689947	0.298389	-0.337555	0.556232	0.008047	-0.337299	0.581493	0.161803	-0.319226	0.607221	0.133992	-0.365938	0.078471	0.298974				-0.266047	0.078364	-0.155773	0.394337	0.077129	-0.103882
15038	125.316667	-0.826211	0.603339	0.200092	-0.818690	0.617067	-0.029593	-0.788398	0.815282	-0.034706	-0.789509	0.817510	0.198267	-0.698287	1.086585	0.035460	-0.689528	1.093877	0.139628	-0.651463	1.042537	0.145401	-0.614875	0.674862	-0.142859	-0.604797	0.689937	0.298389	-0.337552	0.556240	0.008067	-0.337306	0.581505	0.161823	-0.319234	0.607233	0.134007	-0.365943	0.078462	0.298979				-0.266043	0.078372	-0.155773	0.394344	0.077137	-0.103872
15039	125.325000	-0.826228	0.603352	0.200086	-0.818694	0.617069	-0.029591	-0.788322	0.815352	-0.034724	-0.789522	0.817512	0.198251	-0.698268	1.086619	0.035469	-0.689512	1.093881	0.139635	-0.651463	1.042534	0.145406	-0.614863	0.674865	-0.142850	-0.604811	0.689928	0.298387	-0.337549	0.556254	0.008095	-0.337314	0.581512	0.161832	-0.319237	0.607248	0.134029	-0.365935	0.078468	0.298978				-0.266039	0.078376	-0.155758	0.394346	0.077144	-0.103857
15040	125.333333	-0.826288	0.603402	0.200132	-0.818718	0.617106	-0.029573	-0.788274	0.815392	-0.034711	-0.789528	0.817514	0.198242	-0.698258	1.086628	0.035474	-0.689505	1.093876	0.139641	-0.651461	1.042527	0.145403	-0.614850	0.674868	-0.142846	-0.604825	0.689909	0.298382	-0.337542	0.556260	0.008119	-0.337317	0.581508	0.161846	-0.319239	0.607258	0.134053	-0.365921	0.078438	0.298972				-0.266038	0.078384	-0.155756	0.394340	0.077148	-0.103838
15041	125.341667	-0.826236	0.603349	0.200083	-0.818704	0.617088	-0.029589	-0.788260	0.815397	-0.034719	-0.789527	0.817509	0.198229	-0.698246	1.086635	0.035478	-0.689501	1.093868	0.139642	-0.651457	1.042516	0.145403	-0.614833	0.674865	-0.142838	-0.604829	0.689900	0.298374	-0.337534	0.556264	0.008130	-0.337313	0.581518	0.161868	-0.319236	0.607261	0.134073	-0.365912	0.078425	0.298970				-0.266037	0.078383	-0.155751	0.394305	0.077123	-0.103861
15042	125.350000	-0.826242	0.603357	0.200070	-0.818685	0.617074	-0.029606	-0.788356	0.815295	-0.034739	-0.789531	0.817514	0.198215	-0.698237	1.086633	0.035471	-0.689501	1.093853	0.139637	-0.651455	1.042508	0.145400	-0.614811	0.674862	-0.142837	-0.604835	0.689896	0.298370	-0.337526	0.556253	0.008141	-0.337305	0.581520	0.161879	-0.319226	0.607266	0.134088	-0.365903	0.078424	0.298972				-0.266037	0.078377	-0.155750	0.394349	0.077152	-0.103819
15043	125.358333	-0.826232	0.603359	0.200056	-0.818672	0.617075	-0.029617	-0.788326	0.815302	-0.034761	-0.789524	0.817517	0.198206	-0.698234	1.086592	0.035471	-0.689509	1.093842	0.139626	-0.651450	1.042498	0.145391	-0.614791	0.674856	-0.142848	-0.604833	0.689900	0.298363	-0.337520	0.556243	0.008147	-0.337299	0.581525	0.161894	-0.319216	0.607261	0.134093	-0.365918	0.078431	0.298968				-0.266038	0.078378	-0.155758	0.394354	0.077158	-0.103827
15044	125.366667	-0.826281	0.603414	0.200086	-0.818659	0.617080	-0.029625	-0.788319	0.815297	-0.034762	-0.789509	0.817517	0.198199	-0.698234	1.086576	0.035450	-0.689525	1.093817	0.139613	-0.651451	1.042483	0.145384	-0.614768	0.674861	-0.142849	-0.604832	0.689901	0.298356	-0.337516	0.556231	0.008152	-0.337289	0.581518	0.161904	-0.319207	0.607252	0.134098	-0.365917	0.078435	0.298971				-0.266037	0.078373	-0.155762	0.394360	0.077151	-0.103826
15045	125.375000	-0.826208	0.603361	0.200041	-0.818644	0.617079	-0.029631	-0.788277	0.815296	-0.034807	-0.789499	0.817518	0.198188	-0.698240	1.086541	0.035436	-0.689538	1.093790	0.139608	-0.651449	1.042471	0.145379	-0.614741	0.674858	-0.142857	-0.604825	0.689908	0.298362	-0.337506	0.556209	0.008163	-0.337276	0.581508	0.161914	-0.319196	0.607219	0.134099	-0.365918	0.078440	0.298976				-0.266042	0.078366	-0.155766	0.394359	0.077153	-0.103832
15046	125.383333	-0.826194	0.603363	0.200031	-0.818624	0.617084	-0.029634	-0.788252	0.815297	-0.034813	-0.789483	0.817519	0.198179	-0.698246	1.086509	0.035422	-0.689554	1.093760	0.139591	-0.651444	1.042461	0.145376	-0.614718	0.674858	-0.142863	-0.604816	0.689913	0.298361	-0.337499	0.556186	0.008178	-0.337261	0.581500	0.161922	-0.319180	0.607219	0.134113	-0.365935	0.078451	0.298977				-0.266044	0.078361	-0.155769	0.394357	0.077143	-0.103829
15047	125.391667	-0.826164	0.603354	0.200024	-0.818609	0.617094	-0.029632	-0.788166	0.815351	-0.034772	-0.789459	0.817521	0.198179	-0.698258	1.086473	0.035415	-0.689577	1.093736	0.139588	-0.651449	1.042449	0.145373	-0.614677	0.674876	-0.142854	-0.604801	0.689917	0.298365	-0.337488	0.556169	0.008192	-0.337252	0.581489	0.161937	-0.319168	0.607209	0.134124	-0.365939	0.078456	0.298986				-0.266043	0.078361	-0.155768	0.394366	0.077150	-0.103827
15048	125.400000	-0.826161	0.603385	0.200033	-0.818592	0.617105	-0.029629	-0.788194	0.815302	-0.034812	-0.789432	0.817519	0.198177	-0.698273	1.086436	0.035408	-0.689599	1.093710	0.139585	-0.651448	1.042433	0.145374	-0.614657	0.674885	-0.142850	-0.604785	0.689923	0.298372	-0.337474	0.556162	0.008204	-0.337238	0.581485	0.161955	-0.319156	0.607181	0.134130	-0.365937	0.078443	0.298985				-0.266040	0.078361	-0.155765	0.394363	0.077152	-0.103823
15049	125.408333	-0.826142	0.603405	0.200037	-0.818576	0.617121	-0.029627	-0.788174	0.815305	-0.034791	-0.789405	0.817527	0.198177	-0.698287	1.086386	0.035413	-0.689624	1.093676	0.139578	-0.651452	1.042423	0.145371	-0.614645	0.674881	-0.142847	-0.604765	0.689926	0.298374	-0.337462	0.556154	0.008221	-0.337226	0.581470	0.161953	-0.319138	0.607181	0.134141	-0.365932	0.078436	0.298975				-0.266041	0.078358	-0.155757	0.394361	0.077161	-0.103812
15050	125.416667	-0.826125	0.603415	0.200038	-0.818556	0.617132	-0.029621	-0.788136	0.815311	-0.034805	-0.789373	0.817532	0.198175	-0.698307	1.086309	0.035421	-0.689647	1.093644	0.139567	-0.651449	1.042409	0.145366	-0.614612	0.674893	-0.142838	-0.604742	0.689930	0.298370	-0.337447	0.556154	0.008224	-0.337207	0.581465	0.161956	-0.319118	0.607184	0.134149	-0.365925	0.078422	0.298972				-0.266038	0.078361	-0.155748	0.394357	0.077161	-0.103793
15051	125.425000	-0.826082	0.603408	0.200027	-0.818549	0.617176	-0.029598	-0.788051	0.815361	-0.034780	-0.789345	0.817541	0.198181	-0.698326	1.086316	0.035393	-0.689664	1.093610	0.139564	-0.651442	1.042381	0.145360	-0.614591	0.674891	-0.142828	-0.604713	0.689937	0.298372	-0.337429	0.556153	0.008221	-0.337191	0.581447	0.161948	-0.319101	0.607177	0.134154	-0.365914	0.078411	0.298964				-0.266033	0.078362	-0.155743	0.394312	0.077150	-0.103813
15052	125.433333	-0.826073	0.603442	0.200040	-0.818524	0.617190	-0.029595	-0.788088	0.815313	-0.034723	-0.789298	0.817534	0.198162	-0.698354	1.086241	0.035396	-0.689663	1.093521	0.139528	-0.651434	1.042368	0.145353	-0.614573	0.674891	-0.142820	-0.604685	0.689941	0.298371	-0.337405	0.556150	0.008223	-0.337169	0.581445	0.161951	-0.319083	0.607169	0.134150	-0.365907	0.078398	0.298960				-0.266031	0.078362	-0.155740	0.394258	0.077128	-0.103823
15053	125.441667	-0.826046	0.603448	0.200041	-0.818480	0.617168	-0.029614	-0.788061	0.815314	-0.034774	-0.789260	0.817536	0.198170	-0.698364	1.086187	0.035402	-0.689678	1.093482	0.139521	-0.651424	1.042345	0.145351	-0.614561	0.674880	-0.142822	-0.604653	0.689948	0.298373	-0.337385	0.556137	0.008225	-0.337148	0.581427	0.161944	-0.319061	0.607158	0.134148	-0.365916	0.078409	0.298962				-0.266030	0.078360	-0.155739	0.394338	0.077185	-0.103759
15054	125.450000	-0.826024	0.603454	0.200048	-0.818476	0.617208	-0.029587	-0.788045	0.815310	-0.034716	-0.789226	0.817536	0.198177	-0.698375	1.086176	0.035382	-0.689688	1.093447	0.139520	-0.651415	1.042324	0.145348	-0.614532	0.674885	-0.142804	-0.604627	0.689955	0.298383	-0.337364	0.556126	0.008228	-0.337129	0.581422	0.161945	-0.319036	0.607144	0.134144	-0.365919	0.078419	0.298961				-0.266024	0.078356	-0.155743	0.394334	0.077186	-0.103747
15055	125.458333	-0.826002	0.603466	0.200059	-0.818439	0.617217	-0.029592	-0.787956	0.815352	-0.034740	-0.789195	0.817530	0.198190	-0.698393	1.086093	0.035396	-0.689694	1.093413	0.139524	-0.651397	1.042300	0.145341	-0.614514	0.674881	-0.142802	-0.604595	0.689959	0.298390	-0.337341	0.556119	0.008224	-0.337106	0.581412	0.161946	-0.319016	0.607133	0.134141	-0.365926	0.078437	0.298973				-0.266024	0.078352	-0.155743	0.394291	0.077168	-0.103766
15056	125.466667	-0.825985	0.603469	0.200065	-0.818426	0.617191	-0.029597	-0.788000	0.815299	-0.034733	-0.789162	0.817526	0.198200	-0.698412	1.086068	0.035388	-0.689699	1.093384	0.139523	-0.651381	1.042284	0.145340	-0.614510	0.674861	-0.142800	-0.604564	0.689960	0.298399	-0.337321	0.556109	0.008228	-0.337089	0.581401	0.161944	-0.318997	0.607124	0.134134	-0.365931	0.078444	0.298985				-0.266025	0.078349	-0.155738	0.394333	0.077195	-0.103723
15057	125.475000	-0.825970	0.603473	0.200073	-0.818401	0.617217	-0.029587	-0.787990	0.815294	-0.034686	-0.789133	0.817523	0.198211	-0.698405	1.086032	0.035386	-0.689698	1.093364	0.139522	-0.651364	1.042274	0.145336	-0.614480	0.674880	-0.142785	-0.604535	0.689960	0.298398	-0.337302	0.556111	0.008221	-0.337068	0.581399	0.161936	-0.318976	0.607117	0.134130	-0.365928	0.078442	0.298977				-0.266022	0.078352	-0.155737	0.394332	0.077215	-0.103713
15058	125.483333	-0.825954	0.603491	0.200088	-0.818380	0.617240	-0.029584	-0.787978	0.815291	-0.034700	-0.789112	0.817522	0.198223	-0.698402	1.086006	0.035387	-0.689693	1.093351	0.139516	-0.651346	1.042268	0.145328	-0.614472	0.674873	-0.142776	-0.604507	0.689963	0.298398	-0.337290	0.556112	0.008217	-0.337049	0.581393	0.161921	-0.318959	0.607115	0.134118	-0.365918	0.078435	0.298964				-0.266020	0.078352	-0.155740	0.394334	0.077231	-0.103701
15059	125.491667	-0.825941	0.603489	0.200087	-0.818400	0.617242	-0.029569	-0.787846	0.815378	-0.034697	-0.789089	0.817522	0.198230	-0.698413	1.086014	0.035386	-0.689681	1.093350	0.139507	-0.651328	1.042273	0.145322	-0.614465	0.674867	-0.142769	-0.604482	0.689958	0.298396	-0.337278	0.556117	0.008204	-0.337032	0.581399	0.161913	-0.318945	0.607116	0.134105	-0.365917	0.078416	0.298961				-0.266022	0.078343	-0.155732	0.394289	0.077221	-0.103716
15060	125.500000	-0.825938	0.603491	0.200086	-0.818370	0.617243	-0.029578	-0.787974	0.815285	-0.034698	-0.789070	0.817520	0.198238	-0.698389	1.086003	0.035381	-0.689663	1.093360	0.139500	-0.651311	1.042289	0.145315	-0.614467	0.674865	-0.142769	-0.604459	0.689955	0.298385	-0.337271	0.556123	0.008183	-0.337018	0.581387	0.161888	-0.318934	0.607115	0.134090	-0.365912	0.078398	0.298959				-0.266027	0.078347	-0.155735	0.394338	0.077259	-0.103668
15061	125.508333	-0.825926	0.603487	0.200091	-0.818415	0.617247	-0.029556	-0.787947	0.815314	-0.034630	-0.789053	0.817523	0.198252	-0.698374	1.086019	0.035373	-0.689644	1.093383	0.139492	-0.651298	1.042307	0.145314	-0.614472	0.674861	-0.142769	-0.604441	0.689955	0.298382	-0.337264	0.556118	0.008166	-0.337008	0.581388	0.161878	-0.318923	0.607115	0.134072	-0.365905	0.078394	0.298951				-0.266027	0.078344	-0.155736	0.394335	0.077264	-0.103651
15062	125.516667	-0.825923	0.603487	0.200096	-0.818368	0.617247	-0.029572	-0.787847	0.815384	-0.034669	-0.789046	0.817525	0.198259	-0.698364	1.086040	0.035375	-0.689618	1.093411	0.139491	-0.651284	1.042331	0.145306	-0.614481	0.674858	-0.142774	-0.604428	0.689955	0.298382	-0.337258	0.556114	0.008151	-0.336999	0.581383	0.161863	-0.318917	0.607108	0.134059	-0.365906	0.078402	0.298957				-0.266025	0.078341	-0.155742	0.394330	0.077268	-0.103641
15063	125.525000	-0.825917	0.603487	0.200104	-0.818403	0.617247	-0.029555	-0.787915	0.815343	-0.034676	-0.789032	0.817525	0.198272	-0.698354	1.086087	0.035364	-0.689591	1.093449	0.139496	-0.651273	1.042351	0.145312	-0.614492	0.674849	-0.142772	-0.604420	0.689954	0.298390	-0.337262	0.556112	0.008135	-0.336998	0.581376	0.161856	-0.318916	0.607103	0.134049	-0.365918	0.078415	0.298953				-0.266023	0.078339	-0.155755	0.394335	0.077267	-0.103639
15064	125.533333	-0.825915	0.603486	0.200112	-0.818365	0.617248	-0.029558	-0.787983	0.815296	-0.034632	-0.789023	0.817530	0.198279	-0.698326	1.086133	0.035362	-0.689555	1.093507	0.139505	-0.651260	1.042384	0.145318	-0.614518	0.674841	-0.142791	-0.604418	0.689958	0.298390	-0.337267	0.556113	0.008121	-0.337002	0.581371	0.161845	-0.318916	0.607097	0.134037	-0.365932	0.078429	0.298970				-0.266030	0.078336	-0.155748	0.394344	0.077264	-0.103625
15065	125.541667	-0.825920	0.603490	0.200116	-0.818377	0.617259	-0.029551	-0.787920	0.815352	-0.034631	-0.789021	0.817529	0.198285	-0.698291	1.086162	0.035389	-0.689534	1.093574	0.139534	-0.651242	1.042405	0.145315	-0.614525	0.674858	-0.142781	-0.604415	0.689963	0.298392	-0.337272	0.556118	0.008112	-0.337003	0.581377	0.161839	-0.318920	0.607097	0.134026	-0.365936	0.078440	0.298970				-0.266020	0.078343	-0.155754	0.394353	0.077271	-0.103616
15066	125.550000	-0.825924	0.603492	0.200125	-0.818393	0.617260	-0.029540	-0.787875	0.815406	-0.034635	-0.789023	0.817537	0.198290	-0.698264	1.086255	0.035386	-0.689481	1.093628	0.139547	-0.651218	1.042428	0.145313	-0.614540	0.674864	-0.142783	-0.604413	0.689969	0.298392	-0.337284	0.556134	0.008096	-0.337010	0.581377	0.161828	-0.318927	0.607102	0.134018	-0.365928	0.078447	0.298966				-0.266027	0.078354	-0.155751	0.394357	0.077286	-0.103596
15067	125.558333	-0.825967	0.603438	0.200120	-0.818424	0.617264	-0.029524	-0.788005	0.815319	-0.034609	-0.789028	0.817540	0.198295	-0.698237	1.086289	0.035400	-0.689431	1.093676	0.139555	-0.651184	1.042453	0.145313	-0.614556	0.674868	-0.142775	-0.604414	0.689969	0.298391	-0.337295	0.556136	0.008098	-0.337018	0.581374	0.161810	-0.318941	0.607108	0.134006	-0.365926	0.078437	0.298963				-0.266029	0.078362	-0.155744	0.394361	0.077297	-0.103582
15068	125.566667	-0.825945	0.603490	0.200128	-0.818409	0.617259	-0.029530	-0.788016	0.815316	-0.034602	-0.789035	0.817541	0.198294	-0.698179	1.086363	0.035424	-0.689372	1.093723	0.139557	-0.651152	1.042484	0.145310	-0.614572	0.674871	-0.142780	-0.604414	0.689956	0.298378	-0.337310	0.556140	0.008085	-0.337027	0.581379	0.161796	-0.318953	0.607106	0.133989	-0.365917	0.078420	0.298955				-0.266031	0.078359	-0.155743	0.394365	0.077302	-0.103575
15069	125.575000	-0.825952	0.603501	0.200129	-0.818424	0.617247	-0.029535	-0.787977	0.815357	-0.034617	-0.789045	0.817540	0.198296	-0.698138	1.086435	0.035417	-0.689317	1.093781	0.139564	-0.651127	1.042516	0.145309	-0.614589	0.674863	-0.142788	-0.604419	0.689957	0.298370	-0.337321	0.556131	0.008076	-0.337044	0.581374	0.161783	-0.318970	0.607106	0.133976	-0.365901	0.078407	0.298955				-0.266034	0.078358	-0.155747	0.394368	0.077303	-0.103584
15070	125.583333	-0.825971	0.603476	0.200126	-0.818485	0.617235	-0.029516	-0.788053	0.815302	-0.034611	-0.789058	0.817541	0.198298	-0.698099	1.086480	0.035418	-0.689253	1.093838	0.139563	-0.651095	1.042570	0.145316	-0.614607	0.674852	-0.142793	-0.604431	0.689953	0.298367	-0.337341	0.556113	0.008066	-0.337055	0.581375	0.161772	-0.318985	0.607096	0.133959	-0.365894	0.078409	0.298951				-0.266036	0.078346	-0.155750	0.394371	0.077298	-0.103593
15071	125.591667	-0.825974	0.603464	0.200118	-0.818487	0.617204	-0.029534	-0.788076	0.815294	-0.034619	-0.789069	0.817535	0.198291	-0.698020	1.086599	0.035395	-0.689195	1.093916	0.139568	-0.651070	1.042608	0.145306	-0.614629	0.674835	-0.142807	-0.604438	0.689952	0.298363	-0.337352	0.556099	0.008054	-0.337067	0.581374	0.161767	-0.318995	0.607088	0.133946	-0.365896	0.078401	0.298954				-0.266031	0.078339	-0.155763	0.394381	0.077297	-0.103615
15072	125.600000	-0.825989	0.603457	0.200117	-0.818507	0.617202	-0.029529	-0.788094	0.815277	-0.034629	-0.789086	0.817533	0.198289	-0.697953	1.086692	0.035382	-0.689123	1.093990	0.139563	-0.651055	1.042673	0.145309	-0.614645	0.674820	-0.142825	-0.604454	0.689951	0.298361	-0.337366	0.556096	0.008042	-0.337071	0.581377	0.161769	-0.319005	0.607079	0.133935	-0.365904	0.078415	0.298953				-0.266041	0.078332	-0.155763	0.394375	0.077284	-0.103629
15073	125.608333	-0.826003	0.603446	0.200114	-0.818467	0.617173	-0.029565	-0.787998	0.815366	-0.034668	-0.789109	0.817530	0.198280	-0.697896	1.086792	0.035374	-0.689072	1.094076	0.139553	-0.651051	1.042725	0.145299	-0.614651	0.674826	-0.142822	-0.604474	0.689959	0.298360	-0.337377	0.556101	0.008034	-0.337088	0.581375	0.161770	-0.319014	0.607079	0.133938	-0.365921	0.078430	0.298959				-0.266042	0.078333	-0.155770	0.394377	0.077282	-0.103646
15074	125.616667	-0.826016	0.603447	0.200113	-0.818540	0.617187	-0.029532	-0.788009	0.815362	-0.034672	-0.789133	0.817530	0.198269	-0.697842	1.086900	0.035371	-0.688994	1.094183	0.139546	-0.651044	1.042778	0.145293	-0.614659	0.674820	-0.142821	-0.604496	0.689964	0.298355	-0.337382	0.556116	0.008037	-0.337095	0.581379	0.161770	-0.319024	0.607087	0.133941	-0.365929	0.078445	0.298960				-0.266041	0.078342	-0.155770	0.394381	0.077295	-0.103656
15075	125.625000	-0.826023	0.603450	0.200109	-0.818542	0.617171	-0.029546	-0.788085	0.815331	-0.034703	-0.789161	0.817534	0.198256	-0.697784	1.087007	0.035367	-0.688906	1.094272	0.139511	-0.651038	1.042832	0.145283	-0.614687	0.674817	-0.142829	-0.604515	0.689970	0.298343	-0.337390	0.556141	0.008047	-0.337104	0.581394	0.161776	-0.319026	0.607108	0.133958	-0.365931	0.078450	0.298961				-0.266040	0.078348	-0.155758	0.394392	0.077307	-0.103670
15076	125.633333	-0.826039	0.603452	0.200108	-0.818516	0.617187	-0.029561	-0.788166	0.815280	-0.034680	-0.789185	0.817533	0.198241	-0.697729	1.087112	0.035361	-0.688852	1.094357	0.139508	-0.651032	1.042884	0.145275	-0.614680	0.674833	-0.142822	-0.604532	0.689970	0.298335	-0.337399	0.556167	0.008059	-0.337114	0.581403	0.161781	-0.319036	0.607133	0.133977	-0.365923	0.078443	0.298956				-0.266037	0.078358	-0.155751	0.394398	0.077310	-0.103675
15077	125.641667	-0.826047	0.603452	0.200112	-0.818550	0.617180	-0.029554	-0.788189	0.815289	-0.034706	-0.789212	0.817538	0.198229	-0.697667	1.087199	0.035365	-0.688831	1.094470	0.139523	-0.651023	1.042921	0.145260	-0.614683	0.674837	-0.142824	-0.604554	0.689970	0.298328	-0.337404	0.556182	0.008072	-0.337127	0.581407	0.161787	-0.319049	0.607151	0.133996	-0.365916	0.078443	0.298958				-0.266037	0.078368	-0.155747	0.394406	0.077323	-0.103684
15078	125.650000	-0.826067	0.603443	0.200107	-0.818556	0.617145	-0.029572	-0.788208	0.815297	-0.034719	-0.789234	0.817540	0.198212	-0.697619	1.087288	0.035349	-0.688778	1.094540	0.139513	-0.651012	1.042962	0.145254	-0.614700	0.674832	-0.142824	-0.604576	0.689967	0.298326	-0.337410	0.556186	0.008088	-0.337140	0.581418	0.161799	-0.319059	0.607162	0.134014	-0.365909	0.078422	0.298949				-0.266033	0.078372	-0.155744	0.394417	0.077320	-0.103698
15079	125.658333	-0.826065	0.603442	0.200095	-0.818534	0.617139	-0.029589	-0.788207	0.815297	-0.034747	-0.789252	0.817537	0.198203	-0.697559	1.087382	0.035344	-0.688727	1.094607	0.139509	-0.650994	1.043000	0.145254	-0.614698	0.674827	-0.142834	-0.604598	0.689962	0.298321	-0.337412	0.556180	0.008101	-0.337154	0.581418	0.161815	-0.319076	0.607163	0.134027	-0.365899	0.078407	0.298948				-0.266034	0.078367	-0.155748	0.394422	0.077316	-0.103710
15080	125.666667	-0.826081	0.603427	0.200094	-0.818586	0.617160	-0.029565	-0.788095	0.815385	-0.034738	-0.789267	0.817536	0.198193	-0.697494	1.087433	0.035350	-0.688679	1.094643	0.139502	-0.650980	1.043022	0.145250	-0.614708	0.674815	-0.142846	-0.604625	0.689955	0.298326	-0.337419	0.556165	0.008108	-0.337172	0.581426	0.161836	-0.319089	0.607157	0.134039	-0.365904	0.078407	0.298953				-0.266034	0.078358	-0.155747	0.394453	0.077320	-0.103736
15081	125.675000	-0.826078	0.603417	0.200088	-0.818585	0.617149	-0.029577	-0.788214	0.815277	-0.034763	-0.789285	0.817538	0.198185	-0.697449	1.087450	0.035318	-0.688633	1.094701	0.139509	-0.650955	1.043046	0.145250	-0.614682	0.674817	-0.142844	-0.604650	0.689959	0.298336	-0.337426	0.556158	0.008109	-0.337185	0.581429	0.161859	-0.319101	0.607145	0.134048	-0.365906	0.078426	0.298962				-0.266033	0.078351	-0.155757	0.394435	0.077298	-0.103741
15082	125.683333	-0.826091	0.603413	0.200077	-0.818563	0.617108	-0.029609	-0.788194	0.815274	-0.034815	-0.789294	0.817538	0.198169	-0.697400	1.087516	0.035321	-0.688647	1.094823	0.139593	-0.650931	1.043068	0.145246	-0.614699	0.674791	-0.142863	-0.604671	0.689955	0.298337	-0.337430	0.556139	0.008114	-0.337196	0.581429	0.161871	-0.319108	0.607136	0.134047	-0.365917	0.078438	0.298959				-0.266022	0.078342	-0.155771	0.394439	0.077288	-0.103761
15083	125.691667	-0.826094	0.603412	0.200067	-0.818573	0.617103	-0.029614	-0.788188	0.815273	-0.034829	-0.789304	0.817538	0.198154	-0.697356	1.087524	0.035327	-0.688571	1.094788	0.139520	-0.650914	1.043070	0.145243	-0.614689	0.674794	-0.142866	-0.604685	0.689951	0.298336	-0.337435	0.556141	0.008128	-0.337201	0.581432	0.161881	-0.319114	0.607133	0.134061	-0.365917	0.078440	0.298966				-0.266035	0.078340	-0.155758	0.394442	0.077286	-0.103767
15084	125.700000	-0.826103	0.603408	0.200065	-0.818575	0.617097	-0.029619	-0.788183	0.815279	-0.034843	-0.789313	0.817539	0.198138	-0.697312	1.087575	0.035313	-0.688507	1.094772	0.139490	-0.650894	1.043084	0.145237	-0.614672	0.674793	-0.142877	-0.604695	0.689940	0.298331	-0.337441	0.556144	0.008146	-0.337198	0.581436	0.161886	-0.319117	0.607138	0.134071	-0.365923	0.078443	0.298965				-0.266038	0.078340	-0.155750	0.394446	0.077296	-0.103779
15085	125.708333	-0.826115	0.603418	0.200062	-0.818582	0.617101	-0.029620	-0.788195	0.815292	-0.034822	-0.789336	0.817557	0.198143	-0.697273	1.087584	0.035305	-0.688462	1.094767	0.139453	-0.650869	1.043084	0.145229	-0.614653	0.674796	-0.142869	-0.604701	0.689939	0.298328	-0.337444	0.556145	0.008158	-0.337192	0.581442	0.161893	-0.319113	0.607156	0.134081	-0.365930	0.078449	0.298971				-0.266036	0.078349	-0.155748	0.394444	0.077297	-0.103786
15086	125.716667	-0.826119	0.603418	0.200057	-0.818583	0.617111	-0.029623	-0.788177	0.815312	-0.034864	-0.789342	0.817567	0.198127	-0.697230	1.087623	0.035304	-0.688438	1.094801	0.139487	-0.650842	1.043091	0.145225	-0.614648	0.674798	-0.142875	-0.604698	0.689933	0.298321	-0.337443	0.556150	0.008180	-0.337194	0.581445	0.161890	-0.319106	0.607168	0.134095	-0.365925	0.078432	0.298967				-0.266036	0.078355	-0.155738	0.394451	0.077306	-0.103794
15087	125.725000	-0.826126	0.603423	0.200055	-0.818583	0.617117	-0.029619	-0.788169	0.815325	-0.034850	-0.789323	0.817563	0.198094	-0.697200	1.087611	0.035320	-0.688457	1.094879	0.139555	-0.650815	1.043078	0.145224	-0.614627	0.674809	-0.142875	-0.604697	0.689920	0.298308	-0.337433	0.556165	0.008201	-0.337184	0.581442	0.161896	-0.319103	0.607181	0.134107	-0.365915	0.078412	0.298962				-0.266035	0.078364	-0.155729	0.394451	0.077308	-0.103795
15088	125.733333	-0.826121	0.603445	0.200057	-0.818554	0.617158	-0.029618	-0.788152	0.815339	-0.034873	-0.789341	0.817585	0.198109	-0.697171	1.087644	0.035316	-0.688426	1.094877	0.139559	-0.650785	1.043070	0.145222	-0.614607	0.674820	-0.142871	-0.604696	0.689914	0.298306	-0.337424	0.556176	0.008214	-0.337176	0.581444	0.161903	-0.319097	0.607194	0.134122	-0.365903	0.078403	0.298965				-0.266031	0.078374	-0.155722	0.394450	0.077316	-0.103798
15089	125.741667	-0.826122	0.603453	0.200050	-0.818570	0.617134	-0.029617	-0.788143	0.815345	-0.034863	-0.789316	0.817590	0.198079	-0.697140	1.087643	0.035315	-0.688403	1.094871	0.139561	-0.650757	1.043060	0.145215	-0.614607	0.674802	-0.142878	-0.604699	0.689916	0.298306	-0.337416	0.556183	0.008218	-0.337177	0.581451	0.161913	-0.319090	0.607193	0.134127	-0.365916	0.078408	0.298961				-0.266030	0.078384	-0.155724	0.394453	0.077316	-0.103803
15090	125.750000	-0.826117	0.603454	0.200039	-0.818561	0.617136	-0.029619	-0.788117	0.815341	-0.034885	-0.789300	0.817597	0.198072	-0.697086	1.087642	0.035284	-0.688380	1.094856	0.139553	-0.650735	1.043060	0.145215	-0.614599	0.674790	-0.142878	-0.604704	0.689924	0.298308	-0.337407	0.556180	0.008211	-0.337180	0.581448	0.161919	-0.319089	0.607184	0.134127	-0.365924	0.078409	0.298964				-0.266032	0.078376	-0.155730	0.394476	0.077320	-0.103827
15091	125.758333	-0.826112	0.603412	0.200068	-0.818551	0.617130	-0.029627	-0.788033	0.815380	-0.034857	-0.789287	0.817614	0.198065	-0.697078	1.087628	0.035286	-0.688337	1.094807	0.139517	-0.650708	1.043055	0.145204	-0.614588	0.674779	-0.142885	-0.604705	0.689928	0.298308	-0.337399	0.556157	0.008196	-0.337176	0.581448	0.161922	-0.319087	0.607168	0.134120	-0.365928	0.078422	0.298971				-0.266031	0.078360	-0.155744	0.394455	0.077289	-0.103821
15092	125.766667	-0.826111	0.603455	0.200019	-0.818554	0.617155	-0.029615	-0.788079	0.815311	-0.034872	-0.789272	0.817633	0.198062	-0.697078	1.087612	0.035286	-0.688290	1.094742	0.139445	-0.650689	1.043055	0.145201	-0.614593	0.674750	-0.142895	-0.604704	0.689946	0.298313	-0.337391	0.556130	0.008172	-0.337174	0.581451	0.161926	-0.319084	0.607144	0.134105	-0.365927	0.078438	0.298979				-0.266035	0.078339	-0.155763	0.394458	0.077272	-0.103835
15093	125.775000	-0.826092	0.603464	0.199995	-0.818521	0.617123	-0.029646	-0.788047	0.815296	-0.034888	-0.789252	0.817640	0.198057	-0.697036	1.087580	0.035241	-0.688281	1.094741	0.139428	-0.650678	1.043073	0.145191	-0.614591	0.674737	-0.142905	-0.604702	0.689960	0.298308	-0.337386	0.556106	0.008150	-0.337174	0.581452	0.161924	-0.319081	0.607125	0.134089	-0.365936	0.078448	0.298968				-0.266034	0.078322	-0.155775	0.394456	0.077268	-0.103847
15094	125.783333	-0.826054	0.603417	0.199960	-0.818527	0.617161	-0.029630	-0.788030	0.815282	-0.034881	-0.789236	0.817652	0.198053	-0.697024	1.087605	0.035235	-0.688274	1.094747	0.139417	-0.650669	1.043081	0.145179	-0.614583	0.674737	-0.142909	-0.604693	0.689971	0.298308	-0.337376	0.556090	0.008146	-0.337164	0.581447	0.161919	-0.319075	0.607118	0.134082	-0.365929	0.078439	0.298963				-0.266042	0.078302	-0.155780	0.394448	0.077269	-0.103839
15095	125.791667	-0.826072	0.603479	0.199988	-0.818493	0.617145	-0.029642	-0.788016	0.815294	-0.034887	-0.789217	0.817654	0.198055	-0.697022	1.087605	0.035228	-0.688271	1.094761	0.139411	-0.650662	1.043096	0.145178	-0.614583	0.674750	-0.142901	-0.604677	0.689975	0.298297	-0.337375	0.556104	0.008157	-0.337155	0.581443	0.161917	-0.319062	0.607119	0.134089	-0.365926	0.078427	0.298961				-0.266027	0.078326	-0.155777	0.394439	0.077273	-0.103826
15096	125.800000	-0.826060	0.603493	0.199996	-0.818480	0.617172	-0.029628	-0.788011	0.815317	-0.034848	-0.789197	0.817651	0.198059	-0.697021	1.087641	0.035233	-0.688274	1.094782	0.139410	-0.650663	1.043108	0.145176	-0.614569	0.674785	-0.142890	-0.604655	0.689981	0.298294	-0.337368	0.556139	0.008179	-0.337144	0.581440	0.161922	-0.319050	0.607135	0.134105	-0.365919	0.078417	0.298957				-0.266034	0.078347	-0.155761	0.394432	0.077281	-0.103798
15097	125.808333	-0.826046	0.603516	0.200015	-0.818447	0.617230	-0.029603	-0.787958	0.815391	-0.034838	-0.789180	0.817641	0.198066	-0.697022	1.087667	0.035238	-0.688334	1.094896	0.139512	-0.650661	1.043112	0.145170	-0.614547	0.674828	-0.142868	-0.604630	0.689977	0.298297	-0.337359	0.556174	0.008215	-0.337122	0.581431	0.161922	-0.319029	0.607160	0.134131	-0.365915	0.078405	0.298951				-0.266034	0.078363	-0.155738	0.394435	0.077303	-0.103774
15098	125.816667	-0.826036	0.603525	0.200033	-0.818496	0.617253	-0.029556	-0.787994	0.815366	-0.034842	-0.789167	0.817633	0.198078	-0.697029	1.087690	0.035250	-0.688254	1.094817	0.139407	-0.650662	1.043126	0.145161	-0.614525	0.674864	-0.142846	-0.604603	0.689968	0.298296	-0.337347	0.556204	0.008243	-0.337104	0.581410	0.161918	-0.319012	0.607171	0.134152	-0.365911	0.078411	0.298955				-0.266032	0.078395	-0.155723	0.394417	0.077300	-0.103745
15099	125.825000	-0.826042	0.603475	0.200039	-0.818456	0.617278	-0.029555	-0.787994	0.815379	-0.034810	-0.789153	0.817623	0.198087	-0.697031	1.087709	0.035251	-0.688310	1.094928	0.139505	-0.650659	1.043133	0.145157	-0.614516	0.674880	-0.142835	-0.604578	0.689968	0.298298	-0.337331	0.556216	0.008260	-0.337084	0.581404	0.161918	-0.318991	0.607177	0.134164	-0.365907	0.078392	0.298950				-0.266027	0.078398	-0.155711	0.394411	0.077289	-0.103728
15100	125.833333	-0.825990	0.603544	0.200055	-0.818422	0.617268	-0.029560	-0.787988	0.815363	-0.034819	-0.789139	0.817614	0.198096	-0.697024	1.087731	0.035243	-0.688332	1.094940	0.139510	-0.650661	1.043142	0.145156	-0.614506	0.674880	-0.142835	-0.604555	0.689970	0.298301	-0.337317	0.556213	0.008250	-0.337059	0.581398	0.161914	-0.318968	0.607167	0.134155	-0.365921	0.078396	0.298953				-0.266023	0.078388	-0.155713	0.394434	0.077298	-0.103730
15101	125.841667	-0.825968	0.603528	0.200046	-0.818385	0.617244	-0.029581	-0.787883	0.815426	-0.034792	-0.789132	0.817605	0.198106	-0.697024	1.087742	0.035237	-0.688293	1.094900	0.139451	-0.650661	1.043158	0.145146	-0.614496	0.674862	-0.142842	-0.604534	0.689977	0.298302	-0.337306	0.556183	0.008218	-0.337046	0.581394	0.161900	-0.318948	0.607141	0.134130	-0.365923	0.078419	0.298962				-0.266019	0.078363	-0.155724	0.394421	0.077279	-0.103747
15102	125.850000	-0.825950	0.603507	0.200038	-0.818428	0.617224	-0.029564	-0.787991	0.815293	-0.034837	-0.789125	0.817599	0.198120	-0.697015	1.087758	0.035222	-0.688252	1.094869	0.139391	-0.650661	1.043179	0.145139	-0.614500	0.674812	-0.142863	-0.604515	0.689982	0.298301	-0.337290	0.556142	0.008169	-0.337025	0.581392	0.161890	-0.318930	0.607104	0.134091	-0.365929	0.078435	0.298975				-0.266017	0.078333	-0.155743	0.394414	0.077259	-0.103754
15103	125.858333	-0.825929	0.603489	0.200037	-0.818401	0.617178	-0.029587	-0.787991	0.815250	-0.034842	-0.789118	0.817588	0.198133	-0.696995	1.087789	0.035205	-0.688226	1.094903	0.139381	-0.650664	1.043203	0.145136	-0.614498	0.674788	-0.142878	-0.604496	0.689987	0.298303	-0.337276	0.556110	0.008120	-0.337012	0.581398	0.161883	-0.318913	0.607079	0.134056	-0.365925	0.078432	0.298974				-0.266009	0.078309	-0.155772	0.394421	0.077249	-0.103773
15104	125.866667	-0.825917	0.603481	0.200045	-0.818376	0.617144	-0.029603	-0.787889	0.815314	-0.034815	-0.789117	0.817577	0.198150	-0.696977	1.087835	0.035196	-0.688211	1.094948	0.139394	-0.650663	1.043236	0.145139	-0.614496	0.674773	-0.142889	-0.604475	0.689984	0.298303	-0.337263	0.556098	0.008089	-0.336999	0.581408	0.161875	-0.318904	0.607074	0.134032	-0.365910	0.078430	0.298973				-0.266019	0.078295	-0.155789	0.394443	0.077253	-0.103798
15105	125.875000	-0.825908	0.603482	0.200059	-0.818377	0.617139	-0.029595	-0.788014	0.815220	-0.034834	-0.789121	0.817565	0.198165	-0.696959	1.087907	0.035199	-0.688164	1.095005	0.139394	-0.650660	1.043273	0.145138	-0.614502	0.674776	-0.142887	-0.604466	0.689979	0.298308	-0.337255	0.556112	0.008085	-0.336989	0.581414	0.161877	-0.318900	0.607082	0.134031	-0.365906	0.078412	0.298965				-0.266012	0.078303	-0.155795	0.394419	0.077238	-0.103792
15106	125.883333	-0.825913	0.603473	0.200076	-0.818385	0.617151	-0.029582	-0.788051	0.815223	-0.034779	-0.789120	0.817548	0.198180	-0.696938	1.087996	0.035209	-0.688185	1.095169	0.139495	-0.650659	1.043321	0.145136	-0.614513	0.674787	-0.142876	-0.604456	0.689967	0.298313	-0.337248	0.556139	0.008097	-0.336988	0.581416	0.161869	-0.318894	0.607108	0.134039	-0.365897	0.078400	0.298958				-0.266007	0.078328	-0.155793	0.394423	0.077263	-0.103797
15107	125.891667	-0.825914	0.603480	0.200088	-0.818394	0.617193	-0.029551	-0.788015	0.815301	-0.034764	-0.789134	0.817535	0.198193	-0.696913	1.088124	0.035224	-0.688145	1.095258	0.139494	-0.650657	1.043369	0.145127	-0.614529	0.674819	-0.142855	-0.604451	0.689961	0.298312	-0.337247	0.556188	0.008120	-0.336981	0.581423	0.161859	-0.318896	0.607140	0.134053	-0.365889	0.078395	0.298952				-0.266020	0.078341	-0.155768	0.394435	0.077284	-0.103792
15108	125.900000	-0.825933	0.603480	0.200100	-0.818442	0.617209	-0.029518	-0.788117	0.815259	-0.034733	-0.789155	0.817526	0.198203	-0.696876	1.088280	0.035231	-0.688099	1.095364	0.139493	-0.650652	1.043432	0.145109	-0.614543	0.674850	-0.142827	-0.604443	0.689961	0.298309	-0.337256	0.556236	0.008139	-0.336987	0.581436	0.161852	-0.318902	0.607176	0.134057	-0.365892	0.078399	0.298958				-0.266019	0.078354	-0.155741	0.394437	0.077330	-0.103800
15109	125.908333	-0.825939	0.603489	0.200100	-0.818441	0.617217	-0.029522	-0.788163	0.815268	-0.034723	-0.789181	0.817523	0.198208	-0.696836	1.088427	0.035235	-0.688052	1.095501	0.139497	-0.650645	1.043508	0.145081	-0.614573	0.674865	-0.142814	-0.604455	0.689968	0.298305	-0.337268	0.556271	0.008141	-0.336992	0.581438	0.161822	-0.318913	0.607201	0.134055	-0.365894	0.078406	0.298947				-0.266022	0.078371	-0.155732	0.394420	0.077347	-0.103806
15110	125.916667	-0.825961	0.603482	0.200097	-0.818433	0.617207	-0.029532	-0.788205	0.815260	-0.034722	-0.789208	0.817517	0.198209	-0.696767	1.088585	0.035226	-0.687995	1.095649	0.139483	-0.650641	1.043605	0.145054	-0.614604	0.674873	-0.142810	-0.604468	0.689978	0.298300	-0.337288	0.556285	0.008117	-0.337005	0.581451	0.161803	-0.318928	0.607208	0.134031	-0.365920	0.078431	0.298951				-0.266025	0.078381	-0.155733	0.394319	0.077453	-0.103914
15111	125.925000	-0.825977	0.603472	0.200091	-0.818450	0.617191	-0.029539	-0.788169	0.815293	-0.034711	-0.789244	0.817509	0.198220	-0.696689	1.088765	0.035201	-0.687904	1.095812	0.139450	-0.650630	1.043715	0.145028	-0.614636	0.674873	-0.142826	-0.604486	0.689981	0.298293	-0.337311	0.556266	0.008089	-0.337025	0.581450	0.161785	-0.318946	0.607200	0.134003	-0.365917	0.078440	0.298947				-0.266029	0.078367	-0.155746	0.394457	0.077412	-0.103900
15112	125.933333	-0.825998	0.603458	0.200091	-0.818469	0.617166	-0.029547	-0.788277	0.815212	-0.034733	-0.789288	0.817498	0.198231	-0.696615	1.089011	0.035165	-0.687795	1.095993	0.139423	-0.650619	1.043843	0.145000	-0.614667	0.674871	-0.142846	-0.604513	0.689985	0.298300	-0.337348	0.556242	0.008045	-0.337042	0.581460	0.161783	-0.318969	0.607186	0.133981	-0.365915	0.078448	0.298948				-0.266035	0.078349	-0.155766	0.394339	0.077471	-0.104009
15113	125.941667	-0.826024	0.603427	0.200091	-0.818526	0.617122	-0.029541	-0.788319	0.815186	-0.034734	-0.789338	0.817487	0.198261	-0.696523	1.089232	0.035150	-0.687661	1.096205	0.139400	-0.650608	1.043984	0.144984	-0.614711	0.674849	-0.142868	-0.604542	0.689983	0.298305	-0.337377	0.556218	0.008017	-0.337071	0.581457	0.161781	-0.318997	0.607165	0.133963	-0.365917	0.078433	0.298949				-0.266028	0.078340	-0.155794	0.394356	0.077480	-0.104063
15114	125.950000	-0.826039	0.603397	0.200097	-0.818494	0.617076	-0.029573	-0.788362	0.815166	-0.034697	-0.789378	0.817461	0.198271	-0.696427	1.089504	0.035150	-0.687541	1.096452	0.139403	-0.650594	1.044145	0.144975	-0.614752	0.674840	-0.142885	-0.604578	0.689977	0.298309	-0.337410	0.556184	0.008011	-0.337105	0.581447	0.161785	-0.319023	0.607147	0.133956	-0.365908	0.078424	0.298951				-0.266019	0.078326	-0.155807	0.394478	0.077432	-0.104053
15115	125.958333	-0.826068	0.603374	0.200104	-0.818564	0.617049	-0.029546	-0.788416	0.815148	-0.034707	-0.789429	0.817439	0.198282	-0.696315	1.089821	0.035170	-0.687423	1.096740	0.139440	-0.650590	1.044330	0.144974	-0.614786	0.674841	-0.142886	-0.604612	0.689968	0.298320	-0.337440	0.556176	0.008027	-0.337138	0.581451	0.161796	-0.319054	0.607148	0.133966	-0.365901	0.078411	0.298955				-0.266028	0.078322	-0.155796	0.394493	0.077440	-0.104068
15116	125.966667	-0.826090	0.603347	0.200108	-0.818596	0.617028	-0.029544	-0.788474	0.815142	-0.034721	-0.789487	0.817424	0.198288	-0.696176	1.090175	0.035210	-0.687276	1.097039	0.139470	-0.650604	1.044516	0.144976	-0.614814	0.674844	-0.142869	-0.604647	0.689963	0.298328	-0.337470	0.556186	0.008052	-0.337167	0.581456	0.161804	-0.319087	0.607162	0.133984	-0.365890	0.078400	0.298950				-0.266029	0.078321	-0.155776	0.394492	0.077489	-0.104094
15117	125.975000	-0.826118	0.603320	0.200113	-0.818624	0.617011	-0.029541	-0.788526	0.815149	-0.034684	-0.789549	0.817414	0.198290	-0.696058	1.090542	0.035212	-0.687117	1.097337	0.139443	-0.650626	1.044705	0.144970	-0.614844	0.674862	-0.142854	-0.604686	0.689965	0.298328	-0.337490	0.556211	0.008073	-0.337200	0.581469	0.161804	-0.319118	0.607183	0.133995	-0.365888	0.078418	0.298962				-0.266018	0.078340	-0.155761	0.394455	0.077508	-0.104144
15118	125.983333	-0.826143	0.603302	0.200108	-0.818657	0.616994	-0.029543	-0.788609	0.815155	-0.034699	-0.789607	0.817404	0.198285	-0.695907	1.090965	0.035232	-0.686981	1.097721	0.139501	-0.650643	1.044913	0.144996	-0.614874	0.674883	-0.142843	-0.604727	0.689974	0.298323	-0.337518	0.556242	0.008087	-0.337236	0.581489	0.161803	-0.319152	0.607205	0.134001	-0.365884	0.078420	0.298956				-0.266022	0.078353	-0.155750	0.394510	0.077578	-0.104155
15119	125.991667	-0.826159	0.603261	0.200100	-0.818703	0.616995	-0.029534	-0.788565	0.815243	-0.034718	-0.789670	0.817397	0.198282	-0.695719	1.091304	0.035245	-0.686792	1.098007	0.139507	-0.650654	1.045103	0.144992	-0.614905	0.674885	-0.142851	-0.604774	0.689976	0.298334	-0.337549	0.556270	0.008081	-0.337270	0.581507	0.161817	-0.319186	0.607222	0.134007	-0.365891	0.078444	0.298966				-0.266025	0.078366	-0.155765	0.394436	0.077556	-0.104269
15120	126.000000	-0.826277	0.603136	0.200101	-0.818743	0.616992	-0.029532	-0.788727	0.815148	-0.034740	-0.789732	0.817390	0.198283	-0.695553	1.091636	0.035275	-0.686559	1.098276	0.139531	-0.650623	1.045260	0.145013	-0.614940	0.674886	-0.142869	-0.604816	0.689974	0.298340	-0.337579	0.556279	0.008070	-0.337301	0.581527	0.161835	-0.319221	0.607229	0.134013	-0.365889	0.078444	0.298962				-0.266034	0.078373	-0.155791	0.394447	0.077566	-0.104332
15121	126.008333	-0.826242	0.603259	0.200126	-0.818760	0.616941	-0.029554	-0.788760	0.815155	-0.034763	-0.789783	0.817379	0.198279	-0.695361	1.091882	0.035304	-0.686355	1.098499	0.139562	-0.650554	1.045377	0.145055	-0.614983	0.674872	-0.142889	-0.604865	0.689970	0.298353	-0.337613	0.556283	0.008058	-0.337342	0.581528	0.161856	-0.319258	0.607234	0.134027	-0.365892	0.078445	0.298959				-0.266044	0.078382	-0.155828	0.394501	0.077604	-0.104360
15122	126.016667	-0.826273	0.603232	0.200135	-0.818788	0.616919	-0.029566	-0.788786	0.815176	-0.034744	-0.789830	0.817371	0.198277	-0.695185	1.092115	0.035339	-0.686164	1.098676	0.139625	-0.650454	1.045460	0.145100	-0.615023	0.674863	-0.142910	-0.604910	0.689958	0.298368	-0.337641	0.556279	0.008065	-0.337374	0.581539	0.161880	-0.319296	0.607245	0.134050	-0.365894	0.078450	0.298966				-0.266054	0.078383	-0.155847	0.394644	0.077713	-0.104377
15123	126.025000	-0.826361	0.603262	0.200175	-0.818825	0.616892	-0.029574	-0.788860	0.815154	-0.034775	-0.789878	0.817377	0.198278	-0.695007	1.092253	0.035416	-0.685959	1.098806	0.139688	-0.650333	1.045508	0.145132	-0.615054	0.674853	-0.142904	-0.604956	0.689941	0.298378	-0.337668	0.556290	0.008084	-0.337407	0.581550	0.161905	-0.319333	0.607193	0.134055	-0.365896	0.078445	0.298973				-0.266054	0.078376	-0.155842	0.394461	0.077744	-0.104471
15124	126.033333	-0.826425	0.603064	0.200128	-0.818855	0.616873	-0.029583	-0.788893	0.815173	-0.034778	-0.789909	0.817385	0.198268	-0.694836	1.092392	0.035479	-0.685737	1.098881	0.139738	-0.650204	1.045537	0.145168	-0.615081	0.674845	-0.142891	-0.605001	0.689931	0.298384	-0.337690	0.556307	0.008111	-0.337445	0.581555	0.161913	-0.319361	0.607262	0.134097	-0.365888	0.078432	0.298968				-0.266044	0.078393	-0.155830	0.394470	0.077787	-0.104480
15125	126.041667	-0.826408	0.603206	0.200155	-0.818920	0.616877	-0.029590	-0.788899	0.815206	-0.034736	-0.789938	0.817412	0.198264	-0.694665	1.092484	0.035532	-0.685567	1.098928	0.139796	-0.650069	1.045550	0.145194	-0.615110	0.674848	-0.142879	-0.605037	0.689922	0.298381	-0.337712	0.556325	0.008141	-0.337471	0.581573	0.161919	-0.319396	0.607308	0.134128	-0.365882	0.078422	0.298959				-0.266059	0.078402	-0.155806	0.394535	0.077802	-0.104440
15126	126.050000	-0.826462	0.603223	0.200164	-0.818915	0.616858	-0.029599	-0.788798	0.815313	-0.034771	-0.789951	0.817443	0.198257	-0.694531	1.092549	0.035603	-0.685419	1.098963	0.139850	-0.649951	1.045556	0.145228	-0.615120	0.674841	-0.142861	-0.605075	0.689919	0.298384	-0.337732	0.556332	0.008162	-0.337506	0.581582	0.161921	-0.319421	0.607328	0.134139	-0.365889	0.078434	0.298964				-0.266058	0.078402	-0.155796	0.394480	0.077875	-0.104485
15127	126.058333	-0.826452	0.603168	0.200125	-0.818944	0.616852	-0.029611	-0.788873	0.815251	-0.034817	-0.789954	0.817467	0.198250	-0.694378	1.092574	0.035630	-0.685235	1.098960	0.139879	-0.649842	1.045536	0.145258	-0.615129	0.674822	-0.142866	-0.605106	0.689914	0.298386	-0.337754	0.556315	0.008161	-0.337525	0.581606	0.161926	-0.319440	0.607324	0.134124	-0.365889	0.078446	0.298968				-0.266064	0.078405	-0.155804	0.394485	0.077884	-0.104512
15128	126.066667	-0.826461	0.603178	0.200125	-0.819025	0.616886	-0.029618	-0.788852	0.815267	-0.034817	-0.789946	0.817496	0.198246	-0.694260	1.092570	0.035659	-0.685131	1.098938	0.139922	-0.649747	1.045504	0.145298	-0.615134	0.674793	-0.142894	-0.605121	0.689904	0.298384	-0.337773	0.556277	0.008146	-0.337545	0.581619	0.161928	-0.319458	0.607322	0.134114	-0.365892	0.078452	0.298968				-0.266061	0.078403	-0.155828	0.394499	0.077874	-0.104551
15129	126.075000	-0.826513	0.603198	0.200147	-0.819027	0.616888	-0.029632	-0.788795	0.815298	-0.034800	-0.789916	0.817519	0.198249	-0.694157	1.092507	0.035691	-0.685031	1.098877	0.139973	-0.649648	1.045449	0.145332	-0.615118	0.674779	-0.142923	-0.605132	0.689899	0.298392	-0.337792	0.556228	0.008123	-0.337550	0.581625	0.161940	-0.319464	0.607300	0.134099	-0.365899	0.078449	0.298975				-0.266068	0.078391	-0.155864	0.394511	0.077845	-0.104587
15130	126.083333	-0.826744	0.603315	0.200215	-0.819029	0.616889	-0.029651	-0.788744	0.815316	-0.034853	-0.789872	0.817539	0.198248	-0.694077	1.092403	0.035721	-0.684959	1.098764	0.140008	-0.649548	1.045354	0.145361	-0.615092	0.674777	-0.142943	-0.605131	0.689892	0.298403	-0.337802	0.556172	0.008113	-0.337557	0.581617	0.161952	-0.319466	0.607275	0.134087	-0.365897	0.078458	0.298980				-0.266074	0.078374	-0.155880	0.394520	0.077826	-0.104604
15131	126.091667	-0.826494	0.603183	0.200128	-0.818991	0.616887	-0.029667	-0.788671	0.815364	-0.034886	-0.789823	0.817557	0.198250	-0.694025	1.092246	0.035768	-0.684910	1.098611	0.140054	-0.649447	1.045218	0.145387	-0.615054	0.674794	-0.142953	-0.605109	0.689889	0.298406	-0.337808	0.556141	0.008127	-0.337507	0.581953	0.162286	-0.319463	0.607257	0.134082	-0.365889	0.078456	0.298989				-0.266063	0.078376	-0.155881	0.394522	0.077814	-0.104594
15132	126.100000	-0.826527	0.603260	0.200159	-0.819007	0.616921	-0.029678	-0.788588	0.815419	-0.034910	-0.789761	0.817582	0.198246	-0.694009	1.092072	0.035821	-0.684897	1.098411	0.140090	-0.649341	1.045086	0.145416	-0.615007	0.674831	-0.142945	-0.605076	0.689891	0.298405	-0.337799	0.556130	0.008153	-0.337539	0.581579	0.161946	-0.319452	0.607247	0.134090	-0.365886	0.078442	0.298980				-0.266059	0.078389	-0.155858	0.394517	0.077835	-0.104559
15133	126.108333	-0.826639	0.603366	0.200202	-0.818963	0.616949	-0.029680	-0.788438	0.815516	-0.034860	-0.789690	0.817608	0.198241	-0.694026	1.091885	0.035859	-0.684895	1.098202	0.140115	-0.649257	1.044949	0.145455	-0.614949	0.674883	-0.142923	-0.605039	0.689895	0.298403	-0.337781	0.556130	0.008209	-0.337519	0.581569	0.161946	-0.319435	0.607247	0.134100	-0.365895	0.078440	0.298978				-0.266067	0.078408	-0.155822	0.394570	0.077824	-0.104477
15134	126.116667	-0.826503	0.603326	0.200166	-0.818913	0.616983	-0.029673	-0.788401	0.815523	-0.034862	-0.789604	0.817639	0.198229	-0.694066	1.091714	0.035902	-0.684920	1.097989	0.140149	-0.649187	1.044812	0.145470	-0.614872	0.674929	-0.142889	-0.604991	0.689908	0.298399	-0.337756	0.556124	0.008262	-0.337493	0.581538	0.161933	-0.319408	0.607246	0.134111	-0.365897	0.078436	0.298985				-0.266072	0.078433	-0.155792	0.394502	0.077887	-0.104469
15135	126.125000	-0.826471	0.603259	0.200126	-0.818884	0.617038	-0.029670	-0.788288	0.815574	-0.034875	-0.789515	0.817663	0.198220	-0.694124	1.091496	0.035925	-0.685008	1.097790	0.140179	-0.649157	1.044676	0.145492	-0.614791	0.674967	-0.142877	-0.604931	0.689918	0.298398	-0.337728	0.556093	0.008302	-0.337464	0.581513	0.161923	-0.319373	0.607206	0.134099	-0.365890	0.078421	0.298977				-0.266067	0.078431	-0.155774	0.394497	0.077875	-0.104428
15136	126.133333	-0.826444	0.603415	0.200170	-0.818843	0.617090	-0.029674	-0.788163	0.815604	-0.034893	-0.789416	0.817687	0.198223	-0.694194	1.091280	0.035922	-0.685116	1.097595	0.140194	-0.649147	1.044538	0.145496	-0.614695	0.674990	-0.142873	-0.604872	0.689935	0.298407	-0.337697	0.556040	0.008326	-0.337424	0.581487	0.161927	-0.319328	0.607169	0.134091	-0.365899	0.078416	0.298971				-0.266068	0.078432	-0.155779	0.394496	0.077856	-0.104417
15137	126.141667	-0.826469	0.603450	0.200169	-0.818797	0.617139	-0.029673	-0.787968	0.815680	-0.034870	-0.789309	0.817698	0.198228	-0.694290	1.091048	0.035916	-0.685248	1.097417	0.140206	-0.649162	1.044428	0.145502	-0.614603	0.674996	-0.142892	-0.604799	0.689944	0.298416	-0.337659	0.555943	0.008333	-0.337374	0.581452	0.161931	-0.319281	0.607121	0.134086	-0.365905	0.078428	0.298979				-0.266066	0.078404	-0.155796	0.394623	0.077737	-0.104343
15138	126.150000	-0.826238	0.603350	0.200093	-0.818739	0.617172	-0.029681	-0.787907	0.815615	-0.034898	-0.789203	0.817702	0.198238	-0.694422	1.090838	0.035918	-0.685400	1.097226	0.140205	-0.649193	1.044320	0.145502	-0.614511	0.675000	-0.142911	-0.604724	0.689956	0.298434	-0.337620	0.555848	0.008329	-0.337317	0.581411	0.161951	-0.319218	0.607055	0.134077	-0.365908	0.078433	0.298991				-0.266070	0.078379	-0.155822	0.394395	0.077718	-0.104476
15139	126.158333	-0.826192	0.603422	0.200112	-0.818639	0.617156	-0.029728	-0.787760	0.815617	-0.034959	-0.789096	0.817715	0.198265	-0.694543	1.090580	0.035895	-0.685539	1.097010	0.140149	-0.649239	1.044219	0.145504	-0.614409	0.675012	-0.142925	-0.604641	0.689973	0.298447	-0.337569	0.555754	0.008323	-0.337256	0.581370	0.161956	-0.319154	0.606983	0.134063	-0.365910	0.078427	0.298983				-0.266054	0.078344	-0.155832	0.394498	0.077723	-0.104378
15140	126.166667	-0.826085	0.603398	0.200081	-0.818548	0.617181	-0.029753	-0.787625	0.815611	-0.034970	-0.788996	0.817728	0.198298	-0.694658	1.090368	0.035848	-0.685725	1.096816	0.140117	-0.649289	1.044128	0.145492	-0.614306	0.675038	-0.142933	-0.604559	0.689996	0.298458	-0.337519	0.555689	0.008325	-0.337192	0.581332	0.161967	-0.319087	0.606928	0.134062	-0.365899	0.078420	0.298983				-0.266044	0.078338	-0.155842	0.394489	0.077703	-0.104337
15141	126.175000	-0.826025	0.603491	0.200114	-0.818442	0.617214	-0.029778	-0.787532	0.815606	-0.034951	-0.788884	0.817711	0.198296	-0.694806	1.090198	0.035829	-0.685899	1.096664	0.140113	-0.649348	1.044051	0.145479	-0.614203	0.675079	-0.142920	-0.604463	0.690021	0.298473	-0.337466	0.555652	0.008351	-0.337127	0.581305	0.161980	-0.319017	0.606897	0.134078	-0.365896	0.078422	0.298991				-0.266057	0.078325	-0.155831	0.394491	0.077634	-0.104294
15142	126.183333	-0.825947	0.603543	0.200134	-0.818341	0.617263	-0.029792	-0.787398	0.815619	-0.034953	-0.788777	0.817698	0.198295	-0.694951	1.090015	0.035802	-0.686084	1.096506	0.140089	-0.649418	1.043972	0.145461	-0.614098	0.675129	-0.142904	-0.604374	0.690045	0.298487	-0.337405	0.555642	0.008386	-0.337062	0.581282	0.161998	-0.318947	0.606874	0.134097	-0.365879	0.078405	0.298989				-0.266048	0.078335	-0.155818	0.394366	0.077649	-0.104309
15143	126.191667	-0.825868	0.603591	0.200150	-0.818256	0.617326	-0.029799	-0.787321	0.815639	-0.034935	-0.788681	0.817687	0.198308	-0.695095	1.089815	0.035767	-0.686266	1.096378	0.140051	-0.649495	1.043910	0.145445	-0.613996	0.675188	-0.142885	-0.604290	0.690063	0.298496	-0.337339	0.555646	0.008425	-0.336997	0.581253	0.161997	-0.318875	0.606866	0.134122	-0.365867	0.078395	0.298971				-0.266028	0.078355	-0.155803	0.394431	0.077596	-0.104228
15144	126.200000	-0.825795	0.603657	0.200177	-0.818340	0.617361	-0.029693	-0.787203	0.815656	-0.034910	-0.788585	0.817677	0.198315	-0.695236	1.089662	0.035729	-0.686461	1.096232	0.140029	-0.649581	1.043839	0.145421	-0.613907	0.675244	-0.142869	-0.604215	0.690077	0.298503	-0.337274	0.555637	0.008466	-0.336934	0.581227	0.162001	-0.318806	0.606856	0.134147	-0.365867	0.078403	0.298981				-0.266031	0.078359	-0.155776	0.394560	0.077597	-0.104101
15145	126.208333	-0.825726	0.603701	0.200198	-0.818133	0.617490	-0.029769	-0.787127	0.815663	-0.034858	-0.788501	0.817666	0.198332	-0.695373	1.089498	0.035690	-0.686639	1.096114	0.139987	-0.649659	1.043787	0.145408	-0.613824	0.675286	-0.142854	-0.604142	0.690095	0.298524	-0.337214	0.555615	0.008510	-0.336875	0.581200	0.162015	-0.318738	0.606841	0.134162	-0.365864	0.078412	0.298981				-0.266024	0.078364	-0.155772	0.394456	0.077582	-0.104129
15146	126.216667	-0.825702	0.603794	0.200247	-0.818115	0.617574	-0.029736	-0.787040	0.815660	-0.034849	-0.788420	0.817652	0.198345	-0.695508	1.089297	0.035645	-0.686806	1.095998	0.139944	-0.649739	1.043739	0.145394	-0.613750	0.675314	-0.142844	-0.604078	0.690104	0.298545	-0.337157	0.555586	0.008531	-0.336817	0.581179	0.162020	-0.318671	0.606816	0.134170	-0.365864	0.078390	0.298968				-0.266014	0.078356	-0.155773	0.394550	0.077555	-0.104049
15147	126.225000	-0.825643	0.603810	0.200259	-0.818061	0.617595	-0.029754	-0.786957	0.815648	-0.034866	-0.788342	0.817637	0.198366	-0.695633	1.089133	0.035602	-0.686981	1.095869	0.139889	-0.649808	1.043690	0.145376	-0.613688	0.675328	-0.142845	-0.604012	0.690106	0.298555	-0.337111	0.555542	0.008527	-0.336770	0.581154	0.162017	-0.318623	0.606784	0.134160	-0.365863	0.078401	0.298969				-0.266011	0.078343	-0.155777	0.394542	0.077528	-0.104025
15148	126.233333	-0.825587	0.603819	0.200258	-0.817937	0.617565	-0.029794	-0.786777	0.815722	-0.034868	-0.788271	0.817625	0.198386	-0.695784	1.089016	0.035557	-0.687144	1.095748	0.139837	-0.649886	1.043644	0.145354	-0.613630	0.675331	-0.142839	-0.603959	0.690118	0.298571	-0.337072	0.555496	0.008511	-0.336733	0.581140	0.162013	-0.318575	0.606751	0.134140	-0.365873	0.078414	0.298971				-0.266012	0.078334	-0.155791	0.394550	0.077505	-0.104004
15149	126.241667	-0.825545	0.603819	0.200268	-0.817905	0.617566	-0.029813	-0.786772	0.815652	-0.034873	-0.788211	0.817622	0.198410	-0.695888	1.088848	0.035537	-0.687228	1.095559	0.139705	-0.649965	1.043608	0.145324	-0.613592	0.675335	-0.142840	-0.603907	0.690124	0.298578	-0.337041	0.555464	0.008485	-0.336687	0.581132	0.162008	-0.318535	0.606724	0.134129	-0.365865	0.078407	0.298969				-0.266014	0.078308	-0.155795	0.394426	0.077537	-0.104030
15150	126.250000	-0.825504	0.603825	0.200276	-0.817856	0.617566	-0.029827	-0.786774	0.815594	-0.034895	-0.788153	0.817612	0.198429	-0.696011	1.088736	0.035463	-0.687368	1.095484	0.139655	-0.650049	1.043581	0.145294	-0.613557	0.675338	-0.142835	-0.603859	0.690139	0.298586	-0.337012	0.555443	0.008462	-0.336654	0.581121	0.162001	-0.318501	0.606706	0.134115	-0.365866	0.078399	0.298963				-0.265997	0.078293	-0.155797	0.394513	0.077445	-0.103942
15151	126.258333	-0.825485	0.603846	0.200302	-0.817839	0.617589	-0.029825	-0.786727	0.815603	-0.034848	-0.788106	0.817612	0.198453	-0.696101	1.088635	0.035428	-0.687478	1.095401	0.139600	-0.650126	1.043559	0.145273	-0.613538	0.675357	-0.142831	-0.603823	0.690150	0.298591	-0.336993	0.555443	0.008455	-0.336635	0.581115	0.161994	-0.318478	0.606698	0.134110	-0.365862	0.078401	0.298963				-0.265997	0.078296	-0.155798	0.394540	0.077432	-0.103918
15152	126.266667	-0.825473	0.603870	0.200332	-0.817835	0.617617	-0.029815	-0.786706	0.815609	-0.034840	-0.788059	0.817611	0.198477	-0.696184	1.088577	0.035398	-0.687563	1.095347	0.139558	-0.650184	1.043542	0.145256	-0.613515	0.675382	-0.142812	-0.603783	0.690165	0.298594	-0.336981	0.555445	0.008472	-0.336622	0.581105	0.161983	-0.318457	0.606697	0.134111	-0.365853	0.078402	0.298963				-0.266006	0.078296	-0.155783	0.394537	0.077425	-0.103892
15153	126.275000	-0.825464	0.603770	0.200318	-0.817845	0.617652	-0.029798	-0.786681	0.815631	-0.034840	-0.788027	0.817608	0.198504	-0.696253	1.088540	0.035378	-0.687649	1.095338	0.139559	-0.650224	1.043527	0.145238	-0.613506	0.675421	-0.142797	-0.603751	0.690184	0.298610	-0.336977	0.555447	0.008503	-0.336613	0.581089	0.161976	-0.318447	0.606694	0.134111	-0.365848	0.078397	0.298961				-0.265999	0.078315	-0.155766	0.394454	0.077445	-0.103887
15154	126.283333	-0.825471	0.603908	0.200386	-0.817861	0.617681	-0.029776	-0.786666	0.815658	-0.034841	-0.788000	0.817608	0.198529	-0.696308	1.088520	0.035367	-0.687693	1.095311	0.139527	-0.650260	1.043527	0.145229	-0.613505	0.675457	-0.142783	-0.603723	0.690204	0.298622	-0.336984	0.555452	0.008525	-0.336621	0.581072	0.161968	-0.318446	0.606688	0.134112	-0.365838	0.078400	0.298965				-0.266001	0.078332	-0.155745	0.394529	0.077417	-0.103829
15155	126.291667	-0.825464	0.603903	0.200403	-0.817881	0.617698	-0.029762	-0.786641	0.815700	-0.034798	-0.787983	0.817605	0.198555	-0.696343	1.088516	0.035358	-0.687767	1.095346	0.139551	-0.650287	1.043535	0.145221	-0.613507	0.675486	-0.142776	-0.603706	0.690217	0.298637	-0.337003	0.555437	0.008533	-0.336638	0.581052	0.161953	-0.318459	0.606673	0.134106	-0.365835	0.078400	0.298965				-0.265998	0.078350	-0.155735	0.394524	0.077413	-0.103809
15156	126.300000	-0.825493	0.603886	0.200428	-0.817905	0.617680	-0.029770	-0.786602	0.815749	-0.034787	-0.787978	0.817607	0.198583	-0.696376	1.088522	0.035353	-0.687805	1.095363	0.139549	-0.650308	1.043555	0.145217	-0.613525	0.675504	-0.142780	-0.603696	0.690239	0.298657	-0.337036	0.555401	0.008524	-0.336667	0.581038	0.161948	-0.318480	0.606646	0.134084	-0.365838	0.078408	0.298973				-0.266001	0.078345	-0.155736	0.394502	0.077383	-0.103786
15157	126.308333	-0.825483	0.603829	0.200408	-0.818070	0.617726	-0.029799	-0.786714	0.815651	-0.034822	-0.787978	0.817614	0.198603	-0.696378	1.088554	0.035333	-0.687799	1.095399	0.139526	-0.650338	1.043595	0.145219	-0.613553	0.675502	-0.142801	-0.603697	0.690259	0.298667	-0.337078	0.555345	0.008487	-0.336705	0.581033	0.161928	-0.318518	0.606600	0.134044	-0.365832	0.078420	0.298977				-0.266009	0.078329	-0.155754	0.394511	0.077375	-0.103788
15158	126.316667	-0.825533	0.603844	0.200427	-0.818238	0.617766	-0.029840	-0.786752	0.815629	-0.034822	-0.787987	0.817624	0.198622	-0.696381	1.088607	0.035319	-0.687784	1.095459	0.139507	-0.650368	1.043651	0.145217	-0.613593	0.675496	-0.142829	-0.603706	0.690282	0.298673	-0.337133	0.555304	0.008433	-0.336752	0.581026	0.161908	-0.318564	0.606565	0.133994	-0.365844	0.078429	0.298973				-0.266023	0.078310	-0.155780	0.394530	0.077359	-0.103798
15159	126.325000	-0.825546	0.603795	0.200413	-0.818279	0.617736	-0.029860	-0.786682	0.815714	-0.034816	-0.788005	0.817630	0.198634	-0.696377	1.088699	0.035313	-0.687789	1.095561	0.139519	-0.650397	1.043719	0.145210	-0.613636	0.675500	-0.142853	-0.603728	0.690306	0.298684	-0.337188	0.555277	0.008391	-0.336801	0.581017	0.161875	-0.318618	0.606542	0.133950	-0.365840	0.078430	0.298969				-0.266023	0.078303	-0.155801	0.394524	0.077352	-0.103805
15160	126.333333	-0.825606	0.603806	0.200442	-0.818331	0.617720	-0.029870	-0.786833	0.815622	-0.034846	-0.788034	0.817636	0.198647	-0.696371	1.088837	0.035318	-0.687756	1.095690	0.139527	-0.650425	1.043792	0.145198	-0.613691	0.675512	-0.142866	-0.603757	0.690324	0.298694	-0.337244	0.555253	0.008380	-0.336858	0.581015	0.161849	-0.318673	0.606528	0.133913	-0.365839	0.078425	0.298968				-0.266021	0.078305	-0.155814	0.394498	0.077340	-0.103787
15161	126.341667	-0.825651	0.603797	0.200450	-0.818374	0.617692	-0.029887	-0.786883	0.815622	-0.034846	-0.788066	0.817636	0.198663	-0.696351	1.089000	0.035317	-0.687695	1.095817	0.139505	-0.650458	1.043877	0.145186	-0.613745	0.675524	-0.142877	-0.603792	0.690342	0.298702	-0.337297	0.555241	0.008372	-0.336915	0.581000	0.161822	-0.318732	0.606516	0.133893	-0.365840	0.078423	0.298951				-0.266030	0.078312	-0.155807	0.394461	0.077391	-0.103817
15162	126.350000	-0.825660	0.603729	0.200431	-0.818428	0.617686	-0.029874	-0.786925	0.815641	-0.034798	-0.788126	0.817650	0.198711	-0.696323	1.089184	0.035316	-0.687643	1.095976	0.139503	-0.650485	1.043962	0.145173	-0.613804	0.675544	-0.142880	-0.603830	0.690356	0.298712	-0.337354	0.555238	0.008373	-0.336977	0.580985	0.161797	-0.318787	0.606509	0.133880	-0.365835	0.078423	0.298951				-0.266029	0.078321	-0.155806	0.394519	0.077361	-0.103773
15163	126.358333	-0.825705	0.603706	0.200445	-0.818452	0.617660	-0.029890	-0.786953	0.815678	-0.034812	-0.788174	0.817642	0.198725	-0.696274	1.089403	0.035324	-0.687583	1.096182	0.139530	-0.650514	1.044056	0.145167	-0.613859	0.675572	-0.142889	-0.603874	0.690369	0.298729	-0.337414	0.555243	0.008375	-0.337030	0.580980	0.161791	-0.318846	0.606504	0.133874	-0.365843	0.078431	0.298956				-0.266038	0.078326	-0.155801	0.394455	0.077393	-0.103798
15164	126.366667	-0.825747	0.603676	0.200460	-0.818475	0.617622	-0.029908	-0.787075	0.815636	-0.034810	-0.788225	0.817634	0.198734	-0.696221	1.089601	0.035339	-0.687538	1.096391	0.139573	-0.650537	1.044168	0.145167	-0.613923	0.675604	-0.142899	-0.603874	0.690357	0.298598	-0.337474	0.555244	0.008366	-0.337085	0.580979	0.161796	-0.318903	0.606505	0.133871	-0.365847	0.078450	0.298962				-0.266047	0.078335	-0.155794	0.394496	0.077346	-0.103757
15165	126.375000	-0.825788	0.603649	0.200472	-0.818614	0.617638	-0.029872	-0.787125	0.815642	-0.034850	-0.788276	0.817620	0.198738	-0.696151	1.089794	0.035348	-0.687467	1.096622	0.139613	-0.650544	1.044279	0.145178	-0.613974	0.675642	-0.142918	-0.603967	0.690402	0.298758	-0.337535	0.555249	0.008352	-0.337144	0.580979	0.161792	-0.318957	0.606502	0.133870	-0.365849	0.078447	0.298958				-0.266049	0.078341	-0.155794	0.394521	0.077356	-0.103766
15166	126.383333	-0.825828	0.603623	0.200484	-0.818708	0.617642	-0.029859	-0.787201	0.815648	-0.034826	-0.788331	0.817612	0.198744	-0.696083	1.089974	0.035362	-0.687369	1.096804	0.139626	-0.650550	1.044393	0.145187	-0.614021	0.675673	-0.142939	-0.604017	0.690419	0.298768	-0.337594	0.555274	0.008329	-0.337201	0.580992	0.161805	-0.319010	0.606511	0.133878	-0.365858	0.078458	0.298976				-0.266048	0.078350	-0.155797	0.394528	0.077356	-0.103767
15167	126.391667	-0.825869	0.603607	0.200502	-0.818724	0.617608	-0.029888	-0.787208	0.815711	-0.034846	-0.788265	0.817510	0.198646	-0.696004	1.090153	0.035386	-0.687272	1.096981	0.139657	-0.650535	1.044493	0.145206	-0.614064	0.675709	-0.142956	-0.604042	0.690423	0.298707	-0.337652	0.555309	0.008325	-0.337250	0.580997	0.161824	-0.319059	0.606533	0.133897	-0.365846	0.078456	0.298964				-0.266049	0.078365	-0.155793	0.394517	0.077353	-0.103751
15168	126.400000	-0.825907	0.603595	0.200521	-0.818800	0.617595	-0.029900	-0.787308	0.815693	-0.034892	-0.788445	0.817617	0.198731	-0.695920	1.090314	0.035430	-0.687150	1.097126	0.139668	-0.650511	1.044573	0.145232	-0.614102	0.675749	-0.142967	-0.604069	0.690426	0.298642	-0.337699	0.555347	0.008341	-0.337298	0.581004	0.161841	-0.319106	0.606552	0.133929	-0.365841	0.078456	0.298966				-0.266037	0.078382	-0.155781	0.394529	0.077375	-0.103738
15169	126.408333	-0.825947	0.603588	0.200537	-0.818805	0.617558	-0.029935	-0.787351	0.815706	-0.034909	-0.788488	0.817616	0.198724	-0.695841	1.090437	0.035436	-0.687058	1.097229	0.139698	-0.650481	1.044645	0.145256	-0.614132	0.675782	-0.142975	-0.604138	0.690442	0.298724	-0.337742	0.555351	0.008380	-0.337346	0.580999	0.161867	-0.319149	0.606564	0.133968	-0.365840	0.078446	0.298972				-0.266049	0.078400	-0.155759	0.394461	0.077423	-0.103740
15170	126.416667	-0.825980	0.603571	0.200549	-0.818809	0.617516	-0.029974	-0.787400	0.815704	-0.034895	-0.788525	0.817617	0.198720	-0.695811	1.090543	0.035490	-0.686987	1.097356	0.139764	-0.650443	1.044698	0.145283	-0.614160	0.675790	-0.142983	-0.604210	0.690450	0.298809	-0.337781	0.555324	0.008416	-0.337392	0.580989	0.161897	-0.319192	0.606552	0.133998	-0.365830	0.078434	0.298966				-0.266051	0.078406	-0.155752	0.394522	0.077396	-0.103699
15171	126.425000	-0.826036	0.603573	0.200581	-0.818913	0.617500	-0.029965	-0.787398	0.815698	-0.034967	-0.788556	0.817621	0.198712	-0.695763	1.090584	0.035525	-0.686914	1.097409	0.139792	-0.650398	1.044732	0.145310	-0.614184	0.675774	-0.143013	-0.604207	0.690433	0.298686	-0.337820	0.555262	0.008430	-0.337430	0.580986	0.161932	-0.319231	0.606518	0.134005	-0.365822	0.078433	0.298978				-0.266058	0.078376	-0.155766	0.394453	0.077397	-0.103744
15172	126.433333	-0.826019	0.603516	0.200556	-0.818918	0.617446	-0.030015	-0.787400	0.815677	-0.035008	-0.788577	0.817626	0.198706	-0.695699	1.090620	0.035507	-0.686835	1.097406	0.139783	-0.650365	1.044761	0.145328	-0.614200	0.675741	-0.143051	-0.604301	0.690463	0.298847	-0.337853	0.555185	0.008420	-0.337467	0.580984	0.161955	-0.319264	0.606466	0.133990	-0.365837	0.078450	0.298981				-0.266062	0.078337	-0.155788	0.394507	0.077325	-0.103743
15173	126.441667	-0.826053	0.603487	0.200552	-0.818924	0.617403	-0.030060	-0.787399	0.815647	-0.035034	-0.788591	0.817633	0.198693	-0.695671	1.090634	0.035519	-0.686800	1.097432	0.139806	-0.650346	1.044777	0.145342	-0.614210	0.675712	-0.143091	-0.604339	0.690477	0.298859	-0.337884	0.555126	0.008400	-0.337498	0.580981	0.161966	-0.319298	0.606428	0.133974	-0.365843	0.078469	0.298992				-0.266066	0.078314	-0.155811	0.394537	0.077311	-0.103782
15174	126.450000	-0.826170	0.603517	0.200602	-0.818929	0.617364	-0.030109	-0.787392	0.815624	-0.035060	-0.788600	0.817641	0.198679	-0.695691	1.090651	0.035539	-0.686780	1.097458	0.139826	-0.650340	1.044789	0.145357	-0.614206	0.675695	-0.143122	-0.604366	0.690491	0.298867	-0.337910	0.555096	0.008368	-0.337523	0.580980	0.161976	-0.319326	0.606401	0.133955	-0.365847	0.078480	0.298993				-0.266074	0.078293	-0.155827	0.394537	0.077299	-0.103815
15175	126.458333	-0.826116	0.603495	0.200571	-0.818954	0.617373	-0.030143	-0.787381	0.815640	-0.035138	-0.788607	0.817650	0.198668	-0.695695	1.090659	0.035552	-0.686779	1.097467	0.139830	-0.650339	1.044789	0.145354	-0.614186	0.675704	-0.143142	-0.604360	0.690493	0.298792	-0.337917	0.555111	0.008362	-0.337537	0.580985	0.161972	-0.319342	0.606401	0.133949	-0.365851	0.078479	0.298987				-0.266066	0.078304	-0.155847	0.394460	0.077326	-0.103853
15176	126.466667	-0.826128	0.603548	0.200590	-0.818974	0.617398	-0.030161	-0.787345	0.815657	-0.035165	-0.788604	0.817653	0.198649	-0.695715	1.090668	0.035569	-0.686782	1.097469	0.139838	-0.650343	1.044790	0.145355	-0.614156	0.675735	-0.143149	-0.604387	0.690516	0.298855	-0.337914	0.555145	0.008375	-0.337545	0.580976	0.161966	-0.319348	0.606390	0.133953	-0.365851	0.078470	0.298982				-0.266066	0.078329	-0.155840	0.394511	0.077307	-0.103816
15177	126.475000	-0.826099	0.603548	0.200584	-0.818991	0.617441	-0.030172	-0.787313	0.815702	-0.035155	-0.788595	0.817657	0.198636	-0.695753	1.090676	0.035569	-0.686806	1.097460	0.139856	-0.650344	1.044768	0.145348	-0.614118	0.675777	-0.143135	-0.604381	0.690515	0.298853	-0.337900	0.555181	0.008439	-0.337541	0.580961	0.161978	-0.319344	0.606444	0.134008	-0.365843	0.078450	0.298967				-0.266071	0.078371	-0.155818	0.394529	0.077360	-0.103819
15178	126.483333	-0.826133	0.603602	0.200622	-0.818993	0.617467	-0.030179	-0.787290	0.815730	-0.035186	-0.788579	0.817658	0.198621	-0.695794	1.090642	0.035590	-0.686843	1.097421	0.139874	-0.650347	1.044727	0.145347	-0.614067	0.675821	-0.143112	-0.604365	0.690521	0.298852	-0.337875	0.555197	0.008531	-0.337528	0.580942	0.161996	-0.319329	0.606464	0.134059	-0.365839	0.078426	0.298962				-0.266077	0.078400	-0.155782	0.394393	0.077463	-0.103860
15179	126.491667	-0.826085	0.603601	0.200607	-0.818913	0.617485	-0.030214	-0.787240	0.815758	-0.035190	-0.788550	0.817657	0.198606	-0.695843	1.090564	0.035618	-0.686887	1.097353	0.139862	-0.650358	1.044691	0.145340	-0.614009	0.675860	-0.143084	-0.604346	0.690528	0.298854	-0.337845	0.555188	0.008611	-0.337507	0.580919	0.162014	-0.319300	0.606461	0.134106	-0.365834	0.078434	0.298961				-0.266065	0.078410	-0.155750	0.394506	0.077413	-0.103776
15180	126.500000	-0.826027	0.603592	0.200584	-0.818953	0.617516	-0.030193	-0.787177	0.815786	-0.035171	-0.788516	0.817659	0.198595	-0.695894	1.090511	0.035611	-0.686948	1.097281	0.139836	-0.650390	1.044648	0.145329	-0.613947	0.675890	-0.143075	-0.604318	0.690543	0.298850	-0.337813	0.555160	0.008658	-0.337486	0.580890	0.162026	-0.319271	0.606445	0.134134	-0.365843	0.078438	0.298962				-0.266062	0.078417	-0.155729	0.394516	0.077436	-0.103790
15181	126.508333	-0.825998	0.603601	0.200571	-0.818902	0.617512	-0.030227	-0.787017	0.815847	-0.035235	-0.788477	0.817666	0.198584	-0.695958	1.090430	0.035575	-0.687032	1.097195	0.139803	-0.650429	1.044631	0.145314	-0.613878	0.675892	-0.143081	-0.604287	0.690571	0.298853	-0.337788	0.555097	0.008654	-0.337456	0.580889	0.162044	-0.319235	0.606402	0.134123	-0.365853	0.078457	0.298972				-0.266057	0.078387	-0.155735	0.394523	0.077425	-0.103817
15182	126.516667	-0.825955	0.603601	0.200554	-0.818698	0.617459	-0.030326	-0.787043	0.815728	-0.035273	-0.788187	0.817470	0.198388	-0.696022	1.090329	0.035521	-0.687116	1.097113	0.139759	-0.650466	1.044603	0.145291	-0.613809	0.675878	-0.143099	-0.604209	0.690577	0.298713	-0.337761	0.555027	0.008618	-0.337423	0.580878	0.162060	-0.319197	0.606345	0.134104	-0.365861	0.078473	0.298976				-0.266055	0.078359	-0.155763	0.394502	0.077393	-0.103843
15183	126.525000	-0.825903	0.603603	0.200529	-0.818749	0.617472	-0.030320	-0.786960	0.815713	-0.035312	-0.788251	0.817568	0.198463	-0.696072	1.090179	0.035490	-0.687220	1.097047	0.139724	-0.650513	1.044576	0.145277	-0.613744	0.675874	-0.143134	-0.604196	0.690613	0.298788	-0.337735	0.554968	0.008560	-0.337396	0.580866	0.162075	-0.319164	0.606279	0.134079	-0.365857	0.078479	0.298978				-0.266052	0.078329	-0.155799	0.394409	0.077429	-0.103945
15184	126.533333	-0.825853	0.603613	0.200514	-0.818662	0.617471	-0.030359	-0.786879	0.815711	-0.035345	-0.788054	0.817448	0.198348	-0.696126	1.090105	0.035434	-0.687333	1.096963	0.139687	-0.650559	1.044547	0.145258	-0.613679	0.675867	-0.143151	-0.604182	0.690648	0.298873	-0.337708	0.554927	0.008525	-0.337365	0.580840	0.162086	-0.319131	0.606246	0.134077	-0.365854	0.078478	0.298998				-0.266039	0.078307	-0.155833	0.394419	0.077404	-0.103975
15185	126.541667	-0.825804	0.603629	0.200521	-0.818580	0.617491	-0.030377	-0.786817	0.815709	-0.035357	-0.788125	0.817560	0.198452	-0.696198	1.089991	0.035396	-0.687428	1.096886	0.139665	-0.650601	1.044508	0.145247	-0.613614	0.675886	-0.143160	-0.604136	0.690647	0.298877	-0.337680	0.554901	0.008541	-0.337329	0.580811	0.162111	-0.319089	0.606213	0.134103	-0.365830	0.078443	0.298990				-0.266048	0.078298	-0.155843	0.394544	0.077341	-0.103920
15186	126.550000	-0.825756	0.603657	0.200528	-0.818508	0.617526	-0.030387	-0.786762	0.815716	-0.035352	-0.788196	0.817665	0.198550	-0.696279	1.089903	0.035379	-0.687520	1.096793	0.139639	-0.650633	1.044456	0.145224	-0.613562	0.675916	-0.143155	-0.604093	0.690642	0.298888	-0.337645	0.554878	0.008591	-0.337293	0.580769	0.162127	-0.319047	0.606188	0.134143	-0.365825	0.078422	0.298994				-0.266059	0.078289	-0.155822	0.394516	0.077337	-0.103893
15187	126.558333	-0.825718	0.603696	0.200537	-0.818507	0.617576	-0.030363	-0.786717	0.815734	-0.035340	-0.788137	0.817664	0.198552	-0.696332	1.089797	0.035339	-0.687623	1.096708	0.139605	-0.650662	1.044398	0.145207	-0.613514	0.675946	-0.143130	-0.604043	0.690648	0.298892	-0.337603	0.554863	0.008658	-0.337250	0.580733	0.162136	-0.319002	0.606179	0.134178	-0.365816	0.078408	0.298987				-0.266032	0.078313	-0.155792	0.394514	0.077372	-0.103878
15188	126.566667	-0.825688	0.603736	0.200548	-0.818514	0.617622	-0.030337	-0.786673	0.815756	-0.035328	-0.788087	0.817664	0.198548	-0.696387	1.089719	0.035314	-0.687714	1.096603	0.139569	-0.650686	1.044348	0.145181	-0.613464	0.675978	-0.143096	-0.603996	0.690653	0.298891	-0.337561	0.554860	0.008720	-0.337208	0.580707	0.162131	-0.318961	0.606178	0.134202	-0.365815	0.078404	0.298975				-0.266034	0.078336	-0.155762	0.394508	0.077401	-0.103860
15189	126.575000	-0.825661	0.603774	0.200551	-0.818422	0.617672	-0.030343	-0.786610	0.815774	-0.035305	-0.788038	0.817669	0.198544	-0.696440	1.089616	0.035293	-0.687772	1.096504	0.139530	-0.650699	1.044305	0.145156	-0.613423	0.676011	-0.143076	-0.603947	0.690665	0.298880	-0.337523	0.554880	0.008740	-0.337165	0.580689	0.162118	-0.318916	0.606178	0.134203	-0.365827	0.078422	0.298962				-0.266031	0.078362	-0.155742	0.394469	0.077495	-0.103914
15190	126.583333	-0.825675	0.603866	0.200585	-0.818383	0.617684	-0.030343	-0.786569	0.815782	-0.035299	-0.787997	0.817676	0.198542	-0.696476	1.089528	0.035261	-0.687766	1.096314	0.139397	-0.650708	1.044257	0.145132	-0.613375	0.676021	-0.143062	-0.603901	0.690677	0.298871	-0.337487	0.554884	0.008722	-0.337126	0.580669	0.162089	-0.318876	0.606169	0.134188	-0.365838	0.078434	0.298957				-0.266034	0.078363	-0.155732	0.394508	0.077450	-0.103886
15191	126.591667	-0.825597	0.603812	0.200543	-0.818415	0.617723	-0.030315	-0.786476	0.815821	-0.035301	-0.787955	0.817687	0.198542	-0.696496	1.089435	0.035219	-0.687838	1.096246	0.139377	-0.650713	1.044222	0.145105	-0.613352	0.676006	-0.143072	-0.603858	0.690687	0.298864	-0.337461	0.554869	0.008664	-0.337083	0.580666	0.162072	-0.318836	0.606148	0.134152	-0.365853	0.078452	0.298960				-0.266029	0.078359	-0.155755	0.394412	0.077532	-0.103999
15192	126.600000	-0.825559	0.603815	0.200537	-0.818397	0.617754	-0.030294	-0.786493	0.815759	-0.035336	-0.787914	0.817691	0.198551	-0.696503	1.089339	0.035177	-0.687858	1.096177	0.139343	-0.650703	1.044180	0.145086	-0.613317	0.675989	-0.143086	-0.603813	0.690684	0.298861	-0.337438	0.554849	0.008605	-0.337047	0.580660	0.162054	-0.318799	0.606131	0.134121	-0.365855	0.078459	0.298964				-0.266031	0.078346	-0.155783	0.394543	0.077441	-0.103978
15193	126.608333	-0.825550	0.603849	0.200554	-0.818314	0.617707	-0.030328	-0.786454	0.815747	-0.035291	-0.787877	0.817690	0.198566	-0.696502	1.089252	0.035144	-0.687919	1.096118	0.139348	-0.650687	1.044155	0.145085	-0.613315	0.675956	-0.143099	-0.603776	0.690665	0.298856	-0.337412	0.554820	0.008562	-0.337008	0.580638	0.162041	-0.318764	0.606103	0.134102	-0.365850	0.078438	0.298961				-0.266034	0.078318	-0.155808	0.394488	0.077438	-0.104025
15194	126.616667	-0.825543	0.603879	0.200565	-0.818327	0.617729	-0.030300	-0.786434	0.815729	-0.035280	-0.787844	0.817687	0.198585	-0.696490	1.089146	0.035125	-0.687889	1.096048	0.139306	-0.650660	1.044120	0.145077	-0.613301	0.675934	-0.143092	-0.603743	0.690639	0.298857	-0.337377	0.554798	0.008545	-0.336976	0.580631	0.162039	-0.318730	0.606088	0.134088	-0.365832	0.078415	0.298968				-0.266022	0.078299	-0.155823	0.394424	0.077461	-0.104057
15195	126.625000	-0.825521	0.603889	0.200563	-0.818311	0.617735	-0.030283	-0.786410	0.815766	-0.035268	-0.787820	0.817689	0.198601	-0.696469	1.089099	0.035124	-0.687897	1.096002	0.139299	-0.650628	1.044097	0.145079	-0.613312	0.675912	-0.143063	-0.603712	0.690622	0.298852	-0.337348	0.554793	0.008565	-0.336947	0.580634	0.162025	-0.318706	0.606098	0.134082	-0.365816	0.078402	0.298970				-0.266021	0.078297	-0.155806	0.394474	0.077436	-0.104001
15196	126.633333	-0.825460	0.603837	0.200529	-0.818303	0.617751	-0.030261	-0.786334	0.815804	-0.035237	-0.787804	0.817693	0.198621	-0.696441	1.089080	0.035131	-0.687889	1.095972	0.139302	-0.650587	1.044087	0.145079	-0.613321	0.675909	-0.143032	-0.603689	0.690610	0.298855	-0.337317	0.554824	0.008582	-0.336922	0.580652	0.162014	-0.318686	0.606124	0.134079	-0.365800	0.078394	0.298971				-0.266018	0.078311	-0.155788	0.394547	0.077448	-0.103948
15197	126.641667	-0.825482	0.603881	0.200551	-0.818306	0.617779	-0.030226	-0.786456	0.815728	-0.035204	-0.787800	0.817704	0.198641	-0.696400	1.089088	0.035135	-0.687849	1.095978	0.139293	-0.650552	1.044090	0.145071	-0.613332	0.675908	-0.142995	-0.603676	0.690605	0.298850	-0.337293	0.554863	0.008585	-0.336909	0.580679	0.161993	-0.318674	0.606161	0.134062	-0.365795	0.078406	0.298970				-0.266017	0.078315	-0.155765	0.394417	0.077541	-0.103994
15198	126.650000	-0.825510	0.603923	0.200576	-0.818292	0.617775	-0.030208	-0.786458	0.815730	-0.035168	-0.787802	0.817711	0.198658	-0.696352	1.089114	0.035139	-0.687827	1.096007	0.139296	-0.650530	1.044108	0.145075	-0.613349	0.675898	-0.142973	-0.603669	0.690606	0.298852	-0.337279	0.554913	0.008554	-0.336901	0.580715	0.161969	-0.318669	0.606202	0.134040	-0.365804	0.078424	0.298967				-0.266023	0.078318	-0.155756	0.394517	0.077494	-0.103953
15199	126.658333	-0.825519	0.603929	0.200578	-0.818270	0.617787	-0.030186	-0.786438	0.815781	-0.035142	-0.787807	0.817720	0.198675	-0.696289	1.089157	0.035130	-0.687767	1.096063	0.139289	-0.650510	1.044149	0.145083	-0.613394	0.675878	-0.142973	-0.603666	0.690612	0.298852	-0.337279	0.554955	0.008498	-0.336900	0.580739	0.161934	-0.318669	0.606226	0.134004	-0.365808	0.078441	0.298970				-0.266022	0.078315	-0.155768	0.394531	0.077482	-0.103994
15200	126.666667	-0.825535	0.603921	0.200580	-0.818313	0.617801	-0.030156	-0.786513	0.815750	-0.035126	-0.787821	0.817725	0.198697	-0.696219	1.089241	0.035120	-0.687695	1.096135	0.139297	-0.650495	1.044166	0.145086	-0.613432	0.675861	-0.142988	-0.603666	0.690606	0.298851	-0.337290	0.554978	0.008442	-0.336900	0.580763	0.161913	-0.318676	0.606241	0.133972	-0.365815	0.078455	0.298968				-0.266026	0.078315	-0.155794	0.394527	0.077454	-0.104032
15201	126.675000	-0.825518	0.603857	0.200566	-0.818327	0.617774	-0.030153	-0.786550	0.815749	-0.035109	-0.787835	0.817718	0.198720	-0.696151	1.089315	0.035112	-0.687625	1.096213	0.139311	-0.650471	1.044215	0.145106	-0.613478	0.675850	-0.143007	-0.603670	0.690587	0.298857	-0.337308	0.554992	0.008381	-0.336902	0.580766	0.161887	-0.318683	0.606252	0.133947	-0.365827	0.078451	0.298969				-0.266028	0.078307	-0.155824	0.394431	0.077495	-0.104115
15202	126.683333	-0.825556	0.603860	0.200583	-0.818348	0.617747	-0.030159	-0.786589	0.815757	-0.035096	-0.787845	0.817707	0.198739	-0.696057	1.089400	0.035108	-0.687556	1.096283	0.139323	-0.650451	1.044250	0.145114	-0.613527	0.675837	-0.143009	-0.603677	0.690567	0.298857	-0.337326	0.555005	0.008347	-0.336910	0.580763	0.161867	-0.318695	0.606263	0.133930	-0.365830	0.078445	0.298963				-0.266037	0.078306	-0.155837	0.394430	0.077493	-0.104128
15203	126.691667	-0.825558	0.603800	0.200567	-0.818393	0.617750	-0.030142	-0.786634	0.815769	-0.035073	-0.787866	0.817707	0.198759	-0.695990	1.089516	0.035135	-0.687484	1.096368	0.139353	-0.650433	1.044284	0.145139	-0.613570	0.675841	-0.143000	-0.603679	0.690545	0.298860	-0.337343	0.555014	0.008353	-0.336923	0.580761	0.161842	-0.318713	0.606278	0.133921	-0.365827	0.078424	0.298956				-0.266034	0.078312	-0.155829	0.394529	0.077460	-0.104050
15204	126.700000	-0.825563	0.603749	0.200560	-0.818430	0.617733	-0.030142	-0.786680	0.815782	-0.035052	-0.787892	0.817703	0.198778	-0.695926	1.089650	0.035191	-0.687458	1.096564	0.139485	-0.650407	1.044325	0.145152	-0.613617	0.675852	-0.142982	-0.603690	0.690532	0.298862	-0.337365	0.555037	0.008382	-0.336942	0.580756	0.161819	-0.318739	0.606295	0.133910	-0.365831	0.078421	0.298956				-0.266044	0.078335	-0.155799	0.394418	0.077566	-0.104069
15205	126.708333	-0.825620	0.603779	0.200596	-0.818471	0.617736	-0.030123	-0.786737	0.815787	-0.035022	-0.787919	0.817705	0.198793	-0.695862	1.089781	0.035242	-0.687367	1.096663	0.139535	-0.650378	1.044366	0.145183	-0.613666	0.675863	-0.142952	-0.603705	0.690517	0.298863	-0.337381	0.555062	0.008398	-0.336964	0.580775	0.161800	-0.318769	0.606319	0.133898	-0.365818	0.078405	0.298943				-0.266029	0.078349	-0.155780	0.394416	0.077592	-0.104028
15206	126.716667	-0.825630	0.603748	0.200596	-0.818506	0.617741	-0.030104	-0.786678	0.815887	-0.034981	-0.787948	0.817704	0.198812	-0.695796	1.089906	0.035302	-0.687278	1.096768	0.139586	-0.650353	1.044423	0.145203	-0.613708	0.675870	-0.142935	-0.603723	0.690520	0.298867	-0.337405	0.555083	0.008390	-0.336996	0.580796	0.161775	-0.318802	0.606344	0.133882	-0.365814	0.078401	0.298941				-0.266045	0.078361	-0.155760	0.394522	0.077550	-0.103971
15207	126.725000	-0.825666	0.603745	0.200620	-0.818500	0.617741	-0.030090	-0.786755	0.815848	-0.034978	-0.788009	0.817722	0.198855	-0.695722	1.089997	0.035350	-0.687183	1.096861	0.139639	-0.650317	1.044469	0.145246	-0.613749	0.675854	-0.142948	-0.603747	0.690522	0.298877	-0.337444	0.555085	0.008356	-0.337027	0.580822	0.161765	-0.318841	0.606344	0.133841	-0.365814	0.078421	0.298955				-0.266044	0.078353	-0.155773	0.394531	0.077530	-0.103989
15208	126.733333	-0.825694	0.603729	0.200633	-0.818554	0.617739	-0.030060	-0.786842	0.815796	-0.034929	-0.788047	0.817715	0.198871	-0.695645	1.090106	0.035395	-0.687091	1.096963	0.139699	-0.650272	1.044528	0.145287	-0.613787	0.675828	-0.142964	-0.603771	0.690518	0.298890	-0.337483	0.555072	0.008309	-0.337061	0.580844	0.161756	-0.318882	0.606339	0.133810	-0.365813	0.078433	0.298959				-0.266051	0.078337	-0.155798	0.394429	0.077538	-0.104074
15209	126.741667	-0.825717	0.603705	0.200638	-0.818530	0.617697	-0.030076	-0.786881	0.815776	-0.034945	-0.788084	0.817700	0.198879	-0.695586	1.090170	0.035437	-0.686982	1.097032	0.139728	-0.650243	1.044553	0.145331	-0.613826	0.675810	-0.142993	-0.603799	0.690509	0.298900	-0.337518	0.555054	0.008262	-0.337087	0.580856	0.161756	-0.318912	0.606334	0.133784	-0.365819	0.078453	0.298976				-0.266056	0.078317	-0.155824	0.394485	0.077455	-0.104065
15210	126.750000	-0.825734	0.603668	0.200628	-0.818512	0.617656	-0.030099	-0.786807	0.815857	-0.034954	-0.788121	0.817688	0.198885	-0.695529	1.090262	0.035476	-0.686901	1.097091	0.139765	-0.650205	1.044593	0.145375	-0.613858	0.675789	-0.143006	-0.603828	0.690495	0.298911	-0.337546	0.555037	0.008239	-0.337108	0.580872	0.161766	-0.318938	0.606333	0.133779	-0.365828	0.078472	0.298981				-0.266058	0.078297	-0.155847	0.394541	0.077427	-0.104064
15211	126.758333	-0.825751	0.603626	0.200617	-0.818561	0.617636	-0.030107	-0.786952	0.815756	-0.034972	-0.788163	0.817676	0.198891	-0.695485	1.090323	0.035505	-0.686824	1.097121	0.139806	-0.650176	1.044623	0.145416	-0.613885	0.675784	-0.143006	-0.603863	0.690477	0.298918	-0.337565	0.555040	0.008247	-0.337124	0.580882	0.161779	-0.318962	0.606347	0.133790	-0.365826	0.078462	0.298988				-0.266061	0.078307	-0.155853	0.394564	0.077419	-0.104040
15212	126.766667	-0.825773	0.603598	0.200604	-0.818682	0.617651	-0.030073	-0.786992	0.815760	-0.034968	-0.788211	0.817666	0.198887	-0.695463	1.090395	0.035572	-0.686765	1.097176	0.139845	-0.650158	1.044644	0.145451	-0.613907	0.675791	-0.142989	-0.603901	0.690452	0.298916	-0.337579	0.555070	0.008271	-0.337145	0.580905	0.161803	-0.318981	0.606376	0.133815	-0.365821	0.078454	0.298983				-0.266055	0.078318	-0.155839	0.394425	0.077514	-0.104067
15213	126.775000	-0.825794	0.603592	0.200595	-0.818627	0.617613	-0.030101	-0.786972	0.815826	-0.034949	-0.788254	0.817664	0.198883	-0.695443	1.090454	0.035615	-0.686727	1.097222	0.139884	-0.650146	1.044674	0.145484	-0.613925	0.675802	-0.142963	-0.603947	0.690438	0.298914	-0.337584	0.555128	0.008322	-0.337167	0.580936	0.161828	-0.319000	0.606425	0.133858	-0.365805	0.078429	0.298974				-0.266061	0.078339	-0.155818	0.394473	0.077520	-0.103998
15214	126.783333	-0.825826	0.603602	0.200601	-0.818597	0.617604	-0.030111	-0.787059	0.815794	-0.034948	-0.788302	0.817664	0.198876	-0.695436	1.090494	0.035659	-0.686703	1.097266	0.139927	-0.650142	1.044689	0.145514	-0.613940	0.675823	-0.142947	-0.603993	0.690421	0.298906	-0.337587	0.555184	0.008361	-0.337185	0.580960	0.161854	-0.319019	0.606474	0.133904	-0.365810	0.078428	0.298972				-0.266051	0.078354	-0.155797	0.394417	0.077571	-0.104006
15215	126.791667	-0.825854	0.603613	0.200603	-0.818664	0.617633	-0.030072	-0.787025	0.815867	-0.034903	-0.788348	0.817668	0.198868	-0.695448	1.090521	0.035696	-0.686702	1.097297	0.139959	-0.650147	1.044697	0.145532	-0.613945	0.675830	-0.142928	-0.604045	0.690410	0.298900	-0.337586	0.555230	0.008388	-0.337206	0.580988	0.161877	-0.319032	0.606518	0.133943	-0.365816	0.078434	0.298970				-0.266054	0.078368	-0.155791	0.394463	0.077547	-0.103980
15216	126.800000	-0.825876	0.603625	0.200601	-0.818607	0.617640	-0.030075	-0.787098	0.815822	-0.034928	-0.788385	0.817664	0.198856	-0.695469	1.090528	0.035724	-0.686730	1.097350	0.140009	-0.650166	1.044710	0.145549	-0.613949	0.675827	-0.142921	-0.604093	0.690401	0.298896	-0.337584	0.555252	0.008409	-0.337222	0.581013	0.161906	-0.319046	0.606550	0.133977	-0.365819	0.078430	0.298960				-0.266057	0.078373	-0.155788	0.394520	0.077502	-0.103972
15217	126.808333	-0.825889	0.603620	0.200592	-0.818742	0.617671	-0.030031	-0.787111	0.815819	-0.034931	-0.788417	0.817652	0.198843	-0.695468	1.090511	0.035712	-0.686740	1.097317	0.139999	-0.650191	1.044706	0.145561	-0.613950	0.675815	-0.142921	-0.604132	0.690392	0.298894	-0.337582	0.555254	0.008418	-0.337231	0.581025	0.161926	-0.319051	0.606566	0.134005	-0.365842	0.078446	0.298971				-0.266058	0.078360	-0.155799	0.394519	0.077488	-0.103985
15218	126.816667	-0.825896	0.603597	0.200571	-0.818747	0.617685	-0.030020	-0.787084	0.815844	-0.034894	-0.788442	0.817634	0.198834	-0.695525	1.090479	0.035739	-0.686797	1.097323	0.140018	-0.650223	1.044699	0.145581	-0.613944	0.675803	-0.142922	-0.604164	0.690376	0.298895	-0.337582	0.555234	0.008424	-0.337235	0.581030	0.161946	-0.319054	0.606567	0.134025	-0.365851	0.078449	0.298971				-0.266058	0.078349	-0.155808	0.394415	0.077513	-0.104052
15219	126.825000	-0.825887	0.603556	0.200538	-0.818633	0.617615	-0.030089	-0.787065	0.815835	-0.034928	-0.788462	0.817622	0.198825	-0.695550	1.090432	0.035716	-0.686852	1.097273	0.140006	-0.650263	1.044670	0.145594	-0.613935	0.675788	-0.142917	-0.604184	0.690361	0.298900	-0.337579	0.555195	0.008428	-0.337237	0.581039	0.161975	-0.319056	0.606558	0.134041	-0.365855	0.078452	0.298973				-0.266056	0.078333	-0.155823	0.394537	0.077420	-0.103981
15220	126.833333	-0.825876	0.603524	0.200510	-0.818579	0.617561	-0.030140	-0.787101	0.815766	-0.034966	-0.788473	0.817609	0.198817	-0.695585	1.090363	0.035704	-0.686894	1.097172	0.139971	-0.650304	1.044646	0.145610	-0.613922	0.675773	-0.142911	-0.604197	0.690354	0.298910	-0.337576	0.555169	0.008445	-0.337232	0.581043	0.162004	-0.319062	0.606547	0.134054	-0.365836	0.078441	0.298970				-0.266058	0.078318	-0.155825	0.394553	0.077430	-0.103973
15221	126.841667	-0.825873	0.603491	0.200492	-0.818654	0.617569	-0.030115	-0.787094	0.815752	-0.034977	-0.788489	0.817604	0.198813	-0.695644	1.090246	0.035723	-0.686971	1.097088	0.139972	-0.650351	1.044590	0.145628	-0.613905	0.675770	-0.142911	-0.604204	0.690342	0.298918	-0.337574	0.555158	0.008464	-0.337236	0.581051	0.162034	-0.319060	0.606542	0.134073	-0.365827	0.078435	0.298973				-0.266043	0.078314	-0.155827	0.394481	0.077466	-0.103987
15222	126.850000	-0.825861	0.603514	0.200494	-0.818550	0.617549	-0.030152	-0.787051	0.815783	-0.034932	-0.788497	0.817600	0.198805	-0.695755	1.090166	0.035743	-0.687088	1.096999	0.139988	-0.650404	1.044536	0.145637	-0.613883	0.675765	-0.142903	-0.604208	0.690340	0.298930	-0.337566	0.555160	0.008487	-0.337238	0.581064	0.162059	-0.319068	0.606555	0.134099	-0.365813	0.078424	0.298969				-0.266060	0.078304	-0.155822	0.394412	0.077494	-0.103997
15223	126.858333	-0.825857	0.603533	0.200503	-0.818534	0.617559	-0.030133	-0.787068	0.815747	-0.034969	-0.788505	0.817606	0.198800	-0.695834	1.090070	0.035743	-0.687189	1.096916	0.140004	-0.650454	1.044480	0.145642	-0.613860	0.675769	-0.142894	-0.604207	0.690339	0.298936	-0.337555	0.555172	0.008521	-0.337237	0.581080	0.162088	-0.319061	0.606558	0.134123	-0.365812	0.078426	0.298979				-0.266058	0.078309	-0.155816	0.394479	0.077464	-0.103969
15224	126.866667	-0.825857	0.603571	0.200517	-0.818512	0.617580	-0.030109	-0.787057	0.815762	-0.034957	-0.788507	0.817608	0.198796	-0.695930	1.089944	0.035740	-0.687297	1.096825	0.140017	-0.650506	1.044412	0.145648	-0.613835	0.675776	-0.142884	-0.604206	0.690337	0.298940	-0.337538	0.555198	0.008558	-0.337236	0.581088	0.162116	-0.319055	0.606572	0.134154	-0.365811	0.078430	0.298988				-0.266039	0.078328	-0.155801	0.394506	0.077431	-0.103928
15225	126.875000	-0.825861	0.603592	0.200529	-0.818512	0.617626	-0.030065	-0.787048	0.815773	-0.034944	-0.788508	0.817608	0.198794	-0.696026	1.089826	0.035749	-0.687413	1.096719	0.140027	-0.650559	1.044340	0.145642	-0.613807	0.675778	-0.142865	-0.604206	0.690335	0.298942	-0.337515	0.555224	0.008595	-0.337223	0.581080	0.162127	-0.319041	0.606587	0.134179	-0.365816	0.078430	0.298997				-0.266046	0.078342	-0.155783	0.394474	0.077468	-0.103952
15226	126.883333	-0.825851	0.603606	0.200522	-0.818560	0.617678	-0.030017	-0.786936	0.815879	-0.034910	-0.788500	0.817607	0.198790	-0.696131	1.089710	0.035742	-0.687529	1.096606	0.140024	-0.650613	1.044238	0.145627	-0.613786	0.675774	-0.142842	-0.604202	0.690332	0.298938	-0.337490	0.555242	0.008630	-0.337209	0.581072	0.162136	-0.319027	0.606595	0.134208	-0.365833	0.078448	0.299005				-0.266040	0.078352	-0.155771	0.394408	0.077502	-0.103979
15227	126.891667	-0.825839	0.603598	0.200503	-0.818477	0.617651	-0.030051	-0.787029	0.815781	-0.034910	-0.788494	0.817606	0.198786	-0.696228	1.089596	0.035723	-0.687684	1.096475	0.140013	-0.650670	1.044167	0.145625	-0.613757	0.675773	-0.142828	-0.604200	0.690329	0.298932	-0.337468	0.555239	0.008656	-0.337197	0.581059	0.162143	-0.319011	0.606601	0.134231	-0.365839	0.078443	0.299002				-0.266043	0.078356	-0.155766	0.394463	0.077480	-0.103958
15228	126.900000	-0.825824	0.603574	0.200478	-0.818534	0.617685	-0.030027	-0.787026	0.815766	-0.034899	-0.788484	0.817599	0.198783	-0.696329	1.089470	0.035704	-0.687799	1.096321	0.139995	-0.650730	1.044094	0.145619	-0.613746	0.675754	-0.142827	-0.604198	0.690318	0.298923	-0.337448	0.555227	0.008658	-0.337186	0.581045	0.162151	-0.318999	0.606592	0.134244	-0.365838	0.078438	0.298996				-0.266043	0.078351	-0.155777	0.394397	0.077500	-0.103990
15229	126.908333	-0.825811	0.603555	0.200454	-0.818488	0.617656	-0.030057	-0.787001	0.815751	-0.034920	-0.788479	0.817600	0.198783	-0.696433	1.089321	0.035675	-0.687868	1.096101	0.139903	-0.650790	1.044036	0.145615	-0.613726	0.675729	-0.142827	-0.604199	0.690313	0.298921	-0.337433	0.555209	0.008640	-0.337172	0.581045	0.162159	-0.318984	0.606579	0.134247	-0.365849	0.078429	0.298989				-0.266042	0.078335	-0.155792	0.394450	0.077447	-0.103953
15230	126.916667	-0.825800	0.603546	0.200437	-0.818494	0.617641	-0.030075	-0.787001	0.815713	-0.034917	-0.788472	0.817594	0.198778	-0.696540	1.089145	0.035666	-0.687994	1.095974	0.139864	-0.650856	1.043986	0.145608	-0.613711	0.675710	-0.142831	-0.604197	0.690306	0.298909	-0.337421	0.555192	0.008625	-0.337165	0.581052	0.162168	-0.318973	0.606564	0.134242	-0.365850	0.078427	0.298979				-0.266030	0.078314	-0.155817	0.394503	0.077393	-0.103928
15231	126.925000	-0.825791	0.603550	0.200427	-0.818443	0.617618	-0.030092	-0.786995	0.815694	-0.034935	-0.788469	0.817592	0.198776	-0.696650	1.089045	0.035633	-0.688137	1.095878	0.139856	-0.650914	1.043937	0.145605	-0.613711	0.675695	-0.142824	-0.604191	0.690310	0.298907	-0.337411	0.555184	0.008614	-0.337153	0.581059	0.162174	-0.318962	0.606563	0.134234	-0.365850	0.078418	0.298972				-0.266038	0.078297	-0.155827	0.394530	0.077410	-0.103962
15232	126.933333	-0.825785	0.603568	0.200437	-0.818402	0.617607	-0.030100	-0.786988	0.815684	-0.034943	-0.788463	0.817577	0.198779	-0.696732	1.088909	0.035625	-0.688255	1.095798	0.139849	-0.650980	1.043888	0.145602	-0.613709	0.675692	-0.142811	-0.604184	0.690307	0.298906	-0.337393	0.555193	0.008610	-0.337141	0.581068	0.162175	-0.318941	0.606559	0.134228	-0.365846	0.078420	0.298969				-0.266028	0.078297	-0.155824	0.394529	0.077411	-0.103963
15233	126.941667	-0.825784	0.603593	0.200450	-0.818388	0.617622	-0.030078	-0.786940	0.815729	-0.034911	-0.788459	0.817567	0.198784	-0.696826	1.088817	0.035619	-0.688362	1.095727	0.139843	-0.651030	1.043847	0.145598	-0.613714	0.675706	-0.142787	-0.604173	0.690302	0.298906	-0.337379	0.555206	0.008626	-0.337126	0.581079	0.162172	-0.318931	0.606574	0.134232	-0.365843	0.078413	0.298967				-0.266027	0.078304	-0.155809	0.394400	0.077494	-0.104008
15234	126.950000	-0.825773	0.603617	0.200464	-0.818387	0.617666	-0.030029	-0.786896	0.815779	-0.034866	-0.788459	0.817548	0.198788	-0.696949	1.088748	0.035636	-0.688472	1.095665	0.139829	-0.651083	1.043808	0.145590	-0.613721	0.675721	-0.142756	-0.604163	0.690306	0.298909	-0.337368	0.555229	0.008642	-0.337116	0.581081	0.162157	-0.318920	0.606596	0.134234	-0.365834	0.078424	0.298972				-0.266027	0.078313	-0.155787	0.394398	0.077504	-0.103993
15235	126.958333	-0.825765	0.603626	0.200474	-0.818416	0.617705	-0.029988	-0.787024	0.815688	-0.034843	-0.788458	0.817534	0.198800	-0.697032	1.088680	0.035631	-0.688565	1.095599	0.139818	-0.651133	1.043777	0.145588	-0.613734	0.675737	-0.142746	-0.604149	0.690299	0.298916	-0.337364	0.555254	0.008654	-0.337101	0.581094	0.162157	-0.318918	0.606619	0.134240	-0.365828	0.078430	0.298989				-0.266029	0.078322	-0.155775	0.394507	0.077433	-0.103920
15236	126.966667	-0.825751	0.603622	0.200484	-0.818448	0.617730	-0.029949	-0.787045	0.815693	-0.034837	-0.788465	0.817514	0.198814	-0.697101	1.088595	0.035610	-0.688652	1.095538	0.139807	-0.651179	1.043745	0.145582	-0.613757	0.675750	-0.142725	-0.604146	0.690292	0.298924	-0.337367	0.555273	0.008649	-0.337096	0.581093	0.162154	-0.318917	0.606632	0.134243	-0.365825	0.078431	0.299000				-0.266027	0.078332	-0.155771	0.394397	0.077495	-0.103978
15237	126.975000	-0.825738	0.603605	0.200479	-0.818441	0.617731	-0.029940	-0.787069	0.815690	-0.034780	-0.788477	0.817499	0.198823	-0.697181	1.088561	0.035613	-0.688736	1.095491	0.139792	-0.651236	1.043724	0.145587	-0.613788	0.675745	-0.142739	-0.604145	0.690286	0.298929	-0.337376	0.555290	0.008624	-0.337101	0.581093	0.162145	-0.318923	0.606644	0.134242	-0.365826	0.078433	0.299001				-0.266035	0.078334	-0.155780	0.394494	0.077402	-0.103907
15238	126.983333	-0.825731	0.603586	0.200469	-0.818439	0.617719	-0.029938	-0.787109	0.815661	-0.034773	-0.788493	0.817486	0.198830	-0.697244	1.088502	0.035596	-0.688833	1.095456	0.139796	-0.651291	1.043710	0.145590	-0.613810	0.675741	-0.142748	-0.604152	0.690280	0.298930	-0.337382	0.555300	0.008577	-0.337104	0.581099	0.162136	-0.318935	0.606649	0.134226	-0.365825	0.078438	0.299004				-0.266034	0.078322	-0.155800	0.394495	0.077390	-0.103916
15239	126.991667	-0.825725	0.603567	0.200459	-0.818439	0.617695	-0.029943	-0.787137	0.815638	-0.034788	-0.788513	0.817466	0.198829	-0.697297	1.088455	0.035579	-0.688878	1.095403	0.139759	-0.651348	1.043696	0.145593	-0.613844	0.675721	-0.142771	-0.604161	0.690275	0.298922	-0.337399	0.555307	0.008530	-0.337112	0.581113	0.162130	-0.318941	0.606643	0.134200	-0.365825	0.078436	0.298993				-0.266032	0.078319	-0.155819	0.394460	0.077443	-0.103979
15240	127.000000	-0.825732	0.603555	0.200457	-0.818433	0.617647	-0.029961	-0.787166	0.815608	-0.034801	-0.788542	0.817464	0.198844	-0.697352	1.088388	0.035572	-0.688939	1.095402	0.139767	-0.651401	1.043686	0.145597	-0.613871	0.675701	-0.142784	-0.604172	0.690270	0.298916	-0.337403	0.555314	0.008491	-0.337120	0.581119	0.162105	-0.318947	0.606639	0.134165	-0.365825	0.078434	0.298988				-0.266028	0.078317	-0.155836	0.394397	0.077477	-0.104018
15241	127.008333	-0.825743	0.603552	0.200457	-0.818442	0.617640	-0.029947	-0.787220	0.815579	-0.034759	-0.788565	0.817440	0.198837	-0.697390	1.088399	0.035569	-0.689014	1.095377	0.139779	-0.651440	1.043673	0.145603	-0.613903	0.675691	-0.142779	-0.604177	0.690255	0.298898	-0.337403	0.555324	0.008465	-0.337128	0.581118	0.162080	-0.318953	0.606636	0.134140	-0.365824	0.078424	0.298981				-0.266039	0.078304	-0.155837	0.394397	0.077491	-0.104019
15242	127.016667	-0.825756	0.603546	0.200461	-0.818395	0.617610	-0.029956	-0.787246	0.815570	-0.034782	-0.788586	0.817420	0.198831	-0.697431	1.088387	0.035578	-0.689052	1.095362	0.139788	-0.651474	1.043658	0.145604	-0.613937	0.675686	-0.142770	-0.604185	0.690242	0.298880	-0.337402	0.555332	0.008452	-0.337129	0.581128	0.162051	-0.318956	0.606644	0.134118	-0.365820	0.078411	0.298972				-0.266031	0.078295	-0.155824	0.394526	0.077444	-0.103957
15243	127.025000	-0.825777	0.603543	0.200469	-0.818365	0.617550	-0.029896	-0.787315	0.815555	-0.034730	-0.788619	0.817408	0.198835	-0.697463	1.088346	0.035594	-0.689062	1.095317	0.139779	-0.651496	1.043631	0.145597	-0.613968	0.675668	-0.142758	-0.604198	0.690224	0.298867	-0.337401	0.555352	0.008442	-0.337130	0.581130	0.162028	-0.318963	0.606663	0.134103	-0.365820	0.078416	0.298972				-0.266012	0.078306	-0.155824	0.394460	0.077495	-0.103987
15244	127.033333	-0.825791	0.603529	0.200467	-0.818265	0.617504	-0.029862	-0.787336	0.815575	-0.034693	-0.788648	0.817394	0.198840	-0.697499	1.088347	0.035608	-0.689082	1.095310	0.139790	-0.651515	1.043623	0.145608	-0.614005	0.675664	-0.142752	-0.604213	0.690215	0.298861	-0.337409	0.555375	0.008441	-0.337139	0.581145	0.162005	-0.318970	0.606692	0.134094	-0.365825	0.078424	0.298975				-0.266020	0.078311	-0.155818	0.394404	0.077513	-0.104012
15245	127.041667	-0.825811	0.603512	0.200461	-0.818292	0.617493	-0.029847	-0.787419	0.815553	-0.034693	-0.788683	0.817386	0.198840	-0.697520	1.088380	0.035621	-0.689102	1.095313	0.139812	-0.651535	1.043608	0.145614	-0.614047	0.675651	-0.142753	-0.604233	0.690204	0.298852	-0.337426	0.555408	0.008420	-0.337150	0.581161	0.161987	-0.318989	0.606727	0.134088	-0.365827	0.078425	0.298978				-0.266028	0.078312	-0.155828	0.394411	0.077501	-0.104025
15246	127.050000	-0.825892	0.603499	0.200477	-0.818298	0.617466	-0.029848	-0.787473	0.815550	-0.034681	-0.788720	0.817383	0.198840	-0.697537	1.088386	0.035635	-0.689101	1.095298	0.139814	-0.651551	1.043598	0.145619	-0.614090	0.675640	-0.142759	-0.604254	0.690196	0.298847	-0.337453	0.555432	0.008387	-0.337163	0.581190	0.161982	-0.319007	0.606761	0.134080	-0.365830	0.078440	0.298978				-0.266033	0.078310	-0.155838	0.394543	0.077425	-0.103976
15247	127.058333	-0.825854	0.603457	0.200433	-0.818519	0.617538	-0.029826	-0.787525	0.815555	-0.034662	-0.788811	0.817332	0.198836	-0.697555	1.088383	0.035648	-0.689100	1.095307	0.139830	-0.651562	1.043611	0.145636	-0.614134	0.675631	-0.142772	-0.604278	0.690193	0.298841	-0.337479	0.555466	0.008350	-0.337182	0.581219	0.161965	-0.319031	0.606788	0.134055	-0.365828	0.078447	0.298988				-0.266035	0.078309	-0.155852	0.394476	0.077453	-0.104007
15248	127.066667	-0.825875	0.603451	0.200424	-0.818397	0.617432	-0.029830	-0.787574	0.815545	-0.034683	-0.788798	0.817389	0.198842	-0.697565	1.088417	0.035666	-0.689095	1.095318	0.139849	-0.651569	1.043611	0.145648	-0.614178	0.675619	-0.142779	-0.604303	0.690189	0.298833	-0.337505	0.555494	0.008314	-0.337200	0.581246	0.161952	-0.319056	0.606807	0.134034	-0.365824	0.078453	0.298986				-0.266035	0.078311	-0.155856	0.394415	0.077501	-0.104041
15249	127.075000	-0.825897	0.603439	0.200415	-0.818407	0.617394	-0.029837	-0.787619	0.815539	-0.034684	-0.788834	0.817392	0.198840	-0.697570	1.088437	0.035684	-0.689097	1.095367	0.139888	-0.651571	1.043620	0.145662	-0.614220	0.675614	-0.142783	-0.604326	0.690180	0.298822	-0.337529	0.555521	0.008291	-0.337214	0.581267	0.161943	-0.319082	0.606820	0.134013	-0.365818	0.078449	0.298985				-0.266038	0.078305	-0.155859	0.394520	0.077440	-0.103956
15250	127.083333	-0.825926	0.603436	0.200413	-0.818470	0.617383	-0.029818	-0.787671	0.815537	-0.034682	-0.788870	0.817395	0.198840	-0.697572	1.088462	0.035703	-0.689065	1.095363	0.139894	-0.651571	1.043631	0.145679	-0.614259	0.675612	-0.142785	-0.604340	0.690175	0.298811	-0.337555	0.555542	0.008275	-0.337234	0.581273	0.161924	-0.319104	0.606825	0.133995	-0.365812	0.078452	0.298986				-0.266024	0.078317	-0.155854	0.394541	0.077459	-0.103948
15251	127.091667	-0.825963	0.603435	0.200419	-0.818524	0.617428	-0.029774	-0.787654	0.815593	-0.034647	-0.788908	0.817398	0.198835	-0.697571	1.088488	0.035728	-0.689061	1.095407	0.139937	-0.651564	1.043629	0.145683	-0.614304	0.675601	-0.142780	-0.604345	0.690145	0.298724	-0.337570	0.555551	0.008276	-0.337253	0.581273	0.161912	-0.319121	0.606833	0.133988	-0.365803	0.078446	0.298981				-0.266031	0.078317	-0.155848	0.394413	0.077528	-0.103999
15252	127.100000	-0.825988	0.603441	0.200421	-0.818505	0.617407	-0.029771	-0.787652	0.815644	-0.034643	-0.788937	0.817397	0.198833	-0.697570	1.088511	0.035749	-0.689027	1.095394	0.139937	-0.651560	1.043629	0.145688	-0.614343	0.675592	-0.142780	-0.604395	0.690148	0.298780	-0.337588	0.555557	0.008280	-0.337277	0.581270	0.161896	-0.319143	0.606838	0.133987	-0.365808	0.078447	0.298975				-0.266021	0.078322	-0.155844	0.394414	0.077527	-0.103992
15253	127.108333	-0.826050	0.603456	0.200439	-0.818521	0.617385	-0.029765	-0.787794	0.815557	-0.034623	-0.788966	0.817391	0.198834	-0.697556	1.088526	0.035763	-0.689027	1.095432	0.139969	-0.651562	1.043628	0.145699	-0.614378	0.675577	-0.142784	-0.604420	0.690144	0.298776	-0.337610	0.555567	0.008278	-0.337303	0.581269	0.161893	-0.319166	0.606844	0.133990	-0.365806	0.078438	0.298979				-0.266029	0.078312	-0.155839	0.394468	0.077487	-0.103969
15254	127.116667	-0.826040	0.603396	0.200404	-0.818528	0.617351	-0.029772	-0.787833	0.815565	-0.034596	-0.788996	0.817392	0.198827	-0.697548	1.088541	0.035773	-0.688996	1.095405	0.139952	-0.651559	1.043633	0.145699	-0.614411	0.675562	-0.142793	-0.604447	0.690145	0.298775	-0.337630	0.555572	0.008273	-0.337332	0.581274	0.161897	-0.319192	0.606849	0.133991	-0.365811	0.078441	0.298984				-0.266036	0.078307	-0.155841	0.394542	0.077430	-0.103940
15255	127.125000	-0.826041	0.603342	0.200372	-0.818590	0.617353	-0.029740	-0.787873	0.815554	-0.034615	-0.789026	0.817397	0.198825	-0.697541	1.088556	0.035768	-0.688987	1.095435	0.139958	-0.651564	1.043626	0.145697	-0.614435	0.675543	-0.142801	-0.604475	0.690146	0.298775	-0.337653	0.555568	0.008256	-0.337355	0.581285	0.161892	-0.319213	0.606857	0.133985	-0.365819	0.078448	0.298986				-0.266036	0.078306	-0.155856	0.394472	0.077438	-0.103974
15256	127.133333	-0.826109	0.603336	0.200375	-0.818576	0.617319	-0.029766	-0.787897	0.815545	-0.034599	-0.789054	0.817396	0.198816	-0.697523	1.088567	0.035763	-0.688982	1.095452	0.139958	-0.651559	1.043635	0.145701	-0.614457	0.675526	-0.142813	-0.604508	0.690138	0.298767	-0.337674	0.555573	0.008233	-0.337375	0.581291	0.161893	-0.319236	0.606858	0.133980	-0.365828	0.078452	0.298999				-0.266040	0.078302	-0.155867	0.394525	0.077397	-0.103931
15257	127.141667	-0.826103	0.603322	0.200353	-0.818617	0.617272	-0.029764	-0.787921	0.815529	-0.034607	-0.789073	0.817398	0.198807	-0.697507	1.088571	0.035757	-0.688966	1.095456	0.139952	-0.651558	1.043632	0.145699	-0.614475	0.675513	-0.142819	-0.604528	0.690129	0.298763	-0.337683	0.555575	0.008225	-0.337387	0.581301	0.161895	-0.319250	0.606851	0.133969	-0.365836	0.078464	0.299000				-0.266026	0.078300	-0.155876	0.394533	0.077419	-0.103946
15258	127.150000	-0.826098	0.603315	0.200340	-0.818622	0.617244	-0.029779	-0.787947	0.815515	-0.034619	-0.789099	0.817398	0.198800	-0.697491	1.088576	0.035746	-0.688928	1.095446	0.139927	-0.651552	1.043629	0.145686	-0.614492	0.675493	-0.142818	-0.604545	0.690117	0.298760	-0.337688	0.555580	0.008228	-0.337397	0.581299	0.161892	-0.319260	0.606847	0.133961	-0.365829	0.078452	0.298993				-0.266026	0.078300	-0.155878	0.394424	0.077495	-0.104009
15259	127.158333	-0.826110	0.603327	0.200339	-0.818582	0.617246	-0.029788	-0.787870	0.815586	-0.034649	-0.789120	0.817397	0.198791	-0.697478	1.088581	0.035739	-0.688933	1.095466	0.139946	-0.651540	1.043613	0.145673	-0.614503	0.675479	-0.142814	-0.604556	0.690103	0.298748	-0.337685	0.555598	0.008232	-0.337398	0.581306	0.161898	-0.319263	0.606848	0.133966	-0.365826	0.078447	0.298992				-0.266035	0.078293	-0.155878	0.394433	0.077499	-0.104012
15260	127.166667	-0.826191	0.603405	0.200380	-0.818595	0.617259	-0.029767	-0.787986	0.815496	-0.034660	-0.789137	0.817397	0.198778	-0.697460	1.088588	0.035735	-0.688918	1.095476	0.139942	-0.651531	1.043617	0.145667	-0.614508	0.675471	-0.142802	-0.604569	0.690093	0.298739	-0.337679	0.555622	0.008251	-0.337397	0.581304	0.161905	-0.319266	0.606868	0.133984	-0.365808	0.078438	0.298981				-0.266015	0.078304	-0.155866	0.394428	0.077511	-0.104014
15261	127.175000	-0.826136	0.603360	0.200345	-0.818613	0.617287	-0.029737	-0.788006	0.815514	-0.034636	-0.789149	0.817397	0.198770	-0.697449	1.088601	0.035737	-0.688870	1.095470	0.139915	-0.651525	1.043615	0.145661	-0.614519	0.675466	-0.142783	-0.604579	0.690086	0.298736	-0.337673	0.555654	0.008281	-0.337396	0.581315	0.161923	-0.319262	0.606889	0.134012	-0.365811	0.078427	0.298979				-0.266013	0.078304	-0.155848	0.394547	0.077455	-0.103951
15262	127.183333	-0.826143	0.603355	0.200346	-0.818629	0.617313	-0.029705	-0.788039	0.815515	-0.034595	-0.789166	0.817397	0.198763	-0.697435	1.088609	0.035737	-0.688961	1.095597	0.140038	-0.651515	1.043615	0.145655	-0.614524	0.675454	-0.142763	-0.604592	0.690089	0.298740	-0.337664	0.555685	0.008308	-0.337391	0.581332	0.161945	-0.319261	0.606918	0.134053	-0.365816	0.078431	0.298980				-0.266030	0.078314	-0.155839	0.394430	0.077521	-0.104002
15263	127.191667	-0.826118	0.603324	0.200321	-0.818668	0.617308	-0.029678	-0.787932	0.815611	-0.034606	-0.789181	0.817397	0.198758	-0.697423	1.088616	0.035726	-0.688890	1.095499	0.139924	-0.651518	1.043615	0.145645	-0.614525	0.675441	-0.142754	-0.604603	0.690096	0.298740	-0.337658	0.555709	0.008316	-0.337390	0.581339	0.161967	-0.319257	0.606941	0.134086	-0.365814	0.078443	0.298991				-0.266028	0.078311	-0.155835	0.394475	0.077472	-0.103974
15264	127.200000	-0.826169	0.603325	0.200331	-0.818606	0.617289	-0.029704	-0.788050	0.815500	-0.034579	-0.789187	0.817395	0.198748	-0.697410	1.088616	0.035707	-0.688883	1.095494	0.139904	-0.651514	1.043628	0.145639	-0.614519	0.675422	-0.142751	-0.604611	0.690096	0.298740	-0.337651	0.555717	0.008316	-0.337388	0.581348	0.161991	-0.319253	0.606948	0.134108	-0.365819	0.078450	0.299001				-0.266028	0.078305	-0.155842	0.394529	0.077446	-0.103959
15265	127.208333	-0.826117	0.603312	0.200303	-0.818615	0.617229	-0.029715	-0.787971	0.815538	-0.034589	-0.789195	0.817392	0.198747	-0.697396	1.088609	0.035689	-0.688871	1.095492	0.139885	-0.651505	1.043629	0.145631	-0.614517	0.675398	-0.142754	-0.604620	0.690092	0.298744	-0.337637	0.555701	0.008303	-0.337380	0.581341	0.162009	-0.319243	0.606934	0.134118	-0.365833	0.078465	0.299018				-0.266032	0.078297	-0.155853	0.394497	0.077453	-0.103985
15266	127.216667	-0.826073	0.603251	0.200265	-0.818597	0.617212	-0.029725	-0.787922	0.815534	-0.034623	-0.789203	0.817395	0.198738	-0.697379	1.088606	0.035667	-0.688785	1.095461	0.139811	-0.651484	1.043618	0.145617	-0.614507	0.675372	-0.142760	-0.604622	0.690084	0.298743	-0.337622	0.555679	0.008291	-0.337372	0.581333	0.162023	-0.319233	0.606912	0.134121	-0.365834	0.078461	0.299019				-0.266022	0.078281	-0.155872	0.394429	0.077476	-0.104017
15267	127.225000	-0.826106	0.603273	0.200267	-0.818559	0.617197	-0.029744	-0.787909	0.815504	-0.034632	-0.789201	0.817390	0.198729	-0.697360	1.088600	0.035647	-0.688844	1.095488	0.139849	-0.651482	1.043633	0.145608	-0.614494	0.675347	-0.142761	-0.604625	0.690079	0.298742	-0.337605	0.555661	0.008300	-0.337363	0.581325	0.162034	-0.319226	0.606891	0.134117	-0.365829	0.078450	0.299019				-0.266028	0.078279	-0.155878	0.394543	0.077404	-0.103954
15268	127.233333	-0.826141	0.603309	0.200284	-0.818571	0.617203	-0.029728	-0.788020	0.815393	-0.034615	-0.789196	0.817390	0.198720	-0.697343	1.088602	0.035633	-0.688831	1.095502	0.139843	-0.651469	1.043641	0.145600	-0.614473	0.675334	-0.142761	-0.604626	0.690071	0.298735	-0.337585	0.555651	0.008315	-0.337356	0.581316	0.162046	-0.319216	0.606875	0.134123	-0.365815	0.078444	0.299011				-0.266019	0.078278	-0.155876	0.394570	0.077408	-0.103954
15269	127.241667	-0.826079	0.603307	0.200266	-0.818538	0.617222	-0.029726	-0.788013	0.815393	-0.034622	-0.789192	0.817390	0.198711	-0.697328	1.088610	0.035628	-0.688835	1.095571	0.139882	-0.651451	1.043650	0.145588	-0.614459	0.675328	-0.142747	-0.604623	0.690062	0.298725	-0.337568	0.555660	0.008346	-0.337347	0.581314	0.162057	-0.319204	0.606879	0.134144	-0.365812	0.078419	0.299001				-0.266017	0.078280	-0.155865	0.394508	0.077446	-0.103973
15270	127.250000	-0.826150	0.603419	0.200325	-0.818561	0.617252	-0.029700	-0.787974	0.815426	-0.034596	-0.789190	0.817393	0.198702	-0.697310	1.088624	0.035627	-0.688862	1.095642	0.139933	-0.651424	1.043665	0.145586	-0.614434	0.675332	-0.142725	-0.604621	0.690058	0.298717	-0.337554	0.555683	0.008387	-0.337345	0.581324	0.162076	-0.319198	0.606901	0.134181	-0.365800	0.078405	0.298984				-0.266013	0.078294	-0.155855	0.394443	0.077497	-0.103994
15271	127.258333	-0.826082	0.603374	0.200281	-0.818530	0.617308	-0.029689	-0.787926	0.815496	-0.034593	-0.789186	0.817403	0.198692	-0.697291	1.088638	0.035634	-0.688800	1.095609	0.139876	-0.651414	1.043676	0.145581	-0.614419	0.675348	-0.142706	-0.604623	0.690068	0.298717	-0.337543	0.555708	0.008433	-0.337339	0.581336	0.162098	-0.319201	0.606816	0.134172	-0.365808	0.078412	0.298982				-0.266012	0.078298	-0.155827	0.394493	0.077461	-0.103938
15272	127.266667	-0.826072	0.603384	0.200275	-0.818569	0.617332	-0.029659	-0.787993	0.815464	-0.034569	-0.789175	0.817411	0.198685	-0.697272	1.088650	0.035633	-0.688735	1.095566	0.139813	-0.651395	1.043687	0.145579	-0.614407	0.675358	-0.142692	-0.604623	0.690079	0.298715	-0.337538	0.555732	0.008460	-0.337339	0.581325	0.162099	-0.319181	0.606943	0.134241	-0.365823	0.078433	0.298992				-0.266019	0.078306	-0.155815	0.394571	0.077441	-0.103907
15273	127.275000	-0.826054	0.603380	0.200264	-0.818509	0.617341	-0.029680	-0.787923	0.815533	-0.034561	-0.789171	0.817424	0.198683	-0.697250	1.088641	0.035632	-0.688703	1.095576	0.139814	-0.651360	1.043688	0.145581	-0.614388	0.675355	-0.142680	-0.604619	0.690086	0.298718	-0.337534	0.555734	0.008461	-0.337329	0.581334	0.162117	-0.319172	0.606948	0.134260	-0.365828	0.078443	0.299001				-0.266022	0.078312	-0.155820	0.394446	0.077503	-0.103973
15274	127.283333	-0.826039	0.603376	0.200256	-0.818487	0.617332	-0.029688	-0.787851	0.815567	-0.034589	-0.789166	0.817428	0.198687	-0.697221	1.088625	0.035623	-0.688698	1.095561	0.139818	-0.651324	1.043687	0.145586	-0.614380	0.675346	-0.142685	-0.604616	0.690088	0.298719	-0.337528	0.555715	0.008455	-0.337320	0.581319	0.162118	-0.319164	0.606934	0.134262	-0.365842	0.078464	0.299018				-0.266023	0.078300	-0.155828	0.394448	0.077501	-0.103969
15275	127.291667	-0.826006	0.603349	0.200228	-0.818458	0.617303	-0.029708	-0.787872	0.815508	-0.034590	-0.789151	0.817436	0.198684	-0.697190	1.088598	0.035626	-0.688637	1.095541	0.139803	-0.651293	1.043680	0.145593	-0.614369	0.675327	-0.142691	-0.604604	0.690084	0.298720	-0.337520	0.555687	0.008437	-0.337307	0.581318	0.162126	-0.319156	0.606918	0.134250	-0.365839	0.078467	0.299015				-0.266022	0.078289	-0.155846	0.394577	0.077422	-0.103910
15276	127.300000	-0.826012	0.603375	0.200240	-0.818485	0.617316	-0.029691	-0.787893	0.815447	-0.034588	-0.789131	0.817436	0.198676	-0.697161	1.088569	0.035625	-0.688603	1.095522	0.139810	-0.651256	1.043663	0.145597	-0.614352	0.675311	-0.142701	-0.604594	0.690071	0.298722	-0.337511	0.555659	0.008418	-0.337296	0.581309	0.162124	-0.319143	0.606883	0.134228	-0.365837	0.078456	0.299020				-0.266019	0.078282	-0.155855	0.394583	0.077414	-0.103908
15277	127.308333	-0.825994	0.603353	0.200233	-0.818473	0.617289	-0.029692	-0.787812	0.815485	-0.034586	-0.789123	0.817438	0.198680	-0.697128	1.088533	0.035637	-0.688560	1.095506	0.139828	-0.651216	1.043639	0.145608	-0.614350	0.675288	-0.142703	-0.604583	0.690051	0.298719	-0.337496	0.555639	0.008412	-0.337285	0.581310	0.162125	-0.319135	0.606864	0.134212	-0.365818	0.078430	0.299014				-0.266022	0.078272	-0.155858	0.394454	0.077469	-0.103956
15278	127.316667	-0.825980	0.603335	0.200225	-0.818443	0.617301	-0.029688	-0.787854	0.815440	-0.034592	-0.789113	0.817437	0.198682	-0.697091	1.088504	0.035655	-0.688518	1.095479	0.139851	-0.651166	1.043613	0.145622	-0.614336	0.675270	-0.142703	-0.604567	0.690033	0.298721	-0.337479	0.555628	0.008418	-0.337270	0.581310	0.162122	-0.319128	0.606862	0.134201	-0.365810	0.078418	0.299015				-0.266028	0.078268	-0.155853	0.394458	0.077468	-0.103951
15279	127.325000	-0.826002	0.603369	0.200244	-0.818446	0.617287	-0.029682	-0.787841	0.815462	-0.034582	-0.789095	0.817444	0.198673	-0.697059	1.088478	0.035684	-0.688489	1.095496	0.139912	-0.651119	1.043590	0.145637	-0.614327	0.675262	-0.142693	-0.604558	0.690015	0.298713	-0.337466	0.555638	0.008432	-0.337262	0.581325	0.162117	-0.319115	0.606880	0.134200	-0.365796	0.078397	0.299001				-0.266019	0.078278	-0.155842	0.394584	0.077406	-0.103876
15280	127.333333	-0.826027	0.603404	0.200264	-0.818497	0.617339	-0.029641	-0.787838	0.815489	-0.034569	-0.789081	0.817452	0.198673	-0.697026	1.088465	0.035718	-0.688401	1.095399	0.139874	-0.651065	1.043574	0.145652	-0.614328	0.675251	-0.142678	-0.604541	0.689997	0.298708	-0.337455	0.555666	0.008441	-0.337250	0.581331	0.162106	-0.319103	0.606909	0.134210	-0.365793	0.078395	0.299002				-0.266013	0.078287	-0.155829	0.394456	0.077465	-0.103927
15281	127.341667	-0.826028	0.603403	0.200262	-0.818453	0.617352	-0.029652	-0.787736	0.815600	-0.034579	-0.789072	0.817463	0.198669	-0.696990	1.088454	0.035745	-0.688345	1.095389	0.139907	-0.651004	1.043556	0.145669	-0.614323	0.675251	-0.142670	-0.604534	0.689989	0.298703	-0.337448	0.555694	0.008442	-0.337239	0.581332	0.162085	-0.319093	0.606944	0.134220	-0.365805	0.078405	0.299000				-0.266029	0.078305	-0.155823	0.394507	0.077435	-0.103888
15282	127.350000	-0.826024	0.603415	0.200250	-0.818453	0.617360	-0.029654	-0.787825	0.815538	-0.034549	-0.789066	0.817477	0.198665	-0.696951	1.088444	0.035762	-0.688293	1.095360	0.139923	-0.650951	1.043537	0.145676	-0.614323	0.675242	-0.142667	-0.604521	0.689978	0.298690	-0.337438	0.555707	0.008443	-0.337219	0.581335	0.162074	-0.319080	0.606964	0.134218	-0.365824	0.078428	0.299010				-0.266036	0.078311	-0.155823	0.394589	0.077393	-0.103863
15283	127.358333	-0.826058	0.603434	0.200257	-0.818476	0.617380	-0.029641	-0.787820	0.815542	-0.034553	-0.789053	0.817487	0.198655	-0.696909	1.088442	0.035766	-0.688254	1.095377	0.139947	-0.650901	1.043527	0.145680	-0.614317	0.675235	-0.142670	-0.604512	0.689974	0.298684	-0.337433	0.555705	0.008420	-0.337201	0.581345	0.162058	-0.319066	0.606973	0.134205	-0.365836	0.078449	0.299012				-0.266032	0.078307	-0.155833	0.394585	0.077402	-0.103874
15284	127.366667	-0.826013	0.603416	0.200222	-0.818496	0.617394	-0.029633	-0.787812	0.815534	-0.034558	-0.789043	0.817496	0.198650	-0.696866	1.088458	0.035769	-0.688195	1.095361	0.139939	-0.650861	1.043521	0.145674	-0.614316	0.675223	-0.142677	-0.604506	0.689964	0.298674	-0.337426	0.555695	0.008404	-0.337188	0.581345	0.162045	-0.319053	0.606966	0.134180	-0.365846	0.078460	0.299021				-0.266044	0.078303	-0.155836	0.394453	0.077470	-0.103945
15285	127.375000	-0.826019	0.603412	0.200215	-0.818438	0.617345	-0.029664	-0.787807	0.815508	-0.034608	-0.789039	0.817497	0.198647	-0.696790	1.088478	0.035749	-0.688172	1.095410	0.139964	-0.650830	1.043539	0.145682	-0.614323	0.675215	-0.142680	-0.604500	0.689957	0.298668	-0.337418	0.555686	0.008380	-0.337174	0.581358	0.162039	-0.319047	0.606952	0.134156	-0.365850	0.078453	0.299019				-0.266036	0.078297	-0.155842	0.394506	0.077430	-0.103903
15286	127.383333	-0.825984	0.603376	0.200183	-0.818432	0.617342	-0.029658	-0.787793	0.815506	-0.034567	-0.789029	0.817495	0.198646	-0.696745	1.088522	0.035739	-0.688132	1.095452	0.139968	-0.650809	1.043560	0.145680	-0.614323	0.675209	-0.142687	-0.604494	0.689946	0.298657	-0.337412	0.555677	0.008367	-0.337170	0.581361	0.162038	-0.319040	0.606942	0.134135	-0.365837	0.078438	0.299013				-0.266045	0.078289	-0.155847	0.394585	0.077403	-0.103876
15287	127.391667	-0.826018	0.603434	0.200217	-0.818476	0.617372	-0.029629	-0.787790	0.815504	-0.034560	-0.789032	0.817499	0.198648	-0.696717	1.088580	0.035753	-0.688128	1.095557	0.140014	-0.650800	1.043593	0.145677	-0.614322	0.675211	-0.142686	-0.604492	0.689942	0.298655	-0.337410	0.555681	0.008366	-0.337169	0.581372	0.162035	-0.319038	0.606943	0.134129	-0.365808	0.078411	0.299002				-0.266027	0.078288	-0.155845	0.394524	0.077437	-0.103900
15288	127.400000	-0.826008	0.603436	0.200221	-0.818486	0.617396	-0.029606	-0.787693	0.815592	-0.034572	-0.789033	0.817501	0.198647	-0.696662	1.088656	0.035752	-0.688129	1.095669	0.140064	-0.650791	1.043630	0.145671	-0.614333	0.675210	-0.142680	-0.604492	0.689943	0.298646	-0.337411	0.555696	0.008371	-0.337171	0.581389	0.162043	-0.319034	0.606961	0.134137	-0.365790	0.078391	0.298997				-0.266027	0.078295	-0.155846	0.394455	0.077463	-0.103920
15289	127.408333	-0.825992	0.603426	0.200207	-0.818433	0.617371	-0.029623	-0.787797	0.815518	-0.034531	-0.789033	0.817503	0.198646	-0.696622	1.088729	0.035750	-0.688098	1.095724	0.140059	-0.650791	1.043676	0.145674	-0.614339	0.675226	-0.142674	-0.604493	0.689941	0.298640	-0.337412	0.555717	0.008375	-0.337169	0.581390	0.162041	-0.319034	0.606982	0.134154	-0.365792	0.078385	0.298992				-0.266029	0.078303	-0.155837	0.394585	0.077393	-0.103857
15290	127.416667	-0.826012	0.603452	0.200205	-0.818430	0.617382	-0.029619	-0.787804	0.815531	-0.034516	-0.789033	0.817504	0.198640	-0.696587	1.088814	0.035745	-0.688063	1.095796	0.140050	-0.650789	1.043713	0.145669	-0.614346	0.675235	-0.142671	-0.604498	0.689954	0.298634	-0.337420	0.555740	0.008380	-0.337173	0.581391	0.162032	-0.319034	0.607003	0.134168	-0.365787	0.078399	0.298995				-0.266034	0.078307	-0.155828	0.394586	0.077410	-0.103866
15291	127.425000	-0.826003	0.603439	0.200194	-0.818453	0.617402	-0.029603	-0.787814	0.815537	-0.034509	-0.789037	0.817504	0.198637	-0.696545	1.088889	0.035743	-0.688031	1.095846	0.140039	-0.650782	1.043759	0.145662	-0.614356	0.675239	-0.142672	-0.604504	0.689964	0.298635	-0.337419	0.555750	0.008367	-0.337170	0.581387	0.162017	-0.319031	0.607011	0.134168	-0.365808	0.078429	0.299007				-0.266029	0.078305	-0.155834	0.394526	0.077435	-0.103912
15292	127.433333	-0.825993	0.603429	0.200182	-0.818415	0.617372	-0.029625	-0.787820	0.815534	-0.034510	-0.789044	0.817506	0.198634	-0.696512	1.088948	0.035740	-0.687933	1.095793	0.139946	-0.650775	1.043790	0.145662	-0.614358	0.675242	-0.142678	-0.604509	0.689973	0.298633	-0.337419	0.555744	0.008352	-0.337167	0.581386	0.162013	-0.319029	0.607011	0.134164	-0.365821	0.078445	0.299006				-0.266038	0.078303	-0.155835	0.394566	0.077377	-0.103876
[truncated: 6,316 more rows]
[truncated: 99 more columns]
