# Supplementary material for: Musical improvisation enhances interpersonal coordination in subsequent conversation: Motor and speech evidence
Source: PLoS One. 2021 Apr 15;16(4):e0250166. doi: 10.1371/journal.pone.0250166 (PMC8049323; doi:10.1371/journal.pone.0250166)
Supplement: S2 File — (ZIP) [file pone.0250166.s005.zip › MI condition/EDITED_PC 206 T1.csv]

Format Version	1.21	Take Name	PC 206 T1	Capture Frame Rate	180.000000	Export Frame Rate	120.000000	Capture Start Time	2018-06-14 02.25.12 PM	Total Frames in Take	13387	Total Exported Frames	8925	Rotation Type	Quaternion	Length Units	Meters	Coordinate Space	Global
		Marker	Marker	Marker	Marker	Marker	Marker	Marker	Marker	Marker	Marker	Marker	Marker	Marker	Marker	Marker	Marker	Marker	Marker	Marker	Marker	Marker	Marker	Marker	Marker	Marker	Marker	Marker	Marker	Marker	Marker	Marker	Marker	Marker	Marker	Marker	Marker	Marker	Marker	Marker	Marker	Marker	Marker	Marker	Marker	Marker	Marker	Marker	Marker
		Unlabeled:5000	Unlabeled:5000	Unlabeled:5000	Unlabeled:5001	Unlabeled:5001	Unlabeled:5001	Unlabeled:5002	Unlabeled:5002	Unlabeled:5002	Unlabeled:5003	Unlabeled:5003	Unlabeled:5003	Unlabeled:5004	Unlabeled:5004	Unlabeled:5004	Unlabeled:5005	Unlabeled:5005	Unlabeled:5005	Unlabeled:5006	Unlabeled:5006	Unlabeled:5006	Unlabeled:5007	Unlabeled:5007	Unlabeled:5007	Unlabeled:5008	Unlabeled:5008	Unlabeled:5008	Unlabeled:5009	Unlabeled:5009	Unlabeled:5009	Unlabeled:5010	Unlabeled:5010	Unlabeled:5010	Unlabeled:5011	Unlabeled:5011	Unlabeled:5011	Unlabeled:5012	Unlabeled:5012	Unlabeled:5012	Unlabeled:5013	Unlabeled:5013	Unlabeled:5013	Unlabeled:5014	Unlabeled:5014	Unlabeled:5014	Unlabeled:5015	Unlabeled:5015	Unlabeled:5015
		8392B20CF49E35701388	8392B20CF49E35701388	8392B20CF49E35701388	8392B20CF49E35701389	8392B20CF49E35701389	8392B20CF49E35701389	8392B20CF49E3570138A	8392B20CF49E3570138A	8392B20CF49E3570138A	8392B20CF49E3570138B	8392B20CF49E3570138B	8392B20CF49E3570138B	8392B20CF49E3570138C	8392B20CF49E3570138C	8392B20CF49E3570138C	8392B20CF49E3570138D	8392B20CF49E3570138D	8392B20CF49E3570138D	8392B20CF49E3570138E	8392B20CF49E3570138E	8392B20CF49E3570138E	8392B20CF49E3570138F	8392B20CF49E3570138F	8392B20CF49E3570138F	8392B20CF49E35701390	8392B20CF49E35701390	8392B20CF49E35701390	8392B20CF49E35701391	8392B20CF49E35701391	8392B20CF49E35701391	8392B20CF49E35701392	8392B20CF49E35701392	8392B20CF49E35701392	8392B20CF49E35701393	8392B20CF49E35701393	8392B20CF49E35701393	8392B20CF49E35701394	8392B20CF49E35701394	8392B20CF49E35701394	8392B20CF49E35701395	8392B20CF49E35701395	8392B20CF49E35701395	8392B20CF49E35701396	8392B20CF49E35701396	8392B20CF49E35701396	8392B20CF49E35701397	8392B20CF49E35701397	8392B20CF49E35701397
		Position	Position	Position	Position	Position	Position	Position	Position	Position	Position	Position	Position	Position	Position	Position	Position	Position	Position	Position	Position	Position	Position	Position	Position	Position	Position	Position	Position	Position	Position	Position	Position	Position	Position	Position	Position	Position	Position	Position	Position	Position	Position	Position	Position	Position	Position	Position	Position
Frame	Time	X	Y	Z	X	Y	Z	X	Y	Z	X	Y	Z	X	Y	Z	X	Y	Z	X	Y	Z	X	Y	Z	X	Y	Z	X	Y	Z	X	Y	Z	X	Y	Z	X	Y	Z	X	Y	Z	X	Y	Z	X	Y	Z
1724	14.366667	-0.884403	0.616630	-0.045543	-0.882235	0.608556	0.113186	-0.821459	0.889745	-0.040173	-0.818665	0.869432	0.142733	-0.725735	1.154779	0.051065	-0.693066	1.131955	0.147136	-0.674159	0.722482	-0.214669	-0.671004	1.074165	0.131124	-0.671895	0.693399	0.279376	-0.448649	0.641520	0.105635	-0.455431	0.662062	-0.022957	-0.436116	0.677459	0.108232	-0.217634	0.078523	-0.162329	-0.218759	0.071313	0.181518	-0.217860	0.073422	0.141957	0.394792	0.730020	-0.146188
1725	14.375000	-0.884441	0.616543	-0.045527	-0.882265	0.608514	0.113219	-0.821545	0.889684	-0.040258	-0.818646	0.869366	0.142591	-0.725876	1.154641	0.050813	-0.693100	1.131900	0.146792	-0.674746	0.722331	-0.214768	-0.670969	1.074095	0.130873	-0.672268	0.693389	0.279270	-0.449153	0.639449	0.104364	-0.455342	0.660705	-0.023549	-0.436050	0.675099	0.107272	-0.217642	0.078559	-0.162363	-0.218789	0.071355	0.181544	-0.217856	0.073414	0.141977	0.386966	0.731007	-0.146933
1726	14.383333	-0.884515	0.616479	-0.045508	-0.882277	0.608493	0.113232	-0.821641	0.889614	-0.040352	-0.818713	0.869432	0.142505	-0.726014	1.154486	0.050579	-0.693105	1.131854	0.146578	-0.675285	0.722151	-0.214880	-0.670937	1.074045	0.130620	-0.672573	0.693361	0.279155	-0.449702	0.637268	0.103165	-0.455173	0.659013	-0.024145	-0.435885	0.672876	0.106721	-0.217659	0.078568	-0.162397	-0.218772	0.071335	0.181546	-0.217857	0.073407	0.141949	0.379126	0.731733	-0.147630
1727	14.391667	-0.884606	0.616419	-0.045478	-0.882299	0.608469	0.113238	-0.821719	0.889567	-0.040474	-0.818708	0.869456	0.142414	-0.726099	1.154367	0.050320	-0.693112	1.131790	0.146295	-0.675787	0.721937	-0.214924	-0.670987	1.073951	0.130330	-0.672789	0.693321	0.279039	-0.450190	0.635251	0.102328	-0.454988	0.656880	-0.024601	-0.435948	0.670401	0.105930	-0.217667	0.078584	-0.162446	-0.218785	0.071347	0.181556	-0.218345	0.073097	0.140805	0.371395	0.732249	-0.148311
1728	14.400000	-0.884700	0.616354	-0.045452	-0.882326	0.608434	0.113235	-0.821807	0.889522	-0.040611	-0.818670	0.869422	0.142280	-0.726216	1.154241	0.050053	-0.693144	1.131805	0.146083	-0.676257	0.721694	-0.214923	-0.670892	1.073950	0.130074	-0.672933	0.693266	0.278908	-0.450714	0.633256	0.101592	-0.454728	0.654461	-0.024942	-0.436128	0.668014	0.105081	-0.217690	0.078583	-0.162480	-0.218781	0.071344	0.181556	-0.218341	0.073073	0.140784	0.363814	0.732502	-0.148840
1729	14.408333	-0.884762	0.616292	-0.045460	-0.882362	0.608402	0.113223	-0.821903	0.889480	-0.040755	-0.818680	0.869413	0.142146	-0.726365	1.153895	0.049892	-0.693084	1.131721	0.145760	-0.676727	0.721448	-0.214842	-0.670889	1.073900	0.129777	-0.673003	0.693191	0.278767	-0.451641	0.630872	0.100365	-0.454368	0.651824	-0.025169	-0.436328	0.665885	0.104596	-0.217713	0.078643	-0.162494	-0.218785	0.071341	0.181539	-0.218607	0.073090	0.140484	0.356348	0.732717	-0.149430
1730	14.416667	-0.884743	0.616150	-0.045531	-0.882399	0.608376	0.113205	-0.822002	0.889443	-0.040905	-0.818669	0.869341	0.141984	-0.726326	1.153880	0.049711	-0.693071	1.131650	0.145445	-0.677200	0.721184	-0.214722	-0.670853	1.073867	0.129510	-0.673044	0.693109	0.278622	-0.452231	0.628875	0.099635	-0.454043	0.649047	-0.025337	-0.436647	0.663549	0.103780	-0.217761	0.078771	-0.162535	-0.218782	0.071347	0.181523	-0.217369	0.072593	0.141728	0.349043	0.732815	-0.149996
1731	14.425000	-0.884835	0.616117	-0.045546	-0.882447	0.608343	0.113173	-0.822115	0.889410	-0.041045	-0.818605	0.869337	0.141870	-0.726385	1.153843	0.049461	-0.693021	1.131610	0.145148	-0.677674	0.720903	-0.214547	-0.670818	1.073840	0.129236	-0.673060	0.693018	0.278468	-0.452807	0.626913	0.098959	-0.453749	0.646187	-0.025534	-0.436949	0.661505	0.103261	-0.217829	0.078953	-0.162632	-0.218776	0.071326	0.181527	-0.217858	0.073400	0.141933	0.341970	0.732759	-0.150521
1732	14.433333	-0.884917	0.616073	-0.045569	-0.882495	0.608315	0.113128	-0.822208	0.889360	-0.041193	-0.818562	0.869358	0.141748	-0.726435	1.153922	0.048978	-0.692965	1.131583	0.144837	-0.678135	0.720584	-0.214376	-0.670777	1.073807	0.128928	-0.673071	0.692927	0.278313	-0.453380	0.624952	0.098258	-0.453496	0.643362	-0.025815	-0.437349	0.659360	0.102485	-0.217896	0.079155	-0.162761	-0.218782	0.071337	0.181534	-0.217864	0.073418	0.141950	0.335177	0.732462	-0.150928
1733	14.441667	-0.884889	0.615933	-0.045679	-0.882541	0.608294	0.113078	-0.822294	0.889309	-0.041330	-0.818490	0.869311	0.141591	-0.726414	1.153834	0.048854	-0.692859	1.131549	0.144560	-0.678581	0.720284	-0.214164	-0.670706	1.073786	0.128671	-0.673087	0.692835	0.278152	-0.453884	0.623044	0.097516	-0.453198	0.640724	-0.026255	-0.437570	0.657458	0.101978	-0.217959	0.079367	-0.162914	-0.218775	0.071333	0.181519	-0.217869	0.073438	0.141962	0.328711	0.731841	-0.151211
1734	14.450000	-0.884927	0.615863	-0.045744	-0.882628	0.608289	0.113037	-0.822392	0.889239	-0.041458	-0.818417	0.869279	0.141447	-0.726434	1.153870	0.048528	-0.692770	1.131552	0.144329	-0.678997	0.719936	-0.213974	-0.670627	1.073761	0.128417	-0.673101	0.692744	0.277985	-0.454301	0.621150	0.096682	-0.452936	0.638176	-0.026726	-0.437923	0.655265	0.100941	-0.218030	0.079551	-0.163071	-0.218767	0.071322	0.181536	-0.217861	0.073436	0.141968	0.322511	0.730990	-0.151375
1735	14.458333	-0.884954	0.615785	-0.045828	-0.882633	0.608243	0.112943	-0.822452	0.889178	-0.041612	-0.818311	0.869295	0.141339	-0.726412	1.153857	0.048303	-0.692615	1.131550	0.144091	-0.679423	0.719544	-0.213823	-0.670521	1.073742	0.128146	-0.673102	0.692646	0.277794	-0.454645	0.619207	0.095736	-0.452544	0.635718	-0.027324	-0.438005	0.653352	0.100299	-0.218113	0.079709	-0.163243	-0.218776	0.071329	0.181545	-0.217852	0.073408	0.141950	0.316826	0.729959	-0.151298
1736	14.466667	-0.884993	0.615715	-0.045911	-0.882672	0.608210	0.112859	-0.822512	0.889133	-0.041766	-0.818250	0.869324	0.141239	-0.726305	1.153708	0.048315	-0.692444	1.131503	0.143804	-0.679774	0.719160	-0.213730	-0.670416	1.073711	0.127891	-0.673076	0.692550	0.277590	-0.454900	0.617344	0.094799	-0.452618	0.633083	-0.027616	-0.438234	0.651219	0.099223	-0.218212	0.079832	-0.163404	-0.218780	0.071328	0.181553	-0.217849	0.073385	0.141931	0.311190	0.728848	-0.151189
1737	14.475000	-0.885097	0.615677	-0.045963	-0.882786	0.608199	0.112780	-0.822560	0.889078	-0.041916	-0.818210	0.869432	0.141158	-0.726332	1.153858	0.047932	-0.692292	1.131509	0.143590	-0.680111	0.718723	-0.213639	-0.670311	1.073667	0.127618	-0.673001	0.692475	0.277380	-0.455214	0.615517	0.093921	-0.452591	0.630456	-0.027981	-0.438416	0.649517	0.098621	-0.218295	0.079966	-0.163534	-0.218775	0.071337	0.181561	-0.218089	0.073212	0.141354	0.306006	0.727675	-0.150640
1738	14.483333	-0.885135	0.615639	-0.046034	-0.882805	0.608171	0.112689	-0.822604	0.889042	-0.042057	-0.818100	0.869430	0.141015	-0.726254	1.153866	0.047757	-0.692089	1.131492	0.143327	-0.680383	0.718310	-0.213608	-0.670192	1.073626	0.127360	-0.672862	0.692413	0.277168	-0.455596	0.613816	0.093221	-0.452682	0.627838	-0.028240	-0.438706	0.647602	0.097780	-0.218360	0.080101	-0.163624	-0.218784	0.071343	0.181567	-0.218362	0.073077	0.140766	0.300915	0.726745	-0.150057
1739	14.491667	-0.885170	0.615600	-0.046107	-0.882862	0.608182	0.112618	-0.822633	0.889010	-0.042217	-0.818018	0.869484	0.140880	-0.726117	1.153712	0.047665	-0.691894	1.131476	0.143096	-0.680654	0.717844	-0.213573	-0.670067	1.073571	0.127094	-0.672607	0.692388	0.276977	-0.456085	0.612243	0.092791	-0.452910	0.625227	-0.028351	-0.439135	0.646000	0.097221	-0.218447	0.080260	-0.163794	-0.218795	0.071362	0.181574	-0.218354	0.073099	0.140801	0.295908	0.726149	-0.149382
1740	14.500000	-0.885211	0.615559	-0.046175	-0.882890	0.608153	0.112548	-0.822643	0.888971	-0.042379	-0.817934	0.869576	0.140767	-0.725890	1.153717	0.047524	-0.691663	1.131447	0.142854	-0.680932	0.717371	-0.213559	-0.670027	1.073883	0.127166	-0.672238	0.692375	0.276783	-0.456556	0.610704	0.092505	-0.453269	0.622754	-0.028333	-0.439745	0.644064	0.096330	-0.218435	0.080410	-0.163724	-0.218803	0.071361	0.181577	-0.218620	0.073168	0.140546	0.291038	0.725525	-0.148433
1741	14.508333	-0.885240	0.615520	-0.046245	-0.882921	0.608167	0.112485	-0.822651	0.888920	-0.042564	-0.817775	0.869604	0.140585	-0.725786	1.153719	0.047332	-0.691433	1.131390	0.142624	-0.681174	0.716837	-0.213593	-0.669874	1.073816	0.126906	-0.671749	0.692375	0.276568	-0.456938	0.609166	0.092257	-0.453779	0.620370	-0.028086	-0.440027	0.642813	0.096046	-0.218472	0.080602	-0.163782	-0.218825	0.071393	0.181584	-0.218125	0.073334	0.141445	0.286309	0.725076	-0.147413
1742	14.516667	-0.885279	0.615469	-0.046312	-0.882957	0.608179	0.112429	-0.822658	0.888872	-0.042752	-0.817593	0.869553	0.140378	-0.725675	1.153708	0.047110	-0.691188	1.131350	0.142386	-0.681425	0.716298	-0.213642	-0.669702	1.073754	0.126627	-0.671192	0.692382	0.276326	-0.457220	0.607625	0.092003	-0.454153	0.618102	-0.028239	-0.440172	0.641617	0.096005	-0.218534	0.080831	-0.163883	-0.218797	0.071341	0.181597	-0.217899	0.073497	0.142027	0.281624	0.724481	-0.146091
1743	14.525000	-0.885297	0.615395	-0.046386	-0.883013	0.608184	0.112379	-0.822611	0.888783	-0.043027	-0.817489	0.869629	0.140219	-0.725541	1.153744	0.046787	-0.690943	1.131306	0.142091	-0.681718	0.715809	-0.213688	-0.669489	1.073715	0.126349	-0.670578	0.692397	0.276027	-0.457300	0.606169	0.091768	-0.454624	0.615757	-0.028536	-0.440449	0.639981	0.095340	-0.218646	0.081091	-0.164045	-0.218795	0.071345	0.181613	-0.217891	0.073492	0.142046	0.277115	0.724066	-0.144786
1744	14.533333	-0.885317	0.615322	-0.046459	-0.883058	0.608192	0.112333	-0.822572	0.888714	-0.043269	-0.817405	0.869717	0.140039	-0.725311	1.153666	0.046646	-0.690674	1.131263	0.141813	-0.682104	0.715414	-0.213680	-0.669180	1.073281	0.125713	-0.669999	0.692430	0.275718	-0.457205	0.604788	0.091534	-0.454990	0.613357	-0.028932	-0.440295	0.638735	0.094963	-0.218787	0.081377	-0.164248	-0.218787	0.071345	0.181659	-0.217860	0.073471	0.142074	0.272554	0.723355	-0.143047
1745	14.541667	-0.885263	0.615206	-0.046569	-0.883042	0.608181	0.112265	-0.822529	0.888640	-0.043528	-0.817216	0.869769	0.139806	-0.725117	1.153777	0.046317	-0.690378	1.131243	0.141542	-0.682412	0.714883	-0.213658	-0.669046	1.073621	0.125752	-0.669480	0.692470	0.275374	-0.456963	0.603516	0.091324	-0.455399	0.610882	-0.029259	-0.440054	0.637664	0.094719	-0.218972	0.081667	-0.164472	-0.218778	0.071347	0.181745	-0.217794	0.073447	0.142151	0.268050	0.722625	-0.141139
1746	14.550000	-0.885279	0.615167	-0.046623	-0.883070	0.608204	0.112214	-0.822495	0.888589	-0.043778	-0.817001	0.869785	0.139595	-0.724856	1.153869	0.045958	-0.690060	1.131238	0.141273	-0.682689	0.714371	-0.213562	-0.668819	1.073588	0.125444	-0.669025	0.692524	0.275047	-0.456637	0.602304	0.091140	-0.455758	0.608304	-0.029565	-0.439779	0.636389	0.094151	-0.219167	0.082000	-0.164707	-0.218763	0.071344	0.181857	-0.217725	0.073431	0.142214	0.263599	0.721929	-0.139146
1747	14.558333	-0.885291	0.615150	-0.046666	-0.883061	0.608242	0.112166	-0.822445	0.888556	-0.044026	-0.816926	0.869979	0.139442	-0.724602	1.153772	0.045850	-0.689718	1.131233	0.140980	-0.682948	0.713909	-0.213397	-0.668555	1.073559	0.125099	-0.668642	0.692587	0.274740	-0.456233	0.601219	0.091028	-0.455935	0.605686	-0.030000	-0.439330	0.635417	0.093859	-0.219349	0.082371	-0.164886	-0.218762	0.071375	0.182001	-0.218281	0.073148	0.141038	0.259223	0.721376	-0.137076
1748	14.566667	-0.885324	0.615114	-0.046714	-0.883043	0.608299	0.112133	-0.822398	0.888552	-0.044236	-0.816817	0.870122	0.139270	-0.724317	1.154035	0.045480	-0.689373	1.131253	0.140705	-0.683223	0.713449	-0.213165	-0.668282	1.073537	0.124762	-0.668305	0.692644	0.274469	-0.455774	0.600184	0.090926	-0.456185	0.602716	-0.030094	-0.438971	0.634451	0.093415	-0.219621	0.082757	-0.165206	-0.218750	0.071397	0.182107	-0.218347	0.073190	0.141006	0.254924	0.720945	-0.134966
1749	14.575000	-0.885290	0.615170	-0.046710	-0.882955	0.608338	0.112102	-0.822369	0.888570	-0.044411	-0.816603	0.870220	0.139125	-0.723943	1.154116	0.045180	-0.688998	1.131272	0.140355	-0.683373	0.712934	-0.212881	-0.667989	1.073548	0.124422	-0.667989	0.692714	0.274232	-0.455377	0.599188	0.090817	-0.456217	0.599990	-0.030475	-0.438493	0.633449	0.093019	-0.219697	0.083179	-0.165015	-0.218674	0.071296	0.182094	-0.218020	0.073222	0.141429	0.250856	0.720711	-0.132790
1750	14.583333	-0.885272	0.615186	-0.046710	-0.882903	0.608413	0.112107	-0.822335	0.888592	-0.044584	-0.816447	0.870325	0.138953	-0.723642	1.154246	0.044933	-0.688604	1.131301	0.140003	-0.683441	0.712617	-0.212409	-0.667690	1.073554	0.124043	-0.667675	0.692801	0.274049	-0.455050	0.598244	0.090694	-0.456210	0.597369	-0.030910	-0.438304	0.632357	0.092484	-0.219874	0.083592	-0.165019	-0.218609	0.071198	0.182053	-0.217989	0.073262	0.141528	0.246714	0.720476	-0.130734
1751	14.591667	-0.885245	0.615208	-0.046706	-0.882839	0.608486	0.112111	-0.822306	0.888592	-0.044717	-0.816310	0.870480	0.138871	-0.723266	1.154351	0.044629	-0.688183	1.131351	0.139684	-0.683649	0.712226	-0.212150	-0.667368	1.073579	0.123697	-0.667319	0.692892	0.273920	-0.454828	0.597312	0.090560	-0.456184	0.594998	-0.031394	-0.437994	0.631523	0.092107	-0.220045	0.083934	-0.164995	-0.219652	0.073072	0.183007	-0.217978	0.073285	0.141570	0.242819	0.720279	-0.128681
1752	14.600000	-0.885212	0.615230	-0.046702	-0.882761	0.608560	0.112115	-0.822252	0.888602	-0.044868	-0.816108	0.870525	0.138730	-0.722916	1.154376	0.044508	-0.687736	1.131415	0.139354	-0.683816	0.711838	-0.211927	-0.667031	1.073612	0.123344	-0.666917	0.693002	0.273823	-0.454653	0.596425	0.090402	-0.456090	0.592960	-0.031995	-0.437882	0.630441	0.091411	-0.220211	0.084223	-0.164954	-0.219659	0.073079	0.183017	-0.217492	0.073495	0.142712	0.239203	0.720069	-0.126599
1753	14.608333	-0.885209	0.615273	-0.046673	-0.882652	0.608626	0.112119	-0.822179	0.888574	-0.044993	-0.815790	0.870633	0.138644	-0.722490	1.154649	0.044047	-0.687301	1.131515	0.139065	-0.683846	0.711512	-0.211713	-0.666703	1.073647	0.122959	-0.666451	0.693135	0.273760	-0.454471	0.595560	0.090164	-0.455959	0.591363	-0.032589	-0.437594	0.629656	0.090999	-0.220364	0.084428	-0.164922	-0.219259	0.072439	0.182782	-0.217983	0.073243	0.141534	0.235663	0.719769	-0.124604
1754	14.616667	-0.885127	0.615255	-0.046696	-0.882547	0.608680	0.112122	-0.822099	0.888549	-0.045115	-0.815559	0.870716	0.138535	-0.722139	1.154797	0.043763	-0.686848	1.131574	0.138709	-0.683706	0.711216	-0.211405	-0.666374	1.073687	0.122590	-0.665940	0.693283	0.273695	-0.454251	0.594756	0.089883	-0.455805	0.590091	-0.033162	-0.437474	0.628692	0.090125	-0.220512	0.084585	-0.164880	-0.219678	0.073089	0.183025	-0.217981	0.073200	0.141502	0.232292	0.719470	-0.122706
1755	14.625000	-0.885120	0.615307	-0.046665	-0.882464	0.608748	0.112119	-0.821969	0.888494	-0.045245	-0.815376	0.870816	0.138435	-0.721668	1.154954	0.043440	-0.686401	1.131702	0.138410	-0.683647	0.710909	-0.211297	-0.666036	1.073747	0.122219	-0.665346	0.693437	0.273621	-0.454006	0.593977	0.089488	-0.455677	0.589120	-0.033580	-0.437220	0.627926	0.089446	-0.220615	0.084710	-0.164849	-0.219666	0.073073	0.183013	-0.217973	0.073162	0.141471	0.229005	0.719114	-0.120914
1756	14.633333	-0.885111	0.615370	-0.046635	-0.882387	0.608813	0.112118	-0.821858	0.888466	-0.045346	-0.814980	0.870912	0.138296	-0.721225	1.155082	0.043087	-0.686002	1.131808	0.137997	-0.683546	0.710645	-0.211228	-0.665695	1.073802	0.121858	-0.664731	0.693599	0.273543	-0.453762	0.593238	0.089057	-0.455565	0.588245	-0.033900	-0.436971	0.627122	0.088558	-0.220702	0.084855	-0.164795	-0.219666	0.073069	0.182986	-0.217953	0.073143	0.141455	0.225887	0.718766	-0.119116
1757	14.641667	-0.885068	0.615402	-0.046619	-0.882321	0.608886	0.112132	-0.821758	0.888445	-0.045463	-0.814774	0.871042	0.138243	-0.720912	1.155063	0.042792	-0.685521	1.131905	0.137638	-0.683375	0.710429	-0.211198	-0.665352	1.073771	0.121439	-0.664076	0.693765	0.273458	-0.453542	0.592524	0.088561	-0.455464	0.587538	-0.034069	-0.436625	0.626508	0.087891	-0.220774	0.085015	-0.164722	-0.219657	0.073060	0.182980	-0.217712	0.073274	0.142038	0.222875	0.718366	-0.117424
1758	14.650000	-0.885034	0.615458	-0.046586	-0.882252	0.608973	0.112144	-0.821621	0.888436	-0.045570	-0.814497	0.871172	0.138167	-0.720436	1.155195	0.042480	-0.685056	1.132018	0.137276	-0.683142	0.710266	-0.211188	-0.664970	1.073957	0.121124	-0.663392	0.693930	0.273368	-0.453296	0.591862	0.088064	-0.455303	0.586890	-0.034201	-0.436289	0.625866	0.087232	-0.220837	0.085187	-0.164610	-0.219648	0.073052	0.182971	-0.217942	0.073171	0.141501	0.219929	0.717897	-0.115829
1759	14.658333	-0.884916	0.615435	-0.046613	-0.882182	0.609073	0.112172	-0.821488	0.888430	-0.045676	-0.814287	0.871332	0.138105	-0.720139	1.155270	0.041964	-0.684613	1.132112	0.136836	-0.682906	0.710145	-0.211205	-0.664609	1.074019	0.120749	-0.662714	0.694092	0.273285	-0.452985	0.591334	0.087631	-0.455148	0.586371	-0.034344	-0.435877	0.625205	0.086357	-0.220888	0.085346	-0.164469	-0.219648	0.073049	0.182968	-0.218070	0.073212	0.141384	0.217131	0.717197	-0.114385
1760	14.666667	-0.884938	0.615541	-0.046543	-0.882107	0.609167	0.112197	-0.821360	0.888424	-0.045768	-0.813954	0.871444	0.138031	-0.719659	1.155401	0.041701	-0.684152	1.132236	0.136482	-0.682657	0.710034	-0.211271	-0.664246	1.074090	0.120397	-0.662048	0.694259	0.273200	-0.452617	0.590845	0.087229	-0.454944	0.585881	-0.034572	-0.435399	0.624696	0.085708	-0.220954	0.085426	-0.164308	-0.219646	0.073047	0.182969	-0.217932	0.073234	0.141541	0.214375	0.716455	-0.113041
1761	14.675000	-0.884878	0.615571	-0.046523	-0.882020	0.609266	0.112209	-0.821199	0.888403	-0.045877	-0.813624	0.871635	0.137996	-0.719338	1.155456	0.041276	-0.683716	1.132324	0.136043	-0.682383	0.709943	-0.211371	-0.663927	1.074135	0.120006	-0.661414	0.694418	0.273113	-0.452141	0.590433	0.086913	-0.454726	0.585397	-0.034880	-0.434824	0.624299	0.085238	-0.221015	0.085434	-0.164116	-0.219654	0.073049	0.182972	-0.217945	0.073217	0.141529	0.211746	0.715597	-0.111837
1762	14.683333	-0.884738	0.615568	-0.046546	-0.881948	0.609311	0.112250	-0.821045	0.888410	-0.045961	-0.813316	0.871754	0.137948	-0.718815	1.155625	0.041040	-0.683263	1.132464	0.135690	-0.682112	0.709885	-0.211475	-0.663509	1.074250	0.119670	-0.660830	0.694579	0.273038	-0.451620	0.590071	0.086655	-0.454510	0.584947	-0.035236	-0.434251	0.623926	0.084597	-0.221083	0.085347	-0.163870	-0.219651	0.073060	0.182991	-0.217953	0.073188	0.141502	0.209247	0.714680	-0.110737
1763	14.691667	-0.884683	0.615603	-0.046532	-0.881822	0.609392	0.112234	-0.820899	0.888428	-0.046032	-0.812916	0.871874	0.137882	-0.718495	1.155602	0.040494	-0.682805	1.132561	0.135304	-0.681887	0.709814	-0.211625	-0.663156	1.074321	0.119326	-0.660279	0.694734	0.272952	-0.451033	0.589721	0.086393	-0.454276	0.584515	-0.035676	-0.433547	0.623677	0.084050	-0.221129	0.085151	-0.163568	-0.219239	0.072416	0.182746	-0.217961	0.073160	0.141462	0.206872	0.713748	-0.109757
1764	14.700000	-0.884594	0.615631	-0.046521	-0.881714	0.609449	0.112238	-0.820724	0.888453	-0.046090	-0.812612	0.871971	0.137857	-0.718259	1.155621	0.040081	-0.682345	1.132685	0.134904	-0.681677	0.709750	-0.211799	-0.662770	1.074383	0.118996	-0.659771	0.694892	0.272883	-0.450419	0.589330	0.086084	-0.454139	0.584111	-0.036046	-0.433063	0.623092	0.083046	-0.221141	0.084901	-0.163223	-0.218814	0.071763	0.182496	-0.217962	0.073133	0.141432	0.204551	0.712810	-0.108877
1765	14.708333	-0.884572	0.615704	-0.046501	-0.881561	0.609538	0.112253	-0.820531	0.888486	-0.046139	-0.812259	0.872070	0.137849	-0.717826	1.155669	0.039726	-0.681881	1.132798	0.134548	-0.681485	0.709691	-0.211989	-0.662374	1.074454	0.118700	-0.659292	0.695045	0.272809	-0.449805	0.588922	0.085686	-0.454068	0.583708	-0.036372	-0.432339	0.622676	0.082427	-0.221110	0.084600	-0.162799	-0.218593	0.071182	0.182063	-0.217973	0.073125	0.141440	0.202288	0.711869	-0.108171
1766	14.716667	-0.884463	0.615761	-0.046511	-0.881514	0.609644	0.112285	-0.820304	0.888543	-0.046174	-0.811863	0.872112	0.137799	-0.717284	1.155849	0.039616	-0.681367	1.132929	0.134239	-0.681323	0.709643	-0.212172	-0.661942	1.074551	0.118412	-0.658859	0.695203	0.272736	-0.449199	0.588506	0.085242	-0.454058	0.583332	-0.036599	-0.431639	0.622218	0.081626	-0.221021	0.084261	-0.162325	-0.218613	0.071203	0.182095	-0.218248	0.073178	0.141148	0.200154	0.711034	-0.107436
1767	14.725000	-0.884387	0.615818	-0.046494	-0.881408	0.609724	0.112278	-0.820093	0.888603	-0.046198	-0.811486	0.872224	0.137822	-0.717015	1.155753	0.039140	-0.680907	1.133145	0.133978	-0.681204	0.709557	-0.212360	-0.661506	1.074668	0.118156	-0.658454	0.695369	0.272638	-0.448686	0.588051	0.084739	-0.454054	0.582983	-0.036780	-0.430948	0.621636	0.080688	-0.220880	0.083871	-0.161816	-0.218639	0.071244	0.182127	-0.218089	0.073178	0.141349	0.198149	0.710217	-0.106808
1768	14.733333	-0.884314	0.615871	-0.046485	-0.881346	0.609799	0.112286	-0.819871	0.888653	-0.046225	-0.811145	0.872345	0.137833	-0.716820	1.155692	0.038804	-0.680397	1.133299	0.133682	-0.681123	0.709471	-0.212529	-0.661033	1.074780	0.117940	-0.658072	0.695516	0.272525	-0.448230	0.587677	0.084321	-0.454141	0.582611	-0.036913	-0.430319	0.621106	0.079976	-0.220721	0.083414	-0.161319	-0.218698	0.071332	0.182202	-0.217933	0.073185	0.141532	0.196239	0.709392	-0.106276
1769	14.741667	-0.884251	0.615924	-0.046486	-0.881290	0.609888	0.112285	-0.819603	0.888673	-0.046259	-0.810752	0.872381	0.137758	-0.716426	1.155660	0.038508	-0.679869	1.133434	0.133387	-0.681091	0.709387	-0.212680	-0.660584	1.074788	0.117682	-0.657733	0.695660	0.272413	-0.447867	0.587291	0.083952	-0.454254	0.582205	-0.037135	-0.429791	0.620602	0.079291	-0.220536	0.082887	-0.160848	-0.218723	0.071367	0.182244	-0.217931	0.073175	0.141529	0.194465	0.708534	-0.105874
1770	14.750000	-0.884219	0.615993	-0.046491	-0.881230	0.609963	0.112260	-0.819339	0.888691	-0.046279	-0.810541	0.872468	0.137762	-0.715973	1.155801	0.038441	-0.679334	1.133590	0.133109	-0.681099	0.709293	-0.212819	-0.660059	1.074981	0.117501	-0.657425	0.695772	0.272305	-0.447524	0.586942	0.083681	-0.454414	0.581766	-0.037365	-0.429399	0.620101	0.078549	-0.220331	0.082359	-0.160368	-0.218724	0.071374	0.182261	-0.217920	0.073147	0.141508	0.192771	0.707655	-0.105546
1771	14.758333	-0.884123	0.616019	-0.046523	-0.881178	0.610033	0.112237	-0.819075	0.888732	-0.046360	-0.810145	0.872581	0.137747	-0.715639	1.155710	0.038113	-0.678821	1.133713	0.132829	-0.681184	0.709218	-0.212946	-0.659595	1.075051	0.117272	-0.657152	0.695853	0.272173	-0.447175	0.586628	0.083460	-0.454509	0.581312	-0.037658	-0.429048	0.619794	0.078124	-0.220183	0.081953	-0.160066	-0.218739	0.071383	0.182270	-0.217919	0.073114	0.141471	0.191198	0.706738	-0.105325
1772	14.766667	-0.884133	0.616135	-0.046503	-0.881121	0.610099	0.112206	-0.818809	0.888775	-0.046426	-0.809814	0.872652	0.137630	-0.715518	1.155479	0.037736	-0.678294	1.133861	0.132562	-0.681283	0.709164	-0.212982	-0.659057	1.075191	0.117087	-0.656922	0.695906	0.272039	-0.446818	0.586373	0.083294	-0.454566	0.580892	-0.037952	-0.428773	0.619571	0.077743	-0.220054	0.081684	-0.159935	-0.218748	0.071407	0.182277	-0.217914	0.073081	0.141435	0.189701	0.705753	-0.105150
1773	14.775000	-0.884063	0.616206	-0.046535	-0.881005	0.610172	0.112150	-0.818542	0.888820	-0.046500	-0.809535	0.872763	0.137586	-0.715208	1.155414	0.037486	-0.677796	1.133954	0.132205	-0.681382	0.709107	-0.213014	-0.658544	1.075301	0.116878	-0.656715	0.695929	0.271918	-0.446473	0.586157	0.083133	-0.454589	0.580510	-0.038212	-0.428596	0.619383	0.077291	-0.219964	0.081442	-0.159834	-0.218746	0.071403	0.182270	-0.217928	0.073075	0.141417	0.188324	0.704684	-0.105050
1774	14.783333	-0.883999	0.616285	-0.046551	-0.880984	0.610290	0.112129	-0.818295	0.888905	-0.046551	-0.809155	0.872807	0.137511	-0.714841	1.155367	0.037244	-0.677265	1.134103	0.131910	-0.681487	0.709048	-0.213016	-0.658060	1.075416	0.116708	-0.656518	0.695941	0.271814	-0.446144	0.585954	0.082955	-0.454347	0.580222	-0.038748	-0.428459	0.619262	0.076880	-0.219889	0.081268	-0.159676	-0.218737	0.071389	0.182266	-0.217945	0.073090	0.141427	0.187040	0.703533	-0.105033
1775	14.791667	-0.883944	0.616383	-0.046556	-0.880896	0.610436	0.112102	-0.818053	0.888990	-0.046612	-0.808931	0.872945	0.137457	-0.714507	1.155309	0.036992	-0.676790	1.134260	0.131680	-0.681563	0.709013	-0.212961	-0.657578	1.075507	0.116503	-0.656319	0.695941	0.271743	-0.445806	0.585517	0.082700	-0.454317	0.579933	-0.038905	-0.428197	0.619301	0.076602	-0.219796	0.081189	-0.159495	-0.218733	0.071386	0.182267	-0.217943	0.073143	0.141462	0.185888	0.702301	-0.105075
1776	14.800000	-0.883885	0.616488	-0.046567	-0.880831	0.610560	0.112090	-0.817803	0.889091	-0.046670	-0.808680	0.873024	0.137383	-0.714168	1.155234	0.036728	-0.676292	1.134405	0.131417	-0.681621	0.708969	-0.212917	-0.657033	1.075655	0.116353	-0.656116	0.695927	0.271689	-0.445560	0.585333	0.082532	-0.454449	0.579643	-0.038835	-0.428140	0.619212	0.076326	-0.219705	0.081127	-0.159363	-0.218715	0.071370	0.182258	-0.217939	0.073185	0.141517	0.184847	0.701042	-0.105157
1777	14.808333	-0.883785	0.616576	-0.046591	-0.880726	0.610713	0.112070	-0.817539	0.889156	-0.046738	-0.808380	0.873128	0.137319	-0.713752	1.155331	0.036588	-0.675795	1.134535	0.131171	-0.681665	0.708898	-0.212905	-0.656624	1.075737	0.116120	-0.655921	0.695917	0.271653	-0.445353	0.585094	0.082390	-0.454318	0.579554	-0.039062	-0.428188	0.619012	0.076102	-0.219645	0.081034	-0.159296	-0.218731	0.071384	0.182271	-0.217939	0.073220	0.141546	0.183965	0.699806	-0.105274
1778	14.816667	-0.883623	0.616638	-0.046645	-0.880623	0.610854	0.112048	-0.817301	0.889208	-0.046808	-0.808079	0.873184	0.137231	-0.713327	1.155390	0.036418	-0.675299	1.134668	0.130921	-0.681681	0.708830	-0.212904	-0.656244	1.075659	0.115879	-0.655739	0.695916	0.271629	-0.445167	0.584804	0.082304	-0.453964	0.579620	-0.039546	-0.428088	0.618883	0.076023	-0.219597	0.080911	-0.159239	-0.218724	0.071381	0.182276	-0.217945	0.073213	0.141548	0.183229	0.698596	-0.105408
1779	14.825000	-0.883589	0.616717	-0.046664	-0.880546	0.610974	0.112023	-0.817065	0.889251	-0.046873	-0.807811	0.873242	0.137132	-0.713142	1.155434	0.036261	-0.674765	1.134807	0.130658	-0.681677	0.708748	-0.212939	-0.655692	1.075968	0.115794	-0.655589	0.695920	0.271617	-0.445009	0.584439	0.082323	-0.453773	0.579790	-0.039838	-0.428105	0.618676	0.076026	-0.219530	0.080767	-0.159187	-0.218734	0.071393	0.182286	-0.218088	0.073184	0.141355	0.182684	0.697417	-0.105588
1780	14.833333	-0.883492	0.616764	-0.046708	-0.880477	0.611069	0.111997	-0.816810	0.889274	-0.046947	-0.807639	0.873314	0.137065	-0.712965	1.155438	0.036063	-0.674268	1.134984	0.130484	-0.681773	0.708666	-0.213170	-0.655245	1.076091	0.115659	-0.655465	0.695933	0.271613	-0.444863	0.584046	0.082439	-0.453537	0.580063	-0.040177	-0.428149	0.618283	0.075882	-0.219476	0.080585	-0.159123	-0.218733	0.071387	0.182284	-0.217944	0.073130	0.141478	0.182286	0.696257	-0.105829
1781	14.841667	-0.883438	0.616811	-0.046741	-0.880387	0.611130	0.111961	-0.816580	0.889320	-0.047014	-0.807375	0.873353	0.136997	-0.712489	1.155660	0.036096	-0.673757	1.135101	0.130273	-0.681701	0.708605	-0.213165	-0.654815	1.076114	0.115501	-0.655376	0.695955	0.271622	-0.444749	0.583590	0.082681	-0.453218	0.580455	-0.040616	-0.428167	0.617843	0.076037	-0.219417	0.080388	-0.159036	-0.218746	0.071399	0.182299	-0.217944	0.073089	0.141446	0.182065	0.695151	-0.106100
1782	14.850000	-0.883391	0.616854	-0.046766	-0.880298	0.611203	0.111923	-0.816362	0.889352	-0.047067	-0.807166	0.873421	0.136939	-0.711910	1.155537	0.035762	-0.673239	1.135214	0.130080	-0.681616	0.708576	-0.213154	-0.654316	1.076299	0.115370	-0.655312	0.695994	0.271648	-0.444637	0.583121	0.083056	-0.452930	0.580941	-0.041029	-0.428199	0.617365	0.076258	-0.219325	0.080193	-0.158927	-0.218741	0.071397	0.182297	-0.217951	0.073067	0.141437	0.181977	0.694118	-0.106364
1783	14.858333	-0.883399	0.616947	-0.046759	-0.880243	0.611280	0.111898	-0.816156	0.889402	-0.047124	-0.806877	0.873519	0.136884	-0.711933	1.155512	0.035618	-0.672635	1.135327	0.129862	-0.681711	0.708536	-0.213344	-0.653854	1.076360	0.115208	-0.655260	0.696048	0.271700	-0.444553	0.582596	0.083612	-0.452650	0.581464	-0.041422	-0.428285	0.616905	0.076571	-0.219222	0.080018	-0.158792	-0.218744	0.071399	0.182298	-0.217928	0.073098	0.141463	0.182068	0.693196	-0.106661
1784	14.866667	-0.883343	0.616977	-0.046792	-0.880201	0.611366	0.111882	-0.815972	0.889464	-0.047162	-0.806703	0.873609	0.136848	-0.711611	1.155543	0.035512	-0.672207	1.135440	0.129745	-0.681666	0.708572	-0.213390	-0.653378	1.076426	0.115062	-0.655217	0.696109	0.271769	-0.444497	0.582048	0.084306	-0.452395	0.581964	-0.041782	-0.428358	0.616379	0.076937	-0.219103	0.079847	-0.158638	-0.218765	0.071416	0.182308	-0.217919	0.073141	0.141503	0.182314	0.692452	-0.106984
1785	14.875000	-0.883402	0.617110	-0.046737	-0.880161	0.611448	0.111872	-0.815798	0.889516	-0.047208	-0.806504	0.873736	0.136819	-0.711050	1.155730	0.035511	-0.671712	1.135517	0.129572	-0.681628	0.708609	-0.213430	-0.652922	1.076478	0.114908	-0.655180	0.696178	0.271851	-0.444463	0.581437	0.085108	-0.452041	0.582585	-0.042361	-0.428419	0.615646	0.077231	-0.218984	0.079681	-0.158476	-0.218766	0.071412	0.182312	-0.217923	0.073178	0.141543	0.182751	0.692006	-0.107282
1786	14.883333	-0.883385	0.617175	-0.046735	-0.880114	0.611531	0.111860	-0.815643	0.889568	-0.047237	-0.806303	0.873864	0.136788	-0.710884	1.155643	0.035290	-0.671212	1.135588	0.129390	-0.681573	0.708649	-0.213452	-0.652491	1.076526	0.114757	-0.655133	0.696251	0.271941	-0.444456	0.580751	0.085978	-0.451944	0.582831	-0.042493	-0.428299	0.615113	0.077729	-0.218872	0.079527	-0.158339	-0.218751	0.071402	0.182306	-0.217939	0.073202	0.141560	0.183278	0.691798	-0.107525
1787	14.891667	-0.883375	0.617237	-0.046733	-0.880078	0.611622	0.111858	-0.815488	0.889646	-0.047263	-0.806074	0.873953	0.136728	-0.710495	1.155692	0.035163	-0.670714	1.135677	0.129281	-0.681521	0.708642	-0.213498	-0.652065	1.076585	0.114613	-0.655086	0.696321	0.272026	-0.444467	0.580015	0.086915	-0.451906	0.583059	-0.042721	-0.428298	0.614187	0.078064	-0.219165	0.079144	-0.158280	-0.218751	0.071401	0.182302	-0.217931	0.073198	0.141560	0.183914	0.691833	-0.107752
1788	14.900000	-0.883323	0.617260	-0.046737	-0.880040	0.611692	0.111856	-0.815350	0.889683	-0.047297	-0.805721	0.874031	0.136656	-0.709979	1.155905	0.035206	-0.670234	1.135763	0.129132	-0.681491	0.708564	-0.213533	-0.651658	1.076641	0.114470	-0.655034	0.696387	0.272106	-0.444500	0.579244	0.087850	-0.451910	0.583157	-0.042961	-0.428253	0.613183	0.078334	-0.218758	0.079259	-0.158166	-0.218744	0.071397	0.182301	-0.217934	0.073165	0.141530	0.184627	0.692004	-0.107954
1789	14.908333	-0.883311	0.617302	-0.046744	-0.879996	0.611752	0.111856	-0.815216	0.889706	-0.047330	-0.805654	0.874133	0.136667	-0.709597	1.156009	0.035127	-0.669726	1.135828	0.128982	-0.681414	0.708504	-0.213577	-0.651278	1.076695	0.114326	-0.654982	0.696448	0.272176	-0.444558	0.578464	0.088742	-0.452013	0.583071	-0.043188	-0.428157	0.612134	0.078498	-0.218726	0.079182	-0.158156	-0.218738	0.071379	0.182298	-0.217942	0.073138	0.141495	0.185443	0.692242	-0.108131
1790	14.916667	-0.883299	0.617336	-0.046752	-0.879936	0.611830	0.111836	-0.815056	0.889702	-0.047385	-0.805457	0.874197	0.136626	-0.709415	1.155976	0.034898	-0.669269	1.135931	0.128841	-0.681346	0.708396	-0.213580	-0.650880	1.076788	0.114190	-0.654916	0.696505	0.272234	-0.444629	0.577746	0.089631	-0.452157	0.582838	-0.043400	-0.428024	0.611131	0.078581	-0.218719	0.079101	-0.158159	-0.218741	0.071386	0.182299	-0.217943	0.073115	0.141471	0.186349	0.692515	-0.108257
1791	14.925000	-0.883265	0.617360	-0.046757	-0.879897	0.611878	0.111848	-0.814939	0.889725	-0.047403	-0.805264	0.874261	0.136592	-0.709067	1.156117	0.034821	-0.668810	1.136057	0.128749	-0.681296	0.708225	-0.213546	-0.650529	1.076857	0.114051	-0.654820	0.696559	0.272279	-0.444727	0.577112	0.090480	-0.452368	0.582439	-0.043601	-0.427850	0.609992	0.078549	-0.219062	0.078827	-0.158214	-0.218774	0.071431	0.182355	-0.217942	0.073116	0.141462	0.187340	0.692837	-0.108319
1792	14.933333	-0.883257	0.617400	-0.046748	-0.879850	0.611949	0.111846	-0.814814	0.889748	-0.047424	-0.805034	0.874318	0.136542	-0.708579	1.156409	0.034915	-0.668346	1.136159	0.128619	-0.681226	0.708064	-0.213502	-0.650176	1.076933	0.113918	-0.654695	0.696612	0.272307	-0.444859	0.576536	0.091277	-0.452548	0.581966	-0.043799	-0.427612	0.608865	0.078439	-0.218696	0.079003	-0.158168	-0.218824	0.071504	0.182441	-0.217944	0.073138	0.141484	0.188374	0.693196	-0.108283
1793	14.941667	-0.883216	0.617427	-0.046722	-0.879819	0.612014	0.111865	-0.814696	0.889794	-0.047442	-0.804855	0.874392	0.136526	-0.708355	1.156352	0.034646	-0.667917	1.136255	0.128520	-0.681003	0.707947	-0.213221	-0.649830	1.076992	0.113780	-0.654521	0.696663	0.272310	-0.444957	0.575999	0.092021	-0.452742	0.581408	-0.044004	-0.427303	0.607809	0.078254	-0.218672	0.078990	-0.158137	-0.219248	0.072297	0.182757	-0.217938	0.073170	0.141524	0.189479	0.693594	-0.108109
1794	14.950000	-0.883171	0.617485	-0.046716	-0.879734	0.612094	0.111894	-0.814572	0.889823	-0.047444	-0.804672	0.874476	0.136516	-0.708064	1.156467	0.034593	-0.667476	1.136315	0.128408	-0.680911	0.707777	-0.213044	-0.649477	1.077063	0.113658	-0.654297	0.696717	0.272277	-0.445077	0.575477	0.092644	-0.452919	0.580799	-0.044221	-0.426970	0.606668	0.077989	-0.218649	0.078977	-0.158105	-0.219641	0.073044	0.183018	-0.217443	0.073419	0.142707	0.190623	0.694036	-0.107856
1795	14.958333	-0.883215	0.617540	-0.046658	-0.879713	0.612178	0.111933	-0.814438	0.889867	-0.047471	-0.804475	0.874588	0.136527	-0.707654	1.156671	0.034606	-0.667045	1.136388	0.128266	-0.680831	0.707579	-0.212887	-0.649146	1.077120	0.113539	-0.654028	0.696782	0.272208	-0.445197	0.574894	0.093063	-0.453066	0.580131	-0.044390	-0.426640	0.605504	0.077618	-0.218618	0.078961	-0.158070	-0.219634	0.073048	0.183019	-0.217928	0.073205	0.141575	0.191821	0.694461	-0.107499
1796	14.966667	-0.883126	0.617565	-0.046651	-0.879702	0.612250	0.111974	-0.814303	0.889906	-0.047494	-0.804250	0.874672	0.136520	-0.707400	1.156746	0.034491	-0.666682	1.136516	0.128222	-0.680746	0.707379	-0.212705	-0.648824	1.077190	0.113422	-0.653732	0.696863	0.272109	-0.445258	0.574275	0.093336	-0.453177	0.579401	-0.044559	-0.426240	0.604308	0.077122	-0.219182	0.078538	-0.157954	-0.219632	0.073041	0.183023	-0.217928	0.073191	0.141569	0.193039	0.694847	-0.107073
1797	14.975000	-0.883165	0.617619	-0.046604	-0.879684	0.612328	0.112011	-0.814176	0.889930	-0.047544	-0.804092	0.874776	0.136497	-0.707117	1.156856	0.034446	-0.666288	1.136558	0.128100	-0.680628	0.707197	-0.212494	-0.648561	1.077203	0.113273	-0.653392	0.696936	0.271976	-0.445254	0.573704	0.093462	-0.453291	0.578469	-0.044805	-0.425867	0.603081	0.076471	-0.219168	0.078496	-0.157945	-0.219638	0.073037	0.183027	-0.217927	0.073164	0.141546	0.194272	0.695147	-0.106590
1798	14.983333	-0.883171	0.617667	-0.046595	-0.879662	0.612417	0.112047	-0.814030	0.889937	-0.047620	-0.803939	0.874872	0.136469	-0.706847	1.156958	0.034401	-0.665905	1.136625	0.127961	-0.680507	0.707016	-0.212307	-0.648133	1.077338	0.113240	-0.653025	0.697002	0.271815	-0.445215	0.573299	0.093525	-0.453460	0.577437	-0.045361	-0.425492	0.601922	0.075719	-0.219155	0.078454	-0.157944	-0.219647	0.073051	0.183032	-0.217931	0.073142	0.141522	0.195412	0.695463	-0.105980
1799	14.991667	-0.883136	0.617675	-0.046579	-0.879646	0.612482	0.112084	-0.813906	0.889967	-0.047678	-0.803768	0.874944	0.136446	-0.706318	1.157194	0.034470	-0.665549	1.136709	0.127867	-0.680382	0.706842	-0.212156	-0.647871	1.077369	0.113102	-0.652635	0.697063	0.271617	-0.445118	0.572885	0.093437	-0.453495	0.576449	-0.045736	-0.425079	0.600912	0.075093	-0.219166	0.078384	-0.157949	-0.219661	0.073067	0.183036	-0.217939	0.073141	0.141505	0.196584	0.695717	-0.105385
1800	15.000000	-0.883139	0.617727	-0.046542	-0.879624	0.612545	0.112123	-0.813790	0.890006	-0.047738	-0.803579	0.875012	0.136411	-0.706224	1.157152	0.034288	-0.665203	1.136792	0.127779	-0.680202	0.706728	-0.211967	-0.647621	1.077429	0.112980	-0.652233	0.697121	0.271414	-0.444960	0.572537	0.093250	-0.453488	0.575561	-0.046071	-0.424617	0.600144	0.074590	-0.219169	0.078315	-0.157943	-0.219667	0.073078	0.183030	-0.217440	0.073403	0.142673	0.197690	0.695954	-0.104760
1801	15.008333	-0.883134	0.617771	-0.046525	-0.879597	0.612619	0.112164	-0.813646	0.890030	-0.047813	-0.803491	0.875121	0.136370	-0.705996	1.157261	0.034232	-0.664840	1.136875	0.127657	-0.680021	0.706649	-0.211789	-0.647359	1.077497	0.112880	-0.651810	0.697157	0.271203	-0.444728	0.572482	0.093070	-0.453405	0.574874	-0.046436	-0.424209	0.599775	0.074240	-0.219168	0.078283	-0.157932	-0.219665	0.073074	0.183036	-0.217965	0.073192	0.141531	0.198711	0.696168	-0.104124
1802	15.016667	-0.883178	0.617842	-0.046486	-0.879564	0.612689	0.112213	-0.813509	0.890056	-0.047874	-0.803379	0.875198	0.136328	-0.705733	1.157396	0.034158	-0.664520	1.136976	0.127573	-0.679837	0.706573	-0.211678	-0.647077	1.077580	0.112799	-0.651363	0.697177	0.270991	-0.444440	0.572455	0.092859	-0.453353	0.574368	-0.046787	-0.423807	0.599586	0.074004	-0.219142	0.078275	-0.157910	-0.219664	0.073074	0.183042	-0.217466	0.073459	0.142708	0.199743	0.696349	-0.103523
1803	15.025000	-0.883158	0.617896	-0.046448	-0.879528	0.612762	0.112263	-0.813322	0.890071	-0.047948	-0.803235	0.875293	0.136290	-0.705422	1.157593	0.034187	-0.664140	1.137112	0.127506	-0.679641	0.706497	-0.211612	-0.646839	1.077645	0.112712	-0.650923	0.697201	0.270785	-0.443981	0.572399	0.092736	-0.453296	0.574027	-0.047119	-0.423448	0.599631	0.073906	-0.219122	0.078277	-0.157882	-0.219660	0.073059	0.183041	-0.217860	0.073389	0.142007	0.200768	0.696613	-0.102879
1804	15.033333	-0.883166	0.617989	-0.046398	-0.879487	0.612831	0.112315	-0.813158	0.890080	-0.048018	-0.803106	0.875381	0.136256	-0.705288	1.157554	0.034054	-0.663959	1.137191	0.127466	-0.679435	0.706425	-0.211613	-0.646616	1.077707	0.112629	-0.650497	0.697216	0.270602	-0.443743	0.572468	0.092564	-0.453204	0.573789	-0.047424	-0.423113	0.599750	0.073906	-0.219105	0.078267	-0.157859	-0.219658	0.073047	0.183051	-0.217968	0.073259	0.141601	0.201774	0.696876	-0.102208
1805	15.041667	-0.883044	0.617961	-0.046437	-0.879447	0.612900	0.112360	-0.812985	0.890084	-0.048092	-0.803000	0.875420	0.136210	-0.705110	1.157644	0.034017	-0.663660	1.137194	0.127331	-0.679209	0.706356	-0.211701	-0.646395	1.077757	0.112547	-0.650090	0.697228	0.270451	-0.443686	0.572399	0.092247	-0.453060	0.573672	-0.047739	-0.422768	0.599808	0.073975	-0.219087	0.078244	-0.157850	-0.219140	0.072112	0.182600	-0.217967	0.073228	0.141578	0.202716	0.697040	-0.101491
1806	15.050000	-0.883072	0.618089	-0.046379	-0.879408	0.612963	0.112395	-0.812823	0.890086	-0.048181	-0.802894	0.875423	0.136147	-0.704953	1.157680	0.033960	-0.663436	1.137312	0.127284	-0.678973	0.706307	-0.211795	-0.646169	1.077792	0.112454	-0.649732	0.697261	0.270337	-0.443467	0.572452	0.092170	-0.452848	0.573629	-0.048066	-0.422445	0.599827	0.074075	-0.219081	0.078216	-0.157853	-0.218637	0.071230	0.182188	-0.217466	0.073420	0.142715	0.203547	0.697100	-0.100810
1807	15.058333	-0.883029	0.618158	-0.046374	-0.879353	0.613012	0.112411	-0.812627	0.890069	-0.048280	-0.802804	0.875524	0.136152	-0.704797	1.157693	0.033901	-0.663235	1.137303	0.127200	-0.678747	0.706275	-0.211942	-0.645940	1.077829	0.112387	-0.649431	0.697296	0.270242	-0.443265	0.572463	0.092118	-0.452695	0.573577	-0.048251	-0.422163	0.599901	0.074198	-0.219094	0.078166	-0.157860	-0.218687	0.071298	0.182247	-0.217446	0.073407	0.142698	0.204271	0.697036	-0.100183
1808	15.066667	-0.882944	0.618208	-0.046400	-0.879298	0.613066	0.112421	-0.812448	0.890077	-0.048348	-0.802706	0.875554	0.136111	-0.704640	1.157687	0.033832	-0.662865	1.137337	0.127072	-0.678506	0.706268	-0.212069	-0.645737	1.077845	0.112307	-0.649170	0.697332	0.270174	-0.443061	0.572375	0.092044	-0.452557	0.573527	-0.048398	-0.421907	0.599834	0.074323	-0.219095	0.078124	-0.157866	-0.218732	0.071364	0.182299	-0.217948	0.073149	0.141503	0.204948	0.696921	-0.099617
1809	15.075000	-0.882852	0.618245	-0.046434	-0.879241	0.613121	0.112426	-0.812274	0.890096	-0.048435	-0.802613	0.875603	0.136076	-0.704517	1.157699	0.033789	-0.662796	1.137309	0.127012	-0.678244	0.706287	-0.212209	-0.645523	1.077880	0.112241	-0.648992	0.697387	0.270130	-0.442944	0.572312	0.092023	-0.452437	0.573470	-0.048494	-0.421648	0.599738	0.074449	-0.219095	0.078099	-0.157865	-0.218745	0.071393	0.182312	-0.217945	0.073171	0.141510	0.205571	0.696846	-0.099129
1810	15.083333	-0.882761	0.618326	-0.046460	-0.879175	0.613179	0.112420	-0.812108	0.890125	-0.048509	-0.802498	0.875646	0.136039	-0.704414	1.157690	0.033746	-0.662651	1.137369	0.126959	-0.678018	0.706321	-0.212341	-0.645320	1.077919	0.112179	-0.648881	0.697440	0.270110	-0.442858	0.572222	0.092013	-0.452331	0.573401	-0.048525	-0.421456	0.599632	0.074582	-0.219078	0.078095	-0.157852	-0.218747	0.071405	0.182318	-0.217943	0.073209	0.141543	0.206219	0.696835	-0.098667
1811	15.091667	-0.882708	0.618424	-0.046474	-0.879116	0.613234	0.112403	-0.811947	0.890147	-0.048584	-0.802388	0.875650	0.135959	-0.704311	1.157698	0.033713	-0.662491	1.137397	0.126896	-0.677726	0.706411	-0.212412	-0.645176	1.077930	0.112084	-0.648844	0.697500	0.270110	-0.442809	0.572140	0.092044	-0.452243	0.573340	-0.048492	-0.421309	0.599536	0.074715	-0.219059	0.078101	-0.157840	-0.218756	0.071411	0.182318	-0.217934	0.073237	0.141569	0.206925	0.696932	-0.098231
1812	15.100000	-0.882588	0.618459	-0.046544	-0.879053	0.613298	0.112382	-0.811759	0.890175	-0.048674	-0.802288	0.875688	0.135888	-0.704195	1.157710	0.033689	-0.662342	1.137423	0.126833	-0.677445	0.706482	-0.212511	-0.645044	1.077955	0.112029	-0.648852	0.697544	0.270129	-0.442786	0.572043	0.092095	-0.452164	0.573270	-0.048423	-0.421213	0.599406	0.074842	-0.219038	0.078104	-0.157816	-0.218764	0.071420	0.182323	-0.217944	0.073239	0.141579	0.207652	0.697076	-0.097877
1813	15.108333	-0.882520	0.618523	-0.046592	-0.878899	0.613349	0.112341	-0.811582	0.890172	-0.048786	-0.802225	0.875694	0.135807	-0.704093	1.157680	0.033635	-0.662182	1.137466	0.126768	-0.677196	0.706521	-0.212623	-0.644888	1.078004	0.111972	-0.648902	0.697579	0.270173	-0.442779	0.571938	0.092182	-0.452099	0.573220	-0.048340	-0.421153	0.599270	0.074957	-0.219027	0.078102	-0.157794	-0.218738	0.071385	0.182310	-0.217935	0.073224	0.141564	0.208362	0.697281	-0.097625
1814	15.116667	-0.882439	0.618579	-0.046659	-0.878810	0.613397	0.112283	-0.811435	0.890180	-0.048892	-0.802157	0.875723	0.135723	-0.704011	1.157693	0.033586	-0.662045	1.137517	0.126711	-0.676920	0.706594	-0.212680	-0.644759	1.078045	0.111928	-0.648973	0.697619	0.270228	-0.442781	0.571812	0.092282	-0.452029	0.573174	-0.048246	-0.421122	0.599133	0.075056	-0.219018	0.078091	-0.157790	-0.218735	0.071384	0.182300	-0.217927	0.073187	0.141530	0.209047	0.697531	-0.097414
1815	15.125000	-0.882394	0.618666	-0.046718	-0.878753	0.613467	0.112223	-0.811235	0.890164	-0.049025	-0.802096	0.875708	0.135617	-0.703819	1.157797	0.033608	-0.661918	1.137597	0.126689	-0.676674	0.706621	-0.212772	-0.644636	1.078089	0.111887	-0.649063	0.697648	0.270284	-0.442792	0.571625	0.092374	-0.451987	0.573162	-0.048131	-0.421103	0.598916	0.075137	-0.219023	0.078047	-0.157798	-0.218733	0.071370	0.182293	-0.217931	0.073140	0.141492	0.209711	0.697799	-0.097185
1816	15.133333	-0.882263	0.618689	-0.046841	-0.878690	0.613544	0.112138	-0.811062	0.890158	-0.049167	-0.802061	0.875688	0.135514	-0.703787	1.157749	0.033474	-0.661748	1.137619	0.126590	-0.676425	0.706636	-0.212855	-0.644565	1.077993	0.111830	-0.649162	0.697690	0.270336	-0.442803	0.571440	0.092466	-0.451938	0.573170	-0.048011	-0.421124	0.598666	0.075072	-0.219028	0.078027	-0.157806	-0.218738	0.071387	0.182294	-0.217938	0.073112	0.141457	0.210352	0.698054	-0.096910
1817	15.141667	-0.882174	0.618742	-0.046941	-0.878650	0.613589	0.112070	-0.810905	0.890171	-0.049292	-0.801986	0.875658	0.135368	-0.703720	1.157763	0.033436	-0.661667	1.137713	0.126580	-0.676197	0.706634	-0.212920	-0.644467	1.078029	0.111798	-0.649258	0.697722	0.270405	-0.442821	0.571301	0.092584	-0.451871	0.573208	-0.047865	-0.421059	0.598496	0.075321	-0.219024	0.078000	-0.157817	-0.218734	0.071384	0.182276	-0.218080	0.073112	0.141282	0.211046	0.698348	-0.096440
1818	15.150000	-0.882084	0.618803	-0.047042	-0.878609	0.613660	0.111987	-0.810756	0.890196	-0.049404	-0.801951	0.875693	0.135289	-0.703663	1.157737	0.033386	-0.661565	1.137710	0.126533	-0.675972	0.706643	-0.212933	-0.644285	1.078206	0.111798	-0.649342	0.697754	0.270453	-0.442839	0.571176	0.092707	-0.451815	0.573278	-0.047682	-0.421016	0.598261	0.075421	-0.219027	0.077973	-0.157824	-0.218749	0.071409	0.182280	-0.217930	0.073124	0.141443	0.211858	0.698640	-0.095884
1819	15.158333	-0.881934	0.618862	-0.047156	-0.878584	0.613712	0.111921	-0.810602	0.890229	-0.049531	-0.801865	0.875681	0.135145	-0.703603	1.157748	0.033373	-0.661472	1.137687	0.126485	-0.675759	0.706655	-0.212946	-0.644252	1.078058	0.111733	-0.649425	0.697790	0.270494	-0.442851	0.571085	0.092827	-0.451736	0.573382	-0.047515	-0.420968	0.598098	0.075547	-0.219024	0.077968	-0.157817	-0.218735	0.071395	0.182268	-0.217934	0.073157	0.141469	0.212800	0.698926	-0.095343
1820	15.166667	-0.881819	0.618910	-0.047260	-0.878568	0.613775	0.111857	-0.810442	0.890279	-0.049643	-0.801851	0.875733	0.135057	-0.703557	1.157697	0.033342	-0.661399	1.137678	0.126466	-0.675553	0.706668	-0.212948	-0.644151	1.078047	0.111700	-0.649488	0.697810	0.270529	-0.442852	0.571011	0.092939	-0.451647	0.573505	-0.047365	-0.420917	0.597962	0.075673	-0.219007	0.077982	-0.157804	-0.218733	0.071385	0.182259	-0.217926	0.073191	0.141505	0.213769	0.699162	-0.094829
1821	15.175000	-0.881846	0.619069	-0.047283	-0.878551	0.613833	0.111803	-0.810273	0.890301	-0.049771	-0.801740	0.875726	0.134929	-0.703494	1.157665	0.033335	-0.661338	1.137636	0.126444	-0.675344	0.706676	-0.212971	-0.643987	1.078165	0.111695	-0.649539	0.697832	0.270542	-0.442844	0.570961	0.093031	-0.451544	0.573622	-0.047241	-0.420838	0.597853	0.075793	-0.219003	0.077991	-0.157776	-0.218727	0.071377	0.182259	-0.217925	0.073202	0.141515	0.214792	0.699386	-0.094353
1822	15.183333	-0.881804	0.619145	-0.047357	-0.878538	0.613900	0.111743	-0.810133	0.890326	-0.049911	-0.801718	0.875795	0.134846	-0.703455	1.157598	0.033314	-0.661291	1.137590	0.126416	-0.675157	0.706685	-0.212986	-0.643897	1.078121	0.111661	-0.649569	0.697850	0.270544	-0.442831	0.570929	0.093112	-0.451433	0.573720	-0.047139	-0.420758	0.597751	0.075893	-0.218992	0.077997	-0.157763	-0.218736	0.071383	0.182267	-0.217926	0.073191	0.141522	0.215886	0.699605	-0.093952
1823	15.191667	-0.881736	0.619172	-0.047455	-0.878547	0.613951	0.111701	-0.809996	0.890351	-0.050036	-0.801707	0.875810	0.134735	-0.703417	1.157516	0.033292	-0.661242	1.137494	0.126373	-0.674960	0.706691	-0.212989	-0.643808	1.078057	0.111619	-0.649591	0.697882	0.270528	-0.442810	0.570897	0.093166	-0.451344	0.573762	-0.047056	-0.420689	0.597667	0.075958	-0.218977	0.077998	-0.157749	-0.218729	0.071375	0.182271	-0.217927	0.073161	0.141505	0.217047	0.699825	-0.093653
1824	15.200000	-0.881783	0.619268	-0.047502	-0.878549	0.614000	0.111647	-0.809858	0.890372	-0.050191	-0.801690	0.875911	0.134646	-0.703363	1.157476	0.033296	-0.661198	1.137427	0.126359	-0.674765	0.706694	-0.213018	-0.643719	1.077997	0.111573	-0.649592	0.697900	0.270514	-0.442791	0.570885	0.093220	-0.451261	0.573759	-0.046998	-0.420633	0.597588	0.075993	-0.218968	0.077990	-0.157758	-0.218728	0.071373	0.182269	-0.217922	0.073138	0.141475	0.218239	0.700081	-0.093409
1825	15.208333	-0.881724	0.619250	-0.047600	-0.878554	0.614028	0.111595	-0.809718	0.890364	-0.050345	-0.801646	0.875905	0.134530	-0.703315	1.157328	0.033219	-0.661169	1.137359	0.126348	-0.674588	0.706675	-0.213069	-0.643654	1.077940	0.111544	-0.649585	0.697930	0.270488	-0.442770	0.570891	0.093265	-0.451193	0.573715	-0.046970	-0.420575	0.597514	0.076006	-0.218968	0.077964	-0.157769	-0.218717	0.071356	0.182255	-0.217926	0.073124	0.141469	0.219496	0.700317	-0.093194
1826	15.216667	-0.881714	0.619268	-0.047681	-0.878570	0.614040	0.111549	-0.809588	0.890361	-0.050488	-0.801638	0.875916	0.134425	-0.703265	1.157322	0.033229	-0.661161	1.137336	0.126388	-0.674406	0.706645	-0.213149	-0.643597	1.077894	0.111511	-0.649571	0.697957	0.270460	-0.442760	0.570893	0.093295	-0.451140	0.573632	-0.046954	-0.420531	0.597447	0.076006	-0.218970	0.077937	-0.157797	-0.218709	0.071350	0.182233	-0.217940	0.073125	0.141457	0.220820	0.700569	-0.092971
1827	15.225000	-0.881710	0.619282	-0.047750	-0.878578	0.614063	0.111510	-0.809471	0.890373	-0.050614	-0.801601	0.875938	0.134332	-0.703208	1.157240	0.033181	-0.661088	1.137230	0.126316	-0.674235	0.706620	-0.213235	-0.643542	1.077851	0.111481	-0.649548	0.697989	0.270439	-0.442781	0.570647	0.093180	-0.451062	0.573560	-0.046994	-0.420486	0.597400	0.076001	-0.218971	0.077911	-0.157821	-0.218661	0.071275	0.182160	-0.217945	0.073135	0.141458	0.222246	0.700836	-0.092745
1828	15.233333	-0.881711	0.619292	-0.047807	-0.878593	0.614080	0.111483	-0.809358	0.890377	-0.050739	-0.801564	0.875998	0.134263	-0.703159	1.157196	0.033152	-0.661049	1.137159	0.126285	-0.674067	0.706587	-0.213314	-0.643497	1.077801	0.111446	-0.649528	0.698012	0.270420	-0.442748	0.570757	0.093306	-0.451086	0.573427	-0.046943	-0.420474	0.597349	0.076002	-0.218976	0.077908	-0.157833	-0.218600	0.071190	0.182074	-0.217936	0.073171	0.141479	0.223790	0.701121	-0.092496
1829	15.241667	-0.881717	0.619316	-0.047841	-0.878602	0.614097	0.111471	-0.809235	0.890394	-0.050851	-0.801525	0.876002	0.134179	-0.703066	1.157164	0.033109	-0.661025	1.137089	0.126267	-0.673906	0.706571	-0.213388	-0.643453	1.077749	0.111415	-0.649503	0.698028	0.270399	-0.442825	0.570490	0.093134	-0.451087	0.573332	-0.046906	-0.420445	0.597286	0.076000	-0.218979	0.077917	-0.157824	-0.219249	0.072420	0.182761	-0.217850	0.073317	0.141917	0.225525	0.701443	-0.092248
1830	15.250000	-0.881727	0.619347	-0.047866	-0.878614	0.614130	0.111478	-0.809110	0.890413	-0.050950	-0.801488	0.876041	0.134123	-0.702973	1.157137	0.033058	-0.660985	1.137027	0.126227	-0.673750	0.706560	-0.213466	-0.643415	1.077690	0.111375	-0.649478	0.698050	0.270384	-0.442831	0.570473	0.093170	-0.451097	0.573239	-0.046857	-0.420424	0.597218	0.075993	-0.218965	0.077950	-0.157798	-0.219666	0.073070	0.183009	-0.217962	0.073224	0.141530	0.227454	0.701793	-0.091994
1831	15.258333	-0.881742	0.619373	-0.047877	-0.878629	0.614163	0.111481	-0.809014	0.890427	-0.051038	-0.801445	0.876118	0.134099	-0.702929	1.157107	0.033035	-0.660970	1.136961	0.126229	-0.673607	0.706540	-0.213551	-0.643379	1.077626	0.111333	-0.649464	0.698059	0.270365	-0.442849	0.570438	0.093212	-0.451113	0.573147	-0.046807	-0.420417	0.597117	0.075979	-0.218958	0.077969	-0.157790	-0.219660	0.073063	0.183007	-0.217956	0.073228	0.141526	0.229619	0.702147	-0.091802
1832	15.266667	-0.881763	0.619401	-0.047886	-0.878635	0.614197	0.111500	-0.808928	0.890438	-0.051125	-0.801384	0.876125	0.134034	-0.702709	1.157235	0.033159	-0.660932	1.136870	0.126227	-0.673486	0.706511	-0.213630	-0.643320	1.077533	0.111312	-0.649456	0.698075	0.270353	-0.442865	0.570390	0.093254	-0.451137	0.573049	-0.046760	-0.420429	0.596990	0.075961	-0.218959	0.077962	-0.157782	-0.219649	0.073052	0.183003	-0.217954	0.073215	0.141517	0.231955	0.702485	-0.091671
1833	15.275000	-0.881779	0.619421	-0.047894	-0.878648	0.614228	0.111515	-0.808850	0.890453	-0.051205	-0.801346	0.876160	0.133999	-0.702817	1.157027	0.033001	-0.660906	1.136770	0.126198	-0.673388	0.706489	-0.213718	-0.643331	1.077378	0.111225	-0.649458	0.698087	0.270347	-0.442889	0.570337	0.093311	-0.451170	0.572971	-0.046715	-0.420426	0.596853	0.075935	-0.218962	0.077942	-0.157786	-0.219651	0.073039	0.182997	-0.217952	0.073199	0.141509	0.234458	0.702782	-0.091648
1834	15.283333	-0.881797	0.619432	-0.047910	-0.878656	0.614251	0.111534	-0.808782	0.890475	-0.051280	-0.801265	0.876207	0.133938	-0.702765	1.156991	0.032985	-0.660880	1.136674	0.126169	-0.673316	0.706480	-0.213778	-0.643332	1.077224	0.111170	-0.649467	0.698107	0.270351	-0.442913	0.570292	0.093377	-0.451197	0.572910	-0.046665	-0.420422	0.596712	0.075911	-0.218970	0.077924	-0.157785	-0.219659	0.073044	0.183001	-0.217962	0.073183	0.141494	0.236987	0.702963	-0.091706
1835	15.291667	-0.881808	0.619432	-0.047933	-0.878604	0.614259	0.111513	-0.808721	0.890474	-0.051360	-0.801234	0.876226	0.133893	-0.702619	1.157021	0.033055	-0.660876	1.136590	0.126161	-0.673266	0.706436	-0.213870	-0.643212	1.077263	0.111164	-0.649479	0.698135	0.270359	-0.442946	0.570239	0.093441	-0.451224	0.572858	-0.046598	-0.420428	0.596480	0.075797	-0.218972	0.077913	-0.157795	-0.219653	0.073039	0.183001	-0.218098	0.073207	0.141343	0.239527	0.703041	-0.091865
1836	15.300000	-0.881816	0.619423	-0.047958	-0.878569	0.614235	0.111505	-0.808675	0.890484	-0.051433	-0.801196	0.876239	0.133855	-0.702668	1.156826	0.032930	-0.660859	1.136489	0.126159	-0.673229	0.706401	-0.213933	-0.643166	1.077171	0.111131	-0.649493	0.698160	0.270373	-0.442941	0.570268	0.093572	-0.451249	0.572828	-0.046534	-0.420416	0.596370	0.075874	-0.218978	0.077897	-0.157796	-0.219664	0.073059	0.183008	-0.217954	0.073217	0.141516	0.242089	0.702988	-0.092102
1837	15.308333	-0.881803	0.619387	-0.047999	-0.878665	0.614277	0.111564	-0.808620	0.890478	-0.051495	-0.801162	0.876251	0.133820	-0.702430	1.156965	0.033075	-0.660838	1.136404	0.126148	-0.673184	0.706377	-0.213978	-0.643131	1.077089	0.111088	-0.649505	0.698188	0.270402	-0.442984	0.570199	0.093596	-0.451269	0.572816	-0.046460	-0.420428	0.596285	0.075895	-0.218979	0.077888	-0.157808	-0.219680	0.073077	0.183030	-0.217958	0.073228	0.141536	0.244690	0.702842	-0.092434
1838	15.316667	-0.881871	0.619438	-0.047981	-0.878668	0.614283	0.111572	-0.808576	0.890480	-0.051545	-0.801130	0.876265	0.133792	-0.702340	1.156966	0.033084	-0.660640	1.136317	0.126049	-0.673152	0.706359	-0.214020	-0.643108	1.077017	0.111044	-0.649506	0.698212	0.270423	-0.442963	0.570242	0.093696	-0.451281	0.572846	-0.046388	-0.420421	0.596244	0.075921	-0.218967	0.077902	-0.157801	-0.219683	0.073072	0.183041	-0.217976	0.073227	0.141550	0.247303	0.702590	-0.092840
1839	15.325000	-0.881861	0.619433	-0.047988	-0.878669	0.614293	0.111596	-0.808527	0.890478	-0.051597	-0.801098	0.876288	0.133776	-0.702462	1.156724	0.032871	-0.660685	1.136224	0.126036	-0.673102	0.706352	-0.214036	-0.643047	1.076964	0.111022	-0.649506	0.698235	0.270451	-0.442965	0.570252	0.093703	-0.451270	0.572923	-0.046291	-0.420427	0.596266	0.075923	-0.218949	0.077933	-0.157785	-0.219271	0.072440	0.182807	-0.217857	0.073370	0.141972	0.249880	0.702237	-0.093361
1840	15.333333	-0.881851	0.619433	-0.047996	-0.878670	0.614305	0.111618	-0.808476	0.890471	-0.051654	-0.801063	0.876309	0.133761	-0.702399	1.156696	0.032822	-0.660743	1.136147	0.126023	-0.673058	0.706348	-0.214056	-0.643067	1.076890	0.110945	-0.649494	0.698259	0.270477	-0.442956	0.570274	0.093678	-0.451233	0.573054	-0.046156	-0.420428	0.596305	0.075893	-0.218941	0.077939	-0.157766	-0.219678	0.073059	0.183031	-0.217469	0.073465	0.142709	0.252410	0.701822	-0.093983
1841	15.341667	-0.881894	0.619477	-0.047985	-0.878669	0.614316	0.111633	-0.808450	0.890479	-0.051668	-0.801033	0.876332	0.133755	-0.702220	1.156796	0.032837	-0.660653	1.136112	0.125971	-0.672991	0.706357	-0.214046	-0.643081	1.076822	0.110881	-0.649464	0.698276	0.270502	-0.442962	0.570262	0.093600	-0.451216	0.573209	-0.046014	-0.420422	0.596356	0.075846	-0.218938	0.077939	-0.157767	-0.218839	0.071485	0.182415	-0.217959	0.073213	0.141524	0.254859	0.701365	-0.094707
1842	15.350000	-0.881899	0.619489	-0.047988	-0.878666	0.614327	0.111649	-0.808423	0.890476	-0.051715	-0.801004	0.876355	0.133748	-0.702207	1.156711	0.032684	-0.660717	1.136065	0.125954	-0.672963	0.706336	-0.214070	-0.643075	1.076787	0.110833	-0.649420	0.698293	0.270522	-0.442977	0.570243	0.093524	-0.451204	0.573336	-0.045903	-0.420420	0.596392	0.075792	-0.218940	0.077919	-0.157784	-0.218794	0.071429	0.182350	-0.217963	0.073176	0.141489	0.257249	0.700888	-0.095544
1843	15.358333	-0.881858	0.619462	-0.048011	-0.878659	0.614333	0.111659	-0.808410	0.890484	-0.051743	-0.800976	0.876369	0.133741	-0.702137	1.156741	0.032630	-0.660704	1.136041	0.125912	-0.672943	0.706321	-0.214088	-0.643050	1.076770	0.110787	-0.649354	0.698308	0.270534	-0.442964	0.570269	0.093484	-0.451202	0.573443	-0.045821	-0.420409	0.596414	0.075748	-0.218947	0.077906	-0.157788	-0.218766	0.071416	0.182317	-0.217697	0.073300	0.142068	0.259703	0.700522	-0.096435
1844	15.366667	-0.881853	0.619465	-0.048022	-0.878651	0.614342	0.111671	-0.808398	0.890496	-0.051749	-0.800946	0.876378	0.133732	-0.702070	1.156759	0.032568	-0.660692	1.136012	0.125869	-0.672930	0.706309	-0.214097	-0.643081	1.076737	0.110720	-0.649283	0.698329	0.270556	-0.442946	0.570292	0.093454	-0.451201	0.573534	-0.045734	-0.420404	0.596435	0.075696	-0.218958	0.077884	-0.157790	-0.218758	0.071408	0.182304	-0.217950	0.073195	0.141486	0.262236	0.700229	-0.097374
1845	15.375000	-0.881847	0.619456	-0.048051	-0.878640	0.614340	0.111676	-0.808387	0.890500	-0.051780	-0.800922	0.876385	0.133735	-0.701994	1.156860	0.032544	-0.660690	1.135988	0.125818	-0.672925	0.706292	-0.214107	-0.643082	1.076726	0.110679	-0.649206	0.698345	0.270573	-0.442926	0.570313	0.093409	-0.451176	0.573633	-0.045644	-0.420393	0.596453	0.075639	-0.218969	0.077882	-0.157792	-0.218757	0.071407	0.182293	-0.217955	0.073221	0.141502	0.264922	0.700019	-0.098322
1846	15.383333	-0.881880	0.619498	-0.048034	-0.878632	0.614345	0.111687	-0.808373	0.890503	-0.051806	-0.800888	0.876393	0.133740	-0.701937	1.156892	0.032490	-0.660692	1.135988	0.125792	-0.672936	0.706272	-0.214089	-0.643085	1.076725	0.110641	-0.649130	0.698374	0.270583	-0.442916	0.570322	0.093377	-0.451158	0.573704	-0.045569	-0.420425	0.596399	0.075422	-0.218979	0.077881	-0.157792	-0.218751	0.071393	0.182297	-0.218236	0.073257	0.141209	0.267716	0.699845	-0.099287
1847	15.391667	-0.881833	0.619476	-0.048045	-0.878624	0.614354	0.111708	-0.808355	0.890500	-0.051823	-0.800861	0.876422	0.133764	-0.701879	1.156923	0.032442	-0.660691	1.135983	0.125754	-0.672958	0.706254	-0.214077	-0.643116	1.076703	0.110589	-0.649049	0.698400	0.270593	-0.442849	0.570397	0.093432	-0.451141	0.573738	-0.045539	-0.420373	0.596411	0.075524	-0.218971	0.077887	-0.157785	-0.218750	0.071388	0.182298	-0.217955	0.073247	0.141537	0.270608	0.699673	-0.100288
1848	15.400000	-0.881865	0.619517	-0.048038	-0.878614	0.614364	0.111726	-0.808337	0.890501	-0.051836	-0.800837	0.876456	0.133791	-0.701771	1.156900	0.032332	-0.660685	1.135974	0.125714	-0.672975	0.706240	-0.214064	-0.643111	1.076701	0.110553	-0.648967	0.698432	0.270594	-0.442895	0.570317	0.093310	-0.451125	0.573746	-0.045533	-0.420364	0.596367	0.075455	-0.218961	0.077907	-0.157771	-0.218754	0.071389	0.182303	-0.217969	0.073239	0.141537	0.273675	0.699397	-0.101261
1849	15.408333	-0.881791	0.619464	-0.048089	-0.878613	0.614376	0.111746	-0.808323	0.890502	-0.051848	-0.800821	0.876443	0.133799	-0.701771	1.156980	0.032323	-0.660692	1.135955	0.125661	-0.672981	0.706232	-0.214064	-0.643234	1.076523	0.110434	-0.648889	0.698471	0.270591	-0.442851	0.570237	0.093251	-0.451108	0.573704	-0.045551	-0.420361	0.596320	0.075371	-0.218954	0.077932	-0.157760	-0.218743	0.071385	0.182297	-0.217966	0.073221	0.141526	0.276685	0.699093	-0.102390
1850	15.416667	-0.881859	0.619554	-0.048041	-0.878600	0.614390	0.111756	-0.808309	0.890507	-0.051863	-0.800753	0.876479	0.133834	-0.701724	1.156995	0.032269	-0.660700	1.135957	0.125637	-0.673017	0.706197	-0.214084	-0.643151	1.076674	0.110454	-0.648812	0.698509	0.270584	-0.442840	0.570213	0.093199	-0.451082	0.573624	-0.045582	-0.420356	0.596267	0.075259	-0.218949	0.077934	-0.157756	-0.218748	0.071394	0.182288	-0.217961	0.073193	0.141506	0.279690	0.698731	-0.103568
1851	15.425000	-0.881814	0.619527	-0.048070	-0.878600	0.614401	0.111771	-0.808294	0.890505	-0.051879	-0.800775	0.876500	0.133844	-0.701683	1.156970	0.032195	-0.660704	1.135930	0.125589	-0.672993	0.706207	-0.214062	-0.643174	1.076659	0.110406	-0.648737	0.698547	0.270575	-0.442826	0.570210	0.093155	-0.451062	0.573530	-0.045638	-0.420357	0.596195	0.075131	-0.218954	0.077896	-0.157772	-0.218759	0.071409	0.182287	-0.217953	0.073164	0.141475	0.282733	0.698218	-0.104781
1852	15.433333	-0.881730	0.619449	-0.048140	-0.878588	0.614403	0.111779	-0.808287	0.890509	-0.051893	-0.800761	0.876471	0.133845	-0.701608	1.156976	0.032104	-0.660704	1.135909	0.125548	-0.672973	0.706215	-0.214101	-0.643285	1.076488	0.110296	-0.648663	0.698579	0.270566	-0.442808	0.570013	0.093013	-0.451033	0.573440	-0.045694	-0.420352	0.596133	0.074994	-0.218956	0.077874	-0.157788	-0.218781	0.071438	0.182301	-0.217957	0.073140	0.141447	0.285764	0.697648	-0.106039
1853	15.441667	-0.881785	0.619509	-0.048127	-0.878577	0.614400	0.111784	-0.808294	0.890525	-0.051890	-0.800734	0.876477	0.133856	-0.701546	1.157032	0.032077	-0.660694	1.135939	0.125524	-0.672957	0.706224	-0.214108	-0.643222	1.076644	0.110307	-0.648585	0.698606	0.270561	-0.442791	0.570009	0.092959	-0.451007	0.573361	-0.045743	-0.420343	0.596078	0.074859	-0.218958	0.077859	-0.157792	-0.218777	0.071429	0.182283	-0.217956	0.073148	0.141451	0.288781	0.696983	-0.107277
1854	15.450000	-0.881797	0.619538	-0.048123	-0.878566	0.614395	0.111791	-0.808277	0.890528	-0.051896	-0.800709	0.876480	0.133869	-0.701518	1.157053	0.032034	-0.660709	1.135915	0.125484	-0.672918	0.706251	-0.214132	-0.643238	1.076646	0.110278	-0.648505	0.698629	0.270570	-0.442771	0.570008	0.092906	-0.450985	0.573293	-0.045781	-0.420339	0.596043	0.074741	-0.218964	0.077860	-0.157796	-0.218774	0.071422	0.182277	-0.217943	0.073175	0.141471	0.291837	0.696292	-0.108490
1855	15.458333	-0.881793	0.619547	-0.048125	-0.878553	0.614395	0.111805	-0.808264	0.890539	-0.051896	-0.800683	0.876506	0.133902	-0.701501	1.157078	0.032002	-0.660702	1.135951	0.125461	-0.672876	0.706282	-0.214144	-0.643252	1.076646	0.110258	-0.648426	0.698641	0.270579	-0.442754	0.570020	0.092861	-0.450957	0.573246	-0.045817	-0.420323	0.596006	0.074642	-0.218959	0.077872	-0.157780	-0.218763	0.071415	0.182284	-0.217949	0.073205	0.141500	0.295005	0.695543	-0.109687
1856	15.466667	-0.881819	0.619589	-0.048108	-0.878548	0.614396	0.111823	-0.808257	0.890549	-0.051883	-0.800663	0.876537	0.133939	-0.701479	1.157105	0.031965	-0.660707	1.135927	0.125405	-0.672833	0.706312	-0.214157	-0.643275	1.076652	0.110239	-0.648350	0.698653	0.270591	-0.442737	0.570018	0.092812	-0.450928	0.573202	-0.045844	-0.420307	0.595981	0.074545	-0.218947	0.077883	-0.157768	-0.218764	0.071401	0.182282	-0.217951	0.073224	0.141525	0.298352	0.694842	-0.110842
1857	15.475000	-0.881798	0.619595	-0.048102	-0.878541	0.614403	0.111839	-0.808239	0.890548	-0.051880	-0.800622	0.876505	0.133955	-0.701294	1.157299	0.032070	-0.660724	1.135936	0.125380	-0.672788	0.706333	-0.214172	-0.643300	1.076656	0.110216	-0.648272	0.698663	0.270607	-0.442766	0.569902	0.092676	-0.450905	0.573158	-0.045869	-0.420306	0.595976	0.074470	-0.218948	0.077904	-0.157756	-0.218747	0.071387	0.182279	-0.217952	0.073215	0.141522	0.301937	0.694266	-0.111909
1858	15.483333	-0.881775	0.619600	-0.048104	-0.878535	0.614419	0.111857	-0.808227	0.890550	-0.051880	-0.800623	0.876556	0.133997	-0.701265	1.157317	0.032028	-0.660748	1.135972	0.125382	-0.672751	0.706351	-0.214180	-0.643320	1.076661	0.110184	-0.648211	0.698670	0.270619	-0.442724	0.570026	0.092735	-0.450886	0.573126	-0.045895	-0.420306	0.595971	0.074399	-0.218942	0.077918	-0.157744	-0.218745	0.071385	0.182280	-0.217944	0.073218	0.141519	0.305694	0.693738	-0.112952
1859	15.491667	-0.881738	0.619605	-0.048119	-0.878539	0.614428	0.111871	-0.808209	0.890551	-0.051892	-0.800609	0.876557	0.134016	-0.701257	1.157341	0.031988	-0.660770	1.135962	0.125343	-0.672731	0.706352	-0.214197	-0.643355	1.076663	0.110168	-0.648149	0.698676	0.270632	-0.442786	0.569790	0.092508	-0.450871	0.573063	-0.045928	-0.420310	0.595949	0.074321	-0.218945	0.077907	-0.157747	-0.218738	0.071386	0.182271	-0.217940	0.073187	0.141499	0.309611	0.693263	-0.113973
1860	15.500000	-0.881720	0.619630	-0.048128	-0.878535	0.614428	0.111876	-0.808194	0.890547	-0.051894	-0.800593	0.876581	0.134043	-0.701243	1.157354	0.031947	-0.660812	1.135957	0.125289	-0.672718	0.706346	-0.214222	-0.643383	1.076667	0.110151	-0.648101	0.698684	0.270648	-0.442793	0.569783	0.092479	-0.450871	0.572979	-0.045964	-0.420324	0.595917	0.074249	-0.218957	0.077883	-0.157753	-0.218742	0.071386	0.182271	-0.217951	0.073154	0.141466	0.313702	0.692724	-0.115006
1861	15.508333	-0.881770	0.619605	-0.048137	-0.878534	0.614422	0.111874	-0.808179	0.890546	-0.051909	-0.800539	0.876506	0.134011	-0.701230	1.157357	0.031911	-0.660825	1.135944	0.125277	-0.672716	0.706330	-0.214235	-0.643411	1.076659	0.110133	-0.648061	0.698693	0.270667	-0.442796	0.569773	0.092457	-0.450865	0.572915	-0.046016	-0.420342	0.595883	0.074185	-0.218971	0.077854	-0.157779	-0.218743	0.071398	0.182273	-0.217770	0.073215	0.141813	0.317816	0.692318	-0.115928
1862	15.516667	-0.881763	0.619590	-0.048156	-0.878536	0.614413	0.111870	-0.808171	0.890536	-0.051926	-0.800525	0.876497	0.134011	-0.701216	1.157347	0.031886	-0.660851	1.135929	0.125249	-0.672726	0.706309	-0.214248	-0.643426	1.076641	0.110113	-0.648035	0.698698	0.270696	-0.442798	0.569768	0.092438	-0.450865	0.572858	-0.046055	-0.420364	0.595854	0.074123	-0.218975	0.077829	-0.157803	-0.218747	0.071401	0.182275	-0.217601	0.073282	0.142169	0.321908	0.691933	-0.116899
1863	15.525000	-0.881765	0.619581	-0.048169	-0.878536	0.614403	0.111871	-0.808162	0.890532	-0.051933	-0.800543	0.876518	0.134015	-0.701211	1.157313	0.031855	-0.660883	1.135912	0.125263	-0.672736	0.706295	-0.214243	-0.643432	1.076609	0.110102	-0.648012	0.698705	0.270718	-0.442810	0.569761	0.092433	-0.450864	0.572805	-0.046078	-0.420382	0.595830	0.074091	-0.218976	0.077842	-0.157810	-0.218747	0.071404	0.182276	-0.217604	0.073302	0.142182	0.326100	0.691570	-0.117862
1864	15.533333	-0.881770	0.619578	-0.048166	-0.878542	0.614394	0.111871	-0.808149	0.890534	-0.051935	-0.800528	0.876493	0.134007	-0.701194	1.157312	0.031854	-0.660889	1.135861	0.125237	-0.672743	0.706293	-0.214239	-0.643457	1.076568	0.110077	-0.648001	0.698706	0.270743	-0.442814	0.569761	0.092444	-0.450863	0.572764	-0.046092	-0.420399	0.595814	0.074079	-0.218965	0.077855	-0.157806	-0.218743	0.071388	0.182280	-0.217616	0.073318	0.142207	0.330321	0.691230	-0.118867
1865	15.541667	-0.881776	0.619593	-0.048159	-0.878550	0.614398	0.111882	-0.808143	0.890541	-0.051925	-0.800496	0.876520	0.134022	-0.701185	1.157288	0.031855	-0.660898	1.135832	0.125237	-0.672753	0.706289	-0.214217	-0.643439	1.076549	0.110086	-0.648001	0.698707	0.270768	-0.442828	0.569752	0.092461	-0.450852	0.572743	-0.046092	-0.420408	0.595807	0.074088	-0.218960	0.077882	-0.157794	-0.218748	0.071398	0.182292	-0.217621	0.073328	0.142223	0.334545	0.690866	-0.119937
1866	15.550000	-0.881821	0.619643	-0.048131	-0.878559	0.614408	0.111892	-0.808126	0.890557	-0.051928	-0.800499	0.876565	0.134031	-0.701185	1.157245	0.031841	-0.660925	1.135807	0.125251	-0.672764	0.706291	-0.214201	-0.643438	1.076524	0.110083	-0.648011	0.698707	0.270788	-0.442836	0.569748	0.092473	-0.450844	0.572724	-0.046083	-0.420418	0.595807	0.074103	-0.218952	0.077900	-0.157773	-0.218750	0.071388	0.182300	-0.217627	0.073339	0.142236	0.338734	0.690471	-0.121026
1867	15.558333	-0.881810	0.619656	-0.048122	-0.878571	0.614419	0.111895	-0.808110	0.890570	-0.051930	-0.800501	0.876585	0.134040	-0.701162	1.157274	0.031847	-0.660938	1.135789	0.125252	-0.672772	0.706282	-0.214190	-0.643442	1.076503	0.110080	-0.648031	0.698703	0.270800	-0.442843	0.569744	0.092492	-0.450847	0.572710	-0.046057	-0.420428	0.595804	0.074124	-0.218937	0.077918	-0.157768	-0.218779	0.071423	0.182320	-0.217628	0.073345	0.142231	0.342896	0.690070	-0.122093
1868	15.566667	-0.881796	0.619650	-0.048122	-0.878581	0.614430	0.111892	-0.808092	0.890583	-0.051932	-0.800443	0.876592	0.134026	-0.701159	1.157265	0.031845	-0.660951	1.135770	0.125259	-0.672785	0.706269	-0.214186	-0.643444	1.076488	0.110074	-0.648055	0.698697	0.270806	-0.442853	0.569745	0.092517	-0.450854	0.572700	-0.046036	-0.420424	0.595802	0.074140	-0.218941	0.077912	-0.157751	-0.218831	0.071494	0.182377	-0.217655	0.073351	0.142191	0.347062	0.689679	-0.123117
1869	15.575000	-0.881793	0.619653	-0.048121	-0.878590	0.614434	0.111887	-0.808072	0.890578	-0.051941	-0.800432	0.876609	0.134025	-0.701180	1.157216	0.031827	-0.660967	1.135748	0.125263	-0.672795	0.706248	-0.214189	-0.643422	1.076466	0.110100	-0.648084	0.698692	0.270810	-0.442861	0.569732	0.092533	-0.450866	0.572684	-0.046014	-0.420427	0.595795	0.074161	-0.218945	0.077890	-0.157768	-0.218866	0.071542	0.182425	-0.217621	0.073330	0.142199	0.351261	0.689310	-0.124091
1870	15.583333	-0.881825	0.619680	-0.048113	-0.878593	0.614431	0.111873	-0.808046	0.890554	-0.051958	-0.800417	0.876587	0.133991	-0.701169	1.157204	0.031835	-0.661007	1.135729	0.125296	-0.672802	0.706223	-0.214210	-0.643453	1.076445	0.110073	-0.648115	0.698684	0.270809	-0.442872	0.569728	0.092557	-0.450884	0.572666	-0.045997	-0.420437	0.595777	0.074171	-0.218952	0.077856	-0.157778	-0.218894	0.071573	0.182456	-0.217609	0.073314	0.142186	0.355345	0.688950	-0.125120
1871	15.591667	-0.881761	0.619604	-0.048158	-0.878598	0.614413	0.111862	-0.808018	0.890529	-0.051976	-0.800428	0.876561	0.133961	-0.701166	1.157211	0.031841	-0.661003	1.135703	0.125281	-0.672804	0.706193	-0.214228	-0.643503	1.076330	0.110056	-0.648147	0.698675	0.270809	-0.442875	0.569720	0.092574	-0.450899	0.572643	-0.045984	-0.420444	0.595759	0.074179	-0.218957	0.077839	-0.157790	-0.219656	0.073051	0.182978	-0.217627	0.073319	0.142174	0.359396	0.688637	-0.126153
1872	15.600000	-0.881770	0.619605	-0.048141	-0.878601	0.614398	0.111852	-0.807994	0.890506	-0.051996	-0.800395	0.876554	0.133953	-0.701178	1.157163	0.031830	-0.661015	1.135675	0.125292	-0.672799	0.706173	-0.214243	-0.643471	1.076405	0.110088	-0.648185	0.698662	0.270811	-0.442886	0.569713	0.092597	-0.450917	0.572628	-0.045971	-0.420466	0.595737	0.074200	-0.218965	0.077829	-0.157801	-0.219655	0.073049	0.182985	-0.217608	0.073321	0.142196	0.363354	0.688381	-0.127262
1873	15.608333	-0.881764	0.619594	-0.048140	-0.878601	0.614392	0.111851	-0.807958	0.890496	-0.052008	-0.800395	0.876547	0.133936	-0.701171	1.157145	0.031841	-0.661056	1.135659	0.125326	-0.672792	0.706158	-0.214238	-0.643443	1.076390	0.110113	-0.648218	0.698657	0.270813	-0.442858	0.569824	0.092714	-0.450931	0.572624	-0.045961	-0.420468	0.595731	0.074221	-0.218964	0.077841	-0.157789	-0.219658	0.073058	0.182999	-0.217608	0.073323	0.142213	0.367189	0.688231	-0.128424
1874	15.616667	-0.881755	0.619594	-0.048130	-0.878604	0.614393	0.111848	-0.807920	0.890491	-0.052025	-0.800425	0.876558	0.133933	-0.701174	1.157132	0.031834	-0.661078	1.135615	0.125326	-0.672777	0.706152	-0.214233	-0.643482	1.076366	0.110084	-0.648249	0.698653	0.270807	-0.442900	0.569702	0.092634	-0.450935	0.572622	-0.045937	-0.420466	0.595726	0.074242	-0.218960	0.077858	-0.157778	-0.219653	0.073065	0.183010	-0.217635	0.073332	0.142203	0.370940	0.688177	-0.129618
1875	15.625000	-0.881773	0.619626	-0.048104	-0.878608	0.614398	0.111852	-0.807894	0.890489	-0.052029	-0.800308	0.876516	0.133876	-0.701258	1.157039	0.031743	-0.661095	1.135575	0.125296	-0.672757	0.706156	-0.214220	-0.643506	1.076334	0.110059	-0.648284	0.698656	0.270800	-0.442908	0.569703	0.092656	-0.450930	0.572623	-0.045907	-0.420482	0.595727	0.074273	-0.218947	0.077889	-0.157765	-0.218835	0.071770	0.182519	-0.217782	0.073268	0.141875	0.374561	0.688257	-0.130809
1876	15.633333	-0.881756	0.619636	-0.048086	-0.878611	0.614411	0.111859	-0.807874	0.890506	-0.052028	-0.800332	0.876560	0.133873	-0.701184	1.157109	0.031807	-0.661151	1.135564	0.125322	-0.672736	0.706170	-0.214207	-0.643445	1.076329	0.110090	-0.648318	0.698655	0.270783	-0.442922	0.569691	0.092675	-0.450923	0.572625	-0.045873	-0.420492	0.595725	0.074310	-0.218942	0.077908	-0.157750	-0.218825	0.071772	0.182512	-0.218223	0.073230	0.141208	0.377974	0.688397	-0.131992
1877	15.641667	-0.881758	0.619673	-0.048063	-0.878613	0.614427	0.111859	-0.807846	0.890515	-0.052049	-0.800315	0.876588	0.133870	-0.701353	1.156934	0.031620	-0.661194	1.135543	0.125306	-0.672717	0.706177	-0.214185	-0.643539	1.076295	0.110011	-0.648351	0.698663	0.270755	-0.442930	0.569676	0.092692	-0.450917	0.572614	-0.045841	-0.420483	0.595715	0.074324	-0.218938	0.077909	-0.157758	-0.219651	0.073058	0.182989	-0.217940	0.073202	0.141502	0.381159	0.688673	-0.133064
1878	15.650000	-0.881721	0.619710	-0.048064	-0.878611	0.614435	0.111856	-0.807851	0.890507	-0.052054	-0.800279	0.876536	0.133768	-0.701356	1.156933	0.031590	-0.661220	1.135507	0.125262	-0.672693	0.706179	-0.214188	-0.643574	1.076273	0.109982	-0.648385	0.698674	0.270728	-0.442936	0.569651	0.092710	-0.450904	0.572596	-0.045813	-0.420485	0.595693	0.074343	-0.218945	0.077886	-0.157761	-0.219643	0.073038	0.182971	-0.217952	0.073190	0.141488	0.384335	0.689086	-0.134057
1879	15.658333	-0.881673	0.619683	-0.048070	-0.878610	0.614437	0.111848	-0.807812	0.890512	-0.052067	-0.800319	0.876600	0.133813	-0.701292	1.157023	0.031663	-0.661256	1.135492	0.125246	-0.672674	0.706172	-0.214174	-0.643595	1.076254	0.109969	-0.648420	0.698677	0.270704	-0.442907	0.569745	0.092824	-0.450897	0.572566	-0.045797	-0.420490	0.595652	0.074360	-0.218957	0.077850	-0.157771	-0.219637	0.073036	0.182964	-0.217945	0.073187	0.141495	0.387522	0.689530	-0.134988
1880	15.666667	-0.881717	0.619675	-0.048049	-0.878602	0.614440	0.111842	-0.807785	0.890482	-0.052090	-0.800338	0.876597	0.133773	-0.701369	1.156952	0.031559	-0.661160	1.135518	0.125218	-0.672653	0.706158	-0.214169	-0.643614	1.076250	0.109970	-0.648449	0.698693	0.270686	-0.442957	0.569601	0.092754	-0.450892	0.572528	-0.045787	-0.420509	0.595602	0.074368	-0.218966	0.077826	-0.157783	-0.219648	0.073036	0.182972	-0.218219	0.073181	0.141203	0.390600	0.689920	-0.135901
1881	15.675000	-0.881687	0.619672	-0.048061	-0.878591	0.614432	0.111829	-0.807768	0.890469	-0.052110	-0.800364	0.876581	0.133737	-0.701389	1.156919	0.031511	-0.661283	1.135489	0.125215	-0.672642	0.706136	-0.214159	-0.643665	1.076264	0.109935	-0.648482	0.698710	0.270656	-0.442959	0.569582	0.092776	-0.450891	0.572485	-0.045775	-0.420509	0.595563	0.074378	-0.218969	0.077817	-0.157772	-0.219651	0.073044	0.182986	-0.217939	0.073167	0.141506	0.393553	0.690230	-0.136782
1882	15.683333	-0.881615	0.619637	-0.048074	-0.878582	0.614425	0.111823	-0.807760	0.890452	-0.052120	-0.800361	0.876559	0.133678	-0.701398	1.156940	0.031482	-0.661391	1.135463	0.125192	-0.672631	0.706113	-0.214150	-0.643710	1.076262	0.109921	-0.648517	0.698731	0.270634	-0.442889	0.569810	0.092999	-0.450884	0.572449	-0.045764	-0.420510	0.595531	0.074388	-0.218964	0.077830	-0.157761	-0.219671	0.073065	0.183002	-0.217625	0.073327	0.142215	0.396454	0.690455	-0.137592
1883	15.691667	-0.881671	0.619650	-0.048039	-0.878579	0.614430	0.111817	-0.807726	0.890419	-0.052150	-0.800368	0.876607	0.133670	-0.701411	1.156956	0.031447	-0.661313	1.135509	0.125156	-0.672622	0.706101	-0.214128	-0.643762	1.076282	0.109901	-0.648550	0.698750	0.270607	-0.442892	0.569795	0.093016	-0.450872	0.572422	-0.045761	-0.420507	0.595514	0.074396	-0.218959	0.077849	-0.157749	-0.219672	0.073066	0.183017	-0.217620	0.073326	0.142227	0.399321	0.690593	-0.138325
1884	15.700000	-0.881658	0.619660	-0.048031	-0.878569	0.614441	0.111817	-0.807702	0.890408	-0.052174	-0.800397	0.876620	0.133635	-0.701426	1.156974	0.031400	-0.661548	1.135482	0.125183	-0.672614	0.706079	-0.214111	-0.643818	1.076302	0.109884	-0.648585	0.698776	0.270581	-0.442966	0.569559	0.092840	-0.450868	0.572403	-0.045748	-0.420506	0.595508	0.074405	-0.218953	0.077871	-0.157736	-0.219683	0.073083	0.183018	-0.217615	0.073331	0.142227	0.402148	0.690639	-0.139050
1885	15.708333	-0.881586	0.619666	-0.048040	-0.878561	0.614458	0.111810	-0.807703	0.890417	-0.052186	-0.800408	0.876610	0.133592	-0.701445	1.156999	0.031351	-0.661612	1.135481	0.125143	-0.672606	0.706066	-0.214094	-0.643868	1.076312	0.109871	-0.648623	0.698795	0.270542	-0.442889	0.569796	0.093041	-0.450851	0.572394	-0.045733	-0.420500	0.595506	0.074407	-0.218942	0.077879	-0.157735	-0.219677	0.073069	0.183002	-0.217552	0.073383	0.142433	0.404895	0.690540	-0.139833
1886	15.716667	-0.881592	0.619718	-0.048014	-0.878554	0.614475	0.111808	-0.807668	0.890406	-0.052221	-0.800417	0.876604	0.133538	-0.701301	1.157192	0.031464	-0.661668	1.135470	0.125093	-0.672598	0.706063	-0.214089	-0.643950	1.076317	0.109828	-0.648659	0.698807	0.270512	-0.442883	0.569794	0.093052	-0.450840	0.572389	-0.045717	-0.420481	0.595516	0.074414	-0.218944	0.077873	-0.157730	-0.219662	0.073063	0.182981	-0.217638	0.073333	0.142176	0.407601	0.690382	-0.140587
1887	15.725000	-0.881586	0.619731	-0.047997	-0.878546	0.614488	0.111804	-0.807673	0.890412	-0.052239	-0.800430	0.876649	0.133521	-0.701489	1.157038	0.031260	-0.661810	1.135504	0.125085	-0.672588	0.706062	-0.214085	-0.644054	1.076228	0.109766	-0.648689	0.698818	0.270481	-0.442881	0.569779	0.093060	-0.450819	0.572385	-0.045712	-0.420484	0.595506	0.074426	-0.218944	0.077868	-0.157750	-0.219660	0.073056	0.182975	-0.217625	0.073322	0.142176	0.410347	0.690184	-0.141135
1888	15.733333	-0.881644	0.619746	-0.047964	-0.878532	0.614499	0.111801	-0.807656	0.890406	-0.052272	-0.800454	0.876605	0.133446	-0.701450	1.157025	0.031173	-0.661914	1.135489	0.125065	-0.672581	0.706057	-0.214099	-0.644098	1.076287	0.109757	-0.648724	0.698828	0.270457	-0.442872	0.569771	0.093066	-0.450819	0.572381	-0.045695	-0.420473	0.595503	0.074429	-0.218957	0.077831	-0.157756	-0.219648	0.073044	0.182965	-0.217605	0.073324	0.142187	0.413218	0.689930	-0.141494
1889	15.741667	-0.881567	0.619725	-0.047988	-0.878516	0.614498	0.111793	-0.807656	0.890390	-0.052303	-0.800470	0.876598	0.133390	-0.701515	1.157024	0.031144	-0.662005	1.135420	0.125010	-0.672570	0.706042	-0.214115	-0.644170	1.076257	0.109721	-0.648753	0.698830	0.270424	-0.442875	0.569753	0.093067	-0.450813	0.572371	-0.045698	-0.420471	0.595450	0.074422	-0.218961	0.077813	-0.157766	-0.218587	0.071164	0.182044	-0.217620	0.073322	0.142183	0.416226	0.689524	-0.141724
1890	15.750000	-0.881542	0.619683	-0.048007	-0.878502	0.614491	0.111782	-0.807668	0.890366	-0.052342	-0.800485	0.876583	0.133328	-0.701592	1.156999	0.031114	-0.662127	1.135373	0.124989	-0.672560	0.706030	-0.214139	-0.644242	1.076215	0.109683	-0.648789	0.698841	0.270395	-0.442868	0.569745	0.093083	-0.450803	0.572355	-0.045704	-0.420468	0.595394	0.074417	-0.218967	0.077804	-0.157765	-0.218587	0.071167	0.182062	-0.217935	0.073184	0.141505	0.419175	0.688993	-0.142009
1891	15.758333	-0.881534	0.619664	-0.048005	-0.878491	0.614489	0.111774	-0.807654	0.890324	-0.052398	-0.800510	0.876611	0.133289	-0.701598	1.156952	0.031035	-0.662082	1.135319	0.124900	-0.672552	0.706003	-0.214166	-0.644294	1.076166	0.109645	-0.648831	0.698852	0.270358	-0.442869	0.569736	0.093094	-0.450797	0.572350	-0.045714	-0.420480	0.595400	0.074429	-0.218966	0.077821	-0.157759	-0.218592	0.071174	0.182073	-0.217606	0.073328	0.142217	0.422075	0.688249	-0.142397
1892	15.766667	-0.881451	0.619611	-0.048045	-0.878487	0.614487	0.111762	-0.807651	0.890274	-0.052434	-0.800519	0.876557	0.133203	-0.701679	1.156918	0.030994	-0.662377	1.135216	0.124912	-0.672541	0.705983	-0.214175	-0.644425	1.076123	0.109594	-0.648875	0.698873	0.270318	-0.442879	0.569728	0.093109	-0.450798	0.572333	-0.045723	-0.420469	0.595338	0.074424	-0.218957	0.077841	-0.157742	-0.218605	0.071185	0.182098	-0.217607	0.073320	0.142229	0.424992	0.687370	-0.142894
1893	15.775000	-0.881519	0.619623	-0.048012	-0.878484	0.614483	0.111750	-0.807662	0.890230	-0.052487	-0.800541	0.876551	0.133144	-0.701737	1.156873	0.030932	-0.662517	1.135156	0.124887	-0.672536	0.705949	-0.214188	-0.644500	1.076076	0.109572	-0.648921	0.698891	0.270266	-0.442874	0.569716	0.093109	-0.450800	0.572314	-0.045734	-0.420474	0.595354	0.074430	-0.218956	0.077859	-0.157735	-0.218603	0.071196	0.182101	-0.217612	0.073327	0.142230	0.427942	0.686475	-0.143487
1894	15.783333	-0.881605	0.619666	-0.047966	-0.878489	0.614496	0.111735	-0.807667	0.890201	-0.052529	-0.800564	0.876551	0.133085	-0.701565	1.156955	0.030964	-0.662671	1.135112	0.124861	-0.672532	0.705910	-0.214195	-0.644652	1.076022	0.109509	-0.648966	0.698914	0.270212	-0.442873	0.569709	0.093115	-0.450798	0.572299	-0.045741	-0.420423	0.595280	0.074409	-0.218953	0.077875	-0.157730	-0.218623	0.071208	0.182101	-0.217614	0.073349	0.142218	0.430907	0.685570	-0.144189
1895	15.791667	-0.881472	0.619618	-0.048031	-0.878485	0.614508	0.111710	-0.807675	0.890192	-0.052580	-0.800587	0.876557	0.133026	-0.701729	1.156791	0.030791	-0.662842	1.135061	0.124820	-0.672536	0.705875	-0.214214	-0.644742	1.075987	0.109468	-0.649007	0.698928	0.270153	-0.442875	0.569692	0.093103	-0.450799	0.572294	-0.045744	-0.420426	0.595266	0.074400	-0.218949	0.077870	-0.157738	-0.218626	0.071224	0.182100	-0.217626	0.073331	0.142198	0.433908	0.684755	-0.144936
1896	15.800000	-0.881520	0.619603	-0.048031	-0.878407	0.614457	0.111660	-0.807697	0.890171	-0.052617	-0.800611	0.876563	0.132971	-0.701887	1.156655	0.030619	-0.662991	1.135008	0.124793	-0.672545	0.705838	-0.214221	-0.644860	1.075946	0.109413	-0.649045	0.698940	0.270103	-0.442876	0.569685	0.093099	-0.450800	0.572287	-0.045757	-0.420432	0.595248	0.074393	-0.218955	0.077850	-0.157752	-0.218622	0.071220	0.182089	-0.217638	0.073319	0.142168	0.437037	0.684125	-0.145658
1897	15.808333	-0.881576	0.619621	-0.048009	-0.878453	0.614480	0.111656	-0.807706	0.890170	-0.052658	-0.800627	0.876561	0.132907	-0.702000	1.156656	0.030625	-0.663150	1.134959	0.124764	-0.672563	0.705802	-0.214237	-0.644966	1.075907	0.109373	-0.649076	0.698946	0.270047	-0.442879	0.569669	0.093091	-0.450806	0.572272	-0.045764	-0.420429	0.595233	0.074380	-0.218960	0.077825	-0.157766	-0.218617	0.071205	0.182084	-0.217610	0.073317	0.142192	0.440058	0.683654	-0.146454
1898	15.816667	-0.881487	0.619595	-0.048059	-0.878499	0.614501	0.111650	-0.807723	0.890143	-0.052701	-0.800643	0.876558	0.132842	-0.702086	1.156634	0.030570	-0.663306	1.134915	0.124740	-0.672585	0.705767	-0.214254	-0.645073	1.075868	0.109335	-0.649108	0.698956	0.269991	-0.442883	0.569660	0.093077	-0.450823	0.572256	-0.045770	-0.420433	0.595213	0.074353	-0.218965	0.077805	-0.157773	-0.218612	0.071196	0.182068	-0.217606	0.073319	0.142201	0.443072	0.683287	-0.147213
1899	15.825000	-0.881547	0.619579	-0.048057	-0.878453	0.614487	0.111603	-0.807735	0.890135	-0.052754	-0.800645	0.876539	0.132771	-0.701989	1.156784	0.030691	-0.663451	1.134841	0.124689	-0.672616	0.705736	-0.214281	-0.645186	1.075832	0.109296	-0.649133	0.698967	0.269938	-0.442878	0.569663	0.093070	-0.450829	0.572244	-0.045791	-0.420442	0.595188	0.074324	-0.218966	0.077802	-0.157773	-0.219123	0.072106	0.182521	-0.217604	0.073307	0.142210	0.446097	0.683053	-0.147886
1900	15.833333	-0.881558	0.619582	-0.048063	-0.878418	0.614459	0.111567	-0.807742	0.890119	-0.052809	-0.800685	0.876551	0.132717	-0.702053	1.156759	0.030655	-0.663605	1.134799	0.124669	-0.672644	0.705713	-0.214301	-0.645292	1.075793	0.109255	-0.649156	0.698977	0.269888	-0.442882	0.569670	0.093054	-0.450840	0.572238	-0.045816	-0.420453	0.595170	0.074291	-0.218951	0.077822	-0.157764	-0.219657	0.073042	0.182988	-0.217601	0.073310	0.142216	0.449115	0.682863	-0.148514
1901	15.841667	-0.881626	0.619582	-0.048051	-0.878499	0.614519	0.111568	-0.807764	0.890101	-0.052860	-0.800687	0.876540	0.132643	-0.702135	1.156739	0.030612	-0.663768	1.134764	0.124664	-0.672662	0.705707	-0.214313	-0.645398	1.075757	0.109222	-0.649183	0.699001	0.269828	-0.442893	0.569679	0.093044	-0.450859	0.572232	-0.045834	-0.420459	0.595172	0.074269	-0.218951	0.077846	-0.157747	-0.219657	0.073041	0.182993	-0.217832	0.073318	0.141917	0.452115	0.682702	-0.149149
1902	15.850000	-0.881485	0.619535	-0.048131	-0.878496	0.614546	0.111533	-0.807770	0.890078	-0.052917	-0.800728	0.876564	0.132583	-0.702216	1.156719	0.030572	-0.663907	1.134719	0.124640	-0.672683	0.705689	-0.214322	-0.645518	1.075728	0.109174	-0.649213	0.699025	0.269777	-0.442901	0.569687	0.093020	-0.450876	0.572237	-0.045863	-0.420465	0.595175	0.074245	-0.218939	0.077871	-0.157735	-0.219662	0.073057	0.182996	-0.217608	0.073331	0.142222	0.455047	0.682482	-0.149845
1903	15.858333	-0.881573	0.619572	-0.048096	-0.878509	0.614559	0.111513	-0.807798	0.890079	-0.052958	-0.800756	0.876575	0.132521	-0.702305	1.156680	0.030522	-0.663955	1.134644	0.124554	-0.672702	0.705692	-0.214351	-0.645654	1.075613	0.109115	-0.649247	0.699045	0.269722	-0.442908	0.569693	0.093005	-0.450889	0.572235	-0.045873	-0.420461	0.595198	0.074232	-0.218931	0.077884	-0.157735	-0.219660	0.073059	0.182988	-0.217793	0.073271	0.141842	0.457816	0.682279	-0.150607
1904	15.866667	-0.881646	0.619578	-0.048076	-0.878530	0.614546	0.111508	-0.807818	0.890071	-0.053003	-0.800779	0.876561	0.132444	-0.702550	1.156455	0.030295	-0.664012	1.134635	0.124553	-0.672711	0.705705	-0.214365	-0.645710	1.075659	0.109101	-0.649281	0.699063	0.269670	-0.442996	0.569469	0.092800	-0.450906	0.572242	-0.045890	-0.420478	0.595215	0.074226	-0.218944	0.077874	-0.157740	-0.219655	0.073060	0.182980	-0.218071	0.073344	0.141620	0.460482	0.682073	-0.151477
1905	15.875000	-0.881654	0.619573	-0.048084	-0.878524	0.614563	0.111484	-0.807849	0.890070	-0.053031	-0.800805	0.876588	0.132397	-0.702630	1.156429	0.030276	-0.664325	1.134510	0.124530	-0.672722	0.705707	-0.214388	-0.645806	1.075620	0.109073	-0.649322	0.699083	0.269617	-0.443011	0.569461	0.092783	-0.450922	0.572253	-0.045914	-0.420491	0.595199	0.074204	-0.218944	0.077857	-0.157759	-0.219658	0.073053	0.182978	-0.217619	0.073339	0.142201	0.462874	0.681857	-0.152444
1906	15.883333	-0.881660	0.619558	-0.048092	-0.878526	0.614578	0.111454	-0.807876	0.890058	-0.053064	-0.800823	0.876585	0.132336	-0.702710	1.156414	0.030269	-0.664456	1.134450	0.124515	-0.672739	0.705714	-0.214423	-0.645864	1.075573	0.109079	-0.649363	0.699099	0.269564	-0.443027	0.569441	0.092773	-0.450943	0.572257	-0.045926	-0.420502	0.595195	0.074202	-0.218955	0.077828	-0.157769	-0.219656	0.073051	0.182986	-0.217620	0.073328	0.142207	0.465019	0.681720	-0.153454
1907	15.891667	-0.881666	0.619535	-0.048095	-0.878532	0.614570	0.111441	-0.807909	0.890046	-0.053096	-0.800799	0.876548	0.132264	-0.702810	1.156377	0.030216	-0.664595	1.134378	0.124494	-0.672755	0.705698	-0.214470	-0.646000	1.075535	0.109015	-0.649411	0.699110	0.269509	-0.443041	0.569426	0.092762	-0.450959	0.572256	-0.045945	-0.420522	0.595148	0.074172	-0.218961	0.077810	-0.157777	-0.219643	0.073034	0.182981	-0.217632	0.073324	0.142197	0.467079	0.681776	-0.154517
1908	15.900000	-0.881671	0.619514	-0.048109	-0.878536	0.614565	0.111420	-0.807931	0.890021	-0.053133	-0.800818	0.876537	0.132206	-0.702885	1.156349	0.030194	-0.664731	1.134346	0.124495	-0.672769	0.705698	-0.214497	-0.646100	1.075513	0.108989	-0.649460	0.699129	0.269454	-0.443051	0.569413	0.092754	-0.450979	0.572255	-0.045967	-0.420532	0.595122	0.074157	-0.218968	0.077806	-0.157786	-0.219652	0.073037	0.182993	-0.217616	0.073319	0.142214	0.469041	0.681985	-0.155578
1909	15.908333	-0.881638	0.619477	-0.048141	-0.878539	0.614556	0.111401	-0.807955	0.889992	-0.053169	-0.800887	0.876540	0.132142	-0.703007	1.156351	0.030194	-0.664868	1.134297	0.124476	-0.672787	0.705693	-0.214525	-0.646196	1.075497	0.108971	-0.649515	0.699154	0.269392	-0.443057	0.569410	0.092756	-0.450995	0.572252	-0.045989	-0.420543	0.595097	0.074136	-0.218958	0.077828	-0.157769	-0.219653	0.073043	0.182996	-0.217789	0.073253	0.141860	0.470793	0.682380	-0.156475
1910	15.916667	-0.881688	0.619471	-0.048139	-0.878543	0.614552	0.111378	-0.807987	0.889972	-0.053210	-0.800922	0.876550	0.132097	-0.703100	1.156335	0.030161	-0.664997	1.134291	0.124477	-0.672810	0.705684	-0.214548	-0.646301	1.075485	0.108945	-0.649567	0.699181	0.269336	-0.443066	0.569410	0.092756	-0.451006	0.572245	-0.046009	-0.420546	0.595078	0.074117	-0.218950	0.077851	-0.157761	-0.219664	0.073057	0.183003	-0.217959	0.073201	0.141493	0.472420	0.682895	-0.157330
1911	15.925000	-0.881695	0.619480	-0.048135	-0.878550	0.614559	0.111364	-0.808014	0.889953	-0.053241	-0.800933	0.876536	0.132037	-0.703077	1.156251	0.030050	-0.665141	1.134254	0.124452	-0.672823	0.705685	-0.214560	-0.646447	1.075466	0.108908	-0.649618	0.699200	0.269269	-0.443069	0.569400	0.092739	-0.451015	0.572241	-0.046024	-0.420546	0.595066	0.074102	-0.218933	0.077871	-0.157759	-0.219671	0.073063	0.182995	-0.217961	0.073190	0.141480	0.473902	0.683618	-0.158180
1912	15.933333	-0.881704	0.619487	-0.048132	-0.878555	0.614573	0.111351	-0.808047	0.889937	-0.053266	-0.800961	0.876543	0.131991	-0.703101	1.156500	0.030278	-0.665130	1.134281	0.124403	-0.672840	0.705689	-0.214567	-0.646543	1.075472	0.108906	-0.649661	0.699220	0.269211	-0.443071	0.569399	0.092742	-0.451018	0.572247	-0.046023	-0.420545	0.595064	0.074104	-0.218924	0.077881	-0.157755	-0.219669	0.073068	0.182990	-0.217949	0.073210	0.141490	0.475216	0.684551	-0.159085
1913	15.941667	-0.881674	0.619480	-0.048142	-0.878556	0.614579	0.111342	-0.808090	0.889927	-0.053280	-0.800989	0.876545	0.131957	-0.703020	1.156322	0.030047	-0.665453	1.134223	0.124445	-0.672852	0.705684	-0.214554	-0.646687	1.075456	0.108872	-0.649700	0.699235	0.269156	-0.443073	0.569397	0.092732	-0.451027	0.572248	-0.046022	-0.420547	0.595071	0.074101	-0.218923	0.077892	-0.157751	-0.219669	0.073070	0.182984	-0.217946	0.073215	0.141496	0.476299	0.685650	-0.159934
1914	15.950000	-0.881710	0.619479	-0.048124	-0.878559	0.614578	0.111338	-0.808129	0.889912	-0.053292	-0.801017	0.876543	0.131928	-0.703123	1.156306	0.030028	-0.665604	1.134197	0.124435	-0.672869	0.705685	-0.214544	-0.646804	1.075445	0.108848	-0.649734	0.699248	0.269111	-0.443073	0.569390	0.092721	-0.451035	0.572249	-0.046028	-0.420547	0.595072	0.074096	-0.218929	0.077881	-0.157769	-0.219669	0.073072	0.182985	-0.217957	0.073203	0.141495	0.477162	0.686825	-0.160804
1915	15.958333	-0.881709	0.619467	-0.048119	-0.878556	0.614574	0.111335	-0.808171	0.889891	-0.053300	-0.801040	0.876533	0.131899	-0.703234	1.156290	0.030004	-0.665752	1.134163	0.124417	-0.672891	0.705656	-0.214567	-0.646917	1.075423	0.108814	-0.649759	0.699252	0.269066	-0.443077	0.569375	0.092712	-0.451042	0.572232	-0.046037	-0.420547	0.595058	0.074083	-0.218944	0.077834	-0.157786	-0.219658	0.073053	0.182982	-0.217939	0.073207	0.141506	0.477830	0.688166	-0.161706
1916	15.966667	-0.881701	0.619447	-0.048121	-0.878551	0.614570	0.111328	-0.808211	0.889865	-0.053314	-0.801065	0.876521	0.131866	-0.703408	1.156288	0.030030	-0.665919	1.134188	0.124425	-0.672913	0.705634	-0.214576	-0.647040	1.075404	0.108795	-0.649777	0.699258	0.269021	-0.443077	0.569372	0.092704	-0.451048	0.572217	-0.046056	-0.420551	0.595038	0.074061	-0.218948	0.077810	-0.157802	-0.219647	0.073029	0.182980	-0.217949	0.073195	0.141495	0.478311	0.689680	-0.162687
1917	15.975000	-0.881659	0.619406	-0.048148	-0.878545	0.614562	0.111316	-0.808248	0.889832	-0.053336	-0.801097	0.876516	0.131832	-0.703641	1.156175	0.029894	-0.666073	1.134123	0.124405	-0.672936	0.705626	-0.214583	-0.647159	1.075387	0.108765	-0.649796	0.699277	0.268986	-0.443073	0.569368	0.092694	-0.451053	0.572205	-0.046085	-0.420553	0.595022	0.074040	-0.218948	0.077817	-0.157798	-0.219653	0.073035	0.182987	-0.217945	0.073175	0.141489	0.478571	0.691446	-0.163804
1918	15.983333	-0.881694	0.619403	-0.048130	-0.878544	0.614550	0.111305	-0.808305	0.889807	-0.053355	-0.801119	0.876451	0.131777	-0.703676	1.156228	0.029926	-0.666225	1.134068	0.124363	-0.672955	0.705617	-0.214591	-0.647273	1.075367	0.108744	-0.649807	0.699292	0.268941	-0.443067	0.569374	0.092688	-0.451058	0.572199	-0.046106	-0.420552	0.595010	0.074020	-0.218947	0.077837	-0.157785	-0.219643	0.073028	0.182983	-0.217950	0.073163	0.141486	0.478694	0.693408	-0.165014
1919	15.991667	-0.881699	0.619380	-0.048133	-0.878541	0.614540	0.111293	-0.808324	0.889769	-0.053377	-0.801141	0.876442	0.131745	-0.703787	1.156206	0.029895	-0.666380	1.134061	0.124356	-0.672975	0.705609	-0.214586	-0.647397	1.075362	0.108718	-0.649821	0.699314	0.268896	-0.443068	0.569370	0.092686	-0.451058	0.572198	-0.046125	-0.420546	0.594992	0.074004	-0.218933	0.077868	-0.157776	-0.219656	0.073046	0.182987	-0.217951	0.073161	0.141477	0.478637	0.695627	-0.166333
1920	16.000000	-0.881623	0.619295	-0.048187	-0.878538	0.614540	0.111284	-0.808359	0.889754	-0.053389	-0.801164	0.876475	0.131728	-0.704061	1.156017	0.029734	-0.666562	1.134074	0.124356	-0.672991	0.705602	-0.214580	-0.647510	1.075360	0.108698	-0.649837	0.699342	0.268852	-0.443063	0.569364	0.092688	-0.451051	0.572207	-0.046134	-0.420516	0.594983	0.073996	-0.218929	0.077880	-0.157766	-0.219657	0.073060	0.182991	-0.217942	0.073172	0.141482	0.478373	0.698027	-0.167710
1921	16.008333	-0.881668	0.619337	-0.048135	-0.878540	0.614537	0.111286	-0.808409	0.889748	-0.053395	-0.801211	0.876470	0.131712	-0.704094	1.156078	0.029776	-0.666695	1.133985	0.124307	-0.673010	0.705610	-0.214562	-0.647670	1.075366	0.108580	-0.649853	0.699364	0.268799	-0.443055	0.569352	0.092689	-0.451052	0.572224	-0.046125	-0.420518	0.594970	0.074006	-0.218917	0.077896	-0.157762	-0.219272	0.072315	0.182719	-0.217943	0.073183	0.141489	0.477804	0.700672	-0.169175
1922	16.016667	-0.881714	0.619387	-0.048084	-0.878540	0.614545	0.111289	-0.808459	0.889759	-0.053381	-0.801224	0.876435	0.131681	-0.704286	1.155967	0.029675	-0.666822	1.133942	0.124249	-0.673052	0.705599	-0.214567	-0.647737	1.075330	0.108634	-0.649875	0.699392	0.268753	-0.443055	0.569337	0.092698	-0.451051	0.572241	-0.046112	-0.420518	0.594958	0.074020	-0.218918	0.077886	-0.157763	-0.218873	0.071562	0.182437	-0.217934	0.073196	0.141501	0.477026	0.703508	-0.170708
1923	16.025000	-0.881722	0.619385	-0.048063	-0.878537	0.614548	0.111292	-0.808482	0.889763	-0.053377	-0.801280	0.876450	0.131664	-0.704261	1.156119	0.029774	-0.667000	1.133978	0.124273	-0.673067	0.705609	-0.214531	-0.647828	1.075320	0.108635	-0.649888	0.699407	0.268718	-0.443059	0.569317	0.092697	-0.451054	0.572244	-0.046102	-0.420501	0.594941	0.074033	-0.218930	0.077873	-0.157767	-0.218835	0.071504	0.182400	-0.218077	0.073203	0.141359	0.475989	0.706553	-0.172303
1924	16.033333	-0.881684	0.619326	-0.048088	-0.878534	0.614547	0.111293	-0.808537	0.889740	-0.053367	-0.801307	0.876450	0.131642	-0.704389	1.156095	0.029736	-0.667132	1.133993	0.124257	-0.673079	0.705600	-0.214510	-0.647939	1.075328	0.108605	-0.649911	0.699429	0.268682	-0.443057	0.569297	0.092705	-0.451060	0.572231	-0.046105	-0.420508	0.594905	0.074032	-0.218945	0.077829	-0.157785	-0.218818	0.071470	0.182372	-0.217936	0.073197	0.141514	0.474781	0.709779	-0.174009
1925	16.041667	-0.881662	0.619290	-0.048084	-0.878531	0.614540	0.111290	-0.808589	0.889733	-0.053363	-0.801334	0.876446	0.131617	-0.704539	1.156049	0.029697	-0.667279	1.133946	0.124220	-0.673117	0.705566	-0.214503	-0.648037	1.075348	0.108590	-0.649929	0.699450	0.268652	-0.443059	0.569283	0.092700	-0.451073	0.572206	-0.046108	-0.420496	0.594874	0.074020	-0.218952	0.077805	-0.157801	-0.218800	0.071446	0.182356	-0.217936	0.073171	0.141503	0.473323	0.713209	-0.175844
1926	16.050000	-0.881717	0.619331	-0.048035	-0.878532	0.614534	0.111283	-0.808623	0.889708	-0.053372	-0.801362	0.876441	0.131585	-0.704679	1.156009	0.029665	-0.667450	1.134014	0.124211	-0.673160	0.705526	-0.214520	-0.648139	1.075365	0.108575	-0.649948	0.699475	0.268623	-0.443058	0.569277	0.092705	-0.451086	0.572179	-0.046122	-0.420504	0.594840	0.074003	-0.218952	0.077801	-0.157808	-0.218773	0.071419	0.182327	-0.217930	0.073162	0.141482	0.471753	0.716767	-0.177764
1927	16.058333	-0.881675	0.619273	-0.048068	-0.878533	0.614529	0.111270	-0.808648	0.889682	-0.053380	-0.801386	0.876436	0.131557	-0.704804	1.155998	0.029625	-0.667566	1.133991	0.124171	-0.673191	0.705505	-0.214509	-0.648242	1.075398	0.108568	-0.649969	0.699504	0.268599	-0.443062	0.569275	0.092714	-0.451099	0.572156	-0.046131	-0.420485	0.594825	0.073994	-0.218944	0.077829	-0.157799	-0.218772	0.071418	0.182315	-0.217941	0.073152	0.141475	0.470051	0.720541	-0.179740
1928	16.066667	-0.881639	0.619212	-0.048098	-0.878532	0.614526	0.111259	-0.808672	0.889656	-0.053400	-0.801412	0.876429	0.131535	-0.704928	1.155989	0.029579	-0.667694	1.133961	0.124121	-0.673220	0.705494	-0.214491	-0.648358	1.075428	0.108565	-0.649993	0.699532	0.268578	-0.443062	0.569279	0.092724	-0.451110	0.572155	-0.046139	-0.420487	0.594816	0.073990	-0.218926	0.077871	-0.157778	-0.218760	0.071403	0.182298	-0.217942	0.073160	0.141482	0.468218	0.724457	-0.181801
1929	16.075000	-0.881717	0.619300	-0.048028	-0.878544	0.614533	0.111256	-0.808709	0.889655	-0.053382	-0.801442	0.876431	0.131520	-0.705131	1.155874	0.029488	-0.667671	1.134023	0.124069	-0.673248	0.705504	-0.214431	-0.648458	1.075465	0.108556	-0.650010	0.699559	0.268562	-0.443064	0.569278	0.092738	-0.451121	0.572155	-0.046129	-0.420498	0.594814	0.073999	-0.218906	0.077903	-0.157762	-0.218768	0.071421	0.182294	-0.217945	0.073195	0.141489	0.466236	0.728488	-0.183972
1930	16.083333	-0.881726	0.619307	-0.048014	-0.878551	0.614538	0.111255	-0.808740	0.889649	-0.053372	-0.801465	0.876438	0.131514	-0.705195	1.155938	0.029535	-0.667834	1.134106	0.124101	-0.673280	0.705500	-0.214405	-0.648556	1.075496	0.108556	-0.650033	0.699583	0.268554	-0.443080	0.569273	0.092747	-0.451127	0.572162	-0.046104	-0.420494	0.594821	0.074015	-0.218909	0.077906	-0.157760	-0.218769	0.071426	0.182288	-0.217942	0.073209	0.141498	0.464141	0.732579	-0.186250
1931	16.091667	-0.881695	0.619280	-0.048014	-0.878557	0.614541	0.111253	-0.808784	0.889660	-0.053344	-0.801494	0.876460	0.131517	-0.705357	1.155905	0.029504	-0.668108	1.134021	0.124084	-0.673290	0.705526	-0.214359	-0.648672	1.075512	0.108542	-0.650054	0.699608	0.268549	-0.443087	0.569268	0.092757	-0.451126	0.572179	-0.046083	-0.420515	0.594823	0.074039	-0.218916	0.077893	-0.157757	-0.218764	0.071415	0.182283	-0.217945	0.073221	0.141511	0.461936	0.736787	-0.188674
1932	16.100000	-0.881659	0.619239	-0.048014	-0.878564	0.614537	0.111258	-0.808813	0.889656	-0.053325	-0.801531	0.876444	0.131514	-0.705494	1.155881	0.029488	-0.668246	1.134062	0.124112	-0.673300	0.705552	-0.214312	-0.648763	1.075534	0.108543	-0.650077	0.699629	0.268549	-0.443101	0.569257	0.092768	-0.451131	0.572188	-0.046061	-0.420533	0.594819	0.074061	-0.218930	0.077868	-0.157767	-0.218769	0.071412	0.182292	-0.217946	0.073214	0.141515	0.459660	0.741031	-0.191233
1933	16.108333	-0.881737	0.619312	-0.047944	-0.878567	0.614524	0.111263	-0.808854	0.889643	-0.053309	-0.801556	0.876438	0.131509	-0.705667	1.155863	0.029479	-0.668370	1.134030	0.124069	-0.673327	0.705551	-0.214307	-0.648857	1.075543	0.108531	-0.650091	0.699645	0.268551	-0.443122	0.569243	0.092778	-0.451130	0.572185	-0.046047	-0.420551	0.594800	0.074077	-0.218950	0.077823	-0.157785	-0.218745	0.071387	0.182284	-0.217951	0.073198	0.141510	0.457318	0.745151	-0.193808
1934	16.116667	-0.881734	0.619292	-0.047937	-0.878565	0.614507	0.111255	-0.808875	0.889617	-0.053307	-0.801588	0.876424	0.131497	-0.705842	1.155827	0.029488	-0.668509	1.134046	0.124062	-0.673335	0.705550	-0.214281	-0.648938	1.075562	0.108536	-0.650109	0.699666	0.268551	-0.443134	0.569225	0.092789	-0.451134	0.572165	-0.046043	-0.420560	0.594774	0.074076	-0.218954	0.077800	-0.157800	-0.218736	0.071374	0.182291	-0.217942	0.073171	0.141494	0.454862	0.749167	-0.196382
1935	16.125000	-0.881711	0.619244	-0.047954	-0.878556	0.614485	0.111247	-0.808909	0.889593	-0.053306	-0.801619	0.876402	0.131478	-0.705986	1.155805	0.029505	-0.668654	1.134061	0.124094	-0.673349	0.705547	-0.214270	-0.649029	1.075578	0.108539	-0.650132	0.699683	0.268545	-0.443148	0.569209	0.092798	-0.451133	0.572147	-0.046050	-0.420568	0.594754	0.074077	-0.218958	0.077788	-0.157805	-0.218753	0.071391	0.182295	-0.217945	0.073151	0.141479	0.452414	0.753324	-0.199095
1936	16.133333	-0.881724	0.619239	-0.047936	-0.878561	0.614469	0.111237	-0.808934	0.889561	-0.053313	-0.801561	0.876349	0.131433	-0.706115	1.155762	0.029490	-0.668793	1.134077	0.124127	-0.673362	0.705548	-0.214253	-0.649120	1.075598	0.108547	-0.650151	0.699699	0.268539	-0.443147	0.569203	0.092817	-0.451138	0.572130	-0.046042	-0.420570	0.594742	0.074084	-0.218940	0.077823	-0.157786	-0.218759	0.071398	0.182307	-0.217947	0.073153	0.141473	0.449851	0.757329	-0.201761
1937	16.141667	-0.881685	0.619193	-0.047960	-0.878564	0.614469	0.111234	-0.808970	0.889544	-0.053312	-0.801699	0.876361	0.131462	-0.706245	1.155732	0.029489	-0.668895	1.134068	0.124058	-0.673373	0.705552	-0.214223	-0.649209	1.075619	0.108548	-0.650172	0.699718	0.268528	-0.443148	0.569209	0.092844	-0.451135	0.572134	-0.046031	-0.420571	0.594729	0.074091	-0.218929	0.077858	-0.157763	-0.218767	0.071417	0.182306	-0.217944	0.073162	0.141477	0.447116	0.761175	-0.204367
1938	16.150000	-0.881725	0.619229	-0.047927	-0.878562	0.614472	0.111226	-0.809008	0.889535	-0.053301	-0.801622	0.876275	0.131355	-0.706399	1.155706	0.029487	-0.669059	1.134066	0.124077	-0.673382	0.705559	-0.214189	-0.649291	1.075646	0.108567	-0.650194	0.699738	0.268517	-0.443145	0.569202	0.092858	-0.451124	0.572139	-0.046006	-0.420570	0.594723	0.074111	-0.218907	0.077894	-0.157748	-0.218780	0.071434	0.182315	-0.217939	0.073186	0.141492	0.444280	0.764874	-0.206895
1939	16.158333	-0.881667	0.619173	-0.047958	-0.878571	0.614474	0.111231	-0.809050	0.889535	-0.053286	-0.801776	0.876360	0.131452	-0.706538	1.155682	0.029488	-0.669161	1.134094	0.124108	-0.673393	0.705579	-0.214142	-0.649388	1.075664	0.108577	-0.650217	0.699750	0.268507	-0.443145	0.569197	0.092871	-0.451126	0.572153	-0.045983	-0.420562	0.594730	0.074137	-0.218899	0.077909	-0.157746	-0.218797	0.071460	0.182332	-0.217934	0.073211	0.141508	0.441321	0.768460	-0.209442
1940	16.166667	-0.881731	0.619243	-0.047892	-0.878572	0.614471	0.111239	-0.809095	0.889533	-0.053260	-0.801748	0.876318	0.131428	-0.706690	1.155652	0.029479	-0.669254	1.134090	0.124089	-0.673402	0.705587	-0.214110	-0.649466	1.075681	0.108595	-0.650234	0.699761	0.268501	-0.443139	0.569199	0.092891	-0.451125	0.572167	-0.045957	-0.420561	0.594731	0.074164	-0.218901	0.077901	-0.157753	-0.218814	0.071479	0.182354	-0.217937	0.073221	0.141529	0.438359	0.771945	-0.211918
1941	16.175000	-0.881730	0.619243	-0.047870	-0.878578	0.614472	0.111241	-0.809150	0.889529	-0.053233	-0.801874	0.876355	0.131476	-0.706864	1.155635	0.029505	-0.669384	1.134125	0.124119	-0.673413	0.705608	-0.214079	-0.649543	1.075703	0.108616	-0.650256	0.699768	0.268494	-0.443148	0.569174	0.092898	-0.451133	0.572175	-0.045946	-0.420555	0.594721	0.074179	-0.218924	0.077859	-0.157764	-0.218821	0.071488	0.182375	-0.217942	0.073214	0.141522	0.435511	0.775352	-0.214371
1942	16.183333	-0.881690	0.619195	-0.047900	-0.878574	0.614452	0.111235	-0.809217	0.889530	-0.053206	-0.801916	0.876341	0.131480	-0.707026	1.155625	0.029540	-0.669503	1.134148	0.124124	-0.673429	0.705629	-0.214056	-0.649618	1.075732	0.108638	-0.650274	0.699773	0.268490	-0.443143	0.569161	0.092896	-0.451136	0.572163	-0.045943	-0.420554	0.594698	0.074177	-0.218932	0.077825	-0.157786	-0.218831	0.071498	0.182406	-0.217946	0.073195	0.141506	0.432802	0.778638	-0.216780
1943	16.191667	-0.881745	0.619231	-0.047848	-0.878575	0.614433	0.111226	-0.809227	0.889489	-0.053203	-0.801953	0.876318	0.131477	-0.707155	1.155582	0.029536	-0.669618	1.134175	0.124153	-0.673443	0.705631	-0.214050	-0.649689	1.075761	0.108655	-0.650291	0.699776	0.268473	-0.443144	0.569149	0.092902	-0.451143	0.572145	-0.045958	-0.420543	0.594674	0.074165	-0.218944	0.077790	-0.157808	-0.218854	0.071525	0.182443	-0.217943	0.073164	0.141489	0.430268	0.781747	-0.219154
1944	16.200000	-0.881723	0.619196	-0.047856	-0.878575	0.614413	0.111220	-0.809283	0.889469	-0.053198	-0.801947	0.876262	0.131455	-0.707274	1.155592	0.029563	-0.669711	1.134201	0.124144	-0.673457	0.705621	-0.214061	-0.649764	1.075794	0.108676	-0.650311	0.699778	0.268459	-0.443145	0.569156	0.092910	-0.451150	0.572123	-0.045969	-0.420559	0.594669	0.074157	-0.218951	0.077781	-0.157802	-0.218854	0.071530	0.182448	-0.217945	0.073147	0.141467	0.427862	0.784699	-0.221475
1945	16.208333	-0.881682	0.619142	-0.047888	-0.878580	0.614385	0.111215	-0.809321	0.889435	-0.053186	-0.802034	0.876252	0.131464	-0.707395	1.155578	0.029601	-0.669807	1.134231	0.124149	-0.673480	0.705648	-0.214012	-0.649841	1.075831	0.108702	-0.650333	0.699789	0.268439	-0.443141	0.569148	0.092918	-0.451157	0.572100	-0.045975	-0.420554	0.594639	0.074145	-0.218938	0.077813	-0.157787	-0.219261	0.072301	0.182740	-0.217941	0.073155	0.141466	0.425583	0.787443	-0.223732
1946	16.216667	-0.881641	0.619085	-0.047910	-0.878580	0.614386	0.111198	-0.809384	0.889422	-0.053152	-0.802074	0.876194	0.131442	-0.707550	1.155558	0.029600	-0.669899	1.134253	0.124159	-0.673503	0.705665	-0.213981	-0.649919	1.075863	0.108717	-0.650360	0.699799	0.268416	-0.443140	0.569141	0.092920	-0.451159	0.572092	-0.045973	-0.420548	0.594616	0.074141	-0.218923	0.077843	-0.157764	-0.219644	0.073048	0.182984	-0.217940	0.073170	0.141478	0.423331	0.789940	-0.225822
1947	16.225000	-0.881699	0.619128	-0.047875	-0.878594	0.614384	0.111197	-0.809441	0.889408	-0.053124	-0.802092	0.876199	0.131468	-0.707702	1.155560	0.029655	-0.670002	1.134277	0.124182	-0.673531	0.705683	-0.213927	-0.649988	1.075899	0.108744	-0.650387	0.699811	0.268390	-0.443101	0.569250	0.093034	-0.451164	0.572083	-0.045960	-0.420546	0.594626	0.074155	-0.218908	0.077883	-0.157745	-0.219651	0.073049	0.182985	-0.217939	0.073201	0.141504	0.421231	0.792363	-0.227899
1948	16.233333	-0.881650	0.619081	-0.047888	-0.878609	0.614390	0.111203	-0.809496	0.889402	-0.053087	-0.802103	0.876153	0.131468	-0.707857	1.155538	0.029697	-0.670086	1.134301	0.124189	-0.673557	0.705718	-0.213874	-0.650077	1.075929	0.108758	-0.650416	0.699824	0.268366	-0.443151	0.569124	0.092944	-0.451168	0.572083	-0.045951	-0.420562	0.594630	0.074175	-0.218903	0.077909	-0.157736	-0.219656	0.073051	0.182988	-0.217946	0.073226	0.141516	0.419255	0.794592	-0.229835
1949	16.241667	-0.881693	0.619121	-0.047845	-0.878617	0.614383	0.111206	-0.809559	0.889377	-0.053043	-0.802206	0.876176	0.131496	-0.708024	1.155528	0.029712	-0.670178	1.134325	0.124214	-0.673594	0.705744	-0.213833	-0.650138	1.075970	0.108802	-0.650449	0.699831	0.268345	-0.443164	0.569109	0.092952	-0.451182	0.572073	-0.045935	-0.420558	0.594600	0.074180	-0.218910	0.077887	-0.157740	-0.219660	0.073066	0.183000	-0.217938	0.073236	0.141536	0.417587	0.796516	-0.231520
1950	16.250000	-0.881741	0.619154	-0.047801	-0.878627	0.614369	0.111202	-0.809597	0.889376	-0.053005	-0.802256	0.876165	0.131511	-0.708136	1.155452	0.029683	-0.670296	1.134351	0.124271	-0.673631	0.705760	-0.213799	-0.650225	1.075994	0.108824	-0.650476	0.699837	0.268329	-0.443175	0.569094	0.092952	-0.451187	0.572075	-0.045947	-0.420558	0.594568	0.074179	-0.218925	0.077854	-0.157756	-0.219660	0.073065	0.183002	-0.217940	0.073227	0.141540	0.416001	0.798489	-0.233221
1951	16.258333	-0.881728	0.619132	-0.047813	-0.878632	0.614357	0.111206	-0.809657	0.889365	-0.052967	-0.802299	0.876136	0.131506	-0.708290	1.155494	0.029776	-0.670368	1.134397	0.124360	-0.673661	0.705773	-0.213784	-0.650297	1.076020	0.108856	-0.650504	0.699839	0.268307	-0.443186	0.569079	0.092942	-0.451199	0.572063	-0.045960	-0.420568	0.594562	0.074176	-0.218939	0.077815	-0.157785	-0.219667	0.073062	0.183006	-0.217950	0.073193	0.141511	0.414618	0.800289	-0.234636
1952	16.266667	-0.881751	0.619147	-0.047794	-0.878639	0.614348	0.111202	-0.809707	0.889344	-0.052947	-0.802313	0.876127	0.131521	-0.708439	1.155483	0.029806	-0.670482	1.134414	0.124393	-0.673693	0.705784	-0.213766	-0.650369	1.076040	0.108880	-0.650525	0.699839	0.268281	-0.443153	0.568982	0.092910	-0.451207	0.572048	-0.045977	-0.420579	0.594532	0.074152	-0.218954	0.077783	-0.157803	-0.219656	0.073054	0.183003	-0.217938	0.073163	0.141482	0.413396	0.802055	-0.236086
1953	16.275000	-0.881674	0.619063	-0.047844	-0.878642	0.614326	0.111198	-0.809752	0.889334	-0.052927	-0.802332	0.876099	0.131506	-0.708603	1.155438	0.029842	-0.670586	1.134423	0.124425	-0.673720	0.705800	-0.213763	-0.650435	1.076060	0.108900	-0.650551	0.699843	0.268259	-0.443128	0.569132	0.093013	-0.451221	0.572046	-0.045998	-0.420577	0.594507	0.074132	-0.218945	0.077788	-0.157805	-0.219660	0.073059	0.182997	-0.217943	0.073149	0.141464	0.412337	0.803715	-0.237373
1954	16.283333	-0.881757	0.619130	-0.047788	-0.878651	0.614305	0.111202	-0.809794	0.889320	-0.052928	-0.802407	0.876109	0.131510	-0.708799	1.155452	0.029947	-0.670692	1.134430	0.124454	-0.673747	0.705820	-0.213750	-0.650505	1.076074	0.108917	-0.650573	0.699846	0.268235	-0.443188	0.569068	0.092928	-0.451234	0.572051	-0.046007	-0.420573	0.594490	0.074115	-0.218930	0.077817	-0.157791	-0.219654	0.073051	0.182988	-0.217937	0.073146	0.141453	0.411358	0.805270	-0.238545
1955	16.291667	-0.881756	0.619119	-0.047783	-0.878646	0.614324	0.111189	-0.809843	0.889317	-0.052914	-0.802424	0.876095	0.131503	-0.708923	1.155407	0.029988	-0.670793	1.134424	0.124474	-0.673782	0.705849	-0.213715	-0.650579	1.076087	0.108939	-0.650594	0.699853	0.268211	-0.443187	0.569071	0.092929	-0.451241	0.572065	-0.046004	-0.420582	0.594519	0.074125	-0.218915	0.077855	-0.157769	-0.219650	0.073044	0.182973	-0.217942	0.073171	0.141472	0.410465	0.806631	-0.239609
1956	16.300000	-0.881759	0.619114	-0.047768	-0.878648	0.614321	0.111190	-0.809900	0.889318	-0.052882	-0.802494	0.876124	0.131524	-0.709083	1.155378	0.030012	-0.670908	1.134421	0.124486	-0.673797	0.705866	-0.213684	-0.650651	1.076093	0.108962	-0.650610	0.699862	0.268195	-0.443182	0.569074	0.092931	-0.451266	0.572075	-0.045982	-0.420575	0.594531	0.074136	-0.218910	0.077886	-0.157742	-0.219647	0.073047	0.182976	-0.217939	0.073209	0.141507	0.409633	0.807877	-0.240581
1957	16.308333	-0.881683	0.619032	-0.047799	-0.878665	0.614282	0.111216	-0.809945	0.889303	-0.052882	-0.802523	0.876098	0.131528	-0.709203	1.155264	0.029974	-0.671053	1.134409	0.124454	-0.673815	0.705874	-0.213664	-0.650726	1.076098	0.108983	-0.650630	0.699876	0.268176	-0.443134	0.569191	0.093030	-0.451257	0.572109	-0.045986	-0.420563	0.594524	0.074146	-0.218898	0.077896	-0.157733	-0.219648	0.073049	0.182977	-0.217937	0.073227	0.141531	0.408861	0.808945	-0.241441
1958	16.316667	-0.881685	0.619020	-0.047779	-0.878658	0.614310	0.111211	-0.809991	0.889289	-0.052864	-0.802564	0.876094	0.131544	-0.709449	1.155241	0.030079	-0.671155	1.134389	0.124477	-0.673830	0.705883	-0.213646	-0.650791	1.076097	0.109000	-0.650645	0.699894	0.268166	-0.443182	0.569081	0.092937	-0.451264	0.572122	-0.045980	-0.420571	0.594559	0.074169	-0.218910	0.077881	-0.157738	-0.219653	0.073047	0.182987	-0.217936	0.073234	0.141543	0.408122	0.809838	-0.242242
1959	16.325000	-0.881690	0.619007	-0.047757	-0.878661	0.614294	0.111217	-0.810040	0.889280	-0.052824	-0.802639	0.876089	0.131579	-0.709573	1.155192	0.030095	-0.671249	1.134373	0.124487	-0.673842	0.705884	-0.213639	-0.650857	1.076096	0.109024	-0.650652	0.699908	0.268154	-0.443182	0.569078	0.092929	-0.451278	0.572133	-0.045986	-0.420570	0.594563	0.074175	-0.218923	0.077855	-0.157758	-0.219657	0.073062	0.182999	-0.217936	0.073219	0.141527	0.407445	0.810565	-0.242928
1960	16.333333	-0.881696	0.618993	-0.047743	-0.878671	0.614251	0.111232	-0.810087	0.889264	-0.052826	-0.802647	0.876082	0.131562	-0.709700	1.155152	0.030112	-0.671360	1.134353	0.124515	-0.673855	0.705871	-0.213648	-0.650931	1.076107	0.109036	-0.650656	0.699925	0.268141	-0.443181	0.569079	0.092915	-0.451288	0.572130	-0.045997	-0.420571	0.594563	0.074165	-0.218945	0.077807	-0.157780	-0.219659	0.073058	0.183004	-0.217940	0.073184	0.141506	0.406838	0.811168	-0.243554
1961	16.341667	-0.881725	0.618989	-0.047731	-0.878678	0.614235	0.111227	-0.810136	0.889239	-0.052828	-0.802716	0.876076	0.131576	-0.709824	1.155104	0.030152	-0.671482	1.134340	0.124551	-0.673867	0.705862	-0.213652	-0.650998	1.076096	0.109046	-0.650660	0.699944	0.268133	-0.443160	0.569041	0.092895	-0.451306	0.572138	-0.046023	-0.420555	0.594552	0.074150	-0.218951	0.077783	-0.157800	-0.219654	0.073066	0.183008	-0.217935	0.073153	0.141469	0.406286	0.811551	-0.244098
1962	16.350000	-0.881712	0.618951	-0.047735	-0.878673	0.614240	0.111219	-0.810192	0.889224	-0.052815	-0.802804	0.876085	0.131588	-0.709945	1.155043	0.030153	-0.671575	1.134312	0.124533	-0.673877	0.705864	-0.213657	-0.651075	1.076088	0.109059	-0.650666	0.699956	0.268126	-0.443172	0.569089	0.092898	-0.451316	0.572147	-0.046037	-0.420565	0.594560	0.074143	-0.218945	0.077789	-0.157807	-0.219651	0.073050	0.182989	-0.217930	0.073132	0.141450	0.405792	0.811718	-0.244536
1963	16.358333	-0.881803	0.619005	-0.047679	-0.878687	0.614222	0.111213	-0.810248	0.889207	-0.052830	-0.802818	0.876035	0.131568	-0.710094	1.154998	0.030183	-0.671704	1.134314	0.124574	-0.673900	0.705869	-0.213652	-0.651150	1.076078	0.109062	-0.650669	0.699964	0.268114	-0.443169	0.569098	0.092894	-0.451331	0.572179	-0.046033	-0.420563	0.594580	0.074142	-0.218936	0.077813	-0.157791	-0.219645	0.073053	0.182981	-0.217939	0.073141	0.141449	0.405440	0.811679	-0.244870
1964	16.366667	-0.881777	0.618942	-0.047717	-0.878702	0.614187	0.111225	-0.810322	0.889198	-0.052829	-0.802890	0.876026	0.131564	-0.710240	1.154970	0.030156	-0.671813	1.134292	0.124579	-0.673921	0.705878	-0.213639	-0.651235	1.076060	0.109048	-0.650674	0.699968	0.268111	-0.443154	0.569111	0.092896	-0.451346	0.572223	-0.046020	-0.420547	0.594584	0.074145	-0.218921	0.077855	-0.157774	-0.219651	0.073049	0.182976	-0.217934	0.073178	0.141473	0.405213	0.811484	-0.245129
1965	16.375000	-0.881811	0.618952	-0.047684	-0.878710	0.614201	0.111220	-0.810390	0.889203	-0.052823	-0.802916	0.876020	0.131573	-0.710364	1.154927	0.030153	-0.671920	1.134267	0.124581	-0.673945	0.705887	-0.213617	-0.651321	1.076043	0.109039	-0.650679	0.699966	0.268109	-0.443148	0.569130	0.092902	-0.451358	0.572269	-0.045996	-0.420533	0.594631	0.074167	-0.218901	0.077891	-0.157747	-0.219649	0.073053	0.182976	-0.217933	0.073211	0.141507	0.405110	0.811113	-0.245296
1966	16.383333	-0.881845	0.618957	-0.047647	-0.878729	0.614156	0.111233	-0.810435	0.889177	-0.052808	-0.802946	0.875992	0.131565	-0.710573	1.154869	0.030224	-0.672034	1.134242	0.124578	-0.673974	0.705887	-0.213601	-0.651405	1.076020	0.109032	-0.650691	0.699957	0.268108	-0.443145	0.569142	0.092912	-0.451371	0.572321	-0.045974	-0.420545	0.594666	0.074184	-0.218894	0.077905	-0.157736	-0.219646	0.073040	0.182974	-0.217936	0.073241	0.141537	0.405090	0.810619	-0.245404
1967	16.391667	-0.881817	0.618904	-0.047663	-0.878693	0.614130	0.111212	-0.810485	0.889156	-0.052812	-0.803039	0.875985	0.131560	-0.710690	1.154820	0.030209	-0.672039	1.134210	0.124547	-0.674001	0.705873	-0.213597	-0.651486	1.076010	0.109045	-0.650709	0.699945	0.268109	-0.443143	0.569133	0.092906	-0.451385	0.572353	-0.045957	-0.420558	0.594656	0.074139	-0.218902	0.077893	-0.157743	-0.219654	0.073044	0.182987	-0.217940	0.073238	0.141541	0.405155	0.809996	-0.245416
1968	16.400000	-0.881787	0.618842	-0.047675	-0.878753	0.614117	0.111230	-0.810530	0.889128	-0.052822	-0.803098	0.875995	0.131570	-0.710802	1.154778	0.030206	-0.672204	1.134148	0.124558	-0.674036	0.705843	-0.213593	-0.651564	1.075992	0.109037	-0.650731	0.699935	0.268111	-0.443144	0.569133	0.092915	-0.451397	0.572376	-0.045956	-0.420555	0.594632	0.074079	-0.218912	0.077856	-0.157756	-0.219662	0.073045	0.182999	-0.217943	0.073210	0.141523	0.405269	0.809270	-0.245383
1969	16.408333	-0.881818	0.618832	-0.047672	-0.878720	0.614076	0.111217	-0.810575	0.889099	-0.052840	-0.803133	0.875943	0.131537	-0.710906	1.154740	0.030192	-0.672310	1.134128	0.124540	-0.674089	0.705800	-0.213615	-0.651646	1.075984	0.109032	-0.650759	0.699928	0.268110	-0.443153	0.569131	0.092917	-0.451411	0.572389	-0.045968	-0.420570	0.594613	0.074078	-0.218934	0.077808	-0.157784	-0.219671	0.073053	0.183005	-0.217946	0.073173	0.141497	0.405434	0.808493	-0.245253
1970	16.416667	-0.881812	0.618796	-0.047687	-0.878741	0.614023	0.111175	-0.810642	0.889073	-0.052833	-0.803178	0.875928	0.131512	-0.711010	1.154706	0.030171	-0.672420	1.134118	0.124520	-0.674143	0.705747	-0.213635	-0.651728	1.075977	0.109024	-0.650794	0.699920	0.268102	-0.443166	0.569123	0.092911	-0.451418	0.572396	-0.045971	-0.420586	0.594603	0.074062	-0.218944	0.077782	-0.157805	-0.219663	0.073064	0.182998	-0.217953	0.073143	0.141454	0.405610	0.807671	-0.245090
1971	16.425000	-0.881824	0.618772	-0.047692	-0.878781	0.614021	0.111178	-0.810680	0.889044	-0.052872	-0.803202	0.875911	0.131484	-0.711120	1.154685	0.030162	-0.672500	1.134095	0.124526	-0.674188	0.705713	-0.213630	-0.651812	1.075971	0.109010	-0.650827	0.699912	0.268094	-0.443174	0.569114	0.092910	-0.451421	0.572396	-0.045970	-0.420594	0.594581	0.074041	-0.218944	0.077784	-0.157808	-0.219662	0.073058	0.182991	-0.217942	0.073140	0.141455	0.405858	0.806890	-0.244735
1972	16.433333	-0.881873	0.618765	-0.047704	-0.878870	0.614026	0.111187	-0.810719	0.889019	-0.052888	-0.803279	0.875899	0.131456	-0.711232	1.154677	0.030190	-0.672595	1.134080	0.124514	-0.674235	0.705696	-0.213619	-0.651888	1.075968	0.109001	-0.650868	0.699904	0.268086	-0.443183	0.569111	0.092916	-0.451424	0.572405	-0.045960	-0.420605	0.594563	0.074035	-0.218935	0.077808	-0.157789	-0.219652	0.073059	0.182985	-0.217943	0.073161	0.141461	0.406031	0.806034	-0.244381
1973	16.441667	-0.881854	0.618733	-0.047701	-0.878796	0.613966	0.111139	-0.810768	0.889016	-0.052893	-0.803246	0.875864	0.131430	-0.711342	1.154642	0.030170	-0.672722	1.134067	0.124473	-0.674282	0.705679	-0.213594	-0.651971	1.075960	0.108993	-0.650910	0.699905	0.268074	-0.443198	0.569120	0.092925	-0.451430	0.572415	-0.045951	-0.420634	0.594600	0.074054	-0.218916	0.077852	-0.157764	-0.219653	0.073053	0.182978	-0.217935	0.073184	0.141490	0.406148	0.805121	-0.244115
1974	16.450000	-0.881872	0.618708	-0.047711	-0.878810	0.613954	0.111133	-0.810811	0.889004	-0.052910	-0.803346	0.875871	0.131405	-0.711469	1.154611	0.030149	-0.672817	1.134053	0.124472	-0.674327	0.705674	-0.213568	-0.652044	1.075948	0.108982	-0.650954	0.699903	0.268058	-0.443217	0.569111	0.092928	-0.451451	0.572412	-0.045916	-0.420646	0.594596	0.074063	-0.218904	0.077891	-0.157745	-0.219648	0.073050	0.182975	-0.217937	0.073223	0.141512	0.406482	0.804322	-0.243604
1975	16.458333	-0.881927	0.618714	-0.047696	-0.878897	0.613976	0.111168	-0.810849	0.888992	-0.052918	-0.803393	0.875908	0.131405	-0.711605	1.154594	0.030179	-0.672910	1.134002	0.124435	-0.674371	0.705665	-0.213543	-0.652118	1.075932	0.108970	-0.651000	0.699901	0.268051	-0.443190	0.569230	0.093024	-0.451439	0.572423	-0.045930	-0.420668	0.594620	0.074077	-0.218894	0.077901	-0.157738	-0.219646	0.073050	0.182988	-0.217697	0.073358	0.142114	0.406795	0.803479	-0.243151
1976	16.466667	-0.881947	0.618699	-0.047685	-0.878845	0.613938	0.111125	-0.810890	0.888977	-0.052926	-0.803446	0.875910	0.131389	-0.711733	1.154528	0.030180	-0.673002	1.133978	0.124427	-0.674414	0.705655	-0.213529	-0.652192	1.075900	0.108958	-0.651040	0.699902	0.268041	-0.443245	0.569133	0.092920	-0.451448	0.572424	-0.045929	-0.420694	0.594651	0.074072	-0.218899	0.077885	-0.157743	-0.219651	0.073045	0.182993	-0.217935	0.073248	0.141550	0.407172	0.802640	-0.242689
1977	16.475000	-0.881962	0.618696	-0.047668	-0.878861	0.613923	0.111123	-0.810928	0.888959	-0.052940	-0.803426	0.875880	0.131369	-0.711837	1.154491	0.030170	-0.673100	1.133945	0.124426	-0.674451	0.705606	-0.213569	-0.652259	1.075879	0.108944	-0.651079	0.699904	0.268024	-0.443267	0.569144	0.092895	-0.451476	0.572410	-0.045926	-0.420720	0.594658	0.074037	-0.218918	0.077858	-0.157769	-0.219655	0.073054	0.183003	-0.217943	0.073212	0.141524	0.407591	0.801806	-0.242211
1978	16.483333	-0.881976	0.618682	-0.047670	-0.878869	0.613907	0.111108	-0.810962	0.888939	-0.052961	-0.803519	0.875910	0.131347	-0.711926	1.154392	0.030103	-0.673180	1.133920	0.124407	-0.674483	0.705584	-0.213574	-0.652324	1.075860	0.108923	-0.651115	0.699908	0.268007	-0.443290	0.569151	0.092871	-0.451475	0.572413	-0.045967	-0.420744	0.594664	0.074002	-0.218942	0.077814	-0.157794	-0.219660	0.073065	0.183009	-0.217946	0.073176	0.141487	0.408040	0.801005	-0.241749
1979	16.491667	-0.881975	0.618641	-0.047692	-0.879001	0.613952	0.111145	-0.810995	0.888911	-0.052993	-0.803555	0.875881	0.131311	-0.712001	1.154349	0.030102	-0.673286	1.133894	0.124397	-0.674504	0.705548	-0.213593	-0.652391	1.075852	0.108901	-0.651147	0.699915	0.267994	-0.443301	0.569156	0.092851	-0.451491	0.572399	-0.045988	-0.420763	0.594670	0.073972	-0.218949	0.077783	-0.157812	-0.219663	0.073062	0.183006	-0.217689	0.073267	0.142040	0.408536	0.800251	-0.241279
1980	16.500000	-0.882031	0.618623	-0.047672	-0.878896	0.613884	0.111078	-0.811031	0.888898	-0.053014	-0.803563	0.875847	0.131273	-0.712066	1.154306	0.030107	-0.673384	1.133875	0.124407	-0.674526	0.705523	-0.213613	-0.652456	1.075842	0.108880	-0.651173	0.699925	0.267981	-0.443319	0.569166	0.092849	-0.451512	0.572400	-0.045999	-0.420777	0.594682	0.073965	-0.218950	0.077789	-0.157814	-0.219670	0.073070	0.183001	-0.217954	0.073147	0.141447	0.409016	0.799549	-0.240809
1981	16.508333	-0.882053	0.618603	-0.047688	-0.878959	0.613905	0.111081	-0.811065	0.888888	-0.053036	-0.803614	0.875849	0.131248	-0.712226	1.154272	0.030046	-0.673460	1.133858	0.124375	-0.674545	0.705513	-0.213613	-0.652543	1.075834	0.108846	-0.651192	0.699929	0.267964	-0.443324	0.569174	0.092862	-0.451523	0.572418	-0.046006	-0.420778	0.594697	0.073983	-0.218935	0.077819	-0.157795	-0.219663	0.073065	0.182991	-0.217944	0.073166	0.141470	0.409494	0.798902	-0.240343
1982	16.516667	-0.882016	0.618593	-0.047718	-0.879019	0.613930	0.111090	-0.811097	0.888871	-0.053061	-0.803653	0.875895	0.131241	-0.712311	1.154256	0.030021	-0.673554	1.133851	0.124369	-0.674560	0.705507	-0.213611	-0.652606	1.075828	0.108824	-0.651209	0.699937	0.267955	-0.443322	0.569186	0.092872	-0.451531	0.572442	-0.045996	-0.420778	0.594722	0.074009	-0.218917	0.077860	-0.157773	-0.219656	0.073053	0.182984	-0.217947	0.073196	0.141505	0.409932	0.798280	-0.239895
1983	16.525000	-0.882030	0.618580	-0.047713	-0.878984	0.613901	0.111073	-0.811137	0.888869	-0.053077	-0.803685	0.875877	0.131215	-0.712400	1.154236	0.029995	-0.673639	1.133842	0.124343	-0.674577	0.705513	-0.213600	-0.652676	1.075824	0.108800	-0.651223	0.699945	0.267947	-0.443318	0.569192	0.092887	-0.451537	0.572468	-0.045983	-0.420771	0.594746	0.074053	-0.218898	0.077895	-0.157744	-0.219664	0.073061	0.182998	-0.217944	0.073242	0.141543	0.410362	0.797678	-0.239423
1984	16.533333	-0.882042	0.618569	-0.047713	-0.878943	0.613869	0.111052	-0.811172	0.888869	-0.053089	-0.803712	0.875901	0.131202	-0.712516	1.154224	0.029963	-0.673739	1.133851	0.124298	-0.674595	0.705519	-0.213596	-0.652743	1.075828	0.108771	-0.651234	0.699950	0.267939	-0.443314	0.569201	0.092906	-0.451541	0.572485	-0.045973	-0.420763	0.594766	0.074104	-0.218888	0.077915	-0.157733	-0.219670	0.073061	0.183001	-0.217949	0.073271	0.141569	0.410777	0.797064	-0.238972
1985	16.541667	-0.882111	0.618568	-0.047674	-0.879002	0.613881	0.111069	-0.811202	0.888861	-0.053103	-0.803741	0.875881	0.131178	-0.712642	1.154230	0.029965	-0.673818	1.133862	0.124270	-0.674612	0.705513	-0.213611	-0.652811	1.075843	0.108759	-0.651246	0.699958	0.267934	-0.443315	0.569195	0.092920	-0.451557	0.572494	-0.045974	-0.420740	0.594818	0.074216	-0.218899	0.077897	-0.157737	-0.219667	0.073063	0.183006	-0.217953	0.073253	0.141557	0.411188	0.796469	-0.238553
1986	16.550000	-0.882064	0.618537	-0.047688	-0.879050	0.613901	0.111070	-0.811224	0.888848	-0.053119	-0.803763	0.875895	0.131166	-0.712685	1.154224	0.029900	-0.673897	1.133876	0.124245	-0.674628	0.705505	-0.213637	-0.652883	1.075854	0.108729	-0.651253	0.699962	0.267930	-0.443316	0.569192	0.092919	-0.451547	0.572495	-0.046004	-0.420720	0.594859	0.074310	-0.218920	0.077850	-0.157765	-0.219650	0.073048	0.183019	-0.218226	0.073248	0.141204	0.411618	0.795841	-0.238133
1987	16.558333	-0.882129	0.618535	-0.047667	-0.879024	0.613861	0.111064	-0.811260	0.888833	-0.053147	-0.803799	0.875853	0.131130	-0.712844	1.154254	0.029942	-0.673974	1.133887	0.124215	-0.674644	0.705474	-0.213667	-0.652965	1.075861	0.108695	-0.651268	0.699964	0.267926	-0.443315	0.569193	0.092915	-0.451569	0.572483	-0.046017	-0.420714	0.594853	0.074305	-0.218939	0.077794	-0.157798	-0.219660	0.073049	0.182998	-0.217689	0.073282	0.142060	0.412064	0.795232	-0.237751
1988	16.566667	-0.882130	0.618519	-0.047674	-0.878954	0.613814	0.111015	-0.811279	0.888810	-0.053169	-0.803826	0.875843	0.131109	-0.712914	1.154262	0.029902	-0.674052	1.133917	0.124184	-0.674659	0.705442	-0.213689	-0.653051	1.075880	0.108676	-0.651275	0.699974	0.267921	-0.443313	0.569192	0.092906	-0.451573	0.572478	-0.046040	-0.420714	0.594858	0.074296	-0.218946	0.077782	-0.157821	-0.219663	0.073062	0.183002	-0.217937	0.073141	0.141445	0.412521	0.794658	-0.237384
1989	16.575000	-0.882123	0.618490	-0.047675	-0.878957	0.613800	0.111004	-0.811304	0.888787	-0.053197	-0.803851	0.875829	0.131080	-0.712991	1.154258	0.029864	-0.674121	1.133924	0.124143	-0.674679	0.705430	-0.213705	-0.653122	1.075891	0.108654	-0.651287	0.699978	0.267917	-0.443303	0.569202	0.092905	-0.451571	0.572493	-0.046060	-0.420716	0.594874	0.074293	-0.218940	0.077795	-0.157809	-0.219660	0.073063	0.182995	-0.217943	0.073147	0.141447	0.412993	0.794138	-0.237023
1990	16.583333	-0.882076	0.618376	-0.047732	-0.879063	0.613833	0.111041	-0.811332	0.888760	-0.053218	-0.803876	0.875814	0.131052	-0.713031	1.154246	0.029878	-0.674197	1.133909	0.124110	-0.674694	0.705414	-0.213706	-0.653173	1.075879	0.108615	-0.651296	0.699985	0.267913	-0.443299	0.569212	0.092897	-0.451571	0.572505	-0.046071	-0.420720	0.594892	0.074291	-0.218923	0.077833	-0.157794	-0.219659	0.073067	0.182984	-0.217935	0.073165	0.141473	0.413467	0.793643	-0.236661
1991	16.591667	-0.882147	0.618436	-0.047686	-0.878961	0.613781	0.110992	-0.811370	0.888749	-0.053238	-0.803899	0.875802	0.131027	-0.713160	1.154194	0.029816	-0.674282	1.133904	0.124090	-0.674708	0.705398	-0.213704	-0.653236	1.075868	0.108585	-0.651304	0.699987	0.267906	-0.443306	0.569220	0.092885	-0.451572	0.572518	-0.046067	-0.420729	0.594910	0.074282	-0.218914	0.077855	-0.157773	-0.219653	0.073047	0.182988	-0.217940	0.073196	0.141505	0.413932	0.793262	-0.236348
1992	16.600000	-0.882156	0.618412	-0.047677	-0.878968	0.613780	0.110994	-0.811410	0.888742	-0.053252	-0.803962	0.875805	0.131027	-0.713237	1.154158	0.029776	-0.674362	1.133889	0.124055	-0.674722	0.705387	-0.213694	-0.653296	1.075858	0.108563	-0.651309	0.699995	0.267895	-0.443305	0.569242	0.092879	-0.451602	0.572527	-0.046041	-0.420736	0.594933	0.074272	-0.218906	0.077877	-0.157758	-0.219646	0.073050	0.182987	-0.217931	0.073225	0.141533	0.414421	0.792926	-0.236041
1993	16.608333	-0.882127	0.618374	-0.047699	-0.878968	0.613783	0.110991	-0.811429	0.888722	-0.053265	-0.803948	0.875797	0.130981	-0.713292	1.154126	0.029730	-0.674444	1.133860	0.124026	-0.674736	0.705379	-0.213689	-0.653348	1.075841	0.108527	-0.651315	0.700004	0.267880	-0.443304	0.569249	0.092860	-0.451591	0.572562	-0.046053	-0.420747	0.594946	0.074257	-0.218898	0.077894	-0.157743	-0.219653	0.073055	0.182994	-0.217937	0.073243	0.141547	0.414881	0.792663	-0.235787
1994	16.616667	-0.882176	0.618397	-0.047669	-0.879065	0.613835	0.111020	-0.811455	0.888712	-0.053286	-0.803968	0.875794	0.130956	-0.713406	1.154059	0.029711	-0.674516	1.133831	0.123994	-0.674753	0.705372	-0.213701	-0.653396	1.075824	0.108495	-0.651321	0.700011	0.267869	-0.443306	0.569253	0.092848	-0.451595	0.572576	-0.046044	-0.420754	0.594943	0.074242	-0.218900	0.077886	-0.157739	-0.219647	0.073057	0.182995	-0.217944	0.073236	0.141541	0.415355	0.792422	-0.235532
1995	16.625000	-0.882185	0.618392	-0.047665	-0.878968	0.613773	0.110979	-0.811485	0.888704	-0.053308	-0.803994	0.875795	0.130935	-0.713473	1.154006	0.029656	-0.674601	1.133813	0.123959	-0.674767	0.705335	-0.213718	-0.653452	1.075814	0.108468	-0.651327	0.700014	0.267853	-0.443318	0.569240	0.092842	-0.451625	0.572569	-0.046042	-0.420761	0.594923	0.074233	-0.218917	0.077854	-0.157762	-0.219653	0.073056	0.182995	-0.217946	0.073210	0.141513	0.415771	0.792229	-0.235299
1996	16.633333	-0.882193	0.618382	-0.047663	-0.878972	0.613766	0.110971	-0.811545	0.888716	-0.053307	-0.804051	0.875806	0.130937	-0.713550	1.153976	0.029593	-0.674683	1.133761	0.123895	-0.674778	0.705307	-0.213728	-0.653538	1.075794	0.108427	-0.651336	0.700022	0.267837	-0.443331	0.569231	0.092829	-0.451631	0.572550	-0.046074	-0.420762	0.594900	0.074213	-0.218941	0.077802	-0.157791	-0.219661	0.073063	0.182993	-0.217947	0.073177	0.141474	0.416180	0.792028	-0.235049
1997	16.641667	-0.882197	0.618375	-0.047669	-0.879060	0.613822	0.110988	-0.811554	0.888698	-0.053330	-0.804031	0.875794	0.130892	-0.713634	1.153971	0.029557	-0.674763	1.133792	0.123892	-0.674795	0.705283	-0.213740	-0.653601	1.075797	0.108395	-0.651335	0.700028	0.267822	-0.443328	0.569215	0.092815	-0.451618	0.572548	-0.046116	-0.420762	0.594889	0.074188	-0.218948	0.077780	-0.157818	-0.219674	0.073080	0.183004	-0.217957	0.073139	0.141441	0.416571	0.791866	-0.234798
1998	16.650000	-0.882203	0.618366	-0.047675	-0.878973	0.613752	0.110955	-0.811589	0.888671	-0.053345	-0.804052	0.875798	0.130864	-0.713672	1.153966	0.029528	-0.674816	1.133780	0.123824	-0.674816	0.705274	-0.213745	-0.653660	1.075799	0.108364	-0.651343	0.700032	0.267809	-0.443331	0.569224	0.092816	-0.451631	0.572544	-0.046114	-0.420759	0.594890	0.074177	-0.218939	0.077789	-0.157814	-0.219664	0.073073	0.182993	-0.218234	0.073155	0.141122	0.416968	0.791741	-0.234557
1999	16.658333	-0.882204	0.618343	-0.047683	-0.878974	0.613741	0.110940	-0.811572	0.888654	-0.053376	-0.804092	0.875792	0.130872	-0.713745	1.153967	0.029497	-0.674891	1.133763	0.123788	-0.674841	0.705253	-0.213741	-0.653730	1.075794	0.108335	-0.651345	0.700034	0.267795	-0.443318	0.569239	0.092806	-0.451625	0.572552	-0.046120	-0.420758	0.594905	0.074161	-0.218929	0.077829	-0.157795	-0.219670	0.073057	0.182991	-0.217942	0.073172	0.141479	0.417342	0.791628	-0.234287
2000	16.666667	-0.882209	0.618325	-0.047692	-0.879079	0.613794	0.110972	-0.811630	0.888651	-0.053367	-0.804065	0.875776	0.130832	-0.713808	1.153955	0.029439	-0.674969	1.133742	0.123756	-0.674863	0.705233	-0.213720	-0.653794	1.075794	0.108306	-0.651341	0.700039	0.267779	-0.443316	0.569254	0.092787	-0.451598	0.572569	-0.046144	-0.420763	0.594929	0.074147	-0.218913	0.077861	-0.157775	-0.219663	0.073055	0.182986	-0.217936	0.073212	0.141511	0.417704	0.791533	-0.234026
2001	16.675000	-0.882174	0.618276	-0.047722	-0.879055	0.613769	0.110973	-0.811637	0.888634	-0.053379	-0.804070	0.875777	0.130818	-0.713799	1.153915	0.029411	-0.675037	1.133734	0.123725	-0.674876	0.705218	-0.213712	-0.653850	1.075790	0.108276	-0.651333	0.700041	0.267768	-0.443309	0.569269	0.092769	-0.451605	0.572567	-0.046141	-0.420771	0.594952	0.074126	-0.218898	0.077879	-0.157762	-0.219653	0.073043	0.182982	-0.217937	0.073228	0.141536	0.418055	0.791472	-0.233788
2002	16.683333	-0.882215	0.618306	-0.047704	-0.878994	0.613742	0.110936	-0.811611	0.888622	-0.053406	-0.804075	0.875777	0.130803	-0.713850	1.153948	0.029406	-0.675108	1.133768	0.123719	-0.674907	0.705208	-0.213720	-0.653908	1.075790	0.108245	-0.651327	0.700043	0.267758	-0.443306	0.569283	0.092749	-0.451608	0.572574	-0.046151	-0.420786	0.594968	0.074105	-0.218889	0.077883	-0.157756	-0.218891	0.071578	0.182481	-0.217936	0.073228	0.141550	0.418400	0.791419	-0.233556
2003	16.691667	-0.882222	0.618301	-0.047704	-0.879002	0.613742	0.110930	-0.811627	0.888622	-0.053416	-0.804097	0.875777	0.130806	-0.713944	1.153937	0.029330	-0.675150	1.133749	0.123657	-0.674911	0.705192	-0.213743	-0.653951	1.075795	0.108225	-0.651316	0.700045	0.267743	-0.443305	0.569300	0.092745	-0.451612	0.572577	-0.046159	-0.420796	0.594964	0.074077	-0.218900	0.077875	-0.157751	-0.218903	0.071595	0.182492	-0.217937	0.073233	0.141533	0.418746	0.791376	-0.233359
2004	16.700000	-0.882158	0.618233	-0.047751	-0.879004	0.613736	0.110928	-0.811663	0.888613	-0.053415	-0.804079	0.875776	0.130784	-0.713948	1.153865	0.029236	-0.675189	1.133726	0.123594	-0.674900	0.705190	-0.213759	-0.653996	1.075801	0.108206	-0.651315	0.700061	0.267728	-0.443313	0.569285	0.092730	-0.451625	0.572574	-0.046175	-0.420811	0.594955	0.074050	-0.218913	0.077862	-0.157764	-0.218891	0.071584	0.182485	-0.217939	0.073205	0.141498	0.419084	0.791324	-0.233167
2005	16.708333	-0.882206	0.618268	-0.047724	-0.879062	0.613757	0.110946	-0.811668	0.888613	-0.053431	-0.804085	0.875779	0.130771	-0.713957	1.153930	0.029321	-0.675262	1.133729	0.123608	-0.674909	0.705160	-0.213797	-0.654033	1.075804	0.108182	-0.651312	0.700060	0.267726	-0.443333	0.569270	0.092718	-0.451637	0.572566	-0.046197	-0.420831	0.594929	0.074026	-0.218928	0.077816	-0.157792	-0.219651	0.073059	0.182983	-0.217945	0.073172	0.141471	0.419403	0.791265	-0.232990
2006	16.716667	-0.882249	0.618300	-0.047695	-0.879015	0.613729	0.110913	-0.811659	0.888607	-0.053457	-0.804092	0.875786	0.130762	-0.714040	1.153931	0.029250	-0.675304	1.133724	0.123589	-0.674915	0.705140	-0.213841	-0.654069	1.075804	0.108165	-0.651316	0.700069	0.267705	-0.443345	0.569259	0.092710	-0.451645	0.572549	-0.046217	-0.420843	0.594902	0.073994	-0.218941	0.077788	-0.157816	-0.219658	0.073065	0.182988	-0.217952	0.073143	0.141436	0.419696	0.791205	-0.232820
2007	16.725000	-0.882221	0.618263	-0.047718	-0.879009	0.613736	0.110905	-0.811695	0.888632	-0.053450	-0.804112	0.875772	0.130744	-0.714055	1.153892	0.029194	-0.675348	1.133723	0.123569	-0.674909	0.705150	-0.213839	-0.654100	1.075802	0.108149	-0.651325	0.700077	0.267695	-0.443354	0.569253	0.092704	-0.451668	0.572553	-0.046212	-0.420854	0.594900	0.073982	-0.218938	0.077798	-0.157819	-0.219664	0.073075	0.182996	-0.217953	0.073148	0.141448	0.419953	0.791132	-0.232634
2008	16.733333	-0.882188	0.618218	-0.047745	-0.879014	0.613723	0.110910	-0.811683	0.888618	-0.053477	-0.804105	0.875804	0.130730	-0.714102	1.154057	0.029069	-0.675382	1.133723	0.123551	-0.674921	0.705137	-0.213860	-0.654126	1.075806	0.108135	-0.651339	0.700087	0.267678	-0.443362	0.569255	0.092707	-0.451671	0.572562	-0.046216	-0.420865	0.594903	0.073978	-0.218930	0.077829	-0.157805	-0.219670	0.073077	0.183005	-0.217946	0.073176	0.141476	0.420166	0.791049	-0.232441
2009	16.741667	-0.882259	0.618281	-0.047687	-0.879068	0.613755	0.110921	-0.811720	0.888630	-0.053475	-0.804122	0.875817	0.130720	-0.714118	1.153957	0.029095	-0.675407	1.133725	0.123532	-0.674919	0.705142	-0.213850	-0.654144	1.075805	0.108112	-0.651352	0.700095	0.267670	-0.443375	0.569246	0.092705	-0.451689	0.572554	-0.046197	-0.420873	0.594902	0.073987	-0.218921	0.077848	-0.157779	-0.219663	0.073057	0.182998	-0.217951	0.073210	0.141521	0.420332	0.790966	-0.232267
2010	16.750000	-0.882255	0.618266	-0.047688	-0.879123	0.613785	0.110942	-0.811710	0.888608	-0.053496	-0.804122	0.875818	0.130702	-0.714114	1.153934	0.029169	-0.675440	1.133732	0.123530	-0.674929	0.705138	-0.213852	-0.654171	1.075819	0.108097	-0.651367	0.700110	0.267651	-0.443379	0.569242	0.092713	-0.451704	0.572541	-0.046178	-0.420876	0.594897	0.074005	-0.218916	0.077869	-0.157763	-0.219667	0.073056	0.183000	-0.217952	0.073240	0.141554	0.420465	0.790874	-0.232092
2011	16.758333	-0.882227	0.618226	-0.047707	-0.879127	0.613778	0.110947	-0.811728	0.888612	-0.053492	-0.804152	0.875827	0.130703	-0.714118	1.153972	0.029046	-0.675434	1.133736	0.123482	-0.674931	0.705129	-0.213847	-0.654184	1.075825	0.108088	-0.651386	0.700123	0.267640	-0.443384	0.569240	0.092726	-0.451691	0.572559	-0.046194	-0.420873	0.594894	0.074023	-0.218908	0.077882	-0.157752	-0.219663	0.073044	0.182994	-0.217958	0.073243	0.141549	0.420555	0.790781	-0.231917
2012	16.766667	-0.882266	0.618258	-0.047678	-0.879130	0.613786	0.110938	-0.811743	0.888601	-0.053502	-0.804131	0.875778	0.130655	-0.714110	1.154017	0.028930	-0.675449	1.133754	0.123484	-0.674940	0.705125	-0.213845	-0.654201	1.075835	0.108076	-0.651398	0.700127	0.267633	-0.443385	0.569240	0.092734	-0.451695	0.572564	-0.046193	-0.420870	0.594893	0.074035	-0.218911	0.077879	-0.157753	-0.219656	0.073032	0.182983	-0.217951	0.073225	0.141531	0.420627	0.790692	-0.231754
2013	16.775000	-0.882232	0.618224	-0.047699	-0.879032	0.613728	0.110899	-0.811742	0.888591	-0.053514	-0.804152	0.875804	0.130657	-0.714114	1.154012	0.029018	-0.675450	1.133780	0.123471	-0.674956	0.705094	-0.213863	-0.654213	1.075855	0.108067	-0.651419	0.700145	0.267615	-0.443385	0.569235	0.092741	-0.451687	0.572563	-0.046196	-0.420871	0.594884	0.074041	-0.218919	0.077853	-0.157774	-0.219660	0.073050	0.182989	-0.217698	0.073312	0.142073	0.420696	0.790624	-0.231634
2014	16.783333	-0.882194	0.618187	-0.047719	-0.879033	0.613723	0.110895	-0.811758	0.888592	-0.053515	-0.804207	0.875840	0.130680	-0.714137	1.154146	0.028964	-0.675425	1.133806	0.123423	-0.674951	0.705097	-0.213859	-0.654230	1.075886	0.108060	-0.651439	0.700156	0.267609	-0.443387	0.569234	0.092740	-0.451684	0.572559	-0.046201	-0.420867	0.594880	0.074041	-0.218931	0.077810	-0.157801	-0.219656	0.073043	0.182980	-0.217944	0.073155	0.141459	0.420749	0.790560	-0.231517
2015	16.791667	-0.882199	0.618190	-0.047720	-0.879130	0.613769	0.110922	-0.811772	0.888591	-0.053521	-0.804229	0.875828	0.130667	-0.714120	1.154133	0.029022	-0.675437	1.133872	0.123447	-0.674952	0.705109	-0.213840	-0.654353	1.075847	0.107987	-0.651455	0.700167	0.267600	-0.443388	0.569228	0.092747	-0.451675	0.572571	-0.046206	-0.420864	0.594889	0.074048	-0.218932	0.077800	-0.157822	-0.219659	0.073066	0.182979	-0.217944	0.073139	0.141436	0.420803	0.790511	-0.231405
2016	16.800000	-0.882196	0.618190	-0.047722	-0.879027	0.613712	0.110872	-0.811765	0.888583	-0.053536	-0.804235	0.875833	0.130658	-0.714093	1.154112	0.029078	-0.675431	1.133930	0.123471	-0.674970	0.705101	-0.213842	-0.654368	1.075886	0.107982	-0.651468	0.700173	0.267594	-0.443381	0.569236	0.092758	-0.451684	0.572577	-0.046177	-0.420857	0.594890	0.074063	-0.218931	0.077803	-0.157821	-0.219665	0.073068	0.182978	-0.217947	0.073149	0.141439	0.420858	0.790470	-0.231292
2017	16.808333	-0.882227	0.618216	-0.047696	-0.879069	0.613735	0.110884	-0.811784	0.888585	-0.053534	-0.804233	0.875825	0.130637	-0.714012	1.154183	0.029123	-0.675414	1.133944	0.123429	-0.674986	0.705124	-0.213801	-0.654251	1.076007	0.108052	-0.651478	0.700173	0.267590	-0.443370	0.569239	0.092767	-0.451662	0.572604	-0.046171	-0.420844	0.594903	0.074086	-0.218919	0.077827	-0.157800	-0.219659	0.073070	0.182982	-0.218081	0.073191	0.141327	0.420902	0.790430	-0.231160
2018	16.816667	-0.882255	0.618243	-0.047670	-0.879017	0.613703	0.110865	-0.811801	0.888588	-0.053525	-0.804279	0.875829	0.130654	-0.713988	1.154241	0.029111	-0.675408	1.133999	0.123422	-0.674986	0.705128	-0.213804	-0.654299	1.076026	0.108026	-0.651483	0.700174	0.267592	-0.443365	0.569247	0.092785	-0.451670	0.572610	-0.046142	-0.420836	0.594911	0.074112	-0.218909	0.077856	-0.157777	-0.219658	0.073067	0.182995	-0.217937	0.073207	0.141522	0.420940	0.790400	-0.231030
2019	16.825000	-0.882212	0.618205	-0.047691	-0.879062	0.613730	0.110886	-0.811812	0.888590	-0.053517	-0.804271	0.875816	0.130638	-0.714006	1.154269	0.029068	-0.675424	1.134032	0.123446	-0.675035	0.705116	-0.213797	-0.654423	1.075960	0.107967	-0.651491	0.700169	0.267594	-0.443359	0.569238	0.092799	-0.451661	0.572620	-0.046127	-0.420830	0.594907	0.074141	-0.218904	0.077872	-0.157757	-0.219651	0.073054	0.182993	-0.217943	0.073237	0.141547	0.420985	0.790388	-0.230909
2020	16.833333	-0.882316	0.618274	-0.047622	-0.879008	0.613708	0.110873	-0.811817	0.888585	-0.053510	-0.804279	0.875810	0.130643	-0.714060	1.154271	0.029037	-0.675426	1.134053	0.123435	-0.675003	0.705140	-0.213774	-0.654343	1.076058	0.108031	-0.651490	0.700163	0.267602	-0.443352	0.569236	0.092817	-0.451657	0.572625	-0.046115	-0.420824	0.594901	0.074164	-0.218902	0.077882	-0.157742	-0.219654	0.073051	0.182995	-0.217952	0.073236	0.141544	0.421039	0.790378	-0.230796
2021	16.841667	-0.882162	0.618166	-0.047710	-0.879057	0.613728	0.110889	-0.811820	0.888574	-0.053510	-0.804262	0.875777	0.130625	-0.713964	1.154306	0.029075	-0.675419	1.134060	0.123421	-0.675004	0.705120	-0.213783	-0.654358	1.076061	0.108029	-0.651493	0.700154	0.267610	-0.443352	0.569226	0.092839	-0.451636	0.572630	-0.046140	-0.420817	0.594891	0.074177	-0.218910	0.077862	-0.157750	-0.219652	0.073051	0.182996	-0.217944	0.073217	0.141533	0.421060	0.790367	-0.230668
2022	16.850000	-0.882234	0.618237	-0.047653	-0.879106	0.613754	0.110909	-0.811822	0.888562	-0.053507	-0.804296	0.875800	0.130660	-0.713962	1.154314	0.029062	-0.675432	1.134071	0.123433	-0.674987	0.705118	-0.213791	-0.654359	1.076072	0.108023	-0.651490	0.700142	0.267613	-0.443346	0.569222	0.092846	-0.451638	0.572625	-0.046154	-0.420815	0.594881	0.074184	-0.218915	0.077839	-0.157762	-0.219659	0.073050	0.182996	-0.217947	0.073179	0.141497	0.421084	0.790362	-0.230535
2023	16.858333	-0.882233	0.618240	-0.047654	-0.879055	0.613724	0.110888	-0.811822	0.888557	-0.053504	-0.804298	0.875797	0.130663	-0.714016	1.154285	0.029029	-0.675436	1.134063	0.123429	-0.675018	0.705070	-0.213839	-0.654433	1.076021	0.107995	-0.651490	0.700139	0.267624	-0.443351	0.569206	0.092846	-0.451654	0.572606	-0.046148	-0.420808	0.594880	0.074186	-0.218928	0.077807	-0.157787	-0.219653	0.073056	0.182991	-0.217946	0.073154	0.141473	0.421112	0.790388	-0.230417
2024	16.866667	-0.882231	0.618238	-0.047653	-0.879009	0.613695	0.110866	-0.811822	0.888553	-0.053502	-0.804293	0.875796	0.130658	-0.714048	1.154286	0.029000	-0.675439	1.134064	0.123428	-0.674993	0.705080	-0.213824	-0.654410	1.076047	0.108005	-0.651492	0.700136	0.267630	-0.443347	0.569216	0.092844	-0.451658	0.572602	-0.046163	-0.420804	0.594894	0.074191	-0.218934	0.077789	-0.157813	-0.219666	0.073072	0.182993	-0.217942	0.073147	0.141450	0.421078	0.790419	-0.230263
2025	16.875000	-0.882162	0.618165	-0.047701	-0.879057	0.613717	0.110880	-0.811825	0.888554	-0.053492	-0.804282	0.875751	0.130644	-0.713951	1.154338	0.029076	-0.675450	1.134057	0.123432	-0.674974	0.705088	-0.213831	-0.654392	1.076052	0.108027	-0.651489	0.700126	0.267636	-0.443343	0.569225	0.092839	-0.451636	0.572619	-0.046187	-0.420796	0.594910	0.074199	-0.218932	0.077797	-0.157817	-0.219664	0.073060	0.182989	-0.217945	0.073161	0.141461	0.421055	0.790494	-0.230125
2026	16.883333	-0.882239	0.618230	-0.047651	-0.879109	0.613737	0.110896	-0.811830	0.888554	-0.053484	-0.804309	0.875794	0.130679	-0.713970	1.154274	0.029059	-0.675457	1.134044	0.123437	-0.674982	0.705106	-0.213806	-0.654503	1.075952	0.107970	-0.651489	0.700115	0.267643	-0.443335	0.569238	0.092843	-0.451655	0.572627	-0.046161	-0.420788	0.594936	0.074221	-0.218921	0.077829	-0.157805	-0.219668	0.073065	0.182983	-0.217945	0.073186	0.141487	0.421021	0.790590	-0.229966
2027	16.891667	-0.882240	0.618226	-0.047653	-0.879013	0.613677	0.110863	-0.811835	0.888557	-0.053475	-0.804296	0.875785	0.130682	-0.714013	1.154294	0.029012	-0.675453	1.134030	0.123427	-0.674984	0.705104	-0.213817	-0.654464	1.075983	0.108001	-0.651487	0.700101	0.267651	-0.443335	0.569246	0.092848	-0.451649	0.572641	-0.046150	-0.420780	0.594955	0.074242	-0.218910	0.077853	-0.157783	-0.219658	0.073056	0.182987	-0.217947	0.073224	0.141517	0.420992	0.790716	-0.229837
2028	16.900000	-0.882167	0.618153	-0.047698	-0.879020	0.613678	0.110868	-0.811838	0.888559	-0.053464	-0.804292	0.875752	0.130674	-0.713932	1.154307	0.029079	-0.675463	1.134031	0.123457	-0.674984	0.705116	-0.213817	-0.654346	1.076038	0.108099	-0.651481	0.700085	0.267668	-0.443328	0.569252	0.092854	-0.451625	0.572670	-0.046167	-0.420776	0.594967	0.074267	-0.218898	0.077881	-0.157768	-0.219656	0.073047	0.182996	-0.218219	0.073270	0.141226	0.420974	0.790852	-0.229717
2029	16.908333	-0.882210	0.618188	-0.047662	-0.879073	0.613703	0.110894	-0.811841	0.888561	-0.053454	-0.804301	0.875768	0.130701	-0.713957	1.154330	0.029074	-0.675443	1.133989	0.123427	-0.675016	0.705113	-0.213794	-0.654380	1.076017	0.108083	-0.651487	0.700072	0.267678	-0.443321	0.569251	0.092876	-0.451645	0.572663	-0.046136	-0.420773	0.594965	0.074284	-0.218898	0.077881	-0.157755	-0.219661	0.073053	0.182999	-0.217941	0.073230	0.141540	0.420969	0.791005	-0.229616
2030	16.916667	-0.882251	0.618226	-0.047629	-0.879170	0.613738	0.110957	-0.811840	0.888559	-0.053446	-0.804251	0.875778	0.130688	-0.713973	1.154352	0.029074	-0.675463	1.134006	0.123491	-0.675062	0.705088	-0.213814	-0.654506	1.075917	0.108010	-0.651490	0.700063	0.267687	-0.443326	0.569235	0.092893	-0.451644	0.572668	-0.046141	-0.420773	0.594949	0.074301	-0.218895	0.077869	-0.157758	-0.219654	0.073047	0.183000	-0.217944	0.073211	0.141525	0.420962	0.791160	-0.229530
2031	16.925000	-0.882295	0.618245	-0.047605	-0.879027	0.613674	0.110883	-0.811837	0.888559	-0.053443	-0.804290	0.875783	0.130721	-0.713944	1.154313	0.029094	-0.675461	1.134003	0.123508	-0.675081	0.705070	-0.213816	-0.654427	1.075981	0.108096	-0.651497	0.700047	0.267694	-0.443325	0.569224	0.092923	-0.451645	0.572662	-0.046145	-0.420772	0.594930	0.074320	-0.218909	0.077845	-0.157764	-0.219655	0.073050	0.182993	-0.217943	0.073177	0.141493	0.420957	0.791295	-0.229454
2032	16.933333	-0.882187	0.618155	-0.047669	-0.879035	0.613671	0.110880	-0.811831	0.888555	-0.053438	-0.804250	0.875773	0.130699	-0.713889	1.154334	0.029130	-0.675458	1.133994	0.123526	-0.675073	0.705089	-0.213782	-0.654427	1.075967	0.108118	-0.651502	0.700033	0.267700	-0.443334	0.569202	0.092930	-0.451653	0.572645	-0.046161	-0.420775	0.594908	0.074332	-0.218927	0.077811	-0.157780	-0.219659	0.073056	0.182990	-0.217936	0.073150	0.141464	0.420940	0.791406	-0.229387
2033	16.941667	-0.882224	0.618189	-0.047645	-0.879159	0.613716	0.110940	-0.811831	0.888558	-0.053431	-0.804302	0.875760	0.130725	-0.713929	1.154372	0.029109	-0.675448	1.133991	0.123546	-0.675096	0.705083	-0.213784	-0.654431	1.075960	0.108130	-0.651518	0.700028	0.267702	-0.443338	0.569186	0.092937	-0.451645	0.572641	-0.046185	-0.420761	0.594905	0.074356	-0.218928	0.077798	-0.157801	-0.219659	0.073060	0.182986	-0.217941	0.073145	0.141460	0.420906	0.791498	-0.229322
2034	16.950000	-0.882264	0.618219	-0.047619	-0.879042	0.613662	0.110880	-0.811832	0.888560	-0.053424	-0.804289	0.875768	0.130722	-0.713899	1.154387	0.029126	-0.675439	1.133987	0.123564	-0.675149	0.705049	-0.213821	-0.654442	1.075962	0.108132	-0.651535	0.700025	0.267698	-0.443344	0.569182	0.092959	-0.451658	0.572641	-0.046187	-0.420766	0.594893	0.074385	-0.218929	0.077808	-0.157811	-0.219653	0.073068	0.182994	-0.217934	0.073163	0.141463	0.420860	0.791575	-0.229247
2035	16.958333	-0.882230	0.618180	-0.047643	-0.879039	0.613658	0.110880	-0.811833	0.888562	-0.053415	-0.804260	0.875738	0.130701	-0.713852	1.154389	0.029173	-0.675429	1.133986	0.123582	-0.675174	0.705055	-0.213807	-0.654438	1.075956	0.108160	-0.651552	0.700007	0.267701	-0.443345	0.569184	0.092977	-0.451654	0.572660	-0.046199	-0.420752	0.594905	0.074434	-0.218928	0.077821	-0.157798	-0.219658	0.073061	0.182990	-0.217936	0.073186	0.141497	0.420803	0.791630	-0.229167
2036	16.966667	-0.882267	0.618208	-0.047611	-0.879148	0.613705	0.110918	-0.811836	0.888571	-0.053400	-0.804294	0.875725	0.130727	-0.713779	1.154419	0.029214	-0.675395	1.133973	0.123571	-0.675174	0.705089	-0.213777	-0.654430	1.075944	0.108176	-0.651567	0.699992	0.267712	-0.443347	0.569173	0.092994	-0.451666	0.572665	-0.046181	-0.420736	0.594919	0.074484	-0.218917	0.077848	-0.157787	-0.219651	0.073049	0.182988	-0.217941	0.073224	0.141526	0.420730	0.791666	-0.229082
2037	16.975000	-0.882234	0.618175	-0.047631	-0.879102	0.613677	0.110918	-0.811838	0.888575	-0.053390	-0.804291	0.875755	0.130750	-0.713796	1.154442	0.029189	-0.675390	1.133978	0.123623	-0.675200	0.705101	-0.213780	-0.654421	1.075931	0.108191	-0.651589	0.699975	0.267715	-0.443339	0.569171	0.093024	-0.451669	0.572687	-0.046182	-0.420733	0.594921	0.074531	-0.218912	0.077866	-0.157772	-0.219656	0.073049	0.182997	-0.217699	0.073350	0.142116	0.420636	0.791663	-0.228983
2038	16.983333	-0.882270	0.618213	-0.047603	-0.879051	0.613656	0.110901	-0.811841	0.888574	-0.053382	-0.804292	0.875753	0.130762	-0.713752	1.154462	0.029215	-0.675369	1.133974	0.123645	-0.675225	0.705105	-0.213791	-0.654528	1.075849	0.108142	-0.651613	0.699954	0.267717	-0.443340	0.569175	0.093053	-0.451667	0.572701	-0.046181	-0.420730	0.594920	0.074572	-0.218911	0.077877	-0.157756	-0.219657	0.073054	0.182994	-0.217940	0.073239	0.141540	0.420545	0.791644	-0.228897
2039	16.991667	-0.882272	0.618196	-0.047600	-0.879109	0.613675	0.110925	-0.811841	0.888579	-0.053366	-0.804291	0.875754	0.130773	-0.713715	1.154482	0.029238	-0.675337	1.133971	0.123670	-0.675236	0.705122	-0.213790	-0.654458	1.075873	0.108192	-0.651631	0.699937	0.267725	-0.443296	0.569284	0.093167	-0.451670	0.572713	-0.046187	-0.420715	0.594928	0.074603	-0.218907	0.077877	-0.157762	-0.219660	0.073047	0.182993	-0.217942	0.073215	0.141519	0.420447	0.791589	-0.228803
2040	17.000000	-0.882279	0.618223	-0.047587	-0.879165	0.613691	0.110948	-0.811853	0.888595	-0.053340	-0.804308	0.875760	0.130797	-0.713675	1.154501	0.029257	-0.675304	1.133971	0.123690	-0.675251	0.705122	-0.213815	-0.654388	1.075903	0.108239	-0.651650	0.699922	0.267733	-0.443253	0.569401	0.093289	-0.451671	0.572718	-0.046196	-0.420718	0.594947	0.074631	-0.218916	0.077859	-0.157771	-0.219664	0.073048	0.182992	-0.217952	0.073189	0.141492	0.420360	0.791513	-0.228726
2041	17.008333	-0.882322	0.618241	-0.047566	-0.879111	0.613665	0.110925	-0.811851	0.888593	-0.053341	-0.804304	0.875754	0.130803	-0.713614	1.154647	0.029163	-0.675268	1.133973	0.123714	-0.675254	0.705125	-0.213821	-0.654420	1.075861	0.108225	-0.651664	0.699905	0.267735	-0.443293	0.569278	0.093194	-0.451669	0.572723	-0.046217	-0.420720	0.594959	0.074651	-0.218922	0.077827	-0.157796	-0.219657	0.073052	0.182983	-0.217951	0.073160	0.141456	0.420291	0.791401	-0.228634
2042	17.016667	-0.882282	0.618223	-0.047590	-0.879162	0.613689	0.110945	-0.811844	0.888585	-0.053327	-0.804297	0.875744	0.130808	-0.713558	1.154663	0.029183	-0.675247	1.134050	0.123763	-0.675276	0.705110	-0.213836	-0.654459	1.075825	0.108212	-0.651673	0.699894	0.267741	-0.443261	0.569390	0.093291	-0.451664	0.572721	-0.046227	-0.420719	0.594962	0.074664	-0.218937	0.077807	-0.157811	-0.219668	0.073063	0.182982	-0.217948	0.073146	0.141439	0.420243	0.791280	-0.228563
2043	17.025000	-0.882248	0.618183	-0.047614	-0.879119	0.613656	0.110915	-0.811847	0.888590	-0.053309	-0.804297	0.875735	0.130816	-0.713504	1.154675	0.029199	-0.675189	1.133977	0.123763	-0.675276	0.705122	-0.213822	-0.654323	1.075896	0.108296	-0.651684	0.699878	0.267748	-0.443339	0.569155	0.093102	-0.451662	0.572727	-0.046232	-0.420706	0.594955	0.074687	-0.218939	0.077799	-0.157812	-0.219664	0.073063	0.182986	-0.217944	0.073162	0.141465	0.420213	0.791125	-0.228468
2044	17.033333	-0.882211	0.618143	-0.047638	-0.879062	0.613626	0.110895	-0.811846	0.888583	-0.053292	-0.804303	0.875737	0.130835	-0.713425	1.154559	0.029363	-0.675149	1.133978	0.123787	-0.675270	0.705135	-0.213798	-0.654293	1.075892	0.108311	-0.651689	0.699858	0.267762	-0.443338	0.569143	0.093110	-0.451659	0.572730	-0.046232	-0.420706	0.594959	0.074716	-0.218926	0.077818	-0.157804	-0.219661	0.073065	0.182992	-0.217946	0.073185	0.141489	0.420201	0.790944	-0.228365
2045	17.041667	-0.882278	0.618184	-0.047597	-0.879115	0.613649	0.110920	-0.811842	0.888585	-0.053281	-0.804284	0.875715	0.130844	-0.713388	1.154580	0.029388	-0.675104	1.133983	0.123815	-0.675296	0.705123	-0.213804	-0.654276	1.075895	0.108337	-0.651688	0.699843	0.267772	-0.443260	0.569374	0.093322	-0.451657	0.572725	-0.046225	-0.420699	0.594955	0.074748	-0.218922	0.077837	-0.157783	-0.219659	0.073057	0.183000	-0.217942	0.073209	0.141519	0.420202	0.790738	-0.228261
2046	17.050000	-0.882350	0.618236	-0.047556	-0.879068	0.613624	0.110901	-0.811831	0.888582	-0.053267	-0.804277	0.875709	0.130857	-0.713347	1.154600	0.029412	-0.675066	1.133990	0.123837	-0.675300	0.705130	-0.213791	-0.654260	1.075892	0.108364	-0.651688	0.699824	0.267779	-0.443262	0.569373	0.093343	-0.451655	0.572727	-0.046219	-0.420702	0.594954	0.074775	-0.218920	0.077851	-0.157762	-0.219661	0.073068	0.183007	-0.217955	0.073226	0.141541	0.420215	0.790515	-0.228151
2047	17.058333	-0.882198	0.618139	-0.047639	-0.879174	0.613669	0.110948	-0.811827	0.888582	-0.053249	-0.804249	0.875682	0.130848	-0.713309	1.154617	0.029432	-0.675032	1.134001	0.123865	-0.675294	0.705157	-0.213772	-0.654247	1.075897	0.108382	-0.651691	0.699804	0.267782	-0.443295	0.569244	0.093272	-0.451648	0.572727	-0.046231	-0.420687	0.594929	0.074793	-0.218906	0.077874	-0.157753	-0.219657	0.073066	0.183006	-0.217939	0.073234	0.141543	0.420247	0.790260	-0.228040
2048	17.066667	-0.882345	0.618254	-0.047549	-0.879175	0.613673	0.110954	-0.811815	0.888588	-0.053240	-0.804266	0.875703	0.130886	-0.713277	1.154643	0.029456	-0.675004	1.134011	0.123883	-0.675280	0.705179	-0.213761	-0.654235	1.075897	0.108404	-0.651698	0.699792	0.267785	-0.443248	0.569349	0.093387	-0.451653	0.572721	-0.046222	-0.420685	0.594919	0.074817	-0.218904	0.077869	-0.157750	-0.219664	0.073064	0.183001	-0.217944	0.073217	0.141525	0.420289	0.789985	-0.227933
2049	17.075000	-0.882268	0.618230	-0.047581	-0.879068	0.613625	0.110904	-0.811823	0.888608	-0.053219	-0.804262	0.875708	0.130895	-0.713258	1.154695	0.029489	-0.674984	1.134022	0.123903	-0.675301	0.705170	-0.213796	-0.654227	1.075902	0.108423	-0.651698	0.699777	0.267780	-0.443238	0.569344	0.093411	-0.451651	0.572719	-0.046230	-0.420673	0.594902	0.074835	-0.218907	0.077851	-0.157764	-0.219655	0.073053	0.182988	-0.217704	0.073305	0.142059	0.420357	0.789660	-0.227817
2050	17.083333	-0.882195	0.618174	-0.047623	-0.879072	0.613628	0.110902	-0.811807	0.888615	-0.053206	-0.804265	0.875691	0.130896	-0.713239	1.154809	0.029355	-0.674965	1.134030	0.123923	-0.675279	0.705199	-0.213784	-0.654222	1.075910	0.108442	-0.651700	0.699764	0.267778	-0.443279	0.569025	0.093204	-0.451653	0.572717	-0.046239	-0.420657	0.594893	0.074865	-0.218921	0.077829	-0.157792	-0.219657	0.073056	0.182991	-0.217942	0.073157	0.141464	0.420445	0.789303	-0.227700
2051	17.091667	-0.882260	0.618250	-0.047570	-0.879121	0.613649	0.110927	-0.811800	0.888625	-0.053186	-0.804255	0.875701	0.130909	-0.713218	1.154826	0.029488	-0.674951	1.134033	0.123941	-0.675269	0.705211	-0.213794	-0.654220	1.075908	0.108458	-0.651706	0.699753	0.267771	-0.443227	0.569335	0.093433	-0.451650	0.572722	-0.046253	-0.420639	0.594885	0.074895	-0.218930	0.077810	-0.157813	-0.219657	0.073053	0.182984	-0.217946	0.073159	0.141451	0.420539	0.788909	-0.227567
2052	17.100000	-0.882256	0.618253	-0.047570	-0.879163	0.613671	0.110952	-0.811792	0.888633	-0.053185	-0.804241	0.875710	0.130921	-0.713195	1.154776	0.029566	-0.674939	1.134031	0.123961	-0.675277	0.705197	-0.213811	-0.654211	1.075900	0.108481	-0.651712	0.699739	0.267770	-0.443217	0.569330	0.093449	-0.451642	0.572727	-0.046252	-0.420618	0.594885	0.074927	-0.218932	0.077807	-0.157817	-0.219656	0.073041	0.182985	-0.217939	0.073177	0.141466	0.420651	0.788501	-0.227446
2053	17.108333	-0.882250	0.618228	-0.047571	-0.879059	0.613624	0.110908	-0.811782	0.888632	-0.053177	-0.804169	0.875664	0.130880	-0.713151	1.154743	0.029563	-0.674927	1.134020	0.123978	-0.675255	0.705213	-0.213792	-0.654207	1.075891	0.108499	-0.651716	0.699729	0.267777	-0.443211	0.569328	0.093464	-0.451635	0.572739	-0.046245	-0.420597	0.594891	0.074973	-0.218925	0.077820	-0.157808	-0.219655	0.073039	0.182992	-0.217948	0.073192	0.141493	0.420762	0.788067	-0.227325
2054	17.116667	-0.882246	0.618245	-0.047565	-0.879159	0.613666	0.110950	-0.811766	0.888630	-0.053176	-0.804229	0.875664	0.130914	-0.713068	1.154709	0.029602	-0.674918	1.134009	0.124000	-0.675232	0.705229	-0.213767	-0.654206	1.075876	0.108504	-0.651719	0.699718	0.267780	-0.443255	0.569015	0.093264	-0.451623	0.572746	-0.046228	-0.420580	0.594908	0.075010	-0.218914	0.077841	-0.157796	-0.219659	0.073050	0.183005	-0.218223	0.073246	0.141205	0.420880	0.787595	-0.227200
2055	17.125000	-0.882235	0.618241	-0.047566	-0.879105	0.613650	0.110939	-0.811746	0.888624	-0.053184	-0.804228	0.875679	0.130926	-0.713086	1.154737	0.029617	-0.674917	1.133998	0.124017	-0.675219	0.705229	-0.213761	-0.654204	1.075868	0.108529	-0.651722	0.699712	0.267788	-0.443244	0.569014	0.093275	-0.451617	0.572751	-0.046218	-0.420568	0.594917	0.075043	-0.218913	0.077859	-0.157764	-0.219663	0.073057	0.183003	-0.217958	0.073236	0.141539	0.421030	0.787084	-0.227069
2056	17.133333	-0.882231	0.618242	-0.047568	-0.879046	0.613636	0.110918	-0.811737	0.888619	-0.053188	-0.804218	0.875689	0.130929	-0.713047	1.154684	0.029530	-0.674915	1.133986	0.124036	-0.675225	0.705213	-0.213786	-0.654208	1.075859	0.108547	-0.651725	0.699705	0.267795	-0.443235	0.569023	0.093300	-0.451608	0.572758	-0.046207	-0.420562	0.594923	0.075062	-0.218905	0.077870	-0.157755	-0.219663	0.073054	0.182992	-0.217959	0.073236	0.141527	0.421187	0.786534	-0.226954
2057	17.141667	-0.882194	0.618214	-0.047591	-0.879046	0.613639	0.110920	-0.811737	0.888623	-0.053181	-0.804217	0.875682	0.130924	-0.713027	1.154737	0.029608	-0.674914	1.133978	0.124049	-0.675204	0.705210	-0.213775	-0.654211	1.075852	0.108559	-0.651726	0.699706	0.267798	-0.443230	0.569029	0.093310	-0.451598	0.572752	-0.046200	-0.420585	0.594988	0.075088	-0.218906	0.077862	-0.157749	-0.219659	0.073062	0.182987	-0.217946	0.073215	0.141507	0.421313	0.785927	-0.226819
2058	17.150000	-0.882154	0.618186	-0.047611	-0.879046	0.613646	0.110918	-0.811720	0.888614	-0.053189	-0.804210	0.875709	0.130927	-0.713075	1.154726	0.029590	-0.674916	1.133967	0.124065	-0.675200	0.705195	-0.213794	-0.654214	1.075843	0.108562	-0.651727	0.699709	0.267807	-0.443227	0.569027	0.093317	-0.451595	0.572747	-0.046196	-0.420583	0.594986	0.075088	-0.218909	0.077849	-0.157762	-0.219650	0.073047	0.182975	-0.218231	0.073197	0.141178	0.421476	0.785296	-0.226687
2059	17.158333	-0.882224	0.618267	-0.047557	-0.879140	0.613688	0.110963	-0.811719	0.888627	-0.053187	-0.804215	0.875715	0.130934	-0.713006	1.154781	0.029695	-0.674918	1.133965	0.124078	-0.675179	0.705194	-0.213786	-0.654216	1.075837	0.108573	-0.651725	0.699711	0.267812	-0.443230	0.569026	0.093312	-0.451589	0.572744	-0.046197	-0.420586	0.594973	0.075086	-0.218919	0.077821	-0.157782	-0.219663	0.073066	0.182984	-0.217940	0.073162	0.141463	0.421641	0.784641	-0.226560
2060	17.166667	-0.882297	0.618308	-0.047513	-0.879030	0.613642	0.110916	-0.811720	0.888634	-0.053175	-0.804207	0.875712	0.130935	-0.713051	1.154806	0.029658	-0.674920	1.133961	0.124092	-0.675160	0.705201	-0.213776	-0.654228	1.075827	0.108579	-0.651723	0.699706	0.267817	-0.443234	0.569014	0.093310	-0.451582	0.572737	-0.046195	-0.420567	0.594893	0.075067	-0.218927	0.077794	-0.157802	-0.219659	0.073062	0.182985	-0.217942	0.073160	0.141448	0.421799	0.783993	-0.226442
2061	17.175000	-0.882180	0.618241	-0.047571	-0.879030	0.613632	0.110913	-0.811710	0.888641	-0.053170	-0.804203	0.875694	0.130930	-0.713020	1.154816	0.029698	-0.674924	1.133955	0.124105	-0.675146	0.705201	-0.213767	-0.654238	1.075822	0.108592	-0.651719	0.699700	0.267826	-0.443239	0.569009	0.093316	-0.451586	0.572733	-0.046183	-0.420568	0.594890	0.075077	-0.218926	0.077794	-0.157802	-0.219657	0.073051	0.182985	-0.217941	0.073169	0.141476	0.421968	0.783339	-0.226314
2062	17.183333	-0.882212	0.618271	-0.047543	-0.879131	0.613673	0.110964	-0.811694	0.888638	-0.053163	-0.804211	0.875711	0.130953	-0.712977	1.154852	0.029752	-0.674931	1.133946	0.124115	-0.675138	0.705203	-0.213752	-0.654243	1.075808	0.108593	-0.651716	0.699693	0.267839	-0.443243	0.568996	0.093311	-0.451592	0.572723	-0.046167	-0.420569	0.594886	0.075087	-0.218925	0.077807	-0.157794	-0.219663	0.073056	0.183000	-0.217939	0.073197	0.141501	0.422146	0.782694	-0.226196
2063	17.191667	-0.882189	0.618252	-0.047546	-0.879079	0.613643	0.110942	-0.811709	0.888622	-0.053154	-0.804203	0.875698	0.130952	-0.712993	1.154816	0.029650	-0.674938	1.133936	0.124118	-0.675120	0.705206	-0.213724	-0.654261	1.075801	0.108606	-0.651708	0.699687	0.267849	-0.443249	0.568999	0.093317	-0.451597	0.572718	-0.046157	-0.420573	0.594887	0.075088	-0.218925	0.077825	-0.157774	-0.219657	0.073044	0.183001	-0.217943	0.073220	0.141532	0.422320	0.782045	-0.226069
2064	17.200000	-0.882203	0.618257	-0.047551	-0.879131	0.613671	0.110962	-0.811708	0.888611	-0.053156	-0.804199	0.875684	0.130950	-0.712954	1.154814	0.029626	-0.674950	1.133930	0.124121	-0.675117	0.705190	-0.213722	-0.654274	1.075794	0.108614	-0.651704	0.699682	0.267847	-0.443250	0.569003	0.093314	-0.451612	0.572710	-0.046146	-0.420580	0.594884	0.075080	-0.218913	0.077848	-0.157767	-0.219656	0.073034	0.183001	-0.217451	0.073450	0.142695	0.422499	0.781397	-0.225951
2065	17.208333	-0.882164	0.618217	-0.047581	-0.879033	0.613629	0.110914	-0.811695	0.888611	-0.053167	-0.804198	0.875668	0.130942	-0.713010	1.154822	0.029664	-0.674957	1.133927	0.124122	-0.675108	0.705180	-0.213725	-0.654289	1.075786	0.108604	-0.651698	0.699675	0.267844	-0.443247	0.569020	0.093302	-0.451615	0.572700	-0.046155	-0.420592	0.594937	0.075069	-0.218902	0.077860	-0.157755	-0.219661	0.073051	0.182997	-0.217949	0.073226	0.141524	0.422700	0.780766	-0.225847
2066	17.216667	-0.882199	0.618253	-0.047559	-0.879138	0.613678	0.110963	-0.811704	0.888618	-0.053142	-0.804203	0.875647	0.130936	-0.712933	1.154833	0.029625	-0.674964	1.133925	0.124120	-0.675084	0.705195	-0.213715	-0.654296	1.075790	0.108613	-0.651696	0.699674	0.267842	-0.443247	0.569027	0.093295	-0.451637	0.572683	-0.046136	-0.420585	0.594912	0.075046	-0.218901	0.077857	-0.157757	-0.219670	0.073059	0.182995	-0.217949	0.073204	0.141509	0.422898	0.780123	-0.225729
2067	17.225000	-0.882188	0.618250	-0.047559	-0.879109	0.613669	0.110951	-0.811703	0.888607	-0.053165	-0.804199	0.875684	0.130950	-0.712931	1.154835	0.029621	-0.674974	1.133918	0.124116	-0.675105	0.705153	-0.213747	-0.654298	1.075783	0.108602	-0.651697	0.699673	0.267837	-0.443217	0.569197	0.093392	-0.451646	0.572681	-0.046140	-0.420584	0.594925	0.075020	-0.218903	0.077845	-0.157769	-0.219666	0.073052	0.182985	-0.217950	0.073188	0.141485	0.423115	0.779500	-0.225616
2068	17.233333	-0.882205	0.618269	-0.047548	-0.879045	0.613639	0.110909	-0.811702	0.888619	-0.053159	-0.804201	0.875654	0.130938	-0.712930	1.154793	0.029592	-0.674986	1.133910	0.124116	-0.675083	0.705177	-0.213728	-0.654301	1.075782	0.108620	-0.651700	0.699669	0.267832	-0.443242	0.569052	0.093269	-0.451636	0.572692	-0.046155	-0.420596	0.594935	0.075002	-0.218920	0.077823	-0.157781	-0.219660	0.073051	0.182982	-0.217962	0.073171	0.141461	0.423341	0.778870	-0.225513
2069	17.241667	-0.882209	0.618277	-0.047544	-0.879096	0.613661	0.110933	-0.811710	0.888632	-0.053140	-0.804200	0.875676	0.130951	-0.712843	1.154763	0.029626	-0.674992	1.133897	0.124122	-0.675071	0.705194	-0.213712	-0.654305	1.075767	0.108610	-0.651709	0.699666	0.267831	-0.443259	0.569026	0.093290	-0.451654	0.572656	-0.046134	-0.420597	0.594902	0.075028	-0.218919	0.077806	-0.157797	-0.219665	0.073060	0.182986	-0.218097	0.073177	0.141310	0.423579	0.778262	-0.225399
2070	17.250000	-0.882206	0.618283	-0.047534	-0.879144	0.613683	0.110959	-0.811705	0.888638	-0.053141	-0.804194	0.875691	0.130964	-0.712855	1.154775	0.029651	-0.674995	1.133881	0.124124	-0.675068	0.705216	-0.213697	-0.654293	1.075750	0.108611	-0.651713	0.699658	0.267831	-0.443273	0.569011	0.093295	-0.451646	0.572657	-0.046142	-0.420594	0.594881	0.075049	-0.218929	0.077792	-0.157793	-0.219661	0.073053	0.182991	-0.217950	0.073172	0.141480	0.423843	0.777654	-0.225293
2071	17.258333	-0.882208	0.618279	-0.047534	-0.879092	0.613651	0.110937	-0.811705	0.888642	-0.053134	-0.804192	0.875693	0.130969	-0.712901	1.154763	0.029607	-0.674992	1.133863	0.124133	-0.675097	0.705203	-0.213700	-0.654295	1.075738	0.108629	-0.651725	0.699650	0.267828	-0.443228	0.569311	0.093514	-0.451635	0.572691	-0.046138	-0.420587	0.594874	0.075077	-0.218928	0.077797	-0.157791	-0.219659	0.073042	0.182997	-0.217950	0.073192	0.141508	0.424141	0.777047	-0.225206
2072	17.266667	-0.882206	0.618276	-0.047532	-0.879147	0.613671	0.110959	-0.811702	0.888641	-0.053136	-0.804190	0.875693	0.130967	-0.712911	1.154757	0.029614	-0.674996	1.133845	0.124143	-0.675113	0.705208	-0.213698	-0.654289	1.075716	0.108627	-0.651736	0.699643	0.267826	-0.443278	0.569011	0.093295	-0.451634	0.572725	-0.046141	-0.420581	0.594888	0.075097	-0.218925	0.077812	-0.157775	-0.219657	0.073049	0.183005	-0.217957	0.073217	0.141525	0.424437	0.776421	-0.225108
2073	17.275000	-0.882208	0.618269	-0.047540	-0.879093	0.613646	0.110933	-0.811694	0.888646	-0.053149	-0.804191	0.875696	0.130960	-0.712920	1.154730	0.029640	-0.674991	1.133823	0.124156	-0.675117	0.705224	-0.213695	-0.654276	1.075697	0.108630	-0.651749	0.699646	0.267820	-0.443273	0.569019	0.093294	-0.451651	0.572745	-0.046141	-0.420587	0.594943	0.075115	-0.218909	0.077849	-0.157753	-0.219659	0.073060	0.183004	-0.218221	0.073255	0.141220	0.424757	0.775781	-0.224997
2074	17.283333	-0.882210	0.618268	-0.047544	-0.879147	0.613678	0.110959	-0.811714	0.888642	-0.053148	-0.804195	0.875661	0.130938	-0.712899	1.154720	0.029634	-0.674987	1.133794	0.124168	-0.675145	0.705188	-0.213734	-0.654254	1.075679	0.108632	-0.651766	0.699644	0.267813	-0.443218	0.569347	0.093526	-0.451667	0.572750	-0.046133	-0.420603	0.594989	0.075114	-0.218902	0.077866	-0.157751	-0.219662	0.073069	0.182999	-0.217936	0.073224	0.141526	0.425106	0.775134	-0.224902
2075	17.291667	-0.882214	0.618250	-0.047546	-0.879054	0.613638	0.110916	-0.811709	0.888635	-0.053157	-0.804196	0.875689	0.130942	-0.712931	1.154670	0.029648	-0.674989	1.133741	0.124154	-0.675142	0.705174	-0.213759	-0.654254	1.075650	0.108633	-0.651777	0.699649	0.267803	-0.443248	0.569197	0.093406	-0.451687	0.572753	-0.046125	-0.420589	0.594913	0.075078	-0.218908	0.077847	-0.157760	-0.219663	0.073060	0.182987	-0.217942	0.073209	0.141494	0.425485	0.774441	-0.224777
2076	17.300000	-0.882217	0.618265	-0.047539	-0.879055	0.613643	0.110915	-0.811709	0.888629	-0.053164	-0.804204	0.875709	0.130942	-0.712922	1.154599	0.029604	-0.674996	1.133726	0.124177	-0.675116	0.705181	-0.213756	-0.654245	1.075622	0.108618	-0.651786	0.699644	0.267793	-0.443282	0.569033	0.093283	-0.451698	0.572753	-0.046123	-0.420600	0.594907	0.075063	-0.218908	0.077850	-0.157776	-0.219654	0.073057	0.182982	-0.217940	0.073190	0.141477	0.425877	0.773728	-0.224636
2077	17.308333	-0.882182	0.618231	-0.047558	-0.879101	0.613658	0.110946	-0.811703	0.888630	-0.053172	-0.804217	0.875692	0.130936	-0.712908	1.154574	0.029643	-0.675009	1.133649	0.124137	-0.675095	0.705181	-0.213764	-0.654247	1.075586	0.108605	-0.651793	0.699645	0.267792	-0.443263	0.569187	0.093390	-0.451718	0.572750	-0.046124	-0.420617	0.594941	0.075071	-0.218917	0.077835	-0.157791	-0.219661	0.073052	0.182982	-0.217948	0.073179	0.141462	0.426292	0.772991	-0.224470
2078	17.316667	-0.882224	0.618266	-0.047528	-0.879053	0.613639	0.110922	-0.811727	0.888622	-0.053165	-0.804214	0.875708	0.130941	-0.712911	1.154529	0.029585	-0.675034	1.133627	0.124132	-0.675113	0.705147	-0.213803	-0.654262	1.075557	0.108593	-0.651795	0.699644	0.267793	-0.443292	0.569029	0.093279	-0.451736	0.572744	-0.046123	-0.420608	0.594900	0.075067	-0.218922	0.077825	-0.157800	-0.219660	0.073044	0.182986	-0.217944	0.073178	0.141463	0.426723	0.772240	-0.224294
2079	17.325000	-0.882263	0.618276	-0.047505	-0.879056	0.613627	0.110920	-0.811732	0.888619	-0.053166	-0.804224	0.875686	0.130929	-0.712900	1.154510	0.029557	-0.675061	1.133586	0.124114	-0.675077	0.705173	-0.213780	-0.654276	1.075532	0.108580	-0.651793	0.699627	0.267786	-0.443268	0.569179	0.093389	-0.451757	0.572745	-0.046116	-0.420601	0.594908	0.075095	-0.218921	0.077816	-0.157807	-0.219662	0.073052	0.182988	-0.217954	0.073185	0.141476	0.427134	0.771466	-0.224090
2080	17.333333	-0.882225	0.618255	-0.047524	-0.879056	0.613621	0.110911	-0.811743	0.888616	-0.053168	-0.804229	0.875666	0.130915	-0.712914	1.154517	0.029643	-0.675087	1.133569	0.124098	-0.675061	0.705191	-0.213784	-0.654287	1.075511	0.108558	-0.651793	0.699622	0.267781	-0.443293	0.569022	0.093285	-0.451767	0.572760	-0.046104	-0.420581	0.594913	0.075128	-0.218929	0.077815	-0.157807	-0.219654	0.073031	0.182988	-0.217960	0.073197	0.141500	0.427562	0.770669	-0.223894
2081	17.341667	-0.882262	0.618261	-0.047511	-0.879157	0.613654	0.110958	-0.811744	0.888601	-0.053194	-0.804244	0.875699	0.130927	-0.712898	1.154493	0.029537	-0.675114	1.133560	0.124077	-0.675066	0.705175	-0.213803	-0.654309	1.075505	0.108552	-0.651795	0.699623	0.267772	-0.443281	0.569028	0.093292	-0.451769	0.572785	-0.046095	-0.420582	0.594993	0.075187	-0.218922	0.077824	-0.157786	-0.219659	0.073041	0.182989	-0.217954	0.073214	0.141513	0.427975	0.769880	-0.223692
2082	17.350000	-0.882223	0.618242	-0.047543	-0.879054	0.613608	0.110903	-0.811767	0.888603	-0.053194	-0.804250	0.875692	0.130911	-0.712929	1.154490	0.029476	-0.675139	1.133574	0.124066	-0.675072	0.705165	-0.213833	-0.654346	1.075511	0.108547	-0.651800	0.699626	0.267767	-0.443270	0.569037	0.093311	-0.451771	0.572819	-0.046084	-0.420553	0.595008	0.075229	-0.218910	0.077851	-0.157760	-0.219665	0.073040	0.182982	-0.217950	0.073227	0.141524	0.428400	0.769061	-0.223481
2083	17.358333	-0.882225	0.618236	-0.047553	-0.879168	0.613651	0.110942	-0.811761	0.888606	-0.053213	-0.804257	0.875693	0.130901	-0.712891	1.154510	0.029422	-0.675167	1.133579	0.124022	-0.675059	0.705172	-0.213817	-0.654365	1.075520	0.108533	-0.651811	0.699629	0.267759	-0.443255	0.569049	0.093329	-0.451766	0.572853	-0.046082	-0.420534	0.595023	0.075263	-0.218905	0.077858	-0.157752	-0.219671	0.073056	0.182983	-0.217949	0.073226	0.141517	0.428815	0.768245	-0.223284
2084	17.366667	-0.882228	0.618241	-0.047556	-0.879056	0.613614	0.110893	-0.811778	0.888600	-0.053220	-0.804264	0.875696	0.130887	-0.712827	1.154518	0.029446	-0.675179	1.133586	0.124009	-0.675053	0.705171	-0.213826	-0.654389	1.075529	0.108522	-0.651821	0.699630	0.267751	-0.443242	0.569060	0.093347	-0.451760	0.572880	-0.046078	-0.420516	0.595036	0.075290	-0.218908	0.077862	-0.157759	-0.219670	0.073068	0.182985	-0.217944	0.073205	0.141497	0.429255	0.767408	-0.223076
2085	17.375000	-0.882211	0.618231	-0.047555	-0.879168	0.613660	0.110941	-0.811787	0.888598	-0.053229	-0.804278	0.875696	0.130888	-0.712885	1.154520	0.029405	-0.675205	1.133610	0.123970	-0.675077	0.705130	-0.213855	-0.654406	1.075540	0.108516	-0.651833	0.699633	0.267747	-0.443238	0.569063	0.093357	-0.451754	0.572911	-0.046074	-0.420508	0.595046	0.075326	-0.218910	0.077836	-0.157764	-0.219663	0.073062	0.182984	-0.217944	0.073186	0.141487	0.429653	0.766572	-0.222900
2086	17.383333	-0.882227	0.618236	-0.047553	-0.879070	0.613614	0.110891	-0.811802	0.888590	-0.053230	-0.804284	0.875695	0.130887	-0.712908	1.154529	0.029353	-0.675217	1.133639	0.123958	-0.675055	0.705145	-0.213837	-0.654418	1.075551	0.108501	-0.651846	0.699638	0.267754	-0.443238	0.569066	0.093370	-0.451748	0.572931	-0.046072	-0.420492	0.595067	0.075362	-0.218916	0.077825	-0.157774	-0.219657	0.073063	0.182991	-0.217940	0.073168	0.141483	0.430069	0.765735	-0.222719
2087	17.391667	-0.882184	0.618198	-0.047577	-0.879168	0.613653	0.110932	-0.811792	0.888584	-0.053240	-0.804303	0.875664	0.130867	-0.712870	1.154528	0.029348	-0.675210	1.133631	0.123926	-0.675077	0.705124	-0.213860	-0.654432	1.075548	0.108484	-0.651860	0.699634	0.267747	-0.443241	0.569055	0.093385	-0.451750	0.572944	-0.046072	-0.420494	0.595060	0.075385	-0.218921	0.077811	-0.157794	-0.219660	0.073063	0.182998	-0.217945	0.073169	0.141476	0.430443	0.764921	-0.222567
2088	17.400000	-0.882221	0.618231	-0.047558	-0.879166	0.613644	0.110928	-0.811802	0.888577	-0.053248	-0.804305	0.875686	0.130871	-0.712829	1.154522	0.029352	-0.675209	1.133635	0.123909	-0.675067	0.705146	-0.213828	-0.654457	1.075543	0.108467	-0.651876	0.699630	0.267746	-0.443251	0.569033	0.093373	-0.451747	0.572951	-0.046075	-0.420490	0.595060	0.075405	-0.218922	0.077805	-0.157796	-0.219651	0.073047	0.182993	-0.217944	0.073184	0.141494	0.430834	0.764105	-0.222421
2089	17.408333	-0.882217	0.618221	-0.047563	-0.879119	0.613617	0.110900	-0.811816	0.888569	-0.053251	-0.804313	0.875668	0.130851	-0.712845	1.154509	0.029290	-0.675201	1.133625	0.123898	-0.675107	0.705108	-0.213872	-0.654442	1.075543	0.108459	-0.651895	0.699630	0.267739	-0.443266	0.569027	0.093376	-0.451756	0.572949	-0.046079	-0.420505	0.595014	0.075399	-0.218921	0.077812	-0.157801	-0.219652	0.073050	0.182998	-0.217943	0.073197	0.141500	0.431172	0.763333	-0.222294
2090	17.416667	-0.882222	0.618215	-0.047574	-0.879178	0.613631	0.110910	-0.811818	0.888561	-0.053260	-0.804321	0.875650	0.130830	-0.712835	1.154510	0.029215	-0.675203	1.133625	0.123872	-0.675100	0.705104	-0.213901	-0.654424	1.075539	0.108448	-0.651916	0.699630	0.267727	-0.443276	0.569026	0.093370	-0.451768	0.572944	-0.046082	-0.420498	0.595019	0.075392	-0.218919	0.077829	-0.157786	-0.219644	0.073035	0.182986	-0.217947	0.073208	0.141510	0.431504	0.762550	-0.222176
2091	17.425000	-0.882222	0.618215	-0.047581	-0.879183	0.613635	0.110907	-0.811822	0.888560	-0.053279	-0.804334	0.875652	0.130815	-0.712799	1.154518	0.029253	-0.675180	1.133612	0.123871	-0.675094	0.705137	-0.213882	-0.654411	1.075525	0.108427	-0.651938	0.699634	0.267723	-0.443282	0.569020	0.093374	-0.451784	0.572941	-0.046063	-0.420502	0.595004	0.075386	-0.218909	0.077854	-0.157781	-0.219647	0.073043	0.182986	-0.217945	0.073219	0.141509	0.431804	0.761825	-0.222069
2092	17.433333	-0.882224	0.618222	-0.047580	-0.879197	0.613635	0.110910	-0.811827	0.888559	-0.053301	-0.804345	0.875693	0.130819	-0.712785	1.154487	0.029258	-0.675172	1.133615	0.123846	-0.675123	0.705118	-0.213905	-0.654409	1.075510	0.108401	-0.651960	0.699630	0.267711	-0.443312	0.568991	0.093385	-0.451781	0.572949	-0.046044	-0.420547	0.594933	0.075355	-0.218906	0.077866	-0.157764	-0.219653	0.073048	0.182979	-0.217946	0.073223	0.141510	0.432075	0.761117	-0.221991
2093	17.441667	-0.882187	0.618190	-0.047598	-0.879096	0.613597	0.110865	-0.811840	0.888573	-0.053311	-0.804357	0.875681	0.130799	-0.712890	1.154404	0.029140	-0.675147	1.133610	0.123840	-0.675121	0.705109	-0.213917	-0.654366	1.075511	0.108401	-0.651977	0.699622	0.267701	-0.443322	0.568997	0.093366	-0.451793	0.572968	-0.046042	-0.420545	0.594904	0.075324	-0.218907	0.077866	-0.157766	-0.219664	0.073055	0.182983	-0.217944	0.073215	0.141497	0.432342	0.760464	-0.221927
2094	17.450000	-0.882227	0.618238	-0.047555	-0.879208	0.613649	0.110919	-0.811849	0.888589	-0.053318	-0.804363	0.875710	0.130796	-0.712782	1.154497	0.029176	-0.675121	1.133601	0.123826	-0.675117	0.705091	-0.213926	-0.654343	1.075501	0.108377	-0.651991	0.699621	0.267690	-0.443325	0.568999	0.093348	-0.451807	0.572981	-0.046020	-0.420568	0.594931	0.075305	-0.218914	0.077843	-0.157768	-0.219664	0.073047	0.182986	-0.217959	0.073192	0.141478	0.432600	0.759847	-0.221889
2095	17.458333	-0.882193	0.618206	-0.047568	-0.879233	0.613669	0.110927	-0.811852	0.888589	-0.053330	-0.804371	0.875702	0.130775	-0.712721	1.154509	0.029202	-0.675092	1.133602	0.123811	-0.675079	0.705095	-0.213925	-0.654315	1.075501	0.108353	-0.652011	0.699613	0.267679	-0.443329	0.569009	0.093356	-0.451818	0.572983	-0.046008	-0.420582	0.594945	0.075305	-0.218918	0.077832	-0.157784	-0.219671	0.073066	0.182996	-0.217951	0.073180	0.141484	0.432821	0.759277	-0.221877
2096	17.466667	-0.882196	0.618222	-0.047538	-0.879115	0.613609	0.110877	-0.811846	0.888583	-0.053355	-0.804371	0.875733	0.130768	-0.712716	1.154511	0.029157	-0.675060	1.133608	0.123789	-0.675084	0.705054	-0.213966	-0.654291	1.075502	0.108333	-0.652023	0.699618	0.267675	-0.443342	0.569012	0.093353	-0.451834	0.572980	-0.045996	-0.420577	0.594952	0.075328	-0.218927	0.077813	-0.157795	-0.219675	0.073066	0.183002	-0.217955	0.073182	0.141483	0.433017	0.758736	-0.221875
2097	17.475000	-0.882191	0.618205	-0.047546	-0.879114	0.613602	0.110873	-0.811842	0.888578	-0.053377	-0.804376	0.875727	0.130737	-0.712674	1.154534	0.029143	-0.675018	1.133617	0.123771	-0.675074	0.705040	-0.213959	-0.654257	1.075507	0.108307	-0.652033	0.699632	0.267664	-0.443344	0.569018	0.093366	-0.451836	0.572994	-0.045978	-0.420572	0.594962	0.075359	-0.218934	0.077808	-0.157792	-0.219667	0.073064	0.183000	-0.217957	0.073182	0.141487	0.433208	0.758251	-0.221887
2098	17.483333	-0.882211	0.618238	-0.047514	-0.879215	0.613646	0.110918	-0.811836	0.888570	-0.053406	-0.804371	0.875720	0.130705	-0.712627	1.154558	0.029108	-0.674976	1.133668	0.123771	-0.675067	0.705002	-0.213988	-0.654231	1.075514	0.108269	-0.652047	0.699650	0.267653	-0.443348	0.569014	0.093374	-0.451844	0.573013	-0.045966	-0.420561	0.594946	0.075374	-0.218934	0.077811	-0.157793	-0.219677	0.073071	0.183010	-0.217966	0.073184	0.141502	0.433389	0.757813	-0.221918
2099	17.491667	-0.882193	0.618239	-0.047504	-0.879275	0.613682	0.110940	-0.811830	0.888562	-0.053437	-0.804373	0.875757	0.130680	-0.712586	1.154596	0.029056	-0.674928	1.133676	0.123713	-0.675055	0.704996	-0.213985	-0.654204	1.075533	0.108233	-0.652053	0.699674	0.267644	-0.443348	0.569013	0.093381	-0.451850	0.573028	-0.045961	-0.420552	0.594952	0.075399	-0.218922	0.077832	-0.157779	-0.219670	0.073067	0.183004	-0.217951	0.073202	0.141513	0.433565	0.757431	-0.221972
2100	17.500000	-0.882182	0.618249	-0.047488	-0.879121	0.613611	0.110876	-0.811804	0.888545	-0.053488	-0.804380	0.875798	0.130659	-0.712537	1.154638	0.029005	-0.674855	1.133717	0.123654	-0.675079	0.704962	-0.213993	-0.654169	1.075558	0.108191	-0.652060	0.699705	0.267632	-0.443345	0.569020	0.093398	-0.451851	0.573058	-0.045952	-0.420548	0.594968	0.075421	-0.218922	0.077854	-0.157768	-0.219661	0.073063	0.182988	-0.217945	0.073224	0.141510	0.433730	0.757101	-0.222040
2101	17.508333	-0.882086	0.618190	-0.047518	-0.879124	0.613623	0.110884	-0.811816	0.888555	-0.053513	-0.804380	0.875828	0.130627	-0.712428	1.154678	0.028911	-0.674818	1.133770	0.123620	-0.675045	0.704966	-0.213991	-0.654141	1.075584	0.108130	-0.652065	0.699740	0.267625	-0.443335	0.569027	0.093405	-0.451847	0.573097	-0.045934	-0.420548	0.594988	0.075428	-0.218909	0.077865	-0.157762	-0.219652	0.073055	0.182983	-0.217950	0.073214	0.141497	0.433864	0.756814	-0.222104
2102	17.516667	-0.882067	0.618211	-0.047492	-0.879125	0.613636	0.110897	-0.811807	0.888561	-0.053553	-0.804383	0.875860	0.130587	-0.712321	1.154794	0.028891	-0.674739	1.133812	0.123519	-0.675044	0.704951	-0.214006	-0.654108	1.075618	0.108050	-0.652061	0.699772	0.267620	-0.443330	0.569035	0.093411	-0.451831	0.573143	-0.045904	-0.420571	0.595044	0.075433	-0.218904	0.077873	-0.157757	-0.219650	0.073054	0.182975	-0.217941	0.073215	0.141495	0.433986	0.756570	-0.222185
2103	17.525000	-0.882154	0.618342	-0.047380	-0.879126	0.613656	0.110915	-0.811788	0.888564	-0.053597	-0.804407	0.875908	0.130563	-0.712247	1.154892	0.028797	-0.674670	1.133863	0.123417	-0.675061	0.704914	-0.214024	-0.654073	1.075673	0.107962	-0.652048	0.699823	0.267615	-0.443337	0.569041	0.093389	-0.451796	0.573209	-0.045875	-0.420600	0.595073	0.075405	-0.218908	0.077870	-0.157777	-0.219650	0.073055	0.182978	-0.217939	0.073203	0.141487	0.434115	0.756371	-0.222287
2104	17.533333	-0.882149	0.618393	-0.047321	-0.879118	0.613677	0.110931	-0.811757	0.888556	-0.053651	-0.804402	0.875947	0.130520	-0.712168	1.154996	0.028680	-0.674595	1.133920	0.123301	-0.675058	0.704892	-0.214030	-0.654138	1.075660	0.107781	-0.652027	0.699886	0.267613	-0.443344	0.569058	0.093362	-0.451752	0.573277	-0.045847	-0.420643	0.595138	0.075366	-0.218917	0.077851	-0.157790	-0.219650	0.073053	0.182981	-0.217945	0.073195	0.141484	0.434242	0.756210	-0.222395
2105	17.541667	-0.881960	0.618400	-0.047339	-0.879105	0.613694	0.110948	-0.811734	0.888552	-0.053714	-0.804406	0.876003	0.130457	-0.712040	1.155085	0.028525	-0.674500	1.133997	0.123182	-0.675062	0.704853	-0.214048	-0.653989	1.075805	0.107699	-0.651991	0.699971	0.267614	-0.443307	0.569397	0.093548	-0.451719	0.573315	-0.045828	-0.420685	0.595206	0.075331	-0.218921	0.077845	-0.157804	-0.219658	0.073066	0.182997	-0.217946	0.073189	0.141477	0.434375	0.756081	-0.222531
2106	17.550000	-0.881909	0.618452	-0.047291	-0.879077	0.613715	0.110963	-0.811705	0.888537	-0.053790	-0.804408	0.876057	0.130384	-0.711855	1.155191	0.028431	-0.674420	1.134083	0.123022	-0.675068	0.704796	-0.214066	-0.653949	1.075873	0.107547	-0.651941	0.700078	0.267612	-0.443325	0.569431	0.093504	-0.451679	0.573340	-0.045816	-0.420731	0.595289	0.075287	-0.218932	0.077833	-0.157808	-0.219658	0.073071	0.183000	-0.217946	0.073190	0.141485	0.434508	0.755961	-0.222673
2107	17.558333	-0.881854	0.618462	-0.047263	-0.879110	0.613766	0.111003	-0.811674	0.888519	-0.053894	-0.804405	0.876119	0.130291	-0.711763	1.155353	0.028077	-0.674332	1.134173	0.122795	-0.675077	0.704724	-0.214092	-0.653904	1.075942	0.107367	-0.651884	0.700216	0.267613	-0.443342	0.569502	0.093471	-0.451638	0.573343	-0.045798	-0.420782	0.595405	0.075242	-0.218941	0.077828	-0.157794	-0.219661	0.073063	0.183009	-0.217951	0.073194	0.141497	0.434638	0.755858	-0.222841
2108	17.566667	-0.881783	0.618486	-0.047257	-0.879035	0.613770	0.111004	-0.811640	0.888500	-0.054010	-0.804359	0.876179	0.130156	-0.711573	1.155413	0.027857	-0.674251	1.134271	0.122587	-0.675079	0.704636	-0.214124	-0.653850	1.076013	0.107179	-0.651818	0.700371	0.267618	-0.443361	0.569579	0.093429	-0.451597	0.573336	-0.045778	-0.420835	0.595540	0.075193	-0.218937	0.077834	-0.157778	-0.219655	0.073056	0.182999	-0.217949	0.073201	0.141505	0.434752	0.755743	-0.223011
2109	17.575000	-0.881756	0.618506	-0.047237	-0.879009	0.613809	0.111027	-0.811588	0.888482	-0.054150	-0.804352	0.876271	0.130025	-0.711429	1.155527	0.027637	-0.674127	1.134356	0.122358	-0.675083	0.704532	-0.214154	-0.653785	1.076088	0.106971	-0.651749	0.700553	0.267623	-0.443369	0.569870	0.093494	-0.451549	0.573339	-0.045745	-0.420871	0.595662	0.075131	-0.218930	0.077847	-0.157761	-0.219664	0.073065	0.182997	-0.217954	0.073210	0.141510	0.434866	0.755643	-0.223204
2110	17.583333	-0.881740	0.618529	-0.047215	-0.878982	0.613858	0.111053	-0.811538	0.888472	-0.054300	-0.804335	0.876413	0.129896	-0.711271	1.155641	0.027401	-0.673954	1.134451	0.122089	-0.675095	0.704410	-0.214199	-0.653708	1.076172	0.106765	-0.651677	0.700751	0.267635	-0.443382	0.569945	0.093451	-0.451502	0.573337	-0.045712	-0.420914	0.595803	0.075085	-0.218922	0.077860	-0.157749	-0.219660	0.073074	0.182991	-0.217951	0.073212	0.141513	0.434949	0.755535	-0.223391
2111	17.591667	-0.881728	0.618555	-0.047194	-0.878962	0.613912	0.111082	-0.811518	0.888447	-0.054443	-0.804287	0.876482	0.129724	-0.711033	1.155800	0.027115	-0.673757	1.134615	0.121842	-0.675136	0.704246	-0.214288	-0.653612	1.076266	0.106506	-0.651601	0.700967	0.267637	-0.443379	0.570022	0.093438	-0.451465	0.573345	-0.045673	-0.420947	0.595914	0.075066	-0.218918	0.077867	-0.157742	-0.219661	0.073068	0.182985	-0.217949	0.073203	0.141509	0.435022	0.755401	-0.223590
2112	17.600000	-0.881719	0.618575	-0.047166	-0.878941	0.613972	0.111114	-0.811460	0.888417	-0.054607	-0.804249	0.876633	0.129574	-0.711019	1.155796	0.026722	-0.673688	1.134746	0.121615	-0.675141	0.704098	-0.214346	-0.653516	1.076336	0.106213	-0.651521	0.701192	0.267633	-0.443373	0.570089	0.093439	-0.451432	0.573352	-0.045625	-0.420954	0.596017	0.075066	-0.218918	0.077863	-0.157743	-0.219660	0.073060	0.182985	-0.217955	0.073203	0.141487	0.435079	0.755253	-0.223811
2113	17.608333	-0.881704	0.618600	-0.047151	-0.878960	0.614050	0.111154	-0.811371	0.888389	-0.054813	-0.804224	0.876767	0.129405	-0.710612	1.156107	0.026531	-0.673493	1.134825	0.121293	-0.675144	0.703924	-0.214420	-0.653404	1.076400	0.105912	-0.651442	0.701424	0.267632	-0.443373	0.570174	0.093464	-0.451409	0.573362	-0.045576	-0.420947	0.596100	0.075087	-0.218921	0.077843	-0.157760	-0.219662	0.073075	0.182992	-0.217950	0.073195	0.141481	0.435124	0.755069	-0.224032
2114	17.616667	-0.881687	0.618619	-0.047134	-0.878977	0.614136	0.111187	-0.811320	0.888328	-0.055009	-0.804171	0.876879	0.129233	-0.710342	1.156258	0.026222	-0.673308	1.134976	0.120998	-0.675150	0.703739	-0.214500	-0.653279	1.076439	0.105589	-0.651369	0.701647	0.267621	-0.443366	0.570262	0.093505	-0.451393	0.573373	-0.045521	-0.420922	0.596172	0.075129	-0.218928	0.077826	-0.157769	-0.219669	0.073072	0.182998	-0.217945	0.073190	0.141479	0.435161	0.754855	-0.224249
2115	17.625000	-0.881703	0.618664	-0.047106	-0.878950	0.614176	0.111209	-0.811228	0.888259	-0.055208	-0.804115	0.877025	0.129070	-0.710141	1.156325	0.025761	-0.673063	1.134996	0.120593	-0.675144	0.703512	-0.214582	-0.653150	1.076502	0.105213	-0.651307	0.701854	0.267599	-0.443329	0.570330	0.093547	-0.451385	0.573383	-0.045455	-0.420849	0.596307	0.075191	-0.218915	0.077829	-0.157778	-0.219659	0.073058	0.182994	-0.217945	0.073181	0.141488	0.435182	0.754598	-0.224477
2116	17.633333	-0.881640	0.618638	-0.047132	-0.878917	0.614246	0.111213	-0.811133	0.888202	-0.055410	-0.804002	0.877113	0.128860	-0.709767	1.156581	0.025409	-0.672823	1.135056	0.120199	-0.675124	0.703292	-0.214677	-0.653012	1.076552	0.104779	-0.651256	0.702051	0.267587	-0.443277	0.570422	0.093575	-0.451369	0.573414	-0.045382	-0.420739	0.596557	0.075415	-0.218918	0.077831	-0.157765	-0.219652	0.073056	0.182998	-0.217944	0.073190	0.141489	0.435203	0.754289	-0.224704
2117	17.641667	-0.881691	0.618736	-0.047082	-0.878891	0.614298	0.111227	-0.811033	0.888117	-0.055624	-0.803944	0.877297	0.128721	-0.709481	1.156810	0.024925	-0.672550	1.135137	0.119759	-0.675102	0.703046	-0.214780	-0.652847	1.076577	0.104301	-0.651223	0.702232	0.267576	-0.443195	0.570558	0.093583	-0.451366	0.573455	-0.045289	-0.420795	0.596770	0.075320	-0.218913	0.077841	-0.157758	-0.219647	0.073051	0.182991	-0.217949	0.073204	0.141501	0.435220	0.753954	-0.224921
2118	17.650000	-0.881641	0.618753	-0.047109	-0.878880	0.614346	0.111240	-0.810938	0.888026	-0.055852	-0.803834	0.877412	0.128535	-0.709175	1.156960	0.024523	-0.672244	1.135189	0.119262	-0.675114	0.702764	-0.214905	-0.652683	1.076603	0.103810	-0.651203	0.702409	0.267568	-0.443026	0.570964	0.093772	-0.451350	0.573527	-0.045179	-0.420761	0.597113	0.075357	-0.218909	0.077859	-0.157733	-0.219646	0.073055	0.182983	-0.217943	0.073224	0.141510	0.435240	0.753590	-0.225152
2119	17.658333	-0.881567	0.618741	-0.047151	-0.878876	0.614397	0.111245	-0.810834	0.887966	-0.056073	-0.803725	0.877542	0.128346	-0.708799	1.157064	0.023997	-0.671969	1.135250	0.118733	-0.675089	0.702514	-0.215007	-0.652488	1.076628	0.103291	-0.651194	0.702587	0.267568	-0.442936	0.571193	0.093768	-0.451315	0.573631	-0.045076	-0.420728	0.597484	0.075384	-0.218907	0.077864	-0.157719	-0.219648	0.073059	0.182979	-0.217701	0.073344	0.142086	0.435247	0.753163	-0.225366
2120	17.666667	-0.881510	0.618760	-0.047185	-0.878813	0.614455	0.111248	-0.810739	0.887901	-0.056293	-0.803595	0.877669	0.128155	-0.708468	1.157125	0.023460	-0.671675	1.135283	0.118204	-0.675089	0.702243	-0.215132	-0.652326	1.076450	0.102671	-0.651180	0.702778	0.267566	-0.442872	0.571585	0.093831	-0.451275	0.573751	-0.044980	-0.420719	0.597856	0.075417	-0.218901	0.077871	-0.157712	-0.219647	0.073064	0.182985	-0.217954	0.073227	0.141499	0.435268	0.752716	-0.225561
2121	17.675000	-0.881567	0.618849	-0.047158	-0.878804	0.614508	0.111258	-0.810639	0.887838	-0.056529	-0.803365	0.877793	0.127911	-0.708131	1.157194	0.022844	-0.671356	1.135277	0.117614	-0.675100	0.701964	-0.215257	-0.652027	1.076597	0.102195	-0.651165	0.703010	0.267558	-0.442839	0.571834	0.093831	-0.451226	0.573874	-0.044895	-0.420722	0.598189	0.075457	-0.218908	0.077856	-0.157721	-0.219668	0.073089	0.183001	-0.218097	0.073241	0.141352	0.435292	0.752240	-0.225766
2122	17.683333	-0.881555	0.618861	-0.047185	-0.878781	0.614593	0.111244	-0.810502	0.887746	-0.056809	-0.803131	0.877897	0.127682	-0.707747	1.157190	0.022241	-0.670920	1.135339	0.116988	-0.675155	0.701650	-0.215426	-0.651735	1.076595	0.101662	-0.651152	0.703288	0.267529	-0.442847	0.572070	0.093841	-0.451183	0.573982	-0.044820	-0.420751	0.598490	0.075486	-0.218912	0.077832	-0.157736	-0.219668	0.073088	0.183010	-0.217957	0.073221	0.141500	0.435320	0.751712	-0.225959
2123	17.691667	-0.881493	0.618831	-0.047247	-0.878759	0.614673	0.111230	-0.810377	0.887683	-0.057069	-0.802869	0.878023	0.127454	-0.707605	1.156955	0.021458	-0.670686	1.135311	0.116398	-0.675202	0.701335	-0.215602	-0.651477	1.076547	0.101046	-0.651142	0.703606	0.267480	-0.442826	0.572435	0.094014	-0.451123	0.574089	-0.044767	-0.420846	0.598777	0.075469	-0.218926	0.077819	-0.157740	-0.219674	0.073088	0.183026	-0.217971	0.073205	0.141496	0.435366	0.751164	-0.226143
2124	17.700000	-0.881497	0.618851	-0.047279	-0.878720	0.614755	0.111216	-0.810234	0.887619	-0.057342	-0.802559	0.878111	0.127166	-0.707192	1.156890	0.020748	-0.670415	1.135253	0.115761	-0.675243	0.701043	-0.215774	-0.651172	1.076508	0.100462	-0.651143	0.703956	0.267406	-0.442925	0.572701	0.094081	-0.451094	0.574152	-0.044700	-0.420931	0.599045	0.075600	-0.218930	0.077813	-0.157746	-0.219679	0.073091	0.183041	-0.217975	0.073203	0.141493	0.435418	0.750578	-0.226307
2125	17.708333	-0.881575	0.618920	-0.047272	-0.878682	0.614862	0.111199	-0.810069	0.887538	-0.057658	-0.802292	0.878224	0.126879	-0.706852	1.156904	0.020166	-0.670115	1.135247	0.115096	-0.675295	0.700714	-0.215964	-0.650879	1.076497	0.099832	-0.651159	0.704321	0.267303	-0.443031	0.572776	0.094080	-0.451088	0.574176	-0.044648	-0.421071	0.599254	0.075643	-0.218925	0.077818	-0.157742	-0.219669	0.073072	0.183024	-0.217972	0.073196	0.141514	0.435493	0.749969	-0.226475
2126	17.716667	-0.881576	0.618950	-0.047313	-0.878644	0.614980	0.111185	-0.809889	0.887471	-0.057979	-0.801905	0.878336	0.126569	-0.706521	1.156741	0.019353	-0.669804	1.135230	0.114384	-0.675345	0.700378	-0.216166	-0.650568	1.076476	0.099178	-0.651190	0.704694	0.267172	-0.443193	0.572925	0.094120	-0.451091	0.574170	-0.044610	-0.421210	0.599349	0.075643	-0.218916	0.077843	-0.157739	-0.219661	0.073060	0.183004	-0.217963	0.073221	0.141514	0.435565	0.749334	-0.226642
2127	17.725000	-0.881525	0.618927	-0.047399	-0.878589	0.615106	0.111165	-0.809702	0.887412	-0.058315	-0.801678	0.878501	0.126244	-0.706031	1.156861	0.018777	-0.669475	1.135217	0.113693	-0.675369	0.700044	-0.216380	-0.650251	1.076430	0.098517	-0.651217	0.705067	0.267026	-0.443325	0.572943	0.094109	-0.451120	0.574121	-0.044584	-0.421345	0.599352	0.075611	-0.218907	0.077852	-0.157722	-0.219658	0.073063	0.182992	-0.217967	0.073238	0.141515	0.435654	0.748695	-0.226817
2128	17.733333	-0.881469	0.618924	-0.047474	-0.878535	0.615242	0.111143	-0.809499	0.887346	-0.058682	-0.801397	0.878689	0.125883	-0.705667	1.156806	0.018075	-0.669148	1.135197	0.112977	-0.675399	0.699708	-0.216601	-0.649891	1.076410	0.097837	-0.651238	0.705435	0.266878	-0.443454	0.572943	0.094093	-0.451151	0.574059	-0.044591	-0.421490	0.599331	0.075559	-0.218897	0.077874	-0.157714	-0.219662	0.073078	0.182988	-0.218246	0.073277	0.141207	0.435740	0.748029	-0.226989
2129	17.741667	-0.881460	0.618979	-0.047522	-0.878471	0.615402	0.111123	-0.809308	0.887308	-0.059037	-0.801111	0.878904	0.125547	-0.705353	1.156570	0.017190	-0.668803	1.135177	0.112209	-0.675434	0.699370	-0.216863	-0.649553	1.076389	0.097143	-0.651246	0.705788	0.266705	-0.443563	0.572891	0.094061	-0.451168	0.573986	-0.044637	-0.421636	0.599248	0.075474	-0.218896	0.077878	-0.157721	-0.219668	0.073076	0.182987	-0.217967	0.073258	0.141519	0.435818	0.747361	-0.227178
2130	17.750000	-0.881390	0.619000	-0.047586	-0.878400	0.615558	0.111078	-0.809115	0.887263	-0.059418	-0.800834	0.879158	0.125222	-0.705081	1.156389	0.016314	-0.668469	1.135146	0.111483	-0.675446	0.699049	-0.217111	-0.649200	1.076335	0.096430	-0.651230	0.706140	0.266521	-0.443656	0.572834	0.094021	-0.451213	0.573861	-0.044678	-0.421742	0.599132	0.075372	-0.218902	0.077863	-0.157732	-0.219673	0.073074	0.182993	-0.217975	0.073254	0.141517	0.435897	0.746673	-0.227366
2131	17.758333	-0.881409	0.619123	-0.047603	-0.878306	0.615746	0.111007	-0.808889	0.887210	-0.059813	-0.800519	0.879401	0.124848	-0.704562	1.156479	0.015671	-0.668104	1.135124	0.110724	-0.675452	0.698709	-0.217399	-0.648832	1.076296	0.095688	-0.651169	0.706469	0.266318	-0.443715	0.572771	0.093975	-0.451236	0.573760	-0.044734	-0.421788	0.598962	0.075255	-0.218914	0.077838	-0.157753	-0.219684	0.073086	0.183014	-0.217988	0.073230	0.141505	0.435983	0.745985	-0.227571
2132	17.766667	-0.881349	0.619175	-0.047680	-0.878210	0.615927	0.110940	-0.808693	0.887185	-0.060184	-0.800256	0.879661	0.124501	-0.704186	1.156314	0.014839	-0.667571	1.135128	0.109913	-0.675418	0.698405	-0.217659	-0.648458	1.076263	0.094960	-0.651062	0.706783	0.266092	-0.443746	0.572705	0.093922	-0.451241	0.573593	-0.044845	-0.421796	0.598774	0.075133	-0.218921	0.077811	-0.157760	-0.219685	0.073087	0.183027	-0.218264	0.073244	0.141182	0.436074	0.745304	-0.227771
2133	17.775000	-0.881255	0.619223	-0.047781	-0.878068	0.616105	0.110848	-0.808462	0.887147	-0.060614	-0.799966	0.879854	0.124102	-0.703849	1.156264	0.014088	-0.667297	1.135081	0.109137	-0.675381	0.698106	-0.217946	-0.648077	1.076239	0.094227	-0.650911	0.707094	0.265841	-0.443752	0.572646	0.093864	-0.451228	0.573437	-0.044961	-0.421727	0.598659	0.075078	-0.218926	0.077801	-0.157762	-0.219685	0.073079	0.183033	-0.217996	0.073209	0.141510	0.436174	0.744636	-0.227963
2134	17.783333	-0.881158	0.619273	-0.047892	-0.877850	0.616316	0.110763	-0.808253	0.887139	-0.061031	-0.799695	0.880112	0.123747	-0.703533	1.156221	0.013313	-0.666830	1.135137	0.108371	-0.675307	0.697839	-0.218175	-0.647692	1.076248	0.093506	-0.650719	0.707390	0.265571	-0.443726	0.572599	0.093796	-0.451203	0.573285	-0.045088	-0.421603	0.598533	0.075005	-0.218922	0.077814	-0.157758	-0.219695	0.073080	0.183044	-0.218277	0.073239	0.141207	0.436266	0.743961	-0.228133
2135	17.791667	-0.881071	0.619325	-0.048001	-0.877658	0.616493	0.110670	-0.808038	0.887113	-0.061456	-0.799392	0.880292	0.123341	-0.703166	1.156139	0.012529	-0.666532	1.135141	0.107611	-0.675225	0.697589	-0.218403	-0.647300	1.076245	0.092790	-0.650501	0.707690	0.265275	-0.443689	0.572271	0.093526	-0.451150	0.573138	-0.045221	-0.421597	0.598260	0.074705	-0.218919	0.077826	-0.157746	-0.219685	0.073079	0.183024	-0.217992	0.073238	0.141537	0.436363	0.743342	-0.228318
2136	17.800000	-0.880959	0.619400	-0.048123	-0.877461	0.616685	0.110568	-0.807839	0.887093	-0.061873	-0.799148	0.880490	0.122966	-0.702810	1.156096	0.011756	-0.666193	1.135125	0.106835	-0.675127	0.697344	-0.218630	-0.646921	1.076293	0.092071	-0.650262	0.707987	0.264981	-0.443612	0.572229	0.093437	-0.451087	0.572993	-0.045373	-0.421458	0.598088	0.074538	-0.218912	0.077844	-0.157736	-0.219684	0.073087	0.183020	-0.217991	0.073248	0.141548	0.436457	0.742722	-0.228486
2137	17.808333	-0.880869	0.619459	-0.048249	-0.877440	0.616955	0.110529	-0.807643	0.887082	-0.062293	-0.798863	0.880649	0.122568	-0.702577	1.155966	0.010940	-0.665669	1.135292	0.106085	-0.674959	0.697159	-0.218830	-0.646581	1.076208	0.091314	-0.649987	0.708280	0.264682	-0.443510	0.572185	0.093332	-0.450998	0.572850	-0.045538	-0.421312	0.597915	0.074368	-0.218898	0.077858	-0.157740	-0.219684	0.073083	0.183012	-0.218002	0.073254	0.141538	0.436547	0.742154	-0.228655
2138	17.816667	-0.880781	0.619509	-0.048377	-0.877325	0.617159	0.110461	-0.807452	0.887074	-0.062687	-0.798592	0.880843	0.122236	-0.702193	1.156021	0.010294	-0.665414	1.135280	0.105357	-0.674819	0.696958	-0.219043	-0.646078	1.076383	0.090746	-0.649687	0.708546	0.264378	-0.443396	0.571938	0.093127	-0.450903	0.572718	-0.045709	-0.421148	0.597735	0.074198	-0.218895	0.077862	-0.157750	-0.219690	0.073077	0.183017	-0.217988	0.073254	0.141540	0.436639	0.741607	-0.228826
2139	17.825000	-0.880710	0.619596	-0.048490	-0.877219	0.617351	0.110392	-0.807279	0.887066	-0.063058	-0.798355	0.880978	0.121869	-0.701858	1.155872	0.009473	-0.665021	1.135338	0.104615	-0.674680	0.696745	-0.219302	-0.645745	1.076394	0.090026	-0.649373	0.708793	0.264064	-0.443275	0.571765	0.092922	-0.450806	0.572598	-0.045887	-0.420928	0.597466	0.073994	-0.218897	0.077836	-0.157764	-0.219680	0.073076	0.183012	-0.217998	0.073226	0.141526	0.436733	0.741105	-0.229015
2140	17.833333	-0.880555	0.619610	-0.048646	-0.877118	0.617521	0.110325	-0.806928	0.886939	-0.063453	-0.798091	0.881144	0.121530	-0.701538	1.155742	0.008727	-0.664629	1.135381	0.103902	-0.674520	0.696542	-0.219565	-0.645353	1.076413	0.089372	-0.649050	0.709042	0.263758	-0.443137	0.571589	0.092695	-0.450706	0.572513	-0.046070	-0.420752	0.597264	0.073772	-0.218904	0.077810	-0.157787	-0.219673	0.073068	0.183019	-0.217992	0.073208	0.141515	0.436829	0.740641	-0.229197
2141	17.841667	-0.880482	0.619658	-0.048775	-0.876971	0.617680	0.110234	-0.806907	0.887023	-0.063808	-0.797840	0.881290	0.121192	-0.701374	1.155559	0.007944	-0.664275	1.135412	0.103172	-0.674348	0.696354	-0.219829	-0.644965	1.076426	0.088717	-0.648699	0.709253	0.263460	-0.442968	0.571526	0.092536	-0.450632	0.572424	-0.046238	-0.420541	0.597107	0.073571	-0.218905	0.077805	-0.157793	-0.219678	0.073067	0.183023	-0.217988	0.073187	0.141503	0.436921	0.740182	-0.229374
2142	17.850000	-0.880405	0.619733	-0.048890	-0.876761	0.617820	0.110090	-0.806716	0.886985	-0.064184	-0.797616	0.881429	0.120863	-0.701040	1.155520	0.007332	-0.663930	1.135433	0.102442	-0.674207	0.696162	-0.220120	-0.644589	1.076434	0.088081	-0.648327	0.709437	0.263142	-0.442803	0.571472	0.092386	-0.450559	0.572351	-0.046430	-0.420339	0.596948	0.073357	-0.218899	0.077803	-0.157794	-0.219683	0.073058	0.183016	-0.217991	0.073181	0.141502	0.437017	0.739753	-0.229544
2143	17.858333	-0.880366	0.619795	-0.049009	-0.876655	0.617971	0.109994	-0.806559	0.886956	-0.064526	-0.797339	0.881586	0.120555	-0.700815	1.155298	0.006542	-0.663597	1.135430	0.101718	-0.674035	0.696006	-0.220396	-0.644283	1.076359	0.087368	-0.647966	0.709631	0.262833	-0.442651	0.571108	0.092013	-0.450499	0.572255	-0.046637	-0.420132	0.596699	0.073029	-0.218892	0.077804	-0.157782	-0.219678	0.073060	0.183003	-0.217991	0.073170	0.141501	0.437111	0.739377	-0.229728
2144	17.866667	-0.880257	0.619845	-0.049159	-0.876547	0.618139	0.109898	-0.806405	0.886917	-0.064879	-0.797050	0.881727	0.120220	-0.700687	1.155047	0.005979	-0.663301	1.135458	0.101019	-0.673858	0.695850	-0.220687	-0.643848	1.076476	0.086824	-0.647600	0.709800	0.262525	-0.442342	0.570794	0.091831	-0.450443	0.572157	-0.046854	-0.419889	0.596475	0.072839	-0.218878	0.077810	-0.157795	-0.219671	0.073057	0.182993	-0.217980	0.073184	0.141504	0.437222	0.739005	-0.229921
2145	17.875000	-0.880107	0.619861	-0.049333	-0.876447	0.618285	0.109818	-0.806243	0.886881	-0.065232	-0.796838	0.881834	0.119903	-0.700543	1.154767	0.005197	-0.663012	1.135480	0.100362	-0.673727	0.695666	-0.221022	-0.643494	1.076472	0.086211	-0.647213	0.709945	0.262218	-0.442236	0.570699	0.091584	-0.450380	0.572116	-0.047077	-0.419683	0.596228	0.072576	-0.218862	0.077818	-0.157791	-0.219674	0.073063	0.182976	-0.217981	0.073186	0.141503	0.437295	0.738654	-0.230075
2146	17.883333	-0.880107	0.619974	-0.049414	-0.876351	0.618430	0.109747	-0.806105	0.886850	-0.065559	-0.796624	0.881980	0.119623	-0.700289	1.154656	0.004601	-0.662721	1.135495	0.099658	-0.673606	0.695489	-0.221353	-0.643163	1.076478	0.085644	-0.646839	0.710104	0.261908	-0.442163	0.570752	0.091400	-0.450351	0.571937	-0.047327	-0.419472	0.595985	0.072312	-0.218852	0.077823	-0.157780	-0.219672	0.073066	0.182969	-0.217989	0.073192	0.141507	0.437377	0.738333	-0.230243
2147	17.891667	-0.879968	0.619953	-0.049592	-0.876250	0.618563	0.109681	-0.805981	0.886810	-0.065889	-0.796370	0.882054	0.119302	-0.700163	1.154412	0.003944	-0.662455	1.135473	0.098995	-0.673487	0.695314	-0.221674	-0.642886	1.076355	0.084979	-0.646482	0.710226	0.261605	-0.441938	0.570757	0.091307	-0.450313	0.571823	-0.047583	-0.419305	0.595833	0.072035	-0.218855	0.077823	-0.157776	-0.219666	0.073054	0.182959	-0.217984	0.073187	0.141500	0.437450	0.738049	-0.230411
2148	17.900000	-0.879991	0.620059	-0.049667	-0.876294	0.618904	0.109711	-0.805833	0.886763	-0.066232	-0.796163	0.882207	0.119054	-0.700008	1.154147	0.003265	-0.662198	1.135414	0.098365	-0.673388	0.695161	-0.221994	-0.642494	1.076400	0.084476	-0.646129	0.710352	0.261312	-0.441874	0.570285	0.090832	-0.450282	0.571692	-0.047840	-0.419126	0.595591	0.071760	-0.218860	0.077808	-0.157801	-0.219667	0.073049	0.182957	-0.217985	0.073158	0.141479	0.437521	0.737783	-0.230580
2149	17.908333	-0.879880	0.620030	-0.049822	-0.876270	0.619044	0.109688	-0.805709	0.886731	-0.066537	-0.795949	0.882306	0.118771	-0.700000	1.153718	0.002546	-0.661883	1.135343	0.097680	-0.673303	0.694999	-0.222302	-0.642154	1.076324	0.083924	-0.645789	0.710478	0.261007	-0.441662	0.570098	0.090667	-0.450246	0.571552	-0.048088	-0.418926	0.595267	0.071475	-0.218865	0.077774	-0.157812	-0.219673	0.073054	0.182970	-0.218117	0.073147	0.141311	0.437587	0.737543	-0.230744
2150	17.916667	-0.879900	0.620099	-0.049902	-0.876186	0.619141	0.109632	-0.805588	0.886699	-0.066839	-0.795734	0.882395	0.118504	-0.699845	1.153501	0.001994	-0.661751	1.135162	0.097040	-0.673207	0.694864	-0.222567	-0.641820	1.076211	0.083341	-0.645478	0.710604	0.260707	-0.441448	0.569914	0.090513	-0.450210	0.571393	-0.048318	-0.418791	0.595065	0.071196	-0.218868	0.077761	-0.157827	-0.219670	0.073051	0.182965	-0.217975	0.073112	0.141458	0.437644	0.737318	-0.230918
2151	17.925000	-0.879767	0.620026	-0.050075	-0.876116	0.619233	0.109566	-0.805450	0.886654	-0.067165	-0.795547	0.882471	0.118217	-0.699787	1.153047	0.001338	-0.661575	1.135067	0.096445	-0.673164	0.694659	-0.222881	-0.641472	1.076121	0.082831	-0.645175	0.710725	0.260427	-0.441416	0.569915	0.090261	-0.450162	0.571292	-0.048563	-0.418700	0.594867	0.070825	-0.218862	0.077769	-0.157824	-0.219664	0.073035	0.182952	-0.217718	0.073229	0.142025	0.437693	0.737136	-0.231069
2152	17.933333	-0.879701	0.620009	-0.050207	-0.876002	0.619328	0.109507	-0.805325	0.886615	-0.067472	-0.795371	0.882593	0.117961	-0.699886	1.152452	0.000599	-0.661402	1.134892	0.095844	-0.673096	0.694511	-0.223112	-0.641157	1.075979	0.082264	-0.644885	0.710842	0.260128	-0.441245	0.569973	0.090165	-0.450133	0.571116	-0.048806	-0.418579	0.594748	0.070633	-0.218853	0.077786	-0.157821	-0.219654	0.073037	0.182941	-0.217981	0.073110	0.141438	0.437739	0.736982	-0.231225
2153	17.941667	-0.879716	0.620022	-0.050305	-0.875911	0.619415	0.109433	-0.805221	0.886600	-0.067767	-0.795177	0.882693	0.117669	-0.699730	1.152196	0.000145	-0.661242	1.134703	0.095249	-0.673068	0.694332	-0.223341	-0.640833	1.075859	0.081744	-0.644629	0.710964	0.259850	-0.441314	0.569516	0.089612	-0.450092	0.570969	-0.049048	-0.418483	0.594588	0.070348	-0.218845	0.077795	-0.157815	-0.219656	0.073039	0.182933	-0.217964	0.073121	0.141444	0.437784	0.736844	-0.231388
2154	17.950000	-0.879679	0.620026	-0.050421	-0.875828	0.619496	0.109369	-0.805118	0.886575	-0.068067	-0.795021	0.882802	0.117408	-0.699728	1.151752	-0.000468	-0.661140	1.134529	0.094640	-0.673035	0.694164	-0.223563	-0.640645	1.075539	0.081109	-0.644401	0.711089	0.259599	-0.441075	0.569880	0.089744	-0.450060	0.570850	-0.049330	-0.418390	0.594523	0.070133	-0.218838	0.077815	-0.157812	-0.219658	0.073040	0.182916	-0.217468	0.073374	0.142596	0.437821	0.736726	-0.231532
2155	17.958333	-0.879672	0.620028	-0.050523	-0.875693	0.619498	0.109262	-0.804996	0.886546	-0.068367	-0.794850	0.882906	0.117152	-0.699656	1.151389	-0.000869	-0.661035	1.134413	0.094095	-0.672996	0.693986	-0.223775	-0.640390	1.075454	0.080648	-0.644188	0.711199	0.259363	-0.441154	0.569532	0.089124	-0.450059	0.570706	-0.049653	-0.418340	0.594399	0.069678	-0.218827	0.077824	-0.157808	-0.219653	0.073037	0.182909	-0.217966	0.073132	0.141443	0.437848	0.736632	-0.231664
2156	17.966667	-0.879737	0.620026	-0.050602	-0.875733	0.619675	0.109289	-0.804902	0.886541	-0.068652	-0.794694	0.883012	0.116884	-0.699658	1.151010	-0.001574	-0.660908	1.134336	0.093566	-0.672936	0.693807	-0.223955	-0.640016	1.075605	0.080356	-0.643985	0.711310	0.259135	-0.441056	0.569608	0.088826	-0.450076	0.570538	-0.049904	-0.418319	0.594443	0.069304	-0.218826	0.077827	-0.157815	-0.219653	0.073049	0.182914	-0.217964	0.073140	0.141451	0.437871	0.736545	-0.231785
2157	17.975000	-0.879729	0.620033	-0.050684	-0.875699	0.619770	0.109250	-0.804830	0.886529	-0.068928	-0.794532	0.883100	0.116645	-0.699651	1.150730	-0.002021	-0.660761	1.134209	0.093006	-0.672966	0.693623	-0.224119	-0.639978	1.075301	0.079734	-0.643788	0.711405	0.258926	-0.440795	0.569965	0.088850	-0.450104	0.570433	-0.050081	-0.418313	0.594477	0.068938	-0.218839	0.077806	-0.157824	-0.219666	0.073047	0.182926	-0.217712	0.073256	0.142015	0.437891	0.736475	-0.231908
2158	17.983333	-0.879702	0.620031	-0.050792	-0.875453	0.619671	0.109059	-0.804759	0.886499	-0.069213	-0.794451	0.883229	0.116414	-0.699656	1.150351	-0.002528	-0.660653	1.134091	0.092493	-0.672797	0.693429	-0.224316	-0.639635	1.075422	0.079472	-0.643600	0.711504	0.258737	-0.440747	0.569961	0.088599	-0.450134	0.570371	-0.050226	-0.418306	0.594462	0.068621	-0.218858	0.077780	-0.157835	-0.219663	0.073043	0.182931	-0.217465	0.073342	0.142592	0.437911	0.736423	-0.232034
2159	17.991667	-0.879753	0.620033	-0.050856	-0.875433	0.619820	0.109046	-0.804673	0.886465	-0.069494	-0.794358	0.883318	0.116182	-0.699691	1.150023	-0.002970	-0.660568	1.133948	0.092057	-0.672747	0.693251	-0.224471	-0.639385	1.075295	0.079062	-0.643422	0.711613	0.258562	-0.440736	0.569827	0.088326	-0.450154	0.570313	-0.050358	-0.418297	0.594413	0.068389	-0.218861	0.077769	-0.157853	-0.219672	0.073044	0.182932	-0.217981	0.073079	0.141427	0.437922	0.736371	-0.232144
2160	18.000000	-0.879815	0.620036	-0.050917	-0.875621	0.620036	0.109104	-0.804632	0.886448	-0.069756	-0.794282	0.883409	0.115947	-0.699698	1.149578	-0.003495	-0.660447	1.133734	0.091584	-0.672698	0.693076	-0.224625	-0.639151	1.075139	0.078664	-0.643254	0.711725	0.258386	-0.440904	0.569248	0.087710	-0.450182	0.570274	-0.050495	-0.418282	0.594360	0.068197	-0.218868	0.077774	-0.157865	-0.219669	0.073043	0.182938	-0.217972	0.073077	0.141418	0.437942	0.736324	-0.232261
2161	18.008333	-0.879843	0.620024	-0.051003	-0.875620	0.620103	0.109061	-0.804561	0.886417	-0.070038	-0.794197	0.883481	0.115713	-0.699780	1.149174	-0.003873	-0.660377	1.133479	0.091144	-0.672665	0.692922	-0.224759	-0.638894	1.074937	0.078281	-0.643109	0.711855	0.258211	-0.440866	0.569228	0.087588	-0.450210	0.570260	-0.050599	-0.418255	0.594321	0.068056	-0.218866	0.077791	-0.157858	-0.219664	0.073036	0.182923	-0.217973	0.073084	0.141426	0.437983	0.736288	-0.232394
2162	18.016667	-0.879873	0.620014	-0.051088	-0.875412	0.619984	0.108882	-0.804498	0.886396	-0.070287	-0.794112	0.883553	0.115464	-0.699874	1.148672	-0.004286	-0.660321	1.133193	0.090719	-0.672649	0.692766	-0.224887	-0.638721	1.074550	0.077784	-0.642990	0.711977	0.258047	-0.440836	0.569204	0.087506	-0.450243	0.570271	-0.050669	-0.418214	0.594273	0.067968	-0.218863	0.077812	-0.157863	-0.219660	0.073039	0.182914	-0.217511	0.073349	0.142565	0.437971	0.736235	-0.232487
2163	18.025000	-0.879903	0.619999	-0.051168	-0.875630	0.620224	0.108982	-0.804432	0.886374	-0.070537	-0.794061	0.883634	0.115237	-0.700000	1.148199	-0.004661	-0.660339	1.132963	0.090375	-0.672644	0.692611	-0.225054	-0.638436	1.074581	0.077575	-0.642903	0.712093	0.257896	-0.440821	0.569150	0.087486	-0.450270	0.570280	-0.050715	-0.418169	0.594200	0.067961	-0.218856	0.077837	-0.157859	-0.218868	0.071503	0.182339	-0.217987	0.073115	0.141431	0.437992	0.736189	-0.232591
2164	18.033333	-0.879937	0.619979	-0.051240	-0.875641	0.620280	0.108953	-0.804385	0.886361	-0.070794	-0.794011	0.883742	0.115025	-0.700120	1.147702	-0.005001	-0.660346	1.132679	0.089996	-0.672634	0.692479	-0.225200	-0.638219	1.074403	0.077281	-0.642851	0.712202	0.257771	-0.440801	0.569104	0.087497	-0.450291	0.570281	-0.050757	-0.418119	0.594114	0.067989	-0.218850	0.077850	-0.157860	-0.218867	0.071497	0.182334	-0.217982	0.073129	0.141447	0.438018	0.736147	-0.232710
2165	18.041667	-0.879983	0.619966	-0.051297	-0.875661	0.620335	0.108933	-0.804310	0.886353	-0.071017	-0.793968	0.883813	0.114815	-0.700237	1.147234	-0.005324	-0.660361	1.132447	0.089653	-0.672637	0.692335	-0.225330	-0.638193	1.073991	0.076806	-0.642834	0.712301	0.257665	-0.440794	0.569047	0.087529	-0.450307	0.570309	-0.050780	-0.418076	0.594038	0.068043	-0.218850	0.077849	-0.157875	-0.218865	0.071486	0.182326	-0.217507	0.073390	0.142584	0.438021	0.736108	-0.232814
2166	18.050000	-0.880027	0.619952	-0.051350	-0.875684	0.620376	0.108913	-0.804258	0.886357	-0.071231	-0.793932	0.883885	0.114618	-0.700391	1.146789	-0.005624	-0.660386	1.132181	0.089287	-0.672638	0.692206	-0.225458	-0.638081	1.073827	0.076520	-0.642847	0.712389	0.257574	-0.440797	0.568987	0.087566	-0.450321	0.570342	-0.050795	-0.418019	0.593902	0.068098	-0.218862	0.077831	-0.157877	-0.218852	0.071476	0.182315	-0.217990	0.073125	0.141442	0.438025	0.736069	-0.232922
2167	18.058333	-0.880074	0.619933	-0.051405	-0.875728	0.620427	0.108901	-0.804199	0.886356	-0.071439	-0.793869	0.883989	0.114435	-0.700521	1.146328	-0.005905	-0.660385	1.132018	0.089015	-0.672661	0.692082	-0.225589	-0.637950	1.073662	0.076288	-0.642885	0.712469	0.257512	-0.440800	0.568947	0.087619	-0.450336	0.570372	-0.050800	-0.417985	0.593805	0.068149	-0.218861	0.077817	-0.157896	-0.218829	0.071446	0.182295	-0.217997	0.073105	0.141430	0.438019	0.736024	-0.233009
2168	18.066667	-0.880117	0.619909	-0.051457	-0.875726	0.620450	0.108863	-0.804133	0.886340	-0.071651	-0.793856	0.884065	0.114268	-0.700637	1.145896	-0.006150	-0.660483	1.131758	0.088720	-0.672704	0.691923	-0.225728	-0.637827	1.073487	0.076068	-0.642942	0.712531	0.257457	-0.440814	0.568912	0.087677	-0.450345	0.570399	-0.050802	-0.417970	0.593750	0.068236	-0.218873	0.077790	-0.157891	-0.218812	0.071433	0.182274	-0.217996	0.073088	0.141428	0.438016	0.735978	-0.233104
2169	18.075000	-0.880122	0.619853	-0.051534	-0.875752	0.620458	0.108824	-0.804099	0.886337	-0.071870	-0.793851	0.884134	0.114107	-0.700807	1.145426	-0.006424	-0.660565	1.131527	0.088440	-0.672734	0.691791	-0.225832	-0.637779	1.073318	0.075828	-0.643012	0.712582	0.257425	-0.440826	0.568873	0.087742	-0.450356	0.570424	-0.050793	-0.417969	0.593713	0.068330	-0.218865	0.077799	-0.157895	-0.218798	0.071410	0.182256	-0.217494	0.073356	0.142565	0.438008	0.735926	-0.233196
2170	18.083333	-0.880199	0.619871	-0.051559	-0.875772	0.620471	0.108782	-0.804059	0.886326	-0.072072	-0.793859	0.884194	0.113946	-0.701019	1.144928	-0.006694	-0.660684	1.131294	0.088235	-0.672757	0.691661	-0.225925	-0.637556	1.073339	0.075794	-0.643089	0.712631	0.257397	-0.440848	0.568847	0.087815	-0.450367	0.570442	-0.050776	-0.417967	0.593695	0.068430	-0.218864	0.077807	-0.157883	-0.218802	0.071416	0.182246	-0.218008	0.073094	0.141420	0.437998	0.735875	-0.233289
2171	18.091667	-0.880228	0.619842	-0.051613	-0.875819	0.620477	0.108750	-0.804033	0.886313	-0.072255	-0.793879	0.884248	0.113794	-0.701208	1.144402	-0.006899	-0.660774	1.130984	0.087998	-0.672778	0.691533	-0.226007	-0.637428	1.073138	0.075619	-0.643179	0.712666	0.257376	-0.440865	0.568841	0.087878	-0.450376	0.570463	-0.050759	-0.417983	0.593726	0.068522	-0.218858	0.077828	-0.157864	-0.218802	0.071424	0.182245	-0.218149	0.073125	0.141285	0.437983	0.735834	-0.233391
2172	18.100000	-0.880249	0.619808	-0.051656	-0.875818	0.620454	0.108693	-0.804003	0.886299	-0.072429	-0.793913	0.884285	0.113645	-0.701431	1.143929	-0.007077	-0.660916	1.130681	0.087799	-0.672801	0.691396	-0.226083	-0.637323	1.072935	0.075471	-0.643268	0.712688	0.257360	-0.440886	0.568834	0.087939	-0.450388	0.570472	-0.050726	-0.418006	0.593764	0.068618	-0.218855	0.077846	-0.157857	-0.218797	0.071418	0.182233	-0.217998	0.073153	0.141464	0.437969	0.735791	-0.233495
2173	18.108333	-0.880194	0.619703	-0.051744	-0.875843	0.620447	0.108653	-0.803976	0.886281	-0.072594	-0.793954	0.884289	0.113486	-0.701653	1.143323	-0.007316	-0.660868	1.130481	0.087618	-0.672802	0.691266	-0.226136	-0.637400	1.072439	0.075106	-0.643370	0.712689	0.257349	-0.440905	0.568823	0.088000	-0.450396	0.570482	-0.050681	-0.418016	0.593762	0.068700	-0.218846	0.077858	-0.157852	-0.218789	0.071401	0.182239	-0.218145	0.073168	0.141313	0.437952	0.735746	-0.233590
2174	18.116667	-0.880214	0.619663	-0.051772	-0.875857	0.620436	0.108610	-0.803951	0.886265	-0.072754	-0.794005	0.884349	0.113373	-0.701848	1.142795	-0.007489	-0.661135	1.130139	0.087492	-0.672813	0.691117	-0.226201	-0.637339	1.072200	0.074997	-0.643476	0.712670	0.257337	-0.440928	0.568812	0.088051	-0.450415	0.570491	-0.050631	-0.418029	0.593766	0.068775	-0.218857	0.077839	-0.157856	-0.218805	0.071417	0.182250	-0.218004	0.073157	0.141478	0.437933	0.735696	-0.233687
2175	18.125000	-0.880265	0.619631	-0.051777	-0.875882	0.620423	0.108569	-0.803914	0.886244	-0.072915	-0.794045	0.884350	0.113231	-0.702073	1.142337	-0.007639	-0.661213	1.129846	0.087306	-0.672811	0.690965	-0.226282	-0.637275	1.071986	0.074897	-0.643586	0.712626	0.257338	-0.440782	0.569193	0.088452	-0.450425	0.570502	-0.050569	-0.418052	0.593762	0.068836	-0.218867	0.077812	-0.157867	-0.218791	0.071402	0.182251	-0.218005	0.073146	0.141473	0.437903	0.735637	-0.233771
2176	18.133333	-0.880257	0.619584	-0.051800	-0.875913	0.620394	0.108526	-0.803897	0.886231	-0.073057	-0.794088	0.884363	0.113117	-0.702286	1.141798	-0.007653	-0.661235	1.129555	0.087086	-0.672794	0.690855	-0.226304	-0.637225	1.071785	0.074813	-0.643703	0.712568	0.257330	-0.440805	0.569173	0.088501	-0.450437	0.570518	-0.050498	-0.418070	0.593754	0.068893	-0.218865	0.077801	-0.157888	-0.218801	0.071407	0.182255	-0.218283	0.073155	0.141135	0.437885	0.735586	-0.233878
2177	18.141667	-0.880284	0.619543	-0.051812	-0.875995	0.620353	0.108463	-0.803812	0.886169	-0.073202	-0.794217	0.884350	0.112986	-0.702481	1.141306	-0.007793	-0.661518	1.129257	0.087031	-0.672775	0.690734	-0.226330	-0.637136	1.071431	0.074632	-0.643828	0.712492	0.257325	-0.440817	0.569169	0.088544	-0.450445	0.570535	-0.050417	-0.418087	0.593755	0.068931	-0.218863	0.077788	-0.157890	-0.218797	0.071403	0.182258	-0.218004	0.073112	0.141444	0.437875	0.735537	-0.233985
2178	18.150000	-0.880375	0.619505	-0.051796	-0.876032	0.620301	0.108414	-0.803734	0.886109	-0.073338	-0.794320	0.884404	0.112913	-0.702661	1.140835	-0.007907	-0.661662	1.129049	0.086958	-0.672753	0.690600	-0.226377	-0.637059	1.071085	0.074464	-0.643961	0.712403	0.257321	-0.440831	0.569169	0.088577	-0.450451	0.570564	-0.050336	-0.418102	0.593775	0.068979	-0.218865	0.077788	-0.157879	-0.218790	0.071403	0.182254	-0.218007	0.073117	0.141436	0.437866	0.735492	-0.234093
2179	18.158333	-0.880409	0.619448	-0.051806	-0.876063	0.620250	0.108361	-0.803822	0.886151	-0.073452	-0.794405	0.884367	0.112808	-0.702812	1.140442	-0.007861	-0.661797	1.128843	0.086898	-0.672729	0.690485	-0.226392	-0.637058	1.070924	0.074439	-0.644100	0.712296	0.257314	-0.440838	0.569175	0.088625	-0.450442	0.570616	-0.050268	-0.418113	0.593791	0.069019	-0.218859	0.077801	-0.157873	-0.218801	0.071414	0.182263	-0.217891	0.073246	0.141875	0.437854	0.735431	-0.234189
2180	18.166667	-0.880378	0.619378	-0.051844	-0.876166	0.620213	0.108332	-0.803888	0.886165	-0.073582	-0.794509	0.884310	0.112712	-0.703039	1.139999	-0.008011	-0.661906	1.128585	0.086799	-0.672706	0.690376	-0.226394	-0.637078	1.070768	0.074423	-0.644241	0.712175	0.257315	-0.440843	0.569179	0.088685	-0.450418	0.570687	-0.050210	-0.418113	0.593809	0.069085	-0.218847	0.077821	-0.157856	-0.218788	0.071404	0.182256	-0.217990	0.073139	0.141458	0.437834	0.735365	-0.234280
2181	18.175000	-0.880485	0.619323	-0.051822	-0.876213	0.620151	0.108295	-0.803887	0.886143	-0.073675	-0.794633	0.884300	0.112652	-0.703219	1.139680	-0.008027	-0.662060	1.128415	0.086765	-0.672691	0.690283	-0.226389	-0.637131	1.070620	0.074434	-0.644389	0.712034	0.257316	-0.440838	0.569099	0.088705	-0.450389	0.570768	-0.050160	-0.418114	0.593831	0.069160	-0.218837	0.077842	-0.157847	-0.218798	0.071415	0.182263	-0.218001	0.073159	0.141475	0.437818	0.735301	-0.234380
2182	18.183333	-0.880532	0.619258	-0.051824	-0.876268	0.620090	0.108269	-0.803878	0.886119	-0.073757	-0.794736	0.884261	0.112599	-0.703385	1.139284	-0.008094	-0.662228	1.128255	0.086787	-0.672689	0.690180	-0.226394	-0.637189	1.070482	0.074474	-0.644542	0.711883	0.257322	-0.440825	0.569028	0.088735	-0.450356	0.570835	-0.050125	-0.418119	0.593856	0.069242	-0.218841	0.077835	-0.157835	-0.218780	0.071399	0.182257	-0.218278	0.073181	0.141191	0.437801	0.735241	-0.234483
2183	18.191667	-0.880532	0.619152	-0.051846	-0.876297	0.620011	0.108240	-0.803866	0.886091	-0.073813	-0.794812	0.884204	0.112539	-0.703663	1.139041	-0.008167	-0.662373	1.128068	0.086739	-0.672702	0.690086	-0.226409	-0.637275	1.070306	0.074494	-0.644705	0.711724	0.257338	-0.440668	0.569251	0.089059	-0.450347	0.570887	-0.050092	-0.418125	0.593875	0.069326	-0.218846	0.077820	-0.157842	-0.218792	0.071399	0.182269	-0.217999	0.073171	0.141506	0.437783	0.735192	-0.234593
2184	18.200000	-0.880604	0.619110	-0.051833	-0.876381	0.619959	0.108241	-0.803852	0.886072	-0.073864	-0.794916	0.884169	0.112508	-0.703863	1.138641	-0.008153	-0.662533	1.127878	0.086756	-0.672716	0.689993	-0.226425	-0.637352	1.070186	0.074555	-0.644879	0.711555	0.257362	-0.440513	0.569474	0.089384	-0.450343	0.570932	-0.050062	-0.418117	0.593849	0.069400	-0.218842	0.077810	-0.157867	-0.218793	0.071405	0.182271	-0.217997	0.073165	0.141501	0.437755	0.735124	-0.234694
2185	18.208333	-0.880645	0.619063	-0.051835	-0.876439	0.619901	0.108231	-0.803832	0.886065	-0.073902	-0.795002	0.884106	0.112479	-0.704055	1.138362	-0.008109	-0.662651	1.127774	0.086804	-0.672730	0.689921	-0.226446	-0.637421	1.070042	0.074625	-0.645047	0.711382	0.257392	-0.440531	0.569481	0.089461	-0.450347	0.570979	-0.050023	-0.418135	0.593841	0.069471	-0.218858	0.077786	-0.157871	-0.218799	0.071415	0.182285	-0.218013	0.073141	0.141481	0.437727	0.735083	-0.234796
2186	18.216667	-0.880706	0.619027	-0.051828	-0.876495	0.619853	0.108223	-0.803815	0.886074	-0.073930	-0.795111	0.884091	0.112496	-0.704223	1.138087	-0.008019	-0.662899	1.127594	0.086898	-0.672748	0.689862	-0.226463	-0.637470	1.069901	0.074718	-0.645215	0.711211	0.257432	-0.440564	0.569470	0.089519	-0.450364	0.571027	-0.049983	-0.418160	0.593830	0.069531	-0.218863	0.077769	-0.157879	-0.218793	0.071406	0.182274	-0.217998	0.073140	0.141475	0.437709	0.735030	-0.234912
2187	18.225000	-0.880700	0.618946	-0.051866	-0.876554	0.619794	0.108213	-0.803791	0.886093	-0.073955	-0.795142	0.884057	0.112483	-0.704407	1.137752	-0.007873	-0.663010	1.127371	0.086936	-0.672766	0.689818	-0.226474	-0.637504	1.069763	0.074841	-0.645374	0.711039	0.257479	-0.440594	0.569446	0.089578	-0.450382	0.571076	-0.049933	-0.418189	0.593815	0.069584	-0.218866	0.077787	-0.157870	-0.218796	0.071408	0.182282	-0.218005	0.073145	0.141473	0.437702	0.735008	-0.235019
2188	18.233333	-0.880849	0.618975	-0.051816	-0.876610	0.619735	0.108206	-0.803768	0.886123	-0.073967	-0.795240	0.884048	0.112531	-0.704650	1.137441	-0.007756	-0.663146	1.127170	0.087050	-0.672781	0.689809	-0.226452	-0.637525	1.069605	0.074966	-0.645538	0.710868	0.257533	-0.440638	0.569413	0.089618	-0.450407	0.571125	-0.049891	-0.418232	0.593801	0.069629	-0.218856	0.077813	-0.157877	-0.218799	0.071405	0.182277	-0.218008	0.073142	0.141487	0.437696	0.734999	-0.235136
2189	18.241667	-0.880932	0.618979	-0.051792	-0.876665	0.619682	0.108205	-0.803747	0.886159	-0.073960	-0.795303	0.884040	0.112572	-0.704860	1.137111	-0.007625	-0.663272	1.126996	0.087198	-0.672810	0.689795	-0.226454	-0.637538	1.069458	0.075110	-0.645686	0.710696	0.257599	-0.440681	0.569400	0.089673	-0.450436	0.571160	-0.049862	-0.418275	0.593784	0.069676	-0.218851	0.077826	-0.157864	-0.218799	0.071416	0.182284	-0.218015	0.073163	0.141487	0.437695	0.734997	-0.235242
2190	18.250000	-0.880964	0.618939	-0.051778	-0.876716	0.619625	0.108204	-0.803727	0.886200	-0.073937	-0.795348	0.884011	0.112614	-0.705016	1.136814	-0.007397	-0.663212	1.126861	0.087294	-0.672840	0.689772	-0.226485	-0.637544	1.069319	0.075267	-0.645815	0.710544	0.257671	-0.440736	0.569366	0.089708	-0.450462	0.571181	-0.049828	-0.418324	0.593759	0.069725	-0.218854	0.077843	-0.157850	-0.218799	0.071419	0.182288	-0.218285	0.073218	0.141194	0.437698	0.735011	-0.235365
2191	18.258333	-0.880982	0.618877	-0.051801	-0.876775	0.619572	0.108216	-0.803713	0.886232	-0.073884	-0.795391	0.884007	0.112684	-0.705158	1.136463	-0.007282	-0.663342	1.126728	0.087505	-0.672875	0.689793	-0.226454	-0.637540	1.069187	0.075438	-0.645942	0.710392	0.257749	-0.440775	0.569346	0.089750	-0.450498	0.571201	-0.049815	-0.418376	0.593747	0.069777	-0.218851	0.077850	-0.157845	-0.218806	0.071420	0.182291	-0.218007	0.073208	0.141522	0.437689	0.735034	-0.235479
2192	18.266667	-0.881023	0.618841	-0.051785	-0.876843	0.619518	0.108233	-0.803700	0.886261	-0.073822	-0.795435	0.883961	0.112751	-0.705337	1.136236	-0.006981	-0.663406	1.126510	0.087607	-0.672905	0.689820	-0.226428	-0.637547	1.069064	0.075605	-0.646049	0.710242	0.257834	-0.440815	0.569339	0.089790	-0.450528	0.571214	-0.049805	-0.418430	0.593739	0.069812	-0.218856	0.077843	-0.157860	-0.218801	0.071417	0.182288	-0.218009	0.073208	0.141522	0.437683	0.735081	-0.235594
2193	18.275000	-0.881056	0.618800	-0.051775	-0.876920	0.619462	0.108246	-0.803692	0.886287	-0.073744	-0.795474	0.883926	0.112834	-0.705471	1.136003	-0.006778	-0.663626	1.126314	0.087854	-0.672944	0.689839	-0.226412	-0.637561	1.068949	0.075816	-0.646141	0.710099	0.257915	-0.440852	0.569346	0.089824	-0.450566	0.571219	-0.049809	-0.418482	0.593741	0.069850	-0.218868	0.077811	-0.157873	-0.218810	0.071423	0.182301	-0.218014	0.073186	0.141513	0.437676	0.735123	-0.235734
2194	18.283333	-0.881091	0.618758	-0.051762	-0.877009	0.619406	0.108265	-0.803688	0.886311	-0.073656	-0.795512	0.883881	0.112922	-0.705565	1.135769	-0.006638	-0.663690	1.126190	0.088034	-0.672980	0.689872	-0.226401	-0.637594	1.068835	0.075998	-0.646221	0.709952	0.258004	-0.440888	0.569349	0.089857	-0.450604	0.571224	-0.049805	-0.418530	0.593747	0.069899	-0.218877	0.077788	-0.157878	-0.218822	0.071437	0.182317	-0.218295	0.073191	0.141177	0.437672	0.735182	-0.235872
2195	18.291667	-0.881135	0.618733	-0.051745	-0.877051	0.619350	0.108283	-0.803690	0.886328	-0.073550	-0.795555	0.883835	0.113025	-0.705776	1.135650	-0.006306	-0.663741	1.126137	0.088255	-0.673019	0.689921	-0.226382	-0.637651	1.068784	0.076210	-0.646288	0.709815	0.258102	-0.441247	0.568813	0.089342	-0.450642	0.571252	-0.049792	-0.418559	0.593765	0.069938	-0.218878	0.077790	-0.157883	-0.218813	0.071425	0.182309	-0.218011	0.073153	0.141489	0.437666	0.735263	-0.236007
2196	18.300000	-0.881242	0.618721	-0.051698	-0.877093	0.619296	0.108302	-0.803693	0.886350	-0.073439	-0.795591	0.883786	0.113135	-0.705898	1.135494	-0.006151	-0.663768	1.126094	0.088465	-0.673047	0.689993	-0.226325	-0.637727	1.068720	0.076425	-0.646340	0.709680	0.258200	-0.441257	0.568835	0.089371	-0.450678	0.571288	-0.049775	-0.418581	0.593802	0.069978	-0.218883	0.077789	-0.157880	-0.218828	0.071439	0.182323	-0.218010	0.073155	0.141489	0.437659	0.735357	-0.236149
2197	18.308333	-0.881271	0.618699	-0.051678	-0.877136	0.619241	0.108324	-0.803713	0.886376	-0.073332	-0.795650	0.883728	0.113256	-0.706032	1.135399	-0.005932	-0.664001	1.125979	0.088732	-0.673181	0.690061	-0.226270	-0.637799	1.068691	0.076657	-0.646385	0.709536	0.258302	-0.441267	0.568853	0.089385	-0.450713	0.571329	-0.049759	-0.418592	0.593838	0.070010	-0.218872	0.077817	-0.157872	-0.218846	0.071462	0.182341	-0.218023	0.073160	0.141491	0.437653	0.735476	-0.236288
2198	18.316667	-0.881229	0.618671	-0.051680	-0.877176	0.619162	0.108351	-0.803735	0.886395	-0.073206	-0.795669	0.883661	0.113364	-0.706126	1.135350	-0.005729	-0.664066	1.125932	0.088984	-0.673106	0.690135	-0.226245	-0.637884	1.068657	0.076895	-0.646424	0.709394	0.258405	-0.441277	0.568863	0.089397	-0.450746	0.571373	-0.049733	-0.418592	0.593870	0.070056	-0.218864	0.077838	-0.157866	-0.218844	0.071470	0.182348	-0.218301	0.073201	0.141188	0.437649	0.735608	-0.236432
2199	18.325000	-0.881311	0.618669	-0.051618	-0.877162	0.619090	0.108374	-0.803764	0.886425	-0.073081	-0.795749	0.883611	0.113515	-0.706272	1.135396	-0.005382	-0.664118	1.125940	0.089202	-0.673133	0.690210	-0.226189	-0.637966	1.068621	0.077122	-0.646455	0.709262	0.258501	-0.441434	0.569038	0.089360	-0.450774	0.571427	-0.049698	-0.418585	0.593892	0.070095	-0.218862	0.077853	-0.157850	-0.218861	0.071488	0.182370	-0.218014	0.073211	0.141516	0.437641	0.735769	-0.236562
2200	18.333333	-0.881264	0.618670	-0.051596	-0.877139	0.619022	0.108392	-0.803646	0.886346	-0.072953	-0.795791	0.883547	0.113656	-0.706386	1.135426	-0.005097	-0.664262	1.125872	0.089465	-0.673151	0.690288	-0.226131	-0.638039	1.068593	0.077358	-0.646482	0.709128	0.258591	-0.441432	0.569049	0.089387	-0.450817	0.571463	-0.049641	-0.418581	0.593899	0.070137	-0.218852	0.077863	-0.157857	-0.218887	0.071509	0.182391	-0.218030	0.073212	0.141522	0.437655	0.735945	-0.236726
2201	18.341667	-0.881249	0.618635	-0.051572	-0.877163	0.618982	0.108435	-0.803865	0.886465	-0.072798	-0.795856	0.883471	0.113789	-0.706433	1.135426	-0.004851	-0.664326	1.125861	0.089756	-0.673194	0.690345	-0.226098	-0.638095	1.068568	0.077593	-0.646498	0.709007	0.258680	-0.441426	0.569031	0.089400	-0.450836	0.571501	-0.049602	-0.418571	0.593891	0.070160	-0.218862	0.077852	-0.157865	-0.218887	0.071526	0.182409	-0.218017	0.073221	0.141524	0.437643	0.736094	-0.236866
2202	18.350000	-0.881249	0.618630	-0.051524	-0.877271	0.618980	0.108516	-0.803911	0.886471	-0.072630	-0.795883	0.883426	0.113940	-0.706504	1.135462	-0.004552	-0.664377	1.125821	0.090039	-0.673200	0.690421	-0.226033	-0.638149	1.068544	0.077834	-0.646516	0.708902	0.258760	-0.441419	0.569028	0.089419	-0.450849	0.571524	-0.049560	-0.418559	0.593881	0.070177	-0.218865	0.077834	-0.157885	-0.218894	0.071539	0.182425	-0.218014	0.073193	0.141505	0.437632	0.736259	-0.237021
2203	18.358333	-0.881272	0.618632	-0.051465	-0.877285	0.618938	0.108552	-0.803953	0.886472	-0.072484	-0.795944	0.883376	0.114078	-0.706590	1.135506	-0.004222	-0.664412	1.125772	0.090306	-0.673200	0.690506	-0.225948	-0.638198	1.068513	0.078080	-0.646521	0.708808	0.258841	-0.441241	0.568833	0.089489	-0.450865	0.571531	-0.049522	-0.418554	0.593877	0.070194	-0.218882	0.077803	-0.157896	-0.218901	0.071548	0.182432	-0.218011	0.073171	0.141482	0.437610	0.736411	-0.237171
2204	18.366667	-0.881293	0.618639	-0.051405	-0.877292	0.618896	0.108589	-0.804001	0.886485	-0.072333	-0.796007	0.883329	0.114219	-0.706614	1.135518	-0.003954	-0.664423	1.125718	0.090602	-0.673190	0.690594	-0.225868	-0.638254	1.068482	0.078321	-0.646523	0.708724	0.258927	-0.441226	0.568837	0.089525	-0.450871	0.571519	-0.049480	-0.418547	0.593873	0.070216	-0.218883	0.077792	-0.157900	-0.218914	0.071575	0.182446	-0.218004	0.073158	0.141463	0.437592	0.736577	-0.237333
2205	18.375000	-0.881246	0.618632	-0.051376	-0.877186	0.618759	0.108542	-0.804041	0.886494	-0.072184	-0.796046	0.883259	0.114356	-0.706661	1.135568	-0.003605	-0.664316	1.125755	0.090890	-0.673140	0.690707	-0.225757	-0.638298	1.068461	0.078568	-0.646515	0.708645	0.259014	-0.441219	0.568830	0.089552	-0.450873	0.571512	-0.049429	-0.418541	0.593884	0.070251	-0.218878	0.077795	-0.157895	-0.219305	0.072322	0.182718	-0.218148	0.073157	0.141300	0.437570	0.736764	-0.237503
2206	18.383333	-0.881220	0.618657	-0.051320	-0.877137	0.618642	0.108526	-0.804081	0.886508	-0.072033	-0.796127	0.883232	0.114530	-0.706883	1.135689	-0.003444	-0.664508	1.125676	0.091207	-0.673282	0.690843	-0.225592	-0.638345	1.068441	0.078814	-0.646507	0.708574	0.259105	-0.441209	0.568824	0.089583	-0.450867	0.571505	-0.049377	-0.418526	0.593874	0.070277	-0.218875	0.077817	-0.157880	-0.219689	0.073067	0.182976	-0.217995	0.073169	0.141472	0.437533	0.736969	-0.237674
2207	18.391667	-0.881206	0.618663	-0.051278	-0.877183	0.618672	0.108618	-0.804119	0.886531	-0.071881	-0.796164	0.883193	0.114686	-0.706824	1.135692	-0.003082	-0.664571	1.125663	0.091512	-0.673071	0.690954	-0.225522	-0.638397	1.068410	0.079070	-0.646497	0.708503	0.259197	-0.441280	0.569169	0.089710	-0.450861	0.571502	-0.049313	-0.418505	0.593912	0.070331	-0.218860	0.077835	-0.157864	-0.219691	0.073062	0.182977	-0.218004	0.073181	0.141485	0.437499	0.737184	-0.237848
2208	18.400000	-0.881188	0.618667	-0.051229	-0.877293	0.618735	0.108735	-0.804157	0.886558	-0.071726	-0.796168	0.883135	0.114815	-0.706773	1.135713	-0.002660	-0.664583	1.125630	0.091816	-0.673044	0.691041	-0.225437	-0.638462	1.068950	0.079802	-0.646486	0.708431	0.259296	-0.441201	0.568818	0.089637	-0.450845	0.571507	-0.049264	-0.418508	0.593937	0.070373	-0.218863	0.077847	-0.157846	-0.219688	0.073072	0.182982	-0.218000	0.073200	0.141514	0.437468	0.737410	-0.238031
2209	18.408333	-0.881179	0.618675	-0.051179	-0.877086	0.618518	0.108635	-0.804214	0.886607	-0.071553	-0.796224	0.883092	0.114960	-0.706802	1.135741	-0.002401	-0.664473	1.125655	0.092069	-0.673031	0.691172	-0.225301	-0.638504	1.068376	0.079594	-0.646487	0.708361	0.259405	-0.441194	0.568815	0.089659	-0.450829	0.571524	-0.049200	-0.418507	0.593922	0.070387	-0.218850	0.077859	-0.157844	-0.219694	0.073065	0.182981	-0.218001	0.073217	0.141517	0.437428	0.737625	-0.238202
2210	18.416667	-0.881173	0.618686	-0.051137	-0.877052	0.618478	0.108670	-0.804238	0.886638	-0.071402	-0.796282	0.883088	0.115115	-0.706854	1.135743	-0.002166	-0.664566	1.125705	0.092481	-0.673016	0.691272	-0.225197	-0.638547	1.068355	0.079854	-0.646497	0.708288	0.259512	-0.441201	0.568811	0.089677	-0.450812	0.571548	-0.049142	-0.418530	0.593916	0.070395	-0.218858	0.077846	-0.157855	-0.219696	0.073066	0.182981	-0.218012	0.073204	0.141516	0.437382	0.737847	-0.238367
2211	18.425000	-0.881159	0.618696	-0.051084	-0.877079	0.618468	0.108729	-0.804279	0.886678	-0.071269	-0.796300	0.883038	0.115253	-0.706902	1.135811	-0.001753	-0.664577	1.125554	0.092656	-0.673012	0.691358	-0.225095	-0.638571	1.068286	0.080115	-0.646509	0.708218	0.259611	-0.441207	0.568799	0.089708	-0.450805	0.571559	-0.049091	-0.418535	0.593943	0.070434	-0.218866	0.077821	-0.157866	-0.219700	0.073070	0.182990	-0.218016	0.073181	0.141495	0.437343	0.738073	-0.238560
2212	18.433333	-0.881227	0.618780	-0.050990	-0.877050	0.618431	0.108760	-0.804282	0.886701	-0.071141	-0.796319	0.882990	0.115387	-0.706930	1.135762	-0.001439	-0.664755	1.125409	0.092972	-0.673015	0.691437	-0.225005	-0.638566	1.068225	0.080393	-0.646527	0.708140	0.259712	-0.441208	0.568783	0.089755	-0.450800	0.571577	-0.049041	-0.418552	0.593921	0.070464	-0.218879	0.077793	-0.157880	-0.219697	0.073063	0.182984	-0.218001	0.073159	0.141478	0.437310	0.738322	-0.238761
2213	18.441667	-0.881184	0.618758	-0.050969	-0.877078	0.618424	0.108810	-0.804301	0.886727	-0.071008	-0.796392	0.882949	0.115518	-0.706946	1.135672	-0.001135	-0.664719	1.125290	0.093280	-0.673017	0.691532	-0.224894	-0.638550	1.068091	0.080632	-0.646549	0.708068	0.259809	-0.441082	0.569118	0.090077	-0.450780	0.571627	-0.048973	-0.418555	0.593931	0.070530	-0.218881	0.077780	-0.157886	-0.219690	0.073053	0.182973	-0.218007	0.073149	0.141457	0.437272	0.738597	-0.238960
2214	18.450000	-0.881216	0.618799	-0.050901	-0.877113	0.618414	0.108859	-0.804310	0.886751	-0.070880	-0.796432	0.882943	0.115668	-0.706939	1.135466	-0.000917	-0.664648	1.125083	0.093520	-0.673025	0.691621	-0.224804	-0.638489	1.067955	0.080887	-0.646576	0.707998	0.259913	-0.441198	0.569155	0.090054	-0.450763	0.571665	-0.048909	-0.418556	0.593936	0.070584	-0.218878	0.077790	-0.157887	-0.219686	0.073051	0.182969	-0.217995	0.073151	0.141451	0.437234	0.738880	-0.239152
2215	18.458333	-0.881248	0.618828	-0.050842	-0.877084	0.618369	0.108874	-0.804237	0.886727	-0.070747	-0.796502	0.882899	0.115806	-0.706963	1.135257	-0.000601	-0.664672	1.124860	0.093835	-0.673032	0.691709	-0.224714	-0.638389	1.067781	0.081156	-0.646606	0.707909	0.260008	-0.441252	0.568963	0.089950	-0.450757	0.571695	-0.048839	-0.418554	0.593940	0.070635	-0.218872	0.077799	-0.157868	-0.219686	0.073053	0.182969	-0.218006	0.073163	0.141462	0.437195	0.739175	-0.239337
2216	18.466667	-0.881138	0.618737	-0.050886	-0.877066	0.618315	0.108893	-0.804311	0.886794	-0.070631	-0.796535	0.882827	0.115912	-0.707001	1.135061	-0.000190	-0.664685	1.124617	0.094201	-0.673026	0.691795	-0.224620	-0.638240	1.067622	0.081453	-0.646640	0.707812	0.260110	-0.441303	0.568766	0.089850	-0.450737	0.571726	-0.048774	-0.418556	0.593948	0.070693	-0.218855	0.077829	-0.157847	-0.219685	0.073058	0.182966	-0.217995	0.073184	0.141488	0.437155	0.739502	-0.239525
2217	18.475000	-0.881140	0.618744	-0.050860	-0.877117	0.618320	0.108942	-0.804303	0.886821	-0.070504	-0.796565	0.882779	0.116028	-0.706999	1.134766	0.000118	-0.664680	1.124384	0.094521	-0.673012	0.691899	-0.224535	-0.638153	1.067434	0.081713	-0.646676	0.707705	0.260211	-0.441302	0.568751	0.089916	-0.450733	0.571721	-0.048708	-0.418569	0.593974	0.070764	-0.218850	0.077848	-0.157833	-0.219681	0.073054	0.182972	-0.217992	0.073218	0.141516	0.437102	0.739831	-0.239703
2218	18.483333	-0.881291	0.618845	-0.050754	-0.877112	0.618304	0.108970	-0.804299	0.886851	-0.070398	-0.796585	0.882735	0.116139	-0.706980	1.134477	0.000426	-0.664797	1.124093	0.094872	-0.672991	0.691987	-0.224450	-0.637951	1.067434	0.082108	-0.646720	0.707593	0.260323	-0.441311	0.568730	0.089987	-0.450734	0.571700	-0.048647	-0.418589	0.593984	0.070832	-0.218846	0.077856	-0.157831	-0.219694	0.073062	0.182986	-0.218004	0.073217	0.141515	0.437044	0.740174	-0.239898
2219	18.491667	-0.881293	0.618855	-0.050731	-0.877114	0.618283	0.109004	-0.804280	0.886882	-0.070301	-0.796609	0.882678	0.116241	-0.706956	1.134216	0.000780	-0.664834	1.123901	0.095284	-0.672987	0.692058	-0.224398	-0.637914	1.067093	0.082321	-0.646769	0.707473	0.260432	-0.441317	0.568699	0.090063	-0.450731	0.571668	-0.048606	-0.418595	0.593944	0.070901	-0.218857	0.077839	-0.157832	-0.219690	0.073063	0.182987	-0.217992	0.073219	0.141520	0.436995	0.740534	-0.240102
2220	18.500000	-0.881151	0.618769	-0.050794	-0.877120	0.618273	0.109039	-0.804300	0.886930	-0.070185	-0.796629	0.882648	0.116351	-0.706930	1.133963	0.001077	-0.664657	1.123709	0.095539	-0.672931	0.692147	-0.224304	-0.637810	1.066929	0.082607	-0.646822	0.707348	0.260537	-0.441329	0.568660	0.090135	-0.450731	0.571634	-0.048569	-0.418605	0.593899	0.070965	-0.218871	0.077809	-0.157845	-0.219691	0.073067	0.182990	-0.217998	0.073197	0.141508	0.436933	0.740902	-0.240324
2221	18.508333	-0.881198	0.618794	-0.050771	-0.877125	0.618267	0.109070	-0.804272	0.886960	-0.070102	-0.796659	0.882613	0.116456	-0.706923	1.133802	0.001512	-0.664646	1.123541	0.095891	-0.672890	0.692235	-0.224251	-0.637715	1.066817	0.082917	-0.646878	0.707222	0.260638	-0.441339	0.568619	0.090204	-0.450743	0.571598	-0.048534	-0.418612	0.593853	0.071029	-0.218882	0.077777	-0.157861	-0.219685	0.073059	0.182995	-0.217992	0.073167	0.141487	0.436874	0.741284	-0.240538
2222	18.516667	-0.881316	0.618901	-0.050687	-0.877133	0.618261	0.109093	-0.804252	0.886996	-0.070009	-0.796690	0.882577	0.116559	-0.706906	1.133661	0.001871	-0.664742	1.123343	0.096278	-0.672841	0.692328	-0.224206	-0.637539	1.066885	0.083338	-0.646937	0.707089	0.260735	-0.441350	0.568585	0.090273	-0.450753	0.571567	-0.048498	-0.418617	0.593820	0.071092	-0.218889	0.077761	-0.157868	-0.219686	0.073064	0.182996	-0.217990	0.073151	0.141475	0.436808	0.741679	-0.240748
2223	18.525000	-0.881317	0.618922	-0.050669	-0.877106	0.618213	0.109105	-0.804251	0.887047	-0.069907	-0.796711	0.882519	0.116658	-0.706820	1.133578	0.002225	-0.664716	1.123248	0.096590	-0.672790	0.692419	-0.224182	-0.637582	1.066646	0.083549	-0.647003	0.706949	0.260835	-0.441350	0.568557	0.090327	-0.450762	0.571545	-0.048460	-0.418609	0.593773	0.071149	-0.218879	0.077779	-0.157868	-0.219681	0.073047	0.182990	-0.218137	0.073160	0.141325	0.436775	0.742103	-0.240974
2224	18.533333	-0.881324	0.618931	-0.050657	-0.877071	0.618184	0.109095	-0.804256	0.887104	-0.069789	-0.796749	0.882472	0.116762	-0.706876	1.133610	0.002343	-0.664683	1.123204	0.096938	-0.672728	0.692550	-0.224130	-0.637530	1.066595	0.083857	-0.647073	0.706815	0.260930	-0.441343	0.568540	0.090363	-0.450773	0.571542	-0.048432	-0.418624	0.593823	0.071208	-0.218871	0.077803	-0.157853	-0.219679	0.073053	0.182991	-0.217997	0.073173	0.141491	0.436720	0.742526	-0.241169
2225	18.541667	-0.881325	0.618939	-0.050657	-0.877158	0.618180	0.109136	-0.804254	0.887151	-0.069716	-0.796811	0.882405	0.116864	-0.706673	1.133609	0.002754	-0.664612	1.123198	0.097250	-0.672673	0.692649	-0.224114	-0.637446	1.066673	0.084238	-0.647143	0.706674	0.261013	-0.441335	0.568557	0.090384	-0.450780	0.571548	-0.048407	-0.418621	0.593867	0.071252	-0.218863	0.077821	-0.157841	-0.219687	0.073065	0.182991	-0.217997	0.073200	0.141512	0.436655	0.742995	-0.241371
2226	18.550000	-0.881328	0.618936	-0.050659	-0.877082	0.618128	0.109100	-0.804258	0.887209	-0.069609	-0.796922	0.882345	0.116980	-0.706463	1.133685	0.003182	-0.664523	1.123274	0.097580	-0.672613	0.692787	-0.224079	-0.637476	1.066626	0.084511	-0.647217	0.706526	0.261101	-0.441308	0.568588	0.090400	-0.450780	0.571582	-0.048393	-0.418604	0.593928	0.071295	-0.218862	0.077847	-0.157828	-0.219687	0.073066	0.182996	-0.218004	0.073223	0.141518	0.436581	0.743457	-0.241590
2227	18.558333	-0.881293	0.618890	-0.050685	-0.877103	0.618083	0.109112	-0.804262	0.887256	-0.069539	-0.797015	0.882291	0.117079	-0.706304	1.133909	0.003439	-0.664332	1.123483	0.097903	-0.672541	0.692943	-0.224032	-0.637460	1.066739	0.084866	-0.647283	0.706380	0.261188	-0.441287	0.568615	0.090421	-0.450794	0.571612	-0.048376	-0.418597	0.593982	0.071324	-0.218854	0.077857	-0.157824	-0.219692	0.073059	0.183003	-0.217997	0.073230	0.141542	0.436495	0.743913	-0.241829
2228	18.566667	-0.881626	0.619053	-0.050496	-0.877190	0.618085	0.109146	-0.804261	0.887320	-0.069451	-0.797130	0.882230	0.117178	-0.706080	1.134240	0.003735	-0.664090	1.123719	0.098226	-0.672474	0.693105	-0.223997	-0.637447	1.066881	0.085226	-0.647354	0.706234	0.261266	-0.441265	0.568636	0.090421	-0.450789	0.571645	-0.048387	-0.418593	0.594040	0.071331	-0.218861	0.077840	-0.157827	-0.219691	0.073059	0.183006	-0.218000	0.073218	0.141536	0.436404	0.744361	-0.242072
2229	18.575000	-0.881491	0.618974	-0.050594	-0.877166	0.618037	0.109125	-0.804289	0.887374	-0.069378	-0.797248	0.882153	0.117264	-0.705846	1.134560	0.003994	-0.663910	1.123983	0.098487	-0.672414	0.693266	-0.223980	-0.637416	1.067062	0.085578	-0.647426	0.706072	0.261347	-0.441244	0.568660	0.090409	-0.450787	0.571663	-0.048417	-0.418585	0.594068	0.071315	-0.218872	0.077806	-0.157852	-0.219689	0.073058	0.183004	-0.218000	0.073184	0.141509	0.436311	0.744818	-0.242350
2230	18.583333	-0.881350	0.618899	-0.050684	-0.877216	0.618018	0.109128	-0.804326	0.887447	-0.069304	-0.797374	0.882074	0.117348	-0.705609	1.134955	0.004265	-0.663682	1.124300	0.098810	-0.672359	0.693440	-0.223955	-0.637376	1.067259	0.085937	-0.647505	0.705909	0.261431	-0.441215	0.568689	0.090388	-0.450773	0.571675	-0.048452	-0.418590	0.594115	0.071282	-0.218887	0.077774	-0.157870	-0.219694	0.073067	0.183001	-0.218003	0.073157	0.141482	0.436214	0.745273	-0.242637
2231	18.591667	-0.881320	0.618849	-0.050730	-0.877188	0.617964	0.109090	-0.804363	0.887495	-0.069231	-0.797505	0.881969	0.117427	-0.705263	1.135292	0.004627	-0.663452	1.124639	0.099099	-0.672299	0.693637	-0.223912	-0.637337	1.067475	0.086291	-0.647581	0.705730	0.261506	-0.441200	0.568702	0.090356	-0.450765	0.571680	-0.048485	-0.418595	0.594153	0.071250	-0.218890	0.077763	-0.157878	-0.219688	0.073056	0.182994	-0.217990	0.073144	0.141471	0.436126	0.745752	-0.242929
2232	18.600000	-0.881655	0.619006	-0.050565	-0.877243	0.617935	0.109088	-0.804411	0.887562	-0.069152	-0.797686	0.881917	0.117552	-0.704890	1.135715	0.004805	-0.663177	1.124982	0.099350	-0.672243	0.693840	-0.223865	-0.637288	1.067722	0.086636	-0.647662	0.705554	0.261585	-0.441188	0.568722	0.090330	-0.450745	0.571682	-0.048518	-0.418601	0.594196	0.071214	-0.218883	0.077766	-0.157880	-0.219678	0.073049	0.182988	-0.217989	0.073147	0.141483	0.436041	0.746211	-0.243201
2233	18.608333	-0.881371	0.618856	-0.050748	-0.877218	0.617865	0.109035	-0.804486	0.887630	-0.069053	-0.797832	0.881828	0.117643	-0.704621	1.136235	0.005042	-0.663024	1.125310	0.099674	-0.672177	0.694058	-0.223795	-0.637223	1.067975	0.086984	-0.647740	0.705360	0.261658	-0.441171	0.568743	0.090300	-0.450726	0.571680	-0.048548	-0.418606	0.594235	0.071184	-0.218865	0.077789	-0.157866	-0.219672	0.073044	0.182985	-0.217980	0.073164	0.141490	0.435942	0.746697	-0.243482
2234	18.616667	-0.881306	0.618780	-0.050811	-0.877276	0.617823	0.109023	-0.804539	0.887686	-0.068958	-0.797986	0.881711	0.117719	-0.704154	1.136701	0.005346	-0.662552	1.125771	0.099921	-0.672100	0.694288	-0.223699	-0.637161	1.068231	0.087312	-0.647822	0.705154	0.261744	-0.441153	0.568765	0.090273	-0.450710	0.571676	-0.048577	-0.418611	0.594270	0.071151	-0.218858	0.077809	-0.157843	-0.219674	0.073057	0.182988	-0.218258	0.073212	0.141192	0.435841	0.747195	-0.243768
2235	18.625000	-0.881323	0.618750	-0.050849	-0.877308	0.617768	0.108992	-0.804629	0.887762	-0.068827	-0.798138	0.881623	0.117817	-0.703802	1.137280	0.005468	-0.662300	1.126204	0.100193	-0.672054	0.694477	-0.223638	-0.637111	1.068542	0.087659	-0.647897	0.704942	0.261820	-0.441144	0.568899	0.090331	-0.450703	0.571660	-0.048608	-0.418619	0.594296	0.071115	-0.218844	0.077834	-0.157832	-0.219673	0.073043	0.182987	-0.217981	0.073214	0.141531	0.435742	0.747704	-0.244011
2236	18.633333	-0.881338	0.618725	-0.050873	-0.877343	0.617706	0.108965	-0.804696	0.887814	-0.068720	-0.798329	0.881542	0.117942	-0.703317	1.137818	0.005789	-0.662028	1.126604	0.100386	-0.672019	0.694654	-0.223577	-0.637094	1.069409	0.088447	-0.647977	0.704719	0.261900	-0.441143	0.568779	0.090219	-0.450709	0.571637	-0.048642	-0.418635	0.594303	0.071078	-0.218840	0.077846	-0.157820	-0.219678	0.073053	0.182995	-0.217978	0.073228	0.141541	0.435628	0.748185	-0.244267
2237	18.641667	-0.881359	0.618691	-0.050899	-0.877378	0.617642	0.108937	-0.804767	0.887867	-0.068617	-0.798517	0.881468	0.118050	-0.702783	1.138340	0.005885	-0.661617	1.127109	0.100610	-0.671999	0.694811	-0.223537	-0.637195	1.069454	0.088581	-0.648067	0.704495	0.261984	-0.441136	0.569039	0.090362	-0.450714	0.571606	-0.048689	-0.418649	0.594306	0.071028	-0.218844	0.077838	-0.157826	-0.219685	0.073063	0.183004	-0.217988	0.073203	0.141527	0.435503	0.748658	-0.244557
2238	18.650000	-0.881391	0.618660	-0.050919	-0.877418	0.617579	0.108916	-0.804838	0.887920	-0.068501	-0.798660	0.881379	0.118167	-0.702443	1.139033	0.005945	-0.661326	1.127540	0.100839	-0.671992	0.694956	-0.223496	-0.637167	1.069747	0.088873	-0.648168	0.704256	0.262073	-0.441138	0.569034	0.090328	-0.450733	0.571577	-0.048742	-0.418662	0.594282	0.070964	-0.218855	0.077806	-0.157844	-0.219685	0.073069	0.183001	-0.217990	0.073182	0.141509	0.435378	0.749146	-0.244857
2239	18.658333	-0.881428	0.618623	-0.050939	-0.877470	0.617517	0.108901	-0.804906	0.887969	-0.068389	-0.798798	0.881298	0.118290	-0.701831	1.139580	0.006289	-0.660975	1.127975	0.101046	-0.672005	0.695096	-0.223450	-0.637124	1.070015	0.089143	-0.648256	0.704005	0.262157	-0.441147	0.569026	0.090283	-0.450754	0.571551	-0.048788	-0.418682	0.594291	0.070902	-0.218865	0.077772	-0.157874	-0.219683	0.073060	0.183000	-0.217987	0.073150	0.141486	0.435259	0.749622	-0.245120
2240	18.666667	-0.881465	0.618585	-0.050956	-0.877521	0.617445	0.108883	-0.804988	0.888032	-0.068265	-0.798951	0.881195	0.118421	-0.701337	1.140170	0.006419	-0.660570	1.128388	0.101266	-0.672029	0.695238	-0.223393	-0.637064	1.070274	0.089441	-0.648351	0.703756	0.262248	-0.441154	0.569032	0.090245	-0.450777	0.571548	-0.048839	-0.418693	0.594300	0.070851	-0.218878	0.077755	-0.157883	-0.219673	0.073049	0.182993	-0.217994	0.073125	0.141455	0.435132	0.750102	-0.245380
2241	18.675000	-0.881548	0.618558	-0.050953	-0.877586	0.617360	0.108874	-0.805088	0.888111	-0.068132	-0.799075	0.881106	0.118557	-0.700767	1.140639	0.006468	-0.660112	1.128783	0.101457	-0.672083	0.695379	-0.223334	-0.636980	1.070462	0.089728	-0.648449	0.703507	0.262349	-0.441150	0.569056	0.090210	-0.450804	0.571565	-0.048869	-0.418725	0.594379	0.070821	-0.218873	0.077769	-0.157884	-0.219681	0.073048	0.182991	-0.217992	0.073138	0.141465	0.435026	0.750602	-0.245614
2242	18.683333	-0.881573	0.618509	-0.050967	-0.877653	0.617273	0.108868	-0.805174	0.888198	-0.067980	-0.799246	0.881049	0.118724	-0.700217	1.141156	0.006659	-0.659612	1.129108	0.101726	-0.672137	0.695516	-0.223250	-0.636739	1.070839	0.090151	-0.648545	0.703253	0.262446	-0.441144	0.569082	0.090170	-0.450834	0.571594	-0.048890	-0.418756	0.594482	0.070807	-0.218858	0.077800	-0.157871	-0.219681	0.073053	0.182988	-0.217986	0.073167	0.141494	0.434926	0.751111	-0.245831
2243	18.691667	-0.881695	0.618482	-0.050936	-0.877758	0.617186	0.108864	-0.805244	0.888276	-0.067842	-0.799412	0.881003	0.118890	-0.699672	1.141612	0.006861	-0.659320	1.129308	0.101945	-0.672205	0.695637	-0.223167	-0.636706	1.070758	0.090285	-0.648631	0.703006	0.262548	-0.441134	0.569137	0.090143	-0.450869	0.571634	-0.048904	-0.418787	0.594584	0.070796	-0.218856	0.077826	-0.157851	-0.219296	0.072315	0.182733	-0.217987	0.073203	0.141521	0.434830	0.751572	-0.246049
2244	18.700000	-0.881751	0.618437	-0.050936	-0.877814	0.617110	0.108869	-0.805310	0.888352	-0.067708	-0.799531	0.880933	0.119034	-0.699097	1.142093	0.007088	-0.658898	1.129587	0.102262	-0.672308	0.695718	-0.223110	-0.636542	1.070879	0.090563	-0.648714	0.702756	0.262662	-0.441135	0.569172	0.090117	-0.450900	0.571673	-0.048921	-0.418819	0.594683	0.070789	-0.218849	0.077850	-0.157835	-0.219690	0.073053	0.182989	-0.218001	0.073217	0.141532	0.434731	0.752029	-0.246257
2245	18.708333	-0.881811	0.618402	-0.050935	-0.877877	0.617034	0.108881	-0.805363	0.888412	-0.067568	-0.799624	0.880850	0.119163	-0.698519	1.142564	0.007333	-0.658350	1.129866	0.102525	-0.672410	0.695804	-0.223021	-0.636364	1.070998	0.090861	-0.648793	0.702501	0.262786	-0.441141	0.569208	0.090092	-0.450952	0.571702	-0.048938	-0.418850	0.594755	0.070781	-0.218845	0.077860	-0.157833	-0.219689	0.073066	0.182998	-0.217994	0.073233	0.141547	0.434635	0.752472	-0.246472
2246	18.716667	-0.881834	0.618276	-0.050963	-0.877934	0.616964	0.108903	-0.805397	0.888458	-0.067437	-0.799721	0.880774	0.119301	-0.697929	1.143040	0.007617	-0.657785	1.130132	0.102803	-0.672519	0.695867	-0.222944	-0.636074	1.071324	0.091311	-0.648871	0.702255	0.262915	-0.441150	0.569233	0.090073	-0.451015	0.571719	-0.048962	-0.418887	0.594813	0.070768	-0.218853	0.077854	-0.157833	-0.218934	0.071588	0.182498	-0.217996	0.073213	0.141538	0.434547	0.752877	-0.246676
2247	18.725000	-0.881982	0.618291	-0.050891	-0.877989	0.616893	0.108929	-0.805435	0.888499	-0.067302	-0.799839	0.880702	0.119463	-0.697341	1.143619	0.007989	-0.657404	1.130326	0.103105	-0.672636	0.695929	-0.222860	-0.635957	1.071440	0.091623	-0.648943	0.702011	0.263040	-0.441178	0.569240	0.090059	-0.451083	0.571723	-0.048992	-0.418931	0.594846	0.070752	-0.218872	0.077811	-0.157855	-0.218913	0.071568	0.182477	-0.217745	0.073295	0.142094	0.434474	0.753276	-0.246882
2248	18.733333	-0.882048	0.618236	-0.050868	-0.878046	0.616817	0.108960	-0.805470	0.888539	-0.067173	-0.799917	0.880630	0.119608	-0.696593	1.143996	0.008175	-0.656900	1.130592	0.103441	-0.672752	0.695953	-0.222793	-0.635925	1.071373	0.091837	-0.649022	0.701759	0.263170	-0.441208	0.569242	0.090048	-0.451154	0.571731	-0.049010	-0.418977	0.594872	0.070739	-0.218895	0.077773	-0.157876	-0.218898	0.071549	0.182461	-0.218007	0.073141	0.141474	0.434394	0.753668	-0.247093
2249	18.741667	-0.882076	0.618146	-0.050862	-0.878102	0.616743	0.108998	-0.805527	0.888595	-0.067016	-0.799984	0.880541	0.119750	-0.696071	1.144720	0.008717	-0.656262	1.130862	0.103768	-0.672863	0.696034	-0.222678	-0.635780	1.071437	0.092189	-0.649104	0.701508	0.263306	-0.441240	0.569225	0.090046	-0.451224	0.571748	-0.049015	-0.419025	0.594892	0.070749	-0.218898	0.077763	-0.157896	-0.218918	0.071578	0.182489	-0.218146	0.073147	0.141315	0.434328	0.754066	-0.247300
2250	18.750000	-0.882194	0.618127	-0.050793	-0.878160	0.616670	0.109035	-0.805560	0.888641	-0.066874	-0.800043	0.880493	0.119914	-0.695553	1.144978	0.008912	-0.655624	1.131044	0.104131	-0.672984	0.696092	-0.222587	-0.635585	1.071460	0.092524	-0.649189	0.701261	0.263438	-0.441268	0.569222	0.090066	-0.451285	0.571781	-0.049002	-0.419073	0.594912	0.070775	-0.218891	0.077778	-0.157888	-0.218921	0.071576	0.182496	-0.218000	0.073154	0.141489	0.434251	0.754454	-0.247473
2251	18.758333	-0.882247	0.618065	-0.050767	-0.878176	0.616543	0.109071	-0.805582	0.888687	-0.066725	-0.800126	0.880445	0.120090	-0.694765	1.145342	0.009291	-0.655154	1.130936	0.104509	-0.673109	0.696145	-0.222502	-0.635275	1.071363	0.092850	-0.649280	0.701031	0.263557	-0.441295	0.569215	0.090097	-0.451346	0.571824	-0.048975	-0.419118	0.594934	0.070823	-0.218881	0.077812	-0.157879	-0.218909	0.071570	0.182474	-0.217995	0.073186	0.141507	0.434214	0.754838	-0.247638
2252	18.766667	-0.882388	0.618094	-0.050676	-0.878193	0.616430	0.109093	-0.805600	0.888734	-0.066571	-0.800124	0.880371	0.120222	-0.694340	1.145611	0.009728	-0.654640	1.130865	0.104927	-0.673223	0.696205	-0.222407	-0.634981	1.071223	0.093132	-0.649381	0.700818	0.263671	-0.441323	0.569211	0.090136	-0.451393	0.571867	-0.048942	-0.419160	0.594955	0.070882	-0.218865	0.077856	-0.157864	-0.218917	0.071587	0.182483	-0.218005	0.073210	0.141524	0.434178	0.755225	-0.247792
2253	18.775000	-0.882363	0.618005	-0.050681	-0.878381	0.616436	0.109187	-0.805606	0.888767	-0.066404	-0.800150	0.880315	0.120381	-0.693720	1.145956	0.010280	-0.654161	1.130724	0.105393	-0.673307	0.696270	-0.222316	-0.634543	1.071230	0.093558	-0.649485	0.700626	0.263778	-0.441354	0.569198	0.090185	-0.451422	0.571926	-0.048927	-0.419203	0.594979	0.070955	-0.218855	0.077888	-0.157853	-0.218923	0.071595	0.182480	-0.218001	0.073249	0.141543	0.434125	0.755594	-0.247907
2254	18.783333	-0.882477	0.618047	-0.050587	-0.878472	0.616391	0.109257	-0.805600	0.888804	-0.066228	-0.800137	0.880266	0.120563	-0.693235	1.146095	0.010693	-0.653679	1.130557	0.105846	-0.673375	0.696338	-0.222223	-0.634242	1.071033	0.093906	-0.649583	0.700439	0.263880	-0.441388	0.569191	0.090238	-0.451473	0.571938	-0.048878	-0.419238	0.594995	0.071029	-0.218854	0.077897	-0.157851	-0.218931	0.071599	0.182483	-0.217997	0.073254	0.141551	0.434068	0.755969	-0.248040
2255	18.791667	-0.882435	0.617968	-0.050599	-0.878524	0.616336	0.109299	-0.805569	0.888833	-0.066042	-0.800167	0.880211	0.120714	-0.692661	1.146250	0.011221	-0.653185	1.130375	0.106311	-0.673437	0.696393	-0.222142	-0.633991	1.070725	0.094182	-0.649689	0.700263	0.263979	-0.441413	0.569178	0.090299	-0.451464	0.571998	-0.048868	-0.419278	0.595016	0.071108	-0.218860	0.077888	-0.157860	-0.218922	0.071586	0.182483	-0.218148	0.073242	0.141368	0.434022	0.756331	-0.248184
2256	18.800000	-0.882463	0.617960	-0.050553	-0.878568	0.616292	0.109348	-0.805518	0.888868	-0.065852	-0.800128	0.880212	0.120893	-0.692259	1.146336	0.011695	-0.652733	1.130177	0.106770	-0.673491	0.696441	-0.222063	-0.633607	1.070619	0.094573	-0.649788	0.700084	0.264075	-0.441450	0.569169	0.090360	-0.451483	0.572022	-0.048838	-0.419321	0.595030	0.071180	-0.218886	0.077843	-0.157873	-0.218933	0.071609	0.182495	-0.218006	0.073205	0.141517	0.433991	0.756687	-0.248327
2257	18.808333	-0.882514	0.617998	-0.050484	-0.878596	0.616256	0.109389	-0.805446	0.888914	-0.065668	-0.800084	0.880181	0.121055	-0.691839	1.146392	0.012215	-0.652332	1.130008	0.107275	-0.673552	0.696480	-0.221985	-0.633304	1.070411	0.094904	-0.649882	0.699913	0.264173	-0.441488	0.569149	0.090421	-0.451523	0.572001	-0.048784	-0.419378	0.595042	0.071255	-0.218898	0.077822	-0.157901	-0.218929	0.071592	0.182486	-0.218019	0.073171	0.141489	0.433977	0.757026	-0.248460
2258	18.816667	-0.882555	0.618051	-0.050412	-0.878618	0.616237	0.109435	-0.805356	0.888971	-0.065483	-0.799969	0.880153	0.121216	-0.691349	1.146583	0.012863	-0.651975	1.129765	0.107729	-0.673607	0.696528	-0.221902	-0.632949	1.070243	0.095288	-0.649979	0.699752	0.264276	-0.441520	0.569150	0.090481	-0.451531	0.572013	-0.048746	-0.419424	0.595059	0.071330	-0.218914	0.077797	-0.157912	-0.218943	0.071601	0.182512	-0.218010	0.073174	0.141494	0.433966	0.757360	-0.248581
2259	18.825000	-0.882475	0.618008	-0.050415	-0.878629	0.616224	0.109466	-0.805243	0.889031	-0.065300	-0.799856	0.880109	0.121369	-0.691122	1.146485	0.013282	-0.651642	1.129590	0.108211	-0.673649	0.696582	-0.221803	-0.632750	1.070041	0.095596	-0.650064	0.699590	0.264386	-0.441539	0.569286	0.090624	-0.451520	0.572042	-0.048712	-0.419474	0.595113	0.071409	-0.218906	0.077809	-0.157917	-0.218935	0.071602	0.182518	-0.218154	0.073184	0.141355	0.433960	0.757711	-0.248698
2260	18.833333	-0.882538	0.618123	-0.050311	-0.878631	0.616230	0.109505	-0.805115	0.889107	-0.065118	-0.799684	0.880118	0.121550	-0.690773	1.146560	0.013883	-0.651368	1.129429	0.108638	-0.673692	0.696681	-0.221666	-0.632495	1.069878	0.095935	-0.650151	0.699444	0.264495	-0.441551	0.569432	0.090773	-0.451528	0.572051	-0.048649	-0.419518	0.595171	0.071495	-0.218901	0.077832	-0.157907	-0.218944	0.071600	0.182522	-0.218013	0.073206	0.141535	0.433955	0.758069	-0.248805
2261	18.841667	-0.882514	0.618181	-0.050260	-0.878617	0.616247	0.109533	-0.804971	0.889203	-0.064933	-0.799548	0.880121	0.121717	-0.690600	1.146440	0.014269	-0.651133	1.129245	0.109099	-0.673712	0.696753	-0.221582	-0.632271	1.069708	0.096280	-0.650214	0.699299	0.264608	-0.441589	0.569599	0.090894	-0.451508	0.572084	-0.048608	-0.419545	0.595216	0.071575	-0.218894	0.077862	-0.157883	-0.219323	0.072337	0.182776	-0.218017	0.073244	0.141551	0.433958	0.758449	-0.248907
2262	18.850000	-0.882485	0.618246	-0.050211	-0.878592	0.616270	0.109558	-0.804796	0.889299	-0.064763	-0.799331	0.880058	0.121836	-0.690326	1.146475	0.014843	-0.650925	1.129134	0.109569	-0.673734	0.696862	-0.221472	-0.632038	1.069564	0.096636	-0.650264	0.699158	0.264722	-0.441598	0.569608	0.090952	-0.451520	0.572081	-0.048539	-0.419568	0.595247	0.071645	-0.218878	0.077897	-0.157868	-0.219705	0.073080	0.183027	-0.218022	0.073265	0.141566	0.433955	0.758829	-0.248995
2263	18.858333	-0.882449	0.618317	-0.050163	-0.878557	0.616300	0.109582	-0.804617	0.889404	-0.064592	-0.799176	0.880096	0.122025	-0.690224	1.146310	0.015232	-0.650749	1.128924	0.109989	-0.673721	0.696969	-0.221387	-0.631830	1.069422	0.096964	-0.650285	0.699033	0.264834	-0.441603	0.569595	0.091008	-0.451506	0.572086	-0.048490	-0.419535	0.595293	0.071778	-0.218865	0.077909	-0.157859	-0.219704	0.073077	0.183038	-0.218010	0.073270	0.141573	0.433981	0.759212	-0.249112
2264	18.866667	-0.882384	0.618386	-0.050119	-0.878518	0.616338	0.109601	-0.804426	0.889507	-0.064422	-0.799010	0.880107	0.122206	-0.690083	1.146325	0.015815	-0.650599	1.128755	0.110437	-0.673682	0.697087	-0.221299	-0.631632	1.069270	0.097311	-0.650286	0.698909	0.264941	-0.441599	0.569583	0.091060	-0.451487	0.572072	-0.048444	-0.419585	0.595250	0.071756	-0.218873	0.077891	-0.157862	-0.219713	0.073091	0.183048	-0.218012	0.073249	0.141558	0.434021	0.759577	-0.249247
2265	18.875000	-0.882289	0.618471	-0.050076	-0.878461	0.616384	0.109627	-0.804225	0.889610	-0.064263	-0.798800	0.880073	0.122346	-0.690035	1.146146	0.016176	-0.650470	1.128551	0.110853	-0.673618	0.697198	-0.221247	-0.631431	1.069116	0.097639	-0.650261	0.698794	0.265049	-0.441588	0.569556	0.091112	-0.451453	0.572053	-0.048407	-0.419493	0.595209	0.071887	-0.218888	0.077861	-0.157876	-0.219716	0.073085	0.183047	-0.218017	0.073216	0.141533	0.434054	0.759932	-0.249373
2266	18.883333	-0.882191	0.618556	-0.050043	-0.878400	0.616437	0.109652	-0.804011	0.889725	-0.064089	-0.798543	0.880061	0.122497	-0.689891	1.146118	0.016692	-0.650376	1.128348	0.111281	-0.673511	0.697354	-0.221149	-0.631361	1.068790	0.097847	-0.650215	0.698681	0.265149	-0.441567	0.569537	0.091166	-0.451416	0.572026	-0.048365	-0.419480	0.595343	0.072017	-0.218903	0.077816	-0.157884	-0.219709	0.073076	0.183042	-0.218296	0.073205	0.141200	0.434086	0.760284	-0.249495
2267	18.891667	-0.882181	0.618705	-0.049946	-0.878330	0.616497	0.109678	-0.803796	0.889831	-0.063935	-0.798398	0.880072	0.122648	-0.689946	1.145838	0.016966	-0.650277	1.128176	0.111697	-0.673396	0.697507	-0.221066	-0.631086	1.068865	0.098317	-0.650151	0.698573	0.265246	-0.441524	0.569511	0.091213	-0.451363	0.572006	-0.048321	-0.419405	0.595147	0.072001	-0.218908	0.077802	-0.157892	-0.219702	0.073067	0.183044	-0.218152	0.073194	0.141364	0.434135	0.760650	-0.249637
2268	18.900000	-0.882085	0.618799	-0.049907	-0.878258	0.616546	0.109696	-0.803588	0.889953	-0.063759	-0.798243	0.880083	0.122800	-0.689761	1.145876	0.017541	-0.650232	1.128011	0.112088	-0.673235	0.697697	-0.220961	-0.631047	1.068537	0.098529	-0.650067	0.698461	0.265344	-0.441464	0.569499	0.091267	-0.451302	0.571987	-0.048270	-0.419405	0.595212	0.071999	-0.218911	0.077801	-0.157888	-0.219697	0.073067	0.183043	-0.218012	0.073188	0.141520	0.434189	0.761007	-0.249777
2269	18.908333	-0.881968	0.618881	-0.049868	-0.878118	0.616584	0.109688	-0.803365	0.890066	-0.063611	-0.798043	0.880073	0.122940	-0.689795	1.145722	0.017910	-0.650075	1.127867	0.112451	-0.673072	0.697856	-0.220884	-0.630857	1.068519	0.098900	-0.649968	0.698351	0.265443	-0.441400	0.569487	0.091315	-0.451223	0.571981	-0.048210	-0.419299	0.595150	0.072064	-0.218897	0.077817	-0.157875	-0.219698	0.073064	0.183037	-0.218009	0.073213	0.141548	0.434250	0.761375	-0.249935
2270	18.916667	-0.881852	0.618969	-0.049841	-0.878031	0.616653	0.109688	-0.803147	0.890154	-0.063474	-0.797861	0.880063	0.123081	-0.689721	1.145643	0.018362	-0.650114	1.127700	0.112861	-0.672868	0.698049	-0.220801	-0.630675	1.068524	0.099285	-0.649846	0.698248	0.265544	-0.441313	0.569488	0.091363	-0.451139	0.571967	-0.048144	-0.419201	0.595143	0.072124	-0.218889	0.077836	-0.157857	-0.219694	0.073063	0.183030	-0.218000	0.073230	0.141560	0.434327	0.761723	-0.250109
2271	18.925000	-0.881745	0.619062	-0.049807	-0.877941	0.616703	0.109705	-0.802925	0.890259	-0.063331	-0.797659	0.880063	0.123218	-0.689741	1.145475	0.018686	-0.650091	1.127536	0.113203	-0.672665	0.698219	-0.220701	-0.630619	1.068334	0.099551	-0.649722	0.698141	0.265647	-0.441227	0.569492	0.091417	-0.451035	0.571965	-0.048099	-0.419109	0.595138	0.072183	-0.218874	0.077860	-0.157835	-0.219697	0.073069	0.183031	-0.217992	0.073243	0.141569	0.434403	0.762043	-0.250268
2272	18.933333	-0.881643	0.619153	-0.049781	-0.877859	0.616756	0.109718	-0.802726	0.890343	-0.063186	-0.797429	0.880016	0.123336	-0.689618	1.145418	0.019128	-0.650047	1.127361	0.113553	-0.672469	0.698356	-0.220651	-0.630527	1.068132	0.099831	-0.649588	0.698029	0.265757	-0.441140	0.569485	0.091467	-0.450930	0.571958	-0.048059	-0.419006	0.595113	0.072235	-0.218860	0.077867	-0.157824	-0.219696	0.073068	0.183018	-0.217992	0.073235	0.141554	0.434495	0.762356	-0.250438
2273	18.941667	-0.881389	0.619196	-0.049818	-0.877734	0.616807	0.109734	-0.802532	0.890432	-0.063036	-0.797292	0.880043	0.123494	-0.689560	1.145324	0.019493	-0.650013	1.127228	0.113941	-0.672264	0.698523	-0.220580	-0.630350	1.068193	0.100259	-0.649451	0.697919	0.265861	-0.441051	0.569471	0.091508	-0.450831	0.571924	-0.048024	-0.418902	0.595077	0.072276	-0.218866	0.077849	-0.157821	-0.219686	0.073063	0.183022	-0.217985	0.073207	0.141538	0.434610	0.762640	-0.250633
2274	18.950000	-0.881289	0.619275	-0.049794	-0.877618	0.616860	0.109759	-0.802346	0.890517	-0.062896	-0.797110	0.880017	0.123620	-0.689473	1.145288	0.019910	-0.649960	1.127096	0.114325	-0.672044	0.698674	-0.220511	-0.630248	1.068090	0.100573	-0.649315	0.697806	0.265959	-0.440968	0.569187	0.091367	-0.450745	0.571896	-0.047990	-0.418798	0.595035	0.072309	-0.218871	0.077821	-0.157837	-0.219684	0.073054	0.183015	-0.217985	0.073181	0.141518	0.434734	0.762913	-0.250842
2275	18.958333	-0.881225	0.619388	-0.049740	-0.877535	0.616912	0.109772	-0.802171	0.890609	-0.062759	-0.796965	0.880003	0.123758	-0.689383	1.145259	0.020350	-0.649883	1.126973	0.114737	-0.671841	0.698808	-0.220459	-0.630180	1.067887	0.100815	-0.649182	0.697692	0.266056	-0.440883	0.569160	0.091384	-0.450663	0.571870	-0.047953	-0.418680	0.594961	0.072341	-0.218882	0.077786	-0.157851	-0.219680	0.073052	0.183012	-0.217985	0.073143	0.141494	0.434851	0.763161	-0.251042
2276	18.966667	-0.881183	0.619522	-0.049674	-0.877455	0.616963	0.109790	-0.801994	0.890697	-0.062627	-0.796824	0.879989	0.123891	-0.689308	1.145167	0.020779	-0.649792	1.126822	0.115151	-0.671646	0.698938	-0.220399	-0.629978	1.067839	0.101198	-0.649055	0.697576	0.266156	-0.440797	0.569140	0.091406	-0.450593	0.571852	-0.047913	-0.418556	0.594891	0.072367	-0.218886	0.077755	-0.157862	-0.219676	0.073054	0.183011	-0.217975	0.073143	0.141489	0.434972	0.763395	-0.251232
2277	18.975000	-0.881097	0.619597	-0.049654	-0.877379	0.617011	0.109801	-0.801974	0.890884	-0.062533	-0.796690	0.879946	0.123997	-0.689061	1.144896	0.020961	-0.649695	1.126671	0.115513	-0.671449	0.699059	-0.220352	-0.629835	1.067719	0.101519	-0.648931	0.697453	0.266241	-0.440668	0.569075	0.091436	-0.450529	0.571842	-0.047861	-0.418456	0.594857	0.072397	-0.218876	0.077764	-0.157857	-0.219672	0.073045	0.183004	-0.218110	0.073165	0.141340	0.435103	0.763617	-0.251402
2278	18.983333	-0.881019	0.619668	-0.049631	-0.877296	0.617056	0.109815	-0.801659	0.890834	-0.062398	-0.796552	0.879955	0.124123	-0.689105	1.145007	0.021563	-0.649593	1.126508	0.115917	-0.671276	0.699184	-0.220264	-0.629676	1.067577	0.101846	-0.648807	0.697328	0.266328	-0.440548	0.569014	0.091469	-0.450470	0.571832	-0.047810	-0.418355	0.594833	0.072421	-0.218872	0.077780	-0.157847	-0.219665	0.073043	0.182995	-0.217962	0.073173	0.141513	0.435231	0.763806	-0.251572
2279	18.991667	-0.880922	0.619716	-0.049617	-0.877185	0.617089	0.109794	-0.801498	0.890908	-0.062280	-0.796413	0.879910	0.124214	-0.688979	1.144897	0.021963	-0.649457	1.126303	0.116281	-0.671108	0.699328	-0.220162	-0.629525	1.067432	0.102178	-0.648694	0.697183	0.266403	-0.440478	0.569162	0.091550	-0.450425	0.571831	-0.047754	-0.418218	0.594850	0.072520	-0.218856	0.077803	-0.157824	-0.219663	0.073037	0.182990	-0.217966	0.073195	0.141524	0.435377	0.763978	-0.251757
2280	19.000000	-0.880762	0.619745	-0.049632	-0.877064	0.617134	0.109767	-0.801340	0.890990	-0.062158	-0.796220	0.879831	0.124303	-0.688866	1.144707	0.022317	-0.649336	1.126096	0.116666	-0.670969	0.699438	-0.220079	-0.629365	1.067265	0.102517	-0.648597	0.697032	0.266485	-0.440247	0.569177	0.091724	-0.450386	0.571824	-0.047699	-0.418066	0.594882	0.072613	-0.218842	0.077834	-0.157799	-0.219669	0.073045	0.182989	-0.217962	0.073200	0.141530	0.435504	0.764112	-0.251933
2281	19.008333	-0.880747	0.619829	-0.049586	-0.877058	0.617176	0.109797	-0.801184	0.891047	-0.062031	-0.796147	0.879802	0.124394	-0.688796	1.144570	0.022779	-0.649223	1.125858	0.117050	-0.670854	0.699542	-0.220000	-0.629207	1.067098	0.102847	-0.648516	0.696861	0.266565	-0.440347	0.569004	0.091507	-0.450359	0.571802	-0.047668	-0.418001	0.594868	0.072618	-0.218835	0.077831	-0.157789	-0.219666	0.073045	0.182995	-0.217964	0.073180	0.141524	0.435639	0.764235	-0.252098
2282	19.016667	-0.880728	0.619887	-0.049554	-0.877068	0.617205	0.109833	-0.801012	0.891134	-0.061912	-0.796022	0.879787	0.124515	-0.688841	1.144239	0.023028	-0.649098	1.125668	0.117453	-0.670759	0.699629	-0.219926	-0.629034	1.066920	0.103174	-0.648451	0.696691	0.266641	-0.440144	0.569161	0.091742	-0.450338	0.571788	-0.047650	-0.417947	0.594853	0.072624	-0.218842	0.077814	-0.157784	-0.219661	0.073037	0.182992	-0.217964	0.073156	0.141515	0.435776	0.764326	-0.252242
2283	19.025000	-0.880694	0.619943	-0.049531	-0.876948	0.617190	0.109806	-0.800995	0.891329	-0.061812	-0.795868	0.879742	0.124613	-0.688586	1.144246	0.023625	-0.648995	1.125457	0.117854	-0.670686	0.699724	-0.219859	-0.628856	1.066735	0.103519	-0.648414	0.696513	0.266707	-0.440184	0.569085	0.091625	-0.450327	0.571772	-0.047651	-0.417948	0.594805	0.072551	-0.218858	0.077783	-0.157802	-0.219663	0.073031	0.182999	-0.217967	0.073126	0.141484	0.435929	0.764384	-0.252394
2284	19.033333	-0.880579	0.619968	-0.049543	-0.876937	0.617230	0.109809	-0.800847	0.891423	-0.061669	-0.795718	0.879716	0.124708	-0.688323	1.143902	0.023829	-0.648855	1.125223	0.118256	-0.670642	0.699811	-0.219802	-0.628681	1.066552	0.103848	-0.648399	0.696334	0.266775	-0.440250	0.568998	0.091496	-0.450324	0.571756	-0.047652	-0.417955	0.594761	0.072475	-0.218873	0.077750	-0.157821	-0.219671	0.073039	0.183001	-0.217975	0.073105	0.141473	0.436085	0.764431	-0.252542
2285	19.041667	-0.880562	0.620015	-0.049531	-0.876928	0.617253	0.109812	-0.800695	0.891517	-0.061550	-0.795576	0.879688	0.124826	-0.688195	1.143758	0.024255	-0.648594	1.125080	0.118606	-0.670607	0.699919	-0.219717	-0.628518	1.066387	0.104172	-0.648403	0.696144	0.266837	-0.440238	0.569000	0.091487	-0.450328	0.571751	-0.047649	-0.417940	0.594786	0.072499	-0.218878	0.077732	-0.157834	-0.219666	0.073036	0.182992	-0.217961	0.073114	0.141482	0.436238	0.764464	-0.252667
2286	19.050000	-0.880544	0.620059	-0.049517	-0.876995	0.617301	0.109849	-0.800548	0.891616	-0.061427	-0.795449	0.879657	0.124943	-0.688067	1.143629	0.024675	-0.648609	1.124769	0.118962	-0.670592	0.700018	-0.219649	-0.628347	1.066202	0.104484	-0.648426	0.695960	0.266894	-0.440228	0.569011	0.091485	-0.450334	0.571761	-0.047651	-0.417933	0.594808	0.072519	-0.218885	0.077738	-0.157837	-0.219670	0.073043	0.182990	-0.217965	0.073135	0.141490	0.436394	0.764487	-0.252767
2287	19.058333	-0.880572	0.620126	-0.049481	-0.876827	0.617230	0.109777	-0.800416	0.891717	-0.061293	-0.795257	0.879601	0.125054	-0.687968	1.143521	0.025074	-0.648412	1.124684	0.119370	-0.670583	0.700130	-0.219586	-0.628186	1.066026	0.104777	-0.648467	0.695769	0.266941	-0.440231	0.569011	0.091488	-0.450345	0.571777	-0.047641	-0.417865	0.594935	0.072697	-0.218869	0.077763	-0.157829	-0.219667	0.073042	0.182986	-0.217964	0.073161	0.141504	0.436552	0.764498	-0.252841
2288	19.066667	-0.880533	0.620124	-0.049494	-0.876910	0.617308	0.109796	-0.800287	0.891814	-0.061170	-0.795188	0.879579	0.125174	-0.687860	1.143437	0.025502	-0.648348	1.124406	0.119737	-0.670582	0.700234	-0.219525	-0.628012	1.065872	0.105094	-0.648520	0.695585	0.266979	-0.440238	0.569009	0.091505	-0.450358	0.571786	-0.047632	-0.417901	0.595013	0.072743	-0.218857	0.077788	-0.157820	-0.219664	0.073040	0.182974	-0.217973	0.073175	0.141506	0.436715	0.764489	-0.252916
2289	19.075000	-0.880535	0.620147	-0.049481	-0.876959	0.617303	0.109820	-0.800170	0.891892	-0.061039	-0.795090	0.879564	0.125309	-0.687789	1.143425	0.026004	-0.648193	1.124212	0.120132	-0.670583	0.700345	-0.219470	-0.627854	1.065698	0.105415	-0.648589	0.695411	0.267022	-0.440171	0.569084	0.091654	-0.450381	0.571789	-0.047623	-0.417892	0.594951	0.072776	-0.218846	0.077824	-0.157801	-0.219663	0.073041	0.182978	-0.217960	0.073195	0.141522	0.436867	0.764476	-0.252975
2290	19.083333	-0.880613	0.620228	-0.049410	-0.876825	0.617247	0.109765	-0.800063	0.891965	-0.060908	-0.794982	0.879531	0.125430	-0.687711	1.143403	0.026489	-0.648038	1.124037	0.120504	-0.670588	0.700452	-0.219426	-0.627690	1.065534	0.105731	-0.648659	0.695245	0.267070	-0.440113	0.569134	0.091799	-0.450402	0.571780	-0.047624	-0.417943	0.594997	0.072824	-0.218846	0.077840	-0.157787	-0.219657	0.073039	0.182984	-0.217965	0.073198	0.141521	0.437013	0.764446	-0.253020
2291	19.091667	-0.880584	0.620197	-0.049416	-0.876938	0.617282	0.109813	-0.799978	0.892036	-0.060766	-0.794895	0.879471	0.125550	-0.687548	1.143312	0.026883	-0.647873	1.123867	0.120890	-0.670590	0.700562	-0.219383	-0.627521	1.065354	0.106037	-0.648727	0.695081	0.267118	-0.440316	0.569114	0.091672	-0.450433	0.571761	-0.047629	-0.418063	0.594879	0.072696	-0.218849	0.077831	-0.157789	-0.219672	0.073051	0.183003	-0.217973	0.073172	0.141510	0.437170	0.764394	-0.253073
2292	19.100000	-0.880564	0.620170	-0.049424	-0.876960	0.617270	0.109825	-0.799878	0.892100	-0.060623	-0.794813	0.879410	0.125668	-0.687385	1.143240	0.027291	-0.647651	1.123653	0.121258	-0.670588	0.700682	-0.219332	-0.627350	1.065198	0.106329	-0.648798	0.694918	0.267161	-0.440181	0.569091	0.091855	-0.450466	0.571740	-0.047649	-0.418013	0.594930	0.072871	-0.218865	0.077801	-0.157808	-0.219668	0.073043	0.183006	-0.217972	0.073143	0.141507	0.437295	0.764328	-0.253094
2293	19.108333	-0.880574	0.620178	-0.049410	-0.876969	0.617275	0.109826	-0.799796	0.892172	-0.060475	-0.794734	0.879407	0.125814	-0.687212	1.143175	0.027688	-0.647414	1.123553	0.121628	-0.670599	0.700795	-0.219292	-0.627154	1.065051	0.106653	-0.648857	0.694752	0.267208	-0.440380	0.568887	0.091630	-0.450499	0.571727	-0.047663	-0.418042	0.594901	0.072889	-0.218880	0.077775	-0.157821	-0.219667	0.073040	0.183010	-0.217714	0.073253	0.142080	0.437410	0.764242	-0.253094
2294	19.116667	-0.880668	0.620261	-0.049344	-0.877000	0.617264	0.109833	-0.799756	0.892251	-0.060331	-0.794678	0.879342	0.125943	-0.687032	1.143226	0.027966	-0.647311	1.123392	0.121998	-0.670626	0.700871	-0.219284	-0.626985	1.064904	0.106918	-0.648918	0.694586	0.267265	-0.440409	0.568867	0.091646	-0.450535	0.571737	-0.047675	-0.418093	0.594866	0.072906	-0.218888	0.077766	-0.157844	-0.219680	0.073047	0.183017	-0.217976	0.073148	0.141498	0.437527	0.764151	-0.253082
2295	19.125000	-0.880605	0.620205	-0.049384	-0.877008	0.617278	0.109823	-0.799646	0.892330	-0.060168	-0.794557	0.879284	0.126050	-0.686854	1.143203	0.028366	-0.647146	1.123233	0.122369	-0.670632	0.701035	-0.219194	-0.626839	1.064785	0.107207	-0.648967	0.694425	0.267318	-0.440443	0.568838	0.091651	-0.450569	0.571740	-0.047684	-0.418111	0.594815	0.072913	-0.218887	0.077764	-0.157853	-0.219677	0.073043	0.183016	-0.217977	0.073163	0.141512	0.437640	0.764042	-0.253048
2296	19.133333	-0.880618	0.620229	-0.049375	-0.877118	0.617288	0.109871	-0.799584	0.892417	-0.060004	-0.794492	0.879276	0.126189	-0.686701	1.143192	0.028750	-0.646950	1.123072	0.122720	-0.670660	0.701170	-0.219141	-0.626698	1.064669	0.107477	-0.649021	0.694268	0.267369	-0.440468	0.568824	0.091655	-0.450591	0.571754	-0.047694	-0.418104	0.594795	0.072922	-0.218885	0.077783	-0.157862	-0.219687	0.073066	0.183023	-0.217978	0.073184	0.141525	0.437743	0.763924	-0.252998
2297	19.141667	-0.880738	0.620349	-0.049306	-0.877088	0.617270	0.109837	-0.799522	0.892482	-0.059850	-0.794453	0.879240	0.126321	-0.686582	1.143140	0.029274	-0.646812	1.122938	0.123041	-0.670687	0.701295	-0.219089	-0.626561	1.064548	0.107761	-0.649065	0.694121	0.267419	-0.440491	0.568818	0.091660	-0.450619	0.571774	-0.047697	-0.418174	0.594858	0.072934	-0.218877	0.077812	-0.157843	-0.219689	0.073059	0.183007	-0.217981	0.073209	0.141532	0.437843	0.763806	-0.252927
2298	19.150000	-0.880708	0.620372	-0.049285	-0.877049	0.617251	0.109811	-0.799471	0.892550	-0.059693	-0.794370	0.879201	0.126451	-0.686390	1.143251	0.029494	-0.646683	1.122879	0.123407	-0.670732	0.701411	-0.219013	-0.626440	1.064448	0.108027	-0.649113	0.693983	0.267474	-0.440510	0.568821	0.091670	-0.450634	0.571792	-0.047706	-0.418212	0.594858	0.072936	-0.218871	0.077835	-0.157820	-0.219681	0.073055	0.183004	-0.217984	0.073214	0.141535	0.437929	0.763675	-0.252826
2299	19.158333	-0.880703	0.620399	-0.049267	-0.877146	0.617273	0.109860	-0.799430	0.892611	-0.059533	-0.794318	0.879162	0.126586	-0.686069	1.143087	0.029682	-0.646531	1.122724	0.123733	-0.670764	0.701537	-0.218947	-0.626351	1.064363	0.108288	-0.649157	0.693849	0.267522	-0.440525	0.568818	0.091683	-0.450664	0.571783	-0.047700	-0.418226	0.594825	0.072930	-0.218855	0.077861	-0.157816	-0.219682	0.073049	0.183004	-0.217982	0.073205	0.141535	0.438019	0.763554	-0.252722
2300	19.166667	-0.880698	0.620421	-0.049247	-0.877153	0.617256	0.109868	-0.799389	0.892667	-0.059384	-0.794289	0.879145	0.126737	-0.685921	1.143116	0.030022	-0.646423	1.122638	0.124078	-0.670797	0.701662	-0.218881	-0.626256	1.064280	0.108545	-0.649191	0.693742	0.267567	-0.440536	0.568803	0.091683	-0.450681	0.571775	-0.047717	-0.418345	0.594752	0.072779	-0.218858	0.077854	-0.157804	-0.219687	0.073054	0.183013	-0.217984	0.073188	0.141530	0.438106	0.763433	-0.252615
2301	19.175000	-0.880702	0.620457	-0.049222	-0.877115	0.617235	0.109863	-0.799359	0.892707	-0.059243	-0.794207	0.879082	0.126857	-0.686004	1.143333	0.030551	-0.646274	1.122539	0.124367	-0.670820	0.701767	-0.218819	-0.626177	1.064186	0.108801	-0.649207	0.693647	0.267595	-0.440544	0.568779	0.091685	-0.450680	0.571778	-0.047739	-0.418251	0.594774	0.072921	-0.218869	0.077829	-0.157821	-0.219677	0.073050	0.183014	-0.217981	0.073171	0.141518	0.438190	0.763320	-0.252501
2302	19.183333	-0.880661	0.620454	-0.049202	-0.877071	0.617219	0.109860	-0.799334	0.892747	-0.059099	-0.794193	0.879018	0.126967	-0.685903	1.143358	0.030898	-0.646183	1.122456	0.124707	-0.670844	0.701868	-0.218754	-0.626107	1.064082	0.109056	-0.649201	0.693571	0.267610	-0.440544	0.568745	0.091688	-0.450700	0.571745	-0.047751	-0.418235	0.594690	0.072918	-0.218886	0.077801	-0.157833	-0.219676	0.073043	0.183009	-0.217981	0.073172	0.141503	0.438268	0.763210	-0.252384
2303	19.191667	-0.880648	0.620480	-0.049179	-0.877147	0.617248	0.109916	-0.799319	0.892794	-0.058955	-0.794158	0.878977	0.127089	-0.685810	1.143403	0.031294	-0.646075	1.122356	0.125029	-0.670856	0.701974	-0.218681	-0.626044	1.064018	0.109330	-0.649178	0.693506	0.267619	-0.440535	0.568705	0.091693	-0.450686	0.571734	-0.047782	-0.418205	0.594620	0.072927	-0.218897	0.077779	-0.157853	-0.219678	0.073052	0.183015	-0.217978	0.073164	0.141511	0.438339	0.763117	-0.252268
2304	19.200000	-0.880633	0.620494	-0.049155	-0.877136	0.617244	0.109935	-0.799290	0.892828	-0.058813	-0.794131	0.878938	0.127209	-0.685721	1.143433	0.031637	-0.646012	1.122277	0.125367	-0.670862	0.702084	-0.218595	-0.625975	1.063938	0.109593	-0.649140	0.693454	0.267628	-0.440526	0.568672	0.091698	-0.450670	0.571712	-0.047799	-0.418242	0.594437	0.072782	-0.218896	0.077772	-0.157854	-0.219682	0.073056	0.183020	-0.217975	0.073181	0.141514	0.438407	0.763022	-0.252150
2305	19.208333	-0.880636	0.620528	-0.049123	-0.877123	0.617236	0.109955	-0.799271	0.892870	-0.058675	-0.794096	0.878935	0.127348	-0.685648	1.143441	0.031970	-0.645949	1.122178	0.125667	-0.670867	0.702196	-0.218505	-0.625929	1.063860	0.109835	-0.649091	0.693398	0.267647	-0.440492	0.568654	0.091720	-0.450640	0.571686	-0.047808	-0.418205	0.594412	0.072814	-0.218894	0.077789	-0.157855	-0.219676	0.073059	0.183013	-0.217974	0.073197	0.141526	0.438482	0.762934	-0.252031
2306	19.216667	-0.880525	0.620449	-0.049152	-0.877101	0.617227	0.109977	-0.799250	0.892912	-0.058526	-0.794089	0.878861	0.127431	-0.685595	1.143428	0.032277	-0.645898	1.122080	0.125968	-0.670863	0.702304	-0.218410	-0.625887	1.063780	0.110082	-0.649035	0.693340	0.267671	-0.440458	0.568639	0.091741	-0.450611	0.571679	-0.047813	-0.418154	0.594393	0.072846	-0.218883	0.077805	-0.157841	-0.219679	0.073061	0.183010	-0.217973	0.073208	0.141538	0.438558	0.762857	-0.251908
2307	19.225000	-0.880586	0.620547	-0.049068	-0.877080	0.617220	0.110002	-0.799225	0.892945	-0.058399	-0.794081	0.878851	0.127558	-0.685636	1.143442	0.032656	-0.645898	1.121997	0.126298	-0.670861	0.702423	-0.218318	-0.625848	1.063712	0.110349	-0.648980	0.693274	0.267706	-0.440416	0.568630	0.091767	-0.450587	0.571670	-0.047806	-0.418099	0.594388	0.072873	-0.218873	0.077832	-0.157830	-0.219682	0.073064	0.183019	-0.217975	0.073203	0.141532	0.438630	0.762782	-0.251795
2308	19.233333	-0.880568	0.620568	-0.049036	-0.877059	0.617209	0.110029	-0.799205	0.892979	-0.058275	-0.794110	0.878820	0.127692	-0.685408	1.143225	0.032773	-0.645896	1.121921	0.126601	-0.670858	0.702518	-0.218217	-0.625829	1.063624	0.110582	-0.648923	0.693204	0.267755	-0.440369	0.568640	0.091793	-0.450566	0.571661	-0.047795	-0.418038	0.594397	0.072899	-0.218865	0.077855	-0.157812	-0.219679	0.073052	0.183009	-0.217977	0.073196	0.141538	0.438699	0.762711	-0.251686
2309	19.241667	-0.880509	0.620582	-0.049018	-0.877040	0.617206	0.110056	-0.799193	0.893014	-0.058154	-0.794077	0.878781	0.127802	-0.685592	1.143402	0.033252	-0.645885	1.121813	0.126862	-0.670850	0.702603	-0.218138	-0.625835	1.063554	0.110803	-0.648869	0.693126	0.267809	-0.440321	0.568648	0.091810	-0.450537	0.571669	-0.047787	-0.418008	0.594395	0.072916	-0.218861	0.077853	-0.157814	-0.219671	0.073053	0.183017	-0.217974	0.073179	0.141522	0.438767	0.762645	-0.251583
2310	19.250000	-0.880447	0.620598	-0.049000	-0.877020	0.617202	0.110084	-0.799186	0.893043	-0.058033	-0.794046	0.878739	0.127887	-0.685602	1.143397	0.033526	-0.645909	1.121700	0.127124	-0.670836	0.702670	-0.218067	-0.625855	1.063494	0.111023	-0.648820	0.693053	0.267863	-0.440286	0.568654	0.091811	-0.450515	0.571677	-0.047775	-0.418013	0.594545	0.072950	-0.218869	0.077832	-0.157823	-0.219671	0.073051	0.183013	-0.217969	0.073162	0.141502	0.438836	0.762589	-0.251489
2311	19.258333	-0.880495	0.620654	-0.048918	-0.877003	0.617205	0.110113	-0.799164	0.893071	-0.057921	-0.794090	0.878717	0.128024	-0.685633	1.143384	0.033787	-0.645953	1.121630	0.127431	-0.670818	0.702738	-0.218008	-0.625885	1.063443	0.111239	-0.648786	0.692979	0.267920	-0.440251	0.568653	0.091824	-0.450493	0.571686	-0.047759	-0.417952	0.594492	0.072974	-0.218878	0.077803	-0.157845	-0.219658	0.073031	0.182992	-0.218111	0.073150	0.141333	0.438894	0.762537	-0.251406
2312	19.266667	-0.880402	0.620660	-0.048912	-0.876989	0.617203	0.110144	-0.799136	0.893095	-0.057817	-0.794079	0.878682	0.128126	-0.685639	1.143366	0.034035	-0.645999	1.121533	0.127665	-0.670796	0.702803	-0.217937	-0.625920	1.063368	0.111454	-0.648759	0.692907	0.267985	-0.440229	0.568640	0.091845	-0.450469	0.571709	-0.047739	-0.417928	0.594526	0.073020	-0.218878	0.077785	-0.157862	-0.219668	0.073027	0.182990	-0.217966	0.073144	0.141483	0.438945	0.762504	-0.251336
2313	19.275000	-0.880374	0.620678	-0.048887	-0.876975	0.617195	0.110167	-0.799128	0.893108	-0.057696	-0.794106	0.878653	0.128236	-0.685730	1.143387	0.034344	-0.646091	1.121498	0.127912	-0.670777	0.702872	-0.217870	-0.625971	1.063318	0.111658	-0.648747	0.692854	0.268049	-0.440205	0.568632	0.091877	-0.450442	0.571749	-0.047694	-0.417887	0.594504	0.073072	-0.218887	0.077774	-0.157856	-0.219673	0.073046	0.182998	-0.217979	0.073157	0.141483	0.438989	0.762489	-0.251275
2314	19.283333	-0.880353	0.620695	-0.048858	-0.876967	0.617192	0.110198	-0.799099	0.893133	-0.057584	-0.794071	0.878597	0.128324	-0.685606	1.143169	0.034384	-0.646173	1.121457	0.128171	-0.670746	0.702946	-0.217790	-0.626030	1.063267	0.111852	-0.648741	0.692806	0.268113	-0.440180	0.568614	0.091923	-0.450413	0.571791	-0.047644	-0.417863	0.594493	0.073123	-0.218886	0.077776	-0.157853	-0.219669	0.073048	0.182991	-0.217973	0.073167	0.141496	0.439031	0.762481	-0.251220
2315	19.291667	-0.880336	0.620712	-0.048830	-0.876954	0.617165	0.110208	-0.799083	0.893138	-0.057473	-0.794067	0.878556	0.128418	-0.685758	1.143225	0.034707	-0.646248	1.121300	0.128362	-0.670709	0.703040	-0.217701	-0.626090	1.063216	0.112043	-0.648745	0.692754	0.268181	-0.440165	0.568587	0.091975	-0.450380	0.571834	-0.047581	-0.417842	0.594479	0.073190	-0.218883	0.077797	-0.157831	-0.219673	0.073048	0.182994	-0.217963	0.073193	0.141519	0.439077	0.762489	-0.251197
2316	19.300000	-0.880388	0.620738	-0.048772	-0.876953	0.617145	0.110232	-0.799088	0.893155	-0.057368	-0.794122	0.878529	0.128547	-0.685894	1.142920	0.034725	-0.646320	1.121225	0.128625	-0.670687	0.703109	-0.217630	-0.626153	1.063152	0.112228	-0.648757	0.692703	0.268249	-0.440157	0.568552	0.092027	-0.450347	0.571869	-0.047513	-0.417849	0.594458	0.073241	-0.218873	0.077814	-0.157810	-0.219664	0.073048	0.183000	-0.217960	0.073185	0.141527	0.439117	0.762510	-0.251194
2317	19.308333	-0.880309	0.620742	-0.048774	-0.876942	0.617124	0.110253	-0.799053	0.893159	-0.057258	-0.794087	0.878484	0.128624	-0.686067	1.143274	0.035306	-0.646469	1.121114	0.128818	-0.670660	0.703198	-0.217536	-0.626213	1.063093	0.112414	-0.648776	0.692654	0.268323	-0.440157	0.568529	0.092090	-0.450312	0.571884	-0.047456	-0.417852	0.594445	0.073310	-0.218868	0.077821	-0.157797	-0.219671	0.073042	0.183004	-0.217959	0.073168	0.141524	0.439158	0.762525	-0.251209
2318	19.316667	-0.880295	0.620759	-0.048750	-0.876942	0.617114	0.110275	-0.799029	0.893170	-0.057155	-0.794052	0.878444	0.128703	-0.685977	1.143034	0.035301	-0.646584	1.121069	0.129053	-0.670639	0.703278	-0.217449	-0.626279	1.063036	0.112592	-0.648796	0.692609	0.268394	-0.440168	0.568507	0.092145	-0.450275	0.571890	-0.047409	-0.417861	0.594424	0.073363	-0.218872	0.077818	-0.157790	-0.219657	0.073036	0.183007	-0.217966	0.073146	0.141530	0.439198	0.762544	-0.251257
2319	19.325000	-0.880285	0.620777	-0.048727	-0.876940	0.617096	0.110293	-0.799026	0.893171	-0.057048	-0.794081	0.878435	0.128811	-0.686096	1.142953	0.035502	-0.646711	1.121017	0.129254	-0.670636	0.703349	-0.217362	-0.626373	1.062963	0.112762	-0.648822	0.692563	0.268465	-0.440177	0.568487	0.092180	-0.450255	0.571880	-0.047365	-0.417876	0.594416	0.073410	-0.218877	0.077801	-0.157804	-0.219660	0.073030	0.183008	-0.217959	0.073151	0.141506	0.439227	0.762577	-0.251347
2320	19.333333	-0.880269	0.620798	-0.048706	-0.876947	0.617089	0.110311	-0.799014	0.893202	-0.056952	-0.794111	0.878408	0.128905	-0.686202	1.142898	0.035719	-0.646836	1.120892	0.129407	-0.670628	0.703408	-0.217290	-0.626424	1.062944	0.112934	-0.648853	0.692521	0.268536	-0.440188	0.568477	0.092217	-0.450229	0.571883	-0.047326	-0.417893	0.594420	0.073455	-0.218877	0.077784	-0.157825	-0.219656	0.073042	0.183010	-0.217959	0.073150	0.141495	0.439269	0.762615	-0.251491
2321	19.341667	-0.880256	0.620818	-0.048691	-0.876954	0.617083	0.110325	-0.799012	0.893222	-0.056854	-0.794062	0.878369	0.128965	-0.686534	1.142673	0.035817	-0.646996	1.120821	0.129617	-0.670645	0.703487	-0.217213	-0.626516	1.062907	0.113086	-0.648887	0.692473	0.268601	-0.440203	0.568471	0.092244	-0.450215	0.571877	-0.047302	-0.417912	0.594444	0.073499	-0.218882	0.077778	-0.157839	-0.219653	0.073029	0.183000	-0.217969	0.073153	0.141490	0.439263	0.762658	-0.251640
2322	19.350000	-0.880317	0.620902	-0.048626	-0.876966	0.617077	0.110342	-0.799006	0.893245	-0.056760	-0.794074	0.878343	0.129047	-0.686543	1.142782	0.036108	-0.647136	1.120743	0.129808	-0.670651	0.703550	-0.217148	-0.626592	1.062874	0.113242	-0.648920	0.692433	0.268667	-0.440219	0.568477	0.092269	-0.450201	0.571872	-0.047274	-0.417930	0.594470	0.073544	-0.218886	0.077768	-0.157847	-0.219657	0.073039	0.183000	-0.218240	0.073199	0.141180	0.439245	0.762695	-0.251828
2323	19.358333	-0.880310	0.620919	-0.048606	-0.876979	0.617064	0.110353	-0.799007	0.893259	-0.056677	-0.794110	0.878309	0.129127	-0.686666	1.142712	0.036285	-0.647302	1.120719	0.129996	-0.670652	0.703614	-0.217075	-0.626699	1.062836	0.113376	-0.648961	0.692393	0.268730	-0.440237	0.568477	0.092305	-0.450195	0.571881	-0.047241	-0.417945	0.594505	0.073587	-0.218883	0.077781	-0.157844	-0.219664	0.073039	0.182998	-0.217970	0.073198	0.141513	0.439251	0.762745	-0.252072
2324	19.366667	-0.880225	0.620861	-0.048641	-0.876994	0.617047	0.110364	-0.799010	0.893281	-0.056582	-0.794149	0.878311	0.129214	-0.686810	1.142666	0.036470	-0.647445	1.120622	0.130147	-0.670658	0.703670	-0.217019	-0.626797	1.062798	0.113521	-0.649003	0.692362	0.268786	-0.440253	0.568482	0.092345	-0.450194	0.571887	-0.047209	-0.417963	0.594529	0.073635	-0.218869	0.077806	-0.157835	-0.219663	0.073043	0.183002	-0.217961	0.073209	0.141520	0.439236	0.762792	-0.252341
2325	19.375000	-0.880259	0.620901	-0.048598	-0.877005	0.617023	0.110373	-0.799011	0.893291	-0.056505	-0.794121	0.878267	0.129263	-0.686993	1.142594	0.036620	-0.647615	1.120592	0.130319	-0.670664	0.703740	-0.216963	-0.626898	1.062767	0.113668	-0.649043	0.692332	0.268827	-0.440269	0.568579	0.092437	-0.450196	0.571901	-0.047169	-0.417986	0.594564	0.073708	-0.218869	0.077816	-0.157814	-0.219668	0.073050	0.183006	-0.218104	0.073222	0.141370	0.439204	0.762856	-0.252656
2326	19.383333	-0.880300	0.620942	-0.048552	-0.877016	0.616997	0.110387	-0.799017	0.893297	-0.056437	-0.794146	0.878207	0.129313	-0.687159	1.142516	0.036771	-0.647771	1.120517	0.130481	-0.670668	0.703806	-0.216910	-0.626999	1.062733	0.113814	-0.649079	0.692308	0.268858	-0.440279	0.568663	0.092538	-0.450202	0.571922	-0.047130	-0.417990	0.594548	0.073771	-0.218859	0.077833	-0.157799	-0.219666	0.073035	0.183016	-0.217964	0.073204	0.141530	0.439160	0.762923	-0.252995
2327	19.391667	-0.880229	0.620876	-0.048580	-0.877036	0.616974	0.110404	-0.799045	0.893308	-0.056362	-0.794171	0.878196	0.129376	-0.687309	1.142490	0.036946	-0.647907	1.120415	0.130600	-0.670673	0.703871	-0.216872	-0.627110	1.062699	0.113943	-0.649120	0.692299	0.268884	-0.440293	0.568641	0.092602	-0.450208	0.571989	-0.047079	-0.417989	0.594518	0.073834	-0.218862	0.077829	-0.157790	-0.219671	0.073045	0.183019	-0.217967	0.073187	0.141527	0.439097	0.762988	-0.253396
2328	19.400000	-0.880234	0.620875	-0.048561	-0.877055	0.616953	0.110416	-0.799048	0.893300	-0.056304	-0.794202	0.878149	0.129422	-0.687480	1.142422	0.037082	-0.648100	1.120393	0.130795	-0.670677	0.703929	-0.216834	-0.627213	1.062643	0.114071	-0.649159	0.692295	0.268894	-0.440262	0.568518	0.092629	-0.450215	0.572045	-0.047028	-0.417993	0.594474	0.073893	-0.218864	0.077808	-0.157796	-0.219676	0.073051	0.183021	-0.217965	0.073177	0.141524	0.439046	0.763074	-0.253842
2329	19.408333	-0.880281	0.620915	-0.048519	-0.877070	0.616937	0.110434	-0.799096	0.893318	-0.056227	-0.794277	0.878142	0.129505	-0.687636	1.142364	0.037211	-0.648178	1.120341	0.130909	-0.670686	0.703982	-0.216802	-0.627325	1.062603	0.114184	-0.649199	0.692296	0.268906	-0.440273	0.568482	0.092674	-0.450219	0.572051	-0.046998	-0.417988	0.594425	0.073946	-0.218877	0.077782	-0.157808	-0.219671	0.073045	0.183013	-0.217966	0.073169	0.141519	0.438988	0.763177	-0.254326
2330	19.416667	-0.880327	0.620947	-0.048478	-0.877094	0.616922	0.110448	-0.799125	0.893312	-0.056169	-0.794325	0.878166	0.129584	-0.687856	1.142312	0.037391	-0.648427	1.120249	0.131077	-0.670687	0.704030	-0.216764	-0.627438	1.062565	0.114292	-0.649237	0.692286	0.268916	-0.440284	0.568454	0.092728	-0.450223	0.572075	-0.046950	-0.417982	0.594372	0.074008	-0.218893	0.077760	-0.157825	-0.219668	0.073048	0.183014	-0.217960	0.073174	0.141514	0.438943	0.763294	-0.254847
2331	19.425000	-0.880297	0.620916	-0.048486	-0.877112	0.616898	0.110464	-0.799166	0.893301	-0.056112	-0.794359	0.878114	0.129624	-0.688032	1.142262	0.037536	-0.648508	1.120135	0.131113	-0.670696	0.704068	-0.216724	-0.627565	1.062528	0.114383	-0.649282	0.692283	0.268931	-0.440307	0.568408	0.092774	-0.450222	0.572061	-0.046926	-0.417986	0.594326	0.074065	-0.218891	0.077763	-0.157825	-0.219671	0.073056	0.183024	-0.217971	0.073190	0.141518	0.438866	0.763431	-0.255393
2332	19.433333	-0.880260	0.620864	-0.048505	-0.877126	0.616880	0.110471	-0.799215	0.893289	-0.056049	-0.794394	0.878077	0.129661	-0.688220	1.142133	0.037617	-0.648784	1.120070	0.131272	-0.670702	0.704108	-0.216689	-0.627700	1.062503	0.114479	-0.649325	0.692277	0.268949	-0.440324	0.568370	0.092822	-0.450210	0.572041	-0.046905	-0.417997	0.594297	0.074124	-0.218889	0.077761	-0.157820	-0.219669	0.073056	0.183011	-0.217971	0.073211	0.141533	0.438783	0.763563	-0.255953
2333	19.441667	-0.880297	0.620886	-0.048469	-0.877133	0.616853	0.110481	-0.799247	0.893287	-0.056006	-0.794444	0.878059	0.129709	-0.688395	1.142148	0.037747	-0.648993	1.119998	0.131374	-0.670715	0.704130	-0.216646	-0.627845	1.062479	0.114568	-0.649370	0.692269	0.268970	-0.440344	0.568358	0.092862	-0.450198	0.572050	-0.046874	-0.418008	0.594286	0.074168	-0.218885	0.077791	-0.157819	-0.219669	0.073052	0.183020	-0.217712	0.073322	0.142125	0.438702	0.763742	-0.256576
2334	19.450000	-0.880341	0.620906	-0.048427	-0.877147	0.616820	0.110486	-0.799170	0.893136	-0.055938	-0.794496	0.878043	0.129753	-0.688660	1.142132	0.037936	-0.649176	1.119934	0.131473	-0.670727	0.704157	-0.216608	-0.627988	1.062455	0.114640	-0.649414	0.692263	0.269002	-0.440362	0.568354	0.092903	-0.450179	0.572045	-0.046841	-0.418022	0.594295	0.074208	-0.218875	0.077819	-0.157807	-0.219666	0.073053	0.183026	-0.217963	0.073219	0.141541	0.438597	0.763948	-0.257236
2335	19.458333	-0.880262	0.620828	-0.048463	-0.877157	0.616794	0.110495	-0.799227	0.893124	-0.055890	-0.794530	0.878030	0.129790	-0.688819	1.142036	0.037967	-0.649381	1.119873	0.131558	-0.670747	0.704176	-0.216563	-0.628153	1.062435	0.114699	-0.649451	0.692258	0.269037	-0.440380	0.568354	0.092926	-0.450159	0.572048	-0.046822	-0.418043	0.594308	0.074239	-0.218864	0.077834	-0.157795	-0.219666	0.073046	0.183031	-0.217960	0.073203	0.141540	0.438463	0.764178	-0.257959
2336	19.466667	-0.880266	0.620810	-0.048454	-0.877163	0.616771	0.110507	-0.799285	0.893102	-0.055867	-0.794577	0.878006	0.129820	-0.689018	1.141993	0.038045	-0.649581	1.119841	0.131646	-0.670770	0.704198	-0.216528	-0.628313	1.062406	0.114745	-0.649480	0.692259	0.269075	-0.440392	0.568371	0.092940	-0.450143	0.572059	-0.046812	-0.418060	0.594326	0.074270	-0.218863	0.077834	-0.157792	-0.219672	0.073043	0.183029	-0.217967	0.073182	0.141532	0.438317	0.764432	-0.258739
2337	19.475000	-0.880278	0.620795	-0.048442	-0.877134	0.616725	0.110497	-0.799355	0.893089	-0.055835	-0.794666	0.877979	0.129859	-0.689215	1.142052	0.038072	-0.649780	1.119789	0.131718	-0.670799	0.704219	-0.216500	-0.628466	1.062390	0.114801	-0.649498	0.692262	0.269102	-0.440401	0.568377	0.092948	-0.450123	0.572069	-0.046802	-0.418074	0.594348	0.074279	-0.218870	0.077808	-0.157805	-0.219660	0.073034	0.183021	-0.217961	0.073167	0.141520	0.438104	0.764711	-0.259584
2338	19.483333	-0.880362	0.620869	-0.048373	-0.877111	0.616684	0.110494	-0.799427	0.893084	-0.055804	-0.794756	0.877953	0.129898	-0.689400	1.142028	0.038047	-0.649982	1.119737	0.131782	-0.670831	0.704241	-0.216468	-0.628623	1.062367	0.114835	-0.649510	0.692273	0.269127	-0.440408	0.568387	0.092949	-0.450115	0.572083	-0.046795	-0.418098	0.594360	0.074288	-0.218874	0.077788	-0.157817	-0.219665	0.073043	0.183021	-0.217962	0.073164	0.141514	0.437849	0.765016	-0.260467
2339	19.491667	-0.880298	0.620780	-0.048422	-0.877206	0.616717	0.110529	-0.799509	0.893076	-0.055765	-0.794814	0.877936	0.129921	-0.689655	1.142006	0.038125	-0.650198	1.119655	0.131825	-0.670857	0.704267	-0.216446	-0.628779	1.062325	0.114872	-0.649512	0.692286	0.269141	-0.440409	0.568396	0.092944	-0.450116	0.572114	-0.046798	-0.418103	0.594371	0.074294	-0.218880	0.077777	-0.157823	-0.219663	0.073039	0.183009	-0.217965	0.073173	0.141510	0.437521	0.765356	-0.261418
2340	19.500000	-0.880312	0.620763	-0.048417	-0.877217	0.616697	0.110538	-0.799586	0.893062	-0.055752	-0.794901	0.877939	0.129954	-0.689854	1.141906	0.038138	-0.650450	1.119613	0.131885	-0.670896	0.704299	-0.216429	-0.628913	1.062269	0.114906	-0.649513	0.692306	0.269149	-0.440405	0.568400	0.092940	-0.450127	0.572140	-0.046804	-0.418098	0.594384	0.074299	-0.218887	0.077774	-0.157828	-0.219661	0.073049	0.183014	-0.217974	0.073184	0.141514	0.437155	0.765726	-0.262447
2341	19.508333	-0.880368	0.620778	-0.048389	-0.877186	0.616649	0.110530	-0.799669	0.893041	-0.055739	-0.794938	0.877900	0.129949	-0.690088	1.141655	0.038350	-0.650655	1.119455	0.131883	-0.670930	0.704325	-0.216407	-0.629030	1.062189	0.114916	-0.649512	0.692327	0.269158	-0.440401	0.568396	0.092933	-0.450138	0.572158	-0.046808	-0.418088	0.594395	0.074283	-0.218885	0.077778	-0.157820	-0.219668	0.073051	0.183014	-0.217958	0.073196	0.141538	0.436741	0.766108	-0.263492
2342	19.516667	-0.880347	0.620722	-0.048408	-0.877154	0.616590	0.110523	-0.799766	0.893029	-0.055695	-0.794944	0.877852	0.129950	-0.690272	1.141545	0.038425	-0.650840	1.119294	0.131911	-0.670969	0.704355	-0.216392	-0.629147	1.062101	0.114922	-0.649511	0.692340	0.269159	-0.440391	0.568404	0.092917	-0.450155	0.572174	-0.046816	-0.418100	0.594395	0.074259	-0.218882	0.077785	-0.157814	-0.219668	0.073053	0.183015	-0.217967	0.073191	0.141538	0.436258	0.766525	-0.264580
2343	19.525000	-0.880356	0.620691	-0.048401	-0.877162	0.616557	0.110529	-0.799833	0.892997	-0.055688	-0.795041	0.877833	0.129963	-0.690497	1.141401	0.038443	-0.651053	1.119183	0.131930	-0.671017	0.704372	-0.216374	-0.629258	1.062042	0.114933	-0.649511	0.692352	0.269160	-0.440392	0.568410	0.092896	-0.450166	0.572182	-0.046831	-0.418096	0.594411	0.074226	-0.218880	0.077798	-0.157799	-0.219668	0.073055	0.183027	-0.217958	0.073202	0.141549	0.435727	0.767031	-0.265750
2344	19.533333	-0.880368	0.620660	-0.048398	-0.877179	0.616502	0.110544	-0.799918	0.892966	-0.055690	-0.795103	0.877806	0.129979	-0.690628	1.141253	0.038506	-0.651261	1.119094	0.131953	-0.671064	0.704405	-0.216353	-0.629384	1.061978	0.114946	-0.649512	0.692360	0.269165	-0.440387	0.568419	0.092869	-0.450180	0.572191	-0.046858	-0.418119	0.594422	0.074185	-0.218874	0.077807	-0.157789	-0.219671	0.073045	0.183031	-0.217958	0.073183	0.141547	0.435092	0.767559	-0.266916
2345	19.541667	-0.880389	0.620637	-0.048397	-0.877237	0.616483	0.110580	-0.800020	0.892942	-0.055675	-0.795204	0.877782	0.130013	-0.690878	1.141167	0.038454	-0.651483	1.119066	0.132042	-0.671137	0.704401	-0.216376	-0.629506	1.061936	0.114945	-0.649510	0.692370	0.269165	-0.440386	0.568437	0.092834	-0.450192	0.572193	-0.046890	-0.418125	0.594448	0.074136	-0.218875	0.077803	-0.157794	-0.219662	0.073050	0.183032	-0.217955	0.073164	0.141530	0.434367	0.768350	-0.268429
2346	19.550000	-0.880404	0.620607	-0.048403	-0.877283	0.616497	0.110594	-0.800109	0.892917	-0.055675	-0.795276	0.877721	0.130011	-0.691032	1.141024	0.038423	-0.651638	1.118936	0.131970	-0.671206	0.704395	-0.216409	-0.629623	1.061921	0.114943	-0.649512	0.692380	0.269167	-0.440389	0.568464	0.092788	-0.450206	0.572198	-0.046933	-0.418153	0.594478	0.074087	-0.218875	0.077798	-0.157813	-0.219669	0.073049	0.183028	-0.217956	0.073157	0.141516	0.433622	0.769007	-0.269710
2347	19.558333	-0.880428	0.620588	-0.048412	-0.877304	0.616473	0.110602	-0.800215	0.892893	-0.055686	-0.795361	0.877718	0.130028	-0.691284	1.141041	0.038374	-0.651827	1.118911	0.131975	-0.671259	0.704407	-0.216426	-0.629752	1.061902	0.114936	-0.649515	0.692400	0.269159	-0.440429	0.568579	0.092759	-0.450219	0.572204	-0.046972	-0.418178	0.594512	0.074026	-0.218878	0.077789	-0.157829	-0.219657	0.073032	0.183011	-0.217959	0.073159	0.141497	0.432749	0.769748	-0.271031
2348	19.566667	-0.880454	0.620564	-0.048420	-0.877331	0.616447	0.110615	-0.800340	0.892849	-0.055707	-0.795458	0.877691	0.130035	-0.691454	1.141062	0.038322	-0.652014	1.118927	0.131984	-0.671287	0.704445	-0.216423	-0.629871	1.061882	0.114924	-0.649516	0.692417	0.269157	-0.440432	0.568611	0.092707	-0.450239	0.572217	-0.047014	-0.418196	0.594559	0.073962	-0.218876	0.077789	-0.157837	-0.219650	0.073036	0.182997	-0.217950	0.073169	0.141500	0.431857	0.770566	-0.272436
2349	19.575000	-0.880481	0.620546	-0.048429	-0.877356	0.616414	0.110623	-0.800461	0.892825	-0.055698	-0.795554	0.877651	0.130024	-0.691598	1.140993	0.038303	-0.652155	1.118797	0.131959	-0.671341	0.704454	-0.216469	-0.629968	1.061582	0.114690	-0.649522	0.692448	0.269157	-0.440449	0.568627	0.092661	-0.450257	0.572231	-0.047049	-0.418214	0.594602	0.073913	-0.218874	0.077798	-0.157845	-0.219662	0.073043	0.183000	-0.217949	0.073190	0.141509	0.430942	0.771478	-0.273857
2350	19.583333	-0.880506	0.620520	-0.048434	-0.877379	0.616385	0.110626	-0.800591	0.892799	-0.055693	-0.795665	0.877627	0.130015	-0.691764	1.140768	0.038408	-0.652322	1.118718	0.131955	-0.671373	0.704482	-0.216491	-0.630047	1.061771	0.114854	-0.649529	0.692480	0.269150	-0.440456	0.568652	0.092613	-0.450276	0.572246	-0.047076	-0.418234	0.594636	0.073871	-0.218882	0.077805	-0.157839	-0.219650	0.073036	0.182991	-0.217964	0.073199	0.141510	0.430050	0.772513	-0.275348
2351	19.591667	-0.880537	0.620492	-0.048445	-0.877405	0.616358	0.110625	-0.800717	0.892767	-0.055695	-0.795780	0.877633	0.130017	-0.691930	1.140751	0.038327	-0.652513	1.118687	0.131948	-0.671383	0.704526	-0.216488	-0.630039	1.061323	0.114469	-0.649535	0.692516	0.269142	-0.440469	0.568663	0.092581	-0.450297	0.572263	-0.047107	-0.418246	0.594670	0.073840	-0.218878	0.077809	-0.157830	-0.219657	0.073039	0.183002	-0.218101	0.073208	0.141370	0.429171	0.773684	-0.276902
2352	19.600000	-0.880646	0.620500	-0.048410	-0.877431	0.616325	0.110622	-0.800848	0.892731	-0.055713	-0.795952	0.877625	0.130009	-0.692329	1.140487	0.038115	-0.652691	1.118549	0.131919	-0.671417	0.704553	-0.216508	-0.630149	1.061263	0.114440	-0.649555	0.692553	0.269132	-0.440477	0.568680	0.092561	-0.450320	0.572289	-0.047124	-0.418261	0.594691	0.073808	-0.218881	0.077815	-0.157811	-0.219660	0.073045	0.183015	-0.217948	0.073191	0.141540	0.428324	0.774963	-0.278467
2353	19.608333	-0.880663	0.620449	-0.048428	-0.877456	0.616285	0.110616	-0.800969	0.892700	-0.055718	-0.796015	0.877583	0.129970	-0.692333	1.140590	0.038172	-0.652865	1.118434	0.131866	-0.671451	0.704558	-0.216544	-0.630323	1.061175	0.114369	-0.649584	0.692581	0.269111	-0.440487	0.568690	0.092542	-0.450343	0.572312	-0.047137	-0.418283	0.594706	0.073779	-0.218878	0.077815	-0.157807	-0.219668	0.073046	0.183020	-0.217954	0.073172	0.141537	0.427512	0.776354	-0.280058
2354	19.616667	-0.880685	0.620398	-0.048450	-0.877483	0.616248	0.110606	-0.801089	0.892663	-0.055732	-0.796162	0.877562	0.129951	-0.692550	1.140517	0.038147	-0.653059	1.118420	0.131853	-0.671490	0.704569	-0.216549	-0.630482	1.061576	0.114696	-0.649626	0.692616	0.269087	-0.440494	0.568708	0.092521	-0.450356	0.572332	-0.047155	-0.418308	0.594721	0.073749	-0.218883	0.077807	-0.157803	-0.219675	0.073049	0.183033	-0.217958	0.073149	0.141534	0.426670	0.777817	-0.281646
2355	19.625000	-0.880798	0.620394	-0.048433	-0.877518	0.616217	0.110591	-0.801208	0.892625	-0.055754	-0.796266	0.877518	0.129906	-0.692677	1.140365	0.038189	-0.653146	1.118409	0.131788	-0.671541	0.704580	-0.216562	-0.630556	1.061372	0.114475	-0.649692	0.692641	0.269052	-0.440520	0.568702	0.092484	-0.450371	0.572350	-0.047185	-0.418355	0.594706	0.073634	-0.218888	0.077794	-0.157817	-0.219671	0.073046	0.183027	-0.218103	0.073145	0.141354	0.425873	0.779398	-0.283224
2356	19.633333	-0.880831	0.620354	-0.048456	-0.877551	0.616184	0.110573	-0.801330	0.892581	-0.055785	-0.796372	0.877492	0.129870	-0.692782	1.140171	0.038213	-0.653396	1.118285	0.131725	-0.671609	0.704561	-0.216580	-0.630631	1.061182	0.114240	-0.649768	0.692668	0.269017	-0.440542	0.568710	0.092460	-0.450385	0.572370	-0.047206	-0.418410	0.594690	0.073513	-0.218885	0.077781	-0.157828	-0.219665	0.073055	0.183014	-0.217953	0.073146	0.141499	0.425077	0.781071	-0.284796
2357	19.641667	-0.880820	0.620304	-0.048494	-0.877594	0.616159	0.110561	-0.801460	0.892537	-0.055820	-0.796485	0.877503	0.129855	-0.692971	1.140191	0.037986	-0.653599	1.118297	0.131619	-0.671693	0.704558	-0.216581	-0.630764	1.061184	0.114170	-0.649862	0.692695	0.268977	-0.440565	0.568710	0.092428	-0.450399	0.572408	-0.047217	-0.418456	0.594719	0.073483	-0.218886	0.077785	-0.157843	-0.219662	0.073050	0.183012	-0.217961	0.073157	0.141499	0.424306	0.782829	-0.286382
2358	19.650000	-0.880888	0.620291	-0.048497	-0.877631	0.616129	0.110547	-0.801579	0.892497	-0.055852	-0.796601	0.877486	0.129824	-0.693168	1.140228	0.037820	-0.653807	1.118319	0.131583	-0.671783	0.704546	-0.216569	-0.630897	1.061187	0.114095	-0.649955	0.692727	0.268933	-0.440601	0.568701	0.092409	-0.450413	0.572463	-0.047217	-0.418479	0.594839	0.073638	-0.218881	0.077800	-0.157847	-0.219654	0.073056	0.183005	-0.217955	0.073175	0.141501	0.423549	0.784650	-0.287986
2359	19.658333	-0.880949	0.620277	-0.048515	-0.877666	0.616099	0.110536	-0.801695	0.892456	-0.055889	-0.796725	0.877448	0.129782	-0.693340	1.140149	0.037686	-0.653977	1.118293	0.131475	-0.671879	0.704549	-0.216564	-0.631018	1.061174	0.113994	-0.650048	0.692756	0.268886	-0.440646	0.568667	0.092424	-0.450443	0.572536	-0.047211	-0.418526	0.594746	0.073519	-0.218881	0.077810	-0.157845	-0.219660	0.073045	0.182998	-0.217964	0.073190	0.141512	0.422783	0.786492	-0.289581
2360	19.666667	-0.880866	0.620140	-0.048595	-0.877699	0.616069	0.110527	-0.801833	0.892430	-0.055895	-0.796817	0.877463	0.129762	-0.693469	1.140085	0.037529	-0.654141	1.118182	0.131327	-0.671979	0.704541	-0.216581	-0.631252	1.061047	0.113845	-0.650141	0.692796	0.268830	-0.440743	0.568602	0.092543	-0.450496	0.572641	-0.047215	-0.418513	0.594625	0.073886	-0.218874	0.077832	-0.157843	-0.219656	0.073044	0.182997	-0.217960	0.073199	0.141520	0.422011	0.788360	-0.291179
2361	19.675000	-0.881014	0.620213	-0.048544	-0.877727	0.616032	0.110519	-0.801933	0.892372	-0.055938	-0.796944	0.877450	0.129739	-0.693618	1.140013	0.037399	-0.654342	1.118154	0.131228	-0.672036	0.704534	-0.216598	-0.631261	1.061113	0.113786	-0.650212	0.692829	0.268766	-0.440776	0.568583	0.092604	-0.450559	0.572913	-0.047204	-0.418479	0.594566	0.074005	-0.218872	0.077836	-0.157841	-0.219660	0.073042	0.183008	-0.217961	0.073204	0.141529	0.421282	0.790230	-0.292803
2362	19.683333	-0.881044	0.620185	-0.048557	-0.877809	0.616008	0.110501	-0.802067	0.892331	-0.055976	-0.797059	0.877402	0.129690	-0.693698	1.139748	0.037481	-0.654566	1.118125	0.131131	-0.672053	0.704534	-0.216651	-0.631360	1.061079	0.113693	-0.650262	0.692861	0.268693	-0.440724	0.568669	0.092521	-0.450690	0.573373	-0.047061	-0.418435	0.594715	0.073940	-0.218876	0.077838	-0.157831	-0.219667	0.073047	0.183015	-0.217964	0.073180	0.141529	0.420517	0.792091	-0.294403
2363	19.691667	-0.881060	0.620130	-0.048574	-0.877762	0.615988	0.110493	-0.802190	0.892279	-0.056016	-0.797174	0.877390	0.129650	-0.693953	1.139719	0.037283	-0.654742	1.118013	0.130995	-0.672002	0.704541	-0.216741	-0.631441	1.061042	0.113590	-0.650296	0.692895	0.268617	-0.440716	0.568741	0.092424	-0.450909	0.573797	-0.046761	-0.418484	0.594739	0.073694	-0.218882	0.077823	-0.157829	-0.219661	0.073035	0.183015	-0.218104	0.073191	0.141360	0.419741	0.793980	-0.296024
2364	19.700000	-0.881101	0.620110	-0.048584	-0.877838	0.615966	0.110468	-0.802330	0.892250	-0.056038	-0.797241	0.877345	0.129585	-0.694060	1.139570	0.036904	-0.654882	1.117956	0.130853	-0.671895	0.704565	-0.216863	-0.631508	1.061016	0.113489	-0.650326	0.692935	0.268551	-0.440721	0.568786	0.092369	-0.451170	0.574150	-0.046487	-0.418502	0.594766	0.073604	-0.218880	0.077826	-0.157843	-0.219666	0.073041	0.183013	-0.217963	0.073175	0.141515	0.418956	0.795806	-0.297598
2365	19.708333	-0.881128	0.620072	-0.048599	-0.877849	0.615963	0.110463	-0.802454	0.892183	-0.056087	-0.797428	0.877374	0.129578	-0.694234	1.139466	0.036800	-0.655028	1.117839	0.130705	-0.671729	0.704598	-0.216999	-0.631571	1.060984	0.113374	-0.650353	0.692992	0.268493	-0.440737	0.568801	0.092338	-0.451508	0.574448	-0.046171	-0.418492	0.594815	0.073701	-0.218889	0.077799	-0.157839	-0.219672	0.073054	0.183016	-0.217967	0.073168	0.141509	0.418187	0.797527	-0.299119
2366	19.716667	-0.881148	0.620034	-0.048616	-0.877866	0.615957	0.110447	-0.802558	0.892148	-0.056147	-0.797537	0.877362	0.129531	-0.694404	1.139380	0.036702	-0.655207	1.117819	0.130606	-0.671512	0.704633	-0.217138	-0.631643	1.061007	0.113286	-0.650377	0.693052	0.268443	-0.440766	0.568780	0.092332	-0.451740	0.574758	-0.046066	-0.418582	0.594800	0.073539	-0.218892	0.077797	-0.157847	-0.219679	0.073063	0.183016	-0.217977	0.073168	0.141515	0.417394	0.799245	-0.300631
2367	19.725000	-0.881136	0.619951	-0.048651	-0.877854	0.615943	0.110442	-0.802685	0.892115	-0.056185	-0.797638	0.877339	0.129497	-0.694508	1.139157	0.036587	-0.655366	1.117857	0.130500	-0.671300	0.704658	-0.217241	-0.631730	1.061022	0.113197	-0.650407	0.693114	0.268399	-0.440809	0.568753	0.092343	-0.451889	0.575084	-0.046110	-0.418572	0.594714	0.073619	-0.218896	0.077797	-0.157845	-0.219684	0.073076	0.183024	-0.217963	0.073188	0.141531	0.416608	0.800955	-0.302172
2368	19.733333	-0.881123	0.619892	-0.048670	-0.877899	0.615920	0.110426	-0.802803	0.892079	-0.056245	-0.797722	0.877320	0.129460	-0.694732	1.139164	0.036319	-0.655478	1.117885	0.130358	-0.671079	0.704707	-0.217287	-0.631820	1.061067	0.113118	-0.650439	0.693184	0.268359	-0.440823	0.568753	0.092398	-0.452112	0.575395	-0.046085	-0.418487	0.594773	0.073966	-0.218889	0.077819	-0.157846	-0.219676	0.073065	0.183021	-0.217962	0.073195	0.141532	0.415798	0.802665	-0.303714
2369	19.741667	-0.881180	0.619866	-0.048662	-0.877913	0.615897	0.110416	-0.802909	0.892055	-0.056289	-0.797887	0.877322	0.129417	-0.694819	1.139170	0.036190	-0.655641	1.117986	0.130272	-0.670898	0.704756	-0.217307	-0.631913	1.061146	0.113048	-0.650477	0.693251	0.268313	-0.440784	0.568764	0.092459	-0.452204	0.575807	-0.046218	-0.418365	0.594877	0.074248	-0.218887	0.077819	-0.157838	-0.219680	0.073061	0.183023	-0.217977	0.073188	0.141535	0.414998	0.804376	-0.305260
2370	19.750000	-0.881249	0.619888	-0.048629	-0.877928	0.615869	0.110401	-0.803017	0.892039	-0.056335	-0.798104	0.877342	0.129409	-0.694847	1.139168	0.036009	-0.655744	1.118070	0.130149	-0.670763	0.704804	-0.217305	-0.632010	1.061234	0.112974	-0.650517	0.693314	0.268262	-0.440717	0.568795	0.092561	-0.452282	0.576255	-0.046315	-0.418198	0.594971	0.074596	-0.218882	0.077826	-0.157831	-0.219676	0.073059	0.183031	-0.217958	0.073186	0.141540	0.414216	0.806115	-0.306822
2371	19.758333	-0.881238	0.619818	-0.048666	-0.877947	0.615836	0.110390	-0.803159	0.892045	-0.056368	-0.798191	0.877275	0.129329	-0.694700	1.139222	0.036223	-0.655847	1.118172	0.130033	-0.670668	0.704857	-0.217293	-0.632138	1.061333	0.112903	-0.650572	0.693375	0.268198	-0.440607	0.568784	0.092677	-0.452434	0.576667	-0.046231	-0.417974	0.595069	0.074969	-0.218883	0.077826	-0.157836	-0.219665	0.073044	0.183027	-0.217965	0.073179	0.141534	0.413415	0.807842	-0.308393
2372	19.766667	-0.881286	0.619780	-0.048675	-0.877960	0.615801	0.110378	-0.803262	0.892036	-0.056405	-0.798317	0.877232	0.129262	-0.694934	1.139462	0.035835	-0.655951	1.118294	0.129909	-0.670621	0.704914	-0.217289	-0.632248	1.061442	0.112837	-0.650635	0.693428	0.268125	-0.440514	0.568852	0.092837	-0.452566	0.577041	-0.046083	-0.417787	0.595140	0.075182	-0.218882	0.077828	-0.157842	-0.219665	0.073041	0.183014	-0.217962	0.073171	0.141514	0.412635	0.809626	-0.309979
2373	19.775000	-0.881270	0.619754	-0.048705	-0.877979	0.615776	0.110367	-0.803378	0.892029	-0.056451	-0.798468	0.877242	0.129226	-0.694891	1.139466	0.035842	-0.656044	1.118455	0.129819	-0.670631	0.704959	-0.217284	-0.632354	1.061547	0.112772	-0.650724	0.693480	0.268048	-0.440433	0.568850	0.092967	-0.452567	0.577415	-0.045968	-0.417573	0.595132	0.075529	-0.218870	0.077823	-0.157858	-0.219664	0.073038	0.183007	-0.217963	0.073165	0.141505	0.411791	0.811388	-0.311558
2374	19.783333	-0.881305	0.619718	-0.048728	-0.877997	0.615756	0.110355	-0.803493	0.892015	-0.056498	-0.798629	0.877250	0.129191	-0.694941	1.139468	0.035739	-0.656128	1.118576	0.129714	-0.670670	0.705002	-0.217256	-0.632466	1.061659	0.112703	-0.650812	0.693530	0.267974	-0.440363	0.568813	0.093093	-0.452552	0.577752	-0.045866	-0.417345	0.595112	0.075983	-0.218879	0.077806	-0.157861	-0.219658	0.073033	0.182995	-0.217966	0.073172	0.141493	0.410925	0.813181	-0.313126
2375	19.791667	-0.881285	0.619695	-0.048764	-0.878019	0.615741	0.110352	-0.803614	0.891983	-0.056528	-0.798829	0.877221	0.129158	-0.694996	1.139545	0.035625	-0.656216	1.118698	0.129607	-0.670716	0.705037	-0.217250	-0.632577	1.061760	0.112654	-0.650916	0.693582	0.267915	-0.440334	0.568755	0.093229	-0.452516	0.578005	-0.045790	-0.417188	0.595012	0.076260	-0.218878	0.077808	-0.157862	-0.219660	0.073044	0.182994	-0.217973	0.073171	0.141482	0.410015	0.814938	-0.314653
2376	19.800000	-0.881327	0.619678	-0.048764	-0.878038	0.615719	0.110346	-0.803731	0.891941	-0.056564	-0.798993	0.877245	0.129130	-0.694978	1.139606	0.035564	-0.656303	1.118814	0.129528	-0.670763	0.705071	-0.217247	-0.632694	1.061856	0.112606	-0.651019	0.693619	0.267863	-0.440372	0.568791	0.093384	-0.452485	0.578199	-0.045745	-0.417050	0.594874	0.076510	-0.218874	0.077824	-0.157864	-0.219663	0.073056	0.182993	-0.218251	0.073206	0.141188	0.409055	0.816714	-0.316177
2377	19.808333	-0.881338	0.619653	-0.048777	-0.878051	0.615692	0.110339	-0.803861	0.891893	-0.056586	-0.799126	0.877196	0.129069	-0.695271	1.139796	0.035189	-0.656444	1.118936	0.129468	-0.670802	0.705081	-0.217234	-0.632807	1.061943	0.112565	-0.651129	0.693655	0.267825	-0.440375	0.568718	0.093491	-0.452369	0.578350	-0.045789	-0.416965	0.594772	0.076742	-0.218878	0.077822	-0.157849	-0.219675	0.073061	0.183004	-0.217971	0.073190	0.141513	0.408049	0.818447	-0.317676
2378	19.816667	-0.881351	0.619625	-0.048780	-0.878074	0.615666	0.110327	-0.803978	0.891851	-0.056614	-0.799315	0.877169	0.129021	-0.695337	1.139825	0.035039	-0.656522	1.118993	0.129323	-0.670838	0.705069	-0.217202	-0.632923	1.062014	0.112524	-0.651240	0.693683	0.267791	-0.440393	0.568639	0.093582	-0.452251	0.578428	-0.045830	-0.416921	0.594686	0.076923	-0.218874	0.077826	-0.157834	-0.219674	0.073061	0.183014	-0.217965	0.073196	0.141526	0.407033	0.820205	-0.319143
2379	19.825000	-0.881364	0.619594	-0.048791	-0.878084	0.615619	0.110314	-0.804095	0.891800	-0.056625	-0.799453	0.877149	0.128989	-0.695289	1.139709	0.035175	-0.656659	1.119091	0.129260	-0.670881	0.705037	-0.217182	-0.633047	1.062069	0.112491	-0.651348	0.693696	0.267773	-0.440419	0.568570	0.093654	-0.452360	0.578289	-0.045644	-0.416918	0.594609	0.077035	-0.218884	0.077814	-0.157821	-0.219679	0.073061	0.183020	-0.217972	0.073175	0.141530	0.405942	0.821795	-0.320416
2380	19.833333	-0.881378	0.619557	-0.048807	-0.878105	0.615573	0.110295	-0.804216	0.891744	-0.056638	-0.799594	0.877103	0.128965	-0.695359	1.139712	0.035087	-0.656803	1.119160	0.129209	-0.670930	0.704987	-0.217150	-0.633178	1.062107	0.112447	-0.651454	0.693692	0.267770	-0.440459	0.568504	0.093700	-0.452317	0.578198	-0.045608	-0.416965	0.594539	0.077091	-0.218885	0.077808	-0.157814	-0.219670	0.073054	0.183021	-0.217972	0.073166	0.141539	0.404966	0.823611	-0.321946
2381	19.841667	-0.881397	0.619514	-0.048813	-0.878181	0.615543	0.110299	-0.804357	0.891714	-0.056641	-0.799712	0.877091	0.128945	-0.695554	1.139799	0.034875	-0.656897	1.119189	0.129088	-0.670980	0.705178	-0.217429	-0.633313	1.062130	0.112393	-0.651560	0.693688	0.267767	-0.440514	0.568454	0.093721	-0.452271	0.578058	-0.045584	-0.417042	0.594479	0.077059	-0.218880	0.077793	-0.157820	-0.219672	0.073044	0.183021	-0.217967	0.073154	0.141521	0.403870	0.825248	-0.323199
2382	19.850000	-0.881416	0.619472	-0.048826	-0.878210	0.615492	0.110280	-0.804480	0.891669	-0.056645	-0.799827	0.877062	0.128936	-0.695670	1.139734	0.034870	-0.657040	1.119226	0.129012	-0.671064	0.705091	-0.217383	-0.633420	1.062158	0.112352	-0.651655	0.693677	0.267765	-0.440578	0.568412	0.093712	-0.452223	0.577893	-0.045564	-0.417140	0.594426	0.076978	-0.218876	0.077792	-0.157835	-0.219675	0.073048	0.183009	-0.217968	0.073158	0.141509	0.402931	0.827020	-0.324729
2383	19.858333	-0.881437	0.619426	-0.048834	-0.878216	0.615426	0.110255	-0.804599	0.891619	-0.056649	-0.799999	0.877027	0.128955	-0.695654	1.139677	0.034774	-0.657177	1.119238	0.128941	-0.671178	0.704988	-0.217356	-0.633525	1.062166	0.112310	-0.651738	0.693659	0.267771	-0.440649	0.568385	0.093683	-0.452169	0.577717	-0.045579	-0.417263	0.594394	0.076840	-0.218870	0.077789	-0.157841	-0.219662	0.073044	0.182996	-0.218104	0.073160	0.141336	0.401866	0.828736	-0.325933
2384	19.866667	-0.881464	0.619373	-0.048838	-0.878287	0.615377	0.110256	-0.804725	0.891562	-0.056651	-0.800121	0.876982	0.128956	-0.695794	1.139602	0.034624	-0.657317	1.119237	0.128881	-0.671280	0.704909	-0.217293	-0.633624	1.062168	0.112264	-0.651804	0.693640	0.267784	-0.440716	0.568372	0.093646	-0.452113	0.577529	-0.045618	-0.417404	0.594395	0.076691	-0.218868	0.077791	-0.157851	-0.219666	0.073053	0.182998	-0.218232	0.073188	0.141173	0.400875	0.830576	-0.327280
2385	19.875000	-0.881491	0.619324	-0.048835	-0.878327	0.615316	0.110260	-0.804838	0.891509	-0.056642	-0.800143	0.876934	0.128944	-0.695931	1.139581	0.034589	-0.657420	1.119190	0.128765	-0.671384	0.704827	-0.217216	-0.633723	1.062146	0.112210	-0.651855	0.693630	0.267794	-0.440747	0.568329	0.093598	-0.451979	0.577406	-0.045744	-0.417528	0.594375	0.076522	-0.218858	0.077806	-0.157852	-0.219667	0.073044	0.182992	-0.217712	0.073286	0.142072	0.399893	0.832477	-0.328370
2386	19.883333	-0.881528	0.619271	-0.048823	-0.878375	0.615259	0.110268	-0.804947	0.891452	-0.056628	-0.800319	0.876902	0.128979	-0.696017	1.139500	0.034510	-0.657567	1.119168	0.128709	-0.671499	0.704745	-0.217111	-0.633815	1.062119	0.112165	-0.651889	0.693615	0.267805	-0.440789	0.568292	0.093538	-0.451862	0.577305	-0.045896	-0.417643	0.594373	0.076365	-0.218855	0.077825	-0.157850	-0.219658	0.073043	0.182997	-0.217970	0.073177	0.141501	0.399011	0.834547	-0.329540
2387	19.891667	-0.881526	0.619180	-0.048833	-0.878421	0.615194	0.110287	-0.805042	0.891389	-0.056624	-0.800408	0.876860	0.128990	-0.696133	1.139398	0.034437	-0.657705	1.119137	0.128649	-0.671602	0.704666	-0.217047	-0.633904	1.062086	0.112114	-0.651904	0.693610	0.267806	-0.440831	0.568303	0.093490	-0.451839	0.577209	-0.045961	-0.417719	0.594374	0.076241	-0.218863	0.077821	-0.157829	-0.219661	0.073042	0.183002	-0.217965	0.073189	0.141523	0.398213	0.836636	-0.330480
2388	19.900000	-0.881528	0.619095	-0.048843	-0.878461	0.615138	0.110302	-0.805136	0.891337	-0.056609	-0.800512	0.876832	0.129021	-0.696204	1.139252	0.034314	-0.657808	1.119051	0.128559	-0.671689	0.704594	-0.216993	-0.633992	1.062050	0.112069	-0.651899	0.693613	0.267798	-0.440865	0.568317	0.093450	-0.451839	0.577150	-0.046008	-0.417774	0.594378	0.076151	-0.218860	0.077830	-0.157824	-0.218834	0.071758	0.182535	-0.217470	0.073423	0.142697	0.397524	0.838826	-0.331338
2389	19.908333	-0.881572	0.619043	-0.048824	-0.878502	0.615080	0.110310	-0.805225	0.891289	-0.056599	-0.800560	0.876799	0.129023	-0.696363	1.139195	0.034229	-0.657929	1.119012	0.128481	-0.671763	0.704537	-0.216960	-0.634079	1.062047	0.112028	-0.651873	0.693625	0.267779	-0.440875	0.568339	0.093426	-0.451860	0.577144	-0.046031	-0.417789	0.594395	0.076106	-0.218872	0.077818	-0.157816	-0.219665	0.073046	0.183033	-0.217965	0.073197	0.141547	0.397066	0.841273	-0.332271
2390	19.916667	-0.881613	0.619000	-0.048812	-0.878543	0.615037	0.110321	-0.805311	0.891249	-0.056585	-0.800630	0.876781	0.129039	-0.696460	1.139150	0.034210	-0.658046	1.118988	0.128407	-0.671828	0.704495	-0.216940	-0.634176	1.062050	0.111992	-0.651845	0.693652	0.267758	-0.440869	0.568361	0.093420	-0.451902	0.577158	-0.046032	-0.417784	0.594403	0.076087	-0.218882	0.077802	-0.157827	-0.219676	0.073050	0.183038	-0.217977	0.073196	0.141530	0.396594	0.843606	-0.332933
2391	19.925000	-0.881658	0.618956	-0.048792	-0.878585	0.614989	0.110336	-0.805420	0.891236	-0.056564	-0.800699	0.876774	0.129055	-0.696658	1.139189	0.034019	-0.658167	1.119015	0.128381	-0.671885	0.704463	-0.216939	-0.634284	1.062052	0.111954	-0.651809	0.693671	0.267728	-0.440860	0.568369	0.093421	-0.451965	0.577182	-0.046004	-0.417758	0.594393	0.076085	-0.218881	0.077797	-0.157838	-0.219671	0.073055	0.183034	-0.217969	0.073195	0.141530	0.396234	0.845961	-0.333466
2392	19.933333	-0.881712	0.618920	-0.048773	-0.878624	0.614945	0.110357	-0.805504	0.891215	-0.056544	-0.800768	0.876769	0.129077	-0.696865	1.139244	0.033840	-0.658300	1.119038	0.128364	-0.671943	0.704441	-0.216937	-0.634367	1.062081	0.111923	-0.651781	0.693706	0.267690	-0.440846	0.568367	0.093436	-0.452008	0.577242	-0.045981	-0.417709	0.594287	0.076064	-0.218893	0.077793	-0.157855	-0.219681	0.073070	0.183039	-0.217970	0.073193	0.141516	0.395955	0.848291	-0.333874
2393	19.941667	-0.881800	0.618906	-0.048732	-0.878654	0.614933	0.110371	-0.805593	0.891203	-0.056525	-0.800866	0.876767	0.129110	-0.696828	1.139105	0.034023	-0.658357	1.119051	0.128326	-0.671999	0.704422	-0.216923	-0.634456	1.062115	0.111898	-0.651764	0.693740	0.267663	-0.440834	0.568343	0.093467	-0.452064	0.577284	-0.045944	-0.417682	0.594230	0.076077	-0.218889	0.077799	-0.157863	-0.219683	0.073072	0.183037	-0.217975	0.073186	0.141519	0.395751	0.850580	-0.334139
2394	19.950000	-0.881862	0.618904	-0.048676	-0.878678	0.614917	0.110398	-0.805692	0.891176	-0.056495	-0.800956	0.876770	0.129152	-0.696924	1.139116	0.034010	-0.658465	1.119108	0.128303	-0.672062	0.704409	-0.216904	-0.634549	1.062151	0.111877	-0.651751	0.693775	0.267648	-0.440830	0.568313	0.093513	-0.452107	0.577317	-0.045910	-0.417656	0.594157	0.076099	-0.218890	0.077814	-0.157866	-0.219694	0.073079	0.183043	-0.217976	0.073187	0.141535	0.395602	0.852834	-0.334292
2395	19.958333	-0.881862	0.618856	-0.048674	-0.878622	0.614829	0.110402	-0.805799	0.891181	-0.056468	-0.801010	0.876769	0.129181	-0.697138	1.139142	0.033807	-0.658484	1.119201	0.128289	-0.672127	0.704384	-0.216880	-0.634638	1.062191	0.111861	-0.651748	0.693802	0.267637	-0.440825	0.568273	0.093555	-0.452215	0.577287	-0.045800	-0.417640	0.594081	0.076122	-0.218886	0.077831	-0.157860	-0.219682	0.073069	0.183042	-0.217730	0.073315	0.142126	0.395496	0.855048	-0.334337
2396	19.966667	-0.881907	0.618838	-0.048623	-0.878798	0.614849	0.110459	-0.805876	0.891154	-0.056434	-0.801066	0.876761	0.129203	-0.697091	1.139176	0.033967	-0.658638	1.119177	0.128269	-0.672194	0.704369	-0.216855	-0.634720	1.062217	0.111834	-0.651746	0.693836	0.267633	-0.440839	0.568222	0.093592	-0.452172	0.577329	-0.045848	-0.417636	0.594002	0.076139	-0.218884	0.077845	-0.157853	-0.219679	0.073059	0.183048	-0.217977	0.073213	0.141551	0.395448	0.857239	-0.334260
2397	19.975000	-0.882005	0.618859	-0.048574	-0.878802	0.614830	0.110471	-0.805963	0.891142	-0.056408	-0.801145	0.876769	0.129228	-0.697175	1.139206	0.033939	-0.658714	1.119253	0.128256	-0.672240	0.704371	-0.216809	-0.634809	1.062260	0.111809	-0.651743	0.693871	0.267632	-0.440851	0.568186	0.093627	-0.452185	0.577303	-0.045834	-0.417641	0.593931	0.076148	-0.218876	0.077848	-0.157854	-0.219682	0.073055	0.183042	-0.217976	0.073218	0.141557	0.395449	0.859417	-0.334070
2398	19.983333	-0.882057	0.618842	-0.048537	-0.878754	0.614810	0.110495	-0.806047	0.891129	-0.056389	-0.801206	0.876768	0.129240	-0.697267	1.139240	0.033915	-0.658795	1.119297	0.128247	-0.672315	0.704350	-0.216762	-0.634889	1.062297	0.111778	-0.651740	0.693913	0.267644	-0.440865	0.568158	0.093648	-0.452340	0.577198	-0.045677	-0.417655	0.593858	0.076145	-0.218880	0.077846	-0.157855	-0.219665	0.073041	0.183028	-0.218254	0.073235	0.141233	0.395566	0.861686	-0.333918
2399	19.991667	-0.882021	0.618799	-0.048540	-0.878820	0.614785	0.110496	-0.806138	0.891115	-0.056350	-0.801264	0.876744	0.129245	-0.697362	1.139284	0.033934	-0.658862	1.119319	0.128233	-0.672369	0.704333	-0.216721	-0.634970	1.062340	0.111753	-0.651731	0.693951	0.267653	-0.440885	0.568143	0.093660	-0.452337	0.577168	-0.045687	-0.417675	0.593812	0.076126	-0.218875	0.077842	-0.157866	-0.219664	0.073047	0.183018	-0.217974	0.073212	0.141531	0.395675	0.863807	-0.333457
2400	20.000000	-0.882084	0.618800	-0.048505	-0.878826	0.614765	0.110502	-0.806223	0.891094	-0.056329	-0.801368	0.876741	0.129261	-0.697465	1.139333	0.033948	-0.658956	1.119371	0.128240	-0.672421	0.704329	-0.216650	-0.635052	1.062378	0.111727	-0.651726	0.693996	0.267665	-0.440908	0.568134	0.093661	-0.452338	0.577136	-0.045701	-0.417691	0.593769	0.076098	-0.218882	0.077826	-0.157872	-0.219668	0.073059	0.183019	-0.217980	0.073190	0.141509	0.395863	0.865891	-0.332880
2401	20.008333	-0.882096	0.618779	-0.048489	-0.878833	0.614753	0.110513	-0.806308	0.891068	-0.056312	-0.801338	0.876699	0.129242	-0.697587	1.139369	0.033900	-0.659025	1.119408	0.128225	-0.672475	0.704312	-0.216626	-0.635132	1.062426	0.111711	-0.651714	0.694035	0.267680	-0.440914	0.568133	0.093665	-0.452349	0.577111	-0.045719	-0.417706	0.593754	0.076079	-0.218886	0.077819	-0.157875	-0.219677	0.073067	0.183017	-0.217969	0.073196	0.141508	0.396114	0.867973	-0.332217
2402	20.016667	-0.882104	0.618756	-0.048469	-0.878835	0.614733	0.110528	-0.806397	0.891045	-0.056277	-0.801452	0.876753	0.129304	-0.697621	1.139410	0.033933	-0.659073	1.119439	0.128192	-0.672516	0.704302	-0.216606	-0.635216	1.062469	0.111695	-0.651700	0.694067	0.267692	-0.440917	0.568136	0.093664	-0.452353	0.577093	-0.045719	-0.417715	0.593747	0.076061	-0.218881	0.077817	-0.157875	-0.219679	0.073072	0.183022	-0.217960	0.073194	0.141512	0.396432	0.869964	-0.331420
2403	20.025000	-0.882044	0.618674	-0.048483	-0.878835	0.614715	0.110547	-0.806478	0.891015	-0.056249	-0.801471	0.876682	0.129301	-0.697800	1.139496	0.033883	-0.659166	1.119491	0.128201	-0.672553	0.704297	-0.216585	-0.635304	1.062517	0.111682	-0.651682	0.694088	0.267695	-0.440917	0.568138	0.093659	-0.452366	0.577098	-0.045718	-0.417709	0.593747	0.076052	-0.218881	0.077829	-0.157862	-0.219681	0.073077	0.183033	-0.217968	0.073201	0.141522	0.396843	0.871917	-0.330542
2404	20.033333	-0.882108	0.618721	-0.048429	-0.878836	0.614689	0.110566	-0.806543	0.890981	-0.056218	-0.801475	0.876655	0.129318	-0.697885	1.139585	0.033906	-0.659243	1.119543	0.128191	-0.672582	0.704282	-0.216569	-0.635388	1.062563	0.111679	-0.651671	0.694100	0.267689	-0.440906	0.568148	0.093654	-0.452381	0.577108	-0.045717	-0.417694	0.593759	0.076052	-0.218887	0.077829	-0.157841	-0.219684	0.073075	0.183043	-0.217971	0.073197	0.141543	0.397204	0.873559	-0.329392
2405	20.041667	-0.882108	0.618703	-0.048408	-0.878838	0.614670	0.110580	-0.806606	0.890949	-0.056189	-0.801521	0.876679	0.129358	-0.697961	1.139652	0.033910	-0.659310	1.119599	0.128182	-0.672611	0.704280	-0.216559	-0.635502	1.062603	0.111662	-0.651658	0.694108	0.267675	-0.440891	0.568045	0.093578	-0.452394	0.577123	-0.045702	-0.417668	0.593777	0.076053	-0.218896	0.077821	-0.157829	-0.219680	0.073063	0.183048	-0.217976	0.073191	0.141547	0.397788	0.875252	-0.328342
2406	20.050000	-0.882110	0.618693	-0.048391	-0.878835	0.614654	0.110586	-0.806679	0.890923	-0.056162	-0.801582	0.876668	0.129401	-0.698156	1.139858	0.033692	-0.659376	1.119654	0.128180	-0.672631	0.704287	-0.216557	-0.635586	1.062663	0.111660	-0.651642	0.694115	0.267656	-0.440860	0.568177	0.093630	-0.452407	0.577147	-0.045697	-0.417637	0.593794	0.076052	-0.218882	0.077828	-0.157832	-0.219673	0.073052	0.183033	-0.217965	0.073199	0.141555	0.398285	0.876644	-0.327118
2407	20.058333	-0.882108	0.618681	-0.048379	-0.878840	0.614631	0.110591	-0.806742	0.890898	-0.056137	-0.801590	0.876596	0.129385	-0.698240	1.139924	0.033688	-0.659436	1.119714	0.128165	-0.672652	0.704274	-0.216559	-0.635674	1.062711	0.111655	-0.651630	0.694123	0.267628	-0.440834	0.568191	0.093611	-0.452417	0.577168	-0.045696	-0.417599	0.593816	0.076047	-0.218886	0.077829	-0.157834	-0.219675	0.073047	0.183037	-0.217968	0.073199	0.141543	0.399011	0.877927	-0.325921
2408	20.066667	-0.882110	0.618667	-0.048374	-0.878839	0.614616	0.110589	-0.806802	0.890869	-0.056114	-0.801636	0.876618	0.129420	-0.698317	1.139988	0.033684	-0.659513	1.119771	0.128166	-0.672669	0.704268	-0.216558	-0.635763	1.062769	0.111655	-0.651616	0.694132	0.267601	-0.440806	0.568207	0.093588	-0.452415	0.577184	-0.045701	-0.417563	0.593821	0.076028	-0.218892	0.077814	-0.157848	-0.219668	0.073043	0.183024	-0.217961	0.073193	0.141528	0.399667	0.878880	-0.324544
2409	20.075000	-0.882113	0.618652	-0.048374	-0.878808	0.614601	0.110584	-0.806858	0.890841	-0.056103	-0.801710	0.876598	0.129446	-0.698417	1.140047	0.033688	-0.659569	1.119846	0.128183	-0.672685	0.704262	-0.216563	-0.635843	1.062814	0.111645	-0.651597	0.694142	0.267570	-0.440779	0.568218	0.093568	-0.452415	0.577191	-0.045722	-0.417532	0.593818	0.076004	-0.218885	0.077811	-0.157867	-0.219665	0.073040	0.183004	-0.217963	0.073182	0.141511	0.400536	0.879588	-0.323249
2410	20.083333	-0.882112	0.618633	-0.048378	-0.878834	0.614585	0.110574	-0.806921	0.890802	-0.056088	-0.801695	0.876529	0.129410	-0.698413	1.139983	0.033994	-0.659643	1.119907	0.128197	-0.672695	0.704260	-0.216569	-0.635916	1.062865	0.111641	-0.651580	0.694144	0.267542	-0.440755	0.568223	0.093554	-0.452409	0.577185	-0.045741	-0.417510	0.593798	0.075974	-0.218871	0.077813	-0.157881	-0.219664	0.073048	0.182993	-0.217958	0.073176	0.141496	0.401314	0.879947	-0.321768
2411	20.091667	-0.882114	0.618615	-0.048378	-0.878839	0.614571	0.110572	-0.806964	0.890780	-0.056074	-0.801779	0.876525	0.129445	-0.698486	1.140053	0.034016	-0.659691	1.119939	0.128187	-0.672702	0.704260	-0.216567	-0.635996	1.062899	0.111640	-0.651565	0.694141	0.267521	-0.440738	0.568228	0.093544	-0.452399	0.577178	-0.045757	-0.417494	0.593785	0.075954	-0.218868	0.077823	-0.157877	-0.219659	0.073050	0.183001	-0.217957	0.073180	0.141496	0.402350	0.879969	-0.320250
2412	20.100000	-0.882115	0.618595	-0.048376	-0.878840	0.614556	0.110570	-0.807005	0.890749	-0.056059	-0.801804	0.876507	0.129455	-0.698564	1.140087	0.034034	-0.659756	1.119967	0.128189	-0.672702	0.704264	-0.216558	-0.636068	1.062933	0.111639	-0.651557	0.694134	0.267504	-0.440754	0.567979	0.093402	-0.452389	0.577159	-0.045772	-0.417492	0.593768	0.075932	-0.218872	0.077824	-0.157866	-0.219673	0.073057	0.183010	-0.217962	0.073170	0.141506	0.403332	0.879740	-0.318625
2413	20.108333	-0.882115	0.618586	-0.048376	-0.878842	0.614545	0.110570	-0.807050	0.890740	-0.056033	-0.801795	0.876468	0.129432	-0.698653	1.140104	0.034064	-0.659819	1.119989	0.128203	-0.672702	0.704273	-0.216549	-0.636137	1.062964	0.111648	-0.651555	0.694127	0.267486	-0.440751	0.567985	0.093407	-0.452379	0.577131	-0.045779	-0.417495	0.593746	0.075911	-0.218871	0.077826	-0.157851	-0.219677	0.073064	0.183026	-0.217963	0.073183	0.141514	0.404335	0.879379	-0.317027
2414	20.116667	-0.882119	0.618579	-0.048372	-0.878846	0.614535	0.110567	-0.807098	0.890732	-0.056013	-0.801849	0.876470	0.129468	-0.698728	1.140128	0.034082	-0.659889	1.120043	0.128252	-0.672697	0.704284	-0.216534	-0.636202	1.062992	0.111648	-0.651564	0.694118	0.267472	-0.440762	0.567975	0.093400	-0.452366	0.577100	-0.045784	-0.417502	0.593725	0.075892	-0.218874	0.077830	-0.157838	-0.219665	0.073041	0.183019	-0.217960	0.073195	0.141535	0.405308	0.878669	-0.315352
2415	20.125000	-0.882122	0.618579	-0.048369	-0.878852	0.614528	0.110558	-0.807112	0.890713	-0.056007	-0.801865	0.876462	0.129473	-0.698853	1.140169	0.034136	-0.659939	1.120035	0.128231	-0.672703	0.704188	-0.216383	-0.636266	1.063024	0.111654	-0.651576	0.694116	0.267457	-0.440760	0.567932	0.093372	-0.452365	0.577067	-0.045792	-0.417516	0.593715	0.075879	-0.218875	0.077828	-0.157830	-0.219669	0.073053	0.183029	-0.217966	0.073197	0.141542	0.406433	0.877843	-0.313725
2416	20.133333	-0.882123	0.618581	-0.048368	-0.878859	0.614523	0.110551	-0.807147	0.890718	-0.055992	-0.801884	0.876455	0.129474	-0.698937	1.140205	0.034186	-0.659999	1.120057	0.128248	-0.672713	0.704059	-0.216216	-0.636335	1.063056	0.111653	-0.651594	0.694115	0.267446	-0.440762	0.567889	0.093347	-0.452361	0.577038	-0.045797	-0.417536	0.593715	0.075860	-0.218885	0.077816	-0.157822	-0.219674	0.073052	0.183032	-0.217975	0.073187	0.141534	0.407382	0.876702	-0.312102
2417	20.141667	-0.882127	0.618583	-0.048371	-0.878864	0.614513	0.110534	-0.807174	0.890715	-0.055986	-0.801900	0.876452	0.129476	-0.699022	1.140238	0.034216	-0.660071	1.120102	0.128289	-0.672718	0.704041	-0.216194	-0.636399	1.063092	0.111658	-0.651614	0.694123	0.267432	-0.440774	0.567888	0.093337	-0.452365	0.577013	-0.045811	-0.417547	0.593709	0.075839	-0.218885	0.077806	-0.157837	-0.219671	0.073052	0.183025	-0.217851	0.073319	0.141958	0.408264	0.875047	-0.310483
2418	20.150000	-0.882130	0.618580	-0.048378	-0.878871	0.614505	0.110521	-0.807195	0.890713	-0.055986	-0.801917	0.876449	0.129472	-0.699107	1.140283	0.034252	-0.660172	1.120178	0.128397	-0.672725	0.704046	-0.216191	-0.636467	1.063134	0.111660	-0.651628	0.694127	0.267414	-0.440784	0.567895	0.093331	-0.452367	0.576989	-0.045822	-0.417564	0.593697	0.075811	-0.218893	0.077784	-0.157851	-0.219668	0.073062	0.183023	-0.217962	0.073182	0.141527	0.409038	0.873128	-0.308923
2419	20.158333	-0.882133	0.618572	-0.048388	-0.878879	0.614498	0.110505	-0.807215	0.890707	-0.055990	-0.801933	0.876447	0.129467	-0.699351	1.140453	0.034200	-0.660190	1.120185	0.128354	-0.672741	0.704043	-0.216193	-0.636534	1.063179	0.111662	-0.651642	0.694144	0.267405	-0.440795	0.567895	0.093311	-0.452372	0.576973	-0.045834	-0.417578	0.593692	0.075782	-0.218886	0.077790	-0.157869	-0.219674	0.073059	0.183018	-0.217965	0.073180	0.141512	0.409690	0.870945	-0.307428
2420	20.166667	-0.882135	0.618562	-0.048394	-0.878887	0.614496	0.110492	-0.807233	0.890697	-0.055990	-0.801968	0.876445	0.129465	-0.699537	1.140592	0.034112	-0.660232	1.120231	0.128370	-0.672761	0.704039	-0.216185	-0.636596	1.063220	0.111671	-0.651652	0.694152	0.267388	-0.440833	0.567990	0.093339	-0.452381	0.576966	-0.045841	-0.417592	0.593692	0.075759	-0.218885	0.077800	-0.157866	-0.219680	0.073064	0.183025	-0.217981	0.073171	0.141507	0.410241	0.868609	-0.305938
2421	20.175000	-0.882137	0.618549	-0.048400	-0.878893	0.614495	0.110487	-0.807264	0.890687	-0.055994	-0.801948	0.876421	0.129450	-0.699606	1.140601	0.034111	-0.660288	1.120258	0.128376	-0.672780	0.704049	-0.216177	-0.636656	1.063245	0.111679	-0.651653	0.694166	0.267373	-0.440839	0.567983	0.093333	-0.452382	0.576962	-0.045847	-0.417606	0.593682	0.075740	-0.218875	0.077822	-0.157862	-0.219674	0.073061	0.183031	-0.217965	0.073176	0.141524	0.410757	0.865949	-0.304634
2422	20.183333	-0.882143	0.618541	-0.048400	-0.878904	0.614485	0.110489	-0.807270	0.890672	-0.055996	-0.801948	0.876404	0.129441	-0.699689	1.140659	0.034146	-0.660363	1.120368	0.128417	-0.672800	0.704051	-0.216171	-0.636715	1.063267	0.111666	-0.651661	0.694179	0.267359	-0.440847	0.567978	0.093325	-0.452380	0.576958	-0.045854	-0.417622	0.593682	0.075718	-0.218875	0.077832	-0.157846	-0.219676	0.073049	0.183029	-0.217969	0.073187	0.141526	0.411240	0.862991	-0.303319
2423	20.191667	-0.882149	0.618537	-0.048398	-0.878915	0.614493	0.110483	-0.807290	0.890664	-0.055989	-0.802024	0.876439	0.129451	-0.699769	1.140677	0.034155	-0.660424	1.120308	0.128385	-0.672824	0.704048	-0.216153	-0.636772	1.063284	0.111657	-0.651666	0.694196	0.267346	-0.440843	0.567939	0.093290	-0.452384	0.576940	-0.045864	-0.417634	0.593683	0.075701	-0.218871	0.077838	-0.157846	-0.219667	0.073046	0.183029	-0.217964	0.073196	0.141537	0.411670	0.859795	-0.302078
2424	20.200000	-0.882152	0.618536	-0.048391	-0.878925	0.614490	0.110478	-0.807304	0.890660	-0.055987	-0.802046	0.876445	0.129439	-0.699632	1.140540	0.034457	-0.660499	1.120329	0.128413	-0.672848	0.704046	-0.216143	-0.636831	1.063292	0.111652	-0.651668	0.694213	0.267337	-0.440840	0.567895	0.093249	-0.452270	0.576945	-0.046009	-0.417646	0.593686	0.075678	-0.218873	0.077835	-0.157842	-0.219662	0.073039	0.183024	-0.217966	0.073202	0.141537	0.412030	0.856324	-0.300808
2425	20.208333	-0.882160	0.618542	-0.048387	-0.878932	0.614485	0.110474	-0.807326	0.890658	-0.055982	-0.802033	0.876429	0.129422	-0.699774	1.140545	0.034397	-0.660557	1.120335	0.128392	-0.672873	0.704039	-0.216127	-0.636896	1.063292	0.111622	-0.651675	0.694224	0.267320	-0.440933	0.567881	0.093164	-0.452373	0.576875	-0.045904	-0.417661	0.593693	0.075647	-0.218877	0.077835	-0.157851	-0.219663	0.073052	0.183023	-0.217714	0.073321	0.142110	0.412380	0.852632	-0.299606
2426	20.216667	-0.882165	0.618544	-0.048385	-0.878934	0.614479	0.110464	-0.807349	0.890655	-0.055980	-0.802069	0.876445	0.129417	-0.700005	1.140672	0.034130	-0.660642	1.120359	0.128386	-0.672901	0.704027	-0.216108	-0.636948	1.063311	0.111592	-0.651683	0.694231	0.267307	-0.440942	0.567643	0.092995	-0.452368	0.576835	-0.045936	-0.417681	0.593695	0.075609	-0.218876	0.077819	-0.157859	-0.219665	0.073038	0.183006	-0.217961	0.073204	0.141521	0.412678	0.848771	-0.298453
2427	20.225000	-0.882168	0.618540	-0.048383	-0.878936	0.614472	0.110454	-0.807368	0.890647	-0.055975	-0.802092	0.876448	0.129406	-0.700087	1.140668	0.034108	-0.660723	1.120267	0.128292	-0.672927	0.704011	-0.216105	-0.637021	1.063319	0.111565	-0.651692	0.694243	0.267306	-0.440951	0.567776	0.093044	-0.452254	0.576829	-0.046087	-0.417703	0.593700	0.075568	-0.218884	0.077804	-0.157862	-0.219671	0.073061	0.183017	-0.217966	0.073199	0.141512	0.412877	0.844727	-0.297389
2428	20.233333	-0.882174	0.618530	-0.048379	-0.878941	0.614461	0.110453	-0.807393	0.890635	-0.055978	-0.802102	0.876450	0.129393	-0.700017	1.140517	0.034335	-0.660784	1.120297	0.128334	-0.672981	0.703967	-0.216125	-0.637105	1.063326	0.111522	-0.651697	0.694249	0.267302	-0.440963	0.567899	0.093100	-0.452354	0.576743	-0.045995	-0.417724	0.593697	0.075521	-0.218882	0.077797	-0.157871	-0.219674	0.073066	0.183014	-0.218243	0.073216	0.141189	0.412977	0.840523	-0.296408
2429	20.241667	-0.882174	0.618517	-0.048371	-0.878945	0.614455	0.110462	-0.807400	0.890618	-0.055970	-0.802104	0.876438	0.129396	-0.700218	1.140605	0.034203	-0.660881	1.120352	0.128309	-0.672980	0.703969	-0.216087	-0.637175	1.063336	0.111503	-0.651707	0.694252	0.267303	-0.440927	0.567799	0.093052	-0.452246	0.576750	-0.046133	-0.417748	0.593706	0.075501	-0.218890	0.077795	-0.157859	-0.219670	0.073072	0.183024	-0.217711	0.073300	0.142092	0.413001	0.836149	-0.295513
2430	20.250000	-0.882181	0.618506	-0.048364	-0.878954	0.614448	0.110468	-0.807416	0.890599	-0.055967	-0.802058	0.876403	0.129384	-0.700178	1.140535	0.034278	-0.660987	1.120312	0.128193	-0.673013	0.703946	-0.216077	-0.637250	1.063348	0.111477	-0.651713	0.694259	0.267311	-0.440897	0.567937	0.093162	-0.452246	0.576711	-0.046142	-0.417770	0.593710	0.075481	-0.218884	0.077813	-0.157851	-0.219679	0.073060	0.183032	-0.217975	0.073178	0.141529	0.412919	0.831589	-0.294738
2431	20.258333	-0.882179	0.618487	-0.048351	-0.878958	0.614443	0.110475	-0.807428	0.890564	-0.055965	-0.802097	0.876416	0.129401	-0.700403	1.140567	0.034227	-0.661078	1.120270	0.128139	-0.673039	0.703921	-0.216062	-0.637343	1.063367	0.111444	-0.651720	0.694260	0.267305	-0.440998	0.567779	0.093003	-0.452292	0.576679	-0.046085	-0.417790	0.593718	0.075476	-0.218879	0.077822	-0.157834	-0.219682	0.073065	0.183041	-0.217980	0.073189	0.141537	0.412616	0.826737	-0.294107
2432	20.266667	-0.882186	0.618477	-0.048342	-0.878962	0.614435	0.110488	-0.807457	0.890557	-0.055949	-0.802066	0.876398	0.129398	-0.700560	1.140776	0.033991	-0.661165	1.120317	0.128125	-0.673060	0.703895	-0.216048	-0.637438	1.063399	0.111414	-0.651726	0.694268	0.267305	-0.440997	0.567669	0.092937	-0.452237	0.576677	-0.046146	-0.417801	0.593716	0.075465	-0.218887	0.077821	-0.157831	-0.219667	0.073054	0.183032	-0.217475	0.073430	0.142710	0.412194	0.821684	-0.293669
2433	20.275000	-0.882152	0.618434	-0.048353	-0.878972	0.614432	0.110495	-0.807456	0.890523	-0.055951	-0.802121	0.876424	0.129417	-0.700491	1.140673	0.034204	-0.661254	1.120371	0.128087	-0.673085	0.703863	-0.216033	-0.637535	1.063437	0.111386	-0.651726	0.694276	0.267297	-0.441013	0.567660	0.092928	-0.452288	0.576657	-0.046076	-0.417807	0.593717	0.075459	-0.218881	0.077826	-0.157824	-0.219678	0.073053	0.183039	-0.217965	0.073200	0.141543	0.411609	0.816392	-0.293415
2434	20.283333	-0.882194	0.618465	-0.048311	-0.878969	0.614418	0.110503	-0.807471	0.890509	-0.055939	-0.802121	0.876424	0.129423	-0.700622	1.140688	0.034126	-0.661326	1.120394	0.128053	-0.673106	0.703837	-0.216014	-0.637632	1.063476	0.111348	-0.651723	0.694287	0.267289	-0.441017	0.567650	0.092921	-0.452335	0.576649	-0.046016	-0.417817	0.593716	0.075453	-0.218879	0.077826	-0.157831	-0.219675	0.073045	0.183028	-0.217970	0.073200	0.141538	0.410937	0.810975	-0.293283
2435	20.291667	-0.882158	0.618432	-0.048331	-0.878974	0.614420	0.110495	-0.807484	0.890494	-0.055927	-0.802104	0.876410	0.129415	-0.700683	1.140737	0.034104	-0.661418	1.120450	0.128030	-0.673148	0.703794	-0.216006	-0.637724	1.063525	0.111319	-0.651714	0.694309	0.267282	-0.441021	0.567646	0.092914	-0.452274	0.576650	-0.046071	-0.417822	0.593719	0.075446	-0.218880	0.077815	-0.157852	-0.219672	0.073044	0.183015	-0.217967	0.073197	0.141529	0.410226	0.805517	-0.293228
2436	20.300000	-0.882199	0.618464	-0.048300	-0.878973	0.614415	0.110493	-0.807497	0.890479	-0.055929	-0.802117	0.876421	0.129419	-0.700748	1.140800	0.034098	-0.661512	1.120511	0.128006	-0.673193	0.703743	-0.215984	-0.637814	1.063565	0.111276	-0.651703	0.694331	0.267266	-0.441024	0.567640	0.092909	-0.452214	0.576649	-0.046139	-0.417828	0.593714	0.075421	-0.218869	0.077807	-0.157871	-0.219670	0.073043	0.183003	-0.217965	0.073190	0.141512	0.409518	0.800078	-0.293220
2437	20.308333	-0.882196	0.618462	-0.048291	-0.878975	0.614405	0.110495	-0.807507	0.890460	-0.055920	-0.802125	0.876430	0.129416	-0.700808	1.140831	0.034031	-0.661582	1.120562	0.127964	-0.673222	0.703713	-0.215966	-0.637890	1.063612	0.111240	-0.651685	0.694361	0.267262	-0.441025	0.567638	0.092901	-0.452248	0.576619	-0.046089	-0.417839	0.593703	0.075397	-0.218874	0.077808	-0.157874	-0.219664	0.073050	0.183005	-0.217969	0.073183	0.141498	0.408811	0.794737	-0.293280
2438	20.316667	-0.882195	0.618456	-0.048281	-0.878975	0.614406	0.110498	-0.807518	0.890446	-0.055918	-0.802113	0.876428	0.129414	-0.700912	1.140864	0.033982	-0.661660	1.120617	0.127921	-0.673262	0.703684	-0.215939	-0.637963	1.063661	0.111208	-0.651665	0.694388	0.267258	-0.441023	0.567640	0.092897	-0.452285	0.576569	-0.046040	-0.417849	0.593695	0.075380	-0.218877	0.077805	-0.157862	-0.219675	0.073062	0.183019	-0.217967	0.073190	0.141508	0.408039	0.789493	-0.293306
2439	20.325000	-0.882186	0.618451	-0.048275	-0.878962	0.614410	0.110505	-0.807528	0.890428	-0.055917	-0.802096	0.876421	0.129406	-0.700971	1.140910	0.033937	-0.661721	1.120656	0.127887	-0.673290	0.703660	-0.215908	-0.638053	1.063699	0.111169	-0.651646	0.694417	0.267261	-0.441032	0.567635	0.092901	-0.452270	0.576539	-0.046055	-0.417864	0.593686	0.075359	-0.218873	0.077817	-0.157855	-0.219670	0.073060	0.183026	-0.217967	0.073189	0.141513	0.407237	0.784253	-0.293485
2440	20.333333	-0.882186	0.618449	-0.048266	-0.878955	0.614419	0.110515	-0.807545	0.890409	-0.055915	-0.802113	0.876441	0.129413	-0.701035	1.140944	0.033899	-0.661783	1.120703	0.127854	-0.673329	0.703629	-0.215873	-0.638130	1.063749	0.111142	-0.651629	0.694448	0.267264	-0.441031	0.567632	0.092895	-0.452261	0.576495	-0.046061	-0.417877	0.593677	0.075345	-0.218872	0.077823	-0.157832	-0.219664	0.073060	0.183030	-0.217965	0.073190	0.141531	0.406390	0.779070	-0.293731
2441	20.341667	-0.882178	0.618448	-0.048254	-0.878959	0.614423	0.110524	-0.807552	0.890390	-0.055913	-0.802123	0.876456	0.129414	-0.701127	1.140980	0.033871	-0.661839	1.120758	0.127815	-0.673359	0.703603	-0.215841	-0.638192	1.063805	0.111110	-0.651605	0.694481	0.267260	-0.441038	0.567631	0.092894	-0.452246	0.576453	-0.046068	-0.417881	0.593657	0.075318	-0.218877	0.077830	-0.157826	-0.219667	0.073065	0.183038	-0.217969	0.073197	0.141538	0.405483	0.773857	-0.293936
2442	20.350000	-0.882170	0.618441	-0.048244	-0.878944	0.614422	0.110527	-0.807560	0.890375	-0.055917	-0.802134	0.876468	0.129410	-0.701178	1.141018	0.033834	-0.661891	1.120823	0.127774	-0.673381	0.703599	-0.215796	-0.638255	1.063869	0.111078	-0.651582	0.694523	0.267257	-0.441043	0.567623	0.092886	-0.452235	0.576413	-0.046074	-0.417894	0.593662	0.075308	-0.218888	0.077807	-0.157816	-0.219671	0.073062	0.183034	-0.217967	0.073202	0.141546	0.404559	0.768771	-0.294326
2443	20.358333	-0.882131	0.618409	-0.048263	-0.878949	0.614433	0.110523	-0.807582	0.890362	-0.055913	-0.802094	0.876458	0.129395	-0.701242	1.141099	0.033788	-0.661936	1.120895	0.127737	-0.673408	0.703560	-0.215795	-0.638326	1.063935	0.111038	-0.651557	0.694563	0.267249	-0.441047	0.567621	0.092885	-0.452221	0.576386	-0.046089	-0.417898	0.593651	0.075293	-0.218883	0.077814	-0.157828	-0.219670	0.073066	0.183035	-0.217963	0.073203	0.141547	0.403700	0.763704	-0.294782
2444	20.366667	-0.882168	0.618449	-0.048230	-0.878954	0.614429	0.110525	-0.807605	0.890351	-0.055912	-0.802124	0.876485	0.129392	-0.701448	1.141305	0.033470	-0.661998	1.120959	0.127640	-0.673429	0.703557	-0.215764	-0.638402	1.064008	0.110996	-0.651533	0.694613	0.267236	-0.441043	0.567626	0.092881	-0.452212	0.576348	-0.046102	-0.417897	0.593646	0.075271	-0.218886	0.077804	-0.157845	-0.219672	0.073068	0.183032	-0.217968	0.073197	0.141542	0.402805	0.758842	-0.295344
2445	20.375000	-0.882162	0.618451	-0.048218	-0.878946	0.614432	0.110518	-0.807618	0.890336	-0.055924	-0.802129	0.876511	0.129382	-0.701538	1.141416	0.033461	-0.662034	1.121051	0.127572	-0.673447	0.703520	-0.215768	-0.638481	1.064096	0.110951	-0.651508	0.694659	0.267215	-0.441041	0.567625	0.092864	-0.452203	0.576327	-0.046121	-0.417894	0.593627	0.075243	-0.218884	0.077799	-0.157862	-0.219663	0.073058	0.183016	-0.217968	0.073193	0.141521	0.401953	0.754130	-0.295976
2446	20.383333	-0.882082	0.618381	-0.048258	-0.878939	0.614434	0.110517	-0.807653	0.890311	-0.055924	-0.802136	0.876507	0.129365	-0.701481	1.141395	0.033612	-0.662066	1.121147	0.127529	-0.673461	0.703488	-0.215768	-0.638568	1.064179	0.110905	-0.651490	0.694704	0.267197	-0.441040	0.567625	0.092859	-0.452192	0.576310	-0.046131	-0.417904	0.593634	0.075233	-0.218890	0.077792	-0.157871	-0.219667	0.073053	0.183012	-0.217972	0.073183	0.141495	0.401164	0.749607	-0.296621
2447	20.391667	-0.882156	0.618454	-0.048200	-0.878939	0.614439	0.110521	-0.807673	0.890296	-0.055928	-0.802116	0.876504	0.129341	-0.701523	1.141551	0.033658	-0.662124	1.121267	0.127506	-0.673476	0.703467	-0.215761	-0.638662	1.064250	0.110846	-0.651475	0.694749	0.267187	-0.441039	0.567622	0.092859	-0.452148	0.576302	-0.046184	-0.417904	0.593612	0.075214	-0.218882	0.077801	-0.157869	-0.219667	0.073059	0.183014	-0.217716	0.073295	0.142082	0.400485	0.745351	-0.297254
2448	20.400000	-0.882151	0.618454	-0.048187	-0.878943	0.614437	0.110531	-0.807679	0.890288	-0.055934	-0.802165	0.876535	0.129337	-0.701701	1.141653	0.033632	-0.662231	1.121388	0.127465	-0.673486	0.703469	-0.215732	-0.638745	1.064324	0.110800	-0.651462	0.694790	0.267176	-0.441040	0.567618	0.092860	-0.452104	0.576300	-0.046229	-0.417903	0.593597	0.075203	-0.218864	0.077830	-0.157870	-0.219667	0.073046	0.183019	-0.217969	0.073185	0.141505	0.399891	0.741327	-0.297857
2449	20.408333	-0.882145	0.618450	-0.048173	-0.878938	0.614437	0.110543	-0.807693	0.890261	-0.055947	-0.802165	0.876563	0.129333	-0.701764	1.141710	0.033575	-0.662293	1.121453	0.127401	-0.673499	0.703449	-0.215724	-0.638822	1.064373	0.110746	-0.651449	0.694823	0.267166	-0.441047	0.567613	0.092862	-0.452141	0.576299	-0.046166	-0.417915	0.593620	0.075222	-0.218875	0.077823	-0.157846	-0.219675	0.073040	0.183019	-0.217976	0.073186	0.141519	0.399411	0.737594	-0.298402
2450	20.416667	-0.882064	0.618372	-0.048219	-0.878935	0.614446	0.110543	-0.807719	0.890235	-0.055951	-0.802104	0.876521	0.129304	-0.701818	1.141784	0.033519	-0.662357	1.121509	0.127333	-0.673508	0.703412	-0.215736	-0.638897	1.064442	0.110701	-0.651438	0.694856	0.267164	-0.441043	0.567616	0.092869	-0.452098	0.576303	-0.046208	-0.417917	0.593618	0.075226	-0.218872	0.077831	-0.157826	-0.219671	0.073048	0.183021	-0.218250	0.073229	0.141206	0.399014	0.734094	-0.298893
2451	20.425000	-0.882138	0.618447	-0.048162	-0.878933	0.614448	0.110547	-0.807735	0.890226	-0.055971	-0.802134	0.876561	0.129298	-0.702007	1.141941	0.033215	-0.662408	1.121545	0.127249	-0.673521	0.703395	-0.215729	-0.638966	1.064488	0.110640	-0.651430	0.694893	0.267149	-0.441052	0.567613	0.092866	-0.452138	0.576295	-0.046156	-0.417909	0.593605	0.075219	-0.218877	0.077823	-0.157823	-0.219671	0.073049	0.183023	-0.217963	0.073199	0.141537	0.398646	0.730858	-0.299323
2452	20.433333	-0.882140	0.618444	-0.048163	-0.878933	0.614446	0.110544	-0.807742	0.890210	-0.055989	-0.802184	0.876577	0.129276	-0.702092	1.141943	0.033131	-0.662485	1.121603	0.127184	-0.673530	0.703376	-0.215724	-0.639039	1.064527	0.110575	-0.651423	0.694925	0.267138	-0.441052	0.567619	0.092860	-0.452179	0.576289	-0.046107	-0.417904	0.593598	0.075205	-0.218871	0.077820	-0.157823	-0.219668	0.073040	0.183015	-0.217966	0.073204	0.141534	0.398300	0.727828	-0.299708
2453	20.441667	-0.882114	0.618419	-0.048173	-0.878934	0.614443	0.110534	-0.807770	0.890183	-0.056008	-0.802152	0.876582	0.129248	-0.702151	1.141968	0.033056	-0.662556	1.121631	0.127134	-0.673539	0.703334	-0.215742	-0.639091	1.064561	0.110497	-0.651419	0.694965	0.267126	-0.441053	0.567633	0.092847	-0.452096	0.576287	-0.046212	-0.417909	0.593616	0.075195	-0.218878	0.077798	-0.157833	-0.219666	0.073055	0.183017	-0.217971	0.073188	0.141523	0.397951	0.725094	-0.299982
2454	20.450000	-0.882138	0.618431	-0.048167	-0.878937	0.614431	0.110530	-0.807792	0.890168	-0.056029	-0.802178	0.876590	0.129220	-0.702018	1.141870	0.033271	-0.662595	1.121644	0.127010	-0.673550	0.703303	-0.215747	-0.639156	1.064599	0.110436	-0.651413	0.695000	0.267109	-0.441051	0.567636	0.092830	-0.452097	0.576273	-0.046222	-0.417918	0.593625	0.075168	-0.218883	0.077789	-0.157847	-0.219674	0.073063	0.183018	-0.217953	0.073187	0.141516	0.397601	0.722586	-0.300176
2455	20.458333	-0.882142	0.618421	-0.048171	-0.878941	0.614436	0.110524	-0.807805	0.890139	-0.056066	-0.802186	0.876598	0.129192	-0.702165	1.141844	0.033124	-0.662663	1.121691	0.126933	-0.673570	0.703260	-0.215766	-0.639223	1.064632	0.110361	-0.651411	0.695030	0.267097	-0.441059	0.567649	0.092819	-0.452095	0.576265	-0.046230	-0.417950	0.593670	0.075151	-0.218887	0.077782	-0.157851	-0.219668	0.073065	0.183014	-0.217959	0.073181	0.141507	0.397222	0.720340	-0.300335
2456	20.466667	-0.882140	0.618412	-0.048168	-0.878946	0.614422	0.110523	-0.807819	0.890111	-0.056099	-0.802217	0.876615	0.129165	-0.702226	1.141870	0.033042	-0.662699	1.121726	0.126829	-0.673583	0.703222	-0.215786	-0.639288	1.064671	0.110284	-0.651409	0.695057	0.267085	-0.441070	0.567649	0.092813	-0.452098	0.576259	-0.046240	-0.417964	0.593673	0.075137	-0.218881	0.077786	-0.157850	-0.219665	0.073063	0.183017	-0.217970	0.073170	0.141499	0.396821	0.718235	-0.300456
2457	20.475000	-0.882138	0.618405	-0.048163	-0.878950	0.614424	0.110530	-0.807839	0.890093	-0.056130	-0.802193	0.876610	0.129129	-0.702326	1.141995	0.032858	-0.662760	1.121829	0.126802	-0.673602	0.703172	-0.215802	-0.639348	1.064729	0.110224	-0.651404	0.695078	0.267069	-0.441079	0.567654	0.092802	-0.452093	0.576256	-0.046244	-0.417982	0.593672	0.075125	-0.218880	0.077801	-0.157844	-0.219672	0.073057	0.183023	-0.217968	0.073177	0.141512	0.396440	0.716319	-0.300559
2458	20.483333	-0.882141	0.618403	-0.048158	-0.878963	0.614427	0.110531	-0.807864	0.890074	-0.056161	-0.802153	0.876599	0.129090	-0.702298	1.142006	0.032903	-0.662792	1.121895	0.126717	-0.673626	0.703148	-0.215805	-0.639412	1.064782	0.110156	-0.651402	0.695101	0.267053	-0.441091	0.567653	0.092796	-0.452093	0.576252	-0.046243	-0.417998	0.593675	0.075107	-0.218882	0.077818	-0.157830	-0.219667	0.073054	0.183026	-0.217963	0.073195	0.141525	0.396117	0.714556	-0.300632
2459	20.491667	-0.882143	0.618409	-0.048154	-0.878974	0.614434	0.110532	-0.807879	0.890061	-0.056202	-0.802251	0.876673	0.129072	-0.702456	1.142147	0.032654	-0.662827	1.121977	0.126644	-0.673651	0.703097	-0.215816	-0.639473	1.064842	0.110077	-0.651405	0.695132	0.267027	-0.441105	0.567648	0.092775	-0.452103	0.576245	-0.046250	-0.418016	0.593675	0.075089	-0.218877	0.077830	-0.157825	-0.219662	0.073045	0.183020	-0.217965	0.073202	0.141528	0.395911	0.712972	-0.300683
2460	20.500000	-0.882140	0.618412	-0.048149	-0.878975	0.614433	0.110529	-0.807904	0.890046	-0.056242	-0.802274	0.876724	0.129032	-0.702400	1.142120	0.032608	-0.662844	1.122045	0.126546	-0.673677	0.703053	-0.215831	-0.639530	1.064917	0.109988	-0.651410	0.695168	0.266999	-0.441120	0.567649	0.092759	-0.452112	0.576233	-0.046252	-0.418039	0.593672	0.075067	-0.218872	0.077836	-0.157824	-0.219670	0.073046	0.183020	-0.217968	0.073207	0.141527	0.395789	0.711532	-0.300715
2461	20.508333	-0.882144	0.618414	-0.048146	-0.878996	0.614439	0.110516	-0.807937	0.890040	-0.056289	-0.802266	0.876694	0.128961	-0.702484	1.142226	0.032543	-0.662892	1.122159	0.126463	-0.673717	0.702998	-0.215861	-0.639593	1.064972	0.109888	-0.651416	0.695213	0.266965	-0.441131	0.567649	0.092744	-0.452119	0.576222	-0.046265	-0.418062	0.593663	0.075038	-0.218874	0.077830	-0.157837	-0.219667	0.073049	0.183010	-0.217975	0.073211	0.141522	0.395750	0.710256	-0.300749
2462	20.516667	-0.882143	0.618413	-0.048148	-0.878996	0.614446	0.110502	-0.807939	0.890021	-0.056337	-0.802290	0.876736	0.128909	-0.702516	1.142291	0.032427	-0.662919	1.122239	0.126365	-0.673751	0.702944	-0.215878	-0.639652	1.065036	0.109788	-0.651430	0.695271	0.266933	-0.441154	0.567653	0.092732	-0.452126	0.576209	-0.046284	-0.418072	0.593653	0.075007	-0.218875	0.077823	-0.157850	-0.219671	0.073048	0.183004	-0.217464	0.073424	0.142674	0.395789	0.709087	-0.300793
2463	20.525000	-0.882147	0.618407	-0.048152	-0.879006	0.614440	0.110490	-0.807950	0.889995	-0.056398	-0.802302	0.876794	0.128862	-0.702562	1.142417	0.032253	-0.662962	1.122314	0.126254	-0.673770	0.702899	-0.215877	-0.639705	1.065088	0.109675	-0.651445	0.695335	0.266891	-0.441170	0.567655	0.092717	-0.452135	0.576193	-0.046301	-0.418106	0.593641	0.074978	-0.218882	0.077799	-0.157864	-0.219667	0.073059	0.183001	-0.217963	0.073195	0.141499	0.395863	0.708048	-0.300861
2464	20.533333	-0.882147	0.618393	-0.048152	-0.879001	0.614441	0.110478	-0.807961	0.889973	-0.056447	-0.802184	0.876775	0.128755	-0.702692	1.142532	0.032035	-0.662975	1.122303	0.126134	-0.673814	0.702833	-0.215908	-0.639748	1.065130	0.109571	-0.651462	0.695398	0.266851	-0.441188	0.567644	0.092704	-0.452148	0.576174	-0.046317	-0.418128	0.593634	0.074958	-0.218888	0.077786	-0.157863	-0.219677	0.073064	0.183007	-0.217963	0.073187	0.141495	0.395935	0.707113	-0.300944
2465	20.541667	-0.882116	0.618342	-0.048179	-0.879007	0.614445	0.110475	-0.807975	0.889950	-0.056501	-0.802310	0.876798	0.128719	-0.702587	1.142507	0.032038	-0.663012	1.122375	0.126019	-0.673851	0.702766	-0.215920	-0.639790	1.065176	0.109471	-0.651484	0.695460	0.266819	-0.441205	0.567649	0.092704	-0.452157	0.576165	-0.046326	-0.418146	0.593622	0.074937	-0.218882	0.077795	-0.157862	-0.219684	0.073072	0.183022	-0.218109	0.073192	0.141335	0.395985	0.706291	-0.301042
2466	20.550000	-0.882158	0.618364	-0.048155	-0.879009	0.614452	0.110473	-0.808014	0.889936	-0.056573	-0.802335	0.876839	0.128669	-0.702521	1.142477	0.032048	-0.663040	1.122474	0.125907	-0.673885	0.702707	-0.215927	-0.639826	1.065218	0.109378	-0.651499	0.695527	0.266782	-0.441224	0.567648	0.092706	-0.452168	0.576148	-0.046322	-0.418167	0.593617	0.074925	-0.218877	0.077802	-0.157839	-0.219684	0.073075	0.183037	-0.217968	0.073193	0.141511	0.396009	0.705558	-0.301162
2467	20.558333	-0.882161	0.618351	-0.048155	-0.879009	0.614455	0.110473	-0.808006	0.889906	-0.056629	-0.802378	0.876890	0.128625	-0.702733	1.142674	0.031686	-0.663043	1.122431	0.125752	-0.673910	0.702657	-0.215939	-0.639862	1.065274	0.109276	-0.651517	0.695590	0.266742	-0.441237	0.567651	0.092699	-0.452173	0.576149	-0.046325	-0.418190	0.593618	0.074905	-0.218879	0.077813	-0.157819	-0.219674	0.073069	0.183035	-0.217966	0.073186	0.141528	0.395969	0.704901	-0.301316
2468	20.566667	-0.882165	0.618345	-0.048156	-0.879006	0.614469	0.110468	-0.808041	0.889886	-0.056709	-0.802299	0.876857	0.128481	-0.702640	1.142610	0.031771	-0.663016	1.122481	0.125621	-0.673931	0.702601	-0.215947	-0.639895	1.065327	0.109168	-0.651532	0.695653	0.266702	-0.441246	0.567653	0.092690	-0.452177	0.576145	-0.046323	-0.418202	0.593628	0.074888	-0.218876	0.077821	-0.157806	-0.219672	0.073064	0.183037	-0.217964	0.073199	0.141534	0.395897	0.704255	-0.301519
2469	20.575000	-0.882164	0.618341	-0.048158	-0.879003	0.614480	0.110459	-0.808049	0.889867	-0.056780	-0.802380	0.876904	0.128451	-0.702709	1.142788	0.031597	-0.663035	1.122592	0.125527	-0.673952	0.702551	-0.215963	-0.639936	1.065384	0.109049	-0.651541	0.695721	0.266661	-0.441254	0.567666	0.092674	-0.452177	0.576146	-0.046326	-0.418210	0.593641	0.074866	-0.218875	0.077828	-0.157810	-0.219668	0.073066	0.183028	-0.217474	0.073437	0.142705	0.395807	0.703635	-0.301758
2470	20.583333	-0.882161	0.618345	-0.048155	-0.879001	0.614487	0.110447	-0.808076	0.889852	-0.056854	-0.802396	0.876931	0.128378	-0.702690	1.142842	0.031594	-0.663029	1.122654	0.125372	-0.673964	0.702496	-0.215985	-0.639980	1.065447	0.108912	-0.651545	0.695791	0.266619	-0.441253	0.567687	0.092650	-0.452174	0.576154	-0.046335	-0.418216	0.593655	0.074838	-0.218873	0.077831	-0.157820	-0.219672	0.073053	0.183021	-0.217963	0.073219	0.141540	0.395771	0.703099	-0.302071
2471	20.591667	-0.882152	0.618346	-0.048155	-0.878999	0.614492	0.110431	-0.808100	0.889825	-0.056934	-0.802418	0.876976	0.128306	-0.702678	1.142946	0.031442	-0.663060	1.122795	0.125245	-0.673972	0.702430	-0.216013	-0.640027	1.065525	0.108768	-0.651536	0.695854	0.266572	-0.441253	0.567696	0.092623	-0.452171	0.576140	-0.046347	-0.418220	0.593667	0.074805	-0.218878	0.077820	-0.157833	-0.219671	0.073068	0.183020	-0.217972	0.073203	0.141523	0.395768	0.702693	-0.302434
2472	20.600000	-0.882137	0.618343	-0.048157	-0.878993	0.614491	0.110409	-0.808136	0.889801	-0.057013	-0.802430	0.876981	0.128221	-0.702722	1.143218	0.031099	-0.663028	1.122904	0.125102	-0.673989	0.702354	-0.216043	-0.640044	1.065615	0.108637	-0.651525	0.695922	0.266534	-0.441258	0.567709	0.092603	-0.452160	0.576129	-0.046369	-0.418219	0.593670	0.074773	-0.218884	0.077804	-0.157866	-0.219660	0.073062	0.183004	-0.217980	0.073192	0.141495	0.395788	0.702360	-0.302839
2473	20.608333	-0.882125	0.618342	-0.048159	-0.878995	0.614496	0.110407	-0.808143	0.889750	-0.057098	-0.802414	0.877009	0.128133	-0.702642	1.143266	0.031084	-0.662998	1.123002	0.124951	-0.674004	0.702281	-0.216078	-0.640067	1.065711	0.108500	-0.651502	0.695982	0.266502	-0.441256	0.567723	0.092582	-0.452149	0.576110	-0.046388	-0.418222	0.593679	0.074739	-0.218889	0.077797	-0.157871	-0.219666	0.073056	0.183003	-0.217971	0.073193	0.141496	0.395797	0.702115	-0.303202
2474	20.616667	-0.882108	0.618333	-0.048155	-0.878996	0.614492	0.110401	-0.808162	0.889710	-0.057173	-0.802459	0.877023	0.128069	-0.702715	1.143443	0.030793	-0.662974	1.123126	0.124828	-0.674022	0.702205	-0.216106	-0.640109	1.065780	0.108341	-0.651480	0.696048	0.266472	-0.441260	0.567728	0.092558	-0.452133	0.576090	-0.046416	-0.418227	0.593682	0.074706	-0.218895	0.077793	-0.157868	-0.219666	0.073041	0.183011	-0.217971	0.073186	0.141502	0.395828	0.701928	-0.303537
2475	20.625000	-0.882026	0.618271	-0.048190	-0.878996	0.614499	0.110391	-0.808178	0.889665	-0.057254	-0.802446	0.877063	0.127984	-0.702604	1.143374	0.030809	-0.662946	1.123211	0.124618	-0.674042	0.702139	-0.216134	-0.640131	1.065854	0.108186	-0.651457	0.696112	0.266442	-0.441260	0.567732	0.092533	-0.452121	0.576056	-0.046435	-0.418257	0.593667	0.074597	-0.218889	0.077805	-0.157848	-0.219672	0.073051	0.183018	-0.217975	0.073181	0.141508	0.395882	0.701829	-0.303803
2476	20.633333	-0.882032	0.618289	-0.048177	-0.879001	0.614503	0.110389	-0.808189	0.889626	-0.057336	-0.802429	0.877066	0.127881	-0.702565	1.143439	0.030635	-0.662896	1.123290	0.124446	-0.674062	0.702065	-0.216156	-0.640137	1.065924	0.108029	-0.651430	0.696186	0.266413	-0.441261	0.567748	0.092523	-0.452107	0.576022	-0.046449	-0.418247	0.593691	0.074641	-0.218885	0.077811	-0.157838	-0.219672	0.073051	0.183025	-0.218254	0.073222	0.141205	0.395972	0.701786	-0.304002
2477	20.641667	-0.882029	0.618287	-0.048199	-0.879005	0.614526	0.110381	-0.808198	0.889594	-0.057420	-0.802434	0.877127	0.127809	-0.702586	1.143580	0.030340	-0.662888	1.123369	0.124233	-0.674105	0.701970	-0.216206	-0.640237	1.066356	0.108170	-0.651403	0.696266	0.266378	-0.441271	0.567756	0.092499	-0.452094	0.575990	-0.046467	-0.418267	0.593716	0.074612	-0.218879	0.077824	-0.157818	-0.219675	0.073057	0.183029	-0.217718	0.073321	0.142115	0.396104	0.701762	-0.304127
2478	20.650000	-0.882062	0.618322	-0.048185	-0.879006	0.614534	0.110372	-0.808199	0.889569	-0.057529	-0.802438	0.877194	0.127728	-0.702544	1.143707	0.029956	-0.662876	1.123535	0.124185	-0.674126	0.701892	-0.216235	-0.640232	1.066426	0.107974	-0.651386	0.696360	0.266338	-0.441281	0.567779	0.092488	-0.452085	0.575964	-0.046484	-0.418285	0.593739	0.074576	-0.218872	0.077833	-0.157814	-0.219679	0.073057	0.183019	-0.217968	0.073221	0.141541	0.396301	0.701757	-0.304225
2479	20.658333	-0.882053	0.618313	-0.048200	-0.879006	0.614557	0.110353	-0.808222	0.889556	-0.057603	-0.802435	0.877245	0.127633	-0.702524	1.143772	0.029722	-0.662796	1.123574	0.123875	-0.674171	0.701790	-0.216285	-0.640230	1.066500	0.107781	-0.651364	0.696452	0.266293	-0.441290	0.567784	0.092466	-0.452071	0.575939	-0.046507	-0.418292	0.593715	0.074531	-0.218867	0.077835	-0.157823	-0.219679	0.073068	0.183020	-0.217973	0.073211	0.141531	0.396569	0.701699	-0.304299
2480	20.666667	-0.882077	0.618334	-0.048204	-0.879006	0.614571	0.110336	-0.808205	0.889534	-0.057725	-0.802425	0.877301	0.127533	-0.702404	1.143699	0.029699	-0.662769	1.123630	0.123559	-0.674213	0.701682	-0.216345	-0.640222	1.066568	0.107571	-0.651350	0.696546	0.266246	-0.441302	0.567794	0.092443	-0.452064	0.575921	-0.046530	-0.418308	0.593713	0.074494	-0.218874	0.077820	-0.157834	-0.219675	0.073074	0.183008	-0.217966	0.073213	0.141521	0.396848	0.701556	-0.304372
2481	20.675000	-0.882080	0.618336	-0.048210	-0.879003	0.614586	0.110336	-0.808211	0.889499	-0.057830	-0.802409	0.877365	0.127436	-0.702401	1.143796	0.029462	-0.662734	1.123741	0.123345	-0.674223	0.701609	-0.216370	-0.640215	1.066639	0.107347	-0.651336	0.696649	0.266204	-0.441311	0.567796	0.092423	-0.452062	0.575903	-0.046554	-0.418322	0.593716	0.074462	-0.218875	0.077803	-0.157850	-0.219678	0.073078	0.183013	-0.217713	0.073297	0.142081	0.397156	0.701302	-0.304444
2482	20.683333	-0.882085	0.618336	-0.048213	-0.878906	0.614549	0.110284	-0.808189	0.889451	-0.057959	-0.802393	0.877431	0.127342	-0.702316	1.143886	0.029280	-0.662680	1.123886	0.123121	-0.674255	0.701504	-0.216425	-0.640206	1.066728	0.107129	-0.651321	0.696751	0.266165	-0.441327	0.567802	0.092408	-0.452068	0.575892	-0.046561	-0.418335	0.593716	0.074439	-0.218878	0.077797	-0.157856	-0.219680	0.073081	0.183018	-0.217970	0.073182	0.141495	0.397475	0.700998	-0.304520
2483	20.691667	-0.882067	0.618315	-0.048226	-0.878999	0.614614	0.110335	-0.808200	0.889425	-0.058059	-0.802375	0.877487	0.127244	-0.702279	1.144106	0.028733	-0.662606	1.123966	0.122830	-0.674298	0.701381	-0.216497	-0.640194	1.066813	0.106905	-0.651307	0.696857	0.266116	-0.441339	0.567804	0.092402	-0.452069	0.575879	-0.046563	-0.418347	0.593721	0.074424	-0.218879	0.077799	-0.157857	-0.219670	0.073069	0.183022	-0.217977	0.073175	0.141506	0.397812	0.700704	-0.304604
2484	20.700000	-0.882055	0.618293	-0.048243	-0.878996	0.614627	0.110345	-0.808178	0.889370	-0.058182	-0.802353	0.877541	0.127140	-0.702145	1.144126	0.028704	-0.662553	1.124081	0.122547	-0.674304	0.701290	-0.216522	-0.640185	1.066897	0.106667	-0.651293	0.696959	0.266067	-0.441341	0.567806	0.092392	-0.452075	0.575871	-0.046561	-0.418355	0.593729	0.074417	-0.218891	0.077806	-0.157845	-0.219673	0.073056	0.183025	-0.217461	0.073403	0.142680	0.398158	0.700485	-0.304622
2485	20.708333	-0.882097	0.618316	-0.048241	-0.878993	0.614641	0.110350	-0.808172	0.889333	-0.058297	-0.802338	0.877594	0.127033	-0.702119	1.144315	0.028317	-0.662496	1.124246	0.122291	-0.674327	0.701171	-0.216578	-0.640169	1.066983	0.106425	-0.651274	0.697071	0.266014	-0.441349	0.567816	0.092386	-0.452073	0.575864	-0.046550	-0.418363	0.593743	0.074404	-0.218881	0.077822	-0.157832	-0.219663	0.073049	0.183029	-0.217979	0.073205	0.141529	0.398551	0.700395	-0.304534
2486	20.716667	-0.882024	0.618240	-0.048306	-0.878993	0.614665	0.110361	-0.808192	0.889287	-0.058423	-0.802313	0.877688	0.126923	-0.701879	1.144378	0.028069	-0.662370	1.124354	0.121979	-0.674365	0.701013	-0.216651	-0.640140	1.067091	0.106176	-0.651257	0.697183	0.265959	-0.441347	0.567826	0.092367	-0.452065	0.575856	-0.046547	-0.418364	0.593753	0.074387	-0.218876	0.077844	-0.157832	-0.219664	0.073041	0.183013	-0.217974	0.073212	0.141534	0.398967	0.700408	-0.304357
2487	20.725000	-0.882001	0.618221	-0.048331	-0.878951	0.614663	0.110340	-0.808181	0.889237	-0.058570	-0.802293	0.877707	0.126783	-0.701878	1.144650	0.027595	-0.662268	1.124522	0.121705	-0.674366	0.700898	-0.216700	-0.640093	1.067221	0.105939	-0.651237	0.697297	0.265907	-0.441352	0.567849	0.092360	-0.452057	0.575841	-0.046548	-0.418365	0.593773	0.074365	-0.218868	0.077856	-0.157835	-0.219666	0.073051	0.183008	-0.217973	0.073224	0.141529	0.399379	0.700513	-0.304051
2488	20.733333	-0.882098	0.618311	-0.048294	-0.878903	0.614661	0.110317	-0.808169	0.889186	-0.058704	-0.802272	0.877764	0.126654	-0.701762	1.144789	0.027274	-0.662136	1.124675	0.121401	-0.674366	0.700776	-0.216755	-0.640073	1.067335	0.105647	-0.651212	0.697407	0.265844	-0.441352	0.567866	0.092343	-0.452038	0.575834	-0.046556	-0.418367	0.593788	0.074341	-0.218874	0.077846	-0.157845	-0.219664	0.073054	0.182998	-0.217966	0.073214	0.141520	0.399779	0.700656	-0.303673
2489	20.741667	-0.882034	0.618259	-0.048336	-0.878951	0.614685	0.110332	-0.808164	0.889147	-0.058844	-0.802253	0.877818	0.126523	-0.701580	1.144886	0.027066	-0.661982	1.124832	0.121065	-0.674370	0.700626	-0.216817	-0.640009	1.067449	0.105359	-0.651188	0.697519	0.265791	-0.441356	0.567877	0.092330	-0.452015	0.575813	-0.046574	-0.418366	0.593792	0.074320	-0.218876	0.077836	-0.157856	-0.219675	0.073065	0.182999	-0.217964	0.073197	0.141504	0.400159	0.700816	-0.303257
2490	20.750000	-0.881964	0.618215	-0.048382	-0.878904	0.614678	0.110315	-0.808157	0.889099	-0.058994	-0.802195	0.877867	0.126373	-0.701400	1.145114	0.026601	-0.661825	1.125027	0.120746	-0.674366	0.700481	-0.216881	-0.639948	1.067569	0.105072	-0.651163	0.697628	0.265740	-0.441361	0.567888	0.092328	-0.451995	0.575790	-0.046579	-0.418364	0.593788	0.074302	-0.218884	0.077810	-0.157868	-0.219670	0.073060	0.182994	-0.217979	0.073180	0.141486	0.400509	0.700996	-0.302829
2491	20.758333	-0.882066	0.618329	-0.048318	-0.878955	0.614704	0.110343	-0.808143	0.889043	-0.059138	-0.802152	0.877923	0.126241	-0.701250	1.145304	0.026301	-0.661640	1.125202	0.120433	-0.674383	0.700327	-0.216943	-0.639866	1.067698	0.104764	-0.651136	0.697739	0.265692	-0.441369	0.567882	0.092327	-0.451972	0.575769	-0.046591	-0.418365	0.593782	0.074300	-0.218880	0.077813	-0.157872	-0.219674	0.073067	0.183002	-0.217970	0.073176	0.141490	0.400838	0.701184	-0.302434
2492	20.766667	-0.882039	0.618340	-0.048305	-0.879005	0.614730	0.110378	-0.808129	0.888984	-0.059299	-0.802141	0.878021	0.126113	-0.700980	1.145412	0.026106	-0.661460	1.125449	0.120140	-0.674390	0.700178	-0.217010	-0.639792	1.067849	0.104433	-0.651101	0.697850	0.265640	-0.441369	0.567878	0.092334	-0.451953	0.575745	-0.046590	-0.418364	0.593765	0.074300	-0.218887	0.077807	-0.157852	-0.219672	0.073074	0.183017	-0.217971	0.073177	0.141506	0.401131	0.701355	-0.302053
2493	20.775000	-0.881982	0.618318	-0.048327	-0.878910	0.614702	0.110342	-0.808092	0.888915	-0.059460	-0.802081	0.878089	0.125971	-0.700799	1.145760	0.025688	-0.661219	1.125689	0.119752	-0.674407	0.700015	-0.217086	-0.639714	1.068010	0.104095	-0.651071	0.697983	0.265576	-0.441372	0.567871	0.092344	-0.451937	0.575732	-0.046579	-0.418363	0.593759	0.074311	-0.218888	0.077811	-0.157835	-0.219674	0.073069	0.183029	-0.217971	0.073181	0.141522	0.401411	0.701535	-0.301715
2494	20.783333	-0.882005	0.618371	-0.048303	-0.879013	0.614769	0.110399	-0.808045	0.888846	-0.059646	-0.802052	0.878172	0.125817	-0.700561	1.145984	0.025385	-0.660975	1.125921	0.119323	-0.674426	0.699850	-0.217172	-0.639625	1.068183	0.103738	-0.651044	0.698122	0.265506	-0.441378	0.567865	0.092353	-0.451925	0.575711	-0.046565	-0.418360	0.593755	0.074320	-0.218879	0.077834	-0.157828	-0.219676	0.073059	0.183023	-0.217979	0.073192	0.141535	0.401691	0.701711	-0.301415
2495	20.791667	-0.881970	0.618373	-0.048317	-0.878961	0.614786	0.110377	-0.808003	0.888792	-0.059824	-0.802030	0.878271	0.125651	-0.700210	1.146287	0.024861	-0.660707	1.126184	0.118895	-0.674434	0.699690	-0.217257	-0.639520	1.068368	0.103341	-0.651026	0.698278	0.265414	-0.441374	0.567876	0.092373	-0.451917	0.575701	-0.046556	-0.418359	0.593756	0.074338	-0.218876	0.077841	-0.157819	-0.219673	0.073061	0.183024	-0.217978	0.073209	0.141539	0.401966	0.701945	-0.301122
2496	20.800000	-0.881931	0.618384	-0.048336	-0.878920	0.614797	0.110370	-0.807954	0.888748	-0.060011	-0.801979	0.878392	0.125479	-0.699905	1.146586	0.024261	-0.660372	1.126406	0.118410	-0.674439	0.699534	-0.217360	-0.639388	1.068523	0.102898	-0.651013	0.698453	0.265313	-0.441380	0.567893	0.092396	-0.451907	0.575690	-0.046547	-0.418356	0.593771	0.074365	-0.218869	0.077860	-0.157823	-0.219666	0.073054	0.183008	-0.217976	0.073219	0.141535	0.402255	0.702219	-0.300827
2497	20.808333	-0.882049	0.618487	-0.048273	-0.878966	0.614869	0.110384	-0.807890	0.888687	-0.060207	-0.801925	0.878520	0.125290	-0.699648	1.146754	0.023979	-0.660112	1.126597	0.117920	-0.674444	0.699370	-0.217466	-0.639222	1.068637	0.102446	-0.651013	0.698652	0.265200	-0.441391	0.567902	0.092414	-0.451904	0.575673	-0.046525	-0.418351	0.593792	0.074403	-0.218873	0.077858	-0.157838	-0.219673	0.073054	0.183001	-0.217976	0.073212	0.141527	0.402554	0.702559	-0.300471
2498	20.816667	-0.881846	0.618457	-0.048400	-0.878986	0.614963	0.110385	-0.807819	0.888638	-0.060421	-0.801837	0.878695	0.125085	-0.699405	1.146855	0.023390	-0.659709	1.126801	0.117385	-0.674461	0.699176	-0.217615	-0.639045	1.068743	0.101971	-0.651019	0.698875	0.265080	-0.441405	0.567922	0.092441	-0.451882	0.575656	-0.046510	-0.418356	0.593839	0.074456	-0.218869	0.077864	-0.157862	-0.219672	0.073043	0.182992	-0.217986	0.073198	0.141499	0.402901	0.702978	-0.300016
2499	20.825000	-0.881900	0.618522	-0.048379	-0.878970	0.615016	0.110387	-0.807714	0.888587	-0.060644	-0.801741	0.878845	0.124873	-0.699227	1.146898	0.022802	-0.659579	1.126869	0.116872	-0.674460	0.698988	-0.217740	-0.638839	1.068793	0.101448	-0.651033	0.699115	0.264958	-0.441421	0.568050	0.092534	-0.451854	0.575655	-0.046497	-0.418358	0.593866	0.074506	-0.218879	0.077836	-0.157877	-0.219673	0.073051	0.182995	-0.217986	0.073188	0.141486	0.403325	0.703580	-0.299349
2500	20.833333	-0.881762	0.618488	-0.048450	-0.878964	0.615054	0.110406	-0.807616	0.888551	-0.060859	-0.801606	0.878986	0.124648	-0.698971	1.146958	0.022196	-0.659434	1.126869	0.116266	-0.674444	0.698801	-0.217857	-0.638626	1.068829	0.100918	-0.651054	0.699370	0.264838	-0.441434	0.568177	0.092624	-0.451811	0.575647	-0.046470	-0.418360	0.593889	0.074563	-0.218888	0.077822	-0.157873	-0.219672	0.073054	0.183000	-0.217970	0.073182	0.141486	0.403887	0.704296	-0.298460
2501	20.841667	-0.881736	0.618527	-0.048465	-0.878925	0.615159	0.110403	-0.807491	0.888514	-0.061070	-0.801464	0.879152	0.124412	-0.698936	1.146850	0.021466	-0.659294	1.127017	0.115711	-0.674435	0.698602	-0.217977	-0.638449	1.068917	0.100394	-0.651081	0.699625	0.264718	-0.441462	0.568197	0.092666	-0.451775	0.575640	-0.046443	-0.418368	0.593924	0.074629	-0.218899	0.077815	-0.157860	-0.219677	0.073061	0.183014	-0.217722	0.073299	0.142080	0.404587	0.705073	-0.297250
2502	20.850000	-0.881792	0.618605	-0.048439	-0.878889	0.615253	0.110422	-0.807347	0.888482	-0.061314	-0.801282	0.879321	0.124144	-0.698828	1.147073	0.021118	-0.659135	1.127108	0.115061	-0.674437	0.698375	-0.218075	-0.638272	1.069008	0.099840	-0.651096	0.699888	0.264604	-0.441493	0.568228	0.092705	-0.451729	0.575630	-0.046412	-0.418385	0.593974	0.074692	-0.218895	0.077825	-0.157850	-0.219689	0.073063	0.183022	-0.217466	0.073417	0.142678	0.405502	0.705803	-0.295810
2503	20.858333	-0.881696	0.618637	-0.048474	-0.878832	0.615368	0.110438	-0.807154	0.888414	-0.061583	-0.801118	0.879541	0.123917	-0.698535	1.146792	0.020164	-0.658967	1.127325	0.114482	-0.674463	0.698115	-0.218203	-0.638130	1.069151	0.099268	-0.651105	0.700152	0.264496	-0.441481	0.568382	0.092821	-0.451689	0.575600	-0.046376	-0.418423	0.594081	0.074751	-0.218897	0.077827	-0.157837	-0.219683	0.073072	0.183023	-0.217880	0.073336	0.141937	0.406686	0.706438	-0.294063
2504	20.866667	-0.881570	0.618682	-0.048494	-0.878762	0.615496	0.110451	-0.806971	0.888367	-0.061839	-0.800940	0.879737	0.123668	-0.698267	1.146926	0.019507	-0.658826	1.127555	0.113731	-0.674475	0.697848	-0.218316	-0.638014	1.069339	0.098689	-0.651108	0.700421	0.264379	-0.441464	0.568701	0.092984	-0.451649	0.575577	-0.046343	-0.418488	0.594282	0.074796	-0.218898	0.077838	-0.157823	-0.219676	0.073069	0.183019	-0.217979	0.073216	0.141538	0.408132	0.707113	-0.292160
2505	20.875000	-0.881480	0.618741	-0.048498	-0.878720	0.615612	0.110453	-0.806753	0.888307	-0.062108	-0.800695	0.879963	0.123434	-0.698181	1.147129	0.018858	-0.658645	1.127750	0.112990	-0.674499	0.697519	-0.218442	-0.637927	1.069555	0.098030	-0.651115	0.700669	0.264260	-0.441386	0.569131	0.093217	-0.451603	0.575577	-0.046320	-0.418582	0.594613	0.074811	-0.218887	0.077860	-0.157818	-0.219687	0.073083	0.183022	-0.217976	0.073228	0.141542	0.409869	0.707888	-0.290190
2506	20.883333	-0.881386	0.618829	-0.048470	-0.878673	0.615718	0.110449	-0.806522	0.888230	-0.062408	-0.800473	0.880162	0.123186	-0.697893	1.147159	0.017941	-0.658486	1.128067	0.112213	-0.674519	0.697207	-0.218567	-0.637832	1.069777	0.097325	-0.651134	0.700914	0.264156	-0.441578	0.569229	0.092960	-0.451560	0.575592	-0.046309	-0.418708	0.595042	0.074813	-0.218877	0.077869	-0.157819	-0.219680	0.073077	0.183010	-0.217978	0.073235	0.141531	0.411745	0.708719	-0.288203
2507	20.891667	-0.881274	0.618921	-0.048455	-0.878622	0.615823	0.110449	-0.806308	0.888162	-0.062694	-0.800245	0.880360	0.122951	-0.697688	1.147326	0.017055	-0.658284	1.128309	0.111354	-0.674535	0.696838	-0.218721	-0.637725	1.070001	0.096574	-0.651169	0.701186	0.264067	-0.441545	0.569598	0.092976	-0.451508	0.575648	-0.046301	-0.418875	0.595631	0.074803	-0.218878	0.077851	-0.157834	-0.219678	0.073075	0.183010	-0.218121	0.073223	0.141360	0.413849	0.709600	-0.286177
2508	20.900000	-0.881235	0.619090	-0.048403	-0.878570	0.615932	0.110441	-0.806069	0.888072	-0.062995	-0.799946	0.880571	0.122687	-0.697423	1.147479	0.016208	-0.658077	1.128507	0.110455	-0.674564	0.696458	-0.218891	-0.637579	1.070180	0.095766	-0.651199	0.701505	0.263974	-0.441493	0.569896	0.092928	-0.451448	0.575733	-0.046290	-0.419011	0.596191	0.074760	-0.218879	0.077839	-0.157845	-0.219674	0.073074	0.183012	-0.217980	0.073203	0.141504	0.416149	0.710478	-0.284085
2509	20.908333	-0.881132	0.619198	-0.048399	-0.878513	0.616052	0.110437	-0.805855	0.887993	-0.063302	-0.799679	0.880777	0.122423	-0.697308	1.147774	0.015283	-0.657808	1.128748	0.109591	-0.674576	0.696111	-0.219048	-0.637382	1.070324	0.094889	-0.651225	0.701907	0.263884	-0.441511	0.570555	0.092987	-0.451370	0.575845	-0.046260	-0.419132	0.596793	0.074753	-0.218891	0.077823	-0.157855	-0.219679	0.073065	0.183012	-0.217985	0.073199	0.141496	0.418687	0.711326	-0.281863
2510	20.916667	-0.881043	0.619304	-0.048401	-0.878441	0.616184	0.110434	-0.805638	0.887922	-0.063613	-0.799388	0.881020	0.122144	-0.697154	1.147908	0.014395	-0.657665	1.128872	0.108623	-0.674577	0.695763	-0.219198	-0.637146	1.070462	0.094004	-0.651240	0.702355	0.263784	-0.441460	0.571208	0.093130	-0.451333	0.576011	-0.046140	-0.419214	0.597362	0.074739	-0.218887	0.077820	-0.157851	-0.219677	0.073065	0.183022	-0.217986	0.073209	0.141507	0.421413	0.712161	-0.279450
2511	20.925000	-0.880929	0.619393	-0.048395	-0.878275	0.616305	0.110391	-0.805416	0.887835	-0.063952	-0.799040	0.881210	0.121779	-0.696828	1.148005	0.013312	-0.657328	1.129043	0.107708	-0.674599	0.695402	-0.219372	-0.636857	1.070575	0.093084	-0.651235	0.702858	0.263657	-0.441406	0.571538	0.093111	-0.451231	0.576146	-0.046084	-0.419319	0.597988	0.074780	-0.218894	0.077819	-0.157829	-0.219689	0.073074	0.183035	-0.217988	0.073205	0.141518	0.424394	0.712994	-0.276727
2512	20.933333	-0.880851	0.619492	-0.048400	-0.878239	0.616550	0.110397	-0.805206	0.887760	-0.064312	-0.798745	0.881490	0.121432	-0.696601	1.148141	0.012434	-0.657006	1.129183	0.106673	-0.674615	0.695067	-0.219529	-0.636529	1.070731	0.092146	-0.651230	0.703425	0.263525	-0.441330	0.571883	0.093148	-0.451132	0.576270	-0.046017	-0.419328	0.598481	0.074827	-0.218890	0.077834	-0.157822	-0.219687	0.073069	0.183025	-0.217984	0.073222	0.141528	0.427593	0.713809	-0.273739
2513	20.941667	-0.880745	0.619581	-0.048417	-0.878114	0.616758	0.110403	-0.804986	0.887684	-0.064695	-0.798362	0.881792	0.121028	-0.696383	1.148154	0.011354	-0.656607	1.129345	0.105640	-0.674617	0.694702	-0.219681	-0.636145	1.070858	0.091172	-0.651219	0.704041	0.263372	-0.441026	0.572594	0.093613	-0.451028	0.576374	-0.045927	-0.419308	0.598980	0.074984	-0.218886	0.077849	-0.157811	-0.219690	0.073077	0.183031	-0.217986	0.073247	0.141545	0.431078	0.714558	-0.270446
2514	20.950000	-0.880632	0.619701	-0.048434	-0.877986	0.616985	0.110410	-0.804771	0.887587	-0.065113	-0.798027	0.882121	0.120605	-0.695892	1.148306	0.010312	-0.656185	1.129540	0.104589	-0.674645	0.694302	-0.219872	-0.635787	1.071013	0.090188	-0.651197	0.704675	0.263197	-0.440917	0.572987	0.093837	-0.450933	0.576456	-0.045840	-0.419308	0.599312	0.075026	-0.218878	0.077865	-0.157803	-0.219683	0.073072	0.183018	-0.217989	0.073248	0.141534	0.434778	0.715184	-0.266943
2515	20.958333	-0.880468	0.619727	-0.048498	-0.877724	0.617237	0.110405	-0.804529	0.887502	-0.065550	-0.797639	0.882427	0.120110	-0.695613	1.148317	0.009197	-0.655722	1.129751	0.103470	-0.674641	0.693896	-0.220078	-0.635395	1.071189	0.089168	-0.651166	0.705348	0.263004	-0.440831	0.573168	0.093995	-0.450792	0.576460	-0.045830	-0.419310	0.599629	0.075199	-0.218875	0.077854	-0.157800	-0.219686	0.073078	0.183022	-0.217979	0.073243	0.141538	0.438673	0.715606	-0.263215
2516	20.966667	-0.880446	0.619892	-0.048464	-0.877553	0.617510	0.110421	-0.804285	0.887409	-0.066026	-0.797240	0.882784	0.119625	-0.695079	1.148459	0.008116	-0.655252	1.129970	0.102336	-0.674660	0.693444	-0.220302	-0.634973	1.071350	0.088120	-0.651128	0.706046	0.262805	-0.440775	0.573267	0.094167	-0.450713	0.576449	-0.045746	-0.419237	0.599774	0.075363	-0.218876	0.077840	-0.157812	-0.219688	0.073080	0.183022	-0.217980	0.073225	0.141528	0.442692	0.715834	-0.259342
2517	20.975000	-0.880346	0.620002	-0.048473	-0.877365	0.617805	0.110445	-0.804041	0.887310	-0.066512	-0.796838	0.883128	0.119106	-0.694694	1.148478	0.006961	-0.654779	1.130209	0.101205	-0.674653	0.692975	-0.220509	-0.634537	1.071517	0.087056	-0.651060	0.706752	0.262596	-0.440728	0.573214	0.094324	-0.450642	0.576395	-0.045662	-0.419174	0.599767	0.075526	-0.218888	0.077816	-0.157821	-0.219685	0.073077	0.183025	-0.217987	0.073208	0.141511	0.446792	0.715782	-0.255329
2518	20.983333	-0.880164	0.620040	-0.048534	-0.877017	0.618056	0.110443	-0.803807	0.887215	-0.067028	-0.796454	0.883421	0.118551	-0.694289	1.148493	0.005753	-0.654292	1.130326	0.100000	-0.674650	0.692501	-0.220761	-0.634082	1.071650	0.085950	-0.650972	0.707466	0.262385	-0.440700	0.573146	0.094494	-0.450570	0.576332	-0.045583	-0.419119	0.599679	0.075698	-0.218894	0.077793	-0.157824	-0.219673	0.073063	0.183036	-0.217980	0.073198	0.141512	0.450965	0.715490	-0.251233
2519	20.991667	-0.880104	0.620219	-0.048510	-0.877129	0.618654	0.110621	-0.803550	0.887096	-0.067563	-0.796043	0.883775	0.118015	-0.694031	1.148221	0.004309	-0.653856	1.130488	0.098761	-0.674620	0.692018	-0.221004	-0.633589	1.071756	0.084797	-0.650855	0.708183	0.262179	-0.440667	0.572961	0.094627	-0.450516	0.576229	-0.045506	-0.419051	0.599463	0.075840	-0.218889	0.077796	-0.157824	-0.219682	0.073073	0.183034	-0.217984	0.073188	0.141520	0.455183	0.714908	-0.247040
2520	21.000000	-0.879991	0.620337	-0.048539	-0.876896	0.619001	0.110571	-0.803286	0.886974	-0.068116	-0.795661	0.884095	0.117465	-0.693501	1.148344	0.003186	-0.653401	1.130556	0.097449	-0.674590	0.691519	-0.221264	-0.633119	1.071831	0.083611	-0.650700	0.708902	0.261970	-0.440655	0.572745	0.094750	-0.450523	0.576143	-0.045358	-0.418972	0.599198	0.075945	-0.218888	0.077801	-0.157815	-0.219688	0.073063	0.183042	-0.217987	0.073195	0.141530	0.459443	0.714098	-0.242762
2521	21.008333	-0.879825	0.620430	-0.048604	-0.876481	0.619270	0.110395	-0.803029	0.886861	-0.068682	-0.795272	0.884463	0.116907	-0.693128	1.148281	0.001855	-0.652988	1.130689	0.096196	-0.674529	0.691037	-0.221510	-0.632664	1.071935	0.082400	-0.650502	0.709598	0.261764	-0.440659	0.572557	0.094853	-0.450475	0.575972	-0.045325	-0.418894	0.598870	0.076006	-0.218880	0.077811	-0.157802	-0.219687	0.073062	0.183042	-0.217760	0.073324	0.142115	0.463771	0.712989	-0.238414
2522	21.016667	-0.879561	0.620494	-0.048715	-0.875909	0.619483	0.110191	-0.802797	0.886778	-0.069256	-0.794852	0.884746	0.116301	-0.692903	1.147976	0.000328	-0.652557	1.130752	0.094802	-0.674481	0.690537	-0.221786	-0.632276	1.071864	0.081078	-0.650262	0.710293	0.261559	-0.440666	0.572364	0.094954	-0.450428	0.575776	-0.045318	-0.418766	0.598440	0.076002	-0.218866	0.077835	-0.157799	-0.219680	0.073067	0.183058	-0.218275	0.073249	0.141249	0.468068	0.711686	-0.234061
2523	21.025000	-0.879452	0.620656	-0.048778	-0.875860	0.619967	0.110207	-0.802537	0.886694	-0.069857	-0.794463	0.885059	0.115724	-0.692364	1.148046	-0.000914	-0.652199	1.130953	0.093506	-0.674399	0.690105	-0.222039	-0.631820	1.072085	0.079901	-0.649977	0.710959	0.261340	-0.440655	0.572220	0.095008	-0.450381	0.575537	-0.045358	-0.418690	0.598131	0.075965	-0.218852	0.077848	-0.157791	-0.219693	0.073073	0.183047	-0.217754	0.073350	0.142145	0.472522	0.709931	-0.229617
2524	21.033333	-0.879361	0.620829	-0.048837	-0.875719	0.620378	0.110180	-0.802277	0.886616	-0.070466	-0.794128	0.885353	0.115115	-0.692046	1.147961	-0.002268	-0.651811	1.131062	0.092179	-0.674327	0.689671	-0.222315	-0.631330	1.072329	0.078759	-0.649654	0.711598	0.261110	-0.440623	0.572108	0.095051	-0.450343	0.575296	-0.045416	-0.418513	0.597917	0.076034	-0.218853	0.077841	-0.157799	-0.219687	0.073063	0.183049	-0.217995	0.073241	0.141566	0.476933	0.708028	-0.225156
2525	21.041667	-0.879190	0.620943	-0.048964	-0.875255	0.620552	0.109927	-0.802022	0.886600	-0.071068	-0.793755	0.885652	0.114532	-0.691789	1.147680	-0.003720	-0.651487	1.131218	0.090840	-0.674188	0.689293	-0.222583	-0.630883	1.072448	0.077573	-0.649266	0.712219	0.260843	-0.440581	0.571874	0.094962	-0.450290	0.575038	-0.045512	-0.418491	0.597514	0.075755	-0.218844	0.077840	-0.157815	-0.219687	0.073064	0.183041	-0.217999	0.073217	0.141549	0.481370	0.705826	-0.220725
2526	21.050000	-0.879017	0.621057	-0.049101	-0.875137	0.621005	0.109870	-0.801764	0.886553	-0.071684	-0.793398	0.885945	0.113952	-0.691469	1.147451	-0.004913	-0.651147	1.131340	0.089500	-0.674095	0.688904	-0.222899	-0.630379	1.072557	0.076439	-0.648854	0.712825	0.260564	-0.440514	0.571641	0.094834	-0.450239	0.574784	-0.045646	-0.418425	0.597176	0.075426	-0.218864	0.077807	-0.157833	-0.219684	0.073060	0.183050	-0.217996	0.073194	0.141541	0.485825	0.703373	-0.216318
2527	21.058333	-0.878879	0.621198	-0.049229	-0.874915	0.621323	0.109716	-0.801512	0.886532	-0.072290	-0.793037	0.886249	0.113365	-0.691202	1.147090	-0.006309	-0.650839	1.131266	0.088165	-0.673910	0.688653	-0.223157	-0.630061	1.072363	0.075134	-0.648431	0.713414	0.260251	-0.440439	0.571550	0.094761	-0.450180	0.574550	-0.045818	-0.418268	0.596945	0.075361	-0.218870	0.077793	-0.157832	-0.219686	0.073051	0.183058	-0.218001	0.073179	0.141537	0.490261	0.700590	-0.211927
2528	21.066667	-0.878737	0.621336	-0.049358	-0.874665	0.621647	0.109552	-0.801270	0.886529	-0.072886	-0.792683	0.886516	0.112781	-0.691052	1.146681	-0.007635	-0.650601	1.131182	0.086867	-0.673765	0.688359	-0.223472	-0.629484	1.072538	0.074116	-0.647992	0.713962	0.259900	-0.440331	0.571311	0.094563	-0.450128	0.574337	-0.046015	-0.418109	0.596656	0.075101	-0.218882	0.077777	-0.157820	-0.219692	0.073053	0.183061	-0.218008	0.073180	0.141548	0.494683	0.697518	-0.207572
2529	21.075000	-0.878541	0.621469	-0.049521	-0.874193	0.621822	0.109282	-0.801046	0.886531	-0.073461	-0.792323	0.886769	0.112218	-0.690918	1.146156	-0.008988	-0.650436	1.131009	0.085607	-0.673598	0.688146	-0.223760	-0.629077	1.072345	0.072929	-0.647566	0.714480	0.259488	-0.440191	0.571019	0.094252	-0.450049	0.574153	-0.046312	-0.417943	0.596447	0.074799	-0.218874	0.077786	-0.157814	-0.219682	0.073041	0.183066	-0.218142	0.073186	0.141412	0.499101	0.694043	-0.203204
2530	21.083333	-0.878262	0.621572	-0.049732	-0.874070	0.622262	0.109213	-0.800830	0.886547	-0.074031	-0.791944	0.887026	0.111653	-0.690858	1.145584	-0.010290	-0.650360	1.130813	0.084365	-0.673457	0.687961	-0.224046	-0.628754	1.072168	0.071750	-0.647145	0.714957	0.259039	-0.440039	0.570948	0.094051	-0.450022	0.574053	-0.046553	-0.417782	0.596246	0.074464	-0.218869	0.077788	-0.157802	-0.219685	0.073042	0.183060	-0.217989	0.073183	0.141586	0.503449	0.690345	-0.198964
2531	21.091667	-0.878181	0.621791	-0.049848	-0.873810	0.622574	0.109039	-0.800612	0.886533	-0.074611	-0.791688	0.887291	0.111112	-0.690644	1.144830	-0.011768	-0.650315	1.130679	0.083181	-0.673338	0.687786	-0.224370	-0.628405	1.072087	0.070690	-0.646757	0.715402	0.258530	-0.439843	0.570849	0.093809	-0.449920	0.573951	-0.046941	-0.417578	0.596032	0.074119	-0.218865	0.077793	-0.157794	-0.219686	0.073054	0.183064	-0.217982	0.073185	0.141587	0.507751	0.686285	-0.194753
2532	21.100000	-0.878024	0.621943	-0.050019	-0.873473	0.622846	0.108825	-0.800416	0.886550	-0.075157	-0.791355	0.887563	0.110575	-0.690624	1.144277	-0.012994	-0.650259	1.130508	0.081933	-0.673209	0.687636	-0.224688	-0.628080	1.072021	0.069656	-0.646393	0.715804	0.257991	-0.439672	0.570642	0.093458	-0.449811	0.573847	-0.047374	-0.417351	0.595794	0.073758	-0.218841	0.077810	-0.157800	-0.219680	0.073050	0.183053	-0.217977	0.073182	0.141569	0.511936	0.681945	-0.190593
2533	21.108333	-0.877809	0.622042	-0.050205	-0.873268	0.623133	0.108646	-0.800239	0.886542	-0.075679	-0.791012	0.887765	0.110015	-0.690663	1.143661	-0.014208	-0.650299	1.130402	0.080824	-0.673164	0.687456	-0.225051	-0.627798	1.071953	0.068669	-0.646040	0.716138	0.257398	-0.439474	0.570568	0.093191	-0.449719	0.573769	-0.047779	-0.417133	0.595583	0.073388	-0.218824	0.077826	-0.157812	-0.219677	0.073038	0.183040	-0.218121	0.073166	0.141397	0.515951	0.677284	-0.186553
2534	21.116667	-0.877593	0.622134	-0.050405	-0.872991	0.623425	0.108457	-0.800067	0.886533	-0.076202	-0.790704	0.887990	0.109492	-0.690731	1.143056	-0.015389	-0.650227	1.130249	0.079640	-0.673173	0.687226	-0.225471	-0.627585	1.071885	0.067694	-0.645712	0.716441	0.256795	-0.439259	0.570363	0.092811	-0.449622	0.573701	-0.048221	-0.416909	0.595342	0.072878	-0.218823	0.077809	-0.157831	-0.219675	0.073037	0.183032	-0.218255	0.073149	0.141231	0.519760	0.672400	-0.182613
2535	21.125000	-0.877454	0.622237	-0.050574	-0.872787	0.623658	0.108265	-0.799902	0.886500	-0.076705	-0.790397	0.888192	0.108979	-0.690801	1.142469	-0.016543	-0.650546	1.130043	0.078579	-0.673140	0.687058	-0.225852	-0.627415	1.071804	0.066753	-0.645410	0.716690	0.256160	-0.438970	0.570407	0.092666	-0.449544	0.573616	-0.048653	-0.416630	0.595142	0.072656	-0.218820	0.077794	-0.157849	-0.219664	0.073025	0.183025	-0.217976	0.073119	0.141515	0.523347	0.667287	-0.178825
2536	21.133333	-0.877325	0.622318	-0.050742	-0.872610	0.623873	0.108072	-0.799775	0.886477	-0.077191	-0.790131	0.888391	0.108509	-0.691023	1.141872	-0.017918	-0.650780	1.129840	0.077437	-0.673217	0.686803	-0.226311	-0.627380	1.071704	0.065749	-0.645125	0.716900	0.255515	-0.438864	0.569968	0.092058	-0.449468	0.573522	-0.049108	-0.416352	0.594842	0.072268	-0.218823	0.077775	-0.157853	-0.219652	0.073001	0.183020	-0.217965	0.073108	0.141508	0.526756	0.661989	-0.175203
2537	21.141667	-0.877199	0.622361	-0.050931	-0.872391	0.624042	0.107851	-0.799662	0.886444	-0.077634	-0.789817	0.888572	0.108069	-0.691052	1.141209	-0.019138	-0.651064	1.129635	0.076230	-0.673272	0.686584	-0.226741	-0.627321	1.071444	0.064681	-0.644859	0.717065	0.254864	-0.438662	0.569862	0.091745	-0.449397	0.573411	-0.049581	-0.416101	0.594587	0.071879	-0.218828	0.077758	-0.157850	-0.219649	0.072997	0.183025	-0.217961	0.073090	0.141519	0.529827	0.656454	-0.171958
2538	21.150000	-0.877014	0.622369	-0.051140	-0.872244	0.624232	0.107657	-0.799548	0.886381	-0.078098	-0.789609	0.888696	0.107648	-0.691139	1.140552	-0.020332	-0.651449	1.129467	0.075103	-0.673357	0.686347	-0.227190	-0.627358	1.071183	0.063546	-0.644598	0.717207	0.254214	-0.438281	0.570097	0.091805	-0.449336	0.573293	-0.050057	-0.415853	0.594381	0.071465	-0.218814	0.077754	-0.157856	-0.219653	0.072995	0.183027	-0.217954	0.073090	0.141523	0.532743	0.650675	-0.168848
2539	21.158333	-0.876934	0.622406	-0.051311	-0.872086	0.624370	0.107443	-0.799471	0.886313	-0.078509	-0.789375	0.888823	0.107236	-0.691367	1.139928	-0.021672	-0.651948	1.129255	0.073885	-0.673434	0.686131	-0.227627	-0.627500	1.071062	0.062577	-0.644351	0.717330	0.253567	-0.438129	0.569764	0.091278	-0.449305	0.573178	-0.050558	-0.415619	0.594122	0.071027	-0.218770	0.077764	-0.157903	-0.219653	0.073004	0.183021	-0.217960	0.073092	0.141523	0.535473	0.644569	-0.166011
2540	21.166667	-0.876880	0.622416	-0.051474	-0.871929	0.624474	0.107226	-0.799415	0.886234	-0.078894	-0.789173	0.888908	0.106836	-0.691552	1.139292	-0.023034	-0.652480	1.129060	0.072667	-0.673528	0.685883	-0.228085	-0.627726	1.070998	0.061616	-0.644105	0.717439	0.252943	-0.438143	0.569288	0.090482	-0.449266	0.573054	-0.051068	-0.415409	0.593897	0.070579	-0.218709	0.077769	-0.157966	-0.219649	0.073005	0.182999	-0.217956	0.073091	0.141519	0.538058	0.638152	-0.163450
2541	21.175000	-0.876848	0.622394	-0.051643	-0.871942	0.624634	0.107076	-0.799357	0.886122	-0.079304	-0.789023	0.888937	0.106430	-0.691789	1.138737	-0.024383	-0.652987	1.129014	0.071530	-0.673639	0.685646	-0.228509	-0.627985	1.070953	0.060713	-0.643871	0.717524	0.252335	-0.437784	0.569657	0.090516	-0.449250	0.572927	-0.051557	-0.415256	0.593721	0.070031	-0.218628	0.077795	-0.158035	-0.219654	0.073008	0.182990	-0.217949	0.073084	0.141511	0.540530	0.631274	-0.161160
2542	21.183333	-0.876830	0.622363	-0.051802	-0.871885	0.624716	0.106901	-0.799326	0.886021	-0.079678	-0.788843	0.889035	0.106049	-0.692032	1.138177	-0.025786	-0.653601	1.128851	0.070390	-0.673762	0.685419	-0.228951	-0.628306	1.070922	0.059813	-0.643643	0.717601	0.251763	-0.437637	0.569663	0.090127	-0.449253	0.572805	-0.052056	-0.415085	0.593700	0.069647	-0.218560	0.077817	-0.158123	-0.219653	0.073007	0.182963	-0.217955	0.073059	0.141475	0.542908	0.624119	-0.159252
2543	21.191667	-0.876825	0.622311	-0.051953	-0.871805	0.624779	0.106738	-0.799311	0.885906	-0.080041	-0.788661	0.889033	0.105655	-0.692265	1.137720	-0.027017	-0.654040	1.128868	0.069267	-0.673889	0.685189	-0.229358	-0.628641	1.070899	0.058983	-0.643422	0.717673	0.251226	-0.437498	0.569693	0.089700	-0.449289	0.572727	-0.052539	-0.414958	0.593725	0.069192	-0.218487	0.077816	-0.158233	-0.219644	0.073005	0.182957	-0.217709	0.073162	0.142022	0.545270	0.616588	-0.157734
2544	21.200000	-0.876747	0.622214	-0.052125	-0.871801	0.624802	0.106591	-0.799316	0.885795	-0.080393	-0.788599	0.889081	0.105342	-0.692475	1.137206	-0.028335	-0.654599	1.128758	0.068145	-0.674079	0.684947	-0.229788	-0.628928	1.070818	0.058175	-0.643229	0.717732	0.250730	-0.437363	0.569755	0.089276	-0.449339	0.572701	-0.052996	-0.414860	0.593877	0.068771	-0.218415	0.077806	-0.158353	-0.219637	0.072990	0.182939	-0.218224	0.073025	0.141133	0.547678	0.608882	-0.156516
2545	21.208333	-0.876749	0.622151	-0.052254	-0.871753	0.624842	0.106464	-0.799304	0.885685	-0.080727	-0.788472	0.889046	0.104993	-0.692711	1.136605	-0.029683	-0.655209	1.128536	0.066991	-0.674224	0.684730	-0.230178	-0.629295	1.070699	0.057274	-0.643080	0.717780	0.250272	-0.437222	0.569716	0.088767	-0.449405	0.572719	-0.053393	-0.414743	0.594066	0.068409	-0.218329	0.077796	-0.158473	-0.219633	0.072983	0.182933	-0.217687	0.073114	0.142008	0.550164	0.601174	-0.155585
2546	21.216667	-0.876757	0.622090	-0.052365	-0.871703	0.624826	0.106315	-0.799316	0.885592	-0.081029	-0.788422	0.889072	0.104692	-0.692993	1.135968	-0.031011	-0.655893	1.128241	0.065859	-0.674367	0.684535	-0.230532	-0.629617	1.070532	0.056399	-0.642962	0.717827	0.249852	-0.437088	0.569876	0.088392	-0.449465	0.572795	-0.053744	-0.414627	0.594322	0.068119	-0.218263	0.077790	-0.158582	-0.219624	0.072973	0.182924	-0.217461	0.073229	0.142561	0.552692	0.593569	-0.154748
2547	21.225000	-0.876751	0.622011	-0.052490	-0.871736	0.624840	0.106232	-0.799204	0.885409	-0.081326	-0.788348	0.889094	0.104410	-0.693288	1.135201	-0.032360	-0.656542	1.127886	0.064703	-0.674545	0.684329	-0.230878	-0.629934	1.070306	0.055532	-0.642898	0.717867	0.249468	-0.437045	0.569982	0.087906	-0.449544	0.572952	-0.054043	-0.414504	0.594630	0.067899	-0.218185	0.077803	-0.158687	-0.219201	0.072147	0.182590	-0.217949	0.072996	0.141431	0.554386	0.587814	-0.154202
2548	21.233333	-0.876811	0.621964	-0.052567	-0.871783	0.624853	0.106157	-0.799387	0.885422	-0.081567	-0.788320	0.889111	0.104155	-0.693619	1.134432	-0.033642	-0.657219	1.127514	0.063542	-0.674694	0.684131	-0.231194	-0.630246	1.070109	0.054545	-0.642893	0.717918	0.249124	-0.436826	0.570393	0.087782	-0.449629	0.573145	-0.054303	-0.414390	0.594963	0.067729	-0.218114	0.077840	-0.158786	-0.218764	0.071327	0.182238	-0.218227	0.073032	0.141127	0.555708	0.585444	-0.153163
2549	21.241667	-0.876863	0.621917	-0.052641	-0.871841	0.624866	0.106091	-0.799414	0.885335	-0.081816	-0.788268	0.889150	0.103878	-0.694006	1.133588	-0.035104	-0.657937	1.127146	0.062471	-0.674899	0.683919	-0.231492	-0.630548	1.069901	0.053719	-0.642937	0.717986	0.248835	-0.436779	0.570464	0.087389	-0.449725	0.573380	-0.054531	-0.414284	0.595282	0.067634	-0.218043	0.077875	-0.158885	-0.218789	0.071357	0.182253	-0.217842	0.073173	0.141843	0.556203	0.584046	-0.150934
2550	21.250000	-0.876940	0.621862	-0.052708	-0.871989	0.624912	0.106066	-0.799437	0.885241	-0.082066	-0.788233	0.889200	0.103597	-0.694241	1.132684	-0.036359	-0.658609	1.126823	0.061344	-0.675101	0.683724	-0.231745	-0.630884	1.069708	0.052919	-0.643018	0.718069	0.248580	-0.436745	0.570524	0.087062	-0.449823	0.573628	-0.054741	-0.414191	0.595582	0.067597	-0.217985	0.077895	-0.158968	-0.218791	0.071373	0.182248	-0.217966	0.073026	0.141413	0.556839	0.584151	-0.149042
2551	21.258333	-0.876996	0.621758	-0.052781	-0.872067	0.624904	0.106020	-0.799461	0.885150	-0.082339	-0.788180	0.889286	0.103331	-0.694494	1.131827	-0.037655	-0.659254	1.126599	0.060283	-0.675421	0.683462	-0.231996	-0.631236	1.069591	0.052173	-0.643140	0.718162	0.248374	-0.436646	0.570705	0.086907	-0.449932	0.573854	-0.054918	-0.414099	0.595902	0.067596	-0.217356	0.078317	-0.159150	-0.218796	0.071388	0.182238	-0.217720	0.073159	0.141963	0.556892	0.584715	-0.147658
2552	21.266667	-0.877068	0.621643	-0.052844	-0.872150	0.624894	0.105987	-0.799474	0.885046	-0.082617	-0.788150	0.889350	0.103053	-0.694804	1.131034	-0.038821	-0.659823	1.126383	0.059211	-0.675570	0.683150	-0.232299	-0.631590	1.069456	0.051456	-0.643295	0.718257	0.248197	-0.436542	0.571054	0.086802	-0.450082	0.574056	-0.055126	-0.414005	0.596299	0.067595	-0.217921	0.077924	-0.159130	-0.218780	0.071373	0.182212	-0.217960	0.073011	0.141392	0.556511	0.585425	-0.146531
2553	21.275000	-0.877292	0.621614	-0.052822	-0.872252	0.624880	0.105964	-0.799510	0.884957	-0.082891	-0.788213	0.889425	0.102772	-0.695052	1.130192	-0.039954	-0.660417	1.126114	0.058261	-0.675793	0.682841	-0.232523	-0.631891	1.069265	0.050801	-0.643505	0.718352	0.248063	-0.436283	0.571782	0.086944	-0.450507	0.574193	-0.055262	-0.413811	0.596993	0.067638	-0.217620	0.078110	-0.159242	-0.218759	0.071356	0.182180	-0.217965	0.072993	0.141372	0.555898	0.586310	-0.145765
2554	21.283333	-0.877530	0.621614	-0.052778	-0.872359	0.624861	0.105951	-0.799546	0.884868	-0.083171	-0.788231	0.889531	0.102510	-0.695266	1.129287	-0.041107	-0.660977	1.125786	0.057346	-0.676026	0.682525	-0.232730	-0.632148	1.069040	0.050151	-0.643775	0.718446	0.247969	-0.435949	0.572332	0.086838	-0.450582	0.574487	-0.055780	-0.413609	0.597929	0.067630	-0.217926	0.077887	-0.159218	-0.218769	0.071360	0.182181	-0.217487	0.073261	0.142484	0.555224	0.587237	-0.145077
2555	21.291667	-0.877597	0.621455	-0.052832	-0.872487	0.624848	0.105946	-0.799599	0.884784	-0.083426	-0.788251	0.889666	0.102273	-0.695475	1.128279	-0.042164	-0.661486	1.125292	0.056430	-0.676287	0.682160	-0.232926	-0.632314	1.068691	0.049507	-0.644106	0.718543	0.247921	-0.435457	0.573532	0.087098	-0.450794	0.574730	-0.056126	-0.413452	0.599204	0.067584	-0.217938	0.077891	-0.159208	-0.218759	0.071351	0.182172	-0.218129	0.072997	0.141229	0.554506	0.588040	-0.144234
2556	21.300000	-0.877745	0.621373	-0.052823	-0.872657	0.624818	0.105936	-0.799644	0.884695	-0.083667	-0.788264	0.889769	0.102018	-0.695720	1.127234	-0.043203	-0.661992	1.124729	0.055594	-0.676507	0.681848	-0.233069	-0.632461	1.068275	0.048842	-0.644474	0.718644	0.247880	-0.434812	0.574958	0.087458	-0.451192	0.574879	-0.056223	-0.413272	0.600722	0.067558	-0.217942	0.077913	-0.159199	-0.218760	0.071353	0.182170	-0.218268	0.073020	0.141085	0.553749	0.588677	-0.143329
2557	21.308333	-0.878002	0.621311	-0.052759	-0.872825	0.624807	0.105953	-0.799683	0.884602	-0.083890	-0.788286	0.889858	0.101767	-0.696031	1.126163	-0.044133	-0.662510	1.124064	0.054796	-0.676726	0.681524	-0.233190	-0.632521	1.067818	0.048212	-0.644874	0.718766	0.247862	-0.434096	0.576502	0.087875	-0.451353	0.575202	-0.056528	-0.412998	0.602387	0.067643	-0.217948	0.077923	-0.159202	-0.218768	0.071363	0.182167	-0.217755	0.073153	0.141971	0.552989	0.589104	-0.142314
2558	21.316667	-0.878038	0.621194	-0.052787	-0.873002	0.624794	0.105971	-0.799724	0.884476	-0.084112	-0.788268	0.889923	0.101493	-0.696308	1.125096	-0.045025	-0.663030	1.123406	0.054023	-0.676954	0.681210	-0.233282	-0.632570	1.067362	0.047597	-0.645272	0.718910	0.247858	-0.433306	0.578256	0.088473	-0.451467	0.575572	-0.056829	-0.412652	0.604158	0.067866	-0.217945	0.077952	-0.159206	-0.218778	0.071380	0.182171	-0.217990	0.073057	0.141410	0.552232	0.589313	-0.141236
2559	21.325000	-0.878314	0.621130	-0.052717	-0.873155	0.624745	0.105979	-0.799738	0.884355	-0.084301	-0.788295	0.889992	0.101269	-0.696601	1.124282	-0.045647	-0.663526	1.122645	0.053070	-0.677205	0.680887	-0.233340	-0.632682	1.066982	0.047010	-0.645668	0.719077	0.247898	-0.432623	0.580154	0.089121	-0.451524	0.576025	-0.057123	-0.412202	0.606033	0.068307	-0.217353	0.078371	-0.159308	-0.218773	0.071369	0.182162	-0.217907	0.073201	0.141802	0.551553	0.589271	-0.140070
2560	21.333333	-0.878500	0.621061	-0.052687	-0.873306	0.624691	0.105991	-0.799749	0.884227	-0.084475	-0.788273	0.890006	0.101014	-0.696940	1.123963	-0.045764	-0.663999	1.122155	0.052348	-0.677494	0.680541	-0.233411	-0.632830	1.066655	0.046443	-0.646039	0.719254	0.247969	-0.431856	0.582009	0.089796	-0.451532	0.576559	-0.057402	-0.411795	0.607951	0.068809	-0.217354	0.078373	-0.159319	-0.218785	0.071377	0.182171	-0.218286	0.073056	0.141085	0.550985	0.588979	-0.138843
2561	21.341667	-0.878631	0.620948	-0.052675	-0.873464	0.624616	0.106016	-0.799722	0.884063	-0.084678	-0.788302	0.890042	0.100810	-0.697052	1.122568	-0.047059	-0.664404	1.121759	0.051632	-0.677730	0.680191	-0.233465	-0.633013	1.066375	0.045925	-0.646347	0.719426	0.248079	-0.431062	0.583779	0.090355	-0.451474	0.577168	-0.057644	-0.410980	0.610046	0.069663	-0.217353	0.078375	-0.159325	-0.218777	0.071371	0.182176	-0.218004	0.073044	0.141385	0.550492	0.588272	-0.137556
2562	21.350000	-0.878675	0.620745	-0.052729	-0.873535	0.624516	0.106005	-0.799720	0.883914	-0.084859	-0.788369	0.890093	0.100641	-0.697316	1.121927	-0.047626	-0.664777	1.121436	0.050916	-0.678158	0.679843	-0.233457	-0.633202	1.066150	0.045426	-0.646612	0.719594	0.248226	-0.430173	0.585769	0.091019	-0.451337	0.577864	-0.057841	-0.410187	0.612235	0.070419	-0.217943	0.077966	-0.159235	-0.218787	0.071376	0.182192	-0.218029	0.073039	0.141382	0.550171	0.587421	-0.136178
[truncated: 6,362 more rows]
[truncated: 138 more columns]
