# Supplementary material for: Musical improvisation enhances interpersonal coordination in subsequent conversation: Motor and speech evidence
Source: PLoS One. 2021 Apr 15;16(4):e0250166. doi: 10.1371/journal.pone.0250166 (PMC8049323; doi:10.1371/journal.pone.0250166)
Supplement: S2 File — (ZIP) [file pone.0250166.s005.zip › MI condition/EDITED_PC 214 T1.csv]

Format Version	1.21	Take Name	PC 214 T1	Capture Frame Rate	180.000000	Export Frame Rate	120.000000	Capture Start Time	2018-06-22 11.20.07 AM	Total Frames in Take	38164	Total Exported Frames	25443	Rotation Type	Quaternion	Length Units	Meters	Coordinate Space	Global
		Marker	Marker	Marker	Marker	Marker	Marker	Marker	Marker	Marker	Marker	Marker	Marker	Marker	Marker	Marker	Marker	Marker	Marker	Marker	Marker	Marker	Marker	Marker	Marker	Marker	Marker	Marker	Marker	Marker	Marker	Marker	Marker	Marker	Marker	Marker	Marker	Marker	Marker	Marker	Marker	Marker	Marker	Marker	Marker	Marker	Marker	Marker	Marker
		Unlabeled:5000	Unlabeled:5000	Unlabeled:5000	Unlabeled:5001	Unlabeled:5001	Unlabeled:5001	Unlabeled:5002	Unlabeled:5002	Unlabeled:5002	Unlabeled:5003	Unlabeled:5003	Unlabeled:5003	Unlabeled:5004	Unlabeled:5004	Unlabeled:5004	Unlabeled:5005	Unlabeled:5005	Unlabeled:5005	Unlabeled:5006	Unlabeled:5006	Unlabeled:5006	Unlabeled:5007	Unlabeled:5007	Unlabeled:5007	Unlabeled:5008	Unlabeled:5008	Unlabeled:5008	Unlabeled:5009	Unlabeled:5009	Unlabeled:5009	Unlabeled:5010	Unlabeled:5010	Unlabeled:5010	Unlabeled:5011	Unlabeled:5011	Unlabeled:5011	Unlabeled:5012	Unlabeled:5012	Unlabeled:5012	Unlabeled:5013	Unlabeled:5013	Unlabeled:5013	Unlabeled:5014	Unlabeled:5014	Unlabeled:5014	Unlabeled:5015	Unlabeled:5015	Unlabeled:5015
		8392B20CF49E35701388	8392B20CF49E35701388	8392B20CF49E35701388	8392B20CF49E35701389	8392B20CF49E35701389	8392B20CF49E35701389	8392B20CF49E3570138A	8392B20CF49E3570138A	8392B20CF49E3570138A	8392B20CF49E3570138B	8392B20CF49E3570138B	8392B20CF49E3570138B	8392B20CF49E3570138C	8392B20CF49E3570138C	8392B20CF49E3570138C	8392B20CF49E3570138D	8392B20CF49E3570138D	8392B20CF49E3570138D	8392B20CF49E3570138E	8392B20CF49E3570138E	8392B20CF49E3570138E	8392B20CF49E3570138F	8392B20CF49E3570138F	8392B20CF49E3570138F	8392B20CF49E35701390	8392B20CF49E35701390	8392B20CF49E35701390	8392B20CF49E35701391	8392B20CF49E35701391	8392B20CF49E35701391	8392B20CF49E35701392	8392B20CF49E35701392	8392B20CF49E35701392	8392B20CF49E35701393	8392B20CF49E35701393	8392B20CF49E35701393	8392B20CF49E35701394	8392B20CF49E35701394	8392B20CF49E35701394	8392B20CF49E35701395	8392B20CF49E35701395	8392B20CF49E35701395	8392B20CF49E35701396	8392B20CF49E35701396	8392B20CF49E35701396	8392B20CF49E35701397	8392B20CF49E35701397	8392B20CF49E35701397
		Position	Position	Position	Position	Position	Position	Position	Position	Position	Position	Position	Position	Position	Position	Position	Position	Position	Position	Position	Position	Position	Position	Position	Position	Position	Position	Position	Position	Position	Position	Position	Position	Position	Position	Position	Position	Position	Position	Position	Position	Position	Position	Position	Position	Position	Position	Position	Position
Frame	Time	X	Y	Z	X	Y	Z	X	Y	Z	X	Y	Z	X	Y	Z	X	Y	Z	X	Y	Z	X	Y	Z	X	Y	Z	X	Y	Z	X	Y	Z	X	Y	Z	X	Y	Z	X	Y	Z	X	Y	Z	X	Y	Z
18242	152.016667	-0.830739	0.574651	0.153850	-0.828675	0.580262	-0.086332	-0.789381	0.824395	-0.088808	-0.792620	0.820868	0.156259	-0.695732	1.096234	-0.006487	-0.692144	1.097291	0.098078	-0.657534	1.043499	0.102859	-0.597862	0.693260	-0.198222	-0.584716	0.697141	0.273995	-0.369030	0.071730	-0.150534	-0.363414	0.078632	0.225501	-0.347963	0.089570	0.170475	-0.327182	0.581679	0.099619	-0.330543	0.594772	0.059361	-0.329015	0.576206	-0.019880
18243	152.025000	-0.830751	0.574649	0.153849	-0.828690	0.580250	-0.086328	-0.789405	0.824375	-0.088850	-0.792686	0.820843	0.156258	-0.695760	1.096253	-0.006535	-0.692119	1.097306	0.098063	-0.657525	1.043510	0.102847	-0.597882	0.693248	-0.198233	-0.584750	0.697144	0.274082	-0.369038	0.071721	-0.150540	-0.363408	0.078629	0.225511	-0.347949	0.089586	0.170480	-0.327204	0.581665	0.099600	-0.330583	0.594751	0.059331	-0.329056	0.576208	-0.019849
18244	152.033333	-0.830765	0.574645	0.153855	-0.828706	0.580240	-0.086325	-0.789413	0.824371	-0.088916	-0.792665	0.820851	0.156223	-0.695766	1.096259	-0.006597	-0.692096	1.097312	0.098046	-0.657498	1.043492	0.102819	-0.597899	0.693230	-0.198244	-0.584758	0.697148	0.274088	-0.369057	0.071690	-0.150517	-0.363404	0.078632	0.225520	-0.347956	0.089570	0.170472	-0.327230	0.581648	0.099581	-0.330629	0.594728	0.059301	-0.329096	0.576192	-0.019816
18245	152.041667	-0.830784	0.574639	0.153855	-0.828721	0.580230	-0.086318	-0.789458	0.824369	-0.088852	-0.792693	0.820870	0.156213	-0.695732	1.096253	-0.006637	-0.692070	1.097313	0.098039	-0.657479	1.043500	0.102809	-0.597926	0.693209	-0.198253	-0.584775	0.697151	0.274098	-0.369068	0.071686	-0.150525	-0.363412	0.078634	0.225524	-0.347983	0.089545	0.170467	-0.327257	0.581624	0.099553	-0.330681	0.594707	0.059265	-0.329143	0.576176	-0.019787
18246	152.050000	-0.830800	0.574632	0.153853	-0.828734	0.580222	-0.086312	-0.789478	0.824377	-0.088838	-0.792718	0.820890	0.156204	-0.695720	1.096239	-0.006657	-0.692047	1.097308	0.098025	-0.657461	1.043488	0.102798	-0.597951	0.693180	-0.198261	-0.584789	0.697154	0.274106	-0.369083	0.071674	-0.150522	-0.363414	0.078647	0.225531	-0.347993	0.089543	0.170467	-0.327281	0.581613	0.099518	-0.330738	0.594680	0.059222	-0.329180	0.576152	-0.019773
18247	152.058333	-0.830819	0.574633	0.153848	-0.828743	0.580213	-0.086306	-0.789483	0.824365	-0.088929	-0.792744	0.820882	0.156184	-0.695736	1.096223	-0.006656	-0.692027	1.097305	0.098009	-0.657446	1.043500	0.102790	-0.597968	0.693155	-0.198269	-0.584806	0.697158	0.274112	-0.369099	0.071654	-0.150500	-0.363416	0.078650	0.225527	-0.348000	0.089531	0.170455	-0.327300	0.581611	0.099493	-0.330807	0.594647	0.059182	-0.329217	0.576129	-0.019753
18248	152.066667	-0.830834	0.574596	0.153823	-0.828757	0.580204	-0.086300	-0.789506	0.824343	-0.088959	-0.792586	0.820774	0.156046	-0.695707	1.096208	-0.006697	-0.692015	1.097306	0.097988	-0.657432	1.043499	0.102765	-0.597987	0.693121	-0.198277	-0.584822	0.697164	0.274113	-0.369098	0.071670	-0.150492	-0.363409	0.078646	0.225515	-0.348003	0.089533	0.170450	-0.327328	0.581617	0.099461	-0.330873	0.594618	0.059147	-0.329254	0.576113	-0.019733
18249	152.075000	-0.830852	0.574611	0.153822	-0.828766	0.580194	-0.086293	-0.789554	0.824336	-0.088907	-0.792612	0.820783	0.156032	-0.695694	1.096210	-0.006724	-0.692010	1.097316	0.097955	-0.657426	1.043494	0.102738	-0.598007	0.693087	-0.198279	-0.584835	0.697168	0.274105	-0.369102	0.071667	-0.150475	-0.363409	0.078653	0.225514	-0.347986	0.089546	0.170458	-0.327355	0.581614	0.099443	-0.330926	0.594604	0.059121	-0.329287	0.576108	-0.019705
18250	152.083333	-0.830872	0.574627	0.153822	-0.828778	0.580186	-0.086282	-0.789572	0.824355	-0.088871	-0.792634	0.820787	0.156007	-0.695682	1.096189	-0.006723	-0.692005	1.097327	0.097928	-0.657428	1.043497	0.102713	-0.598016	0.693066	-0.198278	-0.584855	0.697173	0.274106	-0.369092	0.071686	-0.150470	-0.363405	0.078647	0.225506	-0.347977	0.089559	0.170460	-0.327383	0.581613	0.099427	-0.330974	0.594594	0.059103	-0.329314	0.576102	-0.019672
18251	152.091667	-0.830886	0.574628	0.153814	-0.828781	0.580169	-0.086270	-0.789598	0.824309	-0.088946	-0.792672	0.820801	0.156002	-0.695680	1.096213	-0.006781	-0.692008	1.097342	0.097890	-0.657446	1.043509	0.102689	-0.598017	0.693038	-0.198277	-0.584877	0.697178	0.274099	-0.369093	0.071696	-0.150473	-0.363400	0.078642	0.225509	-0.347971	0.089567	0.170469	-0.327407	0.581599	0.099415	-0.331013	0.594580	0.059091	-0.329337	0.576108	-0.019633
18252	152.100000	-0.830899	0.574627	0.153806	-0.828787	0.580155	-0.086263	-0.789606	0.824306	-0.088981	-0.792696	0.820805	0.155983	-0.695675	1.096210	-0.006815	-0.692021	1.097356	0.097858	-0.657467	1.043520	0.102674	-0.598006	0.693016	-0.198275	-0.584901	0.697189	0.274095	-0.369084	0.071703	-0.150478	-0.363402	0.078644	0.225510	-0.347956	0.089583	0.170482	-0.327432	0.581588	0.099418	-0.331048	0.594570	0.059085	-0.329357	0.576114	-0.019589
18253	152.108333	-0.830906	0.574607	0.153786	-0.828791	0.580141	-0.086258	-0.789636	0.824294	-0.088956	-0.792723	0.820811	0.155966	-0.695672	1.096191	-0.006851	-0.692030	1.097361	0.097825	-0.657480	1.043514	0.102649	-0.598013	0.692993	-0.198276	-0.584927	0.697199	0.274093	-0.369101	0.071689	-0.150465	-0.363408	0.078644	0.225524	-0.347965	0.089577	0.170484	-0.327455	0.581573	0.099414	-0.331071	0.594562	0.059087	-0.329362	0.576130	-0.019544
18254	152.116667	-0.830914	0.574616	0.153781	-0.828794	0.580128	-0.086253	-0.789654	0.824305	-0.088886	-0.792850	0.820793	0.156028	-0.695671	1.096168	-0.006885	-0.692049	1.097352	0.097817	-0.657493	1.043503	0.102624	-0.598006	0.692974	-0.198274	-0.584955	0.697205	0.274098	-0.369115	0.071690	-0.150457	-0.363412	0.078651	0.225528	-0.347967	0.089578	0.170483	-0.327478	0.581559	0.099416	-0.331090	0.594555	0.059087	-0.329359	0.576139	-0.019510
18255	152.125000	-0.830917	0.574580	0.153751	-0.828792	0.580117	-0.086245	-0.789637	0.824309	-0.088941	-0.792863	0.820859	0.155990	-0.695687	1.096128	-0.006911	-0.692054	1.097336	0.097762	-0.657500	1.043487	0.102607	-0.597994	0.692950	-0.198263	-0.584975	0.697205	0.274094	-0.369123	0.071679	-0.150444	-0.363414	0.078655	0.225537	-0.347970	0.089565	0.170480	-0.327486	0.581557	0.099419	-0.331104	0.594555	0.059090	-0.329343	0.576153	-0.019488
18256	152.133333	-0.830922	0.574579	0.153734	-0.828791	0.580105	-0.086242	-0.789661	0.824278	-0.088957	-0.792793	0.820815	0.155916	-0.695678	1.096077	-0.006955	-0.692080	1.097312	0.097755	-0.657514	1.043463	0.102593	-0.597978	0.692928	-0.198258	-0.584993	0.697203	0.274089	-0.369128	0.071670	-0.150435	-0.363413	0.078660	0.225538	-0.347983	0.089536	0.170467	-0.327490	0.581555	0.099427	-0.331112	0.594553	0.059086	-0.329320	0.576165	-0.019477
18257	152.141667	-0.830925	0.574585	0.153718	-0.828787	0.580101	-0.086238	-0.789679	0.824276	-0.088935	-0.792808	0.820813	0.155892	-0.695675	1.096029	-0.006989	-0.692091	1.097277	0.097712	-0.657515	1.043438	0.102581	-0.597980	0.692897	-0.198246	-0.585007	0.697196	0.274080	-0.369133	0.071670	-0.150433	-0.363417	0.078656	0.225534	-0.347973	0.089550	0.170470	-0.327489	0.581573	0.099448	-0.331111	0.594563	0.059098	-0.329289	0.576184	-0.019474
18258	152.150000	-0.830932	0.574582	0.153706	-0.828785	0.580094	-0.086228	-0.789697	0.824242	-0.088987	-0.792827	0.820816	0.155875	-0.695678	1.095980	-0.007018	-0.692107	1.097219	0.097686	-0.657513	1.043413	0.102565	-0.597975	0.692876	-0.198232	-0.585017	0.697179	0.274067	-0.369144	0.071663	-0.150414	-0.363412	0.078635	0.225519	-0.347967	0.089551	0.170485	-0.327483	0.581587	0.099472	-0.331103	0.594572	0.059117	-0.329255	0.576207	-0.019475
18259	152.158333	-0.830931	0.574607	0.153708	-0.828780	0.580086	-0.086226	-0.789693	0.824247	-0.088992	-0.792928	0.820869	0.155921	-0.695686	1.095925	-0.007038	-0.692114	1.097204	0.097656	-0.657513	1.043389	0.102553	-0.597955	0.692860	-0.198211	-0.585030	0.697167	0.274051	-0.369142	0.071674	-0.150416	-0.363407	0.078633	0.225520	-0.347966	0.089561	0.170476	-0.327467	0.581604	0.099501	-0.331086	0.594586	0.059142	-0.329221	0.576225	-0.019476
18260	152.166667	-0.830931	0.574594	0.153689	-0.828779	0.580083	-0.086223	-0.789710	0.824245	-0.088962	-0.792845	0.820821	0.155844	-0.695729	1.095933	-0.007181	-0.692133	1.097151	0.097625	-0.657516	1.043348	0.102539	-0.597957	0.692821	-0.198199	-0.585038	0.697154	0.274038	-0.369150	0.071661	-0.150402	-0.363409	0.078632	0.225519	-0.347967	0.089566	0.170486	-0.327447	0.581615	0.099527	-0.331065	0.594593	0.059169	-0.329182	0.576246	-0.019480
18261	152.175000	-0.830930	0.574619	0.153691	-0.828771	0.580071	-0.086217	-0.789702	0.824245	-0.088956	-0.792943	0.820875	0.155890	-0.695717	1.095846	-0.007125	-0.692152	1.097124	0.097609	-0.657521	1.043333	0.102534	-0.597941	0.692795	-0.198193	-0.585045	0.697142	0.274028	-0.369148	0.071666	-0.150398	-0.363408	0.078634	0.225526	-0.347957	0.089567	0.170487	-0.327420	0.581630	0.099544	-0.331043	0.594598	0.059175	-0.329143	0.576269	-0.019490
18262	152.183333	-0.830935	0.574633	0.153694	-0.828769	0.580061	-0.086210	-0.789701	0.824218	-0.088988	-0.793042	0.820932	0.155939	-0.695707	1.095772	-0.007075	-0.692170	1.097099	0.097592	-0.657528	1.043318	0.102533	-0.597928	0.692776	-0.198176	-0.585054	0.697131	0.274025	-0.369145	0.071684	-0.150401	-0.363418	0.078645	0.225540	-0.347957	0.089583	0.170494	-0.327379	0.581653	0.099548	-0.331028	0.594588	0.059168	-0.329104	0.576299	-0.019509
18263	152.191667	-0.830927	0.574603	0.153666	-0.828763	0.580053	-0.086203	-0.789700	0.824207	-0.088971	-0.792860	0.820828	0.155808	-0.695734	1.095745	-0.007103	-0.692195	1.097082	0.097579	-0.657520	1.043301	0.102509	-0.597923	0.692739	-0.198176	-0.585051	0.697119	0.274019	-0.369150	0.071691	-0.150397	-0.363418	0.078655	0.225551	-0.347955	0.089587	0.170500	-0.327333	0.581680	0.099562	-0.331022	0.594570	0.059170	-0.329064	0.576338	-0.019511
18264	152.200000	-0.830924	0.574598	0.153655	-0.828784	0.580050	-0.086203	-0.789685	0.824225	-0.088908	-0.792857	0.820822	0.155796	-0.695714	1.095671	-0.007016	-0.692237	1.097042	0.097547	-0.657550	1.043295	0.102525	-0.597923	0.692704	-0.198169	-0.585047	0.697117	0.274016	-0.369155	0.071682	-0.150385	-0.363420	0.078654	0.225544	-0.347968	0.089577	0.170505	-0.327298	0.581712	0.099577	-0.331013	0.594556	0.059172	-0.329029	0.576376	-0.019497
18265	152.208333	-0.830928	0.574633	0.153662	-0.828754	0.580040	-0.086186	-0.789685	0.824180	-0.088962	-0.792949	0.820874	0.155852	-0.695768	1.095660	-0.007113	-0.692241	1.097007	0.097527	-0.657556	1.043284	0.102519	-0.597903	0.692676	-0.198174	-0.585038	0.697106	0.274009	-0.369164	0.071665	-0.150373	-0.363417	0.078654	0.225549	-0.347967	0.089567	0.170485	-0.327259	0.581737	0.099584	-0.331002	0.594548	0.059162	-0.328999	0.576409	-0.019477
18266	152.216667	-0.830927	0.574631	0.153656	-0.828749	0.580034	-0.086186	-0.789676	0.824174	-0.088943	-0.793044	0.820925	0.155903	-0.695779	1.095615	-0.007142	-0.692281	1.096977	0.097493	-0.657561	1.043268	0.102515	-0.597891	0.692648	-0.198178	-0.585030	0.697099	0.274006	-0.369181	0.071646	-0.150354	-0.363414	0.078642	0.225540	-0.347965	0.089548	0.170474	-0.327211	0.581758	0.099580	-0.330991	0.594556	0.059150	-0.328977	0.576427	-0.019460
18267	152.225000	-0.830921	0.574599	0.153622	-0.828742	0.580042	-0.086178	-0.789661	0.824180	-0.088912	-0.792854	0.820825	0.155775	-0.695799	1.095578	-0.007153	-0.692296	1.096928	0.097491	-0.657565	1.043252	0.102512	-0.597873	0.692627	-0.198170	-0.585019	0.697096	0.274001	-0.369175	0.071658	-0.150355	-0.363411	0.078632	0.225534	-0.347973	0.089541	0.170477	-0.327163	0.581804	0.099562	-0.330988	0.594584	0.059133	-0.328957	0.576445	-0.019438
18268	152.233333	-0.830921	0.574606	0.153613	-0.828735	0.580047	-0.086170	-0.789652	0.824189	-0.088885	-0.792849	0.820826	0.155765	-0.695783	1.095509	-0.007065	-0.692331	1.096920	0.097504	-0.657566	1.043232	0.102514	-0.597856	0.692618	-0.198161	-0.585009	0.697094	0.273995	-0.369188	0.071651	-0.150340	-0.363414	0.078616	0.225519	-0.347967	0.089538	0.170483	-0.327123	0.581848	0.099555	-0.330981	0.594621	0.059123	-0.328941	0.576457	-0.019413
18269	152.241667	-0.830919	0.574611	0.153606	-0.828727	0.580054	-0.086163	-0.789648	0.824158	-0.088936	-0.793020	0.820924	0.155868	-0.695801	1.095458	-0.007056	-0.692364	1.096866	0.097507	-0.657562	1.043217	0.102516	-0.597836	0.692605	-0.198152	-0.585007	0.697096	0.273994	-0.369184	0.071663	-0.150345	-0.363416	0.078618	0.225526	-0.347954	0.089563	0.170495	-0.327086	0.581891	0.099553	-0.330967	0.594664	0.059118	-0.328924	0.576468	-0.019396
18270	152.250000	-0.830919	0.574660	0.153619	-0.828722	0.580058	-0.086158	-0.789641	0.824163	-0.088915	-0.793018	0.820932	0.155870	-0.695858	1.095431	-0.007139	-0.692380	1.096832	0.097503	-0.657558	1.043203	0.102517	-0.597820	0.692593	-0.198141	-0.585004	0.697101	0.273998	-0.369176	0.071686	-0.150356	-0.363415	0.078628	0.225525	-0.347939	0.089583	0.170505	-0.327060	0.581931	0.099553	-0.330958	0.594704	0.059116	-0.328904	0.576473	-0.019384
18271	152.258333	-0.830907	0.574632	0.153593	-0.828710	0.580061	-0.086150	-0.789629	0.824174	-0.088881	-0.793014	0.820959	0.155876	-0.695862	1.095385	-0.007099	-0.692401	1.096807	0.097518	-0.657551	1.043186	0.102529	-0.597812	0.692583	-0.198131	-0.585002	0.697105	0.274000	-0.369186	0.071668	-0.150344	-0.363418	0.078638	0.225528	-0.347943	0.089595	0.170507	-0.327036	0.581965	0.099552	-0.330944	0.594736	0.059114	-0.328882	0.576473	-0.019391
18272	152.266667	-0.830895	0.574640	0.153587	-0.828699	0.580061	-0.086140	-0.789617	0.824184	-0.088848	-0.793090	0.820885	0.155866	-0.695862	1.095328	-0.007037	-0.692416	1.096778	0.097518	-0.657548	1.043174	0.102544	-0.597805	0.692569	-0.198118	-0.584997	0.697101	0.274004	-0.369196	0.071656	-0.150333	-0.363422	0.078642	0.225539	-0.347935	0.089608	0.170509	-0.327018	0.581989	0.099563	-0.330928	0.594753	0.059122	-0.328857	0.576470	-0.019397
18273	152.275000	-0.830892	0.574683	0.153603	-0.828691	0.580056	-0.086129	-0.789617	0.824149	-0.088913	-0.792983	0.820922	0.155840	-0.695912	1.095314	-0.007134	-0.692442	1.096759	0.097537	-0.657549	1.043166	0.102556	-0.597798	0.692559	-0.198108	-0.584992	0.697093	0.273995	-0.369191	0.071675	-0.150347	-0.363424	0.078655	0.225548	-0.347948	0.089591	0.170504	-0.327006	0.582000	0.099581	-0.330914	0.594752	0.059135	-0.328834	0.576476	-0.019404
18274	152.283333	-0.830879	0.574684	0.153599	-0.828676	0.580055	-0.086121	-0.789608	0.824139	-0.088901	-0.792792	0.820818	0.155727	-0.695938	1.095294	-0.007148	-0.692474	1.096749	0.097549	-0.657526	1.043114	0.102522	-0.597791	0.692537	-0.198105	-0.584985	0.697079	0.273983	-0.369194	0.071666	-0.150349	-0.363416	0.078645	0.225548	-0.347973	0.089557	0.170488	-0.327000	0.582001	0.099606	-0.330895	0.594739	0.059153	-0.328807	0.576478	-0.019405
18275	152.291667	-0.830867	0.574690	0.153590	-0.828669	0.580050	-0.086114	-0.789609	0.824141	-0.088858	-0.792876	0.820885	0.155802	-0.695947	1.095258	-0.007138	-0.692488	1.096728	0.097528	-0.657570	1.043159	0.102579	-0.597786	0.692520	-0.198099	-0.584980	0.697064	0.273975	-0.369213	0.071651	-0.150338	-0.363411	0.078634	0.225539	-0.347979	0.089531	0.170480	-0.326997	0.581991	0.099628	-0.330878	0.594714	0.059168	-0.328780	0.576485	-0.019415
18276	152.300000	-0.830857	0.574696	0.153584	-0.828660	0.580047	-0.086106	-0.789601	0.824127	-0.088875	-0.792954	0.820915	0.155853	-0.695973	1.095251	-0.007155	-0.692517	1.096719	0.097519	-0.657588	1.043158	0.102585	-0.597779	0.692509	-0.198089	-0.584977	0.697043	0.273959	-0.369205	0.071652	-0.150340	-0.363409	0.078626	0.225535	-0.347971	0.089536	0.170480	-0.327002	0.581977	0.099650	-0.330864	0.594687	0.059185	-0.328755	0.576492	-0.019420
18277	152.308333	-0.830850	0.574704	0.153578	-0.828653	0.580055	-0.086097	-0.789603	0.824128	-0.088846	-0.792943	0.820913	0.155856	-0.695978	1.095227	-0.007144	-0.692547	1.096714	0.097527	-0.657611	1.043157	0.102589	-0.597773	0.692496	-0.198077	-0.584971	0.697030	0.273946	-0.369206	0.071658	-0.150327	-0.363405	0.078625	0.225534	-0.347960	0.089538	0.170487	-0.327004	0.581959	0.099670	-0.330855	0.594655	0.059199	-0.328733	0.576513	-0.019432
18278	152.316667	-0.830808	0.574680	0.153545	-0.828644	0.580065	-0.086090	-0.789602	0.824134	-0.088813	-0.792929	0.820893	0.155851	-0.695988	1.095213	-0.007146	-0.692566	1.096705	0.097508	-0.657632	1.043158	0.102592	-0.597768	0.692483	-0.198067	-0.584942	0.697035	0.273862	-0.369210	0.071658	-0.150316	-0.363404	0.078621	0.225524	-0.347947	0.089565	0.170496	-0.327001	0.581946	0.099674	-0.330847	0.594633	0.059202	-0.328709	0.576519	-0.019431
18279	152.325000	-0.830839	0.574717	0.153571	-0.828643	0.580066	-0.086081	-0.789596	0.824159	-0.088751	-0.792919	0.820896	0.155862	-0.696032	1.095236	-0.007223	-0.692589	1.096696	0.097527	-0.657645	1.043150	0.102603	-0.597764	0.692476	-0.198054	-0.584962	0.697007	0.273934	-0.369212	0.071650	-0.150305	-0.363413	0.078626	0.225526	-0.347948	0.089577	0.170501	-0.327006	0.581936	0.099669	-0.330852	0.594615	0.059194	-0.328691	0.576531	-0.019430
18280	152.333333	-0.830837	0.574724	0.153568	-0.828637	0.580070	-0.086072	-0.789603	0.824127	-0.088801	-0.792899	0.820873	0.155845	-0.696010	1.095172	-0.007135	-0.692612	1.096678	0.097549	-0.657655	1.043135	0.102617	-0.597759	0.692469	-0.198044	-0.584951	0.696995	0.273933	-0.369197	0.071666	-0.150318	-0.363411	0.078638	0.225534	-0.347946	0.089587	0.170504	-0.326995	0.581927	0.099649	-0.330865	0.594605	0.059173	-0.328676	0.576525	-0.019436
18281	152.341667	-0.830837	0.574706	0.153563	-0.828636	0.580067	-0.086064	-0.789605	0.824132	-0.088771	-0.792813	0.820842	0.155815	-0.696021	1.095141	-0.007123	-0.692622	1.096656	0.097554	-0.657653	1.043124	0.102631	-0.597758	0.692457	-0.198032	-0.584943	0.696994	0.273939	-0.369214	0.071658	-0.150307	-0.363416	0.078650	0.225541	-0.347948	0.089583	0.170506	-0.326986	0.581935	0.099605	-0.330887	0.594614	0.059134	-0.328662	0.576514	-0.019441
18282	152.350000	-0.830830	0.574684	0.153553	-0.828634	0.580061	-0.086053	-0.789604	0.824158	-0.088687	-0.792912	0.820930	0.155916	-0.696036	1.095107	-0.007111	-0.692624	1.096625	0.097563	-0.657610	1.043050	0.102608	-0.597762	0.692450	-0.198020	-0.584929	0.696986	0.273945	-0.369213	0.071654	-0.150309	-0.363421	0.078655	0.225542	-0.347958	0.089577	0.170500	-0.326978	0.581951	0.099559	-0.330909	0.594637	0.059090	-0.328644	0.576508	-0.019453
18283	152.358333	-0.830833	0.574720	0.153572	-0.828630	0.580057	-0.086044	-0.789608	0.824139	-0.088707	-0.792902	0.820909	0.155911	-0.696041	1.095064	-0.007093	-0.692639	1.096589	0.097594	-0.657633	1.043077	0.102680	-0.597771	0.692439	-0.198007	-0.584904	0.696987	0.273905	-0.369218	0.071650	-0.150319	-0.363421	0.078638	0.225546	-0.347963	0.089559	0.170491	-0.326957	0.581968	0.099512	-0.330927	0.594679	0.059038	-0.328627	0.576508	-0.019470
18284	152.366667	-0.830828	0.574712	0.153565	-0.828626	0.580054	-0.086035	-0.789609	0.824123	-0.088698	-0.792900	0.820893	0.155904	-0.696043	1.095026	-0.007082	-0.692646	1.096532	0.097612	-0.657620	1.043049	0.102698	-0.597785	0.692423	-0.197989	-0.584903	0.696981	0.273941	-0.369222	0.071638	-0.150313	-0.363412	0.078647	0.225549	-0.347966	0.089536	0.170483	-0.326932	0.582001	0.099458	-0.330946	0.594726	0.058991	-0.328606	0.576518	-0.019493
18285	152.375000	-0.830830	0.574698	0.153555	-0.828622	0.580053	-0.086030	-0.789613	0.824119	-0.088686	-0.792885	0.820878	0.155899	-0.696053	1.094991	-0.007064	-0.692651	1.096495	0.097616	-0.657600	1.043006	0.102690	-0.597798	0.692409	-0.197974	-0.584894	0.696984	0.273936	-0.369219	0.071644	-0.150315	-0.363408	0.078635	0.225545	-0.347966	0.089534	0.170480	-0.326915	0.582048	0.099425	-0.330954	0.594776	0.058952	-0.328582	0.576542	-0.019527
18286	152.383333	-0.830833	0.574679	0.153538	-0.828628	0.580049	-0.086024	-0.789615	0.824112	-0.088669	-0.792894	0.820924	0.155929	-0.696057	1.094964	-0.007049	-0.692658	1.096470	0.097617	-0.657612	1.043019	0.102727	-0.597820	0.692395	-0.197960	-0.584884	0.696981	0.273923	-0.369213	0.071660	-0.150325	-0.363408	0.078625	0.225534	-0.347956	0.089540	0.170493	-0.326882	0.582097	0.099384	-0.330956	0.594826	0.058910	-0.328548	0.576576	-0.019572
18287	152.391667	-0.830833	0.574698	0.153544	-0.828627	0.580051	-0.086018	-0.789611	0.824123	-0.088622	-0.792925	0.820872	0.155931	-0.696062	1.094953	-0.007039	-0.692673	1.096456	0.097637	-0.657618	1.043009	0.102743	-0.597843	0.692377	-0.197937	-0.584882	0.696979	0.273912	-0.369210	0.071675	-0.150315	-0.363395	0.078618	0.225531	-0.347941	0.089566	0.170496	-0.326843	0.582173	0.099369	-0.330973	0.594853	0.058885	-0.328505	0.576630	-0.019627
18288	152.400000	-0.830837	0.574719	0.153551	-0.828630	0.580050	-0.086013	-0.789621	0.824115	-0.088629	-0.792864	0.820883	0.155898	-0.696072	1.094943	-0.007026	-0.692684	1.096455	0.097639	-0.657597	1.042957	0.102710	-0.597872	0.692358	-0.197917	-0.584885	0.696978	0.273909	-0.369218	0.071681	-0.150309	-0.363393	0.078626	0.225524	-0.347931	0.089575	0.170503	-0.326807	0.582237	0.099395	-0.330972	0.594858	0.058894	-0.328462	0.576695	-0.019671
18289	152.408333	-0.830820	0.574685	0.153524	-0.828627	0.580056	-0.086008	-0.789630	0.824128	-0.088605	-0.792773	0.820834	0.155850	-0.696080	1.094923	-0.007012	-0.692695	1.096466	0.097652	-0.657645	1.043019	0.102777	-0.597896	0.692342	-0.197900	-0.584894	0.696969	0.273904	-0.369204	0.071685	-0.150324	-0.363397	0.078632	0.225535	-0.347933	0.089584	0.170512	-0.326781	0.582280	0.099450	-0.330940	0.594860	0.058939	-0.328424	0.576759	-0.019689
18290	152.416667	-0.830835	0.574682	0.153534	-0.828628	0.580058	-0.085995	-0.789638	0.824140	-0.088577	-0.792685	0.820800	0.155815	-0.696083	1.094919	-0.006995	-0.692705	1.096475	0.097667	-0.657660	1.043028	0.102798	-0.597921	0.692338	-0.197891	-0.584911	0.696956	0.273904	-0.369210	0.071675	-0.150319	-0.363401	0.078629	0.225531	-0.347944	0.089581	0.170509	-0.326741	0.582315	0.099511	-0.330904	0.594869	0.058986	-0.328390	0.576822	-0.019707
18291	152.425000	-0.830834	0.574724	0.153559	-0.828628	0.580068	-0.085982	-0.789619	0.824208	-0.088524	-0.792855	0.820887	0.155934	-0.696080	1.094925	-0.006986	-0.692724	1.096500	0.097710	-0.657670	1.043036	0.102826	-0.597936	0.692328	-0.197869	-0.584927	0.696933	0.273907	-0.369214	0.071667	-0.150325	-0.363413	0.078650	0.225547	-0.347960	0.089560	0.170498	-0.326692	0.582359	0.099568	-0.330870	0.594885	0.059034	-0.328361	0.576878	-0.019715
18292	152.433333	-0.830833	0.574717	0.153557	-0.828631	0.580074	-0.085968	-0.789654	0.824175	-0.088522	-0.792864	0.820910	0.155964	-0.696083	1.094926	-0.006976	-0.692765	1.096524	0.097770	-0.657678	1.043035	0.102847	-0.597946	0.692336	-0.197849	-0.584942	0.696922	0.273909	-0.369221	0.071646	-0.150320	-0.363419	0.078664	0.225548	-0.347972	0.089556	0.170490	-0.326648	0.582407	0.099617	-0.330836	0.594913	0.059080	-0.328334	0.576927	-0.019722
18293	152.441667	-0.830836	0.574712	0.153556	-0.828638	0.580087	-0.085949	-0.789656	0.824194	-0.088469	-0.792957	0.820847	0.155996	-0.696078	1.094882	-0.006962	-0.692734	1.096490	0.097731	-0.657642	1.042968	0.102814	-0.597965	0.692337	-0.197836	-0.584958	0.696902	0.273914	-0.369207	0.071666	-0.150333	-0.363416	0.078659	0.225550	-0.347980	0.089545	0.170478	-0.326599	0.582475	0.099661	-0.330812	0.594950	0.059110	-0.328312	0.576976	-0.019723
18294	152.450000	-0.830841	0.574735	0.153565	-0.828698	0.580140	-0.085909	-0.789656	0.824214	-0.088422	-0.792873	0.820945	0.156000	-0.696069	1.094870	-0.006954	-0.692727	1.096448	0.097712	-0.657673	1.043002	0.102880	-0.597985	0.692334	-0.197821	-0.584971	0.696881	0.273916	-0.369212	0.071662	-0.150323	-0.363419	0.078652	0.225543	-0.347975	0.089546	0.170470	-0.326560	0.582534	0.099690	-0.330794	0.594984	0.059134	-0.328295	0.577019	-0.019734
18295	152.458333	-0.830847	0.574735	0.153565	-0.828650	0.580114	-0.085922	-0.789662	0.824192	-0.088429	-0.792855	0.820906	0.155978	-0.696080	1.094809	-0.006903	-0.692736	1.096417	0.097727	-0.657657	1.042981	0.102897	-0.597991	0.692330	-0.197799	-0.584975	0.696859	0.273920	-0.369209	0.071666	-0.150314	-0.363411	0.078641	0.225534	-0.347954	0.089563	0.170480	-0.326525	0.582602	0.099701	-0.330791	0.595020	0.059140	-0.328280	0.577048	-0.019748
18296	152.466667	-0.830851	0.574694	0.153542	-0.828655	0.580119	-0.085914	-0.789650	0.824210	-0.088429	-0.792676	0.820806	0.155871	-0.696047	1.094767	-0.006930	-0.692737	1.096411	0.097783	-0.657612	1.042896	0.102854	-0.597997	0.692324	-0.197776	-0.584979	0.696842	0.273925	-0.369211	0.071678	-0.150310	-0.363405	0.078624	0.225517	-0.347948	0.089575	0.170480	-0.326500	0.582657	0.099703	-0.330799	0.595041	0.059142	-0.328261	0.577065	-0.019768
18297	152.475000	-0.830854	0.574692	0.153549	-0.828657	0.580121	-0.085906	-0.789657	0.824217	-0.088392	-0.792902	0.820867	0.155991	-0.696031	1.094728	-0.006918	-0.692714	1.096351	0.097736	-0.657597	1.042873	0.102877	-0.598005	0.692306	-0.197761	-0.584974	0.696821	0.273938	-0.369211	0.071663	-0.150299	-0.363406	0.078617	0.225512	-0.347934	0.089587	0.170492	-0.326493	0.582688	0.099708	-0.330810	0.595045	0.059138	-0.328245	0.577063	-0.019781
18298	152.483333	-0.830855	0.574722	0.153575	-0.828657	0.580120	-0.085901	-0.789897	0.824327	-0.088440	-0.792852	0.820909	0.156000	-0.696037	1.094697	-0.006883	-0.692721	1.096359	0.097805	-0.657581	1.042853	0.102896	-0.598007	0.692294	-0.197738	-0.584973	0.696792	0.273954	-0.369217	0.071650	-0.150292	-0.363398	0.078619	0.225513	-0.347931	0.089591	0.170499	-0.326494	0.582701	0.099710	-0.330830	0.595037	0.059138	-0.328231	0.577056	-0.019787
18299	152.491667	-0.830857	0.574712	0.153578	-0.828654	0.580115	-0.085895	-0.789645	0.824237	-0.088370	-0.792851	0.820914	0.156008	-0.696009	1.094667	-0.006864	-0.692716	1.096330	0.097799	-0.657604	1.042902	0.102967	-0.598007	0.692275	-0.197725	-0.584971	0.696774	0.273974	-0.369213	0.071664	-0.150302	-0.363409	0.078636	0.225532	-0.347934	0.089586	0.170503	-0.326502	0.582694	0.099707	-0.330857	0.595008	0.059136	-0.328220	0.577048	-0.019788
18300	152.500000	-0.830858	0.574676	0.153567	-0.828655	0.580114	-0.085890	-0.789649	0.824238	-0.088342	-0.792846	0.820933	0.156004	-0.695965	1.094669	-0.006895	-0.692707	1.096341	0.097823	-0.657564	1.042843	0.102935	-0.598007	0.692260	-0.197717	-0.584970	0.696761	0.273992	-0.369202	0.071682	-0.150318	-0.363416	0.078646	0.225541	-0.347948	0.089583	0.170514	-0.326522	0.582676	0.099716	-0.330879	0.594979	0.059142	-0.328209	0.577045	-0.019774
18301	152.508333	-0.830856	0.574673	0.153564	-0.828674	0.580131	-0.085870	-0.789749	0.824306	-0.088366	-0.792851	0.820931	0.156013	-0.695934	1.094675	-0.006888	-0.692673	1.096324	0.097775	-0.657592	1.042910	0.102999	-0.598004	0.692239	-0.197712	-0.584975	0.696757	0.274010	-0.369190	0.071689	-0.150326	-0.363425	0.078653	0.225549	-0.347966	0.089559	0.170502	-0.326550	0.582658	0.099717	-0.330900	0.594957	0.059138	-0.328207	0.577042	-0.019760
18302	152.516667	-0.830854	0.574678	0.153562	-0.828645	0.580118	-0.085867	-0.789631	0.824240	-0.088317	-0.792850	0.820943	0.156015	-0.695866	1.094666	-0.006789	-0.692661	1.096353	0.097775	-0.657596	1.042932	0.103018	-0.597996	0.692232	-0.197703	-0.584977	0.696750	0.274022	-0.369218	0.071648	-0.150307	-0.363429	0.078669	0.225565	-0.347977	0.089553	0.170492	-0.326575	0.582641	0.099708	-0.330925	0.594945	0.059129	-0.328203	0.577053	-0.019743
18303	152.525000	-0.830856	0.574703	0.153565	-0.828640	0.580131	-0.085854	-0.789866	0.824343	-0.088382	-0.792844	0.820941	0.156004	-0.695872	1.094708	-0.006844	-0.692667	1.096413	0.097809	-0.657581	1.042933	0.103000	-0.597985	0.692230	-0.197694	-0.584973	0.696750	0.274025	-0.369209	0.071661	-0.150314	-0.363427	0.078655	0.225563	-0.347981	0.089550	0.170492	-0.326597	0.582645	0.099701	-0.330957	0.594938	0.059120	-0.328199	0.577066	-0.019730
18304	152.533333	-0.830860	0.574731	0.153569	-0.828683	0.580174	-0.085820	-0.789862	0.824340	-0.088363	-0.792856	0.820979	0.156021	-0.695835	1.094763	-0.006884	-0.692645	1.096475	0.097829	-0.657571	1.042932	0.102981	-0.597983	0.692235	-0.197686	-0.584969	0.696747	0.274024	-0.369220	0.071657	-0.150304	-0.363421	0.078646	0.225558	-0.347971	0.089558	0.170496	-0.326613	0.582646	0.099684	-0.330982	0.594933	0.059106	-0.328189	0.577078	-0.019711
18305	152.541667	-0.830859	0.574737	0.153561	-0.828638	0.580159	-0.085810	-0.789812	0.824388	-0.088332	-0.792856	0.820953	0.156013	-0.695795	1.094837	-0.006883	-0.692612	1.096494	0.097790	-0.657586	1.042986	0.103022	-0.597979	0.692233	-0.197677	-0.584965	0.696748	0.274022	-0.369224	0.071654	-0.150297	-0.363416	0.078627	0.225549	-0.347966	0.089555	0.170494	-0.326628	0.582649	0.099673	-0.331003	0.594932	0.059095	-0.328187	0.577095	-0.019703
18306	152.550000	-0.830856	0.574740	0.153559	-0.828619	0.580138	-0.085823	-0.789858	0.824336	-0.088325	-0.792856	0.820954	0.156007	-0.695757	1.094882	-0.006884	-0.692585	1.096531	0.097789	-0.657597	1.043033	0.103061	-0.597973	0.692230	-0.197669	-0.584964	0.696742	0.274019	-0.369230	0.071644	-0.150288	-0.363403	0.078608	0.225544	-0.347951	0.089564	0.170512	-0.326639	0.582639	0.099664	-0.331019	0.594924	0.059092	-0.328179	0.577108	-0.019696
18307	152.558333	-0.830847	0.574734	0.153558	-0.828641	0.580153	-0.085810	-0.789826	0.824360	-0.088326	-0.792764	0.820898	0.155944	-0.695731	1.094889	-0.006875	-0.692578	1.096555	0.097827	-0.657575	1.043005	0.103018	-0.597968	0.692236	-0.197664	-0.584962	0.696743	0.274020	-0.369220	0.071659	-0.150297	-0.363406	0.078599	0.225538	-0.347954	0.089558	0.170520	-0.326645	0.582630	0.099664	-0.331028	0.594905	0.059100	-0.328167	0.577101	-0.019693
18308	152.566667	-0.830838	0.574694	0.153537	-0.828625	0.580170	-0.085782	-0.789816	0.824362	-0.088287	-0.792867	0.820981	0.156021	-0.695695	1.094922	-0.006868	-0.692559	1.096578	0.097860	-0.657584	1.043035	0.103057	-0.597971	0.692227	-0.197665	-0.584963	0.696748	0.274024	-0.369219	0.071668	-0.150305	-0.363410	0.078597	0.225536	-0.347954	0.089548	0.170519	-0.326649	0.582607	0.099676	-0.331027	0.594886	0.059112	-0.328154	0.577094	-0.019702
18309	152.575000	-0.830831	0.574727	0.153551	-0.828593	0.580129	-0.085816	-0.789567	0.824275	-0.088205	-0.792860	0.820954	0.156001	-0.695634	1.094883	-0.006755	-0.692513	1.096560	0.097816	-0.657557	1.043039	0.103084	-0.597970	0.692218	-0.197660	-0.584975	0.696757	0.274024	-0.369216	0.071663	-0.150310	-0.363406	0.078604	0.225539	-0.347948	0.089563	0.170523	-0.326648	0.582589	0.099685	-0.331022	0.594874	0.059124	-0.328135	0.577087	-0.019718
18310	152.583333	-0.830826	0.574726	0.153545	-0.828580	0.580134	-0.085818	-0.789571	0.824223	-0.088254	-0.792867	0.820964	0.155998	-0.695605	1.094924	-0.006741	-0.692482	1.096562	0.097831	-0.657541	1.043041	0.103092	-0.597971	0.692208	-0.197660	-0.584990	0.696766	0.274024	-0.369202	0.071682	-0.150325	-0.363419	0.078628	0.225548	-0.347955	0.089556	0.170515	-0.326645	0.582573	0.099703	-0.331015	0.594860	0.059141	-0.328114	0.577091	-0.019743
18311	152.591667	-0.830815	0.574694	0.153515	-0.828579	0.580165	-0.085795	-0.789568	0.824224	-0.088212	-0.792762	0.820917	0.155917	-0.695584	1.094911	-0.006723	-0.692465	1.096589	0.097868	-0.657509	1.043022	0.103073	-0.597959	0.692204	-0.197660	-0.584996	0.696778	0.274020	-0.369204	0.071679	-0.150325	-0.363424	0.078647	0.225558	-0.347951	0.089568	0.170506	-0.326642	0.582578	0.099725	-0.331005	0.594854	0.059160	-0.328095	0.577103	-0.019763
18312	152.600000	-0.830809	0.574743	0.153527	-0.828583	0.580191	-0.085775	-0.789549	0.824236	-0.088200	-0.792842	0.820951	0.155954	-0.695633	1.095048	-0.006950	-0.692431	1.096591	0.097853	-0.657474	1.043003	0.103061	-0.597959	0.692198	-0.197662	-0.585003	0.696783	0.274014	-0.369210	0.071654	-0.150305	-0.363430	0.078647	0.225550	-0.347959	0.089559	0.170497	-0.326645	0.582578	0.099741	-0.330994	0.594855	0.059177	-0.328075	0.577118	-0.019778
18313	152.608333	-0.830797	0.574753	0.153517	-0.828559	0.580178	-0.085788	-0.789548	0.824212	-0.088224	-0.792850	0.821003	0.155974	-0.695525	1.094971	-0.006698	-0.692410	1.096608	0.097861	-0.657498	1.043067	0.103121	-0.597952	0.692196	-0.197654	-0.585003	0.696775	0.274006	-0.369206	0.071662	-0.150311	-0.363423	0.078646	0.225557	-0.347957	0.089568	0.170485	-0.326641	0.582583	0.099755	-0.330984	0.594854	0.059193	-0.328055	0.577144	-0.019795
18314	152.616667	-0.830788	0.574762	0.153512	-0.828544	0.580164	-0.085802	-0.789533	0.824218	-0.088233	-0.792845	0.820993	0.155959	-0.695509	1.094995	-0.006685	-0.692391	1.096628	0.097873	-0.657492	1.043079	0.103126	-0.597937	0.692191	-0.197654	-0.584995	0.696756	0.273998	-0.369211	0.071657	-0.150322	-0.363416	0.078633	0.225547	-0.347948	0.089565	0.170492	-0.326637	0.582586	0.099770	-0.330969	0.594854	0.059209	-0.328036	0.577170	-0.019804
18315	152.625000	-0.830782	0.574773	0.153514	-0.828544	0.580186	-0.085779	-0.789542	0.824221	-0.088202	-0.792841	0.820997	0.155957	-0.695491	1.095020	-0.006675	-0.692373	1.096654	0.097891	-0.657491	1.043085	0.103139	-0.597926	0.692194	-0.197649	-0.584988	0.696735	0.273992	-0.369211	0.071654	-0.150304	-0.363406	0.078611	0.225540	-0.347938	0.089576	0.170507	-0.326634	0.582577	0.099790	-0.330949	0.594842	0.059233	-0.328019	0.577189	-0.019803
18316	152.633333	-0.830773	0.574736	0.153501	-0.828528	0.580161	-0.085798	-0.789536	0.824226	-0.088216	-0.792851	0.821026	0.155975	-0.695478	1.095036	-0.006666	-0.692358	1.096669	0.097917	-0.657453	1.043035	0.103093	-0.597915	0.692197	-0.197643	-0.584973	0.696713	0.273990	-0.369233	0.071626	-0.150280	-0.363403	0.078603	0.225537	-0.347926	0.089572	0.170520	-0.326631	0.582568	0.099807	-0.330932	0.594832	0.059253	-0.328001	0.577205	-0.019792
18317	152.641667	-0.830769	0.574772	0.153520	-0.828548	0.580197	-0.085759	-0.789536	0.824244	-0.088158	-0.792841	0.821008	0.155967	-0.695467	1.095043	-0.006658	-0.692321	1.096681	0.097890	-0.657488	1.043096	0.103154	-0.597914	0.692180	-0.197647	-0.584966	0.696695	0.273992	-0.369219	0.071653	-0.150298	-0.363409	0.078606	0.225539	-0.347932	0.089570	0.170524	-0.326623	0.582563	0.099816	-0.330914	0.594823	0.059263	-0.327985	0.577218	-0.019785
18318	152.650000	-0.830757	0.574758	0.153513	-0.828522	0.580153	-0.085796	-0.789554	0.824217	-0.088167	-0.792847	0.821019	0.155970	-0.695462	1.095045	-0.006657	-0.692319	1.096691	0.097900	-0.657486	1.043098	0.103162	-0.597908	0.692169	-0.197647	-0.584952	0.696678	0.273991	-0.369218	0.071661	-0.150304	-0.363408	0.078608	0.225541	-0.347926	0.089575	0.170531	-0.326614	0.582557	0.099821	-0.330897	0.594813	0.059267	-0.327966	0.577228	-0.019780
18319	152.658333	-0.830755	0.574755	0.153510	-0.828514	0.580146	-0.085793	-0.789546	0.824218	-0.088175	-0.792837	0.820976	0.155946	-0.695454	1.095036	-0.006653	-0.692302	1.096706	0.097904	-0.657483	1.043112	0.103176	-0.597902	0.692161	-0.197639	-0.584946	0.696668	0.273992	-0.369211	0.071668	-0.150312	-0.363414	0.078628	0.225548	-0.347945	0.089565	0.170514	-0.326610	0.582565	0.099822	-0.330878	0.594803	0.059266	-0.327955	0.577236	-0.019782
18320	152.666667	-0.830722	0.574718	0.153476	-0.828536	0.580179	-0.085760	-0.789557	0.824210	-0.088149	-0.792836	0.820972	0.155943	-0.695451	1.095017	-0.006651	-0.692278	1.096724	0.097910	-0.657440	1.043071	0.103139	-0.597911	0.692138	-0.197638	-0.584943	0.696659	0.273987	-0.369209	0.071657	-0.150319	-0.363424	0.078636	0.225551	-0.347963	0.089556	0.170498	-0.326605	0.582575	0.099817	-0.330863	0.594802	0.059259	-0.327945	0.577248	-0.019783
18321	152.675000	-0.830756	0.574751	0.153502	-0.828526	0.580160	-0.085777	-0.789555	0.824200	-0.088144	-0.792847	0.820989	0.155952	-0.695454	1.094985	-0.006630	-0.692266	1.096751	0.097907	-0.657447	1.043116	0.103186	-0.597911	0.692131	-0.197634	-0.584936	0.696652	0.273987	-0.369210	0.071655	-0.150320	-0.363427	0.078646	0.225551	-0.347966	0.089554	0.170493	-0.326596	0.582592	0.099810	-0.330847	0.594811	0.059251	-0.327928	0.577259	-0.019788
18322	152.683333	-0.830754	0.574745	0.153492	-0.828510	0.580134	-0.085792	-0.789561	0.824202	-0.088132	-0.792844	0.820969	0.155941	-0.695460	1.094980	-0.006631	-0.692253	1.096772	0.097911	-0.657452	1.043159	0.103232	-0.597912	0.692123	-0.197626	-0.584928	0.696635	0.273985	-0.369205	0.071656	-0.150322	-0.363429	0.078641	0.225558	-0.347966	0.089552	0.170482	-0.326587	0.582610	0.099804	-0.330828	0.594825	0.059249	-0.327914	0.577271	-0.019803
18323	152.691667	-0.830759	0.574732	0.153485	-0.828511	0.580131	-0.085787	-0.789561	0.824210	-0.088137	-0.792852	0.820974	0.155942	-0.695472	1.094964	-0.006625	-0.692222	1.096796	0.097928	-0.657443	1.043177	0.103251	-0.597921	0.692119	-0.197611	-0.584924	0.696620	0.273980	-0.369204	0.071663	-0.150325	-0.363419	0.078622	0.225544	-0.347969	0.089549	0.170492	-0.326577	0.582624	0.099804	-0.330806	0.594841	0.059255	-0.327895	0.577283	-0.019819
18324	152.700000	-0.830763	0.574749	0.153506	-0.828539	0.580167	-0.085747	-0.789578	0.824250	-0.088038	-0.792857	0.820966	0.155945	-0.695485	1.094938	-0.006609	-0.692184	1.096812	0.097927	-0.657425	1.043187	0.103271	-0.597939	0.692117	-0.197598	-0.584919	0.696600	0.273980	-0.369205	0.071670	-0.150324	-0.363414	0.078604	0.225546	-0.347958	0.089555	0.170500	-0.326567	0.582641	0.099805	-0.330784	0.594860	0.059268	-0.327874	0.577294	-0.019841
18325	152.708333	-0.830761	0.574744	0.153506	-0.828518	0.580123	-0.085776	-0.789593	0.824231	-0.088111	-0.792879	0.820997	0.155975	-0.695500	1.094904	-0.006593	-0.692178	1.096849	0.097964	-0.657399	1.043193	0.103296	-0.597949	0.692123	-0.197582	-0.584914	0.696582	0.273976	-0.369206	0.071662	-0.150312	-0.363409	0.078593	0.225540	-0.347947	0.089559	0.170515	-0.326555	0.582653	0.099813	-0.330758	0.594878	0.059290	-0.327849	0.577304	-0.019874
18326	152.716667	-0.830759	0.574736	0.153508	-0.828520	0.580121	-0.085769	-0.789615	0.824235	-0.088079	-0.792873	0.820960	0.155952	-0.695516	1.094866	-0.006575	-0.692148	1.096856	0.097980	-0.657373	1.043197	0.103326	-0.597962	0.692122	-0.197563	-0.584915	0.696568	0.273973	-0.369211	0.071655	-0.150310	-0.363409	0.078589	0.225541	-0.347946	0.089556	0.170531	-0.326540	0.582666	0.099826	-0.330732	0.594897	0.059308	-0.327822	0.577318	-0.019908
18327	152.725000	-0.830764	0.574731	0.153516	-0.828537	0.580138	-0.085749	-0.789632	0.824241	-0.088070	-0.792887	0.820978	0.155970	-0.695588	1.094881	-0.006692	-0.692107	1.096835	0.097989	-0.657345	1.043210	0.103361	-0.597979	0.692114	-0.197552	-0.584918	0.696557	0.273974	-0.369210	0.071663	-0.150306	-0.363417	0.078597	0.225549	-0.347945	0.089563	0.170525	-0.326530	0.582682	0.099843	-0.330700	0.594914	0.059336	-0.327788	0.577336	-0.019949
18328	152.733333	-0.830769	0.574726	0.153518	-0.828556	0.580153	-0.085727	-0.789878	0.824352	-0.088107	-0.792905	0.821003	0.155993	-0.695572	1.094727	-0.006536	-0.692090	1.096840	0.098015	-0.657302	1.043196	0.103370	-0.598001	0.692094	-0.197541	-0.584928	0.696555	0.273975	-0.369215	0.071646	-0.150306	-0.363422	0.078618	0.225556	-0.347955	0.089559	0.170521	-0.326516	0.582695	0.099864	-0.330672	0.594929	0.059363	-0.327755	0.577362	-0.019990
18329	152.741667	-0.830768	0.574716	0.153510	-0.828533	0.580110	-0.085760	-0.789661	0.824246	-0.088048	-0.792902	0.820978	0.155979	-0.695604	1.094651	-0.006504	-0.692068	1.096833	0.098027	-0.657268	1.043192	0.103390	-0.598021	0.692073	-0.197527	-0.584937	0.696548	0.273970	-0.369205	0.071665	-0.150319	-0.363426	0.078628	0.225556	-0.347966	0.089549	0.170506	-0.326517	0.582710	0.099889	-0.330639	0.594945	0.059390	-0.327717	0.577395	-0.020036
18330	152.750000	-0.830772	0.574714	0.153511	-0.828537	0.580101	-0.085753	-0.789913	0.824347	-0.088120	-0.792901	0.820986	0.155980	-0.695647	1.094614	-0.006496	-0.692047	1.096829	0.098040	-0.657244	1.043198	0.103403	-0.598041	0.692055	-0.197516	-0.584947	0.696546	0.273965	-0.369198	0.071659	-0.150330	-0.363424	0.078635	0.225553	-0.347974	0.089543	0.170489	-0.326512	0.582736	0.099913	-0.330608	0.594966	0.059425	-0.327686	0.577433	-0.020077
18331	152.758333	-0.830763	0.574680	0.153494	-0.828544	0.580094	-0.085746	-0.789698	0.824239	-0.088027	-0.792820	0.820959	0.155940	-0.695687	1.094576	-0.006484	-0.692012	1.096804	0.098030	-0.657195	1.043180	0.103388	-0.598061	0.692033	-0.197495	-0.584957	0.696537	0.273969	-0.369187	0.071688	-0.150342	-0.363428	0.078646	0.225560	-0.347971	0.089547	0.170488	-0.326518	0.582753	0.099948	-0.330578	0.594986	0.059463	-0.327644	0.577480	-0.020119
18332	152.766667	-0.830785	0.574677	0.153504	-0.828546	0.580086	-0.085732	-0.789720	0.824245	-0.087977	-0.792909	0.821000	0.155997	-0.695729	1.094545	-0.006468	-0.691997	1.096818	0.098035	-0.657195	1.043227	0.103427	-0.598083	0.692009	-0.197480	-0.584960	0.696528	0.273970	-0.369190	0.071682	-0.150325	-0.363424	0.078639	0.225556	-0.347954	0.089557	0.170494	-0.326524	0.582770	0.099986	-0.330551	0.595015	0.059508	-0.327610	0.577521	-0.020153
18333	152.775000	-0.830785	0.574705	0.153526	-0.828548	0.580077	-0.085724	-0.789746	0.824236	-0.087990	-0.792903	0.821004	0.156009	-0.695774	1.094513	-0.006432	-0.692011	1.096875	0.098058	-0.657178	1.043283	0.103444	-0.598101	0.691990	-0.197464	-0.584963	0.696524	0.273975	-0.369198	0.071671	-0.150318	-0.363414	0.078614	0.225539	-0.347954	0.089560	0.170496	-0.326531	0.582786	0.100022	-0.330525	0.595034	0.059556	-0.327574	0.577562	-0.020187
18334	152.783333	-0.830788	0.574702	0.153532	-0.828550	0.580066	-0.085718	-0.790009	0.824334	-0.088059	-0.792899	0.821005	0.156018	-0.695840	1.094525	-0.006440	-0.692004	1.096918	0.098057	-0.657180	1.043297	0.103442	-0.598114	0.691977	-0.197447	-0.584970	0.696520	0.273974	-0.369197	0.071674	-0.150328	-0.363411	0.078600	0.225530	-0.347952	0.089554	0.170502	-0.326547	0.582785	0.100073	-0.330490	0.595064	0.059627	-0.327542	0.577606	-0.020206
18335	152.791667	-0.830780	0.574691	0.153528	-0.828581	0.580095	-0.085669	-0.790041	0.824337	-0.088012	-0.792912	0.821041	0.156044	-0.695857	1.094520	-0.006442	-0.692003	1.096971	0.098041	-0.657191	1.043362	0.103457	-0.598134	0.691958	-0.197443	-0.584980	0.696527	0.273978	-0.369199	0.071672	-0.150324	-0.363407	0.078599	0.225533	-0.347950	0.089568	0.170509	-0.326572	0.582769	0.100124	-0.330438	0.595094	0.059700	-0.327517	0.577637	-0.020224
18336	152.800000	-0.830791	0.574696	0.153541	-0.828583	0.580091	-0.085658	-0.789852	0.824222	-0.087957	-0.792917	0.821048	0.156048	-0.695928	1.094537	-0.006459	-0.692013	1.097032	0.098022	-0.657210	1.043408	0.103451	-0.598154	0.691939	-0.197431	-0.584987	0.696536	0.273974	-0.369202	0.071676	-0.150323	-0.363407	0.078602	0.225533	-0.347944	0.089573	0.170520	-0.326587	0.582762	0.100166	-0.330388	0.595130	0.059762	-0.327487	0.577663	-0.020247
18337	152.808333	-0.830796	0.574698	0.153546	-0.828562	0.580044	-0.085687	-0.790104	0.824323	-0.087988	-0.792913	0.821023	0.156032	-0.695963	1.094529	-0.006442	-0.692055	1.097135	0.098052	-0.657233	1.043462	0.103443	-0.598171	0.691927	-0.197426	-0.584992	0.696549	0.273970	-0.369208	0.071667	-0.150314	-0.363417	0.078614	0.225538	-0.347945	0.089577	0.170515	-0.326588	0.582763	0.100189	-0.330356	0.595152	0.059798	-0.327467	0.577695	-0.020277
18338	152.816667	-0.830782	0.574734	0.153454	-0.828567	0.580040	-0.085679	-0.789913	0.824202	-0.087902	-0.792739	0.820927	0.155905	-0.696019	1.094593	-0.006508	-0.692100	1.097249	0.098091	-0.657255	1.043507	0.103422	-0.598194	0.691907	-0.197418	-0.584994	0.696567	0.273966	-0.369218	0.071661	-0.150313	-0.363425	0.078624	0.225549	-0.347950	0.089577	0.170511	-0.326583	0.582777	0.100209	-0.330331	0.595171	0.059820	-0.327440	0.577728	-0.020305
18339	152.825000	-0.830824	0.574777	0.153491	-0.828587	0.580068	-0.085641	-0.790057	0.824234	-0.087949	-0.792938	0.821057	0.156042	-0.696077	1.094598	-0.006583	-0.692081	1.097252	0.098005	-0.657269	1.043548	0.103401	-0.598226	0.691885	-0.197411	-0.584997	0.696571	0.273950	-0.369203	0.071673	-0.150335	-0.363432	0.078644	0.225556	-0.347958	0.089564	0.170509	-0.326584	0.582778	0.100229	-0.330317	0.595166	0.059841	-0.327422	0.577758	-0.020328
18340	152.833333	-0.830796	0.574696	0.153554	-0.828561	0.580015	-0.085669	-0.789968	0.824150	-0.087921	-0.792937	0.821029	0.156025	-0.696139	1.094596	-0.006659	-0.692118	1.097320	0.098002	-0.657280	1.043578	0.103378	-0.598251	0.691862	-0.197405	-0.584997	0.696574	0.273935	-0.369207	0.071665	-0.150334	-0.363428	0.078647	0.225565	-0.347966	0.089552	0.170503	-0.326591	0.582768	0.100254	-0.330308	0.595141	0.059862	-0.327405	0.577789	-0.020348
18341	152.841667	-0.830803	0.574728	0.153526	-0.828559	0.579998	-0.085665	-0.790104	0.824190	-0.087936	-0.792949	0.821025	0.156018	-0.696151	1.094563	-0.006590	-0.692133	1.097342	0.097985	-0.657307	1.043630	0.103384	-0.598280	0.691836	-0.197398	-0.584998	0.696575	0.273925	-0.369215	0.071658	-0.150327	-0.363426	0.078628	0.225558	-0.347964	0.089544	0.170504	-0.326599	0.582747	0.100284	-0.330299	0.595101	0.059896	-0.327402	0.577808	-0.020359
18342	152.850000	-0.830791	0.574653	0.153544	-0.828560	0.579979	-0.085661	-0.790246	0.824225	-0.087957	-0.792777	0.820925	0.155896	-0.696236	1.094574	-0.006698	-0.692150	1.097358	0.097968	-0.657295	1.043612	0.103335	-0.598308	0.691818	-0.197394	-0.584998	0.696576	0.273908	-0.369206	0.071671	-0.150335	-0.363418	0.078627	0.225567	-0.347957	0.089550	0.170514	-0.326619	0.582714	0.100320	-0.330282	0.595064	0.059933	-0.327397	0.577825	-0.020362
18343	152.858333	-0.830783	0.574658	0.153549	-0.828566	0.579983	-0.085642	-0.790257	0.824207	-0.087991	-0.792874	0.820965	0.155949	-0.696293	1.094560	-0.006706	-0.692162	1.097366	0.097963	-0.657292	1.043629	0.103323	-0.598335	0.691792	-0.197395	-0.585001	0.696572	0.273886	-0.369208	0.071671	-0.150327	-0.363415	0.078612	0.225561	-0.347946	0.089561	0.170525	-0.326640	0.582677	0.100352	-0.330268	0.595018	0.059970	-0.327408	0.577831	-0.020356
18344	152.866667	-0.830775	0.574661	0.153554	-0.828551	0.579944	-0.085651	-0.790057	0.824079	-0.087871	-0.792973	0.821012	0.155997	-0.696352	1.094525	-0.006696	-0.692175	1.097370	0.097954	-0.657292	1.043633	0.103307	-0.598352	0.691778	-0.197402	-0.585003	0.696577	0.273867	-0.369212	0.071654	-0.150316	-0.363410	0.078599	0.225558	-0.347948	0.089558	0.170531	-0.326666	0.582637	0.100379	-0.330262	0.594974	0.059999	-0.327422	0.577836	-0.020349
18345	152.875000	-0.830758	0.574659	0.153542	-0.828552	0.579942	-0.085658	-0.790196	0.824112	-0.087937	-0.792883	0.820963	0.155919	-0.696421	1.094509	-0.006710	-0.692192	1.097371	0.097957	-0.657293	1.043644	0.103295	-0.598361	0.691770	-0.197419	-0.585007	0.696591	0.273845	-0.369216	0.071652	-0.150309	-0.363414	0.078604	0.225555	-0.347943	0.089569	0.170523	-0.326690	0.582602	0.100395	-0.330263	0.594936	0.060019	-0.327443	0.577835	-0.020339
18346	152.883333	-0.830770	0.574650	0.153535	-0.828574	0.579985	-0.085620	-0.790103	0.824059	-0.087889	-0.792798	0.820917	0.155839	-0.696490	1.094472	-0.006708	-0.692219	1.097371	0.097960	-0.657293	1.043653	0.103284	-0.598370	0.691764	-0.197440	-0.585009	0.696609	0.273824	-0.369208	0.071652	-0.150311	-0.363414	0.078603	0.225551	-0.347943	0.089571	0.170519	-0.326715	0.582578	0.100412	-0.330265	0.594888	0.060033	-0.327464	0.577836	-0.020320
18347	152.891667	-0.830771	0.574678	0.153537	-0.828555	0.579942	-0.085660	-0.790196	0.824132	-0.087941	-0.792891	0.820985	0.155884	-0.696570	1.094451	-0.006730	-0.692236	1.097366	0.097931	-0.657299	1.043663	0.103264	-0.598370	0.691755	-0.197465	-0.585010	0.696630	0.273803	-0.369205	0.071654	-0.150313	-0.363414	0.078621	0.225544	-0.347952	0.089569	0.170508	-0.326741	0.582563	0.100432	-0.330263	0.594852	0.060049	-0.327495	0.577833	-0.020298
18348	152.900000	-0.830767	0.574694	0.153534	-0.828559	0.579946	-0.085664	-0.790133	0.824032	-0.087941	-0.792986	0.821046	0.155925	-0.696645	1.094404	-0.006738	-0.692261	1.097333	0.097889	-0.657347	1.043713	0.103297	-0.598368	0.691748	-0.197493	-0.585012	0.696649	0.273789	-0.369208	0.071640	-0.150311	-0.363422	0.078633	0.225544	-0.347961	0.089560	0.170493	-0.326770	0.582553	0.100468	-0.330257	0.594797	0.060078	-0.327534	0.577829	-0.020264
18349	152.908333	-0.830769	0.574703	0.153528	-0.828562	0.579943	-0.085671	-0.790147	0.824044	-0.087917	-0.792897	0.821002	0.155845	-0.696728	1.094355	-0.006759	-0.692307	1.097344	0.097905	-0.657329	1.043662	0.103225	-0.598360	0.691741	-0.197520	-0.585012	0.696661	0.273780	-0.369195	0.071653	-0.150332	-0.363419	0.078637	0.225545	-0.347962	0.089554	0.170487	-0.326805	0.582528	0.100509	-0.330248	0.594755	0.060114	-0.327575	0.577814	-0.020226
18350	152.916667	-0.830772	0.574714	0.153528	-0.828563	0.579936	-0.085675	-0.790182	0.824020	-0.087911	-0.793113	0.821061	0.155980	-0.696823	1.094316	-0.006792	-0.692348	1.097332	0.097885	-0.657350	1.043663	0.103207	-0.598355	0.691730	-0.197546	-0.585014	0.696664	0.273771	-0.369189	0.071675	-0.150341	-0.363428	0.078649	0.225544	-0.347972	0.089547	0.170476	-0.326847	0.582509	0.100534	-0.330251	0.594715	0.060142	-0.327616	0.577784	-0.020191
18351	152.925000	-0.830750	0.574702	0.153508	-0.828566	0.579929	-0.085677	-0.790169	0.824016	-0.087974	-0.792991	0.821072	0.155878	-0.696901	1.094258	-0.006801	-0.692382	1.097295	0.097829	-0.657373	1.043658	0.103193	-0.598347	0.691723	-0.197567	-0.585015	0.696658	0.273765	-0.369196	0.071671	-0.150337	-0.363419	0.078629	0.225539	-0.347958	0.089562	0.170496	-0.326882	0.582476	0.100553	-0.330268	0.594675	0.060162	-0.327649	0.577762	-0.020163
18352	152.933333	-0.830761	0.574710	0.153516	-0.828569	0.579923	-0.085684	-0.790175	0.824007	-0.087985	-0.792985	0.821056	0.155852	-0.696949	1.094171	-0.006738	-0.692429	1.097280	0.097802	-0.657404	1.043650	0.103158	-0.598338	0.691719	-0.197585	-0.585017	0.696648	0.273761	-0.369213	0.071659	-0.150318	-0.363414	0.078631	0.225548	-0.347954	0.089569	0.170512	-0.326924	0.582436	0.100564	-0.330291	0.594635	0.060180	-0.327681	0.577728	-0.020135
18353	152.941667	-0.830745	0.574698	0.153508	-0.828585	0.579928	-0.085669	-0.790179	0.824023	-0.087939	-0.792903	0.821017	0.155779	-0.697042	1.094107	-0.006779	-0.692428	1.097286	0.097835	-0.657409	1.043650	0.103156	-0.598333	0.691702	-0.197605	-0.585019	0.696641	0.273761	-0.369200	0.071682	-0.150336	-0.363415	0.078615	0.225541	-0.347946	0.089570	0.170520	-0.326965	0.582389	0.100557	-0.330317	0.594593	0.060179	-0.327704	0.577707	-0.020121
18354	152.950000	-0.830724	0.574680	0.153488	-0.828571	0.579895	-0.085686	-0.790344	0.824168	-0.088038	-0.792988	0.821044	0.155811	-0.697149	1.094029	-0.006783	-0.692417	1.097288	0.097838	-0.657434	1.043639	0.103137	-0.598328	0.691687	-0.197621	-0.585017	0.696638	0.273754	-0.369207	0.071677	-0.150323	-0.363413	0.078606	0.225535	-0.347945	0.089567	0.170520	-0.327006	0.582345	0.100540	-0.330345	0.594555	0.060170	-0.327721	0.577688	-0.020102
18355	152.958333	-0.830748	0.574706	0.153509	-0.828570	0.579883	-0.085686	-0.790200	0.823969	-0.088032	-0.792992	0.821062	0.155797	-0.697226	1.093946	-0.006814	-0.692473	1.097256	0.097792	-0.657459	1.043639	0.103100	-0.598328	0.691679	-0.197639	-0.585015	0.696642	0.273751	-0.369207	0.071675	-0.150326	-0.363412	0.078616	0.225543	-0.347944	0.089571	0.170513	-0.327035	0.582305	0.100514	-0.330374	0.594527	0.060147	-0.327736	0.577680	-0.020100
18356	152.966667	-0.830741	0.574703	0.153501	-0.828571	0.579876	-0.085683	-0.790209	0.823957	-0.088056	-0.792993	0.821049	0.155762	-0.697302	1.093863	-0.006846	-0.692525	1.097227	0.097752	-0.657471	1.043631	0.103074	-0.598331	0.691661	-0.197652	-0.585011	0.696654	0.273745	-0.369226	0.071645	-0.150312	-0.363417	0.078616	0.225544	-0.347952	0.089571	0.170507	-0.327057	0.582277	0.100480	-0.330400	0.594502	0.060120	-0.327745	0.577677	-0.020103
18357	152.975000	-0.830729	0.574694	0.153489	-0.828586	0.579888	-0.085669	-0.790241	0.823971	-0.087979	-0.792906	0.821002	0.155682	-0.697382	1.093784	-0.006880	-0.692577	1.097202	0.097709	-0.657499	1.043628	0.103054	-0.598336	0.691645	-0.197670	-0.585006	0.696674	0.273733	-0.369211	0.071652	-0.150329	-0.363423	0.078643	0.225556	-0.347967	0.089556	0.170492	-0.327072	0.582254	0.100451	-0.330419	0.594488	0.060093	-0.327746	0.577681	-0.020108
18358	152.983333	-0.830707	0.574695	0.153474	-0.828574	0.579857	-0.085694	-0.790240	0.823949	-0.088086	-0.793019	0.821069	0.155742	-0.697453	1.093693	-0.006925	-0.692627	1.097183	0.097672	-0.657523	1.043629	0.103029	-0.598343	0.691628	-0.197687	-0.585004	0.696689	0.273716	-0.369217	0.071638	-0.150323	-0.363420	0.078636	0.225546	-0.347974	0.089541	0.170477	-0.327077	0.582235	0.100427	-0.330429	0.594485	0.060075	-0.327742	0.577691	-0.020123
18359	152.991667	-0.830719	0.574711	0.153481	-0.828574	0.579850	-0.085692	-0.790258	0.823944	-0.088096	-0.793014	0.821079	0.155709	-0.697538	1.093642	-0.006957	-0.692732	1.097147	0.097592	-0.657551	1.043635	0.103003	-0.598350	0.691612	-0.197703	-0.585002	0.696694	0.273692	-0.369216	0.071642	-0.150335	-0.363423	0.078646	0.225550	-0.347980	0.089537	0.170480	-0.327075	0.582235	0.100411	-0.330426	0.594498	0.060073	-0.327733	0.577712	-0.020140
18360	153.000000	-0.830707	0.574695	0.153463	-0.828577	0.579843	-0.085694	-0.790279	0.823949	-0.088070	-0.792834	0.820962	0.155554	-0.697658	1.093660	-0.007120	-0.692736	1.097171	0.097597	-0.657578	1.043640	0.102966	-0.598362	0.691597	-0.197710	-0.585003	0.696701	0.273672	-0.369216	0.071645	-0.150317	-0.363424	0.078638	0.225540	-0.347969	0.089551	0.170484	-0.327065	0.582238	0.100406	-0.330413	0.594516	0.060085	-0.327719	0.577740	-0.020156
18361	153.008333	-0.830704	0.574706	0.153466	-0.828588	0.579861	-0.085674	-0.790263	0.823968	-0.088092	-0.793032	0.821084	0.155670	-0.697694	1.093537	-0.007026	-0.692700	1.097039	0.097430	-0.657604	1.043654	0.102932	-0.598377	0.691583	-0.197719	-0.585011	0.696702	0.273655	-0.369210	0.071665	-0.150330	-0.363419	0.078631	0.225535	-0.347961	0.089560	0.170503	-0.327051	0.582253	0.100405	-0.330390	0.594556	0.060103	-0.327701	0.577773	-0.020182
18362	153.016667	-0.830703	0.574711	0.153466	-0.828572	0.579836	-0.085689	-0.790304	0.823902	-0.088130	-0.793034	0.821067	0.155646	-0.697782	1.093506	-0.007072	-0.692803	1.097041	0.097414	-0.657634	1.043668	0.102898	-0.598395	0.691566	-0.197728	-0.585021	0.696699	0.273635	-0.369213	0.071671	-0.150324	-0.363415	0.078613	0.225531	-0.347937	0.089580	0.170519	-0.327032	0.582269	0.100406	-0.330362	0.594597	0.060119	-0.327677	0.577814	-0.020217
18363	153.025000	-0.830729	0.574727	0.153483	-0.828573	0.579816	-0.085681	-0.790321	0.823882	-0.088135	-0.793041	0.821071	0.155632	-0.697851	1.093459	-0.007112	-0.692878	1.097158	0.097453	-0.657664	1.043686	0.102861	-0.598412	0.691548	-0.197742	-0.585032	0.696701	0.273621	-0.369217	0.071662	-0.150315	-0.363416	0.078609	0.225535	-0.347942	0.089576	0.170518	-0.327008	0.582289	0.100407	-0.330340	0.594647	0.060138	-0.327656	0.577844	-0.020255
18364	153.033333	-0.830700	0.574705	0.153457	-0.828576	0.579814	-0.085691	-0.790335	0.823875	-0.088099	-0.793050	0.821087	0.155630	-0.697928	1.093437	-0.007160	-0.692843	1.097056	0.097296	-0.657689	1.043706	0.102826	-0.598434	0.691529	-0.197758	-0.585046	0.696714	0.273613	-0.369210	0.071670	-0.150322	-0.363417	0.078611	0.225540	-0.347944	0.089582	0.170515	-0.326982	0.582311	0.100399	-0.330321	0.594700	0.060140	-0.327630	0.577886	-0.020297
18365	153.041667	-0.830711	0.574717	0.153461	-0.828580	0.579829	-0.085672	-0.790343	0.823845	-0.088123	-0.793099	0.821043	0.155617	-0.698016	1.093424	-0.007216	-0.692941	1.097164	0.097345	-0.657715	1.043735	0.102792	-0.598452	0.691507	-0.197773	-0.585059	0.696732	0.273608	-0.369213	0.071676	-0.150332	-0.363422	0.078625	0.225545	-0.347946	0.089577	0.170511	-0.326953	0.582343	0.100383	-0.330305	0.594757	0.060138	-0.327603	0.577920	-0.020349
18366	153.050000	-0.830726	0.574727	0.153469	-0.828566	0.579798	-0.085695	-0.790354	0.823808	-0.088154	-0.793056	0.821073	0.155594	-0.698090	1.093400	-0.007257	-0.693022	1.097195	0.097330	-0.657743	1.043767	0.102764	-0.598470	0.691487	-0.197786	-0.585075	0.696753	0.273603	-0.369218	0.071657	-0.150336	-0.363423	0.078639	0.225553	-0.347946	0.089569	0.170504	-0.326929	0.582370	0.100362	-0.330297	0.594811	0.060133	-0.327575	0.577959	-0.020398
18367	153.058333	-0.830710	0.574715	0.153453	-0.828563	0.579783	-0.085693	-0.790378	0.823807	-0.088143	-0.792972	0.821029	0.155520	-0.698162	1.093356	-0.007296	-0.693037	1.097227	0.097282	-0.657765	1.043793	0.102732	-0.598487	0.691468	-0.197798	-0.585085	0.696771	0.273604	-0.369224	0.071641	-0.150339	-0.363425	0.078635	0.225549	-0.347962	0.089557	0.170490	-0.326909	0.582391	0.100334	-0.330296	0.594852	0.060123	-0.327550	0.577988	-0.020444
18368	153.066667	-0.830694	0.574712	0.153447	-0.828557	0.579781	-0.085699	-0.790405	0.823811	-0.088130	-0.793085	0.821119	0.155582	-0.698228	1.093334	-0.007328	-0.693050	1.097233	0.097222	-0.657788	1.043821	0.102700	-0.598509	0.691452	-0.197810	-0.585095	0.696798	0.273605	-0.369232	0.071622	-0.150335	-0.363430	0.078655	0.225557	-0.347956	0.089561	0.170488	-0.326893	0.582402	0.100318	-0.330299	0.594885	0.060111	-0.327524	0.578026	-0.020485
18369	153.075000	-0.830706	0.574729	0.153461	-0.828559	0.579772	-0.085702	-0.790436	0.823793	-0.088159	-0.793088	0.821108	0.155556	-0.698292	1.093308	-0.007368	-0.693108	1.097286	0.097218	-0.657805	1.043847	0.102677	-0.598529	0.691435	-0.197809	-0.585098	0.696814	0.273601	-0.369232	0.071635	-0.150348	-0.363425	0.078647	0.225551	-0.347964	0.089554	0.170488	-0.326884	0.582405	0.100299	-0.330306	0.594911	0.060109	-0.327507	0.578054	-0.020519
18370	153.083333	-0.830715	0.574743	0.153477	-0.828555	0.579762	-0.085698	-0.790450	0.823806	-0.088136	-0.793095	0.821096	0.155539	-0.698354	1.093279	-0.007398	-0.693167	1.097315	0.097205	-0.657822	1.043871	0.102659	-0.598547	0.691424	-0.197810	-0.585101	0.696825	0.273597	-0.369238	0.071633	-0.150328	-0.363418	0.078636	0.225544	-0.347956	0.089571	0.170506	-0.326882	0.582397	0.100293	-0.330310	0.594928	0.060112	-0.327495	0.578082	-0.020540
18371	153.091667	-0.830718	0.574738	0.153482	-0.828562	0.579759	-0.085695	-0.790472	0.823791	-0.088163	-0.793020	0.821065	0.155479	-0.698418	1.093239	-0.007423	-0.693174	1.097314	0.097169	-0.657827	1.043881	0.102638	-0.598567	0.691407	-0.197808	-0.585100	0.696827	0.273595	-0.369218	0.071652	-0.150335	-0.363418	0.078626	0.225542	-0.347951	0.089570	0.170512	-0.326884	0.582384	0.100287	-0.330316	0.594929	0.060116	-0.327491	0.578110	-0.020552
18372	153.100000	-0.830690	0.574717	0.153467	-0.828566	0.579756	-0.085692	-0.790497	0.823770	-0.088193	-0.792927	0.820998	0.155397	-0.698485	1.093164	-0.007446	-0.693205	1.097312	0.097155	-0.657821	1.043883	0.102623	-0.598589	0.691387	-0.197813	-0.585096	0.696832	0.273596	-0.369216	0.071660	-0.150318	-0.363416	0.078612	0.225534	-0.347946	0.089566	0.170511	-0.326894	0.582364	0.100283	-0.330322	0.594926	0.060120	-0.327490	0.578129	-0.020555
18373	153.108333	-0.830719	0.574729	0.153488	-0.828567	0.579745	-0.085686	-0.790534	0.823739	-0.088164	-0.793117	0.821091	0.155507	-0.698549	1.093125	-0.007458	-0.693189	1.097278	0.097108	-0.657813	1.043880	0.102603	-0.598607	0.691363	-0.197818	-0.585095	0.696826	0.273586	-0.369226	0.071646	-0.150318	-0.363420	0.078610	0.225542	-0.347947	0.089567	0.170520	-0.326906	0.582336	0.100282	-0.330324	0.594907	0.060111	-0.327499	0.578138	-0.020562
18374	153.116667	-0.830718	0.574720	0.153491	-0.828566	0.579732	-0.085679	-0.790559	0.823724	-0.088172	-0.793121	0.821090	0.155500	-0.698629	1.093054	-0.007454	-0.693205	1.097254	0.097075	-0.657801	1.043875	0.102591	-0.598626	0.691339	-0.197828	-0.585094	0.696822	0.273580	-0.369200	0.071674	-0.150338	-0.363423	0.078607	0.225543	-0.347947	0.089570	0.170522	-0.326925	0.582310	0.100274	-0.330331	0.594888	0.060099	-0.327511	0.578136	-0.020564
18375	153.125000	-0.830687	0.574679	0.153465	-0.828575	0.579717	-0.085684	-0.790563	0.823743	-0.088168	-0.792949	0.820995	0.155371	-0.698655	1.092978	-0.007493	-0.693192	1.097199	0.097056	-0.657783	1.043871	0.102577	-0.598643	0.691318	-0.197839	-0.585094	0.696820	0.273579	-0.369217	0.071648	-0.150326	-0.363429	0.078618	0.225556	-0.347971	0.089551	0.170512	-0.326934	0.582287	0.100257	-0.330343	0.594865	0.060082	-0.327525	0.578133	-0.020561
18376	153.133333	-0.830727	0.574715	0.153504	-0.828577	0.579699	-0.085683	-0.790606	0.823707	-0.088191	-0.793146	0.821127	0.155499	-0.698732	1.092912	-0.007489	-0.693209	1.097175	0.097050	-0.657771	1.043862	0.102561	-0.598657	0.691293	-0.197852	-0.585095	0.696813	0.273578	-0.369212	0.071647	-0.150344	-0.363431	0.078621	0.225560	-0.347972	0.089545	0.170506	-0.326945	0.582269	0.100237	-0.330361	0.594843	0.060054	-0.327542	0.578124	-0.020556
18377	153.141667	-0.830710	0.574689	0.153491	-0.828584	0.579683	-0.085688	-0.790629	0.823707	-0.088198	-0.793146	0.821104	0.155470	-0.698786	1.092870	-0.007499	-0.693214	1.097180	0.097038	-0.657753	1.043862	0.102548	-0.598671	0.691269	-0.197863	-0.585093	0.696805	0.273569	-0.369220	0.071635	-0.150337	-0.363433	0.078635	0.225561	-0.347988	0.089533	0.170496	-0.326950	0.582262	0.100211	-0.330378	0.594828	0.060020	-0.327567	0.578115	-0.020545
18378	153.150000	-0.830724	0.574708	0.153506	-0.828590	0.579677	-0.085691	-0.790653	0.823707	-0.088201	-0.793157	0.821118	0.155464	-0.698835	1.092833	-0.007505	-0.693228	1.097197	0.097055	-0.657741	1.043868	0.102538	-0.598686	0.691252	-0.197876	-0.585086	0.696802	0.273567	-0.369218	0.071643	-0.150341	-0.363431	0.078636	0.225559	-0.347985	0.089532	0.170496	-0.326950	0.582261	0.100180	-0.330396	0.594825	0.059988	-0.327585	0.578113	-0.020531
18379	153.158333	-0.830717	0.574699	0.153504	-0.828599	0.579658	-0.085693	-0.790671	0.823727	-0.088198	-0.792981	0.821026	0.155325	-0.698854	1.092809	-0.007532	-0.693196	1.097165	0.097017	-0.657723	1.043885	0.102527	-0.598699	0.691236	-0.197889	-0.585082	0.696798	0.273564	-0.369216	0.071648	-0.150339	-0.363433	0.078646	0.225551	-0.347973	0.089546	0.170502	-0.326956	0.582273	0.100153	-0.330409	0.594829	0.059961	-0.327605	0.578118	-0.020511
18380	153.166667	-0.830733	0.574714	0.153511	-0.828605	0.579672	-0.085682	-0.790704	0.823709	-0.088207	-0.793177	0.821152	0.155445	-0.698927	1.092792	-0.007511	-0.693218	1.097181	0.097037	-0.657712	1.043901	0.102520	-0.598716	0.691216	-0.197901	-0.585080	0.696800	0.273554	-0.369219	0.071656	-0.150333	-0.363423	0.078623	0.225542	-0.347965	0.089562	0.170508	-0.326954	0.582282	0.100132	-0.330419	0.594845	0.059938	-0.327624	0.578133	-0.020502
18381	153.175000	-0.830736	0.574713	0.153508	-0.828609	0.579668	-0.085675	-0.790715	0.823715	-0.088199	-0.793179	0.821141	0.155419	-0.698968	1.092786	-0.007520	-0.693215	1.097213	0.097004	-0.657699	1.043923	0.102506	-0.598726	0.691197	-0.197915	-0.585072	0.696805	0.273539	-0.369229	0.071637	-0.150315	-0.363419	0.078625	0.225539	-0.347957	0.089570	0.170513	-0.326956	0.582290	0.100106	-0.330426	0.594855	0.059913	-0.327640	0.578155	-0.020499
18382	153.183333	-0.830748	0.574683	0.153487	-0.828615	0.579661	-0.085664	-0.790720	0.823716	-0.088194	-0.793007	0.821051	0.155290	-0.698983	1.092781	-0.007549	-0.693174	1.097228	0.096978	-0.657690	1.043955	0.102489	-0.598739	0.691192	-0.197924	-0.585071	0.696826	0.273530	-0.369211	0.071662	-0.150323	-0.363418	0.078624	0.225533	-0.347937	0.089591	0.170514	-0.326956	0.582294	0.100080	-0.330428	0.594869	0.059885	-0.327656	0.578178	-0.020510
18383	153.191667	-0.830753	0.574703	0.153486	-0.828620	0.579656	-0.085664	-0.790761	0.823666	-0.088214	-0.793103	0.821101	0.155335	-0.699033	1.092775	-0.007546	-0.693165	1.097255	0.096964	-0.657678	1.043986	0.102478	-0.598764	0.691174	-0.197950	-0.585071	0.696847	0.273512	-0.369216	0.071661	-0.150324	-0.363416	0.078624	0.225528	-0.347946	0.089583	0.170501	-0.326955	0.582293	0.100051	-0.330422	0.594877	0.059861	-0.327662	0.578212	-0.020530
18384	153.200000	-0.830752	0.574715	0.153482	-0.828624	0.579646	-0.085658	-0.790780	0.823646	-0.088217	-0.793023	0.821053	0.155256	-0.699082	1.092771	-0.007545	-0.693203	1.097315	0.096972	-0.657667	1.044017	0.102467	-0.598787	0.691170	-0.197969	-0.585069	0.696869	0.273495	-0.369215	0.071666	-0.150328	-0.363424	0.078627	0.225528	-0.347957	0.089579	0.170497	-0.326956	0.582281	0.100031	-0.330414	0.594886	0.059833	-0.327667	0.578239	-0.020548
18385	153.208333	-0.830725	0.574694	0.153457	-0.828624	0.579627	-0.085656	-0.790777	0.823644	-0.088260	-0.793216	0.821154	0.155364	-0.699114	1.092770	-0.007562	-0.693185	1.097336	0.096940	-0.657676	1.044067	0.102476	-0.598814	0.691158	-0.197985	-0.585078	0.696904	0.273485	-0.369216	0.071663	-0.150337	-0.363424	0.078642	0.225532	-0.347966	0.089563	0.170486	-0.326952	0.582269	0.100010	-0.330407	0.594891	0.059815	-0.327676	0.578259	-0.020576
18386	153.216667	-0.830726	0.574691	0.153454	-0.828628	0.579605	-0.085663	-0.790821	0.823621	-0.088227	-0.793146	0.821015	0.155281	-0.699146	1.092770	-0.007573	-0.693145	1.097329	0.096894	-0.657629	1.044069	0.102422	-0.598842	0.691157	-0.198008	-0.585055	0.696943	0.273393	-0.369221	0.071658	-0.150337	-0.363429	0.078639	0.225538	-0.347980	0.089550	0.170473	-0.326949	0.582251	0.099993	-0.330396	0.594898	0.059794	-0.327682	0.578272	-0.020603
18387	153.225000	-0.830744	0.574701	0.153461	-0.828627	0.579599	-0.085662	-0.790849	0.823613	-0.088232	-0.793064	0.821058	0.155219	-0.699189	1.092770	-0.007589	-0.693168	1.097389	0.096909	-0.657645	1.044096	0.102417	-0.598875	0.691151	-0.198010	-0.585074	0.696955	0.273422	-0.369226	0.071644	-0.150338	-0.363433	0.078643	0.225542	-0.347967	0.089561	0.170485	-0.326946	0.582234	0.099983	-0.330384	0.594901	0.059788	-0.327683	0.578285	-0.020625
18388	153.233333	-0.830751	0.574711	0.153473	-0.828622	0.579605	-0.085662	-0.790875	0.823607	-0.088233	-0.793077	0.821056	0.155206	-0.699226	1.092781	-0.007605	-0.693172	1.097420	0.096885	-0.657676	1.044169	0.102449	-0.598893	0.691157	-0.198022	-0.585068	0.696973	0.273371	-0.369238	0.071627	-0.150329	-0.363430	0.078637	0.225543	-0.347974	0.089552	0.170500	-0.326944	0.582222	0.099974	-0.330373	0.594909	0.059785	-0.327687	0.578284	-0.020644
18389	153.241667	-0.830711	0.574678	0.153440	-0.828620	0.579600	-0.085661	-0.790891	0.823608	-0.088256	-0.793186	0.821105	0.155257	-0.699253	1.092790	-0.007623	-0.693169	1.097450	0.096874	-0.657673	1.044195	0.102419	-0.598917	0.691157	-0.198033	-0.585096	0.696963	0.273437	-0.369225	0.071638	-0.150330	-0.363432	0.078633	0.225548	-0.347962	0.089564	0.170502	-0.326941	0.582208	0.099965	-0.330366	0.594921	0.059779	-0.327687	0.578284	-0.020663
18390	153.250000	-0.830707	0.574698	0.153446	-0.828619	0.579597	-0.085663	-0.790918	0.823636	-0.088163	-0.793111	0.821052	0.155184	-0.699285	1.092791	-0.007638	-0.693177	1.097476	0.096853	-0.657642	1.044175	0.102368	-0.598936	0.691156	-0.198044	-0.585101	0.696967	0.273427	-0.369226	0.071636	-0.150331	-0.363433	0.078628	0.225543	-0.347954	0.089571	0.170517	-0.326938	0.582208	0.099951	-0.330361	0.594930	0.059764	-0.327692	0.578282	-0.020688
18391	153.258333	-0.830711	0.574711	0.153448	-0.828611	0.579592	-0.085665	-0.790952	0.823580	-0.088249	-0.793216	0.821099	0.155241	-0.699311	1.092802	-0.007661	-0.693177	1.097509	0.096828	-0.657671	1.044232	0.102353	-0.598944	0.691147	-0.198060	-0.585094	0.696972	0.273375	-0.369217	0.071649	-0.150331	-0.363420	0.078621	0.225539	-0.347954	0.089572	0.170517	-0.326935	0.582210	0.099930	-0.330356	0.594941	0.059741	-0.327693	0.578282	-0.020713
18392	153.266667	-0.830716	0.574721	0.153452	-0.828605	0.579597	-0.085663	-0.790972	0.823559	-0.088252	-0.793320	0.821148	0.155298	-0.699336	1.092812	-0.007683	-0.693186	1.097540	0.096795	-0.657662	1.044243	0.102312	-0.598952	0.691136	-0.198076	-0.585101	0.696966	0.273404	-0.369214	0.071658	-0.150330	-0.363418	0.078614	0.225532	-0.347949	0.089583	0.170519	-0.326938	0.582210	0.099909	-0.330357	0.594950	0.059711	-0.327703	0.578278	-0.020726
18393	153.275000	-0.830694	0.574701	0.153436	-0.828602	0.579573	-0.085661	-0.790987	0.823565	-0.088215	-0.793246	0.821090	0.155230	-0.699363	1.092811	-0.007700	-0.693184	1.097559	0.096779	-0.657680	1.044278	0.102317	-0.598962	0.691126	-0.198103	-0.585089	0.696975	0.273358	-0.369211	0.071657	-0.150334	-0.363417	0.078621	0.225541	-0.347947	0.089575	0.170509	-0.326935	0.582209	0.099885	-0.330359	0.594952	0.059684	-0.327713	0.578276	-0.020740
18394	153.283333	-0.830709	0.574712	0.153452	-0.828602	0.579554	-0.085661	-0.791020	0.823522	-0.088261	-0.793345	0.821107	0.155276	-0.699383	1.092805	-0.007718	-0.693185	1.097574	0.096766	-0.657674	1.044279	0.102280	-0.598973	0.691100	-0.198121	-0.585099	0.696959	0.273383	-0.369213	0.071654	-0.150330	-0.363417	0.078634	0.225540	-0.347946	0.089576	0.170509	-0.326938	0.582204	0.099859	-0.330371	0.594953	0.059652	-0.327724	0.578278	-0.020746
18395	153.291667	-0.830698	0.574696	0.153455	-0.828596	0.579535	-0.085660	-0.791028	0.823515	-0.088278	-0.793358	0.821094	0.155272	-0.699405	1.092790	-0.007734	-0.693186	1.097581	0.096747	-0.657673	1.044282	0.102270	-0.598985	0.691077	-0.198139	-0.585088	0.696965	0.273343	-0.369217	0.071649	-0.150339	-0.363417	0.078624	0.225550	-0.347961	0.089547	0.170496	-0.326941	0.582198	0.099834	-0.330379	0.594947	0.059622	-0.327734	0.578283	-0.020738
18396	153.300000	-0.830697	0.574686	0.153460	-0.828596	0.579518	-0.085658	-0.791041	0.823536	-0.088244	-0.793378	0.821110	0.155281	-0.699422	1.092772	-0.007744	-0.693184	1.097578	0.096732	-0.657667	1.044277	0.102259	-0.598993	0.691057	-0.198157	-0.585074	0.696970	0.273301	-0.369213	0.071649	-0.150342	-0.363414	0.078637	0.225564	-0.347975	0.089529	0.170493	-0.326947	0.582184	0.099813	-0.330388	0.594949	0.059596	-0.327751	0.578290	-0.020725
18397	153.308333	-0.830668	0.574623	0.153424	-0.828606	0.579499	-0.085657	-0.791081	0.823512	-0.088210	-0.793265	0.820994	0.155186	-0.699441	1.092750	-0.007756	-0.693183	1.097571	0.096725	-0.657656	1.044276	0.102248	-0.599007	0.691040	-0.198170	-0.585093	0.696968	0.273334	-0.369228	0.071630	-0.150328	-0.363412	0.078634	0.225557	-0.347967	0.089539	0.170498	-0.326952	0.582180	0.099795	-0.330396	0.594947	0.059571	-0.327763	0.578304	-0.020713
18398	153.316667	-0.830676	0.574621	0.153421	-0.828614	0.579495	-0.085665	-0.791116	0.823474	-0.088275	-0.793232	0.821012	0.155153	-0.699461	1.092729	-0.007766	-0.693181	1.097561	0.096718	-0.657660	1.044247	0.102240	-0.599019	0.691023	-0.198175	-0.585109	0.696959	0.273364	-0.369213	0.071652	-0.150341	-0.363413	0.078634	0.225558	-0.347956	0.089557	0.170508	-0.326962	0.582169	0.099775	-0.330402	0.594959	0.059544	-0.327776	0.578323	-0.020705
18399	153.325000	-0.830704	0.574635	0.153431	-0.828623	0.579491	-0.085667	-0.791137	0.823478	-0.088266	-0.793336	0.821057	0.155193	-0.699478	1.092710	-0.007781	-0.693185	1.097553	0.096699	-0.657654	1.044262	0.102224	-0.599034	0.691015	-0.198189	-0.585116	0.696967	0.273350	-0.369228	0.071635	-0.150329	-0.363418	0.078632	0.225543	-0.347955	0.089566	0.170503	-0.326972	0.582168	0.099748	-0.330415	0.594978	0.059523	-0.327793	0.578347	-0.020687
18400	153.333333	-0.830737	0.574657	0.153440	-0.828636	0.579490	-0.085668	-0.791162	0.823484	-0.088260	-0.793267	0.821029	0.155131	-0.699496	1.092693	-0.007793	-0.693186	1.097543	0.096683	-0.657681	1.044304	0.102252	-0.599046	0.691000	-0.198194	-0.585100	0.696988	0.273260	-0.369226	0.071636	-0.150313	-0.363419	0.078642	0.225540	-0.347950	0.089582	0.170506	-0.326981	0.582174	0.099725	-0.330426	0.594990	0.059497	-0.327812	0.578372	-0.020678
18401	153.341667	-0.830736	0.574661	0.153428	-0.828648	0.579483	-0.085668	-0.791196	0.823473	-0.088258	-0.793284	0.821039	0.155117	-0.699543	1.092710	-0.007868	-0.693191	1.097533	0.096673	-0.657646	1.044241	0.102188	-0.599055	0.690992	-0.198196	-0.585131	0.696977	0.273327	-0.369223	0.071655	-0.150316	-0.363425	0.078633	0.225531	-0.347946	0.089586	0.170505	-0.326993	0.582175	0.099701	-0.330444	0.594999	0.059471	-0.327831	0.578389	-0.020659
18402	153.350000	-0.830730	0.574652	0.153411	-0.828657	0.579480	-0.085669	-0.791210	0.823459	-0.088322	-0.793297	0.821046	0.155107	-0.699537	1.092654	-0.007815	-0.693193	1.097518	0.096659	-0.657649	1.044226	0.102172	-0.599071	0.690983	-0.198201	-0.585139	0.696981	0.273318	-0.369227	0.071656	-0.150310	-0.363419	0.078631	0.225520	-0.347936	0.089596	0.170504	-0.327004	0.582174	0.099679	-0.330461	0.594999	0.059442	-0.327850	0.578402	-0.020641
18403	153.358333	-0.830770	0.574666	0.153436	-0.828667	0.579474	-0.085665	-0.791227	0.823471	-0.088298	-0.793305	0.821047	0.155103	-0.699555	1.092629	-0.007832	-0.693193	1.097506	0.096644	-0.657675	1.044283	0.102207	-0.599085	0.690976	-0.198211	-0.585127	0.696989	0.273279	-0.369234	0.071646	-0.150318	-0.363428	0.078630	0.225532	-0.347959	0.089574	0.170499	-0.326999	0.582168	0.099661	-0.330467	0.594983	0.059418	-0.327882	0.578401	-0.020620
18404	153.366667	-0.830785	0.574633	0.153427	-0.828678	0.579462	-0.085661	-0.791250	0.823484	-0.088285	-0.793310	0.821050	0.155102	-0.699571	1.092600	-0.007841	-0.693191	1.097493	0.096639	-0.657640	1.044220	0.102156	-0.599093	0.690967	-0.198220	-0.585119	0.696998	0.273245	-0.369216	0.071671	-0.150344	-0.363424	0.078638	0.225536	-0.347962	0.089558	0.170491	-0.326982	0.582170	0.099655	-0.330478	0.594957	0.059401	-0.327917	0.578402	-0.020580
18405	153.375000	-0.830779	0.574626	0.153423	-0.828687	0.579456	-0.085657	-0.791259	0.823474	-0.088299	-0.793320	0.821048	0.155107	-0.699586	1.092573	-0.007848	-0.693189	1.097486	0.096635	-0.657580	1.044230	0.102134	-0.599105	0.690957	-0.198228	-0.585148	0.696992	0.273324	-0.369223	0.071656	-0.150346	-0.363428	0.078640	0.225542	-0.347981	0.089529	0.170479	-0.326961	0.582192	0.099654	-0.330495	0.594941	0.059391	-0.327953	0.578394	-0.020551
18406	153.383333	-0.830806	0.574622	0.153436	-0.828696	0.579454	-0.085652	-0.791272	0.823467	-0.088314	-0.793324	0.821052	0.155107	-0.699602	1.092542	-0.007848	-0.693186	1.097482	0.096626	-0.657622	1.044202	0.102148	-0.599117	0.690952	-0.198238	-0.585149	0.696991	0.273321	-0.369230	0.071646	-0.150334	-0.363422	0.078636	0.225551	-0.347983	0.089525	0.170477	-0.326942	0.582217	0.099659	-0.330505	0.594930	0.059387	-0.327993	0.578383	-0.020515
18407	153.391667	-0.830811	0.574634	0.153442	-0.828705	0.579453	-0.085650	-0.791282	0.823471	-0.088305	-0.793425	0.821100	0.155170	-0.699610	1.092528	-0.007862	-0.693183	1.097478	0.096613	-0.657608	1.044220	0.102149	-0.599124	0.690951	-0.198244	-0.585144	0.697006	0.273281	-0.369227	0.071645	-0.150330	-0.363420	0.078642	0.225546	-0.347967	0.089551	0.170492	-0.326920	0.582234	0.099666	-0.330506	0.594934	0.059384	-0.328034	0.578369	-0.020488
18408	153.400000	-0.830824	0.574619	0.153433	-0.828716	0.579448	-0.085647	-0.791295	0.823481	-0.088286	-0.793347	0.821061	0.155109	-0.699629	1.092474	-0.007856	-0.693176	1.097478	0.096605	-0.657576	1.044224	0.102130	-0.599126	0.690948	-0.198244	-0.585161	0.697007	0.273321	-0.369216	0.071667	-0.150330	-0.363420	0.078646	0.225543	-0.347963	0.089566	0.170489	-0.326896	0.582263	0.099674	-0.330496	0.594948	0.059392	-0.328076	0.578353	-0.020455
18409	153.408333	-0.830834	0.574622	0.153431	-0.828724	0.579450	-0.085648	-0.791311	0.823469	-0.088327	-0.793356	0.821063	0.155112	-0.699627	1.092493	-0.007867	-0.693167	1.097480	0.096594	-0.657578	1.044231	0.102130	-0.599125	0.690951	-0.198248	-0.585162	0.697007	0.273320	-0.369223	0.071650	-0.150314	-0.363421	0.078639	0.225537	-0.347950	0.089586	0.170498	-0.326875	0.582288	0.099688	-0.330481	0.594967	0.059396	-0.328113	0.578341	-0.020426
18410	153.416667	-0.830840	0.574627	0.153428	-0.828728	0.579451	-0.085646	-0.791299	0.823493	-0.088358	-0.793367	0.821068	0.155109	-0.699633	1.092491	-0.007877	-0.693167	1.097491	0.096603	-0.657579	1.044225	0.102123	-0.599127	0.690957	-0.198263	-0.585163	0.697006	0.273320	-0.369214	0.071647	-0.150318	-0.363419	0.078636	0.225534	-0.347944	0.089590	0.170504	-0.326863	0.582307	0.099696	-0.330473	0.594985	0.059405	-0.328146	0.578336	-0.020399
18411	153.425000	-0.830831	0.574630	0.153424	-0.828728	0.579449	-0.085645	-0.791309	0.823522	-0.088280	-0.793376	0.821066	0.155113	-0.699632	1.092464	-0.007870	-0.693146	1.097498	0.096576	-0.657518	1.044273	0.102099	-0.599122	0.690958	-0.198269	-0.585151	0.697016	0.273290	-0.369223	0.071651	-0.150306	-0.363417	0.078633	0.225531	-0.347946	0.089596	0.170512	-0.326742	0.582414	0.099834	-0.330480	0.594997	0.059407	-0.328169	0.578329	-0.020365
18412	153.433333	-0.830848	0.574618	0.153431	-0.828730	0.579443	-0.085640	-0.791297	0.823558	-0.088274	-0.793389	0.821063	0.155118	-0.699634	1.092484	-0.007880	-0.693126	1.097509	0.096581	-0.657537	1.044224	0.102107	-0.599117	0.690955	-0.198274	-0.585171	0.697002	0.273341	-0.369220	0.071659	-0.150302	-0.363422	0.078628	0.225532	-0.347952	0.089577	0.170500	-0.326856	0.582317	0.099701	-0.330488	0.594999	0.059407	-0.328185	0.578322	-0.020332
18413	153.441667	-0.830852	0.574615	0.153432	-0.828723	0.579436	-0.085640	-0.791370	0.823472	-0.088304	-0.793491	0.821117	0.155187	-0.699631	1.092474	-0.007878	-0.693107	1.097517	0.096582	-0.657538	1.044241	0.102118	-0.599115	0.690947	-0.198282	-0.585162	0.697009	0.273323	-0.369221	0.071649	-0.150317	-0.363426	0.078638	0.225545	-0.347956	0.089573	0.170508	-0.326803	0.582361	0.099771	-0.330501	0.594994	0.059403	-0.328187	0.578326	-0.020316
18414	153.450000	-0.830850	0.574645	0.153453	-0.828717	0.579426	-0.085638	-0.791378	0.823469	-0.088287	-0.793591	0.821157	0.155249	-0.699625	1.092487	-0.007884	-0.693086	1.097532	0.096587	-0.657551	1.044299	0.102174	-0.599118	0.690939	-0.198286	-0.585183	0.697000	0.273379	-0.369222	0.071648	-0.150328	-0.363425	0.078638	0.225548	-0.347973	0.089544	0.170500	-0.326755	0.582388	0.099839	-0.330516	0.594978	0.059403	-0.328186	0.578323	-0.020300
18415	153.458333	-0.830831	0.574620	0.153438	-0.828711	0.579415	-0.085638	-0.791386	0.823459	-0.088289	-0.793599	0.821140	0.155246	-0.699625	1.092469	-0.007870	-0.693062	1.097544	0.096597	-0.657466	1.044318	0.102136	-0.599114	0.690928	-0.198285	-0.585163	0.697009	0.273313	-0.369217	0.071649	-0.150338	-0.363432	0.078642	0.225555	-0.347979	0.089542	0.170497	-0.326887	0.582267	0.099700	-0.330528	0.594960	0.059405	-0.328182	0.578321	-0.020293
18416	153.466667	-0.830812	0.574602	0.153429	-0.828704	0.579409	-0.085640	-0.791334	0.823524	-0.088275	-0.793605	0.821123	0.155240	-0.699623	1.092489	-0.007855	-0.693037	1.097563	0.096607	-0.657386	1.044347	0.102105	-0.599116	0.690922	-0.198276	-0.585171	0.697004	0.273316	-0.369217	0.071656	-0.150341	-0.363436	0.078634	0.225557	-0.347984	0.089538	0.170499	-0.326903	0.582247	0.099706	-0.330541	0.594942	0.059413	-0.328174	0.578324	-0.020289
18417	153.475000	-0.830826	0.574598	0.153425	-0.828699	0.579409	-0.085641	-0.791364	0.823474	-0.088286	-0.793611	0.821125	0.155244	-0.699622	1.092510	-0.007847	-0.693022	1.097598	0.096627	-0.657469	1.044306	0.102149	-0.599116	0.690920	-0.198272	-0.585203	0.696990	0.273395	-0.369213	0.071667	-0.150341	-0.363432	0.078628	0.225557	-0.347975	0.089547	0.170497	-0.326914	0.582227	0.099716	-0.330548	0.594928	0.059417	-0.328167	0.578326	-0.020298
18418	153.483333	-0.830835	0.574604	0.153435	-0.828692	0.579404	-0.085643	-0.791291	0.823529	-0.088348	-0.793622	0.821130	0.155247	-0.699619	1.092536	-0.007844	-0.692994	1.097619	0.096614	-0.657461	1.044337	0.102152	-0.599118	0.690922	-0.198266	-0.585186	0.696998	0.273309	-0.369221	0.071663	-0.150331	-0.363433	0.078627	0.225550	-0.347954	0.089567	0.170509	-0.326926	0.582211	0.099723	-0.330554	0.594915	0.059422	-0.328161	0.578330	-0.020307
18419	153.491667	-0.830813	0.574598	0.153421	-0.828688	0.579401	-0.085648	-0.791371	0.823449	-0.088316	-0.793438	0.821020	0.155123	-0.699623	1.092557	-0.007825	-0.692973	1.097648	0.096629	-0.657399	1.044387	0.102143	-0.599118	0.690916	-0.198258	-0.585204	0.696992	0.273341	-0.369229	0.071643	-0.150317	-0.363426	0.078616	0.225543	-0.347953	0.089572	0.170509	-0.326929	0.582200	0.099736	-0.330552	0.594904	0.059432	-0.328153	0.578326	-0.020315
18420	153.500000	-0.830822	0.574598	0.153424	-0.828689	0.579403	-0.085647	-0.791342	0.823495	-0.088285	-0.793621	0.821121	0.155243	-0.699619	1.092598	-0.007825	-0.692957	1.097680	0.096641	-0.657352	1.044438	0.102126	-0.599122	0.690921	-0.198256	-0.585223	0.696990	0.273374	-0.369233	0.071644	-0.150305	-0.363423	0.078608	0.225541	-0.347934	0.089588	0.170521	-0.326930	0.582198	0.099749	-0.330548	0.594900	0.059442	-0.328146	0.578320	-0.020320
18421	153.508333	-0.830818	0.574601	0.153428	-0.828684	0.579410	-0.085653	-0.791402	0.823425	-0.088302	-0.793621	0.821125	0.155249	-0.699621	1.092625	-0.007820	-0.692948	1.097718	0.096654	-0.657399	1.044424	0.102142	-0.599121	0.690918	-0.198255	-0.585228	0.696992	0.273369	-0.369241	0.071644	-0.150314	-0.363418	0.078613	0.225542	-0.347960	0.089567	0.170510	-0.326927	0.582195	0.099752	-0.330547	0.594902	0.059444	-0.328143	0.578310	-0.020321
18422	153.516667	-0.830814	0.574608	0.153432	-0.828681	0.579416	-0.085657	-0.791370	0.823439	-0.088372	-0.793621	0.821132	0.155259	-0.699617	1.092646	-0.007822	-0.692941	1.097756	0.096670	-0.657447	1.044406	0.102151	-0.599113	0.690920	-0.198261	-0.585206	0.697014	0.273289	-0.369237	0.071645	-0.150323	-0.363425	0.078619	0.225548	-0.347959	0.089556	0.170504	-0.326917	0.582194	0.099753	-0.330547	0.594899	0.059442	-0.328139	0.578299	-0.020320
18423	153.525000	-0.830811	0.574608	0.153436	-0.828679	0.579422	-0.085659	-0.791340	0.823507	-0.088286	-0.793425	0.821021	0.155134	-0.699610	1.092657	-0.007819	-0.692934	1.097768	0.096669	-0.657346	1.044474	0.102122	-0.599109	0.690918	-0.198264	-0.585215	0.697016	0.273337	-0.369228	0.071637	-0.150328	-0.363429	0.078626	0.225555	-0.347968	0.089539	0.170502	-0.326911	0.582205	0.099748	-0.330550	0.594897	0.059435	-0.328138	0.578297	-0.020308
18424	153.533333	-0.830808	0.574611	0.153435	-0.828675	0.579428	-0.085662	-0.791392	0.823432	-0.088301	-0.793610	0.821135	0.155265	-0.699648	1.092742	-0.007957	-0.692922	1.097778	0.096670	-0.657343	1.044490	0.102113	-0.599098	0.690913	-0.198266	-0.585194	0.697032	0.273296	-0.369227	0.071641	-0.150334	-0.363435	0.078635	0.225558	-0.347974	0.089532	0.170501	-0.326902	0.582215	0.099740	-0.330548	0.594900	0.059424	-0.328142	0.578289	-0.020292
18425	153.541667	-0.830800	0.574641	0.153446	-0.828668	0.579430	-0.085668	-0.791382	0.823429	-0.088302	-0.793597	0.821137	0.155264	-0.699590	1.092675	-0.007839	-0.692916	1.097782	0.096637	-0.657439	1.044427	0.102134	-0.599091	0.690919	-0.198276	-0.585183	0.697044	0.273297	-0.369224	0.071645	-0.150329	-0.363429	0.078634	0.225559	-0.347983	0.089534	0.170501	-0.326896	0.582217	0.099719	-0.330553	0.594904	0.059406	-0.328145	0.578291	-0.020284
18426	153.550000	-0.830773	0.574620	0.153417	-0.828663	0.579427	-0.085676	-0.791374	0.823423	-0.088307	-0.793407	0.821033	0.155140	-0.699579	1.092673	-0.007854	-0.692911	1.097762	0.096603	-0.657341	1.044498	0.102089	-0.599077	0.690919	-0.198285	-0.585172	0.697059	0.273301	-0.369223	0.071646	-0.150318	-0.363433	0.078634	0.225549	-0.347952	0.089565	0.170512	-0.326899	0.582215	0.099695	-0.330559	0.594899	0.059381	-0.328152	0.578297	-0.020274
18427	153.558333	-0.830805	0.574620	0.153428	-0.828662	0.579427	-0.085684	-0.791302	0.823491	-0.088296	-0.793488	0.821086	0.155200	-0.699564	1.092664	-0.007868	-0.692912	1.097767	0.096599	-0.657416	1.044397	0.102085	-0.599066	0.690912	-0.198284	-0.585180	0.697053	0.273379	-0.369219	0.071656	-0.150323	-0.363430	0.078628	0.225542	-0.347954	0.089566	0.170506	-0.326898	0.582198	0.099674	-0.330565	0.594883	0.059357	-0.328157	0.578294	-0.020262
18428	153.566667	-0.830801	0.574612	0.153421	-0.828661	0.579425	-0.085694	-0.791364	0.823385	-0.088328	-0.793570	0.821149	0.155270	-0.699548	1.092652	-0.007883	-0.692902	1.097746	0.096566	-0.657424	1.044425	0.102091	-0.599054	0.690911	-0.198290	-0.585137	0.697070	0.273297	-0.369207	0.071677	-0.150329	-0.363433	0.078626	0.225540	-0.347940	0.089590	0.170509	-0.326904	0.582179	0.099651	-0.330577	0.594865	0.059333	-0.328160	0.578290	-0.020258
18429	153.575000	-0.830796	0.574626	0.153429	-0.828655	0.579428	-0.085707	-0.791331	0.823402	-0.088338	-0.793462	0.821095	0.155213	-0.699538	1.092641	-0.007907	-0.692908	1.097749	0.096561	-0.657433	1.044442	0.102100	-0.599045	0.690915	-0.198294	-0.585129	0.697069	0.273338	-0.369228	0.071650	-0.150310	-0.363428	0.078619	0.225535	-0.347945	0.089585	0.170505	-0.326908	0.582154	0.099628	-0.330590	0.594839	0.059312	-0.328172	0.578276	-0.020245
18430	153.583333	-0.830797	0.574609	0.153428	-0.828654	0.579433	-0.085717	-0.791318	0.823412	-0.088320	-0.793362	0.821045	0.155160	-0.699532	1.092624	-0.007918	-0.692902	1.097733	0.096538	-0.657305	1.044488	0.102043	-0.599039	0.690917	-0.198295	-0.585130	0.697075	0.273388	-0.369214	0.071675	-0.150335	-0.363430	0.078620	0.225531	-0.347950	0.089580	0.170499	-0.326911	0.582130	0.099613	-0.330608	0.594810	0.059292	-0.328175	0.578259	-0.020228
18431	153.591667	-0.830756	0.574615	0.153421	-0.828651	0.579448	-0.085725	-0.791235	0.823501	-0.088303	-0.793341	0.821040	0.155167	-0.699549	1.092660	-0.008001	-0.692914	1.097755	0.096555	-0.657351	1.044423	0.102032	-0.599034	0.690929	-0.198295	-0.585103	0.697085	0.273346	-0.369233	0.071637	-0.150321	-0.363433	0.078631	0.225539	-0.347955	0.089574	0.170497	-0.326911	0.582113	0.099602	-0.330618	0.594787	0.059278	-0.328185	0.578246	-0.020209
18432	153.600000	-0.830778	0.574647	0.153454	-0.828650	0.579471	-0.085732	-0.791279	0.823419	-0.088356	-0.793323	0.821036	0.155178	-0.699524	1.092629	-0.007951	-0.692914	1.097758	0.096539	-0.657416	1.044420	0.102056	-0.599031	0.690948	-0.198297	-0.585083	0.697101	0.273308	-0.369244	0.071638	-0.150318	-0.363428	0.078635	0.225535	-0.347949	0.089580	0.170497	-0.326917	0.582108	0.099602	-0.330630	0.594772	0.059272	-0.328199	0.578229	-0.020193
18433	153.608333	-0.830761	0.574641	0.153453	-0.828652	0.579491	-0.085737	-0.791250	0.823455	-0.088339	-0.793398	0.821092	0.155255	-0.699524	1.092635	-0.007964	-0.692905	1.097748	0.096500	-0.657394	1.044374	0.101999	-0.599020	0.690967	-0.198293	-0.585075	0.697101	0.273306	-0.369235	0.071635	-0.150318	-0.363434	0.078637	0.225543	-0.347976	0.089547	0.170488	-0.326916	0.582104	0.099602	-0.330634	0.594767	0.059269	-0.328214	0.578215	-0.020169
18434	153.616667	-0.830747	0.574629	0.153454	-0.828653	0.579510	-0.085742	-0.791183	0.823538	-0.088282	-0.793287	0.821025	0.155201	-0.699520	1.092637	-0.007971	-0.692902	1.097761	0.096493	-0.657419	1.044425	0.102038	-0.599010	0.690996	-0.198295	-0.585097	0.697100	0.273387	-0.369217	0.071665	-0.150341	-0.363434	0.078638	0.225541	-0.347972	0.089551	0.170490	-0.326912	0.582104	0.099598	-0.330641	0.594761	0.059258	-0.328231	0.578192	-0.020152
18435	153.625000	-0.830769	0.574660	0.153490	-0.828649	0.579527	-0.085749	-0.791223	0.823449	-0.088339	-0.793361	0.821078	0.155277	-0.699521	1.092649	-0.007977	-0.692900	1.097790	0.096496	-0.657433	1.044466	0.102049	-0.598990	0.691023	-0.198302	-0.585082	0.697108	0.273342	-0.369220	0.071656	-0.150325	-0.363427	0.078631	0.225540	-0.347965	0.089551	0.170495	-0.326908	0.582102	0.099593	-0.330644	0.594758	0.059250	-0.328247	0.578161	-0.020129
18436	153.633333	-0.830736	0.574623	0.153472	-0.828645	0.579521	-0.085747	-0.791209	0.823464	-0.088292	-0.793258	0.821012	0.155228	-0.699519	1.092656	-0.007974	-0.692895	1.097821	0.096511	-0.657308	1.044532	0.101999	-0.598979	0.691038	-0.198307	-0.585093	0.697106	0.273394	-0.369224	0.071649	-0.150325	-0.363420	0.078616	0.225533	-0.347970	0.089555	0.170500	-0.326903	0.582095	0.099587	-0.330649	0.594741	0.059241	-0.328267	0.578129	-0.020107
18437	153.641667	-0.830759	0.574634	0.153501	-0.828640	0.579532	-0.085768	-0.791144	0.823502	-0.088324	-0.793237	0.820999	0.155238	-0.699520	1.092673	-0.007971	-0.692874	1.097850	0.096503	-0.657309	1.044551	0.101998	-0.598961	0.691059	-0.198319	-0.585064	0.697122	0.273323	-0.369211	0.071661	-0.150329	-0.363424	0.078617	0.225542	-0.347960	0.089560	0.170504	-0.326892	0.582081	0.099578	-0.330660	0.594724	0.059230	-0.328286	0.578075	-0.020087
18438	153.650000	-0.830754	0.574647	0.153515	-0.828635	0.579538	-0.085781	-0.791165	0.823443	-0.088344	-0.793221	0.820989	0.155251	-0.699515	1.092692	-0.007962	-0.692847	1.097876	0.096497	-0.657371	1.044463	0.101997	-0.598941	0.691080	-0.198333	-0.585084	0.697115	0.273416	-0.369230	0.071631	-0.150311	-0.363427	0.078612	0.225545	-0.347961	0.089558	0.170514	-0.326884	0.582069	0.099577	-0.330671	0.594702	0.059220	-0.328308	0.578034	-0.020065
18439	153.658333	-0.830728	0.574627	0.153505	-0.828630	0.579540	-0.085793	-0.791116	0.823495	-0.088296	-0.793207	0.820982	0.155263	-0.699513	1.092719	-0.007952	-0.692823	1.097909	0.096507	-0.657333	1.044577	0.102034	-0.598918	0.691100	-0.198343	-0.585064	0.697138	0.273394	-0.369225	0.071651	-0.150316	-0.363430	0.078618	0.225554	-0.347955	0.089569	0.170516	-0.326876	0.582056	0.099579	-0.330684	0.594677	0.059217	-0.328327	0.577995	-0.020043
18440	153.666667	-0.830711	0.574615	0.153501	-0.828626	0.579549	-0.085799	-0.791111	0.823466	-0.088376	-0.793194	0.820976	0.155270	-0.699508	1.092743	-0.007935	-0.692795	1.097944	0.096521	-0.657258	1.044639	0.102035	-0.598901	0.691122	-0.198349	-0.585070	0.697149	0.273452	-0.369218	0.071665	-0.150326	-0.363432	0.078626	0.225552	-0.347961	0.089559	0.170518	-0.326868	0.582050	0.099579	-0.330694	0.594652	0.059215	-0.328343	0.577971	-0.020019
18441	153.675000	-0.830718	0.574627	0.153513	-0.828625	0.579569	-0.085812	-0.791093	0.823470	-0.088377	-0.793179	0.820974	0.155271	-0.699507	1.092772	-0.007915	-0.692766	1.097990	0.096536	-0.657328	1.044578	0.102056	-0.598891	0.691145	-0.198352	-0.585033	0.697181	0.273380	-0.369222	0.071648	-0.150321	-0.363431	0.078632	0.225551	-0.347962	0.089562	0.170511	-0.326864	0.582041	0.099588	-0.330707	0.594635	0.059216	-0.328359	0.577955	-0.019997
18442	153.683333	-0.830727	0.574661	0.153535	-0.828622	0.579587	-0.085821	-0.791081	0.823485	-0.088376	-0.793161	0.820976	0.155273	-0.699506	1.092805	-0.007899	-0.692739	1.098028	0.096552	-0.657320	1.044636	0.102088	-0.598867	0.691173	-0.198354	-0.585022	0.697201	0.273390	-0.369218	0.071662	-0.150325	-0.363432	0.078632	0.225540	-0.347975	0.089542	0.170495	-0.326865	0.582029	0.099597	-0.330717	0.594622	0.059219	-0.328376	0.577945	-0.019977
18443	153.691667	-0.830726	0.574671	0.153543	-0.828618	0.579607	-0.085829	-0.791088	0.823488	-0.088322	-0.793240	0.821030	0.155338	-0.699504	1.092835	-0.007885	-0.692711	1.098059	0.096564	-0.657248	1.044690	0.102076	-0.598858	0.691198	-0.198351	-0.585026	0.697222	0.273439	-0.369234	0.071640	-0.150317	-0.363432	0.078634	0.225537	-0.347971	0.089543	0.170490	-0.326875	0.582009	0.099607	-0.330722	0.594604	0.059225	-0.328390	0.577936	-0.019956
18444	153.700000	-0.830691	0.574659	0.153531	-0.828612	0.579607	-0.085834	-0.791048	0.823510	-0.088378	-0.793128	0.820985	0.155286	-0.699492	1.092850	-0.007868	-0.692678	1.098077	0.096579	-0.657176	1.044738	0.102058	-0.598847	0.691214	-0.198358	-0.585028	0.697236	0.273489	-0.369227	0.071651	-0.150324	-0.363435	0.078626	0.225534	-0.347960	0.089553	0.170493	-0.326879	0.581984	0.099617	-0.330727	0.594577	0.059233	-0.328399	0.577921	-0.019945
18445	153.708333	-0.830712	0.574679	0.153555	-0.828606	0.579630	-0.085849	-0.791035	0.823507	-0.088359	-0.793292	0.821096	0.155419	-0.699482	1.092868	-0.007880	-0.692662	1.098087	0.096565	-0.657209	1.044706	0.102061	-0.598842	0.691230	-0.198352	-0.584989	0.697262	0.273409	-0.369239	0.071643	-0.150314	-0.363431	0.078627	0.225538	-0.347977	0.089549	0.170486	-0.326891	0.581951	0.099621	-0.330735	0.594547	0.059229	-0.328412	0.577900	-0.019933
18446	153.716667	-0.830706	0.574679	0.153562	-0.828597	0.579646	-0.085861	-0.790996	0.823537	-0.088324	-0.793086	0.820988	0.155300	-0.699474	1.092888	-0.007894	-0.692653	1.098103	0.096567	-0.657161	1.044754	0.102030	-0.598834	0.691240	-0.198360	-0.584983	0.697280	0.273416	-0.369235	0.071650	-0.150320	-0.363424	0.078631	0.225535	-0.347974	0.089560	0.170498	-0.326901	0.581908	0.099616	-0.330747	0.594514	0.059224	-0.328426	0.577873	-0.019916
18447	153.725000	-0.830688	0.574660	0.153558	-0.828591	0.579649	-0.085873	-0.790991	0.823513	-0.088338	-0.793065	0.820988	0.155314	-0.699458	1.092902	-0.007896	-0.692592	1.098118	0.096512	-0.657152	1.044766	0.102009	-0.598822	0.691249	-0.198361	-0.584999	0.697286	0.273510	-0.369239	0.071652	-0.150310	-0.363424	0.078614	0.225526	-0.347964	0.089573	0.170496	-0.326905	0.581881	0.099606	-0.330760	0.594476	0.059217	-0.328442	0.577845	-0.019894
18448	153.733333	-0.830702	0.574674	0.153582	-0.828589	0.579667	-0.085888	-0.790974	0.823492	-0.088361	-0.793220	0.821063	0.155431	-0.699440	1.092940	-0.007933	-0.692605	1.098157	0.096507	-0.657251	1.044713	0.102017	-0.598807	0.691253	-0.198362	-0.584962	0.697317	0.273439	-0.369234	0.071662	-0.150311	-0.363430	0.078630	0.225538	-0.347956	0.089579	0.170498	-0.326913	0.581847	0.099600	-0.330777	0.594442	0.059202	-0.328460	0.577818	-0.019871
18449	153.741667	-0.830686	0.574662	0.153580	-0.828586	0.579666	-0.085904	-0.790936	0.823501	-0.088391	-0.793206	0.821092	0.155452	-0.699418	1.092971	-0.007959	-0.692575	1.098193	0.096469	-0.657245	1.044729	0.101988	-0.598782	0.691267	-0.198371	-0.584951	0.697331	0.273448	-0.369220	0.071666	-0.150322	-0.363436	0.078632	0.225547	-0.347962	0.089578	0.170505	-0.326918	0.581828	0.099585	-0.330790	0.594406	0.059187	-0.328480	0.577792	-0.019830
18450	153.750000	-0.830679	0.574667	0.153589	-0.828582	0.579688	-0.085923	-0.790896	0.823533	-0.088364	-0.793184	0.821088	0.155451	-0.699408	1.093028	-0.007970	-0.692562	1.098248	0.096429	-0.657279	1.044831	0.102018	-0.598755	0.691278	-0.198374	-0.584940	0.697353	0.273456	-0.369221	0.071662	-0.150315	-0.363430	0.078639	0.225539	-0.347975	0.089567	0.170496	-0.326927	0.581814	0.099570	-0.330810	0.594378	0.059169	-0.328504	0.577771	-0.019786
18451	153.758333	-0.830645	0.574640	0.153571	-0.828581	0.579691	-0.085934	-0.790870	0.823553	-0.088377	-0.792986	0.820994	0.155335	-0.699371	1.093052	-0.008002	-0.692495	1.098301	0.096382	-0.657196	1.044879	0.101952	-0.598729	0.691297	-0.198377	-0.584948	0.697361	0.273540	-0.369230	0.071649	-0.150308	-0.363440	0.078640	0.225541	-0.347975	0.089562	0.170490	-0.326933	0.581802	0.099557	-0.330828	0.594350	0.059148	-0.328525	0.577751	-0.019744
18452	153.766667	-0.830665	0.574672	0.153599	-0.828582	0.579699	-0.085952	-0.790889	0.823514	-0.088404	-0.792965	0.820990	0.155335	-0.699340	1.093093	-0.008020	-0.692482	1.098394	0.096376	-0.657151	1.044973	0.101930	-0.598696	0.691316	-0.198381	-0.584903	0.697378	0.273466	-0.369232	0.071637	-0.150305	-0.363439	0.078636	0.225536	-0.347975	0.089542	0.170491	-0.326940	0.581784	0.099542	-0.330852	0.594320	0.059125	-0.328548	0.577720	-0.019695
18453	153.775000	-0.830661	0.574679	0.153607	-0.828578	0.579719	-0.085968	-0.790838	0.823545	-0.088423	-0.793121	0.821065	0.155442	-0.699310	1.093140	-0.008040	-0.692455	1.098474	0.096365	-0.657252	1.044969	0.101964	-0.598662	0.691338	-0.198388	-0.584884	0.697399	0.273469	-0.369231	0.071638	-0.150311	-0.363436	0.078625	0.225535	-0.347970	0.089555	0.170499	-0.326946	0.581758	0.099514	-0.330872	0.594292	0.059098	-0.328567	0.577684	-0.019655
18454	153.783333	-0.830661	0.574648	0.153599	-0.828580	0.579714	-0.085986	-0.790815	0.823561	-0.088407	-0.793028	0.820939	0.155380	-0.699275	1.093220	-0.008056	-0.692413	1.098536	0.096333	-0.657124	1.045082	0.101903	-0.598631	0.691355	-0.198390	-0.584889	0.697399	0.273550	-0.369228	0.071642	-0.150315	-0.363437	0.078616	0.225532	-0.347963	0.089555	0.170493	-0.326949	0.581724	0.099491	-0.330894	0.594266	0.059067	-0.328586	0.577643	-0.019624
18455	153.791667	-0.830635	0.574674	0.153610	-0.828569	0.579718	-0.086004	-0.790814	0.823523	-0.088438	-0.792912	0.820981	0.155335	-0.699239	1.093264	-0.008073	-0.692372	1.098609	0.096336	-0.657147	1.045093	0.101909	-0.598609	0.691371	-0.198397	-0.584859	0.697420	0.273511	-0.369231	0.071643	-0.150308	-0.363432	0.078620	0.225536	-0.347952	0.089573	0.170508	-0.326940	0.581700	0.099466	-0.330904	0.594226	0.059033	-0.328606	0.577600	-0.019608
18456	153.800000	-0.830644	0.574684	0.153628	-0.828566	0.579733	-0.086021	-0.790783	0.823517	-0.088449	-0.793083	0.821095	0.155473	-0.699199	1.093316	-0.008082	-0.692323	1.098679	0.096327	-0.657167	1.045110	0.101915	-0.598595	0.691383	-0.198399	-0.584831	0.697448	0.273474	-0.369234	0.071663	-0.150309	-0.363429	0.078610	0.225533	-0.347959	0.089569	0.170509	-0.326926	0.581678	0.099452	-0.330916	0.594186	0.059015	-0.328624	0.577563	-0.019592
18457	153.808333	-0.830630	0.574676	0.153630	-0.828560	0.579742	-0.086042	-0.790741	0.823534	-0.088458	-0.793064	0.821098	0.155477	-0.699137	1.093407	-0.008129	-0.692262	1.098751	0.096299	-0.657141	1.045157	0.101908	-0.598582	0.691396	-0.198414	-0.584819	0.697471	0.273472	-0.369229	0.071660	-0.150315	-0.363435	0.078615	0.225548	-0.347952	0.089581	0.170517	-0.326903	0.581662	0.099458	-0.330911	0.594142	0.059003	-0.328647	0.577533	-0.019567
18458	153.816667	-0.830596	0.574659	0.153618	-0.828552	0.579747	-0.086057	-0.790658	0.823615	-0.088464	-0.793053	0.821099	0.155478	-0.699078	1.093475	-0.008151	-0.692202	1.098821	0.096292	-0.657017	1.045293	0.101871	-0.598575	0.691406	-0.198419	-0.584837	0.697481	0.273545	-0.369246	0.071650	-0.150306	-0.363436	0.078621	0.225547	-0.347958	0.089572	0.170515	-0.326880	0.581645	0.099474	-0.330896	0.594104	0.059012	-0.328667	0.577514	-0.019544
18459	153.825000	-0.830616	0.574678	0.153644	-0.828546	0.579757	-0.086070	-0.790704	0.823526	-0.088517	-0.793032	0.821087	0.155467	-0.699027	1.093558	-0.008163	-0.692142	1.098900	0.096283	-0.657077	1.045264	0.101881	-0.598573	0.691413	-0.198432	-0.584818	0.697513	0.273501	-0.369242	0.071638	-0.150297	-0.363439	0.078625	0.225554	-0.347965	0.089562	0.170510	-0.326851	0.581645	0.099509	-0.330874	0.594087	0.059027	-0.328690	0.577507	-0.019518
18460	153.833333	-0.830607	0.574683	0.153648	-0.828542	0.579775	-0.086083	-0.790673	0.823560	-0.088496	-0.793016	0.821095	0.155463	-0.698980	1.093650	-0.008169	-0.692080	1.098990	0.096272	-0.657050	1.045334	0.101869	-0.598568	0.691420	-0.198435	-0.584803	0.697546	0.273451	-0.369228	0.071656	-0.150310	-0.363438	0.078628	0.225552	-0.347977	0.089541	0.170511	-0.326823	0.581649	0.099546	-0.330854	0.594072	0.059055	-0.328713	0.577510	-0.019484
18461	153.841667	-0.830586	0.574681	0.153643	-0.828536	0.579784	-0.086096	-0.790665	0.823544	-0.088560	-0.793005	0.821111	0.155465	-0.698927	1.093745	-0.008175	-0.692004	1.099084	0.096253	-0.656984	1.045443	0.101847	-0.598560	0.691434	-0.198449	-0.584803	0.697563	0.273444	-0.369237	0.071644	-0.150303	-0.363439	0.078624	0.225549	-0.347982	0.089537	0.170507	-0.326797	0.581652	0.099583	-0.330827	0.594070	0.059079	-0.328734	0.577507	-0.019452
18462	153.850000	-0.830564	0.574682	0.153637	-0.828535	0.579788	-0.086109	-0.790676	0.823540	-0.088531	-0.792984	0.821091	0.155442	-0.698872	1.093834	-0.008178	-0.691943	1.099175	0.096252	-0.656993	1.045458	0.101833	-0.598547	0.691442	-0.198458	-0.584809	0.697585	0.273441	-0.369234	0.071639	-0.150307	-0.363438	0.078620	0.225543	-0.347976	0.089541	0.170508	-0.326776	0.581653	0.099614	-0.330808	0.594056	0.059102	-0.328751	0.577509	-0.019421
18463	153.858333	-0.830570	0.574693	0.153652	-0.828527	0.579796	-0.086129	-0.790645	0.823557	-0.088589	-0.792985	0.821138	0.155458	-0.698803	1.093911	-0.008187	-0.691852	1.099249	0.096222	-0.656976	1.045537	0.101847	-0.598540	0.691450	-0.198469	-0.584808	0.697599	0.273442	-0.369234	0.071632	-0.150306	-0.363439	0.078618	0.225545	-0.347979	0.089540	0.170500	-0.326762	0.581641	0.099635	-0.330796	0.594051	0.059118	-0.328760	0.577497	-0.019412
18464	153.866667	-0.830579	0.574709	0.153662	-0.828518	0.579804	-0.086142	-0.790621	0.823580	-0.088552	-0.792972	0.821153	0.155457	-0.698738	1.094001	-0.008202	-0.691803	1.099375	0.096258	-0.656964	1.045616	0.101864	-0.598528	0.691460	-0.198484	-0.584807	0.697614	0.273447	-0.369221	0.071655	-0.150325	-0.363438	0.078618	0.225547	-0.347971	0.089547	0.170502	-0.326750	0.581630	0.099644	-0.330788	0.594045	0.059126	-0.328770	0.577477	-0.019406
18465	153.875000	-0.830555	0.574698	0.153648	-0.828511	0.579806	-0.086160	-0.790588	0.823612	-0.088571	-0.792998	0.821097	0.155441	-0.698670	1.094060	-0.008210	-0.691719	1.099437	0.096222	-0.656850	1.045678	0.101808	-0.598522	0.691465	-0.198490	-0.584800	0.697621	0.273451	-0.369226	0.071652	-0.150309	-0.363440	0.078622	0.225548	-0.347959	0.089571	0.170513	-0.326741	0.581620	0.099644	-0.330783	0.594032	0.059129	-0.328770	0.577462	-0.019412
18466	153.883333	-0.830572	0.574718	0.153665	-0.828507	0.579796	-0.086172	-0.790611	0.823557	-0.088639	-0.792940	0.821145	0.155426	-0.698591	1.094083	-0.008190	-0.691646	1.099494	0.096207	-0.656844	1.045687	0.101808	-0.598510	0.691471	-0.198502	-0.584790	0.697626	0.273457	-0.369226	0.071649	-0.150296	-0.363435	0.078611	0.225543	-0.347959	0.089578	0.170517	-0.326741	0.581606	0.099635	-0.330781	0.594014	0.059122	-0.328772	0.577450	-0.019419
18467	153.891667	-0.830542	0.574711	0.153650	-0.828502	0.579809	-0.086188	-0.790597	0.823558	-0.088657	-0.792919	0.821159	0.155419	-0.698517	1.094182	-0.008239	-0.691571	1.099538	0.096185	-0.656803	1.045730	0.101797	-0.598499	0.691475	-0.198507	-0.584778	0.697636	0.273457	-0.369225	0.071656	-0.150299	-0.363439	0.078616	0.225544	-0.347949	0.089579	0.170519	-0.326742	0.581599	0.099628	-0.330787	0.593998	0.059109	-0.328771	0.577438	-0.019432
18468	153.900000	-0.830548	0.574729	0.153662	-0.828498	0.579814	-0.086198	-0.790591	0.823559	-0.088665	-0.792884	0.821124	0.155380	-0.698441	1.094220	-0.008265	-0.691470	1.099572	0.096148	-0.656769	1.045762	0.101788	-0.598492	0.691475	-0.198514	-0.584765	0.697640	0.273456	-0.369236	0.071643	-0.150289	-0.363439	0.078621	0.225542	-0.347969	0.089561	0.170517	-0.326747	0.581593	0.099619	-0.330792	0.593984	0.059094	-0.328771	0.577436	-0.019434
18469	153.908333	-0.830515	0.574721	0.153646	-0.828500	0.579804	-0.086210	-0.790549	0.823630	-0.088633	-0.792912	0.821131	0.155393	-0.698373	1.094239	-0.008279	-0.691402	1.099600	0.096121	-0.656647	1.045807	0.101737	-0.598486	0.691476	-0.198523	-0.584757	0.697635	0.273488	-0.369230	0.071648	-0.150293	-0.363441	0.078616	0.225541	-0.347964	0.089557	0.170508	-0.326750	0.581583	0.099607	-0.330798	0.593965	0.059075	-0.328775	0.577433	-0.019431
18470	153.916667	-0.830507	0.574730	0.153648	-0.828495	0.579801	-0.086224	-0.790577	0.823584	-0.088687	-0.792845	0.821171	0.155387	-0.698300	1.094256	-0.008298	-0.691337	1.099623	0.096078	-0.656681	1.045787	0.101748	-0.598481	0.691469	-0.198532	-0.584725	0.697639	0.273439	-0.369233	0.071644	-0.150306	-0.363438	0.078616	0.225538	-0.347982	0.089541	0.170493	-0.326753	0.581568	0.099600	-0.330798	0.593943	0.059053	-0.328776	0.577432	-0.019429
18471	153.925000	-0.830530	0.574756	0.153668	-0.828489	0.579810	-0.086235	-0.790561	0.823603	-0.088670	-0.792810	0.821166	0.155369	-0.698237	1.094261	-0.008327	-0.691281	1.099633	0.096055	-0.656633	1.045801	0.101743	-0.598481	0.691465	-0.198547	-0.584706	0.697648	0.273427	-0.369230	0.071655	-0.150319	-0.363438	0.078615	0.225542	-0.347978	0.089537	0.170501	-0.326754	0.581554	0.099573	-0.330800	0.593925	0.059026	-0.328781	0.577425	-0.019429
18472	153.933333	-0.830519	0.574764	0.153665	-0.828482	0.579815	-0.086251	-0.790542	0.823623	-0.088649	-0.792783	0.821206	0.155384	-0.698179	1.094259	-0.008362	-0.691226	1.099624	0.096037	-0.656589	1.045795	0.101713	-0.598485	0.691452	-0.198559	-0.584684	0.697648	0.273412	-0.369241	0.071656	-0.150316	-0.363439	0.078624	0.225547	-0.347965	0.089551	0.170501	-0.326743	0.581540	0.099540	-0.330802	0.593909	0.058990	-0.328790	0.577415	-0.019435
18473	153.941667	-0.830491	0.574762	0.153653	-0.828474	0.579802	-0.086259	-0.790538	0.823599	-0.088717	-0.792740	0.821209	0.155375	-0.698102	1.094256	-0.008409	-0.691186	1.099615	0.096014	-0.656419	1.045816	0.101628	-0.598485	0.691434	-0.198575	-0.584668	0.697636	0.273436	-0.369254	0.071630	-0.150298	-0.363443	0.078613	0.225541	-0.347962	0.089560	0.170508	-0.326732	0.581519	0.099504	-0.330794	0.593894	0.058949	-0.328790	0.577411	-0.019444
18474	153.950000	-0.830465	0.574758	0.153643	-0.828465	0.579804	-0.086263	-0.790522	0.823602	-0.088702	-0.792705	0.821238	0.155382	-0.698083	1.094231	-0.008406	-0.691145	1.099587	0.095992	-0.656372	1.045786	0.101625	-0.598487	0.691418	-0.198595	-0.584623	0.697639	0.273383	-0.369239	0.071654	-0.150311	-0.363446	0.078621	0.225554	-0.347964	0.089561	0.170512	-0.326722	0.581501	0.099464	-0.330788	0.593882	0.058917	-0.328794	0.577406	-0.019459
18475	153.958333	-0.830468	0.574777	0.153651	-0.828455	0.579820	-0.086261	-0.790505	0.823613	-0.088674	-0.792659	0.821238	0.155377	-0.698050	1.094202	-0.008423	-0.691109	1.099551	0.095982	-0.656435	1.045718	0.101652	-0.598487	0.691398	-0.198606	-0.584590	0.697640	0.273369	-0.369247	0.071651	-0.150297	-0.363449	0.078619	0.225551	-0.347964	0.089573	0.170523	-0.326705	0.581496	0.099427	-0.330779	0.593879	0.058879	-0.328794	0.577408	-0.019474
18476	153.966667	-0.830470	0.574798	0.153664	-0.828447	0.579825	-0.086255	-0.790483	0.823629	-0.088645	-0.792731	0.821181	0.155411	-0.698020	1.094166	-0.008441	-0.691085	1.099520	0.095972	-0.656377	1.045674	0.101618	-0.598489	0.691381	-0.198619	-0.584552	0.697634	0.273355	-0.369245	0.071643	-0.150287	-0.363450	0.078627	0.225558	-0.347967	0.089571	0.170526	-0.326683	0.581494	0.099389	-0.330762	0.593883	0.058849	-0.328787	0.577425	-0.019484
18477	153.975000	-0.830443	0.574805	0.153659	-0.828440	0.579829	-0.086244	-0.790474	0.823612	-0.088713	-0.792588	0.821281	0.155396	-0.697979	1.094132	-0.008482	-0.691070	1.099491	0.095960	-0.656298	1.045694	0.101587	-0.598493	0.691358	-0.198630	-0.584510	0.697633	0.273343	-0.369241	0.071641	-0.150279	-0.363444	0.078609	0.225548	-0.347960	0.089569	0.170524	-0.326659	0.581493	0.099356	-0.330742	0.593883	0.058812	-0.328772	0.577447	-0.019499
18478	153.983333	-0.830409	0.574808	0.153654	-0.828432	0.579830	-0.086232	-0.790463	0.823634	-0.088630	-0.792551	0.821290	0.155395	-0.697998	1.094082	-0.008466	-0.691062	1.099470	0.095951	-0.656316	1.045652	0.101591	-0.598492	0.691327	-0.198636	-0.584467	0.697632	0.273334	-0.369245	0.071634	-0.150287	-0.363443	0.078603	0.225546	-0.347966	0.089549	0.170523	-0.326636	0.581492	0.099324	-0.330720	0.593880	0.058779	-0.328753	0.577475	-0.019508
18479	153.991667	-0.830406	0.574835	0.153665	-0.828422	0.579831	-0.086226	-0.790445	0.823635	-0.088627	-0.792514	0.821297	0.155393	-0.698000	1.094044	-0.008488	-0.691063	1.099447	0.095940	-0.656292	1.045625	0.101575	-0.598490	0.691310	-0.198649	-0.584437	0.697620	0.273356	-0.369235	0.071638	-0.150300	-0.363449	0.078607	0.225552	-0.347986	0.089526	0.170506	-0.326616	0.581493	0.099291	-0.330700	0.593877	0.058743	-0.328730	0.577500	-0.019518
18480	154.000000	-0.830373	0.574835	0.153655	-0.828409	0.579820	-0.086220	-0.790377	0.823697	-0.088628	-0.792293	0.821181	0.155254	-0.697976	1.093980	-0.008527	-0.691072	1.099426	0.095926	-0.656179	1.045700	0.101547	-0.598488	0.691284	-0.198653	-0.584380	0.697636	0.273318	-0.369246	0.071632	-0.150300	-0.363451	0.078604	0.225544	-0.347989	0.089524	0.170497	-0.326588	0.581492	0.099261	-0.330676	0.593876	0.058704	-0.328704	0.577529	-0.019534
18481	154.008333	-0.830354	0.574837	0.153650	-0.828394	0.579815	-0.086220	-0.790426	0.823611	-0.088687	-0.792358	0.821255	0.155316	-0.697987	1.093918	-0.008541	-0.691083	1.099394	0.095906	-0.656274	1.045630	0.101581	-0.598486	0.691269	-0.198661	-0.584337	0.697636	0.273307	-0.369238	0.071633	-0.150300	-0.363447	0.078608	0.225542	-0.347981	0.089536	0.170495	-0.326560	0.581486	0.099220	-0.330648	0.593875	0.058664	-0.328675	0.577551	-0.019555
18482	154.016667	-0.830337	0.574842	0.153642	-0.828381	0.579808	-0.086220	-0.790414	0.823614	-0.088676	-0.792240	0.821208	0.155244	-0.698011	1.093847	-0.008543	-0.691081	1.099323	0.095862	-0.656250	1.045609	0.101578	-0.598483	0.691255	-0.198662	-0.584312	0.697620	0.273367	-0.369235	0.071643	-0.150300	-0.363449	0.078605	0.225537	-0.347971	0.089541	0.170492	-0.326522	0.581488	0.099181	-0.330621	0.593863	0.058615	-0.328648	0.577566	-0.019588
18483	154.025000	-0.830323	0.574851	0.153640	-0.828367	0.579810	-0.086212	-0.790396	0.823617	-0.088662	-0.792399	0.821338	0.155383	-0.698039	1.093783	-0.008561	-0.691128	1.099293	0.095870	-0.656241	1.045573	0.101545	-0.598489	0.691238	-0.198655	-0.584246	0.697648	0.273293	-0.369247	0.071632	-0.150290	-0.363444	0.078602	0.225533	-0.347970	0.089547	0.170504	-0.326482	0.581501	0.099151	-0.330604	0.593848	0.058588	-0.328622	0.577583	-0.019612
18484	154.033333	-0.830308	0.574855	0.153641	-0.828346	0.579800	-0.086211	-0.790410	0.823590	-0.088630	-0.792187	0.821229	0.155256	-0.698054	1.093714	-0.008586	-0.691139	1.099221	0.095834	-0.656238	1.045571	0.101553	-0.598493	0.691231	-0.198659	-0.584203	0.697651	0.273284	-0.369237	0.071652	-0.150298	-0.363437	0.078605	0.225530	-0.347955	0.089569	0.170507	-0.326453	0.581505	0.099137	-0.330576	0.593842	0.058567	-0.328602	0.577599	-0.019635
18485	154.041667	-0.830295	0.574861	0.153644	-0.828347	0.579819	-0.086187	-0.790375	0.823620	-0.088612	-0.792166	0.821236	0.155262	-0.698076	1.093620	-0.008568	-0.691197	1.099152	0.095841	-0.656125	1.045563	0.101500	-0.598497	0.691224	-0.198655	-0.584169	0.697656	0.273282	-0.369240	0.071645	-0.150290	-0.363439	0.078610	0.225532	-0.347958	0.089568	0.170507	-0.326411	0.581510	0.099128	-0.330539	0.593840	0.058558	-0.328592	0.577609	-0.019644
18486	154.050000	-0.830282	0.574870	0.153650	-0.828351	0.579826	-0.086165	-0.790373	0.823617	-0.088604	-0.792137	0.821241	0.155271	-0.698114	1.093591	-0.008609	-0.691226	1.099087	0.095816	-0.656216	1.045427	0.101499	-0.598502	0.691218	-0.198656	-0.584155	0.697631	0.273340	-0.369238	0.071647	-0.150286	-0.363439	0.078620	0.225536	-0.347959	0.089567	0.170509	-0.326369	0.581523	0.099121	-0.330509	0.593839	0.058546	-0.328585	0.577625	-0.019648
18487	154.058333	-0.830276	0.574873	0.153655	-0.828331	0.579812	-0.086157	-0.790386	0.823605	-0.088595	-0.792119	0.821242	0.155276	-0.698153	1.093537	-0.008614	-0.691270	1.099045	0.095812	-0.656260	1.045455	0.101528	-0.598508	0.691206	-0.198653	-0.584128	0.697622	0.273332	-0.369237	0.071647	-0.150289	-0.363443	0.078614	0.225534	-0.347978	0.089546	0.170497	-0.326334	0.581533	0.099112	-0.330478	0.593844	0.058537	-0.328580	0.577636	-0.019639
18488	154.066667	-0.830268	0.574878	0.153664	-0.828349	0.579824	-0.086131	-0.790405	0.823594	-0.088591	-0.792105	0.821248	0.155280	-0.698189	1.093497	-0.008634	-0.691307	1.099010	0.095800	-0.656241	1.045377	0.101465	-0.598512	0.691193	-0.198664	-0.584083	0.697633	0.273259	-0.369230	0.071661	-0.150304	-0.363441	0.078603	0.225532	-0.347984	0.089540	0.170500	-0.326297	0.581546	0.099106	-0.330443	0.593848	0.058525	-0.328581	0.577649	-0.019633
18489	154.075000	-0.830269	0.574881	0.153668	-0.828348	0.579817	-0.086119	-0.790388	0.823629	-0.088577	-0.792093	0.821251	0.155279	-0.698216	1.093453	-0.008642	-0.691352	1.098978	0.095779	-0.656273	1.045378	0.101473	-0.598515	0.691174	-0.198675	-0.584068	0.697611	0.273284	-0.369241	0.071646	-0.150303	-0.363442	0.078609	0.225531	-0.347989	0.089528	0.170484	-0.326206	0.581604	0.099154	-0.330422	0.593854	0.058509	-0.328583	0.577662	-0.019626
18490	154.083333	-0.830264	0.574881	0.153661	-0.828348	0.579805	-0.086116	-0.790394	0.823626	-0.088578	-0.792275	0.821384	0.155413	-0.698261	1.093437	-0.008672	-0.691400	1.098944	0.095752	-0.656290	1.045349	0.101427	-0.598522	0.691148	-0.198680	-0.584033	0.697614	0.273241	-0.369242	0.071644	-0.150307	-0.363446	0.078607	0.225536	-0.347995	0.089521	0.170474	-0.326121	0.581660	0.099193	-0.330398	0.593859	0.058484	-0.328585	0.577670	-0.019629
18491	154.091667	-0.830281	0.574890	0.153666	-0.828348	0.579793	-0.086114	-0.790380	0.823639	-0.088614	-0.792092	0.821270	0.155278	-0.698290	1.093412	-0.008710	-0.691448	1.098917	0.095723	-0.656273	1.045382	0.101396	-0.598537	0.691134	-0.198695	-0.584019	0.697606	0.273266	-0.369247	0.071644	-0.150304	-0.363445	0.078602	0.225527	-0.347994	0.089522	0.170479	-0.326215	0.581564	0.099039	-0.330385	0.593860	0.058461	-0.328588	0.577679	-0.019640
18492	154.100000	-0.830268	0.574884	0.153643	-0.828352	0.579780	-0.086112	-0.790428	0.823584	-0.088629	-0.792097	0.821276	0.155277	-0.698317	1.093395	-0.008750	-0.691493	1.098892	0.095686	-0.656349	1.045329	0.101374	-0.598549	0.691117	-0.198707	-0.583997	0.697615	0.273221	-0.369250	0.071646	-0.150294	-0.363445	0.078609	0.225528	-0.347980	0.089537	0.170485	-0.326207	0.581567	0.099021	-0.330370	0.593865	0.058438	-0.328585	0.577685	-0.019663
18493	154.108333	-0.830272	0.574879	0.153634	-0.828355	0.579784	-0.086103	-0.790446	0.823569	-0.088631	-0.792102	0.821282	0.155272	-0.698359	1.093365	-0.008758	-0.691550	1.098875	0.095649	-0.656344	1.045365	0.101352	-0.598568	0.691104	-0.198712	-0.584013	0.697601	0.273279	-0.369237	0.071652	-0.150294	-0.363444	0.078602	0.225521	-0.347987	0.089534	0.170485	-0.326092	0.581672	0.099130	-0.330364	0.593870	0.058425	-0.328585	0.577694	-0.019683
18494	154.116667	-0.830281	0.574880	0.153629	-0.828359	0.579784	-0.086091	-0.790455	0.823584	-0.088580	-0.792110	0.821283	0.155272	-0.698418	1.093358	-0.008787	-0.691603	1.098863	0.095616	-0.656430	1.045328	0.101331	-0.598582	0.691104	-0.198715	-0.584012	0.697613	0.273274	-0.369249	0.071640	-0.150283	-0.363441	0.078611	0.225520	-0.347987	0.089541	0.170490	-0.326204	0.581573	0.098987	-0.330364	0.593881	0.058419	-0.328583	0.577712	-0.019704
18495	154.125000	-0.830295	0.574883	0.153625	-0.828329	0.579761	-0.086080	-0.790463	0.823597	-0.088580	-0.792124	0.821281	0.155272	-0.698435	1.093333	-0.008840	-0.691666	1.098856	0.095589	-0.656390	1.045418	0.101299	-0.598606	0.691108	-0.198720	-0.584024	0.697625	0.273273	-0.369247	0.071637	-0.150280	-0.363445	0.078603	0.225519	-0.347982	0.089542	0.170495	-0.326218	0.581578	0.098996	-0.330359	0.593896	0.058426	-0.328580	0.577737	-0.019724
18496	154.133333	-0.830310	0.574884	0.153628	-0.828382	0.579783	-0.086062	-0.790504	0.823559	-0.088622	-0.792136	0.821277	0.155266	-0.698486	1.093325	-0.008857	-0.691725	1.098851	0.095566	-0.656434	1.045411	0.101286	-0.598628	0.691119	-0.198721	-0.584038	0.697632	0.273271	-0.369224	0.071662	-0.150301	-0.363445	0.078612	0.225531	-0.347978	0.089546	0.170497	-0.326236	0.581586	0.099005	-0.330365	0.593906	0.058440	-0.328579	0.577765	-0.019734
18497	154.141667	-0.830338	0.574893	0.153637	-0.828396	0.579782	-0.086050	-0.790523	0.823569	-0.088590	-0.792251	0.821337	0.155331	-0.698533	1.093314	-0.008885	-0.691783	1.098852	0.095537	-0.656530	1.045364	0.101267	-0.598651	0.691130	-0.198720	-0.584040	0.697660	0.273203	-0.369237	0.071650	-0.150291	-0.363443	0.078609	0.225528	-0.347991	0.089534	0.170486	-0.326252	0.581591	0.099011	-0.330373	0.593918	0.058454	-0.328581	0.577789	-0.019749
18498	154.150000	-0.830340	0.574874	0.153623	-0.828415	0.579775	-0.086050	-0.790490	0.823647	-0.088564	-0.792372	0.821389	0.155398	-0.698588	1.093309	-0.008913	-0.691845	1.098851	0.095507	-0.656650	1.045366	0.101289	-0.598677	0.691144	-0.198721	-0.584085	0.697642	0.273270	-0.369239	0.071642	-0.150292	-0.363453	0.078617	0.225529	-0.347988	0.089550	0.170483	-0.326268	0.581588	0.099016	-0.330381	0.593933	0.058465	-0.328583	0.577810	-0.019773
18499	154.158333	-0.830353	0.574868	0.153619	-0.828383	0.579741	-0.086057	-0.790583	0.823562	-0.088588	-0.792308	0.821318	0.155327	-0.698620	1.093317	-0.008971	-0.691914	1.098861	0.095463	-0.656607	1.045428	0.101202	-0.598699	0.691150	-0.198721	-0.584093	0.697648	0.273233	-0.369241	0.071639	-0.150298	-0.363447	0.078624	0.225537	-0.347992	0.089535	0.170476	-0.326287	0.581584	0.099013	-0.330386	0.593945	0.058470	-0.328585	0.577822	-0.019792
18500	154.166667	-0.830399	0.574876	0.153636	-0.828435	0.579749	-0.086057	-0.790611	0.823543	-0.088621	-0.792443	0.821365	0.155385	-0.698693	1.093331	-0.008999	-0.692018	1.098885	0.095444	-0.656763	1.045346	0.101176	-0.598717	0.691153	-0.198725	-0.584107	0.697651	0.273199	-0.369236	0.071648	-0.150309	-0.363447	0.078622	0.225537	-0.347987	0.089537	0.170475	-0.326301	0.581579	0.099012	-0.330396	0.593947	0.058474	-0.328588	0.577818	-0.019818
18501	154.175000	-0.830398	0.574854	0.153616	-0.828443	0.579737	-0.086067	-0.790634	0.823554	-0.088578	-0.792486	0.821350	0.155384	-0.698799	1.093396	-0.009092	-0.692086	1.098923	0.095405	-0.656878	1.045419	0.101166	-0.598735	0.691157	-0.198727	-0.584149	0.697623	0.273260	-0.369233	0.071645	-0.150299	-0.363443	0.078609	0.225522	-0.347980	0.089546	0.170485	-0.326321	0.581574	0.099007	-0.330405	0.593950	0.058480	-0.328596	0.577814	-0.019839
18502	154.183333	-0.830398	0.574829	0.153597	-0.828455	0.579717	-0.086072	-0.790666	0.823504	-0.088668	-0.792527	0.821328	0.155382	-0.698829	1.093395	-0.009065	-0.692149	1.098972	0.095369	-0.656855	1.045519	0.101102	-0.598748	0.691160	-0.198732	-0.584177	0.697617	0.273263	-0.369233	0.071648	-0.150294	-0.363442	0.078614	0.225523	-0.347977	0.089544	0.170488	-0.326337	0.581569	0.099007	-0.330409	0.593947	0.058487	-0.328600	0.577808	-0.019859
18503	154.191667	-0.830425	0.574826	0.153604	-0.828463	0.579705	-0.086078	-0.790703	0.823500	-0.088650	-0.792577	0.821308	0.155379	-0.698895	1.093427	-0.009103	-0.692201	1.099029	0.095315	-0.656939	1.045568	0.101087	-0.598758	0.691163	-0.198733	-0.584204	0.697613	0.273259	-0.369227	0.071657	-0.150295	-0.363442	0.078609	0.225520	-0.347972	0.089555	0.170495	-0.326353	0.581576	0.099021	-0.330416	0.593954	0.058503	-0.328605	0.577800	-0.019871
18504	154.200000	-0.830422	0.574802	0.153588	-0.828475	0.579700	-0.086080	-0.790738	0.823489	-0.088655	-0.792623	0.821292	0.155380	-0.698968	1.093434	-0.009116	-0.692276	1.099081	0.095291	-0.657109	1.045547	0.101095	-0.598764	0.691170	-0.198736	-0.584231	0.697608	0.273256	-0.369231	0.071653	-0.150291	-0.363444	0.078610	0.225526	-0.347991	0.089545	0.170485	-0.326369	0.581584	0.099043	-0.330422	0.593964	0.058535	-0.328607	0.577795	-0.019877
18505	154.208333	-0.830451	0.574800	0.153598	-0.828484	0.579688	-0.086077	-0.790780	0.823477	-0.088658	-0.792666	0.821260	0.155371	-0.699033	1.093434	-0.009142	-0.692334	1.099119	0.095258	-0.657210	1.045619	0.101129	-0.598770	0.691179	-0.198729	-0.584263	0.697619	0.273221	-0.369226	0.071652	-0.150292	-0.363441	0.078618	0.225533	-0.347973	0.089552	0.170500	-0.326383	0.581600	0.099083	-0.330418	0.593979	0.058579	-0.328612	0.577794	-0.019887
18506	154.216667	-0.830450	0.574780	0.153593	-0.828497	0.579677	-0.086071	-0.790854	0.823461	-0.088616	-0.792714	0.821244	0.155374	-0.699085	1.093414	-0.009185	-0.692392	1.099148	0.095220	-0.657242	1.045606	0.101064	-0.598782	0.691188	-0.198728	-0.584318	0.697612	0.273251	-0.369223	0.071652	-0.150300	-0.363445	0.078618	0.225529	-0.347971	0.089554	0.170493	-0.326396	0.581615	0.099142	-0.330404	0.594005	0.058635	-0.328605	0.577805	-0.019894
18507	154.225000	-0.830465	0.574770	0.153595	-0.828509	0.579665	-0.086069	-0.790878	0.823476	-0.088658	-0.792765	0.821240	0.155385	-0.699144	1.093394	-0.009203	-0.692453	1.099186	0.095183	-0.657313	1.045665	0.101073	-0.598797	0.691202	-0.198719	-0.584350	0.697638	0.273181	-0.369241	0.071633	-0.150292	-0.363445	0.078623	0.225538	-0.347980	0.089547	0.170490	-0.326404	0.581640	0.099210	-0.330385	0.594039	0.058715	-0.328598	0.577819	-0.019906
18508	154.233333	-0.830481	0.574760	0.153598	-0.828521	0.579666	-0.086064	-0.790919	0.823510	-0.088580	-0.792814	0.821235	0.155390	-0.699229	1.093404	-0.009247	-0.692512	1.099225	0.095148	-0.657391	1.045720	0.101071	-0.598819	0.691214	-0.198712	-0.584431	0.697620	0.273251	-0.369244	0.071624	-0.150287	-0.363441	0.078626	0.225544	-0.347976	0.089554	0.170494	-0.326302	0.581766	0.099430	-0.330361	0.594080	0.058809	-0.328596	0.577837	-0.019924
18509	154.241667	-0.830513	0.574758	0.153612	-0.828539	0.579644	-0.086062	-0.790940	0.823534	-0.088568	-0.792861	0.821225	0.155400	-0.699293	1.093392	-0.009284	-0.692571	1.099271	0.095110	-0.657449	1.045760	0.101053	-0.598841	0.691226	-0.198703	-0.584488	0.697614	0.273245	-0.369235	0.071640	-0.150305	-0.363442	0.078616	0.225540	-0.347981	0.089547	0.170491	-0.326367	0.581744	0.099446	-0.330328	0.594130	0.058909	-0.328583	0.577863	-0.019940
18510	154.250000	-0.830518	0.574737	0.153605	-0.828550	0.579629	-0.086060	-0.790969	0.823557	-0.088565	-0.792921	0.821247	0.155426	-0.699353	1.093401	-0.009333	-0.692628	1.099326	0.095072	-0.657527	1.045813	0.101047	-0.598864	0.691231	-0.198690	-0.584523	0.697625	0.273177	-0.369227	0.071659	-0.150308	-0.363439	0.078608	0.225540	-0.347974	0.089549	0.170509	-0.326309	0.581816	0.099595	-0.330292	0.594173	0.059003	-0.328574	0.577883	-0.019964
18511	154.258333	-0.830548	0.574731	0.153618	-0.828565	0.579617	-0.086053	-0.791055	0.823471	-0.088623	-0.792965	0.821239	0.155432	-0.699429	1.093419	-0.009358	-0.692679	1.099399	0.095037	-0.657586	1.045868	0.101032	-0.598899	0.691231	-0.198680	-0.584591	0.697607	0.273212	-0.369225	0.071652	-0.150304	-0.363442	0.078611	0.225545	-0.347978	0.089541	0.170510	-0.326315	0.581837	0.099673	-0.330258	0.594212	0.059097	-0.328565	0.577903	-0.019984
18512	154.266667	-0.830555	0.574706	0.153609	-0.828579	0.579604	-0.086048	-0.791091	0.823469	-0.088553	-0.793013	0.821227	0.155440	-0.699531	1.093457	-0.009367	-0.692732	1.099487	0.095010	-0.657665	1.045944	0.101037	-0.598924	0.691231	-0.198663	-0.584630	0.697603	0.273176	-0.369219	0.071665	-0.150299	-0.363441	0.078615	0.225549	-0.347977	0.089539	0.170517	-0.326324	0.581861	0.099735	-0.330235	0.594246	0.059171	-0.328562	0.577920	-0.020002
18513	154.275000	-0.830608	0.574710	0.153633	-0.828597	0.579588	-0.086038	-0.791078	0.823509	-0.088549	-0.792964	0.821152	0.155381	-0.699620	1.093502	-0.009390	-0.692770	1.099632	0.095008	-0.657736	1.046041	0.101038	-0.598964	0.691228	-0.198648	-0.584691	0.697588	0.273221	-0.369221	0.071670	-0.150297	-0.363445	0.078622	0.225550	-0.347970	0.089560	0.170527	-0.326330	0.581888	0.099778	-0.330224	0.594274	0.059232	-0.328561	0.577946	-0.020016
18514	154.283333	-0.830623	0.574691	0.153634	-0.828613	0.579574	-0.086033	-0.791120	0.823498	-0.088545	-0.792921	0.821077	0.155319	-0.699703	1.093598	-0.009406	-0.692798	1.099791	0.095008	-0.657795	1.046153	0.101055	-0.599004	0.691221	-0.198638	-0.584722	0.697593	0.273197	-0.369228	0.071657	-0.150283	-0.363444	0.078631	0.225548	-0.347959	0.089578	0.170536	-0.326348	0.581892	0.099828	-0.330224	0.594294	0.059278	-0.328559	0.577971	-0.020027
18515	154.291667	-0.830644	0.574677	0.153636	-0.828624	0.579561	-0.086032	-0.791221	0.823398	-0.088559	-0.792965	0.821057	0.155322	-0.699793	1.093650	-0.009381	-0.692807	1.099936	0.095011	-0.657812	1.046318	0.101078	-0.599027	0.691223	-0.198624	-0.584757	0.697594	0.273210	-0.369219	0.071673	-0.150298	-0.363449	0.078639	0.225556	-0.347960	0.089580	0.170515	-0.326371	0.581908	0.099857	-0.330233	0.594305	0.059311	-0.328567	0.577988	-0.020036
18516	154.300000	-0.830672	0.574656	0.153642	-0.828642	0.579546	-0.086024	-0.791240	0.823419	-0.088518	-0.793106	0.820989	0.155374	-0.699914	1.093692	-0.009313	-0.692797	1.100069	0.095031	-0.657888	1.046388	0.101117	-0.599048	0.691227	-0.198606	-0.584808	0.697572	0.273292	-0.369236	0.071643	-0.150286	-0.363445	0.078635	0.225544	-0.347963	0.089577	0.170513	-0.326397	0.581916	0.099879	-0.330256	0.594312	0.059336	-0.328578	0.578001	-0.020035
18517	154.308333	-0.830676	0.574615	0.153626	-0.828657	0.579533	-0.086021	-0.791250	0.823443	-0.088545	-0.793065	0.821022	0.155348	-0.699995	1.093732	-0.009259	-0.692770	1.100197	0.095088	-0.657816	1.046586	0.101176	-0.599069	0.691239	-0.198598	-0.584833	0.697573	0.273311	-0.369224	0.071657	-0.150301	-0.363443	0.078634	0.225549	-0.347962	0.089569	0.170495	-0.326435	0.581902	0.099895	-0.330277	0.594309	0.059359	-0.328592	0.577998	-0.020028
18518	154.316667	-0.830678	0.574597	0.153622	-0.828669	0.579519	-0.086016	-0.791325	0.823401	-0.088499	-0.793129	0.821027	0.155386	-0.700110	1.093759	-0.009152	-0.692695	1.100316	0.095149	-0.657801	1.046679	0.101260	-0.599085	0.691265	-0.198592	-0.584835	0.697593	0.273254	-0.369223	0.071659	-0.150311	-0.363438	0.078625	0.225545	-0.347960	0.089556	0.170496	-0.326479	0.581878	0.099919	-0.330304	0.594304	0.059385	-0.328612	0.577984	-0.020020
18519	154.325000	-0.830732	0.574610	0.153661	-0.828682	0.579516	-0.086015	-0.791350	0.823402	-0.088488	-0.793218	0.820990	0.155414	-0.700251	1.093780	-0.009055	-0.692620	1.100460	0.095311	-0.657812	1.046675	0.101394	-0.599092	0.691285	-0.198571	-0.584860	0.697589	0.273267	-0.369226	0.071643	-0.150290	-0.363431	0.078616	0.225541	-0.347962	0.089556	0.170508	-0.326590	0.581797	0.099866	-0.330336	0.594288	0.059425	-0.328635	0.577955	-0.020007
18520	154.333333	-0.830748	0.574579	0.153660	-0.828700	0.579509	-0.086013	-0.791308	0.823481	-0.088476	-0.793199	0.820993	0.155377	-0.700352	1.093744	-0.008815	-0.692509	1.100569	0.095508	-0.657690	1.046733	0.101505	-0.599098	0.691313	-0.198556	-0.584912	0.697573	0.273357	-0.369207	0.071676	-0.150311	-0.363440	0.078608	0.225538	-0.347971	0.089543	0.170504	-0.326707	0.581712	0.099819	-0.330371	0.594272	0.059461	-0.328658	0.577920	-0.019999
18521	154.341667	-0.830760	0.574545	0.153645	-0.828710	0.579504	-0.086016	-0.791398	0.823397	-0.088479	-0.793340	0.821065	0.155464	-0.700531	1.093699	-0.008542	-0.692346	1.100652	0.095733	-0.657465	1.046946	0.101714	-0.599100	0.691333	-0.198541	-0.584936	0.697584	0.273334	-0.369217	0.071668	-0.150293	-0.363439	0.078615	0.225549	-0.347959	0.089573	0.170522	-0.326768	0.581670	0.099844	-0.330404	0.594250	0.059500	-0.328678	0.577882	-0.019999
18522	154.350000	-0.830779	0.574573	0.153662	-0.828720	0.579505	-0.086018	-0.791413	0.823394	-0.088482	-0.793473	0.821138	0.155544	-0.700715	1.093686	-0.008233	-0.692154	1.100746	0.096008	-0.657264	1.047054	0.101973	-0.599102	0.691353	-0.198530	-0.584964	0.697594	0.273302	-0.369209	0.071676	-0.150293	-0.363446	0.078627	0.225557	-0.347949	0.089585	0.170533	-0.326829	0.581644	0.099878	-0.330438	0.594230	0.059542	-0.328698	0.577845	-0.020001
18523	154.358333	-0.830797	0.574567	0.153662	-0.828730	0.579510	-0.086016	-0.791359	0.823474	-0.088461	-0.793500	0.821137	0.155540	-0.700910	1.093637	-0.007835	-0.691929	1.100862	0.096351	-0.657124	1.047104	0.102267	-0.599106	0.691369	-0.198512	-0.585007	0.697585	0.273308	-0.369208	0.071679	-0.150294	-0.363456	0.078642	0.225558	-0.347956	0.089595	0.170537	-0.326878	0.581624	0.099922	-0.330466	0.594210	0.059588	-0.328718	0.577805	-0.020003
18524	154.366667	-0.830805	0.574536	0.153637	-0.828739	0.579517	-0.086019	-0.791402	0.823428	-0.088467	-0.793347	0.821049	0.155434	-0.701146	1.093621	-0.007406	-0.691675	1.100994	0.096727	-0.656771	1.047282	0.102523	-0.599106	0.691388	-0.198498	-0.585075	0.697555	0.273393	-0.369210	0.071683	-0.150293	-0.363463	0.078652	0.225562	-0.347962	0.089595	0.170524	-0.326918	0.581621	0.099962	-0.330492	0.594197	0.059625	-0.328733	0.577769	-0.020005
18525	154.375000	-0.830820	0.574537	0.153634	-0.828746	0.579520	-0.086021	-0.791357	0.823467	-0.088499	-0.793551	0.821152	0.155568	-0.701373	1.093625	-0.006950	-0.691380	1.101158	0.097139	-0.656480	1.047428	0.102859	-0.599097	0.691409	-0.198482	-0.585090	0.697540	0.273320	-0.369216	0.071673	-0.150293	-0.363459	0.078647	0.225567	-0.347959	0.089592	0.170520	-0.326944	0.581624	0.100009	-0.330500	0.594194	0.059671	-0.328748	0.577732	-0.020002
18526	154.383333	-0.830837	0.574527	0.153632	-0.828749	0.579522	-0.086024	-0.791350	0.823491	-0.088429	-0.793572	0.821145	0.155580	-0.701625	1.093616	-0.006425	-0.691059	1.101299	0.097558	-0.656267	1.047515	0.103212	-0.599085	0.691428	-0.198469	-0.585130	0.697502	0.273325	-0.369214	0.071669	-0.150302	-0.363457	0.078629	0.225563	-0.347970	0.089564	0.170520	-0.326962	0.581636	0.100062	-0.330507	0.594183	0.059719	-0.328768	0.577692	-0.019992
18527	154.391667	-0.830846	0.574518	0.153629	-0.828754	0.579533	-0.086032	-0.791319	0.823503	-0.088429	-0.793584	0.821135	0.155596	-0.701881	1.093682	-0.005939	-0.690725	1.101473	0.097998	-0.655886	1.047698	0.103525	-0.599075	0.691455	-0.198461	-0.585158	0.697464	0.273338	-0.369219	0.071661	-0.150303	-0.363448	0.078616	0.225562	-0.347963	0.089557	0.170520	-0.326974	0.581643	0.100098	-0.330508	0.594195	0.059762	-0.328781	0.577646	-0.019992
18528	154.400000	-0.830820	0.574512	0.153616	-0.828754	0.579544	-0.086033	-0.791275	0.823530	-0.088470	-0.793598	0.821129	0.155615	-0.702131	1.093743	-0.005418	-0.690379	1.101659	0.098440	-0.655520	1.047892	0.103825	-0.599060	0.691486	-0.198454	-0.585181	0.697434	0.273352	-0.369213	0.071671	-0.150308	-0.363449	0.078603	0.225564	-0.347960	0.089553	0.170529	-0.326973	0.581659	0.100132	-0.330502	0.594211	0.059799	-0.328785	0.577600	-0.019991
18529	154.408333	-0.830857	0.574498	0.153621	-0.828754	0.579559	-0.086037	-0.791275	0.823517	-0.088425	-0.793603	0.821116	0.155633	-0.702380	1.093849	-0.004911	-0.690023	1.101900	0.098892	-0.655181	1.048077	0.104143	-0.599032	0.691519	-0.198447	-0.585195	0.697408	0.273367	-0.369223	0.071662	-0.150295	-0.363443	0.078598	0.225564	-0.347968	0.089540	0.170537	-0.326970	0.581674	0.100167	-0.330496	0.594231	0.059838	-0.328785	0.577557	-0.019998
18530	154.416667	-0.830858	0.574518	0.153640	-0.828752	0.579570	-0.086039	-0.791188	0.823618	-0.088364	-0.793604	0.821106	0.155649	-0.702582	1.093946	-0.004424	-0.689647	1.102089	0.099280	-0.654855	1.048246	0.104421	-0.599004	0.691554	-0.198434	-0.585212	0.697388	0.273384	-0.369222	0.071658	-0.150289	-0.363438	0.078599	0.225564	-0.347954	0.089560	0.170538	-0.326963	0.581690	0.100195	-0.330487	0.594246	0.059882	-0.328777	0.577520	-0.020003
18531	154.425000	-0.830858	0.574485	0.153618	-0.828747	0.579586	-0.086040	-0.791223	0.823549	-0.088404	-0.793603	0.821092	0.155669	-0.702764	1.094028	-0.003994	-0.689293	1.102268	0.099651	-0.654520	1.048414	0.104709	-0.598976	0.691583	-0.198421	-0.585229	0.697375	0.273441	-0.369230	0.071652	-0.150279	-0.363443	0.078621	0.225567	-0.347943	0.089589	0.170548	-0.326954	0.581704	0.100239	-0.330473	0.594256	0.059929	-0.328760	0.577494	-0.020020
18532	154.433333	-0.830853	0.574482	0.153621	-0.828762	0.579595	-0.086048	-0.791224	0.823553	-0.088363	-0.793596	0.821079	0.155686	-0.702949	1.094081	-0.003566	-0.688982	1.102478	0.100033	-0.654204	1.048566	0.104925	-0.598962	0.691617	-0.198406	-0.585222	0.697381	0.273419	-0.369230	0.071657	-0.150282	-0.363450	0.078638	0.225580	-0.347936	0.089604	0.170555	-0.326940	0.581710	0.100293	-0.330448	0.594268	0.059990	-0.328736	0.577481	-0.020037
18533	154.441667	-0.830844	0.574485	0.153619	-0.828727	0.579609	-0.086035	-0.791203	0.823568	-0.088341	-0.793579	0.821063	0.155697	-0.703074	1.094112	-0.003230	-0.688636	1.102608	0.100263	-0.653897	1.048695	0.105101	-0.598941	0.691640	-0.198385	-0.585225	0.697376	0.273429	-0.369227	0.071662	-0.150284	-0.363455	0.078649	0.225579	-0.347943	0.089605	0.170546	-0.326936	0.581710	0.100364	-0.330417	0.594273	0.060064	-0.328705	0.577477	-0.020059
18534	154.450000	-0.830834	0.574477	0.153619	-0.828715	0.579620	-0.086029	-0.791182	0.823598	-0.088275	-0.793557	0.821044	0.155710	-0.703199	1.094108	-0.002937	-0.688361	1.102730	0.100477	-0.653611	1.048827	0.105271	-0.598940	0.691660	-0.198362	-0.585224	0.697369	0.273444	-0.369227	0.071661	-0.150287	-0.363455	0.078640	0.225578	-0.347941	0.089597	0.170537	-0.326926	0.581715	0.100428	-0.330389	0.594274	0.060137	-0.328672	0.577471	-0.020094
18535	154.458333	-0.830816	0.574496	0.153628	-0.828706	0.579629	-0.086022	-0.791167	0.823604	-0.088274	-0.793525	0.821037	0.155728	-0.703301	1.094087	-0.002721	-0.688125	1.102856	0.100633	-0.653358	1.048949	0.105373	-0.598940	0.691681	-0.198337	-0.585230	0.697351	0.273491	-0.369222	0.071661	-0.150296	-0.363449	0.078626	0.225567	-0.347949	0.089576	0.170540	-0.326907	0.581707	0.100489	-0.330364	0.594264	0.060202	-0.328629	0.577472	-0.020142
18536	154.466667	-0.830792	0.574469	0.153616	-0.828693	0.579631	-0.086015	-0.791140	0.823613	-0.088245	-0.793497	0.821030	0.155746	-0.703379	1.094062	-0.002577	-0.687908	1.102973	0.100716	-0.653144	1.049069	0.105435	-0.598957	0.691691	-0.198313	-0.585234	0.697326	0.273533	-0.369213	0.071666	-0.150310	-0.363444	0.078606	0.225560	-0.347952	0.089548	0.170534	-0.326887	0.581698	0.100541	-0.330339	0.594251	0.060259	-0.328586	0.577473	-0.020209
18537	154.475000	-0.830775	0.574458	0.153616	-0.828685	0.579639	-0.086010	-0.791104	0.823631	-0.088238	-0.793473	0.821039	0.155774	-0.703436	1.094030	-0.002515	-0.687747	1.103093	0.100726	-0.652976	1.049212	0.105461	-0.598975	0.691703	-0.198296	-0.585205	0.697326	0.273502	-0.369210	0.071670	-0.150309	-0.363443	0.078591	0.225557	-0.347963	0.089534	0.170530	-0.326867	0.581698	0.100580	-0.330313	0.594233	0.060303	-0.328547	0.577478	-0.020277
18538	154.483333	-0.830759	0.574450	0.153624	-0.828675	0.579644	-0.086000	-0.791021	0.823720	-0.088143	-0.793440	0.821031	0.155791	-0.703481	1.094008	-0.002524	-0.687605	1.103254	0.100681	-0.652843	1.049355	0.105445	-0.598996	0.691713	-0.198283	-0.585174	0.697324	0.273469	-0.369209	0.071668	-0.150296	-0.363442	0.078592	0.225562	-0.347963	0.089539	0.170540	-0.326842	0.581702	0.100607	-0.330283	0.594219	0.060333	-0.328515	0.577481	-0.020351
18539	154.491667	-0.830729	0.574450	0.153621	-0.828669	0.579656	-0.085990	-0.791061	0.823643	-0.088155	-0.793418	0.821047	0.155829	-0.703504	1.093978	-0.002588	-0.687516	1.103387	0.100562	-0.652742	1.049503	0.105379	-0.599015	0.691710	-0.198279	-0.585160	0.697324	0.273518	-0.369218	0.071657	-0.150294	-0.363446	0.078594	0.225560	-0.347966	0.089547	0.170539	-0.326815	0.581686	0.100616	-0.330248	0.594216	0.060347	-0.328482	0.577475	-0.020415
18540	154.500000	-0.830726	0.574455	0.153635	-0.828660	0.579661	-0.085977	-0.791032	0.823640	-0.088150	-0.793392	0.821062	0.155858	-0.703519	1.093958	-0.002715	-0.687455	1.103579	0.100419	-0.652687	1.049659	0.105290	-0.599027	0.691718	-0.198261	-0.585145	0.697322	0.273558	-0.369216	0.071662	-0.150298	-0.363453	0.078612	0.225568	-0.347961	0.089561	0.170538	-0.326789	0.581676	0.100615	-0.330221	0.594212	0.060354	-0.328458	0.577475	-0.020467
18541	154.508333	-0.830726	0.574481	0.153664	-0.828657	0.579677	-0.085959	-0.790988	0.823687	-0.088072	-0.793346	0.821051	0.155869	-0.703488	1.093913	-0.002870	-0.687382	1.103754	0.100185	-0.652654	1.049825	0.105163	-0.599032	0.691714	-0.198253	-0.585095	0.697345	0.273520	-0.369218	0.071663	-0.150293	-0.363460	0.078629	0.225581	-0.347953	0.089592	0.170544	-0.326771	0.581668	0.100610	-0.330194	0.594209	0.060350	-0.328433	0.577468	-0.020509
18542	154.516667	-0.830715	0.574498	0.153685	-0.828649	0.579697	-0.085941	-0.790976	0.823659	-0.088095	-0.793314	0.821064	0.155894	-0.703442	1.093876	-0.003073	-0.687364	1.103935	0.099937	-0.652644	1.050024	0.105019	-0.599029	0.691713	-0.198238	-0.585044	0.697367	0.273480	-0.369221	0.071652	-0.150289	-0.363456	0.078630	0.225580	-0.347947	0.089605	0.170545	-0.326756	0.581647	0.100601	-0.330173	0.594204	0.060346	-0.328413	0.577463	-0.020528
18543	154.525000	-0.830712	0.574495	0.153694	-0.828664	0.579702	-0.085930	-0.790953	0.823674	-0.088061	-0.793282	0.821090	0.155917	-0.703385	1.093849	-0.003362	-0.687365	1.104116	0.099624	-0.652667	1.050209	0.104831	-0.599019	0.691698	-0.198235	-0.585000	0.697382	0.273473	-0.369222	0.071657	-0.150287	-0.363449	0.078620	0.225573	-0.347945	0.089588	0.170537	-0.326746	0.581631	0.100591	-0.330157	0.594193	0.060327	-0.328395	0.577470	-0.020533
18544	154.533333	-0.830710	0.574526	0.153717	-0.828646	0.579724	-0.085912	-0.790926	0.823683	-0.088022	-0.793245	0.821099	0.155928	-0.703414	1.093902	-0.003749	-0.687377	1.104300	0.099282	-0.652697	1.050389	0.104640	-0.598999	0.691686	-0.198220	-0.584958	0.697410	0.273472	-0.369225	0.071652	-0.150292	-0.363444	0.078610	0.225566	-0.347953	0.089562	0.170530	-0.326740	0.581613	0.100570	-0.330150	0.594172	0.060304	-0.328380	0.577467	-0.020530
18545	154.541667	-0.830707	0.574537	0.153725	-0.828641	0.579733	-0.085900	-0.790897	0.823677	-0.088027	-0.793204	0.821120	0.155931	-0.703312	1.093832	-0.004065	-0.687395	1.104492	0.098929	-0.652734	1.050579	0.104418	-0.598979	0.691670	-0.198218	-0.584916	0.697434	0.273470	-0.369212	0.071660	-0.150293	-0.363428	0.078587	0.225553	-0.347954	0.089540	0.170525	-0.326746	0.581585	0.100551	-0.330152	0.594143	0.060281	-0.328367	0.577466	-0.020522
18546	154.550000	-0.830706	0.574513	0.153710	-0.828636	0.579725	-0.085893	-0.790868	0.823671	-0.088032	-0.793166	0.821144	0.155933	-0.703270	1.093828	-0.004481	-0.687445	1.104700	0.098563	-0.652800	1.050749	0.104179	-0.598964	0.691645	-0.198228	-0.584883	0.697466	0.273470	-0.369208	0.071668	-0.150297	-0.363425	0.078576	0.225542	-0.347946	0.089540	0.170540	-0.326753	0.581541	0.100530	-0.330158	0.594100	0.060259	-0.328360	0.577458	-0.020507
18547	154.558333	-0.830703	0.574518	0.153707	-0.828628	0.579733	-0.085890	-0.790801	0.823721	-0.087991	-0.793129	0.821169	0.155936	-0.703177	1.093816	-0.004906	-0.687472	1.104898	0.098134	-0.652881	1.050963	0.103908	-0.598940	0.691622	-0.198232	-0.584862	0.697490	0.273511	-0.369216	0.071659	-0.150292	-0.363425	0.078580	0.225552	-0.347950	0.089538	0.170537	-0.326770	0.581492	0.100512	-0.330171	0.594052	0.060231	-0.328357	0.577439	-0.020494
18548	154.566667	-0.830697	0.574568	0.153729	-0.828623	0.579739	-0.085888	-0.790775	0.823697	-0.087953	-0.793098	0.821200	0.155938	-0.703108	1.093791	-0.005326	-0.687521	1.105090	0.097677	-0.652977	1.051161	0.103665	-0.598921	0.691615	-0.198234	-0.584833	0.697540	0.273473	-0.369210	0.071654	-0.150294	-0.363433	0.078607	0.225567	-0.347962	0.089538	0.170534	-0.326792	0.581439	0.100494	-0.330188	0.593998	0.060215	-0.328362	0.577410	-0.020481
18549	154.575000	-0.830699	0.574557	0.153724	-0.828620	0.579749	-0.085891	-0.790735	0.823684	-0.088000	-0.793062	0.821229	0.155931	-0.703023	1.093767	-0.005775	-0.687593	1.105288	0.097244	-0.653075	1.051341	0.103388	-0.598898	0.691605	-0.198242	-0.584831	0.697570	0.273516	-0.369208	0.071668	-0.150305	-0.363444	0.078626	0.225579	-0.347952	0.089565	0.170540	-0.326815	0.581392	0.100482	-0.330210	0.593949	0.060207	-0.328370	0.577389	-0.020467
18550	154.583333	-0.830696	0.574550	0.153715	-0.828622	0.579746	-0.085893	-0.790699	0.823675	-0.088044	-0.793058	0.821314	0.155954	-0.702918	1.093734	-0.006250	-0.687658	1.105461	0.096809	-0.653170	1.051514	0.103093	-0.598888	0.691597	-0.198254	-0.584813	0.697611	0.273480	-0.369222	0.071658	-0.150297	-0.363454	0.078639	0.225584	-0.347938	0.089602	0.170548	-0.326836	0.581340	0.100478	-0.330225	0.593903	0.060197	-0.328381	0.577372	-0.020440
18551	154.591667	-0.830698	0.574606	0.153733	-0.828627	0.579779	-0.085893	-0.790665	0.823702	-0.088035	-0.793018	0.821321	0.155920	-0.702835	1.093652	-0.006677	-0.687697	1.105614	0.096329	-0.653247	1.051677	0.102842	-0.598878	0.691595	-0.198263	-0.584808	0.697646	0.273470	-0.369224	0.071659	-0.150300	-0.363456	0.078651	0.225589	-0.347942	0.089596	0.170543	-0.326856	0.581311	0.100484	-0.330241	0.593870	0.060197	-0.328399	0.577350	-0.020416
18552	154.600000	-0.830696	0.574617	0.153728	-0.828629	0.579794	-0.085895	-0.790630	0.823727	-0.088034	-0.793060	0.821241	0.155868	-0.702736	1.093566	-0.007103	-0.687754	1.105745	0.095899	-0.653310	1.051798	0.102539	-0.598853	0.691585	-0.198272	-0.584802	0.697667	0.273455	-0.369241	0.071648	-0.150281	-0.363453	0.078641	0.225583	-0.347946	0.089584	0.170540	-0.326869	0.581285	0.100488	-0.330256	0.593835	0.060195	-0.328417	0.577337	-0.020386
18553	154.608333	-0.830692	0.574623	0.153719	-0.828629	0.579803	-0.085899	-0.790516	0.823830	-0.088045	-0.792965	0.821386	0.155870	-0.702633	1.093448	-0.007548	-0.687781	1.105833	0.095450	-0.653341	1.051927	0.102272	-0.598834	0.691568	-0.198285	-0.584807	0.697669	0.273471	-0.369228	0.071660	-0.150293	-0.363445	0.078611	0.225562	-0.347950	0.089571	0.170532	-0.326880	0.581269	0.100486	-0.330287	0.593800	0.060178	-0.328424	0.577323	-0.020368
18554	154.616667	-0.830687	0.574636	0.153701	-0.828631	0.579810	-0.085908	-0.790548	0.823735	-0.088113	-0.792950	0.821443	0.155853	-0.702540	1.093315	-0.007959	-0.687823	1.105918	0.095044	-0.653359	1.052045	0.102013	-0.598809	0.691544	-0.198306	-0.584794	0.697693	0.273413	-0.369232	0.071655	-0.150290	-0.363430	0.078575	0.225545	-0.347953	0.089531	0.170521	-0.326895	0.581240	0.100482	-0.330328	0.593759	0.060160	-0.328417	0.577310	-0.020354
18555	154.625000	-0.830678	0.574639	0.153688	-0.828625	0.579810	-0.085918	-0.790462	0.823795	-0.088097	-0.792910	0.821451	0.155800	-0.702409	1.093165	-0.008330	-0.687836	1.105971	0.094617	-0.653386	1.052135	0.101748	-0.598780	0.691507	-0.198331	-0.584798	0.697699	0.273420	-0.369225	0.071663	-0.150294	-0.363426	0.078567	0.225536	-0.347962	0.089516	0.170518	-0.326908	0.581196	0.100476	-0.330360	0.593694	0.060146	-0.328419	0.577300	-0.020334
18556	154.633333	-0.830676	0.574643	0.153670	-0.828620	0.579798	-0.085928	-0.790462	0.823715	-0.088198	-0.792896	0.821509	0.155774	-0.702344	1.093056	-0.008759	-0.687869	1.106035	0.094239	-0.653395	1.052231	0.101492	-0.598749	0.691462	-0.198361	-0.584791	0.697738	0.273370	-0.369223	0.071645	-0.150295	-0.363424	0.078574	0.225542	-0.347960	0.089516	0.170522	-0.326928	0.581130	0.100484	-0.330369	0.593629	0.060144	-0.328411	0.577308	-0.020308
18557	154.641667	-0.830672	0.574652	0.153654	-0.828608	0.579794	-0.085941	-0.790405	0.823695	-0.088259	-0.792866	0.821540	0.155727	-0.702267	1.092956	-0.009128	-0.687902	1.106112	0.093848	-0.653411	1.052332	0.101241	-0.598714	0.691417	-0.198397	-0.584795	0.697774	0.273347	-0.369223	0.071660	-0.150303	-0.363431	0.078589	0.225552	-0.347956	0.089535	0.170526	-0.326941	0.581060	0.100492	-0.330373	0.593564	0.060151	-0.328408	0.577319	-0.020277
18558	154.650000	-0.830670	0.574666	0.153638	-0.828602	0.579778	-0.085949	-0.790292	0.823768	-0.088263	-0.792844	0.821571	0.155678	-0.702206	1.092870	-0.009467	-0.687909	1.106210	0.093479	-0.653426	1.052433	0.101013	-0.598676	0.691371	-0.198429	-0.584821	0.697792	0.273397	-0.369225	0.071644	-0.150294	-0.363442	0.078624	0.225577	-0.347956	0.089563	0.170536	-0.326956	0.580994	0.100500	-0.330371	0.593506	0.060162	-0.328408	0.577335	-0.020239
18559	154.658333	-0.830667	0.574660	0.153610	-0.828597	0.579780	-0.085965	-0.790253	0.823752	-0.088311	-0.792817	0.821602	0.155626	-0.702121	1.092787	-0.009807	-0.687934	1.106315	0.093135	-0.653456	1.052550	0.100757	-0.598645	0.691334	-0.198462	-0.584814	0.697851	0.273334	-0.369227	0.071650	-0.150279	-0.363457	0.078639	0.225588	-0.347948	0.089586	0.170544	-0.326965	0.580937	0.100510	-0.330355	0.593474	0.060172	-0.328403	0.577368	-0.020198
18560	154.666667	-0.830669	0.574705	0.153607	-0.828589	0.579788	-0.085977	-0.790280	0.823645	-0.088418	-0.792789	0.821627	0.155563	-0.702052	1.092758	-0.010156	-0.687936	1.106441	0.092813	-0.653481	1.052660	0.100514	-0.598618	0.691302	-0.198489	-0.584805	0.697913	0.273269	-0.369222	0.071646	-0.150275	-0.363453	0.078652	0.225600	-0.347937	0.089615	0.170552	-0.326970	0.580889	0.100523	-0.330335	0.593455	0.060180	-0.328390	0.577400	-0.020162
18561	154.675000	-0.830667	0.574722	0.153590	-0.828587	0.579791	-0.085986	-0.790250	0.823639	-0.088466	-0.792773	0.821668	0.155511	-0.702006	1.092752	-0.010476	-0.687932	1.106552	0.092467	-0.653502	1.052779	0.100284	-0.598587	0.691278	-0.198518	-0.584796	0.697956	0.273230	-0.369218	0.071656	-0.150270	-0.363450	0.078645	0.225593	-0.347934	0.089607	0.170557	-0.326973	0.580863	0.100519	-0.330333	0.593442	0.060178	-0.328383	0.577434	-0.020129
18562	154.683333	-0.830665	0.574738	0.153576	-0.828582	0.579797	-0.086001	-0.790159	0.823729	-0.088478	-0.792752	0.821700	0.155448	-0.701952	1.092731	-0.010761	-0.687942	1.106701	0.092166	-0.653522	1.052901	0.100051	-0.598559	0.691250	-0.198551	-0.584782	0.697992	0.273187	-0.369213	0.071661	-0.150280	-0.363446	0.078621	0.225577	-0.347940	0.089579	0.170552	-0.326977	0.580837	0.100512	-0.330345	0.593422	0.060168	-0.328360	0.577461	-0.020106
18563	154.691667	-0.830662	0.574764	0.153562	-0.828572	0.579795	-0.086016	-0.790196	0.823634	-0.088608	-0.792723	0.821727	0.155382	-0.701879	1.092726	-0.011064	-0.687918	1.106802	0.091854	-0.653521	1.053003	0.099829	-0.598531	0.691218	-0.198580	-0.584786	0.697999	0.273208	-0.369219	0.071651	-0.150282	-0.363431	0.078590	0.225556	-0.347943	0.089553	0.170542	-0.326981	0.580802	0.100494	-0.330352	0.593391	0.060149	-0.328336	0.577486	-0.020096
18564	154.700000	-0.830658	0.574783	0.153545	-0.828567	0.579792	-0.086035	-0.790193	0.823621	-0.088636	-0.792696	0.821753	0.155310	-0.701806	1.092704	-0.011354	-0.687901	1.106895	0.091594	-0.653506	1.053097	0.099601	-0.598508	0.691189	-0.198616	-0.584751	0.698076	0.273108	-0.369233	0.071640	-0.150280	-0.363420	0.078569	0.225549	-0.347948	0.089528	0.170539	-0.326994	0.580751	0.100481	-0.330360	0.593345	0.060133	-0.328306	0.577508	-0.020087
18565	154.708333	-0.830631	0.574785	0.153518	-0.828555	0.579784	-0.086051	-0.790163	0.823633	-0.088656	-0.792668	0.821778	0.155241	-0.701751	1.092678	-0.011616	-0.687859	1.106958	0.091295	-0.653474	1.053162	0.099397	-0.598481	0.691148	-0.198645	-0.584753	0.698100	0.273128	-0.369227	0.071647	-0.150291	-0.363423	0.078565	0.225549	-0.347956	0.089513	0.170534	-0.327014	0.580689	0.100471	-0.330355	0.593286	0.060122	-0.328288	0.577529	-0.020063
18566	154.716667	-0.830633	0.574817	0.153512	-0.828542	0.579772	-0.086066	-0.790143	0.823581	-0.088823	-0.792639	0.821801	0.155172	-0.701680	1.092614	-0.011848	-0.687816	1.107008	0.091032	-0.653430	1.053222	0.099209	-0.598457	0.691106	-0.198684	-0.584744	0.698157	0.273092	-0.369218	0.071658	-0.150300	-0.363424	0.078571	0.225544	-0.347956	0.089527	0.170537	-0.327032	0.580611	0.100475	-0.330346	0.593221	0.060116	-0.328283	0.577551	-0.020035
18567	154.725000	-0.830608	0.574827	0.153487	-0.828533	0.579751	-0.086073	-0.790150	0.823553	-0.088855	-0.792617	0.821851	0.155115	-0.701585	1.092566	-0.012100	-0.687748	1.107031	0.090789	-0.653380	1.053248	0.098994	-0.598439	0.691062	-0.198725	-0.584736	0.698232	0.273063	-0.369223	0.071654	-0.150291	-0.363443	0.078609	0.225574	-0.347941	0.089569	0.170549	-0.327044	0.580543	0.100478	-0.330332	0.593156	0.060119	-0.328282	0.577582	-0.019996
18568	154.733333	-0.830575	0.574833	0.153456	-0.828523	0.579743	-0.086079	-0.790152	0.823539	-0.088840	-0.792582	0.821873	0.155052	-0.701528	1.092548	-0.012342	-0.687708	1.107054	0.090589	-0.653323	1.053279	0.098808	-0.598417	0.691017	-0.198765	-0.584731	0.698294	0.273022	-0.369230	0.071655	-0.150277	-0.363451	0.078631	0.225588	-0.347930	0.089604	0.170559	-0.327058	0.580475	0.100482	-0.330323	0.593102	0.060115	-0.328288	0.577612	-0.019963
18569	154.741667	-0.830577	0.574864	0.153454	-0.828519	0.579720	-0.086087	-0.790117	0.823549	-0.088900	-0.792535	0.821907	0.154973	-0.701467	1.092493	-0.012526	-0.687651	1.107062	0.090360	-0.653298	1.053269	0.098642	-0.598404	0.690967	-0.198809	-0.584710	0.698356	0.272947	-0.369226	0.071664	-0.150275	-0.363458	0.078654	0.225601	-0.347933	0.089619	0.170554	-0.327069	0.580419	0.100484	-0.330316	0.593048	0.060117	-0.328294	0.577645	-0.019928
18570	154.750000	-0.830583	0.574898	0.153456	-0.828518	0.579708	-0.086088	-0.790165	0.823462	-0.089008	-0.792505	0.821955	0.154918	-0.701412	1.092476	-0.012726	-0.687603	1.107072	0.090158	-0.653198	1.053309	0.098454	-0.598393	0.690915	-0.198855	-0.584709	0.698396	0.272929	-0.369225	0.071673	-0.150272	-0.363451	0.078643	0.225592	-0.347927	0.089616	0.170559	-0.327072	0.580362	0.100486	-0.330302	0.593000	0.060119	-0.328309	0.577682	-0.019889
18571	154.758333	-0.830538	0.574892	0.153424	-0.828515	0.579690	-0.086092	-0.790161	0.823457	-0.089064	-0.792472	0.821991	0.154865	-0.701359	1.092449	-0.012918	-0.687546	1.107077	0.089977	-0.653152	1.053328	0.098274	-0.598402	0.690848	-0.198911	-0.584693	0.698423	0.272874	-0.369225	0.071654	-0.150270	-0.363439	0.078625	0.225585	-0.347928	0.089589	0.170551	-0.327071	0.580314	0.100489	-0.330285	0.592949	0.060113	-0.328328	0.577720	-0.019853
18572	154.766667	-0.830526	0.574902	0.153415	-0.828520	0.579673	-0.086094	-0.790172	0.823442	-0.089081	-0.792436	0.822031	0.154813	-0.701313	1.092442	-0.013097	-0.687507	1.107084	0.089794	-0.653115	1.053337	0.098109	-0.598409	0.690795	-0.198969	-0.584670	0.698447	0.272816	-0.369238	0.071630	-0.150257	-0.363429	0.078598	0.225568	-0.347939	0.089550	0.170541	-0.327066	0.580259	0.100483	-0.330274	0.592904	0.060105	-0.328353	0.577750	-0.019817
18573	154.775000	-0.830555	0.574927	0.153435	-0.828523	0.579640	-0.086097	-0.790190	0.823400	-0.089137	-0.792402	0.822056	0.154761	-0.701274	1.092434	-0.013271	-0.687462	1.107078	0.089585	-0.653079	1.053339	0.097925	-0.598421	0.690736	-0.199026	-0.584643	0.698471	0.272767	-0.369236	0.071630	-0.150273	-0.363421	0.078583	0.225560	-0.347950	0.089526	0.170537	-0.327054	0.580217	0.100463	-0.330266	0.592851	0.060080	-0.328378	0.577769	-0.019791
18574	154.783333	-0.830512	0.574913	0.153400	-0.828530	0.579614	-0.086104	-0.790187	0.823360	-0.089227	-0.792372	0.822084	0.154715	-0.701206	1.092411	-0.013464	-0.687419	1.107074	0.089401	-0.653055	1.053344	0.097737	-0.598434	0.690677	-0.199081	-0.584613	0.698497	0.272710	-0.369239	0.071619	-0.150275	-0.363421	0.078576	0.225550	-0.347971	0.089494	0.170525	-0.327039	0.580179	0.100427	-0.330257	0.592807	0.060037	-0.328402	0.577787	-0.019780
18575	154.791667	-0.830527	0.574928	0.153406	-0.828535	0.579590	-0.086106	-0.790193	0.823337	-0.089252	-0.792341	0.822113	0.154667	-0.701174	1.092445	-0.013640	-0.687403	1.107118	0.089253	-0.653032	1.053344	0.097568	-0.598459	0.690623	-0.199132	-0.584583	0.698540	0.272663	-0.369222	0.071648	-0.150291	-0.363427	0.078590	0.225556	-0.347964	0.089519	0.170527	-0.327018	0.580142	0.100374	-0.330249	0.592767	0.059976	-0.328417	0.577816	-0.019793
18576	154.800000	-0.830502	0.574920	0.153382	-0.828544	0.579574	-0.086108	-0.790193	0.823310	-0.089271	-0.792305	0.822132	0.154618	-0.701149	1.092471	-0.013826	-0.687370	1.107127	0.089090	-0.653001	1.053340	0.097404	-0.598481	0.690578	-0.199183	-0.584552	0.698586	0.272618	-0.369222	0.071649	-0.150292	-0.363440	0.078619	0.225565	-0.347949	0.089562	0.170538	-0.326993	0.580134	0.100306	-0.330246	0.592742	0.059906	-0.328429	0.577849	-0.019813
18577	154.808333	-0.830532	0.574954	0.153404	-0.828552	0.579557	-0.086108	-0.790205	0.823265	-0.089368	-0.792282	0.822159	0.154569	-0.701088	1.092435	-0.013964	-0.687328	1.107123	0.088933	-0.652999	1.053319	0.097282	-0.598506	0.690533	-0.199222	-0.584513	0.698636	0.272574	-0.369229	0.071646	-0.150278	-0.363452	0.078641	0.225575	-0.347945	0.089591	0.170543	-0.326970	0.580121	0.100235	-0.330233	0.592725	0.059830	-0.328432	0.577887	-0.019838
18578	154.816667	-0.830503	0.574994	0.153325	-0.828561	0.579545	-0.086104	-0.790218	0.823265	-0.089359	-0.792258	0.822181	0.154517	-0.701033	1.092383	-0.014098	-0.687279	1.107086	0.088764	-0.652903	1.053335	0.097122	-0.598529	0.690493	-0.199260	-0.584477	0.698678	0.272523	-0.369218	0.071665	-0.150291	-0.363453	0.078652	0.225579	-0.347939	0.089607	0.170537	-0.326940	0.580109	0.100168	-0.330213	0.592713	0.059758	-0.328432	0.577934	-0.019869
18579	154.825000	-0.830496	0.575011	0.153318	-0.828564	0.579534	-0.086106	-0.790236	0.823254	-0.089398	-0.792236	0.822210	0.154471	-0.700992	1.092389	-0.014258	-0.687220	1.107064	0.088623	-0.652850	1.053314	0.096987	-0.598553	0.690462	-0.199292	-0.584408	0.698724	0.272392	-0.369232	0.071648	-0.150282	-0.363456	0.078662	0.225581	-0.347938	0.089608	0.170539	-0.326921	0.580105	0.100103	-0.330198	0.592714	0.059690	-0.328424	0.577986	-0.019899
18580	154.833333	-0.830479	0.574976	0.153366	-0.828566	0.579526	-0.086102	-0.790257	0.823255	-0.089435	-0.792216	0.822238	0.154428	-0.700937	1.092338	-0.014386	-0.687175	1.107039	0.088491	-0.652794	1.053298	0.096847	-0.598572	0.690433	-0.199330	-0.584393	0.698745	0.272414	-0.369240	0.071641	-0.150281	-0.363443	0.078633	0.225561	-0.347950	0.089580	0.170525	-0.326895	0.580101	0.100042	-0.330181	0.592715	0.059621	-0.328416	0.578033	-0.019935
18581	154.841667	-0.830500	0.575056	0.153328	-0.828567	0.579512	-0.086100	-0.790288	0.823233	-0.089517	-0.792196	0.822272	0.154389	-0.700857	1.092291	-0.014535	-0.687123	1.106985	0.088348	-0.652722	1.053283	0.096748	-0.598596	0.690407	-0.199363	-0.584351	0.698763	0.272366	-0.369233	0.071642	-0.150291	-0.363428	0.078604	0.225547	-0.347946	0.089556	0.170523	-0.326874	0.580095	0.099984	-0.330165	0.592711	0.059563	-0.328410	0.578081	-0.019974
18582	154.850000	-0.830467	0.575056	0.153305	-0.828568	0.579509	-0.086097	-0.790313	0.823231	-0.089549	-0.792178	0.822302	0.154354	-0.700806	1.092235	-0.014648	-0.687081	1.106960	0.088231	-0.652659	1.053269	0.096622	-0.598618	0.690378	-0.199397	-0.584318	0.698775	0.272317	-0.369237	0.071637	-0.150294	-0.363415	0.078582	0.225537	-0.347961	0.089522	0.170514	-0.326852	0.580097	0.099932	-0.330143	0.592714	0.059510	-0.328397	0.578122	-0.020020
18583	154.858333	-0.830449	0.575016	0.153345	-0.828571	0.579502	-0.086096	-0.790337	0.823236	-0.089553	-0.792159	0.822333	0.154323	-0.700757	1.092172	-0.014757	-0.687044	1.106926	0.088118	-0.652597	1.053251	0.096518	-0.598645	0.690341	-0.199432	-0.584270	0.698807	0.272199	-0.369237	0.071635	-0.150294	-0.363401	0.078586	0.225531	-0.347951	0.089525	0.170511	-0.326828	0.580088	0.099879	-0.330130	0.592718	0.059454	-0.328390	0.578162	-0.020060
18584	154.866667	-0.830441	0.575025	0.153339	-0.828574	0.579497	-0.086094	-0.790362	0.823210	-0.089602	-0.792144	0.822355	0.154294	-0.700710	1.092101	-0.014866	-0.687001	1.106892	0.087994	-0.652539	1.053235	0.096426	-0.598670	0.690305	-0.199470	-0.584273	0.698799	0.272230	-0.369244	0.071624	-0.150281	-0.363415	0.078597	0.225532	-0.347964	0.089526	0.170513	-0.326805	0.580091	0.099826	-0.330115	0.592727	0.059401	-0.328385	0.578200	-0.020107
18585	154.875000	-0.830468	0.575098	0.153302	-0.828578	0.579483	-0.086086	-0.790381	0.823217	-0.089576	-0.792126	0.822363	0.154262	-0.700655	1.092004	-0.014940	-0.686973	1.106862	0.087895	-0.652487	1.053212	0.096330	-0.598706	0.690254	-0.199513	-0.584267	0.698807	0.272199	-0.369965	0.071080	-0.149792	-0.363423	0.078639	0.225551	-0.347958	0.089549	0.170507	-0.326780	0.580100	0.099774	-0.330103	0.592744	0.059339	-0.328382	0.578238	-0.020150
18586	154.883333	-0.830440	0.575092	0.153283	-0.828586	0.579471	-0.086081	-0.790416	0.823174	-0.089648	-0.792197	0.822298	0.154231	-0.700614	1.091960	-0.015068	-0.686947	1.106835	0.087799	-0.652434	1.053188	0.096243	-0.598738	0.690204	-0.199550	-0.584262	0.698806	0.272162	-0.369234	0.071649	-0.150309	-0.363435	0.078665	0.225570	-0.347954	0.089581	0.170506	-0.326747	0.580114	0.099716	-0.330086	0.592767	0.059278	-0.328380	0.578277	-0.020183
18587	154.891667	-0.830437	0.575092	0.153280	-0.828591	0.579451	-0.086077	-0.790434	0.823183	-0.089615	-0.792101	0.822363	0.154199	-0.700566	1.091896	-0.015164	-0.686922	1.106799	0.087708	-0.652384	1.053159	0.096166	-0.598767	0.690160	-0.199588	-0.584253	0.698798	0.272133	-0.369232	0.071651	-0.150305	-0.363444	0.078681	0.225568	-0.347955	0.089606	0.170518	-0.326708	0.580146	0.099664	-0.330070	0.592795	0.059218	-0.328392	0.578313	-0.020204
18588	154.900000	-0.830436	0.575093	0.153280	-0.828596	0.579430	-0.086071	-0.790468	0.823144	-0.089685	-0.792094	0.822353	0.154169	-0.700513	1.091799	-0.015218	-0.686859	1.106750	0.087615	-0.652333	1.053131	0.096096	-0.598795	0.690118	-0.199625	-0.584215	0.698783	0.272019	-0.369236	0.071654	-0.150304	-0.363450	0.078676	0.225563	-0.347956	0.089606	0.170513	-0.326663	0.580187	0.099614	-0.330049	0.592818	0.059157	-0.328405	0.578354	-0.020217
18589	154.908333	-0.830431	0.575083	0.153275	-0.828606	0.579402	-0.086073	-0.790497	0.823141	-0.089679	-0.792098	0.822363	0.154154	-0.700453	1.091727	-0.015316	-0.686859	1.106707	0.087549	-0.652272	1.053091	0.096026	-0.598818	0.690071	-0.199658	-0.584216	0.698745	0.272060	-0.369225	0.071661	-0.150314	-0.363440	0.078653	0.225554	-0.347954	0.089583	0.170505	-0.326620	0.580221	0.099566	-0.330039	0.592821	0.059098	-0.328419	0.578408	-0.020231
18590	154.916667	-0.830427	0.575080	0.153267	-0.828612	0.579378	-0.086070	-0.790535	0.823116	-0.089720	-0.792098	0.822355	0.154120	-0.700416	1.091681	-0.015390	-0.686822	1.106652	0.087473	-0.652206	1.053053	0.095961	-0.598842	0.690027	-0.199694	-0.584169	0.698732	0.271949	-0.369233	0.071639	-0.150296	-0.363423	0.078621	0.225531	-0.347948	0.089556	0.170496	-0.326587	0.580250	0.099514	-0.330040	0.592835	0.059035	-0.328429	0.578463	-0.020230
18591	154.925000	-0.830420	0.575073	0.153253	-0.828616	0.579361	-0.086072	-0.790561	0.823099	-0.089769	-0.792106	0.822361	0.154094	-0.700345	1.091628	-0.015474	-0.686761	1.106596	0.087366	-0.652149	1.053027	0.095903	-0.598864	0.689987	-0.199736	-0.584151	0.698701	0.271948	-0.369233	0.071654	-0.150305	-0.363416	0.078592	0.225505	-0.347965	0.089529	0.170492	-0.326559	0.580277	0.099458	-0.330043	0.592839	0.058970	-0.328442	0.578522	-0.020216
18592	154.933333	-0.830420	0.575071	0.153250	-0.828621	0.579346	-0.086067	-0.790544	0.823153	-0.089704	-0.792114	0.822367	0.154072	-0.700294	1.091546	-0.015502	-0.686714	1.106550	0.087290	-0.652096	1.053007	0.095853	-0.598883	0.689948	-0.199775	-0.584141	0.698680	0.271951	-0.369222	0.071661	-0.150311	-0.363408	0.078574	0.225494	-0.347966	0.089505	0.170485	-0.326532	0.580283	0.099400	-0.330038	0.592842	0.058908	-0.328457	0.578587	-0.020195
18593	154.941667	-0.830421	0.575078	0.153239	-0.828624	0.579337	-0.086060	-0.790641	0.823068	-0.089726	-0.792126	0.822379	0.154048	-0.700230	1.091500	-0.015591	-0.686685	1.106537	0.087238	-0.652053	1.052998	0.095806	-0.598904	0.689912	-0.199814	-0.584120	0.698710	0.271907	-0.369233	0.071643	-0.150312	-0.363409	0.078586	0.225501	-0.347968	0.089527	0.170480	-0.326514	0.580279	0.099355	-0.330034	0.592838	0.058858	-0.328474	0.578650	-0.020164
18594	154.950000	-0.830427	0.575089	0.153235	-0.828622	0.579335	-0.086052	-0.790657	0.823053	-0.089770	-0.792135	0.822396	0.154029	-0.700191	1.091498	-0.015665	-0.686660	1.106539	0.087184	-0.652019	1.053001	0.095761	-0.598913	0.689882	-0.199843	-0.584105	0.698748	0.271859	-0.369235	0.071647	-0.150314	-0.363426	0.078629	0.225519	-0.347973	0.089539	0.170477	-0.326387	0.580361	0.099459	-0.330031	0.592831	0.058815	-0.328502	0.578723	-0.020133
18595	154.958333	-0.830453	0.575109	0.153245	-0.828629	0.579332	-0.086035	-0.790683	0.823046	-0.089776	-0.792140	0.822408	0.154012	-0.700154	1.091506	-0.015710	-0.686650	1.106555	0.087163	-0.652066	1.052938	0.095742	-0.598925	0.689855	-0.199867	-0.584104	0.698783	0.271859	-0.369241	0.071631	-0.150311	-0.363440	0.078666	0.225536	-0.347964	0.089573	0.170486	-0.326496	0.580271	0.099306	-0.330030	0.592826	0.058800	-0.328531	0.578798	-0.020079
18596	154.966667	-0.830434	0.575103	0.153228	-0.828632	0.579330	-0.086018	-0.790712	0.823035	-0.089779	-0.792147	0.822420	0.153999	-0.700107	1.091486	-0.015726	-0.686622	1.106571	0.087112	-0.651981	1.053020	0.095694	-0.598936	0.689834	-0.199887	-0.584129	0.698787	0.271925	-0.369231	0.071641	-0.150313	-0.363453	0.078692	0.225559	-0.347966	0.089595	0.170495	-0.326378	0.580368	0.099448	-0.330035	0.592822	0.058789	-0.328561	0.578872	-0.020022
18597	154.975000	-0.830441	0.575113	0.153231	-0.828633	0.579323	-0.086002	-0.790740	0.823053	-0.089721	-0.792155	0.822436	0.153990	-0.700084	1.091533	-0.015800	-0.686619	1.106593	0.087066	-0.651978	1.053028	0.095658	-0.598966	0.689808	-0.199904	-0.584111	0.698820	0.271852	-0.369226	0.071660	-0.150307	-0.363455	0.078689	0.225560	-0.347964	0.089605	0.170503	-0.326377	0.580374	0.099465	-0.330039	0.592821	0.058793	-0.328584	0.578942	-0.019965
18598	154.983333	-0.830442	0.575112	0.153226	-0.828633	0.579314	-0.085989	-0.790773	0.823038	-0.089719	-0.792160	0.822442	0.153979	-0.700062	1.091580	-0.015828	-0.686619	1.106608	0.087051	-0.651980	1.053034	0.095627	-0.598966	0.689790	-0.199915	-0.584118	0.698818	0.271843	-0.369217	0.071668	-0.150313	-0.363440	0.078673	0.225556	-0.347965	0.089579	0.170498	-0.326374	0.580383	0.099481	-0.330053	0.592816	0.058801	-0.328615	0.578996	-0.019902
18599	154.991667	-0.830444	0.575104	0.153227	-0.828637	0.579297	-0.085978	-0.790769	0.823038	-0.089758	-0.792168	0.822443	0.153967	-0.700018	1.091573	-0.015860	-0.686609	1.106606	0.087000	-0.651987	1.053038	0.095594	-0.598987	0.689758	-0.199927	-0.584126	0.698823	0.271841	-0.369215	0.071672	-0.150310	-0.363431	0.078629	0.225534	-0.347964	0.089563	0.170502	-0.326427	0.580342	0.099428	-0.330058	0.592804	0.058815	-0.328635	0.579035	-0.019845
18600	155.000000	-0.830452	0.575098	0.153228	-0.828637	0.579277	-0.085970	-0.790821	0.822980	-0.089788	-0.792182	0.822444	0.153958	-0.699983	1.091598	-0.015928	-0.686609	1.106602	0.086949	-0.651996	1.053034	0.095549	-0.598991	0.689738	-0.199941	-0.584139	0.698815	0.271839	-0.369210	0.071674	-0.150313	-0.363418	0.078592	0.225523	-0.347970	0.089526	0.170493	-0.326476	0.580289	0.099377	-0.330055	0.592788	0.058825	-0.328658	0.579065	-0.019797
18601	155.008333	-0.830455	0.575091	0.153228	-0.828631	0.579264	-0.085964	-0.790870	0.822950	-0.089728	-0.792195	0.822447	0.153950	-0.699960	1.091642	-0.015983	-0.686617	1.106594	0.086902	-0.652018	1.053029	0.095511	-0.598997	0.689708	-0.199949	-0.584152	0.698813	0.271831	-0.369206	0.071666	-0.150326	-0.363408	0.078580	0.225520	-0.347965	0.089521	0.170493	-0.326463	0.580280	0.099401	-0.330057	0.592754	0.058841	-0.328677	0.579077	-0.019756
18602	155.016667	-0.830459	0.575086	0.153229	-0.828628	0.579249	-0.085959	-0.790827	0.822999	-0.089740	-0.792208	0.822446	0.153944	-0.699921	1.091638	-0.016033	-0.686633	1.106580	0.086854	-0.652038	1.053013	0.095472	-0.598986	0.689687	-0.199960	-0.584192	0.698804	0.271897	-0.369209	0.071648	-0.150316	-0.363410	0.078584	0.225516	-0.347981	0.089503	0.170480	-0.326459	0.580269	0.099422	-0.330067	0.592718	0.058857	-0.328696	0.579091	-0.019715
18603	155.025000	-0.830462	0.575086	0.153225	-0.828627	0.579241	-0.085955	-0.790923	0.822904	-0.089783	-0.792235	0.822454	0.153943	-0.699870	1.091623	-0.016097	-0.686662	1.106561	0.086829	-0.652059	1.052989	0.095428	-0.598998	0.689661	-0.199970	-0.584190	0.698835	0.271835	-0.369217	0.071643	-0.150320	-0.363424	0.078612	0.225532	-0.347969	0.089538	0.170487	-0.326452	0.580259	0.099447	-0.330072	0.592689	0.058877	-0.328711	0.579105	-0.019679
18604	155.033333	-0.830473	0.575087	0.153228	-0.828627	0.579233	-0.085947	-0.790972	0.822873	-0.089770	-0.792255	0.822447	0.153938	-0.699835	1.091633	-0.016179	-0.686689	1.106518	0.086770	-0.652081	1.052959	0.095388	-0.599010	0.689626	-0.199964	-0.584210	0.698851	0.271843	-0.369223	0.071651	-0.150326	-0.363432	0.078637	0.225544	-0.347959	0.089579	0.170504	-0.326453	0.580254	0.099487	-0.330078	0.592673	0.058905	-0.328720	0.579132	-0.019641
18605	155.041667	-0.830477	0.575087	0.153230	-0.828629	0.579234	-0.085931	-0.791003	0.822878	-0.089736	-0.792275	0.822444	0.153940	-0.699817	1.091626	-0.016226	-0.686719	1.106489	0.086732	-0.652115	1.052923	0.095337	-0.599016	0.689613	-0.199964	-0.584254	0.698848	0.271926	-0.369221	0.071648	-0.150305	-0.363451	0.078671	0.225566	-0.347961	0.089591	0.170515	-0.326456	0.580253	0.099519	-0.330081	0.592665	0.058934	-0.328735	0.579167	-0.019589
18606	155.050000	-0.830483	0.575082	0.153238	-0.828632	0.579237	-0.085922	-0.791036	0.822854	-0.089743	-0.792298	0.822437	0.153939	-0.699798	1.091606	-0.016267	-0.686756	1.106449	0.086699	-0.652212	1.052824	0.095331	-0.599024	0.689593	-0.199953	-0.584248	0.698870	0.271862	-0.369228	0.071644	-0.150296	-0.363460	0.078677	0.225571	-0.347952	0.089608	0.170531	-0.326468	0.580254	0.099551	-0.330089	0.592668	0.058966	-0.328744	0.579207	-0.019531
18607	155.058333	-0.830488	0.575075	0.153241	-0.828636	0.579228	-0.085911	-0.791065	0.822842	-0.089739	-0.792328	0.822443	0.153949	-0.699792	1.091589	-0.016295	-0.686775	1.106395	0.086676	-0.652193	1.052820	0.095299	-0.599032	0.689565	-0.199938	-0.584262	0.698854	0.271870	-0.369225	0.071653	-0.150295	-0.363450	0.078657	0.225568	-0.347948	0.089594	0.170537	-0.326480	0.580259	0.099579	-0.330099	0.592663	0.058989	-0.328753	0.579251	-0.019484
18608	155.066667	-0.830498	0.575069	0.153245	-0.828637	0.579217	-0.085902	-0.791089	0.822830	-0.089714	-0.792357	0.822444	0.153960	-0.699771	1.091558	-0.016329	-0.686805	1.106338	0.086640	-0.652177	1.052817	0.095271	-0.599039	0.689542	-0.199927	-0.584299	0.698818	0.271954	-0.369229	0.071652	-0.150293	-0.363436	0.078624	0.225558	-0.347947	0.089570	0.170535	-0.326492	0.580272	0.099598	-0.330112	0.592668	0.059011	-0.328763	0.579287	-0.019444
18609	155.075000	-0.830504	0.575056	0.153246	-0.828634	0.579203	-0.085899	-0.791105	0.822825	-0.089680	-0.792377	0.822426	0.153953	-0.699759	1.091533	-0.016352	-0.686852	1.106298	0.086633	-0.652208	1.052793	0.095271	-0.599051	0.689516	-0.199922	-0.584302	0.698803	0.271924	-0.369231	0.071655	-0.150297	-0.363425	0.078595	0.225546	-0.347956	0.089534	0.170528	-0.326508	0.580276	0.099611	-0.330125	0.592671	0.059026	-0.328764	0.579321	-0.019412
18610	155.083333	-0.830507	0.575040	0.153239	-0.828634	0.579185	-0.085900	-0.791128	0.822795	-0.089696	-0.792401	0.822411	0.153951	-0.699752	1.091499	-0.016367	-0.686884	1.106255	0.086628	-0.652314	1.052708	0.095300	-0.599061	0.689494	-0.199918	-0.584309	0.698788	0.271897	-0.369220	0.071662	-0.150316	-0.363420	0.078570	0.225542	-0.347962	0.089514	0.170519	-0.326522	0.580278	0.099622	-0.330134	0.592682	0.059038	-0.328766	0.579343	-0.019395
18611	155.091667	-0.830519	0.575023	0.153241	-0.828634	0.579175	-0.085899	-0.791145	0.822782	-0.089693	-0.792430	0.822414	0.153957	-0.699742	1.091463	-0.016377	-0.686917	1.106221	0.086624	-0.652297	1.052718	0.095292	-0.599069	0.689466	-0.199905	-0.584343	0.698765	0.271946	-0.369225	0.071640	-0.150314	-0.363418	0.078578	0.225547	-0.347966	0.089512	0.170518	-0.326533	0.580286	0.099626	-0.330140	0.592693	0.059053	-0.328759	0.579359	-0.019392
18612	155.100000	-0.830527	0.575020	0.153234	-0.828629	0.579166	-0.085899	-0.791156	0.822771	-0.089690	-0.792461	0.822421	0.153964	-0.699735	1.091432	-0.016375	-0.686957	1.106195	0.086625	-0.652278	1.052722	0.095288	-0.599074	0.689445	-0.199896	-0.584381	0.698754	0.271997	-0.369223	0.071636	-0.150309	-0.363423	0.078603	0.225558	-0.347973	0.089524	0.170514	-0.326538	0.580301	0.099641	-0.330139	0.592714	0.059069	-0.328742	0.579377	-0.019387
18613	155.108333	-0.830537	0.575017	0.153232	-0.828635	0.579166	-0.085892	-0.791135	0.822822	-0.089633	-0.792485	0.822417	0.153962	-0.699739	1.091414	-0.016372	-0.686994	1.106169	0.086646	-0.652301	1.052698	0.095310	-0.599079	0.689442	-0.199881	-0.584414	0.698759	0.272011	-0.369220	0.071647	-0.150310	-0.363450	0.078639	0.225575	-0.347961	0.089565	0.170525	-0.326546	0.580324	0.099667	-0.330135	0.592741	0.059104	-0.328727	0.579401	-0.019387
18614	155.116667	-0.830553	0.575020	0.153230	-0.828642	0.579176	-0.085888	-0.791126	0.822860	-0.089626	-0.792506	0.822417	0.153965	-0.699746	1.091401	-0.016349	-0.687032	1.106138	0.086678	-0.652316	1.052678	0.095335	-0.599079	0.689447	-0.199866	-0.584421	0.698774	0.271944	-0.369218	0.071649	-0.150296	-0.363455	0.078669	0.225583	-0.347961	0.089599	0.170527	-0.326550	0.580353	0.099703	-0.330126	0.592775	0.059146	-0.328707	0.579424	-0.019383
18615	155.125000	-0.830567	0.575024	0.153233	-0.828650	0.579185	-0.085876	-0.791213	0.822783	-0.089660	-0.792529	0.822421	0.153974	-0.699759	1.091364	-0.016280	-0.687060	1.106101	0.086721	-0.652340	1.052639	0.095364	-0.599081	0.689451	-0.199841	-0.584472	0.698760	0.271989	-0.369207	0.071658	-0.150295	-0.363458	0.078678	0.225582	-0.347945	0.089621	0.170534	-0.326544	0.580402	0.099749	-0.330112	0.592818	0.059191	-0.328686	0.579462	-0.019386
18616	155.133333	-0.830579	0.575026	0.153231	-0.828662	0.579193	-0.085867	-0.791220	0.822818	-0.089590	-0.792629	0.822357	0.153988	-0.699785	1.091370	-0.016256	-0.687090	1.106064	0.086770	-0.652353	1.052599	0.095405	-0.599087	0.689465	-0.199827	-0.584509	0.698735	0.272026	-0.369212	0.071656	-0.150282	-0.363451	0.078668	0.225574	-0.347949	0.089606	0.170532	-0.326541	0.580438	0.099801	-0.330098	0.592856	0.059237	-0.328668	0.579493	-0.019385
18617	155.141667	-0.830593	0.575026	0.153233	-0.828668	0.579194	-0.085859	-0.791265	0.822798	-0.089580	-0.792571	0.822413	0.153986	-0.699810	1.091353	-0.016194	-0.687112	1.106016	0.086831	-0.652361	1.052564	0.095466	-0.599094	0.689474	-0.199812	-0.584533	0.698711	0.272027	-0.369199	0.071676	-0.150298	-0.363448	0.078646	0.225558	-0.347952	0.089581	0.170529	-0.326537	0.580483	0.099835	-0.330081	0.592889	0.059276	-0.328652	0.579516	-0.019396
18618	155.150000	-0.830644	0.575043	0.153259	-0.828675	0.579194	-0.085852	-0.791272	0.822808	-0.089564	-0.792589	0.822404	0.153996	-0.699842	1.091335	-0.016118	-0.687131	1.105975	0.086905	-0.652366	1.052534	0.095541	-0.599102	0.689487	-0.199800	-0.584555	0.698680	0.272022	-0.369213	0.071658	-0.150292	-0.363434	0.078608	0.225540	-0.347942	0.089570	0.170531	-0.326535	0.580510	0.099870	-0.330067	0.592916	0.059312	-0.328638	0.579533	-0.019409
18619	155.158333	-0.830612	0.575004	0.153233	-0.828681	0.579184	-0.085851	-0.791259	0.822832	-0.089560	-0.792609	0.822390	0.154008	-0.699871	1.091281	-0.015998	-0.687138	1.105931	0.086988	-0.652369	1.052494	0.095607	-0.599114	0.689487	-0.199792	-0.584564	0.698662	0.271993	-0.369205	0.071657	-0.150303	-0.363421	0.078575	0.225529	-0.347966	0.089522	0.170519	-0.326532	0.580530	0.099889	-0.330049	0.592941	0.059336	-0.328625	0.579541	-0.019428
18620	155.166667	-0.830619	0.574986	0.153233	-0.828682	0.579175	-0.085848	-0.791256	0.822839	-0.089518	-0.792624	0.822370	0.154022	-0.699941	1.091286	-0.015910	-0.687144	1.105889	0.087084	-0.652366	1.052471	0.095681	-0.599124	0.689488	-0.199788	-0.584593	0.698629	0.272037	-0.369213	0.071658	-0.150302	-0.363423	0.078576	0.225533	-0.347966	0.089517	0.170526	-0.326529	0.580552	0.099896	-0.330038	0.592969	0.059350	-0.328620	0.579537	-0.019457
18621	155.175000	-0.830640	0.574986	0.153251	-0.828685	0.579172	-0.085846	-0.791237	0.822851	-0.089505	-0.792636	0.822353	0.154036	-0.699975	1.091267	-0.015802	-0.687166	1.105855	0.087205	-0.652360	1.052420	0.095754	-0.599133	0.689495	-0.199783	-0.584607	0.698608	0.272051	-0.369214	0.071653	-0.150316	-0.363433	0.078599	0.225550	-0.347967	0.089526	0.170519	-0.326528	0.580564	0.099903	-0.330022	0.592989	0.059363	-0.328612	0.579526	-0.019473
18622	155.183333	-0.830623	0.574970	0.153237	-0.828696	0.579169	-0.085841	-0.791260	0.822816	-0.089539	-0.792655	0.822338	0.154049	-0.700013	1.091225	-0.015662	-0.687201	1.105827	0.087353	-0.652350	1.052384	0.095835	-0.599144	0.689501	-0.199774	-0.584622	0.698596	0.272073	-0.369215	0.071661	-0.150320	-0.363443	0.078631	0.225569	-0.347967	0.089559	0.170531	-0.326527	0.580581	0.099896	-0.330016	0.593015	0.059366	-0.328606	0.579520	-0.019498
18623	155.191667	-0.830662	0.574992	0.153268	-0.828697	0.579175	-0.085837	-0.791253	0.822853	-0.089465	-0.792666	0.822324	0.154065	-0.700053	1.091224	-0.015558	-0.687200	1.105794	0.087448	-0.652345	1.052355	0.095917	-0.599145	0.689514	-0.199760	-0.584619	0.698585	0.272055	-0.369214	0.071663	-0.150312	-0.363461	0.078664	0.225589	-0.347971	0.089580	0.170528	-0.326535	0.580609	0.099894	-0.330016	0.593049	0.059368	-0.328600	0.579509	-0.019510
18624	155.200000	-0.830622	0.574968	0.153245	-0.828697	0.579180	-0.085828	-0.791290	0.822820	-0.089458	-0.792677	0.822311	0.154077	-0.700094	1.091224	-0.015449	-0.687213	1.105768	0.087578	-0.652337	1.052328	0.095998	-0.599152	0.689528	-0.199747	-0.584632	0.698555	0.272104	-0.369223	0.071657	-0.150294	-0.363468	0.078687	0.225594	-0.347954	0.089618	0.170545	-0.326537	0.580642	0.099883	-0.330018	0.593085	0.059369	-0.328596	0.579504	-0.019515
18625	155.208333	-0.830658	0.574996	0.153279	-0.828701	0.579192	-0.085814	-0.791305	0.822837	-0.089433	-0.792683	0.822293	0.154089	-0.700136	1.091255	-0.015364	-0.687213	1.105739	0.087683	-0.652377	1.052265	0.096091	-0.599158	0.689546	-0.199727	-0.584630	0.698521	0.272113	-0.369209	0.071674	-0.150302	-0.363466	0.078679	0.225588	-0.347966	0.089605	0.170538	-0.326540	0.580680	0.099877	-0.330021	0.593121	0.059368	-0.328591	0.579504	-0.019520
18626	155.216667	-0.830617	0.574968	0.153251	-0.828701	0.579197	-0.085802	-0.791320	0.822852	-0.089410	-0.792689	0.822277	0.154105	-0.700174	1.091235	-0.015234	-0.687216	1.105701	0.087801	-0.652327	1.052264	0.096154	-0.599160	0.689555	-0.199714	-0.584598	0.698499	0.272047	-0.369208	0.071676	-0.150298	-0.363455	0.078649	0.225569	-0.347966	0.089579	0.170528	-0.326539	0.580708	0.099866	-0.330027	0.593150	0.059361	-0.328583	0.579501	-0.019524
18627	155.225000	-0.830640	0.574961	0.153307	-0.828692	0.579196	-0.085795	-0.791301	0.822890	-0.089369	-0.792694	0.822263	0.154121	-0.700208	1.091230	-0.015129	-0.687217	1.105657	0.087890	-0.652320	1.052231	0.096227	-0.599163	0.689562	-0.199706	-0.584611	0.698436	0.272126	-0.369205	0.071666	-0.150304	-0.363437	0.078609	0.225544	-0.347970	0.089549	0.170522	-0.326537	0.580729	0.099855	-0.330029	0.593168	0.059355	-0.328578	0.579496	-0.019538
18628	155.233333	-0.830625	0.574925	0.153331	-0.828690	0.579190	-0.085791	-0.791251	0.822956	-0.089330	-0.792697	0.822247	0.154138	-0.700263	1.091234	-0.015008	-0.687222	1.105610	0.087987	-0.652391	1.052129	0.096320	-0.599166	0.689566	-0.199702	-0.584598	0.698393	0.272124	-0.369208	0.071652	-0.150301	-0.363424	0.078573	0.225526	-0.347975	0.089516	0.170512	-0.326540	0.580739	0.099853	-0.330022	0.593184	0.059354	-0.328581	0.579486	-0.019549
18629	155.241667	-0.830611	0.574938	0.153295	-0.828683	0.579185	-0.085788	-0.791331	0.822854	-0.089338	-0.792700	0.822230	0.154156	-0.700264	1.091203	-0.014936	-0.687231	1.105571	0.088101	-0.652283	1.052177	0.096382	-0.599177	0.689561	-0.199692	-0.584594	0.698374	0.272130	-0.369198	0.071665	-0.150317	-0.363418	0.078566	0.225519	-0.347976	0.089512	0.170503	-0.326543	0.580745	0.099832	-0.330022	0.593196	0.059339	-0.328579	0.579474	-0.019576
18630	155.250000	-0.830591	0.574947	0.153256	-0.828681	0.579176	-0.085789	-0.791330	0.822844	-0.089318	-0.792702	0.822210	0.154171	-0.700289	1.091192	-0.014850	-0.687232	1.105530	0.088189	-0.652269	1.052147	0.096441	-0.599187	0.689569	-0.199689	-0.584596	0.698364	0.272139	-0.369195	0.071660	-0.150311	-0.363421	0.078583	0.225528	-0.347974	0.089524	0.170502	-0.326544	0.580745	0.099807	-0.330018	0.593206	0.059324	-0.328572	0.579455	-0.019619
18631	155.258333	-0.830574	0.574891	0.153310	-0.828670	0.579174	-0.085781	-0.791321	0.822860	-0.089255	-0.792714	0.822201	0.154203	-0.700342	1.091180	-0.014744	-0.687225	1.105482	0.088250	-0.652250	1.052126	0.096512	-0.599196	0.689573	-0.199679	-0.584596	0.698359	0.272146	-0.369194	0.071664	-0.150319	-0.363441	0.078609	0.225544	-0.347980	0.089538	0.170498	-0.326545	0.580744	0.099786	-0.330016	0.593217	0.059311	-0.328558	0.579445	-0.019655
18632	155.266667	-0.830616	0.574973	0.153291	-0.828663	0.579178	-0.085778	-0.791327	0.822843	-0.089269	-0.792716	0.822186	0.154218	-0.700361	1.091172	-0.014661	-0.687224	1.105456	0.088341	-0.652228	1.052104	0.096575	-0.599207	0.689591	-0.199667	-0.584599	0.698356	0.272154	-0.369194	0.071674	-0.150316	-0.363458	0.078650	0.225560	-0.347969	0.089566	0.170508	-0.326548	0.580748	0.099772	-0.330013	0.593231	0.059302	-0.328548	0.579442	-0.019686
18633	155.275000	-0.830576	0.574951	0.153265	-0.828662	0.579185	-0.085768	-0.791325	0.822854	-0.089249	-0.792714	0.822166	0.154223	-0.700341	1.091126	-0.014527	-0.687224	1.105446	0.088448	-0.652206	1.052079	0.096629	-0.599216	0.689612	-0.199646	-0.584588	0.698359	0.272129	-0.369185	0.071689	-0.150320	-0.363467	0.078671	0.225571	-0.347961	0.089603	0.170519	-0.326511	0.580788	0.099786	-0.330011	0.593247	0.059309	-0.328533	0.579449	-0.019710
18634	155.283333	-0.830567	0.574955	0.153270	-0.828660	0.579198	-0.085759	-0.791299	0.822920	-0.089156	-0.792731	0.822168	0.154258	-0.700322	1.091080	-0.014397	-0.687220	1.105411	0.088526	-0.652187	1.052054	0.096687	-0.599228	0.689633	-0.199628	-0.584603	0.698329	0.272170	-0.369188	0.071689	-0.150309	-0.363466	0.078669	0.225572	-0.347946	0.089616	0.170542	-0.326557	0.580759	0.099772	-0.330005	0.593262	0.059322	-0.328520	0.579454	-0.019726
18635	155.291667	-0.830553	0.574927	0.153298	-0.828657	0.579208	-0.085754	-0.791317	0.822896	-0.089193	-0.792727	0.822144	0.154256	-0.700332	1.091082	-0.014343	-0.687207	1.105350	0.088564	-0.652163	1.052024	0.096741	-0.599233	0.689662	-0.199615	-0.584599	0.698304	0.272177	-0.369201	0.071676	-0.150303	-0.363462	0.078655	0.225566	-0.347955	0.089599	0.170539	-0.326561	0.580763	0.099775	-0.330007	0.593278	0.059333	-0.328508	0.579447	-0.019744
18636	155.300000	-0.830556	0.574958	0.153273	-0.828654	0.579219	-0.085750	-0.791327	0.822896	-0.089179	-0.792729	0.822135	0.154268	-0.700342	1.091081	-0.014299	-0.687202	1.105310	0.088631	-0.652143	1.051997	0.096791	-0.599233	0.689688	-0.199599	-0.584577	0.698298	0.272109	-0.369207	0.071669	-0.150307	-0.363456	0.078622	0.225545	-0.347964	0.089573	0.170532	-0.326573	0.580761	0.099779	-0.330018	0.593292	0.059341	-0.328488	0.579436	-0.019760
18637	155.308333	-0.830540	0.574896	0.153327	-0.828647	0.579222	-0.085746	-0.791308	0.822939	-0.089145	-0.792728	0.822126	0.154284	-0.700355	1.091053	-0.014223	-0.687222	1.105283	0.088712	-0.652125	1.051965	0.096838	-0.599234	0.689700	-0.199590	-0.584579	0.698276	0.272126	-0.369215	0.071654	-0.150307	-0.363438	0.078588	0.225543	-0.347977	0.089539	0.170522	-0.326540	0.580793	0.099788	-0.330024	0.593296	0.059346	-0.328474	0.579423	-0.019785
18638	155.316667	-0.830536	0.574896	0.153328	-0.828640	0.579229	-0.085745	-0.791309	0.822949	-0.089063	-0.792729	0.822125	0.154299	-0.700352	1.091019	-0.014168	-0.687234	1.105245	0.088753	-0.652117	1.051939	0.096882	-0.599233	0.689706	-0.199584	-0.584581	0.698254	0.272129	-0.369210	0.071648	-0.150318	-0.363428	0.078569	0.225528	-0.347984	0.089514	0.170512	-0.326597	0.580760	0.099774	-0.330041	0.593300	0.059345	-0.328459	0.579402	-0.019808
18639	155.325000	-0.830535	0.574897	0.153331	-0.828636	0.579232	-0.085736	-0.791311	0.822917	-0.089123	-0.792724	0.822124	0.154312	-0.700367	1.091037	-0.014149	-0.687232	1.105219	0.088788	-0.652121	1.051923	0.096925	-0.599224	0.689708	-0.199569	-0.584610	0.698220	0.272213	-0.369225	0.071633	-0.150308	-0.363435	0.078572	0.225532	-0.347992	0.089511	0.170502	-0.326614	0.580757	0.099764	-0.330062	0.593305	0.059342	-0.328443	0.579390	-0.019822
18640	155.333333	-0.830583	0.574975	0.153306	-0.828632	0.579238	-0.085729	-0.791299	0.822919	-0.089105	-0.792719	0.822122	0.154324	-0.700374	1.091000	-0.014076	-0.687255	1.105211	0.088838	-0.652190	1.051847	0.096976	-0.599217	0.689707	-0.199558	-0.584617	0.698215	0.272226	-0.369218	0.071649	-0.150315	-0.363444	0.078596	0.225542	-0.347991	0.089529	0.170497	-0.326634	0.580747	0.099760	-0.330085	0.593306	0.059339	-0.328425	0.579379	-0.019834
18641	155.341667	-0.830537	0.574926	0.153308	-0.828629	0.579238	-0.085723	-0.791290	0.822914	-0.089095	-0.792717	0.822117	0.154335	-0.700378	1.090995	-0.014039	-0.687272	1.105205	0.088882	-0.652130	1.051906	0.096991	-0.599210	0.689701	-0.199539	-0.584615	0.698229	0.272204	-0.369208	0.071663	-0.150313	-0.363460	0.078626	0.225559	-0.347986	0.089552	0.170504	-0.326660	0.580738	0.099751	-0.330105	0.593293	0.059336	-0.328419	0.579371	-0.019838
18642	155.350000	-0.830533	0.574898	0.153340	-0.828628	0.579238	-0.085719	-0.791278	0.822916	-0.089082	-0.792713	0.822109	0.154344	-0.700379	1.090983	-0.014010	-0.687283	1.105194	0.088925	-0.652128	1.051893	0.097020	-0.599201	0.689699	-0.199518	-0.584632	0.698223	0.272261	-0.369213	0.071659	-0.150299	-0.363474	0.078652	0.225571	-0.347989	0.089572	0.170511	-0.326683	0.580723	0.099750	-0.330126	0.593284	0.059334	-0.328411	0.579361	-0.019838
18643	155.358333	-0.830541	0.574926	0.153315	-0.828626	0.579241	-0.085716	-0.791265	0.822917	-0.089069	-0.792711	0.822105	0.154351	-0.700404	1.091013	-0.014070	-0.687287	1.105172	0.088951	-0.652159	1.051844	0.097051	-0.599203	0.689695	-0.199508	-0.584631	0.698218	0.272271	-0.369203	0.071680	-0.150299	-0.363470	0.078657	0.225567	-0.347983	0.089589	0.170520	-0.326703	0.580717	0.099745	-0.330148	0.593275	0.059333	-0.328408	0.579354	-0.019827
18644	155.366667	-0.830549	0.574949	0.153288	-0.828626	0.579242	-0.085717	-0.791259	0.822916	-0.089066	-0.792722	0.822114	0.154368	-0.700369	1.090961	-0.013992	-0.687237	1.105112	0.088933	-0.652116	1.051861	0.097063	-0.599187	0.689699	-0.199492	-0.584628	0.698207	0.272285	-0.369205	0.071668	-0.150290	-0.363469	0.078658	0.225575	-0.347972	0.089588	0.170530	-0.326769	0.580648	0.099701	-0.330173	0.593264	0.059330	-0.328399	0.579345	-0.019817
18645	155.375000	-0.830540	0.574885	0.153341	-0.828622	0.579241	-0.085718	-0.791232	0.822968	-0.088982	-0.792719	0.822105	0.154372	-0.700387	1.090928	-0.013996	-0.687278	1.105080	0.088968	-0.652104	1.051841	0.097080	-0.599180	0.689698	-0.199480	-0.584608	0.698196	0.272251	-0.369195	0.071679	-0.150303	-0.363464	0.078627	0.225554	-0.347969	0.089581	0.170537	-0.326722	0.580720	0.099748	-0.330194	0.593246	0.059320	-0.328397	0.579335	-0.019809
18646	155.383333	-0.830541	0.574884	0.153342	-0.828619	0.579239	-0.085719	-0.791236	0.822934	-0.089051	-0.792710	0.822087	0.154361	-0.700401	1.090934	-0.014053	-0.687280	1.105048	0.088979	-0.652093	1.051819	0.097092	-0.599172	0.689702	-0.199470	-0.584615	0.698167	0.272294	-0.369200	0.071665	-0.150307	-0.363457	0.078607	0.225545	-0.347974	0.089546	0.170525	-0.326749	0.580681	0.099724	-0.330205	0.593236	0.059316	-0.328399	0.579325	-0.019796
18647	155.391667	-0.830548	0.574911	0.153311	-0.828617	0.579245	-0.085721	-0.791218	0.822956	-0.089041	-0.792713	0.822089	0.154361	-0.700386	1.090902	-0.014051	-0.687281	1.105029	0.088988	-0.652112	1.051774	0.097126	-0.599162	0.689702	-0.199464	-0.584609	0.698154	0.272299	-0.369198	0.071668	-0.150327	-0.363447	0.078586	0.225534	-0.347983	0.089526	0.170515	-0.326759	0.580671	0.099715	-0.330218	0.593227	0.059314	-0.328396	0.579324	-0.019784
18648	155.400000	-0.830548	0.574882	0.153332	-0.828616	0.579249	-0.085722	-0.791222	0.822953	-0.089015	-0.792717	0.822087	0.154359	-0.700371	1.090847	-0.014022	-0.687280	1.104992	0.088993	-0.652066	1.051780	0.097128	-0.599154	0.689706	-0.199455	-0.584590	0.698171	0.272238	-0.369211	0.071631	-0.150309	-0.363443	0.078577	0.225525	-0.347986	0.089516	0.170509	-0.326816	0.580616	0.099681	-0.330234	0.593224	0.059316	-0.328387	0.579315	-0.019775
18649	155.408333	-0.830562	0.574897	0.153346	-0.828610	0.579260	-0.085716	-0.791214	0.822949	-0.089042	-0.792718	0.822096	0.154361	-0.700354	1.090846	-0.014048	-0.687282	1.104969	0.088993	-0.652059	1.051763	0.097135	-0.599142	0.689707	-0.199446	-0.584609	0.698152	0.272280	-0.369210	0.071648	-0.150309	-0.363452	0.078592	0.225542	-0.347991	0.089524	0.170505	-0.326782	0.580668	0.099717	-0.330246	0.593226	0.059321	-0.328384	0.579315	-0.019764
18650	155.416667	-0.830546	0.574893	0.153336	-0.828610	0.579270	-0.085709	-0.791208	0.822955	-0.089037	-0.792718	0.822104	0.154367	-0.700336	1.090829	-0.014055	-0.687288	1.104955	0.088997	-0.652062	1.051742	0.097121	-0.599131	0.689703	-0.199433	-0.584631	0.698142	0.272329	-0.369218	0.071649	-0.150304	-0.363461	0.078619	0.225553	-0.347994	0.089547	0.170503	-0.326793	0.580675	0.099732	-0.330254	0.593233	0.059334	-0.328382	0.579319	-0.019743
18651	155.425000	-0.830577	0.574967	0.153298	-0.828606	0.579275	-0.085702	-0.791205	0.822959	-0.089032	-0.792714	0.822104	0.154365	-0.700323	1.090815	-0.014046	-0.687282	1.104933	0.088994	-0.652086	1.051702	0.097158	-0.599121	0.689705	-0.199425	-0.584645	0.698148	0.272346	-0.369204	0.071669	-0.150307	-0.363475	0.078643	0.225566	-0.347976	0.089577	0.170519	-0.326804	0.580677	0.099750	-0.330262	0.593232	0.059358	-0.328377	0.579326	-0.019722
18652	155.433333	-0.830543	0.574901	0.153340	-0.828602	0.579273	-0.085694	-0.791200	0.822962	-0.089028	-0.792708	0.822102	0.154366	-0.700311	1.090803	-0.014042	-0.687290	1.104921	0.089009	-0.652050	1.051706	0.097145	-0.599111	0.689702	-0.199413	-0.584630	0.698165	0.272283	-0.369204	0.071670	-0.150295	-0.363476	0.078659	0.225582	-0.347976	0.089594	0.170530	-0.326812	0.580675	0.099774	-0.330268	0.593226	0.059385	-0.328374	0.579329	-0.019702
18653	155.441667	-0.830547	0.574899	0.153345	-0.828600	0.579271	-0.085690	-0.791193	0.822977	-0.088985	-0.792703	0.822104	0.154366	-0.700292	1.090793	-0.014044	-0.687289	1.104898	0.089001	-0.652042	1.051692	0.097152	-0.599103	0.689696	-0.199410	-0.584657	0.698145	0.272370	-0.369198	0.071688	-0.150303	-0.363478	0.078647	0.225577	-0.347975	0.089589	0.170540	-0.326825	0.580667	0.099790	-0.330278	0.593215	0.059402	-0.328371	0.579314	-0.019685
18654	155.450000	-0.830579	0.574920	0.153365	-0.828594	0.579265	-0.085692	-0.791191	0.822963	-0.089015	-0.792698	0.822109	0.154367	-0.700270	1.090789	-0.014050	-0.687301	1.104890	0.089012	-0.652113	1.051614	0.097172	-0.599099	0.689687	-0.199411	-0.584657	0.698138	0.272372	-0.369209	0.071671	-0.150301	-0.363468	0.078636	0.225565	-0.347977	0.089574	0.170535	-0.326834	0.580658	0.099799	-0.330292	0.593203	0.059416	-0.328365	0.579311	-0.019679
18655	155.458333	-0.830572	0.574937	0.153318	-0.828592	0.579258	-0.085699	-0.791188	0.822959	-0.089024	-0.792697	0.822110	0.154360	-0.700254	1.090786	-0.014057	-0.687294	1.104874	0.089006	-0.652037	1.051672	0.097151	-0.599090	0.689677	-0.199412	-0.584642	0.698147	0.272332	-0.369208	0.071672	-0.150313	-0.363461	0.078603	0.225555	-0.347987	0.089551	0.170518	-0.326827	0.580664	0.099818	-0.330299	0.593188	0.059420	-0.328357	0.579301	-0.019683
18656	155.466667	-0.830549	0.574894	0.153321	-0.828587	0.579257	-0.085704	-0.791177	0.822988	-0.088961	-0.792706	0.822126	0.154369	-0.700234	1.090780	-0.014061	-0.687281	1.104860	0.089007	-0.652023	1.051660	0.097145	-0.599086	0.689665	-0.199406	-0.584628	0.698160	0.272293	-0.369207	0.071659	-0.150309	-0.363448	0.078577	0.225538	-0.347982	0.089530	0.170522	-0.326850	0.580625	0.099791	-0.330305	0.593171	0.059421	-0.328349	0.579292	-0.019685
18657	155.475000	-0.830578	0.574938	0.153301	-0.828587	0.579257	-0.085710	-0.791177	0.822952	-0.089037	-0.792694	0.822114	0.154347	-0.700208	1.090769	-0.014066	-0.687265	1.104837	0.089003	-0.652041	1.051617	0.097154	-0.599085	0.689660	-0.199410	-0.584641	0.698132	0.272362	-0.369210	0.071643	-0.150303	-0.363450	0.078575	0.225536	-0.347989	0.089518	0.170518	-0.326858	0.580601	0.099789	-0.330314	0.593151	0.059419	-0.328344	0.579288	-0.019697
18658	155.483333	-0.830567	0.574960	0.153253	-0.828586	0.579260	-0.085710	-0.791174	0.822952	-0.089044	-0.792692	0.822119	0.154340	-0.700188	1.090752	-0.014065	-0.687224	1.104816	0.088993	-0.651982	1.051624	0.097138	-0.599079	0.689663	-0.199411	-0.584639	0.698139	0.272363	-0.369203	0.071650	-0.150311	-0.363460	0.078584	0.225545	-0.347991	0.089525	0.170506	-0.326868	0.580582	0.099789	-0.330319	0.593138	0.059424	-0.328338	0.579290	-0.019705
18659	155.491667	-0.830564	0.574959	0.153254	-0.828589	0.579265	-0.085712	-0.791176	0.822963	-0.089019	-0.792694	0.822120	0.154336	-0.700172	1.090729	-0.014048	-0.687233	1.104794	0.089028	-0.651947	1.051596	0.097142	-0.599079	0.689663	-0.199404	-0.584630	0.698171	0.272334	-0.369211	0.071648	-0.150294	-0.363469	0.078606	0.225552	-0.347979	0.089548	0.170519	-0.326876	0.580571	0.099791	-0.330322	0.593132	0.059432	-0.328330	0.579295	-0.019708
18660	155.500000	-0.830566	0.574963	0.153257	-0.828590	0.579272	-0.085706	-0.791170	0.822962	-0.089053	-0.792689	0.822125	0.154333	-0.700152	1.090697	-0.014033	-0.687213	1.104756	0.089044	-0.651912	1.051562	0.097150	-0.599073	0.689668	-0.199403	-0.584639	0.698164	0.272377	-0.369201	0.071672	-0.150297	-0.363488	0.078642	0.225578	-0.347980	0.089571	0.170531	-0.326887	0.580564	0.099802	-0.330328	0.593127	0.059450	-0.328326	0.579294	-0.019705
18661	155.508333	-0.830559	0.574939	0.153287	-0.828589	0.579275	-0.085704	-0.791170	0.822978	-0.089040	-0.792684	0.822131	0.154332	-0.700146	1.090665	-0.014011	-0.687177	1.104716	0.089052	-0.651878	1.051529	0.097156	-0.599071	0.689669	-0.199393	-0.584646	0.698169	0.272379	-0.369198	0.071668	-0.150300	-0.363493	0.078656	0.225589	-0.347983	0.089577	0.170543	-0.326891	0.580559	0.099809	-0.330328	0.593122	0.059464	-0.328323	0.579295	-0.019703
18662	155.516667	-0.830602	0.574995	0.153292	-0.828589	0.579274	-0.085704	-0.791148	0.822993	-0.089094	-0.792679	0.822137	0.154331	-0.700143	1.090631	-0.013990	-0.687145	1.104691	0.089069	-0.651930	1.051452	0.097198	-0.599063	0.689671	-0.199397	-0.584642	0.698162	0.272373	-0.369204	0.071675	-0.150307	-0.363494	0.078652	0.225589	-0.347977	0.089582	0.170545	-0.326893	0.580552	0.099812	-0.330330	0.593123	0.059468	-0.328321	0.579289	-0.019706
18663	155.525000	-0.830553	0.574943	0.153284	-0.828592	0.579282	-0.085710	-0.791148	0.823020	-0.089048	-0.792666	0.822137	0.154322	-0.700123	1.090583	-0.013990	-0.687162	1.104670	0.089111	-0.651826	1.051481	0.097169	-0.599069	0.689674	-0.199400	-0.584633	0.698165	0.272326	-0.369203	0.071681	-0.150312	-0.363486	0.078632	0.225577	-0.347980	0.089578	0.170542	-0.326897	0.580561	0.099806	-0.330334	0.593126	0.059466	-0.328312	0.579292	-0.019711
18664	155.533333	-0.830560	0.574975	0.153250	-0.828594	0.579282	-0.085719	-0.791145	0.823009	-0.089104	-0.792655	0.822145	0.154316	-0.700131	1.090588	-0.013968	-0.687142	1.104635	0.089088	-0.651805	1.051466	0.097170	-0.599063	0.689669	-0.199406	-0.584642	0.698139	0.272349	-0.369216	0.071667	-0.150302	-0.363482	0.078607	0.225557	-0.347975	0.089576	0.170541	-0.326902	0.580569	0.099789	-0.330341	0.593131	0.059452	-0.328305	0.579291	-0.019726
18665	155.541667	-0.830579	0.574991	0.153261	-0.828589	0.579286	-0.085726	-0.791151	0.823005	-0.089095	-0.792645	0.822151	0.154313	-0.700126	1.090566	-0.013971	-0.687117	1.104603	0.089071	-0.651874	1.051405	0.097201	-0.599050	0.689668	-0.199410	-0.584636	0.698125	0.272329	-0.369206	0.071675	-0.150315	-0.363467	0.078585	0.225538	-0.347975	0.089558	0.170517	-0.326903	0.580571	0.099762	-0.330345	0.593143	0.059425	-0.328300	0.579285	-0.019742
18666	155.550000	-0.830560	0.574982	0.153241	-0.828593	0.579288	-0.085737	-0.791143	0.823027	-0.089076	-0.792632	0.822155	0.154314	-0.700109	1.090521	-0.013988	-0.687128	1.104604	0.089104	-0.651779	1.051441	0.097157	-0.599047	0.689663	-0.199421	-0.584606	0.698144	0.272248	-0.369208	0.071663	-0.150314	-0.363457	0.078561	0.225524	-0.347982	0.089531	0.170505	-0.326905	0.580573	0.099731	-0.330347	0.593149	0.059394	-0.328293	0.579285	-0.019752
18667	155.558333	-0.830555	0.574984	0.153243	-0.828590	0.579287	-0.085740	-0.791144	0.823028	-0.089026	-0.792621	0.822165	0.154311	-0.700115	1.090528	-0.013985	-0.687120	1.104579	0.089085	-0.651765	1.051427	0.097150	-0.599039	0.689657	-0.199426	-0.584607	0.698125	0.272278	-0.369204	0.071659	-0.150311	-0.363457	0.078576	0.225523	-0.347988	0.089523	0.170490	-0.326903	0.580574	0.099709	-0.330352	0.593147	0.059365	-0.328292	0.579278	-0.019756
18668	155.566667	-0.830552	0.574984	0.153243	-0.828591	0.579286	-0.085745	-0.791145	0.822995	-0.089103	-0.792595	0.822155	0.154302	-0.700108	1.090511	-0.013999	-0.687125	1.104570	0.089090	-0.651846	1.051367	0.097178	-0.599033	0.689654	-0.199428	-0.584608	0.698116	0.272318	-0.369214	0.071647	-0.150298	-0.363468	0.078594	0.225538	-0.347994	0.089530	0.170502	-0.326902	0.580575	0.099682	-0.330355	0.593144	0.059339	-0.328291	0.579269	-0.019750
18669	155.575000	-0.830570	0.575000	0.153267	-0.828592	0.579287	-0.085743	-0.791134	0.822998	-0.089126	-0.792584	0.822160	0.154316	-0.700100	1.090501	-0.014015	-0.687123	1.104538	0.089055	-0.651809	1.051367	0.097147	-0.599023	0.689655	-0.199431	-0.584582	0.698140	0.272286	-0.369208	0.071650	-0.150301	-0.363478	0.078630	0.225557	-0.347998	0.089552	0.170507	-0.326894	0.580576	0.099667	-0.330358	0.593145	0.059322	-0.328291	0.579269	-0.019742
18670	155.583333	-0.830550	0.574993	0.153262	-0.828592	0.579288	-0.085744	-0.791147	0.823004	-0.089081	-0.792570	0.822161	0.154313	-0.700097	1.090495	-0.014031	-0.687130	1.104529	0.089031	-0.651770	1.051386	0.097115	-0.599025	0.689650	-0.199433	-0.584555	0.698172	0.272260	-0.369194	0.071671	-0.150308	-0.363486	0.078652	0.225573	-0.347993	0.089568	0.170522	-0.326890	0.580572	0.099655	-0.330355	0.593139	0.059303	-0.328293	0.579263	-0.019730
18671	155.591667	-0.830538	0.574965	0.153291	-0.828593	0.579288	-0.085745	-0.791129	0.823007	-0.089106	-0.792554	0.822162	0.154315	-0.700089	1.090496	-0.014052	-0.687136	1.104547	0.089025	-0.651776	1.051376	0.097100	-0.599026	0.689651	-0.199431	-0.584548	0.698169	0.272300	-0.369210	0.071657	-0.150292	-0.363489	0.078655	0.225580	-0.347990	0.089588	0.170541	-0.326888	0.580565	0.099635	-0.330357	0.593129	0.059287	-0.328295	0.579265	-0.019726
18672	155.600000	-0.830530	0.574938	0.153322	-0.828596	0.579288	-0.085752	-0.791136	0.822995	-0.089115	-0.792541	0.822162	0.154309	-0.700083	1.090499	-0.014075	-0.687144	1.104547	0.088997	-0.651868	1.051338	0.097124	-0.599029	0.689650	-0.199437	-0.584532	0.698166	0.272328	-0.369219	0.071648	-0.150293	-0.363490	0.078648	0.225576	-0.347982	0.089589	0.170542	-0.326884	0.580552	0.099615	-0.330355	0.593119	0.059268	-0.328298	0.579263	-0.019723
18673	155.608333	-0.830536	0.574995	0.153262	-0.828596	0.579292	-0.085759	-0.791124	0.823002	-0.089110	-0.792536	0.822173	0.154316	-0.700065	1.090493	-0.014122	-0.687141	1.104533	0.088943	-0.651835	1.051371	0.097080	-0.599027	0.689646	-0.199441	-0.584478	0.698196	0.272243	-0.369211	0.071663	-0.150308	-0.363479	0.078626	0.225564	-0.347986	0.089576	0.170529	-0.326880	0.580538	0.099592	-0.330356	0.593104	0.059241	-0.328300	0.579265	-0.019729
18674	155.616667	-0.830534	0.574998	0.153259	-0.828599	0.579288	-0.085769	-0.791119	0.822997	-0.089160	-0.792522	0.822168	0.154308	-0.700070	1.090505	-0.014130	-0.687146	1.104537	0.088910	-0.651794	1.051400	0.097035	-0.599035	0.689646	-0.199448	-0.584455	0.698206	0.272232	-0.369209	0.071672	-0.150311	-0.363473	0.078604	0.225545	-0.347987	0.089561	0.170524	-0.326876	0.580520	0.099570	-0.330357	0.593083	0.059220	-0.328300	0.579264	-0.019743
18675	155.625000	-0.830540	0.575018	0.153267	-0.828591	0.579295	-0.085773	-0.791117	0.822982	-0.089148	-0.792503	0.822173	0.154305	-0.700063	1.090509	-0.014177	-0.687162	1.104558	0.088905	-0.651887	1.051367	0.097053	-0.599036	0.689643	-0.199458	-0.584454	0.698195	0.272288	-0.369211	0.071672	-0.150325	-0.363460	0.078582	0.225526	-0.347989	0.089536	0.170505	-0.326873	0.580494	0.099550	-0.330354	0.593061	0.059196	-0.328303	0.579253	-0.019757
18676	155.633333	-0.830515	0.575011	0.153251	-0.828584	0.579296	-0.085775	-0.791105	0.822997	-0.089122	-0.792504	0.822196	0.154320	-0.700061	1.090507	-0.014201	-0.687158	1.104541	0.088855	-0.651808	1.051414	0.096989	-0.599036	0.689644	-0.199470	-0.584417	0.698229	0.272206	-0.369219	0.071654	-0.150314	-0.363462	0.078579	0.225527	-0.347990	0.089532	0.170499	-0.326875	0.580469	0.099535	-0.330350	0.593038	0.059181	-0.328299	0.579241	-0.019773
18677	155.641667	-0.830505	0.575019	0.153252	-0.828578	0.579297	-0.085779	-0.791110	0.822980	-0.089108	-0.792474	0.822185	0.154307	-0.700060	1.090506	-0.014235	-0.687164	1.104554	0.088835	-0.651808	1.051416	0.096971	-0.599037	0.689641	-0.199478	-0.584433	0.698229	0.272275	-0.369216	0.071662	-0.150314	-0.363467	0.078586	0.225524	-0.348000	0.089527	0.170502	-0.326869	0.580447	0.099527	-0.330347	0.593018	0.059172	-0.328297	0.579228	-0.019783
18678	155.650000	-0.830485	0.574967	0.153309	-0.828571	0.579300	-0.085781	-0.791086	0.822970	-0.089182	-0.792454	0.822189	0.154310	-0.700060	1.090510	-0.014261	-0.687172	1.104570	0.088828	-0.651810	1.051423	0.096957	-0.599022	0.689647	-0.199486	-0.584431	0.698245	0.272274	-0.369225	0.071653	-0.150298	-0.363478	0.078625	0.225543	-0.348007	0.089531	0.170497	-0.326866	0.580433	0.099528	-0.330345	0.593010	0.059169	-0.328293	0.579209	-0.019789
18679	155.658333	-0.830487	0.575030	0.153261	-0.828564	0.579305	-0.085782	-0.791097	0.822969	-0.089157	-0.792438	0.822198	0.154306	-0.700059	1.090507	-0.014279	-0.687161	1.104581	0.088803	-0.651810	1.051431	0.096937	-0.599015	0.689653	-0.199486	-0.584430	0.698264	0.272273	-0.369223	0.071651	-0.150298	-0.363483	0.078637	0.225558	-0.348000	0.089556	0.170510	-0.326856	0.580432	0.099524	-0.330338	0.593010	0.059167	-0.328291	0.579206	-0.019794
18680	155.666667	-0.830478	0.575039	0.153268	-0.828560	0.579313	-0.085791	-0.791092	0.822981	-0.089161	-0.792424	0.822207	0.154308	-0.700060	1.090504	-0.014299	-0.687163	1.104578	0.088767	-0.651809	1.051437	0.096922	-0.599006	0.689661	-0.199494	-0.584405	0.698299	0.272200	-0.369224	0.071647	-0.150287	-0.363487	0.078647	0.225567	-0.347991	0.089575	0.170512	-0.326844	0.580439	0.099524	-0.330331	0.593014	0.059166	-0.328289	0.579204	-0.019799
18681	155.675000	-0.830469	0.575047	0.153269	-0.828555	0.579316	-0.085792	-0.791085	0.822995	-0.089161	-0.792408	0.822215	0.154308	-0.700057	1.090495	-0.014308	-0.687133	1.104581	0.088745	-0.651795	1.051442	0.096912	-0.598999	0.689669	-0.199495	-0.584412	0.698298	0.272240	-0.369218	0.071656	-0.150303	-0.363489	0.078652	0.225569	-0.347993	0.089582	0.170528	-0.326832	0.580452	0.099514	-0.330327	0.593025	0.059161	-0.328290	0.579200	-0.019798
18682	155.683333	-0.830463	0.575050	0.153267	-0.828550	0.579324	-0.085801	-0.791058	0.823015	-0.089197	-0.792390	0.822224	0.154311	-0.700058	1.090485	-0.014318	-0.687129	1.104590	0.088744	-0.651785	1.051453	0.096898	-0.598986	0.689677	-0.199497	-0.584414	0.698285	0.272269	-0.369222	0.071649	-0.150293	-0.363481	0.078637	0.225563	-0.347991	0.089579	0.170522	-0.326820	0.580462	0.099515	-0.330324	0.593036	0.059154	-0.328291	0.579194	-0.019801
18683	155.691667	-0.830458	0.575050	0.153266	-0.828549	0.579334	-0.085807	-0.791049	0.823042	-0.089155	-0.792423	0.822195	0.154324	-0.700054	1.090461	-0.014329	-0.687113	1.104578	0.088733	-0.651764	1.051442	0.096885	-0.598988	0.689683	-0.199501	-0.584382	0.698303	0.272193	-0.369226	0.071632	-0.150290	-0.363469	0.078615	0.225549	-0.347978	0.089568	0.170518	-0.326810	0.580468	0.099511	-0.330317	0.593045	0.059149	-0.328290	0.579198	-0.019799
18684	155.700000	-0.830459	0.575052	0.153268	-0.828551	0.579343	-0.085816	-0.791036	0.823046	-0.089160	-0.792361	0.822231	0.154316	-0.700048	1.090428	-0.014336	-0.687089	1.104533	0.088690	-0.651742	1.051424	0.096875	-0.598979	0.689686	-0.199506	-0.584397	0.698276	0.272268	-0.369205	0.071656	-0.150311	-0.363467	0.078594	0.225543	-0.347992	0.089535	0.170508	-0.326802	0.580471	0.099514	-0.330311	0.593042	0.059145	-0.328292	0.579193	-0.019796
18685	155.708333	-0.830459	0.575049	0.153269	-0.828552	0.579349	-0.085821	-0.791029	0.823030	-0.089200	-0.792342	0.822228	0.154314	-0.700040	1.090399	-0.014348	-0.687074	1.104506	0.088682	-0.651722	1.051401	0.096863	-0.598966	0.689695	-0.199511	-0.584380	0.698281	0.272233	-0.369217	0.071650	-0.150302	-0.363461	0.078583	0.225524	-0.348002	0.089521	0.170502	-0.326799	0.580464	0.099514	-0.330308	0.593043	0.059148	-0.328293	0.579183	-0.019787
18686	155.716667	-0.830462	0.575046	0.153275	-0.828554	0.579360	-0.085829	-0.791007	0.823058	-0.089185	-0.792326	0.822229	0.154314	-0.700032	1.090355	-0.014358	-0.687085	1.104482	0.088689	-0.651699	1.051375	0.096850	-0.598959	0.689698	-0.199513	-0.584382	0.698270	0.272277	-0.369209	0.071670	-0.150317	-0.363470	0.078587	0.225530	-0.347993	0.089522	0.170499	-0.326790	0.580460	0.099517	-0.330302	0.593045	0.059147	-0.328294	0.579177	-0.019774
18687	155.725000	-0.830471	0.575041	0.153283	-0.828562	0.579363	-0.085837	-0.790996	0.823068	-0.089197	-0.792316	0.822228	0.154311	-0.699988	1.090308	-0.014395	-0.687046	1.104466	0.088687	-0.651675	1.051346	0.096836	-0.598953	0.689703	-0.199515	-0.584370	0.698280	0.272251	-0.369214	0.071661	-0.150301	-0.363481	0.078608	0.225536	-0.348007	0.089534	0.170505	-0.326781	0.580464	0.099512	-0.330301	0.593045	0.059144	-0.328299	0.579174	-0.019755
18688	155.733333	-0.830477	0.575038	0.153289	-0.828568	0.579367	-0.085850	-0.791000	0.823054	-0.089224	-0.792306	0.822238	0.154307	-0.699978	1.090281	-0.014397	-0.687024	1.104435	0.088671	-0.651651	1.051329	0.096834	-0.598949	0.689701	-0.199517	-0.584378	0.698270	0.272295	-0.369218	0.071657	-0.150292	-0.363490	0.078625	0.225540	-0.348012	0.089555	0.170512	-0.326770	0.580470	0.099504	-0.330302	0.593045	0.059136	-0.328300	0.579168	-0.019738
18689	155.741667	-0.830475	0.575014	0.153317	-0.828572	0.579368	-0.085862	-0.790968	0.823067	-0.089269	-0.792290	0.822245	0.154297	-0.699999	1.090272	-0.014374	-0.687012	1.104424	0.088666	-0.651629	1.051316	0.096826	-0.598931	0.689700	-0.199522	-0.584360	0.698285	0.272260	-0.369219	0.071662	-0.150295	-0.363501	0.078649	0.225546	-0.348009	0.089571	0.170510	-0.326761	0.580492	0.099493	-0.330307	0.593056	0.059125	-0.328308	0.579169	-0.019722
18690	155.750000	-0.830486	0.575041	0.153290	-0.828578	0.579373	-0.085877	-0.790956	0.823097	-0.089236	-0.792277	0.822255	0.154285	-0.699992	1.090270	-0.014377	-0.686996	1.104416	0.088654	-0.651609	1.051296	0.096803	-0.598928	0.689699	-0.199528	-0.584339	0.698298	0.272221	-0.369222	0.071650	-0.150293	-0.363504	0.078647	0.225550	-0.348004	0.089574	0.170508	-0.326750	0.580504	0.099479	-0.330302	0.593079	0.059114	-0.328308	0.579169	-0.019710
18691	155.758333	-0.830482	0.575022	0.153315	-0.828581	0.579375	-0.085893	-0.790935	0.823111	-0.089248	-0.792269	0.822269	0.154273	-0.699958	1.090260	-0.014411	-0.686985	1.104414	0.088641	-0.651598	1.051305	0.096794	-0.598916	0.689696	-0.199542	-0.584348	0.698287	0.272256	-0.369223	0.071650	-0.150297	-0.363494	0.078632	0.225540	-0.348008	0.089575	0.170508	-0.326742	0.580522	0.099465	-0.330308	0.593086	0.059100	-0.328315	0.579172	-0.019697
18692	155.766667	-0.830486	0.575055	0.153289	-0.828584	0.579382	-0.085903	-0.790925	0.823083	-0.089302	-0.792258	0.822281	0.154264	-0.699954	1.090278	-0.014418	-0.686980	1.104421	0.088617	-0.651591	1.051321	0.096781	-0.598900	0.689692	-0.199551	-0.584356	0.698274	0.272289	-0.369216	0.071657	-0.150305	-0.363482	0.078605	0.225531	-0.347991	0.089568	0.170509	-0.326737	0.580544	0.099457	-0.330316	0.593103	0.059086	-0.328322	0.579171	-0.019681
18693	155.775000	-0.830497	0.575050	0.153326	-0.828586	0.579391	-0.085909	-0.790905	0.823080	-0.089315	-0.792241	0.822290	0.154253	-0.699934	1.090288	-0.014453	-0.686982	1.104445	0.088609	-0.651640	1.051325	0.096791	-0.598889	0.689689	-0.199562	-0.584356	0.698276	0.272285	-0.369212	0.071665	-0.150306	-0.363474	0.078589	0.225524	-0.347996	0.089549	0.170502	-0.326737	0.580556	0.099451	-0.330322	0.593112	0.059079	-0.328330	0.579170	-0.019663
18694	155.783333	-0.830482	0.575066	0.153281	-0.828587	0.579397	-0.085911	-0.790887	0.823089	-0.089284	-0.792229	0.822295	0.154245	-0.699909	1.090302	-0.014489	-0.686982	1.104456	0.088575	-0.651602	1.051353	0.096744	-0.598878	0.689695	-0.199576	-0.584339	0.698309	0.272215	-0.369217	0.071651	-0.150304	-0.363473	0.078588	0.225532	-0.347999	0.089537	0.170498	-0.326742	0.580563	0.099442	-0.330329	0.593113	0.059074	-0.328335	0.579173	-0.019642
18695	155.791667	-0.830480	0.575081	0.153282	-0.828580	0.579405	-0.085915	-0.790876	0.823074	-0.089307	-0.792214	0.822302	0.154238	-0.699917	1.090342	-0.014500	-0.686992	1.104492	0.088572	-0.651622	1.051372	0.096729	-0.598863	0.689703	-0.199584	-0.584354	0.698321	0.272265	-0.369220	0.071654	-0.150299	-0.363471	0.078595	0.225535	-0.348012	0.089526	0.170503	-0.326756	0.580564	0.099443	-0.330345	0.593112	0.059071	-0.328344	0.579170	-0.019626
18696	155.800000	-0.830475	0.575091	0.153285	-0.828576	0.579411	-0.085921	-0.790850	0.823062	-0.089354	-0.792203	0.822304	0.154229	-0.699928	1.090376	-0.014512	-0.687002	1.104507	0.088537	-0.651652	1.051385	0.096693	-0.598853	0.689718	-0.199598	-0.584372	0.698339	0.272313	-0.369212	0.071665	-0.150297	-0.363480	0.078607	0.225544	-0.348009	0.089531	0.170510	-0.326771	0.580560	0.099437	-0.330363	0.593110	0.059068	-0.328357	0.579166	-0.019604
18697	155.808333	-0.830491	0.575112	0.153299	-0.828570	0.579416	-0.085930	-0.790836	0.823078	-0.089322	-0.792180	0.822299	0.154219	-0.699931	1.090403	-0.014533	-0.687027	1.104546	0.088538	-0.651680	1.051404	0.096684	-0.598843	0.689736	-0.199612	-0.584367	0.698382	0.272289	-0.369231	0.071639	-0.150279	-0.363487	0.078638	0.225555	-0.348001	0.089552	0.170517	-0.326779	0.580550	0.099433	-0.330384	0.593111	0.059057	-0.328365	0.579157	-0.019592
18698	155.816667	-0.830468	0.575107	0.153282	-0.828588	0.579416	-0.085950	-0.790761	0.823157	-0.089330	-0.792172	0.822313	0.154216	-0.699906	1.090405	-0.014580	-0.687050	1.104548	0.088508	-0.651710	1.051391	0.096663	-0.598832	0.689765	-0.199628	-0.584360	0.698424	0.272263	-0.369222	0.071644	-0.150278	-0.363499	0.078661	0.225571	-0.347996	0.089578	0.170527	-0.326795	0.580539	0.099419	-0.330407	0.593111	0.059048	-0.328374	0.579144	-0.019585
18699	155.825000	-0.830455	0.575108	0.153283	-0.828558	0.579426	-0.085957	-0.790774	0.823108	-0.089368	-0.792152	0.822301	0.154201	-0.699934	1.090441	-0.014577	-0.687075	1.104551	0.088485	-0.651740	1.051405	0.096647	-0.598821	0.689784	-0.199642	-0.584381	0.698439	0.272353	-0.369212	0.071658	-0.150294	-0.363496	0.078664	0.225562	-0.347996	0.089589	0.170526	-0.326808	0.580524	0.099392	-0.330432	0.593107	0.059027	-0.328383	0.579121	-0.019582
18700	155.833333	-0.830443	0.575107	0.153283	-0.828545	0.579429	-0.085970	-0.790792	0.823058	-0.089407	-0.792137	0.822302	0.154194	-0.699942	1.090457	-0.014597	-0.687110	1.104548	0.088462	-0.651775	1.051411	0.096638	-0.598801	0.689803	-0.199653	-0.584373	0.698460	0.272359	-0.369215	0.071659	-0.150304	-0.363496	0.078646	0.225560	-0.347991	0.089584	0.170519	-0.326823	0.580508	0.099373	-0.330461	0.593099	0.059003	-0.328389	0.579094	-0.019584
18701	155.841667	-0.830434	0.575113	0.153277	-0.828535	0.579435	-0.085986	-0.790780	0.823073	-0.089399	-0.792123	0.822311	0.154196	-0.699941	1.090454	-0.014633	-0.687141	1.104539	0.088443	-0.651810	1.051397	0.096613	-0.598790	0.689821	-0.199667	-0.584353	0.698471	0.272361	-0.369209	0.071658	-0.150306	-0.363480	0.078618	0.225545	-0.347992	0.089576	0.170516	-0.326834	0.580478	0.099342	-0.330481	0.593087	0.058970	-0.328392	0.579059	-0.019581
18702	155.850000	-0.830422	0.575121	0.153279	-0.828526	0.579439	-0.086000	-0.790763	0.823085	-0.089389	-0.792206	0.822251	0.154221	-0.699967	1.090456	-0.014650	-0.687173	1.104523	0.088420	-0.651850	1.051381	0.096597	-0.598774	0.689832	-0.199686	-0.584331	0.698481	0.272360	-0.369214	0.071658	-0.150307	-0.363470	0.078598	0.225536	-0.348001	0.089542	0.170501	-0.326843	0.580460	0.099309	-0.330505	0.593069	0.058938	-0.328397	0.579032	-0.019585
18703	155.858333	-0.830411	0.575121	0.153278	-0.828516	0.579442	-0.086006	-0.790743	0.823062	-0.089443	-0.792089	0.822307	0.154193	-0.699965	1.090442	-0.014673	-0.687209	1.104506	0.088407	-0.651883	1.051374	0.096591	-0.598756	0.689846	-0.199701	-0.584305	0.698490	0.272365	-0.369209	0.071658	-0.150311	-0.363466	0.078579	0.225524	-0.348000	0.089523	0.170504	-0.326851	0.580434	0.099276	-0.330529	0.593046	0.058901	-0.328409	0.578997	-0.019578
18704	155.866667	-0.830444	0.575151	0.153310	-0.828510	0.579459	-0.086023	-0.790718	0.823064	-0.089451	-0.792071	0.822306	0.154196	-0.699992	1.090439	-0.014679	-0.687273	1.104492	0.088410	-0.651914	1.051349	0.096577	-0.598736	0.689854	-0.199710	-0.584276	0.698507	0.272369	-0.369214	0.071658	-0.150302	-0.363467	0.078576	0.225521	-0.348005	0.089516	0.170495	-0.326859	0.580405	0.099241	-0.330550	0.593023	0.058864	-0.328420	0.578964	-0.019570
18705	155.875000	-0.830390	0.575130	0.153286	-0.828512	0.579472	-0.086033	-0.790684	0.823105	-0.089420	-0.792053	0.822306	0.154200	-0.700014	1.090412	-0.014691	-0.687285	1.104472	0.088395	-0.651937	1.051340	0.096580	-0.598714	0.689869	-0.199729	-0.584252	0.698524	0.272371	-0.369212	0.071662	-0.150306	-0.363474	0.078595	0.225534	-0.348002	0.089529	0.170509	-0.326859	0.580379	0.099200	-0.330567	0.592998	0.058826	-0.328432	0.578937	-0.019554
18706	155.883333	-0.830384	0.575133	0.153294	-0.828508	0.579482	-0.086045	-0.790688	0.823078	-0.089454	-0.792040	0.822305	0.154207	-0.700012	1.090376	-0.014716	-0.687319	1.104452	0.088394	-0.651964	1.051326	0.096581	-0.598693	0.689882	-0.199738	-0.584227	0.698545	0.272376	-0.369217	0.071656	-0.150301	-0.363490	0.078632	0.225553	-0.348003	0.089547	0.170518	-0.326862	0.580353	0.099162	-0.330584	0.592971	0.058784	-0.328451	0.578915	-0.019537
18707	155.891667	-0.830374	0.575112	0.153325	-0.828510	0.579489	-0.086057	-0.790618	0.823136	-0.089460	-0.792020	0.822302	0.154215	-0.700057	1.090353	-0.014685	-0.687374	1.104434	0.088402	-0.651992	1.051306	0.096585	-0.598673	0.689899	-0.199746	-0.584208	0.698562	0.272370	-0.369222	0.071648	-0.150296	-0.363493	0.078645	0.225559	-0.348001	0.089563	0.170521	-0.326863	0.580340	0.099121	-0.330604	0.592954	0.058743	-0.328468	0.578886	-0.019510
18708	155.900000	-0.830382	0.575137	0.153306	-0.828512	0.579497	-0.086067	-0.790623	0.823107	-0.089493	-0.792002	0.822299	0.154220	-0.700081	1.090317	-0.014668	-0.687421	1.104414	0.088416	-0.652020	1.051295	0.096587	-0.598657	0.689919	-0.199752	-0.584190	0.698567	0.272363	-0.369223	0.071640	-0.150293	-0.363502	0.078665	0.225568	-0.347984	0.089593	0.170531	-0.326857	0.580329	0.099080	-0.330617	0.592949	0.058701	-0.328487	0.578865	-0.019487
18709	155.908333	-0.830376	0.575138	0.153315	-0.828516	0.579502	-0.086082	-0.790612	0.823136	-0.089437	-0.791988	0.822301	0.154236	-0.700081	1.090277	-0.014677	-0.687434	1.104390	0.088426	-0.652035	1.051291	0.096609	-0.598638	0.689937	-0.199760	-0.584173	0.698569	0.272357	-0.369222	0.071637	-0.150294	-0.363498	0.078655	0.225559	-0.347990	0.089590	0.170524	-0.326845	0.580325	0.099046	-0.330628	0.592942	0.058662	-0.328501	0.578846	-0.019465
18710	155.916667	-0.830376	0.575136	0.153318	-0.828517	0.579501	-0.086088	-0.790622	0.823107	-0.089456	-0.791970	0.822295	0.154245	-0.700105	1.090253	-0.014666	-0.687445	1.104360	0.088425	-0.652056	1.051277	0.096629	-0.598621	0.689960	-0.199762	-0.584159	0.698567	0.272349	-0.369224	0.071643	-0.150298	-0.363492	0.078628	0.225543	-0.347987	0.089588	0.170516	-0.326828	0.580325	0.099011	-0.330632	0.592937	0.058623	-0.328520	0.578825	-0.019445
18711	155.925000	-0.830377	0.575130	0.153323	-0.828521	0.579511	-0.086096	-0.790578	0.823128	-0.089494	-0.791951	0.822288	0.154260	-0.700144	1.090227	-0.014624	-0.687501	1.104340	0.088461	-0.652120	1.051237	0.096673	-0.598612	0.689981	-0.199761	-0.584137	0.698550	0.272343	-0.369214	0.071644	-0.150300	-0.363478	0.078615	0.225534	-0.347999	0.089564	0.170500	-0.326800	0.580342	0.098990	-0.330624	0.592929	0.058596	-0.328548	0.578805	-0.019418
18712	155.933333	-0.830385	0.575134	0.153329	-0.828523	0.579515	-0.086100	-0.790567	0.823150	-0.089429	-0.791938	0.822290	0.154274	-0.700200	1.090219	-0.014575	-0.687529	1.104314	0.088483	-0.652169	1.051163	0.096688	-0.598611	0.689998	-0.199756	-0.584115	0.698553	0.272349	-0.369216	0.071653	-0.150296	-0.363470	0.078597	0.225529	-0.347991	0.089550	0.170496	-0.326762	0.580364	0.098980	-0.330612	0.592923	0.058578	-0.328574	0.578781	-0.019389
18713	155.941667	-0.830386	0.575135	0.153334	-0.828528	0.579526	-0.086108	-0.790561	0.823145	-0.089449	-0.791950	0.822244	0.154264	-0.700204	1.090183	-0.014567	-0.687530	1.104280	0.088500	-0.652103	1.051223	0.096695	-0.598609	0.690020	-0.199759	-0.584102	0.698557	0.272357	-0.369204	0.071665	-0.150309	-0.363466	0.078593	0.225520	-0.348009	0.089529	0.170486	-0.326732	0.580393	0.098984	-0.330603	0.592918	0.058571	-0.328603	0.578750	-0.019365
18714	155.950000	-0.830394	0.575138	0.153343	-0.828531	0.579536	-0.086116	-0.790561	0.823132	-0.089461	-0.791909	0.822288	0.154304	-0.700244	1.090173	-0.014532	-0.687576	1.104283	0.088542	-0.652117	1.051219	0.096727	-0.598607	0.690038	-0.199761	-0.584086	0.698567	0.272367	-0.369199	0.071671	-0.150309	-0.363472	0.078602	0.225522	-0.348015	0.089532	0.170488	-0.326702	0.580420	0.098984	-0.330601	0.592916	0.058562	-0.328635	0.578711	-0.019350
18715	155.958333	-0.830415	0.575126	0.153384	-0.828533	0.579547	-0.086123	-0.790526	0.823161	-0.089500	-0.791895	0.822285	0.154318	-0.700279	1.090173	-0.014503	-0.687601	1.104276	0.088570	-0.652138	1.051209	0.096749	-0.598605	0.690061	-0.199761	-0.584072	0.698594	0.272343	-0.369214	0.071651	-0.150297	-0.363481	0.078629	0.225530	-0.348016	0.089540	0.170489	-0.326684	0.580433	0.098979	-0.330602	0.592921	0.058553	-0.328660	0.578673	-0.019328
18716	155.966667	-0.830399	0.575134	0.153351	-0.828536	0.579556	-0.086132	-0.790516	0.823178	-0.089502	-0.791888	0.822301	0.154340	-0.700294	1.090160	-0.014488	-0.687608	1.104241	0.088581	-0.652168	1.051194	0.096771	-0.598602	0.690087	-0.199763	-0.584077	0.698607	0.272405	-0.369208	0.071666	-0.150305	-0.363488	0.078645	0.225541	-0.348014	0.089565	0.170493	-0.326666	0.580446	0.098975	-0.330603	0.592925	0.058550	-0.328684	0.578634	-0.019304
18717	155.975000	-0.830398	0.575107	0.153381	-0.828540	0.579571	-0.086142	-0.790497	0.823205	-0.089471	-0.791874	0.822297	0.154358	-0.700319	1.090152	-0.014462	-0.687634	1.104247	0.088610	-0.652182	1.051186	0.096794	-0.598594	0.690120	-0.199763	-0.584074	0.698628	0.272421	-0.369199	0.071668	-0.150318	-0.363495	0.078657	0.225545	-0.348000	0.089587	0.170510	-0.326666	0.580435	0.098975	-0.330602	0.592916	0.058542	-0.328714	0.578606	-0.019286
18718	155.983333	-0.830393	0.575077	0.153410	-0.828544	0.579584	-0.086152	-0.790488	0.823208	-0.089494	-0.791858	0.822275	0.154365	-0.700339	1.090144	-0.014436	-0.687656	1.104254	0.088642	-0.652193	1.051181	0.096823	-0.598582	0.690145	-0.199755	-0.584062	0.698633	0.272435	-0.369214	0.071646	-0.150301	-0.363499	0.078646	0.225544	-0.348008	0.089580	0.170510	-0.326664	0.580424	0.098978	-0.330607	0.592897	0.058541	-0.328747	0.578580	-0.019265
18719	155.991667	-0.830420	0.575133	0.153386	-0.828548	0.579598	-0.086159	-0.790466	0.823233	-0.089459	-0.791841	0.822272	0.154384	-0.700354	1.090135	-0.014408	-0.687664	1.104233	0.088667	-0.652206	1.051183	0.096856	-0.598576	0.690176	-0.199750	-0.584050	0.698639	0.272455	-0.369222	0.071644	-0.150298	-0.363496	0.078648	0.225549	-0.347996	0.089582	0.170514	-0.326674	0.580404	0.098995	-0.330610	0.592865	0.058545	-0.328776	0.578556	-0.019235
18720	156.000000	-0.830390	0.575068	0.153425	-0.828558	0.579606	-0.086164	-0.790455	0.823261	-0.089426	-0.791829	0.822272	0.154407	-0.700369	1.090124	-0.014376	-0.687675	1.104207	0.088703	-0.652204	1.051182	0.096887	-0.598571	0.690206	-0.199746	-0.584039	0.698634	0.272468	-0.369205	0.071670	-0.150310	-0.363485	0.078622	0.225537	-0.348008	0.089554	0.170507	-0.326681	0.580391	0.099016	-0.330616	0.592833	0.058556	-0.328807	0.578531	-0.019211
18721	156.008333	-0.830389	0.575066	0.153436	-0.828559	0.579619	-0.086173	-0.790443	0.823250	-0.089471	-0.791813	0.822267	0.154431	-0.700382	1.090117	-0.014343	-0.687681	1.104217	0.088727	-0.652217	1.051179	0.096919	-0.598561	0.690242	-0.199741	-0.584024	0.698627	0.272481	-0.369216	0.071652	-0.150297	-0.363476	0.078600	0.225525	-0.348014	0.089536	0.170504	-0.326694	0.580373	0.099026	-0.330637	0.592810	0.058562	-0.328834	0.578499	-0.019185
18722	156.016667	-0.830391	0.575070	0.153450	-0.828560	0.579629	-0.086178	-0.790424	0.823261	-0.089462	-0.791800	0.822267	0.154450	-0.700398	1.090117	-0.014313	-0.687702	1.104235	0.088776	-0.652225	1.051183	0.096946	-0.598546	0.690270	-0.199728	-0.584019	0.698625	0.272480	-0.369224	0.071640	-0.150289	-0.363480	0.078597	0.225527	-0.348020	0.089509	0.170496	-0.326698	0.580357	0.099028	-0.330655	0.592786	0.058567	-0.328858	0.578457	-0.019171
18723	156.025000	-0.830392	0.575091	0.153435	-0.828560	0.579641	-0.086188	-0.790407	0.823292	-0.089409	-0.791787	0.822276	0.154475	-0.700403	1.090117	-0.014298	-0.687707	1.104234	0.088789	-0.652240	1.051184	0.096970	-0.598543	0.690284	-0.199735	-0.584018	0.698631	0.272498	-0.369220	0.071646	-0.150289	-0.363476	0.078600	0.225526	-0.348012	0.089528	0.170502	-0.326715	0.580317	0.099034	-0.330664	0.592754	0.058564	-0.328880	0.578418	-0.019153
18724	156.033333	-0.830389	0.575067	0.153468	-0.828561	0.579648	-0.086198	-0.790394	0.823297	-0.089403	-0.791771	0.822262	0.154489	-0.700415	1.090126	-0.014273	-0.687727	1.104263	0.088823	-0.652244	1.051198	0.097012	-0.598527	0.690308	-0.199732	-0.584021	0.698645	0.272511	-0.369210	0.071659	-0.150304	-0.363491	0.078624	0.225538	-0.348020	0.089534	0.170490	-0.326727	0.580292	0.099032	-0.330674	0.592732	0.058563	-0.328902	0.578374	-0.019135
18725	156.041667	-0.830410	0.575078	0.153492	-0.828559	0.579656	-0.086213	-0.790383	0.823279	-0.089455	-0.791757	0.822255	0.154505	-0.700424	1.090137	-0.014254	-0.687738	1.104278	0.088847	-0.652265	1.051203	0.097024	-0.598513	0.690328	-0.199728	-0.584024	0.698655	0.272520	-0.369217	0.071654	-0.150305	-0.363494	0.078644	0.225537	-0.348013	0.089561	0.170491	-0.326741	0.580271	0.099030	-0.330696	0.592704	0.058555	-0.328923	0.578339	-0.019115
18726	156.050000	-0.830390	0.575060	0.153484	-0.828554	0.579662	-0.086226	-0.790361	0.823306	-0.089397	-0.791748	0.822252	0.154522	-0.700427	1.090153	-0.014244	-0.687751	1.104295	0.088864	-0.652291	1.051211	0.097036	-0.598483	0.690357	-0.199718	-0.584029	0.698668	0.272530	-0.369219	0.071653	-0.150302	-0.363500	0.078669	0.225543	-0.348003	0.089583	0.170500	-0.326749	0.580260	0.099016	-0.330719	0.592682	0.058542	-0.328943	0.578307	-0.019092
18727	156.058333	-0.830411	0.575069	0.153503	-0.828553	0.579668	-0.086243	-0.790347	0.823309	-0.089396	-0.791658	0.822191	0.154478	-0.700440	1.090169	-0.014212	-0.687759	1.104308	0.088883	-0.652302	1.051228	0.097066	-0.598470	0.690375	-0.199714	-0.584027	0.698673	0.272540	-0.369213	0.071654	-0.150303	-0.363497	0.078665	0.225539	-0.347991	0.089604	0.170502	-0.326756	0.580258	0.099014	-0.330741	0.592661	0.058531	-0.328959	0.578289	-0.019071
18728	156.066667	-0.830392	0.575054	0.153495	-0.828547	0.579674	-0.086257	-0.790331	0.823286	-0.089448	-0.791737	0.822253	0.154563	-0.700449	1.090184	-0.014190	-0.687769	1.104319	0.088901	-0.652320	1.051250	0.097098	-0.598452	0.690391	-0.199712	-0.584018	0.698671	0.272553	-0.369213	0.071653	-0.150302	-0.363489	0.078642	0.225526	-0.347983	0.089613	0.170504	-0.326764	0.580266	0.099014	-0.330763	0.592644	0.058524	-0.328974	0.578268	-0.019047
18729	156.075000	-0.830393	0.575056	0.153502	-0.828541	0.579681	-0.086269	-0.790279	0.823331	-0.089413	-0.791723	0.822239	0.154573	-0.700454	1.090211	-0.014176	-0.687776	1.104333	0.088914	-0.652335	1.051259	0.097114	-0.598437	0.690413	-0.199706	-0.584011	0.698667	0.272560	-0.369210	0.071664	-0.150303	-0.363486	0.078635	0.225523	-0.347987	0.089588	0.170503	-0.326774	0.580269	0.099024	-0.330780	0.592631	0.058527	-0.328988	0.578250	-0.019015
18730	156.083333	-0.830423	0.575073	0.153530	-0.828536	0.579693	-0.086276	-0.790289	0.823294	-0.089441	-0.791705	0.822226	0.154582	-0.700461	1.090235	-0.014158	-0.687786	1.104345	0.088928	-0.652363	1.051263	0.097115	-0.598420	0.690438	-0.199705	-0.584002	0.698665	0.272575	-0.369211	0.071652	-0.150292	-0.363473	0.078609	0.225512	-0.347991	0.089565	0.170498	-0.326778	0.580259	0.099031	-0.330788	0.592623	0.058536	-0.329001	0.578231	-0.018990
18731	156.091667	-0.830380	0.575051	0.153514	-0.828533	0.579703	-0.086289	-0.790268	0.823322	-0.089392	-0.791696	0.822231	0.154606	-0.700465	1.090261	-0.014144	-0.687796	1.104361	0.088950	-0.652381	1.051271	0.097134	-0.598398	0.690462	-0.199698	-0.583997	0.698666	0.272592	-0.369214	0.071651	-0.150289	-0.363472	0.078603	0.225516	-0.347991	0.089552	0.170497	-0.326785	0.580251	0.099051	-0.330789	0.592611	0.058550	-0.329011	0.578211	-0.018961
18732	156.100000	-0.830374	0.575051	0.153523	-0.828526	0.579715	-0.086302	-0.790247	0.823307	-0.089447	-0.791675	0.822217	0.154619	-0.700464	1.090289	-0.014136	-0.687801	1.104382	0.088963	-0.652404	1.051278	0.097133	-0.598378	0.690491	-0.199697	-0.583997	0.698678	0.272610	-0.369202	0.071678	-0.150307	-0.363479	0.078592	0.225519	-0.347996	0.089547	0.170494	-0.326791	0.580232	0.099066	-0.330790	0.592601	0.058567	-0.329022	0.578185	-0.018939
18733	156.108333	-0.830369	0.575053	0.153536	-0.828519	0.579730	-0.086315	-0.790219	0.823323	-0.089421	-0.791660	0.822220	0.154632	-0.700462	1.090322	-0.014130	-0.687809	1.104409	0.088976	-0.652424	1.051296	0.097158	-0.598359	0.690523	-0.199690	-0.583999	0.698695	0.272634	-0.369209	0.071662	-0.150300	-0.363482	0.078615	0.225530	-0.347999	0.089546	0.170507	-0.326797	0.580209	0.099086	-0.330795	0.592582	0.058588	-0.329032	0.578161	-0.018921
18734	156.116667	-0.830362	0.575056	0.153543	-0.828513	0.579738	-0.086331	-0.790187	0.823344	-0.089401	-0.791643	0.822220	0.154647	-0.700478	1.090372	-0.014108	-0.687821	1.104437	0.088993	-0.652446	1.051302	0.097162	-0.598341	0.690552	-0.199678	-0.584000	0.698718	0.272658	-0.369218	0.071647	-0.150280	-0.363494	0.078636	0.225552	-0.347992	0.089571	0.170506	-0.326802	0.580187	0.099114	-0.330794	0.592565	0.058612	-0.329036	0.578135	-0.018905
18735	156.125000	-0.830359	0.575056	0.153550	-0.828510	0.579756	-0.086347	-0.790177	0.823342	-0.089415	-0.791626	0.822223	0.154665	-0.700448	1.090385	-0.014108	-0.687821	1.104455	0.089004	-0.652457	1.051322	0.097184	-0.598326	0.690582	-0.199672	-0.583996	0.698736	0.272676	-0.369211	0.071656	-0.150288	-0.363503	0.078648	0.225559	-0.347993	0.089593	0.170524	-0.326805	0.580164	0.099137	-0.330788	0.592545	0.058643	-0.329034	0.578116	-0.018890
18736	156.133333	-0.830353	0.575058	0.153556	-0.828497	0.579780	-0.086363	-0.790138	0.823350	-0.089461	-0.791610	0.822227	0.154678	-0.700456	1.090442	-0.014081	-0.687821	1.104473	0.089017	-0.652461	1.051339	0.097209	-0.598303	0.690608	-0.199661	-0.583990	0.698752	0.272691	-0.369203	0.071652	-0.150286	-0.363507	0.078657	0.225562	-0.347990	0.089601	0.170532	-0.326813	0.580148	0.099158	-0.330785	0.592531	0.058670	-0.329038	0.578087	-0.018878
18737	156.141667	-0.830344	0.575058	0.153559	-0.828493	0.579794	-0.086382	-0.790106	0.823390	-0.089417	-0.791597	0.822229	0.154689	-0.700441	1.090467	-0.014065	-0.687815	1.104486	0.089027	-0.652470	1.051347	0.097216	-0.598278	0.690639	-0.199657	-0.583984	0.698764	0.272703	-0.369211	0.071639	-0.150288	-0.363497	0.078641	0.225552	-0.347987	0.089593	0.170524	-0.326811	0.580139	0.099184	-0.330780	0.592513	0.058690	-0.329036	0.578057	-0.018866
18738	156.150000	-0.830343	0.575058	0.153569	-0.828471	0.579801	-0.086407	-0.790078	0.823402	-0.089422	-0.791581	0.822236	0.154706	-0.700409	1.090469	-0.014070	-0.687806	1.104496	0.089045	-0.652471	1.051357	0.097223	-0.598256	0.690666	-0.199650	-0.583974	0.698764	0.272708	-0.369203	0.071669	-0.150295	-0.363485	0.078626	0.225546	-0.347986	0.089575	0.170525	-0.326810	0.580130	0.099210	-0.330778	0.592497	0.058703	-0.329039	0.578029	-0.018850
18739	156.158333	-0.830337	0.575059	0.153575	-0.828470	0.579810	-0.086418	-0.790021	0.823436	-0.089449	-0.791567	0.822232	0.154714	-0.700392	1.090490	-0.014045	-0.687795	1.104509	0.089063	-0.652461	1.051376	0.097264	-0.598230	0.690694	-0.199655	-0.583963	0.698762	0.272713	-0.369199	0.071676	-0.150304	-0.363478	0.078600	0.225535	-0.347995	0.089553	0.170520	-0.326806	0.580127	0.099224	-0.330779	0.592484	0.058712	-0.329039	0.577996	-0.018840
18740	156.166667	-0.830335	0.575059	0.153584	-0.828456	0.579827	-0.086440	-0.790020	0.823393	-0.089479	-0.791551	0.822230	0.154726	-0.700396	1.090554	-0.014030	-0.687781	1.104532	0.089079	-0.652455	1.051390	0.097284	-0.598202	0.690712	-0.199655	-0.583952	0.698764	0.272717	-0.369216	0.071642	-0.150285	-0.363468	0.078588	0.225526	-0.347997	0.089522	0.170505	-0.326803	0.580120	0.099228	-0.330782	0.592463	0.058713	-0.329040	0.577958	-0.018828
18741	156.175000	-0.830349	0.575079	0.153607	-0.828451	0.579839	-0.086451	-0.789987	0.823424	-0.089437	-0.791542	0.822229	0.154732	-0.700375	1.090566	-0.013997	-0.687763	1.104555	0.089098	-0.652537	1.051377	0.097343	-0.598177	0.690730	-0.199659	-0.583944	0.698764	0.272720	-0.369211	0.071665	-0.150295	-0.363470	0.078600	0.225532	-0.348001	0.089530	0.170502	-0.326800	0.580113	0.099221	-0.330787	0.592447	0.058706	-0.329042	0.577928	-0.018820
18742	156.183333	-0.830330	0.575068	0.153598	-0.828442	0.579843	-0.086474	-0.789968	0.823399	-0.089492	-0.791529	0.822219	0.154738	-0.700353	1.090611	-0.013996	-0.687746	1.104584	0.089115	-0.652442	1.051426	0.097308	-0.598147	0.690745	-0.199661	-0.583940	0.698778	0.272730	-0.369208	0.071658	-0.150303	-0.363468	0.078612	0.225537	-0.347988	0.089550	0.170507	-0.326799	0.580107	0.099212	-0.330792	0.592432	0.058694	-0.329048	0.577900	-0.018809
18743	156.191667	-0.830325	0.575073	0.153603	-0.828433	0.579858	-0.086489	-0.789944	0.823401	-0.089502	-0.791522	0.822217	0.154744	-0.700320	1.090662	-0.013994	-0.687726	1.104635	0.089142	-0.652431	1.051461	0.097324	-0.598122	0.690767	-0.199665	-0.583943	0.698781	0.272733	-0.369212	0.071663	-0.150303	-0.363483	0.078629	0.225544	-0.347994	0.089561	0.170505	-0.326801	0.580095	0.099200	-0.330800	0.592419	0.058684	-0.329053	0.577873	-0.018793
18744	156.200000	-0.830315	0.575073	0.153607	-0.828425	0.579874	-0.086504	-0.789922	0.823403	-0.089507	-0.791513	0.822209	0.154751	-0.700281	1.090709	-0.013970	-0.687703	1.104698	0.089166	-0.652423	1.051506	0.097333	-0.598097	0.690781	-0.199660	-0.583940	0.698785	0.272743	-0.369212	0.071664	-0.150297	-0.363491	0.078654	0.225549	-0.347972	0.089597	0.170529	-0.326803	0.580085	0.099193	-0.330809	0.592410	0.058684	-0.329058	0.577854	-0.018773
18745	156.208333	-0.830309	0.575073	0.153606	-0.828421	0.579871	-0.086524	-0.789901	0.823412	-0.089489	-0.791521	0.822226	0.154775	-0.700253	1.090807	-0.013977	-0.687664	1.104768	0.089177	-0.652418	1.051561	0.097344	-0.598073	0.690806	-0.199660	-0.583936	0.698784	0.272748	-0.369214	0.071660	-0.150292	-0.363497	0.078659	0.225558	-0.347977	0.089612	0.170525	-0.326803	0.580083	0.099188	-0.330814	0.592405	0.058671	-0.329067	0.577834	-0.018747
18746	156.216667	-0.830304	0.575066	0.153608	-0.828413	0.579866	-0.086543	-0.789870	0.823435	-0.089547	-0.791514	0.822186	0.154771	-0.700212	1.090897	-0.013962	-0.687608	1.104844	0.089164	-0.652407	1.051621	0.097358	-0.598056	0.690818	-0.199661	-0.583932	0.698775	0.272751	-0.369217	0.071653	-0.150289	-0.363499	0.078655	0.225554	-0.347975	0.089611	0.170520	-0.326803	0.580077	0.099186	-0.330820	0.592395	0.058672	-0.329071	0.577821	-0.018725
18747	156.225000	-0.830291	0.575066	0.153609	-0.828407	0.579869	-0.086555	-0.789874	0.823421	-0.089537	-0.791512	0.822162	0.154776	-0.700167	1.091005	-0.013953	-0.687549	1.104931	0.089168	-0.652391	1.051684	0.097365	-0.598032	0.690836	-0.199653	-0.583923	0.698761	0.272757	-0.369224	0.071637	-0.150280	-0.363493	0.078637	0.225542	-0.347973	0.089593	0.170523	-0.326798	0.580076	0.099183	-0.330823	0.592390	0.058666	-0.329073	0.577803	-0.018704
18748	156.233333	-0.830280	0.575058	0.153610	-0.828396	0.579882	-0.086562	-0.789884	0.823401	-0.089527	-0.791517	0.822146	0.154790	-0.700115	1.091130	-0.013942	-0.687475	1.105065	0.089192	-0.652370	1.051763	0.097380	-0.598010	0.690855	-0.199650	-0.583914	0.698746	0.272762	-0.369222	0.071643	-0.150280	-0.363490	0.078626	0.225543	-0.347979	0.089576	0.170529	-0.326789	0.580076	0.099189	-0.330823	0.592383	0.058670	-0.329078	0.577785	-0.018687
18749	156.241667	-0.830271	0.575055	0.153616	-0.828386	0.579875	-0.086573	-0.789875	0.823427	-0.089484	-0.791527	0.822124	0.154800	-0.700039	1.091237	-0.013887	-0.687391	1.105202	0.089207	-0.652347	1.051860	0.097396	-0.597996	0.690870	-0.199654	-0.583907	0.698736	0.272763	-0.369212	0.071643	-0.150285	-0.363477	0.078594	0.225531	-0.347973	0.089565	0.170518	-0.326784	0.580066	0.099185	-0.330815	0.592375	0.058669	-0.329076	0.577764	-0.018684
18750	156.250000	-0.830260	0.575051	0.153617	-0.828377	0.579862	-0.086581	-0.789897	0.823389	-0.089528	-0.791538	0.822102	0.154806	-0.699969	1.091391	-0.013864	-0.687296	1.105375	0.089252	-0.652313	1.051978	0.097414	-0.598000	0.690877	-0.199654	-0.583905	0.698734	0.272770	-0.369221	0.071639	-0.150289	-0.363469	0.078584	0.225530	-0.347987	0.089535	0.170515	-0.326775	0.580061	0.099189	-0.330804	0.592365	0.058675	-0.329073	0.577746	-0.018690
18751	156.258333	-0.830252	0.575052	0.153625	-0.828364	0.579864	-0.086586	-0.789905	0.823379	-0.089528	-0.791558	0.822083	0.154819	-0.699909	1.091606	-0.013863	-0.687188	1.105563	0.089246	-0.652290	1.052110	0.097434	-0.597985	0.690901	-0.199653	-0.583906	0.698734	0.272770	-0.369206	0.071651	-0.150299	-0.363474	0.078599	0.225541	-0.347984	0.089544	0.170513	-0.326766	0.580059	0.099199	-0.330792	0.592358	0.058685	-0.329067	0.577726	-0.018703
18752	156.266667	-0.830242	0.575048	0.153628	-0.828354	0.579857	-0.086591	-0.789917	0.823394	-0.089474	-0.791584	0.822067	0.154828	-0.699843	1.091827	-0.013858	-0.687056	1.105761	0.089225	-0.652278	1.052260	0.097452	-0.597983	0.690920	-0.199650	-0.583911	0.698738	0.272777	-0.369209	0.071656	-0.150296	-0.363486	0.078613	0.225556	-0.347984	0.089551	0.170513	-0.326752	0.580053	0.099215	-0.330772	0.592359	0.058705	-0.329060	0.577708	-0.018723
18753	156.275000	-0.830239	0.575045	0.153631	-0.828352	0.579850	-0.086591	-0.789903	0.823431	-0.089471	-0.791524	0.821997	0.154779	-0.699764	1.092042	-0.013852	-0.686939	1.105994	0.089232	-0.652273	1.052440	0.097479	-0.598002	0.690932	-0.199650	-0.583923	0.698744	0.272781	-0.369212	0.071657	-0.150300	-0.363488	0.078627	0.225561	-0.347979	0.089577	0.170525	-0.326735	0.580059	0.099242	-0.330745	0.592371	0.058733	-0.329051	0.577696	-0.018748
18754	156.283333	-0.830238	0.575039	0.153630	-0.828349	0.579849	-0.086594	-0.789959	0.823375	-0.089507	-0.791642	0.822058	0.154857	-0.699694	1.092267	-0.013835	-0.686851	1.106256	0.089280	-0.652271	1.052592	0.097502	-0.598015	0.690953	-0.199646	-0.583939	0.698740	0.272777	-0.369225	0.071638	-0.150291	-0.363490	0.078634	0.225560	-0.347980	0.089588	0.170524	-0.326716	0.580069	0.099271	-0.330718	0.592381	0.058769	-0.329036	0.577694	-0.018776
18755	156.291667	-0.830237	0.575033	0.153629	-0.828343	0.579850	-0.086591	-0.789977	0.823396	-0.089472	-0.791665	0.822031	0.154860	-0.699609	1.092473	-0.013838	-0.686699	1.106442	0.089248	-0.652243	1.052746	0.097513	-0.598013	0.690971	-0.199638	-0.583957	0.698728	0.272776	-0.369220	0.071648	-0.150294	-0.363496	0.078645	0.225566	-0.347963	0.089604	0.170533	-0.326699	0.580082	0.099308	-0.330685	0.592398	0.058811	-0.329023	0.577688	-0.018811
18756	156.300000	-0.830241	0.575024	0.153626	-0.828342	0.579850	-0.086589	-0.789998	0.823412	-0.089435	-0.791696	0.822027	0.154875	-0.699512	1.092642	-0.013841	-0.686572	1.106592	0.089243	-0.652204	1.052849	0.097525	-0.598029	0.690984	-0.199632	-0.583949	0.698724	0.272685	-0.369215	0.071654	-0.150294	-0.363492	0.078632	0.225562	-0.347980	0.089589	0.170531	-0.326678	0.580099	0.099350	-0.330651	0.592419	0.058854	-0.329008	0.577690	-0.018845
18757	156.308333	-0.830245	0.575013	0.153629	-0.828352	0.579837	-0.086593	-0.790024	0.823408	-0.089449	-0.791735	0.822037	0.154898	-0.699408	1.092736	-0.013837	-0.686429	1.106699	0.089258	-0.652135	1.052903	0.097534	-0.598047	0.690987	-0.199620	-0.583997	0.698687	0.272754	-0.369221	0.071653	-0.150294	-0.363482	0.078614	0.225546	-0.347965	0.089583	0.170536	-0.326667	0.580112	0.099386	-0.330626	0.592437	0.058899	-0.328994	0.577703	-0.018869
18758	156.316667	-0.830255	0.575003	0.153631	-0.828356	0.579830	-0.086590	-0.790020	0.823415	-0.089508	-0.791758	0.822035	0.154907	-0.699338	1.092773	-0.013811	-0.686297	1.106755	0.089293	-0.652054	1.052926	0.097552	-0.598061	0.690981	-0.199610	-0.584017	0.698672	0.272753	-0.369233	0.071634	-0.150287	-0.363474	0.078593	0.225533	-0.347984	0.089550	0.170518	-0.326659	0.580129	0.099419	-0.330607	0.592456	0.058929	-0.328984	0.577716	-0.018900
18759	156.325000	-0.830284	0.575006	0.153649	-0.828365	0.579830	-0.086585	-0.790053	0.823420	-0.089418	-0.791777	0.822042	0.154917	-0.699273	1.092732	-0.013764	-0.686183	1.106723	0.089298	-0.651954	1.052905	0.097571	-0.598074	0.690964	-0.199602	-0.584042	0.698646	0.272748	-0.369225	0.071639	-0.150296	-0.363476	0.078586	0.225537	-0.347984	0.089533	0.170514	-0.326658	0.580146	0.099443	-0.330599	0.592473	0.058955	-0.328969	0.577732	-0.018924
18760	156.333333	-0.830277	0.574985	0.153643	-0.828380	0.579822	-0.086577	-0.790059	0.823439	-0.089384	-0.791786	0.822057	0.154924	-0.699223	1.092647	-0.013716	-0.686102	1.106678	0.089322	-0.651858	1.052862	0.097585	-0.598099	0.690945	-0.199599	-0.584042	0.698652	0.272686	-0.369229	0.071638	-0.150291	-0.363477	0.078591	0.225536	-0.347991	0.089534	0.170514	-0.326663	0.580163	0.099456	-0.330593	0.592498	0.058982	-0.328955	0.577763	-0.018938
18761	156.341667	-0.830291	0.574978	0.153646	-0.828394	0.579818	-0.086572	-0.790061	0.823434	-0.089423	-0.791790	0.822085	0.154930	-0.699210	1.092523	-0.013689	-0.686056	1.106582	0.089356	-0.651779	1.052778	0.097609	-0.598108	0.690915	-0.199594	-0.584088	0.698616	0.272772	-0.369225	0.071645	-0.150292	-0.363487	0.078596	0.225543	-0.347983	0.089552	0.170516	-0.326673	0.580180	0.099474	-0.330600	0.592512	0.059000	-0.328946	0.577792	-0.018940
18762	156.350000	-0.830341	0.574995	0.153676	-0.828411	0.579814	-0.086559	-0.790051	0.823454	-0.089413	-0.791774	0.822118	0.154937	-0.699264	1.092372	-0.013662	-0.686042	1.106450	0.089378	-0.651719	1.052672	0.097629	-0.598112	0.690876	-0.199586	-0.584106	0.698596	0.272785	-0.369214	0.071663	-0.150304	-0.363492	0.078621	0.225560	-0.347972	0.089579	0.170528	-0.326688	0.580199	0.099486	-0.330610	0.592530	0.059019	-0.328940	0.577827	-0.018939
18763	156.358333	-0.830325	0.574974	0.153658	-0.828420	0.579812	-0.086546	-0.790024	0.823488	-0.089377	-0.791744	0.822138	0.154933	-0.699321	1.092132	-0.013613	-0.686068	1.106259	0.089401	-0.651699	1.052488	0.097663	-0.598114	0.690832	-0.199581	-0.584117	0.698569	0.272800	-0.369223	0.071638	-0.150294	-0.363498	0.078641	0.225572	-0.347971	0.089588	0.170523	-0.326706	0.580213	0.099496	-0.330623	0.592542	0.059034	-0.328936	0.577860	-0.018921
18764	156.366667	-0.830347	0.574975	0.153663	-0.828439	0.579815	-0.086542	-0.789992	0.823530	-0.089351	-0.791709	0.822194	0.154949	-0.699390	1.091826	-0.013575	-0.686130	1.105999	0.089416	-0.651623	1.052344	0.097668	-0.598116	0.690782	-0.199581	-0.584121	0.698546	0.272820	-0.369216	0.071647	-0.150286	-0.363506	0.078653	0.225576	-0.347960	0.089618	0.170538	-0.326727	0.580221	0.099509	-0.330631	0.592561	0.059052	-0.328937	0.577900	-0.018888
18765	156.375000	-0.830366	0.574980	0.153666	-0.828455	0.579827	-0.086532	-0.789958	0.823533	-0.089372	-0.791651	0.822234	0.154947	-0.699512	1.091466	-0.013534	-0.686260	1.105693	0.089443	-0.651596	1.052120	0.097682	-0.598109	0.690735	-0.199579	-0.584115	0.698514	0.272834	-0.369220	0.071660	-0.150278	-0.363503	0.078639	0.225564	-0.347964	0.089605	0.170542	-0.326749	0.580239	0.099520	-0.330636	0.592576	0.059067	-0.328935	0.577937	-0.018842
18766	156.383333	-0.830385	0.574987	0.153669	-0.828464	0.579835	-0.086527	-0.789895	0.823559	-0.089387	-0.791589	0.822272	0.154945	-0.699662	1.091043	-0.013496	-0.686429	1.105377	0.089498	-0.651581	1.051900	0.097713	-0.598087	0.690687	-0.199583	-0.584099	0.698481	0.272849	-0.369220	0.071663	-0.150283	-0.363500	0.078622	0.225557	-0.347974	0.089591	0.170544	-0.326764	0.580249	0.099510	-0.330647	0.592593	0.059073	-0.328937	0.577969	-0.018795
18767	156.391667	-0.830420	0.575011	0.153683	-0.828475	0.579851	-0.086526	-0.789831	0.823601	-0.089342	-0.791530	0.822344	0.154973	-0.699867	1.090601	-0.013473	-0.686620	1.104975	0.089485	-0.651634	1.051629	0.097752	-0.598060	0.690635	-0.199596	-0.584071	0.698449	0.272860	-0.369216	0.071663	-0.150290	-0.363490	0.078593	0.225545	-0.347974	0.089563	0.170533	-0.326777	0.580256	0.099494	-0.330651	0.592597	0.059058	-0.328932	0.577995	-0.018745
18768	156.400000	-0.830412	0.575011	0.153670	-0.828479	0.579866	-0.086523	-0.789764	0.823603	-0.089374	-0.791462	0.822400	0.154983	-0.700096	1.090108	-0.013463	-0.686906	1.104601	0.089537	-0.651614	1.051430	0.097792	-0.598018	0.690587	-0.199617	-0.584037	0.698428	0.272876	-0.369219	0.071662	-0.150302	-0.363494	0.078584	0.225543	-0.347989	0.089544	0.170529	-0.326783	0.580255	0.099471	-0.330658	0.592595	0.059034	-0.328929	0.578019	-0.018687
18769	156.408333	-0.830418	0.575035	0.153670	-0.828477	0.579891	-0.086517	-0.789662	0.823625	-0.089399	-0.791380	0.822430	0.154977	-0.700386	1.089632	-0.013421	-0.687186	1.104189	0.089540	-0.651681	1.051177	0.097814	-0.597957	0.690551	-0.199625	-0.583990	0.698421	0.272891	-0.369239	0.071639	-0.150287	-0.363493	0.078569	0.225536	-0.348002	0.089524	0.170523	-0.326780	0.580247	0.099435	-0.330664	0.592584	0.059010	-0.328920	0.578036	-0.018622
18770	156.416667	-0.830413	0.575057	0.153661	-0.828461	0.579920	-0.086503	-0.789565	0.823635	-0.089423	-0.791291	0.822450	0.154976	-0.700681	1.089106	-0.013347	-0.687519	1.103798	0.089552	-0.651775	1.050964	0.097845	-0.597894	0.690518	-0.199640	-0.583931	0.698416	0.272901	-0.369243	0.071647	-0.150299	-0.363501	0.078587	0.225550	-0.348011	0.089518	0.170524	-0.326769	0.580246	0.099405	-0.330654	0.592565	0.058988	-0.328909	0.578048	-0.018556
18771	156.425000	-0.830398	0.575080	0.153653	-0.828446	0.579941	-0.086497	-0.789477	0.823664	-0.089374	-0.791198	0.822441	0.154955	-0.701020	1.088663	-0.013352	-0.687897	1.103442	0.089581	-0.651906	1.050768	0.097863	-0.597820	0.690501	-0.199652	-0.583870	0.698431	0.272917	-0.369237	0.071656	-0.150287	-0.363509	0.078599	0.225566	-0.347994	0.089556	0.170533	-0.326740	0.580227	0.099390	-0.330626	0.592544	0.058976	-0.328884	0.578058	-0.018489
18772	156.433333	-0.830374	0.575106	0.153640	-0.828419	0.579976	-0.086482	-0.789418	0.823623	-0.089389	-0.791110	0.822472	0.154948	-0.701373	1.088208	-0.013336	-0.688280	1.103101	0.089611	-0.652047	1.050586	0.097880	-0.597734	0.690489	-0.199660	-0.583798	0.698449	0.272925	-0.369235	0.071652	-0.150285	-0.363523	0.078617	0.225579	-0.347973	0.089591	0.170560	-0.326711	0.580199	0.099377	-0.330585	0.592521	0.058964	-0.328857	0.578057	-0.018416
18773	156.441667	-0.830337	0.575137	0.153626	-0.828377	0.580004	-0.086470	-0.789313	0.823632	-0.089433	-0.791018	0.822470	0.154935	-0.701768	1.087774	-0.013305	-0.688684	1.102761	0.089597	-0.652223	1.050419	0.097904	-0.597637	0.690495	-0.199671	-0.583721	0.698471	0.272921	-0.369235	0.071660	-0.150282	-0.363523	0.078619	0.225590	-0.347976	0.089599	0.170563	-0.326662	0.580169	0.099369	-0.330533	0.592484	0.058966	-0.328820	0.578046	-0.018352
18774	156.450000	-0.830305	0.575211	0.153564	-0.828327	0.580037	-0.086458	-0.789230	0.823653	-0.089388	-0.790936	0.822467	0.154924	-0.702167	1.087309	-0.013257	-0.689129	1.102464	0.089621	-0.652401	1.050279	0.097935	-0.597543	0.690510	-0.199682	-0.583642	0.698492	0.272912	-0.369249	0.071628	-0.150261	-0.363522	0.078621	0.225597	-0.347974	0.089601	0.170568	-0.326614	0.580131	0.099370	-0.330473	0.592446	0.058970	-0.328775	0.578025	-0.018298
18775	156.458333	-0.830245	0.575208	0.153596	-0.828266	0.580065	-0.086452	-0.789189	0.823639	-0.089398	-0.790863	0.822466	0.154914	-0.702531	1.086887	-0.013159	-0.689550	1.102119	0.089630	-0.652607	1.050127	0.097935	-0.597444	0.690533	-0.199690	-0.583554	0.698529	0.272860	-0.369237	0.071637	-0.150273	-0.363511	0.078600	0.225586	-0.347968	0.089598	0.170571	-0.326556	0.580086	0.099371	-0.330401	0.592403	0.058975	-0.328730	0.577991	-0.018249
18776	156.466667	-0.830198	0.575292	0.153534	-0.828199	0.580097	-0.086443	-0.789122	0.823629	-0.089452	-0.790797	0.822460	0.154902	-0.702981	1.086501	-0.013144	-0.689992	1.101833	0.089664	-0.652816	1.049986	0.097961	-0.597354	0.690555	-0.199697	-0.583492	0.698543	0.272874	-0.369235	0.071630	-0.150271	-0.363504	0.078576	0.225576	-0.347974	0.089568	0.170565	-0.326493	0.580040	0.099370	-0.330331	0.592352	0.058975	-0.328683	0.577952	-0.018225
18777	156.475000	-0.830130	0.575313	0.153545	-0.828133	0.580121	-0.086438	-0.789071	0.823635	-0.089431	-0.790737	0.822454	0.154893	-0.703412	1.086089	-0.013115	-0.690446	1.101538	0.089668	-0.653025	1.049853	0.097977	-0.597273	0.690584	-0.199715	-0.583424	0.698575	0.272849	-0.369238	0.071610	-0.150275	-0.363492	0.078555	0.225559	-0.347976	0.089536	0.170550	-0.326432	0.579989	0.099373	-0.330267	0.592305	0.058986	-0.328637	0.577904	-0.018208
18778	156.483333	-0.830080	0.575415	0.153528	-0.828068	0.580145	-0.086429	-0.789018	0.823624	-0.089412	-0.790686	0.822448	0.154883	-0.703821	1.085694	-0.013105	-0.690866	1.101223	0.089670	-0.653235	1.049734	0.098003	-0.597202	0.690609	-0.199729	-0.583342	0.698628	0.272753	-0.369219	0.071622	-0.150291	-0.363487	0.078545	0.225554	-0.347981	0.089525	0.170531	-0.326373	0.579940	0.099384	-0.330200	0.592251	0.058995	-0.328589	0.577861	-0.018211
18779	156.491667	-0.830010	0.575411	0.153491	-0.827935	0.580127	-0.086426	-0.788958	0.823624	-0.089444	-0.790645	0.822432	0.154875	-0.704239	1.085312	-0.013061	-0.691308	1.100951	0.089706	-0.653455	1.049618	0.098020	-0.597144	0.690630	-0.199740	-0.583314	0.698639	0.272796	-0.369219	0.071628	-0.150285	-0.363485	0.078546	0.225546	-0.347981	0.089518	0.170527	-0.326318	0.579901	0.099399	-0.330131	0.592210	0.059018	-0.328544	0.577823	-0.018219
18780	156.500000	-0.829955	0.575440	0.153481	-0.827878	0.580148	-0.086411	-0.788956	0.823536	-0.089492	-0.790610	0.822415	0.154872	-0.704667	1.084941	-0.013024	-0.691737	1.100700	0.089734	-0.653671	1.049498	0.098038	-0.597104	0.690649	-0.199742	-0.583273	0.698672	0.272775	-0.369216	0.071650	-0.150288	-0.363480	0.078561	0.225549	-0.347964	0.089544	0.170531	-0.326262	0.579867	0.099422	-0.330071	0.592174	0.059042	-0.328503	0.577790	-0.018235
18781	156.508333	-0.829912	0.575505	0.153493	-0.827828	0.580156	-0.086391	-0.788937	0.823536	-0.089421	-0.790579	0.822377	0.154856	-0.705096	1.084593	-0.012988	-0.692122	1.100416	0.089738	-0.653881	1.049372	0.098045	-0.597079	0.690662	-0.199750	-0.583228	0.698711	0.272716	-0.369214	0.071650	-0.150283	-0.363487	0.078580	0.225556	-0.347956	0.089577	0.170539	-0.326211	0.579845	0.099450	-0.330013	0.592147	0.059065	-0.328462	0.577773	-0.018255
18782	156.516667	-0.829858	0.575475	0.153471	-0.827790	0.580151	-0.086377	-0.788935	0.823499	-0.089416	-0.790665	0.822269	0.154858	-0.705467	1.084261	-0.012957	-0.692510	1.100136	0.089739	-0.654074	1.049249	0.098053	-0.597064	0.690667	-0.199756	-0.583187	0.698744	0.272657	-0.369229	0.071628	-0.150264	-0.363488	0.078607	0.225569	-0.347948	0.089587	0.170539	-0.326165	0.579826	0.099473	-0.329958	0.592126	0.059083	-0.328425	0.577767	-0.018271
18783	156.525000	-0.829823	0.575476	0.153467	-0.827763	0.580140	-0.086368	-0.788955	0.823443	-0.089468	-0.790559	0.822290	0.154835	-0.705878	1.083925	-0.012897	-0.692896	1.099893	0.089798	-0.654248	1.049135	0.098073	-0.597066	0.690665	-0.199764	-0.583190	0.698737	0.272722	-0.369220	0.071649	-0.150275	-0.363492	0.078604	0.225563	-0.347957	0.089588	0.170545	-0.326122	0.579823	0.099480	-0.329918	0.592121	0.059091	-0.328394	0.577776	-0.018293
18784	156.533333	-0.829803	0.575511	0.153489	-0.827742	0.580121	-0.086360	-0.788984	0.823415	-0.089465	-0.790559	0.822232	0.154815	-0.706224	1.083629	-0.012883	-0.693212	1.099625	0.089794	-0.654421	1.049025	0.098092	-0.597077	0.690658	-0.199775	-0.583167	0.698737	0.272695	-0.369219	0.071644	-0.150275	-0.363497	0.078609	0.225569	-0.347954	0.089582	0.170549	-0.326093	0.579823	0.099479	-0.329886	0.592118	0.059086	-0.328370	0.577796	-0.018314
18785	156.541667	-0.829784	0.575505	0.153489	-0.827735	0.580096	-0.086358	-0.789019	0.823395	-0.089439	-0.790586	0.822225	0.154827	-0.706587	1.083330	-0.012812	-0.693568	1.099420	0.089842	-0.654572	1.048919	0.098105	-0.597098	0.690637	-0.199783	-0.583142	0.698746	0.272642	-0.369229	0.071638	-0.150280	-0.363477	0.078595	0.225560	-0.347963	0.089557	0.170536	-0.326066	0.579830	0.099458	-0.329861	0.592127	0.059065	-0.328347	0.577828	-0.018342
18786	156.550000	-0.829734	0.575448	0.153450	-0.827735	0.580067	-0.086351	-0.789077	0.823351	-0.089472	-0.790627	0.822225	0.154836	-0.706912	1.083082	-0.012810	-0.693869	1.099231	0.089884	-0.654729	1.048818	0.098114	-0.597132	0.690610	-0.199794	-0.583143	0.698724	0.272655	-0.369231	0.071624	-0.150280	-0.363474	0.078576	0.225553	-0.347983	0.089525	0.170522	-0.326052	0.579850	0.099431	-0.329847	0.592147	0.059042	-0.328337	0.577864	-0.018370
18787	156.558333	-0.829786	0.575465	0.153480	-0.827747	0.580042	-0.086351	-0.789141	0.823318	-0.089476	-0.790659	0.822177	0.154816	-0.707225	1.082897	-0.012776	-0.694129	1.099054	0.089871	-0.654893	1.048764	0.098098	-0.597179	0.690582	-0.199800	-0.583147	0.698716	0.272633	-0.369220	0.071627	-0.150288	-0.363463	0.078565	0.225535	-0.347985	0.089502	0.170508	-0.326045	0.579865	0.099396	-0.329842	0.592175	0.059008	-0.328333	0.577911	-0.018409
18788	156.566667	-0.829803	0.575477	0.153494	-0.827767	0.580022	-0.086344	-0.789209	0.823280	-0.089476	-0.790697	0.822131	0.154797	-0.707520	1.082730	-0.012758	-0.694391	1.098935	0.089876	-0.655056	1.048705	0.098077	-0.597237	0.690554	-0.199808	-0.583162	0.698716	0.272610	-0.369216	0.071626	-0.150287	-0.363461	0.078567	0.225532	-0.347990	0.089492	0.170499	-0.326050	0.579889	0.099358	-0.329845	0.592210	0.058975	-0.328342	0.577968	-0.018446
18789	156.575000	-0.829813	0.575443	0.153475	-0.827797	0.579999	-0.086330	-0.789295	0.823261	-0.089440	-0.790853	0.822089	0.154843	-0.707791	1.082657	-0.012752	-0.694642	1.098853	0.089879	-0.655240	1.048661	0.098035	-0.597312	0.690529	-0.199815	-0.583180	0.698732	0.272556	-0.369213	0.071630	-0.150274	-0.363460	0.078579	0.225530	-0.347981	0.089523	0.170502	-0.326065	0.579924	0.099329	-0.329856	0.592255	0.058946	-0.328360	0.578032	-0.018482
18790	156.583333	-0.829861	0.575411	0.153481	-0.827840	0.579975	-0.086313	-0.789338	0.823292	-0.089406	-0.790825	0.822154	0.154828	-0.708067	1.082649	-0.012777	-0.694887	1.098839	0.089896	-0.655436	1.048671	0.098004	-0.597391	0.690504	-0.199819	-0.583210	0.698747	0.272503	-0.369199	0.071653	-0.150280	-0.363470	0.078592	0.225534	-0.347978	0.089541	0.170504	-0.326090	0.579958	0.099300	-0.329876	0.592302	0.058923	-0.328386	0.578101	-0.018512
18791	156.591667	-0.829910	0.575413	0.153493	-0.827893	0.579949	-0.086300	-0.789516	0.823177	-0.089403	-0.790874	0.822090	0.154800	-0.708327	1.082672	-0.012760	-0.695093	1.098851	0.089885	-0.655628	1.048695	0.097977	-0.597482	0.690481	-0.199830	-0.583283	0.698739	0.272563	-0.369196	0.071658	-0.150286	-0.363474	0.078619	0.225539	-0.347960	0.089577	0.170516	-0.326129	0.579992	0.099280	-0.329911	0.592349	0.058901	-0.328428	0.578164	-0.018540
18792	156.600000	-0.829940	0.575328	0.153525	-0.827945	0.579923	-0.086288	-0.789632	0.823150	-0.089382	-0.791036	0.822008	0.154815	-0.708574	1.082756	-0.012735	-0.695282	1.098906	0.089872	-0.655833	1.048735	0.097952	-0.597585	0.690461	-0.199844	-0.583338	0.698752	0.272548	-0.369196	0.071655	-0.150294	-0.363474	0.078637	0.225554	-0.347946	0.089609	0.170528	-0.326177	0.580020	0.099261	-0.329951	0.592388	0.058885	-0.328480	0.578227	-0.018571
18793	156.608333	-0.830009	0.575338	0.153530	-0.828012	0.579875	-0.086269	-0.789735	0.823139	-0.089395	-0.791036	0.822070	0.154811	-0.708764	1.082850	-0.012741	-0.695443	1.098997	0.089856	-0.656028	1.048805	0.097928	-0.597702	0.690443	-0.199864	-0.583400	0.698766	0.272539	-0.369190	0.071671	-0.150289	-0.363472	0.078641	0.225549	-0.347948	0.089609	0.170533	-0.326239	0.580039	0.099247	-0.329998	0.592413	0.058875	-0.328545	0.578287	-0.018596
18794	156.616667	-0.830064	0.575261	0.153550	-0.828078	0.579827	-0.086251	-0.789907	0.823051	-0.089412	-0.791132	0.822054	0.154822	-0.708948	1.082989	-0.012738	-0.695601	1.099110	0.089864	-0.656206	1.048882	0.097902	-0.597820	0.690425	-0.199882	-0.583461	0.698779	0.272529	-0.369202	0.071671	-0.150297	-0.363474	0.078634	0.225543	-0.347957	0.089600	0.170531	-0.326309	0.580035	0.099235	-0.330060	0.592426	0.058863	-0.328617	0.578341	-0.018625
18795	156.625000	-0.830124	0.575242	0.153541	-0.828187	0.579795	-0.086236	-0.790028	0.823062	-0.089353	-0.791239	0.822035	0.154826	-0.709093	1.083168	-0.012753	-0.695686	1.099247	0.089839	-0.656366	1.048970	0.097860	-0.597951	0.690398	-0.199916	-0.583529	0.698804	0.272516	-0.369198	0.071653	-0.150297	-0.363459	0.078623	0.225536	-0.347965	0.089575	0.170515	-0.326394	0.580016	0.099219	-0.330134	0.592423	0.058850	-0.328703	0.578380	-0.018658
18796	156.633333	-0.830178	0.575183	0.153566	-0.828295	0.579757	-0.086220	-0.790217	0.822963	-0.089412	-0.791358	0.822014	0.154833	-0.709242	1.083427	-0.012779	-0.695765	1.099408	0.089840	-0.656508	1.049073	0.097817	-0.598088	0.690381	-0.199939	-0.583600	0.698837	0.272502	-0.369199	0.071650	-0.150303	-0.363459	0.078626	0.225536	-0.347971	0.089558	0.170506	-0.326485	0.579984	0.099209	-0.330210	0.592410	0.058838	-0.328794	0.578413	-0.018697
18797	156.641667	-0.830240	0.575140	0.153575	-0.828369	0.579696	-0.086200	-0.790395	0.822916	-0.089384	-0.791491	0.821995	0.154836	-0.709315	1.083638	-0.012780	-0.695790	1.099620	0.089833	-0.656617	1.049199	0.097781	-0.598222	0.690380	-0.199970	-0.583678	0.698872	0.272494	-0.369199	0.071655	-0.150313	-0.363461	0.078633	0.225531	-0.347979	0.089556	0.170496	-0.326584	0.579940	0.099192	-0.330297	0.592386	0.058828	-0.328895	0.578438	-0.018743
18798	156.650000	-0.830295	0.575098	0.153579	-0.828431	0.579635	-0.086189	-0.790587	0.822878	-0.089360	-0.791636	0.821981	0.154838	-0.709395	1.083908	-0.012790	-0.695785	1.099850	0.089819	-0.656703	1.049337	0.097744	-0.598353	0.690374	-0.199992	-0.583739	0.698937	0.272406	-0.369196	0.071646	-0.150304	-0.363459	0.078648	0.225534	-0.347978	0.089572	0.170499	-0.326679	0.579895	0.099192	-0.330382	0.592364	0.058825	-0.329000	0.578457	-0.018791
18799	156.658333	-0.830348	0.575052	0.153588	-0.828492	0.579579	-0.086177	-0.790790	0.822821	-0.089375	-0.791787	0.821951	0.154836	-0.709416	1.084181	-0.012817	-0.695727	1.100074	0.089791	-0.656756	1.049503	0.097718	-0.598491	0.690362	-0.200015	-0.583840	0.698973	0.272435	-0.369206	0.071639	-0.150299	-0.363466	0.078668	0.225541	-0.347968	0.089605	0.170510	-0.326784	0.579852	0.099198	-0.330467	0.592336	0.058836	-0.329111	0.578473	-0.018835
18800	156.666667	-0.830397	0.575008	0.153597	-0.828548	0.579522	-0.086165	-0.790988	0.822768	-0.089388	-0.791942	0.821923	0.154838	-0.709434	1.084497	-0.012828	-0.695656	1.100321	0.089773	-0.656797	1.049684	0.097688	-0.598628	0.690362	-0.200034	-0.583950	0.698997	0.272464	-0.369192	0.071669	-0.150315	-0.363484	0.078690	0.225552	-0.347959	0.089626	0.170518	-0.326879	0.579811	0.099217	-0.330551	0.592317	0.058854	-0.329220	0.578493	-0.018875
18801	156.675000	-0.830479	0.574979	0.153629	-0.828614	0.579467	-0.086164	-0.791162	0.822736	-0.089407	-0.792107	0.821893	0.154832	-0.709392	1.084793	-0.012814	-0.695560	1.100626	0.089778	-0.656823	1.049863	0.097666	-0.598766	0.690369	-0.200059	-0.584045	0.699032	0.272420	-0.369183	0.071688	-0.150321	-0.363473	0.078692	0.225562	-0.347947	0.089637	0.170534	-0.326979	0.579783	0.099242	-0.330631	0.592302	0.058888	-0.329325	0.578509	-0.018908
18802	156.683333	-0.830494	0.574913	0.153615	-0.828659	0.579418	-0.086153	-0.791331	0.822728	-0.089378	-0.792267	0.821864	0.154825	-0.709341	1.085138	-0.012847	-0.695436	1.100942	0.089746	-0.656850	1.050069	0.097637	-0.598900	0.690373	-0.200079	-0.584136	0.699050	0.272364	-0.369180	0.071690	-0.150316	-0.363468	0.078693	0.225571	-0.347959	0.089627	0.170538	-0.327073	0.579764	0.099276	-0.330709	0.592291	0.058924	-0.329433	0.578526	-0.018945
18803	156.691667	-0.830535	0.574869	0.153626	-0.828710	0.579369	-0.086150	-0.791532	0.822658	-0.089396	-0.792429	0.821832	0.154820	-0.709282	1.085520	-0.012854	-0.695320	1.101286	0.089732	-0.656889	1.050296	0.097615	-0.599044	0.690369	-0.200101	-0.584273	0.699051	0.272430	-0.369179	0.071692	-0.150322	-0.363457	0.078654	0.225557	-0.347949	0.089611	0.170537	-0.327161	0.579751	0.099309	-0.330784	0.592297	0.058957	-0.329539	0.578547	-0.018982
18804	156.700000	-0.830611	0.574847	0.153659	-0.828755	0.579316	-0.086151	-0.791709	0.822619	-0.089408	-0.792587	0.821804	0.154815	-0.709191	1.085900	-0.012897	-0.695164	1.101630	0.089663	-0.656929	1.050528	0.097585	-0.599181	0.690370	-0.200131	-0.584393	0.699061	0.272414	-0.369183	0.071680	-0.150320	-0.363451	0.078648	0.225558	-0.347952	0.089593	0.170538	-0.327248	0.579751	0.099337	-0.330859	0.592307	0.058989	-0.329645	0.578571	-0.019026
18805	156.708333	-0.830661	0.574812	0.153667	-0.828821	0.579268	-0.086159	-0.791855	0.822593	-0.089422	-0.792747	0.821798	0.154820	-0.709101	1.086311	-0.012947	-0.695037	1.102028	0.089637	-0.656974	1.050757	0.097535	-0.599316	0.690361	-0.200163	-0.584496	0.699084	0.272322	-0.369177	0.071685	-0.150330	-0.363441	0.078643	0.225548	-0.347959	0.089581	0.170523	-0.327330	0.579761	0.099361	-0.330936	0.592332	0.059009	-0.329747	0.578600	-0.019069
18806	156.716667	-0.830701	0.574773	0.153677	-0.828888	0.579214	-0.086177	-0.791966	0.822624	-0.089390	-0.792891	0.821775	0.154808	-0.708963	1.086702	-0.013050	-0.694856	1.102357	0.089565	-0.656984	1.050956	0.097490	-0.599451	0.690353	-0.200203	-0.584626	0.699105	0.272312	-0.369174	0.071681	-0.150337	-0.363448	0.078670	0.225554	-0.347968	0.089582	0.170520	-0.327412	0.579777	0.099374	-0.331006	0.592366	0.059029	-0.329847	0.578629	-0.019111
18807	156.725000	-0.830746	0.574735	0.153678	-0.828910	0.579150	-0.086196	-0.792179	0.822492	-0.089451	-0.793037	0.821762	0.154802	-0.708809	1.087012	-0.013120	-0.694648	1.102647	0.089486	-0.656969	1.051133	0.097420	-0.599574	0.690342	-0.200228	-0.584763	0.699121	0.272348	-0.369179	0.071673	-0.150326	-0.363453	0.078681	0.225554	-0.347957	0.089601	0.170511	-0.327489	0.579804	0.099403	-0.331077	0.592406	0.059054	-0.329944	0.578672	-0.019140
18808	156.733333	-0.830790	0.574695	0.153685	-0.828932	0.579083	-0.086213	-0.792298	0.822495	-0.089430	-0.793174	0.821749	0.154792	-0.708661	1.087286	-0.013165	-0.694493	1.102889	0.089423	-0.656928	1.051271	0.097364	-0.599689	0.690335	-0.200252	-0.584900	0.699130	0.272381	-0.369169	0.071686	-0.150329	-0.363465	0.078708	0.225564	-0.347948	0.089626	0.170532	-0.327564	0.579826	0.099433	-0.331144	0.592450	0.059081	-0.330037	0.578716	-0.019157
18809	156.741667	-0.830835	0.574659	0.153692	-0.829003	0.579065	-0.086214	-0.792424	0.822474	-0.089470	-0.793285	0.821725	0.154760	-0.708489	1.087478	-0.013263	-0.694345	1.103041	0.089350	-0.656878	1.051348	0.097302	-0.599788	0.690326	-0.200279	-0.584990	0.699165	0.272308	-0.369178	0.071674	-0.150315	-0.363473	0.078734	0.225576	-0.347945	0.089656	0.170541	-0.327643	0.579850	0.099467	-0.331200	0.592486	0.059119	-0.330126	0.578764	-0.019151
18810	156.750000	-0.830876	0.574618	0.153697	-0.829024	0.579008	-0.086235	-0.792478	0.822543	-0.089445	-0.793398	0.821746	0.154748	-0.708346	1.087612	-0.013321	-0.694205	1.103150	0.089285	-0.656815	1.051391	0.097241	-0.599865	0.690310	-0.200293	-0.585089	0.699171	0.272311	-0.369175	0.071694	-0.150316	-0.363474	0.078744	0.225577	-0.347936	0.089679	0.170546	-0.327719	0.579872	0.099505	-0.331261	0.592520	0.059154	-0.330206	0.578808	-0.019141
18811	156.758333	-0.830912	0.574576	0.153690	-0.829062	0.578974	-0.086247	-0.792623	0.822456	-0.089517	-0.793298	0.821605	0.154577	-0.708204	1.087691	-0.013408	-0.694075	1.103202	0.089209	-0.656751	1.051406	0.097182	-0.599929	0.690287	-0.200318	-0.585206	0.699136	0.272379	-0.369176	0.071696	-0.150317	-0.363472	0.078737	0.225576	-0.347943	0.089662	0.170546	-0.327785	0.579883	0.099540	-0.331317	0.592540	0.059189	-0.330277	0.578843	-0.019122
18812	156.766667	-0.830953	0.574564	0.153701	-0.829097	0.578947	-0.086262	-0.792662	0.822494	-0.089509	-0.793359	0.821618	0.154550	-0.708071	1.087711	-0.013468	-0.693978	1.103225	0.089141	-0.656697	1.051401	0.097132	-0.599975	0.690259	-0.200344	-0.585279	0.699110	0.272373	-0.369174	0.071707	-0.150326	-0.363460	0.078713	0.225559	-0.347938	0.089653	0.170543	-0.327845	0.579890	0.099565	-0.331375	0.592550	0.059211	-0.330335	0.578868	-0.019100
18813	156.775000	-0.830986	0.574528	0.153682	-0.829161	0.578930	-0.086269	-0.792671	0.822516	-0.089566	-0.793407	0.821642	0.154521	-0.707945	1.087713	-0.013570	-0.693887	1.103227	0.089054	-0.656655	1.051383	0.097087	-0.600005	0.690219	-0.200363	-0.585327	0.699091	0.272331	-0.369173	0.071711	-0.150331	-0.363449	0.078687	0.225542	-0.347944	0.089629	0.170525	-0.327886	0.579896	0.099575	-0.331426	0.592544	0.059211	-0.330383	0.578885	-0.019082
18814	156.783333	-0.831011	0.574503	0.153664	-0.829157	0.578894	-0.086297	-0.792722	0.822465	-0.089599	-0.793623	0.821815	0.154637	-0.707828	1.087661	-0.013654	-0.693805	1.103194	0.088976	-0.656616	1.051349	0.097055	-0.600005	0.690175	-0.200381	-0.585384	0.699048	0.272358	-0.369182	0.071685	-0.150325	-0.363441	0.078673	0.225529	-0.347954	0.089599	0.170510	-0.327920	0.579898	0.099571	-0.331473	0.592532	0.059204	-0.330424	0.578891	-0.019058
18815	156.791667	-0.831034	0.574501	0.153654	-0.829212	0.578906	-0.086308	-0.792648	0.822530	-0.089652	-0.793437	0.821699	0.154462	-0.707737	1.087561	-0.013715	-0.693770	1.103130	0.088923	-0.656575	1.051288	0.097027	-0.599989	0.690138	-0.200408	-0.585410	0.699020	0.272359	-0.369179	0.071696	-0.150334	-0.363443	0.078675	0.225527	-0.347954	0.089605	0.170496	-0.327937	0.579901	0.099568	-0.331506	0.592517	0.059194	-0.330454	0.578892	-0.019020
18816	156.800000	-0.831053	0.574507	0.153646	-0.829192	0.578891	-0.086329	-0.792626	0.822525	-0.089672	-0.793616	0.821875	0.154575	-0.707681	1.087421	-0.013756	-0.693781	1.103033	0.088887	-0.656521	1.051202	0.096996	-0.599960	0.690100	-0.200428	-0.585425	0.698996	0.272356	-0.369188	0.071673	-0.150311	-0.363450	0.078684	0.225532	-0.347962	0.089612	0.170496	-0.327942	0.579903	0.099563	-0.331524	0.592504	0.059186	-0.330470	0.578889	-0.018963
18817	156.808333	-0.831063	0.574518	0.153637	-0.829200	0.578906	-0.086343	-0.792539	0.822558	-0.089736	-0.793578	0.821909	0.154541	-0.707628	1.087239	-0.013802	-0.693751	1.102882	0.088832	-0.656463	1.051090	0.096973	-0.599905	0.690067	-0.200439	-0.585408	0.698992	0.272326	-0.369191	0.071664	-0.150310	-0.363467	0.078707	0.225552	-0.347963	0.089626	0.170499	-0.327929	0.579909	0.099569	-0.331522	0.592496	0.059182	-0.330475	0.578891	-0.018886
18818	156.816667	-0.831070	0.574534	0.153629	-0.829276	0.578966	-0.086339	-0.792498	0.822542	-0.089796	-0.793532	0.821940	0.154507	-0.707573	1.087002	-0.013851	-0.693777	1.102721	0.088828	-0.656406	1.050964	0.096951	-0.599832	0.690049	-0.200451	-0.585402	0.698980	0.272363	-0.369182	0.071673	-0.150311	-0.363485	0.078741	0.225575	-0.347956	0.089646	0.170526	-0.327908	0.579920	0.099576	-0.331506	0.592498	0.059186	-0.330477	0.578899	-0.018796
18819	156.825000	-0.831070	0.574582	0.153629	-0.829268	0.579001	-0.086347	-0.792406	0.822571	-0.089816	-0.793462	0.821951	0.154462	-0.707554	1.086796	-0.013882	-0.693798	1.102481	0.088750	-0.656343	1.050834	0.096922	-0.599746	0.690038	-0.200458	-0.585363	0.698981	0.272357	-0.369196	0.071666	-0.150291	-0.363488	0.078750	0.225589	-0.347948	0.089671	0.170545	-0.327863	0.579933	0.099583	-0.331471	0.592499	0.059185	-0.330461	0.578913	-0.018695
18820	156.833333	-0.831062	0.574628	0.153622	-0.829172	0.578989	-0.086366	-0.792306	0.822601	-0.089836	-0.793388	0.822000	0.154440	-0.707545	1.086586	-0.013910	-0.693856	1.102296	0.088730	-0.656305	1.050696	0.096913	-0.599648	0.690030	-0.200466	-0.585311	0.698979	0.272344	-0.369203	0.071650	-0.150271	-0.363491	0.078751	0.225595	-0.347950	0.089676	0.170561	-0.327812	0.579949	0.099592	-0.331425	0.592496	0.059191	-0.330433	0.578927	-0.018600
18821	156.841667	-0.831043	0.574663	0.153609	-0.829142	0.579025	-0.086373	-0.792166	0.822612	-0.089891	-0.793291	0.822018	0.154399	-0.707574	1.086366	-0.013924	-0.693910	1.102114	0.088722	-0.656265	1.050582	0.096889	-0.599540	0.690013	-0.200480	-0.585243	0.698978	0.272330	-0.369194	0.071671	-0.150278	-0.363483	0.078715	0.225579	-0.347944	0.089669	0.170568	-0.327749	0.579947	0.099589	-0.331372	0.592478	0.059182	-0.330399	0.578926	-0.018521
18822	156.850000	-0.831014	0.574700	0.153591	-0.829102	0.579060	-0.086380	-0.792021	0.822615	-0.089928	-0.793199	0.822040	0.154374	-0.707579	1.086110	-0.013946	-0.693970	1.101901	0.088683	-0.656232	1.050468	0.096858	-0.599424	0.690001	-0.200490	-0.585141	0.698992	0.272239	-0.369183	0.071691	-0.150299	-0.363474	0.078690	0.225566	-0.347948	0.089635	0.170556	-0.327674	0.579926	0.099577	-0.331305	0.592453	0.059169	-0.330347	0.578912	-0.018456
18823	156.858333	-0.830968	0.574734	0.153571	-0.829043	0.579087	-0.086384	-0.791890	0.822613	-0.089900	-0.793100	0.822045	0.154350	-0.707609	1.085917	-0.013991	-0.694052	1.101697	0.088653	-0.656213	1.050333	0.096823	-0.599309	0.689980	-0.200505	-0.585064	0.698980	0.272253	-0.369184	0.071687	-0.150302	-0.363466	0.078657	0.225557	-0.347955	0.089603	0.170548	-0.327591	0.579893	0.099573	-0.331229	0.592404	0.059162	-0.330286	0.578881	-0.018408
18824	156.866667	-0.830911	0.574767	0.153554	-0.828974	0.579118	-0.086380	-0.791753	0.822610	-0.089873	-0.793002	0.822044	0.154334	-0.707645	1.085733	-0.014044	-0.694095	1.101488	0.088591	-0.656200	1.050199	0.096779	-0.599187	0.689966	-0.200521	-0.584958	0.698979	0.272200	-0.369163	0.071706	-0.150322	-0.363463	0.078633	0.225557	-0.347961	0.089574	0.170544	-0.327502	0.579839	0.099566	-0.331146	0.592354	0.059154	-0.330210	0.578835	-0.018366
18825	156.875000	-0.830845	0.574801	0.153534	-0.828901	0.579148	-0.086370	-0.791570	0.822636	-0.089928	-0.792897	0.822020	0.154305	-0.707681	1.085574	-0.014101	-0.694216	1.101329	0.088575	-0.656197	1.050080	0.096716	-0.599062	0.689963	-0.200528	-0.584878	0.698973	0.272225	-0.369168	0.071696	-0.150316	-0.363460	0.078625	0.225558	-0.347957	0.089572	0.170536	-0.327409	0.579790	0.099566	-0.331058	0.592296	0.059152	-0.330124	0.578783	-0.018328
18826	156.883333	-0.830775	0.574841	0.153517	-0.828821	0.579179	-0.086356	-0.791470	0.822592	-0.089957	-0.792805	0.822006	0.154295	-0.707730	1.085440	-0.014151	-0.694306	1.101203	0.088547	-0.656205	1.049981	0.096652	-0.598925	0.689973	-0.200525	-0.584806	0.698975	0.272259	-0.369167	0.071689	-0.150325	-0.363464	0.078632	0.225574	-0.347967	0.089559	0.170532	-0.327315	0.579737	0.099579	-0.330960	0.592248	0.059163	-0.330032	0.578734	-0.018298
18827	156.891667	-0.830694	0.574878	0.153491	-0.828742	0.579227	-0.086336	-0.791355	0.822598	-0.089956	-0.792720	0.822000	0.154279	-0.707754	1.085361	-0.014188	-0.694366	1.101125	0.088504	-0.656211	1.049935	0.096604	-0.598801	0.690002	-0.200516	-0.584699	0.698996	0.272167	-0.369178	0.071675	-0.150308	-0.363477	0.078651	0.225592	-0.347966	0.089589	0.170554	-0.327215	0.579711	0.099603	-0.330861	0.592222	0.059178	-0.329935	0.578701	-0.018266
18828	156.900000	-0.830592	0.574905	0.153444	-0.828687	0.579314	-0.086278	-0.791256	0.822601	-0.089991	-0.792630	0.821994	0.154263	-0.707771	1.085328	-0.014246	-0.694374	1.101090	0.088448	-0.656217	1.049928	0.096560	-0.598685	0.690038	-0.200497	-0.584649	0.699016	0.272244	-0.369180	0.071670	-0.150308	-0.363486	0.078676	0.225603	-0.347952	0.089617	0.170558	-0.327119	0.579695	0.099630	-0.330761	0.592210	0.059199	-0.329843	0.578674	-0.018240
18829	156.908333	-0.830523	0.574974	0.153398	-0.828611	0.579364	-0.086266	-0.791149	0.822622	-0.090007	-0.792547	0.821988	0.154243	-0.707777	1.085357	-0.014281	-0.694419	1.101118	0.088429	-0.656222	1.049951	0.096518	-0.598572	0.690081	-0.200465	-0.584560	0.699033	0.272191	-0.369177	0.071678	-0.150293	-0.363488	0.078673	0.225598	-0.347942	0.089639	0.170564	-0.327022	0.579711	0.099655	-0.330664	0.592212	0.059219	-0.329749	0.578656	-0.018220
18830	156.916667	-0.830456	0.575048	0.153352	-0.828539	0.579401	-0.086257	-0.791068	0.822665	-0.089910	-0.792467	0.821983	0.154228	-0.707782	1.085440	-0.014300	-0.694407	1.101156	0.088359	-0.656220	1.050010	0.096477	-0.598468	0.690127	-0.200439	-0.584494	0.699041	0.272211	-0.369183	0.071661	-0.150283	-0.363474	0.078654	0.225577	-0.347921	0.089653	0.170569	-0.326926	0.579728	0.099675	-0.330573	0.592220	0.059231	-0.329656	0.578631	-0.018216
18831	156.925000	-0.830407	0.575100	0.153342	-0.828474	0.579428	-0.086253	-0.790999	0.822656	-0.089931	-0.792392	0.821974	0.154216	-0.707740	1.085549	-0.014335	-0.694354	1.101266	0.088334	-0.656201	1.050104	0.096466	-0.598382	0.690162	-0.200418	-0.584397	0.699069	0.272123	-0.369195	0.071646	-0.150263	-0.363465	0.078650	0.225570	-0.347929	0.089622	0.170558	-0.326841	0.579742	0.099675	-0.330485	0.592224	0.059238	-0.329568	0.578596	-0.018224
18832	156.933333	-0.830327	0.575116	0.153311	-0.828402	0.579449	-0.086258	-0.790868	0.822725	-0.089936	-0.792312	0.821951	0.154188	-0.707673	1.085671	-0.014366	-0.694271	1.101399	0.088290	-0.656179	1.050194	0.096443	-0.598303	0.690181	-0.200397	-0.584347	0.699050	0.272179	-0.369199	0.071640	-0.150258	-0.363450	0.078618	0.225546	-0.347930	0.089600	0.170543	-0.326760	0.579746	0.099673	-0.330402	0.592220	0.059231	-0.329487	0.578551	-0.018234
18833	156.941667	-0.830271	0.575137	0.153301	-0.828345	0.579453	-0.086257	-0.790882	0.822607	-0.089972	-0.792253	0.821937	0.154198	-0.707580	1.085818	-0.014396	-0.694175	1.101553	0.088257	-0.656133	1.050330	0.096428	-0.598238	0.690190	-0.200393	-0.584256	0.699075	0.272102	-0.369184	0.071654	-0.150278	-0.363446	0.078593	0.225541	-0.347928	0.089572	0.170544	-0.326684	0.579732	0.099661	-0.330334	0.592209	0.059221	-0.329413	0.578503	-0.018247
18834	156.950000	-0.830220	0.575152	0.153299	-0.828292	0.579452	-0.086257	-0.790815	0.822585	-0.090018	-0.792200	0.821913	0.154193	-0.707460	1.086001	-0.014422	-0.693992	1.101716	0.088187	-0.656062	1.050463	0.096408	-0.598186	0.690183	-0.200391	-0.584217	0.699059	0.272171	-0.369170	0.071675	-0.150296	-0.363443	0.078588	0.225518	-0.347940	0.089540	0.170537	-0.326616	0.579715	0.099646	-0.330275	0.592187	0.059208	-0.329351	0.578466	-0.018262
18835	156.958333	-0.830175	0.575135	0.153319	-0.828256	0.579447	-0.086246	-0.790804	0.822545	-0.089964	-0.792163	0.821892	0.154196	-0.707268	1.086215	-0.014512	-0.693850	1.101953	0.088185	-0.655967	1.050592	0.096376	-0.598151	0.690165	-0.200390	-0.584160	0.699074	0.272167	-0.369165	0.071668	-0.150307	-0.363179	0.077991	0.225307	-0.347952	0.089532	0.170535	-0.326559	0.579688	0.099630	-0.330220	0.592165	0.059188	-0.329294	0.578452	-0.018270
18836	156.966667	-0.830148	0.575159	0.153310	-0.828228	0.579438	-0.086240	-0.790795	0.822512	-0.089970	-0.792133	0.821876	0.154204	-0.707060	1.086454	-0.014536	-0.693635	1.102170	0.088146	-0.655844	1.050728	0.096335	-0.598130	0.690142	-0.200388	-0.584114	0.699087	0.272162	-0.369167	0.071672	-0.150311	-0.363180	0.077985	0.225310	-0.347953	0.089538	0.170531	-0.326514	0.579669	0.099605	-0.330177	0.592142	0.059170	-0.329257	0.578458	-0.018277
18837	156.975000	-0.830127	0.575163	0.153313	-0.828214	0.579434	-0.086225	-0.790792	0.822506	-0.089922	-0.792126	0.821871	0.154215	-0.706802	1.086709	-0.014597	-0.693380	1.102395	0.088088	-0.655710	1.050878	0.096288	-0.598131	0.690118	-0.200379	-0.584079	0.699096	0.272149	-0.369172	0.071668	-0.150297	-0.363181	0.077987	0.225314	-0.347950	0.089576	0.170537	-0.326481	0.579659	0.099592	-0.330140	0.592141	0.059151	-0.329229	0.578501	-0.018277
18838	156.983333	-0.830122	0.575166	0.153320	-0.828208	0.579429	-0.086211	-0.790797	0.822527	-0.089857	-0.792127	0.821876	0.154226	-0.706541	1.087040	-0.014651	-0.693065	1.102651	0.088025	-0.655562	1.051040	0.096239	-0.598144	0.690091	-0.200371	-0.584023	0.699104	0.272049	-0.369171	0.071675	-0.150292	-0.363176	0.077997	0.225304	-0.347939	0.089606	0.170547	-0.326461	0.579666	0.099579	-0.330115	0.592147	0.059135	-0.329213	0.578558	-0.018277
18839	156.991667	-0.830108	0.575145	0.153339	-0.828199	0.579407	-0.086214	-0.790831	0.822510	-0.089869	-0.792188	0.821856	0.154251	-0.706198	1.087384	-0.014740	-0.692760	1.102950	0.087950	-0.655418	1.051220	0.096189	-0.598175	0.690055	-0.200351	-0.584008	0.699104	0.272028	-0.369185	0.071655	-0.150267	-0.363180	0.078004	0.225306	-0.347928	0.089623	0.170538	-0.326456	0.579675	0.099559	-0.330098	0.592166	0.059112	-0.329202	0.578631	-0.018286
18840	157.000000	-0.830141	0.575160	0.153328	-0.828244	0.579420	-0.086185	-0.790877	0.822507	-0.089852	-0.792153	0.821900	0.154238	-0.705870	1.087763	-0.014781	-0.692463	1.103299	0.087905	-0.655289	1.051404	0.096118	-0.598221	0.690015	-0.200334	-0.584028	0.699084	0.272082	-0.369188	0.071645	-0.150257	-0.363176	0.078000	0.225291	-0.347925	0.089627	0.170536	-0.326462	0.579694	0.099538	-0.330101	0.592191	0.059093	-0.329199	0.578696	-0.018301
18841	157.008333	-0.830172	0.575150	0.153337	-0.828278	0.579404	-0.086169	-0.790914	0.822544	-0.089785	-0.792181	0.821935	0.154261	-0.705526	1.088222	-0.014917	-0.692090	1.103619	0.087806	-0.655164	1.051592	0.096064	-0.598283	0.689978	-0.200325	-0.584030	0.699070	0.272026	-0.369201	0.071635	-0.150249	-0.363176	0.078019	0.225293	-0.347928	0.089617	0.170501	-0.326483	0.579706	0.099509	-0.330119	0.592219	0.059070	-0.329205	0.578742	-0.018328
18842	157.016667	-0.830210	0.575135	0.153350	-0.828318	0.579383	-0.086154	-0.790966	0.822550	-0.089767	-0.792208	0.821969	0.154281	-0.705157	1.088623	-0.015015	-0.691752	1.103944	0.087736	-0.655030	1.051767	0.096013	-0.598357	0.689930	-0.200313	-0.584047	0.699064	0.271985	-0.369202	0.071628	-0.150250	-0.363178	0.078015	0.225292	-0.347942	0.089586	0.170470	-0.326510	0.579724	0.099477	-0.330147	0.592242	0.059045	-0.329216	0.578781	-0.018366
18843	157.025000	-0.830249	0.575087	0.153382	-0.828372	0.579356	-0.086137	-0.790995	0.822577	-0.089783	-0.792225	0.821994	0.154280	-0.704743	1.088950	-0.015096	-0.691382	1.104234	0.087662	-0.654882	1.051909	0.095961	-0.598433	0.689877	-0.200306	-0.584078	0.699033	0.271980	-0.369214	0.071612	-0.150257	-0.363179	0.078013	0.225295	-0.347950	0.089098	0.170407	-0.326551	0.579734	0.099447	-0.330192	0.592258	0.059010	-0.329239	0.578812	-0.018407
18844	157.033333	-0.830291	0.575036	0.153411	-0.828420	0.579329	-0.086124	-0.791075	0.822536	-0.089783	-0.792242	0.822026	0.154281	-0.704417	1.089339	-0.015263	-0.690992	1.104463	0.087576	-0.654711	1.052007	0.095897	-0.598515	0.689823	-0.200305	-0.584142	0.698988	0.272054	-0.369207	0.071634	-0.150282	-0.363182	0.078004	0.225292	-0.347970	0.089077	0.170407	-0.326598	0.579746	0.099412	-0.330249	0.592272	0.058975	-0.329265	0.578849	-0.018454
18845	157.041667	-0.830362	0.575025	0.153439	-0.828477	0.579303	-0.086108	-0.791119	0.822561	-0.089742	-0.792264	0.822071	0.154288	-0.704025	1.089566	-0.015332	-0.690679	1.104651	0.087537	-0.654534	1.052062	0.095848	-0.598595	0.689754	-0.200249	-0.584168	0.698986	0.271988	-0.369191	0.071657	-0.150294	-0.363188	0.078016	0.225304	-0.347977	0.089064	0.170403	-0.326654	0.579757	0.099388	-0.330313	0.592284	0.058952	-0.329300	0.578889	-0.018485
18846	157.050000	-0.830403	0.574996	0.153436	-0.828536	0.579277	-0.086099	-0.791167	0.822565	-0.089753	-0.792282	0.822122	0.154286	-0.703619	1.089744	-0.015400	-0.690318	1.104781	0.087476	-0.654338	1.052080	0.095799	-0.598683	0.689714	-0.200312	-0.584215	0.698952	0.271996	-0.369195	0.071665	-0.150293	-0.363186	0.078002	0.225310	-0.347966	0.089080	0.170409	-0.326712	0.579771	0.099372	-0.330376	0.592295	0.058935	-0.329343	0.578940	-0.018513
18847	157.058333	-0.830462	0.574978	0.153439	-0.828598	0.579256	-0.086085	-0.791197	0.822592	-0.089741	-0.792291	0.822174	0.154274	-0.703266	1.089880	-0.015466	-0.689991	1.104838	0.087417	-0.654131	1.052078	0.095762	-0.598760	0.689658	-0.200319	-0.584289	0.698918	0.272085	-0.369173	0.071697	-0.150314	-0.363502	0.078693	0.225621	-0.347962	0.089354	0.170501	-0.326776	0.579795	0.099355	-0.330435	0.592322	0.058917	-0.329392	0.579010	-0.018533
18848	157.066667	-0.830523	0.574972	0.153442	-0.828663	0.579249	-0.086075	-0.791220	0.822628	-0.089730	-0.792290	0.822225	0.154254	-0.702870	1.089932	-0.015455	-0.689701	1.104861	0.087380	-0.653923	1.052056	0.095726	-0.598831	0.689601	-0.200330	-0.584333	0.698884	0.272102	-0.369170	0.071701	-0.150308	-0.363486	0.078660	0.225582	-0.347960	0.089615	0.170549	-0.326832	0.579824	0.099341	-0.330495	0.592354	0.058899	-0.329444	0.579082	-0.018544
18849	157.075000	-0.830605	0.574986	0.153465	-0.828728	0.579239	-0.086069	-0.791216	0.822679	-0.089696	-0.792284	0.822297	0.154245	-0.702564	1.089997	-0.015516	-0.689449	1.104854	0.087348	-0.653722	1.051998	0.095704	-0.598903	0.689551	-0.200355	-0.584363	0.698837	0.272115	-0.369178	0.071700	-0.150300	-0.363485	0.078660	0.225578	-0.347954	0.089625	0.170546	-0.326891	0.579859	0.099322	-0.330555	0.592393	0.058881	-0.329500	0.579159	-0.018548
18850	157.083333	-0.830622	0.574962	0.153440	-0.828801	0.579242	-0.086067	-0.791236	0.822704	-0.089681	-0.792261	0.822355	0.154226	-0.702279	1.089957	-0.015587	-0.689187	1.104803	0.087317	-0.653525	1.051900	0.095680	-0.598962	0.689495	-0.200379	-0.584390	0.698789	0.272129	-0.369185	0.071697	-0.150295	-0.363483	0.078651	0.225572	-0.347958	0.089616	0.170545	-0.326947	0.579901	0.099298	-0.330614	0.592431	0.058858	-0.329557	0.579223	-0.018544
18851	157.091667	-0.830722	0.575043	0.153434	-0.828846	0.579247	-0.086059	-0.791157	0.822803	-0.089701	-0.792242	0.822424	0.154213	-0.702014	1.089890	-0.015566	-0.688983	1.104704	0.087321	-0.653322	1.051798	0.095694	-0.598996	0.689455	-0.200414	-0.584408	0.698738	0.272151	-0.369194	0.071674	-0.150288	-0.363478	0.078636	0.225556	-0.347960	0.089597	0.170534	-0.326982	0.579948	0.099269	-0.330669	0.592476	0.058830	-0.329611	0.579275	-0.018544
18852	157.100000	-0.830754	0.575048	0.153430	-0.828844	0.579265	-0.086041	-0.791152	0.822806	-0.089727	-0.792204	0.822488	0.154198	-0.701785	1.089775	-0.015655	-0.688805	1.104568	0.087335	-0.653122	1.051657	0.095707	-0.599028	0.689413	-0.200451	-0.584402	0.698722	0.272098	-0.369211	0.071635	-0.150273	-0.363477	0.078634	0.225554	-0.347973	0.089566	0.170528	-0.327015	0.579995	0.099233	-0.330719	0.592523	0.058800	-0.329659	0.579322	-0.018538
18853	157.108333	-0.830769	0.575009	0.153457	-0.828885	0.579284	-0.086041	-0.791067	0.822894	-0.089711	-0.792155	0.822538	0.154178	-0.701619	1.089599	-0.015600	-0.688660	1.104361	0.087361	-0.652981	1.051483	0.095755	-0.599038	0.689386	-0.200487	-0.584428	0.698648	0.272189	-0.369220	0.071638	-0.150282	-0.363473	0.078626	0.225546	-0.347983	0.089557	0.170522	-0.327038	0.580048	0.099207	-0.330757	0.592564	0.058775	-0.329696	0.579361	-0.018522
18854	157.116667	-0.830808	0.575077	0.153409	-0.828920	0.579302	-0.086045	-0.790972	0.822982	-0.089697	-0.792116	0.822640	0.154188	-0.701468	1.089382	-0.015559	-0.688560	1.104161	0.087406	-0.652763	1.051358	0.095778	-0.599032	0.689363	-0.200524	-0.584427	0.698612	0.272211	-0.369213	0.071649	-0.150291	-0.363478	0.078634	0.225550	-0.347984	0.089565	0.170524	-0.327049	0.580102	0.099177	-0.330782	0.592609	0.058749	-0.329729	0.579397	-0.018503
18855	157.125000	-0.830809	0.575089	0.153392	-0.828901	0.579325	-0.086035	-0.790960	0.822939	-0.089721	-0.792041	0.822649	0.154148	-0.701390	1.089183	-0.015508	-0.688481	1.103967	0.087471	-0.652615	1.051206	0.095834	-0.599005	0.689342	-0.200555	-0.584416	0.698584	0.272227	-0.369219	0.071648	-0.150287	-0.363488	0.078644	0.225556	-0.347979	0.089571	0.170536	-0.327044	0.580151	0.099155	-0.330792	0.592647	0.058724	-0.329749	0.579437	-0.018477
18856	157.133333	-0.830799	0.575108	0.153372	-0.828871	0.579344	-0.086024	-0.790876	0.822979	-0.089698	-0.791981	0.822701	0.154138	-0.701364	1.088991	-0.015420	-0.688437	1.103786	0.087544	-0.652486	1.051075	0.095887	-0.598957	0.689330	-0.200583	-0.584396	0.698557	0.272231	-0.369202	0.071682	-0.150305	-0.363495	0.078655	0.225560	-0.347966	0.089587	0.170546	-0.327028	0.580190	0.099135	-0.330793	0.592672	0.058705	-0.329757	0.579464	-0.018445
18857	157.141667	-0.830760	0.575111	0.153332	-0.828882	0.579360	-0.086037	-0.790775	0.823003	-0.089733	-0.791919	0.822630	0.154071	-0.701335	1.088783	-0.015327	-0.688421	1.103629	0.087622	-0.652390	1.050961	0.095937	-0.598900	0.689317	-0.200604	-0.584353	0.698542	0.272198	-0.369203	0.071685	-0.150301	-0.363502	0.078659	0.225573	-0.347962	0.089612	0.170558	-0.327000	0.580215	0.099115	-0.330771	0.592685	0.058683	-0.329747	0.579486	-0.018408
18858	157.150000	-0.830708	0.575118	0.153298	-0.828814	0.579377	-0.086024	-0.790672	0.823022	-0.089774	-0.791797	0.822657	0.154053	-0.701340	1.088617	-0.015257	-0.688426	1.103458	0.087689	-0.652310	1.050874	0.096021	-0.598836	0.689307	-0.200625	-0.584322	0.698522	0.272236	-0.369212	0.071665	-0.150284	-0.363501	0.078648	0.225571	-0.347957	0.089630	0.170560	-0.326957	0.580222	0.099099	-0.330744	0.592689	0.058663	-0.329724	0.579495	-0.018368
18859	157.158333	-0.830665	0.575142	0.153270	-0.828759	0.579398	-0.086025	-0.790561	0.823036	-0.089753	-0.791748	0.822608	0.154022	-0.701385	1.088509	-0.015191	-0.688461	1.103334	0.087774	-0.652271	1.050803	0.096076	-0.598754	0.689300	-0.200642	-0.584250	0.698506	0.272190	-0.369194	0.071699	-0.150303	-0.363509	0.078651	0.225575	-0.347952	0.089623	0.170558	-0.326902	0.580220	0.099090	-0.330695	0.592671	0.058649	-0.329685	0.579491	-0.018335
18860	157.166667	-0.830611	0.575176	0.153245	-0.828705	0.579425	-0.086025	-0.790459	0.823050	-0.089732	-0.791633	0.822647	0.154022	-0.701479	1.088416	-0.015111	-0.688511	1.103210	0.087826	-0.652245	1.050748	0.096139	-0.598666	0.689296	-0.200654	-0.584170	0.698503	0.272142	-0.369201	0.071679	-0.150293	-0.363500	0.078629	0.225566	-0.347972	0.089601	0.170545	-0.326835	0.580202	0.099083	-0.330634	0.592650	0.058638	-0.329639	0.579471	-0.018297
18861	157.175000	-0.830545	0.575214	0.153220	-0.828638	0.579454	-0.086023	-0.790349	0.823056	-0.089772	-0.791563	0.822662	0.154025	-0.701537	1.088305	-0.015026	-0.688578	1.103129	0.087905	-0.652236	1.050714	0.096200	-0.598574	0.689305	-0.200661	-0.584120	0.698488	0.272209	-0.369210	0.071661	-0.150285	-0.363495	0.078623	0.225566	-0.347973	0.089590	0.170539	-0.326755	0.580183	0.099082	-0.330558	0.592623	0.058636	-0.329577	0.579449	-0.018267
18862	157.183333	-0.830478	0.575252	0.153200	-0.828572	0.579488	-0.086018	-0.790298	0.823013	-0.089798	-0.791477	0.822619	0.153996	-0.701631	1.088249	-0.014959	-0.688652	1.103062	0.087982	-0.652249	1.050689	0.096252	-0.598473	0.689317	-0.200658	-0.584038	0.698485	0.272190	-0.369215	0.071647	-0.150282	-0.363484	0.078607	0.225550	-0.347971	0.089567	0.170531	-0.326671	0.580166	0.099086	-0.330475	0.592600	0.058636	-0.329505	0.579428	-0.018233
18863	157.191667	-0.830401	0.575296	0.153184	-0.828500	0.579517	-0.086009	-0.790213	0.823027	-0.089738	-0.791414	0.822606	0.153990	-0.701711	1.088210	-0.014913	-0.688739	1.103012	0.088039	-0.652276	1.050672	0.096302	-0.598384	0.689335	-0.200648	-0.583946	0.698512	0.272143	-0.369227	0.071619	-0.150266	-0.363486	0.078611	0.225553	-0.347977	0.089554	0.170524	-0.326572	0.580157	0.099087	-0.330385	0.592588	0.058641	-0.329421	0.579412	-0.018212
18864	157.200000	-0.830326	0.575337	0.153165	-0.828422	0.579548	-0.085997	-0.790152	0.822985	-0.089774	-0.791355	0.822583	0.153984	-0.701803	1.088151	-0.014807	-0.688846	1.102986	0.088118	-0.652391	1.050633	0.096373	-0.598287	0.689363	-0.200629	-0.583858	0.698535	0.272089	-0.369215	0.071627	-0.150276	-0.363478	0.078617	0.225552	-0.347967	0.089567	0.170521	-0.326472	0.580151	0.099091	-0.330279	0.592580	0.058650	-0.329331	0.579398	-0.018197
18865	157.208333	-0.830249	0.575372	0.153156	-0.828347	0.579566	-0.085986	-0.790093	0.822962	-0.089777	-0.791317	0.822605	0.154013	-0.701893	1.088167	-0.014783	-0.688973	1.102988	0.088174	-0.652386	1.050691	0.096371	-0.598207	0.689386	-0.200613	-0.583793	0.698512	0.272133	-0.369226	0.071609	-0.150264	-0.363479	0.078613	0.225549	-0.347962	0.089561	0.170529	-0.326374	0.580152	0.099108	-0.330178	0.592571	0.058662	-0.329241	0.579388	-0.018190
18866	157.216667	-0.830172	0.575403	0.153145	-0.828268	0.579572	-0.085975	-0.790039	0.822941	-0.089744	-0.791255	0.822525	0.153983	-0.701980	1.088198	-0.014772	-0.689076	1.102989	0.088202	-0.652461	1.050715	0.096396	-0.598129	0.689406	-0.200594	-0.583704	0.698547	0.272045	-0.369209	0.071639	-0.150282	-0.363481	0.078617	0.225558	-0.347948	0.089566	0.170541	-0.326274	0.580143	0.099123	-0.330081	0.592560	0.058670	-0.329147	0.579372	-0.018191
18867	157.225000	-0.830099	0.575398	0.153160	-0.828189	0.579587	-0.085967	-0.789985	0.822901	-0.089726	-0.791217	0.822504	0.153992	-0.702054	1.088228	-0.014771	-0.689180	1.103002	0.088208	-0.652544	1.050746	0.096405	-0.598064	0.689416	-0.200576	-0.583637	0.698547	0.272022	-0.369197	0.071660	-0.150278	-0.363471	0.078611	0.225563	-0.347954	0.089571	0.170542	-0.326185	0.580134	0.099140	-0.329980	0.592553	0.058683	-0.329067	0.579358	-0.018199
18868	157.233333	-0.830031	0.575387	0.153177	-0.828021	0.579544	-0.085980	-0.789941	0.822858	-0.089718	-0.791182	0.822442	0.153990	-0.702116	1.088260	-0.014782	-0.689279	1.103019	0.088201	-0.652629	1.050783	0.096412	-0.598015	0.689421	-0.200555	-0.583578	0.698546	0.272000	-0.369184	0.071687	-0.150288	-0.363469	0.078595	0.225566	-0.347951	0.089566	0.170544	-0.326099	0.580122	0.099150	-0.329890	0.592545	0.058694	-0.328986	0.579343	-0.018211
18869	157.241667	-0.829978	0.575396	0.153175	-0.827971	0.579543	-0.085979	-0.789922	0.822823	-0.089713	-0.791157	0.822399	0.153985	-0.702156	1.088302	-0.014799	-0.689358	1.103054	0.088197	-0.652703	1.050833	0.096414	-0.597965	0.689431	-0.200547	-0.583548	0.698549	0.272024	-0.369191	0.071670	-0.150279	-0.363468	0.078575	0.225559	-0.347949	0.089550	0.170545	-0.326023	0.580111	0.099159	-0.329811	0.592533	0.058704	-0.328913	0.579334	-0.018232
18870	157.250000	-0.829938	0.575406	0.153172	-0.827924	0.579548	-0.085978	-0.789897	0.822819	-0.089658	-0.791146	0.822360	0.153984	-0.702174	1.088358	-0.014826	-0.689417	1.103101	0.088176	-0.652771	1.050893	0.096407	-0.597937	0.689432	-0.200530	-0.583501	0.698553	0.271968	-0.369187	0.071675	-0.150281	-0.363458	0.078563	0.225555	-0.347957	0.089543	0.170536	-0.325961	0.580104	0.099176	-0.329740	0.592525	0.058711	-0.328850	0.579327	-0.018253
18871	157.258333	-0.829905	0.575414	0.153171	-0.827885	0.579557	-0.085974	-0.789904	0.822786	-0.089672	-0.791197	0.822316	0.154019	-0.702169	1.088446	-0.014849	-0.689451	1.103171	0.088151	-0.652814	1.050955	0.096399	-0.597922	0.689432	-0.200510	-0.583481	0.698570	0.271962	-0.369196	0.071653	-0.150274	-0.363457	0.078566	0.225557	-0.347973	0.089529	0.170528	-0.325909	0.580108	0.099187	-0.329680	0.592541	0.058724	-0.328798	0.579330	-0.018270
18872	157.266667	-0.829853	0.575424	0.153163	-0.827866	0.579552	-0.085970	-0.789934	0.822764	-0.089680	-0.791175	0.822318	0.154023	-0.702139	1.088560	-0.014870	-0.689459	1.103270	0.088126	-0.652845	1.051039	0.096386	-0.597919	0.689436	-0.200482	-0.583492	0.698554	0.272022	-0.369209	0.071624	-0.150262	-0.363460	0.078581	0.225559	-0.347975	0.089525	0.170528	-0.325868	0.580136	0.099207	-0.329634	0.592561	0.058738	-0.328757	0.579345	-0.018284
18873	157.275000	-0.829862	0.575423	0.153172	-0.827868	0.579570	-0.085961	-0.789978	0.822756	-0.089657	-0.791204	0.822288	0.154032	-0.702081	1.088696	-0.014879	-0.689416	1.103391	0.088100	-0.652856	1.051124	0.096375	-0.597924	0.689447	-0.200456	-0.583485	0.698578	0.271984	-0.369213	0.071617	-0.150259	-0.363461	0.078587	0.225549	-0.347971	0.089524	0.170516	-0.325842	0.580173	0.099218	-0.329604	0.592605	0.058757	-0.328724	0.579375	-0.018294
18874	157.283333	-0.829887	0.575419	0.153187	-0.827876	0.579575	-0.085945	-0.790025	0.822758	-0.089635	-0.791244	0.822263	0.154043	-0.702028	1.088909	-0.014906	-0.689372	1.103587	0.088134	-0.652854	1.051212	0.096363	-0.597944	0.689464	-0.200428	-0.583488	0.698599	0.271949	-0.369206	0.071620	-0.150263	-0.363459	0.078611	0.225552	-0.347964	0.089535	0.170513	-0.325831	0.580217	0.099237	-0.329584	0.592647	0.058776	-0.328709	0.579396	-0.018299
18875	157.291667	-0.829886	0.575420	0.153201	-0.827899	0.579568	-0.085931	-0.790054	0.822805	-0.089550	-0.791299	0.822244	0.154067	-0.701909	1.089127	-0.014925	-0.689290	1.103759	0.088109	-0.652878	1.051322	0.096345	-0.597982	0.689481	-0.200390	-0.583528	0.698564	0.271978	-0.369206	0.071619	-0.150254	-0.363455	0.078617	0.225549	-0.347956	0.089559	0.170516	-0.325830	0.580261	0.099254	-0.329589	0.592691	0.058797	-0.328707	0.579422	-0.018303
18876	157.300000	-0.829929	0.575382	0.153211	-0.827933	0.579548	-0.085921	-0.790165	0.822756	-0.089581	-0.791364	0.822229	0.154088	-0.701760	1.089341	-0.014905	-0.689193	1.103955	0.088103	-0.652901	1.051435	0.096355	-0.598028	0.689490	-0.200360	-0.583560	0.698568	0.271958	-0.369199	0.071634	-0.150263	-0.363455	0.078615	0.225535	-0.347946	0.089574	0.170528	-0.325849	0.580296	0.099267	-0.329609	0.592722	0.058808	-0.328725	0.579432	-0.018313
18877	157.308333	-0.829972	0.575348	0.153226	-0.827973	0.579517	-0.085915	-0.790238	0.822755	-0.089557	-0.791437	0.822217	0.154114	-0.701641	1.089628	-0.014935	-0.689064	1.104158	0.088083	-0.652926	1.051563	0.096363	-0.598084	0.689496	-0.200339	-0.583625	0.698515	0.271994	-0.369184	0.071657	-0.150269	-0.363455	0.078614	0.225539	-0.347945	0.089575	0.170518	-0.325883	0.580322	0.099276	-0.329641	0.592749	0.058824	-0.328754	0.579440	-0.018328
18878	157.316667	-0.830030	0.575362	0.153189	-0.828030	0.579483	-0.085900	-0.790340	0.822736	-0.089518	-0.791514	0.822212	0.154139	-0.701492	1.089886	-0.014947	-0.688924	1.104397	0.088097	-0.652936	1.051673	0.096370	-0.598154	0.689494	-0.200322	-0.583676	0.698481	0.271968	-0.369185	0.071666	-0.150261	-0.363452	0.078613	0.225539	-0.347950	0.089574	0.170519	-0.325930	0.580351	0.099281	-0.329692	0.592777	0.058828	-0.328801	0.579443	-0.018350
18879	157.325000	-0.830089	0.575320	0.153200	-0.828107	0.579444	-0.085910	-0.790383	0.822811	-0.089463	-0.791597	0.822216	0.154157	-0.701288	1.090120	-0.014965	-0.688740	1.104568	0.088061	-0.652915	1.051774	0.096388	-0.598237	0.689476	-0.200322	-0.583768	0.698442	0.272023	-0.369178	0.071689	-0.150273	-0.363446	0.078603	0.225529	-0.347938	0.089580	0.170515	-0.325997	0.580377	0.099282	-0.329760	0.592789	0.058830	-0.328866	0.579446	-0.018369
18880	157.333333	-0.830155	0.575276	0.153213	-0.828243	0.579446	-0.085892	-0.790517	0.822776	-0.089447	-0.791679	0.822223	0.154173	-0.701094	1.090334	-0.015002	-0.688555	1.104705	0.088057	-0.652865	1.051844	0.096383	-0.598325	0.689458	-0.200315	-0.583843	0.698412	0.272002	-0.369166	0.071713	-0.150296	-0.363449	0.078603	0.225535	-0.347951	0.089568	0.170512	-0.326073	0.580405	0.099282	-0.329843	0.592808	0.058831	-0.328941	0.579458	-0.018384
18881	157.341667	-0.830231	0.575239	0.153219	-0.828316	0.579425	-0.085890	-0.790620	0.822787	-0.089434	-0.791769	0.822241	0.154192	-0.700898	1.090489	-0.015010	-0.688385	1.104817	0.088086	-0.652801	1.051872	0.096387	-0.598423	0.689445	-0.200320	-0.583943	0.698386	0.272033	-0.369182	0.071681	-0.150286	-0.363453	0.078618	0.225539	-0.347954	0.089569	0.170513	-0.326160	0.580429	0.099292	-0.329934	0.592833	0.058840	-0.329028	0.579473	-0.018385
18882	157.350000	-0.830315	0.575203	0.153235	-0.828395	0.579411	-0.085887	-0.790715	0.822812	-0.089459	-0.791857	0.822263	0.154210	-0.700703	1.090616	-0.014957	-0.688211	1.104881	0.088082	-0.652783	1.051806	0.096402	-0.598521	0.689422	-0.200314	-0.584051	0.698365	0.272058	-0.369199	0.071662	-0.150281	-0.363468	0.078634	0.225557	-0.347960	0.089570	0.170518	-0.326257	0.580464	0.099311	-0.330034	0.592866	0.058850	-0.329120	0.579498	-0.018384
18883	157.358333	-0.830397	0.575174	0.153245	-0.828475	0.579401	-0.085875	-0.790816	0.822848	-0.089415	-0.791943	0.822311	0.154233	-0.700505	1.090697	-0.014977	-0.688057	1.104942	0.088133	-0.652624	1.051854	0.096430	-0.598621	0.689407	-0.200314	-0.584175	0.698326	0.272165	-0.369201	0.071657	-0.150276	-0.363476	0.078642	0.225556	-0.347963	0.089582	0.170523	-0.326360	0.580501	0.099328	-0.330138	0.592899	0.058870	-0.329220	0.579529	-0.018378
18884	157.366667	-0.830482	0.575147	0.153258	-0.828555	0.579395	-0.085868	-0.790884	0.822916	-0.089362	-0.792018	0.822347	0.154244	-0.700335	1.090754	-0.014940	-0.687909	1.104948	0.088158	-0.652541	1.051812	0.096467	-0.598723	0.689384	-0.200326	-0.584256	0.698333	0.272132	-0.369212	0.071639	-0.150270	-0.363488	0.078664	0.225566	-0.347966	0.089596	0.170534	-0.326465	0.580529	0.099347	-0.330242	0.592929	0.058889	-0.329318	0.579555	-0.018372
18885	157.375000	-0.830562	0.575120	0.153267	-0.828628	0.579382	-0.085858	-0.790954	0.822947	-0.089344	-0.792085	0.822395	0.154257	-0.700167	1.090752	-0.014949	-0.687779	1.104891	0.088177	-0.652514	1.051701	0.096508	-0.598814	0.689374	-0.200335	-0.584367	0.698277	0.272232	-0.369215	0.071629	-0.150258	-0.363497	0.078676	0.225576	-0.347967	0.089608	0.170546	-0.326569	0.580560	0.099359	-0.330350	0.592963	0.058906	-0.329420	0.579588	-0.018371
18886	157.383333	-0.830679	0.575128	0.153300	-0.828698	0.579369	-0.085846	-0.790994	0.823006	-0.089321	-0.792224	0.822366	0.154256	-0.700027	1.090688	-0.014960	-0.687694	1.104752	0.088185	-0.652487	1.051537	0.096561	-0.598903	0.689353	-0.200354	-0.584432	0.698287	0.272196	-0.369211	0.071634	-0.150258	-0.363500	0.078679	0.225585	-0.347967	0.089621	0.170551	-0.326675	0.580581	0.099367	-0.330452	0.592995	0.058916	-0.329512	0.579623	-0.018372
18887	157.391667	-0.830722	0.575090	0.153290	-0.828780	0.579359	-0.085846	-0.791036	0.823017	-0.089337	-0.792187	0.822493	0.154266	-0.699907	1.090459	-0.014912	-0.687624	1.104525	0.088239	-0.652303	1.051374	0.096563	-0.598988	0.689344	-0.200378	-0.584523	0.698232	0.272295	-0.369207	0.071649	-0.150265	-0.363497	0.078661	0.225572	-0.347964	0.089619	0.170550	-0.326771	0.580612	0.099368	-0.330549	0.593017	0.058921	-0.329605	0.579653	-0.018368
18888	157.400000	-0.830800	0.575083	0.153307	-0.828818	0.579347	-0.085838	-0.791040	0.823068	-0.089297	-0.792219	0.822546	0.154267	-0.699824	1.090166	-0.014872	-0.687589	1.104192	0.088275	-0.652200	1.051121	0.096598	-0.599051	0.689331	-0.200405	-0.584589	0.698198	0.272319	-0.369187	0.071691	-0.150280	-0.363490	0.078636	0.225567	-0.347964	0.089599	0.170551	-0.326858	0.580630	0.099369	-0.330636	0.593038	0.058921	-0.329691	0.579683	-0.018361
18889	157.408333	-0.830848	0.575071	0.153308	-0.828863	0.579347	-0.085838	-0.791039	0.823078	-0.089298	-0.792230	0.822587	0.154262	-0.699813	1.089818	-0.014818	-0.687619	1.103815	0.088357	-0.652163	1.050815	0.096679	-0.599096	0.689321	-0.200437	-0.584644	0.698168	0.272342	-0.369189	0.071696	-0.150286	-0.363488	0.078625	0.225559	-0.347973	0.089583	0.170548	-0.326939	0.580659	0.099373	-0.330719	0.593056	0.058923	-0.329770	0.579713	-0.018339
18890	157.416667	-0.830889	0.575067	0.153310	-0.828931	0.579343	-0.085854	-0.791028	0.823096	-0.089300	-0.792236	0.822633	0.154274	-0.699822	1.089421	-0.014770	-0.687687	1.103394	0.088412	-0.652030	1.050520	0.096691	-0.599126	0.689301	-0.200465	-0.584692	0.698135	0.272373	-0.369178	0.071734	-0.150307	-0.363482	0.078619	0.225567	-0.347972	0.089565	0.170552	-0.327001	0.580682	0.099382	-0.330789	0.593071	0.058926	-0.329836	0.579739	-0.018306
18891	157.425000	-0.830916	0.575060	0.153310	-0.828952	0.579353	-0.085857	-0.790979	0.823140	-0.089318	-0.792227	0.822686	0.154281	-0.699887	1.089042	-0.014682	-0.687831	1.103006	0.088504	-0.651985	1.050215	0.096745	-0.599134	0.689286	-0.200487	-0.584726	0.698105	0.272401	-0.369183	0.071720	-0.150315	-0.363488	0.078616	0.225565	-0.347989	0.089554	0.170548	-0.327046	0.580715	0.099397	-0.330846	0.593086	0.058932	-0.329887	0.579754	-0.018257
18892	157.433333	-0.830929	0.575062	0.153306	-0.828925	0.579361	-0.085850	-0.790925	0.823170	-0.089299	-0.792184	0.822676	0.154258	-0.700029	1.088706	-0.014605	-0.688000	1.102646	0.088585	-0.651986	1.049964	0.096792	-0.599128	0.689264	-0.200507	-0.584753	0.698082	0.272435	-0.369170	0.071734	-0.150334	-0.363498	0.078642	0.225587	-0.347988	0.089566	0.170552	-0.327072	0.580749	0.099409	-0.330883	0.593102	0.058932	-0.329923	0.579766	-0.018207
18893	157.441667	-0.830928	0.575070	0.153298	-0.828912	0.579372	-0.085855	-0.790835	0.823217	-0.089320	-0.792133	0.822669	0.154240	-0.700168	1.088443	-0.014572	-0.688202	1.102345	0.088657	-0.652051	1.049763	0.096836	-0.599082	0.689254	-0.200514	-0.584752	0.698058	0.272452	-0.369203	0.071682	-0.150297	-0.363512	0.078664	0.225598	-0.347986	0.089589	0.170561	-0.327078	0.580785	0.099405	-0.330901	0.593122	0.058927	-0.329936	0.579769	-0.018154
18894	157.450000	-0.830915	0.575078	0.153289	-0.828892	0.579386	-0.085856	-0.790818	0.823173	-0.089325	-0.792113	0.822718	0.154278	-0.700327	1.088200	-0.014490	-0.688414	1.102082	0.088705	-0.652159	1.049598	0.096868	-0.599028	0.689246	-0.200527	-0.584740	0.698036	0.272471	-0.369214	0.071665	-0.150287	-0.363515	0.078668	0.225600	-0.347973	0.089623	0.170572	-0.327063	0.580816	0.099399	-0.330904	0.593138	0.058912	-0.329933	0.579767	-0.018107
18895	157.458333	-0.830883	0.575103	0.153276	-0.828862	0.579401	-0.085860	-0.790734	0.823184	-0.089369	-0.792034	0.822654	0.154231	-0.700532	1.088059	-0.014465	-0.688690	1.101920	0.088770	-0.652307	1.049495	0.096909	-0.598943	0.689252	-0.200526	-0.584697	0.698022	0.272478	-0.369209	0.071658	-0.150275	-0.363520	0.078682	0.225601	-0.347967	0.089631	0.170569	-0.327025	0.580843	0.099376	-0.330881	0.593149	0.058895	-0.329909	0.579757	-0.018060
18896	157.466667	-0.830833	0.575121	0.153258	-0.828813	0.579422	-0.085859	-0.790659	0.823177	-0.089392	-0.791977	0.822585	0.154206	-0.700754	1.087945	-0.014432	-0.688950	1.101788	0.088839	-0.652463	1.049431	0.096949	-0.598854	0.689270	-0.200527	-0.584637	0.698004	0.272472	-0.369209	0.071650	-0.150269	-0.363514	0.078673	0.225597	-0.347966	0.089635	0.170565	-0.326963	0.580863	0.099352	-0.330837	0.593152	0.058872	-0.329866	0.579738	-0.018019
18897	157.475000	-0.830752	0.575137	0.153231	-0.828754	0.579443	-0.085852	-0.790618	0.823155	-0.089334	-0.791934	0.822551	0.154208	-0.700983	1.087824	-0.014352	-0.689208	1.101686	0.088887	-0.652630	1.049394	0.096998	-0.598756	0.689304	-0.200519	-0.584560	0.698001	0.272465	-0.369211	0.071645	-0.150269	-0.363502	0.078644	0.225585	-0.347956	0.089619	0.170565	-0.326880	0.580874	0.099332	-0.330771	0.593153	0.058859	-0.329807	0.579712	-0.017984
18898	157.483333	-0.830661	0.575155	0.153208	-0.828709	0.579458	-0.085854	-0.790558	0.823131	-0.089387	-0.791726	0.822378	0.154073	-0.701214	1.087737	-0.014287	-0.689487	1.101607	0.088953	-0.652790	1.049377	0.097042	-0.598658	0.689351	-0.200509	-0.584470	0.698003	0.272451	-0.369192	0.071666	-0.150284	-0.363487	0.078606	0.225561	-0.347944	0.089604	0.170560	-0.326788	0.580882	0.099324	-0.330687	0.593141	0.058858	-0.329736	0.579683	-0.017951
18899	157.491667	-0.830583	0.575179	0.153197	-0.828608	0.579478	-0.085835	-0.790527	0.823104	-0.089339	-0.791866	0.822431	0.154190	-0.701441	1.087716	-0.014223	-0.689728	1.101561	0.089003	-0.652945	1.049382	0.097091	-0.598564	0.689407	-0.200498	-0.584386	0.698023	0.272436	-0.369177	0.071680	-0.150293	-0.363475	0.078588	0.225555	-0.347949	0.089569	0.170558	-0.326688	0.580877	0.099322	-0.330591	0.593121	0.058856	-0.329652	0.579641	-0.017939
18900	157.500000	-0.830539	0.575231	0.153215	-0.828523	0.579488	-0.085830	-0.790492	0.823089	-0.089307	-0.791847	0.822372	0.154189	-0.701644	1.087697	-0.014234	-0.689963	1.101538	0.089046	-0.653106	1.049419	0.097132	-0.598479	0.689467	-0.200478	-0.584302	0.698043	0.272412	-0.369163	0.071708	-0.150299	-0.363466	0.078585	0.225560	-0.347953	0.089560	0.170558	-0.326576	0.580867	0.099333	-0.330482	0.593097	0.058861	-0.329564	0.579597	-0.017938
18901	157.508333	-0.830407	0.575222	0.153170	-0.828438	0.579493	-0.085826	-0.790462	0.823043	-0.089363	-0.791752	0.822246	0.154124	-0.701860	1.087709	-0.014170	-0.690176	1.101549	0.089086	-0.653284	1.049464	0.097175	-0.598399	0.689532	-0.200455	-0.584215	0.698081	0.272352	-0.369159	0.071704	-0.150303	-0.363469	0.078596	0.225562	-0.347949	0.089558	0.170552	-0.326468	0.580846	0.099352	-0.330364	0.593070	0.058870	-0.329474	0.579541	-0.017955
18902	157.516667	-0.830317	0.575247	0.153155	-0.828357	0.579498	-0.085827	-0.790441	0.823034	-0.089303	-0.791671	0.822129	0.154067	-0.702069	1.087693	-0.014090	-0.690406	1.101586	0.089140	-0.653451	1.049531	0.097229	-0.598340	0.689589	-0.200430	-0.584165	0.698116	0.272375	-0.369159	0.071703	-0.150298	-0.363470	0.078612	0.225571	-0.347950	0.089572	0.170553	-0.326360	0.580814	0.099372	-0.330252	0.593041	0.058883	-0.329387	0.579477	-0.017992
18903	157.525000	-0.830237	0.575270	0.153141	-0.828277	0.579503	-0.085829	-0.790436	0.822994	-0.089319	-0.791849	0.822184	0.154199	-0.702231	1.087748	-0.014063	-0.690597	1.101640	0.089189	-0.653610	1.049621	0.097260	-0.598295	0.689653	-0.200397	-0.584081	0.698156	0.272269	-0.369154	0.071702	-0.150305	-0.363474	0.078634	0.225574	-0.347941	0.089602	0.170556	-0.326258	0.580792	0.099387	-0.330141	0.593018	0.058892	-0.329296	0.579416	-0.018051
18904	157.533333	-0.830158	0.575286	0.153130	-0.828201	0.579505	-0.085832	-0.790464	0.822936	-0.089313	-0.791863	0.822120	0.154202	-0.702379	1.087813	-0.014031	-0.690766	1.101702	0.089209	-0.653750	1.049704	0.097294	-0.598255	0.689676	-0.200249	-0.584044	0.698187	0.272244	-0.369170	0.071667	-0.150281	-0.363482	0.078654	0.225586	-0.347940	0.089600	0.170551	-0.326165	0.580758	0.099410	-0.330040	0.592995	0.058908	-0.329217	0.579360	-0.018117
18905	157.541667	-0.830074	0.575279	0.153148	-0.828046	0.579476	-0.085853	-0.790465	0.822922	-0.089303	-0.791898	0.822089	0.154230	-0.702498	1.087875	-0.014012	-0.690895	1.101758	0.089228	-0.653874	1.049776	0.097322	-0.598241	0.689738	-0.200276	-0.584038	0.698186	0.272300	-0.369176	0.071645	-0.150273	-0.363472	0.078649	0.225580	-0.347932	0.089614	0.170547	-0.326088	0.580746	0.099430	-0.329952	0.592989	0.058922	-0.329146	0.579304	-0.018179
18906	157.550000	-0.830036	0.575264	0.153183	-0.828001	0.579480	-0.085850	-0.790476	0.822913	-0.089307	-0.791941	0.822064	0.154258	-0.702593	1.087944	-0.013989	-0.690997	1.101807	0.089248	-0.653971	1.049834	0.097335	-0.598234	0.689796	-0.200305	-0.583997	0.698222	0.272212	-0.369183	0.071628	-0.150264	-0.363464	0.078637	0.225575	-0.347932	0.089598	0.170539	-0.326025	0.580744	0.099449	-0.329880	0.592989	0.058937	-0.329094	0.579265	-0.018236
18907	157.558333	-0.830001	0.575263	0.153184	-0.827979	0.579502	-0.085835	-0.790534	0.822900	-0.089239	-0.791980	0.822021	0.154278	-0.702642	1.088040	-0.013994	-0.691068	1.101867	0.089270	-0.654048	1.049883	0.097343	-0.598237	0.689836	-0.200280	-0.583988	0.698210	0.272192	-0.369194	0.071604	-0.150241	-0.363450	0.078617	0.225566	-0.347947	0.089564	0.170533	-0.325981	0.580760	0.099464	-0.329833	0.593008	0.058955	-0.329047	0.579240	-0.018280
18908	157.566667	-0.829982	0.575257	0.153195	-0.827963	0.579507	-0.085826	-0.790525	0.822966	-0.089177	-0.792011	0.821966	0.154290	-0.702683	1.088150	-0.013974	-0.691109	1.101938	0.089294	-0.654195	1.049855	0.097372	-0.598247	0.689866	-0.200248	-0.584010	0.698155	0.272243	-0.369173	0.071630	-0.150265	-0.363438	0.078597	0.225555	-0.347937	0.089548	0.170536	-0.325955	0.580789	0.099482	-0.329800	0.593035	0.058965	-0.329019	0.579221	-0.018309
18909	157.575000	-0.829969	0.575239	0.153202	-0.827969	0.579491	-0.085817	-0.790657	0.822852	-0.089194	-0.792083	0.821951	0.154332	-0.702698	1.088295	-0.013963	-0.691104	1.102017	0.089324	-0.654149	1.049976	0.097356	-0.598268	0.689884	-0.200226	-0.584028	0.698133	0.272236	-0.369168	0.071648	-0.150268	-0.363428	0.078577	0.225541	-0.347944	0.089528	0.170525	-0.325946	0.580832	0.099490	-0.329794	0.593069	0.058972	-0.329006	0.579214	-0.018334
18910	157.583333	-0.829998	0.575219	0.153218	-0.827989	0.579471	-0.085820	-0.790713	0.822856	-0.089147	-0.792143	0.821922	0.154364	-0.702674	1.088443	-0.013920	-0.691072	1.102129	0.089355	-0.654180	1.050033	0.097359	-0.598301	0.689892	-0.200202	-0.584035	0.698133	0.272161	-0.369160	0.071668	-0.150274	-0.363421	0.078579	0.225532	-0.347945	0.089526	0.170520	-0.325955	0.580875	0.099490	-0.329808	0.593100	0.058967	-0.329008	0.579216	-0.018349
18911	157.591667	-0.830033	0.575213	0.153199	-0.828032	0.579426	-0.085817	-0.790777	0.822836	-0.089130	-0.792300	0.821837	0.154414	-0.702640	1.088642	-0.013906	-0.690988	1.102250	0.089368	-0.654188	1.050108	0.097366	-0.598350	0.689878	-0.200187	-0.584075	0.698105	0.272166	-0.369149	0.071688	-0.150283	-0.363425	0.078598	0.225538	-0.347946	0.089536	0.170518	-0.325983	0.580915	0.099475	-0.329845	0.593132	0.058953	-0.329028	0.579215	-0.018366
18912	157.600000	-0.830071	0.575144	0.153235	-0.828076	0.579378	-0.085823	-0.790878	0.822783	-0.089122	-0.792273	0.821871	0.154413	-0.702558	1.088844	-0.013908	-0.690882	1.102399	0.089376	-0.654182	1.050208	0.097375	-0.598405	0.689855	-0.200171	-0.584152	0.698076	0.272254	-0.369136	0.071709	-0.150291	-0.363427	0.078610	0.225544	-0.347953	0.089551	0.170515	-0.326024	0.580946	0.099454	-0.329894	0.593156	0.058927	-0.329060	0.579219	-0.018374
18913	157.608333	-0.830134	0.575121	0.153222	-0.828173	0.579350	-0.085829	-0.790954	0.822779	-0.089106	-0.792346	0.821852	0.154441	-0.702432	1.089123	-0.013900	-0.690778	1.102635	0.089422	-0.654177	1.050337	0.097397	-0.598475	0.689832	-0.200165	-0.584202	0.698062	0.272234	-0.369143	0.071699	-0.150295	-0.363446	0.078642	0.225557	-0.347940	0.089583	0.170521	-0.326082	0.580980	0.099432	-0.329962	0.593179	0.058907	-0.329119	0.579230	-0.018383
18914	157.616667	-0.830208	0.575105	0.153218	-0.828281	0.579333	-0.085830	-0.791040	0.822785	-0.089082	-0.792429	0.821838	0.154465	-0.702275	1.089414	-0.013908	-0.690630	1.102876	0.089420	-0.654178	1.050471	0.097412	-0.598555	0.689803	-0.200161	-0.584256	0.698050	0.272211	-0.369141	0.071691	-0.150291	-0.363456	0.078664	0.225567	-0.347946	0.089600	0.170524	-0.326147	0.581007	0.099401	-0.330036	0.593204	0.058880	-0.329183	0.579257	-0.018387
18915	157.625000	-0.830277	0.575065	0.153236	-0.828359	0.579301	-0.085823	-0.791161	0.822758	-0.089080	-0.792513	0.821833	0.154488	-0.702088	1.089708	-0.013887	-0.690462	1.103133	0.089417	-0.654175	1.050618	0.097427	-0.598651	0.689788	-0.200154	-0.584340	0.698030	0.272271	-0.369157	0.071669	-0.150284	-0.363453	0.078667	0.225566	-0.347941	0.089605	0.170529	-0.326226	0.581045	0.099386	-0.330119	0.593239	0.058865	-0.329264	0.579300	-0.018385
18916	157.633333	-0.830356	0.575033	0.153256	-0.828448	0.579278	-0.085811	-0.791269	0.822766	-0.089058	-0.792605	0.821838	0.154508	-0.701884	1.090013	-0.013866	-0.690251	1.103381	0.089414	-0.654157	1.050759	0.097441	-0.598749	0.689788	-0.200151	-0.584428	0.698002	0.272325	-0.369154	0.071682	-0.150286	-0.363454	0.078661	0.225559	-0.347956	0.089594	0.170526	-0.326313	0.581091	0.099379	-0.330210	0.593282	0.058855	-0.329354	0.579351	-0.018380
18917	157.641667	-0.830450	0.574991	0.153317	-0.828531	0.579265	-0.085797	-0.791366	0.822828	-0.088974	-0.792703	0.821854	0.154526	-0.701647	1.090326	-0.013919	-0.690020	1.103646	0.089423	-0.654152	1.050822	0.097460	-0.598867	0.689787	-0.200145	-0.584492	0.698019	0.272271	-0.369162	0.071672	-0.150274	-0.363453	0.078659	0.225564	-0.347953	0.089588	0.170527	-0.326401	0.581128	0.099379	-0.330304	0.593324	0.058863	-0.329457	0.579406	-0.018383
18918	157.650000	-0.830541	0.574941	0.153370	-0.828622	0.579256	-0.085788	-0.791489	0.822838	-0.089004	-0.792803	0.821892	0.154546	-0.701429	1.090580	-0.013932	-0.689785	1.103818	0.089397	-0.654108	1.050867	0.097465	-0.598996	0.689785	-0.200141	-0.584599	0.697963	0.272352	-0.369164	0.071671	-0.150277	-0.363452	0.078642	0.225552	-0.347960	0.089573	0.170527	-0.326500	0.581163	0.099394	-0.330401	0.593364	0.058881	-0.329560	0.579450	-0.018387
18919	157.658333	-0.830601	0.574918	0.153345	-0.828708	0.579235	-0.085775	-0.791589	0.822874	-0.088966	-0.792898	0.821924	0.154562	-0.701164	1.090739	-0.013932	-0.689544	1.103931	0.089396	-0.653929	1.050961	0.097440	-0.599114	0.689788	-0.200143	-0.584690	0.697941	0.272371	-0.369181	0.071654	-0.150262	-0.363449	0.078632	0.225544	-0.347961	0.089571	0.170527	-0.326603	0.581181	0.099411	-0.330496	0.593394	0.058896	-0.329666	0.579475	-0.018408
18920	157.666667	-0.830710	0.574882	0.153410	-0.828784	0.579216	-0.085766	-0.791680	0.822918	-0.088928	-0.792985	0.821960	0.154582	-0.700922	1.090834	-0.013926	-0.689340	1.104016	0.089430	-0.653795	1.050954	0.097432	-0.599233	0.689784	-0.200148	-0.584793	0.697916	0.272393	-0.369170	0.071688	-0.150293	-0.363458	0.078629	0.225537	-0.347954	0.089588	0.170533	-0.326702	0.581187	0.099430	-0.330593	0.593410	0.058918	-0.329774	0.579485	-0.018430
18921	157.675000	-0.830781	0.574838	0.153415	-0.828871	0.579190	-0.085778	-0.791748	0.822965	-0.088890	-0.793059	0.821997	0.154589	-0.700671	1.090879	-0.013965	-0.689121	1.104023	0.089416	-0.653772	1.050894	0.097482	-0.599342	0.689767	-0.200161	-0.584886	0.697902	0.272389	-0.369162	0.071703	-0.150303	-0.363460	0.078649	0.225559	-0.347946	0.089606	0.170537	-0.326804	0.581178	0.099445	-0.330693	0.593412	0.058939	-0.329880	0.579475	-0.018459
18922	157.683333	-0.830853	0.574801	0.153430	-0.828920	0.579165	-0.085777	-0.791807	0.822977	-0.088913	-0.793120	0.822033	0.154596	-0.700466	1.090889	-0.013971	-0.688923	1.103991	0.089371	-0.653540	1.050881	0.097422	-0.599445	0.689745	-0.200184	-0.585007	0.697867	0.272467	-0.369159	0.071712	-0.150316	-0.363471	0.078667	0.225568	-0.347946	0.089619	0.170548	-0.326902	0.581174	0.099465	-0.330789	0.593411	0.058964	-0.329983	0.579454	-0.018488
18923	157.691667	-0.830915	0.574770	0.153433	-0.828994	0.579145	-0.085793	-0.791843	0.823006	-0.088909	-0.793162	0.822070	0.154600	-0.700287	1.090903	-0.014006	-0.688774	1.103982	0.089370	-0.653428	1.050846	0.097429	-0.599535	0.689712	-0.200199	-0.585108	0.697832	0.272508	-0.369145	0.071725	-0.150326	-0.363484	0.078685	0.225583	-0.347939	0.089640	0.170558	-0.326999	0.581183	0.099499	-0.330881	0.593415	0.058986	-0.330083	0.579448	-0.018501
18924	157.700000	-0.830967	0.574742	0.153435	-0.829035	0.579135	-0.085778	-0.791862	0.823034	-0.088907	-0.793189	0.822105	0.154604	-0.700126	1.090894	-0.014023	-0.688645	1.103959	0.089347	-0.653337	1.050810	0.097435	-0.599611	0.689681	-0.200218	-0.585201	0.697790	0.272549	-0.369156	0.071714	-0.150315	-0.363493	0.078697	0.225601	-0.347948	0.089645	0.170562	-0.327085	0.581209	0.099522	-0.330969	0.593438	0.059007	-0.330175	0.579456	-0.018503
18925	157.708333	-0.831010	0.574737	0.153439	-0.829098	0.579138	-0.085783	-0.791860	0.823053	-0.088920	-0.793203	0.822141	0.154608	-0.700000	1.090874	-0.014032	-0.688560	1.103969	0.089370	-0.653269	1.050786	0.097445	-0.599669	0.689643	-0.200231	-0.585279	0.697753	0.272589	-0.369172	0.071696	-0.150295	-0.363494	0.078692	0.225598	-0.347950	0.089650	0.170564	-0.327165	0.581260	0.099551	-0.331048	0.593478	0.059035	-0.330253	0.579480	-0.018484
18926	157.716667	-0.831043	0.574699	0.153420	-0.829158	0.579145	-0.085788	-0.791854	0.823093	-0.088903	-0.793219	0.822180	0.154630	-0.699893	1.090838	-0.014045	-0.688481	1.103926	0.089345	-0.653212	1.050748	0.097458	-0.599699	0.689619	-0.200237	-0.585333	0.697714	0.272628	-0.369172	0.071685	-0.150283	-0.363501	0.078694	0.225600	-0.347941	0.089649	0.170572	-0.327226	0.581319	0.099574	-0.331117	0.593528	0.059059	-0.330320	0.579523	-0.018449
18927	157.725000	-0.831067	0.574707	0.153418	-0.829158	0.579164	-0.085776	-0.791827	0.823139	-0.088873	-0.793197	0.822195	0.154608	-0.699816	1.090762	-0.014003	-0.688432	1.103885	0.089353	-0.653148	1.050714	0.097494	-0.599704	0.689604	-0.200249	-0.585364	0.697696	0.272636	-0.369185	0.071673	-0.150275	-0.363490	0.078682	0.225592	-0.347956	0.089632	0.170566	-0.327268	0.581392	0.099598	-0.331173	0.593593	0.059080	-0.330362	0.579574	-0.018403
18928	157.733333	-0.831086	0.574754	0.153437	-0.829144	0.579184	-0.085764	-0.791789	0.823183	-0.088843	-0.793167	0.822195	0.154591	-0.699769	1.090689	-0.013993	-0.688402	1.103828	0.089371	-0.653099	1.050666	0.097510	-0.599688	0.689598	-0.200264	-0.585393	0.697638	0.272692	-0.369190	0.071665	-0.150270	-0.363489	0.078665	0.225588	-0.347959	0.089616	0.170568	-0.327292	0.581454	0.099611	-0.331207	0.593652	0.059094	-0.330385	0.579624	-0.018348
18929	157.741667	-0.831080	0.574762	0.153429	-0.829153	0.579194	-0.085778	-0.791748	0.823171	-0.088909	-0.793137	0.822203	0.154587	-0.699754	1.090593	-0.013963	-0.688393	1.103751	0.089393	-0.653045	1.050608	0.097536	-0.599652	0.689587	-0.200284	-0.585380	0.697644	0.272695	-0.369181	0.071665	-0.150287	-0.363481	0.078649	0.225583	-0.347955	0.089604	0.170569	-0.327292	0.581491	0.099614	-0.331217	0.593692	0.059104	-0.330383	0.579657	-0.018285
18930	157.750000	-0.831068	0.574769	0.153421	-0.829152	0.579199	-0.085801	-0.791685	0.823171	-0.088928	-0.793110	0.822220	0.154593	-0.699745	1.090492	-0.013954	-0.688395	1.103663	0.089421	-0.652999	1.050546	0.097571	-0.599590	0.689581	-0.200295	-0.585372	0.697604	0.272747	-0.369184	0.071654	-0.150284	-0.363485	0.078645	0.225586	-0.347957	0.089594	0.170569	-0.327275	0.581515	0.099615	-0.331209	0.593710	0.059111	-0.330365	0.579673	-0.018227
18931	157.758333	-0.831041	0.574774	0.153406	-0.829074	0.579206	-0.085797	-0.791612	0.823166	-0.088932	-0.793104	0.822171	0.154584	-0.699789	1.090389	-0.013904	-0.688417	1.103574	0.089457	-0.652969	1.050490	0.097598	-0.599510	0.689581	-0.200311	-0.585343	0.697602	0.272760	-0.369163	0.071695	-0.150307	-0.363486	0.078653	0.225600	-0.347956	0.089591	0.170584	-0.327238	0.581504	0.099620	-0.331178	0.593707	0.059114	-0.330328	0.579671	-0.018183
18932	157.766667	-0.831005	0.574782	0.153386	-0.829023	0.579218	-0.085811	-0.791527	0.823143	-0.088964	-0.793001	0.822188	0.154554	-0.699832	1.090297	-0.013868	-0.688453	1.103488	0.089494	-0.652944	1.050444	0.097629	-0.599425	0.689580	-0.200319	-0.585301	0.697608	0.272766	-0.369153	0.071703	-0.150308	-0.363488	0.078651	0.225603	-0.347951	0.089602	0.170588	-0.327184	0.581486	0.099623	-0.331126	0.593690	0.059125	-0.330272	0.579653	-0.018149
18933	157.775000	-0.830954	0.574803	0.153370	-0.828966	0.579231	-0.085837	-0.791436	0.823118	-0.088982	-0.792944	0.822178	0.154537	-0.699891	1.090205	-0.013840	-0.688500	1.103414	0.089534	-0.652937	1.050409	0.097659	-0.599333	0.689571	-0.200322	-0.585251	0.697625	0.272761	-0.369143	0.071728	-0.150317	-0.363498	0.078668	0.225615	-0.347959	0.089607	0.170587	-0.327117	0.581462	0.099636	-0.331053	0.593665	0.059133	-0.330199	0.579637	-0.018118
18934	157.783333	-0.830915	0.574891	0.153302	-0.828882	0.579250	-0.085839	-0.791345	0.823096	-0.088999	-0.792880	0.822151	0.154511	-0.699947	1.090089	-0.013765	-0.688553	1.103344	0.089570	-0.652941	1.050388	0.097686	-0.599231	0.689576	-0.200315	-0.585190	0.697643	0.272748	-0.369141	0.071731	-0.150308	-0.363497	0.078669	0.225615	-0.347948	0.089617	0.170590	-0.327040	0.581441	0.099655	-0.330970	0.593625	0.059149	-0.330118	0.579611	-0.018093
18935	157.791667	-0.830827	0.574869	0.153334	-0.828808	0.579277	-0.085837	-0.791250	0.823100	-0.088951	-0.792813	0.822140	0.154498	-0.700045	1.090073	-0.013772	-0.688627	1.103290	0.089614	-0.652952	1.050370	0.097708	-0.599124	0.689595	-0.200291	-0.585123	0.697665	0.272726	-0.369151	0.071717	-0.150298	-0.363494	0.078665	0.225614	-0.347949	0.089618	0.170590	-0.326954	0.581420	0.099680	-0.330878	0.593594	0.059160	-0.330025	0.579586	-0.018066
18936	157.800000	-0.830731	0.574941	0.153246	-0.828760	0.579311	-0.085847	-0.791167	0.823080	-0.089003	-0.792739	0.822136	0.154489	-0.700133	1.090036	-0.013745	-0.688708	1.103213	0.089643	-0.652970	1.050357	0.097719	-0.599011	0.689590	-0.200150	-0.585044	0.697677	0.272691	-0.369160	0.071706	-0.150287	-0.363485	0.078657	0.225604	-0.347949	0.089610	0.170579	-0.326856	0.581406	0.099708	-0.330777	0.593570	0.059177	-0.329931	0.579557	-0.018041
18937	157.808333	-0.830654	0.574983	0.153236	-0.828667	0.579342	-0.085835	-0.791083	0.823086	-0.088997	-0.792673	0.822144	0.154495	-0.700219	1.089990	-0.013692	-0.688768	1.103168	0.089671	-0.652986	1.050347	0.097727	-0.598905	0.689640	-0.200228	-0.584960	0.697695	0.272663	-0.369168	0.071684	-0.150281	-0.363483	0.078643	0.225598	-0.347943	0.089603	0.170568	-0.326756	0.581390	0.099733	-0.330674	0.593539	0.059195	-0.329830	0.579519	-0.018022
18938	157.816667	-0.830620	0.575055	0.153258	-0.828577	0.579376	-0.085825	-0.790987	0.823115	-0.088978	-0.792587	0.822121	0.154475	-0.700298	1.089956	-0.013657	-0.688828	1.103132	0.089691	-0.653007	1.050339	0.097729	-0.598799	0.689670	-0.200198	-0.584873	0.697707	0.272629	-0.369178	0.071656	-0.150278	-0.363471	0.078617	0.225578	-0.347941	0.089579	0.170556	-0.326656	0.581371	0.099750	-0.330566	0.593513	0.059210	-0.329729	0.579476	-0.018013
18939	157.825000	-0.830501	0.575066	0.153220	-0.828499	0.579403	-0.085822	-0.790922	0.823109	-0.088982	-0.792515	0.822124	0.154478	-0.700370	1.089940	-0.013646	-0.688946	1.103124	0.089735	-0.653033	1.050329	0.097730	-0.598703	0.689699	-0.200172	-0.584786	0.697718	0.272602	-0.369182	0.071638	-0.150267	-0.363462	0.078615	0.225580	-0.347944	0.089572	0.170549	-0.326549	0.581344	0.099752	-0.330462	0.593489	0.059222	-0.329628	0.579429	-0.018017
18940	157.833333	-0.830421	0.575101	0.153204	-0.828422	0.579422	-0.085817	-0.790844	0.823094	-0.089017	-0.792432	0.822101	0.154466	-0.700432	1.089929	-0.013639	-0.688994	1.103094	0.089726	-0.653059	1.050327	0.097730	-0.598612	0.689728	-0.200152	-0.584697	0.697730	0.272574	-0.369174	0.071647	-0.150263	-0.363457	0.078601	0.225572	-0.347941	0.089569	0.170551	-0.326451	0.581316	0.099748	-0.330363	0.593467	0.059222	-0.329527	0.579391	-0.018028
18941	157.841667	-0.830358	0.575128	0.153199	-0.828357	0.579438	-0.085817	-0.790765	0.823093	-0.089032	-0.792366	0.822103	0.154473	-0.700483	1.089924	-0.013653	-0.689054	1.103051	0.089718	-0.653080	1.050333	0.097730	-0.598535	0.689742	-0.200135	-0.584610	0.697751	0.272557	-0.369159	0.071676	-0.150278	-0.363455	0.078614	0.225578	-0.347927	0.089581	0.170560	-0.326360	0.581288	0.099730	-0.330269	0.593442	0.059213	-0.329432	0.579352	-0.018049
18942	157.850000	-0.830299	0.575159	0.153194	-0.828292	0.579451	-0.085818	-0.790653	0.823153	-0.088954	-0.792289	0.822083	0.154465	-0.700516	1.089893	-0.013640	-0.689105	1.103064	0.089736	-0.653090	1.050346	0.097733	-0.598467	0.689755	-0.200124	-0.584526	0.697772	0.272542	-0.369136	0.071707	-0.150290	-0.363456	0.078626	0.225575	-0.347931	0.089584	0.170568	-0.326274	0.581269	0.099704	-0.330182	0.593425	0.059200	-0.329344	0.579330	-0.018073
18943	157.858333	-0.830235	0.575176	0.153178	-0.828218	0.579448	-0.085825	-0.790654	0.823058	-0.088980	-0.792221	0.822065	0.154463	-0.700547	1.089865	-0.013632	-0.689126	1.103025	0.089719	-0.653143	1.050341	0.097761	-0.598406	0.689753	-0.200110	-0.584448	0.697786	0.272528	-0.369131	0.071708	-0.150285	-0.363459	0.078635	0.225578	-0.347921	0.089599	0.170573	-0.326202	0.581253	0.099681	-0.330109	0.593410	0.059177	-0.329264	0.579316	-0.018090
18944	157.866667	-0.830193	0.575198	0.153174	-0.828111	0.579428	-0.085825	-0.790609	0.823021	-0.089014	-0.792166	0.822062	0.154472	-0.700538	1.089835	-0.013648	-0.689147	1.103012	0.089728	-0.653094	1.050358	0.097738	-0.598356	0.689745	-0.200101	-0.584379	0.697792	0.272514	-0.369140	0.071706	-0.150283	-0.363462	0.078635	0.225579	-0.347927	0.089593	0.170563	-0.326136	0.581247	0.099659	-0.330043	0.593405	0.059151	-0.329195	0.579318	-0.018096
18945	157.875000	-0.830157	0.575213	0.153179	-0.828122	0.579448	-0.085817	-0.790565	0.823036	-0.088965	-0.792109	0.822051	0.154474	-0.700566	1.089806	-0.013635	-0.689144	1.102986	0.089713	-0.653075	1.050351	0.097741	-0.598319	0.689740	-0.200099	-0.584295	0.697794	0.272465	-0.369137	0.071707	-0.150285	-0.363464	0.078629	0.225576	-0.347921	0.089593	0.170557	-0.326089	0.581249	0.099639	-0.329990	0.593405	0.059123	-0.329142	0.579333	-0.018110
18946	157.883333	-0.830130	0.575228	0.153182	-0.828134	0.579477	-0.085802	-0.790478	0.823115	-0.088927	-0.792060	0.822045	0.154478	-0.700545	1.089751	-0.013623	-0.689134	1.102956	0.089727	-0.653043	1.050338	0.097744	-0.598298	0.689734	-0.200090	-0.584229	0.697792	0.272417	-0.369149	0.071681	-0.150272	-0.363459	0.078618	0.225569	-0.347933	0.089582	0.170550	-0.326046	0.581255	0.099619	-0.329948	0.593411	0.059099	-0.329100	0.579355	-0.018121
18947	157.891667	-0.830110	0.575234	0.153186	-0.828089	0.579467	-0.085797	-0.790482	0.823080	-0.088943	-0.792006	0.822030	0.154470	-0.700523	1.089697	-0.013610	-0.689101	1.102920	0.089723	-0.652992	1.050310	0.097748	-0.598288	0.689719	-0.200085	-0.584212	0.697775	0.272494	-0.369160	0.071662	-0.150267	-0.363459	0.078606	0.225569	-0.347933	0.089581	0.170546	-0.326013	0.581263	0.099596	-0.329920	0.593424	0.059069	-0.329073	0.579381	-0.018132
18948	157.900000	-0.830092	0.575187	0.153240	-0.828041	0.579462	-0.085806	-0.790483	0.823071	-0.088992	-0.791971	0.822058	0.154490	-0.700457	1.089645	-0.013664	-0.689060	1.102879	0.089721	-0.652935	1.050280	0.097751	-0.598293	0.689703	-0.200085	-0.584175	0.697761	0.272491	-0.369184	0.071633	-0.150247	-0.363459	0.078604	0.225570	-0.347945	0.089570	0.170541	-0.325996	0.581275	0.099574	-0.329899	0.593435	0.059047	-0.329058	0.579402	-0.018147
18949	157.908333	-0.830112	0.575251	0.153193	-0.828069	0.579478	-0.085789	-0.790499	0.823084	-0.088902	-0.791939	0.822070	0.154495	-0.700424	1.089590	-0.013614	-0.688993	1.102834	0.089729	-0.652859	1.050235	0.097755	-0.598313	0.689687	-0.200091	-0.584136	0.697786	0.272425	-0.369187	0.071626	-0.150246	-0.363461	0.078597	0.225565	-0.347946	0.089571	0.170545	-0.325986	0.581283	0.099546	-0.329898	0.593448	0.059027	-0.329059	0.579418	-0.018168
18950	157.916667	-0.830123	0.575255	0.153197	-0.828165	0.579527	-0.085768	-0.790460	0.823139	-0.088915	-0.791908	0.822087	0.154500	-0.700368	1.089538	-0.013615	-0.688924	1.102792	0.089734	-0.652774	1.050201	0.097756	-0.598340	0.689673	-0.200102	-0.584120	0.697761	0.272418	-0.369199	0.071619	-0.150238	-0.363461	0.078599	0.225569	-0.347951	0.089568	0.170541	-0.325985	0.581284	0.099517	-0.329899	0.593463	0.059005	-0.329066	0.579422	-0.018201
18951	157.925000	-0.830142	0.575257	0.153198	-0.828114	0.579494	-0.085767	-0.790481	0.823124	-0.088925	-0.791885	0.822115	0.154513	-0.700292	1.089465	-0.013623	-0.688831	1.102757	0.089724	-0.652688	1.050159	0.097757	-0.598373	0.689654	-0.200115	-0.584135	0.697702	0.272483	-0.369197	0.071626	-0.150241	-0.363472	0.078610	0.225574	-0.347952	0.089556	0.170547	-0.325998	0.581280	0.099487	-0.329911	0.593467	0.058983	-0.329082	0.579426	-0.018233
18952	157.933333	-0.830169	0.575253	0.153208	-0.828223	0.579533	-0.085746	-0.790482	0.823138	-0.088918	-0.791867	0.822139	0.154525	-0.700232	1.089451	-0.013614	-0.688732	1.102733	0.089717	-0.652603	1.050123	0.097761	-0.598412	0.689636	-0.200127	-0.584142	0.697680	0.272484	-0.369182	0.071667	-0.150265	-0.363469	0.078609	0.225567	-0.347962	0.089556	0.170545	-0.326022	0.581278	0.099453	-0.329934	0.593469	0.058964	-0.329110	0.579423	-0.018255
18953	157.941667	-0.830199	0.575244	0.153212	-0.828213	0.579509	-0.085745	-0.790474	0.823165	-0.088912	-0.791900	0.822144	0.154549	-0.700147	1.089411	-0.013624	-0.688636	1.102723	0.089723	-0.652514	1.050101	0.097760	-0.598451	0.689618	-0.200145	-0.584122	0.697666	0.272400	-0.369166	0.071693	-0.150292	-0.363475	0.078613	0.225575	-0.347958	0.089553	0.170549	-0.326043	0.581277	0.099428	-0.329962	0.593471	0.058937	-0.329144	0.579429	-0.018281
18954	157.950000	-0.830229	0.575233	0.153216	-0.828286	0.579519	-0.085731	-0.790489	0.823159	-0.088903	-0.791854	0.822180	0.154537	-0.700058	1.089406	-0.013639	-0.688541	1.102721	0.089718	-0.652433	1.050086	0.097758	-0.598488	0.689597	-0.200162	-0.584165	0.697637	0.272481	-0.369157	0.071699	-0.150297	-0.363464	0.078609	0.225577	-0.347954	0.089557	0.170548	-0.326073	0.581283	0.099400	-0.329994	0.593473	0.058907	-0.329176	0.579440	-0.018299
18955	157.958333	-0.830260	0.575214	0.153219	-0.828264	0.579460	-0.085744	-0.790508	0.823171	-0.088876	-0.791848	0.822188	0.154538	-0.699957	1.089408	-0.013656	-0.688440	1.102729	0.089703	-0.652365	1.050085	0.097748	-0.598531	0.689576	-0.200175	-0.584180	0.697629	0.272485	-0.369157	0.071704	-0.150301	-0.363467	0.078609	0.225579	-0.347959	0.089556	0.170544	-0.326112	0.581300	0.099376	-0.330038	0.593485	0.058883	-0.329219	0.579457	-0.018313
18956	157.966667	-0.830296	0.575204	0.153223	-0.828364	0.579480	-0.085726	-0.790526	0.823182	-0.088850	-0.791856	0.822207	0.154545	-0.699855	1.089419	-0.013676	-0.688339	1.102748	0.089690	-0.652297	1.050077	0.097728	-0.598571	0.689558	-0.200190	-0.584172	0.697623	0.272402	-0.369171	0.071686	-0.150286	-0.363471	0.078614	0.225580	-0.347961	0.089568	0.170550	-0.326157	0.581320	0.099353	-0.330087	0.593498	0.058853	-0.329258	0.579480	-0.018323
18957	157.975000	-0.830323	0.575190	0.153220	-0.828403	0.579474	-0.085727	-0.790543	0.823214	-0.088796	-0.791873	0.822227	0.154544	-0.699758	1.089453	-0.013676	-0.688240	1.102780	0.089674	-0.652234	1.050097	0.097710	-0.598612	0.689539	-0.200198	-0.584202	0.697634	0.272415	-0.369165	0.071694	-0.150301	-0.363477	0.078625	0.225580	-0.347961	0.089572	0.170536	-0.326203	0.581344	0.099322	-0.330138	0.593519	0.058823	-0.329297	0.579509	-0.018337
18958	157.983333	-0.830354	0.575180	0.153218	-0.828438	0.579467	-0.085724	-0.790529	0.823281	-0.088805	-0.791894	0.822246	0.154548	-0.699671	1.089522	-0.013673	-0.688144	1.102821	0.089652	-0.652183	1.050107	0.097686	-0.598652	0.689527	-0.200211	-0.584253	0.697618	0.272497	-0.369170	0.071676	-0.150287	-0.363476	0.078625	0.225575	-0.347949	0.089582	0.170547	-0.326250	0.581364	0.099292	-0.330187	0.593544	0.058795	-0.329336	0.579544	-0.018352
18959	157.991667	-0.830387	0.575171	0.153226	-0.828474	0.579462	-0.085718	-0.790623	0.823207	-0.088888	-0.791918	0.822260	0.154543	-0.699586	1.089588	-0.013709	-0.688045	1.102876	0.089630	-0.652129	1.050126	0.097662	-0.598701	0.689515	-0.200220	-0.584276	0.697623	0.272508	-0.369181	0.071664	-0.150271	-0.363483	0.078628	0.225572	-0.347838	0.089704	0.170700	-0.326296	0.581384	0.099273	-0.330238	0.593565	0.058776	-0.329375	0.579574	-0.018374
18960	158.000000	-0.830408	0.575167	0.153226	-0.828504	0.579456	-0.085715	-0.790677	0.823224	-0.088838	-0.791954	0.822282	0.154544	-0.699496	1.089660	-0.013718	-0.687956	1.102938	0.089606	-0.652088	1.050150	0.097641	-0.598745	0.689504	-0.200228	-0.584301	0.697625	0.272511	-0.369187	0.071643	-0.150260	-0.363485	0.078627	0.225559	-0.347732	0.089831	0.170847	-0.326342	0.581391	0.099256	-0.330287	0.593581	0.058769	-0.329407	0.579604	-0.018392
18961	158.008333	-0.830431	0.575165	0.153233	-0.828529	0.579452	-0.085701	-0.790691	0.823282	-0.088793	-0.791989	0.822300	0.154541	-0.699411	1.089734	-0.013753	-0.687849	1.103003	0.089570	-0.652049	1.050178	0.097630	-0.598797	0.689502	-0.200239	-0.584327	0.697630	0.272516	-0.369188	0.071658	-0.150271	-0.363485	0.078640	0.225562	-0.347747	0.089817	0.170826	-0.326386	0.581393	0.099245	-0.330332	0.593599	0.058764	-0.329435	0.579630	-0.018417
18962	158.016667	-0.830442	0.575159	0.153239	-0.828546	0.579441	-0.085691	-0.790775	0.823224	-0.088870	-0.792032	0.822315	0.154540	-0.699336	1.089833	-0.013819	-0.687766	1.103113	0.089566	-0.652113	1.050141	0.097627	-0.598852	0.689489	-0.200258	-0.584332	0.697653	0.272441	-0.369192	0.071657	-0.150266	-0.363488	0.078628	0.225555	-0.347747	0.089823	0.170821	-0.326428	0.581381	0.099239	-0.330375	0.593605	0.058760	-0.329465	0.579649	-0.018442
18963	158.025000	-0.830457	0.575155	0.153245	-0.828558	0.579428	-0.085686	-0.790825	0.823230	-0.088807	-0.792061	0.822317	0.154534	-0.699273	1.089891	-0.013830	-0.687696	1.103181	0.089520	-0.652003	1.050242	0.097576	-0.598893	0.689459	-0.200211	-0.584372	0.697644	0.272471	-0.369179	0.071687	-0.150291	-0.363480	0.078626	0.225555	-0.347757	0.089822	0.170807	-0.326468	0.581364	0.099243	-0.330402	0.593607	0.058768	-0.329487	0.579666	-0.018464
18964	158.033333	-0.830462	0.575144	0.153246	-0.828565	0.579405	-0.085680	-0.790854	0.823212	-0.088837	-0.792094	0.822317	0.154524	-0.699215	1.089939	-0.013840	-0.687640	1.103248	0.089496	-0.651989	1.050283	0.097554	-0.598940	0.689465	-0.200276	-0.584409	0.697640	0.272501	-0.369178	0.071692	-0.150293	-0.363477	0.078631	0.225561	-0.347758	0.089838	0.170806	-0.326497	0.581347	0.099251	-0.330417	0.593598	0.058780	-0.329511	0.579678	-0.018484
18965	158.041667	-0.830487	0.575142	0.153257	-0.828564	0.579384	-0.085684	-0.790887	0.823193	-0.088815	-0.792129	0.822312	0.154510	-0.699177	1.090023	-0.013882	-0.687598	1.103310	0.089460	-0.651985	1.050322	0.097528	-0.598982	0.689446	-0.200292	-0.584444	0.697649	0.272496	-0.369174	0.071698	-0.150303	-0.363482	0.078628	0.225566	-0.347758	0.089845	0.170799	-0.326518	0.581340	0.099264	-0.330427	0.593589	0.058791	-0.329530	0.579692	-0.018504
18966	158.050000	-0.830464	0.575110	0.153230	-0.828560	0.579360	-0.085696	-0.790910	0.823154	-0.088888	-0.792164	0.822305	0.154496	-0.699143	1.090096	-0.013929	-0.687562	1.103371	0.089422	-0.651986	1.050368	0.097505	-0.599012	0.689422	-0.200296	-0.584443	0.697646	0.272396	-0.369173	0.071703	-0.150300	-0.363484	0.078628	0.225568	-0.347751	0.089854	0.170804	-0.326531	0.581339	0.099272	-0.330432	0.593587	0.058794	-0.329545	0.579703	-0.018521
18967	158.058333	-0.830461	0.575104	0.153222	-0.828556	0.579337	-0.085705	-0.790937	0.823142	-0.088855	-0.792192	0.822302	0.154479	-0.699112	1.090158	-0.013938	-0.687542	1.103432	0.089385	-0.651998	1.050431	0.097481	-0.599024	0.689399	-0.200298	-0.584503	0.697666	0.272472	-0.369169	0.071697	-0.150302	-0.363481	0.078640	0.225569	-0.347763	0.089838	0.170799	-0.326536	0.581354	0.099279	-0.330438	0.593588	0.058796	-0.329550	0.579714	-0.018534
18968	158.066667	-0.830458	0.575097	0.153214	-0.828551	0.579318	-0.085711	-0.790960	0.823150	-0.088816	-0.792301	0.822264	0.154492	-0.699098	1.090234	-0.013984	-0.687526	1.103495	0.089356	-0.652090	1.050406	0.097476	-0.599032	0.689393	-0.200293	-0.584533	0.697670	0.272461	-0.369174	0.071666	-0.150288	-0.363487	0.078654	0.225574	-0.347762	0.089840	0.170805	-0.326529	0.581375	0.099290	-0.330433	0.593598	0.058802	-0.329552	0.579722	-0.018542
18969	158.075000	-0.830472	0.575111	0.153222	-0.828543	0.579318	-0.085716	-0.790965	0.823154	-0.088871	-0.792252	0.822298	0.154440	-0.699102	1.090301	-0.013999	-0.687520	1.103556	0.089328	-0.652036	1.050520	0.097437	-0.599042	0.689383	-0.200292	-0.584550	0.697679	0.272450	-0.369178	0.071672	-0.150281	-0.363489	0.078663	0.225572	-0.347761	0.089831	0.170804	-0.326523	0.581396	0.099310	-0.330425	0.593619	0.058819	-0.329548	0.579735	-0.018532
18970	158.083333	-0.830449	0.575104	0.153207	-0.828541	0.579323	-0.085718	-0.791011	0.823132	-0.088892	-0.792275	0.822300	0.154424	-0.699102	1.090344	-0.014025	-0.687518	1.103616	0.089308	-0.652056	1.050577	0.097434	-0.599040	0.689384	-0.200282	-0.584563	0.697680	0.272442	-0.369195	0.071653	-0.150257	-0.363487	0.078665	0.225564	-0.347761	0.089816	0.170799	-0.326514	0.581423	0.099331	-0.330416	0.593644	0.058841	-0.329542	0.579746	-0.018514
18971	158.091667	-0.830452	0.575116	0.153210	-0.828540	0.579327	-0.085716	-0.791053	0.823130	-0.088865	-0.792299	0.822296	0.154420	-0.699119	1.090394	-0.014035	-0.687527	1.103659	0.089297	-0.652076	1.050605	0.097423	-0.599034	0.689459	-0.200289	-0.584576	0.697675	0.272430	-0.369193	0.071653	-0.150252	-0.363479	0.078652	0.225561	-0.347760	0.089815	0.170809	-0.326508	0.581441	0.099350	-0.330403	0.593669	0.058863	-0.329529	0.579760	-0.018490
18972	158.100000	-0.830455	0.575124	0.153221	-0.828536	0.579332	-0.085712	-0.791068	0.823122	-0.088915	-0.792318	0.822294	0.154413	-0.699143	1.090418	-0.014024	-0.687542	1.103689	0.089291	-0.652094	1.050623	0.097418	-0.599029	0.689533	-0.200295	-0.584567	0.697703	0.272354	-0.369193	0.071653	-0.150256	-0.363478	0.078641	0.225554	-0.347758	0.089813	0.170811	-0.326499	0.581447	0.099368	-0.330394	0.593685	0.058881	-0.329519	0.579769	-0.018468
18973	158.108333	-0.830451	0.575123	0.153219	-0.828508	0.579319	-0.085723	-0.791082	0.823119	-0.088921	-0.792324	0.822285	0.154404	-0.699157	1.090410	-0.014033	-0.687558	1.103697	0.089291	-0.652112	1.050624	0.097417	-0.599013	0.689543	-0.200296	-0.584590	0.697659	0.272417	-0.369184	0.071664	-0.150275	-0.363474	0.078625	0.225557	-0.347759	0.089817	0.170809	-0.326490	0.581452	0.099375	-0.330384	0.593698	0.058891	-0.329499	0.579782	-0.018447
18974	158.116667	-0.830451	0.575125	0.153221	-0.828526	0.579332	-0.085718	-0.791088	0.823117	-0.088930	-0.792336	0.822278	0.154391	-0.699168	1.090386	-0.014043	-0.687573	1.103688	0.089294	-0.652122	1.050618	0.097417	-0.598985	0.689542	-0.200295	-0.584595	0.697652	0.272416	-0.369173	0.071691	-0.150289	-0.363470	0.078614	0.225554	-0.347757	0.089819	0.170795	-0.326483	0.581454	0.099383	-0.330378	0.593700	0.058899	-0.329482	0.579788	-0.018429
18975	158.125000	-0.830450	0.575109	0.153212	-0.828523	0.579319	-0.085724	-0.791084	0.823121	-0.088898	-0.792344	0.822269	0.154379	-0.699211	1.090379	-0.014016	-0.687589	1.103663	0.089298	-0.652128	1.050607	0.097421	-0.598966	0.689530	-0.200297	-0.584566	0.697640	0.272327	-0.369164	0.071701	-0.150292	-0.363467	0.078609	0.225557	-0.347753	0.089836	0.170804	-0.326478	0.581447	0.099381	-0.330369	0.593694	0.058903	-0.329472	0.579791	-0.018421
18976	158.133333	-0.830449	0.575099	0.153199	-0.828511	0.579302	-0.085732	-0.790999	0.823193	-0.088915	-0.792350	0.822266	0.154364	-0.699234	1.090347	-0.014013	-0.687606	1.103626	0.089303	-0.652131	1.050575	0.097419	-0.598948	0.689508	-0.200303	-0.584601	0.697637	0.272416	-0.369164	0.071703	-0.150296	-0.363465	0.078623	0.225558	-0.347757	0.089849	0.170806	-0.326466	0.581446	0.099387	-0.330363	0.593686	0.058899	-0.329463	0.579800	-0.018414
18977	158.141667	-0.830463	0.575103	0.153202	-0.828511	0.579294	-0.085742	-0.791048	0.823088	-0.088997	-0.792348	0.822264	0.154343	-0.699252	1.090292	-0.014012	-0.687627	1.103583	0.089311	-0.652162	1.050525	0.097439	-0.598939	0.689491	-0.200304	-0.584600	0.697641	0.272419	-0.369166	0.071699	-0.150285	-0.363473	0.078629	0.225564	-0.347770	0.089853	0.170831	-0.326464	0.581441	0.099389	-0.330355	0.593671	0.058899	-0.329458	0.579803	-0.018401
18978	158.150000	-0.830442	0.575082	0.153176	-0.828510	0.579290	-0.085749	-0.791027	0.823099	-0.088983	-0.792350	0.822265	0.154323	-0.699271	1.090244	-0.014009	-0.687651	1.103540	0.089318	-0.652119	1.050544	0.097438	-0.598931	0.689476	-0.200309	-0.584573	0.697643	0.272329	-0.369172	0.071697	-0.150276	-0.363485	0.078654	0.225576	-0.347776	0.089861	0.170839	-0.326457	0.581444	0.099398	-0.330348	0.593663	0.058903	-0.329461	0.579806	-0.018382
18979	158.158333	-0.830448	0.575092	0.153173	-0.828509	0.579291	-0.085748	-0.791025	0.823092	-0.089001	-0.792397	0.822243	0.154319	-0.699294	1.090175	-0.013966	-0.687671	1.103506	0.089331	-0.652122	1.050513	0.097437	-0.598920	0.689470	-0.200315	-0.584593	0.697646	0.272380	-0.369181	0.071681	-0.150261	-0.363485	0.078660	0.225576	-0.347776	0.089859	0.170840	-0.326450	0.581448	0.099410	-0.330343	0.593663	0.058912	-0.329464	0.579808	-0.018367
18980	158.166667	-0.830448	0.575102	0.153170	-0.828511	0.579304	-0.085742	-0.791030	0.823090	-0.089014	-0.792347	0.822285	0.154291	-0.699330	1.090172	-0.013991	-0.687694	1.103484	0.089348	-0.652123	1.050498	0.097440	-0.598919	0.689470	-0.200322	-0.584605	0.697637	0.272417	-0.369199	0.071655	-0.150249	-0.363489	0.078663	0.225579	-0.347763	0.089846	0.170844	-0.326445	0.581453	0.099422	-0.330337	0.593665	0.058923	-0.329470	0.579810	-0.018352
18981	158.175000	-0.830459	0.575121	0.153175	-0.828513	0.579323	-0.085739	-0.791012	0.823120	-0.089023	-0.792348	0.822296	0.154285	-0.699361	1.090154	-0.013985	-0.687725	1.103469	0.089351	-0.652134	1.050494	0.097446	-0.598916	0.689473	-0.200327	-0.584607	0.697637	0.272413	-0.369205	0.071649	-0.150247	-0.363485	0.078649	0.225570	-0.347740	0.089526	0.170804	-0.326443	0.581461	0.099431	-0.330334	0.593681	0.058933	-0.329480	0.579808	-0.018336
18982	158.183333	-0.830466	0.575137	0.153179	-0.828521	0.579339	-0.085726	-0.791022	0.823145	-0.088940	-0.792346	0.822309	0.154281	-0.699393	1.090143	-0.013981	-0.687755	1.103470	0.089359	-0.652146	1.050492	0.097445	-0.598913	0.689477	-0.200335	-0.584610	0.697639	0.272410	-0.369211	0.071643	-0.150247	-0.363476	0.078636	0.225565	-0.347731	0.089528	0.170808	-0.326444	0.581466	0.099435	-0.330337	0.593693	0.058935	-0.329491	0.579805	-0.018334
18983	158.191667	-0.830469	0.575149	0.153174	-0.828520	0.579345	-0.085719	-0.790979	0.823205	-0.088948	-0.792398	0.822285	0.154289	-0.699424	1.090114	-0.013937	-0.687778	1.103472	0.089366	-0.652167	1.050496	0.097446	-0.598912	0.689490	-0.200348	-0.584602	0.697651	0.272374	-0.369204	0.071649	-0.150261	-0.363477	0.078617	0.225564	-0.347731	0.089545	0.170806	-0.326442	0.581470	0.099426	-0.330339	0.593702	0.058939	-0.329496	0.579802	-0.018340
18984	158.200000	-0.830471	0.575154	0.153166	-0.828522	0.579352	-0.085717	-0.791024	0.823132	-0.088998	-0.792347	0.822320	0.154273	-0.699471	1.090129	-0.013957	-0.687805	1.103474	0.089362	-0.652183	1.050500	0.097451	-0.598913	0.689498	-0.200358	-0.584610	0.697636	0.272403	-0.369191	0.071674	-0.150284	-0.363467	0.078612	0.225552	-0.347722	0.089545	0.170802	-0.326444	0.581471	0.099416	-0.330344	0.593708	0.058931	-0.329501	0.579799	-0.018350
18985	158.208333	-0.830473	0.575150	0.153159	-0.828519	0.579346	-0.085716	-0.791013	0.823127	-0.089012	-0.792347	0.822318	0.154273	-0.699494	1.090117	-0.013961	-0.687838	1.103473	0.089350	-0.652213	1.050519	0.097456	-0.598912	0.689506	-0.200367	-0.584608	0.697637	0.272404	-0.369171	0.071704	-0.150303	-0.363469	0.078608	0.225554	-0.347728	0.089553	0.170808	-0.326448	0.581469	0.099409	-0.330348	0.593703	0.058924	-0.329506	0.579797	-0.018362
18986	158.216667	-0.830473	0.575142	0.153153	-0.828515	0.579336	-0.085717	-0.791001	0.823126	-0.088980	-0.792347	0.822307	0.154272	-0.699504	1.090119	-0.013982	-0.687871	1.103477	0.089348	-0.652239	1.050522	0.097454	-0.598916	0.689506	-0.200374	-0.584582	0.697627	0.272321	-0.369177	0.071689	-0.150287	-0.363473	0.078614	0.225557	-0.347719	0.089566	0.170814	-0.326450	0.581463	0.099399	-0.330350	0.593693	0.058916	-0.329510	0.579789	-0.018375
18987	158.225000	-0.830461	0.575134	0.153145	-0.828511	0.579329	-0.085720	-0.790978	0.823137	-0.088970	-0.792353	0.822292	0.154267	-0.699526	1.090088	-0.013972	-0.687925	1.103484	0.089358	-0.652265	1.050535	0.097461	-0.598907	0.689448	-0.200362	-0.584617	0.697649	0.272414	-0.369167	0.071708	-0.150294	-0.363483	0.078630	0.225566	-0.347718	0.089570	0.170810	-0.326449	0.581457	0.099401	-0.330350	0.593687	0.058912	-0.329504	0.579789	-0.018389
18988	158.233333	-0.830454	0.575129	0.153137	-0.828508	0.579325	-0.085718	-0.790971	0.823105	-0.089050	-0.792356	0.822277	0.154264	-0.699564	1.090097	-0.013979	-0.687931	1.103484	0.089330	-0.652297	1.050542	0.097462	-0.598907	0.689391	-0.200346	-0.584617	0.697655	0.272416	-0.369182	0.071681	-0.150272	-0.363488	0.078653	0.225575	-0.347716	0.089567	0.170811	-0.326453	0.581455	0.099400	-0.330348	0.593681	0.058908	-0.329498	0.579787	-0.018400
18989	158.241667	-0.830444	0.575128	0.153136	-0.828504	0.579324	-0.085717	-0.791002	0.823100	-0.088946	-0.792363	0.822272	0.154267	-0.699595	1.090099	-0.013978	-0.687967	1.103492	0.089343	-0.652329	1.050551	0.097465	-0.598905	0.689390	-0.200340	-0.584621	0.697667	0.272414	-0.369183	0.071676	-0.150263	-0.363489	0.078672	0.225579	-0.347718	0.089555	0.170810	-0.326451	0.581458	0.099407	-0.330345	0.593675	0.058909	-0.329490	0.579789	-0.018407
18990	158.250000	-0.830442	0.575129	0.153139	-0.828498	0.579324	-0.085714	-0.791018	0.823088	-0.088971	-0.792371	0.822258	0.154266	-0.699623	1.090071	-0.013935	-0.688018	1.103504	0.089362	-0.652359	1.050555	0.097473	-0.598908	0.689392	-0.200329	-0.584617	0.697663	0.272406	-0.369188	0.071667	-0.150256	-0.363492	0.078669	0.225568	-0.347719	0.089554	0.170803	-0.326449	0.581467	0.099414	-0.330343	0.593683	0.058909	-0.329478	0.579788	-0.018418
18991	158.258333	-0.830436	0.575140	0.153139	-0.828494	0.579336	-0.085710	-0.791039	0.823078	-0.088990	-0.792375	0.822255	0.154272	-0.699689	1.090080	-0.013914	-0.688045	1.103506	0.089370	-0.652382	1.050558	0.097483	-0.598910	0.689399	-0.200331	-0.584614	0.697657	0.272403	-0.369191	0.071656	-0.150260	-0.363483	0.078663	0.225572	-0.347720	0.089549	0.170801	-0.326445	0.581471	0.099410	-0.330337	0.593690	0.058906	-0.329473	0.579787	-0.018429
18992	158.266667	-0.830434	0.575143	0.153146	-0.828492	0.579335	-0.085706	-0.791063	0.823083	-0.088962	-0.792383	0.822253	0.154284	-0.699696	1.090087	-0.013940	-0.688035	1.103501	0.089368	-0.652400	1.050555	0.097500	-0.598913	0.689403	-0.200324	-0.584608	0.697650	0.272402	-0.369203	0.071634	-0.150258	-0.363476	0.078632	0.225556	-0.347724	0.089534	0.170799	-0.326441	0.581470	0.099406	-0.330334	0.593702	0.058905	-0.329464	0.579780	-0.018439
18993	158.275000	-0.830428	0.575140	0.153153	-0.828493	0.579338	-0.085699	-0.791079	0.823113	-0.088881	-0.792392	0.822254	0.154305	-0.699766	1.090068	-0.013887	-0.688084	1.103501	0.089417	-0.652412	1.050550	0.097519	-0.598910	0.689388	-0.200268	-0.584602	0.697630	0.272392	-0.369200	0.071644	-0.150263	-0.363458	0.078612	0.225544	-0.347729	0.089534	0.170803	-0.326432	0.581478	0.099401	-0.330328	0.593710	0.058899	-0.329458	0.579772	-0.018451
18994	158.283333	-0.830424	0.575131	0.153160	-0.828494	0.579336	-0.085690	-0.791102	0.823095	-0.088937	-0.792403	0.822259	0.154327	-0.699789	1.090030	-0.013834	-0.688093	1.103489	0.089436	-0.652421	1.050547	0.097547	-0.598916	0.689415	-0.200327	-0.584596	0.697616	0.272390	-0.369183	0.071663	-0.150286	-0.363452	0.078606	0.225555	-0.347723	0.089538	0.170807	-0.326418	0.581477	0.099392	-0.330320	0.593720	0.058898	-0.329458	0.579764	-0.018463
18995	158.291667	-0.830425	0.575122	0.153166	-0.828497	0.579324	-0.085680	-0.791106	0.823092	-0.088941	-0.792408	0.822253	0.154343	-0.699820	1.090023	-0.013822	-0.688106	1.103482	0.089473	-0.652468	1.050519	0.097591	-0.598926	0.689419	-0.200327	-0.584592	0.697610	0.272391	-0.369181	0.071676	-0.150287	-0.363451	0.078589	0.225551	-0.347723	0.089543	0.170816	-0.326408	0.581482	0.099384	-0.330312	0.593725	0.058893	-0.329454	0.579754	-0.018469
18996	158.300000	-0.830423	0.575113	0.153174	-0.828504	0.579314	-0.085680	-0.791124	0.823102	-0.088849	-0.792416	0.822246	0.154357	-0.699864	1.090021	-0.013813	-0.688127	1.103475	0.089505	-0.652436	1.050537	0.097596	-0.598939	0.689417	-0.200330	-0.584586	0.697610	0.272395	-0.369168	0.071695	-0.150299	-0.363464	0.078607	0.225563	-0.347727	0.089547	0.170816	-0.326401	0.581488	0.099381	-0.330307	0.593728	0.058887	-0.329456	0.579749	-0.018472
18997	158.308333	-0.830430	0.575104	0.153179	-0.828508	0.579305	-0.085675	-0.791134	0.823093	-0.088841	-0.792517	0.822173	0.154386	-0.699881	1.089994	-0.013774	-0.688138	1.103472	0.089525	-0.652447	1.050531	0.097616	-0.598942	0.689419	-0.200326	-0.584553	0.697601	0.272301	-0.369169	0.071699	-0.150291	-0.363467	0.078625	0.225569	-0.347825	0.089349	0.170635	-0.326392	0.581499	0.099376	-0.330302	0.593730	0.058877	-0.329459	0.579751	-0.018475
18998	158.316667	-0.830439	0.575099	0.153184	-0.828514	0.579296	-0.085671	-0.791149	0.823057	-0.088904	-0.792433	0.822233	0.154377	-0.699892	1.089972	-0.013736	-0.688148	1.103473	0.089546	-0.652465	1.050530	0.097631	-0.598946	0.689414	-0.200320	-0.584590	0.697629	0.272399	-0.369168	0.071713	-0.150290	-0.363483	0.078645	0.225586	-0.347711	0.089596	0.170832	-0.326382	0.581517	0.099370	-0.330297	0.593737	0.058866	-0.329467	0.579764	-0.018472
18999	158.325000	-0.830448	0.575095	0.153180	-0.828523	0.579294	-0.085668	-0.791169	0.823062	-0.088870	-0.792442	0.822226	0.154379	-0.699922	1.090000	-0.013755	-0.688163	1.103462	0.089550	-0.652520	1.050503	0.097660	-0.598963	0.689415	-0.200315	-0.584588	0.697631	0.272397	-0.369166	0.071715	-0.150288	-0.363484	0.078664	0.225580	-0.347704	0.089601	0.170831	-0.326381	0.581533	0.099373	-0.330295	0.593750	0.058862	-0.329478	0.579782	-0.018464
19000	158.333333	-0.830459	0.575089	0.153177	-0.828536	0.579293	-0.085669	-0.791181	0.823089	-0.088820	-0.792452	0.822222	0.154386	-0.699951	1.090005	-0.013744	-0.688180	1.103461	0.089567	-0.652499	1.050521	0.097651	-0.598982	0.689412	-0.200305	-0.584588	0.697629	0.272395	-0.369189	0.071666	-0.150251	-0.363479	0.078656	0.225565	-0.347697	0.089597	0.170823	-0.326386	0.581552	0.099374	-0.330298	0.593760	0.058856	-0.329492	0.579800	-0.018457
19001	158.341667	-0.830478	0.575088	0.153180	-0.828551	0.579296	-0.085668	-0.791206	0.823087	-0.088848	-0.792470	0.822221	0.154397	-0.699954	1.089992	-0.013708	-0.688188	1.103456	0.089581	-0.652513	1.050519	0.097666	-0.598991	0.689415	-0.200295	-0.584582	0.697631	0.272361	-0.369186	0.071668	-0.150267	-0.363470	0.078649	0.225557	-0.347935	0.089139	0.170425	-0.326390	0.581562	0.099373	-0.330306	0.593769	0.058854	-0.329504	0.579811	-0.018450
19002	158.350000	-0.830532	0.575111	0.153213	-0.828562	0.579305	-0.085666	-0.791229	0.823085	-0.088872	-0.792484	0.822228	0.154407	-0.699974	1.090009	-0.013710	-0.688193	1.103449	0.089596	-0.652600	1.050455	0.097707	-0.599007	0.689416	-0.200294	-0.584596	0.697602	0.272406	-0.369190	0.071658	-0.150267	-0.363465	0.078623	0.225543	-0.347949	0.089121	0.170423	-0.326400	0.581576	0.099368	-0.330320	0.593781	0.058862	-0.329516	0.579819	-0.018445
19003	158.358333	-0.830503	0.575078	0.153186	-0.828577	0.579310	-0.085654	-0.791255	0.823116	-0.088814	-0.792500	0.822239	0.154427	-0.699985	1.090012	-0.013697	-0.688199	1.103439	0.089612	-0.652530	1.050495	0.097693	-0.599025	0.689427	-0.200289	-0.584604	0.697587	0.272408	-0.369190	0.071647	-0.150269	-0.363453	0.078603	0.225527	-0.347945	0.089112	0.170427	-0.326415	0.581575	0.099368	-0.330336	0.593789	0.058864	-0.329530	0.579819	-0.018441
19004	158.366667	-0.830518	0.575071	0.153196	-0.828592	0.579312	-0.085648	-0.791280	0.823116	-0.088828	-0.792594	0.822168	0.154450	-0.699996	1.090003	-0.013674	-0.688202	1.103430	0.089633	-0.652536	1.050477	0.097701	-0.599040	0.689440	-0.200286	-0.584621	0.697582	0.272416	-0.369184	0.071662	-0.150279	-0.363444	0.078587	0.225525	-0.347946	0.089099	0.170435	-0.326434	0.581567	0.099372	-0.330358	0.593792	0.058878	-0.329544	0.579809	-0.018443
19005	158.375000	-0.830551	0.575079	0.153215	-0.828602	0.579309	-0.085639	-0.791286	0.823137	-0.088810	-0.792522	0.822241	0.154452	-0.700004	1.090003	-0.013652	-0.688197	1.103420	0.089661	-0.652588	1.050446	0.097748	-0.599052	0.689454	-0.200283	-0.584638	0.697583	0.272433	-0.369174	0.071682	-0.150282	-0.363449	0.078597	0.225537	-0.347951	0.089102	0.170429	-0.326452	0.581560	0.099380	-0.330376	0.593796	0.058887	-0.329553	0.579806	-0.018451
19006	158.383333	-0.830541	0.575061	0.153205	-0.828610	0.579307	-0.085631	-0.791314	0.823120	-0.088810	-0.792532	0.822234	0.154460	-0.700006	1.089996	-0.013629	-0.688195	1.103416	0.089683	-0.652642	1.050404	0.097787	-0.599070	0.689463	-0.200285	-0.584661	0.697593	0.272446	-0.369180	0.071694	-0.150280	-0.363470	0.078626	0.225566	-0.347947	0.089118	0.170430	-0.326473	0.581554	0.099389	-0.330396	0.593799	0.058900	-0.329569	0.579796	-0.018454
19007	158.391667	-0.830551	0.575056	0.153209	-0.828619	0.579301	-0.085626	-0.791318	0.823138	-0.088762	-0.792545	0.822227	0.154466	-0.700006	1.090000	-0.013607	-0.688187	1.103416	0.089703	-0.652529	1.050452	0.097758	-0.599082	0.689466	-0.200280	-0.584682	0.697600	0.272458	-0.369166	0.071710	-0.150287	-0.363476	0.078651	0.225582	-0.347936	0.089658	0.170570	-0.326492	0.581549	0.099400	-0.330411	0.593788	0.058908	-0.329584	0.579782	-0.018457
19008	158.400000	-0.830559	0.575045	0.153206	-0.828625	0.579294	-0.085629	-0.791334	0.823108	-0.088804	-0.792647	0.822149	0.154480	-0.700001	1.090006	-0.013583	-0.688171	1.103423	0.089724	-0.652523	1.050459	0.097774	-0.599091	0.689469	-0.200284	-0.584703	0.697602	0.272466	-0.369169	0.071709	-0.150284	-0.363483	0.078661	0.225584	-0.347937	0.089674	0.170579	-0.326511	0.581549	0.099409	-0.330428	0.593775	0.058914	-0.329596	0.579767	-0.018458
19009	158.408333	-0.830565	0.575038	0.153203	-0.828624	0.579285	-0.085637	-0.791338	0.823098	-0.088836	-0.792574	0.822210	0.154471	-0.699976	1.090013	-0.013555	-0.688153	1.103436	0.089746	-0.652561	1.050440	0.097816	-0.599097	0.689465	-0.200278	-0.584718	0.697596	0.272474	-0.369176	0.071702	-0.150278	-0.363483	0.078675	0.225593	-0.347938	0.089685	0.170580	-0.326520	0.581548	0.099420	-0.330442	0.593767	0.058918	-0.329611	0.579756	-0.018452
19010	158.416667	-0.830574	0.575035	0.153196	-0.828629	0.579277	-0.085649	-0.791354	0.823103	-0.088816	-0.792585	0.822197	0.154465	-0.699952	1.090027	-0.013520	-0.688130	1.103448	0.089751	-0.652508	1.050481	0.097811	-0.599098	0.689460	-0.200272	-0.584732	0.697589	0.272470	-0.369180	0.071682	-0.150279	-0.363486	0.078661	0.225586	-0.347938	0.089672	0.170569	-0.326526	0.581553	0.099429	-0.330451	0.593760	0.058924	-0.329620	0.579746	-0.018447
19011	158.425000	-0.830579	0.575026	0.153191	-0.828633	0.579277	-0.085661	-0.791362	0.823109	-0.088822	-0.792594	0.822193	0.154467	-0.699957	1.090085	-0.013540	-0.688106	1.103470	0.089765	-0.652502	1.050495	0.097820	-0.599093	0.689447	-0.200203	-0.584741	0.697574	0.272467	-0.369185	0.071670	-0.150270	-0.363473	0.078644	0.225571	-0.347942	0.089647	0.170572	-0.326531	0.581562	0.099448	-0.330455	0.593758	0.058938	-0.329635	0.579740	-0.018432
19012	158.433333	-0.830585	0.575024	0.153183	-0.828635	0.579280	-0.085674	-0.791371	0.823116	-0.088859	-0.792611	0.822192	0.154473	-0.699938	1.090118	-0.013528	-0.688077	1.103492	0.089778	-0.652494	1.050515	0.097837	-0.599092	0.689481	-0.200255	-0.584754	0.697559	0.272463	-0.369188	0.071658	-0.150264	-0.363459	0.078622	0.225555	-0.347944	0.089626	0.170574	-0.326534	0.581566	0.099469	-0.330461	0.593762	0.058953	-0.329644	0.579730	-0.018415
19013	158.441667	-0.830611	0.575030	0.153204	-0.828639	0.579290	-0.085681	-0.791376	0.823128	-0.088844	-0.792619	0.822197	0.154481	-0.699895	1.090125	-0.013486	-0.688052	1.103512	0.089792	-0.652489	1.050520	0.097839	-0.599089	0.689487	-0.200253	-0.584769	0.697549	0.272463	-0.369185	0.071652	-0.150272	-0.363457	0.078606	0.225545	-0.347952	0.089599	0.170570	-0.326531	0.581574	0.099484	-0.330459	0.593769	0.058979	-0.329649	0.579721	-0.018401
19014	158.450000	-0.830600	0.575015	0.153199	-0.828645	0.579302	-0.085689	-0.791387	0.823141	-0.088834	-0.792627	0.822195	0.154488	-0.699879	1.090179	-0.013507	-0.688035	1.103528	0.089793	-0.652481	1.050524	0.097851	-0.599085	0.689509	-0.200246	-0.584782	0.697548	0.272472	-0.369191	0.071652	-0.150271	-0.363458	0.078590	0.225550	-0.347949	0.089596	0.170572	-0.326534	0.581571	0.099502	-0.330460	0.593776	0.059004	-0.329658	0.579712	-0.018381
19015	158.458333	-0.830603	0.575020	0.153210	-0.828649	0.579318	-0.085692	-0.791378	0.823170	-0.088786	-0.792632	0.822195	0.154500	-0.699856	1.090220	-0.013501	-0.688015	1.103555	0.089807	-0.652479	1.050528	0.097853	-0.599078	0.689533	-0.200242	-0.584790	0.697568	0.272447	-0.369182	0.071680	-0.150278	-0.363467	0.078609	0.225556	-0.347953	0.089614	0.170574	-0.326539	0.581576	0.099525	-0.330460	0.593785	0.059024	-0.329661	0.579709	-0.018358
19016	158.466667	-0.830607	0.575022	0.153222	-0.828649	0.579324	-0.085694	-0.791373	0.823143	-0.088855	-0.792646	0.822193	0.154512	-0.699820	1.090222	-0.013471	-0.688000	1.103579	0.089814	-0.652474	1.050534	0.097857	-0.599069	0.689559	-0.200244	-0.584815	0.697554	0.272490	-0.369163	0.071716	-0.150294	-0.363471	0.078631	0.225580	-0.347945	0.089631	0.170587	-0.326543	0.581576	0.099539	-0.330469	0.593791	0.059037	-0.329672	0.579699	-0.018337
19017	158.475000	-0.830607	0.575022	0.153233	-0.828649	0.579336	-0.085710	-0.791359	0.823140	-0.088844	-0.792648	0.822180	0.154514	-0.699810	1.090289	-0.013492	-0.687985	1.103608	0.089815	-0.652475	1.050547	0.097856	-0.599060	0.689568	-0.200245	-0.584830	0.697565	0.272501	-0.369171	0.071712	-0.150291	-0.363482	0.078644	0.225592	-0.347942	0.089653	0.170592	-0.326549	0.581574	0.099547	-0.330473	0.593791	0.059046	-0.329681	0.579691	-0.018314
19018	158.483333	-0.830603	0.575021	0.153240	-0.828670	0.579338	-0.085734	-0.791341	0.823137	-0.088836	-0.792647	0.822167	0.154513	-0.699774	1.090315	-0.013510	-0.687975	1.103638	0.089805	-0.652477	1.050568	0.097853	-0.599050	0.689578	-0.200237	-0.584836	0.697573	0.272506	-0.369165	0.071729	-0.150293	-0.363482	0.078650	0.225594	-0.347936	0.089676	0.170592	-0.326551	0.581572	0.099549	-0.330477	0.593785	0.059044	-0.329697	0.579672	-0.018292
19019	158.491667	-0.830594	0.575015	0.153234	-0.828636	0.579341	-0.085752	-0.791321	0.823137	-0.088803	-0.792646	0.822147	0.154508	-0.699756	1.090380	-0.013515	-0.687959	1.103674	0.089791	-0.652484	1.050599	0.097847	-0.599038	0.689586	-0.200243	-0.584840	0.697582	0.272510	-0.369166	0.071717	-0.150291	-0.363485	0.078661	0.225601	-0.347940	0.089660	0.170586	-0.326553	0.581564	0.099550	-0.330482	0.593768	0.059041	-0.329706	0.579653	-0.018276
19020	158.500000	-0.830587	0.575008	0.153232	-0.828625	0.579336	-0.085771	-0.791285	0.823116	-0.088883	-0.792646	0.822130	0.154503	-0.699711	1.090403	-0.013545	-0.687943	1.103711	0.089775	-0.652568	1.050577	0.097858	-0.599010	0.689599	-0.200239	-0.584842	0.697585	0.272504	-0.369169	0.071711	-0.150292	-0.363482	0.078655	0.225589	-0.347941	0.089650	0.170574	-0.326557	0.581567	0.099552	-0.330486	0.593747	0.059039	-0.329717	0.579627	-0.018264
19021	158.508333	-0.830579	0.575009	0.153223	-0.828621	0.579346	-0.085799	-0.791259	0.823120	-0.088887	-0.792641	0.822131	0.154503	-0.699687	1.090471	-0.013565	-0.687938	1.103763	0.089762	-0.652510	1.050671	0.097826	-0.599002	0.689604	-0.200235	-0.584841	0.697591	0.272497	-0.369177	0.071681	-0.150271	-0.363470	0.078632	0.225566	-0.347948	0.089610	0.170558	-0.326556	0.581559	0.099561	-0.330489	0.593734	0.059039	-0.329730	0.579602	-0.018244
19022	158.516667	-0.830567	0.575009	0.153215	-0.828610	0.579354	-0.085823	-0.791224	0.823149	-0.088844	-0.792628	0.822133	0.154504	-0.699650	1.090517	-0.013593	-0.687926	1.103794	0.089724	-0.652518	1.050719	0.097817	-0.598976	0.689585	-0.200119	-0.584843	0.697599	0.272494	-0.369186	0.071657	-0.150264	-0.363459	0.078627	0.225554	-0.347941	0.089598	0.170550	-0.326558	0.581550	0.099572	-0.330491	0.593710	0.059047	-0.329742	0.579568	-0.018227
19023	158.525000	-0.830557	0.575020	0.153217	-0.828603	0.579377	-0.085841	-0.791195	0.823146	-0.088887	-0.792607	0.822128	0.154497	-0.699630	1.090592	-0.013602	-0.687900	1.103850	0.089717	-0.652534	1.050738	0.097798	-0.598944	0.689654	-0.200229	-0.584846	0.697604	0.272485	-0.369191	0.071655	-0.150253	-0.363452	0.078620	0.225543	-0.347953	0.089574	0.170537	-0.326553	0.581541	0.099587	-0.330491	0.593696	0.059058	-0.329754	0.579530	-0.018200
19024	158.533333	-0.830552	0.575029	0.153229	-0.828598	0.579403	-0.085851	-0.791148	0.823156	-0.088962	-0.792587	0.822122	0.154500	-0.699597	1.090632	-0.013613	-0.687871	1.103873	0.089690	-0.652536	1.050761	0.097795	-0.598915	0.689691	-0.200227	-0.584845	0.697618	0.272488	-0.369195	0.071655	-0.150251	-0.363458	0.078609	0.225546	-0.347950	0.089572	0.170542	-0.326553	0.581525	0.099608	-0.330491	0.593684	0.059078	-0.329765	0.579494	-0.018169
19025	158.541667	-0.830559	0.575058	0.153255	-0.828590	0.579433	-0.085857	-0.791119	0.823191	-0.088889	-0.792558	0.822136	0.154504	-0.699552	1.090662	-0.013634	-0.687864	1.103895	0.089695	-0.652533	1.050762	0.097782	-0.598890	0.689726	-0.200227	-0.584847	0.697634	0.272494	-0.369175	0.071690	-0.150272	-0.363460	0.078628	0.225554	-0.347944	0.089588	0.170546	-0.326554	0.581511	0.099618	-0.330493	0.593670	0.059092	-0.329776	0.579456	-0.018141
19026	158.550000	-0.830533	0.575063	0.153257	-0.828580	0.579458	-0.085865	-0.791075	0.823209	-0.088923	-0.792529	0.822149	0.154513	-0.699530	1.090677	-0.013642	-0.687829	1.103913	0.089686	-0.652522	1.050760	0.097771	-0.598853	0.689764	-0.200225	-0.584848	0.697655	0.272500	-0.369174	0.071696	-0.150271	-0.363469	0.078639	0.225570	-0.347948	0.089598	0.170543	-0.326561	0.581497	0.099632	-0.330498	0.593656	0.059106	-0.329783	0.579415	-0.018113
19027	158.558333	-0.830522	0.575076	0.153262	-0.828573	0.579479	-0.085876	-0.791009	0.823249	-0.088917	-0.792499	0.822161	0.154525	-0.699504	1.090677	-0.013649	-0.687872	1.103902	0.089708	-0.652508	1.050741	0.097760	-0.598815	0.689802	-0.200237	-0.584827	0.697685	0.272480	-0.369167	0.071706	-0.150280	-0.363478	0.078645	0.225579	-0.347943	0.089614	0.170552	-0.326566	0.581468	0.099627	-0.330509	0.593639	0.059107	-0.329792	0.579373	-0.018091
19028	158.566667	-0.830508	0.575089	0.153273	-0.828562	0.579500	-0.085897	-0.790983	0.823215	-0.088984	-0.792461	0.822165	0.154529	-0.699479	1.090671	-0.013656	-0.687848	1.103864	0.089665	-0.652588	1.050663	0.097787	-0.598777	0.689829	-0.200247	-0.584826	0.697701	0.272529	-0.369164	0.071698	-0.150282	-0.363481	0.078654	0.225585	-0.347935	0.089629	0.170563	-0.326570	0.581448	0.099622	-0.330521	0.593618	0.059098	-0.329802	0.579331	-0.018070
19029	158.575000	-0.830499	0.575092	0.153272	-0.828554	0.579513	-0.085923	-0.790924	0.823222	-0.088975	-0.792418	0.822169	0.154533	-0.699434	1.090667	-0.013692	-0.687821	1.103871	0.089681	-0.652478	1.050717	0.097746	-0.598740	0.689847	-0.200253	-0.584805	0.697725	0.272540	-0.369158	0.071715	-0.150289	-0.363485	0.078659	0.225586	-0.347938	0.089628	0.170560	-0.326576	0.581421	0.099604	-0.330531	0.593586	0.059077	-0.329807	0.579294	-0.018052
19030	158.583333	-0.830487	0.575096	0.153270	-0.828541	0.579524	-0.085951	-0.790869	0.823235	-0.088967	-0.792370	0.822168	0.154533	-0.699419	1.090658	-0.013700	-0.687806	1.103828	0.089652	-0.652464	1.050712	0.097738	-0.598696	0.689861	-0.200260	-0.584746	0.697730	0.272463	-0.369159	0.071712	-0.150288	-0.363485	0.078650	0.225577	-0.347950	0.089606	0.170550	-0.326575	0.581405	0.099588	-0.330542	0.593551	0.059055	-0.329809	0.579264	-0.018029
19031	158.591667	-0.830465	0.575090	0.153265	-0.828526	0.579531	-0.085970	-0.790738	0.823314	-0.088958	-0.792326	0.822162	0.154534	-0.699429	1.090644	-0.013677	-0.687801	1.103830	0.089657	-0.652448	1.050705	0.097740	-0.598656	0.689871	-0.200268	-0.584741	0.697756	0.272559	-0.369175	0.071684	-0.150267	-0.363479	0.078642	0.225571	-0.347943	0.089604	0.170547	-0.326570	0.581376	0.099574	-0.330547	0.593516	0.059029	-0.329817	0.579226	-0.018006
19032	158.600000	-0.830449	0.575090	0.153267	-0.828518	0.579548	-0.085993	-0.790743	0.823228	-0.089034	-0.792276	0.822155	0.154535	-0.699418	1.090633	-0.013668	-0.687770	1.103810	0.089646	-0.652424	1.050717	0.097751	-0.598616	0.689881	-0.200274	-0.584702	0.697769	0.272570	-0.369188	0.071662	-0.150258	-0.363472	0.078632	0.225565	-0.347944	0.089587	0.170540	-0.326566	0.581351	0.099561	-0.330549	0.593477	0.059014	-0.329821	0.579191	-0.017976
19033	158.608333	-0.830434	0.575094	0.153273	-0.828509	0.579568	-0.086008	-0.790673	0.823268	-0.089026	-0.792281	0.822132	0.154554	-0.699373	1.090626	-0.013693	-0.687778	1.103849	0.089685	-0.652405	1.050725	0.097756	-0.598575	0.689899	-0.200279	-0.584661	0.697779	0.272575	-0.369193	0.071653	-0.150248	-0.363469	0.078623	0.225560	-0.347947	0.089580	0.170548	-0.326557	0.581324	0.099551	-0.330549	0.593442	0.058998	-0.329823	0.579152	-0.017941
19034	158.616667	-0.830419	0.575106	0.153273	-0.828497	0.579591	-0.086020	-0.790632	0.823257	-0.089055	-0.792174	0.822153	0.154541	-0.699359	1.090646	-0.013685	-0.687730	1.103850	0.089664	-0.652391	1.050733	0.097760	-0.598533	0.689924	-0.200277	-0.584618	0.697790	0.272584	-0.369210	0.071630	-0.150233	-0.363466	0.078632	0.225572	-0.347943	0.089583	0.170551	-0.326545	0.581299	0.099537	-0.330547	0.593411	0.058985	-0.329829	0.579120	-0.017907
19035	158.625000	-0.830413	0.575123	0.153288	-0.828489	0.579613	-0.086031	-0.790587	0.823284	-0.089062	-0.792121	0.822161	0.154550	-0.699341	1.090657	-0.013670	-0.687710	1.103873	0.089681	-0.652371	1.050737	0.097771	-0.598495	0.689959	-0.200280	-0.584576	0.697801	0.272593	-0.369186	0.071667	-0.150258	-0.363471	0.078635	0.225577	-0.347944	0.089591	0.170552	-0.326529	0.581277	0.099518	-0.330541	0.593397	0.058970	-0.329832	0.579082	-0.017879
19036	158.633333	-0.830404	0.575143	0.153294	-0.828480	0.579636	-0.086042	-0.790521	0.823343	-0.088985	-0.792068	0.822168	0.154557	-0.699326	1.090665	-0.013665	-0.687689	1.103884	0.089690	-0.652350	1.050735	0.097771	-0.598454	0.689993	-0.200284	-0.584537	0.697815	0.272595	-0.369178	0.071686	-0.150268	-0.363464	0.078635	0.225576	-0.347938	0.089602	0.170560	-0.326512	0.581251	0.099487	-0.330537	0.593389	0.058944	-0.329834	0.579036	-0.017849
19037	158.641667	-0.830393	0.575161	0.153299	-0.828465	0.579661	-0.086054	-0.790487	0.823324	-0.089068	-0.792014	0.822181	0.154564	-0.699303	1.090674	-0.013665	-0.687661	1.103870	0.089682	-0.652436	1.050716	0.097845	-0.598416	0.690026	-0.200290	-0.584496	0.697829	0.272606	-0.369177	0.071692	-0.150268	-0.363473	0.078644	0.225590	-0.347941	0.089601	0.170555	-0.326491	0.581232	0.099451	-0.330528	0.593369	0.058912	-0.329843	0.578991	-0.017845
19038	158.650000	-0.830381	0.575176	0.153297	-0.828450	0.579684	-0.086069	-0.790439	0.823339	-0.089073	-0.791959	0.822193	0.154570	-0.699275	1.090668	-0.013654	-0.687630	1.103900	0.089714	-0.652294	1.050719	0.097777	-0.598382	0.690057	-0.200301	-0.584452	0.697843	0.272605	-0.369169	0.071712	-0.150282	-0.363479	0.078637	0.225592	-0.347948	0.089587	0.170550	-0.326466	0.581214	0.099421	-0.330506	0.593350	0.058885	-0.329851	0.578951	-0.017825
19039	158.658333	-0.830360	0.575187	0.153291	-0.828436	0.579703	-0.086084	-0.790361	0.823358	-0.089114	-0.791903	0.822206	0.154572	-0.699249	1.090671	-0.013660	-0.687599	1.103848	0.089681	-0.652259	1.050705	0.097769	-0.598355	0.690070	-0.200311	-0.584396	0.697856	0.272560	-0.369165	0.071716	-0.150288	-0.363478	0.078642	0.225588	-0.347954	0.089587	0.170552	-0.326437	0.581203	0.099399	-0.330488	0.593329	0.058858	-0.329861	0.578908	-0.017808
19040	158.666667	-0.830337	0.575195	0.153281	-0.828420	0.579717	-0.086104	-0.790324	0.823358	-0.089085	-0.791843	0.822216	0.154574	-0.699223	1.090672	-0.013672	-0.687578	1.103823	0.089701	-0.652223	1.050684	0.097760	-0.598327	0.690077	-0.200324	-0.584373	0.697879	0.272601	-0.369168	0.071715	-0.150286	-0.363473	0.078630	0.225580	-0.347957	0.089579	0.170550	-0.326405	0.581195	0.099378	-0.330478	0.593309	0.058828	-0.329866	0.578871	-0.017789
19041	158.675000	-0.830318	0.575201	0.153285	-0.828400	0.579724	-0.086122	-0.790267	0.823373	-0.089117	-0.791777	0.822212	0.154563	-0.699186	1.090662	-0.013661	-0.687540	1.103784	0.089677	-0.652189	1.050677	0.097758	-0.598303	0.690071	-0.200342	-0.584318	0.697894	0.272556	-0.369180	0.071699	-0.150273	-0.363476	0.078628	0.225570	-0.347954	0.089573	0.170549	-0.326377	0.581194	0.099355	-0.330466	0.593287	0.058800	-0.329868	0.578856	-0.017774
19042	158.683333	-0.830294	0.575219	0.153286	-0.828385	0.579730	-0.086142	-0.790212	0.823406	-0.089095	-0.791544	0.822119	0.154442	-0.699150	1.090689	-0.013670	-0.687508	1.103790	0.089679	-0.652164	1.050677	0.097744	-0.598282	0.690062	-0.200347	-0.584265	0.697917	0.272507	-0.369190	0.071670	-0.150257	-0.363476	0.078623	0.225570	-0.347962	0.089557	0.170539	-0.326352	0.581188	0.099344	-0.330450	0.593269	0.058775	-0.329873	0.578841	-0.017759
19043	158.691667	-0.830263	0.575238	0.153285	-0.828360	0.579747	-0.086161	-0.790175	0.823393	-0.089134	-0.791640	0.822233	0.154552	-0.699120	1.090722	-0.013679	-0.687487	1.103809	0.089672	-0.652149	1.050692	0.097736	-0.598264	0.690058	-0.200359	-0.584237	0.697944	0.272546	-0.369196	0.071663	-0.150249	-0.363477	0.078626	0.225560	-0.347954	0.089574	0.170547	-0.326329	0.581182	0.099327	-0.330435	0.593258	0.058751	-0.329867	0.578844	-0.017745
19044	158.700000	-0.830239	0.575261	0.153297	-0.828334	0.579764	-0.086177	-0.790143	0.823399	-0.089116	-0.791576	0.822250	0.154553	-0.699074	1.090773	-0.013694	-0.687480	1.103844	0.089683	-0.652135	1.050708	0.097719	-0.598245	0.690054	-0.200365	-0.584205	0.697949	0.272575	-0.369200	0.071659	-0.150242	-0.363475	0.078622	0.225560	-0.347939	0.089603	0.170554	-0.326302	0.581174	0.099307	-0.330418	0.593251	0.058726	-0.329866	0.578854	-0.017739
19045	158.708333	-0.830210	0.575288	0.153306	-0.828283	0.579769	-0.086182	-0.790088	0.823415	-0.089143	-0.791517	0.822262	0.154560	-0.699030	1.090819	-0.013716	-0.687445	1.103867	0.089650	-0.652153	1.050679	0.097698	-0.598237	0.690056	-0.200377	-0.584160	0.697968	0.272574	-0.369192	0.071665	-0.150248	-0.363479	0.078633	0.225563	-0.347940	0.089604	0.170550	-0.326281	0.581162	0.099277	-0.330397	0.593246	0.058700	-0.329860	0.578865	-0.017741
19046	158.716667	-0.830182	0.575313	0.153321	-0.828298	0.579803	-0.086187	-0.790052	0.823424	-0.089132	-0.791477	0.822296	0.154595	-0.698991	1.090883	-0.013744	-0.687432	1.103903	0.089638	-0.652115	1.050738	0.097675	-0.598225	0.690057	-0.200384	-0.584113	0.697980	0.272568	-0.369201	0.071657	-0.150244	-0.363475	0.078635	0.225564	-0.347943	0.089605	0.170552	-0.326257	0.581141	0.099244	-0.330384	0.593235	0.058673	-0.329855	0.578870	-0.017755
19047	158.725000	-0.830148	0.575332	0.153330	-0.828273	0.579813	-0.086192	-0.790016	0.823439	-0.089074	-0.791416	0.822309	0.154596	-0.698953	1.090934	-0.013770	-0.687421	1.103926	0.089617	-0.652123	1.050747	0.097651	-0.598220	0.690063	-0.200400	-0.584050	0.698006	0.272530	-0.369186	0.071671	-0.150261	-0.363470	0.078631	0.225564	-0.347956	0.089585	0.170543	-0.326233	0.581123	0.099199	-0.330366	0.593229	0.058634	-0.329839	0.578870	-0.017780
19048	158.733333	-0.830128	0.575383	0.153359	-0.828248	0.579815	-0.086191	-0.789999	0.823416	-0.089074	-0.791360	0.822314	0.154591	-0.698915	1.090977	-0.013793	-0.687388	1.103944	0.089588	-0.652120	1.050750	0.097628	-0.598218	0.690071	-0.200411	-0.583984	0.698007	0.272486	-0.369180	0.071669	-0.150257	-0.363476	0.078633	0.225566	-0.347946	0.089587	0.170531	-0.326204	0.581108	0.099160	-0.330346	0.593221	0.058593	-0.329824	0.578874	-0.017804
19049	158.741667	-0.830079	0.575374	0.153342	-0.828138	0.579791	-0.086206	-0.789971	0.823436	-0.089064	-0.791317	0.822348	0.154610	-0.698868	1.090994	-0.013787	-0.687388	1.103965	0.089582	-0.652123	1.050754	0.097604	-0.598218	0.690072	-0.200421	-0.583959	0.697997	0.272554	-0.369173	0.071697	-0.150278	-0.363471	0.078626	0.225564	-0.347957	0.089571	0.170531	-0.326177	0.581095	0.099129	-0.330326	0.593214	0.058561	-0.329808	0.578874	-0.017832
19050	158.750000	-0.830066	0.575369	0.153340	-0.828186	0.579834	-0.086192	-0.789943	0.823446	-0.089054	-0.791261	0.822333	0.154597	-0.698838	1.091038	-0.013815	-0.687376	1.103960	0.089551	-0.652134	1.050756	0.097576	-0.598217	0.690059	-0.200428	-0.583914	0.698005	0.272543	-0.369171	0.071705	-0.150275	-0.363471	0.078618	0.225556	-0.347951	0.089573	0.170536	-0.326147	0.581086	0.099105	-0.330295	0.593207	0.058526	-0.329794	0.578875	-0.017853
19051	158.758333	-0.830037	0.575380	0.153345	-0.828123	0.579825	-0.086187	-0.789926	0.823429	-0.089095	-0.791218	0.822338	0.154599	-0.698815	1.091075	-0.013839	-0.687380	1.103969	0.089527	-0.652154	1.050763	0.097552	-0.598222	0.690038	-0.200428	-0.583859	0.698005	0.272482	-0.369182	0.071688	-0.150262	-0.363466	0.078610	0.225548	-0.347957	0.089564	0.170530	-0.326120	0.581088	0.099091	-0.330267	0.593205	0.058510	-0.329773	0.578892	-0.017869
19052	158.766667	-0.830014	0.575381	0.153350	-0.828068	0.579807	-0.086187	-0.789912	0.823428	-0.089092	-0.791181	0.822341	0.154599	-0.698792	1.091113	-0.013864	-0.687411	1.103972	0.089513	-0.652181	1.050766	0.097525	-0.598221	0.690010	-0.200426	-0.583817	0.698019	0.272425	-0.369188	0.071671	-0.150250	-0.363464	0.078616	0.225549	-0.347948	0.089575	0.170533	-0.326092	0.581095	0.099083	-0.330232	0.593201	0.058502	-0.329749	0.578905	-0.017881
19053	158.775000	-0.829987	0.575392	0.153356	-0.828059	0.579809	-0.086178	-0.789904	0.823426	-0.089050	-0.791139	0.822345	0.154601	-0.698781	1.091167	-0.013895	-0.687437	1.103992	0.089489	-0.652231	1.050771	0.097498	-0.598222	0.689987	-0.200416	-0.583821	0.698036	0.272493	-0.369199	0.071659	-0.150237	-0.363474	0.078620	0.225550	-0.347949	0.089584	0.170534	-0.326070	0.581099	0.099089	-0.330203	0.593202	0.058497	-0.329724	0.578934	-0.017900
19054	158.783333	-0.829965	0.575398	0.153368	-0.828127	0.579845	-0.086155	-0.789875	0.823450	-0.089030	-0.791193	0.822292	0.154627	-0.698773	1.091230	-0.013932	-0.687475	1.104014	0.089462	-0.652292	1.050765	0.097463	-0.598215	0.689931	-0.200300	-0.583782	0.698085	0.272414	-0.369202	0.071648	-0.150235	-0.363471	0.078632	0.225552	-0.347953	0.089594	0.170538	-0.326050	0.581102	0.099100	-0.330167	0.593205	0.058505	-0.329697	0.578960	-0.017917
19055	158.791667	-0.829949	0.575403	0.153378	-0.828079	0.579826	-0.086150	-0.789859	0.823433	-0.089063	-0.791064	0.822376	0.154608	-0.698785	1.091305	-0.013968	-0.687525	1.104023	0.089438	-0.652424	1.050732	0.097453	-0.598230	0.689948	-0.200406	-0.583768	0.698102	0.272403	-0.369208	0.071629	-0.150236	-0.363480	0.078638	0.225561	-0.347956	0.089588	0.170539	-0.326032	0.581097	0.099107	-0.330134	0.593209	0.058521	-0.329667	0.578987	-0.017938
19056	158.800000	-0.829938	0.575412	0.153394	-0.828040	0.579811	-0.086141	-0.789848	0.823437	-0.089054	-0.791034	0.822398	0.154616	-0.698800	1.091380	-0.014002	-0.687584	1.104019	0.089417	-0.652573	1.050660	0.097428	-0.598233	0.689935	-0.200407	-0.583773	0.698066	0.272462	-0.369201	0.071641	-0.150254	-0.363478	0.078639	0.225557	-0.347959	0.089575	0.170530	-0.326013	0.581092	0.099119	-0.330097	0.593214	0.058542	-0.329639	0.579014	-0.017962
19057	158.808333	-0.829935	0.575416	0.153404	-0.828035	0.579808	-0.086130	-0.789838	0.823447	-0.089026	-0.791027	0.822472	0.154653	-0.698821	1.091459	-0.014047	-0.687656	1.104007	0.089377	-0.652588	1.050679	0.097347	-0.598234	0.689931	-0.200406	-0.583740	0.698112	0.272390	-0.369196	0.071650	-0.150257	-0.363474	0.078631	0.225559	-0.347973	0.089562	0.170523	-0.325997	0.581086	0.099138	-0.330067	0.593220	0.058571	-0.329614	0.579034	-0.017985
19058	158.816667	-0.829940	0.575462	0.153433	-0.828034	0.579809	-0.086116	-0.789764	0.823531	-0.088976	-0.791000	0.822497	0.154658	-0.698853	1.091565	-0.014118	-0.687732	1.103992	0.089346	-0.652723	1.050621	0.097301	-0.598230	0.689896	-0.200294	-0.583723	0.698102	0.272374	-0.369196	0.071651	-0.150257	-0.363460	0.078618	0.225555	-0.347969	0.089549	0.170523	-0.325979	0.581081	0.099159	-0.330033	0.593232	0.058598	-0.329585	0.579054	-0.018001
19059	158.825000	-0.829942	0.575460	0.153434	-0.828037	0.579807	-0.086112	-0.789821	0.823441	-0.089050	-0.790977	0.822500	0.154639	-0.698898	1.091662	-0.014163	-0.687863	1.103962	0.089343	-0.652881	1.050563	0.097262	-0.598241	0.689911	-0.200411	-0.583730	0.698064	0.272435	-0.369191	0.071674	-0.150265	-0.363459	0.078609	0.225557	-0.347965	0.089538	0.170518	-0.325961	0.581085	0.099176	-0.330007	0.593242	0.058619	-0.329558	0.579089	-0.018024
19060	158.833333	-0.829949	0.575463	0.153429	-0.828043	0.579806	-0.086106	-0.789828	0.823442	-0.089000	-0.791069	0.822471	0.154654	-0.698954	1.091752	-0.014208	-0.687990	1.103943	0.089346	-0.653175	1.050423	0.097248	-0.598242	0.689892	-0.200412	-0.583690	0.698065	0.272335	-0.369187	0.071684	-0.150268	-0.363457	0.078603	0.225552	-0.347966	0.089525	0.170517	-0.325946	0.581086	0.099190	-0.329979	0.593251	0.058641	-0.329538	0.579112	-0.018042
19061	158.841667	-0.829953	0.575427	0.153407	-0.828057	0.579803	-0.086109	-0.789802	0.823458	-0.089058	-0.791003	0.822530	0.154630	-0.699007	1.091839	-0.014257	-0.688133	1.103840	0.089307	-0.653249	1.050388	0.097144	-0.598248	0.689867	-0.200413	-0.583682	0.698063	0.272314	-0.369178	0.071696	-0.150262	-0.363459	0.078606	0.225555	-0.347964	0.089552	0.170522	-0.325932	0.581092	0.099230	-0.329943	0.593256	0.058673	-0.329513	0.579146	-0.018069
19062	158.850000	-0.829968	0.575469	0.153420	-0.828149	0.579829	-0.086095	-0.789791	0.823453	-0.089102	-0.790938	0.822587	0.154606	-0.699098	1.091920	-0.014270	-0.688293	1.103780	0.089309	-0.653435	1.050291	0.097095	-0.598261	0.689835	-0.200405	-0.583687	0.698072	0.272279	-0.369185	0.071690	-0.150254	-0.363461	0.078613	0.225552	-0.347961	0.089561	0.170524	-0.325912	0.581091	0.099282	-0.329897	0.593265	0.058727	-0.329488	0.579185	-0.018106
19063	158.858333	-0.829975	0.575426	0.153386	-0.828121	0.579804	-0.086099	-0.789783	0.823467	-0.089098	-0.790914	0.822584	0.154570	-0.699172	1.091995	-0.014299	-0.688456	1.103703	0.089314	-0.653681	1.050140	0.097057	-0.598280	0.689793	-0.200390	-0.583718	0.698084	0.272239	-0.369188	0.071682	-0.150258	-0.363468	0.078630	0.225554	-0.347953	0.089578	0.170529	-0.325881	0.581099	0.099377	-0.329821	0.593294	0.058828	-0.329446	0.579231	-0.018158
19064	158.866667	-0.829954	0.575429	0.153370	-0.828177	0.579815	-0.086090	-0.789776	0.823478	-0.089093	-0.790906	0.822626	0.154562	-0.699264	1.092061	-0.014321	-0.688623	1.103628	0.089326	-0.653831	1.050079	0.097003	-0.598303	0.689751	-0.200366	-0.583765	0.698097	0.272181	-0.369203	0.071653	-0.150243	-0.363478	0.078640	0.225551	-0.347965	0.089584	0.170535	-0.325839	0.581105	0.099510	-0.329713	0.593331	0.058965	-0.329398	0.579287	-0.018238
19065	158.875000	-0.830006	0.575427	0.153373	-0.828115	0.579762	-0.086105	-0.789780	0.823478	-0.089124	-0.790942	0.822612	0.154560	-0.699366	1.092140	-0.014343	-0.688800	1.103552	0.089330	-0.654084	1.049943	0.096974	-0.598343	0.689707	-0.200284	-0.583834	0.698098	0.272109	-0.369210	0.071641	-0.150248	-0.363484	0.078654	0.225558	-0.347962	0.089588	0.170532	-0.325772	0.581128	0.099678	-0.329569	0.593401	0.059152	-0.329335	0.579352	-0.018333
19066	158.883333	-0.830024	0.575430	0.153367	-0.828210	0.579808	-0.086079	-0.789785	0.823492	-0.089114	-0.790877	0.822675	0.154540	-0.699472	1.092219	-0.014365	-0.688988	1.103476	0.089324	-0.654257	1.049872	0.096887	-0.598388	0.689700	-0.200311	-0.583917	0.698079	0.272028	-0.369198	0.071647	-0.150259	-0.363476	0.078650	0.225559	-0.347963	0.089585	0.170526	-0.325689	0.581166	0.099890	-0.329391	0.593504	0.059385	-0.329258	0.579436	-0.018452
19067	158.891667	-0.830042	0.575431	0.153362	-0.828198	0.579785	-0.086068	-0.789765	0.823533	-0.089132	-0.790862	0.822691	0.154533	-0.699563	1.092289	-0.014379	-0.689206	1.103431	0.089339	-0.654577	1.049734	0.096889	-0.598443	0.689697	-0.200286	-0.584022	0.698049	0.271930	-0.369202	0.071650	-0.150259	-0.363479	0.078638	0.225559	-0.347968	0.089565	0.170518	-0.325457	0.581352	0.100274	-0.329184	0.593662	0.059664	-0.329160	0.579541	-0.018580
19068	158.900000	-0.830060	0.575436	0.153361	-0.828259	0.579805	-0.086056	-0.789812	0.823513	-0.089120	-0.790851	0.822706	0.154529	-0.699662	1.092366	-0.014387	-0.689411	1.103397	0.089349	-0.654707	1.049721	0.096805	-0.598503	0.689700	-0.200265	-0.584133	0.697999	0.271823	-0.369194	0.071671	-0.150263	-0.363470	0.078621	0.225552	-0.347958	0.089565	0.170516	-0.325430	0.581373	0.100414	-0.328964	0.593836	0.059960	-0.329056	0.579666	-0.018714
19069	158.908333	-0.830079	0.575461	0.153362	-0.828266	0.579809	-0.086047	-0.789830	0.823512	-0.089147	-0.790897	0.822681	0.154532	-0.699756	1.092517	-0.014463	-0.689622	1.103367	0.089323	-0.654945	1.049658	0.096744	-0.598570	0.689707	-0.200250	-0.584257	0.697940	0.271712	-0.369190	0.071681	-0.150269	-0.363465	0.078605	0.225547	-0.347961	0.089553	0.170515	-0.325278	0.581511	0.100713	-0.328687	0.594067	0.060302	-0.328955	0.579798	-0.018849
19070	158.916667	-0.830093	0.575485	0.153363	-0.828275	0.579812	-0.086044	-0.789848	0.823508	-0.089175	-0.790840	0.822714	0.154510	-0.699843	1.092633	-0.014525	-0.689838	1.103344	0.089287	-0.655307	1.049600	0.096765	-0.598634	0.689713	-0.200238	-0.584402	0.697880	0.271599	-0.369188	0.071682	-0.150272	-0.363467	0.078592	0.225542	-0.347964	0.089554	0.170509	-0.325094	0.581669	0.101058	-0.328352	0.594347	0.060696	-0.328854	0.579932	-0.019000
19071	158.925000	-0.830094	0.575468	0.153344	-0.828204	0.579772	-0.086056	-0.789866	0.823529	-0.089136	-0.790883	0.822687	0.154524	-0.699923	1.092745	-0.014602	-0.690055	1.103327	0.089204	-0.655567	1.049563	0.096704	-0.598702	0.689718	-0.200241	-0.584571	0.697820	0.271514	-0.369187	0.071696	-0.150278	-0.363466	0.078602	0.225544	-0.347953	0.089572	0.170527	-0.324767	0.581946	0.101605	-0.327981	0.594653	0.061139	-0.328737	0.580056	-0.019168
19072	158.933333	-0.830092	0.575450	0.153325	-0.828295	0.579798	-0.086051	-0.789871	0.823550	-0.089140	-0.790837	0.822686	0.154485	-0.699998	1.092863	-0.014696	-0.690320	1.103342	0.089144	-0.655853	1.049528	0.096603	-0.598771	0.689723	-0.200246	-0.584736	0.697766	0.271346	-0.369190	0.071691	-0.150261	-0.363472	0.078612	0.225549	-0.347949	0.089588	0.170539	-0.324547	0.582146	0.102037	-0.327607	0.594993	0.061602	-0.328610	0.580205	-0.019345
19073	158.941667	-0.830079	0.575437	0.153311	-0.828294	0.579793	-0.086059	-0.789889	0.823537	-0.089203	-0.790836	0.822666	0.154466	-0.700065	1.092976	-0.014821	-0.690573	1.103328	0.089039	-0.656101	1.049533	0.096485	-0.598840	0.689721	-0.200257	-0.584963	0.697722	0.271303	-0.369188	0.071688	-0.150267	-0.363478	0.078631	0.225553	-0.347943	0.089606	0.170552	-0.324373	0.582300	0.102399	-0.327231	0.595337	0.062098	-0.328485	0.580358	-0.019550
19074	158.950000	-0.830070	0.575426	0.153305	-0.828293	0.579787	-0.086070	-0.789916	0.823532	-0.089200	-0.790837	0.822651	0.154451	-0.700143	1.093112	-0.014987	-0.690839	1.103307	0.088920	-0.656361	1.049541	0.096376	-0.598915	0.689715	-0.200263	-0.585181	0.697663	0.271175	-0.369199	0.071664	-0.150258	-0.363491	0.078656	0.225576	-0.347953	0.089595	0.170547	-0.324069	0.582586	0.102971	-0.326820	0.595689	0.062641	-0.328364	0.580496	-0.019764
19075	158.958333	-0.830061	0.575425	0.153308	-0.828283	0.579780	-0.086086	-0.789932	0.823546	-0.089201	-0.790837	0.822635	0.154441	-0.700194	1.093177	-0.015093	-0.691111	1.103292	0.088800	-0.656721	1.049481	0.096300	-0.599013	0.689701	-0.200260	-0.585412	0.697586	0.271039	-0.369194	0.071659	-0.150270	-0.363490	0.078653	0.225577	-0.347958	0.089595	0.170556	-0.323830	0.582773	0.103552	-0.326375	0.596055	0.063260	-0.328256	0.580632	-0.019970
19076	158.966667	-0.830059	0.575426	0.153313	-0.828298	0.579772	-0.086081	-0.789944	0.823574	-0.089153	-0.790840	0.822622	0.154440	-0.700277	1.093296	-0.015264	-0.691384	1.103278	0.088676	-0.657143	1.049449	0.096246	-0.599100	0.689697	-0.200255	-0.585645	0.697558	0.270847	-0.369208	0.071643	-0.150261	-0.363491	0.078638	0.225576	-0.347971	0.089570	0.170545	-0.323570	0.582999	0.104175	-0.325906	0.596428	0.063916	-0.328143	0.580763	-0.020183
19077	158.975000	-0.830056	0.575429	0.153323	-0.828304	0.579789	-0.086077	-0.789960	0.823571	-0.089174	-0.790748	0.822564	0.154371	-0.700342	1.093375	-0.015414	-0.691663	1.103248	0.088554	-0.657402	1.049331	0.096074	-0.599197	0.689693	-0.200237	-0.585926	0.697423	0.270737	-0.369201	0.071653	-0.150270	-0.363480	0.078629	0.225582	-0.347960	0.089566	0.170542	-0.323307	0.583246	0.104884	-0.325380	0.596829	0.064669	-0.328019	0.580889	-0.020435
19078	158.983333	-0.830061	0.575436	0.153332	-0.828234	0.579761	-0.086080	-0.789983	0.823589	-0.089149	-0.790846	0.822611	0.154431	-0.700405	1.093446	-0.015561	-0.691979	1.103231	0.088482	-0.657614	1.049359	0.095955	-0.599294	0.689690	-0.200216	-0.586207	0.697328	0.270569	-0.369202	0.071657	-0.150263	-0.363468	0.078609	0.225577	-0.347959	0.089553	0.170540	-0.323056	0.583517	0.105655	-0.324830	0.597257	0.065491	-0.327888	0.581017	-0.020729
19079	158.991667	-0.830073	0.575443	0.153342	-0.828324	0.579803	-0.086063	-0.790004	0.823593	-0.089154	-0.790846	0.822596	0.154418	-0.700475	1.093501	-0.015669	-0.692230	1.103189	0.088339	-0.657926	1.049298	0.095858	-0.599394	0.689682	-0.200192	-0.586499	0.697235	0.270391	-0.369199	0.071668	-0.150267	-0.363470	0.078599	0.225564	-0.347957	0.089554	0.170537	-0.322808	0.583829	0.106559	-0.324197	0.597696	0.066417	-0.327748	0.581151	-0.021035
19080	159.000000	-0.830085	0.575486	0.153365	-0.828331	0.579795	-0.086060	-0.790045	0.823587	-0.089173	-0.790678	0.822492	0.154291	-0.700542	1.093569	-0.015788	-0.692537	1.103172	0.088285	-0.658353	1.049259	0.095856	-0.599494	0.689665	-0.200166	-0.586801	0.697136	0.270204	-0.369177	0.071707	-0.150277	-0.363466	0.078591	0.225549	-0.347949	0.089566	0.170541	-0.322550	0.584167	0.107507	-0.323525	0.598149	0.067402	-0.327595	0.581279	-0.021367
19081	159.008333	-0.830092	0.575488	0.153367	-0.828341	0.579775	-0.086063	-0.790058	0.823602	-0.089199	-0.790774	0.822542	0.154341	-0.700585	1.093646	-0.015937	-0.692791	1.103127	0.088172	-0.658622	1.049145	0.095742	-0.599597	0.689640	-0.200146	-0.587112	0.697031	0.270021	-0.369194	0.071689	-0.150270	-0.363472	0.078605	0.225552	-0.347941	0.089584	0.170551	-0.322235	0.584574	0.108534	-0.322810	0.598634	0.068453	-0.327438	0.581428	-0.021720
19082	159.016667	-0.830107	0.575490	0.153370	-0.828350	0.579755	-0.086068	-0.790072	0.823612	-0.089228	-0.790711	0.822502	0.154279	-0.700628	1.093656	-0.016023	-0.693028	1.103064	0.088044	-0.658890	1.049086	0.095672	-0.599718	0.689586	-0.200134	-0.587429	0.696934	0.269847	-0.369193	0.071690	-0.150261	-0.363479	0.078632	0.225559	-0.347936	0.089602	0.170558	-0.321901	0.585017	0.109574	-0.322085	0.599129	0.069524	-0.327291	0.581578	-0.022075
19083	159.025000	-0.830103	0.575436	0.153346	-0.828358	0.579723	-0.086075	-0.790100	0.823620	-0.089194	-0.790724	0.822508	0.154270	-0.700658	1.093667	-0.016144	-0.693296	1.103018	0.087967	-0.659056	1.049093	0.095556	-0.599824	0.689544	-0.200119	-0.587748	0.696833	0.269676	-0.369178	0.071692	-0.150285	-0.363481	0.078646	0.225562	-0.347935	0.089611	0.170556	-0.321514	0.585537	0.110623	-0.321363	0.599656	0.070615	-0.327153	0.581734	-0.022417
19084	159.033333	-0.830109	0.575430	0.153344	-0.828369	0.579698	-0.086083	-0.790121	0.823615	-0.089205	-0.790735	0.822514	0.154259	-0.700700	1.093699	-0.016257	-0.693576	1.102960	0.087908	-0.659323	1.049035	0.095469	-0.599937	0.689495	-0.200121	-0.588069	0.696722	0.269505	-0.369181	0.071682	-0.150293	-0.363480	0.078653	0.225570	-0.347932	0.089613	0.170554	-0.321106	0.586094	0.111696	-0.320627	0.600203	0.071697	-0.327030	0.581908	-0.022759
19085	159.041667	-0.830117	0.575420	0.153341	-0.828380	0.579696	-0.086081	-0.790110	0.823643	-0.089190	-0.790752	0.822522	0.154249	-0.700754	1.093779	-0.016380	-0.693812	1.102907	0.087792	-0.659693	1.048963	0.095474	-0.600056	0.689442	-0.200139	-0.588380	0.696605	0.269347	-0.369190	0.071666	-0.150287	-0.363481	0.078654	0.225574	-0.347940	0.089593	0.170543	-0.320678	0.586690	0.112800	-0.319894	0.600792	0.072820	-0.326916	0.582092	-0.023096
19086	159.050000	-0.830130	0.575421	0.153344	-0.828398	0.579693	-0.086076	-0.790116	0.823642	-0.089186	-0.790762	0.822523	0.154242	-0.700787	1.093789	-0.016452	-0.694028	1.102838	0.087689	-0.659916	1.048852	0.095365	-0.600171	0.689400	-0.200167	-0.588681	0.696487	0.269202	-0.369186	0.071687	-0.150291	-0.363480	0.078648	0.225574	-0.347949	0.089584	0.170544	-0.320264	0.587305	0.113940	-0.319111	0.601484	0.073941	-0.326815	0.582294	-0.023388
19087	159.058333	-0.830141	0.575425	0.153347	-0.828413	0.579706	-0.086067	-0.790119	0.823642	-0.089202	-0.790824	0.822490	0.154255	-0.700841	1.093894	-0.016559	-0.694273	1.102820	0.087635	-0.660176	1.048829	0.095323	-0.600268	0.689394	-0.200205	-0.588981	0.696363	0.269061	-0.369194	0.071669	-0.150274	-0.363470	0.078627	0.225564	-0.347952	0.089576	0.170537	-0.319865	0.587916	0.115094	-0.318358	0.602091	0.075107	-0.326727	0.582490	-0.023685
19088	159.066667	-0.830159	0.575434	0.153355	-0.828435	0.579717	-0.086059	-0.790122	0.823637	-0.089216	-0.790780	0.822507	0.154223	-0.700900	1.093941	-0.016613	-0.694469	1.102764	0.087567	-0.660400	1.048767	0.095260	-0.600355	0.689408	-0.200249	-0.589261	0.696247	0.268944	-0.369209	0.071646	-0.150262	-0.363465	0.078616	0.225567	-0.347949	0.089575	0.170534	-0.319494	0.588506	0.116259	-0.317612	0.602686	0.076270	-0.326632	0.582669	-0.024016
19089	159.075000	-0.830176	0.575446	0.153366	-0.828449	0.579736	-0.086052	-0.790112	0.823649	-0.089182	-0.790777	0.822482	0.154208	-0.700964	1.094071	-0.016717	-0.694713	1.102786	0.087585	-0.660664	1.048813	0.095311	-0.600432	0.689446	-0.200307	-0.589537	0.696140	0.268847	-0.369197	0.071674	-0.150267	-0.363470	0.078613	0.225566	-0.347948	0.089570	0.170541	-0.319159	0.589073	0.117405	-0.316873	0.603259	0.077439	-0.326520	0.582846	-0.024385
19090	159.083333	-0.830190	0.575452	0.153385	-0.828470	0.579740	-0.086056	-0.790094	0.823655	-0.089148	-0.790767	0.822447	0.154189	-0.700992	1.094094	-0.016662	-0.694850	1.102734	0.087547	-0.660719	1.048783	0.095215	-0.600499	0.689496	-0.200369	-0.589807	0.696046	0.268770	-0.369197	0.071670	-0.150262	-0.363472	0.078610	0.225561	-0.347937	0.089592	0.170561	-0.318839	0.589647	0.118526	-0.316154	0.603813	0.078614	-0.326375	0.583042	-0.024794
19091	159.091667	-0.830190	0.575461	0.153416	-0.828479	0.579733	-0.086070	-0.790018	0.823665	-0.089145	-0.790735	0.822394	0.154149	-0.701046	1.094156	-0.016649	-0.695062	1.102745	0.087624	-0.661008	1.048754	0.095326	-0.600543	0.689552	-0.200435	-0.590051	0.695975	0.268720	-0.369182	0.071696	-0.150275	-0.363483	0.078640	0.225578	-0.347931	0.089609	0.170569	-0.318561	0.590192	0.119611	-0.315447	0.604382	0.079733	-0.326198	0.583254	-0.025214
19092	159.100000	-0.830178	0.575468	0.153457	-0.828484	0.579722	-0.086100	-0.789978	0.823571	-0.089162	-0.790693	0.822320	0.154104	-0.701097	1.094235	-0.016607	-0.695185	1.102729	0.087682	-0.661120	1.048749	0.095372	-0.600576	0.689600	-0.200500	-0.590276	0.695905	0.268676	-0.369182	0.071695	-0.150281	-0.363489	0.078640	0.225572	-0.347930	0.089620	0.170573	-0.318305	0.590733	0.120660	-0.314759	0.604939	0.080824	-0.326036	0.583463	-0.025609
19093	159.108333	-0.830141	0.575416	0.153483	-0.828479	0.579704	-0.086151	-0.789875	0.823496	-0.089117	-0.790657	0.822223	0.154073	-0.701138	1.094320	-0.016519	-0.695289	1.102733	0.087784	-0.661209	1.048761	0.095430	-0.600592	0.689641	-0.200567	-0.590474	0.695854	0.268643	-0.369171	0.071689	-0.150291	-0.363491	0.078653	0.225584	-0.347941	0.089608	0.170568	-0.318070	0.591289	0.121635	-0.314122	0.605463	0.081834	-0.325890	0.583654	-0.025998
19094	159.116667	-0.830087	0.575402	0.153534	-0.828458	0.579687	-0.086201	-0.789748	0.823382	-0.089120	-0.790627	0.822098	0.154029	-0.701181	1.094431	-0.016413	-0.695405	1.102755	0.087892	-0.661282	1.048808	0.095497	-0.600597	0.689682	-0.200640	-0.590654	0.695807	0.268618	-0.369166	0.071689	-0.150314	-0.363489	0.078648	0.225577	-0.347946	0.089606	0.170563	-0.317822	0.591838	0.122534	-0.313521	0.605982	0.082760	-0.325755	0.583818	-0.026364
19095	159.125000	-0.829980	0.575347	0.153617	-0.828416	0.579686	-0.086251	-0.789593	0.823245	-0.089181	-0.790602	0.821930	0.153954	-0.701269	1.094587	-0.016282	-0.695490	1.102781	0.087993	-0.661330	1.048834	0.095525	-0.600596	0.689731	-0.200699	-0.590808	0.695767	0.268603	-0.369171	0.071690	-0.150308	-0.363484	0.078639	0.225576	-0.347941	0.089590	0.170558	-0.317556	0.592370	0.123332	-0.312991	0.606500	0.083574	-0.325638	0.583953	-0.026680
19096	159.133333	-0.829889	0.575360	0.153665	-0.828343	0.579700	-0.086293	-0.789445	0.823153	-0.089201	-0.790599	0.821787	0.153895	-0.701361	1.094825	-0.016193	-0.695613	1.102855	0.088123	-0.661377	1.048877	0.095552	-0.600577	0.689797	-0.200760	-0.590939	0.695729	0.268594	-0.369178	0.071680	-0.150291	-0.363480	0.078634	0.225572	-0.347932	0.089592	0.170549	-0.317310	0.592876	0.124042	-0.312503	0.606990	0.084304	-0.325546	0.584059	-0.026955
19097	159.141667	-0.829804	0.575381	0.153706	-0.828269	0.579736	-0.086288	-0.789293	0.823151	-0.089210	-0.790614	0.821655	0.153824	-0.701460	1.095102	-0.016116	-0.695741	1.102950	0.088284	-0.661435	1.049037	0.095622	-0.600534	0.689892	-0.200819	-0.591048	0.695695	0.268593	-0.369183	0.071670	-0.150279	-0.363470	0.078623	0.225573	-0.347940	0.089580	0.170549	-0.317090	0.593334	0.124667	-0.312079	0.607434	0.084952	-0.325479	0.584115	-0.027195
19098	159.150000	-0.829704	0.575423	0.153725	-0.828199	0.579799	-0.086256	-0.789193	0.823149	-0.089225	-0.790642	0.821566	0.153754	-0.701534	1.095318	-0.015892	-0.695844	1.103050	0.088420	-0.661488	1.049162	0.095665	-0.600474	0.690012	-0.200879	-0.591142	0.695671	0.268593	-0.369188	0.071669	-0.150269	-0.363463	0.078612	0.225574	-0.347930	0.089591	0.170561	-0.316905	0.593728	0.125207	-0.311715	0.607836	0.085524	-0.325419	0.584123	-0.027397
19099	159.158333	-0.829663	0.575488	0.153744	-0.828112	0.579888	-0.086199	-0.789076	0.823255	-0.089287	-0.790733	0.821513	0.153701	-0.701654	1.095642	-0.015773	-0.695976	1.103153	0.088600	-0.661707	1.049197	0.095778	-0.600367	0.690169	-0.200952	-0.591223	0.695662	0.268604	-0.369177	0.071684	-0.150266	-0.363466	0.078607	0.225584	-0.347929	0.089597	0.170584	-0.316792	0.594022	0.125692	-0.311379	0.608162	0.086051	-0.325370	0.584071	-0.027567
19100	159.166667	-0.829665	0.575641	0.153711	-0.828029	0.579976	-0.086133	-0.788996	0.823372	-0.089317	-0.790732	0.821544	0.153604	-0.701770	1.095947	-0.015623	-0.696112	1.103237	0.088783	-0.661741	1.049320	0.095811	-0.600229	0.690338	-0.201028	-0.591294	0.695666	0.268612	-0.369174	0.071686	-0.150272	-0.363474	0.078629	0.225605	-0.347920	0.089609	0.170595	-0.316757	0.594214	0.126116	-0.311092	0.608424	0.086544	-0.325332	0.583956	-0.027709
19101	159.175000	-0.829619	0.575685	0.153692	-0.827989	0.580061	-0.086073	-0.788917	0.823526	-0.089322	-0.790834	0.821557	0.153522	-0.701907	1.096190	-0.015467	-0.696256	1.103276	0.088931	-0.661989	1.049305	0.095926	-0.600063	0.690528	-0.201114	-0.591349	0.695685	0.268624	-0.369167	0.071685	-0.150273	-0.363479	0.078635	0.225620	-0.347920	0.089609	0.170609	-0.316888	0.594562	0.126519	-0.310901	0.608586	0.086926	-0.325303	0.583773	-0.027822
19102	159.183333	-0.829575	0.575717	0.153659	-0.827943	0.580125	-0.086019	-0.788860	0.823625	-0.089390	-0.790842	0.821674	0.153433	-0.702034	1.096407	-0.015288	-0.696404	1.103271	0.089094	-0.662122	1.049274	0.095980	-0.599872	0.690719	-0.201198	-0.591393	0.695722	0.268632	-0.369165	0.071672	-0.150276	-0.363475	0.078645	0.225624	-0.347920	0.089612	0.170603	-0.316938	0.594693	0.126801	-0.310768	0.608686	0.087214	-0.325285	0.583539	-0.027920
19103	159.191667	-0.829519	0.575729	0.153576	-0.827904	0.580169	-0.085994	-0.788772	0.823717	-0.089451	-0.790910	0.821739	0.153336	-0.702132	1.096571	-0.015145	-0.696554	1.103213	0.089277	-0.662245	1.049240	0.096042	-0.599671	0.690900	-0.201279	-0.591422	0.695760	0.268630	-0.369155	0.071692	-0.150289	-0.363476	0.078633	0.225627	-0.347905	0.089615	0.170606	-0.316988	0.594818	0.126982	-0.310711	0.608705	0.087377	-0.325285	0.583262	-0.028003
19104	159.200000	-0.829538	0.575774	0.153539	-0.827876	0.580195	-0.085986	-0.788722	0.823770	-0.089456	-0.790974	0.821791	0.153235	-0.702211	1.096741	-0.015058	-0.696675	1.103115	0.089400	-0.662367	1.049178	0.096097	-0.599465	0.691070	-0.201357	-0.591433	0.695808	0.268623	-0.369140	0.071706	-0.150300	-0.363468	0.078626	0.225623	-0.347911	0.089603	0.170602	-0.317030	0.594956	0.127126	-0.310707	0.608659	0.087465	-0.325305	0.582965	-0.028047
19105	159.208333	-0.829503	0.575750	0.153459	-0.827853	0.580178	-0.085994	-0.788660	0.823765	-0.089565	-0.791040	0.821808	0.153137	-0.702247	1.096804	-0.014933	-0.696822	1.102976	0.089513	-0.662467	1.049045	0.096100	-0.599266	0.691223	-0.201438	-0.591429	0.695849	0.268614	-0.369143	0.071697	-0.150286	-0.363459	0.078616	0.225609	-0.347913	0.089587	0.170589	-0.317070	0.595074	0.127220	-0.310753	0.608527	0.087467	-0.325346	0.582665	-0.028034
19106	159.216667	-0.829507	0.575735	0.153406	-0.827863	0.580180	-0.085981	-0.788597	0.823745	-0.089632	-0.791101	0.821804	0.153044	-0.702263	1.096903	-0.014867	-0.696964	1.102804	0.089614	-0.662581	1.048890	0.096099	-0.599072	0.691340	-0.201503	-0.591416	0.695877	0.268595	-0.369147	0.071684	-0.150288	-0.363446	0.078596	0.225594	-0.347909	0.089573	0.170579	-0.317120	0.595163	0.127278	-0.310829	0.608353	0.087425	-0.325413	0.582366	-0.027967
19107	159.225000	-0.829532	0.575712	0.153367	-0.827853	0.580107	-0.086030	-0.788581	0.823670	-0.089668	-0.791178	0.821787	0.152976	-0.702263	1.097009	-0.014852	-0.697087	1.102602	0.089678	-0.662681	1.048654	0.096017	-0.598888	0.691444	-0.201559	-0.591395	0.695882	0.268580	-0.369144	0.071694	-0.150274	-0.363444	0.078593	0.225590	-0.347911	0.089576	0.170581	-0.317185	0.595200	0.127292	-0.310939	0.608123	0.087344	-0.325512	0.582076	-0.027821
19108	159.233333	-0.829599	0.575709	0.153363	-0.827871	0.580070	-0.086049	-0.788532	0.823662	-0.089674	-0.791228	0.821732	0.152886	-0.702225	1.097098	-0.014840	-0.697252	1.102384	0.089740	-0.662821	1.048439	0.095963	-0.598732	0.691502	-0.201613	-0.591373	0.695882	0.268571	-0.369136	0.071716	-0.150272	-0.363450	0.078600	0.225588	-0.347904	0.089587	0.170601	-0.317268	0.595186	0.127270	-0.311079	0.607857	0.087237	-0.325628	0.581797	-0.027623
19109	159.241667	-0.829604	0.575651	0.153304	-0.827899	0.580043	-0.086069	-0.788525	0.823595	-0.089763	-0.791348	0.821663	0.152866	-0.702138	1.097182	-0.014845	-0.697369	1.102171	0.089725	-0.662967	1.048220	0.095892	-0.598604	0.691516	-0.201664	-0.591345	0.695861	0.268569	-0.369150	0.071699	-0.150266	-0.363454	0.078608	0.225592	-0.347897	0.089612	0.170605	-0.317371	0.595115	0.127190	-0.311246	0.607558	0.087069	-0.325774	0.581542	-0.027372
19110	159.250000	-0.829646	0.575614	0.153270	-0.827930	0.580015	-0.086086	-0.788539	0.823529	-0.089856	-0.791347	0.821610	0.152770	-0.702015	1.097332	-0.014899	-0.697489	1.101979	0.089701	-0.663109	1.048015	0.095803	-0.598505	0.691489	-0.201712	-0.591321	0.695824	0.268571	-0.369143	0.071698	-0.150279	-0.363464	0.078629	0.225602	-0.347907	0.089610	0.170600	-0.317488	0.595017	0.127053	-0.311445	0.607242	0.086857	-0.325928	0.581326	-0.027076
19111	159.258333	-0.829738	0.575604	0.153270	-0.827968	0.579989	-0.086096	-0.788575	0.823492	-0.089871	-0.791414	0.821552	0.152716	-0.701847	1.097525	-0.014952	-0.697678	1.101797	0.089591	-0.663274	1.047834	0.095692	-0.598449	0.691414	-0.201748	-0.591290	0.695777	0.268576	-0.369149	0.071691	-0.150281	-0.363469	0.078646	0.225611	-0.347901	0.089626	0.170599	-0.317596	0.594920	0.126864	-0.311684	0.606913	0.086565	-0.326095	0.581138	-0.026726
19112	159.266667	-0.829797	0.575558	0.153234	-0.828008	0.579950	-0.086105	-0.788624	0.823475	-0.089837	-0.791578	0.821419	0.152674	-0.701633	1.097751	-0.015046	-0.697683	1.101601	0.089414	-0.663428	1.047687	0.095591	-0.598426	0.691304	-0.201776	-0.591257	0.695725	0.268584	-0.369148	0.071689	-0.150278	-0.363473	0.078652	0.225610	-0.347909	0.089617	0.170596	-0.317759	0.594761	0.126571	-0.311962	0.606574	0.086203	-0.326270	0.580981	-0.026343
19113	159.275000	-0.829850	0.575509	0.153193	-0.828046	0.579888	-0.086110	-0.788679	0.823421	-0.089947	-0.791562	0.821450	0.152601	-0.701339	1.097982	-0.015148	-0.697708	1.101521	0.089318	-0.663555	1.047537	0.095419	-0.598454	0.691157	-0.201803	-0.591224	0.695668	0.268596	-0.369147	0.071690	-0.150286	-0.363471	0.078656	0.225610	-0.347904	0.089621	0.170588	-0.317848	0.594514	0.126205	-0.312253	0.606253	0.085794	-0.326484	0.580856	-0.025911
19114	159.283333	-0.829897	0.575467	0.153152	-0.828166	0.579846	-0.086098	-0.788821	0.823296	-0.089997	-0.791647	0.821421	0.152548	-0.701076	1.098268	-0.015350	-0.697732	1.101473	0.089274	-0.663530	1.047453	0.095221	-0.598510	0.690984	-0.201810	-0.591184	0.695617	0.268611	-0.369161	0.071673	-0.150266	-0.363469	0.078634	0.225596	-0.347905	0.089606	0.170584	-0.317926	0.594278	0.125815	-0.312572	0.605924	0.085333	-0.326709	0.580761	-0.025442
19115	159.291667	-0.829931	0.575413	0.153099	-0.828163	0.579751	-0.086104	-0.788918	0.823275	-0.090014	-0.791786	0.821371	0.152506	-0.700683	1.098538	-0.015476	-0.697670	1.101424	0.089123	-0.663748	1.047310	0.095153	-0.598582	0.690803	-0.201800	-0.591145	0.695571	0.268619	-0.369144	0.071695	-0.150281	-0.363470	0.078630	0.225596	-0.347909	0.089597	0.170581	-0.318044	0.594129	0.125391	-0.312927	0.605616	0.084827	-0.326965	0.580695	-0.024931
19116	159.300000	-0.829992	0.575366	0.153067	-0.828243	0.579667	-0.086092	-0.789077	0.823199	-0.090042	-0.791933	0.821344	0.152484	-0.700259	1.098787	-0.015556	-0.697625	1.101397	0.089027	-0.663805	1.047227	0.095031	-0.598674	0.690637	-0.201788	-0.591085	0.695543	0.268567	-0.369142	0.071699	-0.150282	-0.363464	0.078625	0.225595	-0.347910	0.089594	0.170593	-0.318152	0.593961	0.124928	-0.313279	0.605312	0.084307	-0.327252	0.580623	-0.024401
19117	159.308333	-0.830033	0.575340	0.153049	-0.828287	0.579586	-0.086072	-0.789284	0.823110	-0.090085	-0.791945	0.821414	0.152423	-0.699815	1.099156	-0.015693	-0.697511	1.101475	0.088942	-0.663862	1.047197	0.094912	-0.598787	0.690473	-0.201766	-0.591081	0.695523	0.268655	-0.369136	0.071711	-0.150277	-0.363471	0.078622	0.225600	-0.347899	0.089616	0.170616	-0.318259	0.593766	0.124444	-0.313645	0.605015	0.083780	-0.327564	0.580570	-0.023846
19118	159.316667	-0.830078	0.575322	0.153038	-0.828331	0.579515	-0.086050	-0.789481	0.823080	-0.090047	-0.792057	0.821436	0.152404	-0.699338	1.099548	-0.015807	-0.697409	1.101595	0.088899	-0.663922	1.047193	0.094796	-0.598915	0.690330	-0.201741	-0.591056	0.695507	0.268668	-0.369139	0.071708	-0.150275	-0.363481	0.078638	0.225619	-0.347895	0.089639	0.170638	-0.318477	0.593725	0.123989	-0.314028	0.604702	0.083262	-0.327906	0.580518	-0.023267
19119	159.325000	-0.830116	0.575311	0.153038	-0.828363	0.579445	-0.086035	-0.789704	0.823048	-0.090059	-0.792172	0.821465	0.152390	-0.698810	1.099969	-0.015939	-0.697208	1.101775	0.088752	-0.663984	1.047243	0.094661	-0.599077	0.690195	-0.201730	-0.591029	0.695531	0.268675	-0.369146	0.071687	-0.150267	-0.363478	0.078640	0.225630	-0.347885	0.089648	0.170643	-0.318627	0.593455	0.123497	-0.314426	0.604380	0.082738	-0.328276	0.580440	-0.022722
19120	159.333333	-0.830156	0.575304	0.153044	-0.828399	0.579384	-0.086015	-0.789884	0.823106	-0.089981	-0.792296	0.821496	0.152392	-0.698252	1.100428	-0.016090	-0.697002	1.101961	0.088577	-0.664020	1.047286	0.094490	-0.599233	0.690096	-0.201733	-0.591018	0.695513	0.268738	-0.369142	0.071695	-0.150290	-0.363492	0.078652	0.225644	-0.347897	0.089644	0.170638	-0.318803	0.593152	0.123006	-0.314825	0.604050	0.082225	-0.328671	0.580351	-0.022226
19121	159.341667	-0.830212	0.575362	0.153002	-0.828431	0.579341	-0.086001	-0.790187	0.823022	-0.089946	-0.792417	0.821519	0.152412	-0.697662	1.100915	-0.016243	-0.696802	1.102266	0.088501	-0.664068	1.047407	0.094363	-0.599403	0.690024	-0.201737	-0.590998	0.695514	0.268780	-0.369144	0.071696	-0.150304	-0.363496	0.078659	0.225646	-0.347897	0.089640	0.170636	-0.318987	0.592843	0.122537	-0.315254	0.603710	0.081726	-0.329070	0.580244	-0.021786
19122	159.350000	-0.830251	0.575349	0.153015	-0.828467	0.579304	-0.085985	-0.790426	0.823012	-0.089897	-0.792637	0.821487	0.152494	-0.697098	1.101553	-0.016519	-0.696574	1.102586	0.088385	-0.664117	1.047546	0.094207	-0.599592	0.689973	-0.201750	-0.590977	0.695509	0.268826	-0.369149	0.071697	-0.150301	-0.363492	0.078657	0.225639	-0.347901	0.089633	0.170637	-0.319214	0.592470	0.122030	-0.315697	0.603356	0.081214	-0.329469	0.580119	-0.021378
19123	159.358333	-0.830275	0.575291	0.153061	-0.828498	0.579257	-0.085965	-0.790626	0.823060	-0.089785	-0.792694	0.821501	0.152519	-0.696424	1.102113	-0.016565	-0.696257	1.102935	0.088168	-0.664185	1.047753	0.094075	-0.599783	0.689935	-0.201770	-0.590946	0.695504	0.268850	-0.369159	0.071674	-0.150288	-0.363489	0.078639	0.225633	-0.347908	0.089614	0.170623	-0.319446	0.592104	0.121518	-0.316159	0.602982	0.080695	-0.329877	0.579979	-0.021021
19124	159.366667	-0.830295	0.575226	0.153113	-0.828537	0.579209	-0.085948	-0.790913	0.822977	-0.089709	-0.792742	0.821490	0.152551	-0.695805	1.102753	-0.016663	-0.695978	1.103405	0.088089	-0.664243	1.047964	0.093890	-0.599981	0.689912	-0.201785	-0.590934	0.695483	0.268950	-0.369156	0.071672	-0.150292	-0.363489	0.078640	0.225631	-0.347913	0.089599	0.170618	-0.319669	0.591745	0.121017	-0.316652	0.602589	0.080152	-0.330277	0.579824	-0.020722
19125	159.375000	-0.830339	0.575248	0.153084	-0.828574	0.579154	-0.085927	-0.791095	0.822986	-0.089637	-0.792834	0.821458	0.152622	-0.695166	1.103435	-0.016805	-0.695635	1.103845	0.087963	-0.664260	1.048212	0.093749	-0.600173	0.689900	-0.201794	-0.590904	0.695464	0.269031	-0.369151	0.071696	-0.150290	-0.363481	0.078627	0.225627	-0.347904	0.089597	0.170627	-0.319853	0.591302	0.120462	-0.317163	0.602163	0.079581	-0.330696	0.579745	-0.020464
19126	159.383333	-0.830364	0.575199	0.153115	-0.828608	0.579096	-0.085912	-0.791292	0.822975	-0.089581	-0.793003	0.821367	0.152741	-0.694518	1.104095	-0.016893	-0.695248	1.104315	0.087867	-0.664255	1.048485	0.093652	-0.600369	0.689888	-0.201802	-0.590871	0.695454	0.269128	-0.369137	0.071712	-0.150292	-0.363482	0.078627	0.225625	-0.347894	0.089615	0.170643	-0.320036	0.590867	0.119900	-0.317701	0.601719	0.078990	-0.331108	0.579670	-0.020227
19127	159.391667	-0.830388	0.575149	0.153146	-0.828646	0.579039	-0.085898	-0.791414	0.823068	-0.089436	-0.793043	0.821359	0.152821	-0.693921	1.104772	-0.016999	-0.694848	1.104778	0.087806	-0.664195	1.048731	0.093559	-0.600553	0.689892	-0.201799	-0.590821	0.695448	0.269241	-0.369136	0.071713	-0.150287	-0.363481	0.078640	0.225639	-0.347889	0.089634	0.170652	-0.320303	0.590602	0.119371	-0.318262	0.601254	0.078388	-0.331466	0.579521	-0.020032
19128	159.400000	-0.830408	0.575100	0.153172	-0.828689	0.578984	-0.085886	-0.791669	0.822984	-0.089379	-0.793076	0.821351	0.152888	-0.693263	1.105314	-0.016943	-0.694413	1.105227	0.087805	-0.664108	1.048995	0.093530	-0.600735	0.689902	-0.201792	-0.590758	0.695446	0.269365	-0.369133	0.071708	-0.150293	-0.363488	0.078652	0.225648	-0.347888	0.089653	0.170656	-0.320491	0.590186	0.118788	-0.318883	0.600672	0.077780	-0.331806	0.579381	-0.019868
[truncated: 6,314 more rows]
[truncated: 57 more columns]
