# Supplementary material for: Musical improvisation enhances interpersonal coordination in subsequent conversation: Motor and speech evidence
Source: PLoS One. 2021 Apr 15;16(4):e0250166. doi: 10.1371/journal.pone.0250166 (PMC8049323; doi:10.1371/journal.pone.0250166)
Supplement: S2 File — (ZIP) [file pone.0250166.s005.zip › MI condition/EDITED_PC 224 T1.csv]

Format Version	1.21	Take Name	PC 224 T1	Capture Frame Rate	180.000000	Export Frame Rate	120.000000	Capture Start Time	2018-07-03 05.18.20 PM	Total Frames in Take	16353	Total Exported Frames	10902	Rotation Type	Quaternion	Length Units	Meters	Coordinate Space	Global
		Marker	Marker	Marker	Marker	Marker	Marker	Marker	Marker	Marker	Marker	Marker	Marker	Marker	Marker	Marker	Marker	Marker	Marker	Marker	Marker	Marker	Marker	Marker	Marker	Marker	Marker	Marker	Marker	Marker	Marker	Marker	Marker	Marker	Marker	Marker	Marker	Marker	Marker	Marker	Marker	Marker	Marker	Marker	Marker	Marker	Marker	Marker	Marker
		Unlabeled:5000	Unlabeled:5000	Unlabeled:5000	Unlabeled:5001	Unlabeled:5001	Unlabeled:5001	Unlabeled:5002	Unlabeled:5002	Unlabeled:5002	Unlabeled:5003	Unlabeled:5003	Unlabeled:5003	Unlabeled:5004	Unlabeled:5004	Unlabeled:5004	Unlabeled:5005	Unlabeled:5005	Unlabeled:5005	Unlabeled:5006	Unlabeled:5006	Unlabeled:5006	Unlabeled:5007	Unlabeled:5007	Unlabeled:5007	Unlabeled:5008	Unlabeled:5008	Unlabeled:5008	Unlabeled:5009	Unlabeled:5009	Unlabeled:5009	Unlabeled:5010	Unlabeled:5010	Unlabeled:5010	Unlabeled:5011	Unlabeled:5011	Unlabeled:5011	Unlabeled:5012	Unlabeled:5012	Unlabeled:5012	Unlabeled:5013	Unlabeled:5013	Unlabeled:5013	Unlabeled:5014	Unlabeled:5014	Unlabeled:5014	Unlabeled:5015	Unlabeled:5015	Unlabeled:5015
		8392B20CF49E35701388	8392B20CF49E35701388	8392B20CF49E35701388	8392B20CF49E35701389	8392B20CF49E35701389	8392B20CF49E35701389	8392B20CF49E3570138A	8392B20CF49E3570138A	8392B20CF49E3570138A	8392B20CF49E3570138B	8392B20CF49E3570138B	8392B20CF49E3570138B	8392B20CF49E3570138C	8392B20CF49E3570138C	8392B20CF49E3570138C	8392B20CF49E3570138D	8392B20CF49E3570138D	8392B20CF49E3570138D	8392B20CF49E3570138E	8392B20CF49E3570138E	8392B20CF49E3570138E	8392B20CF49E3570138F	8392B20CF49E3570138F	8392B20CF49E3570138F	8392B20CF49E35701390	8392B20CF49E35701390	8392B20CF49E35701390	8392B20CF49E35701391	8392B20CF49E35701391	8392B20CF49E35701391	8392B20CF49E35701392	8392B20CF49E35701392	8392B20CF49E35701392	8392B20CF49E35701393	8392B20CF49E35701393	8392B20CF49E35701393	8392B20CF49E35701394	8392B20CF49E35701394	8392B20CF49E35701394	8392B20CF49E35701395	8392B20CF49E35701395	8392B20CF49E35701395	8392B20CF49E35701396	8392B20CF49E35701396	8392B20CF49E35701396	8392B20CF49E35701397	8392B20CF49E35701397	8392B20CF49E35701397
		Position	Position	Position	Position	Position	Position	Position	Position	Position	Position	Position	Position	Position	Position	Position	Position	Position	Position	Position	Position	Position	Position	Position	Position	Position	Position	Position	Position	Position	Position	Position	Position	Position	Position	Position	Position	Position	Position	Position	Position	Position	Position	Position	Position	Position	Position	Position	Position
Frame	Time	X	Y	Z	X	Y	Z	X	Y	Z	X	Y	Z	X	Y	Z	X	Y	Z	X	Y	Z	X	Y	Z	X	Y	Z	X	Y	Z	X	Y	Z	X	Y	Z	X	Y	Z	X	Y	Z	X	Y	Z	X	Y	Z
3701	30.841667	-0.851030	0.672128	-0.002168	-0.841673	0.650467	0.212205	-0.773429	0.901249	0.191805	-0.763188	0.911402	0.018272	-0.666490	1.157111	0.075091	-0.656566	1.157066	0.179806	-0.620638	1.103747	0.181782	-0.586993	0.749841	-0.183024	-0.559705	0.718266	0.396896	-0.342454	0.644720	0.140760	-0.330272	0.630776	0.173104	-0.304298	0.630027	0.024059	-0.230336	0.081453	-0.025053	-0.224314	0.077522	0.129823	-0.224006	0.068044	0.165492	0.403416	0.066811	-0.126150
3702	30.850000	-0.851015	0.672111	-0.002181	-0.841679	0.650461	0.212195	-0.773467	0.901248	0.191804	-0.763193	0.911395	0.018265	-0.666468	1.157115	0.075078	-0.656561	1.157033	0.179777	-0.620640	1.103735	0.181767	-0.587005	0.749811	-0.183057	-0.559746	0.718247	0.396880	-0.342457	0.644729	0.140767	-0.330278	0.630779	0.173108	-0.304295	0.630008	0.024010	-0.230339	0.081454	-0.025052	-0.224312	0.077525	0.129817	-0.224011	0.068043	0.165494	0.403424	0.066833	-0.126149
3703	30.858333	-0.851046	0.672121	-0.002164	-0.841755	0.650510	0.212241	-0.773463	0.901244	0.191804	-0.763197	0.911382	0.018254	-0.666447	1.157100	0.075062	-0.656561	1.157029	0.179788	-0.620628	1.103720	0.181775	-0.587010	0.749803	-0.183093	-0.559790	0.718230	0.396860	-0.342461	0.644727	0.140765	-0.330276	0.630806	0.173084	-0.304292	0.630054	0.024053	-0.230338	0.081450	-0.025055	-0.224314	0.077524	0.129816	-0.224010	0.068045	0.165489	0.403418	0.066809	-0.126152
3704	30.866667	-0.851026	0.672092	-0.002186	-0.841693	0.650451	0.212183	-0.773495	0.901241	0.191778	-0.763197	0.911371	0.018241	-0.666440	1.157083	0.075060	-0.656550	1.156994	0.179786	-0.620613	1.103711	0.181770	-0.587040	0.749769	-0.183066	-0.559839	0.718220	0.396841	-0.342462	0.644728	0.140775	-0.330287	0.630809	0.173161	-0.304291	0.630049	0.024038	-0.230342	0.081444	-0.025058	-0.224321	0.077513	0.129807	-0.224009	0.068037	0.165485	0.403407	0.066797	-0.126162
3705	30.875000	-0.851034	0.672082	-0.002197	-0.841696	0.650442	0.212172	-0.773510	0.901234	0.191760	-0.763195	0.911361	0.018229	-0.666440	1.157081	0.075083	-0.656551	1.156987	0.179805	-0.620612	1.103702	0.181772	-0.587055	0.749748	-0.183067	-0.559884	0.718197	0.396819	-0.342463	0.644728	0.140780	-0.330286	0.630761	0.173136	-0.304296	0.630036	0.024000	-0.230339	0.081446	-0.025058	-0.224319	0.077507	0.129807	-0.224006	0.068035	0.165485	0.403415	0.066806	-0.126159
3706	30.883333	-0.851069	0.672091	-0.002183	-0.841698	0.650434	0.212158	-0.773475	0.901208	0.191716	-0.763196	0.911349	0.018218	-0.666437	1.157078	0.075090	-0.656552	1.156960	0.179805	-0.620602	1.103686	0.181775	-0.587070	0.749731	-0.183070	-0.559929	0.718183	0.396799	-0.342464	0.644733	0.140791	-0.330281	0.630828	0.173084	-0.304298	0.630066	0.024024	-0.230343	0.081452	-0.025053	-0.224322	0.077516	0.129820	-0.224003	0.068033	0.165487	0.403428	0.066829	-0.126151
3707	30.891667	-0.851055	0.672073	-0.002198	-0.841696	0.650431	0.212147	-0.773544	0.901226	0.191734	-0.763195	0.911344	0.018203	-0.666445	1.157072	0.075101	-0.656556	1.156942	0.179813	-0.620604	1.103673	0.181780	-0.587084	0.749721	-0.183071	-0.559976	0.718165	0.396775	-0.342466	0.644737	0.140812	-0.330293	0.630796	0.173119	-0.304310	0.630078	0.024023	-0.230340	0.081451	-0.025047	-0.224320	0.077514	0.129828	-0.224005	0.068040	0.165502	0.403424	0.066827	-0.126140
3708	30.900000	-0.851058	0.672066	-0.002210	-0.841698	0.650432	0.212140	-0.773561	0.901217	0.191698	-0.763197	0.911336	0.018187	-0.666451	1.157072	0.075100	-0.656581	1.156960	0.179832	-0.620620	1.103668	0.181780	-0.587095	0.749709	-0.183072	-0.560024	0.718145	0.396749	-0.342464	0.644743	0.140822	-0.330285	0.630801	0.173239	-0.304315	0.630079	0.024017	-0.230340	0.081452	-0.025040	-0.224317	0.077513	0.129830	-0.224004	0.068034	0.165504	0.403407	0.066793	-0.126144
3709	30.908333	-0.851067	0.672065	-0.002216	-0.841698	0.650433	0.212128	-0.773557	0.901209	0.191666	-0.763200	0.911337	0.018164	-0.666472	1.157077	0.075101	-0.656595	1.156950	0.179825	-0.620633	1.103678	0.181776	-0.587102	0.749701	-0.183060	-0.560073	0.718126	0.396727	-0.342461	0.644746	0.140833	-0.330304	0.630760	0.173165	-0.304323	0.630065	0.023984	-0.230335	0.081452	-0.025043	-0.224314	0.077516	0.129830	-0.224008	0.068044	0.165504	0.403429	0.066826	-0.126142
3710	30.916667	-0.851094	0.672079	-0.002208	-0.841702	0.650434	0.212117	-0.773560	0.901193	0.191629	-0.763208	0.911329	0.018141	-0.666493	1.157091	0.075098	-0.656627	1.156976	0.179833	-0.620650	1.103695	0.181780	-0.587082	0.749736	-0.183152	-0.560122	0.718110	0.396700	-0.342460	0.644751	0.140843	-0.330284	0.630848	0.173169	-0.304325	0.630096	0.023999	-0.230336	0.081450	-0.025045	-0.224315	0.077525	0.129822	-0.224004	0.068042	0.165497	0.403426	0.066827	-0.126145
3711	30.925000	-0.851064	0.672062	-0.002235	-0.841744	0.650447	0.212112	-0.773607	0.901199	0.191620	-0.763212	0.911324	0.018121	-0.666519	1.157114	0.075088	-0.656658	1.157000	0.179821	-0.620680	1.103722	0.181779	-0.587110	0.749712	-0.183091	-0.560174	0.718093	0.396681	-0.342457	0.644761	0.140858	-0.330304	0.630772	0.173211	-0.304330	0.630104	0.023992	-0.230339	0.081453	-0.025044	-0.224316	0.077523	0.129821	-0.224009	0.068045	0.165497	0.403426	0.066825	-0.126141
3712	30.933333	-0.851061	0.672058	-0.002248	-0.841790	0.650461	0.212104	-0.773658	0.901203	0.191616	-0.763213	0.911316	0.018106	-0.666547	1.157113	0.075081	-0.656705	1.157028	0.179801	-0.620730	1.103745	0.181772	-0.587107	0.749722	-0.183100	-0.560223	0.718082	0.396662	-0.342454	0.644769	0.140868	-0.330282	0.630841	0.173189	-0.304331	0.630107	0.023984	-0.230338	0.081461	-0.025046	-0.224314	0.077525	0.129813	-0.224008	0.068050	0.165487	0.403414	0.066795	-0.126149
3713	30.941667	-0.851057	0.672056	-0.002256	-0.841734	0.650424	0.212087	-0.773662	0.901188	0.191603	-0.763223	0.911303	0.018096	-0.666569	1.157151	0.075058	-0.656738	1.157057	0.179788	-0.620771	1.103769	0.181756	-0.587109	0.749728	-0.183126	-0.560270	0.718062	0.396639	-0.342447	0.644776	0.140875	-0.330284	0.630820	0.173171	-0.304329	0.630113	0.023975	-0.230328	0.081471	-0.025041	-0.224318	0.077519	0.129804	-0.224009	0.068044	0.165481	0.403420	0.066809	-0.126153
3714	30.950000	-0.851051	0.672052	-0.002265	-0.841949	0.650553	0.212182	-0.773655	0.901165	0.191569	-0.763229	0.911292	0.018092	-0.666598	1.157174	0.075044	-0.656778	1.157084	0.179769	-0.620810	1.103800	0.181761	-0.587089	0.749748	-0.183121	-0.560309	0.718050	0.396619	-0.342446	0.644781	0.140885	-0.330293	0.630777	0.173251	-0.304325	0.630114	0.023966	-0.230340	0.081450	-0.025063	-0.224316	0.077509	0.129800	-0.224007	0.068034	0.165476	0.403409	0.066791	-0.126165
3715	30.958333	-0.851045	0.672052	-0.002277	-0.841830	0.650432	0.212071	-0.773726	0.901173	0.191581	-0.763239	0.911283	0.018085	-0.666632	1.157189	0.075040	-0.656813	1.157109	0.179760	-0.620856	1.103828	0.181734	-0.587068	0.749764	-0.183136	-0.560339	0.718034	0.396602	-0.342440	0.644787	0.140890	-0.330288	0.630778	0.173259	-0.304319	0.630112	0.023960	-0.230337	0.081458	-0.025060	-0.224321	0.077517	0.129804	-0.224010	0.068037	0.165478	0.403418	0.066809	-0.126154
3716	30.966667	-0.851045	0.672046	-0.002284	-0.841966	0.650530	0.212159	-0.773749	0.901160	0.191572	-0.763252	0.911278	0.018078	-0.666647	1.157217	0.075027	-0.656848	1.157121	0.179745	-0.620895	1.103839	0.181728	-0.587050	0.749779	-0.183149	-0.560365	0.718013	0.396586	-0.342430	0.644792	0.140898	-0.330272	0.630803	0.173163	-0.304313	0.630117	0.023958	-0.230334	0.081453	-0.025058	-0.224315	0.077521	0.129812	-0.224007	0.068042	0.165487	0.403429	0.066835	-0.126147
3717	30.975000	-0.851053	0.672044	-0.002291	-0.841829	0.650439	0.212097	-0.773772	0.901154	0.191575	-0.763263	0.911274	0.018071	-0.666660	1.157225	0.075020	-0.656877	1.157128	0.179737	-0.620920	1.103848	0.181728	-0.587018	0.749809	-0.183198	-0.560384	0.717999	0.396568	-0.342422	0.644789	0.140906	-0.330262	0.630800	0.173169	-0.304307	0.630110	0.023955	-0.230336	0.081460	-0.025056	-0.224314	0.077526	0.129822	-0.224005	0.068052	0.165498	0.403428	0.066839	-0.126144
3718	30.983333	-0.851061	0.672036	-0.002298	-0.841837	0.650398	0.212044	-0.773787	0.901137	0.191548	-0.763275	0.911270	0.018061	-0.666673	1.157227	0.075015	-0.656897	1.157123	0.179736	-0.620942	1.103850	0.181726	-0.587002	0.749809	-0.183180	-0.560399	0.717988	0.396556	-0.342412	0.644792	0.140915	-0.330265	0.630773	0.173273	-0.304306	0.630102	0.023948	-0.230332	0.081469	-0.025054	-0.224313	0.077525	0.129825	-0.224006	0.068050	0.165496	0.403430	0.066837	-0.126142
3719	30.991667	-0.851070	0.672025	-0.002305	-0.841840	0.650387	0.212031	-0.773809	0.901123	0.191540	-0.763286	0.911267	0.018046	-0.666678	1.157235	0.075007	-0.656915	1.157107	0.179719	-0.620960	1.103839	0.181719	-0.586974	0.749830	-0.183231	-0.560411	0.717976	0.396542	-0.342401	0.644788	0.140915	-0.330250	0.630750	0.173265	-0.304301	0.630101	0.023940	-0.230337	0.081457	-0.025049	-0.224315	0.077526	0.129826	-0.224006	0.068047	0.165500	0.403420	0.066816	-0.126147
3720	31.000000	-0.851078	0.672015	-0.002320	-0.841842	0.650379	0.212025	-0.773828	0.901115	0.191526	-0.763299	0.911266	0.018034	-0.666679	1.157236	0.075003	-0.656928	1.157115	0.179726	-0.621003	1.103836	0.181745	-0.586950	0.749854	-0.183277	-0.560423	0.717969	0.396531	-0.342393	0.644785	0.140914	-0.330252	0.630764	0.173269	-0.304302	0.630058	0.023875	-0.230338	0.081450	-0.025051	-0.224313	0.077523	0.129824	-0.224003	0.068044	0.165499	0.403430	0.066831	-0.126147
3721	31.008333	-0.851097	0.672014	-0.002306	-0.841843	0.650374	0.212018	-0.773850	0.901111	0.191516	-0.763310	0.911264	0.018021	-0.666686	1.157250	0.075006	-0.656941	1.157092	0.179708	-0.620987	1.103834	0.181717	-0.586946	0.749859	-0.183285	-0.560435	0.717963	0.396520	-0.342385	0.644786	0.140905	-0.330247	0.630762	0.173268	-0.304304	0.630100	0.023917	-0.230338	0.081454	-0.025057	-0.224317	0.077522	0.129818	-0.224009	0.068043	0.165496	0.403424	0.066820	-0.126144
3722	31.016667	-0.851086	0.672000	-0.002311	-0.841849	0.650370	0.212016	-0.773870	0.901109	0.191506	-0.763323	0.911262	0.018014	-0.666695	1.157264	0.075008	-0.656948	1.157095	0.179714	-0.620998	1.103834	0.181714	-0.586941	0.749863	-0.183297	-0.560446	0.717964	0.396513	-0.342383	0.644785	0.140901	-0.330246	0.630759	0.173263	-0.304304	0.630098	0.023907	-0.230341	0.081450	-0.025052	-0.224319	0.077519	0.129818	-0.224010	0.068036	0.165496	0.403407	0.066785	-0.126146
3723	31.025000	-0.851086	0.671998	-0.002306	-0.841821	0.650353	0.212014	-0.773887	0.901109	0.191499	-0.763341	0.911258	0.018011	-0.666701	1.157289	0.075009	-0.656958	1.157120	0.179725	-0.621014	1.103842	0.181714	-0.586946	0.749864	-0.183305	-0.560457	0.717956	0.396497	-0.342381	0.644786	0.140901	-0.330246	0.630739	0.173238	-0.304306	0.630113	0.023902	-0.230335	0.081456	-0.025056	-0.224323	0.077512	0.129813	-0.224008	0.068033	0.165493	0.403415	0.066803	-0.126147
3724	31.033333	-0.851089	0.671985	-0.002300	-0.841868	0.650358	0.212010	-0.773906	0.901109	0.191493	-0.763361	0.911255	0.018008	-0.666708	1.157333	0.075022	-0.656958	1.157154	0.179739	-0.621029	1.103857	0.181711	-0.586957	0.749861	-0.183310	-0.560470	0.717953	0.396486	-0.342385	0.644789	0.140896	-0.330246	0.630760	0.173258	-0.304315	0.630082	0.023843	-0.230333	0.081453	-0.025055	-0.224320	0.077513	0.129816	-0.224007	0.068033	0.165494	0.403426	0.066817	-0.126137
3725	31.041667	-0.851095	0.671980	-0.002296	-0.841944	0.650409	0.212058	-0.773923	0.901105	0.191485	-0.763377	0.911246	0.018007	-0.666716	1.157369	0.075029	-0.656956	1.157178	0.179744	-0.621036	1.103875	0.181707	-0.586972	0.749857	-0.183311	-0.560479	0.717945	0.396473	-0.342383	0.644793	0.140902	-0.330248	0.630759	0.173259	-0.304317	0.630109	0.023856	-0.230335	0.081452	-0.025048	-0.224322	0.077515	0.129823	-0.224010	0.068038	0.165496	0.403425	0.066826	-0.126139
3726	31.050000	-0.851101	0.671967	-0.002296	-0.841891	0.650345	0.212000	-0.773939	0.901105	0.191481	-0.763397	0.911240	0.018002	-0.666722	1.157371	0.075032	-0.656950	1.157194	0.179746	-0.621045	1.103883	0.181707	-0.586993	0.749853	-0.183313	-0.560490	0.717937	0.396465	-0.342380	0.644798	0.140910	-0.330248	0.630754	0.173261	-0.304320	0.630130	0.023872	-0.230330	0.081454	-0.025051	-0.224321	0.077518	0.129823	-0.224011	0.068042	0.165499	0.403408	0.066800	-0.126150
3727	31.058333	-0.851110	0.671961	-0.002305	-0.841963	0.650395	0.212043	-0.773966	0.901102	0.191488	-0.763416	0.911232	0.018001	-0.666715	1.157409	0.075029	-0.656955	1.157194	0.179742	-0.621052	1.103884	0.181695	-0.587031	0.749839	-0.183280	-0.560505	0.717938	0.396457	-0.342383	0.644809	0.140915	-0.330252	0.630738	0.173240	-0.304327	0.630095	0.023809	-0.230332	0.081457	-0.025052	-0.224317	0.077518	0.129819	-0.224010	0.068046	0.165492	0.403425	0.066824	-0.126139
3728	31.066667	-0.851119	0.671948	-0.002311	-0.842033	0.650449	0.212084	-0.773969	0.901100	0.191468	-0.763436	0.911227	0.017998	-0.666716	1.157410	0.075015	-0.656959	1.157187	0.179732	-0.621058	1.103879	0.181690	-0.587051	0.749842	-0.183300	-0.560520	0.717939	0.396449	-0.342383	0.644819	0.140915	-0.330254	0.630762	0.173264	-0.304330	0.630141	0.023850	-0.230337	0.081452	-0.025052	-0.224316	0.077527	0.129817	-0.224012	0.068050	0.165495	0.403427	0.066826	-0.126140
3729	31.075000	-0.851124	0.671943	-0.002314	-0.841916	0.650330	0.211980	-0.773982	0.901101	0.191465	-0.763464	0.911229	0.018001	-0.666720	1.157385	0.075014	-0.656965	1.157148	0.179708	-0.621058	1.103861	0.181681	-0.587093	0.749817	-0.183261	-0.560535	0.717942	0.396443	-0.342385	0.644825	0.140917	-0.330251	0.630759	0.173262	-0.304339	0.630129	0.023801	-0.230331	0.081453	-0.025063	-0.224319	0.077528	0.129812	-0.224008	0.068055	0.165483	0.403417	0.066808	-0.126151
3730	31.083333	-0.851130	0.671942	-0.002317	-0.841919	0.650330	0.211975	-0.774006	0.901091	0.191385	-0.763481	0.911230	0.018003	-0.666722	1.157339	0.075002	-0.656969	1.157149	0.179720	-0.621059	1.103845	0.181675	-0.587146	0.749786	-0.183216	-0.560551	0.717948	0.396441	-0.342382	0.644830	0.140928	-0.330254	0.630757	0.173268	-0.304343	0.630162	0.023820	-0.230336	0.081464	-0.025064	-0.224319	0.077525	0.129797	-0.224008	0.068054	0.165478	0.403424	0.066822	-0.126147
3731	31.091667	-0.851142	0.671937	-0.002316	-0.842053	0.650438	0.212082	-0.774002	0.901100	0.191463	-0.763479	0.911220	0.017996	-0.666727	1.157329	0.074992	-0.656989	1.157111	0.179702	-0.621060	1.103817	0.181664	-0.587180	0.749774	-0.183200	-0.560561	0.717952	0.396437	-0.342383	0.644830	0.140940	-0.330246	0.630783	0.173255	-0.304352	0.630125	0.023753	-0.230331	0.081462	-0.025065	-0.224314	0.077527	0.129804	-0.224006	0.068047	0.165482	0.403424	0.066826	-0.126152
3732	31.100000	-0.851147	0.671931	-0.002303	-0.842056	0.650436	0.212086	-0.774027	0.901095	0.191494	-0.763490	0.911217	0.018000	-0.666743	1.157302	0.074987	-0.656989	1.157072	0.179692	-0.621056	1.103792	0.181662	-0.587211	0.749753	-0.183188	-0.560574	0.717955	0.396434	-0.342382	0.644830	0.140951	-0.330257	0.630755	0.173292	-0.304358	0.630131	0.023742	-0.230334	0.081466	-0.025061	-0.224312	0.077527	0.129807	-0.224007	0.068039	0.165492	0.403410	0.066797	-0.126158
3733	31.108333	-0.851157	0.671922	-0.002294	-0.841932	0.650313	0.211990	-0.774018	0.901093	0.191467	-0.763513	0.911220	0.018013	-0.666758	1.157251	0.074989	-0.656994	1.157041	0.179693	-0.621053	1.103769	0.181666	-0.587245	0.749727	-0.183174	-0.560582	0.717956	0.396437	-0.342382	0.644826	0.140961	-0.330260	0.630747	0.173303	-0.304358	0.630136	0.023733	-0.230329	0.081464	-0.025055	-0.224320	0.077515	0.129819	-0.224007	0.068036	0.165494	0.403431	0.066833	-0.126152
3734	31.116667	-0.851170	0.671911	-0.002285	-0.841933	0.650302	0.211997	-0.774032	0.901084	0.191471	-0.763523	0.911213	0.018018	-0.666771	1.157216	0.074984	-0.656996	1.157037	0.179713	-0.621050	1.103751	0.181663	-0.587274	0.749698	-0.183163	-0.560591	0.717956	0.396439	-0.342381	0.644819	0.140965	-0.330264	0.630701	0.173260	-0.304358	0.630138	0.023719	-0.230333	0.081453	-0.025053	-0.224319	0.077516	0.129816	-0.224007	0.068034	0.165503	0.403428	0.066827	-0.126143
3735	31.125000	-0.851172	0.671895	-0.002272	-0.841995	0.650356	0.212048	-0.774033	0.901085	0.191464	-0.763526	0.911204	0.018012	-0.666791	1.157180	0.074981	-0.657006	1.156991	0.179688	-0.621050	1.103728	0.181659	-0.587314	0.749666	-0.183183	-0.560598	0.717949	0.396436	-0.342388	0.644814	0.140963	-0.330270	0.630723	0.173286	-0.304358	0.630143	0.023699	-0.230331	0.081457	-0.025053	-0.224320	0.077512	0.129828	-0.224008	0.068039	0.165505	0.403425	0.066831	-0.126143
3736	31.133333	-0.851175	0.671887	-0.002265	-0.841936	0.650292	0.212000	-0.774040	0.901079	0.191462	-0.763536	0.911198	0.018010	-0.666814	1.157123	0.074985	-0.657011	1.156967	0.179689	-0.621045	1.103714	0.181663	-0.587319	0.749660	-0.183158	-0.560602	0.717954	0.396439	-0.342395	0.644819	0.140961	-0.330272	0.630747	0.173313	-0.304358	0.630148	0.023673	-0.230334	0.081453	-0.025060	-0.224382	0.077531	0.129703	-0.224009	0.068044	0.165506	0.403410	0.066795	-0.126146
3737	31.141667	-0.851182	0.671872	-0.002263	-0.842007	0.650349	0.212046	-0.774065	0.901077	0.191479	-0.763543	0.911193	0.018013	-0.666827	1.157095	0.074977	-0.657019	1.156943	0.179688	-0.621041	1.103694	0.181654	-0.587336	0.749641	-0.183155	-0.560606	0.717950	0.396437	-0.342401	0.644823	0.140954	-0.330279	0.630732	0.173279	-0.304353	0.630152	0.023652	-0.230334	0.081455	-0.025063	-0.224319	0.077530	0.129828	-0.224008	0.068049	0.165501	0.403428	0.066823	-0.126139
3738	31.150000	-0.851186	0.671868	-0.002265	-0.842075	0.650406	0.212094	-0.774079	0.901080	0.191495	-0.763549	0.911189	0.018014	-0.666842	1.157055	0.074974	-0.657020	1.156922	0.179687	-0.621035	1.103682	0.181648	-0.587374	0.749606	-0.183201	-0.560605	0.717942	0.396432	-0.342403	0.644822	0.140946	-0.330281	0.630720	0.173247	-0.304347	0.630154	0.023633	-0.230336	0.081462	-0.025070	-0.224318	0.077527	0.129816	-0.224009	0.068051	0.165493	0.403430	0.066821	-0.126143
3739	31.158333	-0.851190	0.671866	-0.002264	-0.842021	0.650344	0.212044	-0.774079	0.901077	0.191482	-0.763554	0.911181	0.018020	-0.666855	1.157046	0.074982	-0.657012	1.156899	0.179698	-0.621021	1.103661	0.181645	-0.587363	0.749613	-0.183177	-0.560605	0.717940	0.396438	-0.342404	0.644832	0.140949	-0.330281	0.630767	0.173302	-0.304338	0.630159	0.023624	-0.230333	0.081459	-0.025071	-0.224316	0.077524	0.129812	-0.224006	0.068048	0.165486	0.403417	0.066802	-0.126147
3740	31.166667	-0.851188	0.671865	-0.002264	-0.841965	0.650280	0.211993	-0.774083	0.901076	0.191477	-0.763556	0.911173	0.018025	-0.666872	1.157008	0.075000	-0.657008	1.156880	0.179702	-0.621005	1.103641	0.181643	-0.587346	0.749624	-0.183152	-0.560604	0.717936	0.396445	-0.342405	0.644839	0.140952	-0.330263	0.630828	0.173263	-0.304334	0.630155	0.023624	-0.230327	0.081471	-0.025063	-0.224316	0.077526	0.129819	-0.224005	0.068044	0.165491	0.403406	0.066783	-0.126150
3741	31.175000	-0.851185	0.671861	-0.002263	-0.842034	0.650331	0.212042	-0.774104	0.901066	0.191484	-0.763566	0.911170	0.018031	-0.666891	1.156993	0.075012	-0.656999	1.156867	0.179719	-0.620991	1.103633	0.181647	-0.587341	0.749621	-0.183149	-0.560600	0.717933	0.396457	-0.342403	0.644832	0.140964	-0.330270	0.630801	0.173294	-0.304328	0.630154	0.023625	-0.230335	0.081458	-0.025066	-0.224315	0.077524	0.129822	-0.224007	0.068043	0.165496	0.403426	0.066817	-0.126141
3742	31.183333	-0.851181	0.671858	-0.002265	-0.842097	0.650379	0.212089	-0.774123	0.901068	0.191513	-0.763569	0.911160	0.018033	-0.666906	1.157000	0.075022	-0.656996	1.156880	0.179720	-0.620988	1.103637	0.181649	-0.587361	0.749600	-0.183196	-0.560598	0.717934	0.396467	-0.342398	0.644831	0.140976	-0.330258	0.630831	0.173274	-0.304321	0.630153	0.023629	-0.230328	0.081459	-0.025063	-0.224314	0.077512	0.129823	-0.224005	0.068038	0.165497	0.403427	0.066824	-0.126140
3743	31.191667	-0.851182	0.671859	-0.002266	-0.842042	0.650309	0.212035	-0.774125	0.901059	0.191498	-0.763578	0.911156	0.018028	-0.666922	1.157018	0.075025	-0.656984	1.156894	0.179733	-0.620986	1.103652	0.181655	-0.587331	0.749619	-0.183175	-0.560600	0.717940	0.396473	-0.342396	0.644828	0.140978	-0.330273	0.630772	0.173332	-0.304316	0.630162	0.023632	-0.230331	0.081459	-0.025066	-0.224318	0.077516	0.129830	-0.224006	0.068037	0.165503	0.403424	0.066824	-0.126141
3744	31.200000	-0.851186	0.671852	-0.002269	-0.841978	0.650238	0.211980	-0.774138	0.901042	0.191481	-0.763584	0.911146	0.018027	-0.666938	1.157035	0.075036	-0.656979	1.156915	0.179740	-0.620988	1.103676	0.181658	-0.587308	0.749638	-0.183155	-0.560602	0.717946	0.396484	-0.342393	0.644819	0.140983	-0.330275	0.630773	0.173337	-0.304317	0.630155	0.023635	-0.230330	0.081462	-0.025067	-0.224319	0.077518	0.129827	-0.224008	0.068040	0.165505	0.403407	0.066795	-0.126150
3745	31.208333	-0.851188	0.671847	-0.002271	-0.842110	0.650352	0.212080	-0.774156	0.901037	0.191490	-0.763598	0.911139	0.018023	-0.666953	1.157060	0.075036	-0.656974	1.156949	0.179733	-0.620992	1.103701	0.181660	-0.587315	0.749636	-0.183180	-0.560603	0.717954	0.396480	-0.342395	0.644820	0.140982	-0.330255	0.630826	0.173288	-0.304316	0.630158	0.023640	-0.230329	0.081462	-0.025070	-0.224318	0.077526	0.129823	-0.224008	0.068043	0.165503	0.403428	0.066826	-0.126143
3746	31.216667	-0.851193	0.671840	-0.002271	-0.841988	0.650226	0.211976	-0.774024	0.901059	0.191529	-0.763614	0.911135	0.018024	-0.666961	1.157077	0.075041	-0.656967	1.156970	0.179732	-0.620993	1.103719	0.181660	-0.587317	0.749639	-0.183207	-0.560601	0.717959	0.396479	-0.342393	0.644819	0.140980	-0.330273	0.630767	0.173343	-0.304311	0.630177	0.023635	-0.230322	0.081475	-0.025075	-0.224316	0.077530	0.129824	-0.224005	0.068051	0.165494	0.403430	0.066832	-0.126140
3747	31.225000	-0.851200	0.671840	-0.002271	-0.842061	0.650270	0.212028	-0.774186	0.901024	0.191490	-0.763626	0.911129	0.018025	-0.666971	1.157085	0.075050	-0.656961	1.156976	0.179739	-0.620994	1.103723	0.181662	-0.587282	0.749673	-0.183166	-0.560603	0.717957	0.396480	-0.342396	0.644819	0.140986	-0.330273	0.630773	0.173343	-0.304319	0.630174	0.023640	-0.230328	0.081461	-0.025073	-0.224317	0.077526	0.129821	-0.224006	0.068049	0.165493	0.403417	0.066816	-0.126150
3748	31.233333	-0.851207	0.671833	-0.002266	-0.842127	0.650340	0.212090	-0.774199	0.901016	0.191483	-0.763640	0.911128	0.018033	-0.666976	1.157073	0.075061	-0.656959	1.156978	0.179748	-0.620987	1.103718	0.181661	-0.587284	0.749686	-0.183172	-0.560603	0.717955	0.396487	-0.342399	0.644821	0.140987	-0.330279	0.630771	0.173346	-0.304321	0.630180	0.023650	-0.230325	0.081456	-0.025069	-0.224321	0.077524	0.129819	-0.224005	0.068044	0.165496	0.403429	0.066827	-0.126148
3749	31.241667	-0.851211	0.671831	-0.002265	-0.842131	0.650339	0.212095	-0.774218	0.901018	0.191515	-0.763653	0.911125	0.018041	-0.666983	1.157074	0.075059	-0.656955	1.156986	0.179752	-0.620987	1.103719	0.181664	-0.587303	0.749669	-0.183221	-0.560613	0.717945	0.396484	-0.342404	0.644818	0.140991	-0.330274	0.630801	0.173324	-0.304324	0.630181	0.023654	-0.230326	0.081455	-0.025070	-0.224320	0.077513	0.129815	-0.224009	0.068039	0.165492	0.403418	0.066805	-0.126153
3750	31.250000	-0.851239	0.671828	-0.002249	-0.842137	0.650328	0.212097	-0.774230	0.900990	0.191488	-0.763662	0.911123	0.018048	-0.666989	1.157062	0.075067	-0.656953	1.156970	0.179747	-0.620989	1.103714	0.181666	-0.587277	0.749698	-0.183181	-0.560622	0.717936	0.396488	-0.342415	0.644819	0.140991	-0.330295	0.630774	0.173354	-0.304333	0.630186	0.023655	-0.230334	0.081457	-0.025064	-0.224324	0.077517	0.129815	-0.224009	0.068032	0.165490	0.403408	0.066790	-0.126157
3751	31.258333	-0.851217	0.671825	-0.002262	-0.842149	0.650296	0.212086	-0.774240	0.900982	0.191456	-0.763671	0.911121	0.018052	-0.666992	1.157063	0.075066	-0.656954	1.156973	0.179747	-0.620993	1.103707	0.181669	-0.587276	0.749695	-0.183184	-0.560638	0.717923	0.396494	-0.342420	0.644820	0.141003	-0.330293	0.630781	0.173382	-0.304332	0.630198	0.023660	-0.230332	0.081464	-0.025063	-0.224320	0.077517	0.129821	-0.224008	0.068042	0.165502	0.403422	0.066817	-0.126139
3752	31.266667	-0.851214	0.671823	-0.002260	-0.842154	0.650314	0.212095	-0.774247	0.900982	0.191492	-0.763674	0.911115	0.018049	-0.666996	1.157058	0.075074	-0.656952	1.156970	0.179749	-0.620983	1.103710	0.181669	-0.587284	0.749694	-0.183191	-0.560655	0.717908	0.396495	-0.342426	0.644821	0.141011	-0.330308	0.630786	0.173372	-0.304332	0.630199	0.023661	-0.230327	0.081464	-0.025062	-0.224319	0.077534	0.129825	-0.224012	0.068041	0.165500	0.403420	0.066824	-0.126136
3753	31.275000	-0.851214	0.671817	-0.002266	-0.842157	0.650303	0.212084	-0.774247	0.900985	0.191495	-0.763680	0.911113	0.018043	-0.666997	1.157069	0.075070	-0.656941	1.156981	0.179750	-0.620981	1.103719	0.181673	-0.587302	0.749667	-0.183211	-0.560676	0.717899	0.396492	-0.342436	0.644823	0.141015	-0.330307	0.630783	0.173396	-0.304338	0.630191	0.023650	-0.230332	0.081462	-0.025071	-0.224317	0.077529	0.129822	-0.224011	0.068043	0.165500	0.403423	0.066821	-0.126134
3754	31.283333	-0.851221	0.671813	-0.002272	-0.842170	0.650278	0.212067	-0.774265	0.900961	0.191469	-0.763681	0.911108	0.018034	-0.666995	1.157081	0.075074	-0.656940	1.156996	0.179750	-0.620987	1.103732	0.181674	-0.587320	0.749649	-0.183236	-0.560699	0.717895	0.396491	-0.342444	0.644819	0.141020	-0.330319	0.630778	0.173387	-0.304340	0.630183	0.023635	-0.230325	0.081460	-0.025081	-0.224318	0.077523	0.129818	-0.224010	0.068045	0.165492	0.403421	0.066819	-0.126135
3755	31.291667	-0.851221	0.671810	-0.002278	-0.842176	0.650290	0.212065	-0.774270	0.900974	0.191468	-0.763684	0.911108	0.018025	-0.666989	1.157090	0.075078	-0.656928	1.157017	0.179765	-0.620984	1.103739	0.181675	-0.587301	0.749660	-0.183187	-0.560723	0.717889	0.396493	-0.342447	0.644817	0.141030	-0.330305	0.630833	0.173350	-0.304339	0.630182	0.023630	-0.230326	0.081460	-0.025081	-0.224315	0.077531	0.129814	-0.224008	0.068046	0.165490	0.403415	0.066805	-0.126140
3756	31.300000	-0.851227	0.671803	-0.002283	-0.842181	0.650306	0.212066	-0.774279	0.900967	0.191453	-0.763687	0.911105	0.018017	-0.666987	1.157100	0.075082	-0.656922	1.157019	0.179758	-0.620978	1.103740	0.181677	-0.587309	0.749650	-0.183176	-0.560751	0.717885	0.396493	-0.342451	0.644819	0.141043	-0.330308	0.630835	0.173360	-0.304342	0.630181	0.023630	-0.230324	0.081467	-0.025071	-0.224316	0.077529	0.129816	-0.224006	0.068042	0.165494	0.403407	0.066795	-0.126147
3757	31.308333	-0.851236	0.671802	-0.002289	-0.842121	0.650239	0.212007	-0.774283	0.900968	0.191447	-0.763688	0.911107	0.018009	-0.666976	1.157106	0.075082	-0.656917	1.157026	0.179762	-0.620979	1.103745	0.181679	-0.587336	0.749633	-0.183193	-0.560768	0.717885	0.396494	-0.342450	0.644820	0.141062	-0.330332	0.630780	0.173423	-0.304346	0.630181	0.023628	-0.230322	0.081470	-0.025077	-0.224313	0.077523	0.129826	-0.224007	0.068042	0.165497	0.403414	0.066802	-0.126136
3758	31.316667	-0.851240	0.671800	-0.002288	-0.842194	0.650276	0.212049	-0.774284	0.900982	0.191440	-0.763686	0.911108	0.018003	-0.666967	1.157106	0.075081	-0.656908	1.157024	0.179762	-0.620977	1.103744	0.181684	-0.587335	0.749637	-0.183166	-0.560786	0.717888	0.396494	-0.342450	0.644826	0.141073	-0.330311	0.630834	0.173385	-0.304348	0.630181	0.023625	-0.230321	0.081465	-0.025069	-0.224316	0.077519	0.129835	-0.224007	0.068040	0.165502	0.403411	0.066792	-0.126143
3759	31.325000	-0.851241	0.671793	-0.002289	-0.842195	0.650298	0.212053	-0.774286	0.900987	0.191446	-0.763689	0.911108	0.017992	-0.666956	1.157102	0.075068	-0.656910	1.157022	0.179769	-0.620972	1.103726	0.181679	-0.587362	0.749618	-0.183184	-0.560800	0.717886	0.396492	-0.342453	0.644823	0.141085	-0.330317	0.630831	0.173388	-0.304360	0.630184	0.023631	-0.230325	0.081460	-0.025063	-0.224319	0.077514	0.129830	-0.224001	0.068040	0.165506	0.403431	0.066825	-0.126142
3760	31.333333	-0.851244	0.671797	-0.002296	-0.842196	0.650299	0.212048	-0.774292	0.900949	0.191411	-0.763685	0.911104	0.017982	-0.666950	1.157087	0.075066	-0.656912	1.156990	0.179749	-0.620971	1.103714	0.181676	-0.587391	0.749599	-0.183210	-0.560812	0.717884	0.396488	-0.342453	0.644824	0.141080	-0.330338	0.630775	0.173442	-0.304369	0.630179	0.023628	-0.230326	0.081462	-0.025067	-0.224322	0.077518	0.129832	-0.224010	0.068037	0.165516	0.403430	0.066829	-0.126136
3761	31.341667	-0.851247	0.671791	-0.002301	-0.842133	0.650229	0.211984	-0.774292	0.900976	0.191417	-0.763685	0.911103	0.017973	-0.666949	1.157067	0.075057	-0.656921	1.156974	0.179743	-0.620973	1.103703	0.181672	-0.587370	0.749616	-0.183167	-0.560814	0.717882	0.396483	-0.342458	0.644822	0.141075	-0.330335	0.630799	0.173405	-0.304372	0.630187	0.023624	-0.230330	0.081460	-0.025068	-0.224350	0.077523	0.129772	-0.224009	0.068042	0.165509	0.403422	0.066815	-0.126148
3762	31.350000	-0.851246	0.671791	-0.002308	-0.842195	0.650291	0.212029	-0.774294	0.900961	0.191388	-0.763683	0.911101	0.017953	-0.666947	1.157048	0.075045	-0.656929	1.156958	0.179744	-0.620983	1.103702	0.181670	-0.587377	0.749608	-0.183177	-0.560819	0.717875	0.396469	-0.342461	0.644818	0.141051	-0.330316	0.630827	0.173393	-0.304378	0.630190	0.023619	-0.230330	0.081461	-0.025072	-0.224323	0.077516	0.129827	-0.224014	0.068040	0.165504	0.403429	0.066825	-0.126147
3763	31.358333	-0.851243	0.671787	-0.002314	-0.842199	0.650284	0.212016	-0.774293	0.900964	0.191375	-0.763681	0.911102	0.017940	-0.666947	1.157044	0.075023	-0.656951	1.156961	0.179712	-0.620994	1.103702	0.181653	-0.587380	0.749603	-0.183192	-0.560817	0.717867	0.396454	-0.342466	0.644822	0.141028	-0.330341	0.630803	0.173360	-0.304378	0.630187	0.023615	-0.230332	0.081455	-0.025078	-0.224321	0.077521	0.129815	-0.224012	0.068042	0.165494	0.403419	0.066813	-0.126151
3764	31.366667	-0.851238	0.671792	-0.002315	-0.842198	0.650301	0.212016	-0.774291	0.900943	0.191360	-0.763678	0.911101	0.017928	-0.666947	1.157043	0.075000	-0.656972	1.156966	0.179691	-0.621010	1.103708	0.181642	-0.587376	0.749597	-0.183201	-0.560820	0.717858	0.396435	-0.342471	0.644824	0.141005	-0.330354	0.630778	0.173366	-0.304378	0.630185	0.023613	-0.230333	0.081460	-0.025074	-0.224320	0.077526	0.129807	-0.224009	0.068039	0.165488	0.403427	0.066830	-0.126150
3765	31.375000	-0.851242	0.671798	-0.002324	-0.842199	0.650284	0.212003	-0.774291	0.900966	0.191354	-0.763675	0.911101	0.017920	-0.666947	1.157050	0.074983	-0.656989	1.156974	0.179676	-0.621029	1.103712	0.181630	-0.587382	0.749586	-0.183233	-0.560813	0.717850	0.396418	-0.342474	0.644825	0.140980	-0.330355	0.630783	0.173344	-0.304374	0.630186	0.023607	-0.230332	0.081463	-0.025076	-0.224322	0.077523	0.129808	-0.224014	0.068044	0.165488	0.403406	0.066788	-0.126150
3766	31.383333	-0.851236	0.671800	-0.002323	-0.842197	0.650289	0.211999	-0.774283	0.900957	0.191345	-0.763672	0.911105	0.017910	-0.666945	1.157064	0.074964	-0.657008	1.156990	0.179660	-0.621045	1.103725	0.181618	-0.587357	0.749606	-0.183222	-0.560806	0.717846	0.396404	-0.342477	0.644826	0.140959	-0.330336	0.630844	0.173271	-0.304373	0.630177	0.023610	-0.230331	0.081464	-0.025072	-0.224319	0.077525	0.129809	-0.224009	0.068046	0.165484	0.403428	0.066834	-0.126155
3767	31.391667	-0.851237	0.671806	-0.002329	-0.842191	0.650321	0.212004	-0.774289	0.900977	0.191355	-0.763666	0.911106	0.017905	-0.666945	1.157092	0.074946	-0.657028	1.157011	0.179641	-0.621071	1.103741	0.181611	-0.587351	0.749602	-0.183251	-0.560803	0.717847	0.396385	-0.342473	0.644832	0.140938	-0.330353	0.630798	0.173302	-0.304369	0.630168	0.023620	-0.230332	0.081457	-0.025063	-0.224323	0.077515	0.129809	-0.224010	0.068044	0.165487	0.403427	0.066825	-0.126144
3768	31.400000	-0.851238	0.671808	-0.002334	-0.842058	0.650202	0.211889	-0.774282	0.900975	0.191332	-0.763658	0.911108	0.017898	-0.666946	1.157115	0.074935	-0.657042	1.157032	0.179626	-0.621090	1.103761	0.181604	-0.587315	0.749624	-0.183240	-0.560798	0.717851	0.396370	-0.342470	0.644833	0.140919	-0.330347	0.630804	0.173280	-0.304368	0.630168	0.023632	-0.230330	0.081469	-0.025060	-0.224324	0.077515	0.129813	-0.224013	0.068038	0.165491	0.403427	0.066827	-0.126142
3769	31.408333	-0.851232	0.671804	-0.002337	-0.842116	0.650265	0.211936	-0.774275	0.900979	0.191324	-0.763656	0.911112	0.017891	-0.666950	1.157134	0.074915	-0.657063	1.157052	0.179609	-0.621109	1.103778	0.181602	-0.587286	0.749638	-0.183238	-0.560789	0.717862	0.396355	-0.342460	0.644833	0.140898	-0.330319	0.630842	0.173247	-0.304363	0.630176	0.023648	-0.230328	0.081466	-0.025057	-0.224325	0.077522	0.129826	-0.224013	0.068045	0.165492	0.403418	0.066815	-0.126141
3770	31.416667	-0.851233	0.671802	-0.002345	-0.842169	0.650304	0.211969	-0.774264	0.900983	0.191318	-0.763650	0.911113	0.017884	-0.666956	1.157147	0.074898	-0.657088	1.157068	0.179592	-0.621136	1.103802	0.181595	-0.587261	0.749649	-0.183248	-0.560774	0.717874	0.396343	-0.342446	0.644837	0.140876	-0.330326	0.630777	0.173195	-0.304366	0.630173	0.023676	-0.230329	0.081464	-0.025059	-0.224322	0.077520	0.129828	-0.224013	0.068056	0.165501	0.403429	0.066830	-0.126133
3771	31.425000	-0.851225	0.671799	-0.002354	-0.842097	0.650270	0.211916	-0.774262	0.900960	0.191305	-0.763648	0.911109	0.017876	-0.666964	1.157139	0.074880	-0.657115	1.157071	0.179575	-0.621156	1.103813	0.181592	-0.587249	0.749649	-0.183284	-0.560758	0.717874	0.396327	-0.342430	0.644827	0.140845	-0.330308	0.630774	0.173166	-0.304365	0.630176	0.023689	-0.230329	0.081457	-0.025062	-0.224317	0.077523	0.129817	-0.224006	0.068048	0.165495	0.403431	0.066832	-0.126144
3772	31.433333	-0.851215	0.671793	-0.002358	-0.842025	0.650210	0.211857	-0.774249	0.900974	0.191307	-0.763643	0.911107	0.017867	-0.666981	1.157128	0.074869	-0.657138	1.157068	0.179567	-0.621174	1.103815	0.181591	-0.587212	0.749673	-0.183272	-0.560740	0.717878	0.396319	-0.342413	0.644821	0.140823	-0.330266	0.630854	0.173125	-0.304362	0.630179	0.023701	-0.230330	0.081457	-0.025071	-0.224322	0.077513	0.129806	-0.224007	0.068036	0.165486	0.403409	0.066783	-0.126155
3773	31.441667	-0.851204	0.671797	-0.002356	-0.842017	0.650221	0.211859	-0.774246	0.900973	0.191302	-0.763637	0.911108	0.017865	-0.666996	1.157114	0.074860	-0.657165	1.157062	0.179562	-0.621189	1.103814	0.181588	-0.587185	0.749685	-0.183273	-0.560718	0.717878	0.396307	-0.342401	0.644816	0.140800	-0.330284	0.630785	0.173153	-0.304368	0.630175	0.023728	-0.230331	0.081449	-0.025068	-0.224320	0.077512	0.129805	-0.224003	0.068036	0.165482	0.403421	0.066810	-0.126157
3774	31.450000	-0.851199	0.671804	-0.002355	-0.842136	0.650349	0.211965	-0.774240	0.900974	0.191335	-0.763635	0.911109	0.017863	-0.667016	1.157099	0.074861	-0.657190	1.157047	0.179554	-0.621203	1.103807	0.181584	-0.587171	0.749698	-0.183280	-0.560694	0.717879	0.396303	-0.342400	0.644818	0.140787	-0.330278	0.630770	0.173113	-0.304370	0.630172	0.023743	-0.230328	0.081455	-0.025062	-0.224321	0.077515	0.129810	-0.224006	0.068039	0.165489	0.403430	0.066828	-0.126148
3775	31.458333	-0.851196	0.671805	-0.002357	-0.842007	0.650234	0.211859	-0.774233	0.900970	0.191302	-0.763633	0.911114	0.017870	-0.667034	1.157088	0.074867	-0.657206	1.157034	0.179563	-0.621208	1.103795	0.181587	-0.587157	0.749703	-0.183285	-0.560677	0.717879	0.396291	-0.342403	0.644812	0.140771	-0.330278	0.630776	0.173097	-0.304361	0.630174	0.023757	-0.230332	0.081456	-0.025057	-0.224317	0.077519	0.129815	-0.224006	0.068046	0.165488	0.403419	0.066808	-0.126149
3776	31.466667	-0.851192	0.671816	-0.002346	-0.842001	0.650237	0.211862	-0.774229	0.900977	0.191308	-0.763628	0.911119	0.017873	-0.667054	1.157058	0.074879	-0.657218	1.157011	0.179571	-0.621210	1.103781	0.181591	-0.587145	0.749709	-0.183287	-0.560658	0.717885	0.396290	-0.342404	0.644808	0.140753	-0.330268	0.630839	0.173034	-0.304358	0.630171	0.023765	-0.230335	0.081457	-0.025056	-0.224323	0.077518	0.129817	-0.224009	0.068045	0.165495	0.403404	0.066788	-0.126153
3777	31.475000	-0.851189	0.671819	-0.002349	-0.841997	0.650244	0.211858	-0.774216	0.900994	0.191322	-0.763622	0.911124	0.017873	-0.667072	1.157052	0.074888	-0.657223	1.156992	0.179583	-0.621205	1.103765	0.181589	-0.587162	0.749691	-0.183310	-0.560641	0.717889	0.396287	-0.342414	0.644805	0.140740	-0.330274	0.630809	0.173032	-0.304353	0.630172	0.023771	-0.230338	0.081457	-0.025049	-0.224324	0.077512	0.129813	-0.224013	0.068044	0.165495	0.403422	0.066823	-0.126142
3778	31.483333	-0.851189	0.671822	-0.002358	-0.841992	0.650243	0.211852	-0.774208	0.900982	0.191298	-0.763618	0.911126	0.017871	-0.667091	1.157049	0.074900	-0.657220	1.156976	0.179595	-0.621197	1.103753	0.181591	-0.587119	0.749736	-0.183358	-0.560627	0.717897	0.396282	-0.342415	0.644808	0.140727	-0.330288	0.630785	0.173055	-0.304354	0.630161	0.023771	-0.230336	0.081462	-0.025050	-0.224326	0.077523	0.129812	-0.224012	0.068043	0.165495	0.403406	0.066802	-0.126148
3779	31.491667	-0.851192	0.671823	-0.002359	-0.841988	0.650246	0.211840	-0.774194	0.900980	0.191287	-0.763608	0.911127	0.017858	-0.667105	1.157027	0.074914	-0.657207	1.156956	0.179607	-0.621190	1.103750	0.181610	-0.587141	0.749695	-0.183296	-0.560617	0.717909	0.396282	-0.342412	0.644811	0.140718	-0.330284	0.630787	0.173049	-0.304354	0.630164	0.023771	-0.230338	0.081459	-0.025052	-0.224324	0.077520	0.129810	-0.224012	0.068045	0.165485	0.403416	0.066833	-0.126142
3780	31.500000	-0.851187	0.671816	-0.002368	-0.841982	0.650244	0.211833	-0.774180	0.900986	0.191283	-0.763596	0.911123	0.017853	-0.667115	1.157022	0.074931	-0.657194	1.156944	0.179615	-0.621157	1.103736	0.181599	-0.587143	0.749683	-0.183297	-0.560609	0.717918	0.396282	-0.342412	0.644807	0.140710	-0.330240	0.630836	0.172992	-0.304350	0.630170	0.023771	-0.230337	0.081452	-0.025054	-0.224327	0.077514	0.129804	-0.224011	0.068042	0.165478	0.403418	0.066832	-0.126145
3781	31.508333	-0.851186	0.671819	-0.002369	-0.841979	0.650249	0.211828	-0.774171	0.900991	0.191296	-0.763577	0.911113	0.017836	-0.667127	1.157017	0.074939	-0.657185	1.156942	0.179632	-0.621138	1.103740	0.181592	-0.587145	0.749679	-0.183298	-0.560604	0.717920	0.396278	-0.342402	0.644817	0.140706	-0.330272	0.630791	0.173038	-0.304349	0.630169	0.023777	-0.230336	0.081454	-0.025057	-0.224321	0.077518	0.129795	-0.224009	0.068048	0.165476	0.403421	0.066826	-0.126146
3782	31.516667	-0.851189	0.671821	-0.002371	-0.841973	0.650252	0.211830	-0.774160	0.900987	0.191277	-0.763570	0.911111	0.017839	-0.667137	1.157015	0.074950	-0.657170	1.156938	0.179641	-0.621123	1.103737	0.181593	-0.587148	0.749669	-0.183290	-0.560597	0.717919	0.396278	-0.342392	0.644818	0.140706	-0.330262	0.630788	0.173037	-0.304353	0.630165	0.023789	-0.230335	0.081462	-0.025062	-0.224323	0.077521	0.129799	-0.224012	0.068045	0.165478	0.403406	0.066807	-0.126157
3783	31.525000	-0.851183	0.671823	-0.002357	-0.841970	0.650257	0.211838	-0.774145	0.900991	0.191277	-0.763578	0.911115	0.017844	-0.667137	1.157009	0.074958	-0.657155	1.156936	0.179653	-0.621106	1.103735	0.181594	-0.587149	0.749661	-0.183283	-0.560590	0.717911	0.396279	-0.342386	0.644811	0.140708	-0.330257	0.630785	0.173041	-0.304358	0.630168	0.023797	-0.230332	0.081459	-0.025054	-0.224352	0.077521	0.129743	-0.224006	0.068045	0.165482	0.403406	0.066794	-0.126151
3784	31.533333	-0.851180	0.671817	-0.002349	-0.841968	0.650263	0.211847	-0.774140	0.900986	0.191283	-0.763563	0.911109	0.017841	-0.667140	1.157002	0.074961	-0.657141	1.156931	0.179660	-0.621082	1.103726	0.181591	-0.587159	0.749653	-0.183275	-0.560583	0.717914	0.396286	-0.342381	0.644812	0.140707	-0.330229	0.630839	0.172974	-0.304360	0.630210	0.023867	-0.230334	0.081459	-0.025055	-0.224320	0.077518	0.129813	-0.224008	0.068044	0.165489	0.403427	0.066823	-0.126147
3785	31.541667	-0.851179	0.671816	-0.002343	-0.842029	0.650329	0.211904	-0.774142	0.900979	0.191283	-0.763562	0.911110	0.017844	-0.667139	1.156993	0.074963	-0.657120	1.156930	0.179653	-0.621061	1.103731	0.181584	-0.587164	0.749644	-0.183269	-0.560576	0.717908	0.396287	-0.342382	0.644808	0.140708	-0.330253	0.630784	0.173041	-0.304363	0.630165	0.023827	-0.230335	0.081454	-0.025049	-0.224318	0.077518	0.129811	-0.224009	0.068046	0.165492	0.403422	0.066816	-0.126136
3786	31.550000	-0.851180	0.671818	-0.002329	-0.841964	0.650274	0.211860	-0.774137	0.900979	0.191281	-0.763575	0.911111	0.017851	-0.667135	1.156988	0.074960	-0.657102	1.156937	0.179650	-0.621042	1.103736	0.181576	-0.587174	0.749628	-0.183263	-0.560569	0.717912	0.396293	-0.342389	0.644800	0.140710	-0.330256	0.630787	0.173040	-0.304366	0.630156	0.023830	-0.230336	0.081459	-0.025046	-0.224325	0.077515	0.129815	-0.224005	0.068041	0.165495	0.403428	0.066824	-0.126146
3787	31.558333	-0.851180	0.671820	-0.002326	-0.841962	0.650272	0.211862	-0.774128	0.900994	0.191287	-0.763579	0.911113	0.017853	-0.667126	1.156993	0.074942	-0.657081	1.156959	0.179630	-0.621025	1.103755	0.181567	-0.587176	0.749616	-0.183259	-0.560565	0.717920	0.396299	-0.342393	0.644796	0.140706	-0.330248	0.630810	0.173003	-0.304365	0.630177	0.023863	-0.230336	0.081454	-0.025046	-0.224321	0.077513	0.129815	-0.224009	0.068041	0.165491	0.403414	0.066811	-0.126146
3788	31.566667	-0.851180	0.671816	-0.002328	-0.841961	0.650272	0.211862	-0.774138	0.901010	0.191325	-0.763586	0.911109	0.017852	-0.667120	1.157013	0.074924	-0.657068	1.156998	0.179606	-0.621014	1.103784	0.181559	-0.587184	0.749609	-0.183257	-0.560567	0.717921	0.396298	-0.342399	0.644791	0.140695	-0.330263	0.630781	0.173033	-0.304369	0.630151	0.023837	-0.230337	0.081455	-0.025048	-0.224325	0.077514	0.129812	-0.224009	0.068046	0.165487	0.403422	0.066830	-0.126138
3789	31.575000	-0.851189	0.671815	-0.002329	-0.841962	0.650271	0.211862	-0.774143	0.901010	0.191323	-0.763584	0.911104	0.017848	-0.667106	1.157048	0.074906	-0.657045	1.157052	0.179584	-0.621008	1.103831	0.181544	-0.587191	0.749590	-0.183255	-0.560568	0.717926	0.396296	-0.342403	0.644795	0.140694	-0.330269	0.630783	0.173025	-0.304371	0.630150	0.023837	-0.230334	0.081460	-0.025053	-0.224322	0.077517	0.129803	-0.224007	0.068050	0.165488	0.403423	0.066827	-0.126137
3790	31.583333	-0.851194	0.671810	-0.002331	-0.842003	0.650301	0.211878	-0.774148	0.900985	0.191285	-0.763602	0.911102	0.017848	-0.667086	1.157093	0.074887	-0.657021	1.157113	0.179558	-0.621005	1.103881	0.181534	-0.587194	0.749582	-0.183252	-0.560569	0.717929	0.396297	-0.342415	0.644787	0.140690	-0.330249	0.630835	0.172951	-0.304367	0.630157	0.023838	-0.230334	0.081452	-0.025062	-0.224326	0.077515	0.129803	-0.224008	0.068044	0.165479	0.403427	0.066834	-0.126149
3791	31.591667	-0.851200	0.671803	-0.002328	-0.841967	0.650257	0.211863	-0.774151	0.900992	0.191290	-0.763613	0.911093	0.017849	-0.667058	1.157153	0.074867	-0.656989	1.157189	0.179573	-0.621003	1.103924	0.181527	-0.587201	0.749575	-0.183249	-0.560572	0.717928	0.396294	-0.342419	0.644785	0.140687	-0.330273	0.630818	0.172996	-0.304367	0.630172	0.023864	-0.230337	0.081451	-0.025059	-0.224324	0.077512	0.129802	-0.224009	0.068040	0.165479	0.403419	0.066822	-0.126147
3792	31.600000	-0.851209	0.671792	-0.002337	-0.842094	0.650369	0.211964	-0.774163	0.900973	0.191284	-0.763628	0.911086	0.017854	-0.667025	1.157208	0.074854	-0.656971	1.157270	0.179568	-0.620995	1.103968	0.181514	-0.587206	0.749571	-0.183247	-0.560571	0.717922	0.396291	-0.342419	0.644791	0.140682	-0.330282	0.630794	0.173024	-0.304371	0.630157	0.023837	-0.230335	0.081448	-0.025053	-0.224325	0.077513	0.129803	-0.224007	0.068045	0.165482	0.403422	0.066830	-0.126153
3793	31.608333	-0.851216	0.671789	-0.002331	-0.842036	0.650310	0.211910	-0.774168	0.900975	0.191287	-0.763637	0.911082	0.017852	-0.666992	1.157254	0.074849	-0.656922	1.157282	0.179546	-0.621070	1.104000	0.181569	-0.587212	0.749581	-0.183248	-0.560569	0.717929	0.396290	-0.342426	0.644792	0.140689	-0.330284	0.630797	0.173025	-0.304374	0.630177	0.023867	-0.230333	0.081461	-0.025053	-0.224327	0.077522	0.129809	-0.224014	0.068044	0.165489	0.403411	0.066805	-0.126149
3794	31.616667	-0.851222	0.671780	-0.002328	-0.841976	0.650245	0.211855	-0.774175	0.900981	0.191289	-0.763648	0.911076	0.017856	-0.666960	1.157290	0.074851	-0.656872	1.157317	0.179538	-0.620958	1.103987	0.181515	-0.587247	0.749557	-0.183291	-0.560573	0.717938	0.396294	-0.342428	0.644799	0.140697	-0.330286	0.630801	0.173031	-0.304379	0.630165	0.023843	-0.230331	0.081464	-0.025049	-0.224324	0.077527	0.129811	-0.224014	0.068048	0.165486	0.403402	0.066794	-0.126148
3795	31.625000	-0.851223	0.671774	-0.002333	-0.841983	0.650247	0.211854	-0.774185	0.900969	0.191286	-0.763657	0.911069	0.017853	-0.666931	1.157300	0.074850	-0.656861	1.157338	0.179565	-0.620938	1.103992	0.181504	-0.587238	0.749566	-0.183270	-0.560574	0.717944	0.396297	-0.342422	0.644801	0.140700	-0.330271	0.630822	0.173004	-0.304382	0.630165	0.023846	-0.230330	0.081469	-0.025054	-0.224319	0.077520	0.129811	-0.224010	0.068047	0.165491	0.403414	0.066808	-0.126150
3796	31.633333	-0.851230	0.671773	-0.002336	-0.841984	0.650244	0.211847	-0.774173	0.900987	0.191285	-0.763666	0.911061	0.017851	-0.666916	1.157304	0.074857	-0.656828	1.157318	0.179573	-0.620917	1.103982	0.181505	-0.587257	0.749552	-0.183302	-0.560584	0.717952	0.396301	-0.342425	0.644801	0.140709	-0.330285	0.630804	0.173047	-0.304391	0.630167	0.023848	-0.230332	0.081458	-0.025051	-0.224322	0.077519	0.129817	-0.224006	0.068040	0.165490	0.403422	0.066821	-0.126140
3797	31.641667	-0.851233	0.671770	-0.002339	-0.841985	0.650245	0.211846	-0.774192	0.900970	0.191281	-0.763675	0.911060	0.017845	-0.666902	1.157293	0.074874	-0.656818	1.157324	0.179589	-0.620892	1.103976	0.181509	-0.587251	0.749550	-0.183298	-0.560593	0.717959	0.396303	-0.342423	0.644803	0.140714	-0.330266	0.630848	0.173055	-0.304395	0.630191	0.023880	-0.230335	0.081454	-0.025050	-0.224320	0.077520	0.129813	-0.224009	0.068044	0.165490	0.403423	0.066830	-0.126144
3798	31.650000	-0.851233	0.671771	-0.002343	-0.841990	0.650249	0.211848	-0.774196	0.900970	0.191275	-0.763683	0.911056	0.017842	-0.666895	1.157285	0.074890	-0.656797	1.157311	0.179607	-0.620872	1.103965	0.181525	-0.587267	0.749534	-0.183311	-0.560602	0.717962	0.396309	-0.342430	0.644803	0.140722	-0.330288	0.630805	0.173053	-0.304402	0.630172	0.023852	-0.230334	0.081449	-0.025050	-0.224320	0.077515	0.129807	-0.224008	0.068035	0.165483	0.403424	0.066824	-0.126142
3799	31.658333	-0.851239	0.671771	-0.002347	-0.841989	0.650249	0.211846	-0.774200	0.900969	0.191269	-0.763680	0.911052	0.017838	-0.666892	1.157286	0.074914	-0.656769	1.157295	0.179622	-0.620855	1.103959	0.181545	-0.587262	0.749541	-0.183293	-0.560614	0.717967	0.396316	-0.342432	0.644805	0.140720	-0.330297	0.630804	0.173053	-0.304414	0.630171	0.023852	-0.230334	0.081452	-0.025051	-0.224321	0.077511	0.129808	-0.224008	0.068042	0.165486	0.403418	0.066808	-0.126143
3800	31.666667	-0.851238	0.671777	-0.002351	-0.841990	0.650252	0.211845	-0.774199	0.900981	0.191273	-0.763678	0.911051	0.017835	-0.666903	1.157265	0.074946	-0.656758	1.157296	0.179652	-0.620849	1.103955	0.181562	-0.587254	0.749552	-0.183273	-0.560619	0.717962	0.396321	-0.342446	0.644811	0.140719	-0.330286	0.630853	0.172982	-0.304424	0.630171	0.023850	-0.230335	0.081456	-0.025053	-0.224324	0.077508	0.129811	-0.224004	0.068044	0.165490	0.403412	0.066794	-0.126150
3801	31.675000	-0.851240	0.671782	-0.002355	-0.841995	0.650253	0.211845	-0.774210	0.900986	0.191289	-0.763679	0.911056	0.017838	-0.666919	1.157257	0.074974	-0.656766	1.157296	0.179681	-0.620838	1.103951	0.181578	-0.587291	0.749534	-0.183320	-0.560628	0.717952	0.396320	-0.342460	0.644802	0.140719	-0.330313	0.630836	0.173023	-0.304426	0.630179	0.023851	-0.230337	0.081457	-0.025056	-0.224322	0.077519	0.129811	-0.224011	0.068044	0.165492	0.403424	0.066826	-0.126145
3802	31.683333	-0.851237	0.671782	-0.002346	-0.842002	0.650254	0.211844	-0.774210	0.900976	0.191270	-0.763682	0.911059	0.017843	-0.666940	1.157247	0.075002	-0.656760	1.157285	0.179716	-0.620832	1.103950	0.181601	-0.587292	0.749534	-0.183315	-0.560631	0.717939	0.396320	-0.342469	0.644795	0.140716	-0.330327	0.630801	0.173043	-0.304431	0.630176	0.023852	-0.230335	0.081461	-0.025054	-0.224321	0.077520	0.129812	-0.224011	0.068045	0.165492	0.403422	0.066819	-0.126142
3803	31.691667	-0.851241	0.671790	-0.002355	-0.842006	0.650257	0.211843	-0.774211	0.900975	0.191272	-0.763676	0.911063	0.017846	-0.666963	1.157237	0.075028	-0.656757	1.157249	0.179721	-0.620835	1.103938	0.181614	-0.587264	0.749567	-0.183269	-0.560633	0.717928	0.396316	-0.342474	0.644793	0.140714	-0.330332	0.630796	0.173043	-0.304435	0.630178	0.023852	-0.230338	0.081461	-0.025054	-0.224322	0.077519	0.129815	-0.224012	0.068046	0.165491	0.403416	0.066805	-0.126147
3804	31.700000	-0.851235	0.671787	-0.002353	-0.842136	0.650373	0.211942	-0.774204	0.900950	0.191187	-0.763668	0.911065	0.017852	-0.666977	1.157219	0.075043	-0.656772	1.157277	0.179755	-0.620833	1.103929	0.181626	-0.587261	0.749574	-0.183270	-0.560636	0.717909	0.396311	-0.342474	0.644793	0.140717	-0.330311	0.630848	0.172971	-0.304437	0.630176	0.023853	-0.230332	0.081458	-0.025049	-0.224252	0.077722	0.129628	-0.224007	0.068047	0.165490	0.403421	0.066825	-0.126148
3805	31.708333	-0.851240	0.671785	-0.002354	-0.842077	0.650308	0.211882	-0.774205	0.900970	0.191292	-0.763668	0.911070	0.017850	-0.666994	1.157206	0.075061	-0.656771	1.157253	0.179763	-0.620826	1.103925	0.181643	-0.587266	0.749568	-0.183295	-0.560639	0.717887	0.396303	-0.342470	0.644786	0.140720	-0.330308	0.630846	0.172988	-0.304440	0.630171	0.023862	-0.230336	0.081454	-0.025048	-0.224326	0.077516	0.129814	-0.224011	0.068042	0.165490	0.403422	0.066829	-0.126148
3806	31.716667	-0.851243	0.671778	-0.002360	-0.842014	0.650240	0.211826	-0.774196	0.900960	0.191273	-0.763659	0.911066	0.017849	-0.667001	1.157194	0.075083	-0.656761	1.157209	0.179775	-0.620816	1.103914	0.181654	-0.587267	0.749558	-0.183319	-0.560642	0.717866	0.396298	-0.342453	0.644785	0.140718	-0.330318	0.630781	0.173048	-0.304439	0.630167	0.023864	-0.230338	0.081459	-0.025052	-0.224324	0.077512	0.129807	-0.224013	0.068041	0.165489	0.403423	0.066826	-0.126148
3807	31.725000	-0.851248	0.671777	-0.002368	-0.842011	0.650236	0.211816	-0.774191	0.900956	0.191269	-0.763657	0.911073	0.017845	-0.667001	1.157177	0.075101	-0.656749	1.157188	0.179793	-0.620804	1.103896	0.181663	-0.587223	0.749587	-0.183280	-0.560650	0.717841	0.396290	-0.342446	0.644780	0.140717	-0.330313	0.630777	0.173050	-0.304435	0.630182	0.023892	-0.230337	0.081451	-0.025056	-0.224327	0.077514	0.129808	-0.224010	0.068037	0.165485	0.403421	0.066819	-0.126148
3808	31.733333	-0.851243	0.671776	-0.002370	-0.842010	0.650235	0.211810	-0.774187	0.900973	0.191306	-0.763652	0.911078	0.017841	-0.667004	1.157155	0.075125	-0.656733	1.157171	0.179814	-0.620775	1.103877	0.181671	-0.587212	0.749593	-0.183280	-0.560656	0.717814	0.396280	-0.342436	0.644783	0.140714	-0.330287	0.630770	0.173083	-0.304434	0.630160	0.023867	-0.230336	0.081456	-0.025057	-0.224331	0.077509	0.129804	-0.224012	0.068032	0.165482	0.403423	0.066823	-0.126148
3809	31.741667	-0.851235	0.671783	-0.002363	-0.842068	0.650297	0.211856	-0.774181	0.900966	0.191285	-0.763647	0.911081	0.017844	-0.667011	1.157154	0.075147	-0.656726	1.157191	0.179849	-0.620749	1.103884	0.181684	-0.587232	0.749570	-0.183325	-0.560667	0.717788	0.396268	-0.342425	0.644788	0.140713	-0.330290	0.630802	0.173018	-0.304427	0.630162	0.023869	-0.230332	0.081459	-0.025056	-0.224325	0.077513	0.129807	-0.224011	0.068044	0.165484	0.403423	0.066828	-0.126140
3810	31.750000	-0.851230	0.671788	-0.002355	-0.842000	0.650240	0.211800	-0.774156	0.900969	0.191266	-0.763640	0.911085	0.017839	-0.667011	1.157176	0.075162	-0.656698	1.157188	0.179852	-0.620713	1.103900	0.181721	-0.587195	0.749594	-0.183280	-0.560679	0.717762	0.396259	-0.342422	0.644780	0.140708	-0.330302	0.630776	0.173049	-0.304415	0.630203	0.023916	-0.230333	0.081462	-0.025061	-0.224325	0.077524	0.129815	-0.224006	0.068052	0.165490	0.403421	0.066822	-0.126139
3811	31.758333	-0.851220	0.671788	-0.002346	-0.841994	0.650248	0.211797	-0.774158	0.900972	0.191283	-0.763636	0.911087	0.017846	-0.666997	1.157205	0.075172	-0.656691	1.157262	0.179871	-0.620714	1.103932	0.181712	-0.587212	0.749583	-0.183306	-0.560688	0.717741	0.396251	-0.342429	0.644776	0.140702	-0.330282	0.630792	0.173019	-0.304413	0.630163	0.023855	-0.230334	0.081457	-0.025058	-0.224319	0.077531	0.129812	-0.224008	0.068052	0.165490	0.403413	0.066805	-0.126143
3812	31.766667	-0.851208	0.671791	-0.002336	-0.841988	0.650253	0.211797	-0.774155	0.900961	0.191266	-0.763630	0.911086	0.017848	-0.666981	1.157240	0.075176	-0.656668	1.157292	0.179858	-0.620703	1.103971	0.181728	-0.587205	0.749589	-0.183282	-0.560702	0.717721	0.396245	-0.342434	0.644772	0.140690	-0.330287	0.630769	0.173061	-0.304405	0.630158	0.023845	-0.230337	0.081455	-0.025061	-0.224319	0.077524	0.129811	-0.224004	0.068050	0.165491	0.403421	0.066822	-0.126145
3813	31.775000	-0.851202	0.671787	-0.002331	-0.841983	0.650260	0.211797	-0.774143	0.900967	0.191268	-0.763623	0.911084	0.017855	-0.666966	1.157267	0.075173	-0.656651	1.157317	0.179855	-0.620690	1.103985	0.181730	-0.587214	0.749587	-0.183285	-0.560715	0.717707	0.396238	-0.342433	0.644763	0.140682	-0.330305	0.630770	0.173021	-0.304404	0.630155	0.023833	-0.230335	0.081461	-0.025057	-0.224318	0.077518	0.129806	-0.224009	0.068046	0.165486	0.403412	0.066806	-0.126152
3814	31.783333	-0.851196	0.671782	-0.002328	-0.841974	0.650262	0.211795	-0.774129	0.900973	0.191278	-0.763617	0.911083	0.017864	-0.666951	1.157312	0.075173	-0.656639	1.157363	0.179877	-0.620691	1.104004	0.181698	-0.587227	0.749584	-0.183283	-0.560720	0.717703	0.396236	-0.342432	0.644762	0.140678	-0.330308	0.630772	0.173015	-0.304406	0.630152	0.023819	-0.230333	0.081453	-0.025060	-0.224321	0.077513	0.129811	-0.224008	0.068040	0.165487	0.403408	0.066786	-0.126157
3815	31.791667	-0.851191	0.671780	-0.002320	-0.841968	0.650261	0.211794	-0.774127	0.900982	0.191300	-0.763609	0.911085	0.017871	-0.666929	1.157316	0.075164	-0.656627	1.157368	0.179854	-0.620668	1.104025	0.181713	-0.587241	0.749587	-0.183281	-0.560729	0.717702	0.396232	-0.342436	0.644762	0.140683	-0.330279	0.630822	0.172972	-0.304405	0.630154	0.023808	-0.230334	0.081448	-0.025060	-0.224322	0.077512	0.129810	-0.224009	0.068037	0.165488	0.403423	0.066819	-0.126145
3816	31.800000	-0.851179	0.671780	-0.002321	-0.841956	0.650257	0.211793	-0.774111	0.900986	0.191287	-0.763602	0.911088	0.017881	-0.666914	1.157315	0.075148	-0.656620	1.157377	0.179825	-0.620662	1.104045	0.181706	-0.587259	0.749591	-0.183281	-0.560733	0.717705	0.396229	-0.342430	0.644760	0.140683	-0.330279	0.630823	0.172949	-0.304405	0.630156	0.023798	-0.230330	0.081455	-0.025056	-0.224323	0.077505	0.129814	-0.224007	0.068039	0.165489	0.403425	0.066829	-0.126149
3817	31.808333	-0.851177	0.671786	-0.002321	-0.841952	0.650265	0.211788	-0.774106	0.900979	0.191285	-0.763591	0.911093	0.017884	-0.666894	1.157356	0.075122	-0.656620	1.157395	0.179814	-0.620678	1.104061	0.181668	-0.587270	0.749588	-0.183276	-0.560734	0.717705	0.396221	-0.342421	0.644766	0.140683	-0.330295	0.630769	0.173021	-0.304404	0.630161	0.023787	-0.230331	0.081456	-0.025063	-0.224326	0.077511	0.129814	-0.224011	0.068037	0.165489	0.403417	0.066813	-0.126148
3818	31.816667	-0.851169	0.671798	-0.002317	-0.841943	0.650270	0.211785	-0.774100	0.900982	0.191281	-0.763577	0.911097	0.017890	-0.666869	1.157381	0.075089	-0.656627	1.157417	0.179782	-0.620687	1.104068	0.181658	-0.587280	0.749591	-0.183270	-0.560733	0.717721	0.396215	-0.342408	0.644780	0.140680	-0.330284	0.630776	0.173020	-0.304400	0.630162	0.023779	-0.230332	0.081462	-0.025069	-0.224322	0.077520	0.129813	-0.224008	0.068045	0.165489	0.403409	0.066794	-0.126143
3819	31.825000	-0.851163	0.671803	-0.002322	-0.841938	0.650276	0.211779	-0.774103	0.900998	0.191313	-0.763561	0.911094	0.017883	-0.666850	1.157378	0.075053	-0.656643	1.157446	0.179767	-0.620696	1.104105	0.181626	-0.587322	0.749564	-0.183320	-0.560729	0.717730	0.396210	-0.342400	0.644784	0.140677	-0.330255	0.630801	0.173000	-0.304395	0.630167	0.023781	-0.230328	0.081461	-0.025061	-0.224289	0.077620	0.129721	-0.224011	0.068049	0.165489	0.403425	0.066834	-0.126144
3820	31.833333	-0.851160	0.671808	-0.002323	-0.841932	0.650284	0.211778	-0.774077	0.900992	0.191267	-0.763544	0.911089	0.017877	-0.666832	1.157372	0.075019	-0.656651	1.157447	0.179745	-0.620705	1.104094	0.181615	-0.587293	0.749590	-0.183252	-0.560721	0.717744	0.396207	-0.342396	0.644772	0.140675	-0.330266	0.630781	0.173019	-0.304391	0.630168	0.023775	-0.230329	0.081462	-0.025064	-0.224320	0.077518	0.129807	-0.224010	0.068049	0.165492	0.403426	0.066824	-0.126147
3821	31.841667	-0.851152	0.671811	-0.002321	-0.841918	0.650287	0.211775	-0.774077	0.900986	0.191264	-0.763547	0.911092	0.017879	-0.666830	1.157395	0.075008	-0.656658	1.157454	0.179732	-0.620700	1.104121	0.181604	-0.587305	0.749573	-0.183269	-0.560708	0.717756	0.396209	-0.342392	0.644771	0.140672	-0.330251	0.630801	0.172984	-0.304382	0.630163	0.023775	-0.230333	0.081457	-0.025062	-0.224319	0.077515	0.129805	-0.224007	0.068044	0.165482	0.403418	0.066804	-0.126147
3822	31.850000	-0.851149	0.671809	-0.002321	-0.841908	0.650291	0.211777	-0.774083	0.900994	0.191298	-0.763529	0.911083	0.017867	-0.666820	1.157411	0.074991	-0.656659	1.157471	0.179713	-0.620697	1.104126	0.181588	-0.587323	0.749547	-0.183326	-0.560693	0.717772	0.396214	-0.342386	0.644775	0.140681	-0.330257	0.630775	0.173019	-0.304369	0.630164	0.023779	-0.230333	0.081449	-0.025058	-0.224323	0.077513	0.129803	-0.224007	0.068039	0.165478	0.403425	0.066820	-0.126147
3823	31.858333	-0.851149	0.671805	-0.002323	-0.841906	0.650290	0.211778	-0.774085	0.900999	0.191300	-0.763528	0.911077	0.017865	-0.666813	1.157420	0.074976	-0.656667	1.157486	0.179702	-0.620732	1.104150	0.181609	-0.587303	0.749547	-0.183283	-0.560674	0.717781	0.396222	-0.342383	0.644770	0.140671	-0.330242	0.630802	0.172980	-0.304357	0.630154	0.023784	-0.230336	0.081449	-0.025059	-0.224322	0.077506	0.129806	-0.224012	0.068038	0.165486	0.403415	0.066808	-0.126150
3824	31.866667	-0.851146	0.671803	-0.002319	-0.841901	0.650294	0.211780	-0.774070	0.900993	0.191264	-0.763544	0.911080	0.017875	-0.666802	1.157452	0.074973	-0.656671	1.157497	0.179702	-0.620727	1.104152	0.181588	-0.587263	0.749572	-0.183235	-0.560656	0.717793	0.396227	-0.342383	0.644770	0.140672	-0.330249	0.630780	0.173014	-0.304347	0.630187	0.023851	-0.230337	0.081443	-0.025056	-0.224331	0.077499	0.129817	-0.224006	0.068038	0.165485	0.403422	0.066820	-0.126142
3825	31.875000	-0.851141	0.671801	-0.002317	-0.841893	0.650293	0.211778	-0.774077	0.900981	0.191267	-0.763551	0.911073	0.017878	-0.666800	1.157456	0.074980	-0.656642	1.157480	0.179688	-0.620722	1.104158	0.181586	-0.587248	0.749573	-0.183229	-0.560643	0.717811	0.396230	-0.342381	0.644771	0.140665	-0.330249	0.630788	0.173007	-0.304342	0.630146	0.023807	-0.230332	0.081448	-0.025055	-0.224325	0.077506	0.129811	-0.224006	0.068039	0.165489	0.403418	0.066803	-0.126147
3826	31.883333	-0.851142	0.671798	-0.002318	-0.841892	0.650290	0.211778	-0.774096	0.900972	0.191267	-0.763563	0.911074	0.017884	-0.666797	1.157459	0.074988	-0.656657	1.157480	0.179689	-0.620720	1.104129	0.181582	-0.587263	0.749553	-0.183266	-0.560623	0.717823	0.396236	-0.342378	0.644779	0.140655	-0.330245	0.630800	0.173001	-0.304336	0.630149	0.023825	-0.230332	0.081452	-0.025056	-0.224325	0.077509	0.129813	-0.224008	0.068043	0.165488	0.403424	0.066827	-0.126146
3827	31.891667	-0.851137	0.671804	-0.002310	-0.841903	0.650297	0.211782	-0.774108	0.900988	0.191296	-0.763564	0.911068	0.017885	-0.666797	1.157451	0.075007	-0.656657	1.157464	0.179729	-0.620709	1.104123	0.181594	-0.587229	0.749584	-0.183216	-0.560613	0.717840	0.396241	-0.342374	0.644784	0.140655	-0.330227	0.630834	0.172967	-0.304329	0.630173	0.023870	-0.230328	0.081466	-0.025063	-0.224321	0.077516	0.129806	-0.224005	0.068044	0.165488	0.403419	0.066811	-0.126141
3828	31.900000	-0.851135	0.671804	-0.002306	-0.841908	0.650294	0.211780	-0.774107	0.900985	0.191281	-0.763583	0.911074	0.017896	-0.666799	1.157443	0.075034	-0.656650	1.157443	0.179758	-0.620691	1.104096	0.181609	-0.587224	0.749588	-0.183213	-0.560606	0.717852	0.396248	-0.342376	0.644782	0.140654	-0.330218	0.630863	0.172936	-0.304328	0.630197	0.023917	-0.230324	0.081466	-0.025061	-0.224316	0.077520	0.129811	-0.224003	0.068055	0.165494	0.403410	0.066793	-0.126144
3829	31.908333	-0.851133	0.671803	-0.002305	-0.841928	0.650304	0.211788	-0.774119	0.900985	0.191282	-0.763594	0.911073	0.017904	-0.666803	1.157429	0.075059	-0.656645	1.157414	0.179769	-0.620678	1.104071	0.181625	-0.587220	0.749589	-0.183212	-0.560602	0.717856	0.396250	-0.342373	0.644783	0.140658	-0.330208	0.630865	0.172951	-0.304335	0.630171	0.023901	-0.230330	0.081459	-0.025064	-0.224281	0.077624	0.129720	-0.224002	0.068046	0.165490	0.403425	0.066829	-0.126147
3830	31.916667	-0.851135	0.671803	-0.002301	-0.841922	0.650285	0.211785	-0.774141	0.900972	0.191288	-0.763609	0.911069	0.017908	-0.666809	1.157414	0.075084	-0.656630	1.157359	0.179773	-0.620670	1.104034	0.181620	-0.587251	0.749559	-0.183257	-0.560609	0.717857	0.396253	-0.342377	0.644781	0.140663	-0.330217	0.630863	0.172945	-0.304341	0.630147	0.023885	-0.230333	0.081460	-0.025059	-0.224319	0.077517	0.129814	-0.224007	0.068043	0.165493	0.403426	0.066818	-0.126142
3831	31.925000	-0.851134	0.671795	-0.002301	-0.841921	0.650269	0.211782	-0.774145	0.900986	0.191308	-0.763616	0.911065	0.017908	-0.666822	1.157406	0.075111	-0.656622	1.157330	0.179806	-0.620651	1.104015	0.181647	-0.587225	0.749577	-0.183212	-0.560619	0.717857	0.396260	-0.342386	0.644766	0.140671	-0.330248	0.630807	0.173025	-0.304344	0.630169	0.023919	-0.230331	0.081450	-0.025060	-0.224321	0.077510	0.129813	-0.224009	0.068035	0.165492	0.403415	0.066802	-0.126149
3832	31.933333	-0.851138	0.671787	-0.002298	-0.841923	0.650255	0.211781	-0.774158	0.900965	0.191292	-0.763626	0.911056	0.017912	-0.666831	1.157401	0.075136	-0.656616	1.157276	0.179829	-0.620637	1.103983	0.181680	-0.587234	0.749580	-0.183216	-0.560633	0.717854	0.396268	-0.342393	0.644758	0.140685	-0.330232	0.630853	0.172970	-0.304355	0.630142	0.023887	-0.230335	0.081445	-0.025063	-0.224320	0.077493	0.129819	-0.224009	0.068031	0.165487	0.403406	0.066780	-0.126155
3833	31.941667	-0.851148	0.671777	-0.002295	-0.841930	0.650250	0.211787	-0.774181	0.900973	0.191329	-0.763639	0.911053	0.017914	-0.666841	1.157396	0.075162	-0.656621	1.157289	0.179867	-0.620639	1.103971	0.181666	-0.587258	0.749564	-0.183238	-0.560659	0.717849	0.396269	-0.342399	0.644768	0.140701	-0.330246	0.630823	0.173036	-0.304360	0.630143	0.023886	-0.230332	0.081450	-0.025054	-0.224325	0.077504	0.129819	-0.224008	0.068029	0.165491	0.403425	0.066822	-0.126149
3834	31.950000	-0.851160	0.671770	-0.002290	-0.841939	0.650240	0.211791	-0.774197	0.900939	0.191294	-0.763653	0.911044	0.017920	-0.666852	1.157401	0.075180	-0.656614	1.157279	0.179869	-0.620633	1.103967	0.181687	-0.587261	0.749570	-0.183210	-0.560682	0.717847	0.396272	-0.342401	0.644772	0.140721	-0.330269	0.630804	0.173069	-0.304363	0.630155	0.023887	-0.230333	0.081451	-0.025054	-0.224325	0.077512	0.129820	-0.224012	0.068032	0.165492	0.403426	0.066832	-0.126156
3835	31.958333	-0.851173	0.671763	-0.002290	-0.841946	0.650234	0.211795	-0.774237	0.900939	0.191308	-0.763663	0.911036	0.017922	-0.666863	1.157406	0.075190	-0.656617	1.157262	0.179886	-0.620639	1.103960	0.181692	-0.587276	0.749567	-0.183210	-0.560714	0.717835	0.396280	-0.342409	0.644780	0.140733	-0.330266	0.630833	0.173051	-0.304371	0.630157	0.023882	-0.230330	0.081455	-0.025061	-0.224320	0.077512	0.129817	-0.224009	0.068039	0.165493	0.403413	0.066805	-0.126146
3836	31.966667	-0.851188	0.671761	-0.002287	-0.841958	0.650230	0.211798	-0.774234	0.900929	0.191298	-0.763684	0.911033	0.017928	-0.666868	1.157415	0.075193	-0.656625	1.157269	0.179884	-0.620661	1.103958	0.181663	-0.587322	0.749545	-0.183253	-0.560744	0.717816	0.396278	-0.342416	0.644784	0.140746	-0.330260	0.630861	0.173028	-0.304377	0.630169	0.023880	-0.230328	0.081460	-0.025063	-0.224317	0.077523	0.129813	-0.224006	0.068048	0.165492	0.403423	0.066827	-0.126148
3837	31.975000	-0.851200	0.671756	-0.002283	-0.841972	0.650225	0.211801	-0.774252	0.900917	0.191298	-0.763701	0.911029	0.017932	-0.666874	1.157422	0.075184	-0.656654	1.157293	0.179888	-0.620670	1.103967	0.181682	-0.587308	0.749557	-0.183203	-0.560770	0.717795	0.396271	-0.342426	0.644792	0.140759	-0.330281	0.630842	0.173090	-0.304390	0.630173	0.023882	-0.230330	0.081464	-0.025056	-0.224317	0.077524	0.129814	-0.224007	0.068047	0.165490	0.403424	0.066825	-0.126139
3838	31.983333	-0.851204	0.671746	-0.002275	-0.842115	0.650313	0.211898	-0.774270	0.900898	0.191302	-0.763719	0.911020	0.017936	-0.666881	1.157430	0.075164	-0.656668	1.157299	0.179855	-0.620698	1.103980	0.181678	-0.587325	0.749549	-0.183194	-0.560802	0.717766	0.396270	-0.342434	0.644785	0.140769	-0.330308	0.630810	0.173107	-0.304393	0.630178	0.023889	-0.230336	0.081458	-0.025055	-0.224318	0.077522	0.129815	-0.224008	0.068049	0.165492	0.403423	0.066825	-0.126139
3839	31.991667	-0.851220	0.671749	-0.002283	-0.841999	0.650211	0.211805	-0.774282	0.900906	0.191302	-0.763730	0.911010	0.017936	-0.666881	1.157431	0.075138	-0.656693	1.157293	0.179841	-0.620739	1.103974	0.181646	-0.587340	0.749537	-0.183190	-0.560829	0.717751	0.396268	-0.342447	0.644780	0.140764	-0.330318	0.630847	0.173160	-0.304406	0.630165	0.023891	-0.230330	0.081457	-0.025058	-0.224317	0.077526	0.129812	-0.224008	0.068044	0.165490	0.403405	0.066788	-0.126148
3840	32.000000	-0.851224	0.671736	-0.002286	-0.842017	0.650202	0.211806	-0.774295	0.900909	0.191338	-0.763744	0.911001	0.017938	-0.666883	1.157426	0.075108	-0.656730	1.157293	0.179812	-0.620768	1.103982	0.181631	-0.587386	0.749503	-0.183230	-0.560852	0.717738	0.396261	-0.342464	0.644780	0.140756	-0.330322	0.630866	0.173050	-0.304412	0.630159	0.023894	-0.230334	0.081448	-0.025053	-0.224252	0.077723	0.129628	-0.224007	0.068040	0.165489	0.403404	0.066788	-0.126149
3841	32.008333	-0.851232	0.671724	-0.002288	-0.842090	0.650239	0.211849	-0.774310	0.900885	0.191305	-0.763753	0.910991	0.017939	-0.666884	1.157414	0.075072	-0.656748	1.157314	0.179781	-0.620886	1.103984	0.181664	-0.587400	0.749494	-0.183224	-0.560882	0.717717	0.396251	-0.342478	0.644772	0.140747	-0.330342	0.630835	0.173071	-0.304422	0.630153	0.023894	-0.230335	0.081447	-0.025061	-0.224323	0.077506	0.129817	-0.224010	0.068036	0.165491	0.403423	0.066816	-0.126144
3842	32.016667	-0.851241	0.671722	-0.002289	-0.842032	0.650182	0.211796	-0.774320	0.900891	0.191307	-0.763761	0.910988	0.017940	-0.666885	1.157427	0.075047	-0.656768	1.157299	0.179724	-0.620825	1.103993	0.181603	-0.587418	0.749486	-0.183217	-0.560899	0.717721	0.396251	-0.342489	0.644775	0.140742	-0.330335	0.630858	0.173021	-0.304431	0.630158	0.023886	-0.230333	0.081451	-0.025063	-0.224325	0.077510	0.129813	-0.224013	0.068040	0.165492	0.403426	0.066814	-0.126147
3843	32.025000	-0.851250	0.671716	-0.002294	-0.842043	0.650176	0.211789	-0.774333	0.900877	0.191302	-0.763767	0.910988	0.017944	-0.666890	1.157440	0.075008	-0.656805	1.157334	0.179709	-0.620853	1.104018	0.181588	-0.587424	0.749493	-0.183182	-0.560926	0.717712	0.396231	-0.342499	0.644776	0.140736	-0.330369	0.630811	0.173081	-0.304435	0.630159	0.023884	-0.230330	0.081453	-0.025065	-0.224322	0.077513	0.129813	-0.224005	0.068047	0.165489	0.403427	0.066824	-0.126146
3844	32.033333	-0.851260	0.671714	-0.002295	-0.842048	0.650174	0.211785	-0.774345	0.900869	0.191299	-0.763772	0.910988	0.017948	-0.666887	1.157468	0.074970	-0.656846	1.157406	0.179690	-0.620890	1.104065	0.181559	-0.587453	0.749479	-0.183192	-0.560948	0.717709	0.396214	-0.342501	0.644786	0.140742	-0.330357	0.630877	0.173029	-0.304442	0.630168	0.023885	-0.230326	0.081469	-0.025068	-0.224322	0.077513	0.129806	-0.224005	0.068041	0.165488	0.403428	0.066826	-0.126144
3845	32.041667	-0.851262	0.671704	-0.002298	-0.842049	0.650170	0.211782	-0.774377	0.900881	0.191313	-0.763777	0.910987	0.017951	-0.666884	1.157507	0.074916	-0.656872	1.157432	0.179637	-0.621032	1.104118	0.181616	-0.587455	0.749491	-0.183161	-0.560962	0.717715	0.396208	-0.342496	0.644793	0.140737	-0.330365	0.630853	0.173061	-0.304441	0.630172	0.023882	-0.230324	0.081470	-0.025060	-0.224315	0.077528	0.129807	-0.224007	0.068052	0.165493	0.403430	0.066826	-0.126139
3846	32.050000	-0.851265	0.671700	-0.002300	-0.842042	0.650168	0.211773	-0.774359	0.900868	0.191300	-0.763779	0.910986	0.017951	-0.666881	1.157560	0.074858	-0.656912	1.157520	0.179613	-0.620968	1.104169	0.181511	-0.587456	0.749499	-0.183126	-0.560975	0.717720	0.396200	-0.342493	0.644792	0.140739	-0.330353	0.630880	0.173038	-0.304444	0.630176	0.023885	-0.230325	0.081464	-0.025059	-0.224317	0.077531	0.129810	-0.224007	0.068053	0.165492	0.403411	0.066798	-0.126149
3847	32.058333	-0.851269	0.671705	-0.002308	-0.842032	0.650167	0.211771	-0.774392	0.900872	0.191307	-0.763790	0.910981	0.017952	-0.666888	1.157623	0.074821	-0.656946	1.157587	0.179568	-0.621019	1.104250	0.181485	-0.587492	0.749493	-0.183169	-0.560978	0.717726	0.396188	-0.342487	0.644787	0.140743	-0.330345	0.630869	0.173027	-0.304446	0.630175	0.023883	-0.230327	0.081458	-0.025057	-0.224317	0.077520	0.129809	-0.224007	0.068041	0.165483	0.403431	0.066824	-0.126145
3848	32.066667	-0.851264	0.671702	-0.002306	-0.842149	0.650262	0.211866	-0.774381	0.900858	0.191293	-0.763801	0.910976	0.017952	-0.666892	1.157712	0.074785	-0.656975	1.157657	0.179522	-0.621067	1.104314	0.181459	-0.587498	0.749506	-0.183163	-0.560978	0.717739	0.396174	-0.342482	0.644781	0.140740	-0.330363	0.630809	0.173088	-0.304445	0.630179	0.023886	-0.230330	0.081447	-0.025055	-0.224319	0.077513	0.129812	-0.224010	0.068043	0.165484	0.403425	0.066818	-0.126147
3849	32.075000	-0.851262	0.671699	-0.002310	-0.842077	0.650225	0.211819	-0.774420	0.900871	0.191310	-0.763811	0.910969	0.017951	-0.666883	1.157775	0.074721	-0.656996	1.157726	0.179476	-0.621111	1.104380	0.181428	-0.587486	0.749534	-0.183115	-0.560975	0.717759	0.396162	-0.342476	0.644775	0.140736	-0.330355	0.630807	0.173086	-0.304446	0.630177	0.023887	-0.230333	0.081447	-0.025058	-0.224323	0.077507	0.129815	-0.224011	0.068036	0.165488	0.403428	0.066818	-0.126149
3850	32.083333	-0.851260	0.671697	-0.002306	-0.842008	0.650167	0.211764	-0.774408	0.900860	0.191297	-0.763861	0.910975	0.017953	-0.666891	1.157845	0.074677	-0.657017	1.157794	0.179432	-0.621156	1.104443	0.181401	-0.587469	0.749569	-0.183102	-0.560965	0.717788	0.396150	-0.342466	0.644775	0.140731	-0.330335	0.630868	0.173029	-0.304443	0.630174	0.023891	-0.230333	0.081444	-0.025062	-0.224326	0.077509	0.129816	-0.224010	0.068043	0.165492	0.403404	0.066785	-0.126153
3851	32.091667	-0.851251	0.671693	-0.002302	-0.842002	0.650167	0.211765	-0.774431	0.900853	0.191290	-0.763849	0.910969	0.017951	-0.666892	1.157912	0.074638	-0.657046	1.157857	0.179381	-0.621194	1.104503	0.181369	-0.587475	0.749580	-0.183126	-0.560954	0.717821	0.396137	-0.342455	0.644768	0.140725	-0.330317	0.630856	0.173089	-0.304433	0.630174	0.023894	-0.230334	0.081451	-0.025060	-0.224326	0.077510	0.129812	-0.224008	0.068040	0.165487	0.403422	0.066821	-0.126145
3852	32.100000	-0.851246	0.671688	-0.002295	-0.842000	0.650170	0.211761	-0.774454	0.900854	0.191287	-0.763903	0.910979	0.017952	-0.666897	1.157990	0.074601	-0.657075	1.157935	0.179348	-0.621235	1.104563	0.181344	-0.587448	0.749613	-0.183093	-0.560940	0.717861	0.396126	-0.342443	0.644773	0.140711	-0.330319	0.630809	0.173073	-0.304421	0.630173	0.023898	-0.230334	0.081459	-0.025064	-0.224324	0.077509	0.129812	-0.224008	0.068046	0.165485	0.403419	0.066810	-0.126134
3853	32.108333	-0.851237	0.671679	-0.002283	-0.841992	0.650175	0.211764	-0.774523	0.900887	0.191310	-0.763925	0.910984	0.017949	-0.666900	1.158061	0.074572	-0.657100	1.157997	0.179309	-0.621284	1.104619	0.181309	-0.587430	0.749639	-0.183096	-0.560924	0.717893	0.396113	-0.342432	0.644775	0.140707	-0.330308	0.630820	0.173063	-0.304407	0.630168	0.023899	-0.230329	0.081461	-0.025060	-0.224320	0.077517	0.129811	-0.224009	0.068049	0.165488	0.403411	0.066806	-0.126139
3854	32.116667	-0.851234	0.671672	-0.002280	-0.841991	0.650172	0.211764	-0.774493	0.900851	0.191274	-0.763950	0.910982	0.017942	-0.666899	1.158123	0.074541	-0.657128	1.158055	0.179277	-0.621333	1.104668	0.181272	-0.587413	0.749660	-0.183100	-0.560909	0.717928	0.396106	-0.342422	0.644783	0.140705	-0.330262	0.630917	0.173040	-0.304395	0.630170	0.023906	-0.230329	0.081458	-0.025060	-0.224319	0.077525	0.129812	-0.224008	0.068047	0.165484	0.403423	0.066819	-0.126136
3855	32.125000	-0.851236	0.671669	-0.002290	-0.841986	0.650166	0.211764	-0.774517	0.900847	0.191268	-0.763976	0.910975	0.017938	-0.666897	1.158205	0.074511	-0.657144	1.158123	0.179245	-0.621366	1.104709	0.181276	-0.587398	0.749661	-0.183128	-0.560898	0.717957	0.396099	-0.342409	0.644780	0.140695	-0.330260	0.630861	0.173029	-0.304384	0.630161	0.023913	-0.230329	0.081457	-0.025056	-0.224317	0.077517	0.129810	-0.224007	0.068044	0.165485	0.403420	0.066820	-0.126136
3856	32.133333	-0.851228	0.671652	-0.002289	-0.841982	0.650157	0.211768	-0.774529	0.900820	0.191253	-0.763996	0.910959	0.017925	-0.666900	1.158262	0.074481	-0.657174	1.158147	0.179221	-0.621416	1.104744	0.181230	-0.587363	0.749685	-0.183114	-0.560883	0.717990	0.396102	-0.342393	0.644777	0.140694	-0.330264	0.630835	0.173050	-0.304375	0.630156	0.023921	-0.230331	0.081450	-0.025056	-0.224318	0.077512	0.129805	-0.224009	0.068043	0.165484	0.403419	0.066811	-0.126142
3857	32.141667	-0.851222	0.671621	-0.002315	-0.841976	0.650144	0.211763	-0.774571	0.900825	0.191267	-0.764026	0.910945	0.017914	-0.666897	1.158309	0.074448	-0.657192	1.158197	0.179181	-0.621455	1.104771	0.181205	-0.587354	0.749676	-0.183144	-0.560874	0.718002	0.396089	-0.342376	0.644770	0.140694	-0.330247	0.630831	0.173056	-0.304371	0.630173	0.023969	-0.230334	0.081450	-0.025054	-0.224317	0.077512	0.129808	-0.224009	0.068036	0.165489	0.403414	0.066807	-0.126151
3858	32.150000	-0.851239	0.671622	-0.002304	-0.841975	0.650129	0.211765	-0.774578	0.900801	0.191236	-0.764049	0.910928	0.017903	-0.666895	1.158350	0.074417	-0.657205	1.158239	0.179142	-0.621488	1.104791	0.181182	-0.587353	0.749666	-0.183176	-0.560864	0.718021	0.396086	-0.342353	0.644771	0.140706	-0.330205	0.630876	0.172998	-0.304372	0.630154	0.023959	-0.230335	0.081442	-0.025051	-0.224249	0.077711	0.129625	-0.224003	0.068033	0.165492	0.403422	0.066813	-0.126148
3859	32.158333	-0.851269	0.671609	-0.002308	-0.841974	0.650118	0.211763	-0.774615	0.900800	0.191232	-0.764080	0.910910	0.017892	-0.666896	1.158391	0.074395	-0.657212	1.158267	0.179104	-0.621529	1.104820	0.181162	-0.587317	0.749681	-0.183143	-0.560854	0.718032	0.396077	-0.342338	0.644771	0.140704	-0.330194	0.630841	0.173053	-0.304375	0.630158	0.023969	-0.230328	0.081452	-0.025053	-0.224320	0.077501	0.129816	-0.224003	0.068035	0.165489	0.403411	0.066803	-0.126150
3860	32.166667	-0.851268	0.671590	-0.002319	-0.841977	0.650104	0.211759	-0.774632	0.900776	0.191215	-0.764106	0.910890	0.017878	-0.666901	1.158425	0.074375	-0.657228	1.158327	0.179116	-0.621555	1.104840	0.181144	-0.587302	0.749672	-0.183153	-0.560847	0.718045	0.396071	-0.342331	0.644763	0.140711	-0.330186	0.630865	0.173008	-0.304378	0.630203	0.024036	-0.230326	0.081456	-0.025058	-0.224318	0.077504	0.129813	-0.224003	0.068039	0.165487	0.403406	0.066788	-0.126151
3861	32.175000	-0.851281	0.671570	-0.002341	-0.842013	0.650106	0.211764	-0.774661	0.900763	0.191208	-0.764134	0.910877	0.017870	-0.666905	1.158448	0.074358	-0.657238	1.158359	0.179086	-0.621583	1.104857	0.181131	-0.587318	0.749644	-0.183188	-0.560848	0.718041	0.396065	-0.342329	0.644767	0.140712	-0.330192	0.630885	0.173092	-0.304387	0.630187	0.024014	-0.230323	0.081457	-0.025052	-0.224317	0.077520	0.129815	-0.224002	0.068045	0.165486	0.403422	0.066825	-0.126143
3862	32.183333	-0.851299	0.671558	-0.002330	-0.842013	0.650081	0.211756	-0.774687	0.900751	0.191197	-0.764157	0.910864	0.017859	-0.666904	1.158457	0.074347	-0.657250	1.158378	0.179079	-0.621602	1.104862	0.181126	-0.587342	0.749610	-0.183226	-0.560852	0.718036	0.396061	-0.342332	0.644781	0.140708	-0.330217	0.630828	0.173075	-0.304401	0.630171	0.023992	-0.230322	0.081463	-0.025052	-0.224315	0.077527	0.129815	-0.224004	0.068044	0.165486	0.403425	0.066824	-0.126137
3863	32.191667	-0.851338	0.671544	-0.002336	-0.842101	0.650112	0.211793	-0.774712	0.900746	0.191187	-0.764170	0.910849	0.017840	-0.666904	1.158448	0.074331	-0.657242	1.158364	0.179059	-0.621607	1.104853	0.181113	-0.587342	0.749594	-0.183211	-0.560868	0.718022	0.396059	-0.342356	0.644769	0.140699	-0.330222	0.630858	0.173031	-0.304411	0.630163	0.023986	-0.230323	0.081459	-0.025051	-0.224317	0.077527	0.129813	-0.224007	0.068050	0.165487	0.403425	0.066827	-0.126135
3864	32.200000	-0.851325	0.671508	-0.002368	-0.842061	0.650062	0.211741	-0.774735	0.900738	0.191177	-0.764195	0.910841	0.017831	-0.666901	1.158428	0.074316	-0.657239	1.158339	0.179056	-0.621601	1.104826	0.181092	-0.587349	0.749572	-0.183197	-0.560887	0.718007	0.396057	-0.342382	0.644760	0.140685	-0.330232	0.630885	0.172988	-0.304424	0.630155	0.023975	-0.230324	0.081451	-0.025054	-0.224319	0.077513	0.129807	-0.224005	0.068040	0.165481	0.403421	0.066825	-0.126143
3865	32.208333	-0.851365	0.671500	-0.002369	-0.842152	0.650102	0.211781	-0.774765	0.900726	0.191179	-0.764205	0.910829	0.017814	-0.666895	1.158394	0.074300	-0.657226	1.158291	0.179021	-0.621591	1.104795	0.181079	-0.587381	0.749546	-0.183207	-0.560917	0.717991	0.396054	-0.342409	0.644755	0.140680	-0.330263	0.630892	0.172990	-0.304446	0.630148	0.023957	-0.230331	0.081444	-0.025053	-0.224319	0.077506	0.129804	-0.224006	0.068037	0.165481	0.403422	0.066815	-0.126143
3866	32.216667	-0.851389	0.671475	-0.002384	-0.842241	0.650117	0.211806	-0.774770	0.900725	0.191151	-0.764210	0.910815	0.017794	-0.666894	1.158358	0.074291	-0.657211	1.158251	0.178998	-0.621571	1.104760	0.181066	-0.587418	0.749513	-0.183211	-0.560959	0.717967	0.396052	-0.342428	0.644760	0.140676	-0.330290	0.630820	0.173077	-0.304460	0.630147	0.023942	-0.230332	0.081449	-0.025058	-0.224323	0.077499	0.129811	-0.224005	0.068032	0.165492	0.403419	0.066824	-0.126149
3867	32.225000	-0.851394	0.671481	-0.002408	-0.842136	0.650023	0.211703	-0.774805	0.900731	0.191145	-0.764206	0.910811	0.017777	-0.666887	1.158324	0.074277	-0.657200	1.158207	0.178976	-0.621560	1.104729	0.181049	-0.587470	0.749480	-0.183244	-0.561008	0.717943	0.396044	-0.342452	0.644752	0.140684	-0.330320	0.630853	0.173023	-0.304484	0.630143	0.023926	-0.230336	0.081447	-0.025058	-0.224324	0.077501	0.129819	-0.224008	0.068034	0.165495	0.403410	0.066805	-0.126148
3868	32.233333	-0.851390	0.671476	-0.002419	-0.842279	0.650126	0.211789	-0.774787	0.900725	0.191115	-0.764200	0.910809	0.017754	-0.666883	1.158285	0.074261	-0.657194	1.158178	0.178970	-0.621539	1.104693	0.181031	-0.587501	0.749463	-0.183227	-0.561063	0.717923	0.396030	-0.342472	0.644749	0.140695	-0.330339	0.630881	0.173014	-0.304512	0.630147	0.023907	-0.230336	0.081447	-0.025060	-0.224326	0.077501	0.129828	-0.224007	0.068033	0.165499	0.403397	0.066793	-0.126149
3869	32.241667	-0.851438	0.671470	-0.002415	-0.842294	0.650124	0.211773	-0.774796	0.900736	0.191097	-0.764217	0.910821	0.017749	-0.666878	1.158230	0.074248	-0.657184	1.158121	0.178951	-0.621517	1.104658	0.181015	-0.587565	0.749418	-0.183280	-0.561126	0.717901	0.396009	-0.342483	0.644762	0.140722	-0.330361	0.630868	0.173080	-0.304528	0.630161	0.023888	-0.230330	0.081456	-0.025057	-0.224321	0.077510	0.129826	-0.224008	0.068043	0.165501	0.403419	0.066821	-0.126136
3870	32.250000	-0.851453	0.671480	-0.002426	-0.842310	0.650105	0.211750	-0.774803	0.900750	0.191079	-0.764216	0.910822	0.017728	-0.666877	1.158193	0.074232	-0.657173	1.158080	0.178936	-0.621494	1.104620	0.180994	-0.587621	0.749394	-0.183318	-0.561185	0.717888	0.395987	-0.342497	0.644770	0.140735	-0.330388	0.630816	0.173094	-0.304553	0.630169	0.023866	-0.230326	0.081460	-0.025060	-0.224321	0.077521	0.129829	-0.224007	0.068047	0.165498	0.403417	0.066829	-0.126139
3871	32.258333	-0.851461	0.671479	-0.002421	-0.842252	0.650070	0.211698	-0.774804	0.900763	0.191061	-0.764208	0.910831	0.017704	-0.666881	1.158131	0.074213	-0.657169	1.158044	0.178922	-0.621469	1.104594	0.180978	-0.587642	0.749384	-0.183292	-0.561244	0.717876	0.395972	-0.342508	0.644777	0.140751	-0.330399	0.630848	0.173078	-0.304563	0.630189	0.023847	-0.230328	0.081462	-0.025058	-0.224318	0.077525	0.129819	-0.224007	0.068051	0.165496	0.403419	0.066827	-0.126131
3872	32.266667	-0.851468	0.671478	-0.002418	-0.842324	0.650124	0.211733	-0.774809	0.900774	0.191043	-0.764211	0.910843	0.017695	-0.666891	1.158094	0.074197	-0.657168	1.158013	0.178908	-0.621451	1.104572	0.180953	-0.587667	0.749369	-0.183302	-0.561297	0.717863	0.395948	-0.342517	0.644782	0.140759	-0.330415	0.630854	0.173162	-0.304578	0.630195	0.023826	-0.230329	0.081468	-0.025060	-0.224315	0.077533	0.129812	-0.224005	0.068054	0.165492	0.403427	0.066829	-0.126135
3873	32.275000	-0.851469	0.671479	-0.002425	-0.842321	0.650128	0.211726	-0.774807	0.900780	0.191024	-0.764205	0.910841	0.017678	-0.666896	1.158068	0.074173	-0.657170	1.157999	0.178884	-0.621445	1.104559	0.180932	-0.587689	0.749359	-0.183335	-0.561338	0.717860	0.395923	-0.342526	0.644786	0.140758	-0.330420	0.630808	0.173128	-0.304585	0.630196	0.023807	-0.230330	0.081457	-0.025056	-0.224316	0.077525	0.129809	-0.224006	0.068048	0.165484	0.403422	0.066829	-0.126141
3874	32.283333	-0.851469	0.671471	-0.002425	-0.842318	0.650153	0.211736	-0.774806	0.900786	0.191006	-0.764185	0.910824	0.017645	-0.666902	1.158054	0.074147	-0.657174	1.157994	0.178866	-0.621437	1.104555	0.180914	-0.587704	0.749348	-0.183365	-0.561368	0.717855	0.395905	-0.342530	0.644780	0.140746	-0.330418	0.630864	0.173055	-0.304594	0.630185	0.023790	-0.230332	0.081456	-0.025060	-0.224322	0.077515	0.129806	-0.224009	0.068044	0.165482	0.403409	0.066789	-0.126147
3875	32.291667	-0.851463	0.671461	-0.002419	-0.842252	0.650102	0.211681	-0.774797	0.900760	0.190943	-0.764185	0.910820	0.017631	-0.666912	1.158051	0.074125	-0.657177	1.157996	0.178844	-0.621445	1.104562	0.180891	-0.587692	0.749346	-0.183338	-0.561388	0.717853	0.395874	-0.342532	0.644777	0.140731	-0.330423	0.630868	0.173039	-0.304591	0.630181	0.023775	-0.230332	0.081451	-0.025065	-0.224321	0.077511	0.129808	-0.224008	0.068039	0.165486	0.403413	0.066805	-0.126144
3876	32.300000	-0.851457	0.671458	-0.002423	-0.842312	0.650160	0.211726	-0.774809	0.900786	0.190979	-0.764198	0.910814	0.017627	-0.666920	1.158056	0.074100	-0.657178	1.157998	0.178819	-0.621447	1.104569	0.180871	-0.587690	0.749346	-0.183388	-0.561392	0.717865	0.395849	-0.342528	0.644777	0.140711	-0.330409	0.630861	0.173003	-0.304586	0.630184	0.023776	-0.230333	0.081454	-0.025068	-0.224323	0.077507	0.129810	-0.224009	0.068038	0.165487	0.403424	0.066821	-0.126142
3877	32.308333	-0.851437	0.671464	-0.002435	-0.842241	0.650093	0.211667	-0.774810	0.900783	0.190964	-0.764193	0.910813	0.017612	-0.666931	1.158069	0.074082	-0.657186	1.158006	0.178798	-0.621443	1.104574	0.180848	-0.587671	0.749352	-0.183396	-0.561384	0.717874	0.395822	-0.342520	0.644778	0.140686	-0.330425	0.630820	0.173050	-0.304579	0.630177	0.023780	-0.230331	0.081458	-0.025063	-0.224323	0.077515	0.129815	-0.224011	0.068046	0.165490	0.403426	0.066820	-0.126143
3878	32.316667	-0.851446	0.671454	-0.002425	-0.842166	0.650056	0.211620	-0.774814	0.900786	0.190951	-0.764186	0.910804	0.017594	-0.666942	1.158072	0.074060	-0.657185	1.158016	0.178776	-0.621448	1.104583	0.180817	-0.587633	0.749360	-0.183368	-0.561368	0.717896	0.395796	-0.342505	0.644780	0.140656	-0.330409	0.630829	0.173025	-0.304570	0.630175	0.023783	-0.230331	0.081461	-0.025063	-0.224323	0.077514	0.129815	-0.224009	0.068046	0.165489	0.403405	0.066793	-0.126152
3879	32.325000	-0.851419	0.671456	-0.002436	-0.842156	0.650061	0.211616	-0.774830	0.900789	0.190961	-0.764189	0.910800	0.017581	-0.666957	1.158081	0.074038	-0.657190	1.158026	0.178751	-0.621452	1.104592	0.180791	-0.587605	0.749374	-0.183403	-0.561339	0.717921	0.395769	-0.342481	0.644785	0.140640	-0.330360	0.630885	0.172929	-0.304554	0.630180	0.023789	-0.230330	0.081458	-0.025059	-0.224325	0.077521	0.129810	-0.224011	0.068052	0.165487	0.403422	0.066823	-0.126143
3880	32.333333	-0.851424	0.671451	-0.002429	-0.842142	0.650069	0.211613	-0.774820	0.900792	0.190932	-0.764196	0.910797	0.017573	-0.666967	1.158100	0.074015	-0.657193	1.158033	0.178724	-0.621453	1.104603	0.180767	-0.587574	0.749382	-0.183430	-0.561301	0.717953	0.395747	-0.342462	0.644784	0.140612	-0.330361	0.630845	0.172976	-0.304536	0.630180	0.023804	-0.230329	0.081465	-0.025062	-0.224319	0.077536	0.129797	-0.224009	0.068054	0.165481	0.403419	0.066826	-0.126147
3881	32.341667	-0.851413	0.671453	-0.002434	-0.842191	0.650112	0.211658	-0.774820	0.900795	0.190920	-0.764203	0.910790	0.017563	-0.666978	1.158103	0.073986	-0.657202	1.158038	0.178703	-0.621470	1.104621	0.180758	-0.587533	0.749394	-0.183423	-0.561252	0.717988	0.395726	-0.342432	0.644787	0.140583	-0.330325	0.630873	0.172921	-0.304518	0.630182	0.023822	-0.230327	0.081464	-0.025063	-0.224321	0.077523	0.129801	-0.224010	0.068053	0.165478	0.403408	0.066810	-0.126143
3882	32.350000	-0.851404	0.671453	-0.002431	-0.842111	0.650073	0.211614	-0.774820	0.900796	0.190910	-0.764197	0.910790	0.017548	-0.666991	1.158078	0.073963	-0.657210	1.158033	0.178678	-0.621455	1.104601	0.180712	-0.587465	0.749418	-0.183367	-0.561205	0.718025	0.395720	-0.342410	0.644773	0.140566	-0.330311	0.630847	0.172939	-0.304500	0.630175	0.023834	-0.230326	0.081462	-0.025060	-0.224318	0.077524	0.129801	-0.224008	0.068047	0.165482	0.403402	0.066798	-0.126151
3883	32.358333	-0.851389	0.671447	-0.002438	-0.842158	0.650131	0.211662	-0.774815	0.900793	0.190898	-0.764201	0.910782	0.017539	-0.666998	1.158063	0.073930	-0.657219	1.158008	0.178650	-0.621469	1.104594	0.180701	-0.587464	0.749402	-0.183447	-0.561155	0.718057	0.395716	-0.342393	0.644773	0.140553	-0.330291	0.630848	0.172925	-0.304481	0.630165	0.023842	-0.230329	0.081452	-0.025058	-0.224323	0.077509	0.129800	-0.224005	0.068040	0.165486	0.403420	0.066827	-0.126146
3884	32.366667	-0.851374	0.671446	-0.002437	-0.842206	0.650188	0.211712	-0.774808	0.900791	0.190884	-0.764192	0.910773	0.017522	-0.667013	1.158024	0.073900	-0.657248	1.157970	0.178628	-0.621454	1.104557	0.180657	-0.587439	0.749402	-0.183475	-0.561108	0.718093	0.395717	-0.342377	0.644768	0.140532	-0.330273	0.630846	0.172915	-0.304462	0.630154	0.023849	-0.230328	0.081450	-0.025055	-0.224323	0.077504	0.129804	-0.224008	0.068031	0.165483	0.403416	0.066825	-0.126150
3885	32.375000	-0.851346	0.671457	-0.002454	-0.842070	0.650083	0.211609	-0.774799	0.900790	0.190875	-0.764183	0.910762	0.017506	-0.667033	1.157963	0.073882	-0.657248	1.157900	0.178583	-0.621453	1.104534	0.180649	-0.587392	0.749419	-0.183447	-0.561065	0.718125	0.395720	-0.342367	0.644759	0.140523	-0.330229	0.630895	0.172850	-0.304449	0.630144	0.023856	-0.230331	0.081448	-0.025056	-0.224323	0.077495	0.129816	-0.224007	0.068030	0.165493	0.403409	0.066814	-0.126154
3886	32.383333	-0.851345	0.671448	-0.002454	-0.842062	0.650087	0.211609	-0.774773	0.900739	0.190766	-0.764172	0.910756	0.017495	-0.667051	1.157900	0.073859	-0.657272	1.157840	0.178575	-0.621453	1.104504	0.180657	-0.587381	0.749411	-0.183461	-0.561023	0.718159	0.395724	-0.342359	0.644758	0.140513	-0.330246	0.630850	0.172901	-0.304432	0.630144	0.023860	-0.230325	0.081455	-0.025056	-0.224321	0.077499	0.129816	-0.224005	0.068029	0.165496	0.403421	0.066824	-0.126142
3887	32.391667	-0.851339	0.671459	-0.002471	-0.842054	0.650095	0.211600	-0.774776	0.900787	0.190841	-0.764169	0.910754	0.017482	-0.667075	1.157827	0.073850	-0.657253	1.157768	0.178540	-0.621410	1.104425	0.180590	-0.587375	0.749404	-0.183514	-0.560993	0.718192	0.395728	-0.342356	0.644754	0.140510	-0.330231	0.630848	0.172910	-0.304427	0.630143	0.023861	-0.230331	0.081452	-0.025055	-0.224322	0.077508	0.129815	-0.224007	0.068041	0.165495	0.403417	0.066820	-0.126139
3888	32.400000	-0.851308	0.671475	-0.002490	-0.842052	0.650105	0.211595	-0.774766	0.900792	0.190839	-0.764157	0.910748	0.017470	-0.667105	1.157742	0.073850	-0.657218	1.157688	0.178512	-0.621383	1.104365	0.180565	-0.587367	0.749397	-0.183528	-0.560964	0.718221	0.395738	-0.342349	0.644763	0.140504	-0.330212	0.630908	0.172826	-0.304428	0.630147	0.023864	-0.230329	0.081454	-0.025055	-0.224318	0.077511	0.129815	-0.224005	0.068044	0.165486	0.403399	0.066783	-0.126144
3889	32.408333	-0.851316	0.671469	-0.002489	-0.842044	0.650115	0.211589	-0.774750	0.900798	0.190826	-0.764151	0.910746	0.017455	-0.667130	1.157667	0.073842	-0.657240	1.157614	0.178513	-0.621346	1.104313	0.180558	-0.587353	0.749387	-0.183528	-0.560944	0.718247	0.395747	-0.342347	0.644759	0.140512	-0.330207	0.630905	0.172834	-0.304435	0.630148	0.023865	-0.230328	0.081455	-0.025054	-0.224351	0.077524	0.129748	-0.224003	0.068044	0.165485	0.403410	0.066806	-0.126143
3890	32.416667	-0.851330	0.671464	-0.002484	-0.842046	0.650124	0.211586	-0.774727	0.900799	0.190789	-0.764137	0.910750	0.017441	-0.667158	1.157588	0.073834	-0.657220	1.157541	0.178495	-0.621312	1.104263	0.180532	-0.587358	0.749373	-0.183568	-0.560931	0.718264	0.395755	-0.342346	0.644768	0.140523	-0.330209	0.630904	0.172837	-0.304443	0.630151	0.023868	-0.230326	0.081458	-0.025051	-0.224319	0.077522	0.129808	-0.224005	0.068047	0.165487	0.403421	0.066829	-0.126140
3891	32.425000	-0.851336	0.671465	-0.002486	-0.842047	0.650134	0.211578	-0.774713	0.900813	0.190784	-0.764124	0.910750	0.017423	-0.667195	1.157519	0.073826	-0.657253	1.157503	0.178502	-0.621276	1.104243	0.180523	-0.587360	0.749347	-0.183583	-0.560915	0.718271	0.395759	-0.342357	0.644759	0.140523	-0.330216	0.630901	0.172840	-0.304456	0.630155	0.023869	-0.230329	0.081450	-0.025049	-0.224317	0.077523	0.129810	-0.224008	0.068048	0.165490	0.403419	0.066829	-0.126141
3892	32.433333	-0.851317	0.671479	-0.002508	-0.842055	0.650138	0.211572	-0.774701	0.900826	0.190780	-0.764109	0.910749	0.017403	-0.667207	1.157460	0.073773	-0.657280	1.157470	0.178488	-0.621289	1.104241	0.180542	-0.587367	0.749320	-0.183600	-0.560909	0.718273	0.395770	-0.342367	0.644755	0.140518	-0.330228	0.630894	0.172842	-0.304470	0.630143	0.023859	-0.230331	0.081456	-0.025049	-0.224324	0.077509	0.129811	-0.224007	0.068037	0.165491	0.403421	0.066827	-0.126149
3893	32.441667	-0.851341	0.671456	-0.002500	-0.842057	0.650144	0.211564	-0.774691	0.900814	0.190743	-0.764090	0.910752	0.017384	-0.667220	1.157441	0.073736	-0.657234	1.157481	0.178416	-0.621263	1.104253	0.180469	-0.587378	0.749290	-0.183619	-0.560909	0.718268	0.395772	-0.342386	0.644738	0.140514	-0.330255	0.630860	0.172863	-0.304478	0.630140	0.023849	-0.230331	0.081448	-0.025056	-0.224326	0.077496	0.129808	-0.224009	0.068031	0.165485	0.403411	0.066813	-0.126159
3894	32.450000	-0.851353	0.671461	-0.002494	-0.842065	0.650148	0.211558	-0.774671	0.900833	0.190720	-0.764076	0.910753	0.017368	-0.667230	1.157441	0.073684	-0.657241	1.157511	0.178364	-0.621263	1.104284	0.180434	-0.587393	0.749265	-0.183635	-0.560910	0.718262	0.395762	-0.342405	0.644729	0.140512	-0.330269	0.630826	0.172919	-0.304489	0.630137	0.023833	-0.230334	0.081449	-0.025055	-0.224323	0.077500	0.129811	-0.224009	0.068027	0.165489	0.403417	0.066819	-0.126148
3895	32.458333	-0.851361	0.671474	-0.002499	-0.842065	0.650147	0.211547	-0.774664	0.900843	0.190707	-0.764065	0.910757	0.017352	-0.667231	1.157464	0.073631	-0.657239	1.157580	0.178289	-0.621278	1.104346	0.180394	-0.587408	0.749246	-0.183644	-0.560917	0.718256	0.395750	-0.342419	0.644737	0.140491	-0.330283	0.630860	0.172854	-0.304496	0.630135	0.023818	-0.230327	0.081457	-0.025061	-0.224325	0.077512	0.129814	-0.224010	0.068036	0.165490	0.403419	0.066837	-0.126156
3896	32.466667	-0.851328	0.671478	-0.002498	-0.842072	0.650150	0.211541	-0.774661	0.900852	0.190695	-0.764058	0.910760	0.017342	-0.667214	1.157483	0.073546	-0.657252	1.157657	0.178242	-0.621292	1.104384	0.180338	-0.587421	0.749230	-0.183645	-0.560930	0.718255	0.395742	-0.342436	0.644728	0.140488	-0.330289	0.630893	0.172798	-0.304499	0.630137	0.023803	-0.230327	0.081463	-0.025060	-0.224324	0.077514	0.129819	-0.224012	0.068045	0.165489	0.403400	0.066803	-0.126152
3897	32.475000	-0.851366	0.671472	-0.002486	-0.842073	0.650153	0.211536	-0.774662	0.900868	0.190692	-0.764058	0.910764	0.017335	-0.667184	1.157516	0.073464	-0.657246	1.157707	0.178146	-0.621301	1.104460	0.180292	-0.587442	0.749214	-0.183647	-0.560944	0.718259	0.395729	-0.342443	0.644738	0.140473	-0.330310	0.630872	0.172820	-0.304501	0.630145	0.023798	-0.230330	0.081458	-0.025057	-0.224322	0.077529	0.129813	-0.224010	0.068052	0.165489	0.403416	0.066832	-0.126142
3898	32.483333	-0.851370	0.671464	-0.002472	-0.842079	0.650154	0.211533	-0.774659	0.900874	0.190683	-0.764062	0.910761	0.017331	-0.667135	1.157540	0.073366	-0.657228	1.157760	0.178055	-0.621319	1.104507	0.180216	-0.587457	0.749202	-0.183654	-0.560964	0.718260	0.395708	-0.342448	0.644744	0.140464	-0.330328	0.630850	0.172844	-0.304516	0.630147	0.023793	-0.230332	0.081464	-0.025061	-0.224319	0.077533	0.129813	-0.224008	0.068049	0.165492	0.403416	0.066834	-0.126143
3899	32.491667	-0.851380	0.671463	-0.002477	-0.842078	0.650156	0.211530	-0.774662	0.900883	0.190678	-0.764070	0.910756	0.017331	-0.667105	1.157564	0.073296	-0.657250	1.157828	0.178025	-0.621311	1.104550	0.180180	-0.587473	0.749187	-0.183656	-0.560979	0.718264	0.395688	-0.342448	0.644745	0.140455	-0.330304	0.630899	0.172772	-0.304518	0.630151	0.023790	-0.230330	0.081460	-0.025058	-0.224321	0.077519	0.129811	-0.224010	0.068050	0.165488	0.403415	0.066834	-0.126142
3900	32.500000	-0.851382	0.671446	-0.002465	-0.842075	0.650159	0.211528	-0.774669	0.900896	0.190698	-0.764081	0.910749	0.017331	-0.667073	1.157588	0.073236	-0.657238	1.157891	0.177983	-0.621308	1.104591	0.180124	-0.587487	0.749172	-0.183655	-0.560997	0.718272	0.395666	-0.342443	0.644744	0.140448	-0.330301	0.630899	0.172756	-0.304521	0.630161	0.023794	-0.230333	0.081461	-0.025057	-0.224327	0.077515	0.129807	-0.224009	0.068042	0.165485	0.403414	0.066826	-0.126145
3901	32.508333	-0.851387	0.671433	-0.002466	-0.842073	0.650156	0.211526	-0.774667	0.900891	0.190669	-0.764088	0.910738	0.017325	-0.667037	1.157610	0.073185	-0.657208	1.157930	0.177900	-0.621291	1.104630	0.180081	-0.587507	0.749166	-0.183619	-0.561011	0.718275	0.395644	-0.342437	0.644750	0.140434	-0.330300	0.630867	0.172802	-0.304523	0.630161	0.023785	-0.230331	0.081454	-0.025060	-0.224324	0.077505	0.129804	-0.224010	0.068037	0.165484	0.403417	0.066820	-0.126145
3902	32.516667	-0.851397	0.671428	-0.002474	-0.842068	0.650158	0.211522	-0.774676	0.900890	0.190658	-0.764098	0.910729	0.017319	-0.667006	1.157663	0.073141	-0.657185	1.157979	0.177863	-0.621274	1.104668	0.180045	-0.587528	0.749133	-0.183665	-0.561024	0.718283	0.395622	-0.342431	0.644751	0.140424	-0.330295	0.630895	0.172737	-0.304527	0.630165	0.023777	-0.230328	0.081447	-0.025057	-0.224326	0.077501	0.129805	-0.224010	0.068032	0.165482	0.403413	0.066821	-0.126150
3903	32.525000	-0.851395	0.671414	-0.002467	-0.842058	0.650158	0.211515	-0.774681	0.900887	0.190645	-0.764114	0.910722	0.017308	-0.666977	1.157705	0.073105	-0.657134	1.158031	0.177816	-0.621265	1.104715	0.180013	-0.587547	0.749117	-0.183657	-0.561029	0.718290	0.395606	-0.342428	0.644750	0.140413	-0.330291	0.630897	0.172722	-0.304520	0.630168	0.023767	-0.230331	0.081450	-0.025060	-0.224330	0.077498	0.129809	-0.224008	0.068036	0.165483	0.403404	0.066801	-0.126152
3904	32.533333	-0.851397	0.671407	-0.002471	-0.842056	0.650153	0.211515	-0.774693	0.900883	0.190635	-0.764126	0.910716	0.017297	-0.666954	1.157754	0.073072	-0.657106	1.158092	0.177770	-0.621249	1.104758	0.179976	-0.587568	0.749102	-0.183652	-0.561034	0.718299	0.395583	-0.342431	0.644758	0.140391	-0.330291	0.630909	0.172703	-0.304508	0.630182	0.023758	-0.230330	0.081459	-0.025055	-0.224323	0.077506	0.129808	-0.224009	0.068041	0.165484	0.403413	0.066815	-0.126141
3905	32.541667	-0.851399	0.671401	-0.002474	-0.842115	0.650209	0.211558	-0.774710	0.900884	0.190620	-0.764140	0.910707	0.017288	-0.666931	1.157835	0.073047	-0.657082	1.158163	0.177737	-0.621257	1.104822	0.179972	-0.587584	0.749103	-0.183603	-0.561036	0.718313	0.395562	-0.342435	0.644768	0.140376	-0.330306	0.630863	0.172766	-0.304505	0.630181	0.023744	-0.230328	0.081461	-0.025059	-0.224326	0.077515	0.129810	-0.224005	0.068047	0.165484	0.403417	0.066820	-0.126141
3906	32.550000	-0.851402	0.671394	-0.002478	-0.842051	0.650153	0.211502	-0.774727	0.900884	0.190605	-0.764160	0.910702	0.017277	-0.666908	1.157891	0.073030	-0.657050	1.158229	0.177720	-0.621250	1.104868	0.179934	-0.587595	0.749081	-0.183634	-0.561030	0.718334	0.395550	-0.342436	0.644780	0.140355	-0.330312	0.630877	0.172736	-0.304489	0.630188	0.023727	-0.230332	0.081467	-0.025052	-0.224322	0.077529	0.129807	-0.224011	0.068055	0.165485	0.403418	0.066831	-0.126143
3907	32.558333	-0.851413	0.671406	-0.002474	-0.842074	0.650164	0.211504	-0.774743	0.900875	0.190589	-0.764180	0.910697	0.017267	-0.666887	1.157948	0.072986	-0.657034	1.158291	0.177710	-0.621261	1.104904	0.179930	-0.587608	0.749069	-0.183603	-0.561025	0.718352	0.395536	-0.342437	0.644783	0.140349	-0.330288	0.630932	0.172652	-0.304481	0.630196	0.023727	-0.230330	0.081465	-0.025052	-0.224285	0.077628	0.129712	-0.224009	0.068056	0.165484	0.403415	0.066839	-0.126143
3908	32.566667	-0.851407	0.671379	-0.002492	-0.842059	0.650148	0.211500	-0.774767	0.900880	0.190586	-0.764197	0.910691	0.017255	-0.666881	1.157997	0.072979	-0.657018	1.158322	0.177687	-0.621247	1.104929	0.179903	-0.587614	0.749077	-0.183629	-0.561014	0.718371	0.395525	-0.342436	0.644783	0.140339	-0.330287	0.630934	0.172639	-0.304477	0.630198	0.023724	-0.230328	0.081463	-0.025046	-0.224324	0.077528	0.129799	-0.224009	0.068050	0.165486	0.403412	0.066836	-0.126141
3909	32.575000	-0.851411	0.671368	-0.002498	-0.842059	0.650144	0.211491	-0.774785	0.900874	0.190577	-0.764224	0.910680	0.017251	-0.666881	1.158033	0.072967	-0.657006	1.158386	0.177703	-0.621254	1.104958	0.179896	-0.587606	0.749066	-0.183604	-0.561004	0.718391	0.395517	-0.342430	0.644783	0.140328	-0.330266	0.630935	0.172656	-0.304475	0.630202	0.023741	-0.230327	0.081459	-0.025052	-0.224324	0.077513	0.129800	-0.224008	0.068046	0.165483	0.403415	0.066837	-0.126148
3910	32.583333	-0.851390	0.671344	-0.002535	-0.842060	0.650138	0.211480	-0.774797	0.900868	0.190564	-0.764234	0.910673	0.017239	-0.666901	1.158067	0.072988	-0.657000	1.158391	0.177685	-0.621258	1.104975	0.179893	-0.587597	0.749076	-0.183635	-0.560991	0.718410	0.395513	-0.342420	0.644785	0.140320	-0.330256	0.630934	0.172649	-0.304479	0.630201	0.023751	-0.230331	0.081464	-0.025058	-0.224327	0.077502	0.129799	-0.224012	0.068038	0.165484	0.403415	0.066833	-0.126155
3911	32.591667	-0.851410	0.671341	-0.002522	-0.842064	0.650133	0.211474	-0.774814	0.900867	0.190556	-0.764256	0.910669	0.017225	-0.666902	1.158059	0.072968	-0.656997	1.158401	0.177697	-0.621261	1.104978	0.179891	-0.587590	0.749065	-0.183614	-0.560977	0.718429	0.395514	-0.342418	0.644779	0.140314	-0.330266	0.630939	0.172621	-0.304483	0.630199	0.023770	-0.230330	0.081459	-0.025053	-0.224292	0.077608	0.129708	-0.224009	0.068036	0.165481	0.403413	0.066829	-0.126153
3912	32.600000	-0.851404	0.671327	-0.002538	-0.842070	0.650129	0.211467	-0.774824	0.900861	0.190548	-0.764285	0.910668	0.017225	-0.666937	1.158063	0.073004	-0.656996	1.158396	0.177713	-0.621255	1.104975	0.179895	-0.587577	0.749079	-0.183647	-0.560971	0.718436	0.395511	-0.342421	0.644781	0.140306	-0.330252	0.630937	0.172640	-0.304492	0.630204	0.023793	-0.230334	0.081449	-0.025051	-0.224329	0.077505	0.129805	-0.224010	0.068041	0.165485	0.403412	0.066822	-0.126156
3913	32.608333	-0.851417	0.671333	-0.002536	-0.842073	0.650126	0.211459	-0.774832	0.900858	0.190537	-0.764289	0.910666	0.017214	-0.666963	1.158043	0.073022	-0.657000	1.158379	0.177711	-0.621250	1.104969	0.179902	-0.587563	0.749080	-0.183654	-0.560963	0.718445	0.395509	-0.342419	0.644782	0.140301	-0.330254	0.630939	0.172632	-0.304504	0.630200	0.023809	-0.230334	0.081449	-0.025055	-0.224326	0.077508	0.129804	-0.224006	0.068044	0.165484	0.403411	0.066824	-0.126151
3914	32.616667	-0.851405	0.671321	-0.002552	-0.842078	0.650125	0.211453	-0.774841	0.900860	0.190534	-0.764291	0.910665	0.017206	-0.666990	1.158034	0.073040	-0.657006	1.158348	0.177718	-0.621245	1.104962	0.179908	-0.587564	0.749064	-0.183607	-0.560961	0.718452	0.395511	-0.342426	0.644779	0.140291	-0.330273	0.630949	0.172606	-0.304514	0.630200	0.023826	-0.230329	0.081455	-0.025052	-0.224321	0.077516	0.129806	-0.224011	0.068041	0.165485	0.403393	0.066798	-0.126160
3915	32.625000	-0.851429	0.671328	-0.002527	-0.842145	0.650166	0.211496	-0.774849	0.900863	0.190529	-0.764307	0.910673	0.017202	-0.667022	1.158011	0.073054	-0.657015	1.158355	0.177732	-0.621244	1.104966	0.179912	-0.587557	0.749086	-0.183669	-0.560962	0.718449	0.395509	-0.342439	0.644783	0.140296	-0.330279	0.630923	0.172666	-0.304520	0.630207	0.023835	-0.230331	0.081455	-0.025050	-0.224317	0.077524	0.129807	-0.224007	0.068051	0.165483	0.403414	0.066825	-0.126142
3916	32.633333	-0.851444	0.671335	-0.002515	-0.842092	0.650131	0.211449	-0.774856	0.900873	0.190527	-0.764308	0.910678	0.017197	-0.667051	1.158025	0.073063	-0.657026	1.158366	0.177742	-0.621248	1.104966	0.179914	-0.587558	0.749111	-0.183587	-0.560971	0.718446	0.395509	-0.342449	0.644788	0.140299	-0.330278	0.630947	0.172635	-0.304531	0.630214	0.023842	-0.230333	0.081459	-0.025046	-0.224321	0.077530	0.129815	-0.224006	0.068060	0.165487	0.403396	0.066796	-0.126140
3917	32.641667	-0.851445	0.671326	-0.002522	-0.842102	0.650130	0.211451	-0.774883	0.900874	0.190561	-0.764317	0.910678	0.017195	-0.667077	1.158012	0.073072	-0.657039	1.158353	0.177739	-0.621262	1.104969	0.179913	-0.587557	0.749103	-0.183717	-0.560985	0.718448	0.395518	-0.342461	0.644783	0.140307	-0.330315	0.630947	0.172677	-0.304538	0.630216	0.023834	-0.230328	0.081459	-0.025040	-0.224348	0.077531	0.129746	-0.224005	0.068055	0.165487	0.403407	0.066815	-0.126140
3918	32.650000	-0.851460	0.671329	-0.002512	-0.842107	0.650125	0.211453	-0.774873	0.900875	0.190528	-0.764324	0.910680	0.017197	-0.667100	1.158019	0.073069	-0.657055	1.158383	0.177759	-0.621276	1.104978	0.179912	-0.587568	0.749098	-0.183689	-0.561001	0.718447	0.395516	-0.342476	0.644784	0.140318	-0.330308	0.630947	0.172656	-0.304543	0.630227	0.023829	-0.230333	0.081457	-0.025040	-0.224321	0.077522	0.129807	-0.224008	0.068048	0.165487	0.403417	0.066848	-0.126148
3919	32.658333	-0.851465	0.671325	-0.002516	-0.842178	0.650186	0.211505	-0.774885	0.900872	0.190525	-0.764336	0.910676	0.017198	-0.667121	1.158023	0.073058	-0.657076	1.158388	0.177743	-0.621295	1.104986	0.179908	-0.587582	0.749091	-0.183670	-0.561027	0.718441	0.395514	-0.342490	0.644784	0.140325	-0.330336	0.630919	0.172686	-0.304555	0.630221	0.023813	-0.230330	0.081457	-0.025042	-0.224324	0.077508	0.129810	-0.224008	0.068039	0.165487	0.403412	0.066831	-0.126145
3920	32.666667	-0.851498	0.671335	-0.002510	-0.842124	0.650114	0.211452	-0.774896	0.900869	0.190518	-0.764350	0.910672	0.017197	-0.667138	1.158016	0.073048	-0.657083	1.158380	0.177719	-0.621311	1.104997	0.179900	-0.587598	0.749109	-0.183568	-0.561051	0.718440	0.395508	-0.342502	0.644778	0.140327	-0.330330	0.630943	0.172665	-0.304559	0.630228	0.023804	-0.230331	0.081457	-0.025047	-0.224324	0.077507	0.129815	-0.224009	0.068043	0.165490	0.403403	0.066805	-0.126158
3921	32.675000	-0.851464	0.671298	-0.002529	-0.842136	0.650105	0.211454	-0.774910	0.900863	0.190524	-0.764355	0.910667	0.017188	-0.667149	1.158019	0.073037	-0.657101	1.158408	0.177728	-0.621324	1.105004	0.179894	-0.587597	0.749130	-0.183635	-0.561074	0.718434	0.395503	-0.342510	0.644779	0.140335	-0.330346	0.630943	0.172653	-0.304566	0.630235	0.023793	-0.230333	0.081457	-0.025043	-0.224325	0.077508	0.129809	-0.224009	0.068041	0.165487	0.403413	0.066826	-0.126147
3922	32.683333	-0.851467	0.671294	-0.002528	-0.842274	0.650178	0.211541	-0.774925	0.900854	0.190512	-0.764370	0.910659	0.017191	-0.667160	1.158028	0.073022	-0.657119	1.158425	0.177710	-0.621334	1.105016	0.179891	-0.587609	0.749127	-0.183629	-0.561102	0.718425	0.395496	-0.342515	0.644782	0.140338	-0.330343	0.630939	0.172667	-0.304574	0.630232	0.023792	-0.230336	0.081458	-0.025055	-0.224327	0.077510	0.129812	-0.224008	0.068044	0.165489	0.403414	0.066831	-0.126156
3923	32.691667	-0.851464	0.671281	-0.002538	-0.842146	0.650086	0.211446	-0.774940	0.900848	0.190505	-0.764370	0.910656	0.017172	-0.667165	1.158037	0.073009	-0.657107	1.158442	0.177691	-0.621346	1.105036	0.179890	-0.587622	0.749100	-0.183620	-0.561121	0.718417	0.395484	-0.342510	0.644789	0.140345	-0.330341	0.630945	0.172671	-0.304581	0.630230	0.023784	-0.230331	0.081454	-0.025049	-0.224324	0.077514	0.129808	-0.224006	0.068047	0.165486	0.403402	0.066818	-0.126163
3924	32.700000	-0.851480	0.671278	-0.002532	-0.842154	0.650083	0.211449	-0.774980	0.900828	0.190521	-0.764400	0.910654	0.017180	-0.667154	1.158055	0.072990	-0.657110	1.158450	0.177674	-0.621367	1.105063	0.179889	-0.587617	0.749125	-0.183625	-0.561143	0.718401	0.395474	-0.342505	0.644797	0.140351	-0.330349	0.630951	0.172652	-0.304579	0.630240	0.023779	-0.230335	0.081460	-0.025047	-0.224321	0.077522	0.129811	-0.224009	0.068055	0.165487	0.403413	0.066835	-0.126159
3925	32.708333	-0.851490	0.671277	-0.002527	-0.842159	0.650078	0.211445	-0.774978	0.900836	0.190498	-0.764407	0.910649	0.017179	-0.667166	1.158076	0.072994	-0.657117	1.158524	0.177680	-0.621375	1.105081	0.179890	-0.587627	0.749117	-0.183662	-0.561162	0.718390	0.395464	-0.342498	0.644801	0.140356	-0.330338	0.630948	0.172674	-0.304582	0.630233	0.023775	-0.230327	0.081460	-0.025053	-0.224319	0.077527	0.129805	-0.224007	0.068054	0.165487	0.403414	0.066835	-0.126152
3926	32.716667	-0.851507	0.671260	-0.002523	-0.842160	0.650075	0.211443	-0.774994	0.900828	0.190496	-0.764421	0.910647	0.017180	-0.667163	1.158096	0.072992	-0.657116	1.158563	0.177690	-0.621385	1.105100	0.179888	-0.587639	0.749090	-0.183644	-0.561184	0.718379	0.395456	-0.342492	0.644804	0.140363	-0.330326	0.630948	0.172687	-0.304580	0.630239	0.023768	-0.230328	0.081464	-0.025053	-0.224319	0.077526	0.129804	-0.224005	0.068053	0.165490	0.403411	0.066841	-0.126151
3927	32.725000	-0.851509	0.671270	-0.002524	-0.842169	0.650069	0.211442	-0.775015	0.900830	0.190510	-0.764430	0.910647	0.017178	-0.667161	1.158106	0.072990	-0.657106	1.158580	0.177692	-0.621391	1.105104	0.179895	-0.587638	0.749118	-0.183650	-0.561201	0.718364	0.395447	-0.342489	0.644807	0.140363	-0.330328	0.630950	0.172679	-0.304577	0.630240	0.023765	-0.230328	0.081466	-0.025050	-0.224321	0.077522	0.129808	-0.224006	0.068049	0.165491	0.403415	0.066833	-0.126142
3928	32.733333	-0.851483	0.671246	-0.002544	-0.842176	0.650061	0.211443	-0.775047	0.900809	0.190515	-0.764442	0.910644	0.017182	-0.667144	1.158099	0.072964	-0.657093	1.158592	0.177692	-0.621394	1.105109	0.179897	-0.587637	0.749127	-0.183758	-0.561217	0.718354	0.395442	-0.342489	0.644808	0.140361	-0.330355	0.630941	0.172777	-0.304572	0.630237	0.023758	-0.230330	0.081458	-0.025045	-0.224385	0.077521	0.129686	-0.224006	0.068044	0.165487	0.403414	0.066834	-0.126147
3929	32.741667	-0.851508	0.671253	-0.002534	-0.842179	0.650056	0.211433	-0.775044	0.900812	0.190493	-0.764451	0.910639	0.017180	-0.667149	1.158093	0.072991	-0.657089	1.158612	0.177723	-0.621385	1.105105	0.179909	-0.587664	0.749087	-0.183624	-0.561230	0.718341	0.395434	-0.342491	0.644808	0.140362	-0.330317	0.630962	0.172708	-0.304575	0.630239	0.023754	-0.230326	0.081464	-0.025053	-0.224324	0.077515	0.129808	-0.224007	0.068040	0.165485	0.403414	0.066829	-0.126147
3930	32.750000	-0.851489	0.671238	-0.002551	-0.842181	0.650046	0.211428	-0.775051	0.900805	0.190492	-0.764461	0.910637	0.017179	-0.667162	1.158090	0.073019	-0.657075	1.158610	0.177742	-0.621375	1.105099	0.179920	-0.587672	0.749088	-0.183620	-0.561244	0.718328	0.395428	-0.342491	0.644802	0.140359	-0.330324	0.630941	0.172684	-0.304579	0.630238	0.023746	-0.230330	0.081462	-0.025055	-0.224327	0.077511	0.129812	-0.224008	0.068046	0.165484	0.403417	0.066832	-0.126154
3931	32.758333	-0.851528	0.671256	-0.002535	-0.842187	0.650038	0.211421	-0.775085	0.900799	0.190539	-0.764463	0.910635	0.017180	-0.667168	1.158077	0.073039	-0.657065	1.158599	0.177743	-0.621366	1.105105	0.179932	-0.587673	0.749101	-0.183672	-0.561257	0.718314	0.395424	-0.342493	0.644801	0.140361	-0.330342	0.630916	0.172708	-0.304579	0.630251	0.023742	-0.230329	0.081461	-0.025048	-0.224323	0.077516	0.129809	-0.224009	0.068048	0.165486	0.403402	0.066809	-0.126154
3932	32.766667	-0.851524	0.671257	-0.002537	-0.842320	0.650123	0.211511	-0.775062	0.900792	0.190493	-0.764463	0.910632	0.017186	-0.667175	1.158089	0.073056	-0.657054	1.158621	0.177770	-0.621363	1.105116	0.179942	-0.587680	0.749128	-0.183585	-0.561263	0.718293	0.395417	-0.342493	0.644802	0.140368	-0.330360	0.630886	0.172734	-0.304580	0.630256	0.023742	-0.230326	0.081461	-0.025048	-0.224320	0.077522	0.129813	-0.224009	0.068052	0.165486	0.403412	0.066829	-0.126152
3933	32.775000	-0.851502	0.671234	-0.002553	-0.842261	0.650076	0.211461	-0.775063	0.900785	0.190494	-0.764466	0.910630	0.017190	-0.667181	1.158094	0.073070	-0.657052	1.158637	0.177780	-0.621357	1.105130	0.179963	-0.587685	0.749094	-0.183641	-0.561273	0.718277	0.395419	-0.342488	0.644800	0.140377	-0.330333	0.630902	0.172735	-0.304587	0.630245	0.023741	-0.230329	0.081461	-0.025054	-0.224318	0.077529	0.129810	-0.224007	0.068056	0.165487	0.403411	0.066832	-0.126149
3934	32.783333	-0.851492	0.671227	-0.002557	-0.842202	0.650028	0.211409	-0.775059	0.900780	0.190500	-0.764464	0.910622	0.017199	-0.667188	1.158097	0.073081	-0.657044	1.158660	0.177789	-0.621353	1.105149	0.179975	-0.587698	0.749117	-0.183533	-0.561280	0.718265	0.395423	-0.342489	0.644801	0.140389	-0.330324	0.630919	0.172701	-0.304587	0.630249	0.023739	-0.230331	0.081462	-0.025054	-0.224321	0.077525	0.129811	-0.224006	0.068058	0.165487	0.403411	0.066837	-0.126154
3935	32.791667	-0.851517	0.671238	-0.002554	-0.842267	0.650082	0.211460	-0.775076	0.900765	0.190527	-0.764451	0.910615	0.017206	-0.667194	1.158118	0.073092	-0.657044	1.158684	0.177798	-0.621360	1.105178	0.179981	-0.587680	0.749117	-0.183669	-0.561286	0.718248	0.395428	-0.342490	0.644806	0.140399	-0.330338	0.630923	0.172688	-0.304582	0.630256	0.023733	-0.230327	0.081465	-0.025055	-0.224319	0.077524	0.129808	-0.224008	0.068051	0.165487	0.403413	0.066833	-0.126147
3936	32.800000	-0.851529	0.671243	-0.002546	-0.842207	0.650025	0.211404	-0.775045	0.900766	0.190516	-0.764441	0.910614	0.017217	-0.667205	1.158150	0.073097	-0.657048	1.158727	0.177800	-0.621370	1.105233	0.179991	-0.587687	0.749116	-0.183616	-0.561292	0.718238	0.395432	-0.342489	0.644807	0.140406	-0.330323	0.630916	0.172720	-0.304582	0.630252	0.023730	-0.230325	0.081470	-0.025060	-0.224320	0.077526	0.129805	-0.224009	0.068056	0.165494	0.403414	0.066836	-0.126153
3937	32.808333	-0.851508	0.671224	-0.002569	-0.842208	0.650028	0.211403	-0.775034	0.900760	0.190519	-0.764432	0.910615	0.017223	-0.667208	1.158197	0.073088	-0.657053	1.158782	0.177797	-0.621379	1.105276	0.180000	-0.587675	0.749140	-0.183643	-0.561293	0.718240	0.395437	-0.342488	0.644805	0.140414	-0.330334	0.630885	0.172764	-0.304583	0.630247	0.023724	-0.230326	0.081465	-0.025055	-0.224327	0.077516	0.129807	-0.224006	0.068047	0.165485	0.403414	0.066833	-0.126153
3938	32.816667	-0.851529	0.671239	-0.002568	-0.842203	0.650025	0.211397	-0.775043	0.900753	0.190545	-0.764421	0.910618	0.017232	-0.667210	1.158273	0.073071	-0.657066	1.158848	0.177774	-0.621404	1.105349	0.179999	-0.587665	0.749168	-0.183667	-0.561290	0.718244	0.395436	-0.342487	0.644799	0.140417	-0.330336	0.630905	0.172710	-0.304587	0.630242	0.023726	-0.230329	0.081458	-0.025049	-0.224326	0.077508	0.129804	-0.224012	0.068043	0.165485	0.403391	0.066796	-0.126155
3939	32.825000	-0.851504	0.671221	-0.002577	-0.842198	0.650030	0.211395	-0.775011	0.900733	0.190489	-0.764415	0.910628	0.017234	-0.667213	1.158332	0.073049	-0.657085	1.158929	0.177749	-0.621434	1.105428	0.179991	-0.587653	0.749216	-0.183661	-0.561289	0.718252	0.395432	-0.342485	0.644796	0.140424	-0.330342	0.630879	0.172749	-0.304582	0.630251	0.023723	-0.230332	0.081460	-0.025056	-0.224356	0.077514	0.129743	-0.224010	0.068041	0.165482	0.403415	0.066833	-0.126153
3940	32.833333	-0.851512	0.671239	-0.002559	-0.842161	0.649995	0.211363	-0.775020	0.900745	0.190541	-0.764405	0.910632	0.017241	-0.667214	1.158413	0.073019	-0.657112	1.159021	0.177719	-0.621467	1.105514	0.179985	-0.587650	0.749230	-0.183662	-0.561287	0.718267	0.395428	-0.342479	0.644790	0.140430	-0.330313	0.630898	0.172750	-0.304590	0.630243	0.023736	-0.230329	0.081454	-0.025049	-0.224323	0.077518	0.129806	-0.224009	0.068051	0.165488	0.403414	0.066837	-0.126159
3941	32.841667	-0.851511	0.671257	-0.002545	-0.842164	0.650046	0.211390	-0.774997	0.900753	0.190525	-0.764383	0.910638	0.017238	-0.667211	1.158516	0.072986	-0.657119	1.159115	0.177682	-0.621512	1.105611	0.179971	-0.587639	0.749267	-0.183646	-0.561285	0.718295	0.395416	-0.342472	0.644785	0.140438	-0.330327	0.630875	0.172765	-0.304590	0.630249	0.023749	-0.230333	0.081460	-0.025052	-0.224326	0.077525	0.129814	-0.224009	0.068059	0.165492	0.403402	0.066819	-0.126151
3942	32.850000	-0.851489	0.671258	-0.002540	-0.842144	0.650060	0.211391	-0.775001	0.900753	0.190529	-0.764377	0.910652	0.017242	-0.667198	1.158572	0.072933	-0.657146	1.159185	0.177647	-0.621553	1.105682	0.179951	-0.587627	0.749297	-0.183640	-0.561279	0.718327	0.395407	-0.342462	0.644774	0.140447	-0.330325	0.630849	0.172810	-0.304578	0.630262	0.023756	-0.230331	0.081464	-0.025049	-0.224322	0.077530	0.129809	-0.224008	0.068060	0.165487	0.403417	0.066843	-0.126151
3943	32.858333	-0.851480	0.671271	-0.002521	-0.842115	0.650071	0.211390	-0.774989	0.900762	0.190513	-0.764390	0.910660	0.017254	-0.667197	1.158650	0.072904	-0.657175	1.159272	0.177618	-0.621589	1.105759	0.179936	-0.587612	0.749330	-0.183634	-0.561279	0.718363	0.395393	-0.342445	0.644767	0.140456	-0.330290	0.630859	0.172801	-0.304576	0.630253	0.023768	-0.230325	0.081463	-0.025054	-0.224318	0.077531	0.129813	-0.224008	0.068057	0.165494	0.403414	0.066837	-0.126143
3944	32.866667	-0.851464	0.671281	-0.002501	-0.842088	0.650084	0.211391	-0.774980	0.900778	0.190497	-0.764389	0.910672	0.017252	-0.667207	1.158708	0.072878	-0.657204	1.159347	0.177581	-0.621619	1.105825	0.179919	-0.587592	0.749357	-0.183621	-0.561280	0.718393	0.395376	-0.342420	0.644762	0.140477	-0.330249	0.630871	0.172794	-0.304570	0.630255	0.023778	-0.230325	0.081463	-0.025058	-0.224324	0.077522	0.129810	-0.224010	0.068056	0.165492	0.403415	0.066832	-0.126146
3945	32.875000	-0.851431	0.671275	-0.002496	-0.842098	0.650115	0.211391	-0.774984	0.900790	0.190486	-0.764375	0.910683	0.017241	-0.667199	1.158761	0.072832	-0.657231	1.159422	0.177551	-0.621650	1.105894	0.179904	-0.587574	0.749379	-0.183614	-0.561278	0.718436	0.395365	-0.342393	0.644759	0.140498	-0.330229	0.630861	0.172810	-0.304558	0.630253	0.023782	-0.230324	0.081464	-0.025056	-0.224326	0.077510	0.129817	-0.224008	0.068044	0.165491	0.403411	0.066828	-0.126150
3946	32.883333	-0.851425	0.671291	-0.002474	-0.842035	0.650109	0.211384	-0.775015	0.900795	0.190499	-0.764377	0.910694	0.017240	-0.667192	1.158811	0.072785	-0.657257	1.159493	0.177515	-0.621679	1.105962	0.179888	-0.587560	0.749407	-0.183603	-0.561281	0.718478	0.395345	-0.342367	0.644758	0.140521	-0.330231	0.630808	0.172886	-0.304538	0.630255	0.023783	-0.230325	0.081464	-0.025061	-0.224326	0.077513	0.129816	-0.224007	0.068048	0.165492	0.403416	0.066832	-0.126155
3947	32.891667	-0.851403	0.671295	-0.002470	-0.842160	0.650245	0.211482	-0.774998	0.900817	0.190466	-0.764386	0.910710	0.017242	-0.667197	1.158892	0.072750	-0.657295	1.159596	0.177484	-0.621718	1.106031	0.179858	-0.587542	0.749428	-0.183593	-0.561282	0.718515	0.395325	-0.342340	0.644762	0.140540	-0.330183	0.630828	0.172896	-0.304512	0.630262	0.023785	-0.230329	0.081457	-0.025060	-0.224320	0.077512	0.129813	-0.224004	0.068041	0.165487	0.403412	0.066835	-0.126157
3948	32.900000	-0.851381	0.671294	-0.002460	-0.842000	0.650128	0.211370	-0.775002	0.900828	0.190454	-0.764384	0.910715	0.017236	-0.667205	1.158945	0.072718	-0.657318	1.159672	0.177448	-0.621754	1.106103	0.179853	-0.587517	0.749458	-0.183542	-0.561282	0.718554	0.395307	-0.342315	0.644771	0.140558	-0.330162	0.630856	0.172850	-0.304490	0.630266	0.023791	-0.230327	0.081461	-0.025056	-0.224319	0.077516	0.129815	-0.224005	0.068047	0.165488	0.403410	0.066836	-0.126149
3949	32.908333	-0.851359	0.671291	-0.002466	-0.842005	0.650137	0.211367	-0.775047	0.900844	0.190519	-0.764390	0.910712	0.017233	-0.667215	1.159006	0.072686	-0.657345	1.159743	0.177415	-0.621795	1.106158	0.179814	-0.587505	0.749466	-0.183530	-0.561283	0.718588	0.395292	-0.342294	0.644775	0.140565	-0.330155	0.630830	0.172890	-0.304462	0.630267	0.023785	-0.230323	0.081461	-0.025050	-0.224319	0.077519	0.129817	-0.224008	0.068048	0.165491	0.403395	0.066818	-0.126154
3950	32.916667	-0.851342	0.671276	-0.002473	-0.841983	0.650128	0.211359	-0.775043	0.900823	0.190448	-0.764395	0.910701	0.017228	-0.667232	1.159066	0.072654	-0.657368	1.159817	0.177379	-0.621830	1.106224	0.179801	-0.587505	0.749462	-0.183557	-0.561279	0.718614	0.395271	-0.342285	0.644771	0.140570	-0.330153	0.630802	0.172924	-0.304439	0.630261	0.023786	-0.230327	0.081452	-0.025053	-0.224321	0.077523	0.129816	-0.224008	0.068043	0.165487	0.403407	0.066827	-0.126148
3951	32.925000	-0.851337	0.671272	-0.002478	-0.841976	0.650119	0.211349	-0.775033	0.900826	0.190413	-0.764410	0.910685	0.017227	-0.667251	1.159118	0.072627	-0.657381	1.159895	0.177344	-0.621865	1.106318	0.179797	-0.587489	0.749457	-0.183551	-0.561277	0.718635	0.395260	-0.342276	0.644780	0.140560	-0.330146	0.630802	0.172920	-0.304419	0.630255	0.023795	-0.230328	0.081461	-0.025053	-0.224319	0.077520	0.129813	-0.224010	0.068046	0.165494	0.403395	0.066817	-0.126150
3952	32.933333	-0.851352	0.671272	-0.002475	-0.841980	0.650112	0.211347	-0.775058	0.900826	0.190427	-0.764414	0.910665	0.017215	-0.667265	1.159172	0.072596	-0.657387	1.159972	0.177308	-0.621899	1.106393	0.179791	-0.587469	0.749453	-0.183505	-0.561275	0.718647	0.395252	-0.342274	0.644783	0.140550	-0.330120	0.630858	0.172842	-0.304407	0.630249	0.023805	-0.230326	0.081461	-0.025052	-0.224325	0.077522	0.129815	-0.224013	0.068049	0.165497	0.403391	0.066809	-0.126155
3953	32.941667	-0.851356	0.671249	-0.002492	-0.842124	0.650223	0.211450	-0.775098	0.900781	0.190399	-0.764448	0.910648	0.017214	-0.667265	1.159224	0.072565	-0.657392	1.160058	0.177272	-0.621946	1.106458	0.179770	-0.587455	0.749438	-0.183507	-0.561272	0.718653	0.395245	-0.342277	0.644773	0.140548	-0.330138	0.630810	0.172902	-0.304392	0.630248	0.023811	-0.230325	0.081461	-0.025051	-0.224326	0.077518	0.129810	-0.224013	0.068048	0.165493	0.403395	0.066820	-0.126150
3954	32.950000	-0.851367	0.671226	-0.002509	-0.842118	0.650205	0.211445	-0.775099	0.900789	0.190389	-0.764467	0.910626	0.017203	-0.667264	1.159265	0.072532	-0.657397	1.160171	0.177270	-0.621975	1.106511	0.179755	-0.587456	0.749412	-0.183540	-0.561271	0.718649	0.395241	-0.342272	0.644776	0.140538	-0.330101	0.630859	0.172848	-0.304396	0.630236	0.023828	-0.230325	0.081457	-0.025046	-0.224326	0.077508	0.129814	-0.224010	0.068043	0.165492	0.403409	0.066837	-0.126150
3955	32.958333	-0.851384	0.671209	-0.002522	-0.842062	0.650112	0.211384	-0.775128	0.900767	0.190386	-0.764491	0.910605	0.017193	-0.667258	1.159291	0.072501	-0.657382	1.160199	0.177220	-0.621990	1.106549	0.179741	-0.587451	0.749389	-0.183537	-0.561274	0.718633	0.395237	-0.342270	0.644777	0.140527	-0.330113	0.630857	0.172821	-0.304401	0.630234	0.023852	-0.230324	0.081453	-0.025046	-0.224323	0.077509	0.129816	-0.224006	0.068039	0.165492	0.403399	0.066817	-0.126151
3956	32.966667	-0.851388	0.671170	-0.002554	-0.842046	0.650069	0.211332	-0.775176	0.900746	0.190406	-0.764524	0.910590	0.017184	-0.667253	1.159307	0.072473	-0.657365	1.160232	0.177182	-0.621996	1.106578	0.179725	-0.587448	0.749367	-0.183535	-0.561282	0.718614	0.395235	-0.342273	0.644778	0.140524	-0.330137	0.630803	0.172883	-0.304411	0.630232	0.023874	-0.230319	0.081459	-0.025045	-0.224322	0.077505	0.129817	-0.224008	0.068046	0.165492	0.403415	0.066833	-0.126147
3957	32.975000	-0.851410	0.671153	-0.002569	-0.842041	0.650035	0.211324	-0.775210	0.900731	0.190403	-0.764554	0.910577	0.017178	-0.667244	1.159318	0.072452	-0.657359	1.160275	0.177168	-0.621992	1.106597	0.179700	-0.587446	0.749344	-0.183520	-0.561291	0.718590	0.395232	-0.342279	0.644776	0.140518	-0.330142	0.630807	0.172876	-0.304427	0.630233	0.023893	-0.230321	0.081458	-0.025039	-0.224316	0.077518	0.129815	-0.224000	0.068045	0.165491	0.403417	0.066836	-0.126151
3958	32.983333	-0.851440	0.671133	-0.002578	-0.842191	0.650101	0.211405	-0.775227	0.900710	0.190381	-0.764590	0.910569	0.017175	-0.667237	1.159351	0.072432	-0.657333	1.160309	0.177135	-0.622168	1.106633	0.179802	-0.587462	0.749314	-0.183538	-0.561308	0.718561	0.395226	-0.342285	0.644774	0.140516	-0.330156	0.630799	0.172874	-0.304448	0.630238	0.023913	-0.230326	0.081454	-0.025034	-0.224316	0.077518	0.129817	-0.224001	0.068052	0.165487	0.403415	0.066831	-0.126145
3959	32.991667	-0.851466	0.671113	-0.002587	-0.842106	0.649989	0.211307	-0.775265	0.900708	0.190412	-0.764620	0.910552	0.017169	-0.667237	1.159338	0.072416	-0.657318	1.160350	0.177125	-0.621981	1.106652	0.179677	-0.587483	0.749286	-0.183544	-0.561335	0.718531	0.395227	-0.342303	0.644776	0.140513	-0.330149	0.630852	0.172802	-0.304468	0.630247	0.023924	-0.230324	0.081461	-0.025040	-0.224315	0.077526	0.129821	-0.224006	0.068055	0.165492	0.403403	0.066817	-0.126148
3960	33.000000	-0.851493	0.671093	-0.002591	-0.842143	0.649967	0.211299	-0.775300	0.900665	0.190309	-0.764653	0.910536	0.017163	-0.667235	1.159349	0.072407	-0.657284	1.160388	0.177098	-0.621973	1.106685	0.179670	-0.587516	0.749263	-0.183547	-0.561370	0.718503	0.395225	-0.342323	0.644779	0.140503	-0.330196	0.630802	0.172863	-0.304493	0.630248	0.023932	-0.230327	0.081460	-0.025039	-0.224320	0.077526	0.129816	-0.224000	0.068057	0.165491	0.403415	0.066836	-0.126149
3961	33.008333	-0.851524	0.671074	-0.002596	-0.842162	0.649908	0.211266	-0.775321	0.900660	0.190359	-0.764686	0.910521	0.017156	-0.667228	1.159367	0.072403	-0.657257	1.160434	0.177103	-0.622048	1.106710	0.179725	-0.587554	0.749234	-0.183559	-0.561414	0.718459	0.395220	-0.342352	0.644778	0.140497	-0.330218	0.630804	0.172867	-0.304520	0.630254	0.023924	-0.230329	0.081452	-0.025047	-0.224322	0.077519	0.129815	-0.224006	0.068047	0.165493	0.403412	0.066836	-0.126153
3962	33.016667	-0.851562	0.671058	-0.002605	-0.842215	0.649922	0.211279	-0.775353	0.900648	0.190352	-0.764715	0.910507	0.017151	-0.667219	1.159405	0.072398	-0.657224	1.160477	0.177116	-0.621941	1.106742	0.179671	-0.587598	0.749212	-0.183562	-0.561461	0.718432	0.395220	-0.342383	0.644775	0.140493	-0.330222	0.630859	0.172804	-0.304552	0.630254	0.023910	-0.230329	0.081458	-0.025053	-0.224326	0.077509	0.129811	-0.224011	0.068051	0.165489	0.403409	0.066843	-0.126160
3963	33.025000	-0.851635	0.671062	-0.002591	-0.842234	0.649885	0.211260	-0.775450	0.900648	0.190384	-0.764750	0.910498	0.017149	-0.667208	1.159415	0.072390	-0.657173	1.160497	0.177074	-0.621921	1.106763	0.179659	-0.587647	0.749201	-0.183564	-0.561513	0.718395	0.395210	-0.342415	0.644779	0.140494	-0.330267	0.630863	0.172783	-0.304577	0.630265	0.023898	-0.230332	0.081459	-0.025047	-0.224324	0.077512	0.129810	-0.224014	0.068048	0.165492	0.403399	0.066823	-0.126161
3964	33.033333	-0.851666	0.671027	-0.002576	-0.842257	0.649852	0.211242	-0.775425	0.900637	0.190355	-0.764789	0.910494	0.017147	-0.667194	1.159407	0.072377	-0.657138	1.160526	0.177064	-0.621930	1.106816	0.179717	-0.587698	0.749185	-0.183574	-0.561569	0.718366	0.395201	-0.342442	0.644782	0.140502	-0.330299	0.630866	0.172788	-0.304609	0.630274	0.023877	-0.230334	0.081459	-0.025039	-0.224329	0.077518	0.129816	-0.224009	0.068050	0.165490	0.403407	0.066842	-0.126156
3965	33.041667	-0.851737	0.671032	-0.002564	-0.842409	0.649942	0.211334	-0.775503	0.900644	0.190371	-0.764822	0.910488	0.017143	-0.667177	1.159444	0.072363	-0.657117	1.160591	0.177072	-0.621970	1.106809	0.179686	-0.587751	0.749182	-0.183570	-0.561621	0.718347	0.395190	-0.342463	0.644786	0.140514	-0.330322	0.630834	0.172864	-0.304644	0.630288	0.023862	-0.230331	0.081464	-0.025044	-0.224325	0.077524	0.129812	-0.224011	0.068054	0.165490	0.403405	0.066838	-0.126154
3966	33.050000	-0.851763	0.671016	-0.002559	-0.842319	0.649871	0.211256	-0.775526	0.900660	0.190395	-0.764859	0.910483	0.017141	-0.667159	1.159475	0.072342	-0.657071	1.160617	0.177021	-0.621873	1.106845	0.179616	-0.587803	0.749177	-0.183572	-0.561679	0.718331	0.395176	-0.342479	0.644788	0.140529	-0.330344	0.630863	0.172816	-0.304676	0.630300	0.023848	-0.230329	0.081471	-0.025046	-0.224323	0.077526	0.129811	-0.224012	0.068059	0.165489	0.403391	0.066805	-0.126153
3967	33.058333	-0.851781	0.671002	-0.002554	-0.842324	0.649841	0.211237	-0.775558	0.900633	0.190364	-0.764890	0.910476	0.017135	-0.667141	1.159539	0.072322	-0.657044	1.160682	0.176996	-0.621870	1.106885	0.179593	-0.587860	0.749152	-0.183521	-0.561730	0.718317	0.395158	-0.342496	0.644792	0.140550	-0.330388	0.630809	0.172896	-0.304703	0.630314	0.023822	-0.230329	0.081472	-0.025044	-0.224327	0.077532	0.129813	-0.224012	0.068057	0.165492	0.403405	0.066833	-0.126152
3968	33.066667	-0.851791	0.670988	-0.002551	-0.842461	0.649923	0.211317	-0.775587	0.900634	0.190362	-0.764950	0.910477	0.017132	-0.667128	1.159590	0.072300	-0.657038	1.160761	0.176976	-0.621909	1.106957	0.179640	-0.587903	0.749154	-0.183522	-0.561781	0.718315	0.395134	-0.342515	0.644790	0.140564	-0.330380	0.630855	0.172837	-0.304730	0.630318	0.023808	-0.230331	0.081461	-0.025049	-0.224325	0.077532	0.129815	-0.224011	0.068054	0.165492	0.403410	0.066826	-0.126150
3969	33.075000	-0.851776	0.670976	-0.002560	-0.842401	0.649862	0.211259	-0.775612	0.900626	0.190351	-0.764984	0.910473	0.017127	-0.667117	1.159637	0.072277	-0.656978	1.160805	0.176926	-0.621880	1.106984	0.179562	-0.587940	0.749162	-0.183517	-0.561823	0.718320	0.395116	-0.342518	0.644791	0.140550	-0.330395	0.630860	0.172836	-0.304747	0.630325	0.023788	-0.230328	0.081464	-0.025054	-0.224321	0.077534	0.129810	-0.224010	0.068060	0.165492	0.403406	0.066831	-0.126156
3970	33.083333	-0.851800	0.670973	-0.002548	-0.842534	0.649940	0.211317	-0.775641	0.900630	0.190343	-0.765007	0.910463	0.017122	-0.667109	1.159680	0.072262	-0.656937	1.160863	0.176893	-0.621929	1.107049	0.179611	-0.587972	0.749169	-0.183517	-0.561858	0.718331	0.395097	-0.342527	0.644800	0.140538	-0.330404	0.630865	0.172830	-0.304760	0.630328	0.023763	-0.230330	0.081467	-0.025059	-0.224323	0.077519	0.129809	-0.224007	0.068055	0.165494	0.403392	0.066799	-0.126163
3971	33.091667	-0.851782	0.670965	-0.002560	-0.842419	0.649859	0.211257	-0.775666	0.900634	0.190333	-0.765034	0.910464	0.017117	-0.667113	1.159726	0.072248	-0.656950	1.160911	0.176890	-0.621896	1.107058	0.179530	-0.587993	0.749179	-0.183522	-0.561882	0.718345	0.395072	-0.342534	0.644804	0.140534	-0.330425	0.630854	0.172851	-0.304751	0.630346	0.023739	-0.230327	0.081461	-0.025058	-0.224321	0.077525	0.129809	-0.224006	0.068052	0.165492	0.403416	0.066833	-0.126157
3972	33.100000	-0.851802	0.670964	-0.002548	-0.842483	0.649912	0.211306	-0.775690	0.900639	0.190323	-0.765058	0.910465	0.017111	-0.667119	1.159765	0.072236	-0.656967	1.160962	0.176896	-0.621906	1.107096	0.179522	-0.588008	0.749191	-0.183527	-0.561893	0.718368	0.395055	-0.342537	0.644809	0.140511	-0.330401	0.630889	0.172830	-0.304747	0.630358	0.023721	-0.230327	0.081460	-0.025063	-0.224317	0.077527	0.129814	-0.224002	0.068055	0.165498	0.403414	0.066842	-0.126156
3973	33.108333	-0.851771	0.670959	-0.002565	-0.842447	0.649903	0.211277	-0.775706	0.900645	0.190309	-0.765083	0.910470	0.017098	-0.667130	1.159787	0.072225	-0.656921	1.160955	0.176856	-0.621911	1.107101	0.179495	-0.588012	0.749199	-0.183530	-0.561895	0.718393	0.395034	-0.342532	0.644817	0.140501	-0.330406	0.630900	0.172803	-0.304744	0.630363	0.023700	-0.230325	0.081462	-0.025058	-0.224318	0.077524	0.129818	-0.224005	0.068055	0.165494	0.403408	0.066822	-0.126157
3974	33.116667	-0.851809	0.670960	-0.002541	-0.842368	0.649842	0.211231	-0.775724	0.900646	0.190294	-0.765114	0.910476	0.017093	-0.667144	1.159801	0.072216	-0.656928	1.160940	0.176839	-0.621915	1.107093	0.179489	-0.587997	0.749227	-0.183601	-0.561890	0.718421	0.395016	-0.342520	0.644822	0.140489	-0.330424	0.630853	0.172847	-0.304735	0.630363	0.023687	-0.230325	0.081463	-0.025048	-0.224322	0.077516	0.129815	-0.224007	0.068059	0.165487	0.403400	0.066807	-0.126163
3975	33.125000	-0.851816	0.670955	-0.002541	-0.842472	0.649918	0.211306	-0.775736	0.900647	0.190276	-0.765112	0.910470	0.017071	-0.667163	1.159798	0.072203	-0.656962	1.160955	0.176844	-0.621929	1.107090	0.179464	-0.588003	0.749200	-0.183547	-0.561876	0.718444	0.394996	-0.342508	0.644822	0.140481	-0.330402	0.630855	0.172850	-0.304723	0.630364	0.023681	-0.230326	0.081466	-0.025054	-0.224322	0.077524	0.129815	-0.224007	0.068055	0.165487	0.403415	0.066841	-0.126159
3976	33.133333	-0.851814	0.670945	-0.002541	-0.842463	0.649917	0.211303	-0.775737	0.900641	0.190259	-0.765122	0.910463	0.017049	-0.667183	1.159804	0.072185	-0.657005	1.160955	0.176842	-0.621942	1.107082	0.179452	-0.587986	0.749190	-0.183556	-0.561851	0.718464	0.394980	-0.342484	0.644824	0.140464	-0.330354	0.630904	0.172780	-0.304716	0.630358	0.023675	-0.230330	0.081471	-0.025056	-0.224324	0.077526	0.129809	-0.224008	0.068056	0.165490	0.403394	0.066808	-0.126171
3977	33.141667	-0.851797	0.670932	-0.002560	-0.842388	0.649857	0.211245	-0.775758	0.900629	0.190255	-0.765133	0.910454	0.017035	-0.667208	1.159801	0.072161	-0.656988	1.160936	0.176790	-0.621970	1.107087	0.179425	-0.587964	0.749192	-0.183599	-0.561827	0.718481	0.394964	-0.342458	0.644824	0.140446	-0.330344	0.630873	0.172802	-0.304708	0.630359	0.023676	-0.230327	0.081470	-0.025055	-0.224329	0.077522	0.129807	-0.224016	0.068054	0.165489	0.403398	0.066821	-0.126166
3978	33.150000	-0.851804	0.670924	-0.002552	-0.842314	0.649804	0.211188	-0.775741	0.900634	0.190226	-0.765129	0.910439	0.017013	-0.667234	1.159801	0.072135	-0.657018	1.160942	0.176768	-0.621994	1.107089	0.179401	-0.587949	0.749166	-0.183583	-0.561794	0.718497	0.394950	-0.342437	0.644823	0.140428	-0.330349	0.630852	0.172789	-0.304705	0.630344	0.023688	-0.230330	0.081468	-0.025058	-0.224328	0.077529	0.129804	-0.224013	0.068054	0.165483	0.403409	0.066849	-0.126169
3979	33.158333	-0.851798	0.670917	-0.002553	-0.842437	0.649913	0.211280	-0.775738	0.900633	0.190216	-0.765127	0.910428	0.016995	-0.667268	1.159782	0.072110	-0.657108	1.160954	0.176768	-0.622121	1.107097	0.179462	-0.587926	0.749153	-0.183590	-0.561755	0.718511	0.394939	-0.342422	0.644814	0.140402	-0.330315	0.630875	0.172743	-0.304685	0.630351	0.023695	-0.230333	0.081459	-0.025063	-0.224328	0.077524	0.129801	-0.224012	0.068053	0.165487	0.403408	0.066845	-0.126165
3980	33.166667	-0.851746	0.670905	-0.002574	-0.842298	0.649808	0.211170	-0.775733	0.900632	0.190203	-0.765125	0.910416	0.016981	-0.667300	1.159780	0.072086	-0.657098	1.160922	0.176708	-0.622052	1.107089	0.179340	-0.587908	0.749143	-0.183595	-0.561721	0.718524	0.394931	-0.342407	0.644808	0.140377	-0.330283	0.630898	0.172698	-0.304680	0.630343	0.023703	-0.230326	0.081457	-0.025062	-0.224330	0.077514	0.129806	-0.224013	0.068049	0.165488	0.403406	0.066843	-0.126165
3981	33.175000	-0.851779	0.670909	-0.002553	-0.842293	0.649811	0.211164	-0.775741	0.900626	0.190200	-0.765120	0.910412	0.016966	-0.667339	1.159765	0.072062	-0.657164	1.160939	0.176718	-0.622072	1.107096	0.179335	-0.587887	0.749131	-0.183611	-0.561690	0.718533	0.394925	-0.342404	0.644803	0.140353	-0.330273	0.630908	0.172678	-0.304675	0.630328	0.023724	-0.230328	0.081461	-0.025056	-0.224327	0.077515	0.129801	-0.224006	0.068049	0.165487	0.403407	0.066835	-0.126160
3982	33.183333	-0.851771	0.670911	-0.002558	-0.842292	0.649820	0.211156	-0.775717	0.900639	0.190175	-0.765112	0.910410	0.016951	-0.667378	1.159737	0.072049	-0.657228	1.160946	0.176719	-0.622088	1.107086	0.179302	-0.587869	0.749121	-0.183618	-0.561656	0.718547	0.394921	-0.342402	0.644803	0.140330	-0.330278	0.630914	0.172625	-0.304668	0.630328	0.023741	-0.230327	0.081458	-0.025050	-0.224325	0.077517	0.129810	-0.224006	0.068054	0.165490	0.403404	0.066835	-0.126155
3983	33.191667	-0.851767	0.670910	-0.002557	-0.842286	0.649823	0.211149	-0.775708	0.900641	0.190161	-0.765103	0.910411	0.016939	-0.667415	1.159702	0.072025	-0.657231	1.160892	0.176673	-0.622135	1.107085	0.179317	-0.587858	0.749107	-0.183623	-0.561635	0.718552	0.394919	-0.342397	0.644806	0.140314	-0.330256	0.630940	0.172662	-0.304656	0.630340	0.023741	-0.230327	0.081464	-0.025048	-0.224320	0.077518	0.129806	-0.224006	0.068047	0.165482	0.403411	0.066841	-0.126156
3984	33.200000	-0.851720	0.670904	-0.002583	-0.842280	0.649828	0.211141	-0.775697	0.900645	0.190151	-0.765093	0.910412	0.016925	-0.667451	1.159655	0.072007	-0.657229	1.160847	0.176636	-0.622140	1.107052	0.179317	-0.587848	0.749095	-0.183633	-0.561617	0.718562	0.394922	-0.342390	0.644810	0.140302	-0.330254	0.630923	0.172629	-0.304652	0.630348	0.023748	-0.230318	0.081461	-0.025040	-0.224317	0.077520	0.129803	-0.224003	0.068048	0.165485	0.403410	0.066830	-0.126149
3985	33.208333	-0.851757	0.670909	-0.002569	-0.842289	0.649848	0.211140	-0.775682	0.900645	0.190132	-0.765076	0.910411	0.016910	-0.667485	1.159605	0.071988	-0.657317	1.160839	0.176663	-0.622127	1.107036	0.179249	-0.587847	0.749081	-0.183645	-0.561620	0.718565	0.394912	-0.342381	0.644812	0.140303	-0.330257	0.630919	0.172603	-0.304656	0.630343	0.023751	-0.230323	0.081459	-0.025045	-0.224317	0.077520	0.129806	-0.224006	0.068052	0.165487	0.403403	0.066814	-0.126161
3986	33.216667	-0.851753	0.670914	-0.002577	-0.842273	0.649835	0.211121	-0.775614	0.900624	0.190087	-0.765059	0.910410	0.016893	-0.667517	1.159545	0.071969	-0.657347	1.160800	0.176647	-0.622294	1.107007	0.179337	-0.587851	0.749094	-0.183571	-0.561622	0.718569	0.394912	-0.342372	0.644808	0.140308	-0.330248	0.630911	0.172606	-0.304648	0.630351	0.023731	-0.230325	0.081456	-0.025048	-0.224316	0.077516	0.129803	-0.224004	0.068051	0.165483	0.403414	0.066838	-0.126167
3987	33.225000	-0.851725	0.670913	-0.002594	-0.842268	0.649839	0.211110	-0.775647	0.900644	0.190092	-0.765036	0.910408	0.016881	-0.667549	1.159495	0.071954	-0.657332	1.160753	0.176614	-0.622139	1.106993	0.179237	-0.587842	0.749052	-0.183667	-0.561633	0.718565	0.394906	-0.342359	0.644812	0.140321	-0.330226	0.630911	0.172643	-0.304644	0.630354	0.023718	-0.230328	0.081462	-0.025055	-0.224319	0.077525	0.129807	-0.224004	0.068051	0.165486	0.403415	0.066840	-0.126166
3988	33.233333	-0.851702	0.670915	-0.002609	-0.842266	0.649845	0.211104	-0.775633	0.900645	0.190078	-0.765022	0.910412	0.016869	-0.667582	1.159447	0.071939	-0.657376	1.160743	0.176626	-0.622134	1.106972	0.179266	-0.587832	0.749092	-0.183652	-0.561647	0.718558	0.394901	-0.342354	0.644812	0.140332	-0.330258	0.630856	0.172699	-0.304635	0.630356	0.023702	-0.230328	0.081460	-0.025053	-0.224321	0.077518	0.129807	-0.224004	0.068051	0.165487	0.403417	0.066849	-0.126169
3989	33.241667	-0.851713	0.670926	-0.002604	-0.842360	0.649918	0.211151	-0.775568	0.900637	0.190038	-0.765001	0.910410	0.016854	-0.667603	1.159429	0.071932	-0.657388	1.160720	0.176616	-0.622107	1.106959	0.179205	-0.587847	0.749059	-0.183611	-0.561658	0.718545	0.394885	-0.342347	0.644806	0.140340	-0.330235	0.630905	0.172635	-0.304626	0.630354	0.023677	-0.230326	0.081463	-0.025051	-0.224324	0.077516	0.129813	-0.224007	0.068047	0.165492	0.403413	0.066837	-0.126166
3990	33.250000	-0.851726	0.670935	-0.002598	-0.842268	0.649857	0.211089	-0.775558	0.900645	0.190027	-0.764984	0.910416	0.016843	-0.667626	1.159402	0.071923	-0.657391	1.160705	0.176613	-0.622101	1.106944	0.179184	-0.587841	0.749034	-0.183709	-0.561682	0.718536	0.394877	-0.342344	0.644807	0.140349	-0.330220	0.630899	0.172670	-0.304615	0.630362	0.023644	-0.230326	0.081452	-0.025050	-0.224319	0.077515	0.129815	-0.224005	0.068046	0.165493	0.403415	0.066842	-0.126165
3991	33.258333	-0.851686	0.670940	-0.002622	-0.842267	0.649868	0.211079	-0.775573	0.900665	0.190026	-0.764971	0.910419	0.016829	-0.667646	1.159378	0.071915	-0.657390	1.160679	0.176597	-0.622086	1.106941	0.179190	-0.587839	0.749045	-0.183679	-0.561693	0.718533	0.394864	-0.342344	0.644807	0.140348	-0.330236	0.630866	0.172715	-0.304610	0.630363	0.023625	-0.230329	0.081458	-0.025046	-0.224324	0.077513	0.129817	-0.224008	0.068050	0.165493	0.403408	0.066845	-0.126159
3992	33.266667	-0.851721	0.670950	-0.002607	-0.842269	0.649877	0.211073	-0.775542	0.900665	0.189998	-0.764925	0.910417	0.016816	-0.667658	1.159348	0.071908	-0.657392	1.160678	0.176595	-0.622079	1.106935	0.179164	-0.587837	0.749063	-0.183656	-0.561709	0.718528	0.394847	-0.342346	0.644806	0.140353	-0.330264	0.630842	0.172715	-0.304599	0.630365	0.023605	-0.230326	0.081463	-0.025046	-0.224329	0.077517	0.129813	-0.224008	0.068053	0.165491	0.403410	0.066849	-0.126163
3993	33.275000	-0.851697	0.670949	-0.002624	-0.842265	0.649880	0.211059	-0.775535	0.900673	0.189985	-0.764927	0.910421	0.016805	-0.667670	1.159324	0.071896	-0.657380	1.160645	0.176573	-0.622065	1.106932	0.179154	-0.587822	0.749064	-0.183669	-0.561722	0.718529	0.394837	-0.342350	0.644798	0.140348	-0.330243	0.630885	0.172663	-0.304599	0.630366	0.023591	-0.230324	0.081465	-0.025055	-0.224325	0.077520	0.129811	-0.224007	0.068053	0.165485	0.403408	0.066842	-0.126159
3994	33.283333	-0.851676	0.670951	-0.002635	-0.842263	0.649880	0.211051	-0.775574	0.900704	0.190000	-0.764927	0.910424	0.016793	-0.667678	1.159303	0.071884	-0.657375	1.160635	0.176558	-0.622047	1.106926	0.179142	-0.587814	0.749074	-0.183691	-0.561732	0.718530	0.394829	-0.342351	0.644795	0.140343	-0.330238	0.630880	0.172672	-0.304603	0.630372	0.023580	-0.230327	0.081462	-0.025053	-0.224323	0.077522	0.129808	-0.224005	0.068050	0.165485	0.403410	0.066835	-0.126157
3995	33.291667	-0.851672	0.670949	-0.002644	-0.842262	0.649883	0.211043	-0.775525	0.900679	0.189962	-0.764917	0.910424	0.016783	-0.667679	1.159284	0.071868	-0.657368	1.160631	0.176543	-0.622034	1.106930	0.179145	-0.587784	0.749094	-0.183788	-0.561744	0.718531	0.394817	-0.342350	0.644791	0.140341	-0.330259	0.630853	0.172694	-0.304602	0.630369	0.023572	-0.230325	0.081462	-0.025057	-0.224323	0.077521	0.129802	-0.224006	0.068050	0.165483	0.403411	0.066835	-0.126162
3996	33.300000	-0.851665	0.670947	-0.002647	-0.842259	0.649886	0.211036	-0.775524	0.900687	0.189954	-0.764879	0.910417	0.016778	-0.667677	1.159272	0.071853	-0.657363	1.160629	0.176525	-0.622020	1.106926	0.179112	-0.587784	0.749086	-0.183770	-0.561755	0.718532	0.394808	-0.342345	0.644788	0.140344	-0.330250	0.630873	0.172648	-0.304605	0.630374	0.023570	-0.230333	0.081454	-0.025064	-0.224326	0.077524	0.129799	-0.224002	0.068051	0.165482	0.403408	0.066834	-0.126163
3997	33.308333	-0.851701	0.670956	-0.002623	-0.842256	0.649884	0.211038	-0.775523	0.900694	0.189953	-0.764893	0.910422	0.016771	-0.667664	1.159264	0.071826	-0.657348	1.160633	0.176510	-0.622012	1.106933	0.179100	-0.587776	0.749089	-0.183740	-0.561753	0.718536	0.394805	-0.342338	0.644785	0.140354	-0.330254	0.630847	0.172687	-0.304608	0.630375	0.023566	-0.230324	0.081458	-0.025060	-0.224321	0.077520	0.129807	-0.224005	0.068049	0.165488	0.403411	0.066833	-0.126159
3998	33.316667	-0.851661	0.670955	-0.002637	-0.842253	0.649887	0.211038	-0.775526	0.900692	0.189948	-0.764914	0.910428	0.016765	-0.667668	1.159257	0.071828	-0.657328	1.160646	0.176496	-0.621996	1.106941	0.179087	-0.587767	0.749092	-0.183750	-0.561758	0.718543	0.394801	-0.342328	0.644788	0.140363	-0.330223	0.630865	0.172690	-0.304610	0.630379	0.023562	-0.230322	0.081452	-0.025057	-0.224324	0.077509	0.129809	-0.224006	0.068050	0.165495	0.403415	0.066834	-0.126157
3999	33.325000	-0.851659	0.670954	-0.002630	-0.842250	0.649891	0.211041	-0.775531	0.900697	0.189944	-0.764898	0.910428	0.016766	-0.667654	1.159295	0.071817	-0.657288	1.160664	0.176469	-0.621987	1.106958	0.179077	-0.587744	0.749119	-0.183842	-0.561755	0.718544	0.394794	-0.342316	0.644798	0.140373	-0.330211	0.630867	0.172699	-0.304606	0.630387	0.023557	-0.230322	0.081461	-0.025054	-0.224321	0.077512	0.129813	-0.224005	0.068050	0.165490	0.403404	0.066821	-0.126158
4000	33.333333	-0.851659	0.670957	-0.002628	-0.842249	0.649899	0.211046	-0.775537	0.900702	0.189943	-0.764893	0.910429	0.016765	-0.667648	1.159317	0.071809	-0.657304	1.160722	0.176489	-0.621976	1.106975	0.179063	-0.587758	0.749106	-0.183807	-0.561756	0.718549	0.394791	-0.342305	0.644802	0.140388	-0.330241	0.630818	0.172755	-0.304597	0.630400	0.023546	-0.230325	0.081460	-0.025053	-0.224321	0.077516	0.129817	-0.224006	0.068058	0.165495	0.403412	0.066839	-0.126155
4001	33.341667	-0.851681	0.670959	-0.002616	-0.842249	0.649902	0.211048	-0.775540	0.900706	0.189939	-0.764915	0.910431	0.016759	-0.667629	1.159331	0.071772	-0.657277	1.160736	0.176472	-0.621983	1.106986	0.179070	-0.587757	0.749104	-0.183771	-0.561749	0.718565	0.394792	-0.342295	0.644809	0.140396	-0.330210	0.630842	0.172742	-0.304595	0.630405	0.023526	-0.230321	0.081466	-0.025051	-0.224321	0.077520	0.129811	-0.224009	0.068055	0.165487	0.403411	0.066846	-0.126158
4002	33.350000	-0.851663	0.670952	-0.002631	-0.842248	0.649899	0.211052	-0.775542	0.900703	0.189930	-0.764937	0.910429	0.016756	-0.667619	1.159348	0.071763	-0.657251	1.160752	0.176455	-0.621970	1.107004	0.179057	-0.587738	0.749132	-0.183896	-0.561744	0.718579	0.394792	-0.342283	0.644815	0.140403	-0.330224	0.630815	0.172763	-0.304585	0.630410	0.023508	-0.230324	0.081465	-0.025056	-0.224321	0.077515	0.129805	-0.224006	0.068056	0.165485	0.403393	0.066812	-0.126165
4003	33.358333	-0.851643	0.670926	-0.002630	-0.842250	0.649895	0.211051	-0.775545	0.900699	0.189926	-0.764907	0.910408	0.016750	-0.667612	1.159367	0.071760	-0.657209	1.160794	0.176425	-0.621942	1.107032	0.179024	-0.587757	0.749106	-0.183859	-0.561729	0.718585	0.394797	-0.342284	0.644808	0.140397	-0.330201	0.630861	0.172692	-0.304580	0.630420	0.023479	-0.230326	0.081465	-0.025062	-0.224324	0.077517	0.129802	-0.224007	0.068048	0.165481	0.403410	0.066845	-0.126167
4004	33.366667	-0.851703	0.670942	-0.002610	-0.842254	0.649888	0.211051	-0.775553	0.900695	0.189925	-0.764943	0.910409	0.016739	-0.667593	1.159372	0.071734	-0.657196	1.160808	0.176422	-0.621941	1.107032	0.179038	-0.587780	0.749082	-0.183825	-0.561717	0.718588	0.394798	-0.342284	0.644795	0.140378	-0.330197	0.630862	0.172682	-0.304577	0.630429	0.023450	-0.230329	0.081463	-0.025069	-0.224318	0.077518	0.129795	-0.224006	0.068045	0.165478	0.403390	0.066812	-0.126178
4005	33.375000	-0.851689	0.670932	-0.002624	-0.842257	0.649882	0.211046	-0.775555	0.900690	0.189918	-0.764944	0.910401	0.016737	-0.667584	1.159383	0.071722	-0.657166	1.160806	0.176400	-0.621920	1.107063	0.179035	-0.587807	0.749062	-0.183830	-0.561703	0.718598	0.394808	-0.342286	0.644797	0.140379	-0.330182	0.630856	0.172703	-0.304566	0.630447	0.023433	-0.230327	0.081456	-0.025066	-0.224323	0.077517	0.129807	-0.224007	0.068047	0.165484	0.403400	0.066825	-0.126171
4006	33.383333	-0.851677	0.670928	-0.002634	-0.842260	0.649875	0.211047	-0.775554	0.900683	0.189919	-0.764949	0.910397	0.016737	-0.667581	1.159408	0.071739	-0.657136	1.160832	0.176374	-0.621884	1.107065	0.178998	-0.587832	0.749040	-0.183877	-0.561688	0.718596	0.394811	-0.342288	0.644800	0.140385	-0.330221	0.630813	0.172755	-0.304564	0.630456	0.023423	-0.230328	0.081456	-0.025062	-0.224323	0.077513	0.129813	-0.224009	0.068047	0.165490	0.403394	0.066810	-0.126174
4007	33.391667	-0.851706	0.670928	-0.002620	-0.842266	0.649879	0.211050	-0.775554	0.900685	0.189918	-0.764936	0.910392	0.016742	-0.667563	1.159415	0.071714	-0.657116	1.160857	0.176360	-0.621876	1.107082	0.178978	-0.587817	0.749050	-0.183804	-0.561675	0.718605	0.394817	-0.342285	0.644803	0.140391	-0.330209	0.630838	0.172722	-0.304567	0.630460	0.023426	-0.230324	0.081451	-0.025054	-0.224324	0.077520	0.129814	-0.224003	0.068049	0.165493	0.403413	0.066838	-0.126163
4008	33.400000	-0.851739	0.670932	-0.002606	-0.842326	0.649907	0.211063	-0.775557	0.900686	0.189927	-0.764962	0.910401	0.016743	-0.667541	1.159431	0.071691	-0.657097	1.160884	0.176349	-0.621866	1.107106	0.178974	-0.587830	0.749032	-0.183775	-0.561672	0.718601	0.394822	-0.342276	0.644801	0.140394	-0.330192	0.630867	0.172698	-0.304575	0.630466	0.023430	-0.230324	0.081463	-0.025050	-0.224322	0.077524	0.129813	-0.224005	0.068057	0.165492	0.403413	0.066849	-0.126163
4009	33.408333	-0.851706	0.670925	-0.002623	-0.842275	0.649882	0.211053	-0.775576	0.900704	0.189944	-0.764973	0.910406	0.016744	-0.667525	1.159454	0.071679	-0.657084	1.160918	0.176360	-0.621859	1.107140	0.178962	-0.587858	0.749017	-0.183819	-0.561642	0.718578	0.394752	-0.342275	0.644806	0.140397	-0.330197	0.630838	0.172747	-0.304588	0.630472	0.023442	-0.230324	0.081466	-0.025043	-0.224324	0.077518	0.129820	-0.224005	0.068059	0.165495	0.403415	0.066847	-0.126161
4010	33.416667	-0.851713	0.670924	-0.002622	-0.842281	0.649887	0.211056	-0.775552	0.900697	0.189936	-0.764980	0.910407	0.016749	-0.667506	1.159477	0.071666	-0.657051	1.160944	0.176318	-0.621841	1.107147	0.178937	-0.587867	0.749014	-0.183814	-0.561662	0.718605	0.394821	-0.342275	0.644801	0.140396	-0.330214	0.630811	0.172766	-0.304598	0.630482	0.023449	-0.230326	0.081467	-0.025046	-0.224323	0.077517	0.129811	-0.224009	0.068053	0.165491	0.403410	0.066845	-0.126161
4011	33.425000	-0.851756	0.670927	-0.002599	-0.842350	0.649936	0.211109	-0.775550	0.900714	0.189956	-0.764975	0.910404	0.016748	-0.667484	1.159498	0.071652	-0.657027	1.160982	0.176302	-0.621853	1.107184	0.178954	-0.587873	0.749004	-0.183764	-0.561662	0.718605	0.394818	-0.342278	0.644796	0.140395	-0.330219	0.630809	0.172762	-0.304612	0.630489	0.023459	-0.230325	0.081464	-0.025047	-0.224353	0.077529	0.129744	-0.224002	0.068056	0.165482	0.403412	0.066843	-0.126162
4012	33.433333	-0.851717	0.670920	-0.002617	-0.842287	0.649878	0.211058	-0.775597	0.900717	0.189963	-0.764999	0.910406	0.016746	-0.667468	1.159516	0.071644	-0.657008	1.160998	0.176283	-0.621820	1.107203	0.178922	-0.587880	0.748997	-0.183764	-0.561666	0.718594	0.394819	-0.342285	0.644791	0.140391	-0.330191	0.630857	0.172719	-0.304621	0.630492	0.023464	-0.230327	0.081466	-0.025053	-0.224320	0.077521	0.129804	-0.224000	0.068049	0.165481	0.403416	0.066845	-0.126166
4013	33.441667	-0.851739	0.670918	-0.002608	-0.842289	0.649881	0.211060	-0.775569	0.900709	0.189952	-0.765004	0.910405	0.016747	-0.667447	1.159516	0.071625	-0.656979	1.161023	0.176281	-0.621801	1.107199	0.178907	-0.587932	0.748961	-0.183830	-0.561668	0.718592	0.394818	-0.342295	0.644787	0.140384	-0.330223	0.630831	0.172722	-0.304631	0.630490	0.023459	-0.230325	0.081458	-0.025058	-0.224322	0.077514	0.129804	-0.224005	0.068049	0.165486	0.403409	0.066841	-0.126166
4014	33.450000	-0.851714	0.670914	-0.002615	-0.842343	0.649909	0.211069	-0.775543	0.900700	0.189942	-0.765002	0.910398	0.016755	-0.667430	1.159515	0.071617	-0.656955	1.161027	0.176268	-0.621787	1.107213	0.178901	-0.587901	0.748986	-0.183803	-0.561669	0.718590	0.394816	-0.342304	0.644783	0.140385	-0.330218	0.630853	0.172690	-0.304630	0.630492	0.023455	-0.230331	0.081456	-0.025060	-0.224323	0.077510	0.129804	-0.224007	0.068047	0.165486	0.403404	0.066844	-0.126165
4015	33.458333	-0.851749	0.670912	-0.002587	-0.842317	0.649889	0.211066	-0.775543	0.900697	0.189945	-0.765002	0.910400	0.016758	-0.667405	1.159509	0.071606	-0.656934	1.161025	0.176257	-0.621772	1.107208	0.178901	-0.587912	0.748981	-0.183778	-0.561682	0.718580	0.394822	-0.342306	0.644784	0.140392	-0.330214	0.630850	0.172706	-0.304637	0.630498	0.023450	-0.230329	0.081451	-0.025060	-0.224320	0.077519	0.129808	-0.224004	0.068051	0.165488	0.403411	0.066848	-0.126173
4016	33.466667	-0.851718	0.670915	-0.002606	-0.842289	0.649875	0.211058	-0.775589	0.900717	0.189973	-0.765000	0.910402	0.016761	-0.667401	1.159504	0.071610	-0.656922	1.161028	0.176253	-0.621756	1.107205	0.178898	-0.587945	0.748964	-0.183850	-0.561684	0.718575	0.394824	-0.342305	0.644788	0.140402	-0.330225	0.630792	0.172804	-0.304642	0.630506	0.023450	-0.230327	0.081456	-0.025049	-0.224327	0.077514	0.129815	-0.224006	0.068046	0.165496	0.403409	0.066843	-0.126160
4017	33.475000	-0.851739	0.670920	-0.002598	-0.842294	0.649881	0.211058	-0.775540	0.900700	0.189950	-0.765000	0.910409	0.016763	-0.667372	1.159518	0.071598	-0.656905	1.161019	0.176265	-0.621738	1.107199	0.178894	-0.587943	0.748975	-0.183828	-0.561697	0.718570	0.394825	-0.342290	0.644793	0.140423	-0.330230	0.630798	0.172791	-0.304642	0.630517	0.023439	-0.230329	0.081464	-0.025053	-0.224325	0.077521	0.129820	-0.224008	0.068053	0.165494	0.403400	0.066827	-0.126167
4018	33.483333	-0.851760	0.670925	-0.002581	-0.842426	0.649988	0.211159	-0.775535	0.900708	0.189951	-0.764992	0.910417	0.016768	-0.667360	1.159493	0.071595	-0.656889	1.161013	0.176258	-0.621724	1.107194	0.178888	-0.587940	0.748981	-0.183763	-0.561708	0.718565	0.394822	-0.342275	0.644807	0.140442	-0.330218	0.630793	0.172808	-0.304641	0.630526	0.023432	-0.230334	0.081469	-0.025050	-0.224325	0.077520	0.129816	-0.224007	0.068052	0.165493	0.403405	0.066843	-0.126162
4019	33.491667	-0.851741	0.670928	-0.002591	-0.842298	0.649884	0.211057	-0.775534	0.900709	0.189948	-0.764990	0.910422	0.016761	-0.667350	1.159487	0.071600	-0.656874	1.160992	0.176256	-0.621705	1.107182	0.178886	-0.587935	0.748988	-0.183772	-0.561718	0.718559	0.394818	-0.342259	0.644801	0.140468	-0.330181	0.630812	0.172823	-0.304651	0.630532	0.023414	-0.230328	0.081468	-0.025051	-0.224323	0.077522	0.129812	-0.224006	0.068050	0.165487	0.403413	0.066847	-0.126167
4020	33.500000	-0.851726	0.670924	-0.002603	-0.842299	0.649884	0.211053	-0.775577	0.900726	0.189968	-0.764978	0.910420	0.016759	-0.667362	1.159484	0.071623	-0.656858	1.160998	0.176265	-0.621688	1.107174	0.178885	-0.587929	0.748990	-0.183782	-0.561734	0.718552	0.394816	-0.342241	0.644816	0.140481	-0.330196	0.630781	0.172843	-0.304651	0.630534	0.023398	-0.230320	0.081471	-0.025055	-0.224323	0.077526	0.129810	-0.224004	0.068055	0.165481	0.403413	0.066847	-0.126162
4021	33.508333	-0.851755	0.670927	-0.002580	-0.842326	0.649901	0.211060	-0.775527	0.900710	0.189933	-0.764972	0.910421	0.016748	-0.667342	1.159502	0.071626	-0.656837	1.160991	0.176287	-0.621668	1.107156	0.178890	-0.587926	0.748997	-0.183812	-0.561745	0.718543	0.394806	-0.342228	0.644819	0.140494	-0.330176	0.630778	0.172870	-0.304645	0.630537	0.023389	-0.230323	0.081468	-0.025054	-0.224320	0.077520	0.129803	-0.224003	0.068053	0.165483	0.403411	0.066844	-0.126166
4022	33.516667	-0.851752	0.670925	-0.002587	-0.842421	0.649984	0.211147	-0.775520	0.900706	0.189920	-0.764963	0.910417	0.016742	-0.667343	1.159499	0.071644	-0.656819	1.160985	0.176299	-0.621651	1.107164	0.178903	-0.587919	0.748993	-0.183802	-0.561754	0.718542	0.394806	-0.342222	0.644813	0.140491	-0.330180	0.630772	0.172858	-0.304642	0.630529	0.023370	-0.230320	0.081460	-0.025055	-0.224317	0.077518	0.129803	-0.224006	0.068053	0.165480	0.403410	0.066839	-0.126165
4023	33.525000	-0.851713	0.670917	-0.002607	-0.842289	0.649880	0.211044	-0.775517	0.900702	0.189912	-0.764954	0.910411	0.016729	-0.667373	1.159485	0.071674	-0.656802	1.160968	0.176319	-0.621635	1.107169	0.178915	-0.587924	0.748992	-0.183862	-0.561761	0.718536	0.394801	-0.342222	0.644808	0.140485	-0.330179	0.630772	0.172852	-0.304637	0.630525	0.023362	-0.230320	0.081459	-0.025057	-0.224320	0.077522	0.129802	-0.224005	0.068051	0.165483	0.403409	0.066838	-0.126162
4024	33.533333	-0.851708	0.670918	-0.002613	-0.842283	0.649879	0.211040	-0.775563	0.900714	0.189928	-0.764941	0.910412	0.016724	-0.667378	1.159492	0.071692	-0.656794	1.160980	0.176332	-0.621623	1.107160	0.178926	-0.587922	0.748994	-0.183915	-0.561764	0.718529	0.394794	-0.342226	0.644809	0.140483	-0.330181	0.630767	0.172848	-0.304627	0.630522	0.023355	-0.230323	0.081463	-0.025060	-0.224320	0.077519	0.129808	-0.224003	0.068050	0.165486	0.403413	0.066839	-0.126160
4025	33.541667	-0.851720	0.670924	-0.002604	-0.842303	0.649898	0.211039	-0.775514	0.900696	0.189899	-0.764939	0.910409	0.016719	-0.667385	1.159518	0.071707	-0.656788	1.161016	0.176344	-0.621631	1.107193	0.178941	-0.587879	0.749024	-0.183847	-0.561762	0.718522	0.394790	-0.342221	0.644806	0.140478	-0.330178	0.630765	0.172840	-0.304624	0.630510	0.023358	-0.230327	0.081457	-0.025054	-0.224319	0.077523	0.129812	-0.224004	0.068056	0.165489	0.403407	0.066840	-0.126161
4026	33.550000	-0.851731	0.670932	-0.002597	-0.842274	0.649890	0.211031	-0.775515	0.900695	0.189897	-0.764934	0.910415	0.016713	-0.667391	1.159523	0.071718	-0.656798	1.161034	0.176354	-0.621641	1.107205	0.178949	-0.587861	0.749038	-0.183828	-0.561760	0.718517	0.394784	-0.342216	0.644803	0.140470	-0.330136	0.630814	0.172790	-0.304621	0.630509	0.023362	-0.230326	0.081460	-0.025054	-0.224324	0.077524	0.129820	-0.224008	0.068050	0.165497	0.403391	0.066810	-0.126165
4027	33.558333	-0.851693	0.670937	-0.002625	-0.842268	0.649893	0.211025	-0.775512	0.900695	0.189901	-0.764916	0.910414	0.016719	-0.667396	1.159554	0.071727	-0.656801	1.161054	0.176362	-0.621650	1.107211	0.178955	-0.587867	0.749031	-0.183923	-0.561751	0.718502	0.394769	-0.342207	0.644800	0.140471	-0.330157	0.630756	0.172847	-0.304617	0.630501	0.023375	-0.230328	0.081464	-0.025049	-0.224322	0.077522	0.129817	-0.224006	0.068052	0.165491	0.403399	0.066830	-0.126161
4028	33.566667	-0.851686	0.670934	-0.002628	-0.842267	0.649900	0.211023	-0.775512	0.900695	0.189901	-0.764931	0.910420	0.016715	-0.667396	1.159542	0.071724	-0.656813	1.161042	0.176379	-0.621661	1.107204	0.178960	-0.587821	0.749074	-0.183876	-0.561745	0.718496	0.394759	-0.342194	0.644803	0.140471	-0.330152	0.630753	0.172826	-0.304608	0.630504	0.023382	-0.230329	0.081465	-0.025049	-0.224320	0.077520	0.129808	-0.224004	0.068055	0.165487	0.403407	0.066845	-0.126164
4029	33.575000	-0.851698	0.670937	-0.002628	-0.842292	0.649917	0.211016	-0.775504	0.900699	0.189900	-0.764936	0.910427	0.016718	-0.667391	1.159523	0.071726	-0.656824	1.161008	0.176368	-0.621661	1.107187	0.178965	-0.587803	0.749089	-0.183882	-0.561718	0.718462	0.394681	-0.342175	0.644795	0.140466	-0.330136	0.630748	0.172829	-0.304613	0.630498	0.023394	-0.230329	0.081463	-0.025055	-0.224324	0.077514	0.129802	-0.224009	0.068047	0.165480	0.403407	0.066840	-0.126166
4030	33.583333	-0.851676	0.670936	-0.002641	-0.842262	0.649898	0.211004	-0.775492	0.900704	0.189905	-0.764932	0.910430	0.016712	-0.667400	1.159477	0.071732	-0.656825	1.160980	0.176385	-0.621655	1.107164	0.178969	-0.587786	0.749094	-0.183843	-0.561739	0.718481	0.394737	-0.342159	0.644793	0.140475	-0.330120	0.630740	0.172838	-0.304615	0.630493	0.023405	-0.230328	0.081469	-0.025057	-0.224323	0.077508	0.129799	-0.224005	0.068048	0.165483	0.403406	0.066830	-0.126158
4031	33.591667	-0.851689	0.670941	-0.002635	-0.842287	0.649915	0.211003	-0.775486	0.900705	0.189916	-0.764910	0.910429	0.016713	-0.667409	1.159461	0.071748	-0.656824	1.160943	0.176398	-0.621638	1.107141	0.178979	-0.587752	0.749140	-0.183965	-0.561738	0.718476	0.394736	-0.342135	0.644793	0.140479	-0.330104	0.630737	0.172843	-0.304619	0.630494	0.023414	-0.230330	0.081458	-0.025061	-0.224325	0.077511	0.129800	-0.224007	0.068043	0.165479	0.403404	0.066843	-0.126168
4032	33.600000	-0.851700	0.670941	-0.002625	-0.842309	0.649930	0.211001	-0.775471	0.900692	0.189895	-0.764891	0.910430	0.016718	-0.667415	1.159474	0.071774	-0.656814	1.160944	0.176422	-0.621622	1.107142	0.178997	-0.587768	0.749117	-0.183856	-0.561739	0.718474	0.394734	-0.342109	0.644794	0.140489	-0.330088	0.630726	0.172851	-0.304633	0.630497	0.023423	-0.230330	0.081452	-0.025060	-0.224325	0.077520	0.129808	-0.224009	0.068052	0.165484	0.403409	0.066845	-0.126168
4033	33.608333	-0.851683	0.670947	-0.002631	-0.842251	0.649908	0.210990	-0.775456	0.900699	0.189899	-0.764918	0.910451	0.016721	-0.667419	1.159450	0.071792	-0.656807	1.160926	0.176436	-0.621617	1.107122	0.179008	-0.587763	0.749123	-0.183876	-0.561693	0.718408	0.394598	-0.342093	0.644797	0.140496	-0.330065	0.630724	0.172878	-0.304634	0.630512	0.023435	-0.230326	0.081453	-0.025056	-0.224323	0.077517	0.129809	-0.224006	0.068048	0.165489	0.403408	0.066846	-0.126166
4034	33.616667	-0.851662	0.670956	-0.002642	-0.842250	0.649917	0.210993	-0.775450	0.900702	0.189902	-0.764909	0.910457	0.016728	-0.667428	1.159449	0.071816	-0.656800	1.160907	0.176455	-0.621600	1.107121	0.179027	-0.587742	0.749158	-0.183970	-0.561740	0.718453	0.394743	-0.342084	0.644793	0.140503	-0.330063	0.630722	0.172863	-0.304635	0.630515	0.023444	-0.230329	0.081451	-0.025047	-0.224319	0.077520	0.129819	-0.224008	0.068053	0.165494	0.403408	0.066849	-0.126162
4035	33.625000	-0.851696	0.670963	-0.002613	-0.842244	0.649923	0.210992	-0.775442	0.900702	0.189912	-0.764888	0.910461	0.016737	-0.667439	1.159452	0.071856	-0.656789	1.160911	0.176487	-0.621594	1.107100	0.179037	-0.587764	0.749138	-0.183896	-0.561730	0.718441	0.394738	-0.342075	0.644792	0.140510	-0.330046	0.630739	0.172835	-0.304630	0.630516	0.023443	-0.230322	0.081460	-0.025042	-0.224317	0.077524	0.129818	-0.224003	0.068057	0.165493	0.403410	0.066846	-0.126154
4036	33.633333	-0.851647	0.670960	-0.002626	-0.842245	0.649932	0.210997	-0.775426	0.900711	0.189921	-0.764897	0.910467	0.016744	-0.667441	1.159444	0.071866	-0.656780	1.160893	0.176505	-0.621579	1.107100	0.179051	-0.587769	0.749145	-0.183857	-0.561720	0.718434	0.394744	-0.342076	0.644791	0.140504	-0.330057	0.630719	0.172872	-0.304633	0.630507	0.023433	-0.230321	0.081469	-0.025039	-0.224315	0.077529	0.129819	-0.224003	0.068061	0.165498	0.403413	0.066853	-0.126155
4037	33.641667	-0.851631	0.670955	-0.002637	-0.842246	0.649933	0.210998	-0.775427	0.900698	0.189926	-0.764875	0.910459	0.016751	-0.667450	1.159448	0.071897	-0.656769	1.160890	0.176521	-0.621562	1.107094	0.179064	-0.587770	0.749149	-0.183896	-0.561688	0.718402	0.394673	-0.342078	0.644788	0.140495	-0.330048	0.630737	0.172825	-0.304630	0.630506	0.023429	-0.230321	0.081464	-0.025045	-0.224321	0.077521	0.129809	-0.224002	0.068052	0.165484	0.403411	0.066850	-0.126160
4038	33.650000	-0.851645	0.670961	-0.002637	-0.842247	0.649934	0.210998	-0.775423	0.900696	0.189930	-0.764857	0.910450	0.016753	-0.667456	1.159457	0.071925	-0.656759	1.160901	0.176546	-0.621547	1.107105	0.179093	-0.587774	0.749141	-0.183851	-0.561656	0.718369	0.394599	-0.342082	0.644771	0.140479	-0.330069	0.630715	0.172846	-0.304627	0.630501	0.023419	-0.230317	0.081454	-0.025046	-0.224323	0.077512	0.129802	-0.223999	0.068051	0.165478	0.403410	0.066850	-0.126167
4039	33.658333	-0.851667	0.670959	-0.002628	-0.842250	0.649923	0.210997	-0.775415	0.900690	0.189934	-0.764875	0.910449	0.016752	-0.667451	1.159455	0.071920	-0.656758	1.160906	0.176564	-0.621543	1.107105	0.179099	-0.587778	0.749143	-0.183858	-0.561662	0.718398	0.394673	-0.342091	0.644774	0.140461	-0.330078	0.630712	0.172831	-0.304636	0.630490	0.023413	-0.230326	0.081454	-0.025055	-0.224325	0.077512	0.129796	-0.224007	0.068043	0.165475	0.403407	0.066839	-0.126167
4040	33.666667	-0.851648	0.670954	-0.002637	-0.842249	0.649918	0.210994	-0.775416	0.900702	0.189973	-0.764891	0.910450	0.016752	-0.667441	1.159454	0.071911	-0.656763	1.160894	0.176574	-0.621554	1.107107	0.179080	-0.587760	0.749175	-0.183971	-0.561681	0.718430	0.394744	-0.342098	0.644772	0.140445	-0.330083	0.630717	0.172822	-0.304642	0.630487	0.023411	-0.230329	0.081457	-0.025064	-0.224326	0.077508	0.129794	-0.224011	0.068042	0.165475	0.403401	0.066835	-0.126172
4041	33.675000	-0.851628	0.670941	-0.002635	-0.842250	0.649917	0.210996	-0.775411	0.900690	0.189953	-0.764858	0.910435	0.016752	-0.667453	1.159471	0.071944	-0.656747	1.160897	0.176553	-0.621535	1.107094	0.179091	-0.587769	0.749168	-0.183930	-0.561678	0.718435	0.394745	-0.342098	0.644767	0.140441	-0.330085	0.630720	0.172812	-0.304644	0.630487	0.023414	-0.230331	0.081452	-0.025062	-0.224324	0.077516	0.129799	-0.224005	0.068049	0.165481	0.403402	0.066840	-0.126166
4042	33.683333	-0.851654	0.670954	-0.002625	-0.842244	0.649916	0.210994	-0.775398	0.900690	0.189937	-0.764855	0.910438	0.016761	-0.667453	1.159473	0.071941	-0.656749	1.160900	0.176556	-0.621531	1.107110	0.179106	-0.587779	0.749161	-0.183890	-0.561634	0.718382	0.394606	-0.342091	0.644773	0.140444	-0.330081	0.630718	0.172821	-0.304648	0.630494	0.023426	-0.230330	0.081458	-0.025058	-0.224324	0.077522	0.129806	-0.224007	0.068055	0.165487	0.403401	0.066844	-0.126167
4043	33.691667	-0.851661	0.670960	-0.002612	-0.842243	0.649923	0.210999	-0.775397	0.900689	0.189938	-0.764853	0.910445	0.016762	-0.667453	1.159469	0.071945	-0.656741	1.160887	0.176560	-0.621541	1.107100	0.179081	-0.587773	0.749173	-0.183899	-0.561684	0.718444	0.394747	-0.342074	0.644779	0.140468	-0.330068	0.630721	0.172835	-0.304650	0.630493	0.023433	-0.230329	0.081461	-0.025050	-0.224321	0.077525	0.129814	-0.224006	0.068057	0.165496	0.403389	0.066837	-0.126167
4044	33.700000	-0.851704	0.670969	-0.002581	-0.842237	0.649927	0.211009	-0.775396	0.900694	0.189943	-0.764882	0.910462	0.016775	-0.667455	1.159462	0.071945	-0.656748	1.160874	0.176554	-0.621527	1.107092	0.179103	-0.587764	0.749191	-0.183954	-0.561688	0.718447	0.394746	-0.342050	0.644779	0.140493	-0.330050	0.630705	0.172856	-0.304655	0.630490	0.023441	-0.230331	0.081461	-0.025044	-0.224320	0.077527	0.129827	-0.224006	0.068056	0.165497	0.403390	0.066824	-0.126172
4045	33.708333	-0.851702	0.670969	-0.002573	-0.842240	0.649939	0.211017	-0.775387	0.900707	0.189953	-0.764848	0.910456	0.016781	-0.667461	1.159440	0.071948	-0.656750	1.160864	0.176561	-0.621523	1.107062	0.179093	-0.587794	0.749162	-0.183875	-0.561694	0.718442	0.394737	-0.342018	0.644799	0.140527	-0.330028	0.630696	0.172884	-0.304662	0.630500	0.023459	-0.230323	0.081464	-0.025046	-0.224350	0.077527	0.129750	-0.224007	0.068058	0.165494	0.403405	0.066855	-0.126157
4046	33.716667	-0.851703	0.670969	-0.002565	-0.842230	0.649943	0.211020	-0.775378	0.900719	0.189962	-0.764874	0.910469	0.016793	-0.667472	1.159415	0.071951	-0.656756	1.160849	0.176573	-0.621520	1.107045	0.179092	-0.587807	0.749146	-0.183831	-0.561650	0.718388	0.394596	-0.341994	0.644809	0.140548	-0.329982	0.630725	0.172834	-0.304679	0.630504	0.023470	-0.230324	0.081468	-0.025050	-0.224318	0.077527	0.129810	-0.224002	0.068058	0.165488	0.403402	0.066851	-0.126156
4047	33.725000	-0.851658	0.670963	-0.002582	-0.842234	0.649966	0.211041	-0.775379	0.900721	0.189982	-0.764838	0.910455	0.016794	-0.667485	1.159387	0.071943	-0.656761	1.160791	0.176582	-0.621517	1.107046	0.179097	-0.587815	0.749150	-0.183927	-0.561695	0.718444	0.394730	-0.341974	0.644805	0.140563	-0.329994	0.630679	0.172916	-0.304684	0.630508	0.023476	-0.230320	0.081463	-0.025050	-0.224320	0.077520	0.129806	-0.224002	0.068049	0.165481	0.403407	0.066845	-0.126157
4048	33.733333	-0.851655	0.670960	-0.002578	-0.842220	0.649944	0.211034	-0.775374	0.900729	0.190003	-0.764835	0.910450	0.016796	-0.667507	1.159369	0.071968	-0.656770	1.160797	0.176585	-0.621519	1.107020	0.179103	-0.587827	0.749129	-0.183870	-0.561692	0.718445	0.394729	-0.341964	0.644800	0.140568	-0.329983	0.630671	0.172924	-0.304687	0.630500	0.023477	-0.230300	0.081493	-0.025028	-0.224327	0.077506	0.129801	-0.224002	0.068043	0.165479	0.403406	0.066838	-0.126162
4049	33.741667	-0.851685	0.670957	-0.002561	-0.842279	0.649991	0.211086	-0.775366	0.900707	0.189986	-0.764832	0.910436	0.016797	-0.667524	1.159347	0.071974	-0.656778	1.160773	0.176593	-0.621523	1.107004	0.179110	-0.587837	0.749120	-0.183870	-0.561664	0.718419	0.394657	-0.341956	0.644790	0.140567	-0.329982	0.630659	0.172922	-0.304697	0.630492	0.023479	-0.230323	0.081454	-0.025056	-0.224324	0.077508	0.129795	-0.224006	0.068043	0.165479	0.403407	0.066837	-0.126169
4050	33.750000	-0.851641	0.670956	-0.002578	-0.842216	0.649932	0.211040	-0.775363	0.900685	0.189965	-0.764831	0.910428	0.016799	-0.667548	1.159320	0.071986	-0.656776	1.160723	0.176583	-0.621521	1.106989	0.179121	-0.587844	0.749114	-0.183863	-0.561626	0.718393	0.394589	-0.341959	0.644787	0.140565	-0.329957	0.630701	0.172846	-0.304700	0.630484	0.023476	-0.230326	0.081441	-0.025054	-0.224330	0.077504	0.129798	-0.224007	0.068044	0.165486	0.403401	0.066832	-0.126169
4051	33.758333	-0.851658	0.670958	-0.002565	-0.842214	0.649932	0.211043	-0.775363	0.900698	0.189993	-0.764830	0.910428	0.016807	-0.667574	1.159285	0.072004	-0.656799	1.160707	0.176625	-0.621525	1.106984	0.179138	-0.587847	0.749117	-0.183912	-0.561665	0.718460	0.394739	-0.341965	0.644789	0.140555	-0.329988	0.630671	0.172916	-0.304701	0.630485	0.023482	-0.230326	0.081453	-0.025052	-0.224325	0.077515	0.129808	-0.224006	0.068046	0.165490	0.403383	0.066803	-0.126166
4052	33.766667	-0.851677	0.670971	-0.002557	-0.842214	0.649933	0.211046	-0.775362	0.900682	0.189975	-0.764829	0.910433	0.016814	-0.667602	1.159254	0.072025	-0.656799	1.160681	0.176618	-0.621528	1.106959	0.179147	-0.587840	0.749119	-0.183844	-0.561656	0.718458	0.394745	-0.341970	0.644800	0.140561	-0.329994	0.630683	0.172918	-0.304701	0.630491	0.023488	-0.230326	0.081452	-0.025048	-0.224323	0.077523	0.129820	-0.224007	0.068059	0.165494	0.403405	0.066842	-0.126155
4053	33.775000	-0.851681	0.670975	-0.002555	-0.842276	0.649992	0.211091	-0.775352	0.900689	0.189981	-0.764829	0.910437	0.016819	-0.667631	1.159226	0.072041	-0.656822	1.160672	0.176643	-0.621529	1.106941	0.179157	-0.587839	0.749130	-0.183819	-0.561601	0.718397	0.394616	-0.341972	0.644800	0.140563	-0.329980	0.630707	0.172887	-0.304697	0.630489	0.023491	-0.230325	0.081469	-0.025043	-0.224321	0.077531	0.129822	-0.224006	0.068066	0.165497	0.403403	0.066856	-0.126158
4054	33.783333	-0.851646	0.670977	-0.002576	-0.842221	0.649948	0.211053	-0.775355	0.900707	0.190025	-0.764827	0.910442	0.016822	-0.667657	1.159195	0.072057	-0.656837	1.160640	0.176674	-0.621552	1.106916	0.179190	-0.587857	0.749117	-0.183882	-0.561641	0.718442	0.394764	-0.341969	0.644797	0.140565	-0.329991	0.630690	0.172930	-0.304690	0.630491	0.023489	-0.230330	0.081476	-0.025045	-0.224321	0.077529	0.129818	-0.224007	0.068063	0.165494	0.403388	0.066827	-0.126167
4055	33.791667	-0.851644	0.670967	-0.002578	-0.842221	0.649942	0.211041	-0.775338	0.900692	0.189987	-0.764826	0.910446	0.016824	-0.667677	1.159157	0.072075	-0.656851	1.160613	0.176694	-0.621543	1.106913	0.179212	-0.587818	0.749140	-0.183832	-0.561637	0.718427	0.394778	-0.341956	0.644796	0.140580	-0.329984	0.630682	0.172934	-0.304680	0.630488	0.023484	-0.230324	0.081470	-0.025051	-0.224322	0.077523	0.129811	-0.224006	0.068053	0.165488	0.403394	0.066834	-0.126166
4056	33.800000	-0.851643	0.670967	-0.002589	-0.842225	0.649937	0.211036	-0.775340	0.900675	0.189985	-0.764826	0.910447	0.016822	-0.667693	1.159114	0.072087	-0.656860	1.160576	0.176707	-0.621529	1.106874	0.179190	-0.587810	0.749137	-0.183840	-0.561640	0.718398	0.394790	-0.341943	0.644785	0.140592	-0.329947	0.630709	0.172877	-0.304673	0.630488	0.023475	-0.230323	0.081463	-0.025057	-0.224322	0.077513	0.129801	-0.224006	0.068042	0.165478	0.403409	0.066855	-0.126180
4057	33.808333	-0.851641	0.670959	-0.002590	-0.842243	0.649944	0.211038	-0.775332	0.900684	0.190004	-0.764821	0.910448	0.016821	-0.667706	1.159079	0.072095	-0.656870	1.160543	0.176721	-0.621521	1.106852	0.179207	-0.587791	0.749154	-0.183863	-0.561640	0.718376	0.394797	-0.341926	0.644775	0.140604	-0.329964	0.630651	0.172966	-0.304667	0.630486	0.023455	-0.230322	0.081452	-0.025057	-0.224322	0.077506	0.129797	-0.224006	0.068036	0.165482	0.403407	0.066844	-0.126174
4058	33.816667	-0.851633	0.670954	-0.002585	-0.842236	0.649920	0.211023	-0.775332	0.900660	0.189985	-0.764816	0.910444	0.016817	-0.667716	1.159059	0.072106	-0.656880	1.160517	0.176729	-0.621523	1.106828	0.179222	-0.587773	0.749175	-0.183928	-0.561650	0.718349	0.394801	-0.341916	0.644764	0.140615	-0.329958	0.630640	0.172978	-0.304667	0.630491	0.023443	-0.230324	0.081463	-0.025062	-0.224326	0.077505	0.129801	-0.224005	0.068039	0.165485	0.403384	0.066806	-0.126181
4059	33.825000	-0.851646	0.670949	-0.002588	-0.842236	0.649910	0.211017	-0.775329	0.900651	0.189985	-0.764816	0.910447	0.016820	-0.667719	1.159035	0.072118	-0.656884	1.160492	0.176741	-0.621523	1.106809	0.179228	-0.587786	0.749170	-0.183903	-0.561641	0.718296	0.394740	-0.341907	0.644764	0.140619	-0.329959	0.630637	0.172987	-0.304663	0.630504	0.023427	-0.230326	0.081450	-0.025061	-0.224321	0.077512	0.129809	-0.224002	0.068042	0.165490	0.403404	0.066841	-0.126174
4060	33.833333	-0.851688	0.670966	-0.002565	-0.842237	0.649903	0.211009	-0.775327	0.900648	0.189989	-0.764817	0.910454	0.016830	-0.667727	1.159038	0.072132	-0.656886	1.160481	0.176757	-0.621524	1.106805	0.179234	-0.587795	0.749164	-0.183827	-0.561633	0.718242	0.394668	-0.341914	0.644768	0.140630	-0.329966	0.630643	0.172993	-0.304663	0.630517	0.023408	-0.230320	0.081459	-0.025060	-0.224316	0.077521	0.129813	-0.224001	0.068045	0.165500	0.403388	0.066801	-0.126170
4061	33.841667	-0.851640	0.670961	-0.002573	-0.842245	0.649909	0.211008	-0.775324	0.900652	0.189996	-0.764820	0.910462	0.016839	-0.667737	1.159026	0.072157	-0.656906	1.160479	0.176785	-0.621525	1.106800	0.179254	-0.587787	0.749192	-0.183892	-0.561694	0.718273	0.394808	-0.341929	0.644765	0.140622	-0.329976	0.630650	0.172993	-0.304666	0.630535	0.023396	-0.230321	0.081464	-0.025047	-0.224320	0.077529	0.129831	-0.224000	0.068060	0.165507	0.403397	0.066823	-0.126162
4062	33.850000	-0.851690	0.670974	-0.002553	-0.842250	0.649914	0.211006	-0.775326	0.900650	0.190003	-0.764857	0.910481	0.016852	-0.667751	1.159032	0.072186	-0.656893	1.160474	0.176797	-0.621522	1.106794	0.179276	-0.587806	0.749191	-0.183835	-0.561712	0.718250	0.394803	-0.341951	0.644765	0.140609	-0.329986	0.630665	0.172983	-0.304672	0.630539	0.023384	-0.230323	0.081469	-0.025046	-0.224321	0.077534	0.129833	-0.224006	0.068063	0.165509	0.403387	0.066816	-0.126164
4063	33.858333	-0.851654	0.670960	-0.002569	-0.842282	0.649933	0.211006	-0.775324	0.900663	0.190032	-0.764825	0.910473	0.016862	-0.667765	1.159029	0.072213	-0.656884	1.160470	0.176830	-0.621512	1.106791	0.179293	-0.587817	0.749197	-0.183845	-0.561733	0.718225	0.394796	-0.341961	0.644767	0.140593	-0.329999	0.630670	0.172970	-0.304677	0.630545	0.023371	-0.230321	0.081466	-0.025046	-0.224321	0.077526	0.129831	-0.224007	0.068060	0.165503	0.403408	0.066845	-0.126160
4064	33.866667	-0.851693	0.670968	-0.002553	-0.842256	0.649917	0.210995	-0.775312	0.900662	0.190023	-0.764825	0.910475	0.016872	-0.667781	1.159020	0.072245	-0.656878	1.160463	0.176872	-0.621503	1.106789	0.179318	-0.587827	0.749203	-0.183891	-0.561752	0.718200	0.394791	-0.341968	0.644766	0.140583	-0.329980	0.630709	0.172881	-0.304690	0.630544	0.023360	-0.230322	0.081466	-0.025051	-0.224320	0.077515	0.129820	-0.224011	0.068044	0.165494	0.403411	0.066836	-0.126162
4065	33.875000	-0.851674	0.670958	-0.002567	-0.842256	0.649914	0.210988	-0.775313	0.900658	0.190040	-0.764826	0.910475	0.016879	-0.667797	1.158989	0.072280	-0.656905	1.160452	0.176918	-0.621484	1.106781	0.179338	-0.587822	0.749236	-0.183971	-0.561768	0.718176	0.394784	-0.341974	0.644750	0.140561	-0.330014	0.630667	0.172939	-0.304699	0.630542	0.023350	-0.230323	0.081463	-0.025059	-0.224322	0.077510	0.129805	-0.224007	0.068044	0.165488	0.403406	0.066834	-0.126169
4066	33.883333	-0.851603	0.670922	-0.002581	-0.842255	0.649912	0.210979	-0.775311	0.900644	0.190023	-0.764821	0.910472	0.016882	-0.667860	1.159035	0.072190	-0.656872	1.160426	0.176931	-0.621471	1.106773	0.179365	-0.587860	0.749208	-0.183855	-0.561785	0.718150	0.394776	-0.341974	0.644754	0.140550	-0.329990	0.630705	0.172859	-0.304703	0.630548	0.023347	-0.230324	0.081446	-0.025064	-0.224327	0.077504	0.129799	-0.224006	0.068042	0.165482	0.403405	0.066837	-0.126179
4067	33.891667	-0.851669	0.670951	-0.002568	-0.842252	0.649910	0.210973	-0.775303	0.900643	0.190025	-0.764816	0.910473	0.016886	-0.667832	1.158978	0.072347	-0.656870	1.160400	0.176963	-0.621463	1.106754	0.179385	-0.587877	0.749217	-0.183848	-0.561802	0.718134	0.394773	-0.341979	0.644749	0.140541	-0.330009	0.630680	0.172884	-0.304714	0.630546	0.023338	-0.230324	0.081450	-0.025065	-0.224328	0.077509	0.129805	-0.224008	0.068038	0.165487	0.403405	0.066844	-0.126184
4068	33.900000	-0.851639	0.670947	-0.002569	-0.842251	0.649912	0.210972	-0.775307	0.900659	0.190064	-0.764814	0.910477	0.016893	-0.667874	1.158939	0.072410	-0.656911	1.160377	0.177011	-0.621459	1.106739	0.179407	-0.587908	0.749217	-0.183918	-0.561814	0.718120	0.394764	-0.341980	0.644747	0.140534	-0.330022	0.630666	0.172919	-0.304713	0.630554	0.023328	-0.230324	0.081457	-0.025069	-0.224324	0.077515	0.129811	-0.224004	0.068045	0.165494	0.403404	0.066844	-0.126173
4069	33.908333	-0.851639	0.670955	-0.002567	-0.842249	0.649913	0.210969	-0.775298	0.900655	0.190045	-0.764812	0.910482	0.016897	-0.667891	1.158945	0.072432	-0.656920	1.160359	0.177045	-0.621460	1.106725	0.179423	-0.587887	0.749260	-0.183899	-0.561827	0.718110	0.394754	-0.341977	0.644752	0.140526	-0.330023	0.630676	0.172912	-0.304710	0.630559	0.023326	-0.230323	0.081460	-0.025065	-0.224318	0.077528	0.129818	-0.224005	0.068055	0.165497	0.403394	0.066828	-0.126174
4070	33.916667	-0.851604	0.670940	-0.002577	-0.842245	0.649914	0.210968	-0.775310	0.900635	0.190029	-0.764811	0.910491	0.016905	-0.667912	1.158942	0.072466	-0.656900	1.160337	0.177054	-0.621468	1.106715	0.179445	-0.587910	0.749252	-0.183805	-0.561835	0.718104	0.394743	-0.341975	0.644760	0.140523	-0.329995	0.630720	0.172836	-0.304706	0.630562	0.023318	-0.230320	0.081467	-0.025063	-0.224317	0.077531	0.129827	-0.224004	0.068059	0.165507	0.403403	0.066845	-0.126167
4071	33.925000	-0.851676	0.670972	-0.002538	-0.842242	0.649915	0.210977	-0.775305	0.900648	0.190037	-0.764812	0.910494	0.016911	-0.667954	1.158942	0.072521	-0.656944	1.160324	0.177113	-0.621468	1.106698	0.179468	-0.587911	0.749268	-0.183786	-0.561840	0.718104	0.394734	-0.341973	0.644765	0.140520	-0.330005	0.630708	0.172866	-0.304696	0.630567	0.023316	-0.230315	0.081473	-0.025059	-0.224317	0.077531	0.129823	-0.224003	0.068063	0.165501	0.403406	0.066856	-0.126172
4072	33.933333	-0.851642	0.670970	-0.002562	-0.842238	0.649918	0.210980	-0.775316	0.900661	0.190074	-0.764808	0.910495	0.016918	-0.668010	1.158914	0.072605	-0.656941	1.160288	0.177184	-0.621452	1.106669	0.179510	-0.587891	0.749315	-0.183886	-0.561839	0.718112	0.394731	-0.341970	0.644766	0.140510	-0.330014	0.630697	0.172897	-0.304688	0.630566	0.023315	-0.230317	0.081478	-0.025057	-0.224316	0.077531	0.129822	-0.224006	0.068066	0.165498	0.403404	0.066851	-0.126164
4073	33.941667	-0.851635	0.670957	-0.002555	-0.842238	0.649920	0.210982	-0.775317	0.900639	0.190039	-0.764808	0.910490	0.016923	-0.668073	1.158869	0.072706	-0.656929	1.160245	0.177290	-0.621440	1.106646	0.179617	-0.587902	0.749307	-0.183809	-0.561839	0.718117	0.394725	-0.341965	0.644768	0.140501	-0.329994	0.630717	0.172847	-0.304677	0.630566	0.023304	-0.230317	0.081471	-0.025061	-0.224321	0.077526	0.129816	-0.224004	0.068055	0.165490	0.403408	0.066841	-0.126168
4074	33.950000	-0.851636	0.670944	-0.002557	-0.842234	0.649921	0.210984	-0.775317	0.900633	0.190039	-0.764810	0.910490	0.016928	-0.668151	1.158818	0.072839	-0.656902	1.160190	0.177431	-0.621350	1.106593	0.179653	-0.587887	0.749323	-0.183805	-0.561830	0.718123	0.394723	-0.341963	0.644762	0.140490	-0.329977	0.630736	0.172795	-0.304678	0.630556	0.023296	-0.230322	0.081456	-0.025067	-0.224320	0.077509	0.129809	-0.224006	0.068046	0.165483	0.403411	0.066844	-0.126177
4075	33.958333	-0.851651	0.670960	-0.002559	-0.842229	0.649920	0.210979	-0.775306	0.900642	0.190044	-0.764802	0.910486	0.016932	-0.668246	1.158761	0.073018	-0.656844	1.160108	0.177596	-0.621248	1.106547	0.179800	-0.587875	0.749339	-0.183864	-0.561821	0.718135	0.394731	-0.341964	0.644761	0.140474	-0.329990	0.630720	0.172826	-0.304674	0.630552	0.023294	-0.230317	0.081457	-0.025073	-0.224324	0.077503	0.129798	-0.224005	0.068038	0.165483	0.403407	0.066836	-0.126176
4076	33.966667	-0.851631	0.670961	-0.002575	-0.842229	0.649925	0.210980	-0.775313	0.900624	0.190047	-0.764793	0.910487	0.016944	-0.668350	1.158690	0.073223	-0.656777	1.160013	0.177796	-0.621151	1.106496	0.179938	-0.587860	0.749371	-0.183805	-0.561808	0.718141	0.394740	-0.341961	0.644758	0.140464	-0.330000	0.630703	0.172856	-0.304677	0.630544	0.023292	-0.230320	0.081454	-0.025073	-0.224329	0.077506	0.129808	-0.224006	0.068043	0.165491	0.403385	0.066804	-0.126182
4077	33.975000	-0.851606	0.670952	-0.002577	-0.842251	0.649937	0.210981	-0.775307	0.900623	0.190053	-0.764788	0.910494	0.016956	-0.668500	1.158660	0.073518	-0.656698	1.159954	0.178043	-0.621034	1.106439	0.180076	-0.587835	0.749413	-0.183830	-0.561795	0.718139	0.394750	-0.341961	0.644754	0.140464	-0.329989	0.630737	0.172821	-0.304682	0.630540	0.023313	-0.230322	0.081453	-0.025071	-0.224325	0.077508	0.129815	-0.224008	0.068043	0.165498	0.403402	0.066838	-0.126173
4078	33.983333	-0.851662	0.670982	-0.002545	-0.842348	0.650032	0.211074	-0.775306	0.900611	0.190061	-0.764779	0.910504	0.016974	-0.668622	1.158613	0.073772	-0.656600	1.159877	0.178271	-0.620909	1.106385	0.180223	-0.587818	0.749453	-0.183774	-0.561779	0.718141	0.394769	-0.341957	0.644764	0.140464	-0.329973	0.630775	0.172789	-0.304655	0.630579	0.023261	-0.230323	0.081454	-0.025065	-0.224328	0.077513	0.129819	-0.224006	0.068050	0.165500	0.403404	0.066836	-0.126173
4079	33.991667	-0.851611	0.670984	-0.002563	-0.842228	0.649919	0.210977	-0.775304	0.900625	0.190110	-0.764775	0.910513	0.016989	-0.668765	1.158585	0.074065	-0.656493	1.159833	0.178544	-0.620775	1.106347	0.180370	-0.587782	0.749500	-0.183900	-0.561765	0.718137	0.394783	-0.341955	0.644766	0.140468	-0.329990	0.630729	0.172861	-0.304688	0.630545	0.023351	-0.230324	0.081458	-0.025063	-0.224322	0.077518	0.129828	-0.224006	0.068053	0.165505	0.403397	0.066823	-0.126168
4080	34.000000	-0.851609	0.670995	-0.002563	-0.842233	0.649911	0.210979	-0.775303	0.900593	0.190087	-0.764774	0.910520	0.017007	-0.668919	1.158575	0.074359	-0.656393	1.159786	0.178805	-0.620636	1.106324	0.180536	-0.587753	0.749539	-0.183939	-0.561757	0.718125	0.394794	-0.341953	0.644771	0.140474	-0.329988	0.630731	0.172863	-0.304688	0.630549	0.023375	-0.230322	0.081465	-0.025062	-0.224320	0.077524	0.129831	-0.224004	0.068054	0.165506	0.403389	0.066814	-0.126171
4081	34.008333	-0.851580	0.670988	-0.002565	-0.842260	0.649920	0.210989	-0.775307	0.900582	0.190104	-0.764777	0.910530	0.017027	-0.669035	1.158613	0.074627	-0.656279	1.159766	0.179047	-0.620517	1.106317	0.180685	-0.587729	0.749590	-0.183765	-0.561747	0.718120	0.394814	-0.341949	0.644775	0.140482	-0.329973	0.630765	0.172842	-0.304691	0.630549	0.023394	-0.230317	0.081468	-0.025056	-0.224315	0.077531	0.129829	-0.224004	0.068058	0.165503	0.403408	0.066855	-0.126172
4082	34.016667	-0.851558	0.670979	-0.002573	-0.842231	0.649891	0.210990	-0.775304	0.900581	0.190130	-0.764780	0.910538	0.017048	-0.669154	1.158633	0.074904	-0.656158	1.159781	0.179288	-0.620411	1.106320	0.180835	-0.587694	0.749635	-0.183769	-0.561747	0.718104	0.394824	-0.341944	0.644778	0.140491	-0.329985	0.630734	0.172876	-0.304690	0.630543	0.023418	-0.230317	0.081466	-0.025060	-0.224315	0.077527	0.129818	-0.224004	0.068055	0.165500	0.403411	0.066843	-0.126169
4083	34.025000	-0.851587	0.670993	-0.002551	-0.842237	0.649886	0.210996	-0.775315	0.900555	0.190138	-0.764727	0.910534	0.017111	-0.669253	1.158667	0.075133	-0.656048	1.159775	0.179501	-0.620299	1.106314	0.180971	-0.587656	0.749661	-0.183848	-0.561749	0.718091	0.394833	-0.341953	0.644762	0.140484	-0.329984	0.630732	0.172879	-0.304694	0.630536	0.023437	-0.230316	0.081467	-0.025067	-0.224316	0.077517	0.129812	-0.224000	0.068046	0.165490	0.403410	0.066844	-0.126177
4084	34.033333	-0.851552	0.670972	-0.002566	-0.842234	0.649869	0.211002	-0.775325	0.900543	0.190157	-0.764796	0.910540	0.017086	-0.669361	1.158703	0.075354	-0.655958	1.159787	0.179748	-0.620187	1.106307	0.181104	-0.587592	0.749761	-0.183718	-0.561760	0.718079	0.394842	-0.341960	0.644761	0.140493	-0.329965	0.630771	0.172813	-0.304691	0.630533	0.023464	-0.230313	0.081462	-0.025068	-0.224316	0.077510	0.129807	-0.224001	0.068038	0.165489	0.403411	0.066839	-0.126185
4085	34.041667	-0.851608	0.670988	-0.002530	-0.842297	0.649916	0.211056	-0.775333	0.900531	0.190174	-0.764807	0.910547	0.017111	-0.669459	1.158738	0.075547	-0.655882	1.159778	0.179903	-0.620108	1.106310	0.181191	-0.587557	0.749829	-0.183693	-0.561778	0.718074	0.394848	-0.341965	0.644756	0.140493	-0.329995	0.630732	0.172893	-0.304693	0.630527	0.023494	-0.230317	0.081456	-0.025075	-0.224320	0.077507	0.129808	-0.224000	0.068041	0.165493	0.403409	0.066845	-0.126184
4086	34.050000	-0.851591	0.670998	-0.002528	-0.842238	0.649850	0.211016	-0.775390	0.900534	0.190214	-0.764813	0.910554	0.017137	-0.669536	1.158767	0.075673	-0.655857	1.159776	0.180033	-0.620056	1.106309	0.181246	-0.587556	0.749860	-0.183793	-0.561796	0.718059	0.394850	-0.341969	0.644758	0.140496	-0.330000	0.630736	0.172901	-0.304697	0.630519	0.023524	-0.230321	0.081459	-0.025073	-0.224316	0.077513	0.129811	-0.224002	0.068046	0.165497	0.403403	0.066847	-0.126185
4087	34.058333	-0.851570	0.670991	-0.002513	-0.842243	0.649847	0.211024	-0.775382	0.900518	0.190218	-0.764791	0.910566	0.017203	-0.669582	1.158790	0.075738	-0.655806	1.159773	0.180071	-0.620035	1.106308	0.181268	-0.587514	0.749909	-0.183704	-0.561826	0.718054	0.394846	-0.341972	0.644762	0.140506	-0.329992	0.630766	0.172873	-0.304696	0.630531	0.023558	-0.230321	0.081453	-0.025068	-0.224321	0.077522	0.129820	-0.224002	0.068054	0.165497	0.403394	0.066826	-0.126181
4088	34.066667	-0.851550	0.670995	-0.002505	-0.842247	0.649844	0.211038	-0.775373	0.900509	0.190224	-0.764860	0.910580	0.017181	-0.669616	1.158808	0.075759	-0.655812	1.159778	0.180086	-0.620038	1.106309	0.181267	-0.587494	0.749959	-0.183628	-0.561849	0.718049	0.394840	-0.341973	0.644762	0.140516	-0.330010	0.630749	0.172916	-0.304697	0.630542	0.023590	-0.230320	0.081457	-0.025068	-0.224318	0.077520	0.129821	-0.224003	0.068054	0.165500	0.403405	0.066843	-0.126175
4089	34.075000	-0.851588	0.671010	-0.002472	-0.842247	0.649845	0.211048	-0.775413	0.900532	0.190279	-0.764892	0.910593	0.017204	-0.669637	1.158819	0.075733	-0.655856	1.159789	0.180071	-0.620066	1.106321	0.181244	-0.587502	0.749989	-0.183651	-0.561875	0.718048	0.394833	-0.341973	0.644777	0.140518	-0.330000	0.630786	0.172892	-0.304706	0.630550	0.023622	-0.230318	0.081466	-0.025059	-0.224318	0.077533	0.129824	-0.224005	0.068063	0.165501	0.403405	0.066847	-0.126170
4090	34.083333	-0.851585	0.671017	-0.002462	-0.842249	0.649840	0.211062	-0.775454	0.900535	0.190294	-0.764928	0.910605	0.017220	-0.669641	1.158821	0.075676	-0.655919	1.159807	0.180027	-0.620110	1.106338	0.181214	-0.587527	0.749966	-0.183689	-0.561902	0.718045	0.394823	-0.341977	0.644787	0.140531	-0.330015	0.630767	0.172930	-0.304711	0.630563	0.023654	-0.230319	0.081471	-0.025055	-0.224316	0.077535	0.129820	-0.224002	0.068067	0.165500	0.403387	0.066817	-0.126177
4091	34.091667	-0.851572	0.671002	-0.002454	-0.842247	0.649837	0.211078	-0.775467	0.900539	0.190307	-0.764933	0.910603	0.017238	-0.669636	1.158810	0.075577	-0.655956	1.159829	0.179914	-0.620202	1.106382	0.181196	-0.587502	0.750027	-0.183563	-0.561918	0.718057	0.394817	-0.341981	0.644786	0.140530	-0.330021	0.630765	0.172933	-0.304721	0.630566	0.023678	-0.230307	0.081482	-0.025046	-0.224318	0.077526	0.129816	-0.224004	0.068055	0.165492	0.403399	0.066829	-0.126178
4092	34.100000	-0.851590	0.670986	-0.002425	-0.842243	0.649833	0.211087	-0.775476	0.900543	0.190317	-0.764967	0.910608	0.017250	-0.669626	1.158794	0.075453	-0.656065	1.159863	0.179825	-0.620284	1.106386	0.181147	-0.587515	0.750017	-0.183541	-0.561939	0.718068	0.394805	-0.341986	0.644789	0.140528	-0.330003	0.630814	0.172862	-0.304727	0.630567	0.023700	-0.230318	0.081456	-0.025066	-0.224321	0.077510	0.129806	-0.224001	0.068043	0.165481	0.403411	0.066842	-0.126186
4093	34.108333	-0.851601	0.670991	-0.002424	-0.842244	0.649831	0.211097	-0.775467	0.900537	0.190307	-0.764982	0.910604	0.017258	-0.669612	1.158801	0.075304	-0.656129	1.159913	0.179652	-0.620354	1.106455	0.181006	-0.587551	0.749981	-0.183575	-0.561949	0.718089	0.394798	-0.341993	0.644788	0.140526	-0.330029	0.630765	0.172930	-0.304734	0.630571	0.023715	-0.230318	0.081451	-0.025060	-0.224318	0.077503	0.129802	-0.224000	0.068040	0.165484	0.403407	0.066839	-0.126184
4094	34.116667	-0.851647	0.671003	-0.002389	-0.842243	0.649827	0.211109	-0.775505	0.900546	0.190323	-0.764997	0.910603	0.017266	-0.669575	1.158810	0.075117	-0.656244	1.159991	0.179501	-0.620467	1.106524	0.180935	-0.587595	0.749959	-0.183527	-0.561955	0.718117	0.394794	-0.341999	0.644793	0.140522	-0.330035	0.630771	0.172933	-0.304740	0.630577	0.023738	-0.230320	0.081455	-0.025052	-0.224315	0.077513	0.129811	-0.223999	0.068047	0.165488	0.403389	0.066804	-0.126184
4095	34.125000	-0.851615	0.670961	-0.002398	-0.842267	0.649840	0.211120	-0.775499	0.900538	0.190309	-0.765014	0.910601	0.017267	-0.669543	1.158873	0.074867	-0.656320	1.160069	0.179312	-0.620649	1.106618	0.180917	-0.587589	0.749955	-0.183506	-0.561961	0.718145	0.394794	-0.342002	0.644801	0.140528	-0.330038	0.630779	0.172933	-0.304752	0.630576	0.023763	-0.230320	0.081453	-0.025047	-0.224319	0.077520	0.129819	-0.223998	0.068053	0.165496	0.403408	0.066844	-0.126182
4096	34.133333	-0.851670	0.670986	-0.002385	-0.842240	0.649823	0.211121	-0.775496	0.900525	0.190291	-0.765027	0.910596	0.017266	-0.669464	1.158869	0.074733	-0.656441	1.160158	0.179135	-0.620743	1.106669	0.180760	-0.587616	0.749944	-0.183441	-0.561958	0.718179	0.394797	-0.342005	0.644814	0.140529	-0.330042	0.630784	0.172933	-0.304758	0.630580	0.023778	-0.230320	0.081456	-0.025052	-0.224311	0.077523	0.129823	-0.223995	0.068062	0.165498	0.403391	0.066823	-0.126194
4097	34.141667	-0.851664	0.670971	-0.002391	-0.842245	0.649818	0.211124	-0.775566	0.900551	0.190327	-0.765057	0.910594	0.017269	-0.669415	1.158891	0.074544	-0.656550	1.160228	0.178958	-0.620863	1.106727	0.180660	-0.587655	0.749901	-0.183473	-0.561955	0.718209	0.394794	-0.342009	0.644817	0.140524	-0.330039	0.630796	0.172925	-0.304772	0.630589	0.023800	-0.230319	0.081462	-0.025045	-0.224312	0.077525	0.129822	-0.224000	0.068060	0.165502	0.403398	0.066829	-0.126183
4098	34.150000	-0.851702	0.670969	-0.002385	-0.842259	0.649814	0.211132	-0.775597	0.900534	0.190308	-0.765074	0.910588	0.017262	-0.669356	1.158898	0.074342	-0.656664	1.160285	0.178779	-0.620984	1.106776	0.180552	-0.587694	0.749860	-0.183510	-0.561949	0.718237	0.394799	-0.342011	0.644826	0.140526	-0.330006	0.630860	0.172882	-0.304782	0.630595	0.023816	-0.230320	0.081457	-0.025043	-0.224313	0.077521	0.129823	-0.223998	0.068056	0.165499	0.403407	0.066838	-0.126180
4099	34.158333	-0.851685	0.670936	-0.002395	-0.842265	0.649801	0.211126	-0.775627	0.900529	0.190296	-0.765095	0.910578	0.017251	-0.669309	1.158915	0.074196	-0.656756	1.160369	0.178668	-0.621089	1.106822	0.180514	-0.587700	0.749855	-0.183469	-0.561942	0.718263	0.394802	-0.342012	0.644834	0.140522	-0.330034	0.630841	0.172886	-0.304792	0.630597	0.023836	-0.230321	0.081454	-0.025035	-0.224315	0.077524	0.129817	-0.223999	0.068050	0.165497	0.403410	0.066849	-0.126184
4100	34.166667	-0.851682	0.670931	-0.002427	-0.842335	0.649819	0.211128	-0.775657	0.900521	0.190283	-0.765112	0.910567	0.017235	-0.669265	1.158938	0.074071	-0.656802	1.160400	0.178540	-0.621153	1.106872	0.180433	-0.587731	0.749847	-0.183397	-0.561938	0.718286	0.394802	-0.342010	0.644848	0.140527	-0.330041	0.630824	0.172916	-0.304808	0.630607	0.023854	-0.230322	0.081460	-0.025039	-0.224316	0.077523	0.129817	-0.224000	0.068048	0.165496	0.403408	0.066848	-0.126185
4101	34.175000	-0.851688	0.670916	-0.002437	-0.842328	0.649797	0.211112	-0.775686	0.900513	0.190263	-0.765125	0.910557	0.017216	-0.669235	1.158960	0.074003	-0.656840	1.160472	0.178479	-0.621193	1.106926	0.180407	-0.587737	0.749819	-0.183464	-0.561937	0.718305	0.394803	-0.342010	0.644855	0.140524	-0.330031	0.630852	0.172882	-0.304811	0.630618	0.023873	-0.230324	0.081456	-0.025035	-0.224318	0.077511	0.129815	-0.224001	0.068045	0.165496	0.403390	0.066817	-0.126197
4102	34.183333	-0.851703	0.670892	-0.002448	-0.842315	0.649776	0.211092	-0.775719	0.900508	0.190243	-0.765146	0.910552	0.017195	-0.669213	1.158988	0.073976	-0.656847	1.160537	0.178459	-0.621250	1.106953	0.180444	-0.587708	0.749829	-0.183417	-0.561946	0.718315	0.394803	-0.342014	0.644858	0.140514	-0.330028	0.630880	0.172843	-0.304811	0.630631	0.023877	-0.230327	0.081451	-0.025038	-0.224319	0.077514	0.129811	-0.223996	0.068039	0.165492	0.403408	0.066837	-0.126188
4103	34.191667	-0.851754	0.670914	-0.002456	-0.842392	0.649817	0.211121	-0.775747	0.900503	0.190215	-0.765162	0.910549	0.017175	-0.669207	1.159026	0.074000	-0.656813	1.160579	0.178481	-0.621218	1.107009	0.180442	-0.587707	0.749825	-0.183413	-0.561963	0.718324	0.394800	-0.342022	0.644858	0.140514	-0.330041	0.630857	0.172880	-0.304814	0.630626	0.023881	-0.230328	0.081452	-0.025038	-0.224319	0.077508	0.129811	-0.224001	0.068043	0.165490	0.403407	0.066841	-0.126188
4104	34.200000	-0.851726	0.670901	-0.002499	-0.842341	0.649754	0.211044	-0.775772	0.900491	0.190191	-0.765166	0.910544	0.017159	-0.669215	1.159063	0.074061	-0.656755	1.160605	0.178534	-0.621145	1.107233	0.180571	-0.587731	0.749803	-0.183452	-0.561989	0.718326	0.394792	-0.342036	0.644859	0.140512	-0.330024	0.630886	0.172870	-0.304815	0.630619	0.023888	-0.230325	0.081454	-0.025035	-0.224318	0.077514	0.129821	-0.224001	0.068053	0.165496	0.403405	0.066844	-0.126185
4105	34.208333	-0.851753	0.670908	-0.002506	-0.842376	0.649758	0.211028	-0.775801	0.900489	0.190169	-0.765175	0.910545	0.017135	-0.669229	1.159096	0.074172	-0.656666	1.160637	0.178626	-0.621083	1.107051	0.180517	-0.587692	0.749836	-0.183413	-0.562022	0.718319	0.394777	-0.342043	0.644859	0.140517	-0.330060	0.630861	0.172884	-0.304806	0.630631	0.023885	-0.230328	0.081456	-0.025038	-0.224317	0.077530	0.129824	-0.224001	0.068066	0.165504	0.403390	0.066825	-0.126188
4106	34.216667	-0.851779	0.670914	-0.002519	-0.842543	0.649872	0.211112	-0.775825	0.900481	0.190148	-0.765178	0.910545	0.017113	-0.669252	1.159142	0.074305	-0.656564	1.160685	0.178770	-0.620990	1.107068	0.180594	-0.587678	0.749875	-0.183349	-0.562064	0.718298	0.394762	-0.342049	0.644860	0.140519	-0.330058	0.630883	0.172850	-0.304805	0.630629	0.023885	-0.230329	0.081451	-0.025034	-0.224314	0.077524	0.129821	-0.224001	0.068061	0.165500	0.403405	0.066839	-0.126187
4107	34.225000	-0.851788	0.670912	-0.002537	-0.842455	0.649796	0.211040	-0.775846	0.900471	0.190131	-0.765182	0.910548	0.017100	-0.669283	1.159207	0.074476	-0.656425	1.160719	0.178921	-0.620878	1.107091	0.180710	-0.587673	0.749873	-0.183419	-0.562112	0.718270	0.394747	-0.342056	0.644853	0.140520	-0.330090	0.630824	0.172921	-0.304806	0.630657	0.023912	-0.230326	0.081449	-0.025035	-0.224348	0.077524	0.129752	-0.224000	0.068054	0.165495	0.403403	0.066838	-0.126187
4108	34.233333	-0.851752	0.670905	-0.002574	-0.842373	0.649720	0.210970	-0.775861	0.900462	0.190117	-0.765187	0.910549	0.017086	-0.669332	1.159297	0.074715	-0.656267	1.160752	0.179096	-0.620761	1.107123	0.180827	-0.587665	0.749890	-0.183493	-0.562165	0.718235	0.394721	-0.342058	0.644852	0.140531	-0.330078	0.630816	0.172963	-0.304807	0.630637	0.023880	-0.230324	0.081448	-0.025035	-0.224315	0.077518	0.129817	-0.223998	0.068057	0.165493	0.403401	0.066841	-0.126190
4109	34.241667	-0.851773	0.670903	-0.002576	-0.842434	0.649740	0.210971	-0.775874	0.900449	0.190109	-0.765191	0.910553	0.017082	-0.669409	1.159376	0.074893	-0.656111	1.160792	0.179306	-0.620621	1.107159	0.180964	-0.587599	0.749958	-0.183464	-0.562224	0.718187	0.394703	-0.342057	0.644861	0.140547	-0.330081	0.630873	0.172872	-0.304813	0.630648	0.023883	-0.230323	0.081459	-0.025031	-0.224313	0.077524	0.129813	-0.223999	0.068055	0.165495	0.403405	0.066845	-0.126190
4110	34.250000	-0.851800	0.670900	-0.002590	-0.842442	0.649735	0.210963	-0.775882	0.900438	0.190099	-0.765196	0.910561	0.017078	-0.669467	1.159402	0.075218	-0.655940	1.160844	0.179545	-0.620467	1.107210	0.181122	-0.587565	0.750025	-0.183402	-0.562239	0.718082	0.394535	-0.342058	0.644871	0.140547	-0.330082	0.630865	0.172871	-0.304817	0.630711	0.023940	-0.230320	0.081459	-0.025030	-0.224373	0.077530	0.129684	-0.223996	0.068055	0.165495	0.403405	0.066856	-0.126199
4111	34.258333	-0.851785	0.670901	-0.002603	-0.842387	0.649699	0.210942	-0.775884	0.900421	0.190092	-0.765199	0.910569	0.017071	-0.669526	1.159467	0.075490	-0.655752	1.160936	0.179803	-0.620288	1.107271	0.181297	-0.587528	0.750077	-0.183459	-0.562342	0.718080	0.394649	-0.342053	0.644876	0.140542	-0.330109	0.630819	0.172933	-0.304828	0.630655	0.023893	-0.230319	0.081452	-0.025025	-0.224315	0.077517	0.129815	-0.223999	0.068050	0.165496	0.403404	0.066841	-0.126184
4112	34.266667	-0.851811	0.670905	-0.002600	-0.842520	0.649809	0.211038	-0.775884	0.900398	0.190083	-0.765202	0.910584	0.017071	-0.669587	1.159542	0.075767	-0.655554	1.161033	0.180064	-0.620121	1.107342	0.181464	-0.587493	0.750136	-0.183504	-0.562399	0.718021	0.394624	-0.342050	0.644878	0.140534	-0.330093	0.630813	0.172954	-0.304839	0.630665	0.023908	-0.230318	0.081452	-0.025020	-0.224314	0.077527	0.129819	-0.223996	0.068057	0.165498	0.403407	0.066846	-0.126189
4113	34.275000	-0.851813	0.670910	-0.002609	-0.842420	0.649707	0.210935	-0.775882	0.900377	0.190077	-0.765207	0.910602	0.017073	-0.669640	1.159632	0.076009	-0.655393	1.161137	0.180310	-0.619971	1.107418	0.181606	-0.587446	0.750236	-0.183464	-0.562448	0.717958	0.394599	-0.342044	0.644885	0.140518	-0.330089	0.630844	0.172875	-0.304855	0.630694	0.023961	-0.230319	0.081452	-0.025018	-0.224316	0.077523	0.129824	-0.223997	0.068062	0.165501	0.403406	0.066843	-0.126183
4114	34.283333	-0.851814	0.670918	-0.002611	-0.842578	0.649835	0.211040	-0.775880	0.900354	0.190075	-0.765198	0.910619	0.017070	-0.669705	1.159719	0.076249	-0.655240	1.161234	0.180490	-0.619830	1.107507	0.181735	-0.587407	0.750299	-0.183569	-0.562487	0.717894	0.394569	-0.342036	0.644886	0.140488	-0.330095	0.630819	0.172886	-0.304877	0.630715	0.024021	-0.230316	0.081455	-0.025014	-0.224320	0.077532	0.129826	-0.223992	0.068062	0.165506	0.403405	0.066848	-0.126192
4115	34.291667	-0.851818	0.670923	-0.002618	-0.842387	0.649686	0.210922	-0.775942	0.900334	0.190110	-0.765213	0.910642	0.017080	-0.669730	1.159795	0.076388	-0.655113	1.161333	0.180598	-0.619729	1.107606	0.181823	-0.587368	0.750373	-0.183568	-0.562523	0.717826	0.394548	-0.342019	0.644888	0.140468	-0.330069	0.630842	0.172834	-0.304896	0.630703	0.024021	-0.230320	0.081451	-0.025014	-0.224318	0.077522	0.129817	-0.223998	0.068067	0.165499	0.403395	0.066820	-0.126189
4116	34.300000	-0.851812	0.670932	-0.002618	-0.842439	0.649712	0.210934	-0.775869	0.900267	0.190057	-0.765093	0.910656	0.017177	-0.669735	1.159873	0.076452	-0.655022	1.161461	0.180649	-0.619678	1.107701	0.181863	-0.587336	0.750453	-0.183568	-0.562558	0.717756	0.394517	-0.342004	0.644886	0.140439	-0.330054	0.630860	0.172757	-0.304893	0.630712	0.023955	-0.230317	0.081441	-0.025024	-0.224320	0.077523	0.129807	-0.223995	0.068060	0.165488	0.403407	0.066841	-0.126197
4117	34.308333	-0.851802	0.670939	-0.002612	-0.842441	0.649744	0.210981	-0.775864	0.900249	0.190064	-0.765087	0.910680	0.017185	-0.669670	1.159987	0.076381	-0.655010	1.161562	0.180597	-0.619700	1.107784	0.181831	-0.587303	0.750531	-0.183557	-0.562580	0.717693	0.394492	-0.341988	0.644885	0.140409	-0.330049	0.630827	0.172774	-0.304920	0.630704	0.024021	-0.230318	0.081448	-0.025017	-0.224320	0.077516	0.129802	-0.223998	0.068055	0.165485	0.403405	0.066842	-0.126199
4118	34.316667	-0.851765	0.670945	-0.002630	-0.842369	0.649693	0.210931	-0.775914	0.900278	0.190107	-0.765092	0.910713	0.017207	-0.669605	1.160098	0.076228	-0.655064	1.161672	0.180451	-0.619771	1.107870	0.181739	-0.587270	0.750634	-0.183466	-0.562603	0.717633	0.394467	-0.341976	0.644896	0.140379	-0.330055	0.630800	0.172761	-0.304947	0.630749	0.024140	-0.230317	0.081449	-0.025007	-0.224320	0.077520	0.129799	-0.224001	0.068059	0.165487	0.403405	0.066838	-0.126189
4119	34.325000	-0.851785	0.670964	-0.002593	-0.842382	0.649715	0.210942	-0.775882	0.900249	0.190102	-0.765097	0.910744	0.017219	-0.669510	1.160206	0.075926	-0.655188	1.161816	0.180186	-0.619921	1.107987	0.181578	-0.587249	0.750693	-0.183567	-0.562615	0.717580	0.394433	-0.341971	0.644891	0.140348	-0.330033	0.630826	0.172694	-0.304933	0.630757	0.024081	-0.230315	0.081450	-0.025009	-0.224319	0.077524	0.129801	-0.224003	0.068062	0.165485	0.403401	0.066843	-0.126191
4120	34.333333	-0.851734	0.670973	-0.002602	-0.842337	0.649709	0.210946	-0.775903	0.900261	0.190129	-0.765111	0.910777	0.017238	-0.669402	1.160332	0.075576	-0.655357	1.162010	0.179853	-0.620195	1.108171	0.181426	-0.587192	0.750781	-0.183507	-0.562621	0.717542	0.394402	-0.341960	0.644892	0.140309	-0.330003	0.630858	0.172646	-0.304929	0.630793	0.024137	-0.230311	0.081452	-0.024999	-0.224320	0.077518	0.129804	-0.223999	0.068059	0.165485	0.403403	0.066851	-0.126190
4121	34.341667	-0.851751	0.670986	-0.002584	-0.842323	0.649715	0.210953	-0.775865	0.900245	0.190122	-0.765113	0.910796	0.017252	-0.669228	1.160471	0.075113	-0.655573	1.162234	0.179472	-0.620414	1.108338	0.181141	-0.587186	0.750840	-0.183472	-0.562617	0.717519	0.394371	-0.341961	0.644887	0.140274	-0.330031	0.630797	0.172653	-0.304968	0.630769	0.024220	-0.230310	0.081453	-0.024995	-0.224321	0.077520	0.129809	-0.224003	0.068062	0.165493	0.403403	0.066847	-0.126186
4122	34.350000	-0.851726	0.670990	-0.002586	-0.842305	0.649724	0.210953	-0.775874	0.900259	0.190142	-0.765110	0.910808	0.017263	-0.669090	1.160601	0.074689	-0.655812	1.162453	0.179049	-0.620711	1.108526	0.180911	-0.587187	0.750853	-0.183529	-0.562610	0.717519	0.394341	-0.341952	0.644878	0.140238	-0.330007	0.630794	0.172649	-0.304944	0.630752	0.024120	-0.230313	0.081450	-0.024994	-0.224324	0.077521	0.129809	-0.224004	0.068069	0.165491	0.403402	0.066855	-0.126196
4123	34.358333	-0.851736	0.670994	-0.002573	-0.842287	0.649737	0.210956	-0.775863	0.900262	0.190147	-0.765116	0.910812	0.017270	-0.668936	1.160662	0.074264	-0.656002	1.162644	0.178655	-0.620955	1.108706	0.180736	-0.587170	0.750897	-0.183490	-0.562588	0.717541	0.394307	-0.341938	0.644880	0.140197	-0.329992	0.630796	0.172608	-0.304947	0.630752	0.024151	-0.230312	0.081449	-0.025004	-0.224323	0.077524	0.129807	-0.223999	0.068068	0.165488	0.403388	0.066828	-0.126197
4124	34.366667	-0.851752	0.670991	-0.002567	-0.842265	0.649749	0.210956	-0.775796	0.900227	0.190111	-0.765114	0.910808	0.017274	-0.668790	1.160699	0.073893	-0.656094	1.162787	0.178292	-0.621179	1.108891	0.180654	-0.587151	0.750926	-0.183464	-0.562563	0.717590	0.394285	-0.341927	0.644882	0.140151	-0.329972	0.630896	0.172517	-0.304920	0.630816	0.024158	-0.230318	0.081443	-0.025011	-0.224255	0.077716	0.129615	-0.223998	0.068061	0.165479	0.403401	0.066842	-0.126199
4125	34.375000	-0.851735	0.670984	-0.002587	-0.842240	0.649765	0.210950	-0.775830	0.900259	0.190144	-0.765110	0.910795	0.017281	-0.668698	1.160707	0.073666	-0.656233	1.162944	0.178092	-0.621301	1.109026	0.180575	-0.587179	0.750926	-0.183474	-0.562545	0.717650	0.394263	-0.341922	0.644880	0.140111	-0.329966	0.630859	0.172507	-0.304943	0.630787	0.024207	-0.230316	0.081432	-0.025016	-0.224321	0.077509	0.129790	-0.224001	0.068051	0.165476	0.403390	0.066816	-0.126208
4126	34.383333	-0.851748	0.670976	-0.002583	-0.842213	0.649788	0.210941	-0.775834	0.900291	0.190139	-0.765092	0.910784	0.017276	-0.668646	1.160683	0.073539	-0.656314	1.163088	0.177994	-0.621337	1.109139	0.180520	-0.587173	0.750946	-0.183440	-0.562514	0.717714	0.394237	-0.341916	0.644882	0.140079	-0.329941	0.630884	0.172431	-0.304936	0.630731	0.024131	-0.230317	0.081433	-0.025018	-0.224319	0.077500	0.129783	-0.224001	0.068054	0.165468	0.403383	0.066796	-0.126210
4127	34.391667	-0.851743	0.670979	-0.002591	-0.842249	0.649873	0.210975	-0.775667	0.900215	0.190028	-0.765080	0.910789	0.017273	-0.668645	1.160650	0.073559	-0.656277	1.163201	0.178010	-0.621317	1.109232	0.180584	-0.587191	0.750962	-0.183426	-0.562495	0.717793	0.394233	-0.341904	0.644888	0.140066	-0.329927	0.630894	0.172415	-0.304904	0.630805	0.024133	-0.230310	0.081442	-0.025018	-0.224321	0.077510	0.129789	-0.223997	0.068053	0.165477	0.403403	0.066832	-0.126201
4128	34.400000	-0.851730	0.670990	-0.002607	-0.842287	0.649950	0.211004	-0.775774	0.900286	0.190066	-0.765059	0.910798	0.017270	-0.668694	1.160597	0.073690	-0.656212	1.163282	0.178154	-0.621228	1.109313	0.180718	-0.587203	0.750984	-0.183408	-0.562475	0.717860	0.394233	-0.341892	0.644893	0.140062	-0.329914	0.630907	0.172410	-0.304912	0.630794	0.024138	-0.230306	0.081450	-0.025014	-0.224318	0.077510	0.129797	-0.224000	0.068063	0.165482	0.403404	0.066831	-0.126190
4129	34.408333	-0.851667	0.671000	-0.002638	-0.842139	0.649865	0.210881	-0.775820	0.900333	0.190077	-0.765010	0.910812	0.017254	-0.668837	1.160549	0.073937	-0.656025	1.163312	0.178407	-0.621037	1.109357	0.180951	-0.587215	0.751013	-0.183382	-0.562462	0.717910	0.394239	-0.341873	0.644906	0.140078	-0.329900	0.630916	0.172415	-0.304906	0.630772	0.024091	-0.230302	0.081452	-0.025002	-0.224316	0.077520	0.129809	-0.224002	0.068068	0.165490	0.403405	0.066851	-0.126188
4130	34.416667	-0.851638	0.671014	-0.002650	-0.842240	0.649994	0.210945	-0.775768	0.900326	0.190001	-0.764970	0.910838	0.017239	-0.668986	1.160404	0.074443	-0.655808	1.163297	0.178777	-0.620745	1.109397	0.181274	-0.587247	0.751030	-0.183408	-0.562455	0.717936	0.394254	-0.341854	0.644914	0.140103	-0.329893	0.630860	0.172523	-0.304897	0.630754	0.024043	-0.230301	0.081450	-0.024998	-0.224318	0.077525	0.129811	-0.223998	0.068071	0.165500	0.403408	0.066855	-0.126184
4131	34.425000	-0.851614	0.671031	-0.002672	-0.842224	0.650011	0.210902	-0.775551	0.900178	0.189842	-0.764919	0.910872	0.017220	-0.669178	1.160282	0.074993	-0.655487	1.163242	0.179284	-0.620392	1.109355	0.181608	-0.587207	0.751108	-0.183333	-0.562463	0.717935	0.394292	-0.341833	0.644911	0.140135	-0.329871	0.630885	0.172502	-0.304882	0.630797	0.024066	-0.230287	0.081468	-0.024986	-0.224319	0.077525	0.129813	-0.223997	0.068070	0.165493	0.403406	0.066845	-0.126179
4132	34.433333	-0.851578	0.671069	-0.002710	-0.842215	0.650026	0.210851	-0.775816	0.900329	0.190032	-0.764869	0.910913	0.017206	-0.669419	1.160159	0.075633	-0.655119	1.163137	0.179804	-0.619972	1.109308	0.181999	-0.587185	0.751181	-0.183305	-0.562491	0.717904	0.394324	-0.341814	0.644908	0.140168	-0.329876	0.630850	0.172551	-0.304874	0.630789	0.024041	-0.230298	0.081452	-0.025005	-0.224319	0.077516	0.129808	-0.224001	0.068069	0.165486	0.403405	0.066847	-0.126189
4133	34.441667	-0.851540	0.671095	-0.002740	-0.842205	0.650038	0.210809	-0.775825	0.900321	0.189946	-0.764817	0.910951	0.017198	-0.669645	1.160058	0.076288	-0.654751	1.163034	0.180433	-0.619531	1.109223	0.182359	-0.587143	0.751268	-0.183279	-0.562528	0.717834	0.394359	-0.341796	0.644901	0.140211	-0.329832	0.630901	0.172549	-0.304859	0.630754	0.024005	-0.230298	0.081442	-0.025016	-0.224321	0.077517	0.129803	-0.223998	0.068063	0.165482	0.403381	0.066808	-0.126203
4134	34.450000	-0.851458	0.671092	-0.002771	-0.842209	0.650011	0.210764	-0.775555	0.900142	0.189792	-0.764736	0.910979	0.017203	-0.669877	1.159984	0.076984	-0.654332	1.162926	0.181069	-0.619081	1.109107	0.182722	-0.587088	0.751358	-0.183253	-0.562587	0.717738	0.394397	-0.341779	0.644889	0.140254	-0.329827	0.630859	0.172569	-0.304849	0.630718	0.023977	-0.230302	0.081430	-0.025025	-0.224322	0.077515	0.129794	-0.223997	0.068056	0.165480	0.403399	0.066838	-0.126214
4135	34.458333	-0.851424	0.671117	-0.002796	-0.842222	0.649988	0.210739	-0.775715	0.900208	0.189896	-0.764699	0.911021	0.017225	-0.670116	1.159948	0.077601	-0.653892	1.162782	0.181615	-0.618625	1.108989	0.183060	-0.587006	0.751483	-0.183297	-0.562657	0.717614	0.394429	-0.341760	0.644881	0.140296	-0.329827	0.630812	0.172644	-0.304835	0.630757	0.024056	-0.230299	0.081428	-0.025031	-0.224322	0.077508	0.129793	-0.224000	0.068052	0.165479	0.403381	0.066795	-0.126216
4136	34.466667	-0.851406	0.671159	-0.002820	-0.842248	0.649925	0.210714	-0.775760	0.900184	0.189945	-0.764668	0.911053	0.017257	-0.670286	1.159843	0.078300	-0.653521	1.162638	0.182190	-0.618195	1.108862	0.183346	-0.586933	0.751589	-0.183264	-0.562728	0.717476	0.394448	-0.341742	0.644876	0.140336	-0.329811	0.630821	0.172652	-0.304831	0.630742	0.024103	-0.230298	0.081436	-0.025028	-0.224321	0.077509	0.129797	-0.224001	0.068055	0.165484	0.403379	0.066801	-0.126212
4137	34.475000	-0.851385	0.671179	-0.002823	-0.842201	0.649863	0.210676	-0.775771	0.900139	0.190006	-0.764686	0.911096	0.017311	-0.670475	1.159749	0.078908	-0.653099	1.162502	0.182665	-0.617777	1.108735	0.183624	-0.586836	0.751701	-0.183219	-0.562803	0.717330	0.394460	-0.341737	0.644873	0.140379	-0.329820	0.630778	0.172717	-0.304817	0.630737	0.024166	-0.230296	0.081437	-0.025021	-0.224321	0.077517	0.129807	-0.223998	0.068057	0.165493	0.403400	0.066843	-0.126203
4138	34.483333	-0.851384	0.671196	-0.002810	-0.842285	0.649884	0.210747	-0.775762	0.900089	0.190041	-0.764683	0.911123	0.017379	-0.670616	1.159658	0.079428	-0.652753	1.162387	0.183092	-0.617408	1.108608	0.183843	-0.586717	0.751834	-0.183130	-0.562884	0.717177	0.394463	-0.341734	0.644876	0.140404	-0.329812	0.630791	0.172711	-0.304787	0.630747	0.024174	-0.230296	0.081452	-0.025015	-0.224318	0.077520	0.129817	-0.223997	0.068060	0.165500	0.403398	0.066849	-0.126196
4139	34.491667	-0.851407	0.671223	-0.002783	-0.842242	0.649788	0.210724	-0.775807	0.900067	0.190150	-0.764728	0.911139	0.017447	-0.670686	1.159571	0.079818	-0.652471	1.162299	0.183479	-0.617078	1.108525	0.184041	-0.586630	0.751957	-0.183044	-0.562958	0.717031	0.394459	-0.341738	0.644867	0.140411	-0.329844	0.630743	0.172792	-0.304819	0.630696	0.024287	-0.230290	0.081452	-0.024999	-0.224315	0.077523	0.129828	-0.224000	0.068069	0.165510	0.403397	0.066844	-0.126182
4140	34.500000	-0.851413	0.671220	-0.002764	-0.842322	0.649781	0.210801	-0.775791	0.899992	0.190217	-0.764781	0.911150	0.017518	-0.670780	1.159490	0.080302	-0.652225	1.162252	0.183750	-0.616804	1.108477	0.184192	-0.586546	0.752055	-0.183035	-0.563034	0.716879	0.394444	-0.341743	0.644860	0.140405	-0.329856	0.630741	0.172788	-0.304797	0.630691	0.024260	-0.230285	0.081451	-0.024994	-0.224315	0.077524	0.129834	-0.223995	0.068070	0.165510	0.403404	0.066848	-0.126187
4141	34.508333	-0.851436	0.671191	-0.002720	-0.842263	0.649712	0.210795	-0.775777	0.899947	0.190254	-0.764840	0.911149	0.017595	-0.670833	1.159428	0.080535	-0.651966	1.162245	0.183926	-0.616575	1.108475	0.184307	-0.586471	0.752136	-0.183032	-0.563106	0.716740	0.394437	-0.341751	0.644842	0.140387	-0.329851	0.630759	0.172741	-0.304805	0.630686	0.024318	-0.230287	0.081444	-0.024992	-0.224313	0.077521	0.129828	-0.223997	0.068066	0.165507	0.403400	0.066845	-0.126186
4142	34.516667	-0.851461	0.671162	-0.002679	-0.842326	0.649731	0.210885	-0.775791	0.899903	0.190326	-0.764887	0.911142	0.017660	-0.670905	1.159409	0.080489	-0.651766	1.162264	0.184071	-0.616395	1.108507	0.184413	-0.586420	0.752203	-0.183026	-0.563183	0.716604	0.394411	-0.341755	0.644827	0.140360	-0.329866	0.630726	0.172756	-0.304823	0.630677	0.024364	-0.230286	0.081429	-0.025002	-0.224308	0.077520	0.129822	-0.223999	0.068059	0.165499	0.403405	0.066846	-0.126195
4143	34.525000	-0.851506	0.671144	-0.002624	-0.842251	0.649672	0.210878	-0.775825	0.899860	0.190412	-0.764941	0.911138	0.017726	-0.670892	1.159343	0.080832	-0.651607	1.162366	0.184150	-0.616247	1.108595	0.184518	-0.586373	0.752293	-0.183072	-0.563249	0.716490	0.394394	-0.341752	0.644815	0.140333	-0.329843	0.630744	0.172693	-0.304866	0.630643	0.024454	-0.230287	0.081421	-0.025006	-0.224316	0.077511	0.129813	-0.223996	0.068055	0.165490	0.403394	0.066819	-0.126211
4144	34.533333	-0.851554	0.671131	-0.002575	-0.842303	0.649713	0.210967	-0.775849	0.899803	0.190449	-0.764988	0.911135	0.017799	-0.670895	1.159328	0.080906	-0.651462	1.162498	0.184189	-0.616113	1.108722	0.184608	-0.586366	0.752361	-0.183039	-0.563312	0.716389	0.394371	-0.341735	0.644814	0.140312	-0.329843	0.630722	0.172710	-0.304859	0.630672	0.024418	-0.230282	0.081425	-0.025003	-0.224318	0.077501	0.129808	-0.223996	0.068052	0.165491	0.403405	0.066833	-0.126213
4145	34.541667	-0.851536	0.671076	-0.002535	-0.842290	0.649705	0.211010	-0.775885	0.899771	0.190514	-0.765048	0.911143	0.017872	-0.670849	1.159335	0.080834	-0.651295	1.162682	0.184189	-0.616026	1.108879	0.184669	-0.586390	0.752427	-0.183004	-0.563369	0.716297	0.394361	-0.341712	0.644818	0.140301	-0.329821	0.630726	0.172697	-0.304883	0.630679	0.024434	-0.230279	0.081429	-0.024996	-0.224318	0.077509	0.129806	-0.223997	0.068050	0.165491	0.403403	0.066833	-0.126207
4146	34.550000	-0.851550	0.671056	-0.002498	-0.842271	0.649731	0.211064	-0.775932	0.899744	0.190579	-0.765107	0.911153	0.017945	-0.670808	1.159371	0.080840	-0.651130	1.162900	0.184178	-0.615956	1.109055	0.184736	-0.586447	0.752473	-0.182886	-0.563424	0.716218	0.394349	-0.341685	0.644834	0.140297	-0.329808	0.630736	0.172692	-0.304938	0.630672	0.024518	-0.230272	0.081441	-0.024989	-0.224319	0.077507	0.129817	-0.223997	0.068058	0.165497	0.403408	0.066840	-0.126205
4147	34.558333	-0.851629	0.671088	-0.002442	-0.842152	0.649599	0.210995	-0.775992	0.899721	0.190649	-0.765170	0.911176	0.018018	-0.670791	1.159451	0.080991	-0.651051	1.163177	0.184224	-0.615897	1.109221	0.184808	-0.586496	0.752546	-0.182884	-0.563470	0.716166	0.394349	-0.341662	0.644851	0.140296	-0.329770	0.630774	0.172655	-0.304953	0.630712	0.024503	-0.230269	0.081439	-0.024975	-0.224318	0.077521	0.129821	-0.223998	0.068058	0.165502	0.403383	0.066815	-0.126205
4148	34.566667	-0.851574	0.671047	-0.002444	-0.842155	0.649587	0.211026	-0.776052	0.899693	0.190689	-0.765233	0.911199	0.018086	-0.670731	1.159476	0.080938	-0.650861	1.163368	0.184234	-0.615802	1.109375	0.184892	-0.586568	0.752601	-0.182819	-0.563503	0.716123	0.394349	-0.341645	0.644882	0.140306	-0.329741	0.630817	0.172621	-0.304972	0.630748	0.024480	-0.230265	0.081446	-0.024973	-0.224318	0.077525	0.129827	-0.223997	0.068070	0.165510	0.403399	0.066855	-0.126199
4149	34.575000	-0.851647	0.671064	-0.002407	-0.842167	0.649571	0.211040	-0.776115	0.899670	0.190743	-0.765296	0.911215	0.018137	-0.670766	1.159499	0.081261	-0.650607	1.163552	0.184348	-0.615640	1.109524	0.185042	-0.586672	0.752625	-0.182658	-0.563541	0.716111	0.394360	-0.341632	0.644901	0.140312	-0.329740	0.630803	0.172658	-0.305026	0.630762	0.024510	-0.230262	0.081446	-0.024972	-0.224316	0.077526	0.129825	-0.223999	0.068067	0.165506	0.403400	0.066851	-0.126197
4150	34.583333	-0.851648	0.671076	-0.002420	-0.842183	0.649552	0.211041	-0.776177	0.899648	0.190768	-0.765355	0.911228	0.018185	-0.670852	1.159498	0.081406	-0.650368	1.163693	0.184553	-0.615389	1.109635	0.185272	-0.586753	0.752675	-0.182609	-0.563578	0.716106	0.394375	-0.341617	0.644919	0.140324	-0.329735	0.630796	0.172698	-0.305083	0.630765	0.024529	-0.230257	0.081447	-0.024980	-0.224321	0.077519	0.129819	-0.223999	0.068063	0.165499	0.403398	0.066841	-0.126193
4151	34.591667	-0.851682	0.671068	-0.002417	-0.842205	0.649526	0.211031	-0.776297	0.899645	0.190835	-0.765415	0.911246	0.018223	-0.670853	1.159310	0.081875	-0.650056	1.163775	0.184850	-0.615094	1.109708	0.185522	-0.586840	0.752708	-0.182569	-0.563624	0.716101	0.394393	-0.341605	0.644924	0.140334	-0.329700	0.630839	0.172642	-0.305121	0.630783	0.024517	-0.230256	0.081439	-0.024985	-0.224320	0.077516	0.129807	-0.223997	0.068066	0.165493	0.403388	0.066826	-0.126209
4152	34.600000	-0.851718	0.671050	-0.002429	-0.842229	0.649496	0.211019	-0.776308	0.899600	0.190825	-0.765456	0.911262	0.018252	-0.670924	1.159149	0.082307	-0.649708	1.163780	0.185193	-0.614732	1.109739	0.185801	-0.586923	0.752752	-0.182536	-0.563674	0.716087	0.394430	-0.341605	0.644934	0.140363	-0.329697	0.630836	0.172655	-0.305159	0.630802	0.024497	-0.230251	0.081433	-0.024994	-0.224322	0.077513	0.129801	-0.223994	0.068057	0.165486	0.403395	0.066833	-0.126218
4153	34.608333	-0.851740	0.671042	-0.002448	-0.842322	0.649526	0.211048	-0.776425	0.899581	0.190850	-0.765484	0.911281	0.018278	-0.671021	1.158978	0.082732	-0.649351	1.163751	0.185571	-0.614332	1.109750	0.186105	-0.586996	0.752809	-0.182458	-0.563731	0.716051	0.394474	-0.341620	0.644937	0.140382	-0.329715	0.630805	0.172704	-0.305196	0.630815	0.024477	-0.230241	0.081426	-0.024997	-0.224320	0.077501	0.129796	-0.223997	0.068044	0.165486	0.403376	0.066799	-0.126228
4154	34.616667	-0.851762	0.671041	-0.002465	-0.842285	0.649454	0.210977	-0.776502	0.899552	0.190877	-0.765504	0.911305	0.018309	-0.671158	1.158839	0.083319	-0.648970	1.163729	0.185989	-0.613947	1.109742	0.186373	-0.587079	0.752877	-0.182405	-0.563795	0.715990	0.394517	-0.341643	0.644945	0.140415	-0.329746	0.630778	0.172769	-0.305230	0.630824	0.024473	-0.230232	0.081433	-0.024987	-0.224325	0.077499	0.129799	-0.223999	0.068054	0.165488	0.403397	0.066831	-0.126213
4155	34.625000	-0.851781	0.671046	-0.002489	-0.842381	0.649479	0.211007	-0.776577	0.899509	0.190896	-0.765524	0.911335	0.018347	-0.671255	1.158791	0.083748	-0.648624	1.163675	0.186402	-0.613554	1.109705	0.186664	-0.587129	0.752959	-0.182322	-0.563860	0.715901	0.394570	-0.341675	0.644949	0.140452	-0.329764	0.630796	0.172762	-0.305257	0.630837	0.024474	-0.230218	0.081433	-0.024977	-0.224324	0.077508	0.129817	-0.223996	0.068056	0.165495	0.403397	0.066843	-0.126210
4156	34.633333	-0.851767	0.671057	-0.002534	-0.842365	0.649395	0.210948	-0.776667	0.899469	0.190960	-0.765545	0.911363	0.018389	-0.671425	1.158700	0.084348	-0.648282	1.163630	0.186787	-0.613225	1.109666	0.186885	-0.587166	0.753045	-0.182239	-0.563927	0.715784	0.394618	-0.341711	0.644950	0.140491	-0.329784	0.630813	0.172762	-0.305278	0.630852	0.024487	-0.230212	0.081439	-0.024962	-0.224321	0.077523	0.129826	-0.223999	0.068068	0.165509	0.403398	0.066837	-0.126193
4157	34.641667	-0.851816	0.671070	-0.002544	-0.842441	0.649372	0.210933	-0.776715	0.899420	0.190959	-0.765572	0.911382	0.018434	-0.671513	1.158712	0.084738	-0.647999	1.163616	0.187127	-0.612947	1.109613	0.187069	-0.587190	0.753139	-0.182174	-0.564009	0.715646	0.394651	-0.341751	0.644956	0.140516	-0.329823	0.630817	0.172791	-0.305295	0.630863	0.024494	-0.230181	0.081467	-0.024939	-0.224316	0.077531	0.129831	-0.223999	0.068073	0.165511	0.403390	0.066828	-0.126196
4158	34.650000	-0.851818	0.671077	-0.002565	-0.842517	0.649336	0.210918	-0.776785	0.899339	0.190999	-0.765605	0.911396	0.018482	-0.671608	1.158697	0.084978	-0.647781	1.163585	0.187376	-0.612734	1.109570	0.187205	-0.587196	0.753230	-0.182123	-0.564095	0.715508	0.394686	-0.341795	0.644951	0.140536	-0.329862	0.630814	0.172808	-0.305310	0.630876	0.024501	-0.230179	0.081453	-0.024944	-0.224314	0.077532	0.129833	-0.223998	0.068079	0.165503	0.403400	0.066851	-0.126196
4159	34.658333	-0.851808	0.671073	-0.002597	-0.842579	0.649282	0.210920	-0.776844	0.899283	0.191065	-0.765648	0.911399	0.018531	-0.671720	1.158679	0.085279	-0.647650	1.163527	0.187541	-0.612623	1.109525	0.187278	-0.587190	0.753335	-0.181956	-0.564193	0.715364	0.394703	-0.341833	0.644946	0.140547	-0.329928	0.630764	0.172892	-0.305320	0.630876	0.024499	-0.230159	0.081445	-0.024939	-0.224313	0.077534	0.129819	-0.223996	0.068076	0.165503	0.403399	0.066843	-0.126199
4160	34.666667	-0.851840	0.671071	-0.002601	-0.842622	0.649214	0.210908	-0.776897	0.899229	0.191104	-0.765701	0.911393	0.018585	-0.671786	1.158700	0.085429	-0.647574	1.163487	0.187629	-0.612577	1.109479	0.187309	-0.587165	0.753433	-0.181959	-0.564295	0.715225	0.394707	-0.341863	0.644938	0.140558	-0.329964	0.630755	0.172904	-0.305332	0.630885	0.024505	-0.230141	0.081436	-0.024931	-0.224317	0.077524	0.129815	-0.223998	0.068068	0.165496	0.403401	0.066844	-0.126213
4161	34.675000	-0.851839	0.671050	-0.002608	-0.842757	0.649212	0.210989	-0.776944	0.899165	0.191161	-0.765787	0.911392	0.018645	-0.671828	1.158704	0.085428	-0.647587	1.163458	0.187623	-0.612603	1.109437	0.187287	-0.587139	0.753522	-0.181961	-0.564402	0.715087	0.394704	-0.341889	0.644929	0.140569	-0.329977	0.630764	0.172882	-0.305344	0.630895	0.024505	-0.230109	0.081444	-0.024924	-0.224283	0.077622	0.129720	-0.223996	0.068062	0.165497	0.403399	0.066837	-0.126218
4162	34.683333	-0.851882	0.671035	-0.002582	-0.842828	0.649184	0.211026	-0.776990	0.899106	0.191231	-0.765871	0.911385	0.018706	-0.671857	1.158699	0.085366	-0.647648	1.163441	0.187563	-0.612680	1.109403	0.187223	-0.587115	0.753608	-0.181967	-0.564510	0.714963	0.394698	-0.341901	0.644919	0.140587	-0.330006	0.630726	0.172929	-0.305357	0.630919	0.024508	-0.230096	0.081415	-0.024930	-0.224321	0.077512	0.129810	-0.223997	0.068053	0.165500	0.403377	0.066800	-0.126229
4163	34.691667	-0.851924	0.671011	-0.002549	-0.842854	0.649152	0.211067	-0.777059	0.899092	0.191327	-0.765947	0.911381	0.018783	-0.671889	1.158659	0.085233	-0.647756	1.163419	0.187433	-0.612813	1.109391	0.187155	-0.587101	0.753689	-0.181982	-0.564611	0.714845	0.394674	-0.341892	0.644924	0.140609	-0.330005	0.630717	0.172952	-0.305378	0.630954	0.024521	-0.230071	0.081421	-0.024915	-0.224321	0.077513	0.129820	-0.223998	0.068050	0.165506	0.403377	0.066803	-0.126230
4164	34.700000	-0.851973	0.670981	-0.002499	-0.842882	0.649106	0.211105	-0.776864	0.898863	0.191246	-0.766025	0.911378	0.018863	-0.671919	1.158646	0.085086	-0.647880	1.163454	0.187327	-0.612950	1.109388	0.187069	-0.587074	0.753787	-0.181948	-0.564703	0.714742	0.394640	-0.341875	0.644930	0.140638	-0.329995	0.630707	0.172975	-0.305407	0.631006	0.024540	-0.230044	0.081431	-0.024895	-0.224321	0.077512	0.129831	-0.223997	0.068055	0.165514	0.403374	0.066810	-0.126224
4165	34.708333	-0.852021	0.670950	-0.002433	-0.842818	0.649016	0.211127	-0.777057	0.898960	0.191415	-0.766124	0.911393	0.018959	-0.671896	1.158591	0.084830	-0.648000	1.163463	0.187209	-0.613069	1.109392	0.187024	-0.587101	0.753863	-0.181939	-0.564773	0.714661	0.394611	-0.341847	0.644941	0.140667	-0.329981	0.630713	0.173003	-0.305432	0.631094	0.024546	-0.230008	0.081460	-0.024859	-0.224322	0.077520	0.129841	-0.223996	0.068063	0.165522	0.403396	0.066849	-0.126208
4166	34.716667	-0.852071	0.670920	-0.002359	-0.842909	0.649058	0.211215	-0.777212	0.899001	0.191556	-0.766204	0.911394	0.019049	-0.671985	1.158506	0.084559	-0.648120	1.163462	0.187102	-0.613172	1.109382	0.186994	-0.587139	0.753927	-0.181918	-0.564826	0.714603	0.394577	-0.341817	0.644961	0.140683	-0.329961	0.630717	0.173018	-0.305475	0.631160	0.024553	-0.229983	0.081462	-0.024852	-0.224315	0.077539	0.129847	-0.223993	0.068071	0.165527	0.403395	0.066853	-0.126201
4167	34.725000	-0.852132	0.670892	-0.002277	-0.842909	0.649067	0.211279	-0.777292	0.899016	0.191669	-0.766277	0.911389	0.019127	-0.671961	1.158335	0.084620	-0.648233	1.163422	0.186978	-0.613253	1.109376	0.186978	-0.587208	0.753979	-0.181982	-0.564853	0.714567	0.394544	-0.341797	0.644981	0.140684	-0.329938	0.630742	0.173055	-0.305529	0.631219	0.024540	-0.229959	0.081462	-0.024842	-0.224313	0.077532	0.129845	-0.223994	0.068078	0.165521	0.403397	0.066845	-0.126195
4168	34.733333	-0.852178	0.670838	-0.002217	-0.842840	0.648959	0.211284	-0.777315	0.898979	0.191741	-0.766353	0.911386	0.019202	-0.671968	1.158192	0.084474	-0.648320	1.163382	0.186902	-0.613309	1.109346	0.186968	-0.587271	0.754036	-0.181959	-0.564818	0.714492	0.394390	-0.341772	0.644987	0.140670	-0.329933	0.630721	0.173004	-0.305579	0.631273	0.024522	-0.229919	0.081491	-0.024810	-0.224310	0.077535	0.129841	-0.223991	0.068075	0.165514	0.403396	0.066849	-0.126207
4169	34.741667	-0.852219	0.670797	-0.002153	-0.842921	0.648999	0.211362	-0.777362	0.898960	0.191813	-0.766424	0.911381	0.019278	-0.672041	1.158012	0.084460	-0.648387	1.163303	0.186856	-0.613344	1.109303	0.186958	-0.587382	0.754056	-0.181916	-0.564831	0.714504	0.394451	-0.341772	0.644997	0.140644	-0.329930	0.630725	0.172975	-0.305641	0.631314	0.024493	-0.229904	0.081470	-0.024818	-0.224310	0.077531	0.129825	-0.223989	0.068072	0.165507	0.403399	0.066845	-0.126211
4170	34.750000	-0.852258	0.670757	-0.002092	-0.842931	0.648973	0.211405	-0.777405	0.898935	0.191883	-0.766494	0.911376	0.019354	-0.672094	1.157861	0.084514	-0.648437	1.163214	0.186824	-0.613347	1.109242	0.186964	-0.587486	0.754102	-0.181971	-0.564834	0.714526	0.394530	-0.341782	0.645004	0.140607	-0.329934	0.630732	0.172938	-0.305703	0.631354	0.024466	-0.229883	0.081449	-0.024827	-0.224310	0.077522	0.129825	-0.223988	0.068061	0.165504	0.403400	0.066841	-0.126214
4171	34.758333	-0.852289	0.670728	-0.002044	-0.842954	0.648962	0.211448	-0.777466	0.898919	0.191976	-0.766560	0.911375	0.019429	-0.672123	1.157732	0.084468	-0.648454	1.163104	0.186803	-0.613331	1.109183	0.186961	-0.587611	0.754113	-0.181889	-0.564799	0.714529	0.394556	-0.341799	0.645009	0.140569	-0.329934	0.630765	0.172863	-0.305756	0.631407	0.024408	-0.229850	0.081442	-0.024810	-0.224318	0.077513	0.129823	-0.223989	0.068062	0.165510	0.403380	0.066803	-0.126227
4172	34.766667	-0.852318	0.670709	-0.002006	-0.842982	0.648925	0.211479	-0.777498	0.898905	0.192031	-0.766633	0.911383	0.019500	-0.672158	1.157607	0.084416	-0.648389	1.163003	0.186768	-0.613299	1.109115	0.186958	-0.587713	0.754162	-0.181930	-0.564709	0.714474	0.394459	-0.341828	0.645013	0.140536	-0.329936	0.630807	0.172791	-0.305806	0.631472	0.024356	-0.229769	0.081468	-0.024804	-0.224317	0.077508	0.129828	-0.223990	0.068058	0.165514	0.403401	0.066838	-0.126223
4173	34.775000	-0.852371	0.670703	-0.001965	-0.843024	0.648900	0.211516	-0.777539	0.898889	0.192097	-0.766710	0.911393	0.019573	-0.672248	1.157558	0.084459	-0.648408	1.162937	0.186817	-0.613253	1.109054	0.186959	-0.587839	0.754184	-0.181800	-0.564705	0.714546	0.394648	-0.341857	0.645029	0.140498	-0.329979	0.630777	0.172812	-0.305907	0.631522	0.024450	-0.229772	0.081440	-0.024772	-0.224322	0.077507	0.129836	-0.223989	0.068052	0.165520	0.403397	0.066840	-0.126220
4174	34.783333	-0.852383	0.670700	-0.001949	-0.842942	0.648767	0.211450	-0.777643	0.898888	0.192218	-0.766796	0.911412	0.019649	-0.672348	1.157529	0.084515	-0.648416	1.162874	0.186872	-0.613204	1.108994	0.186955	-0.587960	0.754216	-0.181752	-0.564654	0.714553	0.394692	-0.341882	0.645054	0.140471	-0.329971	0.630859	0.172717	-0.305947	0.631606	0.024362	-0.229722	0.081458	-0.024758	-0.224320	0.077519	0.129850	-0.223988	0.068064	0.165522	0.403377	0.066816	-0.126226
4175	34.791667	-0.852463	0.670700	-0.001901	-0.842990	0.648744	0.211482	-0.777666	0.898874	0.192222	-0.766906	0.911424	0.019715	-0.672343	1.157449	0.084634	-0.648381	1.162808	0.186917	-0.613166	1.108933	0.186918	-0.588094	0.754252	-0.181721	-0.564592	0.714565	0.394741	-0.341903	0.645077	0.140446	-0.329999	0.630822	0.172765	-0.306058	0.631670	0.024446	-0.229646	0.081499	-0.024743	-0.224314	0.077531	0.129848	-0.223994	0.068077	0.165533	0.403397	0.066854	-0.126205
4176	34.800000	-0.852510	0.670695	-0.001872	-0.843031	0.648715	0.211517	-0.777694	0.898865	0.192321	-0.766995	0.911426	0.019777	-0.672391	1.157420	0.084655	-0.648339	1.162740	0.186974	-0.613118	1.108868	0.186905	-0.588225	0.754281	-0.181657	-0.564531	0.714579	0.394792	-0.341921	0.645102	0.140422	-0.330005	0.630832	0.172749	-0.306145	0.631766	0.024474	-0.229560	0.081538	-0.024744	-0.224317	0.077539	0.129852	-0.223993	0.068086	0.165533	0.403396	0.066860	-0.126207
4177	34.808333	-0.852557	0.670674	-0.001841	-0.843135	0.648732	0.211603	-0.777740	0.898846	0.192428	-0.767088	0.911412	0.019844	-0.672468	1.157399	0.084796	-0.648290	1.162665	0.187041	-0.613057	1.108802	0.186907	-0.588377	0.754292	-0.181631	-0.564466	0.714586	0.394829	-0.341941	0.645107	0.140390	-0.330009	0.630886	0.172624	-0.306232	0.631908	0.024542	-0.229487	0.081522	-0.024778	-0.224315	0.077541	0.129843	-0.223991	0.068088	0.165526	0.403390	0.066842	-0.126216
4178	34.816667	-0.852653	0.670675	-0.001784	-0.843110	0.648640	0.211589	-0.777763	0.898814	0.192468	-0.767187	0.911395	0.019911	-0.672547	1.157380	0.084944	-0.648236	1.162592	0.187115	-0.613001	1.108737	0.186921	-0.588533	0.754301	-0.181616	-0.564403	0.714592	0.394862	-0.341961	0.645112	0.140351	-0.330023	0.630911	0.172616	-0.306323	0.631974	0.024495	-0.229418	0.081517	-0.024792	-0.224325	0.077521	0.129831	-0.223988	0.068077	0.165507	0.403398	0.066837	-0.126227
4179	34.825000	-0.852701	0.670619	-0.001737	-0.843147	0.648600	0.211647	-0.777796	0.898778	0.192528	-0.767279	0.911380	0.019975	-0.672585	1.157359	0.084962	-0.648192	1.162520	0.187186	-0.612950	1.108671	0.186910	-0.588711	0.754293	-0.181570	-0.564319	0.714564	0.394819	-0.341984	0.645116	0.140314	-0.330041	0.630870	0.172553	-0.306421	0.632084	0.024494	-0.229347	0.081520	-0.024806	-0.224325	0.077515	0.129820	-0.223990	0.068069	0.165511	0.403396	0.066842	-0.126230
4180	34.833333	-0.852794	0.670586	-0.001669	-0.843170	0.648564	0.211694	-0.777816	0.898769	0.192611	-0.767377	0.911367	0.020045	-0.672627	1.157363	0.085024	-0.648151	1.162430	0.187236	-0.612902	1.108597	0.186913	-0.588898	0.754279	-0.181519	-0.564282	0.714589	0.394912	-0.342007	0.645122	0.140275	-0.330098	0.630868	0.172593	-0.306507	0.632202	0.024483	-0.229279	0.081529	-0.024798	-0.224328	0.077521	0.129830	-0.223993	0.068068	0.165521	0.403393	0.066844	-0.126233
4181	34.841667	-0.852853	0.670560	-0.001603	-0.843253	0.648589	0.211802	-0.777858	0.898758	0.192712	-0.767485	0.911360	0.020122	-0.672727	1.157384	0.085206	-0.648110	1.162402	0.187309	-0.612895	1.108560	0.186983	-0.589073	0.754284	-0.181541	-0.564237	0.714592	0.394927	-0.342041	0.645134	0.140229	-0.330090	0.630927	0.172486	-0.306583	0.632342	0.024473	-0.229191	0.081552	-0.024811	-0.224359	0.077526	0.129773	-0.223990	0.068078	0.165525	0.403387	0.066823	-0.126226
4182	34.850000	-0.852939	0.670530	-0.001532	-0.843208	0.648512	0.211810	-0.777883	0.898730	0.192761	-0.767592	0.911349	0.020198	-0.672730	1.157438	0.085153	-0.648080	1.162394	0.187364	-0.612921	1.108565	0.187024	-0.589271	0.754265	-0.181507	-0.564141	0.714528	0.394779	-0.342072	0.645153	0.140162	-0.330112	0.630902	0.172382	-0.306661	0.632419	0.024382	-0.229139	0.081542	-0.024843	-0.224324	0.077514	0.129837	-0.223987	0.068071	0.165518	0.403374	0.066802	-0.126229
4183	34.858333	-0.852984	0.670492	-0.001472	-0.843342	0.648612	0.211976	-0.777918	0.898703	0.192786	-0.767699	0.911342	0.020264	-0.672771	1.157478	0.085194	-0.648085	1.162386	0.187376	-0.612862	1.108497	0.186904	-0.589456	0.754240	-0.181592	-0.564130	0.714557	0.394845	-0.342101	0.645168	0.140092	-0.330133	0.630944	0.172333	-0.306733	0.632580	0.024348	-0.229050	0.081591	-0.024833	-0.224323	0.077517	0.129826	-0.223990	0.068074	0.165517	0.403393	0.066836	-0.126218
4184	34.866667	-0.853062	0.670458	-0.001395	-0.843354	0.648604	0.212045	-0.777943	0.898714	0.192901	-0.767798	0.911328	0.020333	-0.672851	1.157527	0.085329	-0.648085	1.162428	0.187411	-0.612899	1.108521	0.186895	-0.589669	0.754216	-0.181650	-0.564131	0.714579	0.394898	-0.342132	0.645192	0.140022	-0.330175	0.630945	0.172357	-0.306796	0.632688	0.024246	-0.228994	0.081610	-0.024832	-0.224322	0.077528	0.129830	-0.223992	0.068083	0.165515	0.403397	0.066846	-0.126210
4185	34.875000	-0.853102	0.670426	-0.001329	-0.843359	0.648595	0.212114	-0.777969	0.898705	0.192969	-0.767913	0.911316	0.020403	-0.672882	1.157602	0.085324	-0.648097	1.162485	0.187414	-0.612952	1.108561	0.186880	-0.589855	0.754230	-0.181663	-0.564109	0.714572	0.394874	-0.342159	0.645210	0.139948	-0.330165	0.631024	0.172225	-0.306862	0.632773	0.024118	-0.228946	0.081635	-0.024843	-0.224317	0.077542	0.129838	-0.223992	0.068097	0.165519	0.403389	0.066837	-0.126207
4186	34.883333	-0.853191	0.670380	-0.001240	-0.843361	0.648576	0.212180	-0.777997	0.898691	0.193029	-0.768027	0.911294	0.020461	-0.672881	1.157667	0.085198	-0.648126	1.162548	0.187413	-0.613017	1.108604	0.186859	-0.590037	0.754238	-0.181690	-0.564052	0.714506	0.394718	-0.342172	0.645219	0.139891	-0.330173	0.631038	0.172158	-0.306932	0.632837	0.023990	-0.228925	0.081601	-0.024878	-0.224247	0.077743	0.129644	-0.223990	0.068098	0.165515	0.403403	0.066863	-0.126210
4187	34.891667	-0.853215	0.670310	-0.001193	-0.843367	0.648556	0.212240	-0.778050	0.898682	0.193109	-0.768126	0.911265	0.020512	-0.672917	1.157757	0.085210	-0.648161	1.162599	0.187342	-0.613087	1.108647	0.186835	-0.590212	0.754239	-0.181729	-0.564090	0.714554	0.394832	-0.342174	0.645225	0.139831	-0.330171	0.631032	0.172097	-0.307003	0.632900	0.023847	-0.228874	0.081611	-0.024889	-0.224317	0.077528	0.129817	-0.223986	0.068087	0.165505	0.403406	0.066841	-0.126218
4188	34.900000	-0.853290	0.670261	-0.001104	-0.843374	0.648533	0.212301	-0.778053	0.898653	0.193160	-0.768221	0.911235	0.020561	-0.672955	1.157818	0.085205	-0.648208	1.162659	0.187294	-0.613165	1.108701	0.186802	-0.590382	0.754238	-0.181766	-0.564089	0.714540	0.394813	-0.342176	0.645226	0.139782	-0.330185	0.631022	0.172009	-0.307084	0.632952	0.023705	-0.228821	0.081633	-0.024890	-0.224324	0.077509	0.129811	-0.223987	0.068071	0.165501	0.403400	0.066839	-0.126230
4189	34.908333	-0.853320	0.670198	-0.001050	-0.843376	0.648522	0.212360	-0.778124	0.898638	0.193207	-0.768330	0.911221	0.020619	-0.672958	1.157895	0.085086	-0.648269	1.162724	0.187221	-0.613258	1.108748	0.186759	-0.590561	0.754218	-0.181726	-0.564076	0.714528	0.394791	-0.342174	0.645226	0.139731	-0.330180	0.631007	0.171954	-0.307152	0.633001	0.023538	-0.228804	0.081600	-0.024921	-0.224331	0.077505	0.129819	-0.223990	0.068066	0.165510	0.403382	0.066815	-0.126234
4190	34.916667	-0.853364	0.670143	-0.000995	-0.843392	0.648494	0.212401	-0.778154	0.898622	0.193250	-0.768426	0.911209	0.020667	-0.672955	1.157965	0.084954	-0.648355	1.162790	0.187114	-0.613363	1.108788	0.186701	-0.590719	0.754232	-0.181747	-0.564020	0.714461	0.394631	-0.342176	0.645224	0.139682	-0.330173	0.630997	0.171892	-0.307217	0.633054	0.023379	-0.228697	0.081773	-0.025055	-0.224332	0.077516	0.129822	-0.223992	0.068075	0.165515	0.403394	0.066846	-0.126232
4191	34.925000	-0.853422	0.670115	-0.000931	-0.843406	0.648477	0.212442	-0.778190	0.898605	0.193286	-0.768516	0.911201	0.020709	-0.672991	1.157997	0.084829	-0.648454	1.162856	0.186984	-0.613490	1.108834	0.186617	-0.590896	0.754230	-0.181789	-0.564043	0.714526	0.394750	-0.342176	0.645232	0.139634	-0.330182	0.631035	0.171874	-0.307277	0.633135	0.023246	-0.228692	0.081655	-0.024906	-0.224328	0.077515	0.129831	-0.223988	0.068083	0.165518	0.403395	0.066843	-0.126227
4192	34.933333	-0.853475	0.670078	-0.000884	-0.843432	0.648433	0.212469	-0.778227	0.898593	0.193324	-0.768595	0.911195	0.020752	-0.672992	1.158073	0.084692	-0.648571	1.162928	0.186825	-0.613656	1.108890	0.186514	-0.591030	0.754271	-0.181778	-0.564016	0.714531	0.394725	-0.342190	0.645242	0.139593	-0.330199	0.631008	0.171769	-0.307331	0.633227	0.023118	-0.228659	0.081644	-0.024929	-0.224324	0.077517	0.129826	-0.223989	0.068089	0.165515	0.403394	0.066838	-0.126222
4193	34.941667	-0.853539	0.670065	-0.000838	-0.843455	0.648449	0.212516	-0.778269	0.898588	0.193367	-0.768694	0.911205	0.020779	-0.672991	1.158135	0.084417	-0.648712	1.163003	0.186647	-0.613827	1.108938	0.186389	-0.591182	0.754304	-0.181786	-0.563976	0.714543	0.394700	-0.342213	0.645252	0.139532	-0.330211	0.631023	0.171711	-0.307379	0.633321	0.022983	-0.228583	0.081685	-0.024927	-0.224322	0.077529	0.129823	-0.223987	0.068098	0.165512	0.403385	0.066829	-0.126221
4194	34.950000	-0.853596	0.670049	-0.000806	-0.843490	0.648401	0.212526	-0.778318	0.898588	0.193412	-0.768776	0.911209	0.020798	-0.672998	1.158152	0.084143	-0.648869	1.163087	0.186480	-0.614017	1.108991	0.186262	-0.591330	0.754334	-0.181802	-0.563934	0.714563	0.394670	-0.342237	0.645260	0.139471	-0.330229	0.631037	0.171641	-0.307422	0.633420	0.022847	-0.228506	0.081706	-0.024941	-0.224319	0.077531	0.129819	-0.223986	0.068096	0.165508	0.403402	0.066860	-0.126218
4195	34.958333	-0.853642	0.669997	-0.000824	-0.843506	0.648389	0.212538	-0.778362	0.898575	0.193434	-0.768826	0.911204	0.020806	-0.673037	1.158203	0.084009	-0.649026	1.163169	0.186317	-0.614197	1.109043	0.186168	-0.591477	0.754363	-0.181842	-0.563886	0.714590	0.394645	-0.342275	0.645254	0.139388	-0.330251	0.631044	0.171569	-0.307461	0.633505	0.022705	-0.228506	0.081689	-0.024949	-0.224318	0.077533	0.129808	-0.223987	0.068098	0.165498	0.403393	0.066836	-0.126219
4196	34.966667	-0.853694	0.669968	-0.000830	-0.843407	0.648258	0.212450	-0.778378	0.898563	0.193401	-0.768836	0.911185	0.020797	-0.673092	1.158192	0.083864	-0.649187	1.163201	0.186144	-0.614372	1.109102	0.186100	-0.591598	0.754418	-0.181800	-0.563838	0.714618	0.394617	-0.342309	0.645256	0.139295	-0.330262	0.631093	0.171538	-0.307494	0.633575	0.022572	-0.228404	0.081846	-0.025089	-0.224378	0.077540	0.129674	-0.223986	0.068095	0.165492	0.403378	0.066808	-0.126225
4197	34.975000	-0.853742	0.669942	-0.000848	-0.843556	0.648328	0.212532	-0.778404	0.898550	0.193362	-0.768892	0.911189	0.020769	-0.673118	1.158147	0.083572	-0.649359	1.163278	0.185985	-0.614525	1.109158	0.186044	-0.591661	0.754462	-0.181842	-0.563792	0.714645	0.394583	-0.342344	0.645244	0.139210	-0.330300	0.631057	0.171456	-0.307538	0.633629	0.022440	-0.228414	0.081698	-0.024969	-0.224329	0.077512	0.129795	-0.223985	0.068083	0.165488	0.403399	0.066838	-0.126228
4198	34.983333	-0.853825	0.669922	-0.000853	-0.843573	0.648310	0.212509	-0.778440	0.898551	0.193353	-0.768937	0.911195	0.020729	-0.673217	1.158100	0.083545	-0.649517	1.163359	0.185833	-0.614673	1.109236	0.185990	-0.591759	0.754486	-0.181894	-0.563745	0.714675	0.394556	-0.342376	0.645248	0.139125	-0.330329	0.631059	0.171427	-0.307574	0.633711	0.022378	-0.228358	0.081714	-0.024975	-0.224330	0.077504	0.129798	-0.223989	0.068083	0.165491	0.403395	0.066830	-0.126227
4199	34.991667	-0.853881	0.669916	-0.000869	-0.843594	0.648317	0.212494	-0.778458	0.898545	0.193280	-0.768957	0.911198	0.020692	-0.673330	1.158065	0.083347	-0.649661	1.163430	0.185697	-0.614815	1.109322	0.185944	-0.591806	0.754532	-0.181951	-0.563708	0.714706	0.394527	-0.342403	0.645259	0.139050	-0.330322	0.631107	0.171266	-0.307619	0.633737	0.022242	-0.228307	0.081807	-0.025053	-0.224331	0.077512	0.129805	-0.223990	0.068086	0.165497	0.403374	0.066808	-0.126237
4200	35.000000	-0.853886	0.669906	-0.000917	-0.843496	0.648201	0.212376	-0.778487	0.898550	0.193230	-0.768974	0.911206	0.020646	-0.673355	1.157973	0.083115	-0.649804	1.163534	0.185570	-0.614955	1.109418	0.185890	-0.591829	0.754557	-0.182085	-0.563673	0.714736	0.394497	-0.342417	0.645278	0.138979	-0.330323	0.631156	0.171250	-0.307666	0.633753	0.022122	-0.228257	0.081895	-0.025115	-0.224337	0.077513	0.129803	-0.223991	0.068092	0.165498	0.403366	0.066810	-0.126240
4201	35.008333	-0.853935	0.669884	-0.000938	-0.843647	0.648302	0.212436	-0.778524	0.898558	0.193177	-0.768991	0.911214	0.020596	-0.673469	1.157916	0.083058	-0.649927	1.163606	0.185430	-0.615073	1.109505	0.185858	-0.591801	0.754631	-0.182109	-0.563645	0.714756	0.394464	-0.342430	0.645299	0.138912	-0.330329	0.631142	0.171128	-0.307714	0.633772	0.022060	-0.228276	0.081830	-0.025041	-0.224334	0.077525	0.129802	-0.223993	0.068104	0.165496	0.403391	0.066842	-0.126221
4202	35.016667	-0.853975	0.669886	-0.000965	-0.843673	0.648308	0.212405	-0.778583	0.898561	0.193151	-0.769003	0.911218	0.020537	-0.673601	1.157838	0.083040	-0.650043	1.163677	0.185357	-0.615163	1.109586	0.185851	-0.591799	0.754671	-0.182271	-0.563624	0.714773	0.394433	-0.342442	0.645319	0.138855	-0.330336	0.631177	0.171082	-0.307760	0.633787	0.022015	-0.228302	0.081757	-0.024978	-0.224331	0.077532	0.129801	-0.223993	0.068108	0.165496	0.403387	0.066848	-0.126222
4203	35.025000	-0.853955	0.669864	-0.001028	-0.843631	0.648255	0.212326	-0.778600	0.898573	0.193084	-0.769005	0.911209	0.020479	-0.673748	1.157686	0.083034	-0.650115	1.163727	0.185334	-0.615204	1.109649	0.185878	-0.591778	0.754697	-0.182268	-0.563613	0.714797	0.394392	-0.342453	0.645323	0.138793	-0.330339	0.631194	0.171034	-0.307809	0.633778	0.021991	-0.228272	0.081833	-0.025044	-0.224328	0.077533	0.129796	-0.223990	0.068110	0.165490	0.403394	0.066846	-0.126220
4204	35.033333	-0.854006	0.669841	-0.001063	-0.843768	0.648324	0.212344	-0.778628	0.898568	0.193005	-0.769002	0.911202	0.020413	-0.673892	1.157501	0.083001	-0.650165	1.163757	0.185369	-0.615196	1.109700	0.185942	-0.591699	0.754769	-0.182302	-0.563606	0.714821	0.394347	-0.342469	0.645322	0.138726	-0.330352	0.631200	0.170958	-0.307850	0.633765	0.021976	-0.228310	0.081747	-0.024979	-0.224332	0.077524	0.129785	-0.223991	0.068109	0.165481	0.403393	0.066853	-0.126225
4205	35.041667	-0.853980	0.669818	-0.001136	-0.843740	0.648297	0.212297	-0.778669	0.898567	0.192952	-0.768987	0.911190	0.020343	-0.674080	1.157324	0.083178	-0.650197	1.163739	0.185446	-0.615150	1.109741	0.186046	-0.591632	0.754818	-0.182377	-0.563617	0.714851	0.394301	-0.342490	0.645298	0.138643	-0.330361	0.631210	0.170907	-0.307891	0.633738	0.021963	-0.228323	0.081745	-0.024981	-0.224329	0.077523	0.129782	-0.223989	0.068100	0.165481	0.403392	0.066840	-0.126226
4206	35.050000	-0.853993	0.669799	-0.001183	-0.843630	0.648175	0.212161	-0.778683	0.898568	0.192857	-0.768955	0.911187	0.020264	-0.674274	1.157107	0.083289	-0.650216	1.163715	0.185550	-0.615074	1.109777	0.186179	-0.591556	0.754868	-0.182442	-0.563638	0.714888	0.394245	-0.342514	0.645290	0.138580	-0.330386	0.631217	0.170832	-0.307920	0.633708	0.021950	-0.228334	0.081730	-0.024977	-0.224336	0.077504	0.129783	-0.223989	0.068093	0.165481	0.403373	0.066806	-0.126241
4207	35.058333	-0.854016	0.669785	-0.001241	-0.843650	0.648162	0.212124	-0.778706	0.898568	0.192774	-0.768885	0.911186	0.020188	-0.674513	1.156881	0.083575	-0.650213	1.163688	0.185653	-0.614994	1.109803	0.186308	-0.591476	0.754932	-0.182433	-0.563672	0.714940	0.394186	-0.342538	0.645280	0.138514	-0.330406	0.631206	0.170758	-0.307935	0.633668	0.021935	-0.228323	0.081808	-0.025047	-0.224302	0.077611	0.129692	-0.223990	0.068088	0.165484	0.403376	0.066797	-0.126244
4208	35.066667	-0.854076	0.669787	-0.001270	-0.843847	0.648291	0.212200	-0.778730	0.898574	0.192691	-0.768802	0.911205	0.020112	-0.674747	1.156677	0.083767	-0.650214	1.163673	0.185754	-0.614929	1.109841	0.186430	-0.591401	0.755029	-0.182468	-0.563712	0.715000	0.394112	-0.342558	0.645283	0.138461	-0.330426	0.631200	0.170694	-0.307935	0.633641	0.021906	-0.228368	0.081726	-0.024977	-0.224336	0.077511	0.129793	-0.223989	0.068093	0.165488	0.403394	0.066839	-0.126235
4209	35.075000	-0.854087	0.669785	-0.001315	-0.843871	0.648276	0.212167	-0.778749	0.898610	0.192624	-0.768706	0.911246	0.020038	-0.675016	1.156518	0.083872	-0.650168	1.163643	0.185801	-0.614873	1.109896	0.186536	-0.591303	0.755192	-0.182501	-0.563768	0.715063	0.394023	-0.342570	0.645289	0.138428	-0.330450	0.631213	0.170655	-0.307925	0.633611	0.021866	-0.228348	0.081820	-0.025040	-0.224331	0.077514	0.129796	-0.223986	0.068097	0.165494	0.403396	0.066838	-0.126236
4210	35.083333	-0.854088	0.669793	-0.001370	-0.843767	0.648190	0.212057	-0.778735	0.898648	0.192519	-0.768588	0.911287	0.019960	-0.675266	1.156416	0.083939	-0.650254	1.163719	0.185926	-0.614849	1.109945	0.186622	-0.591241	0.755330	-0.182380	-0.563829	0.715132	0.393919	-0.342577	0.645298	0.138400	-0.330469	0.631227	0.170624	-0.307907	0.633585	0.021824	-0.228441	0.081704	-0.024955	-0.224328	0.077522	0.129801	-0.223987	0.068103	0.165497	0.403392	0.066841	-0.126234
4211	35.091667	-0.854097	0.669808	-0.001426	-0.843784	0.648201	0.212029	-0.778723	0.898703	0.192433	-0.768468	0.911346	0.019894	-0.675446	1.156251	0.084125	-0.650287	1.163768	0.185980	-0.614840	1.110042	0.186669	-0.591145	0.755560	-0.182257	-0.563896	0.715225	0.393818	-0.342583	0.645315	0.138392	-0.330472	0.631264	0.170671	-0.307880	0.633568	0.021785	-0.228410	0.081747	-0.024958	-0.224326	0.077531	0.129808	-0.223987	0.068109	0.165499	0.403401	0.066840	-0.126224
4212	35.100000	-0.854089	0.669819	-0.001475	-0.843794	0.648216	0.212000	-0.778639	0.898737	0.192321	-0.768349	0.911404	0.019824	-0.675671	1.156162	0.084171	-0.650324	1.163833	0.186021	-0.614845	1.110121	0.186720	-0.591059	0.755773	-0.182148	-0.563956	0.715325	0.393706	-0.342587	0.645324	0.138388	-0.330493	0.631265	0.170644	-0.307848	0.633553	0.021757	-0.228434	0.081761	-0.024950	-0.224326	0.077538	0.129811	-0.223986	0.068112	0.165503	0.403400	0.066850	-0.126224
4213	35.108333	-0.854072	0.669835	-0.001536	-0.843860	0.648288	0.212010	-0.778604	0.898789	0.192233	-0.768223	0.911464	0.019748	-0.675914	1.156106	0.084299	-0.650367	1.163923	0.186049	-0.614857	1.110259	0.186735	-0.590946	0.755961	-0.182071	-0.564013	0.715427	0.393584	-0.342591	0.645338	0.138382	-0.330505	0.631273	0.170646	-0.307814	0.633524	0.021740	-0.228472	0.081729	-0.024964	-0.224356	0.077532	0.129747	-0.223985	0.068101	0.165505	0.403393	0.066847	-0.126229
4214	35.116667	-0.854068	0.669850	-0.001580	-0.843787	0.648252	0.211916	-0.778535	0.898846	0.192104	-0.768101	0.911525	0.019661	-0.676143	1.156087	0.084389	-0.650410	1.164027	0.186018	-0.614874	1.110384	0.186735	-0.590798	0.756161	-0.182058	-0.564061	0.715537	0.393472	-0.342599	0.645342	0.138370	-0.330533	0.631294	0.170615	-0.307777	0.633516	0.021794	-0.228522	0.081702	-0.024969	-0.224325	0.077520	0.129808	-0.223988	0.068089	0.165504	0.403377	0.066811	-0.126241
4215	35.125000	-0.854005	0.669887	-0.001641	-0.843897	0.648392	0.211962	-0.778488	0.898907	0.192005	-0.767986	0.911600	0.019573	-0.676309	1.156098	0.084314	-0.650491	1.164165	0.185942	-0.614937	1.110542	0.186701	-0.590637	0.756316	-0.182086	-0.564093	0.715654	0.393373	-0.342613	0.645355	0.138339	-0.330542	0.631315	0.170613	-0.307751	0.633426	0.021762	-0.228541	0.081721	-0.024957	-0.224327	0.077517	0.129809	-0.223988	0.068085	0.165508	0.403392	0.066842	-0.126240
4216	35.133333	-0.853962	0.669931	-0.001685	-0.843867	0.648435	0.211904	-0.778443	0.898973	0.191908	-0.767842	0.911664	0.019481	-0.676485	1.156123	0.084242	-0.650619	1.164376	0.185820	-0.615038	1.110730	0.186624	-0.590451	0.756494	-0.182035	-0.564108	0.715789	0.393292	-0.342638	0.645366	0.138286	-0.330563	0.631345	0.170578	-0.307722	0.633403	0.021862	-0.228595	0.081682	-0.024979	-0.224326	0.077523	0.129818	-0.223984	0.068090	0.165512	0.403389	0.066847	-0.126243
4217	35.141667	-0.853910	0.669986	-0.001727	-0.843740	0.648436	0.211797	-0.778404	0.899051	0.191828	-0.767740	0.911748	0.019401	-0.676631	1.156179	0.084057	-0.650777	1.164591	0.185616	-0.615181	1.110959	0.186510	-0.590196	0.756713	-0.181955	-0.564102	0.715940	0.393204	-0.342669	0.645365	0.138208	-0.330583	0.631391	0.170509	-0.307674	0.633356	0.021893	-0.228621	0.081685	-0.024976	-0.224324	0.077524	0.129824	-0.223983	0.068096	0.165518	0.403369	0.066813	-0.126251
4218	35.150000	-0.853851	0.670048	-0.001762	-0.843742	0.648542	0.211797	-0.778362	0.899127	0.191726	-0.767642	0.911837	0.019324	-0.676713	1.156264	0.083679	-0.650960	1.164859	0.185362	-0.615386	1.111220	0.186356	-0.589954	0.756927	-0.181988	-0.564078	0.716109	0.393112	-0.342703	0.645366	0.138103	-0.330608	0.631441	0.170426	-0.307669	0.633273	0.022000	-0.228646	0.081684	-0.024972	-0.224319	0.077531	0.129828	-0.223985	0.068098	0.165518	0.403374	0.066820	-0.126246
4219	35.158333	-0.853754	0.670094	-0.001807	-0.843697	0.648616	0.211748	-0.778343	0.899257	0.191636	-0.767551	0.911932	0.019253	-0.676832	1.156340	0.083421	-0.651205	1.165123	0.185029	-0.615611	1.111507	0.186202	-0.589717	0.757133	-0.181944	-0.564031	0.716308	0.393016	-0.342742	0.645350	0.137975	-0.330641	0.631469	0.170357	-0.307652	0.633208	0.022090	-0.228659	0.081701	-0.024948	-0.224320	0.077535	0.129826	-0.223981	0.068108	0.165516	0.403396	0.066846	-0.126234
4220	35.166667	-0.853696	0.670151	-0.001835	-0.843668	0.648714	0.211732	-0.778078	0.899196	0.191483	-0.767452	0.912020	0.019187	-0.676943	1.156379	0.083116	-0.651449	1.165435	0.184705	-0.615860	1.111830	0.186053	-0.589436	0.757411	-0.181804	-0.563969	0.716529	0.392909	-0.342775	0.645333	0.137837	-0.330652	0.631544	0.170201	-0.307607	0.633160	0.022121	-0.228688	0.081687	-0.024953	-0.224316	0.077537	0.129823	-0.223982	0.068114	0.165514	0.403379	0.066812	-0.126230
4221	35.175000	-0.853640	0.670205	-0.001859	-0.843565	0.648717	0.211653	-0.778112	0.899355	0.191416	-0.767339	0.912091	0.019124	-0.677059	1.156382	0.082788	-0.651711	1.165788	0.184397	-0.616101	1.112165	0.185956	-0.589173	0.757650	-0.181818	-0.563883	0.716779	0.392788	-0.342813	0.645302	0.137672	-0.330690	0.631580	0.170034	-0.307638	0.633071	0.022263	-0.228700	0.081677	-0.024941	-0.224317	0.077537	0.129822	-0.223981	0.068108	0.165515	0.403393	0.066829	-0.126236
4222	35.183333	-0.853588	0.670251	-0.001886	-0.843587	0.648830	0.211676	-0.778159	0.899518	0.191368	-0.767215	0.912153	0.019061	-0.677162	1.156327	0.082417	-0.651958	1.166103	0.184082	-0.616335	1.112504	0.185895	-0.588894	0.757914	-0.181781	-0.563787	0.717056	0.392657	-0.342851	0.645264	0.137485	-0.330706	0.631621	0.169884	-0.307678	0.632950	0.022384	-0.228697	0.081691	-0.024926	-0.224320	0.077524	0.129815	-0.223979	0.068092	0.165507	0.403398	0.066836	-0.126236
4223	35.191667	-0.853544	0.670286	-0.001919	-0.843539	0.648888	0.211646	-0.778037	0.899602	0.191262	-0.767064	0.912215	0.018993	-0.677299	1.156208	0.082183	-0.652220	1.166352	0.183778	-0.616552	1.112817	0.185859	-0.588656	0.758187	-0.181772	-0.563682	0.717384	0.392492	-0.342871	0.645247	0.137280	-0.330746	0.631634	0.169780	-0.307738	0.632919	0.022502	-0.228719	0.081670	-0.024936	-0.224319	0.077518	0.129808	-0.223979	0.068083	0.165504	0.403402	0.066837	-0.126245
4224	35.200000	-0.853514	0.670322	-0.001961	-0.843349	0.648843	0.211500	-0.777957	0.899698	0.191153	-0.766906	0.912286	0.018934	-0.677456	1.156033	0.081960	-0.652491	1.166641	0.183551	-0.616751	1.113096	0.185837	-0.588395	0.758469	-0.181875	-0.563576	0.717742	0.392322	-0.342887	0.645243	0.137070	-0.330764	0.631699	0.169607	-0.307831	0.632895	0.022654	-0.228738	0.081649	-0.024942	-0.224321	0.077511	0.129807	-0.223981	0.068079	0.165503	0.403393	0.066840	-0.126244
4225	35.208333	-0.853467	0.670350	-0.002004	-0.843285	0.648902	0.211469	-0.777877	0.899800	0.191055	-0.766703	0.912359	0.018877	-0.677605	1.155845	0.081712	-0.652695	1.166806	0.183330	-0.616920	1.113326	0.185813	-0.588155	0.758847	-0.181773	-0.563443	0.718084	0.392071	-0.342906	0.645279	0.136840	-0.330757	0.631896	0.169395	-0.307927	0.632917	0.022812	-0.228700	0.081747	-0.024995	-0.224309	0.077514	0.129808	-0.223976	0.068078	0.165503	0.403384	0.066824	-0.126246
4226	35.216667	-0.853455	0.670391	-0.002031	-0.843228	0.648964	0.211434	-0.777798	0.899884	0.190874	-0.766510	0.912447	0.018824	-0.677782	1.155645	0.081571	-0.652821	1.166904	0.183129	-0.617040	1.113533	0.185817	-0.587890	0.759245	-0.181742	-0.563371	0.718464	0.391957	-0.342949	0.645345	0.136591	-0.330830	0.632016	0.169244	-0.308075	0.632930	0.023057	-0.228718	0.081691	-0.024914	-0.224294	0.077519	0.129805	-0.223963	0.068087	0.165503	0.403388	0.066857	-0.126245
4227	35.225000	-0.853399	0.670422	-0.002081	-0.843185	0.649020	0.211397	-0.777719	0.899997	0.190854	-0.766303	0.912542	0.018779	-0.678037	1.155426	0.081675	-0.652978	1.167093	0.183142	-0.617066	1.113678	0.185888	-0.587595	0.759683	-0.181801	-0.563283	0.718800	0.391783	-0.343022	0.645442	0.136308	-0.330892	0.632216	0.168938	-0.308251	0.632963	0.023307	-0.228729	0.081671	-0.024931	-0.224268	0.077520	0.129801	-0.223948	0.068084	0.165491	0.403371	0.066818	-0.126250
4228	35.233333	-0.853334	0.670463	-0.002145	-0.843149	0.649078	0.211353	-0.777619	0.900101	0.190757	-0.766086	0.912633	0.018728	-0.678348	1.155166	0.081870	-0.653034	1.167189	0.183203	-0.616996	1.113842	0.186018	-0.587216	0.760157	-0.181921	-0.563193	0.719117	0.391627	-0.343128	0.645552	0.136003	-0.330972	0.632443	0.168610	-0.308462	0.633027	0.023646	-0.228727	0.081677	-0.024933	-0.224235	0.077505	0.129793	-0.223927	0.068073	0.165480	0.403372	0.066823	-0.126247
4229	35.241667	-0.853283	0.670504	-0.002201	-0.843248	0.649254	0.211397	-0.777539	0.900184	0.190671	-0.765864	0.912743	0.018682	-0.678613	1.154932	0.082038	-0.652980	1.167221	0.183383	-0.616838	1.113972	0.186186	-0.586828	0.760674	-0.181873	-0.563108	0.719382	0.391525	-0.343256	0.645664	0.135670	-0.331089	0.632699	0.168346	-0.308724	0.633062	0.023989	-0.228716	0.081686	-0.024918	-0.224197	0.077513	0.129790	-0.223901	0.068071	0.165477	0.403380	0.066843	-0.126244
4230	35.250000	-0.853222	0.670549	-0.002269	-0.843221	0.649271	0.211310	-0.777413	0.900250	0.190570	-0.765649	0.912858	0.018639	-0.678943	1.154694	0.082473	-0.652869	1.167204	0.183617	-0.616618	1.114068	0.186386	-0.586373	0.761193	-0.182030	-0.563021	0.719605	0.391441	-0.343390	0.645778	0.135311	-0.331250	0.632905	0.168115	-0.308990	0.633077	0.024247	-0.228709	0.081697	-0.024909	-0.224153	0.077513	0.129780	-0.223866	0.068063	0.165468	0.403392	0.066858	-0.126237
4231	35.258333	-0.853168	0.670610	-0.002328	-0.843201	0.649335	0.211236	-0.777377	0.900351	0.190530	-0.765445	0.912978	0.018604	-0.679247	1.154486	0.083128	-0.652679	1.167205	0.183996	-0.616303	1.114135	0.186619	-0.585846	0.761713	-0.182338	-0.562929	0.719780	0.391373	-0.343527	0.645870	0.134967	-0.331372	0.633207	0.167803	-0.309330	0.633049	0.024728	-0.228716	0.081681	-0.024921	-0.224112	0.077495	0.129765	-0.223834	0.068040	0.165463	0.403385	0.066834	-0.126249
4232	35.266667	-0.853095	0.670686	-0.002375	-0.843218	0.649431	0.211175	-0.777232	0.900397	0.190436	-0.765252	0.913098	0.018573	-0.679554	1.154291	0.083731	-0.652431	1.167157	0.184400	-0.615952	1.114152	0.186846	-0.585254	0.762321	-0.182380	-0.562832	0.719927	0.391317	-0.343669	0.645954	0.134632	-0.331558	0.633339	0.167538	-0.309682	0.633022	0.025188	-0.228732	0.081655	-0.024938	-0.224058	0.077481	0.129759	-0.223789	0.068027	0.165454	0.403378	0.066809	-0.126251
4233	35.275000	-0.853015	0.670778	-0.002430	-0.843167	0.649447	0.211074	-0.777164	0.900495	0.190442	-0.765064	0.913223	0.018558	-0.679853	1.154176	0.084226	-0.652151	1.167074	0.184823	-0.615582	1.114125	0.187029	-0.584615	0.762933	-0.182644	-0.562729	0.720025	0.391282	-0.343835	0.646007	0.134288	-0.331731	0.633572	0.167205	-0.310060	0.632971	0.025687	-0.228731	0.081661	-0.024924	-0.224000	0.077488	0.129761	-0.223746	0.068014	0.165455	0.403395	0.066836	-0.126248
4234	35.283333	-0.852941	0.670877	-0.002474	-0.843157	0.649489	0.211005	-0.777026	0.900575	0.190464	-0.764897	0.913350	0.018568	-0.680165	1.154131	0.084931	-0.651891	1.166990	0.185280	-0.615232	1.114070	0.187201	-0.583931	0.763562	-0.183002	-0.562628	0.720098	0.391263	-0.344028	0.646056	0.133929	-0.331907	0.633791	0.166905	-0.310449	0.632934	0.026228	-0.228742	0.081647	-0.024928	-0.223936	0.077491	0.129775	-0.223700	0.068008	0.165458	0.403372	0.066806	-0.126254
4235	35.291667	-0.852848	0.670990	-0.002513	-0.843155	0.649568	0.210972	-0.776909	0.900587	0.190412	-0.764756	0.913479	0.018589	-0.680406	1.154138	0.085366	-0.651641	1.166836	0.185659	-0.614920	1.113968	0.187337	-0.583116	0.764290	-0.183339	-0.562501	0.720119	0.391176	-0.344252	0.646092	0.133576	-0.332130	0.633965	0.166602	-0.310894	0.632880	0.026849	-0.228748	0.081653	-0.024919	-0.223869	0.077510	0.129792	-0.223644	0.068012	0.165476	0.403369	0.066815	-0.126249
4236	35.300000	-0.852788	0.671096	-0.002536	-0.843160	0.649613	0.210948	-0.776787	0.900620	0.190414	-0.764603	0.913594	0.018625	-0.680652	1.154174	0.085897	-0.651388	1.166776	0.186049	-0.614657	1.113858	0.187426	-0.582297	0.764995	-0.183697	-0.562432	0.720192	0.391250	-0.344491	0.646103	0.133245	-0.332365	0.634134	0.166311	-0.311377	0.632832	0.027490	-0.228732	0.081686	-0.024886	-0.223791	0.077517	0.129810	-0.223588	0.068008	0.165493	0.403390	0.066847	-0.126240
4237	35.308333	-0.852717	0.671183	-0.002554	-0.843167	0.649657	0.210947	-0.776673	0.900690	0.190500	-0.764514	0.913711	0.018672	-0.680920	1.154267	0.086391	-0.651235	1.166578	0.186336	-0.614461	1.113748	0.187484	-0.581368	0.765736	-0.184113	-0.562349	0.720227	0.391250	-0.344765	0.646123	0.132926	-0.332636	0.634274	0.166108	-0.311926	0.632807	0.028221	-0.228740	0.081673	-0.024890	-0.223707	0.077516	0.129816	-0.223515	0.067992	0.165498	0.403382	0.066838	-0.126244
4238	35.316667	-0.852700	0.671272	-0.002543	-0.843167	0.649691	0.210960	-0.776559	0.900697	0.190500	-0.764442	0.913805	0.018719	-0.681037	1.154339	0.086589	-0.651166	1.166491	0.186633	-0.614323	1.113616	0.187542	-0.580430	0.766483	-0.184582	-0.562275	0.720267	0.391262	-0.345063	0.646157	0.132602	-0.332902	0.634472	0.165834	-0.312519	0.632763	0.028937	-0.228739	0.081685	-0.024869	-0.223617	0.077516	0.129818	-0.223438	0.067984	0.165505	0.403394	0.066854	-0.126236
4239	35.325000	-0.852635	0.671319	-0.002558	-0.843175	0.649726	0.210999	-0.776446	0.900725	0.190534	-0.764386	0.913871	0.018756	-0.681119	1.154462	0.086896	-0.651093	1.166382	0.186830	-0.614254	1.113511	0.187560	-0.579412	0.767271	-0.185021	-0.562157	0.720256	0.391129	-0.345379	0.646195	0.132271	-0.333152	0.634773	0.165571	-0.313155	0.632765	0.029793	-0.228760	0.081657	-0.024886	-0.223520	0.077512	0.129827	-0.223350	0.067976	0.165518	0.403377	0.066826	-0.126245
4240	35.333333	-0.852631	0.671362	-0.002539	-0.843130	0.649759	0.211040	-0.776340	0.900757	0.190588	-0.764350	0.913920	0.018792	-0.681091	1.154583	0.086950	-0.651052	1.166255	0.186971	-0.614210	1.113400	0.187550	-0.578384	0.768028	-0.185512	-0.562149	0.720372	0.391301	-0.345686	0.646229	0.131949	-0.333415	0.634920	0.165272	-0.313788	0.632731	0.030598	-0.228747	0.081688	-0.024872	-0.223419	0.077516	0.129823	-0.223266	0.067976	0.165532	0.403393	0.066863	-0.126246
4241	35.341667	-0.852629	0.671371	-0.002518	-0.843102	0.649759	0.211073	-0.776297	0.900813	0.190629	-0.764331	0.913951	0.018822	-0.681103	1.154710	0.087033	-0.651035	1.166191	0.187074	-0.614205	1.113318	0.187528	-0.577323	0.768863	-0.186041	-0.562064	0.720424	0.391257	-0.345957	0.646276	0.131641	-0.333626	0.635200	0.164940	-0.314422	0.632678	0.031374	-0.228752	0.081682	-0.024864	-0.223318	0.077515	0.129828	-0.223179	0.067965	0.165539	0.403392	0.066861	-0.126249
4242	35.350000	-0.852644	0.671378	-0.002486	-0.843065	0.649768	0.211109	-0.776310	0.900878	0.190662	-0.764325	0.913970	0.018839	-0.681083	1.154822	0.087023	-0.651027	1.166156	0.187138	-0.614229	1.113254	0.187509	-0.576228	0.769682	-0.186604	-0.562029	0.720550	0.391360	-0.346209	0.646334	0.131351	-0.333831	0.635462	0.164748	-0.315029	0.632574	0.032121	-0.228758	0.081680	-0.024859	-0.223221	0.077523	0.129834	-0.223095	0.067964	0.165546	0.403372	0.066824	-0.126261
4243	35.358333	-0.852652	0.671359	-0.002446	-0.842982	0.649788	0.211149	-0.776046	0.900773	0.190624	-0.764336	0.913982	0.018855	-0.681052	1.154996	0.087033	-0.651049	1.166139	0.187187	-0.614279	1.113219	0.187509	-0.575129	0.770469	-0.187028	-0.561955	0.720662	0.391384	-0.346420	0.646404	0.131097	-0.334013	0.635656	0.164503	-0.315572	0.632532	0.032864	-0.228767	0.081668	-0.024871	-0.223126	0.077535	0.129845	-0.223013	0.067969	0.165557	0.403381	0.066839	-0.126254
4244	35.366667	-0.852654	0.671351	-0.002407	-0.842963	0.649864	0.211196	-0.775993	0.900786	0.190631	-0.764353	0.913993	0.018873	-0.681020	1.155134	0.087061	-0.651105	1.166113	0.187254	-0.614313	1.113225	0.187521	-0.574049	0.771252	-0.187425	-0.561867	0.720787	0.391404	-0.346596	0.646489	0.130853	-0.334160	0.635843	0.164274	-0.316113	0.632360	0.033509	-0.228781	0.081655	-0.024874	-0.223039	0.077539	0.129849	-0.222948	0.067977	0.165568	0.403373	0.066821	-0.126259
4245	35.375000	-0.852685	0.671348	-0.002349	-0.842906	0.649913	0.211233	-0.775954	0.900802	0.190635	-0.764370	0.914001	0.018876	-0.680989	1.155282	0.087154	-0.651092	1.166198	0.187302	-0.614342	1.113278	0.187568	-0.572997	0.772072	-0.187806	-0.561766	0.720928	0.391420	-0.346732	0.646553	0.130637	-0.334296	0.635988	0.164175	-0.316514	0.632304	0.034082	-0.228774	0.081655	-0.024867	-0.222902	0.077749	0.129680	-0.222878	0.067978	0.165575	0.403371	0.066820	-0.126255
4246	35.383333	-0.852662	0.671325	-0.002325	-0.842843	0.649966	0.211260	-0.775929	0.900805	0.190609	-0.764385	0.914018	0.018876	-0.680904	1.155447	0.087145	-0.651125	1.166312	0.187372	-0.614380	1.113362	0.187633	-0.572002	0.772779	-0.188190	-0.561651	0.721075	0.391429	-0.346835	0.646602	0.130432	-0.334352	0.636208	0.163929	-0.316904	0.632167	0.034599	-0.228768	0.081652	-0.024870	-0.222839	0.077747	0.129686	-0.222825	0.067972	0.165586	0.403372	0.066822	-0.126256
4247	35.391667	-0.852693	0.671325	-0.002283	-0.842728	0.649957	0.211265	-0.775941	0.900810	0.190581	-0.764385	0.914042	0.018869	-0.680847	1.155641	0.087236	-0.651098	1.166475	0.187426	-0.614414	1.113492	0.187713	-0.571070	0.773534	-0.188469	-0.561515	0.721229	0.391431	-0.346898	0.646631	0.130236	-0.334381	0.636365	0.163809	-0.317178	0.632106	0.034972	-0.228744	0.081684	-0.024853	-0.222773	0.077755	0.129681	-0.222768	0.067964	0.165586	0.403387	0.066838	-0.126248
4248	35.400000	-0.852647	0.671312	-0.002291	-0.842673	0.649993	0.211260	-0.775980	0.900792	0.190588	-0.764371	0.914072	0.018865	-0.680769	1.155909	0.087326	-0.651049	1.166684	0.187461	-0.614454	1.113676	0.187796	-0.570180	0.774252	-0.188855	-0.561370	0.721378	0.391423	-0.346936	0.646647	0.130036	-0.334403	0.636506	0.163662	-0.317406	0.632045	0.035291	-0.228744	0.081686	-0.024856	-0.222775	0.077550	0.129860	-0.222722	0.067954	0.165589	0.403397	0.066860	-0.126246
4249	35.408333	-0.852624	0.671335	-0.002311	-0.842666	0.650050	0.211256	-0.776021	0.900804	0.190589	-0.764339	0.914117	0.018839	-0.680684	1.156171	0.087368	-0.650998	1.166966	0.187563	-0.614467	1.113847	0.187908	-0.569410	0.774874	-0.189028	-0.561202	0.721530	0.391410	-0.346945	0.646655	0.129819	-0.334416	0.636591	0.163423	-0.317543	0.632045	0.035443	-0.228739	0.081693	-0.024865	-0.222667	0.077743	0.129687	-0.222677	0.067945	0.165592	0.403392	0.066842	-0.126250
4250	35.416667	-0.852565	0.671358	-0.002359	-0.842665	0.650092	0.211235	-0.776060	0.900783	0.190499	-0.764290	0.914174	0.018817	-0.680556	1.156490	0.087307	-0.650928	1.167212	0.187614	-0.614508	1.114077	0.187977	-0.568680	0.775511	-0.189113	-0.560979	0.721625	0.391239	-0.346939	0.646658	0.129570	-0.334411	0.636674	0.163199	-0.317603	0.632073	0.035481	-0.228762	0.081660	-0.024890	-0.222617	0.077744	0.129693	-0.222636	0.067945	0.165599	0.403377	0.066822	-0.126248
4251	35.425000	-0.852510	0.671387	-0.002422	-0.842613	0.650063	0.211149	-0.776153	0.900709	0.190330	-0.764210	0.914244	0.018775	-0.680467	1.156794	0.087329	-0.650856	1.167557	0.187648	-0.614553	1.114305	0.188048	-0.568035	0.776103	-0.189279	-0.560848	0.721829	0.391348	-0.346943	0.646675	0.129294	-0.334405	0.636755	0.162943	-0.317565	0.632120	0.035390	-0.228740	0.081684	-0.024879	-0.222564	0.077748	0.129701	-0.222594	0.067947	0.165607	0.403383	0.066842	-0.126249
4252	35.433333	-0.852467	0.671423	-0.002502	-0.842643	0.650081	0.211075	-0.776261	0.900676	0.190271	-0.764117	0.914315	0.018723	-0.680394	1.157193	0.087422	-0.650794	1.167855	0.187606	-0.614622	1.114556	0.188093	-0.567447	0.776654	-0.189563	-0.560622	0.721898	0.391153	-0.346961	0.646709	0.129003	-0.334414	0.636860	0.162681	-0.317434	0.632203	0.035155	-0.228760	0.081656	-0.024900	-0.222507	0.077761	0.129700	-0.222554	0.067951	0.165608	0.403372	0.066826	-0.126256
4253	35.441667	-0.852400	0.671465	-0.002617	-0.842593	0.650025	0.210929	-0.776346	0.900712	0.190280	-0.764023	0.914401	0.018672	-0.680283	1.157552	0.087235	-0.650761	1.168222	0.187505	-0.614762	1.114793	0.188077	-0.566956	0.777192	-0.189537	-0.560503	0.722077	0.391238	-0.346989	0.646770	0.128712	-0.334437	0.636994	0.162406	-0.317283	0.632228	0.034970	-0.228763	0.081656	-0.024902	-0.222460	0.077762	0.129714	-0.222508	0.067949	0.165613	0.403371	0.066827	-0.126260
4254	35.450000	-0.852354	0.671516	-0.002717	-0.842682	0.650063	0.210870	-0.776482	0.900700	0.190200	-0.763911	0.914485	0.018612	-0.680101	1.158006	0.086922	-0.650840	1.168592	0.187363	-0.614975	1.115045	0.188014	-0.566552	0.777666	-0.189502	-0.560341	0.722170	0.391180	-0.347034	0.646840	0.128409	-0.334510	0.637067	0.162134	-0.317102	0.632253	0.034755	-0.228745	0.081693	-0.024881	-0.222461	0.077572	0.129879	-0.222463	0.067945	0.165619	0.403389	0.066862	-0.126255
4255	35.458333	-0.852318	0.671586	-0.002810	-0.842589	0.649932	0.210645	-0.776597	0.900653	0.190018	-0.763804	0.914575	0.018551	-0.679958	1.158495	0.086677	-0.650947	1.168956	0.187105	-0.615270	1.115333	0.187852	-0.566226	0.778072	-0.189527	-0.560208	0.722241	0.391108	-0.347095	0.646912	0.128104	-0.334565	0.637225	0.161844	-0.316886	0.632292	0.034496	-0.228746	0.081687	-0.024879	-0.222344	0.077755	0.129704	-0.222418	0.067941	0.165613	0.403390	0.066859	-0.126256
4256	35.466667	-0.852237	0.671664	-0.002902	-0.842631	0.649906	0.210507	-0.776729	0.900677	0.190034	-0.763705	0.914672	0.018493	-0.679746	1.159039	0.086212	-0.651113	1.169409	0.186745	-0.615638	1.115630	0.187638	-0.565986	0.778453	-0.189506	-0.560106	0.722293	0.391022	-0.347164	0.646980	0.127776	-0.334632	0.637383	0.161543	-0.316684	0.632331	0.034242	-0.228771	0.081654	-0.024893	-0.222279	0.077750	0.129696	-0.222368	0.067933	0.165605	0.403389	0.066850	-0.126254
4257	35.475000	-0.852094	0.671728	-0.003031	-0.842679	0.649876	0.210359	-0.776828	0.900675	0.189924	-0.763600	0.914757	0.018422	-0.679557	1.159603	0.085546	-0.651398	1.169814	0.186247	-0.616097	1.115966	0.187346	-0.565795	0.778813	-0.189344	-0.560018	0.722339	0.390911	-0.347238	0.647037	0.127446	-0.334710	0.637528	0.161242	-0.316529	0.632399	0.034081	-0.228757	0.081662	-0.024888	-0.222214	0.077750	0.129692	-0.222310	0.067935	0.165613	0.403395	0.066855	-0.126258
4258	35.483333	-0.851972	0.671805	-0.003152	-0.842717	0.649847	0.210209	-0.776928	0.900677	0.189806	-0.763504	0.914850	0.018348	-0.679323	1.160194	0.084724	-0.651749	1.170292	0.185672	-0.616609	1.116338	0.186977	-0.565664	0.779130	-0.189274	-0.559957	0.722417	0.390802	-0.347312	0.647065	0.127130	-0.334790	0.637647	0.160953	-0.316390	0.632398	0.033768	-0.228746	0.081678	-0.024884	-0.222205	0.077565	0.129866	-0.222254	0.067930	0.165615	0.403395	0.066857	-0.126255
4259	35.491667	-0.851873	0.671876	-0.003278	-0.842812	0.649855	0.210108	-0.777001	0.900670	0.189672	-0.763437	0.914942	0.018273	-0.679095	1.160749	0.083918	-0.652133	1.170848	0.185017	-0.617159	1.116799	0.186606	-0.565631	0.779388	-0.189159	-0.559914	0.722441	0.390534	-0.347382	0.647089	0.126844	-0.334845	0.637789	0.160683	-0.316315	0.632386	0.033644	-0.228756	0.081669	-0.024895	-0.222073	0.077769	0.129704	-0.222194	0.067942	0.165627	0.403396	0.066860	-0.126250
4260	35.500000	-0.851767	0.671947	-0.003407	-0.842684	0.649738	0.209906	-0.777108	0.900706	0.189579	-0.763380	0.915024	0.018197	-0.678865	1.161255	0.083091	-0.652485	1.171447	0.184352	-0.617701	1.117292	0.186257	-0.565660	0.779620	-0.189002	-0.559899	0.722499	0.390263	-0.347440	0.647089	0.126578	-0.334880	0.637878	0.160423	-0.316254	0.632360	0.033538	-0.228761	0.081652	-0.024906	-0.221997	0.077782	0.129715	-0.222134	0.067952	0.165643	0.403375	0.066817	-0.126244
4261	35.508333	-0.851712	0.672001	-0.003506	-0.842746	0.649804	0.209850	-0.777208	0.900724	0.189425	-0.763319	0.915091	0.018105	-0.678686	1.161650	0.082381	-0.652797	1.172095	0.183751	-0.618146	1.117845	0.185995	-0.565750	0.779828	-0.188709	-0.559969	0.722674	0.390134	-0.347481	0.647079	0.126344	-0.334943	0.637888	0.160182	-0.316169	0.632366	0.033392	-0.228758	0.081662	-0.024901	-0.221926	0.077783	0.129724	-0.222074	0.067952	0.165660	0.403381	0.066837	-0.126245
4262	35.516667	-0.851671	0.672056	-0.003586	-0.842780	0.649893	0.209794	-0.777248	0.900798	0.189349	-0.763252	0.915151	0.018017	-0.678562	1.161973	0.081721	-0.653077	1.172732	0.183177	-0.618572	1.118449	0.185813	-0.565929	0.779959	-0.188393	-0.560065	0.722873	0.390006	-0.347537	0.647067	0.126119	-0.335018	0.637927	0.159955	-0.316111	0.632353	0.033297	-0.228748	0.081678	-0.024896	-0.221860	0.077788	0.129734	-0.222024	0.067957	0.165671	0.403394	0.066850	-0.126243
4263	35.525000	-0.851640	0.672103	-0.003646	-0.842732	0.649952	0.209718	-0.777320	0.900841	0.189212	-0.763177	0.915213	0.017935	-0.678434	1.162234	0.081240	-0.653320	1.173468	0.182713	-0.618936	1.119067	0.185712	-0.566209	0.780055	-0.188106	-0.560162	0.723041	0.389813	-0.347610	0.647125	0.125928	-0.335098	0.638057	0.159790	-0.316035	0.632412	0.033206	-0.228778	0.081645	-0.024913	-0.221788	0.077794	0.129732	-0.221966	0.067959	0.165672	0.403379	0.066837	-0.126255
4264	35.533333	-0.851614	0.672147	-0.003696	-0.842670	0.650019	0.209651	-0.777383	0.900898	0.189068	-0.763081	0.915278	0.017856	-0.678319	1.162419	0.080756	-0.653497	1.174053	0.182226	-0.619255	1.119629	0.185651	-0.566511	0.780110	-0.187752	-0.560300	0.723186	0.389646	-0.347686	0.647236	0.125777	-0.335178	0.638208	0.159655	-0.315943	0.632479	0.033094	-0.228780	0.081637	-0.024913	-0.221722	0.077789	0.129724	-0.221908	0.067956	0.165672	0.403368	0.066816	-0.126261
4265	35.541667	-0.851556	0.672186	-0.003740	-0.842603	0.650114	0.209605	-0.777454	0.900958	0.188944	-0.762965	0.915350	0.017789	-0.678276	1.162520	0.080409	-0.653686	1.174567	0.181880	-0.619502	1.120128	0.185600	-0.566892	0.780073	-0.187329	-0.560490	0.723301	0.389524	-0.347755	0.647397	0.125691	-0.335277	0.638339	0.159633	-0.315822	0.632559	0.032918	-0.228764	0.081672	-0.024896	-0.221651	0.077786	0.129715	-0.221856	0.067947	0.165678	0.403390	0.066856	-0.126258
4266	35.550000	-0.851532	0.672233	-0.003753	-0.842542	0.650207	0.209571	-0.777523	0.901009	0.188828	-0.762830	0.915420	0.017728	-0.678262	1.162575	0.080147	-0.653785	1.174993	0.181611	-0.619646	1.120530	0.185557	-0.567331	0.779987	-0.187011	-0.560704	0.723384	0.389440	-0.347829	0.647605	0.125628	-0.335349	0.638524	0.159602	-0.315670	0.632654	0.032713	-0.228768	0.081683	-0.024896	-0.221569	0.077794	0.129713	-0.221791	0.067952	0.165681	0.403394	0.066863	-0.126262
4267	35.558333	-0.851439	0.672264	-0.003795	-0.842489	0.650270	0.209538	-0.777590	0.901047	0.188729	-0.762696	0.915496	0.017690	-0.678292	1.162617	0.079971	-0.653854	1.175313	0.181465	-0.619714	1.120844	0.185539	-0.567766	0.779951	-0.186506	-0.560951	0.723411	0.389395	-0.347840	0.647762	0.125687	-0.335397	0.638686	0.159639	-0.315461	0.632787	0.032413	-0.228764	0.081683	-0.024906	-0.221491	0.077798	0.129713	-0.221727	0.067953	0.165691	0.403385	0.066847	-0.126265
4268	35.566667	-0.851337	0.672302	-0.003844	-0.842439	0.650313	0.209494	-0.777651	0.901069	0.188644	-0.762536	0.915564	0.017664	-0.678352	1.162660	0.079918	-0.653871	1.175558	0.181370	-0.619722	1.121088	0.185544	-0.568243	0.779859	-0.186045	-0.561212	0.723412	0.389383	-0.347862	0.647934	0.125757	-0.335456	0.638843	0.159697	-0.315283	0.632864	0.032226	-0.228776	0.081648	-0.024924	-0.221401	0.077811	0.129732	-0.221657	0.067960	0.165704	0.403393	0.066862	-0.126257
4269	35.575000	-0.851269	0.672356	-0.003884	-0.842429	0.650335	0.209462	-0.777701	0.901073	0.188581	-0.762422	0.915646	0.017659	-0.678457	1.162732	0.079978	-0.653870	1.175738	0.181374	-0.619698	1.121272	0.185571	-0.568774	0.779703	-0.185581	-0.561471	0.723340	0.389314	-0.347885	0.648090	0.125892	-0.335477	0.638947	0.159875	-0.315049	0.632924	0.031903	-0.228752	0.081678	-0.024908	-0.221309	0.077828	0.129740	-0.221583	0.067969	0.165721	0.403393	0.066870	-0.126256
4270	35.583333	-0.851239	0.672415	-0.003905	-0.842443	0.650338	0.209436	-0.777736	0.901066	0.188536	-0.762323	0.915716	0.017675	-0.678554	1.162823	0.080077	-0.653822	1.175860	0.181396	-0.619670	1.121408	0.185601	-0.569285	0.779541	-0.185117	-0.561783	0.723323	0.389417	-0.347916	0.648263	0.126060	-0.335532	0.639039	0.160030	-0.314782	0.633026	0.031634	-0.228765	0.081641	-0.024942	-0.221219	0.077839	0.129753	-0.221501	0.067971	0.165735	0.403371	0.066830	-0.126259
4271	35.591667	-0.851135	0.672462	-0.003968	-0.842472	0.650326	0.209413	-0.777761	0.901050	0.188509	-0.762242	0.915766	0.017694	-0.678649	1.162988	0.080100	-0.653839	1.175967	0.181493	-0.619661	1.121473	0.185625	-0.569793	0.779358	-0.184640	-0.562040	0.723243	0.389395	-0.347917	0.648407	0.126336	-0.335556	0.639196	0.160257	-0.314509	0.633161	0.031428	-0.228753	0.081636	-0.024952	-0.221124	0.077853	0.129757	-0.221422	0.067973	0.165742	0.403371	0.066825	-0.126264
4272	35.600000	-0.851082	0.672508	-0.004004	-0.842510	0.650303	0.209399	-0.777775	0.901035	0.188505	-0.762182	0.915804	0.017726	-0.678682	1.163099	0.080218	-0.653834	1.175974	0.181538	-0.619683	1.121515	0.185641	-0.570306	0.779103	-0.184230	-0.562340	0.723238	0.389530	-0.347944	0.648562	0.126616	-0.335636	0.639184	0.160578	-0.314270	0.633224	0.031245	-0.228735	0.081662	-0.024946	-0.221031	0.077851	0.129755	-0.221336	0.067968	0.165748	0.403388	0.066851	-0.126260
4273	35.608333	-0.851047	0.672541	-0.004025	-0.842549	0.650274	0.209397	-0.777772	0.901015	0.188514	-0.762141	0.915828	0.017760	-0.678737	1.163260	0.080253	-0.653892	1.176019	0.181610	-0.619738	1.121534	0.185615	-0.570783	0.778870	-0.183796	-0.562585	0.723215	0.389598	-0.347986	0.648704	0.126897	-0.335698	0.639164	0.160790	-0.314026	0.633308	0.031057	-0.228742	0.081630	-0.024974	-0.220940	0.077841	0.129759	-0.221257	0.067963	0.165754	0.403391	0.066848	-0.126263
4274	35.616667	-0.851043	0.672585	-0.004028	-0.842577	0.650216	0.209393	-0.777764	0.900995	0.188529	-0.762119	0.915844	0.017802	-0.678796	1.163431	0.080255	-0.653974	1.176074	0.181636	-0.619826	1.121555	0.185575	-0.571260	0.778671	-0.183191	-0.562802	0.723197	0.389666	-0.348025	0.648834	0.127179	-0.335765	0.639196	0.161057	-0.313792	0.633395	0.030911	-0.228725	0.081665	-0.024959	-0.220846	0.077847	0.129762	-0.221179	0.067965	0.165763	0.403376	0.066811	-0.126268
4275	35.625000	-0.851052	0.672592	-0.004023	-0.842575	0.650220	0.209420	-0.777750	0.900989	0.188555	-0.762119	0.915851	0.017842	-0.678846	1.163589	0.080184	-0.654115	1.176079	0.181617	-0.619955	1.121584	0.185528	-0.571685	0.778495	-0.182729	-0.562981	0.723187	0.389720	-0.348064	0.648959	0.127449	-0.335818	0.639259	0.161279	-0.313560	0.633477	0.030810	-0.228726	0.081654	-0.024971	-0.220780	0.077760	0.129847	-0.221107	0.067968	0.165773	0.403394	0.066850	-0.126258
4276	35.633333	-0.851082	0.672613	-0.004000	-0.842556	0.650180	0.209428	-0.777726	0.900982	0.188576	-0.762130	0.915856	0.017874	-0.678926	1.163774	0.080177	-0.654254	1.176117	0.181579	-0.620121	1.121634	0.185468	-0.572092	0.778290	-0.182237	-0.563124	0.723188	0.389757	-0.348093	0.649076	0.127690	-0.335865	0.639320	0.161468	-0.313336	0.633542	0.030749	-0.228730	0.081640	-0.024984	-0.220666	0.077857	0.129773	-0.221033	0.067971	0.165786	0.403397	0.066857	-0.126257
4277	35.641667	-0.851115	0.672611	-0.003966	-0.842506	0.650191	0.209462	-0.777704	0.900984	0.188598	-0.762157	0.915856	0.017901	-0.678998	1.163881	0.080090	-0.654432	1.176184	0.181532	-0.620297	1.121712	0.185416	-0.572486	0.778055	-0.181840	-0.563210	0.723229	0.389792	-0.348115	0.649185	0.127865	-0.335906	0.639369	0.161636	-0.313126	0.633596	0.030732	-0.228723	0.081647	-0.024996	-0.220590	0.077864	0.129788	-0.220971	0.067986	0.165800	0.403393	0.066851	-0.126241
4278	35.650000	-0.851147	0.672606	-0.003929	-0.842459	0.650211	0.209512	-0.777683	0.900999	0.188625	-0.762186	0.915855	0.017933	-0.679082	1.163952	0.079978	-0.654634	1.176284	0.181462	-0.620507	1.121788	0.185365	-0.572856	0.777828	-0.181386	-0.563260	0.723280	0.389812	-0.348130	0.649271	0.127985	-0.335939	0.639430	0.161753	-0.312910	0.633632	0.030750	-0.228712	0.081649	-0.025018	-0.220571	0.077684	0.129979	-0.220917	0.067994	0.165816	0.403388	0.066860	-0.126245
4279	35.658333	-0.851180	0.672612	-0.003878	-0.842414	0.650248	0.209580	-0.777560	0.900932	0.188598	-0.762220	0.915864	0.017957	-0.679171	1.163995	0.079826	-0.654885	1.176347	0.181338	-0.620734	1.121882	0.185320	-0.573191	0.777586	-0.181073	-0.563252	0.723366	0.389821	-0.348132	0.649348	0.128040	-0.335977	0.639446	0.161885	-0.312706	0.633630	0.030791	-0.228691	0.081646	-0.025057	-0.220510	0.077686	0.129989	-0.220859	0.067996	0.165819	0.403387	0.066870	-0.126254
4280	35.666667	-0.851175	0.672596	-0.003849	-0.842371	0.650270	0.209634	-0.777413	0.900894	0.188552	-0.762253	0.915873	0.017992	-0.679235	1.164012	0.079532	-0.655174	1.176410	0.181186	-0.620989	1.121995	0.185274	-0.573478	0.777367	-0.180732	-0.563210	0.723468	0.389823	-0.348132	0.649410	0.128044	-0.335984	0.639530	0.161903	-0.312520	0.633618	0.030869	-0.228663	0.081643	-0.025099	-0.220447	0.077687	0.129982	-0.220809	0.067989	0.165818	0.403366	0.066822	-0.126265
4281	35.675000	-0.851195	0.672608	-0.003796	-0.842329	0.650345	0.209694	-0.777631	0.901099	0.188723	-0.762287	0.915886	0.018032	-0.679342	1.164055	0.079461	-0.655470	1.176511	0.181080	-0.621258	1.122088	0.185241	-0.573748	0.777157	-0.180309	-0.563101	0.723555	0.389751	-0.348132	0.649479	0.128015	-0.335959	0.639679	0.161815	-0.312340	0.633659	0.030963	-0.228611	0.081723	-0.025227	-0.220337	0.077866	0.129789	-0.220762	0.067985	0.165810	0.403366	0.066821	-0.126274
4282	35.683333	-0.851186	0.672620	-0.003757	-0.842299	0.650398	0.209733	-0.777620	0.901164	0.188791	-0.762323	0.915900	0.018072	-0.679442	1.164066	0.079303	-0.655763	1.176555	0.180965	-0.621528	1.122156	0.185195	-0.573987	0.776948	-0.180063	-0.563018	0.723723	0.389856	-0.348131	0.649551	0.127973	-0.335976	0.639749	0.161852	-0.312219	0.633678	0.031158	-0.228611	0.081655	-0.025228	-0.220330	0.077664	0.129955	-0.220710	0.067986	0.165802	0.403363	0.066822	-0.126278
4283	35.691667	-0.851145	0.672617	-0.003745	-0.842272	0.650444	0.209756	-0.777624	0.901175	0.188799	-0.762370	0.915920	0.018128	-0.679550	1.164078	0.079192	-0.656042	1.176623	0.180895	-0.621777	1.122222	0.185178	-0.574150	0.776849	-0.179785	-0.562899	0.723853	0.389881	-0.348128	0.649642	0.127932	-0.335951	0.639908	0.161788	-0.312102	0.633737	0.031363	-0.228558	0.081674	-0.025291	-0.220193	0.077719	0.130069	-0.220660	0.067992	0.165804	0.403372	0.066822	-0.126279
4284	35.700000	-0.851136	0.672635	-0.003721	-0.842257	0.650482	0.209757	-0.777626	0.901198	0.188831	-0.762401	0.915924	0.018178	-0.679639	1.164082	0.079025	-0.656326	1.176638	0.180848	-0.622012	1.122274	0.185184	-0.574259	0.776742	-0.179560	-0.562777	0.723986	0.389927	-0.348109	0.649745	0.127907	-0.335921	0.640070	0.161742	-0.311998	0.633798	0.031601	-0.228489	0.081836	-0.025482	-0.220047	0.077774	0.130195	-0.220602	0.068005	0.165803	0.403374	0.066823	-0.126269
4285	35.708333	-0.851120	0.672638	-0.003723	-0.842254	0.650507	0.209741	-0.777644	0.901206	0.188848	-0.762442	0.915925	0.018208	-0.679739	1.164099	0.078989	-0.656546	1.176658	0.180853	-0.622226	1.122313	0.185198	-0.574309	0.776630	-0.179351	-0.562668	0.724120	0.389999	-0.348078	0.649849	0.127923	-0.335909	0.640181	0.161801	-0.311910	0.633838	0.031843	-0.228441	0.081794	-0.025482	-0.219967	0.077786	0.130195	-0.220529	0.068027	0.165811	0.403396	0.066854	-0.126252
4286	35.716667	-0.851115	0.672644	-0.003741	-0.842255	0.650518	0.209708	-0.777662	0.901207	0.188860	-0.762491	0.915921	0.018222	-0.679857	1.164099	0.079070	-0.656737	1.176626	0.180872	-0.622409	1.122301	0.185237	-0.574279	0.776574	-0.179229	-0.562578	0.724237	0.390081	-0.348037	0.649960	0.127962	-0.335890	0.640282	0.161887	-0.311834	0.633883	0.032116	-0.228445	0.081730	-0.025480	-0.219881	0.077805	0.130200	-0.220451	0.068049	0.165812	0.403392	0.066863	-0.126240
4287	35.725000	-0.851096	0.672626	-0.003796	-0.842138	0.650423	0.209561	-0.777684	0.901196	0.188851	-0.762536	0.915913	0.018221	-0.679934	1.164121	0.079094	-0.656937	1.176536	0.180935	-0.622550	1.122235	0.185277	-0.574199	0.776487	-0.179103	-0.562517	0.724341	0.390174	-0.347992	0.650079	0.128041	-0.335845	0.640431	0.161902	-0.311758	0.633955	0.032401	-0.228443	0.081706	-0.025545	-0.219800	0.077824	0.130198	-0.220390	0.068062	0.165818	0.403374	0.066826	-0.126243
4288	35.733333	-0.851144	0.672643	-0.003813	-0.842152	0.650411	0.209502	-0.777710	0.901183	0.188833	-0.762611	0.915907	0.018209	-0.679990	1.164128	0.079137	-0.657089	1.176417	0.181015	-0.622685	1.122120	0.185317	-0.574068	0.776420	-0.178993	-0.562491	0.724435	0.390275	-0.347960	0.650188	0.128135	-0.335851	0.640478	0.162066	-0.311729	0.634013	0.032796	-0.228449	0.081688	-0.025601	-0.219720	0.077825	0.130198	-0.220319	0.068079	0.165814	0.403371	0.066821	-0.126246
4289	35.741667	-0.851159	0.672614	-0.003874	-0.842297	0.650479	0.209533	-0.777740	0.901168	0.188806	-0.762649	0.915887	0.018176	-0.680071	1.164090	0.079239	-0.657235	1.176185	0.181107	-0.622771	1.121957	0.185352	-0.573871	0.776352	-0.179005	-0.562488	0.724520	0.390377	-0.347942	0.650295	0.128256	-0.335847	0.640566	0.162192	-0.311700	0.634084	0.033146	-0.228384	0.081711	-0.025663	-0.219642	0.077834	0.130188	-0.220251	0.068085	0.165816	0.403377	0.066833	-0.126253
4290	35.750000	-0.851209	0.672608	-0.003906	-0.842334	0.650479	0.209494	-0.777767	0.901153	0.188771	-0.762705	0.915879	0.018142	-0.680123	1.164058	0.079336	-0.657332	1.175951	0.181216	-0.622850	1.121735	0.185380	-0.573630	0.776345	-0.178927	-0.562519	0.724601	0.390480	-0.347936	0.650401	0.128381	-0.335843	0.640641	0.162355	-0.311688	0.634185	0.033592	-0.228362	0.081697	-0.025703	-0.219567	0.077834	0.130175	-0.220185	0.068088	0.165813	0.403368	0.066810	-0.126263
4291	35.758333	-0.851238	0.672579	-0.003956	-0.842288	0.650389	0.209388	-0.777795	0.901142	0.188734	-0.762747	0.915863	0.018095	-0.680184	1.163991	0.079438	-0.657469	1.175716	0.181406	-0.622902	1.121513	0.185415	-0.573347	0.776321	-0.178875	-0.562581	0.724666	0.390567	-0.347954	0.650502	0.128515	-0.335852	0.640824	0.162471	-0.311684	0.634317	0.034075	-0.228338	0.081706	-0.025730	-0.219494	0.077833	0.130171	-0.220122	0.068088	0.165808	0.403370	0.066817	-0.126277
4292	35.766667	-0.851282	0.672550	-0.003989	-0.842384	0.650422	0.209394	-0.777837	0.901110	0.188597	-0.762778	0.915846	0.018043	-0.680303	1.163976	0.079448	-0.657535	1.175479	0.181567	-0.622935	1.121278	0.185473	-0.573052	0.776308	-0.178822	-0.562663	0.724720	0.390646	-0.347979	0.650602	0.128645	-0.335897	0.640894	0.162616	-0.311662	0.634467	0.034584	-0.228303	0.081712	-0.025741	-0.219420	0.077832	0.130160	-0.220057	0.068098	0.165808	0.403387	0.066854	-0.126274
4293	35.775000	-0.851337	0.672533	-0.004023	-0.842416	0.650416	0.209365	-0.777884	0.901141	0.188654	-0.762812	0.915828	0.017992	-0.680313	1.163869	0.079732	-0.657567	1.175206	0.181731	-0.622959	1.121064	0.185553	-0.572767	0.776291	-0.178810	-0.562769	0.724755	0.390721	-0.348022	0.650703	0.128781	-0.336002	0.640927	0.162810	-0.311631	0.634609	0.035073	-0.228257	0.081718	-0.025735	-0.219335	0.077837	0.130158	-0.219985	0.068109	0.165817	0.403373	0.066824	-0.126274
4294	35.783333	-0.851425	0.672543	-0.004036	-0.842313	0.650290	0.209230	-0.777928	0.901133	0.188585	-0.762836	0.915807	0.017934	-0.680385	1.163809	0.079936	-0.657634	1.174999	0.181951	-0.622972	1.120851	0.185648	-0.572466	0.776228	-0.178872	-0.562892	0.724773	0.390786	-0.348068	0.650805	0.128907	-0.336088	0.641009	0.162921	-0.311584	0.634748	0.035560	-0.228210	0.081728	-0.025726	-0.219252	0.077851	0.130150	-0.219907	0.068136	0.165824	0.403374	0.066824	-0.126259
4295	35.791667	-0.851474	0.672523	-0.004087	-0.842452	0.650361	0.209256	-0.777981	0.901126	0.188515	-0.762850	0.915789	0.017862	-0.680465	1.163686	0.080104	-0.657668	1.174773	0.182177	-0.622962	1.120642	0.185769	-0.572156	0.776212	-0.178888	-0.563040	0.724750	0.390826	-0.348119	0.650901	0.129019	-0.336137	0.641144	0.162989	-0.311520	0.634895	0.036137	-0.228158	0.081732	-0.025726	-0.219159	0.077866	0.130147	-0.219831	0.068162	0.165828	0.403380	0.066857	-0.126255
4296	35.800000	-0.851510	0.672499	-0.004151	-0.842519	0.650349	0.209237	-0.778029	0.901070	0.188333	-0.762855	0.915779	0.017785	-0.680515	1.163577	0.080226	-0.657674	1.174513	0.182383	-0.622918	1.120436	0.185877	-0.571877	0.776165	-0.178806	-0.563211	0.724707	0.390859	-0.348172	0.651003	0.129123	-0.336230	0.641195	0.163038	-0.311477	0.634938	0.036563	-0.228101	0.081732	-0.025728	-0.219066	0.077876	0.130132	-0.219747	0.068183	0.165821	0.403391	0.066866	-0.126249
4297	35.808333	-0.851570	0.672500	-0.004195	-0.842570	0.650372	0.209195	-0.778101	0.901108	0.188325	-0.762853	0.915775	0.017706	-0.680610	1.163459	0.080536	-0.657671	1.174290	0.182560	-0.622876	1.120220	0.185991	-0.571597	0.776153	-0.178829	-0.563412	0.724645	0.390874	-0.348240	0.651140	0.129193	-0.336323	0.641272	0.163170	-0.311404	0.635080	0.037039	-0.228049	0.081731	-0.025745	-0.218971	0.077887	0.130108	-0.219663	0.068205	0.165804	0.403376	0.066852	-0.126255
4298	35.816667	-0.851556	0.672501	-0.004299	-0.842623	0.650335	0.209121	-0.778166	0.901112	0.188291	-0.762845	0.915779	0.017631	-0.680645	1.163336	0.080708	-0.657672	1.174034	0.182722	-0.622844	1.120011	0.186085	-0.571319	0.776142	-0.178739	-0.563637	0.724562	0.390877	-0.348286	0.651268	0.129299	-0.336382	0.641404	0.163254	-0.311373	0.635170	0.037537	-0.227986	0.081725	-0.025760	-0.218877	0.077890	0.130079	-0.219585	0.068222	0.165786	0.403364	0.066821	-0.126265
4299	35.825000	-0.851561	0.672512	-0.004388	-0.842718	0.650356	0.209056	-0.778236	0.901087	0.188170	-0.762831	0.915801	0.017561	-0.680679	1.163152	0.080817	-0.657692	1.173801	0.182917	-0.622797	1.119792	0.186171	-0.571033	0.776143	-0.178523	-0.563884	0.724478	0.390875	-0.348326	0.651409	0.129433	-0.336453	0.641531	0.163398	-0.311343	0.635312	0.038050	-0.227930	0.081732	-0.025766	-0.218748	0.077996	0.129943	-0.219510	0.068245	0.165767	0.403374	0.066831	-0.126260
4300	35.833333	-0.851569	0.672541	-0.004466	-0.842825	0.650370	0.208986	-0.778328	0.901089	0.188188	-0.762814	0.915830	0.017496	-0.680729	1.163031	0.081074	-0.657676	1.173549	0.183077	-0.622732	1.119585	0.186239	-0.570701	0.776188	-0.178461	-0.564140	0.724383	0.390876	-0.348354	0.651549	0.129589	-0.336509	0.641658	0.163566	-0.311296	0.635480	0.038575	-0.227867	0.081729	-0.025774	-0.218683	0.077901	0.130017	-0.219439	0.068265	0.165754	0.403367	0.066816	-0.126274
4301	35.841667	-0.851581	0.672586	-0.004571	-0.842911	0.650331	0.208897	-0.778386	0.901078	0.188056	-0.762796	0.915868	0.017439	-0.680767	1.162880	0.081213	-0.657687	1.173323	0.183245	-0.622669	1.119385	0.186308	-0.570425	0.776149	-0.178371	-0.564436	0.724282	0.390858	-0.348347	0.651690	0.129807	-0.336553	0.641782	0.163773	-0.311280	0.635624	0.039122	-0.227806	0.081732	-0.025772	-0.218598	0.077901	0.130000	-0.219367	0.068284	0.165743	0.403372	0.066811	-0.126267
4302	35.850000	-0.851573	0.672612	-0.004682	-0.842990	0.650314	0.208806	-0.778439	0.901086	0.188008	-0.762779	0.915908	0.017383	-0.680728	1.162780	0.081192	-0.657660	1.173123	0.183361	-0.622614	1.119193	0.186366	-0.570150	0.776075	-0.178354	-0.564734	0.724189	0.390849	-0.348328	0.651823	0.130060	-0.336589	0.641889	0.164015	-0.311273	0.635727	0.039595	-0.227745	0.081740	-0.025765	-0.218462	0.078127	0.129799	-0.219301	0.068298	0.165744	0.403369	0.066812	-0.126266
4303	35.858333	-0.851586	0.672666	-0.004768	-0.843028	0.650291	0.208720	-0.778528	0.901070	0.187868	-0.762748	0.915942	0.017318	-0.680789	1.162721	0.081316	-0.657632	1.172926	0.183477	-0.622570	1.118972	0.186421	-0.569857	0.776038	-0.178249	-0.565042	0.724094	0.390854	-0.348307	0.651958	0.130337	-0.336636	0.641951	0.164336	-0.311254	0.635933	0.040117	-0.227687	0.081745	-0.025749	-0.218419	0.078028	0.129904	-0.219250	0.068313	0.165754	0.403395	0.066862	-0.126258
4304	35.866667	-0.851579	0.672686	-0.004873	-0.843137	0.650258	0.208624	-0.778648	0.901095	0.187834	-0.762730	0.915979	0.017263	-0.680752	1.162635	0.081532	-0.657602	1.172715	0.183589	-0.622540	1.118794	0.186460	-0.569573	0.776004	-0.178141	-0.565362	0.724012	0.390866	-0.348289	0.652075	0.130629	-0.336674	0.641986	0.164664	-0.311265	0.636105	0.040710	-0.227629	0.081754	-0.025737	-0.218386	0.077931	0.130020	-0.219204	0.068324	0.165774	0.403391	0.066858	-0.126245
4305	35.875000	-0.851589	0.672721	-0.004960	-0.843193	0.650272	0.208562	-0.778742	0.901131	0.187812	-0.762706	0.916009	0.017204	-0.680733	1.162560	0.081665	-0.657568	1.172507	0.183709	-0.622497	1.118587	0.186503	-0.569282	0.775974	-0.178000	-0.565698	0.723950	0.390889	-0.348279	0.652153	0.130928	-0.336702	0.642039	0.164993	-0.311282	0.636241	0.041220	-0.227574	0.081759	-0.025741	-0.218310	0.078052	0.129934	-0.219161	0.068330	0.165788	0.403381	0.066852	-0.126253
4306	35.883333	-0.851597	0.672743	-0.005042	-0.843248	0.650236	0.208489	-0.778808	0.901112	0.187705	-0.762686	0.916039	0.017138	-0.680645	1.162453	0.081647	-0.657518	1.172274	0.183839	-0.622435	1.118356	0.186542	-0.568996	0.775951	-0.177855	-0.566030	0.723910	0.390928	-0.348284	0.652209	0.131246	-0.336743	0.642074	0.165328	-0.311300	0.636370	0.041733	-0.227513	0.081752	-0.025744	-0.218244	0.078157	0.129848	-0.219134	0.068327	0.165796	0.403368	0.066832	-0.126262
4307	35.891667	-0.851605	0.672770	-0.005106	-0.843290	0.650236	0.208444	-0.778946	0.901112	0.187595	-0.762676	0.916078	0.017086	-0.680631	1.162319	0.081895	-0.657507	1.171949	0.183978	-0.622348	1.118068	0.186586	-0.568715	0.775955	-0.177799	-0.566346	0.723880	0.390972	-0.348318	0.652248	0.131580	-0.336793	0.642066	0.165689	-0.311331	0.636514	0.042222	-0.227450	0.081752	-0.025758	-0.218247	0.078045	0.129954	-0.219111	0.068317	0.165800	0.403384	0.066862	-0.126262
4308	35.900000	-0.851615	0.672800	-0.005169	-0.843329	0.650246	0.208411	-0.779039	0.901127	0.187567	-0.762664	0.916116	0.017034	-0.680576	1.162168	0.082005	-0.657483	1.171600	0.184129	-0.622240	1.117771	0.186644	-0.568482	0.775953	-0.177667	-0.566660	0.723858	0.391012	-0.348374	0.652278	0.131905	-0.336876	0.642060	0.166006	-0.311360	0.636652	0.042706	-0.227377	0.081749	-0.025759	-0.218260	0.077928	0.130054	-0.219096	0.068313	0.165809	0.403364	0.066823	-0.126273
4309	35.908333	-0.851614	0.672839	-0.005217	-0.843360	0.650292	0.208394	-0.779222	0.901197	0.187549	-0.762659	0.916175	0.016988	-0.680498	1.161959	0.082074	-0.657459	1.171241	0.184266	-0.622157	1.117451	0.186664	-0.568257	0.776001	-0.177437	-0.566939	0.723836	0.390988	-0.348473	0.652333	0.132186	-0.336990	0.642029	0.166267	-0.311381	0.636787	0.043185	-0.227298	0.081753	-0.025762	-0.218186	0.078142	0.129852	-0.219084	0.068300	0.165806	0.403364	0.066821	-0.126282
4310	35.916667	-0.851606	0.672878	-0.005262	-0.843393	0.650285	0.208361	-0.779303	0.901217	0.187488	-0.762639	0.916236	0.016952	-0.680403	1.161769	0.082106	-0.657458	1.170827	0.184414	-0.622068	1.117101	0.186688	-0.568024	0.776037	-0.177302	-0.567256	0.723898	0.391110	-0.348531	0.652334	0.132533	-0.337081	0.642006	0.166559	-0.311387	0.636912	0.043609	-0.227171	0.081792	-0.025757	-0.218234	0.077923	0.130049	-0.219071	0.068298	0.165807	0.403382	0.066859	-0.126276
4311	35.925000	-0.851595	0.672927	-0.005300	-0.843468	0.650341	0.208362	-0.779204	0.901156	0.187354	-0.762664	0.916328	0.016929	-0.680342	1.161603	0.082351	-0.657432	1.170441	0.184555	-0.621971	1.116760	0.186729	-0.567783	0.776163	-0.177163	-0.567497	0.723911	0.391086	-0.348603	0.652362	0.132853	-0.337160	0.642005	0.166868	-0.311377	0.637033	0.043975	-0.227082	0.081797	-0.025732	-0.218181	0.078037	0.129949	-0.219059	0.068306	0.165810	0.403386	0.066862	-0.126266
4312	35.933333	-0.851572	0.672976	-0.005333	-0.843438	0.650354	0.208350	-0.779548	0.901363	0.187462	-0.762668	0.916424	0.016919	-0.680280	1.161442	0.082511	-0.657415	1.170068	0.184751	-0.621864	1.116436	0.186803	-0.567617	0.776236	-0.176951	-0.567712	0.723951	0.391060	-0.348655	0.652391	0.133167	-0.337229	0.642008	0.167177	-0.311335	0.637163	0.044238	-0.226932	0.081962	-0.025845	-0.218136	0.078157	0.129848	-0.219049	0.068311	0.165806	0.403388	0.066865	-0.126257
4313	35.941667	-0.851537	0.673025	-0.005364	-0.843479	0.650400	0.208340	-0.779641	0.901427	0.187459	-0.762668	0.916537	0.016927	-0.680241	1.161305	0.082722	-0.657353	1.169743	0.185014	-0.621729	1.116151	0.186916	-0.567398	0.776406	-0.176873	-0.567946	0.724077	0.391170	-0.348691	0.652436	0.133465	-0.337261	0.642067	0.167473	-0.311327	0.637250	0.044546	-0.226912	0.081812	-0.025691	-0.218145	0.078056	0.129947	-0.219032	0.068313	0.165810	0.403385	0.066861	-0.126248
4314	35.950000	-0.851496	0.673076	-0.005385	-0.843513	0.650452	0.208327	-0.779721	0.901504	0.187461	-0.762675	0.916670	0.016936	-0.680240	1.161200	0.083057	-0.657263	1.169503	0.185299	-0.621560	1.115947	0.187103	-0.567208	0.776571	-0.176727	-0.568160	0.724197	0.391286	-0.348707	0.652501	0.133777	-0.337290	0.642089	0.167833	-0.311330	0.637328	0.044825	-0.226837	0.081824	-0.025686	-0.218153	0.077954	0.130046	-0.219012	0.068317	0.165810	0.403389	0.066851	-0.126246
4315	35.958333	-0.851466	0.673145	-0.005382	-0.843447	0.650451	0.208301	-0.779817	0.901579	0.187482	-0.762686	0.916839	0.016960	-0.680244	1.161163	0.083390	-0.657136	1.169365	0.185652	-0.621418	1.115809	0.187317	-0.567024	0.776791	-0.176566	-0.568322	0.724292	0.391329	-0.348696	0.652584	0.134100	-0.337284	0.642130	0.168151	-0.311333	0.637470	0.045050	-0.226769	0.081817	-0.025690	-0.218077	0.078172	0.129859	-0.219004	0.068316	0.165811	0.403371	0.066828	-0.126255
4316	35.966667	-0.851395	0.673195	-0.005377	-0.843428	0.650506	0.208304	-0.779934	0.901644	0.187518	-0.762684	0.917014	0.016988	-0.680237	1.161188	0.083645	-0.657017	1.169243	0.185970	-0.621292	1.115725	0.187536	-0.566806	0.777081	-0.176489	-0.568471	0.724379	0.391384	-0.348678	0.652692	0.134442	-0.337243	0.642236	0.168418	-0.311350	0.637582	0.045178	-0.226708	0.081816	-0.025696	-0.218061	0.078173	0.129860	-0.218995	0.068308	0.165816	0.403368	0.066815	-0.126265
4317	35.975000	-0.851360	0.673272	-0.005344	-0.843431	0.650564	0.208310	-0.780048	0.901700	0.187557	-0.762682	0.917212	0.017038	-0.680303	1.161278	0.084077	-0.656905	1.169205	0.186331	-0.621175	1.115677	0.187760	-0.566647	0.777409	-0.176275	-0.568597	0.724458	0.391444	-0.348656	0.652812	0.134778	-0.337216	0.642248	0.168743	-0.311398	0.637709	0.045258	-0.226648	0.081814	-0.025712	-0.218081	0.078059	0.129967	-0.218981	0.068298	0.165814	0.403382	0.066824	-0.126269
4318	35.983333	-0.851308	0.673343	-0.005304	-0.843374	0.650601	0.208315	-0.780138	0.901742	0.187596	-0.762675	0.917417	0.017112	-0.680385	1.161400	0.084555	-0.656784	1.169196	0.186707	-0.621071	1.115640	0.187986	-0.566485	0.777752	-0.176162	-0.568699	0.724531	0.391512	-0.348630	0.652939	0.135114	-0.337205	0.642275	0.169063	-0.311454	0.637870	0.045301	-0.226589	0.081831	-0.025716	-0.218049	0.078166	0.129881	-0.218981	0.068284	0.165831	0.403390	0.066845	-0.126280
4319	35.991667	-0.851273	0.673421	-0.005258	-0.843325	0.650658	0.208335	-0.780263	0.901804	0.187677	-0.762663	0.917618	0.017207	-0.680444	1.161545	0.084943	-0.656670	1.169175	0.187076	-0.620989	1.115606	0.188226	-0.566273	0.778185	-0.175971	-0.568783	0.724584	0.391574	-0.348606	0.653069	0.135427	-0.337189	0.642349	0.169369	-0.311524	0.638067	0.045327	-0.226534	0.081834	-0.025717	-0.218108	0.077958	0.130103	-0.218977	0.068282	0.165851	0.403373	0.066822	-0.126288
4320	36.000000	-0.851240	0.673492	-0.005215	-0.843287	0.650673	0.208360	-0.780339	0.901836	0.187746	-0.762661	0.917825	0.017323	-0.680546	1.161698	0.085390	-0.656572	1.169147	0.187482	-0.620890	1.115563	0.188488	-0.566081	0.778623	-0.175866	-0.568849	0.724626	0.391643	-0.348592	0.653182	0.135705	-0.337155	0.642507	0.169627	-0.311610	0.638287	0.045355	-0.226471	0.081847	-0.025708	-0.218055	0.078183	0.129934	-0.218982	0.068285	0.165876	0.403369	0.066833	-0.126282
4321	36.008333	-0.851216	0.673561	-0.005163	-0.843255	0.650692	0.208388	-0.780431	0.901854	0.187849	-0.762654	0.917999	0.017445	-0.680648	1.161828	0.085762	-0.656443	1.169077	0.187870	-0.620812	1.115512	0.188780	-0.565878	0.779070	-0.175764	-0.568897	0.724646	0.391712	-0.348606	0.653269	0.135929	-0.337202	0.642510	0.169943	-0.311719	0.638458	0.045310	-0.226374	0.081908	-0.025674	-0.218089	0.078080	0.130066	-0.218993	0.068280	0.165900	0.403387	0.066868	-0.126262
4322	36.016667	-0.851184	0.673621	-0.005123	-0.843225	0.650727	0.208427	-0.780489	0.901875	0.187940	-0.762666	0.918158	0.017572	-0.680760	1.161909	0.086307	-0.656383	1.169012	0.188325	-0.620676	1.115434	0.188979	-0.565668	0.779539	-0.175767	-0.568932	0.724650	0.391776	-0.348641	0.653331	0.136106	-0.337241	0.642606	0.170052	-0.311820	0.638634	0.045296	-0.226321	0.081888	-0.025688	-0.218072	0.078194	0.129990	-0.219001	0.068277	0.165916	0.403372	0.066852	-0.126269
4323	36.025000	-0.851139	0.673681	-0.005084	-0.843201	0.650718	0.208452	-0.780544	0.901876	0.188063	-0.762703	0.918299	0.017711	-0.680882	1.161988	0.086756	-0.656284	1.168921	0.188785	-0.620560	1.115351	0.189268	-0.565475	0.779967	-0.175680	-0.568960	0.724621	0.391822	-0.348721	0.653386	0.136207	-0.337315	0.642635	0.170248	-0.311916	0.638786	0.045269	-0.226245	0.081897	-0.025678	-0.218092	0.078193	0.130005	-0.219021	0.068273	0.165927	0.403376	0.066855	-0.126259
4324	36.033333	-0.851119	0.673737	-0.005033	-0.843169	0.650741	0.208488	-0.780590	0.901878	0.188212	-0.762742	0.918421	0.017862	-0.680981	1.162074	0.087167	-0.656195	1.168796	0.189225	-0.620462	1.115250	0.189530	-0.565270	0.780430	-0.175682	-0.568982	0.724563	0.391853	-0.348803	0.653406	0.136284	-0.337436	0.642650	0.170342	-0.311999	0.638925	0.045215	-0.226163	0.081909	-0.025661	-0.218173	0.077975	0.130210	-0.219037	0.068266	0.165929	0.403366	0.066830	-0.126257
4325	36.041667	-0.851077	0.673800	-0.004983	-0.843131	0.650757	0.208529	-0.780620	0.901864	0.188387	-0.762773	0.918534	0.018025	-0.681112	1.162152	0.087719	-0.656135	1.168648	0.189679	-0.620411	1.115144	0.189844	-0.565129	0.780846	-0.175636	-0.568990	0.724480	0.391881	-0.348904	0.653412	0.136324	-0.337541	0.642651	0.170369	-0.312074	0.639033	0.045126	-0.226064	0.081932	-0.025637	-0.218134	0.078186	0.130009	-0.219060	0.068249	0.165926	0.403384	0.066864	-0.126264
4326	36.050000	-0.851035	0.673865	-0.004921	-0.843090	0.650770	0.208578	-0.780636	0.901847	0.188558	-0.762798	0.918643	0.018201	-0.681208	1.162204	0.088097	-0.656094	1.168494	0.190076	-0.620306	1.114989	0.190048	-0.564956	0.781360	-0.175507	-0.568995	0.724366	0.391889	-0.348996	0.653379	0.136360	-0.337663	0.642707	0.170399	-0.312142	0.639188	0.045062	-0.225964	0.081951	-0.025601	-0.218161	0.078182	0.130000	-0.219080	0.068236	0.165911	0.403369	0.066810	-0.126272
4327	36.058333	-0.850972	0.673933	-0.004863	-0.843050	0.650789	0.208637	-0.780689	0.901849	0.188770	-0.762819	0.918745	0.018392	-0.681335	1.162207	0.088474	-0.656150	1.168344	0.190492	-0.620295	1.114852	0.190270	-0.564859	0.781744	-0.175455	-0.568987	0.724243	0.391884	-0.349102	0.653400	0.136361	-0.337740	0.642801	0.170361	-0.312205	0.639275	0.044870	-0.225890	0.081965	-0.025545	-0.218224	0.078053	0.130088	-0.219105	0.068229	0.165905	0.403369	0.066801	-0.126277
4328	36.066667	-0.850936	0.674014	-0.004787	-0.842942	0.650776	0.208700	-0.780673	0.901787	0.188874	-0.762843	0.918852	0.018597	-0.681485	1.162218	0.088929	-0.656150	1.168124	0.190766	-0.620324	1.114722	0.190476	-0.564821	0.782118	-0.175491	-0.568966	0.724108	0.391870	-0.349176	0.653413	0.136376	-0.337830	0.642831	0.170379	-0.312250	0.639388	0.044613	-0.225819	0.081991	-0.025454	-0.218285	0.077938	0.130187	-0.219140	0.068222	0.165906	0.403389	0.066842	-0.126280
4329	36.075000	-0.850894	0.674104	-0.004691	-0.842911	0.650777	0.208769	-0.780679	0.901833	0.189203	-0.762870	0.918961	0.018826	-0.681559	1.162221	0.089108	-0.656334	1.168004	0.191125	-0.620378	1.114586	0.190698	-0.564779	0.782570	-0.175359	-0.568931	0.723974	0.391855	-0.349247	0.653467	0.136384	-0.337906	0.642854	0.170389	-0.312287	0.639537	0.044322	-0.225742	0.082020	-0.025368	-0.218291	0.078049	0.130100	-0.219177	0.068221	0.165922	0.403393	0.066851	-0.126266
4330	36.083333	-0.850787	0.674176	-0.004626	-0.842877	0.650756	0.208844	-0.780667	0.901827	0.189455	-0.762921	0.919073	0.019070	-0.681673	1.162161	0.089364	-0.656466	1.167822	0.191389	-0.620468	1.114461	0.190899	-0.564804	0.783001	-0.175285	-0.568873	0.723830	0.391832	-0.349264	0.653520	0.136420	-0.337956	0.642865	0.170430	-0.312302	0.639695	0.043966	-0.225674	0.082038	-0.025270	-0.218308	0.078157	0.130026	-0.219216	0.068220	0.165937	0.403374	0.066833	-0.126266
4331	36.091667	-0.850761	0.674229	-0.004525	-0.842885	0.650749	0.208938	-0.780636	0.901804	0.189697	-0.762992	0.919178	0.019337	-0.681842	1.162050	0.089646	-0.656657	1.167672	0.191684	-0.620564	1.114351	0.191129	-0.564898	0.783367	-0.175206	-0.568780	0.723679	0.391799	-0.349230	0.653573	0.136488	-0.337973	0.642833	0.170527	-0.312298	0.639915	0.043596	-0.225585	0.082073	-0.025175	-0.218378	0.078047	0.130151	-0.219248	0.068207	0.165953	0.403380	0.066846	-0.126253
4332	36.100000	-0.850745	0.674281	-0.004402	-0.842809	0.650674	0.209021	-0.780601	0.901787	0.189991	-0.763065	0.919274	0.019614	-0.682034	1.161958	0.090078	-0.656816	1.167474	0.191996	-0.620656	1.114211	0.191387	-0.565006	0.783721	-0.175124	-0.568657	0.723534	0.391782	-0.349168	0.653645	0.136557	-0.337959	0.642797	0.170626	-0.312275	0.640097	0.043127	-0.225497	0.082093	-0.025070	-0.218451	0.077936	0.130287	-0.219279	0.068194	0.165977	0.403387	0.066860	-0.126248
4333	36.108333	-0.850738	0.674317	-0.004258	-0.842839	0.650670	0.209164	-0.780576	0.901762	0.190293	-0.763156	0.919344	0.019926	-0.682182	1.161784	0.090328	-0.656975	1.167238	0.192296	-0.620757	1.114076	0.191669	-0.565225	0.783953	-0.175135	-0.568482	0.723369	0.391771	-0.349076	0.653716	0.136629	-0.337884	0.642797	0.170598	-0.312214	0.640308	0.042526	-0.225416	0.082098	-0.024961	-0.218462	0.078033	0.130208	-0.219314	0.068170	0.166004	0.403366	0.066837	-0.126265
4334	36.116667	-0.850745	0.674339	-0.004101	-0.842786	0.650600	0.209303	-0.780546	0.901706	0.190660	-0.763272	0.919401	0.020278	-0.682365	1.161606	0.090743	-0.657170	1.167096	0.192694	-0.620831	1.113900	0.191970	-0.565463	0.784252	-0.175108	-0.568273	0.723213	0.391782	-0.348975	0.653796	0.136678	-0.337821	0.642758	0.170622	-0.312174	0.640523	0.041964	-0.225333	0.082109	-0.024854	-0.218476	0.078133	0.130140	-0.219344	0.068151	0.166031	0.403365	0.066824	-0.126272
4335	36.125000	-0.850777	0.674354	-0.003903	-0.842690	0.650494	0.209457	-0.780467	0.901636	0.191062	-0.763409	0.919440	0.020670	-0.682519	1.161411	0.091008	-0.657297	1.166725	0.193036	-0.620904	1.113690	0.192289	-0.565770	0.784506	-0.175125	-0.568012	0.723039	0.391813	-0.348866	0.653883	0.136675	-0.337757	0.642694	0.170629	-0.312151	0.640768	0.041540	-0.225245	0.082118	-0.024744	-0.218584	0.077910	0.130365	-0.219386	0.068126	0.166057	0.403373	0.066839	-0.126279
4336	36.133333	-0.850845	0.674376	-0.003667	-0.842672	0.650445	0.209661	-0.780418	0.901588	0.191537	-0.763573	0.919454	0.021105	-0.682747	1.161176	0.091543	-0.657489	1.166411	0.193478	-0.620966	1.113454	0.192611	-0.566108	0.784809	-0.175047	-0.567703	0.722847	0.391862	-0.348756	0.653964	0.136630	-0.337673	0.642661	0.170638	-0.312113	0.640985	0.040923	-0.225152	0.082133	-0.024631	-0.218637	0.077901	0.130392	-0.219423	0.068107	0.166079	0.403363	0.066824	-0.126292
4337	36.141667	-0.850921	0.674359	-0.003412	-0.842564	0.650307	0.209816	-0.780340	0.901472	0.192033	-0.763792	0.919456	0.021606	-0.682943	1.160928	0.091960	-0.657670	1.166088	0.193957	-0.621001	1.113160	0.192992	-0.566521	0.785012	-0.175061	-0.567303	0.722632	0.391938	-0.348643	0.654031	0.136518	-0.337565	0.642554	0.170439	-0.312064	0.641240	0.040360	-0.225057	0.082157	-0.024532	-0.218699	0.077900	0.130405	-0.219465	0.068104	0.166092	0.403368	0.066818	-0.126289
4338	36.150000	-0.850988	0.674312	-0.003164	-0.842600	0.650275	0.210081	-0.780254	0.901329	0.192556	-0.764005	0.919435	0.022124	-0.683141	1.160651	0.092487	-0.657797	1.165766	0.194447	-0.621043	1.112903	0.193376	-0.566967	0.785218	-0.175052	-0.566850	0.722391	0.392017	-0.348528	0.654082	0.136341	-0.337445	0.642476	0.170216	-0.312024	0.641491	0.039763	-0.224959	0.082177	-0.024433	-0.218769	0.077896	0.130426	-0.219523	0.068095	0.166110	0.403370	0.066820	-0.126279
4339	36.158333	-0.851123	0.674262	-0.002857	-0.842589	0.650160	0.210313	-0.780155	0.901183	0.193162	-0.764240	0.919398	0.022693	-0.683370	1.160424	0.093060	-0.657892	1.165433	0.194997	-0.621058	1.112668	0.193821	-0.567471	0.785423	-0.175055	-0.566333	0.722148	0.392132	-0.348401	0.654095	0.136081	-0.337288	0.642377	0.169962	-0.311996	0.641817	0.039082	-0.224847	0.082230	-0.024336	-0.218852	0.077894	0.130445	-0.219586	0.068088	0.166126	0.403387	0.066850	-0.126272
4340	36.166667	-0.851221	0.674196	-0.002554	-0.842569	0.650072	0.210570	-0.779873	0.900881	0.193663	-0.764489	0.919353	0.023284	-0.683588	1.160239	0.093677	-0.658016	1.165130	0.195617	-0.621051	1.112427	0.194305	-0.568054	0.785612	-0.175147	-0.565770	0.721849	0.392234	-0.348267	0.654080	0.135764	-0.337147	0.642256	0.169568	-0.312086	0.642076	0.038539	-0.224776	0.082211	-0.024285	-0.218952	0.077879	0.130451	-0.219655	0.068098	0.166130	0.403394	0.066855	-0.126248
4341	36.175000	-0.851330	0.674115	-0.002249	-0.842363	0.649822	0.210742	-0.779850	0.900772	0.194367	-0.764754	0.919301	0.023886	-0.683847	1.160064	0.094388	-0.658065	1.164885	0.196291	-0.621025	1.112241	0.194849	-0.568734	0.785882	-0.175032	-0.565131	0.721482	0.392252	-0.348103	0.654043	0.135414	-0.336957	0.642145	0.169202	-0.312227	0.642371	0.037845	-0.224694	0.082236	-0.024221	-0.219043	0.077870	0.130449	-0.219740	0.068071	0.166124	0.403377	0.066825	-0.126252
4342	36.183333	-0.851497	0.674051	-0.001893	-0.842381	0.649761	0.211049	-0.779798	0.900644	0.195095	-0.765002	0.919249	0.024513	-0.684129	1.159871	0.095198	-0.658146	1.164613	0.197027	-0.620987	1.112041	0.195405	-0.569506	0.786128	-0.175007	-0.564539	0.721169	0.392421	-0.347909	0.654001	0.135044	-0.336732	0.641978	0.168775	-0.312444	0.642690	0.037149	-0.224591	0.082269	-0.024192	-0.219137	0.077842	0.130441	-0.219827	0.068056	0.166108	0.403399	0.066862	-0.126257
4343	36.191667	-0.851634	0.673981	-0.001555	-0.842352	0.649709	0.211429	-0.779634	0.900457	0.195785	-0.765264	0.919206	0.025181	-0.684395	1.159658	0.095975	-0.658170	1.164272	0.197748	-0.620933	1.111804	0.195987	-0.570374	0.786451	-0.175013	-0.563897	0.720798	0.392510	-0.347668	0.653946	0.134685	-0.336479	0.641724	0.168300	-0.312742	0.643121	0.036483	-0.224532	0.082275	-0.024162	-0.219222	0.077820	0.130421	-0.219901	0.068034	0.166090	0.403387	0.066840	-0.126263
4344	36.200000	-0.851776	0.673918	-0.001198	-0.842312	0.649652	0.211833	-0.779570	0.900344	0.196581	-0.765516	0.919179	0.025863	-0.684681	1.159415	0.096751	-0.658175	1.164088	0.198619	-0.620885	1.111540	0.196570	-0.571332	0.786784	-0.174888	-0.563261	0.720409	0.392585	-0.347399	0.653875	0.134342	-0.336180	0.641525	0.167811	-0.313109	0.643561	0.035750	-0.224470	0.082280	-0.024137	-0.219300	0.077805	0.130406	-0.219963	0.068022	0.166077	0.403371	0.066809	-0.126271
4345	36.208333	-0.851948	0.673868	-0.000807	-0.842248	0.649595	0.212254	-0.779319	0.900137	0.197263	-0.765770	0.919161	0.026581	-0.684945	1.159127	0.097571	-0.658310	1.163582	0.199276	-0.620828	1.111210	0.197131	-0.572400	0.787201	-0.174847	-0.562622	0.720002	0.392634	-0.347146	0.653814	0.134014	-0.335914	0.641267	0.167494	-0.313530	0.644123	0.035023	-0.224408	0.082287	-0.024124	-0.219366	0.077789	0.130407	-0.220020	0.068014	0.166074	0.403372	0.066819	-0.126283
4346	36.216667	-0.852119	0.673814	-0.000399	-0.842126	0.649507	0.212660	-0.779112	0.899959	0.197939	-0.766031	0.919173	0.027306	-0.685219	1.158813	0.098428	-0.658428	1.163073	0.200003	-0.620782	1.110858	0.197684	-0.573560	0.787633	-0.174852	-0.561982	0.719622	0.392727	-0.346895	0.653766	0.133682	-0.335605	0.641111	0.167032	-0.313945	0.644827	0.034311	-0.224339	0.082316	-0.024099	-0.219413	0.077791	0.130407	-0.220059	0.068011	0.166073	0.403393	0.066850	-0.126278
4347	36.225000	-0.852340	0.673827	0.000089	-0.842000	0.649464	0.213101	-0.778793	0.899840	0.198840	-0.766276	0.919183	0.028076	-0.685465	1.158474	0.099199	-0.658500	1.162572	0.200721	-0.620727	1.110470	0.198244	-0.574829	0.788089	-0.174873	-0.561337	0.719154	0.392681	-0.346662	0.653755	0.133350	-0.335362	0.640878	0.166641	-0.314383	0.645557	0.033410	-0.224263	0.082336	-0.024081	-0.219455	0.077789	0.130427	-0.220092	0.068016	0.166094	0.403396	0.066868	-0.126280
4348	36.233333	-0.852533	0.673806	0.000565	-0.841874	0.649409	0.213553	-0.778574	0.899617	0.199424	-0.766516	0.919199	0.028857	-0.685670	1.158073	0.099912	-0.658635	1.162069	0.201477	-0.620660	1.110060	0.198808	-0.576204	0.788521	-0.174974	-0.560708	0.718679	0.392640	-0.346455	0.653765	0.133014	-0.335100	0.640779	0.166265	-0.314755	0.646459	0.032466	-0.224140	0.082380	-0.024066	-0.219487	0.077793	0.130450	-0.220112	0.068015	0.166120	0.403373	0.066827	-0.126277
4349	36.241667	-0.852734	0.673806	0.001070	-0.841701	0.649348	0.214015	-0.778192	0.899471	0.200252	-0.766772	0.919228	0.029660	-0.685912	1.157659	0.100703	-0.658683	1.161573	0.202180	-0.620585	1.109661	0.199382	-0.577630	0.788992	-0.174959	-0.560156	0.718330	0.392882	-0.346276	0.653795	0.132670	-0.334857	0.640664	0.165838	-0.315173	0.647342	0.031402	-0.224048	0.082401	-0.024069	-0.219515	0.077798	0.130479	-0.220134	0.068014	0.166140	0.403385	0.066844	-0.126270
4350	36.250000	-0.852924	0.673780	0.001599	-0.841540	0.649297	0.214504	-0.778166	0.899492	0.201295	-0.767059	0.919270	0.030498	-0.685995	1.157253	0.101509	-0.658782	1.161088	0.202963	-0.620509	1.109277	0.199967	-0.579150	0.789419	-0.175168	-0.559563	0.717873	0.392962	-0.346116	0.653845	0.132330	-0.334607	0.640559	0.165286	-0.315545	0.648336	0.030309	-0.223915	0.082439	-0.024071	-0.219544	0.077799	0.130507	-0.220159	0.068003	0.166162	0.403396	0.066864	-0.126263
4351	36.258333	-0.853147	0.673758	0.002179	-0.841263	0.649149	0.214907	-0.777793	0.899342	0.202085	-0.767318	0.919297	0.031352	-0.686161	1.156831	0.102259	-0.658794	1.160610	0.203662	-0.620408	1.108888	0.200562	-0.580723	0.789857	-0.175285	-0.558991	0.717409	0.393054	-0.345988	0.653944	0.132022	-0.334418	0.640527	0.164931	-0.315920	0.649402	0.028886	-0.223797	0.082466	-0.024073	-0.219588	0.077793	0.130539	-0.220186	0.067998	0.166187	0.403387	0.066842	-0.126273
4352	36.266667	-0.853327	0.673723	0.002745	-0.841147	0.649149	0.215454	-0.777509	0.899196	0.202958	-0.767594	0.919327	0.032244	-0.686253	1.156430	0.102977	-0.658815	1.160128	0.204355	-0.620325	1.108512	0.201167	-0.582404	0.790319	-0.175291	-0.558415	0.716931	0.393172	-0.345886	0.654086	0.131749	-0.334259	0.640484	0.164560	-0.316320	0.650536	0.027514	-0.223673	0.082490	-0.024072	-0.219637	0.077789	0.130566	-0.220225	0.067987	0.166211	0.403375	0.066820	-0.126279
4353	36.275000	-0.853548	0.673706	0.003359	-0.841076	0.649168	0.216051	-0.777232	0.898943	0.203739	-0.767859	0.919348	0.033155	-0.686356	1.156085	0.103750	-0.658889	1.159665	0.205093	-0.620235	1.108160	0.201772	-0.584118	0.790779	-0.175598	-0.557855	0.716465	0.393324	-0.345843	0.654287	0.131527	-0.334148	0.640393	0.164241	-0.316764	0.651659	0.025979	-0.223548	0.082519	-0.024075	-0.219699	0.077783	0.130585	-0.220269	0.067979	0.166224	0.403401	0.066844	-0.126274
4354	36.283333	-0.853756	0.673655	0.003972	-0.841006	0.649170	0.216664	-0.777024	0.898929	0.204875	-0.768165	0.919376	0.034115	-0.686389	1.155698	0.104354	-0.658923	1.159189	0.205776	-0.620145	1.107815	0.202382	-0.585943	0.791275	-0.175787	-0.557302	0.715990	0.393483	-0.345838	0.654519	0.131348	-0.334016	0.640430	0.163848	-0.317222	0.652876	0.024428	-0.223395	0.082568	-0.024059	-0.219768	0.077777	0.130598	-0.220327	0.067972	0.166229	0.403404	0.066846	-0.126279
4355	36.291667	-0.854030	0.673653	0.004613	-0.840852	0.649097	0.217249	-0.776825	0.898790	0.205855	-0.768457	0.919395	0.035110	-0.686437	1.155329	0.105106	-0.658916	1.158828	0.206469	-0.620045	1.107484	0.203006	-0.587793	0.791783	-0.176085	-0.556738	0.715546	0.393696	-0.345893	0.654774	0.131201	-0.333957	0.640463	0.163537	-0.317647	0.654186	0.022746	-0.223292	0.082594	-0.024036	-0.219851	0.077774	0.130602	-0.220399	0.067966	0.166232	0.403387	0.066811	-0.126286
4356	36.300000	-0.854294	0.673662	0.005276	-0.840656	0.648924	0.217750	-0.776494	0.898580	0.206852	-0.768751	0.919417	0.036127	-0.686481	1.154934	0.105778	-0.658888	1.158330	0.207054	-0.619949	1.107175	0.203627	-0.589780	0.792408	-0.176164	-0.556195	0.715105	0.393916	-0.345995	0.655041	0.131060	-0.333948	0.640513	0.163213	-0.318129	0.655443	0.021019	-0.223202	0.082621	-0.024007	-0.219947	0.077767	0.130604	-0.220477	0.067970	0.166226	0.403388	0.066808	-0.126280
4357	36.308333	-0.854547	0.673649	0.005918	-0.840618	0.648869	0.218404	-0.776312	0.898406	0.207876	-0.769040	0.919436	0.037152	-0.686440	1.154609	0.106423	-0.658960	1.157974	0.207782	-0.619851	1.106878	0.204253	-0.591776	0.793007	-0.176558	-0.555638	0.714647	0.394134	-0.346154	0.655308	0.130907	-0.333984	0.640526	0.162913	-0.318602	0.656734	0.019138	-0.223117	0.082640	-0.023985	-0.220057	0.077753	0.130598	-0.220563	0.067970	0.166220	0.403401	0.066836	-0.126280
4358	36.316667	-0.854789	0.673628	0.006560	-0.840437	0.648698	0.218939	-0.776354	0.898434	0.209023	-0.769349	0.919456	0.038183	-0.686391	1.154333	0.107109	-0.658906	1.157598	0.208443	-0.619751	1.106604	0.204892	-0.593879	0.793741	-0.176769	-0.555082	0.714231	0.394402	-0.346340	0.655544	0.130738	-0.334037	0.640568	0.162625	-0.319096	0.658030	0.017234	-0.223033	0.082661	-0.023975	-0.220188	0.077733	0.130580	-0.220670	0.067966	0.166202	0.403391	0.066824	-0.126287
4359	36.325000	-0.854989	0.673616	0.007174	-0.840304	0.648566	0.219523	-0.776108	0.898213	0.209980	-0.769642	0.919483	0.039206	-0.686378	1.153932	0.107792	-0.658727	1.157352	0.209172	-0.619626	1.106329	0.205541	-0.595959	0.794436	-0.176997	-0.554496	0.713747	0.394563	-0.346565	0.655742	0.130552	-0.334100	0.640669	0.162295	-0.319592	0.659360	0.015310	-0.222970	0.082682	-0.023971	-0.220330	0.077708	0.130544	-0.220786	0.067961	0.166164	0.403390	0.066816	-0.126290
4360	36.333333	-0.855219	0.673641	0.007831	-0.840302	0.648538	0.220198	-0.775956	0.898085	0.211042	-0.769981	0.919541	0.040258	-0.686302	1.153655	0.108467	-0.658751	1.157002	0.209888	-0.619505	1.106100	0.206204	-0.598123	0.795193	-0.177312	-0.553955	0.713362	0.394910	-0.346809	0.655900	0.130336	-0.334192	0.640663	0.161945	-0.320138	0.660628	0.013400	-0.222905	0.082700	-0.023971	-0.220468	0.077683	0.130500	-0.220907	0.067961	0.166123	0.403408	0.066843	-0.126288
4361	36.341667	-0.855441	0.673671	0.008452	-0.840143	0.648418	0.220788	-0.775751	0.897895	0.212038	-0.770232	0.919583	0.041274	-0.686236	1.153453	0.109190	-0.658674	1.156726	0.210589	-0.619377	1.105878	0.206877	-0.600255	0.796049	-0.177419	-0.553379	0.712952	0.395185	-0.347099	0.655996	0.130081	-0.334243	0.640709	0.161545	-0.320683	0.661917	0.011509	-0.222852	0.082708	-0.023973	-0.220734	0.077566	0.130185	-0.221012	0.067955	0.166075	0.403393	0.066830	-0.126299
4362	36.350000	-0.855621	0.673721	0.009082	-0.839843	0.648224	0.221272	-0.775533	0.897679	0.212962	-0.770537	0.919658	0.042299	-0.686149	1.153266	0.109925	-0.658616	1.156556	0.211362	-0.619251	1.105690	0.207558	-0.602358	0.796913	-0.177580	-0.552741	0.712461	0.395254	-0.347394	0.656042	0.129799	-0.334357	0.640668	0.161119	-0.321256	0.663144	0.009584	-0.222803	0.082720	-0.023972	-0.220841	0.077551	0.130118	-0.221107	0.067962	0.166016	0.403379	0.066807	-0.126308
4363	36.358333	-0.855771	0.673815	0.009701	-0.839664	0.648222	0.221904	-0.775431	0.897545	0.213958	-0.770816	0.919750	0.043324	-0.686064	1.153044	0.110601	-0.658579	1.156295	0.212097	-0.619124	1.105497	0.208281	-0.604407	0.797862	-0.177576	-0.552241	0.712133	0.395676	-0.347681	0.656052	0.129531	-0.334461	0.640608	0.160773	-0.321896	0.664277	0.007813	-0.222766	0.082722	-0.023960	-0.220916	0.077633	0.129988	-0.221185	0.067970	0.165972	0.403384	0.066819	-0.126305
4364	36.366667	-0.855868	0.673888	0.010275	-0.839474	0.648199	0.222501	-0.775264	0.897429	0.214957	-0.771101	0.919861	0.044352	-0.686019	1.152876	0.111446	-0.658565	1.155988	0.212831	-0.619015	1.105325	0.209008	-0.606542	0.798830	-0.177652	-0.551638	0.711727	0.395738	-0.347932	0.656055	0.129282	-0.334522	0.640521	0.160327	-0.322516	0.665399	0.005994	-0.222725	0.082732	-0.023949	-0.220967	0.077718	0.129863	-0.221254	0.067979	0.165945	0.403368	0.066794	-0.126298
4365	36.375000	-0.855953	0.674002	0.010845	-0.839342	0.648144	0.223017	-0.774850	0.897126	0.215801	-0.771368	0.919989	0.045364	-0.685924	1.152686	0.112096	-0.658508	1.155816	0.213634	-0.618921	1.105162	0.209754	-0.608538	0.799810	-0.177672	-0.551130	0.711322	0.396060	-0.348164	0.656022	0.129029	-0.334578	0.640462	0.159985	-0.323111	0.666579	0.004073	-0.222696	0.082750	-0.023945	-0.221023	0.077719	0.129840	-0.221300	0.067987	0.165930	0.403377	0.066814	-0.126284
4366	36.383333	-0.856059	0.674123	0.011418	-0.839223	0.648076	0.223524	-0.774473	0.896812	0.216601	-0.771671	0.920139	0.046385	-0.685921	1.152489	0.112862	-0.658509	1.155598	0.214419	-0.618831	1.104993	0.210503	-0.610577	0.800838	-0.177727	-0.550645	0.710977	0.396371	-0.348395	0.655899	0.128707	-0.334622	0.640419	0.159656	-0.323827	0.667670	0.002279	-0.222674	0.082755	-0.023941	-0.221064	0.077712	0.129825	-0.221336	0.068001	0.165915	0.403370	0.066793	-0.126279
4367	36.391667	-0.856100	0.674248	0.011940	-0.839285	0.648136	0.224137	-0.774697	0.896954	0.217713	-0.771938	0.920285	0.047396	-0.685893	1.152314	0.113654	-0.658500	1.155322	0.215139	-0.618779	1.104836	0.211246	-0.612519	0.801900	-0.177562	-0.550148	0.710628	0.396521	-0.348543	0.655819	0.128462	-0.334653	0.640316	0.159329	-0.324614	0.668769	0.000543	-0.222661	0.082760	-0.023948	-0.221122	0.077617	0.129902	-0.221357	0.068000	0.165910	0.403378	0.066809	-0.126279
4368	36.400000	-0.856127	0.674363	0.012453	-0.839197	0.648044	0.224592	-0.774378	0.896653	0.218621	-0.772187	0.920417	0.048391	-0.685879	1.152177	0.114429	-0.658617	1.155174	0.215968	-0.618781	1.104690	0.211992	-0.614520	0.802944	-0.177564	-0.549723	0.710312	0.396864	-0.348626	0.655742	0.128266	-0.334646	0.640248	0.159096	-0.325404	0.669945	-0.001132	-0.222660	0.082763	-0.023966	-0.221112	0.077710	0.129803	-0.221375	0.068002	0.165907	0.403369	0.066791	-0.126284
4369	36.408333	-0.856166	0.674450	0.012933	-0.839033	0.647873	0.224960	-0.774090	0.896421	0.219330	-0.772432	0.920545	0.049375	-0.685921	1.152051	0.115143	-0.658699	1.154904	0.216634	-0.618842	1.104576	0.212719	-0.616440	0.804002	-0.177442	-0.549309	0.709977	0.397101	-0.348649	0.655652	0.128089	-0.334630	0.640161	0.158948	-0.326193	0.671185	-0.002802	-0.222685	0.082761	-0.023983	-0.221119	0.077711	0.129799	-0.221380	0.068004	0.165904	0.403379	0.066802	-0.126285
4370	36.416667	-0.856239	0.674599	0.013451	-0.838887	0.647715	0.225314	-0.774417	0.896577	0.220398	-0.772725	0.920686	0.050362	-0.685956	1.151927	0.115825	-0.658831	1.154845	0.217358	-0.618935	1.104449	0.213430	-0.618402	0.805043	-0.177215	-0.548855	0.709681	0.397191	-0.348630	0.655528	0.127927	-0.334580	0.640068	0.158837	-0.326967	0.672529	-0.004420	-0.222724	0.082756	-0.024005	-0.221126	0.077711	0.129800	-0.221384	0.068012	0.165899	0.403361	0.066775	-0.126290
4371	36.425000	-0.856245	0.674693	0.013900	-0.838828	0.647623	0.225698	-0.774419	0.896497	0.221349	-0.772965	0.920793	0.051315	-0.686071	1.151921	0.116359	-0.659098	1.154685	0.218053	-0.619113	1.104386	0.214141	-0.620361	0.806046	-0.177015	-0.548485	0.709424	0.397492	-0.348533	0.655392	0.127840	-0.334467	0.639994	0.158734	-0.327802	0.673997	-0.006048	-0.222783	0.082748	-0.024014	-0.221138	0.077721	0.129802	-0.221389	0.068022	0.165901	0.403372	0.066799	-0.126289
4372	36.433333	-0.856277	0.674768	0.014356	-0.838932	0.647671	0.226188	-0.773866	0.896061	0.221976	-0.773220	0.920883	0.052260	-0.686141	1.151841	0.116906	-0.659393	1.154532	0.218740	-0.619301	1.104294	0.214856	-0.622334	0.806966	-0.176868	-0.548227	0.709170	0.397957	-0.348361	0.655273	0.127848	-0.334309	0.639915	0.158773	-0.328447	0.675671	-0.007524	-0.222866	0.082743	-0.024016	-0.221152	0.077729	0.129806	-0.221405	0.068037	0.165897	0.403368	0.066784	-0.126294
4373	36.441667	-0.856273	0.674864	0.014783	-0.838737	0.647415	0.226394	-0.773817	0.895937	0.222841	-0.773476	0.920964	0.053186	-0.686261	1.151788	0.117591	-0.659652	1.154441	0.219405	-0.619547	1.104258	0.215576	-0.624303	0.807914	-0.176571	-0.547835	0.708890	0.398027	-0.348113	0.655143	0.127960	-0.334131	0.639710	0.158928	-0.329099	0.677416	-0.008998	-0.222966	0.082727	-0.024005	-0.221208	0.077647	0.129878	-0.221434	0.068044	0.165894	0.403361	0.066788	-0.126294
4374	36.450000	-0.856301	0.674945	0.015186	-0.838865	0.647432	0.226819	-0.773787	0.895815	0.223669	-0.773738	0.921025	0.054097	-0.686409	1.151690	0.118236	-0.659941	1.154274	0.220064	-0.619791	1.104205	0.216299	-0.626313	0.808818	-0.176236	-0.547532	0.708635	0.398295	-0.347854	0.654989	0.128128	-0.333964	0.639480	0.159103	-0.329579	0.679449	-0.010336	-0.223075	0.082716	-0.024007	-0.221219	0.077746	0.129784	-0.221469	0.068052	0.165883	0.403384	0.066831	-0.126278
4375	36.458333	-0.856286	0.675023	0.015555	-0.838854	0.647331	0.227110	-0.773839	0.895722	0.224551	-0.774032	0.921087	0.054968	-0.686524	1.151605	0.118844	-0.660379	1.154160	0.220786	-0.620067	1.104129	0.217041	-0.628285	0.809634	-0.176006	-0.547315	0.708493	0.398755	-0.347606	0.654818	0.128334	-0.333773	0.639240	0.159242	-0.330162	0.681621	-0.011651	-0.223186	0.082693	-0.024001	-0.221263	0.077740	0.129768	-0.221515	0.068054	0.165873	0.403380	0.066844	-0.126283
4376	36.466667	-0.856210	0.675105	0.015883	-0.838850	0.647199	0.227359	-0.773835	0.895599	0.225354	-0.774256	0.921104	0.055809	-0.686679	1.151450	0.119442	-0.660707	1.154028	0.221471	-0.620346	1.104032	0.217774	-0.630279	0.810448	-0.175629	-0.547080	0.708289	0.399083	-0.347398	0.654605	0.128542	-0.333611	0.638979	0.159387	-0.330756	0.683847	-0.012928	-0.223301	0.082663	-0.023997	-0.221318	0.077723	0.129754	-0.221568	0.068052	0.165859	0.403382	0.066841	-0.126281
4377	36.475000	-0.856133	0.675151	0.016155	-0.838690	0.646939	0.227465	-0.773866	0.895458	0.226090	-0.774494	0.921112	0.056612	-0.686841	1.151230	0.120073	-0.661121	1.153842	0.222132	-0.620628	1.103911	0.218512	-0.632256	0.811206	-0.175289	-0.546919	0.708253	0.399724	-0.347244	0.654345	0.128753	-0.333497	0.638721	0.159613	-0.331361	0.686268	-0.014189	-0.223433	0.082636	-0.024008	-0.221388	0.077724	0.129730	-0.221637	0.068045	0.165836	0.403370	0.066819	-0.126296
4378	36.483333	-0.856035	0.675208	0.016409	-0.838701	0.646812	0.227678	-0.773904	0.895349	0.226856	-0.774698	0.921108	0.057402	-0.687017	1.150989	0.120673	-0.661575	1.153595	0.222805	-0.620923	1.103788	0.219239	-0.634259	0.811749	-0.174827	-0.546743	0.708119	0.400184	-0.347160	0.653982	0.128908	-0.333414	0.638468	0.159844	-0.332004	0.688810	-0.015340	-0.223552	0.082599	-0.024013	-0.221455	0.077725	0.129709	-0.221702	0.068045	0.165817	0.403375	0.066827	-0.126296
4379	36.491667	-0.855982	0.675320	0.016701	-0.838709	0.646679	0.227877	-0.773957	0.895178	0.227516	-0.774785	0.921012	0.058185	-0.687183	1.150737	0.121251	-0.661984	1.153289	0.223387	-0.621227	1.103657	0.219970	-0.636232	0.812438	-0.174423	-0.546580	0.707976	0.400687	-0.347105	0.653661	0.129122	-0.333379	0.638187	0.160119	-0.332601	0.691638	-0.016592	-0.223638	0.082579	-0.024024	-0.221533	0.077720	0.129707	-0.221770	0.068044	0.165810	0.403361	0.066801	-0.126301
4380	36.500000	-0.855829	0.675413	0.016945	-0.838722	0.646547	0.228072	-0.774034	0.895055	0.228266	-0.775009	0.921020	0.058917	-0.687345	1.150428	0.121720	-0.662484	1.153026	0.224002	-0.621539	1.103520	0.220684	-0.638222	0.813017	-0.174011	-0.546410	0.707848	0.401208	-0.347078	0.653333	0.129353	-0.333355	0.637897	0.160428	-0.333251	0.694662	-0.017607	-0.223699	0.082565	-0.024034	-0.221609	0.077718	0.129710	-0.221851	0.068044	0.165800	0.403347	0.066780	-0.126303
4381	36.508333	-0.855697	0.675550	0.017192	-0.838733	0.646420	0.228278	-0.774073	0.894898	0.228908	-0.775201	0.921004	0.059623	-0.687511	1.150141	0.122289	-0.662930	1.152836	0.224578	-0.621877	1.103407	0.221374	-0.640233	0.813635	-0.173514	-0.546252	0.707711	0.401753	-0.347068	0.653018	0.129642	-0.333329	0.637640	0.160752	-0.333850	0.698017	-0.018477	-0.223747	0.082557	-0.024037	-0.221678	0.077720	0.129722	-0.221921	0.068050	0.165802	0.403352	0.066796	-0.126294
4382	36.516667	-0.855549	0.675639	0.017424	-0.838894	0.646400	0.228579	-0.774204	0.894786	0.229636	-0.775429	0.921018	0.060325	-0.687678	1.149901	0.122757	-0.663446	1.152620	0.225149	-0.622227	1.103285	0.222034	-0.642214	0.814069	-0.173050	-0.546091	0.707583	0.402316	-0.347061	0.652710	0.129958	-0.333262	0.637424	0.161046	-0.334302	0.701689	-0.019222	-0.223782	0.082548	-0.024037	-0.221748	0.077728	0.129735	-0.221998	0.068051	0.165803	0.403339	0.066783	-0.126292
4383	36.525000	-0.855401	0.675750	0.017647	-0.838820	0.646209	0.228727	-0.774264	0.894622	0.230269	-0.775574	0.920982	0.060990	-0.687816	1.149649	0.123156	-0.663916	1.152422	0.225644	-0.622607	1.103167	0.222681	-0.644193	0.814577	-0.172491	-0.545957	0.707437	0.402885	-0.347039	0.652432	0.130312	-0.333241	0.637174	0.161373	-0.334824	0.705605	-0.019944	-0.223812	0.082554	-0.024043	-0.221812	0.077730	0.129747	-0.222060	0.068057	0.165806	0.403351	0.066805	-0.126286
4384	36.533333	-0.855256	0.675865	0.017867	-0.838744	0.645973	0.228871	-0.774316	0.894405	0.230820	-0.775762	0.920954	0.061645	-0.687986	1.149417	0.123573	-0.664437	1.152265	0.226153	-0.623035	1.103101	0.223320	-0.646126	0.815055	-0.171948	-0.545834	0.707275	0.403454	-0.347006	0.652178	0.130680	-0.333230	0.636869	0.161762	-0.335335	0.709664	-0.020620	-0.223839	0.082558	-0.024051	-0.221880	0.077729	0.129752	-0.222129	0.068051	0.165803	0.403346	0.066801	-0.126287
4385	36.541667	-0.855195	0.676009	0.018151	-0.838736	0.645811	0.229089	-0.774429	0.894251	0.231444	-0.775978	0.920930	0.062295	-0.688124	1.149280	0.124020	-0.664933	1.152075	0.226635	-0.623488	1.103065	0.224087	-0.648067	0.815391	-0.171384	-0.545718	0.707118	0.404047	-0.346967	0.651966	0.131085	-0.333165	0.636715	0.162145	-0.335787	0.713935	-0.021229	-0.223871	0.082548	-0.024063	-0.221946	0.077726	0.129748	-0.222201	0.068040	0.165786	0.403371	0.066839	-0.126288
4386	36.550000	-0.855055	0.676109	0.018389	-0.838731	0.645641	0.229325	-0.774490	0.894051	0.232019	-0.776152	0.920865	0.062928	-0.688271	1.149126	0.124497	-0.665622	1.151907	0.227143	-0.623819	1.103007	0.224652	-0.649919	0.815674	-0.170811	-0.545626	0.706953	0.404619	-0.346914	0.651841	0.131569	-0.333112	0.636535	0.162586	-0.336246	0.718267	-0.021808	-0.223905	0.082546	-0.024084	-0.222012	0.077716	0.129743	-0.222264	0.068039	0.165767	0.403369	0.066853	-0.126302
4387	36.558333	-0.854895	0.676190	0.018633	-0.838701	0.645472	0.229550	-0.774664	0.893908	0.232758	-0.776336	0.920809	0.063564	-0.688435	1.148965	0.124930	-0.665970	1.151895	0.227714	-0.624191	1.102969	0.225309	-0.651688	0.815924	-0.170145	-0.545561	0.706776	0.405202	-0.346870	0.651671	0.132044	-0.333037	0.636333	0.163047	-0.336628	0.722762	-0.022321	-0.223951	0.082528	-0.024100	-0.222073	0.077710	0.129732	-0.222323	0.068020	0.165743	0.403352	0.066819	-0.126317
4388	36.566667	-0.854820	0.676288	0.018918	-0.838684	0.645311	0.229784	-0.774780	0.893726	0.233370	-0.776545	0.920749	0.064206	-0.688594	1.148826	0.125436	-0.666495	1.151750	0.228239	-0.624612	1.102966	0.226084	-0.653380	0.816189	-0.169448	-0.545524	0.706607	0.405763	-0.346828	0.651526	0.132537	-0.333006	0.636129	0.163462	-0.336961	0.727347	-0.022745	-0.224003	0.082523	-0.024114	-0.222184	0.077522	0.129901	-0.222378	0.068022	0.165728	0.403352	0.066812	-0.126309
4389	36.575000	-0.854728	0.676407	0.019202	-0.838650	0.645168	0.230017	-0.774930	0.893534	0.234012	-0.776756	0.920705	0.064859	-0.688787	1.148667	0.125999	-0.666903	1.151592	0.228797	-0.624912	1.103015	0.226750	-0.654972	0.816409	-0.168757	-0.545516	0.706424	0.406328	-0.346794	0.651398	0.133052	-0.332967	0.635989	0.163982	-0.337371	0.732070	-0.023105	-0.224088	0.082492	-0.024125	-0.222165	0.077737	0.129732	-0.222420	0.068034	0.165732	0.403367	0.066859	-0.126303
4390	36.583333	-0.854578	0.676480	0.019469	-0.838617	0.645035	0.230264	-0.775028	0.893376	0.234628	-0.776963	0.920655	0.065520	-0.688955	1.148523	0.126514	-0.667309	1.151423	0.229343	-0.625263	1.102857	0.227417	-0.656487	0.816645	-0.168048	-0.545531	0.706272	0.406865	-0.346763	0.651295	0.133604	-0.332929	0.635869	0.164510	-0.337769	0.736901	-0.023318	-0.224151	0.082484	-0.024125	-0.222193	0.077752	0.129738	-0.222448	0.068034	0.165729	0.403346	0.066841	-0.126314
4391	36.591667	-0.854427	0.676562	0.019723	-0.838559	0.644896	0.230489	-0.775115	0.893189	0.235242	-0.777193	0.920618	0.066184	-0.689102	1.148355	0.126958	-0.667672	1.151323	0.229940	-0.625487	1.102749	0.227940	-0.657854	0.816835	-0.167318	-0.545554	0.706110	0.407411	-0.346712	0.651234	0.134182	-0.332873	0.635810	0.165104	-0.338135	0.741819	-0.023435	-0.224199	0.082480	-0.024131	-0.222208	0.077754	0.129747	-0.222465	0.068039	0.165736	0.403342	0.066832	-0.126309
4392	36.600000	-0.854316	0.676639	0.020011	-0.838510	0.644778	0.230732	-0.775260	0.893053	0.235913	-0.777389	0.920569	0.066845	-0.689260	1.148206	0.127505	-0.668084	1.151165	0.230518	-0.625826	1.102688	0.228689	-0.659128	0.817036	-0.166580	-0.545603	0.705964	0.407924	-0.346612	0.651315	0.134873	-0.332855	0.635704	0.165654	-0.338540	0.746827	-0.023419	-0.224274	0.082458	-0.024140	-0.222214	0.077759	0.129754	-0.222474	0.068041	0.165742	0.403359	0.066868	-0.126300
4393	36.608333	-0.854207	0.676744	0.020314	-0.838449	0.644665	0.230955	-0.775525	0.892988	0.236671	-0.777609	0.920547	0.067506	-0.689425	1.148057	0.128090	-0.668335	1.150966	0.231100	-0.626088	1.102611	0.229267	-0.660333	0.817268	-0.165902	-0.545671	0.705848	0.408446	-0.346569	0.651237	0.135432	-0.332824	0.635602	0.166180	-0.338947	0.751986	-0.023279	-0.224336	0.082440	-0.024150	-0.222212	0.077761	0.129763	-0.222466	0.068034	0.165746	0.403338	0.066832	-0.126309
4394	36.616667	-0.854075	0.676819	0.020569	-0.838388	0.644567	0.231181	-0.775734	0.892948	0.237363	-0.777782	0.920505	0.068142	-0.689598	1.147934	0.128617	-0.668779	1.150879	0.231679	-0.626314	1.102535	0.229844	-0.661343	0.817442	-0.165212	-0.545704	0.705647	0.408783	-0.346539	0.651160	0.135969	-0.332831	0.635546	0.166745	-0.339349	0.757169	-0.023032	-0.224390	0.082422	-0.024170	-0.222209	0.077762	0.129758	-0.222463	0.068025	0.165743	0.403334	0.066836	-0.126321
4395	36.625000	-0.853933	0.676924	0.020830	-0.838493	0.644634	0.231528	-0.775547	0.892584	0.237751	-0.777968	0.920492	0.068765	-0.689742	1.147858	0.129122	-0.669134	1.150687	0.232256	-0.626619	1.102746	0.230644	-0.662298	0.817663	-0.164559	-0.545819	0.705630	0.409447	-0.346511	0.651085	0.136470	-0.332805	0.635490	0.167303	-0.339767	0.762404	-0.022728	-0.224435	0.082408	-0.024200	-0.222208	0.077756	0.129754	-0.222465	0.068015	0.165740	0.403347	0.066846	-0.126319
4396	36.633333	-0.853761	0.677045	0.021073	-0.838440	0.644577	0.231749	-0.775927	0.892655	0.238491	-0.778144	0.920488	0.069369	-0.689959	1.147765	0.129718	-0.669478	1.150600	0.232844	-0.626940	1.102529	0.231228	-0.663070	0.817826	-0.163853	-0.545908	0.705522	0.409920	-0.346536	0.650981	0.136954	-0.332799	0.635409	0.167800	-0.340194	0.767602	-0.022379	-0.224474	0.082395	-0.024228	-0.222210	0.077755	0.129760	-0.222466	0.068014	0.165736	0.403337	0.066829	-0.126329
4397	36.641667	-0.853586	0.677178	0.021319	-0.838243	0.644416	0.231849	-0.776038	0.892565	0.239102	-0.778373	0.920522	0.069966	-0.690144	1.147832	0.130286	-0.669765	1.150624	0.233449	-0.627220	1.102560	0.231855	-0.663799	0.818111	-0.163292	-0.545964	0.705378	0.410302	-0.346529	0.650902	0.137430	-0.332807	0.635321	0.168255	-0.340576	0.772858	-0.021884	-0.224519	0.082384	-0.024253	-0.222224	0.077765	0.129761	-0.222482	0.068014	0.165733	0.403332	0.066834	-0.126336
4398	36.650000	-0.853429	0.677340	0.021553	-0.838363	0.644539	0.232184	-0.775874	0.892350	0.239549	-0.778502	0.920536	0.070535	-0.690392	1.147916	0.130967	-0.670121	1.150700	0.234081	-0.627553	1.102615	0.232530	-0.664362	0.818313	-0.162704	-0.546056	0.705351	0.410840	-0.346651	0.650895	0.138008	-0.332901	0.635185	0.168798	-0.340948	0.778166	-0.021305	-0.224557	0.082379	-0.024283	-0.222299	0.077590	0.129937	-0.222503	0.068020	0.165730	0.403352	0.066876	-0.126334
4399	36.658333	-0.853263	0.677519	0.021744	-0.838326	0.644530	0.232383	-0.776001	0.892265	0.240058	-0.778658	0.920592	0.071102	-0.690611	1.148032	0.131555	-0.670482	1.150769	0.234685	-0.627882	1.102702	0.233157	-0.664685	0.818512	-0.161968	-0.546106	0.705305	0.411278	-0.346625	0.650777	0.138336	-0.332965	0.635181	0.169301	-0.341327	0.783450	-0.020652	-0.224589	0.082380	-0.024325	-0.222270	0.077793	0.129765	-0.222535	0.068022	0.165727	0.403337	0.066862	-0.126341
4400	36.666667	-0.853109	0.677716	0.021938	-0.838140	0.644394	0.232466	-0.776154	0.892238	0.240652	-0.778774	0.920641	0.071657	-0.690855	1.148160	0.132132	-0.670837	1.150767	0.235231	-0.628147	1.102842	0.233712	-0.664972	0.818771	-0.161324	-0.546136	0.705270	0.411705	-0.346613	0.650614	0.138623	-0.333036	0.635109	0.169687	-0.341677	0.788831	-0.019841	-0.224619	0.082379	-0.024373	-0.222306	0.077797	0.129766	-0.222564	0.068022	0.165721	0.403320	0.066857	-0.126348
4401	36.675000	-0.852958	0.677908	0.022135	-0.838115	0.644384	0.232657	-0.776304	0.892212	0.241214	-0.778877	0.920697	0.072189	-0.691039	1.148325	0.132571	-0.671160	1.150972	0.235849	-0.628501	1.102957	0.234351	-0.665132	0.819109	-0.160706	-0.546141	0.705258	0.412096	-0.346681	0.650468	0.138973	-0.333046	0.634971	0.170023	-0.342054	0.794302	-0.018844	-0.224642	0.082378	-0.024427	-0.222343	0.077794	0.129757	-0.222600	0.068025	0.165717	0.403331	0.066885	-0.126355
4402	36.683333	-0.852808	0.678101	0.022321	-0.838093	0.644364	0.232821	-0.776410	0.892121	0.241620	-0.779028	0.920778	0.072714	-0.691309	1.148481	0.133200	-0.671472	1.151058	0.236395	-0.628847	1.103083	0.234949	-0.665188	0.819419	-0.160168	-0.546124	0.705283	0.412466	-0.346738	0.650332	0.139286	-0.333016	0.634850	0.170220	-0.342407	0.799823	-0.017678	-0.224662	0.082358	-0.024510	-0.222392	0.077786	0.129739	-0.222629	0.068017	0.165698	0.403321	0.066872	-0.126372
4403	36.691667	-0.852582	0.678261	0.022446	-0.838146	0.644396	0.233016	-0.776578	0.892106	0.242209	-0.779070	0.920819	0.073201	-0.691528	1.148594	0.133640	-0.671863	1.151138	0.236964	-0.628951	1.102992	0.235350	-0.665029	0.819690	-0.159541	-0.546076	0.705348	0.412818	-0.346798	0.650171	0.139562	-0.333065	0.634711	0.170510	-0.342795	0.805433	-0.016549	-0.224676	0.082353	-0.024605	-0.222437	0.077774	0.129720	-0.222669	0.068004	0.165681	0.403332	0.066890	-0.126376
4404	36.700000	-0.852410	0.678451	0.022583	-0.838056	0.644316	0.233095	-0.776705	0.892033	0.242653	-0.779152	0.920893	0.073673	-0.691804	1.148740	0.134243	-0.672203	1.151285	0.237547	-0.629151	1.103054	0.235782	-0.664805	0.819994	-0.159037	-0.545996	0.705435	0.413161	-0.346830	0.649831	0.139665	-0.333152	0.634551	0.170873	-0.343173	0.811069	-0.015243	-0.224672	0.082345	-0.024719	-0.222482	0.077767	0.129702	-0.222704	0.067991	0.165664	0.403325	0.066878	-0.126387
4405	36.708333	-0.852262	0.678658	0.022739	-0.838042	0.644302	0.233229	-0.776841	0.892035	0.243080	-0.779299	0.921005	0.074152	-0.692059	1.148904	0.134825	-0.672542	1.151290	0.238093	-0.629502	1.103212	0.236412	-0.664370	0.820298	-0.158520	-0.545902	0.705539	0.413473	-0.346922	0.649771	0.139991	-0.333149	0.634439	0.171098	-0.343619	0.816688	-0.013718	-0.224663	0.082337	-0.024824	-0.222520	0.077761	0.129689	-0.222733	0.067997	0.165649	0.403328	0.066877	-0.126391
4406	36.716667	-0.852105	0.678873	0.022887	-0.838026	0.644294	0.233357	-0.776988	0.892027	0.243561	-0.779388	0.921104	0.074589	-0.692359	1.149053	0.135450	-0.672855	1.151377	0.238685	-0.630053	1.103693	0.237328	-0.663718	0.820567	-0.158091	-0.545748	0.705558	0.413612	-0.346944	0.649654	0.140248	-0.333152	0.634301	0.171264	-0.344007	0.822291	-0.012146	-0.224640	0.082333	-0.024920	-0.222559	0.077765	0.129679	-0.222765	0.068002	0.165634	0.403327	0.066885	-0.126389
4407	36.725000	-0.851905	0.679085	0.022987	-0.838006	0.644300	0.233481	-0.777095	0.892017	0.243973	-0.779458	0.921201	0.075000	-0.692663	1.149225	0.136104	-0.673093	1.151569	0.239379	-0.630072	1.103592	0.237746	-0.663042	0.820882	-0.157625	-0.545615	0.705680	0.413908	-0.346954	0.649558	0.140494	-0.333152	0.634197	0.171492	-0.344380	0.827976	-0.010615	-0.224616	0.082327	-0.024991	-0.222588	0.077772	0.129672	-0.222798	0.068001	0.165621	0.403325	0.066887	-0.126384
4408	36.733333	-0.851730	0.679309	0.023098	-0.837988	0.644315	0.233601	-0.777250	0.892040	0.244385	-0.779594	0.921336	0.075420	-0.692988	1.149345	0.136789	-0.673320	1.151626	0.240036	-0.630511	1.103909	0.238529	-0.662186	0.821217	-0.157320	-0.545509	0.705899	0.414380	-0.346951	0.649489	0.140718	-0.333144	0.634125	0.171708	-0.344705	0.833616	-0.008964	-0.224583	0.082333	-0.025050	-0.222680	0.077582	0.129841	-0.222827	0.068014	0.165617	0.403318	0.066888	-0.126370
4409	36.741667	-0.851544	0.679533	0.023197	-0.837976	0.644341	0.233727	-0.777308	0.891994	0.244637	-0.779620	0.921416	0.075796	-0.693325	1.149449	0.137543	-0.673541	1.151793	0.240766	-0.630428	1.103805	0.238937	-0.661061	0.821506	-0.156997	-0.545370	0.706005	0.414664	-0.346938	0.649348	0.140829	-0.333090	0.634073	0.171929	-0.345066	0.839188	-0.007369	-0.224555	0.082319	-0.025107	-0.222711	0.077584	0.129838	-0.222858	0.068011	0.165614	0.403323	0.066911	-0.126365
4410	36.750000	-0.851335	0.679767	0.023272	-0.837952	0.644377	0.233827	-0.777453	0.892024	0.245099	-0.779648	0.921499	0.076144	-0.693668	1.149519	0.138175	-0.673723	1.151737	0.241430	-0.630625	1.103993	0.239669	-0.659875	0.821826	-0.156766	-0.545223	0.706106	0.414941	-0.346939	0.649346	0.141037	-0.333070	0.634018	0.172106	-0.345385	0.844792	-0.005679	-0.224504	0.082327	-0.025155	-0.222683	0.077786	0.129649	-0.222881	0.068016	0.165607	0.403306	0.066887	-0.126358
4411	36.758333	-0.851094	0.679953	0.023301	-0.837927	0.644419	0.233922	-0.777867	0.892234	0.245583	-0.779729	0.921601	0.076481	-0.694010	1.149575	0.138969	-0.673833	1.151887	0.242211	-0.630764	1.104030	0.240245	-0.658527	0.822151	-0.156467	-0.545065	0.706201	0.415216	-0.346939	0.649329	0.141217	-0.333060	0.633995	0.172286	-0.345683	0.850343	-0.003960	-0.224462	0.082317	-0.025212	-0.222709	0.077770	0.129632	-0.222903	0.068006	0.165583	0.403300	0.066891	-0.126366
4412	36.766667	-0.850890	0.680129	0.023339	-0.837893	0.644460	0.234006	-0.777737	0.892012	0.245711	-0.779833	0.921707	0.076806	-0.694326	1.149656	0.139644	-0.673966	1.151900	0.242960	-0.630764	1.103990	0.240653	-0.657043	0.822476	-0.156262	-0.544901	0.706291	0.415497	-0.346945	0.649318	0.141403	-0.333052	0.633974	0.172466	-0.345970	0.855862	-0.002203	-0.224443	0.082282	-0.025278	-0.222791	0.077549	0.129788	-0.222924	0.067992	0.165558	0.403311	0.066924	-0.126370
4413	36.775000	-0.850709	0.680321	0.023390	-0.837852	0.644506	0.234078	-0.778030	0.892108	0.246153	-0.779853	0.921772	0.077078	-0.694692	1.149679	0.140440	-0.674096	1.151890	0.243619	-0.631173	1.104306	0.241525	-0.655429	0.822800	-0.156204	-0.544747	0.706374	0.415747	-0.346953	0.649316	0.141604	-0.333062	0.633937	0.172618	-0.346377	0.861381	-0.000383	-0.224390	0.082275	-0.025344	-0.222751	0.077751	0.129585	-0.222939	0.067990	0.165533	0.403297	0.066921	-0.126391
4414	36.783333	-0.850506	0.680495	0.023418	-0.837808	0.644548	0.234141	-0.778075	0.892024	0.246311	-0.779926	0.921866	0.077322	-0.695010	1.149717	0.141069	-0.674279	1.151846	0.244284	-0.630976	1.104057	0.241769	-0.653716	0.823126	-0.155959	-0.544604	0.706456	0.415983	-0.346965	0.649308	0.141813	-0.333044	0.633930	0.172844	-0.346680	0.866914	0.001533	-0.224356	0.082259	-0.025410	-0.222768	0.077744	0.129568	-0.222955	0.067993	0.165520	0.403282	0.066909	-0.126396
4415	36.791667	-0.850267	0.680646	0.023402	-0.837763	0.644587	0.234190	-0.778213	0.891959	0.246518	-0.780034	0.921981	0.077541	-0.695345	1.149777	0.141768	-0.674410	1.151829	0.244936	-0.631171	1.104118	0.242446	-0.651838	0.823471	-0.155767	-0.544471	0.706545	0.416199	-0.346992	0.649294	0.142025	-0.333086	0.633863	0.173074	-0.347047	0.872496	0.003498	-0.224282	0.082265	-0.025460	-0.222843	0.077550	0.129738	-0.222975	0.068004	0.165507	0.403275	0.066905	-0.126390
4416	36.800000	-0.850090	0.680812	0.023416	-0.837720	0.644631	0.234241	-0.778452	0.892006	0.246749	-0.780182	0.922112	0.077747	-0.695686	1.149840	0.142520	-0.674587	1.151770	0.245581	-0.631528	1.104404	0.243158	-0.649877	0.823799	-0.155614	-0.544346	0.706640	0.416414	-0.347013	0.649276	0.142246	-0.333043	0.633877	0.173196	-0.347441	0.878166	0.005510	-0.224230	0.082257	-0.025501	-0.222855	0.077561	0.129733	-0.222987	0.068009	0.165495	0.403293	0.066957	-0.126398
4417	36.808333	-0.849879	0.680959	0.023377	-0.837669	0.644671	0.234262	-0.778752	0.892027	0.246997	-0.780293	0.922236	0.077915	-0.696004	1.149967	0.143115	-0.674747	1.151674	0.246164	-0.631431	1.104161	0.243461	-0.647786	0.824134	-0.155432	-0.544248	0.706754	0.416625	-0.347033	0.649232	0.142454	-0.333045	0.633806	0.173356	-0.347861	0.883938	0.007524	-0.224165	0.082252	-0.025521	-0.222853	0.077668	0.129640	-0.223014	0.068011	0.165495	0.403273	0.066939	-0.126399
4418	36.816667	-0.849691	0.681093	0.023325	-0.837622	0.644714	0.234259	-0.779017	0.892073	0.247157	-0.780360	0.922352	0.078058	-0.696306	1.150021	0.143661	-0.674909	1.151643	0.246761	-0.631583	1.104191	0.243905	-0.645606	0.824467	-0.155179	-0.544169	0.706881	0.416808	-0.347040	0.649185	0.142667	-0.333029	0.633771	0.173571	-0.348333	0.889755	0.009535	-0.224107	0.082236	-0.025543	-0.222849	0.077756	0.129551	-0.223038	0.068013	0.165490	0.403254	0.066911	-0.126402
4419	36.825000	-0.849495	0.681235	0.023244	-0.837580	0.644744	0.234219	-0.779313	0.892072	0.247242	-0.780514	0.922507	0.078158	-0.696648	1.150118	0.144305	-0.675048	1.151563	0.247315	-0.631904	1.104298	0.244415	-0.643281	0.824854	-0.155047	-0.544121	0.707027	0.416969	-0.347019	0.649137	0.142897	-0.332999	0.633732	0.173804	-0.348846	0.895595	0.011652	-0.224040	0.082223	-0.025554	-0.222938	0.077550	0.129711	-0.223065	0.068005	0.165473	0.403240	0.066907	-0.126410
4420	36.833333	-0.849264	0.681345	0.023127	-0.837553	0.644769	0.234161	-0.779952	0.892326	0.247541	-0.780637	0.922654	0.078221	-0.696982	1.150199	0.144904	-0.675169	1.151363	0.247793	-0.631871	1.103965	0.244661	-0.640715	0.825087	-0.154818	-0.544108	0.707176	0.417104	-0.346983	0.649072	0.143127	-0.332953	0.633744	0.174153	-0.349414	0.901529	0.013605	-0.223984	0.082203	-0.025559	-0.222963	0.077548	0.129688	-0.223089	0.067995	0.165453	0.403220	0.066903	-0.126417
4421	36.841667	-0.849045	0.681454	0.022987	-0.837530	0.644759	0.234055	-0.780150	0.892273	0.247479	-0.780789	0.922806	0.078255	-0.697290	1.150249	0.145355	-0.675377	1.151279	0.248309	-0.632023	1.103875	0.244989	-0.638314	0.825652	-0.154648	-0.544130	0.707351	0.417226	-0.346928	0.648988	0.143361	-0.332917	0.633651	0.174364	-0.350130	0.907320	0.015763	-0.223915	0.082183	-0.025555	-0.222928	0.077731	0.129482	-0.223109	0.067988	0.165426	0.403203	0.066890	-0.126432
4422	36.850000	-0.848812	0.681552	0.022818	-0.837515	0.644734	0.233917	-0.780405	0.892148	0.247329	-0.781019	0.922989	0.078278	-0.697589	1.150321	0.145851	-0.675528	1.151243	0.248774	-0.632180	1.103715	0.245256	-0.635722	0.826035	-0.154420	-0.544180	0.707525	0.417325	-0.346849	0.648913	0.143604	-0.332836	0.633648	0.174688	-0.350753	0.913172	0.017601	-0.223847	0.082161	-0.025543	-0.223016	0.077509	0.129634	-0.223131	0.067974	0.165394	0.403188	0.066883	-0.126440
4423	36.858333	-0.848573	0.681629	0.022618	-0.837691	0.644840	0.233876	-0.780899	0.892188	0.247374	-0.781211	0.923131	0.078253	-0.697889	1.150364	0.146294	-0.675687	1.151042	0.249112	-0.632629	1.103881	0.245737	-0.632836	0.826327	-0.154060	-0.544267	0.707714	0.417406	-0.346755	0.648848	0.143875	-0.332775	0.633582	0.174932	-0.351654	0.918809	0.019846	-0.223779	0.082149	-0.025522	-0.223036	0.077505	0.129620	-0.223153	0.067974	0.165382	0.403184	0.066892	-0.126431
4424	36.866667	-0.848341	0.681708	0.022396	-0.837738	0.644793	0.233693	-0.781402	0.892123	0.247234	-0.781423	0.923251	0.078198	-0.698167	1.150451	0.146615	-0.675921	1.150935	0.249508	-0.632762	1.103756	0.245902	-0.630115	0.826654	-0.153780	-0.544389	0.707894	0.417484	-0.346658	0.648807	0.144188	-0.332706	0.633503	0.175180	-0.352419	0.924596	0.021799	-0.223708	0.082134	-0.025485	-0.223057	0.077508	0.129622	-0.223170	0.067979	0.165374	0.403157	0.066884	-0.126428
4425	36.875000	-0.848035	0.681720	0.022100	-0.837752	0.644640	0.233416	-0.782233	0.892284	0.247337	-0.781698	0.923365	0.078116	-0.698469	1.150552	0.146962	-0.676118	1.151006	0.249859	-0.632863	1.103554	0.246007	-0.627083	0.827102	-0.153417	-0.544543	0.708061	0.417535	-0.346569	0.648792	0.144543	-0.332653	0.633436	0.175566	-0.353505	0.930121	0.024129	-0.223637	0.082135	-0.025453	-0.223048	0.077614	0.129550	-0.223189	0.067986	0.165387	0.403162	0.066895	-0.126412
4426	36.883333	-0.847833	0.681760	0.021821	-0.837805	0.644471	0.233117	-0.782507	0.892039	0.246981	-0.781945	0.923440	0.077995	-0.698808	1.150754	0.147309	-0.676377	1.151077	0.250154	-0.633059	1.103429	0.246085	-0.624159	0.827429	-0.153057	-0.544732	0.708224	0.417566	-0.346495	0.648818	0.144926	-0.332612	0.633392	0.175986	-0.354525	0.935711	0.026344	-0.223569	0.082128	-0.025431	-0.223100	0.077524	0.129657	-0.223209	0.067984	0.165404	0.403168	0.066903	-0.126405
4427	36.891667	-0.847632	0.681750	0.021480	-0.838073	0.644447	0.232921	-0.783143	0.892039	0.246863	-0.782207	0.923488	0.077836	-0.699168	1.151095	0.147591	-0.676692	1.151344	0.250434	-0.633681	1.103733	0.246516	-0.621176	0.827742	-0.152760	-0.544974	0.708383	0.417582	-0.346447	0.648870	0.145345	-0.332570	0.633435	0.176463	-0.355667	0.941221	0.028597	-0.223475	0.082126	-0.025423	-0.223123	0.077525	0.129676	-0.223228	0.067979	0.165414	0.403187	0.066937	-0.126402
4428	36.900000	-0.847515	0.681745	0.021152	-0.838373	0.644426	0.232695	-0.783754	0.892013	0.246647	-0.782468	0.923499	0.077622	-0.699564	1.151446	0.147783	-0.677068	1.151513	0.250614	-0.634135	1.103835	0.246731	-0.618118	0.828050	-0.152317	-0.545267	0.708562	0.417598	-0.346417	0.648934	0.145769	-0.332552	0.633402	0.176852	-0.356833	0.946746	0.030811	-0.223410	0.082120	-0.025417	-0.223152	0.077516	0.129683	-0.223250	0.067966	0.165420	0.403189	0.066923	-0.126395
4429	36.908333	-0.847449	0.681692	0.020698	-0.838470	0.644179	0.232258	-0.784392	0.891900	0.246322	-0.782756	0.923494	0.077361	-0.700036	1.151810	0.148004	-0.677504	1.151929	0.250848	-0.634690	1.104040	0.246829	-0.615075	0.828255	-0.151798	-0.545628	0.708741	0.417600	-0.346413	0.649035	0.146205	-0.332606	0.633443	0.177244	-0.358241	0.952124	0.033195	-0.223345	0.082109	-0.025422	-0.223187	0.077506	0.129694	-0.223270	0.067954	0.165420	0.403200	0.066933	-0.126403
4430	36.916667	-0.847462	0.681614	0.020224	-0.838767	0.644030	0.231924	-0.785028	0.891745	0.245942	-0.783057	0.923461	0.077052	-0.700483	1.152270	0.148160	-0.677957	1.152343	0.251015	-0.635429	1.104418	0.247131	-0.611990	0.828463	-0.151290	-0.545998	0.708806	0.417416	-0.346434	0.649154	0.146621	-0.332669	0.633514	0.177672	-0.359725	0.957435	0.035596	-0.223288	0.082099	-0.025434	-0.223222	0.077498	0.129693	-0.223294	0.067940	0.165410	0.403240	0.066975	-0.126402
4431	36.925000	-0.847477	0.681532	0.019780	-0.839105	0.643840	0.231557	-0.785757	0.891666	0.245621	-0.783391	0.923402	0.076697	-0.700983	1.152653	0.148249	-0.678438	1.152693	0.251090	-0.636065	1.104561	0.247272	-0.608895	0.828587	-0.150678	-0.546476	0.708965	0.417393	-0.346496	0.649257	0.147017	-0.332747	0.633590	0.177993	-0.361238	0.962671	0.037895	-0.223221	0.082089	-0.025446	-0.223254	0.077491	0.129690	-0.223319	0.067934	0.165405	0.403221	0.066939	-0.126417
4432	36.933333	-0.847510	0.681422	0.019311	-0.839471	0.643609	0.231176	-0.786496	0.891603	0.245270	-0.783741	0.923315	0.076312	-0.701513	1.152940	0.148328	-0.679024	1.152981	0.251184	-0.636792	1.104810	0.247314	-0.605796	0.828682	-0.150043	-0.547048	0.709191	0.417531	-0.346589	0.649347	0.147389	-0.332868	0.633630	0.178337	-0.362839	0.967766	0.040178	-0.223158	0.082085	-0.025453	-0.223285	0.077502	0.129691	-0.223345	0.067931	0.165401	0.403228	0.066952	-0.126420
4433	36.941667	-0.847593	0.681313	0.018846	-0.839945	0.643421	0.230868	-0.787372	0.891562	0.244935	-0.784096	0.923189	0.075898	-0.702044	1.153315	0.148366	-0.679577	1.153208	0.251179	-0.637386	1.104928	0.247305	-0.602695	0.828729	-0.149319	-0.547646	0.709298	0.417490	-0.346719	0.649428	0.147756	-0.333057	0.633664	0.178774	-0.364446	0.972700	0.042387	-0.223092	0.082094	-0.025456	-0.223314	0.077505	0.129706	-0.223366	0.067940	0.165413	0.403233	0.066946	-0.126407
4434	36.950000	-0.847687	0.681171	0.018381	-0.840418	0.643236	0.230572	-0.788277	0.891420	0.244553	-0.784506	0.923056	0.075478	-0.702610	1.153566	0.148333	-0.680147	1.153289	0.251095	-0.638209	1.105012	0.247343	-0.599624	0.828738	-0.148564	-0.548294	0.709372	0.417428	-0.346862	0.649473	0.148069	-0.333198	0.633761	0.179047	-0.366128	0.977461	0.044589	-0.223058	0.082091	-0.025450	-0.223268	0.077729	0.129551	-0.223381	0.067951	0.165425	0.403251	0.066996	-0.126393
4435	36.958333	-0.847746	0.681013	0.017920	-0.840727	0.642899	0.230158	-0.788804	0.891074	0.244002	-0.784940	0.922891	0.075068	-0.703211	1.153756	0.148238	-0.680863	1.153517	0.251126	-0.638946	1.105064	0.247305	-0.596579	0.828666	-0.147701	-0.548993	0.709425	0.417357	-0.347010	0.649490	0.148338	-0.333406	0.633783	0.179348	-0.367865	0.982022	0.046756	-0.223024	0.082091	-0.025426	-0.223352	0.077543	0.129745	-0.223397	0.067956	0.165439	0.403240	0.066981	-0.126388
4436	36.966667	-0.847848	0.680847	0.017485	-0.841034	0.642524	0.229758	-0.789684	0.890944	0.243710	-0.785392	0.922701	0.074654	-0.703838	1.153899	0.148128	-0.681543	1.153685	0.251058	-0.639716	1.105099	0.247250	-0.593548	0.828614	-0.146833	-0.549727	0.709436	0.417238	-0.347130	0.649491	0.148592	-0.333599	0.633803	0.179652	-0.369587	0.986415	0.048839	-0.222972	0.082115	-0.025396	-0.223366	0.077545	0.129763	-0.223406	0.067962	0.165452	0.403216	0.066961	-0.126389
4437	36.975000	-0.847973	0.680658	0.017084	-0.841437	0.642263	0.229434	-0.790489	0.890684	0.243310	-0.785927	0.922514	0.074254	-0.704560	1.154079	0.148137	-0.682247	1.153749	0.250957	-0.640517	1.105153	0.247181	-0.590591	0.828464	-0.145875	-0.550487	0.709435	0.417089	-0.347347	0.649506	0.148907	-0.333802	0.633767	0.179954	-0.371280	0.990590	0.050875	-0.222973	0.082079	-0.025365	-0.223369	0.077545	0.129766	-0.223419	0.067955	0.165455	0.403221	0.066962	-0.126392
4438	36.983333	-0.848128	0.680451	0.016691	-0.841679	0.641890	0.228977	-0.791326	0.890535	0.243019	-0.786440	0.922302	0.073855	-0.705257	1.154243	0.148012	-0.683043	1.153875	0.250858	-0.641435	1.105247	0.247247	-0.587699	0.828264	-0.144857	-0.551275	0.709417	0.416910	-0.347484	0.649464	0.149126	-0.333971	0.633745	0.180154	-0.372991	0.994602	0.052939	-0.222966	0.082072	-0.025328	-0.223378	0.077535	0.129753	-0.223421	0.067939	0.165450	0.403199	0.066937	-0.126412
4439	36.991667	-0.848307	0.680241	0.016330	-0.842161	0.641700	0.228729	-0.792433	0.890490	0.242822	-0.787053	0.922105	0.073497	-0.706012	1.154355	0.147882	-0.683784	1.154068	0.250767	-0.642269	1.105282	0.247135	-0.584882	0.828014	-0.143722	-0.552075	0.709360	0.416678	-0.347616	0.649422	0.149326	-0.334135	0.633701	0.180418	-0.374712	0.998373	0.054808	-0.222959	0.082073	-0.025282	-0.223385	0.077527	0.129748	-0.223426	0.067936	0.165441	0.403188	0.066923	-0.126417
4440	37.000000	-0.848529	0.679989	0.016010	-0.842423	0.641302	0.228357	-0.792951	0.890025	0.242284	-0.787655	0.921897	0.073141	-0.706820	1.154483	0.147776	-0.684559	1.154074	0.250596	-0.643084	1.105371	0.246930	-0.582156	0.827732	-0.142510	-0.552884	0.709283	0.416407	-0.347746	0.649406	0.149525	-0.334410	0.633702	0.180757	-0.376461	1.002029	0.056708	-0.222959	0.082084	-0.025237	-0.223392	0.077523	0.129744	-0.223431	0.067936	0.165435	0.403175	0.066919	-0.126425
4441	37.008333	-0.848745	0.679713	0.015692	-0.842794	0.640980	0.228072	-0.793750	0.889820	0.241964	-0.788294	0.921702	0.072832	-0.707669	1.154617	0.147684	-0.685412	1.154322	0.250518	-0.644009	1.105444	0.246858	-0.579560	0.827393	-0.141191	-0.553666	0.709180	0.416108	-0.347884	0.649429	0.149717	-0.334569	0.633685	0.180825	-0.378198	1.005501	0.058497	-0.223002	0.082049	-0.025188	-0.223393	0.077539	0.129752	-0.223438	0.067940	0.165440	0.403188	0.066952	-0.126418
4442	37.016667	-0.849029	0.679443	0.015444	-0.843172	0.640663	0.227833	-0.794608	0.889601	0.241789	-0.789031	0.921527	0.072538	-0.708498	1.154775	0.147484	-0.686226	1.154558	0.250364	-0.644901	1.105576	0.246712	-0.577081	0.827055	-0.139788	-0.554442	0.709060	0.415769	-0.348029	0.649478	0.149885	-0.334746	0.633666	0.180948	-0.379972	1.008854	0.060196	-0.223005	0.082068	-0.025145	-0.223396	0.077553	0.129761	-0.223441	0.067947	0.165447	0.403177	0.066938	-0.126411
4443	37.025000	-0.849339	0.679152	0.015225	-0.843538	0.640332	0.227602	-0.795479	0.889415	0.241562	-0.789718	0.921328	0.072278	-0.709424	1.154974	0.147402	-0.687138	1.154790	0.250234	-0.645923	1.105715	0.246669	-0.574761	0.826662	-0.138297	-0.555209	0.708933	0.415382	-0.348181	0.649549	0.150030	-0.334942	0.633708	0.181131	-0.381788	1.012072	0.061800	-0.223038	0.082056	-0.025121	-0.223401	0.077558	0.129775	-0.223449	0.067958	0.165459	0.403152	0.066914	-0.126422
4444	37.033333	-0.849637	0.678840	0.015025	-0.843909	0.640014	0.227403	-0.796350	0.889247	0.241392	-0.790489	0.921152	0.072060	-0.710335	1.155190	0.147229	-0.688026	1.155095	0.250073	-0.646847	1.105868	0.246410	-0.572597	0.826274	-0.136728	-0.555948	0.708814	0.414988	-0.348330	0.649634	0.150140	-0.335137	0.633773	0.181293	-0.383557	1.015208	0.063238	-0.223043	0.082077	-0.025104	-0.223407	0.077568	0.129793	-0.223456	0.067964	0.165475	0.403126	0.066882	-0.126411
4445	37.041667	-0.850015	0.678513	0.014878	-0.844381	0.639758	0.227297	-0.797453	0.889240	0.241396	-0.791297	0.920959	0.071852	-0.711246	1.155526	0.146985	-0.688992	1.155322	0.249859	-0.647934	1.106094	0.246321	-0.570522	0.825862	-0.135003	-0.556655	0.708702	0.414554	-0.348474	0.649720	0.150216	-0.335252	0.633881	0.181291	-0.385420	1.018204	0.064571	-0.223075	0.082059	-0.025107	-0.223414	0.077579	0.129802	-0.223461	0.067969	0.165484	0.403123	0.066903	-0.126411
4446	37.050000	-0.850367	0.678188	0.014748	-0.844648	0.639329	0.227088	-0.798354	0.888962	0.241210	-0.792115	0.920752	0.071660	-0.712207	1.155722	0.146720	-0.689889	1.155552	0.249563	-0.649038	1.106323	0.246190	-0.568620	0.825450	-0.133249	-0.557326	0.708621	0.414125	-0.348600	0.649795	0.150262	-0.335398	0.633958	0.181349	-0.387321	1.021130	0.065817	-0.223060	0.082080	-0.025115	-0.223424	0.077577	0.129801	-0.223471	0.067963	0.165484	0.403133	0.066912	-0.126408
4447	37.058333	-0.850721	0.677804	0.014635	-0.844844	0.638760	0.226983	-0.799200	0.888669	0.241008	-0.793005	0.920531	0.071512	-0.713167	1.155969	0.146460	-0.690914	1.155906	0.249356	-0.650095	1.106443	0.245913	-0.566974	0.825000	-0.131548	-0.557967	0.708552	0.413656	-0.348700	0.649848	0.150269	-0.335547	0.634028	0.181431	-0.389355	1.023865	0.066998	-0.223068	0.082084	-0.025142	-0.223437	0.077562	0.129786	-0.223473	0.067955	0.165473	0.403105	0.066857	-0.126419
4448	37.066667	-0.851065	0.677435	0.014534	-0.845412	0.638585	0.227058	-0.800069	0.888362	0.240867	-0.793948	0.920297	0.071376	-0.714137	1.156160	0.146139	-0.691898	1.156117	0.249057	-0.651171	1.106637	0.245672	-0.565476	0.824559	-0.129869	-0.558577	0.708509	0.413199	-0.348773	0.649892	0.150254	-0.335678	0.634079	0.181486	-0.391277	1.026566	0.067973	-0.223091	0.082067	-0.025178	-0.223449	0.077547	0.129780	-0.223482	0.067942	0.165458	0.403122	0.066865	-0.126432
4449	37.075000	-0.851508	0.677023	0.014461	-0.845625	0.638043	0.226887	-0.801025	0.888041	0.240807	-0.794921	0.920030	0.071259	-0.715147	1.156367	0.145982	-0.692965	1.156501	0.248862	-0.652319	1.106813	0.245536	-0.564313	0.824226	-0.128527	-0.559157	0.708497	0.412746	-0.348810	0.649921	0.150215	-0.335724	0.634135	0.181425	-0.393304	1.029055	0.068929	-0.223084	0.082081	-0.025195	-0.223451	0.077551	0.129764	-0.223486	0.067946	0.165447	0.403129	0.066861	-0.126421
4450	37.083333	-0.851880	0.676607	0.014387	-0.845997	0.637653	0.226871	-0.801940	0.887661	0.240650	-0.795893	0.919718	0.071152	-0.716182	1.156530	0.145688	-0.694020	1.156736	0.248615	-0.653409	1.106979	0.245301	-0.563129	0.823732	-0.126885	-0.559706	0.708513	0.412307	-0.348794	0.649961	0.150185	-0.335797	0.634159	0.181446	-0.395307	1.031458	0.069754	-0.223072	0.082109	-0.025213	-0.223451	0.077555	0.129759	-0.223488	0.067952	0.165447	0.403142	0.066866	-0.126413
4451	37.091667	-0.852282	0.676146	0.014339	-0.846430	0.637307	0.226932	-0.802906	0.887289	0.240613	-0.796960	0.919390	0.071083	-0.717251	1.156711	0.145477	-0.695058	1.156945	0.248330	-0.654607	1.107193	0.245174	-0.562152	0.823184	-0.125330	-0.560223	0.708538	0.411876	-0.348639	0.650135	0.150269	-0.335799	0.634193	0.181363	-0.397661	1.033551	0.070794	-0.223093	0.082109	-0.025224	-0.223451	0.077565	0.129765	-0.223482	0.067964	0.165450	0.403173	0.066884	-0.126405
4452	37.100000	-0.852701	0.675706	0.014308	-0.846858	0.636983	0.227028	-0.803942	0.886819	0.240535	-0.798068	0.919035	0.071009	-0.718349	1.156874	0.145229	-0.696173	1.157273	0.248167	-0.655715	1.107365	0.244945	-0.561341	0.822627	-0.123825	-0.560715	0.708572	0.411476	-0.348759	0.650025	0.150114	-0.335841	0.634185	0.181357	-0.399816	1.035514	0.071618	-0.223116	0.082108	-0.025241	-0.223441	0.077567	0.129768	-0.223479	0.067975	0.165450	0.403224	0.066937	-0.126399
4453	37.108333	-0.853096	0.675217	0.014270	-0.846990	0.636404	0.226905	-0.804879	0.886384	0.240448	-0.799099	0.918624	0.070923	-0.719510	1.156976	0.145030	-0.697266	1.157517	0.247938	-0.656933	1.107558	0.244862	-0.560656	0.822101	-0.122382	-0.561192	0.708627	0.411053	-0.348745	0.650024	0.150038	-0.335819	0.634205	0.181266	-0.402047	1.037242	0.072437	-0.223123	0.082124	-0.025244	-0.223437	0.077571	0.129766	-0.223468	0.067984	0.165451	0.403228	0.066902	-0.126399
4454	37.116667	-0.853540	0.674740	0.014272	-0.847278	0.635935	0.226938	-0.805872	0.885919	0.240387	-0.800245	0.918211	0.070841	-0.720670	1.157107	0.144820	-0.698385	1.157633	0.247693	-0.658168	1.107775	0.244778	-0.560370	0.821404	-0.120981	-0.561648	0.708692	0.410663	-0.348748	0.650040	0.149954	-0.335867	0.634193	0.181213	-0.404384	1.038757	0.073302	-0.223155	0.082124	-0.025257	-0.223430	0.077576	0.129769	-0.223467	0.067997	0.165453	0.403250	0.066917	-0.126404
4455	37.125000	-0.853925	0.674218	0.014255	-0.847649	0.635531	0.227049	-0.806909	0.885513	0.240421	-0.801357	0.917763	0.070776	-0.721908	1.157179	0.144707	-0.699651	1.157905	0.247541	-0.659283	1.107867	0.244491	-0.560245	0.820754	-0.119649	-0.562063	0.708758	0.410299	-0.348776	0.650092	0.149866	-0.335849	0.634250	0.181017	-0.406576	1.040075	0.074037	-0.223171	0.082135	-0.025266	-0.223427	0.077579	0.129760	-0.223462	0.067996	0.165451	0.403265	0.066919	-0.126406
4456	37.133333	-0.854340	0.673714	0.014274	-0.847854	0.634958	0.227025	-0.807917	0.885024	0.240365	-0.802516	0.917323	0.070706	-0.723137	1.157238	0.144511	-0.700748	1.158093	0.247425	-0.660481	1.107983	0.244342	-0.560184	0.820262	-0.118372	-0.562440	0.708754	0.409769	-0.348835	0.650166	0.149755	-0.335948	0.634285	0.180992	-0.408859	1.041138	0.074763	-0.223185	0.082138	-0.025281	-0.223428	0.077572	0.129752	-0.223458	0.067994	0.165446	0.403272	0.066908	-0.126410
4457	37.141667	-0.854733	0.673169	0.014264	-0.848141	0.634466	0.227100	-0.808937	0.884481	0.240282	-0.803693	0.916867	0.070644	-0.724422	1.157233	0.144404	-0.701929	1.158120	0.247222	-0.661694	1.108067	0.244215	-0.560582	0.819603	-0.117175	-0.562847	0.708928	0.409587	-0.348942	0.650256	0.149600	-0.335981	0.634430	0.180793	-0.411162	1.041992	0.075519	-0.223185	0.082147	-0.025300	-0.223432	0.077553	0.129734	-0.223455	0.067996	0.165432	0.403276	0.066906	-0.126429
4458	37.150000	-0.855137	0.672644	0.014284	-0.848416	0.633986	0.227164	-0.809963	0.884008	0.240243	-0.804856	0.916406	0.070608	-0.725728	1.157194	0.144283	-0.703116	1.158221	0.247095	-0.662909	1.108133	0.244088	-0.561203	0.818955	-0.116044	-0.563198	0.709026	0.409236	-0.349074	0.650360	0.149411	-0.336013	0.634621	0.180592	-0.413474	1.042671	0.076239	-0.223181	0.082160	-0.025320	-0.223436	0.077549	0.129720	-0.223457	0.067989	0.165414	0.403271	0.066896	-0.126435
4459	37.158333	-0.855548	0.672120	0.014337	-0.848741	0.633582	0.227254	-0.811011	0.883550	0.240295	-0.806076	0.915965	0.070590	-0.727081	1.157188	0.144216	-0.704388	1.158228	0.247003	-0.664152	1.108146	0.243960	-0.562097	0.818321	-0.115001	-0.563497	0.709133	0.408896	-0.349227	0.650482	0.149190	-0.336112	0.634807	0.180455	-0.415796	1.043184	0.076987	-0.223208	0.082154	-0.025343	-0.223433	0.077552	0.129706	-0.223457	0.067997	0.165405	0.403274	0.066915	-0.126432
4460	37.166667	-0.856002	0.671595	0.014387	-0.848932	0.633045	0.227350	-0.812025	0.883113	0.240289	-0.807282	0.915520	0.070599	-0.728450	1.157081	0.144117	-0.705618	1.158256	0.246897	-0.665396	1.108148	0.243853	-0.563174	0.817717	-0.114026	-0.563731	0.709163	0.408379	-0.349397	0.650607	0.148927	-0.336251	0.634932	0.180123	-0.418085	1.043578	0.077662	-0.223186	0.082193	-0.025350	-0.223434	0.077556	0.129698	-0.223455	0.068006	0.165402	0.403253	0.066885	-0.126434
4461	37.175000	-0.856427	0.671062	0.014467	-0.849162	0.632574	0.227463	-0.812779	0.882464	0.240207	-0.808493	0.915103	0.070658	-0.729858	1.156993	0.144093	-0.706902	1.158209	0.246816	-0.666705	1.108180	0.243834	-0.564490	0.817134	-0.113162	-0.563982	0.709373	0.408133	-0.349575	0.650709	0.148634	-0.336439	0.635091	0.179863	-0.420451	1.043846	0.078361	-0.223197	0.082191	-0.025367	-0.223430	0.077566	0.129690	-0.223448	0.068025	0.165394	0.403241	0.066865	-0.126427
4462	37.183333	-0.856854	0.670542	0.014563	-0.849339	0.632135	0.227459	-0.814170	0.882194	0.240518	-0.809763	0.914705	0.070714	-0.731247	1.156928	0.143980	-0.708194	1.158054	0.246682	-0.668032	1.108089	0.243729	-0.565964	0.816565	-0.112397	-0.564200	0.709617	0.407899	-0.349755	0.650797	0.148321	-0.336539	0.635300	0.179550	-0.422725	1.044054	0.078965	-0.223204	0.082190	-0.025380	-0.223423	0.077576	0.129684	-0.223443	0.068039	0.165395	0.403245	0.066887	-0.126414
4463	37.191667	-0.857285	0.669979	0.014703	-0.849714	0.631742	0.227779	-0.815156	0.881750	0.240582	-0.811014	0.914316	0.070831	-0.732693	1.156895	0.143953	-0.709604	1.158194	0.246670	-0.669305	1.108131	0.243577	-0.567569	0.816082	-0.111712	-0.564363	0.709823	0.407560	-0.349923	0.650874	0.147983	-0.336680	0.635455	0.179293	-0.425010	1.044134	0.079458	-0.223209	0.082208	-0.025387	-0.223413	0.077572	0.129671	-0.223440	0.068050	0.165384	0.403215	0.066831	-0.126425
4464	37.200000	-0.857691	0.669419	0.014857	-0.849838	0.631246	0.227724	-0.816157	0.881238	0.240595	-0.812213	0.913897	0.070950	-0.734227	1.156821	0.143947	-0.711007	1.158233	0.246581	-0.670718	1.108173	0.243512	-0.569265	0.815640	-0.111114	-0.564505	0.710076	0.407224	-0.350015	0.650760	0.147480	-0.336827	0.635589	0.179012	-0.427278	1.044188	0.079882	-0.223210	0.082214	-0.025385	-0.223403	0.077567	0.129657	-0.223420	0.068059	0.165372	0.403192	0.066804	-0.126426
4465	37.208333	-0.858118	0.668897	0.014936	-0.850141	0.630765	0.227977	-0.817190	0.880729	0.240718	-0.813475	0.913501	0.071101	-0.735712	1.156878	0.143808	-0.712518	1.158307	0.246493	-0.672252	1.108289	0.243493	-0.571051	0.815296	-0.110665	-0.564625	0.710364	0.406895	-0.350276	0.650832	0.147148	-0.336963	0.635728	0.178632	-0.429536	1.044180	0.080183	-0.223216	0.082220	-0.025388	-0.223393	0.077559	0.129639	-0.223411	0.068059	0.165358	0.403181	0.066791	-0.126446
4466	37.216667	-0.858638	0.668367	0.015041	-0.850418	0.630318	0.228111	-0.818223	0.880274	0.240918	-0.814779	0.913112	0.071238	-0.737298	1.156906	0.143715	-0.714087	1.158457	0.246383	-0.673789	1.108376	0.243321	-0.572849	0.814993	-0.110321	-0.564711	0.710714	0.406574	-0.350488	0.650877	0.146795	-0.337091	0.635797	0.178245	-0.431712	1.044169	0.080344	-0.223222	0.082225	-0.025390	-0.223377	0.077554	0.129625	-0.223399	0.068064	0.165349	0.403172	0.066777	-0.126460
4467	37.225000	-0.859141	0.667860	0.015114	-0.850723	0.629895	0.228174	-0.819220	0.879775	0.241025	-0.816028	0.912683	0.071403	-0.738872	1.157043	0.143506	-0.715734	1.158614	0.246188	-0.675547	1.108550	0.243330	-0.574628	0.814824	-0.110065	-0.564768	0.711061	0.406180	-0.350678	0.650901	0.146440	-0.337205	0.635927	0.177900	-0.433823	1.044181	0.080373	-0.223224	0.082234	-0.025403	-0.223371	0.077557	0.129611	-0.223385	0.068071	0.165335	0.403167	0.066769	-0.126460
4468	37.233333	-0.859644	0.667336	0.015187	-0.851047	0.629462	0.228225	-0.820282	0.879248	0.241153	-0.817258	0.912248	0.071554	-0.740455	1.157208	0.143254	-0.717409	1.158757	0.245923	-0.677301	1.108788	0.243253	-0.576385	0.814722	-0.109888	-0.564867	0.711538	0.405951	-0.350895	0.650940	0.146099	-0.337367	0.636006	0.177597	-0.435936	1.044207	0.080369	-0.223201	0.082273	-0.025411	-0.223357	0.077564	0.129603	-0.223376	0.068080	0.165331	0.403154	0.066765	-0.126446
4469	37.241667	-0.860091	0.666816	0.015247	-0.851452	0.628944	0.228434	-0.820979	0.878494	0.241033	-0.818576	0.911809	0.071703	-0.742125	1.157331	0.143028	-0.719232	1.159070	0.245715	-0.679067	1.109018	0.243082	-0.578093	0.814699	-0.109815	-0.564938	0.712026	0.405652	-0.351142	0.650982	0.145783	-0.337487	0.636159	0.177194	-0.437939	1.044298	0.080266	-0.223212	0.082268	-0.025419	-0.223345	0.077577	0.129600	-0.223368	0.068097	0.165331	0.403165	0.066770	-0.126445
4470	37.250000	-0.860682	0.666295	0.015270	-0.851816	0.628458	0.228510	-0.822085	0.877949	0.241213	-0.819892	0.911370	0.071835	-0.743778	1.157485	0.142753	-0.721057	1.159407	0.245538	-0.680871	1.109260	0.242943	-0.579744	0.814746	-0.109813	-0.565030	0.712536	0.405357	-0.351398	0.651052	0.145482	-0.337677	0.636318	0.176902	-0.439884	1.044467	0.080148	-0.223224	0.082274	-0.025431	-0.223334	0.077586	0.129600	-0.223361	0.068107	0.165333	0.403167	0.066779	-0.126445
4471	37.258333	-0.861193	0.665750	0.015295	-0.852180	0.627987	0.228578	-0.823286	0.877555	0.241373	-0.821057	0.910858	0.071907	-0.745469	1.157633	0.142472	-0.722904	1.159764	0.245330	-0.682729	1.109571	0.242869	-0.581289	0.814897	-0.109852	-0.565110	0.713040	0.405005	-0.351637	0.651033	0.145077	-0.337873	0.636484	0.176653	-0.441832	1.044734	0.080075	-0.223229	0.082281	-0.025439	-0.223293	0.077686	0.129511	-0.223352	0.068117	0.165338	0.403178	0.066779	-0.126428
4472	37.266667	-0.861705	0.665241	0.015319	-0.852521	0.627508	0.228627	-0.824198	0.876871	0.241299	-0.822396	0.910387	0.071967	-0.747164	1.157832	0.142240	-0.724759	1.160098	0.245152	-0.684593	1.109882	0.242819	-0.582742	0.815105	-0.109925	-0.565264	0.713651	0.404828	-0.351989	0.651166	0.144861	-0.338121	0.636670	0.176438	-0.443761	1.045094	0.080032	-0.223212	0.082314	-0.025440	-0.223314	0.077582	0.129596	-0.223342	0.068124	0.165339	0.403187	0.066768	-0.126418
4473	37.275000	-0.862214	0.664707	0.015342	-0.852895	0.627078	0.228699	-0.825467	0.876417	0.241327	-0.823677	0.909892	0.071999	-0.748902	1.158012	0.142105	-0.726611	1.160409	0.244966	-0.686526	1.110221	0.242882	-0.584104	0.815385	-0.110062	-0.565408	0.714096	0.404393	-0.352303	0.651287	0.144602	-0.338357	0.636896	0.176213	-0.445618	1.045573	0.080076	-0.223247	0.082300	-0.025443	-0.223302	0.077586	0.129587	-0.223331	0.068128	0.165334	0.403185	0.066777	-0.126423
4474	37.283333	-0.862774	0.664203	0.015395	-0.853204	0.626664	0.228634	-0.826711	0.875948	0.241376	-0.825010	0.909396	0.071993	-0.750648	1.158226	0.141948	-0.728435	1.160776	0.244816	-0.688306	1.110507	0.242737	-0.585393	0.815732	-0.110216	-0.565674	0.714722	0.404317	-0.352616	0.651405	0.144346	-0.338590	0.637120	0.175855	-0.447461	1.046128	0.080182	-0.223258	0.082308	-0.025438	-0.223287	0.077587	0.129586	-0.223315	0.068137	0.165331	0.403196	0.066782	-0.126432
4475	37.291667	-0.863253	0.663635	0.015395	-0.853577	0.626186	0.228756	-0.827746	0.875350	0.241352	-0.826255	0.908855	0.071958	-0.752396	1.158322	0.141757	-0.730269	1.160965	0.244652	-0.690130	1.110801	0.242691	-0.586594	0.816168	-0.110353	-0.565944	0.715212	0.404072	-0.352890	0.651463	0.144014	-0.338852	0.637315	0.175656	-0.449257	1.046802	0.080381	-0.223254	0.082336	-0.025408	-0.223271	0.077592	0.129580	-0.223301	0.068137	0.165335	0.403187	0.066761	-0.126408
4476	37.300000	-0.863752	0.663104	0.015433	-0.853950	0.625713	0.228879	-0.828697	0.874667	0.241209	-0.827591	0.908333	0.071942	-0.754163	1.158434	0.141655	-0.732071	1.161119	0.244524	-0.691919	1.111029	0.242652	-0.587774	0.816650	-0.110511	-0.566239	0.715674	0.403843	-0.353123	0.651572	0.143705	-0.339099	0.637504	0.175467	-0.451038	1.047508	0.080651	-0.223276	0.082336	-0.025370	-0.223248	0.077594	0.129587	-0.223286	0.068140	0.165346	0.403187	0.066766	-0.126409
4477	37.308333	-0.864303	0.662575	0.015474	-0.854267	0.625265	0.228954	-0.829877	0.874148	0.241221	-0.829037	0.907834	0.071932	-0.755944	1.158564	0.141554	-0.733936	1.161359	0.244517	-0.693671	1.111205	0.242610	-0.588885	0.817193	-0.110658	-0.566557	0.716027	0.403504	-0.353411	0.651716	0.143520	-0.339302	0.637719	0.175185	-0.452770	1.048266	0.080976	-0.223320	0.082334	-0.025333	-0.223219	0.077607	0.129607	-0.223257	0.068154	0.165362	0.403200	0.066787	-0.126421
4478	37.316667	-0.864775	0.662041	0.015509	-0.854547	0.624887	0.228934	-0.831015	0.873612	0.241235	-0.830389	0.907295	0.071946	-0.757765	1.158616	0.141602	-0.735681	1.161454	0.244462	-0.695499	1.111335	0.242649	-0.590015	0.817797	-0.110799	-0.566897	0.716335	0.403155	-0.353671	0.651823	0.143279	-0.339505	0.637924	0.174880	-0.454471	1.049082	0.081301	-0.223335	0.082352	-0.025299	-0.223187	0.077627	0.129628	-0.223233	0.068159	0.165391	0.403191	0.066784	-0.126397
4479	37.325000	-0.865288	0.661503	0.015569	-0.854811	0.624436	0.229092	-0.832085	0.873011	0.241247	-0.831893	0.906808	0.072014	-0.759585	1.158643	0.141628	-0.737402	1.161460	0.244477	-0.697128	1.111505	0.242650	-0.591150	0.818442	-0.110927	-0.567304	0.716760	0.403082	-0.353922	0.651870	0.142963	-0.339667	0.638070	0.174622	-0.456200	1.049920	0.081619	-0.223342	0.082363	-0.025278	-0.223145	0.077646	0.129663	-0.223195	0.068169	0.165427	0.403190	0.066791	-0.126398
4480	37.333333	-0.865821	0.661017	0.015659	-0.855043	0.624011	0.229268	-0.833193	0.872420	0.241273	-0.833338	0.906318	0.072117	-0.761390	1.158694	0.141658	-0.739127	1.161565	0.244583	-0.698844	1.111554	0.242695	-0.592322	0.819114	-0.111059	-0.567626	0.716976	0.402641	-0.354162	0.651906	0.142639	-0.339908	0.638266	0.174415	-0.457901	1.050776	0.081905	-0.223346	0.082368	-0.025279	-0.223098	0.077653	0.129693	-0.223147	0.068174	0.165457	0.403193	0.066799	-0.126398
4481	37.341667	-0.866275	0.660530	0.015719	-0.855217	0.623667	0.229334	-0.834600	0.872025	0.241587	-0.834673	0.905839	0.072263	-0.763240	1.158712	0.141857	-0.740805	1.161605	0.244677	-0.700426	1.111595	0.242627	-0.593514	0.819837	-0.111222	-0.567987	0.717280	0.402370	-0.354395	0.651926	0.142296	-0.340102	0.638436	0.174132	-0.459611	1.051621	0.082157	-0.223332	0.082374	-0.025290	-0.223039	0.077665	0.129719	-0.223100	0.068171	0.165483	0.403207	0.066829	-0.126403
4482	37.350000	-0.866730	0.660054	0.015795	-0.855394	0.623351	0.229410	-0.835530	0.871376	0.241666	-0.836093	0.905364	0.072380	-0.765050	1.158733	0.142006	-0.742450	1.161501	0.244711	-0.702154	1.111725	0.242827	-0.594712	0.820623	-0.111367	-0.568371	0.717678	0.402250	-0.354643	0.651961	0.141936	-0.340323	0.638557	0.173751	-0.461384	1.052397	0.082391	-0.223305	0.082392	-0.025305	-0.222970	0.077674	0.129744	-0.223041	0.068180	0.165512	0.403186	0.066804	-0.126402
4483	37.358333	-0.867124	0.659593	0.015810	-0.855607	0.622984	0.229618	-0.836511	0.870739	0.241725	-0.837506	0.904969	0.072587	-0.766856	1.158731	0.142075	-0.744142	1.161515	0.244808	-0.703777	1.111703	0.242776	-0.595931	0.821410	-0.111582	-0.568667	0.718007	0.401937	-0.354908	0.652036	0.141580	-0.340531	0.638744	0.173440	-0.463177	1.053108	0.082579	-0.223276	0.082411	-0.025324	-0.222900	0.077687	0.129768	-0.222976	0.068187	0.165542	0.403181	0.066805	-0.126401
4484	37.366667	-0.867569	0.659180	0.015869	-0.855827	0.622672	0.229701	-0.837484	0.870105	0.241785	-0.838865	0.904581	0.072784	-0.768645	1.158744	0.142107	-0.745869	1.161544	0.244883	-0.705507	1.111765	0.242852	-0.597133	0.822182	-0.111814	-0.568926	0.718359	0.401615	-0.355187	0.652150	0.141233	-0.340746	0.638970	0.173114	-0.464985	1.053784	0.082747	-0.223239	0.082432	-0.025343	-0.222756	0.077915	0.129604	-0.222898	0.068205	0.165564	0.403184	0.066816	-0.126406
4485	37.375000	-0.867947	0.658785	0.015878	-0.856081	0.622345	0.229770	-0.838580	0.869610	0.241986	-0.840149	0.904176	0.072981	-0.770470	1.158764	0.142115	-0.747680	1.161662	0.244885	-0.707217	1.111843	0.242778	-0.598313	0.822938	-0.112105	-0.569135	0.718774	0.401262	-0.355473	0.652302	0.140886	-0.340981	0.639216	0.172761	-0.466889	1.054402	0.082883	-0.223194	0.082452	-0.025361	-0.222708	0.077827	0.129715	-0.222820	0.068222	0.165594	0.403191	0.066832	-0.126394
4486	37.383333	-0.868373	0.658451	0.015890	-0.856332	0.622049	0.229695	-0.839637	0.869100	0.242178	-0.841357	0.903786	0.073172	-0.772287	1.158859	0.142091	-0.749488	1.161764	0.244776	-0.709101	1.112062	0.242828	-0.599452	0.823668	-0.112400	-0.569322	0.719216	0.400901	-0.355790	0.652501	0.140519	-0.341233	0.639505	0.172411	-0.468783	1.055014	0.083049	-0.223150	0.082465	-0.025381	-0.222648	0.077743	0.129814	-0.222745	0.068235	0.165612	0.403181	0.066823	-0.126409
4487	37.391667	-0.868732	0.658065	0.015864	-0.856648	0.621634	0.229763	-0.840663	0.868461	0.242129	-0.842533	0.903419	0.073350	-0.774144	1.158993	0.141963	-0.751419	1.162002	0.244669	-0.710954	1.112192	0.242649	-0.600555	0.824300	-0.112717	-0.569465	0.719699	0.400452	-0.356131	0.652746	0.140151	-0.341496	0.639851	0.172052	-0.470704	1.055606	0.083193	-0.223122	0.082479	-0.025396	-0.222539	0.077853	0.129737	-0.222670	0.068256	0.165627	0.403186	0.066838	-0.126400
4488	37.400000	-0.869092	0.657672	0.015793	-0.857010	0.621217	0.229818	-0.841805	0.868048	0.242314	-0.843569	0.903026	0.073432	-0.775936	1.159099	0.141695	-0.753406	1.162266	0.244477	-0.712948	1.112446	0.242624	-0.601633	0.824878	-0.113047	-0.569606	0.720250	0.400017	-0.356488	0.653030	0.139764	-0.341778	0.640222	0.171676	-0.472595	1.056219	0.083364	-0.223095	0.082495	-0.025415	-0.222489	0.077761	0.129825	-0.222594	0.068280	0.165634	0.403180	0.066831	-0.126407
4489	37.408333	-0.869533	0.657339	0.015712	-0.857401	0.620829	0.229807	-0.842942	0.867609	0.242313	-0.844667	0.902668	0.073438	-0.777769	1.159155	0.141475	-0.755424	1.162530	0.244279	-0.714978	1.112755	0.242661	-0.602623	0.825390	-0.113324	-0.569825	0.721003	0.399844	-0.356890	0.653333	0.139361	-0.342083	0.640632	0.171301	-0.474451	1.056855	0.083582	-0.223083	0.082506	-0.025436	-0.222426	0.077768	0.129820	-0.222540	0.068296	0.165638	0.403186	0.066846	-0.126419
4490	37.416667	-0.869949	0.656991	0.015594	-0.857801	0.620448	0.229771	-0.843917	0.867041	0.242091	-0.845647	0.902296	0.073338	-0.779602	1.159148	0.141235	-0.757459	1.162735	0.244026	-0.716921	1.112949	0.242543	-0.603553	0.825843	-0.113561	-0.570019	0.721716	0.399508	-0.357323	0.653644	0.138943	-0.342437	0.641052	0.170845	-0.476255	1.057494	0.083807	-0.223086	0.082514	-0.025459	-0.222367	0.077766	0.129806	-0.222493	0.068303	0.165642	0.403186	0.066841	-0.126422
4491	37.425000	-0.870289	0.656628	0.015438	-0.858209	0.620101	0.229695	-0.845097	0.866613	0.241831	-0.846656	0.901930	0.073129	-0.781356	1.159051	0.140850	-0.759512	1.162867	0.243760	-0.718960	1.113161	0.242525	-0.604409	0.826219	-0.113773	-0.570217	0.722351	0.399103	-0.357798	0.653947	0.138488	-0.342812	0.641509	0.170358	-0.477937	1.058093	0.084055	-0.223115	0.082496	-0.025489	-0.222269	0.077962	0.129605	-0.222448	0.068330	0.165628	0.403204	0.066872	-0.126434
4492	37.433333	-0.870826	0.656268	0.015252	-0.858609	0.619774	0.229602	-0.846129	0.866123	0.241480	-0.847633	0.901545	0.072834	-0.783129	1.158884	0.140473	-0.761632	1.163030	0.243523	-0.720886	1.113272	0.242333	-0.605155	0.826577	-0.113881	-0.570431	0.722974	0.398691	-0.358319	0.654219	0.138018	-0.343201	0.641954	0.169866	-0.479545	1.058659	0.084319	-0.223136	0.082498	-0.025518	-0.222244	0.077964	0.129581	-0.222427	0.068341	0.165607	0.403183	0.066851	-0.126444
4493	37.441667	-0.871230	0.655865	0.015015	-0.858998	0.619442	0.229500	-0.847360	0.865712	0.241154	-0.848580	0.901100	0.072442	-0.784874	1.158646	0.140093	-0.763619	1.162850	0.243109	-0.722853	1.113322	0.242224	-0.605772	0.826859	-0.113939	-0.570694	0.723620	0.398430	-0.358863	0.654474	0.137530	-0.343671	0.642334	0.169460	-0.480971	1.059237	0.084611	-0.223146	0.082517	-0.025548	-0.222289	0.077765	0.129732	-0.222417	0.068361	0.165597	0.403172	0.066848	-0.126444
4494	37.450000	-0.871708	0.655483	0.014816	-0.859368	0.619089	0.229392	-0.848641	0.865296	0.240786	-0.849555	0.900642	0.072018	-0.786572	1.158475	0.139695	-0.765638	1.162700	0.242749	-0.724730	1.113302	0.241994	-0.606322	0.827105	-0.113928	-0.571038	0.724294	0.398321	-0.359442	0.654673	0.137034	-0.344120	0.642716	0.168969	-0.482333	1.059817	0.084836	-0.223186	0.082510	-0.025582	-0.222225	0.077966	0.129541	-0.222412	0.068373	0.165587	0.403166	0.066852	-0.126446
4495	37.458333	-0.872145	0.655065	0.014581	-0.859699	0.618691	0.229292	-0.849588	0.864775	0.240258	-0.850518	0.900115	0.071541	-0.788276	1.158192	0.139271	-0.767660	1.162582	0.242435	-0.726672	1.113231	0.241813	-0.606773	0.827275	-0.113854	-0.571329	0.724789	0.397998	-0.360027	0.654816	0.136543	-0.344559	0.643076	0.168513	-0.483644	1.060377	0.085101	-0.223219	0.082514	-0.025618	-0.222244	0.077881	0.129625	-0.222407	0.068385	0.165584	0.403172	0.066884	-0.126456
4496	37.466667	-0.872375	0.654602	0.014398	-0.860005	0.618285	0.229202	-0.850876	0.864428	0.240009	-0.851494	0.899571	0.071072	-0.789946	1.157967	0.138819	-0.769615	1.162316	0.242050	-0.728513	1.113151	0.241557	-0.607171	0.827420	-0.113712	-0.571671	0.725358	0.397844	-0.360625	0.654907	0.136058	-0.344997	0.643382	0.168074	-0.484895	1.060969	0.085322	-0.223250	0.082508	-0.025644	-0.222202	0.077977	0.129537	-0.222394	0.068387	0.165586	0.403150	0.066853	-0.126453
4497	37.475000	-0.872906	0.654161	0.014148	-0.860292	0.617875	0.229146	-0.851807	0.863894	0.239564	-0.852447	0.899017	0.070629	-0.791624	1.157775	0.138515	-0.771553	1.162086	0.241711	-0.730367	1.113056	0.241371	-0.607498	0.827557	-0.113502	-0.571998	0.725821	0.397625	-0.361214	0.654919	0.135573	-0.345469	0.643623	0.167626	-0.486114	1.061545	0.085605	-0.223243	0.082532	-0.025670	-0.222177	0.077973	0.129528	-0.222378	0.068405	0.165591	0.403146	0.066863	-0.126474
4498	37.483333	-0.873231	0.653719	0.013956	-0.860545	0.617474	0.229112	-0.853001	0.863475	0.239125	-0.853473	0.898491	0.070226	-0.793212	1.157548	0.138047	-0.773436	1.161878	0.241389	-0.732202	1.112953	0.241177	-0.607798	0.827650	-0.113302	-0.572296	0.726205	0.397195	-0.361773	0.654889	0.135122	-0.345913	0.643859	0.167243	-0.487353	1.062075	0.085925	-0.223285	0.082513	-0.025699	-0.222148	0.077974	0.129535	-0.222353	0.068404	0.165596	0.403154	0.066869	-0.126490
4499	37.491667	-0.873545	0.653297	0.013867	-0.860766	0.617094	0.229092	-0.854065	0.863089	0.238832	-0.854440	0.897984	0.069884	-0.794865	1.157373	0.137767	-0.775327	1.161764	0.241135	-0.733927	1.112745	0.240848	-0.608085	0.827783	-0.113021	-0.572677	0.726811	0.397136	-0.362282	0.654824	0.134715	-0.346328	0.644020	0.166854	-0.488562	1.062606	0.086280	-0.223292	0.082518	-0.025714	-0.222124	0.077882	0.129630	-0.222311	0.068414	0.165616	0.403142	0.066862	-0.126495
4500	37.500000	-0.873953	0.652888	0.013718	-0.860985	0.616746	0.229091	-0.855527	0.862991	0.238845	-0.855469	0.897535	0.069591	-0.796454	1.157187	0.137420	-0.777085	1.161483	0.240781	-0.735744	1.112711	0.240735	-0.608373	0.827928	-0.112769	-0.573009	0.727363	0.396881	-0.362726	0.654744	0.134329	-0.346702	0.644149	0.166514	-0.489807	1.063093	0.086702	-0.223303	0.082525	-0.025730	-0.222030	0.077997	0.129560	-0.222254	0.068415	0.165631	0.403139	0.066855	-0.126494
4501	37.508333	-0.874240	0.652424	0.013572	-0.861211	0.616437	0.229089	-0.855970	0.862219	0.238336	-0.856371	0.897091	0.069326	-0.797983	1.157019	0.137019	-0.778847	1.161332	0.240483	-0.737379	1.112597	0.240462	-0.608677	0.828102	-0.112584	-0.573268	0.727859	0.396423	-0.363099	0.654684	0.133992	-0.347019	0.644269	0.166225	-0.491123	1.063522	0.087210	-0.223302	0.082536	-0.025738	-0.221948	0.078007	0.129586	-0.222181	0.068435	0.165661	0.403139	0.066860	-0.126497
4502	37.516667	-0.874568	0.652003	0.013459	-0.861428	0.616124	0.229068	-0.857026	0.861871	0.238139	-0.857260	0.896691	0.069113	-0.799564	1.156833	0.136772	-0.780565	1.161174	0.240182	-0.739034	1.112475	0.240184	-0.608975	0.828354	-0.112387	-0.573498	0.728860	0.396573	-0.363413	0.654663	0.133711	-0.347294	0.644408	0.165986	-0.492452	1.063928	0.087766	-0.223304	0.082555	-0.025745	-0.221854	0.078026	0.129612	-0.222098	0.068450	0.165697	0.403139	0.066852	-0.126490
4503	37.525000	-0.874890	0.651605	0.013390	-0.861683	0.615822	0.229019	-0.857801	0.861417	0.237909	-0.858127	0.896317	0.068886	-0.801052	1.156685	0.136391	-0.782285	1.161103	0.239863	-0.740703	1.112413	0.239988	-0.609297	0.828624	-0.112257	-0.573793	0.729390	0.396046	-0.363675	0.654724	0.133518	-0.347536	0.644552	0.165790	-0.493906	1.064283	0.088381	-0.223303	0.082559	-0.025753	-0.221782	0.077953	0.129738	-0.222006	0.068463	0.165738	0.403136	0.066855	-0.126482
4504	37.533333	-0.875260	0.651184	0.013221	-0.861962	0.615501	0.228938	-0.858804	0.861079	0.237702	-0.859001	0.895987	0.068675	-0.802523	1.156493	0.135962	-0.783938	1.160944	0.239478	-0.742300	1.112317	0.239722	-0.609607	0.828908	-0.112189	-0.574127	0.730111	0.395758	-0.363905	0.654863	0.133397	-0.347752	0.644778	0.165696	-0.495185	1.064632	0.089087	-0.223285	0.082592	-0.025751	-0.221647	0.078077	0.129695	-0.221909	0.068477	0.165783	0.403120	0.066836	-0.126457
4505	37.541667	-0.875627	0.650824	0.013078	-0.862279	0.615145	0.228797	-0.859772	0.860674	0.237354	-0.859775	0.895649	0.068394	-0.804002	1.156289	0.135629	-0.785590	1.160847	0.239110	-0.743974	1.112281	0.239537	-0.609901	0.829232	-0.112140	-0.574271	0.731073	0.395629	-0.364123	0.655077	0.133353	-0.347950	0.645069	0.165667	-0.496571	1.064965	0.089644	-0.223309	0.082567	-0.025761	-0.221534	0.078099	0.129734	-0.221819	0.068473	0.165830	0.403116	0.066841	-0.126461
4506	37.550000	-0.875820	0.650484	0.012961	-0.862629	0.614794	0.228627	-0.860645	0.860300	0.237012	-0.860399	0.895295	0.068098	-0.805391	1.156080	0.135156	-0.787220	1.160740	0.238725	-0.745508	1.112192	0.239212	-0.610212	0.829569	-0.112142	-0.574506	0.731817	0.395287	-0.364309	0.655388	0.133341	-0.348127	0.645450	0.165762	-0.497799	1.065202	0.090315	-0.223323	0.082564	-0.025764	-0.221434	0.078112	0.129778	-0.221725	0.068478	0.165868	0.403113	0.066838	-0.126462
4507	37.558333	-0.876086	0.650198	0.012648	-0.863008	0.614434	0.228404	-0.861792	0.859926	0.236714	-0.861085	0.894953	0.067697	-0.806805	1.155774	0.134759	-0.788811	1.160648	0.238291	-0.747107	1.112132	0.238994	-0.610479	0.829931	-0.112167	-0.574822	0.732665	0.395190	-0.364516	0.655798	0.133400	-0.348349	0.645824	0.165768	-0.499006	1.065344	0.091070	-0.223338	0.082561	-0.025771	-0.221334	0.078123	0.129820	-0.221635	0.068480	0.165904	0.403090	0.066818	-0.126450
4508	37.566667	-0.876421	0.649840	0.012363	-0.863395	0.614071	0.228154	-0.862549	0.859436	0.236269	-0.861824	0.894617	0.067307	-0.808145	1.155472	0.134280	-0.790393	1.160463	0.237832	-0.748303	1.111722	0.238327	-0.610741	0.830297	-0.112208	-0.575141	0.733511	0.395120	-0.364754	0.656260	0.133492	-0.348550	0.646265	0.165866	-0.500057	1.065534	0.091694	-0.223357	0.082562	-0.025767	-0.221234	0.078142	0.129852	-0.221549	0.068483	0.165936	0.403079	0.066805	-0.126445
4509	37.575000	-0.876735	0.649522	0.012090	-0.863783	0.613692	0.227858	-0.863528	0.859096	0.235765	-0.862500	0.894243	0.066821	-0.809405	1.155133	0.133667	-0.791937	1.160264	0.237317	-0.750011	1.111819	0.238280	-0.610975	0.830656	-0.112247	-0.575416	0.734187	0.394885	-0.365006	0.656690	0.133543	-0.348816	0.646740	0.165874	-0.500832	1.065752	0.092312	-0.223377	0.082568	-0.025764	-0.221132	0.078160	0.129887	-0.221457	0.068500	0.165965	0.403080	0.066815	-0.126449
4510	37.583333	-0.876855	0.649235	0.011832	-0.864168	0.613307	0.227538	-0.864334	0.858679	0.235238	-0.863207	0.893864	0.066347	-0.810649	1.154767	0.133121	-0.793469	1.160074	0.236795	-0.751209	1.111476	0.237656	-0.611190	0.831007	-0.112254	-0.575709	0.734823	0.394676	-0.365292	0.657118	0.133590	-0.349079	0.647223	0.165923	-0.501752	1.065931	0.092920	-0.223401	0.082568	-0.025752	-0.221028	0.078184	0.129910	-0.221357	0.068525	0.165990	0.403070	0.066811	-0.126433
4511	37.591667	-0.877214	0.648907	0.011413	-0.864535	0.612927	0.227196	-0.865408	0.858380	0.234888	-0.863886	0.893432	0.065849	-0.811861	1.154420	0.132525	-0.794937	1.159912	0.236207	-0.752651	1.111400	0.237285	-0.611394	0.831309	-0.112279	-0.576059	0.735540	0.394683	-0.365605	0.657538	0.133621	-0.349368	0.647679	0.165959	-0.502551	1.066162	0.093511	-0.223430	0.082575	-0.025738	-0.220922	0.078202	0.129925	-0.221271	0.068541	0.166009	0.403051	0.066795	-0.126413
4512	37.600000	-0.877454	0.648608	0.011054	-0.864883	0.612542	0.226846	-0.866343	0.858069	0.234431	-0.864575	0.892987	0.065373	-0.812903	1.154024	0.131773	-0.796382	1.159755	0.235613	-0.754016	1.111330	0.236863	-0.611606	0.831574	-0.112299	-0.576354	0.736117	0.394537	-0.365915	0.657869	0.133605	-0.349665	0.648080	0.165960	-0.503381	1.066391	0.094023	-0.223461	0.082579	-0.025727	-0.220805	0.078237	0.129933	-0.221193	0.068544	0.166021	0.403062	0.066826	-0.126390
4513	37.608333	-0.877548	0.648273	0.010724	-0.865177	0.612150	0.226480	-0.867092	0.857727	0.234035	-0.865281	0.892498	0.064959	-0.814097	1.153776	0.131193	-0.797768	1.159697	0.235014	-0.755330	1.111286	0.236482	-0.611830	0.831779	-0.112324	-0.576695	0.736683	0.394476	-0.366234	0.658153	0.133563	-0.349962	0.648421	0.165940	-0.504182	1.066653	0.094459	-0.223510	0.082569	-0.025709	-0.220679	0.078263	0.129933	-0.221093	0.068570	0.166025	0.403040	0.066814	-0.126404
4514	37.616667	-0.877712	0.647926	0.010307	-0.865485	0.611806	0.226137	-0.867905	0.857399	0.233652	-0.865942	0.891959	0.064544	-0.815010	1.153496	0.130523	-0.799078	1.159543	0.234390	-0.756574	1.111269	0.236036	-0.612058	0.831902	-0.112337	-0.577016	0.737208	0.394443	-0.366564	0.658394	0.133509	-0.350271	0.648716	0.165885	-0.504995	1.066883	0.094845	-0.223515	0.082589	-0.025700	-0.220531	0.078290	0.129924	-0.220994	0.068596	0.166020	0.403010	0.066775	-0.126393
4515	37.625000	-0.877832	0.647589	0.009974	-0.865792	0.611516	0.225818	-0.868526	0.857051	0.233346	-0.866677	0.891486	0.064231	-0.816054	1.153199	0.129908	-0.800293	1.159460	0.233787	-0.757774	1.111245	0.235670	-0.612323	0.831916	-0.112354	-0.577375	0.737778	0.394496	-0.366889	0.658567	0.133435	-0.350588	0.648987	0.165834	-0.505765	1.067116	0.095144	-0.223601	0.082551	-0.025698	-0.220389	0.078359	0.129925	-0.220902	0.068620	0.166022	0.403008	0.066781	-0.126403
4516	37.633333	-0.877743	0.647257	0.009728	-0.866084	0.611261	0.225521	-0.869463	0.857021	0.233268	-0.867326	0.890965	0.063929	-0.817029	1.152990	0.129340	-0.801461	1.159427	0.233207	-0.758838	1.111258	0.235224	-0.612598	0.831852	-0.112365	-0.577706	0.738322	0.394601	-0.367210	0.658714	0.133351	-0.350896	0.649222	0.165767	-0.506706	1.067328	0.095321	-0.223670	0.082538	-0.025698	-0.220117	0.078574	0.130192	-0.220824	0.068663	0.166037	0.403010	0.066783	-0.126413
4517	37.641667	-0.877856	0.646926	0.009460	-0.866353	0.611018	0.225256	-0.869518	0.856416	0.232858	-0.868079	0.890486	0.063715	-0.817911	1.152730	0.128801	-0.802487	1.159383	0.232649	-0.759851	1.111353	0.234900	-0.612966	0.831636	-0.112401	-0.577977	0.738692	0.394485	-0.367531	0.658827	0.133239	-0.351183	0.649421	0.165695	-0.507585	1.067482	0.095399	-0.223733	0.082531	-0.025699	-0.220025	0.078678	0.130253	-0.220768	0.068722	0.166088	0.402985	0.066756	-0.126396
4518	37.650000	-0.877884	0.646626	0.009320	-0.866556	0.610756	0.225017	-0.870212	0.856149	0.232766	-0.868805	0.889993	0.063567	-0.818586	1.152582	0.128213	-0.803446	1.159404	0.232149	-0.760706	1.111374	0.234433	-0.613415	0.831323	-0.112466	-0.578242	0.739022	0.394355	-0.367853	0.658926	0.133137	-0.351452	0.649613	0.165631	-0.508468	1.067583	0.095408	-0.223798	0.082538	-0.025711	-0.219966	0.078809	0.130350	-0.220729	0.068789	0.166161	0.403014	0.066807	-0.126390
4519	37.658333	-0.877944	0.646317	0.009180	-0.866763	0.610551	0.224847	-0.870471	0.855744	0.232633	-0.869427	0.889470	0.063418	-0.819478	1.152440	0.127831	-0.804335	1.159474	0.231696	-0.761597	1.111503	0.234165	-0.613941	0.830950	-0.112508	-0.578554	0.739412	0.394404	-0.368164	0.659007	0.133088	-0.351706	0.649774	0.165562	-0.509368	1.067568	0.095366	-0.223882	0.082536	-0.025707	-0.219940	0.078963	0.130474	-0.220730	0.068868	0.166270	0.402989	0.066787	-0.126387
4520	37.666667	-0.877880	0.646053	0.009168	-0.866941	0.610337	0.224721	-0.871162	0.855468	0.232739	-0.870080	0.888959	0.063356	-0.820253	1.152280	0.127417	-0.805128	1.159515	0.231246	-0.762264	1.111591	0.233753	-0.614545	0.830498	-0.112546	-0.578894	0.739725	0.394438	-0.368442	0.659093	0.133060	-0.351944	0.649938	0.165524	-0.510248	1.067455	0.095292	-0.223969	0.082529	-0.025700	-0.220007	0.078916	0.130821	-0.220761	0.068955	0.166395	0.402974	0.066770	-0.126392
4521	37.675000	-0.877948	0.645771	0.009153	-0.867082	0.610111	0.224677	-0.871444	0.855071	0.232647	-0.870699	0.888424	0.063316	-0.820916	1.152201	0.126975	-0.805851	1.159596	0.230830	-0.763050	1.111781	0.233573	-0.615261	0.829998	-0.112606	-0.579261	0.739607	0.394038	-0.368683	0.659184	0.133073	-0.352175	0.650115	0.165537	-0.511023	1.067265	0.095208	-0.224063	0.082505	-0.025689	-0.220008	0.079215	0.130896	-0.220807	0.069057	0.166546	0.402964	0.066787	-0.126376
4522	37.683333	-0.877900	0.645538	0.009221	-0.867098	0.609862	0.224564	-0.871413	0.854523	0.232416	-0.871273	0.887864	0.063283	-0.821413	1.152055	0.126527	-0.806519	1.159680	0.230392	-0.763558	1.111876	0.233130	-0.616033	0.829489	-0.112661	-0.579571	0.739670	0.393885	-0.368879	0.659318	0.133142	-0.352379	0.650282	0.165593	-0.511782	1.067020	0.095072	-0.224155	0.082480	-0.025683	-0.220093	0.079354	0.131221	-0.220887	0.069197	0.166731	0.402959	0.066772	-0.126385
4523	37.691667	-0.877925	0.645341	0.009283	-0.867156	0.609622	0.224644	-0.871786	0.854172	0.232518	-0.871857	0.887309	0.063267	-0.822020	1.151954	0.126124	-0.807113	1.159764	0.229970	-0.764131	1.112014	0.232804	-0.616892	0.828976	-0.112775	-0.579890	0.739839	0.393934	-0.369051	0.659373	0.133265	-0.352544	0.650435	0.165749	-0.512478	1.066706	0.094890	-0.224244	0.082461	-0.025680	-0.220110	0.079855	0.131348	-0.221045	0.069384	0.167052	0.402953	0.066781	-0.126390
4524	37.700000	-0.877960	0.645157	0.009358	-0.867184	0.609398	0.224773	-0.871977	0.853746	0.232443	-0.872383	0.886751	0.063258	-0.822582	1.151768	0.125712	-0.807676	1.159849	0.229526	-0.764733	1.112197	0.232556	-0.617753	0.828485	-0.112857	-0.580214	0.739959	0.393992	-0.369186	0.659493	0.133465	-0.352672	0.650508	0.165902	-0.513129	1.066337	0.094676	-0.224331	0.082440	-0.025672	-0.220220	0.080136	0.131794	-0.221246	0.069600	0.167486	0.402929	0.066757	-0.126373
4525	37.708333	-0.877994	0.644987	0.009446	-0.867182	0.609201	0.224953	-0.872437	0.853415	0.232553	-0.872821	0.886214	0.063243	-0.823038	1.151642	0.125187	-0.808184	1.159915	0.229062	-0.765133	1.112239	0.232146	-0.618658	0.827969	-0.113010	-0.580612	0.739650	0.393725	-0.369240	0.659539	0.133649	-0.352754	0.650603	0.166126	-0.513665	1.065948	0.094438	-0.224419	0.082421	-0.025682	-0.220357	0.080415	0.132341	-0.221497	0.069834	0.167989	0.402926	0.066759	-0.126379
4526	37.716667	-0.878088	0.644803	0.009584	-0.867155	0.609046	0.225161	-0.872620	0.853062	0.232587	-0.873279	0.885723	0.063283	-0.823495	1.151496	0.124718	-0.808642	1.159937	0.228556	-0.765504	1.112324	0.231660	-0.619537	0.827455	-0.113183	-0.580921	0.739539	0.393699	-0.369238	0.659551	0.133837	-0.352787	0.650619	0.166329	-0.514202	1.065560	0.094141	-0.224498	0.082400	-0.025688	-0.220533	0.080679	0.132929	-0.221797	0.070079	0.168526	0.402917	0.066765	-0.126394
4527	37.725000	-0.878120	0.644611	0.009691	-0.867146	0.608946	0.225441	-0.872512	0.852697	0.232555	-0.873564	0.885206	0.063309	-0.823904	1.151279	0.124241	-0.809034	1.159980	0.228045	-0.765860	1.112391	0.231237	-0.620364	0.826965	-0.113405	-0.581221	0.739427	0.393779	-0.369161	0.659518	0.134030	-0.352746	0.650552	0.166528	-0.514655	1.065147	0.093820	-0.224547	0.082400	-0.025695	-0.220806	0.080709	0.133765	-0.222148	0.070364	0.169173	0.402905	0.066759	-0.126398
4528	37.733333	-0.878142	0.644409	0.009810	-0.867124	0.608871	0.225719	-0.872717	0.852346	0.232740	-0.873867	0.884723	0.063370	-0.824230	1.151141	0.123745	-0.809356	1.160016	0.227534	-0.766159	1.112437	0.230801	-0.621133	0.826528	-0.113676	-0.581426	0.739176	0.393687	-0.369024	0.659454	0.134225	-0.352649	0.650449	0.166725	-0.515048	1.064787	0.093407	-0.224576	0.082391	-0.025705	-0.221047	0.080903	0.134436	-0.222530	0.070576	0.169821	0.402890	0.066758	-0.126401
4529	37.741667	-0.878174	0.644193	0.009945	-0.867015	0.608811	0.225859	-0.872591	0.852114	0.232733	-0.874199	0.884347	0.063477	-0.824506	1.150961	0.123305	-0.809610	1.160096	0.227086	-0.766416	1.112554	0.230484	-0.621829	0.826084	-0.114027	-0.581635	0.739074	0.393876	-0.368807	0.659345	0.134421	-0.352492	0.650303	0.166940	-0.515500	1.064426	0.092978	-0.224620	0.082403	-0.025689	-0.221334	0.081029	0.135149	-0.223027	0.071024	0.170566	0.402878	0.066771	-0.126382
4530	37.750000	-0.878193	0.643974	0.010085	-0.867001	0.608792	0.226124	-0.872581	0.851907	0.232890	-0.874402	0.883936	0.063608	-0.824716	1.150804	0.122854	-0.809783	1.160170	0.226625	-0.766530	1.112574	0.230012	-0.622451	0.825697	-0.114397	-0.581736	0.738871	0.393887	-0.368526	0.659208	0.134617	-0.352285	0.650121	0.167142	-0.515860	1.064135	0.092485	-0.224651	0.082406	-0.025690	-0.221645	0.081141	0.135882	-0.223465	0.071181	0.171304	0.402849	0.066751	-0.126383
4531	37.758333	-0.878186	0.643766	0.010244	-0.866931	0.608757	0.226297	-0.872538	0.851692	0.233120	-0.874492	0.883594	0.063743	-0.824903	1.150578	0.122462	-0.809829	1.160181	0.226165	-0.766633	1.112730	0.229718	-0.622982	0.825348	-0.114819	-0.581737	0.738636	0.393808	-0.368172	0.659060	0.134806	-0.352007	0.649902	0.167351	-0.516273	1.063874	0.091939	-0.224676	0.082406	-0.025697	-0.222002	0.081198	0.136628	-0.223947	0.071339	0.172062	0.402802	0.066716	-0.126362
4532	37.766667	-0.878151	0.643574	0.010401	-0.866859	0.608729	0.226461	-0.872392	0.851620	0.233281	-0.874667	0.883252	0.063918	-0.825038	1.150427	0.122103	-0.809805	1.160261	0.225742	-0.766640	1.112813	0.229440	-0.623452	0.824983	-0.115255	-0.581723	0.738536	0.393915	-0.367773	0.658918	0.134993	-0.351699	0.649672	0.167561	-0.516591	1.063633	0.091331	-0.224698	0.082398	-0.025707	-0.222303	0.081468	0.137170	-0.224433	0.071448	0.172813	0.402778	0.066702	-0.126360
4533	37.775000	-0.878143	0.643402	0.010569	-0.866779	0.608723	0.226600	-0.872208	0.851548	0.233484	-0.874743	0.882960	0.064068	-0.825051	1.150336	0.121750	-0.809697	1.160358	0.225377	-0.766521	1.112974	0.229054	-0.623878	0.824642	-0.115747	-0.581551	0.738313	0.393746	-0.367340	0.658791	0.135166	-0.351360	0.649484	0.167783	-0.516797	1.063474	0.090616	-0.224730	0.082388	-0.025735	-0.222682	0.081493	0.137872	-0.225028	0.071603	0.173608	0.402770	0.066723	-0.126391
4534	37.783333	-0.878233	0.643274	0.010672	-0.866710	0.608735	0.226735	-0.871908	0.851431	0.233635	-0.874737	0.882731	0.064219	-0.825042	1.150232	0.121467	-0.809507	1.160459	0.225008	-0.766228	1.113036	0.228605	-0.624247	0.824355	-0.116185	-0.581416	0.738336	0.393951	-0.366905	0.658702	0.135335	-0.350982	0.649274	0.167998	-0.516910	1.063329	0.089873	-0.224762	0.082382	-0.025764	-0.223081	0.081535	0.138575	-0.225620	0.071740	0.174370	0.402719	0.066696	-0.126395
4535	37.791667	-0.878153	0.643226	0.010835	-0.866638	0.608778	0.226862	-0.871953	0.851606	0.233966	-0.874607	0.882556	0.064415	-0.824969	1.150084	0.121140	-0.809252	1.160638	0.224682	-0.765931	1.113173	0.228317	-0.624564	0.824072	-0.116629	-0.581133	0.738248	0.393888	-0.366480	0.658661	0.135480	-0.350658	0.649114	0.168110	-0.516917	1.063235	0.089013	-0.224798	0.082373	-0.025805	-0.223450	0.081578	0.139232	-0.226092	0.071848	0.175077	0.402682	0.066683	-0.126413
4536	37.800000	-0.878090	0.643210	0.011006	-0.866530	0.608824	0.226979	-0.871642	0.851700	0.234138	-0.874437	0.882427	0.064579	-0.824931	1.150018	0.120907	-0.808910	1.160719	0.224292	-0.765581	1.113326	0.228025	-0.624862	0.823768	-0.117090	-0.580858	0.738284	0.394020	-0.366093	0.658664	0.135595	-0.350334	0.648961	0.168200	-0.516841	1.063168	0.088131	-0.224845	0.082384	-0.025832	-0.223837	0.081608	0.139882	-0.226547	0.071932	0.175765	0.402663	0.066714	-0.126466
4537	37.808333	-0.877988	0.643241	0.011156	-0.866398	0.608907	0.227086	-0.870971	0.851741	0.234148	-0.874293	0.882405	0.064692	-0.824693	1.149913	0.120516	-0.808515	1.160861	0.223933	-0.765214	1.113509	0.227689	-0.625081	0.823509	-0.117466	-0.580503	0.738311	0.394083	-0.365753	0.658727	0.135664	-0.350044	0.648922	0.168268	-0.516575	1.063152	0.087201	-0.224888	0.082377	-0.025882	-0.224205	0.081654	0.140518	-0.227005	0.072019	0.176469	0.402567	0.066700	-0.126566
4538	37.816667	-0.877889	0.643301	0.011301	-0.866232	0.609000	0.227175	-0.870645	0.851971	0.234392	-0.874045	0.882421	0.064803	-0.824390	1.149812	0.120205	-0.808050	1.160984	0.223525	-0.764693	1.113650	0.227296	-0.625287	0.823248	-0.117869	-0.580084	0.738249	0.393955	-0.365475	0.658831	0.135703	-0.349794	0.648935	0.168293	-0.516329	1.063161	0.086208	-0.224937	0.082374	-0.025928	-0.224551	0.081715	0.141168	-0.227448	0.072142	0.177172	0.402442	0.066700	-0.126675
4539	37.825000	-0.877733	0.643400	0.011459	-0.866029	0.609122	0.227253	-0.870365	0.852233	0.234542	-0.873764	0.882500	0.064873	-0.823993	1.149746	0.119862	-0.807551	1.161123	0.223141	-0.764167	1.113826	0.226995	-0.625452	0.822975	-0.118268	-0.579664	0.738310	0.394035	-0.365269	0.658975	0.135695	-0.349596	0.648993	0.168251	-0.516068	1.063162	0.085192	-0.225010	0.082352	-0.025949	-0.224908	0.081715	0.141918	-0.227883	0.072226	0.178035	0.402321	0.066695	-0.126790
4540	37.833333	-0.877729	0.643522	0.011567	-0.865801	0.609287	0.227315	-0.869644	0.852430	0.234491	-0.873491	0.882643	0.064946	-0.823521	1.149704	0.119489	-0.806994	1.161366	0.222738	-0.763520	1.113956	0.226534	-0.625579	0.822707	-0.118650	-0.579225	0.738379	0.394116	-0.365119	0.659136	0.135624	-0.349439	0.649084	0.168152	-0.515649	1.063174	0.084180	-0.225027	0.082360	-0.025975	-0.225256	0.081783	0.142727	-0.228307	0.072368	0.178900	0.402199	0.066688	-0.126903
4541	37.841667	-0.877624	0.643677	0.011679	-0.865550	0.609516	0.227371	-0.869144	0.852737	0.234610	-0.873092	0.882818	0.065001	-0.823015	1.149653	0.119086	-0.806394	1.161560	0.222305	-0.762921	1.114250	0.226203	-0.625626	0.822470	-0.119007	-0.578794	0.738512	0.394296	-0.365041	0.659304	0.135485	-0.349334	0.649214	0.167998	-0.515192	1.063151	0.083196	-0.225057	0.082335	-0.026015	-0.225550	0.081979	0.143476	-0.228702	0.072613	0.179697	0.402078	0.066680	-0.127031
4542	37.850000	-0.877334	0.643877	0.011825	-0.865285	0.609782	0.227421	-0.868632	0.853120	0.234761	-0.872628	0.883001	0.065018	-0.822364	1.149694	0.118627	-0.805690	1.161729	0.221813	-0.762189	1.114476	0.225823	-0.625649	0.822224	-0.119375	-0.578301	0.738552	0.394289	-0.365017	0.659466	0.135289	-0.349255	0.649312	0.167749	-0.514677	1.063096	0.082247	-0.225124	0.082286	-0.026028	-0.225817	0.082151	0.144820	-0.229049	0.072876	0.180474	0.401963	0.066671	-0.127145
4543	37.858333	-0.877209	0.644086	0.011935	-0.865014	0.610102	0.227471	-0.868030	0.853556	0.234773	-0.872169	0.883264	0.065064	-0.821642	1.149752	0.118179	-0.804975	1.161978	0.221339	-0.761620	1.114913	0.225563	-0.625589	0.821979	-0.119746	-0.577829	0.738646	0.394364	-0.365029	0.659603	0.135038	-0.349213	0.649464	0.167505	-0.514037	1.063031	0.081254	-0.225100	0.082299	-0.026038	-0.226045	0.082363	0.145591	-0.229402	0.073174	0.181287	0.401858	0.066681	-0.127245
[truncated: 6,358 more rows]
[truncated: 96 more columns]
