# Supplementary material for: Musical improvisation enhances interpersonal coordination in subsequent conversation: Motor and speech evidence
Source: PLoS One. 2021 Apr 15;16(4):e0250166. doi: 10.1371/journal.pone.0250166 (PMC8049323; doi:10.1371/journal.pone.0250166)
Supplement: S2 File — (ZIP) [file pone.0250166.s005.zip › MI condition/EDITED_PC 224 T2.csv]

Format Version	1.21	Take Name	PC 224 T2	Capture Frame Rate	180.000000	Export Frame Rate	120.000000	Capture Start Time	2018-07-03 05.31.28 PM	Total Frames in Take	83940	Total Exported Frames	55960	Rotation Type	Quaternion	Length Units	Meters	Coordinate Space	Global
		Marker	Marker	Marker	Marker	Marker	Marker	Marker	Marker	Marker	Marker	Marker	Marker	Marker	Marker	Marker	Marker	Marker	Marker	Marker	Marker	Marker	Marker	Marker	Marker	Marker	Marker	Marker	Marker	Marker	Marker	Marker	Marker	Marker	Marker	Marker	Marker	Marker	Marker	Marker	Marker	Marker	Marker	Marker	Marker	Marker	Marker	Marker	Marker
		Unlabeled:5000	Unlabeled:5000	Unlabeled:5000	Unlabeled:5001	Unlabeled:5001	Unlabeled:5001	Unlabeled:5002	Unlabeled:5002	Unlabeled:5002	Unlabeled:5003	Unlabeled:5003	Unlabeled:5003	Unlabeled:5004	Unlabeled:5004	Unlabeled:5004	Unlabeled:5005	Unlabeled:5005	Unlabeled:5005	Unlabeled:5006	Unlabeled:5006	Unlabeled:5006	Unlabeled:5007	Unlabeled:5007	Unlabeled:5007	Unlabeled:5008	Unlabeled:5008	Unlabeled:5008	Unlabeled:5009	Unlabeled:5009	Unlabeled:5009	Unlabeled:5010	Unlabeled:5010	Unlabeled:5010	Unlabeled:5011	Unlabeled:5011	Unlabeled:5011	Unlabeled:5012	Unlabeled:5012	Unlabeled:5012	Unlabeled:5013	Unlabeled:5013	Unlabeled:5013	Unlabeled:5014	Unlabeled:5014	Unlabeled:5014	Unlabeled:5015	Unlabeled:5015	Unlabeled:5015
		8392B20CF49E35701388	8392B20CF49E35701388	8392B20CF49E35701388	8392B20CF49E35701389	8392B20CF49E35701389	8392B20CF49E35701389	8392B20CF49E3570138A	8392B20CF49E3570138A	8392B20CF49E3570138A	8392B20CF49E3570138B	8392B20CF49E3570138B	8392B20CF49E3570138B	8392B20CF49E3570138C	8392B20CF49E3570138C	8392B20CF49E3570138C	8392B20CF49E3570138D	8392B20CF49E3570138D	8392B20CF49E3570138D	8392B20CF49E3570138E	8392B20CF49E3570138E	8392B20CF49E3570138E	8392B20CF49E3570138F	8392B20CF49E3570138F	8392B20CF49E3570138F	8392B20CF49E35701390	8392B20CF49E35701390	8392B20CF49E35701390	8392B20CF49E35701391	8392B20CF49E35701391	8392B20CF49E35701391	8392B20CF49E35701392	8392B20CF49E35701392	8392B20CF49E35701392	8392B20CF49E35701393	8392B20CF49E35701393	8392B20CF49E35701393	8392B20CF49E35701394	8392B20CF49E35701394	8392B20CF49E35701394	8392B20CF49E35701395	8392B20CF49E35701395	8392B20CF49E35701395	8392B20CF49E35701396	8392B20CF49E35701396	8392B20CF49E35701396	8392B20CF49E35701397	8392B20CF49E35701397	8392B20CF49E35701397
		Position	Position	Position	Position	Position	Position	Position	Position	Position	Position	Position	Position	Position	Position	Position	Position	Position	Position	Position	Position	Position	Position	Position	Position	Position	Position	Position	Position	Position	Position	Position	Position	Position	Position	Position	Position	Position	Position	Position	Position	Position	Position	Position	Position	Position	Position	Position	Position
Frame	Time	X	Y	Z	X	Y	Z	X	Y	Z	X	Y	Z	X	Y	Z	X	Y	Z	X	Y	Z	X	Y	Z	X	Y	Z	X	Y	Z	X	Y	Z	X	Y	Z	X	Y	Z	X	Y	Z	X	Y	Z	X	Y	Z
14408	120.066667	-0.815946	0.675988	0.022888	-0.787953	0.686039	0.229339	-0.715648	0.894221	0.005837	-0.708383	0.904591	0.178959	-0.575038	0.722337	-0.205886	-0.592365	1.143153	0.021996	-0.605950	1.117144	0.122973	-0.567449	1.065778	0.120729	-0.493027	0.743673	0.381035	-0.321808	0.665943	-0.010907							-0.166967	0.082625	-0.030474	-0.161778	0.075611	0.179841	-0.159155	0.067372	0.216424	0.340727	0.072900	-0.098560
14409	120.075000	-0.815969	0.675943	0.022911	-0.787974	0.686036	0.229328	-0.715686	0.894198	0.005812	-0.708412	0.904594	0.178933	-0.575109	0.722263	-0.205898	-0.592363	1.143167	0.021937	-0.605981	1.117191	0.122904	-0.567454	1.065786	0.120662	-0.493018	0.743683	0.380996	-0.321818	0.665948	-0.010891							-0.166962	0.082634	-0.030474	-0.161774	0.075621	0.179842	-0.159154	0.067381	0.216429	0.340740	0.072926	-0.098529
14410	120.083333	-0.815974	0.675923	0.022895	-0.787998	0.686032	0.229315	-0.715725	0.894177	0.005786	-0.708450	0.904597	0.178908	-0.575180	0.722197	-0.205911	-0.592334	1.143216	0.021848	-0.605950	1.117194	0.122789	-0.567463	1.065796	0.120592	-0.493014	0.743696	0.380956	-0.321823	0.666000	-0.010816							-0.166992	0.082623	-0.030463	-0.161767	0.075625	0.179842	-0.159155	0.067388	0.216436	0.340740	0.072910	-0.098546
14411	120.091667	-0.816031	0.675920	0.022867	-0.788015	0.686029	0.229296	-0.715759	0.894153	0.005755	-0.708478	0.904573	0.178856	-0.575222	0.722145	-0.205917	-0.592334	1.143229	0.021787	-0.605966	1.117223	0.122730	-0.567487	1.065822	0.120554	-0.492962	0.743668	0.380792	-0.321828	0.665971	-0.010825							-0.166976	0.082633	-0.030469	-0.161769	0.075628	0.179835	-0.159155	0.067387	0.216430	0.340732	0.072912	-0.098523
14412	120.100000	-0.816050	0.675896	0.022857	-0.788033	0.686020	0.229273	-0.715795	0.894131	0.005721	-0.708511	0.904588	0.178838	-0.575262	0.722100	-0.205929	-0.592346	1.143212	0.021722	-0.605970	1.117270	0.122703	-0.567507	1.065848	0.120507	-0.492821	0.743698	0.380878	-0.321830	0.665940	-0.010833							-0.166952	0.082648	-0.030466	-0.161768	0.075626	0.179832	-0.159158	0.067385	0.216422	0.340722	0.072907	-0.098504
14413	120.108333	-0.816058	0.675850	0.022857	-0.788048	0.686007	0.229249	-0.715829	0.894106	0.005684	-0.708511	0.904552	0.178778	-0.575258	0.722076	-0.205882	-0.592349	1.143220	0.021658	-0.605990	1.117289	0.122646	-0.567523	1.065860	0.120449	-0.492821	0.743701	0.380835	-0.321824	0.665926	-0.010831							-0.166976	0.082634	-0.030465	-0.161771	0.075623	0.179825	-0.159162	0.067377	0.216412	0.340743	0.072925	-0.098523
14414	120.116667	-0.816122	0.675851	0.022815	-0.788056	0.685990	0.229227	-0.715853	0.894069	0.005641	-0.708578	0.904533	0.178725	-0.575307	0.722013	-0.205963	-0.592352	1.143229	0.021592	-0.605961	1.117257	0.122517	-0.567537	1.065870	0.120391	-0.492962	0.743679	0.380674	-0.321820	0.665899	-0.010828							-0.167001	0.082598	-0.030469	-0.161771	0.075627	0.179828	-0.159159	0.067364	0.216413	0.340735	0.072894	-0.098544
14415	120.125000	-0.816113	0.675820	0.022812	-0.788084	0.686003	0.229226	-0.715882	0.894043	0.005603	-0.708490	0.904454	0.178652	-0.575317	0.721970	-0.205924	-0.592358	1.143245	0.021523	-0.606012	1.117327	0.122541	-0.567545	1.065868	0.120329	-0.492851	0.743708	0.380820	-0.321804	0.665883	-0.010823							-0.166996	0.082605	-0.030465	-0.161777	0.075615	0.179831	-0.159162	0.067359	0.216412	0.340692	0.072974	-0.098494
14416	120.133333	-0.816086	0.675770	0.022796	-0.788065	0.685978	0.229190	-0.715915	0.894017	0.005567	-0.708639	0.904518	0.178644	-0.575325	0.721969	-0.205856	-0.592353	1.143244	0.021455	-0.606025	1.117329	0.122486	-0.567564	1.065885	0.120279	-0.492831	0.743698	0.380717	-0.321796	0.665865	-0.010826							-0.166971	0.082625	-0.030472	-0.161784	0.075606	0.179838	-0.159164	0.067357	0.216420	0.340711	0.072895	-0.098519
14417	120.141667	-0.816132	0.675756	0.022796	-0.788064	0.685974	0.229172	-0.715943	0.893993	0.005526	-0.708629	0.904471	0.178588	-0.575322	0.721918	-0.205921	-0.592370	1.143261	0.021406	-0.606030	1.117357	0.122432	-0.567593	1.065875	0.120193	-0.492848	0.743709	0.380671	-0.321785	0.665852	-0.010831							-0.167005	0.082599	-0.030475	-0.161782	0.075613	0.179838	-0.159161	0.067364	0.216426	0.340717	0.072896	-0.098534
14418	120.150000	-0.816162	0.675740	0.022761	-0.788070	0.685976	0.229156	-0.715994	0.893985	0.005490	-0.708665	0.904479	0.178566	-0.575319	0.721903	-0.205907	-0.592390	1.143260	0.021364	-0.606053	1.117389	0.122393	-0.567600	1.065862	0.120141	-0.492865	0.743724	0.380627	-0.321773	0.665855	-0.010839							-0.167002	0.082609	-0.030468	-0.161783	0.075614	0.179834	-0.159165	0.067378	0.216429	0.340729	0.072904	-0.098547
14419	120.158333	-0.816135	0.675704	0.022792	-0.788071	0.685980	0.229136	-0.716002	0.893962	0.005453	-0.708685	0.904476	0.178494	-0.575312	0.721874	-0.205940	-0.592387	1.143274	0.021301	-0.606062	1.117413	0.122348	-0.567625	1.065921	0.120113	-0.492878	0.743733	0.380580	-0.321745	0.665866	-0.010839							-0.166963	0.082644	-0.030476	-0.161782	0.075622	0.179826	-0.159160	0.067387	0.216426	0.340710	0.072913	-0.098514
14420	120.166667	-0.816164	0.675696	0.022785	-0.788076	0.685986	0.229121	-0.716048	0.893958	0.005419	-0.708718	0.904475	0.178457	-0.575301	0.721846	-0.205970	-0.592400	1.143280	0.021254	-0.606071	1.117432	0.122297	-0.567644	1.065937	0.120067	-0.492890	0.743757	0.380548	-0.321730	0.665857	-0.010845							-0.166996	0.082627	-0.030468	-0.161778	0.075622	0.179825	-0.159161	0.067382	0.216418	0.340711	0.072907	-0.098508
14421	120.175000	-0.816167	0.675666	0.022736	-0.788080	0.685981	0.229098	-0.716072	0.893944	0.005381	-0.708756	0.904486	0.178454	-0.575306	0.721807	-0.206034	-0.592419	1.143281	0.021213	-0.606068	1.117419	0.122244	-0.567653	1.065926	0.120017	-0.492970	0.743761	0.380458	-0.321703	0.665864	-0.010826							-0.166999	0.082611	-0.030476	-0.161774	0.075631	0.179824	-0.159157	0.067389	0.216415	0.340724	0.072913	-0.098528
14422	120.183333	-0.816158	0.675644	0.022754	-0.788084	0.685974	0.229081	-0.716095	0.893922	0.005342	-0.708783	0.904461	0.178379	-0.575274	0.721796	-0.206058	-0.592441	1.143274	0.021174	-0.606112	1.117423	0.122207	-0.567662	1.065953	0.119998	-0.492931	0.743781	0.380475	-0.321685	0.665855	-0.010818							-0.166960	0.082649	-0.030472	-0.161774	0.075628	0.179822	-0.159157	0.067389	0.216415	0.340711	0.072896	-0.098502
14423	120.191667	-0.816167	0.675616	0.022740	-0.788097	0.685963	0.229061	-0.716115	0.893904	0.005309	-0.708807	0.904457	0.178343	-0.575262	0.721763	-0.206055	-0.592474	1.143258	0.021146	-0.606108	1.117426	0.122191	-0.567673	1.065952	0.119967	-0.493076	0.743773	0.380350	-0.321697	0.665832	-0.010817							-0.166978	0.082623	-0.030472	-0.161777	0.075622	0.179828	-0.159156	0.067366	0.216408	0.340712	0.072895	-0.098506
14424	120.200000	-0.816159	0.675576	0.022713	-0.788109	0.685954	0.229045	-0.716134	0.893883	0.005273	-0.708836	0.904444	0.178307	-0.575254	0.721731	-0.206079	-0.592511	1.143232	0.021118	-0.606103	1.117399	0.122158	-0.567684	1.065948	0.119936	-0.492985	0.743787	0.380415	-0.321691	0.665841	-0.010791							-0.166996	0.082605	-0.030465	-0.161772	0.075616	0.179831	-0.159158	0.067364	0.216407	0.340737	0.072881	-0.098538
14425	120.208333	-0.816211	0.675588	0.022667	-0.788119	0.685938	0.229021	-0.716152	0.893862	0.005240	-0.708858	0.904446	0.178272	-0.575251	0.721707	-0.206144	-0.592525	1.143202	0.021078	-0.606088	1.117359	0.122089	-0.567672	1.065911	0.119892	-0.493134	0.743772	0.380283	-0.321690	0.665845	-0.010742							-0.166997	0.082598	-0.030471	-0.161776	0.075613	0.179837	-0.159158	0.067365	0.216407	0.340733	0.072884	-0.098541
14426	120.216667	-0.816191	0.675564	0.022708	-0.788132	0.685935	0.229003	-0.716168	0.893841	0.005203	-0.708892	0.904438	0.178237	-0.575252	0.721672	-0.206137	-0.592579	1.143170	0.021057	-0.606130	1.117326	0.122038	-0.567685	1.065896	0.119873	-0.493168	0.743773	0.380249	-0.321697	0.665850	-0.010712							-0.166979	0.082614	-0.030474	-0.161775	0.075609	0.179835	-0.159159	0.067371	0.216415	0.340718	0.072889	-0.098512
14427	120.225000	-0.816190	0.675538	0.022686	-0.788153	0.685941	0.229003	-0.716185	0.893822	0.005168	-0.708918	0.904436	0.178201	-0.575252	0.721639	-0.206153	-0.592610	1.143143	0.021017	-0.606142	1.117323	0.122076	-0.567682	1.065868	0.119820	-0.493201	0.743770	0.380215	-0.321691	0.665854	-0.010692							-0.166984	0.082619	-0.030474	-0.161778	0.075614	0.179833	-0.159160	0.067383	0.216421	0.340730	0.072894	-0.098519
14428	120.233333	-0.816192	0.675514	0.022657	-0.788150	0.685923	0.228953	-0.716209	0.893810	0.005137	-0.708928	0.904448	0.178157	-0.575252	0.721605	-0.206200	-0.592634	1.143119	0.020976	-0.606138	1.117283	0.122021	-0.567681	1.065810	0.119772	-0.493230	0.743768	0.380182	-0.321684	0.665837	-0.010693							-0.166991	0.082627	-0.030471	-0.161776	0.075619	0.179825	-0.159163	0.067392	0.216419	0.340738	0.072906	-0.098540
14429	120.241667	-0.816225	0.675514	0.022625	-0.788164	0.685919	0.228936	-0.716223	0.893795	0.005103	-0.708958	0.904443	0.178117	-0.575269	0.721572	-0.206233	-0.592668	1.143090	0.020937	-0.606128	1.117224	0.121923	-0.567692	1.065833	0.119748	-0.493267	0.743775	0.380152	-0.321709	0.665815	-0.010750							-0.166977	0.082636	-0.030479	-0.161780	0.075621	0.179820	-0.159159	0.067389	0.216414	0.340729	0.072909	-0.098532
14430	120.250000	-0.816214	0.675483	0.022628	-0.788174	0.685919	0.228919	-0.716240	0.893780	0.005070	-0.708984	0.904433	0.178077	-0.575278	0.721535	-0.206204	-0.592699	1.143063	0.020899	-0.606136	1.117204	0.121892	-0.567688	1.065805	0.119699	-0.493302	0.743780	0.380122	-0.321710	0.665836	-0.010779							-0.166961	0.082654	-0.030477	-0.161782	0.075623	0.179816	-0.159164	0.067385	0.216416	0.340713	0.072909	-0.098515
14431	120.258333	-0.816228	0.675468	0.022618	-0.788183	0.685912	0.228917	-0.716263	0.893766	0.005043	-0.709008	0.904446	0.178076	-0.575311	0.721485	-0.206257	-0.592733	1.143038	0.020864	-0.606178	1.117218	0.121935	-0.567551	1.065706	0.119571	-0.493331	0.743776	0.380089	-0.321710	0.665861	-0.010776							-0.167002	0.082612	-0.030472	-0.161785	0.075623	0.179824	-0.159160	0.067374	0.216414	0.340733	0.072933	-0.098531
14432	120.266667	-0.816282	0.675484	0.022573	-0.788184	0.685892	0.228876	-0.716280	0.893748	0.005013	-0.709028	0.904430	0.178016	-0.575345	0.721430	-0.206307	-0.592728	1.143023	0.020795	-0.606145	1.117159	0.121828	-0.567680	1.065730	0.119620	-0.493362	0.743773	0.380069	-0.321718	0.665883	-0.010766							-0.167005	0.082616	-0.030468	-0.161784	0.075624	0.179823	-0.159160	0.067371	0.216420	0.340729	0.072908	-0.098557
14433	120.275000	-0.816248	0.675430	0.022602	-0.788194	0.685886	0.228861	-0.716298	0.893730	0.004986	-0.709048	0.904424	0.177988	-0.575347	0.721360	-0.206365	-0.592765	1.142981	0.020778	-0.606157	1.117136	0.121809	-0.567688	1.065755	0.119613	-0.493390	0.743761	0.380033	-0.321706	0.665889	-0.010742							-0.166981	0.082621	-0.030469	-0.161786	0.075609	0.179835	-0.159161	0.067363	0.216420	0.340711	0.072914	-0.098526
14434	120.283333	-0.816259	0.675408	0.022594	-0.788201	0.685874	0.228843	-0.716316	0.893710	0.004961	-0.709064	0.904418	0.177961	-0.575338	0.721337	-0.206326	-0.592801	1.142939	0.020756	-0.606170	1.117112	0.121782	-0.567687	1.065734	0.119580	-0.493411	0.743768	0.380021	-0.321685	0.665888	-0.010714							-0.166967	0.082634	-0.030477	-0.161782	0.075609	0.179839	-0.159159	0.067368	0.216419	0.340719	0.072902	-0.098515
14435	120.291667	-0.816271	0.675389	0.022597	-0.788137	0.685879	0.228852	-0.716335	0.893692	0.004933	-0.709081	0.904422	0.177946	-0.575363	0.721304	-0.206314	-0.592791	1.142921	0.020692	-0.606165	1.117092	0.121752	-0.567685	1.065717	0.119560	-0.493429	0.743772	0.379999	-0.321661	0.665871	-0.010694							-0.166993	0.082616	-0.030467	-0.161775	0.075618	0.179841	-0.159155	0.067371	0.216422	0.340741	0.072910	-0.098550
14436	120.300000	-0.816283	0.675369	0.022597	-0.788223	0.685863	0.228805	-0.716354	0.893678	0.004911	-0.709099	0.904428	0.177933	-0.575409	0.721221	-0.206420	-0.592799	1.142890	0.020650	-0.606162	1.117067	0.121724	-0.567675	1.065694	0.119518	-0.493449	0.743774	0.379980	-0.321637	0.665856	-0.010689							-0.166989	0.082619	-0.030469	-0.161767	0.075615	0.179844	-0.159155	0.067378	0.216427	0.340743	0.072912	-0.098545
14437	120.308333	-0.816292	0.675336	0.022595	-0.788240	0.685871	0.228796	-0.716376	0.893661	0.004892	-0.709116	0.904419	0.177886	-0.575398	0.721194	-0.206377	-0.592812	1.142860	0.020616	-0.606182	1.117043	0.121680	-0.567663	1.065680	0.119484	-0.493483	0.743772	0.379948	-0.321640	0.665827	-0.010701							-0.166963	0.082636	-0.030482	-0.161765	0.075627	0.179836	-0.159154	0.067384	0.216419	0.340720	0.072905	-0.098509
14438	120.316667	-0.816315	0.675331	0.022611	-0.788248	0.685858	0.228782	-0.716401	0.893645	0.004877	-0.709126	0.904427	0.177879	-0.575407	0.721152	-0.206390	-0.592836	1.142832	0.020586	-0.606153	1.117029	0.121657	-0.567654	1.065655	0.119454	-0.493501	0.743793	0.379961	-0.321692	0.665805	-0.010765							-0.166951	0.082651	-0.030479	-0.161768	0.075623	0.179835	-0.159153	0.067387	0.216417	0.340748	0.072906	-0.098544
14439	120.325000	-0.816335	0.675313	0.022617	-0.788258	0.685854	0.228776	-0.716425	0.893627	0.004860	-0.709142	0.904431	0.177871	-0.575442	0.721093	-0.206433	-0.592823	1.142811	0.020543	-0.606150	1.117022	0.121647	-0.567624	1.065619	0.119392	-0.493534	0.743807	0.379949	-0.321731	0.665843	-0.010817							-0.166993	0.082614	-0.030474	-0.161767	0.075627	0.179837	-0.159160	0.067382	0.216425	0.340746	0.072907	-0.098551
14440	120.333333	-0.816343	0.675277	0.022611	-0.788271	0.685845	0.228771	-0.716450	0.893611	0.004838	-0.709159	0.904428	0.177841	-0.575490	0.721035	-0.206528	-0.592821	1.142786	0.020514	-0.606150	1.116984	0.121591	-0.567625	1.065633	0.119391	-0.493576	0.743795	0.379915	-0.321762	0.665895	-0.010844							-0.166958	0.082646	-0.030471	-0.161770	0.075630	0.179836	-0.159158	0.067377	0.216426	0.340721	0.072913	-0.098517
14441	120.341667	-0.816363	0.675263	0.022605	-0.788292	0.685861	0.228799	-0.716476	0.893593	0.004818	-0.709178	0.904428	0.177822	-0.575477	0.721020	-0.206438	-0.592812	1.142745	0.020480	-0.606120	1.116963	0.121565	-0.567579	1.065587	0.119331	-0.493613	0.743805	0.379897	-0.321780	0.665955	-0.010867							-0.166983	0.082623	-0.030475	-0.161781	0.075622	0.179842	-0.159161	0.067369	0.216423	0.340742	0.072939	-0.098537
14442	120.350000	-0.816387	0.675260	0.022613	-0.788303	0.685837	0.228765	-0.716500	0.893570	0.004796	-0.709196	0.904429	0.177802	-0.575529	0.720962	-0.206512	-0.592792	1.142702	0.020452	-0.606095	1.116947	0.121573	-0.567536	1.065529	0.119280	-0.493648	0.743833	0.379898	-0.321781	0.665978	-0.010864							-0.166997	0.082614	-0.030464	-0.161786	0.075622	0.179846	-0.159165	0.067372	0.216422	0.340748	0.072922	-0.098569
14443	120.358333	-0.816394	0.675232	0.022595	-0.788320	0.685845	0.228769	-0.716518	0.893542	0.004770	-0.709232	0.904422	0.177763	-0.575560	0.720922	-0.206520	-0.592751	1.142644	0.020434	-0.605990	1.116870	0.121537	-0.567485	1.065468	0.119258	-0.493673	0.743832	0.379878	-0.321735	0.666005	-0.010831							-0.167001	0.082610	-0.030475	-0.161786	0.075620	0.179844	-0.159163	0.067374	0.216425	0.340719	0.072920	-0.098533
14444	120.366667	-0.816405	0.675217	0.022589	-0.788336	0.685841	0.228762	-0.716537	0.893515	0.004741	-0.709250	0.904426	0.177741	-0.575570	0.720898	-0.206477	-0.592689	1.142555	0.020428	-0.605916	1.116739	0.121534	-0.567400	1.065339	0.119220	-0.493702	0.743832	0.379850	-0.321678	0.665946	-0.010857							-0.166967	0.082642	-0.030480	-0.161790	0.075619	0.179838	-0.159165	0.067372	0.216423	0.340712	0.072916	-0.098529
14445	120.375000	-0.816420	0.675204	0.022582	-0.788356	0.685865	0.228790	-0.716552	0.893492	0.004720	-0.709253	0.904428	0.177722	-0.575615	0.720843	-0.206471	-0.592652	1.142362	0.020434	-0.605776	1.116498	0.121546	-0.567213	1.065153	0.119201	-0.493724	0.743846	0.379836	-0.321597	0.665888	-0.010863							-0.166977	0.082633	-0.030479	-0.161781	0.075628	0.179831	-0.159160	0.067383	0.216425	0.340721	0.072917	-0.098544
14446	120.383333	-0.816434	0.675199	0.022576	-0.788218	0.685878	0.228825	-0.716562	0.893465	0.004701	-0.709269	0.904430	0.177702	-0.575652	0.720790	-0.206317	-0.592626	1.142069	0.020444	-0.605641	1.116088	0.121530	-0.566900	1.064821	0.119131	-0.493740	0.743855	0.379820	-0.321533	0.665808	-0.010889							-0.166994	0.082632	-0.030473	-0.161777	0.075636	0.179833	-0.159165	0.067387	0.216419	0.340731	0.072913	-0.098546
14447	120.391667	-0.816441	0.675192	0.022574	-0.788376	0.685875	0.228772	-0.716575	0.893444	0.004686	-0.709276	0.904428	0.177695	-0.575680	0.720756	-0.206506	-0.592605	1.141570	0.020451	-0.605423	1.115486	0.121534	-0.566530	1.064423	0.119083	-0.493747	0.743874	0.379828	-0.321503	0.665737	-0.010977							-0.166978	0.082634	-0.030478	-0.161775	0.075632	0.179834	-0.159162	0.067382	0.216424	0.340743	0.072931	-0.098540
14448	120.400000	-0.816448	0.675189	0.022574	-0.788387	0.685896	0.228783	-0.716583	0.893421	0.004677	-0.709273	0.904414	0.177681	-0.575711	0.720647	-0.206334	-0.592599	1.140924	0.020444	-0.605230	1.114703	0.121507	-0.566067	1.063825	0.118990	-0.493764	0.743878	0.379812	-0.321458	0.665718	-0.011076							-0.166956	0.082643	-0.030480	-0.161771	0.075629	0.179834	-0.159156	0.067372	0.216424	0.340713	0.072905	-0.098522
14449	120.408333	-0.816480	0.675205	0.022584	-0.788227	0.685918	0.228838	-0.716577	0.893397	0.004676	-0.709265	0.904419	0.177681	-0.575716	0.720648	-0.206242	-0.592640	1.140083	0.020419	-0.604999	1.113705	0.121488	-0.565435	1.062989	0.118814	-0.493765	0.743893	0.379816	-0.321409	0.665717	-0.011171							-0.166978	0.082627	-0.030474	-0.161774	0.075621	0.179839	-0.159161	0.067369	0.216425	0.340750	0.072927	-0.098545
14450	120.416667	-0.816463	0.675202	0.022569	-0.788222	0.685942	0.228847	-0.716567	0.893376	0.004672	-0.709254	0.904419	0.177682	-0.575790	0.720610	-0.206285	-0.592743	1.139037	0.020374	-0.604834	1.112510	0.121430	-0.565042	1.062206	0.118838	-0.493765	0.743906	0.379818	-0.321376	0.665742	-0.011276							-0.167002	0.082599	-0.030474	-0.161778	0.075613	0.179848	-0.159161	0.067367	0.216432	0.340747	0.072913	-0.098564
14451	120.425000	-0.816491	0.675224	0.022579	-0.788298	0.685966	0.228830	-0.716552	0.893362	0.004673	-0.709233	0.904411	0.177679	-0.575850	0.720587	-0.206358	-0.592903	1.137822	0.020315	-0.604683	1.111104	0.121369	-0.564437	1.061212	0.118753	-0.493764	0.743884	0.379795	-0.321359	0.665776	-0.011384							-0.166960	0.082639	-0.030477	-0.161779	0.075616	0.179846	-0.159161	0.067367	0.216426	0.340711	0.072996	-0.098526
14452	120.433333	-0.816479	0.675236	0.022568	-0.788371	0.685991	0.228816	-0.716526	0.893359	0.004684	-0.709190	0.904409	0.177688	-0.575907	0.720517	-0.206290	-0.593222	1.136567	0.020222	-0.604587	1.109609	0.121268	-0.563840	1.060162	0.118659	-0.493749	0.743879	0.379786	-0.321355	0.665799	-0.011501							-0.166996	0.082616	-0.030467	-0.161779	0.075610	0.179853	-0.159163	0.067372	0.216428	0.340723	0.072907	-0.098524
14453	120.441667	-0.816487	0.675262	0.022582	-0.788372	0.686028	0.228848	-0.716486	0.893341	0.004688	-0.709177	0.904408	0.177705	-0.575976	0.720475	-0.206363	-0.593336	1.135006	0.020142	-0.604478	1.108086	0.121247	-0.563050	1.058952	0.118438	-0.493728	0.743886	0.379775	-0.321353	0.665825	-0.011645							-0.166962	0.082638	-0.030479	-0.161780	0.075619	0.179846	-0.159163	0.067372	0.216424	0.340733	0.072910	-0.098542
14454	120.450000	-0.816456	0.675280	0.022587	-0.788366	0.686038	0.228836	-0.716444	0.893339	0.004701	-0.709168	0.904396	0.177712	-0.576044	0.720448	-0.206451	-0.593684	1.133524	0.020076	-0.604327	1.106426	0.121181	-0.562803	1.057916	0.118528	-0.493724	0.743887	0.379766	-0.321348	0.665855	-0.011804							-0.166981	0.082627	-0.030484	-0.161779	0.075626	0.179841	-0.159170	0.067382	0.216428	0.340720	0.072911	-0.098520
14455	120.458333	-0.816434	0.675307	0.022603	-0.788369	0.686068	0.228869	-0.716382	0.893332	0.004710	-0.709086	0.904399	0.177734	-0.576111	0.720345	-0.206320	-0.594051	1.131857	0.020042	-0.604253	1.104651	0.121183	-0.561911	1.056704	0.118440	-0.493786	0.743839	0.379764	-0.321345	0.665889	-0.011992							-0.166961	0.082649	-0.030480	-0.161781	0.075635	0.179834	-0.159169	0.067390	0.216434	0.340716	0.072912	-0.098515
14456	120.466667	-0.816416	0.675344	0.022635	-0.788335	0.686098	0.228861	-0.716317	0.893339	0.004718	-0.708941	0.904386	0.177719	-0.576194	0.720296	-0.206338	-0.594466	1.130149	0.020036	-0.604224	1.102808	0.121149	-0.561267	1.055450	0.118348	-0.493909	0.743779	0.379842	-0.321354	0.665930	-0.012214							-0.166959	0.082650	-0.030482	-0.161790	0.075626	0.179831	-0.159168	0.067384	0.216433	0.340713	0.072899	-0.098512
14457	120.475000	-0.816390	0.675372	0.022658	-0.788348	0.686099	0.228866	-0.716237	0.893340	0.004715	-0.708897	0.904379	0.177748	-0.576362	0.720272	-0.206473	-0.594932	1.128507	0.020035	-0.604229	1.100978	0.121150	-0.560839	1.054312	0.118382	-0.494115	0.743694	0.379991	-0.321388	0.666013	-0.012498							-0.167003	0.082611	-0.030483	-0.161789	0.075631	0.179832	-0.159170	0.067383	0.216430	0.340733	0.072911	-0.098561
14458	120.483333	-0.816354	0.675384	0.022667	-0.788338	0.686127	0.228870	-0.716173	0.893365	0.004713	-0.708765	0.904370	0.177719	-0.576453	0.720321	-0.206463	-0.595469	1.126886	0.020081	-0.604221	1.099131	0.121152	-0.560584	1.053005	0.118326	-0.494424	0.743602	0.380321	-0.321424	0.666164	-0.012803							-0.166959	0.082651	-0.030483	-0.161794	0.075628	0.179831	-0.159164	0.067377	0.216427	0.340714	0.072915	-0.098530
14459	120.491667	-0.816356	0.675426	0.022708	-0.788320	0.686182	0.228892	-0.716089	0.893391	0.004699	-0.708626	0.904389	0.177715	-0.576772	0.720280	-0.206522	-0.595978	1.125347	0.020071	-0.604282	1.097429	0.121158	-0.559839	1.051938	0.118275	-0.494806	0.743464	0.380580	-0.321469	0.666552	-0.013220							-0.166958	0.082645	-0.030480	-0.161790	0.075621	0.179831	-0.159165	0.067376	0.216418	0.340746	0.072928	-0.098555
14460	120.500000	-0.816329	0.675461	0.022719	-0.788277	0.686242	0.228869	-0.715988	0.893422	0.004679	-0.708470	0.904453	0.177715	-0.577287	0.720196	-0.206723	-0.596516	1.123840	0.020117	-0.604387	1.095743	0.121169	-0.559261	1.050724	0.118095	-0.495236	0.743262	0.380764	-0.321426	0.667102	-0.013656							-0.166990	0.082622	-0.030475	-0.161788	0.075617	0.179828	-0.159158	0.067374	0.216413	0.340763	0.072954	-0.098548
14461	120.508333	-0.816323	0.675517	0.022744	-0.788258	0.686349	0.228874	-0.715838	0.893455	0.004646	-0.708221	0.904479	0.177668	-0.577757	0.720094	-0.206827	-0.597029	1.122364	0.020134	-0.604477	1.094087	0.121175	-0.558465	1.049399	0.117781	-0.495856	0.743077	0.381101	-0.321271	0.667838	-0.014268							-0.166971	0.082629	-0.030482	-0.161784	0.075617	0.179827	-0.159159	0.067382	0.216407	0.340734	0.072918	-0.098550
14462	120.516667	-0.816333	0.675580	0.022773	-0.788191	0.686451	0.228857	-0.715710	0.893503	0.004625	-0.707996	0.904539	0.177665	-0.578323	0.719948	-0.206889	-0.597584	1.120917	0.020176	-0.604578	1.092462	0.121205	-0.558106	1.048344	0.117739	-0.496643	0.742851	0.381555	-0.321039	0.668840	-0.014934							-0.166965	0.082632	-0.030476	-0.161782	0.075618	0.179815	-0.159160	0.067396	0.216410	0.340717	0.072912	-0.098522
14463	120.525000	-0.816338	0.675627	0.022801	-0.788114	0.686572	0.228855	-0.715572	0.893547	0.004594	-0.707802	0.904564	0.177610	-0.579072	0.719622	-0.207032	-0.598006	1.119506	0.020196	-0.604633	1.090868	0.121210	-0.557722	1.047359	0.117710	-0.497515	0.742540	0.381778	-0.320662	0.670087	-0.015765							-0.166962	0.082643	-0.030458	-0.161781	0.075622	0.179818	-0.159164	0.067396	0.216414	0.340728	0.072911	-0.098532
14464	120.533333	-0.816325	0.675676	0.022822	-0.788129	0.686667	0.228839	-0.715435	0.893573	0.004561	-0.707655	0.904681	0.177620	-0.580017	0.719239	-0.207045	-0.598434	1.118059	0.020215	-0.604684	1.089247	0.121187	-0.557333	1.046325	0.117647	-0.498611	0.742262	0.382253	-0.320141	0.671611	-0.016706							-0.166946	0.082661	-0.030451	-0.161785	0.075629	0.179823	-0.159166	0.067402	0.216421	0.340757	0.072939	-0.098515
14465	120.541667	-0.816382	0.675757	0.022855	-0.788020	0.686758	0.228800	-0.715266	0.893585	0.004513	-0.707402	0.904753	0.177568	-0.581113	0.718727	-0.207043	-0.598774	1.116634	0.020201	-0.604732	1.087663	0.121170	-0.556973	1.045187	0.117616	-0.499888	0.741939	0.382714	-0.319430	0.673286	-0.018024							-0.166974	0.082638	-0.030441	-0.161786	0.075626	0.179827	-0.159173	0.067408	0.216430	0.340717	0.072907	-0.098507
14466	120.550000	-0.816402	0.675814	0.022857	-0.787962	0.686845	0.228777	-0.715057	0.893590	0.004459	-0.707074	0.904755	0.177449	-0.582360	0.718134	-0.206993	-0.599040	1.115240	0.020121	-0.604714	1.086094	0.121084	-0.556545	1.044120	0.117607	-0.501294	0.741576	0.383189	-0.318535	0.675260	-0.019465							-0.166949	0.082651	-0.030435	-0.161796	0.075612	0.179823	-0.159176	0.067401	0.216432	0.340710	0.072898	-0.098509
14467	120.558333	-0.816374	0.675818	0.022917	-0.787907	0.686944	0.228753	-0.714777	0.893564	0.004368	-0.706831	0.904809	0.177373	-0.583784	0.717397	-0.206858	-0.599221	1.113822	0.020018	-0.604731	1.084605	0.120947	-0.556290	1.043100	0.117365	-0.502803	0.741119	0.383523	-0.317386	0.677368	-0.021303							-0.166989	0.082618	-0.030428	-0.161799	0.075602	0.179822	-0.159179	0.067390	0.216431	0.340724	0.072889	-0.098530
14468	120.566667	-0.816376	0.675852	0.022924	-0.787878	0.687002	0.228716	-0.714484	0.893543	0.004263	-0.706537	0.904858	0.177248	-0.585289	0.716661	-0.206599	-0.599309	1.112407	0.019806	-0.604803	1.083065	0.120725	-0.555892	1.042060	0.117263	-0.504488	0.740671	0.384005	-0.316016	0.679649	-0.023345							-0.166988	0.082620	-0.030418	-0.161808	0.075597	0.179818	-0.159182	0.067385	0.216432	0.340732	0.072902	-0.098555
14469	120.575000	-0.816460	0.675920	0.022917	-0.787843	0.687089	0.228699	-0.714165	0.893521	0.004130	-0.706217	0.904889	0.177110	-0.586920	0.715870	-0.206236	-0.599264	1.111043	0.019486	-0.604773	1.081662	0.120465	-0.555531	1.041347	0.117286	-0.506260	0.740164	0.384387	-0.314353	0.682039	-0.025764							-0.166975	0.082633	-0.030414	-0.161807	0.075594	0.179811	-0.159178	0.067385	0.216432	0.340716	0.072902	-0.098523
14470	120.583333	-0.816489	0.675953	0.022939	-0.787780	0.687158	0.228619	-0.713804	0.893490	0.003985	-0.705890	0.904923	0.176966	-0.588588	0.715052	-0.205621	-0.599137	1.109796	0.019141	-0.604798	1.080277	0.120066	-0.555182	1.040821	0.117359	-0.508111	0.739660	0.384721	-0.312487	0.684448	-0.028475							-0.166958	0.082642	-0.030413	-0.161806	0.075590	0.179815	-0.159177	0.067390	0.216432	0.340714	0.072900	-0.098516
14471	120.591667	-0.816500	0.676006	0.022915	-0.787725	0.687246	0.228553	-0.713444	0.893469	0.003829	-0.705483	0.904943	0.176776	-0.590376	0.714272	-0.205072	-0.599016	1.108576	0.018755	-0.604824	1.078949	0.119642	-0.554699	1.039727	0.116818	-0.510025	0.739161	0.384990	-0.310484	0.686670	-0.030942							-0.166995	0.082604	-0.030398	-0.161810	0.075586	0.179809	-0.159182	0.067397	0.216433	0.340754	0.072935	-0.098554
14472	120.600000	-0.816522	0.676076	0.022896	-0.787633	0.687329	0.228461	-0.713057	0.893455	0.003657	-0.705112	0.904981	0.176600	-0.591960	0.713540	-0.204301	-0.598769	1.107438	0.018243	-0.604773	1.077883	0.119121	-0.554267	1.038791	0.116309	-0.511968	0.738663	0.385178	-0.308424	0.688627	-0.033437							-0.166961	0.082640	-0.030393	-0.161812	0.075590	0.179805	-0.159184	0.067407	0.216436	0.340726	0.072917	-0.098530
14473	120.608333	-0.816471	0.676135	0.022876	-0.787560	0.687438	0.228375	-0.712668	0.893462	0.003489	-0.704706	0.905021	0.176392	-0.593595	0.712829	-0.203558	-0.598371	1.106574	0.017724	-0.604720	1.076935	0.118590	-0.553949	1.038266	0.115972	-0.513937	0.738203	0.385283	-0.306129	0.690484	-0.035551							-0.166995	0.082621	-0.030365	-0.161819	0.075598	0.179804	-0.159192	0.067431	0.216446	0.340743	0.072947	-0.098536
14474	120.616667	-0.816437	0.676218	0.022858	-0.787479	0.687573	0.228282	-0.712286	0.893476	0.003324	-0.704356	0.905102	0.176226	-0.595007	0.712109	-0.202618	-0.598003	1.105817	0.017255	-0.604672	1.076106	0.118075	-0.553632	1.037809	0.115608	-0.515902	0.737766	0.385314	-0.303971	0.691976	-0.036994							-0.167000	0.082620	-0.030354	-0.161828	0.075586	0.179798	-0.159203	0.067436	0.216444	0.340746	0.072922	-0.098563
14475	120.625000	-0.816362	0.676296	0.022829	-0.787421	0.687723	0.228190	-0.711915	0.893516	0.003162	-0.703988	0.905176	0.176045	-0.596530	0.711369	-0.201727	-0.597563	1.105206	0.016710	-0.604565	1.075518	0.117469	-0.553403	1.036893	0.114762	-0.517847	0.737378	0.385281	-0.301707	0.693651	-0.038211							-0.166984	0.082634	-0.030348	-0.161832	0.075586	0.179787	-0.159209	0.067450	0.216440	0.340734	0.072910	-0.098540
14476	120.633333	-0.816271	0.676385	0.022794	-0.787328	0.687844	0.228080	-0.711550	0.893567	0.002997	-0.703612	0.905258	0.175870	-0.597821	0.710696	-0.200704	-0.597047	1.104797	0.016190	-0.604431	1.075024	0.116891	-0.553151	1.036645	0.114423	-0.519767	0.737002	0.385178	-0.299507	0.695366	-0.039086							-0.166974	0.082644	-0.030344	-0.161844	0.075579	0.179773	-0.159218	0.067445	0.216427	0.340724	0.072902	-0.098522
14477	120.641667	-0.816134	0.676483	0.022777	-0.787169	0.687949	0.227991	-0.711194	0.893644	0.002838	-0.703183	0.905334	0.175672	-0.598978	0.710062	-0.199636	-0.596498	1.104450	0.015614	-0.604302	1.074682	0.116350	-0.552881	1.036487	0.114062	-0.521680	0.736683	0.385028	-0.297447	0.697042	-0.038877							-0.167007	0.082619	-0.030333	-0.161853	0.075574	0.179761	-0.159226	0.067455	0.216417	0.340728	0.072907	-0.098545
14478	120.650000	-0.816017	0.676603	0.022743	-0.787111	0.688178	0.227885	-0.710860	0.893757	0.002701	-0.702790	0.905475	0.175515	-0.600063	0.709434	-0.198560	-0.595962	1.104219	0.015163	-0.604101	1.074416	0.115782	-0.552615	1.036411	0.113744	-0.523563	0.736445	0.384856	-0.295577	0.699002	-0.038389							-0.166907	0.082632	-0.030263	-0.161862	0.075566	0.179744	-0.159233	0.067447	0.216402	0.340738	0.072901	-0.098560
14479	120.658333	-0.815902	0.676781	0.022721	-0.787011	0.688400	0.227817	-0.710489	0.893882	0.002563	-0.702387	0.905635	0.175383	-0.600842	0.708898	-0.197435	-0.595340	1.104128	0.014666	-0.603934	1.074280	0.115269	-0.552335	1.036352	0.113357	-0.525374	0.736346	0.384691	-0.294002	0.701253	-0.036852							-0.166905	0.082631	-0.030272	-0.161867	0.075556	0.179733	-0.159239	0.067445	0.216397	0.340729	0.072899	-0.098546
14480	120.666667	-0.815702	0.676972	0.022692	-0.786897	0.688638	0.227756	-0.710151	0.894048	0.002460	-0.701953	0.905759	0.175236	-0.601516	0.708428	-0.196381	-0.594701	1.104106	0.014180	-0.603678	1.074257	0.114728	-0.552079	1.036406	0.113096	-0.527065	0.736392	0.384590	-0.292735	0.703916	-0.034997							-0.166860	0.082675	-0.030279	-0.161869	0.075559	0.179724	-0.159238	0.067452	0.216392	0.340736	0.072907	-0.098559
14481	120.675000	-0.815516	0.677166	0.022660	-0.786700	0.688888	0.227702	-0.709827	0.894240	0.002386	-0.701591	0.905967	0.175152	-0.601876	0.708086	-0.195478	-0.594028	1.104187	0.013738	-0.603413	1.074317	0.114254	-0.551789	1.036466	0.112761	-0.528483	0.736614	0.384582	-0.291721	0.707100	-0.032882							-0.166889	0.082671	-0.030270	-0.161876	0.075563	0.179725	-0.159275	0.067401	0.216373	0.340731	0.072899	-0.098555
14482	120.683333	-0.815318	0.677386	0.022587	-0.786490	0.689108	0.227646	-0.709473	0.894432	0.002328	-0.701175	0.906159	0.175093	-0.602021	0.707843	-0.194695	-0.593365	1.104306	0.013333	-0.603120	1.074492	0.113836	-0.551686	1.036613	0.112179	-0.529627	0.736970	0.384686	-0.291167	0.710603	-0.030467							-0.166886	0.082677	-0.030266	-0.161874	0.075563	0.179723	-0.159276	0.067414	0.216379	0.340741	0.072899	-0.098547
14483	120.691667	-0.815076	0.677597	0.022579	-0.786241	0.689345	0.227593	-0.709161	0.894636	0.002292	-0.700819	0.906343	0.174974	-0.601797	0.707780	-0.194232	-0.592688	1.104479	0.012963	-0.602805	1.074681	0.113449	-0.551401	1.036751	0.112023	-0.530393	0.737429	0.384943	-0.290912	0.714469	-0.028106							-0.166863	0.082695	-0.030269	-0.161880	0.075562	0.179720	-0.159275	0.067410	0.216373	0.340713	0.072905	-0.098524
14484	120.700000	-0.814851	0.677839	0.022554	-0.786007	0.689624	0.227613	-0.708869	0.894851	0.002270	-0.700449	0.906521	0.174887	-0.601308	0.707815	-0.193988	-0.592026	1.104660	0.012640	-0.602415	1.074882	0.113049	-0.550965	1.036877	0.112104	-0.530824	0.737946	0.385311	-0.290635	0.718639	-0.026226							-0.166845	0.082703	-0.030268	-0.161882	0.075556	0.179720	-0.159279	0.067409	0.216371	0.340740	0.072916	-0.098565
14485	120.708333	-0.814639	0.678073	0.022509	-0.785698	0.689846	0.227532	-0.708558	0.895028	0.002243	-0.700172	0.906754	0.174892	-0.600468	0.707967	-0.194053	-0.591390	1.104874	0.012371	-0.602059	1.075148	0.112849	-0.550658	1.037005	0.111931	-0.530827	0.738516	0.385787	-0.290809	0.722892	-0.023994							-0.166872	0.082686	-0.030266	-0.161885	0.075545	0.179725	-0.159275	0.067407	0.216374	0.340727	0.072905	-0.098542
14486	120.716667	-0.814406	0.678286	0.022449	-0.785439	0.690105	0.227518	-0.708281	0.895192	0.002215	-0.699869	0.906907	0.174836	-0.599419	0.708136	-0.194354	-0.590810	1.105047	0.012206	-0.601644	1.075394	0.112668	-0.550324	1.037125	0.111937	-0.530503	0.739124	0.386318	-0.291234	0.727081	-0.021925							-0.166838	0.082703	-0.030284	-0.161885	0.075529	0.179725	-0.159269	0.067398	0.216367	0.340719	0.072901	-0.098521
14487	120.725000	-0.814230	0.678472	0.022341	-0.785153	0.690307	0.227456	-0.708009	0.895325	0.002178	-0.699617	0.907019	0.174798	-0.598046	0.708426	-0.194897	-0.590195	1.105180	0.012105	-0.601203	1.075662	0.112578	-0.550019	1.037253	0.111972	-0.529761	0.739771	0.386879	-0.291604	0.731165	-0.020249							-0.166857	0.082683	-0.030294	-0.161885	0.075524	0.179722	-0.159269	0.067387	0.216364	0.340716	0.072902	-0.098531
14488	120.733333	-0.814046	0.678628	0.022252	-0.784905	0.690491	0.227392	-0.707748	0.895424	0.002135	-0.699303	0.907063	0.174713	-0.596520	0.708671	-0.195597	-0.589683	1.105283	0.012108	-0.600762	1.075927	0.112575	-0.549714	1.037366	0.112052	-0.528732	0.740418	0.387446	-0.292200	0.735072	-0.018849							-0.166836	0.082688	-0.030308	-0.161882	0.075520	0.179732	-0.159264	0.067387	0.216371	0.340760	0.072940	-0.098542
14489	120.741667	-0.813882	0.678766	0.022117	-0.784714	0.690660	0.227334	-0.707466	0.895460	0.002071	-0.699135	0.907097	0.174707	-0.594781	0.708939	-0.196439	-0.589151	1.105426	0.012130	-0.600330	1.076270	0.112710	-0.549420	1.037419	0.112171	-0.527366	0.741050	0.387983	-0.292607	0.738693	-0.018064							-0.166869	0.082671	-0.030304	-0.161878	0.075525	0.179746	-0.159270	0.067377	0.216393	0.340737	0.072901	-0.098564
14490	120.750000	-0.813725	0.678863	0.021970	-0.784528	0.690775	0.227237	-0.707224	0.895492	0.002004	-0.698979	0.907103	0.174672	-0.592942	0.709181	-0.197336	-0.588665	1.105606	0.012246	-0.599898	1.076604	0.112878	-0.549150	1.037472	0.112295	-0.525736	0.741627	0.388465	-0.292838	0.741993	-0.017621							-0.166865	0.082675	-0.030309	-0.161883	0.075523	0.179766	-0.159269	0.067378	0.216418	0.340717	0.072903	-0.098528
14491	120.758333	-0.813599	0.678946	0.021792	-0.784261	0.690688	0.227048	-0.707000	0.895489	0.001913	-0.698899	0.907080	0.174583	-0.590974	0.709382	-0.198274	-0.588191	1.105816	0.012384	-0.599435	1.076955	0.113044	-0.548912	1.037536	0.112499	-0.523811	0.742138	0.388856	-0.292448	0.744858	-0.017747							-0.166847	0.082683	-0.030306	-0.161878	0.075525	0.179792	-0.159268	0.067377	0.216436	0.340745	0.072930	-0.098552
14492	120.766667	-0.813458	0.678995	0.021602	-0.784245	0.690745	0.226945	-0.706793	0.895462	0.001794	-0.698925	0.907073	0.174536	-0.588850	0.709530	-0.199100	-0.587740	1.106074	0.012577	-0.598982	1.077424	0.113258	-0.548706	1.037673	0.112753	-0.521651	0.742589	0.389171	-0.291440	0.747330	-0.018263							-0.166864	0.082679	-0.030299	-0.161878	0.075523	0.179807	-0.159271	0.067378	0.216447	0.340735	0.072907	-0.098554
14493	120.775000	-0.813328	0.679004	0.021410	-0.784317	0.690810	0.226828	-0.706608	0.895395	0.001640	-0.698965	0.907018	0.174417	-0.586799	0.709624	-0.199884	-0.587287	1.106409	0.012742	-0.598612	1.077898	0.113443	-0.548507	1.038144	0.113211	-0.519238	0.743003	0.389398	-0.289544	0.749397	-0.019302							-0.166843	0.082694	-0.030302	-0.161874	0.075519	0.179827	-0.159266	0.067372	0.216459	0.340723	0.072900	-0.098532
14494	120.783333	-0.813249	0.679003	0.021175	-0.784454	0.690860	0.226720	-0.706473	0.895314	0.001461	-0.699059	0.906978	0.174317	-0.584559	0.709679	-0.200505	-0.586846	1.106849	0.012930	-0.598201	1.078457	0.113618	-0.548350	1.038674	0.113719	-0.516593	0.743380	0.389586	-0.287039	0.751152	-0.020708							-0.166824	0.082699	-0.030300	-0.161876	0.075516	0.179824	-0.159258	0.067359	0.216457	0.340715	0.072909	-0.098531
14495	120.791667	-0.813194	0.678963	0.020969	-0.784554	0.690789	0.226559	-0.706389	0.895214	0.001254	-0.699222	0.906900	0.174164	-0.582291	0.709603	-0.201000	-0.586427	1.107371	0.013108	-0.597873	1.079181	0.113857	-0.548323	1.038806	0.113892	-0.513631	0.743742	0.389672	-0.284576	0.752468	-0.022173							-0.166857	0.082668	-0.030301	-0.161874	0.075509	0.179822	-0.159256	0.067342	0.216454	0.340708	0.072975	-0.098544
14496	120.800000	-0.813145	0.678911	0.020728	-0.784638	0.690695	0.226376	-0.706339	0.895115	0.001032	-0.699433	0.906848	0.174021	-0.579982	0.709498	-0.201446	-0.586035	1.107965	0.013268	-0.597585	1.079953	0.114033	-0.548268	1.039314	0.114143	-0.510417	0.744107	0.389685	-0.281145	0.753833	-0.024294							-0.166820	0.082684	-0.030306	-0.161866	0.075505	0.179820	-0.159255	0.067336	0.216448	0.340706	0.072900	-0.098530
14497	120.808333	-0.813118	0.678847	0.020493	-0.784762	0.690605	0.226201	-0.706325	0.895013	0.000809	-0.699618	0.906739	0.173849	-0.577606	0.709404	-0.201797	-0.585650	1.108664	0.013411	-0.597298	1.080800	0.114233	-0.548378	1.039811	0.114326	-0.506787	0.744334	0.389453	-0.277702	0.754739	-0.026475							-0.166836	0.082665	-0.030304	-0.161869	0.075506	0.179815	-0.159255	0.067330	0.216457	0.340718	0.072885	-0.098539
14498	120.816667	-0.813069	0.678743	0.020235	-0.784912	0.690510	0.226034	-0.706333	0.894905	0.000600	-0.699876	0.906704	0.173732	-0.575142	0.709196	-0.202029	-0.585322	1.109372	0.013540	-0.597106	1.081620	0.114325	-0.548608	1.040800	0.114931	-0.502919	0.744643	0.389127	-0.274097	0.755476	-0.028958							-0.166858	0.082646	-0.030295	-0.161869	0.075501	0.179819	-0.159261	0.067331	0.216466	0.340731	0.072876	-0.098545
14499	120.825000	-0.813087	0.678704	0.020045	-0.785026	0.690404	0.225878	-0.706377	0.894819	0.000429	-0.700058	0.906536	0.173543	-0.572593	0.709077	-0.202266	-0.585009	1.110112	0.013614	-0.597056	1.082460	0.114424	-0.548757	1.041186	0.114947	-0.498988	0.745372	0.388920	-0.270958	0.755711	-0.030688							-0.166837	0.082659	-0.030287	-0.161871	0.075508	0.179841	-0.159261	0.067343	0.216476	0.340744	0.072908	-0.098541
14500	120.833333	-0.813154	0.678680	0.019876	-0.785161	0.690320	0.225759	-0.706443	0.894747	0.000301	-0.700300	0.906483	0.173467	-0.569945	0.708804	-0.202296	-0.584757	1.110861	0.013677	-0.596985	1.083240	0.114400	-0.548940	1.041563	0.114909	-0.494943	0.746118	0.388580	-0.268239	0.755585	-0.032088							-0.166854	0.082657	-0.030269	-0.161875	0.075519	0.179854	-0.159262	0.067355	0.216496	0.340714	0.072899	-0.098511
14501	120.841667	-0.813233	0.678656	0.019741	-0.785296	0.690260	0.225678	-0.706532	0.894691	0.000232	-0.700505	0.906443	0.173427	-0.567307	0.708509	-0.202270	-0.584511	1.111593	0.013702	-0.597025	1.084050	0.114432	-0.549257	1.041703	0.114688	-0.490680	0.746550	0.387873	-0.265353	0.755529	-0.033301							-0.166835	0.082665	-0.030258	-0.161876	0.075517	0.179863	-0.159263	0.067354	0.216495	0.340716	0.072877	-0.098523
14502	120.850000	-0.813295	0.678658	0.019664	-0.785394	0.690182	0.225615	-0.706663	0.894666	0.000216	-0.700701	0.906411	0.173452	-0.564661	0.708134	-0.202137	-0.584304	1.112292	0.013699	-0.597074	1.084773	0.114409	-0.549471	1.042153	0.114652	-0.486434	0.746963	0.387048	-0.263160	0.755330	-0.033649							-0.166858	0.082655	-0.030242	-0.161880	0.075516	0.179865	-0.159268	0.067349	0.216491	0.340722	0.072864	-0.098534
14503	120.858333	-0.813325	0.678643	0.019619	-0.785498	0.690157	0.225620	-0.706770	0.894645	0.000246	-0.700786	0.906376	0.173502	-0.562114	0.707566	-0.201786	-0.584100	1.112896	0.013666	-0.597126	1.085411	0.114341	-0.549704	1.042487	0.114595	-0.482414	0.747615	0.386275	-0.260629	0.755448	-0.034024							-0.166843	0.082658	-0.030241	-0.161881	0.075508	0.179865	-0.159259	0.067348	0.216486	0.340615	0.073051	-0.098833
14504	120.866667	-0.813374	0.678643	0.019631	-0.785530	0.690121	0.225643	-0.706878	0.894642	0.000317	-0.700806	0.906350	0.173595	-0.559632	0.706975	-0.201342	-0.583927	1.113424	0.013607	-0.597224	1.085965	0.114283	-0.549837	1.043034	0.114711	-0.478349	0.747869	0.385161	-0.257848	0.756003	-0.034630							-0.166833	0.082661	-0.030232	-0.161886	0.075511	0.179864	-0.159260	0.067338	0.216481	0.340617	0.073061	-0.098841
14505	120.875000	-0.813458	0.678675	0.019723	-0.785545	0.690124	0.225728	-0.706982	0.894658	0.000438	-0.700764	0.906357	0.173748	-0.557383	0.706340	-0.200601	-0.583745	1.113868	0.013525	-0.597286	1.086400	0.114137	-0.550019	1.043261	0.114626	-0.474752	0.748486	0.384195	-0.255842	0.756313	-0.033976							-0.166874	0.082633	-0.030219	-0.161880	0.075506	0.179853	-0.159257	0.067328	0.216478	0.340634	0.073059	-0.098863
14506	120.883333	-0.813506	0.678684	0.019848	-0.785550	0.690132	0.225857	-0.707078	0.894687	0.000605	-0.700697	0.906379	0.173964	-0.555304	0.705693	-0.199747	-0.583582	1.114245	0.013431	-0.597359	1.086773	0.114037	-0.550235	1.043528	0.114576	-0.471074	0.748372	0.382738	-0.253230	0.757446	-0.034156							-0.166879	0.082618	-0.030214	-0.161881	0.075503	0.179853	-0.159216	0.067281	0.216432	0.340644	0.073064	-0.098891
14507	120.891667	-0.813566	0.678705	0.020030	-0.785513	0.690169	0.226018	-0.707167	0.894739	0.000822	-0.700518	0.906442	0.174243	-0.553451	0.705047	-0.198672	-0.583437	1.114547	0.013326	-0.597429	1.086996	0.113879	-0.550363	1.043680	0.114507	-0.468057	0.748808	0.381623	-0.250590	0.758637	-0.034288							-0.166849	0.082641	-0.030210	-0.161881	0.075498	0.179859	-0.159218	0.067334	0.216479	0.340628	0.073060	-0.098872
14508	120.900000	-0.813660	0.678746	0.020269	-0.785266	0.690081	0.226140	-0.707249	0.894820	0.001090	-0.700205	0.906408	0.174481	-0.551819	0.704443	-0.197490	-0.583338	1.114801	0.013266	-0.597459	1.087185	0.113761	-0.550441	1.043789	0.114417	-0.465135	0.748817	0.380192	-0.248863	0.759695	-0.033247							-0.166884	0.082628	-0.030190	-0.161879	0.075504	0.179870	-0.159223	0.067378	0.216521	0.340718	0.072873	-0.098504
14509	120.908333	-0.813686	0.678805	0.020540	-0.785115	0.690141	0.226348	-0.707327	0.894931	0.001399	-0.699991	0.906554	0.174892	-0.550488	0.703814	-0.196206	-0.583281	1.115015	0.013239	-0.597481	1.087367	0.113687	-0.550481	1.043887	0.114330	-0.462484	0.748685	0.378729										-0.166887	0.082627	-0.030177	-0.161879	0.075507	0.179882	-0.159229	0.067400	0.216540	0.340722	0.072874	-0.098521
14510	120.916667	-0.813717	0.678881	0.020894	-0.784899	0.690239	0.226577	-0.707392	0.895053	0.001733	-0.699621	0.906589	0.175199	-0.549302	0.703316	-0.194872	-0.583260	1.115237	0.013244	-0.597470	1.087534	0.113645	-0.550541	1.044066	0.114316	-0.460238	0.748851	0.377460										-0.166872	0.082638	-0.030172	-0.161881	0.075509	0.179891	-0.159236	0.067407	0.216554	0.340701	0.072874	-0.098517
14511	120.925000	-0.813751	0.678960	0.021187	-0.784665	0.690412	0.226823	-0.707440	0.895179	0.002083	-0.699185	0.906647	0.175576	-0.548351	0.702841	-0.193692	-0.583273	1.115457	0.013296	-0.597520	1.087670	0.113665	-0.550570	1.044185	0.114304	-0.458178	0.748847	0.376121										-0.166892	0.082630	-0.030142	-0.161884	0.075506	0.179888	-0.159241	0.067421	0.216556	0.340703	0.072881	-0.098514
14512	120.933333	-0.813721	0.679022	0.021521	-0.784373	0.690671	0.227118	-0.707482	0.895321	0.002460	-0.698757	0.906754	0.175998	-0.547560	0.702415	-0.192560	-0.583324	1.115658	0.013371	-0.597581	1.087800	0.113747	-0.550582	1.044307	0.114311	-0.456316	0.748872	0.374886										-0.166898	0.082620	-0.030130	-0.161883	0.075505	0.179888	-0.159243	0.067427	0.216557	0.340707	0.072901	-0.098522
14513	120.941667	-0.813700	0.679130	0.021860	-0.784008	0.690838	0.227369	-0.707497	0.895455	0.002838	-0.698357	0.906849	0.176400	-0.546901	0.702151	-0.191690	-0.583421	1.115838	0.013516	-0.597636	1.087950	0.114022	-0.550624	1.044364	0.114268	-0.454657	0.748843	0.373749	-0.242812	0.764558	-0.031131							-0.166905	0.082617	-0.030113	-0.161886	0.075500	0.179877	-0.159271	0.067361	0.216473	0.340732	0.072896	-0.098554
14514	120.950000	-0.813669	0.679228	0.022211	-0.783629	0.691054	0.227654	-0.707505	0.895595	0.003231	-0.697923	0.906893	0.176786	-0.546374	0.701895	-0.190986	-0.583527	1.116031	0.013664	-0.597604	1.088059	0.114044	-0.550673	1.044420	0.114245	-0.453161	0.748757	0.372657	-0.240856	0.765303	-0.031758							-0.166908	0.082606	-0.030104	-0.161892	0.075486	0.179874	-0.159256	0.067411	0.216571	0.340713	0.072899	-0.098529
14515	120.958333	-0.813607	0.679313	0.022545	-0.783209	0.691235	0.227906	-0.707493	0.895726	0.003615	-0.697423	0.906934	0.177171	-0.546026	0.701735	-0.190406	-0.583666	1.116245	0.013850	-0.597557	1.088201	0.114236	-0.550604	1.044570	0.114278	-0.451905	0.748617	0.371727										-0.166914	0.082597	-0.030084	-0.161896	0.075477	0.179882	-0.159262	0.067404	0.216575	0.340724	0.072902	-0.098553
14516	120.966667	-0.813531	0.679420	0.022884	-0.782786	0.691414	0.228159	-0.707481	0.895856	0.003988	-0.697001	0.906963	0.177527	-0.545782	0.701625	-0.189997	-0.583833	1.116460	0.014068	-0.597570	1.088313	0.114435	-0.550589	1.044682	0.114369	-0.450835	0.748374	0.370888	-0.239773	0.765796	-0.032600							-0.166917	0.082594	-0.030073	-0.161899	0.075466	0.179897	-0.159267	0.067397	0.216591	0.340730	0.072885	-0.098572
14517	120.975000	-0.813404	0.679515	0.023213	-0.782371	0.691594	0.228415	-0.707433	0.895963	0.004325	-0.696591	0.906953	0.177845	-0.545780	0.701512	-0.189645	-0.584026	1.116692	0.014324	-0.597581	1.088444	0.114641	-0.550755	1.045028	0.114761	-0.450008	0.748051	0.370177	-0.240145	0.766332	-0.032357							-0.166916	0.082586	-0.030056	-0.161901	0.075462	0.179907	-0.159269	0.067408	0.216606	0.340733	0.072908	-0.098540
14518	120.983333	-0.813264	0.679577	0.023513	-0.781972	0.691766	0.228653	-0.707390	0.896079	0.004643	-0.696208	0.906964	0.178164	-0.545973	0.701423	-0.189358	-0.584209	1.116960	0.014563	-0.597619	1.088688	0.114965	-0.551001	1.045239	0.114973	-0.449364	0.747655	0.369538	-0.239886	0.766370	-0.032545							-0.166915	0.082585	-0.030040	-0.161908	0.075460	0.179915	-0.159271	0.067415	0.216620	0.340716	0.072887	-0.098526
14519	120.991667	-0.813066	0.679614	0.023828	-0.781618	0.691941	0.228884	-0.707340	0.896181	0.004930	-0.695782	0.906923	0.178420	-0.546402	0.701423	-0.189145	-0.584388	1.117326	0.014805	-0.597643	1.088979	0.115190	-0.551065	1.045431	0.115084	-0.449001	0.747222	0.369097	-0.240171	0.766297	-0.032434							-0.166909	0.082579	-0.030024	-0.161911	0.075459	0.179926	-0.159274	0.067415	0.216632	0.340714	0.072888	-0.098528
14520	121.000000	-0.812922	0.679684	0.024093	-0.781271	0.692079	0.229079	-0.707288	0.896266	0.005179	-0.695506	0.906937	0.178688	-0.547078	0.701379	-0.188934	-0.584611	1.117716	0.015079	-0.597708	1.089293	0.115417	-0.551166	1.045707	0.115249	-0.448847	0.746773	0.368738	-0.240600	0.765891	-0.032188							-0.166908	0.082575	-0.030009	-0.161917	0.075454	0.179916	-0.159274	0.067417	0.216625	0.340738	0.072896	-0.098563
14521	121.008333	-0.812808	0.679771	0.024324	-0.780946	0.692187	0.229247	-0.707237	0.896327	0.005395	-0.695195	0.906889	0.178872	-0.547964	0.701427	-0.188787	-0.584788	1.118169	0.015349	-0.597711	1.089703	0.115768	-0.551309	1.045974	0.115271	-0.448934	0.746319	0.368490	-0.241084	0.765280	-0.032121							-0.166909	0.082571	-0.029995	-0.161927	0.075446	0.179904	-0.159315	0.067282	0.216439	0.340711	0.072887	-0.098521
14522	121.016667	-0.812653	0.679801	0.024484	-0.780633	0.692266	0.229396	-0.707199	0.896373	0.005581	-0.694826	0.906809	0.179024	-0.549114	0.701449	-0.188593	-0.584967	1.118591	0.015631	-0.597690	1.090041	0.116071	-0.551373	1.046266	0.115289	-0.449213	0.745892	0.368347	-0.241558	0.764577	-0.032435							-0.166912	0.082561	-0.029984	-0.161938	0.075426	0.179886	-0.159282	0.067404	0.216605	0.340708	0.072893	-0.098526
14523	121.025000	-0.812504	0.679828	0.024600	-0.780388	0.692328	0.229537	-0.707161	0.896401	0.005736	-0.694638	0.906762	0.179179	-0.550398	0.701555	-0.188492	-0.585135	1.118934	0.015918	-0.597612	1.090262	0.116304	-0.551397	1.046436	0.115400	-0.449743	0.745496	0.368337	-0.242366	0.763692	-0.032584							-0.166911	0.082560	-0.029975	-0.161942	0.075422	0.179872	-0.159287	0.067394	0.216590	0.340739	0.072915	-0.098550
14524	121.033333	-0.812362	0.679840	0.024693	-0.780130	0.692355	0.229636	-0.707128	0.896428	0.005875	-0.694479	0.906727	0.179282	-0.551838	0.701708	-0.188442	-0.585244	1.119179	0.016148	-0.597578	1.090420	0.116582	-0.551409	1.046595	0.115573	-0.450462	0.745129	0.368408	-0.243113	0.762919	-0.033174							-0.166914	0.082559	-0.029971	-0.161952	0.075408	0.179863	-0.159299	0.067394	0.216576	0.340746	0.072933	-0.098544
14525	121.041667	-0.812205	0.679841	0.024767	-0.779919	0.692389	0.229741	-0.707104	0.896457	0.005984	-0.694117	0.906569	0.179316	-0.553479	0.701919	-0.188415	-0.585334	1.119331	0.016361	-0.597478	1.090458	0.116788	-0.551294	1.046655	0.115676	-0.451420	0.744791	0.368596	-0.243514	0.762168	-0.034171							-0.166914	0.082553	-0.029971	-0.161965	0.075397	0.179851	-0.159305	0.067387	0.216569	0.340688	0.072980	-0.098515
14526	121.050000	-0.812101	0.679864	0.024833	-0.779706	0.692385	0.229774	-0.707087	0.896492	0.006073	-0.694097	0.906611	0.179374	-0.555186	0.702092	-0.188423	-0.585427	1.119437	0.016577	-0.597390	1.090467	0.117008	-0.551228	1.046662	0.115722	-0.452564	0.744471	0.368867	-0.244202	0.761640	-0.035273							-0.166914	0.082551	-0.029964	-0.161978	0.075392	0.179841	-0.159309	0.067391	0.216556	0.340711	0.072887	-0.098528
14527	121.058333	-0.812016	0.679902	0.024889	-0.779474	0.692384	0.229793	-0.707085	0.896547	0.006151	-0.693896	0.906522	0.179397	-0.557009	0.702410	-0.188496	-0.585500	1.119563	0.016764	-0.597307	1.090446	0.117169	-0.551114	1.046670	0.115773	-0.453942	0.744162	0.369254	-0.245043	0.761442	-0.036464							-0.166914	0.082550	-0.029955	-0.161977	0.075388	0.179838	-0.159320	0.067399	0.216549	0.340729	0.072881	-0.098555
14528	121.066667	-0.811933	0.679941	0.024929	-0.779278	0.692402	0.229811	-0.707088	0.896607	0.006210	-0.693687	0.906419	0.179362	-0.558909	0.702630	-0.188563	-0.585567	1.119693	0.016927	-0.597264	1.090406	0.117247	-0.550975	1.046659	0.115739	-0.455485	0.743867	0.369733	-0.246054	0.761559	-0.037909							-0.166876	0.082572	-0.029958	-0.161986	0.075379	0.179826	-0.159325	0.067407	0.216536	0.340713	0.072884	-0.098522
14529	121.075000	-0.811857	0.679983	0.024960	-0.779077	0.692465	0.229822	-0.707108	0.896682	0.006274	-0.693685	0.906481	0.179394	-0.560821	0.702970	-0.188727	-0.585686	1.119863	0.017117	-0.597171	1.090458	0.117422	-0.550926	1.046713	0.115760	-0.457237	0.743605	0.370332	-0.247223	0.761939	-0.039240							-0.166892	0.082560	-0.029952	-0.161999	0.075379	0.179804	-0.159331	0.067406	0.216517	0.340722	0.072873	-0.098548
14530	121.083333	-0.811791	0.680027	0.024985	-0.778936	0.692500	0.229812	-0.707132	0.896752	0.006329	-0.693638	0.906435	0.179354	-0.562748	0.703364	-0.188971	-0.585780	1.120072	0.017264	-0.597164	1.090522	0.117549	-0.550902	1.046775	0.115773	-0.459136	0.743380	0.371011	-0.248923	0.762417	-0.040173							-0.166912	0.082545	-0.029950	-0.162004	0.075365	0.179781	-0.159340	0.067405	0.216499	0.340743	0.072905	-0.098527
14531	121.091667	-0.811725	0.680074	0.025007	-0.778800	0.692561	0.229807	-0.707159	0.896814	0.006383	-0.693651	0.906397	0.179371	-0.564722	0.703768	-0.189273	-0.585926	1.120299	0.017435	-0.597231	1.090614	0.117729	-0.550978	1.046885	0.115855	-0.461187	0.743169	0.371780	-0.251207	0.762936	-0.040453							-0.166910	0.082544	-0.029945	-0.162013	0.075352	0.179765	-0.159340	0.067394	0.216486	0.340726	0.072866	-0.098547
14532	121.100000	-0.811680	0.680135	0.025046	-0.778704	0.692652	0.229853	-0.707203	0.896875	0.006445	-0.693627	0.906379	0.179390	-0.566611	0.704258	-0.189639	-0.586060	1.120554	0.017589	-0.597330	1.090689	0.117881	-0.551029	1.046949	0.115854	-0.463350	0.743003	0.372617	-0.253851	0.763320	-0.040226							-0.166909	0.082547	-0.029940	-0.162018	0.075344	0.179754	-0.159344	0.067372	0.216466	0.340704	0.072883	-0.098516
14533	121.108333	-0.811695	0.680168	0.025079	-0.778625	0.692702	0.229796	-0.707264	0.896930	0.006507	-0.693623	0.906315	0.179385	-0.568482	0.704827	-0.190116	-0.586253	1.120809	0.017744	-0.597432	1.090767	0.117953	-0.551130	1.047027	0.115867	-0.465611	0.742848	0.373538	-0.256693	0.762992	-0.038732							-0.166891	0.082566	-0.029945	-0.162036	0.075337	0.179754	-0.159360	0.067338	0.216445	0.340725	0.072889	-0.098512
14534	121.116667	-0.811664	0.680189	0.025082	-0.778602	0.692742	0.229770	-0.707347	0.896982	0.006565	-0.693639	0.906267	0.179391	-0.570329	0.705458	-0.190621	-0.586443	1.121073	0.017902	-0.597553	1.090877	0.118044	-0.551236	1.047145	0.115943	-0.467932	0.742719	0.374506	-0.259490	0.762114	-0.036761							-0.166905	0.082552	-0.029943	-0.162045	0.075331	0.179752	-0.159348	0.067327	0.216417	0.340737	0.072900	-0.098508
14535	121.125000	-0.811737	0.680216	0.025099	-0.778596	0.692780	0.229726	-0.707456	0.897023	0.006611	-0.693592	0.906170	0.179379	-0.572067	0.706083	-0.191160	-0.586627	1.121337	0.018048	-0.597723	1.091011	0.118151	-0.551389	1.047248	0.116041	-0.470266	0.742673	0.375540	-0.262233	0.760246	-0.033958							-0.166887	0.082569	-0.029952	-0.162053	0.075327	0.179750	-0.159354	0.067341	0.216415	0.340718	0.072869	-0.098522
14536	121.133333	-0.811780	0.680175	0.025055	-0.778642	0.692816	0.229690	-0.707587	0.897060	0.006654	-0.693564	0.906065	0.179362	-0.573772	0.706800	-0.191779	-0.586859	1.121629	0.018210	-0.597922	1.091146	0.118264	-0.551563	1.047330	0.116042	-0.472599	0.742680	0.376592	-0.264849	0.757601	-0.030963							-0.166905	0.082568	-0.029952	-0.162059	0.075344	0.179739	-0.159361	0.067351	0.216407	0.340701	0.072854	-0.098501
14537	121.141667	-0.811880	0.680165	0.025037	-0.778692	0.692831	0.229630	-0.707750	0.897096	0.006683	-0.693737	0.906039	0.179358	-0.575428	0.707560	-0.192531	-0.587075	1.121975	0.018365	-0.598205	1.091354	0.118417	-0.551822	1.047437	0.116042	-0.474879	0.742752	0.377661	-0.267189	0.754070	-0.028115							-0.166909	0.082569	-0.029962	-0.162069	0.075342	0.179724	-0.159365	0.067359	0.216392	0.340722	0.072873	-0.098522
14538	121.150000	-0.811986	0.680102	0.024981	-0.778785	0.692857	0.229623	-0.707910	0.897122	0.006703	-0.693734	0.905988	0.179325	-0.576976	0.708393	-0.193325	-0.587304	1.122355	0.018524	-0.598463	1.091557	0.118495	-0.552100	1.047584	0.116035	-0.477121	0.742861	0.378729	-0.269323	0.750081	-0.025388							-0.166909	0.082569	-0.029977	-0.162074	0.075342	0.179701	-0.159368	0.067354	0.216370	0.340719	0.072859	-0.098549
14539	121.158333	-0.812098	0.680031	0.024917	-0.778894	0.692865	0.229538	-0.708071	0.897140	0.006705	-0.693879	0.905844	0.179269	-0.578428	0.709207	-0.194175	-0.587472	1.122828	0.018615	-0.598729	1.091857	0.118539	-0.552497	1.047882	0.116127	-0.479323	0.742971	0.379782	-0.271282	0.745577	-0.023236							-0.166915	0.082564	-0.029987	-0.162086	0.075333	0.179682	-0.159369	0.067352	0.216353	0.340703	0.072870	-0.098517
14540	121.166667	-0.812229	0.679963	0.024859	-0.779027	0.692810	0.229405	-0.708244	0.897160	0.006692	-0.694211	0.905850	0.179241	-0.579794	0.709991	-0.195049	-0.587687	1.123305	0.018749	-0.599019	1.092247	0.118574	-0.552873	1.048068	0.116091	-0.481529	0.743062	0.380830	-0.273013	0.740964	-0.021350							-0.166917	0.082568	-0.029996	-0.162092	0.075323	0.179665	-0.159381	0.067336	0.216339	0.340708	0.072892	-0.098531
14541	121.175000	-0.812421	0.679918	0.024801	-0.779164	0.692774	0.229308	-0.708418	0.897177	0.006668	-0.694315	0.905745	0.179186	-0.581200	0.710829	-0.195882	-0.587899	1.123839	0.018832	-0.599372	1.092674	0.118676	-0.553304	1.048407	0.116122	-0.483769	0.743127	0.381855	-0.274807	0.736117	-0.020128							-0.166921	0.082567	-0.030004	-0.162099	0.075321	0.179657	-0.159379	0.067341	0.216332	0.340724	0.072905	-0.098531
14542	121.183333	-0.812587	0.679853	0.024727	-0.779318	0.692731	0.229206	-0.708595	0.897194	0.006630	-0.694423	0.905645	0.179119	-0.582585	0.711580	-0.196660	-0.588128	1.124391	0.018931	-0.599742	1.093131	0.118739	-0.553461	1.048583	0.115864	-0.486056	0.743191	0.382848	-0.276482	0.731266	-0.019389							-0.166918	0.082574	-0.030005	-0.162102	0.075324	0.179662	-0.159381	0.067348	0.216334	0.340748	0.072943	-0.098548
14543	121.191667	-0.812762	0.679774	0.024661	-0.779467	0.692703	0.229122	-0.708812	0.897218	0.006575	-0.694715	0.905644	0.179061	-0.583960	0.712262	-0.197312	-0.588324	1.124992	0.019034	-0.600013	1.093616	0.118777	-0.554217	1.049063	0.116109	-0.488414	0.743222	0.383774	-0.277975	0.726472	-0.019063							-0.166918	0.082590	-0.030012	-0.162109	0.075324	0.179672	-0.159387	0.067363	0.216345	0.340713	0.072905	-0.098533
14544	121.200000	-0.812954	0.679703	0.024579	-0.779654	0.692608	0.228984	-0.709003	0.897230	0.006503	-0.695030	0.905662	0.179004	-0.585375	0.712936	-0.197926	-0.588516	1.125559	0.019140	-0.600357	1.094054	0.118764	-0.554648	1.049348	0.116097	-0.490835	0.743268	0.384604	-0.279308	0.721891	-0.019063							-0.166916	0.082593	-0.030013	-0.162111	0.075336	0.179678	-0.159386	0.067385	0.216347	0.340750	0.072937	-0.098539
14545	121.208333	-0.813080	0.679598	0.024468	-0.779872	0.692556	0.228884	-0.709227	0.897251	0.006419	-0.695251	0.905605	0.178906	-0.586882	0.713414	-0.198339	-0.588682	1.126042	0.019232	-0.600689	1.094568	0.118854	-0.555102	1.049662	0.116115	-0.493346	0.743296	0.385320	-0.280623	0.717546	-0.019150							-0.166914	0.082598	-0.030005	-0.162102	0.075346	0.179683	-0.159388	0.067390	0.216353	0.340719	0.072891	-0.098537
14546	121.216667	-0.813267	0.679504	0.024370	-0.780056	0.692502	0.228773	-0.709455	0.897259	0.006321	-0.695579	0.905518	0.178788	-0.588369	0.713883	-0.198654	-0.588837	1.126471	0.019313	-0.601001	1.094975	0.118930	-0.555547	1.049962	0.116182	-0.495899	0.743306	0.385923	-0.281893	0.713530	-0.019591							-0.166912	0.082599	-0.030012	-0.162099	0.075355	0.179674	-0.159389	0.067400	0.216345	0.340716	0.072888	-0.098521
14547	121.225000	-0.813491	0.679409	0.024272	-0.780227	0.692414	0.228654	-0.709702	0.897256	0.006221	-0.695733	0.905381	0.178635	-0.589927	0.714200	-0.198875	-0.588990	1.126784	0.019381	-0.601272	1.095277	0.118960	-0.555916	1.050164	0.116246	-0.498509	0.743260	0.386399	-0.283216	0.709892	-0.020016							-0.166916	0.082600	-0.030005	-0.162101	0.075349	0.179665	-0.159389	0.067390	0.216335	0.340738	0.072916	-0.098531
14548	121.233333	-0.813661	0.679291	0.024163	-0.780442	0.692340	0.228547	-0.709963	0.897241	0.006115	-0.696144	0.905392	0.178550	-0.591585	0.714477	-0.199034	-0.589140	1.127022	0.019447	-0.601565	1.095488	0.119001	-0.556276	1.050319	0.116335	-0.501144	0.743175	0.386776	-0.284578	0.706625	-0.020400							-0.166917	0.082596	-0.030002	-0.162103	0.075339	0.179659	-0.159393	0.067378	0.216328	0.340736	0.072887	-0.098558
14549	121.241667	-0.813839	0.679169	0.024052	-0.780653	0.692253	0.228441	-0.710231	0.897214	0.005996	-0.696646	0.905328	0.178412	-0.593086	0.714742	-0.199056	-0.589281	1.127193	0.019491	-0.601838	1.095637	0.119047	-0.556584	1.050399	0.116389	-0.503797	0.743020	0.387029	-0.286005	0.703755	-0.020670							-0.166918	0.082593	-0.030000	-0.162104	0.075333	0.179650	-0.159390	0.067363	0.216326	0.340729	0.072892	-0.098547
14550	121.250000	-0.814022	0.679029	0.023943	-0.780874	0.692157	0.228331	-0.710524	0.897187	0.005876	-0.697170	0.905306	0.178254	-0.594679	0.714892	-0.199008	-0.589419	1.127326	0.019519	-0.602112	1.095741	0.119056	-0.556909	1.050459	0.116421	-0.506468	0.742799	0.387195	-0.287356	0.701324	-0.020883							-0.166924	0.082590	-0.029999	-0.162112	0.075327	0.179647	-0.159389	0.067358	0.216327	0.340716	0.072883	-0.098526
14551	121.258333	-0.814172	0.678871	0.023816	-0.781116	0.692054	0.228226	-0.710860	0.897138	0.005743	-0.697618	0.905225	0.178110	-0.596269	0.715031	-0.198905	-0.589574	1.127411	0.019575	-0.602395	1.095820	0.119056	-0.557202	1.050498	0.116450	-0.509153	0.742504	0.387274	-0.288754	0.699156	-0.020952							-0.166926	0.082592	-0.029997	-0.162114	0.075336	0.179654	-0.159387	0.067365	0.216326	0.340735	0.072915	-0.098535
14552	121.266667	-0.814343	0.678726	0.023685	-0.781387	0.691911	0.228117	-0.711222	0.897090	0.005613	-0.698065	0.905146	0.177982	-0.597708	0.715235	-0.198684	-0.589715	1.127510	0.019591	-0.602701	1.095901	0.119087	-0.557499	1.050529	0.116463	-0.511853	0.742171	0.387294	-0.290146	0.697465	-0.020786							-0.166935	0.082597	-0.029998	-0.162117	0.075346	0.179653	-0.159394	0.067387	0.216335	0.340730	0.072900	-0.098567
14553	121.275000	-0.814437	0.678502	0.023558	-0.781516	0.691741	0.228012	-0.711589	0.897013	0.005474	-0.698744	0.905073	0.177714	-0.599249	0.715222	-0.198483	-0.589868	1.127647	0.019605	-0.602990	1.096000	0.119057	-0.558200	1.050724	0.116678	-0.514548	0.741770	0.387217	-0.291512	0.695995	-0.020286							-0.166929	0.082600	-0.029987	-0.162112	0.075361	0.179657	-0.159394	0.067402	0.216335	0.340725	0.072901	-0.098550
14554	121.283333	-0.814714	0.678410	0.023430	-0.781827	0.691542	0.227823	-0.712002	0.896926	0.005335	-0.699219	0.904929	0.177533	-0.600572	0.715268	-0.198222	-0.590034	1.127843	0.019625	-0.603312	1.096172	0.119038	-0.558438	1.050700	0.116578	-0.517205	0.741359	0.387073	-0.292814	0.694618	-0.019791							-0.166928	0.082602	-0.029975	-0.162111	0.075383	0.179656	-0.159394	0.067421	0.216330	0.340709	0.072900	-0.098530
14555	121.291667	-0.814893	0.678219	0.023286	-0.782190	0.691344	0.227787	-0.712428	0.896803	0.005200	-0.700017	0.904914	0.177382	-0.601874	0.715249	-0.197998	-0.590216	1.128122	0.019653	-0.603648	1.096423	0.119002	-0.558860	1.050870	0.116593	-0.519826	0.740898	0.386861	-0.294051	0.693377	-0.019175							-0.166934	0.082597	-0.029962	-0.162107	0.075384	0.179655	-0.159393	0.067412	0.216326	0.340721	0.072891	-0.098562
14556	121.300000	-0.815055	0.678022	0.023167	-0.782355	0.691118	0.227739	-0.712885	0.896666	0.005070	-0.700634	0.904746	0.177175	-0.603050	0.715249	-0.197719	-0.590415	1.128485	0.019678	-0.604011	1.096780	0.119032	-0.559353	1.051101	0.116636	-0.522380	0.740449	0.386582	-0.295190	0.692183	-0.018562							-0.166939	0.082591	-0.029947	-0.162109	0.075376	0.179645	-0.159393	0.067403	0.216313	0.340702	0.072901	-0.098532
14557	121.308333	-0.815267	0.677788	0.023056	-0.782602	0.690816	0.227611	-0.713335	0.896501	0.004943	-0.701338	0.904600	0.177030	-0.604068	0.715227	-0.197460	-0.590666	1.128890	0.019715	-0.604423	1.097190	0.119056	-0.559638	1.051423	0.116532	-0.524813	0.740006	0.386228	-0.296347	0.691112	-0.018380							-0.166942	0.082581	-0.029929	-0.162108	0.075369	0.179631	-0.159414	0.067309	0.216202	0.340704	0.072892	-0.098532
14558	121.316667	-0.815467	0.677525	0.022951	-0.782913	0.690539	0.227522	-0.713832	0.896335	0.004849	-0.702121	0.904480	0.176943	-0.605014	0.715157	-0.197235	-0.590941	1.129333	0.019735	-0.604873	1.097624	0.119036	-0.560714	1.051993	0.116915	-0.527117	0.739599	0.385836	-0.297317	0.690037	-0.018253							-0.166946	0.082568	-0.029910	-0.162103	0.075361	0.179620	-0.159388	0.067381	0.216299	0.340729	0.072888	-0.098567
14559	121.325000	-0.815744	0.677341	0.022863	-0.783274	0.690268	0.227463	-0.714314	0.896137	0.004749	-0.702815	0.904275	0.176775	-0.605792	0.715127	-0.196991	-0.591222	1.129838	0.019715	-0.605391	1.098152	0.119037	-0.560978	1.052254	0.116769	-0.529261	0.739225	0.385404	-0.298054	0.689131	-0.018228							-0.166953	0.082561	-0.029891	-0.162099	0.075371	0.179620	-0.159391	0.067386	0.216297	0.340716	0.072883	-0.098540
14560	121.333333	-0.815958	0.677102	0.022795	-0.783566	0.689958	0.227367	-0.714827	0.895952	0.004674	-0.703543	0.904102	0.176680	-0.606516	0.715058	-0.196752	-0.591524	1.130346	0.019665	-0.605943	1.098689	0.118956	-0.561807	1.052766	0.116907	-0.531228	0.738875	0.384949	-0.298710	0.688313	-0.018238							-0.166957	0.082554	-0.029865	-0.162099	0.075376	0.179624	-0.159431	0.067251	0.216088	0.340705	0.072892	-0.098523
14561	121.341667	-0.816198	0.676855	0.022709	-0.783831	0.689596	0.227260	-0.715357	0.895774	0.004622	-0.704436	0.903977	0.176636	-0.607025	0.715071	-0.196535	-0.591845	1.130851	0.019571	-0.606553	1.099234	0.118810	-0.562400	1.053190	0.116743	-0.532951	0.738559	0.384502	-0.299292	0.687566	-0.018235							-0.166943	0.082562	-0.029857	-0.162093	0.075389	0.179621	-0.159392	0.067414	0.216300	0.340711	0.072898	-0.098524
14562	121.350000	-0.816455	0.676614	0.022646	-0.784094	0.689219	0.227165	-0.715901	0.895591	0.004569	-0.705214	0.903846	0.176577	-0.607460	0.714977	-0.196354	-0.592212	1.131369	0.019465	-0.607204	1.099810	0.118643	-0.563282	1.053677	0.116787	-0.534473	0.738271	0.384072	-0.299847	0.686873	-0.018106							-0.166964	0.082545	-0.029833	-0.162087	0.075393	0.179625	-0.159393	0.067427	0.216296	0.340734	0.072894	-0.098553
14563	121.358333	-0.816700	0.676391	0.022602	-0.784442	0.688945	0.227149	-0.716449	0.895408	0.004536	-0.705942	0.903653	0.176473	-0.607787	0.714983	-0.196203	-0.592548	1.131902	0.019259	-0.608005	1.100371	0.118611	-0.563970	1.054107	0.116601	-0.535725	0.738056	0.383669	-0.300302	0.686445	-0.017959							-0.166970	0.082544	-0.029817	-0.162080	0.075409	0.179618	-0.159392	0.067439	0.216294	0.340731	0.072903	-0.098566
14564	121.366667	-0.816936	0.676159	0.022562	-0.784763	0.688670	0.227137	-0.717022	0.895221	0.004503	-0.706752	0.903524	0.176450	-0.608008	0.714981	-0.196104	-0.592899	1.132456	0.019021	-0.608716	1.101058	0.118189	-0.564989	1.054717	0.116644	-0.536750	0.737873	0.383285	-0.300746	0.686047	-0.017785							-0.166973	0.082531	-0.029793	-0.162086	0.075413	0.179614	-0.159392	0.067434	0.216289	0.340714	0.072898	-0.098542
14565	121.375000	-0.817189	0.675915	0.022521	-0.785085	0.688372	0.227139	-0.717596	0.895032	0.004482	-0.707506	0.903419	0.176439	-0.608079	0.714886	-0.196027	-0.593231	1.133034	0.018698	-0.609570	1.101681	0.117866	-0.565801	1.055202	0.116314	-0.537501	0.737766	0.382957	-0.301150	0.685746	-0.017374							-0.166979	0.082519	-0.029780	-0.162088	0.075405	0.179604	-0.159392	0.067421	0.216285	0.340722	0.072900	-0.098556
14566	121.383333	-0.817242	0.675508	0.022506	-0.785404	0.688089	0.227152	-0.718205	0.894841	0.004462	-0.708389	0.903341	0.176460	-0.608092	0.714849	-0.195969	-0.593516	1.133666	0.018256	-0.610564	1.102415	0.117206	-0.566953	1.055807	0.116162	-0.538031	0.737717	0.382676	-0.301485	0.685612	-0.016999							-0.166989	0.082514	-0.029764	-0.162087	0.075399	0.179597	-0.159388	0.067414	0.216277	0.340734	0.072913	-0.098589
14567	121.391667	-0.817431	0.675203	0.022529	-0.785723	0.687814	0.227181	-0.718788	0.894631	0.004443	-0.709192	0.903237	0.176453	-0.607962	0.714875	-0.195959	-0.593824	1.134265	0.017733	-0.611508	1.103118	0.116699	-0.568100	1.056388	0.115818	-0.538319	0.737752	0.382467	-0.301787	0.685532	-0.016462							-0.166992	0.082509	-0.029750	-0.162089	0.075392	0.179587	-0.159390	0.067401	0.216266	0.340719	0.072900	-0.098564
14568	121.400000	-0.817725	0.674955	0.022547	-0.786054	0.687582	0.227266	-0.719410	0.894425	0.004425	-0.709923	0.903050	0.176364	-0.607807	0.714874	-0.195964	-0.594092	1.134897	0.017092	-0.612485	1.103842	0.115910	-0.569278	1.057005	0.115421	-0.538426	0.737845	0.382316	-0.302070	0.685464	-0.015818							-0.166992	0.082501	-0.029733	-0.162086	0.075392	0.179583	-0.159390	0.067397	0.216264	0.340705	0.072906	-0.098544
14569	121.408333	-0.818008	0.674697	0.022542	-0.786374	0.687248	0.227260	-0.720051	0.894224	0.004420	-0.710796	0.902959	0.176412	-0.607613	0.714857	-0.196025	-0.594347	1.135497	0.016392	-0.613647	1.104515	0.115108	-0.570480	1.057532	0.114902	-0.538329	0.738015	0.382250	-0.302293	0.685536	-0.015189							-0.166999	0.082503	-0.029718	-0.162085	0.075405	0.179594	-0.159386	0.067411	0.216268	0.340713	0.072892	-0.098552
14570	121.416667	-0.818289	0.674446	0.022526	-0.786718	0.686975	0.227308	-0.720696	0.894003	0.004407	-0.711599	0.902821	0.176404	-0.607330	0.714861	-0.196030	-0.594598	1.136078	0.015633	-0.614674	1.105228	0.114108	-0.571756	1.058086	0.114354	-0.538089	0.738235	0.382242	-0.302485	0.685608	-0.014559							-0.167001	0.082501	-0.029697	-0.162080	0.075414	0.179600	-0.159389	0.067430	0.216275	0.340728	0.072901	-0.098565
14571	121.425000	-0.818557	0.674151	0.022499	-0.787068	0.686683	0.227375	-0.721388	0.893788	0.004424	-0.712470	0.902676	0.176425	-0.607044	0.714854	-0.196105	-0.594826	1.136636	0.014823	-0.615850	1.105896	0.113142	-0.572879	1.058556	0.113638	-0.537703	0.738504	0.382305	-0.302639	0.685717	-0.013866							-0.167060	0.082480	-0.029702	-0.162074	0.075428	0.179605	-0.159390	0.067446	0.216280	0.340721	0.072919	-0.098534
14572	121.433333	-0.818796	0.673819	0.022517	-0.787394	0.686353	0.227431	-0.722070	0.893550	0.004440	-0.713239	0.902454	0.176438	-0.606577	0.714865	-0.196111	-0.595058	1.137208	0.013989	-0.617112	1.106588	0.112177	-0.574387	1.059251	0.113227	-0.537237	0.738795	0.382426	-0.302763	0.685808	-0.013264							-0.167120	0.082460	-0.029710	-0.162063	0.075442	0.179610	-0.159386	0.067451	0.216281	0.340652	0.073066	-0.098496
14573	121.441667	-0.819137	0.673555	0.022539	-0.787769	0.686048	0.227520	-0.722780	0.893296	0.004480	-0.713981	0.902212	0.176471	-0.606360	0.714765	-0.196260	-0.595293	1.137742	0.013162	-0.618346	1.107273	0.111131	-0.575461	1.059630	0.112387	-0.536710	0.739123	0.382599	-0.302905	0.685878	-0.012723							-0.167125	0.082450	-0.029690	-0.162063	0.075437	0.179608	-0.159388	0.067440	0.216281	0.340726	0.072903	-0.098567
14574	121.450000	-0.819395	0.673225	0.022541	-0.788145	0.685727	0.227608	-0.723523	0.893039	0.004541	-0.714756	0.901968	0.176531	-0.605958	0.714735	-0.196334	-0.595580	1.138266	0.012357	-0.619651	1.107978	0.110165	-0.576879	1.060184	0.111807	-0.536149	0.739475	0.382815	-0.303023	0.685954	-0.012255							-0.167128	0.082440	-0.029676	-0.162064	0.075427	0.179598	-0.159386	0.067429	0.216274	0.340723	0.072903	-0.098577
14575	121.458333	-0.819738	0.672923	0.022567	-0.788475	0.685353	0.227677	-0.724272	0.892777	0.004620	-0.715511	0.901698	0.176574	-0.605605	0.714670	-0.196445	-0.595903	1.138781	0.011604	-0.620984	1.108679	0.109186	-0.578342	1.060811	0.111312	-0.535565	0.739847	0.383077	-0.303113	0.686066	-0.011786							-0.167134	0.082429	-0.029665	-0.162065	0.075420	0.179590	-0.159406	0.067340	0.216159	0.340721	0.072900	-0.098563
14576	121.466667	-0.819946	0.672596	0.022624	-0.788809	0.684995	0.227765	-0.725019	0.892502	0.004720	-0.716351	0.901502	0.176717	-0.605216	0.714557	-0.196538	-0.596277	1.139340	0.010880	-0.622414	1.109406	0.108402	-0.579846	1.061444	0.110909	-0.534990	0.740243	0.383368	-0.303218	0.686116	-0.011341							-0.167138	0.082427	-0.029653	-0.162065	0.075419	0.179578	-0.159389	0.067409	0.216244	0.340749	0.072939	-0.098563
14577	121.475000	-0.820316	0.672208	0.022652	-0.789183	0.684641	0.227878	-0.725788	0.892228	0.004834	-0.717204	0.901301	0.176855	-0.604889	0.714497	-0.196615	-0.596770	1.139892	0.010299	-0.623693	1.110219	0.107557	-0.581351	1.062077	0.110517	-0.534443	0.740653	0.383684	-0.303376	0.686097	-0.010895							-0.167135	0.082428	-0.029645	-0.162067	0.075418	0.179578	-0.159384	0.067414	0.216249	0.340729	0.072893	-0.098579
14578	121.483333	-0.820661	0.671876	0.022746	-0.789475	0.684243	0.227954	-0.726554	0.891967	0.004965	-0.718007	0.901085	0.176997	-0.604537	0.714441	-0.196695	-0.597281	1.140497	0.009751	-0.624992	1.111085	0.106811	-0.582859	1.062750	0.110178	-0.533927	0.741078	0.384016	-0.303566	0.686030	-0.010446							-0.167135	0.082437	-0.029635	-0.162069	0.075437	0.179577	-0.159429	0.067275	0.216042	0.340709	0.072896	-0.098540
14579	121.491667	-0.820989	0.671501	0.022820	-0.789790	0.683864	0.228036	-0.727321	0.891705	0.005108	-0.718764	0.900793	0.177107	-0.604170	0.714442	-0.196682	-0.597907	1.141091	0.009322	-0.626277	1.111984	0.106260	-0.584403	1.063498	0.109995	-0.533458	0.741505	0.384355	-0.303754	0.685959	-0.010106							-0.167140	0.082436	-0.029620	-0.162065	0.075446	0.179580	-0.159407	0.067360	0.216154	0.340716	0.072897	-0.098552
14580	121.500000	-0.821371	0.671180	0.022890	-0.790098	0.683459	0.228130	-0.728100	0.891448	0.005260	-0.719665	0.900597	0.177323	-0.604079	0.714276	-0.196797	-0.598567	1.141702	0.008953	-0.627653	1.112828	0.105970	-0.585836	1.064140	0.109766	-0.533022	0.741932	0.384682	-0.303990	0.685806	-0.009705							-0.167142	0.082437	-0.029607	-0.162058	0.075461	0.179590	-0.159391	0.067444	0.216262	0.340730	0.072902	-0.098566
14581	121.508333	-0.821651	0.670719	0.023007	-0.790427	0.683086	0.228246	-0.728889	0.891192	0.005417	-0.720495	0.900369	0.177513	-0.603873	0.714276	-0.196756	-0.599307	1.142216	0.008689	-0.628866	1.113651	0.105583	-0.587281	1.064830	0.109701	-0.532640	0.742356	0.385016	-0.304287	0.685646	-0.009296							-0.167147	0.082429	-0.029589	-0.162052	0.075469	0.179587	-0.159386	0.067454	0.216267	0.340725	0.072897	-0.098558
14582	121.516667	-0.821980	0.670340	0.023102	-0.790773	0.682712	0.228363	-0.729680	0.890929	0.005578	-0.721371	0.900157	0.177723	-0.603778	0.714302	-0.196723	-0.600090	1.142702	0.008479	-0.630041	1.114372	0.105239	-0.588655	1.065438	0.109684	-0.532292	0.742773	0.385335	-0.304588	0.685460	-0.008947							-0.167150	0.082422	-0.029572	-0.162052	0.075466	0.179594	-0.159389	0.067449	0.216268	0.340709	0.072904	-0.098530
14583	121.525000	-0.822370	0.669978	0.023201	-0.791056	0.682300	0.228438	-0.730487	0.890686	0.005748	-0.721929	0.899610	0.177712	-0.603709	0.714282	-0.196699	-0.600950	1.143115	0.008363	-0.631210	1.115000	0.105129	-0.589921	1.065985	0.109716	-0.531999	0.743173	0.385639	-0.304957	0.685160	-0.008658							-0.167155	0.082415	-0.029574	-0.162048	0.075459	0.179584	-0.159384	0.067430	0.216262	0.340710	0.072900	-0.098550
14584	121.533333	-0.822703	0.669578	0.023313	-0.791401	0.681918	0.228559	-0.731288	0.890439	0.005924	-0.722578	0.899129	0.177796	-0.603745	0.714346	-0.196582	-0.601908	1.143481	0.008366	-0.632364	1.115553	0.105065	-0.591119	1.066484	0.109811	-0.531755	0.743564	0.385951	-0.305314	0.684844	-0.008383							-0.167159	0.082398	-0.029561	-0.162043	0.075442	0.179580	-0.159376	0.067421	0.216253	0.340725	0.072899	-0.098578
14585	121.541667	-0.823079	0.669207	0.023377	-0.791746	0.681523	0.228665	-0.732115	0.890191	0.006100	-0.723752	0.899110	0.178143	-0.603729	0.714409	-0.196400	-0.602908	1.143823	0.008447	-0.633433	1.116070	0.105198	-0.592279	1.066979	0.110041	-0.531547	0.743922	0.386243	-0.305713	0.684425	-0.008145							-0.167158	0.082401	-0.029561	-0.162044	0.075432	0.179570	-0.159374	0.067412	0.216240	0.340718	0.072886	-0.098559
14586	121.550000	-0.823374	0.668784	0.023397	-0.792065	0.681144	0.228773	-0.732954	0.889953	0.006281	-0.724732	0.898849	0.178384	-0.603871	0.714501	-0.196235	-0.603987	1.144155	0.008613	-0.634551	1.116528	0.105402	-0.593390	1.067440	0.110298	-0.531380	0.744249	0.386506	-0.306127	0.683931	-0.007898							-0.167157	0.082404	-0.029555	-0.162045	0.075440	0.179569	-0.159414	0.067267	0.216030	0.340703	0.072894	-0.098546
14587	121.558333	-0.823723	0.668435	0.023527	-0.792444	0.680737	0.228865	-0.733792	0.889726	0.006460	-0.725763	0.898679	0.178639	-0.604075	0.714561	-0.196038	-0.605123	1.144444	0.008900	-0.635534	1.116954	0.105757	-0.594419	1.067797	0.110620	-0.531259	0.744555	0.386760	-0.306618	0.683307	-0.007675							-0.167159	0.082408	-0.029542	-0.162037	0.075449	0.179572	-0.159375	0.067438	0.216243	0.340727	0.072896	-0.098578
14588	121.566667	-0.824042	0.668057	0.023574	-0.792789	0.680316	0.228948	-0.734671	0.889496	0.006650	-0.726559	0.898256	0.178754	-0.604324	0.714631	-0.195810	-0.606319	1.144682	0.009278	-0.636654	1.117297	0.106408	-0.595443	1.068141	0.111073	-0.531157	0.744842	0.386986	-0.307142	0.682677	-0.007387							-0.167159	0.082409	-0.029530	-0.162038	0.075461	0.179569	-0.159381	0.067450	0.216253	0.340729	0.072895	-0.098566
14589	121.575000	-0.824412	0.667722	0.023592	-0.793160	0.679924	0.229046	-0.735529	0.889278	0.006860	-0.727317	0.897803	0.178807	-0.604587	0.714733	-0.195508	-0.607587	1.144864	0.009777	-0.637479	1.117594	0.106810	-0.596397	1.068442	0.111585	-0.531100	0.745092	0.387163	-0.307709	0.681993	-0.007041							-0.167159	0.082408	-0.029512	-0.162036	0.075479	0.179576	-0.159377	0.067465	0.216252	0.340706	0.072898	-0.098524
14590	121.583333	-0.824759	0.667376	0.023645	-0.793537	0.679522	0.229169	-0.736385	0.889064	0.007071	-0.728339	0.897550	0.179028	-0.604882	0.714823	-0.195168	-0.608880	1.145027	0.010298	-0.638416	1.117804	0.107471	-0.597296	1.068688	0.112160	-0.531079	0.745317	0.387298	-0.308305	0.681243	-0.006806							-0.167167	0.082411	-0.029508	-0.162033	0.075487	0.179574	-0.159387	0.067471	0.216254	0.340704	0.072905	-0.098528
14591	121.591667	-0.825015	0.666999	0.023709	-0.793915	0.679109	0.229245	-0.737277	0.888852	0.007294	-0.729438	0.897347	0.179367	-0.605269	0.714884	-0.194851	-0.610245	1.145138	0.010910	-0.639284	1.117989	0.108283	-0.598125	1.068879	0.112770	-0.531093	0.745513	0.387386	-0.308975	0.680341	-0.006661							-0.167169	0.082406	-0.029501	-0.162032	0.075485	0.179564	-0.159382	0.067468	0.216244	0.340731	0.072907	-0.098566
14592	121.600000	-0.825322	0.666661	0.023740	-0.794306	0.678713	0.229364	-0.738163	0.888643	0.007518	-0.730493	0.897136	0.179667	-0.605651	0.714973	-0.194432	-0.611631	1.145204	0.011567	-0.640277	1.118118	0.109259	-0.598943	1.069072	0.113457	-0.531018	0.745750	0.387349	-0.309672	0.679369	-0.006595							-0.167174	0.082397	-0.029497	-0.162033	0.075469	0.179558	-0.159376	0.067450	0.216232	0.340728	0.072916	-0.098582
14593	121.608333	-0.825621	0.666324	0.023816	-0.794629	0.678274	0.229431	-0.739060	0.888453	0.007762	-0.731298	0.896659	0.179758	-0.606056	0.715037	-0.193981	-0.613050	1.145271	0.012259	-0.641077	1.118305	0.109960	-0.599747	1.069295	0.114172	-0.531083	0.745874	0.387322	-0.310387	0.678373	-0.006488							-0.167175	0.082397	-0.029502	-0.162040	0.075469	0.179534	-0.159376	0.067438	0.216216	0.340719	0.072908	-0.098570
14594	121.616667	-0.826008	0.665990	0.023876	-0.795030	0.677854	0.229549	-0.739960	0.888272	0.008008	-0.732343	0.896389	0.179990	-0.606485	0.715150	-0.193524	-0.614475	1.145345	0.012973	-0.641910	1.118472	0.110832	-0.600590	1.069531	0.114940	-0.531267	0.745924	0.387342	-0.311130	0.677259	-0.006512							-0.167179	0.082394	-0.029501	-0.162034	0.075457	0.179535	-0.159371	0.067443	0.216208	0.340745	0.072943	-0.098565
14595	121.625000	-0.826368	0.665644	0.023899	-0.795406	0.677423	0.229660	-0.740853	0.888084	0.008273	-0.733421	0.896168	0.180343	-0.606879	0.715200	-0.192999	-0.615888	1.145452	0.013684	-0.642786	1.118704	0.111814	-0.601398	1.069746	0.115640	-0.531246	0.746029	0.387124	-0.311925	0.675968	-0.006609							-0.167175	0.082401	-0.029499	-0.162035	0.075473	0.179526	-0.159370	0.067454	0.216202	0.340725	0.072923	-0.098558
14596	121.633333	-0.826684	0.665279	0.024000	-0.795790	0.676967	0.229773	-0.741757	0.887900	0.008544	-0.734434	0.895888	0.180629	-0.607292	0.715333	-0.192453	-0.617321	1.145568	0.014396	-0.643710	1.118992	0.112838	-0.602251	1.069983	0.116349	-0.531333	0.746058	0.386963	-0.312743	0.674619	-0.006669							-0.167175	0.082402	-0.029492	-0.162034	0.075475	0.179530	-0.159368	0.067465	0.216212	0.340701	0.072903	-0.098547
14597	121.641667	-0.827082	0.664970	0.024087	-0.796166	0.676527	0.229905	-0.742709	0.887732	0.008836	-0.735494	0.895617	0.180934	-0.607661	0.715481	-0.191901	-0.618746	1.145741	0.015081	-0.644618	1.119153	0.113532	-0.603094	1.070217	0.116986	-0.531400	0.746043	0.386708	-0.313587	0.673154	-0.006692							-0.167175	0.082409	-0.029485	-0.162025	0.075491	0.179531	-0.159371	0.067479	0.216212	0.340707	0.072904	-0.098544
14598	121.650000	-0.827469	0.664609	0.024140	-0.796561	0.676086	0.230054	-0.743644	0.887551	0.009134	-0.736445	0.895296	0.181261	-0.607940	0.715553	-0.191384	-0.620161	1.145938	0.015742	-0.645398	1.119435	0.114225	-0.604029	1.070511	0.117651	-0.531500	0.746038	0.386557	-0.314456	0.671586	-0.006665							-0.167177	0.082404	-0.029471	-0.162023	0.075499	0.179534	-0.159372	0.067487	0.216218	0.340732	0.072914	-0.098574
14599	121.658333	-0.827726	0.664221	0.024332	-0.796952	0.675625	0.230214	-0.744602	0.887351	0.009454	-0.737416	0.894939	0.181497	-0.608220	0.715663	-0.190767	-0.621573	1.146189	0.016359	-0.646470	1.119823	0.115129	-0.605001	1.070798	0.118207	-0.531568	0.745987	0.386308	-0.315325	0.669917	-0.006645							-0.167184	0.082402	-0.029458	-0.162020	0.075501	0.179536	-0.159372	0.067491	0.216223	0.340712	0.072913	-0.098533
14600	121.666667	-0.828177	0.663847	0.024412	-0.797307	0.675173	0.230369	-0.745574	0.887145	0.009775	-0.738529	0.894713	0.181859	-0.608464	0.715772	-0.190229	-0.622969	1.146569	0.016918	-0.647506	1.120170	0.115712	-0.606075	1.071222	0.118804	-0.531626	0.745921	0.386031	-0.316176	0.668268	-0.006550							-0.167186	0.082395	-0.029451	-0.162021	0.075493	0.179527	-0.159370	0.067494	0.216213	0.340714	0.072903	-0.098526
14601	121.675000	-0.828599	0.663453	0.024551	-0.797681	0.674707	0.230550	-0.746587	0.886936	0.010126	-0.739471	0.894336	0.182199	-0.608620	0.715835	-0.189711	-0.624373	1.146958	0.017486	-0.648548	1.120709	0.116433	-0.607327	1.071697	0.119422	-0.531668	0.745822	0.385719	-0.316992	0.666571	-0.006535							-0.167191	0.082394	-0.029456	-0.162027	0.075486	0.179513	-0.159371	0.067486	0.216195	0.340697	0.072987	-0.098532
14602	121.683333	-0.828934	0.663046	0.024719	-0.798109	0.674315	0.230787	-0.747596	0.886698	0.010487	-0.740519	0.894033	0.182553	-0.608741	0.715924	-0.189230	-0.625773	1.147382	0.018029	-0.649676	1.121241	0.117261	-0.608360	1.072075	0.119838	-0.531694	0.745708	0.385397	-0.317734	0.664992	-0.006489							-0.167195	0.082393	-0.029457	-0.162027	0.075483	0.179503	-0.159364	0.067474	0.216180	0.340719	0.072896	-0.098571
14603	121.691667	-0.829344	0.662651	0.024896	-0.798477	0.673826	0.230961	-0.748616	0.886447	0.010837	-0.741476	0.893665	0.182908	-0.608818	0.715995	-0.188768	-0.627163	1.147801	0.018531	-0.650697	1.121778	0.117665	-0.609595	1.072519	0.120344	-0.531702	0.745574	0.385056	-0.318337	0.663577	-0.006440							-0.167195	0.082402	-0.029462	-0.162030	0.075479	0.179479	-0.159387	0.067404	0.216065	0.340712	0.072897	-0.098565
14604	121.700000	-0.829758	0.662223	0.025054	-0.798817	0.673345	0.231141	-0.749667	0.886202	0.011207	-0.742563	0.893345	0.183287	-0.608865	0.716087	-0.188379	-0.628573	1.148150	0.019007	-0.651892	1.122211	0.118145	-0.611081	1.073073	0.120989	-0.531699	0.745421	0.384712	-0.318759	0.662433	-0.006394							-0.167200	0.082403	-0.029459	-0.162033	0.075483	0.179470	-0.159412	0.067337	0.215957	0.340704	0.072900	-0.098553
14605	121.708333	-0.830109	0.661783	0.025260	-0.799258	0.672908	0.231365	-0.750715	0.885932	0.011579	-0.743534	0.893004	0.183693	-0.608929	0.716163	-0.188067	-0.629968	1.148467	0.019428	-0.653031	1.122657	0.118765	-0.612023	1.073262	0.121258	-0.531682	0.745275	0.384392	-0.318973	0.661744	-0.006354							-0.167200	0.082407	-0.029455	-0.162033	0.075493	0.179470	-0.159370	0.067506	0.216156	0.340734	0.072929	-0.098579
14606	121.716667	-0.830626	0.661366	0.025357	-0.799670	0.672453	0.231581	-0.751749	0.885641	0.011950	-0.744352	0.892484	0.183951	-0.608944	0.716285	-0.187713	-0.631379	1.148738	0.019856	-0.654285	1.123036	0.119403	-0.613231	1.073566	0.121668	-0.531662	0.745128	0.384073	-0.319090	0.661443	-0.006388							-0.167206	0.082403	-0.029449	-0.162032	0.075505	0.179465	-0.159369	0.067527	0.216160	0.340744	0.072941	-0.098562
14607	121.725000	-0.830978	0.660898	0.025539	-0.800049	0.671946	0.231754	-0.752794	0.885355	0.012326	-0.745089	0.891935	0.184190	-0.608993	0.716451	-0.187423	-0.632775	1.148967	0.020216	-0.655512	1.123387	0.119770	-0.614637	1.074046	0.122182	-0.531636	0.744986	0.383769	-0.319091	0.661524	-0.006528							-0.167213	0.082402	-0.029440	-0.162031	0.075516	0.179462	-0.159412	0.067379	0.215958	0.340708	0.072913	-0.098544
14608	121.733333	-0.831376	0.660448	0.025713	-0.800436	0.671438	0.231933	-0.753832	0.885064	0.012711	-0.746099	0.891630	0.184663	-0.609030	0.716612	-0.187260	-0.634172	1.149190	0.020533	-0.656767	1.123635	0.119990	-0.616055	1.074415	0.122664	-0.531616	0.744859	0.383491	-0.319013	0.661828	-0.006725							-0.167215	0.082404	-0.029437	-0.162030	0.075522	0.179462	-0.159379	0.067534	0.216164	0.340702	0.072910	-0.098533
14609	121.741667	-0.831784	0.660026	0.025891	-0.800900	0.670996	0.232179	-0.754847	0.884757	0.013087	-0.747385	0.891506	0.185179	-0.609006	0.716808	-0.186948	-0.635579	1.149412	0.020833	-0.658108	1.123946	0.120494	-0.617079	1.074554	0.122790	-0.531616	0.744761	0.383264	-0.318888	0.662368	-0.006906							-0.167219	0.082402	-0.029436	-0.162032	0.075522	0.179463	-0.159377	0.067537	0.216162	0.340709	0.072915	-0.098549
14610	121.750000	-0.832003	0.659550	0.026099	-0.801342	0.670521	0.232385	-0.755876	0.884464	0.013479	-0.748156	0.891043	0.185480	-0.609100	0.717100	-0.186785	-0.636981	1.149647	0.021107	-0.659359	1.124315	0.120713	-0.618710	1.075054	0.123334	-0.531628	0.744693	0.383065	-0.318783	0.662916	-0.007146							-0.167214	0.082401	-0.029438	-0.162040	0.075507	0.179456	-0.159415	0.067383	0.215943	0.340699	0.072897	-0.098523
14611	121.758333	-0.832449	0.659143	0.026251	-0.801719	0.670011	0.232554	-0.756904	0.884178	0.013867	-0.749302	0.890845	0.185982	-0.609173	0.717349	-0.186612	-0.638402	1.149927	0.021402	-0.660791	1.124609	0.121035	-0.619780	1.075208	0.123442	-0.531654	0.744668	0.382907	-0.318758	0.663449	-0.007409							-0.167209	0.082412	-0.029434	-0.162032	0.075499	0.179439	-0.159416	0.067378	0.215931	0.340720	0.072910	-0.098541
14612	121.766667	-0.832992	0.658704	0.026396	-0.802104	0.669528	0.232735	-0.757916	0.883882	0.014237	-0.750016	0.890323	0.186261	-0.609251	0.717522	-0.186549	-0.639824	1.150213	0.021671	-0.662177	1.125020	0.121510	-0.621171	1.075590	0.123777	-0.531700	0.744684	0.382789	-0.318816	0.664033	-0.007562							-0.167212	0.082402	-0.029439	-0.162027	0.075498	0.179437	-0.159366	0.067522	0.216118	0.340745	0.072935	-0.098561
14613	121.775000	-0.833341	0.658300	0.026591	-0.802555	0.669127	0.232980	-0.758931	0.883598	0.014612	-0.750971	0.889990	0.186641	-0.609277	0.717860	-0.186524	-0.641252	1.150547	0.021965	-0.663480	1.125396	0.121592	-0.622562	1.075953	0.124099	-0.531763	0.744758	0.382721	-0.319014	0.664610	-0.007590							-0.167214	0.082409	-0.029429	-0.162027	0.075509	0.179434	-0.159370	0.067535	0.216126	0.340727	0.072901	-0.098584
14614	121.783333	-0.833678	0.657881	0.026790	-0.802958	0.668643	0.233170	-0.759969	0.883325	0.014985	-0.751881	0.889583	0.186973	-0.609353	0.718178	-0.186550	-0.642688	1.150905	0.022275	-0.664935	1.125850	0.122139	-0.624004	1.076362	0.124440	-0.531835	0.744871	0.382689	-0.319295	0.665126	-0.007566							-0.167201	0.082440	-0.029405	-0.162023	0.075518	0.179430	-0.159369	0.067552	0.216129	0.340703	0.072904	-0.098547
14615	121.791667	-0.834232	0.657475	0.026949	-0.803319	0.668201	0.233364	-0.760964	0.883028	0.015329	-0.752847	0.889256	0.187358	-0.609428	0.718518	-0.186630	-0.644119	1.151283	0.022608	-0.666340	1.126279	0.122343	-0.625458	1.076775	0.124801	-0.531906	0.745044	0.382713	-0.319684	0.665457	-0.007520							-0.167214	0.082424	-0.029399	-0.162020	0.075530	0.179433	-0.159408	0.067409	0.215927	0.340720	0.072911	-0.098562
14616	121.800000	-0.834519	0.657047	0.027162	-0.803697	0.667723	0.233548	-0.762006	0.882756	0.015685	-0.753769	0.888906	0.187693	-0.609547	0.718971	-0.186723	-0.645537	1.151654	0.022949	-0.667634	1.126763	0.122679	-0.627191	1.077348	0.125376	-0.531979	0.745258	0.382780	-0.320121	0.665661	-0.007395							-0.167223	0.082408	-0.029394	-0.162017	0.075543	0.179436	-0.159409	0.067425	0.215928	0.340704	0.072912	-0.098534
14617	121.808333	-0.835006	0.656645	0.027316	-0.804011	0.667278	0.233721	-0.762996	0.882460	0.016037	-0.754752	0.888538	0.188082	-0.609636	0.719301	-0.186818	-0.646966	1.152025	0.023303	-0.669081	1.127192	0.123180	-0.628579	1.077705	0.125723	-0.532048	0.745515	0.382889	-0.320604	0.665761	-0.007209							-0.167231	0.082414	-0.029386	-0.162012	0.075550	0.179432	-0.159391	0.067498	0.216029	0.340727	0.072941	-0.098536
14618	121.816667	-0.835440	0.656231	0.027494	-0.804367	0.666815	0.233896	-0.764019	0.882174	0.016375	-0.755742	0.888193	0.188435	-0.609738	0.719653	-0.186903	-0.648379	1.152372	0.023660	-0.670493	1.127566	0.123694	-0.629963	1.078009	0.126086	-0.532116	0.745800	0.383042	-0.321104	0.665772	-0.006995							-0.167228	0.082416	-0.029381	-0.162014	0.075549	0.179429	-0.159364	0.067580	0.216123	0.340728	0.072932	-0.098572
14619	121.825000	-0.835734	0.655786	0.027646	-0.804726	0.666421	0.234091	-0.765010	0.881870	0.016715	-0.756688	0.887827	0.188777	-0.609805	0.720004	-0.186857	-0.649830	1.152696	0.024054	-0.671806	1.127894	0.123961	-0.631315	1.078368	0.126482	-0.532168	0.746089	0.383211	-0.321594	0.665697	-0.006786							-0.167225	0.082428	-0.029383	-0.162011	0.075539	0.179413	-0.159358	0.067566	0.216114	0.340719	0.072922	-0.098555
14620	121.833333	-0.836009	0.655340	0.027852	-0.805052	0.666014	0.234269	-0.765979	0.881564	0.017040	-0.757580	0.887400	0.189026	-0.609910	0.720307	-0.186866	-0.651267	1.153045	0.024461	-0.673077	1.128266	0.124310	-0.632650	1.078695	0.126871	-0.532184	0.746341	0.383266	-0.322063	0.665661	-0.006526							-0.167235	0.082407	-0.029388	-0.162009	0.075534	0.179406	-0.159395	0.067395	0.215895	0.340707	0.072907	-0.098547
14621	121.841667	-0.836481	0.654898	0.027908	-0.805380	0.665555	0.234408	-0.766994	0.881263	0.017362	-0.758555	0.887039	0.189348	-0.610030	0.720631	-0.186863	-0.652718	1.153381	0.024895	-0.674538	1.128613	0.124941	-0.633723	1.078948	0.127113	-0.532283	0.746683	0.383574	-0.322508	0.665600	-0.006338							-0.167232	0.082413	-0.029388	-0.162004	0.075532	0.179406	-0.159372	0.067460	0.216005	0.340714	0.072917	-0.098560
14622	121.850000	-0.836669	0.654507	0.028058	-0.805744	0.665165	0.234580	-0.767971	0.880956	0.017668	-0.759549	0.886679	0.189688	-0.610169	0.720935	-0.186795	-0.654131	1.153722	0.025325	-0.675801	1.129030	0.125434	-0.634999	1.079255	0.127482	-0.532343	0.746990	0.383752	-0.322933	0.665606	-0.006167							-0.167233	0.082415	-0.029379	-0.161996	0.075534	0.179414	-0.159351	0.067544	0.216114	0.340732	0.072914	-0.098593
14623	121.858333	-0.837066	0.654081	0.028153	-0.806084	0.664701	0.234692	-0.768958	0.880659	0.017961	-0.760499	0.886328	0.189960	-0.610348	0.721260	-0.186662	-0.655585	1.154064	0.025788	-0.677039	1.129344	0.125685	-0.636350	1.079645	0.127949	-0.532434	0.747374	0.384055	-0.323328	0.665692	-0.005985							-0.167224	0.082427	-0.029362	-0.161992	0.075546	0.179425	-0.159389	0.067407	0.215930	0.340734	0.072920	-0.098571
14624	121.866667	-0.837317	0.653681	0.028268	-0.806439	0.664313	0.234819	-0.769922	0.880359	0.018254	-0.761196	0.885767	0.190073	-0.610474	0.721555	-0.186474	-0.656990	1.154394	0.026247	-0.678294	1.129740	0.126213	-0.637960	1.080166	0.128629	-0.532531	0.747706	0.384285	-0.323703	0.665798	-0.005851							-0.167213	0.082441	-0.029347	-0.161990	0.075558	0.179443	-0.159385	0.067422	0.215938	0.340723	0.072927	-0.098553
14625	121.875000	-0.837711	0.653263	0.028313	-0.806810	0.663880	0.234925	-0.770876	0.880049	0.018520	-0.762195	0.885412	0.190355	-0.610707	0.721707	-0.186330	-0.658398	1.154725	0.026720	-0.679619	1.130050	0.126819	-0.639199	1.080427	0.129059	-0.532584	0.747924	0.384294	-0.324043	0.666034	-0.005636							-0.167219	0.082435	-0.029353	-0.161979	0.075567	0.179454	-0.159342	0.067581	0.216157	0.340725	0.072920	-0.098540
14626	121.883333	-0.838097	0.652916	0.028348	-0.807198	0.663476	0.235044	-0.771847	0.879753	0.018795	-0.763131	0.885014	0.190602	-0.610950	0.721951	-0.186091	-0.659782	1.154974	0.027190	-0.680874	1.130330	0.127446	-0.640465	1.080684	0.129517	-0.532653	0.748130	0.384282	-0.324382	0.666309	-0.005406							-0.167229	0.082424	-0.029362	-0.161972	0.075566	0.179457	-0.159343	0.067591	0.216154	0.340769	0.072968	-0.098555
14627	121.891667	-0.838170	0.652488	0.028490	-0.807609	0.663085	0.235170	-0.772799	0.879451	0.019051	-0.764134	0.884635	0.190856	-0.611250	0.722179	-0.185717	-0.661164	1.155122	0.027689	-0.682031	1.130505	0.127867	-0.641356	1.080682	0.129761	-0.532791	0.748386	0.384357	-0.324705	0.666612	-0.005147							-0.167207	0.082454	-0.029362	-0.161970	0.075573	0.179452	-0.159371	0.067427	0.215936	0.340730	0.072932	-0.098547
14628	121.900000	-0.838510	0.652121	0.028523	-0.807979	0.662629	0.235258	-0.773748	0.879150	0.019302	-0.765078	0.884241	0.191105	-0.611532	0.722412	-0.185397	-0.662542	1.155175	0.028187	-0.683148	1.130603	0.128354	-0.642515	1.080822	0.130257	-0.532961	0.748624	0.384425	-0.325017	0.666921	-0.004884							-0.167223	0.082431	-0.029382	-0.161966	0.075571	0.179444	-0.159373	0.067418	0.215932	0.340763	0.072972	-0.098570
14629	121.908333	-0.839032	0.651814	0.028556	-0.808378	0.662222	0.235378	-0.774714	0.878865	0.019557	-0.766082	0.883871	0.191399	-0.611847	0.722631	-0.185078	-0.663917	1.155136	0.028653	-0.684340	1.130548	0.128938	-0.643744	1.080934	0.130842	-0.533154	0.748841	0.384472	-0.325333	0.667189	-0.004624							-0.167223	0.082437	-0.029392	-0.161965	0.075565	0.179444	-0.159349	0.067491	0.216025	0.340738	0.072923	-0.098598
14630	121.916667	-0.839127	0.651378	0.028636	-0.808765	0.661776	0.235474	-0.775604	0.878562	0.019802	-0.767004	0.883454	0.191591	-0.612191	0.722805	-0.184661	-0.665297	1.155036	0.029113	-0.685540	1.130446	0.129556	-0.644610	1.080786	0.131146	-0.533378	0.749028	0.384505	-0.325640	0.667423	-0.004347							-0.167224	0.082426	-0.029392	-0.161963	0.075578	0.179442	-0.159369	0.067406	0.215926	0.340731	0.072917	-0.098604
14631	121.925000	-0.839447	0.651047	0.028673	-0.809127	0.661366	0.235581	-0.776510	0.878266	0.020054	-0.767962	0.883055	0.191811	-0.612552	0.723036	-0.184304	-0.666688	1.154910	0.029570	-0.686634	1.130328	0.129972	-0.645944	1.080938	0.131828	-0.533638	0.749187	0.384532	-0.325974	0.667668	-0.004098							-0.167219	0.082440	-0.029380	-0.161956	0.075577	0.179444	-0.159346	0.067483	0.216035	0.340733	0.072935	-0.098585
14632	121.933333	-0.839817	0.650706	0.028747	-0.809482	0.660933	0.235674	-0.777400	0.877980	0.020311	-0.768850	0.882663	0.192030	-0.612921	0.723183	-0.183911	-0.668070	1.154771	0.030022	-0.687778	1.130165	0.130336	-0.646668	1.080722	0.132032	-0.533930	0.749327	0.384564	-0.326296	0.667856	-0.003831							-0.167225	0.082438	-0.029389	-0.161952	0.075586	0.179450	-0.159324	0.067567	0.216150	0.340700	0.072911	-0.098569
14633	121.941667	-0.840321	0.650408	0.028732	-0.809878	0.660543	0.235804	-0.778291	0.877696	0.020576	-0.769903	0.882450	0.192392	-0.613276	0.723348	-0.183584	-0.669418	1.154617	0.030431	-0.689126	1.130014	0.130931	-0.647956	1.080809	0.132661	-0.534222	0.749396	0.384513	-0.326625	0.667987	-0.003606							-0.167227	0.082439	-0.029378	-0.161944	0.075598	0.179458	-0.159320	0.067582	0.216164	0.340715	0.072910	-0.098601
14634	121.950000	-0.840422	0.650036	0.028836	-0.810253	0.660178	0.235934	-0.779142	0.877419	0.020839	-0.770934	0.882200	0.192708	-0.613649	0.723432	-0.183242	-0.670787	1.154487	0.030867	-0.690035	1.129884	0.131258	-0.648744	1.080664	0.132926	-0.534543	0.749445	0.384460	-0.326966	0.668092	-0.003409							-0.167206	0.082468	-0.029354	-0.161934	0.075612	0.179469	-0.159314	0.067592	0.216166	0.340695	0.072920	-0.098557
14635	121.958333	-0.840828	0.649697	0.028903	-0.810566	0.659757	0.236006	-0.779990	0.877143	0.021106	-0.771784	0.881842	0.192980	-0.614038	0.723511	-0.182983	-0.672116	1.154403	0.031275	-0.691089	1.129863	0.131763	-0.650060	1.080819	0.133550	-0.535045	0.749653	0.384803	-0.327319	0.668187	-0.003254							-0.167221	0.082451	-0.029361	-0.161927	0.075613	0.179468	-0.159329	0.067515	0.216063	0.340705	0.072908	-0.098560
14636	121.966667	-0.841189	0.649376	0.028973	-0.810918	0.659410	0.236122	-0.780818	0.876875	0.021377	-0.772637	0.881528	0.193244	-0.614439	0.723583	-0.182649	-0.673407	1.154329	0.031661	-0.692332	1.129792	0.132364	-0.650823	1.080703	0.133790	-0.535441	0.749679	0.384810	-0.327667	0.668270	-0.003111							-0.167214	0.082457	-0.029351	-0.161923	0.075610	0.179469	-0.159311	0.067589	0.216164	0.340736	0.072945	-0.098553
14637	121.975000	-0.841437	0.649077	0.029081	-0.811254	0.659039	0.236225	-0.781535	0.876591	0.021690	-0.773104	0.880971	0.193296	-0.614805	0.723682	-0.182395	-0.674716	1.154249	0.032076	-0.693294	1.129791	0.132645	-0.651962	1.080817	0.134296	-0.535840	0.749628	0.384703	-0.328044	0.668422	-0.002940							-0.167207	0.082471	-0.029341	-0.161917	0.075608	0.179465	-0.159293	0.067590	0.216150	0.340709	0.072899	-0.098562
14638	121.983333	-0.841616	0.648729	0.029239	-0.811591	0.658696	0.236343	-0.782388	0.876360	0.021924	-0.773926	0.880714	0.193568	-0.615184	0.723777	-0.182159	-0.675990	1.154205	0.032489	-0.694388	1.129829	0.133142	-0.652817	1.080831	0.134638	-0.536331	0.749682	0.384805	-0.328461	0.668495	-0.002934							-0.167194	0.082483	-0.029320	-0.161915	0.075601	0.179458	-0.159331	0.067433	0.215942	0.340706	0.072898	-0.098550
14639	121.991667	-0.841878	0.648420	0.029361	-0.811877	0.658345	0.236425	-0.783069	0.876085	0.022237	-0.774654	0.880411	0.193814	-0.615599	0.723820	-0.181889	-0.677203	1.154213	0.032850	-0.695570	1.129904	0.133730	-0.653941	1.081018	0.135146	-0.536804	0.749671	0.384809	-0.328856	0.668639	-0.002872							-0.167201	0.082470	-0.029320	-0.161909	0.075611	0.179451	-0.159307	0.067508	0.216043	0.340723	0.072894	-0.098588
14640	122.000000	-0.842139	0.648128	0.029487	-0.812212	0.658066	0.236551	-0.783899	0.875875	0.022464	-0.775370	0.880104	0.194017	-0.616024	0.723862	-0.181623	-0.678409	1.154219	0.033232	-0.696563	1.130024	0.133911	-0.655070	1.081252	0.135626	-0.537287	0.749665	0.384808	-0.329261	0.668789	-0.002809							-0.167212	0.082460	-0.029323	-0.161902	0.075615	0.179445	-0.159284	0.067609	0.216137	0.340728	0.072895	-0.098600
14641	122.008333	-0.842517	0.647826	0.029592	-0.812564	0.657728	0.236658	-0.784598	0.875639	0.022713	-0.776081	0.879884	0.194249	-0.616410	0.724052	-0.181372	-0.679515	1.154297	0.033540	-0.697477	1.130156	0.134252	-0.655882	1.081364	0.135925	-0.537781	0.749658	0.384812	-0.329668	0.668965	-0.002736							-0.167203	0.082478	-0.029304	-0.161900	0.075630	0.179446	-0.159312	0.067542	0.216042	0.340715	0.072895	-0.098577
14642	122.016667	-0.842717	0.647557	0.029739	-0.812870	0.657457	0.236765	-0.785269	0.875414	0.022979	-0.776788	0.879671	0.194498	-0.616839	0.724206	-0.181155	-0.680618	1.154404	0.033874	-0.698424	1.130431	0.134734	-0.656707	1.081520	0.136187	-0.538265	0.749649	0.384834	-0.330070	0.669157	-0.002664							-0.167192	0.082498	-0.029286	-0.161897	0.075645	0.179445	-0.159325	0.067482	0.215929	0.340729	0.072899	-0.098591
14643	122.025000	-0.842984	0.647312	0.029862	-0.813198	0.657177	0.236865	-0.785726	0.875167	0.023294	-0.777603	0.879623	0.194820	-0.617257	0.724294	-0.180942	-0.681619	1.154542	0.034145	-0.699386	1.130643	0.135137	-0.657770	1.081819	0.136634	-0.538700	0.749564	0.384712	-0.330462	0.669355	-0.002578							-0.167189	0.082507	-0.029279	-0.161893	0.075650	0.179434	-0.159290	0.067639	0.216141	0.340723	0.072909	-0.098587
14644	122.033333	-0.843484	0.647099	0.029889	-0.813516	0.656902	0.236968	-0.786529	0.875049	0.023460	-0.778257	0.879442	0.195022	-0.617637	0.724364	-0.180750	-0.682575	1.154688	0.034405	-0.700213	1.130850	0.135287	-0.658802	1.082115	0.137027	-0.539111	0.749468	0.384590	-0.330853	0.669574	-0.002497							-0.167189	0.082512	-0.029269	-0.161892	0.075657	0.179430	-0.159327	0.067494	0.215925	0.340726	0.072911	-0.098579
14645	122.041667	-0.843632	0.646891	0.030077	-0.813800	0.656668	0.237075	-0.787135	0.874913	0.023740	-0.778848	0.879281	0.195244	-0.618061	0.724487	-0.180486	-0.683504	1.154810	0.034662	-0.701100	1.131082	0.135582	-0.659563	1.082297	0.137266	-0.539599	0.749490	0.384725	-0.331241	0.669809	-0.002430							-0.167206	0.082499	-0.029271	-0.161900	0.075654	0.179422	-0.159302	0.067568	0.216014	0.340720	0.072936	-0.098562
14646	122.050000	-0.843841	0.646658	0.030229	-0.814082	0.656441	0.237173	-0.787722	0.874796	0.023945	-0.779463	0.879140	0.195470	-0.618507	0.724561	-0.180349	-0.684360	1.154922	0.034899	-0.701888	1.131276	0.135838	-0.660257	1.082436	0.137453	-0.540076	0.749517	0.384877	-0.331634	0.670044	-0.002353							-0.167190	0.082526	-0.029254	-0.161898	0.075646	0.179424	-0.159323	0.067479	0.215912	0.340701	0.072905	-0.098562
14647	122.058333	-0.844143	0.646489	0.030366	-0.814361	0.656208	0.237259	-0.788197	0.874665	0.024211	-0.780010	0.879011	0.195691	-0.618874	0.724690	-0.180158	-0.685122	1.155014	0.035082	-0.702657	1.131431	0.136058	-0.661145	1.082646	0.137788	-0.540476	0.749469	0.384892	-0.332026	0.670290	-0.002262							-0.167212	0.082493	-0.029255	-0.161891	0.075647	0.179417	-0.159277	0.067642	0.216109	0.340718	0.072905	-0.098591
14648	122.066667	-0.844491	0.646332	0.030459	-0.814689	0.656033	0.237398	-0.788616	0.874536	0.024473	-0.780445	0.878810	0.195812	-0.619265	0.724854	-0.179923	-0.685877	1.155093	0.035304	-0.703303	1.131535	0.136251	-0.661989	1.082829	0.138099	-0.540914	0.749475	0.385049	-0.332397	0.670508	-0.002117							-0.167210	0.082499	-0.029248	-0.161891	0.075650	0.179414	-0.159278	0.067638	0.216112	0.340720	0.072903	-0.098603
14649	122.075000	-0.844717	0.646149	0.030596	-0.814947	0.655764	0.237464	-0.789334	0.874521	0.024631	-0.780712	0.878508	0.195923	-0.619632	0.724950	-0.179640	-0.686556	1.155115	0.035492	-0.704008	1.131570	0.136469	-0.662497	1.082805	0.138238	-0.541282	0.749445	0.385137	-0.332766	0.670724	-0.001999							-0.167197	0.082521	-0.029228	-0.161892	0.075658	0.179413	-0.159315	0.067497	0.215912	0.340723	0.072917	-0.098581
14650	122.083333	-0.844948	0.645967	0.030730	-0.815217	0.655558	0.237558	-0.789812	0.874438	0.024851	-0.781195	0.878423	0.196158	-0.619954	0.724947	-0.179505	-0.687197	1.155113	0.035679	-0.704619	1.131622	0.136745	-0.663232	1.082900	0.138534	-0.541633	0.749413	0.385228	-0.333113	0.670916	-0.001887							-0.167199	0.082519	-0.029215	-0.161889	0.075656	0.179406	-0.159279	0.067668	0.216114	0.340728	0.072889	-0.098596
14651	122.091667	-0.845174	0.645797	0.030836	-0.815535	0.655361	0.237674	-0.790299	0.874361	0.025058	-0.781933	0.878482	0.196481	-0.620298	0.724995	-0.179274	-0.687821	1.155067	0.035919	-0.705143	1.131561	0.136911	-0.663632	1.082826	0.138642	-0.541952	0.749379	0.385316	-0.333292	0.671131	-0.001722							-0.167206	0.082508	-0.029215	-0.161888	0.075667	0.179418	-0.159298	0.067595	0.216017	0.340739	0.072922	-0.098586
14652	122.100000	-0.845398	0.645633	0.030941	-0.815783	0.655101	0.237738	-0.790740	0.874279	0.025270	-0.782334	0.878311	0.196629	-0.620613	0.725024	-0.179037	-0.688366	1.155007	0.036115	-0.705680	1.131507	0.137156	-0.664277	1.082859	0.138954	-0.542229	0.749330	0.385404	-0.333560	0.671252	-0.001609							-0.167195	0.082526	-0.029204	-0.161894	0.075681	0.179426	-0.159320	0.067526	0.215922	0.340714	0.072903	-0.098549
14653	122.108333	-0.845635	0.645477	0.031051	-0.816062	0.654908	0.237847	-0.791189	0.874195	0.025477	-0.782451	0.878029	0.196695	-0.620942	0.725017	-0.178861	-0.688916	1.154927	0.036357	-0.706159	1.131447	0.137383	-0.664603	1.082742	0.139081	-0.542469	0.749276	0.385498	-0.333803	0.671349	-0.001513							-0.167192	0.082532	-0.029198	-0.161888	0.075675	0.179419	-0.159298	0.067604	0.216014	0.340692	0.072989	-0.098525
14654	122.116667	-0.845875	0.645322	0.031152	-0.816333	0.654715	0.237952	-0.791605	0.874094	0.025677	-0.783158	0.878103	0.197096	-0.621215	0.725014	-0.178636	-0.689424	1.154847	0.036586	-0.706613	1.131404	0.137672	-0.665085	1.082657	0.139322	-0.542687	0.749210	0.385596	-0.334026	0.671419	-0.001424							-0.167191	0.082543	-0.029201	-0.161889	0.075670	0.179420	-0.159276	0.067685	0.216109	0.340736	0.072919	-0.098587
14655	122.125000	-0.846112	0.645145	0.031218	-0.816552	0.654516	0.238041	-0.792011	0.874003	0.025864	-0.783477	0.877917	0.197220	-0.621452	0.725016	-0.178467	-0.689901	1.154762	0.036843	-0.707019	1.131326	0.137927	-0.665346	1.082538	0.139490	-0.542878	0.749130	0.385694	-0.334225	0.671491	-0.001378							-0.167199	0.082533	-0.029196	-0.161890	0.075676	0.179410	-0.159315	0.067519	0.215901	0.340728	0.072920	-0.098576
14656	122.133333	-0.846273	0.644974	0.031312	-0.816752	0.654310	0.238133	-0.792376	0.873896	0.026047	-0.783791	0.877755	0.197357	-0.621677	0.725003	-0.178296	-0.690335	1.154691	0.037081	-0.707377	1.131216	0.138155	-0.665912	1.082621	0.139886	-0.543048	0.749046	0.385790	-0.334396	0.671555	-0.001351							-0.167203	0.082535	-0.029202	-0.161891	0.075678	0.179400	-0.159312	0.067531	0.215887	0.340717	0.072920	-0.098567
14657	122.141667	-0.846530	0.644818	0.031367	-0.816939	0.654045	0.238184	-0.792701	0.873781	0.026216	-0.784175	0.877659	0.197620	-0.621930	0.724936	-0.178049	-0.690734	1.154620	0.037355	-0.707739	1.131130	0.138403	-0.666027	1.082445	0.140027	-0.543190	0.748953	0.385886	-0.334539	0.671603	-0.001319							-0.167198	0.082539	-0.029199	-0.161887	0.075676	0.179400	-0.159291	0.067603	0.215988	0.340729	0.072913	-0.098597
14658	122.150000	-0.846622	0.644667	0.031464	-0.817116	0.653861	0.238261	-0.793014	0.873672	0.026393	-0.784497	0.877495	0.197752	-0.622161	0.724859	-0.177934	-0.691110	1.154558	0.037638	-0.707984	1.131112	0.138791	-0.666158	1.082281	0.140161	-0.543317	0.748850	0.385979	-0.334655	0.671643	-0.001285							-0.167219	0.082510	-0.029209	-0.161886	0.075680	0.179392	-0.159313	0.067524	0.215881	0.340736	0.072913	-0.098624
14659	122.158333	-0.846877	0.644539	0.031543	-0.817332	0.653709	0.238365	-0.793298	0.873558	0.026551	-0.784748	0.877350	0.197913	-0.622351	0.724832	-0.177656	-0.691434	1.154487	0.037897	-0.708197	1.131024	0.139008	-0.666698	1.082394	0.140612	-0.543421	0.748747	0.386070	-0.334756	0.671683	-0.001255							-0.167211	0.082523	-0.029200	-0.161880	0.075687	0.179393	-0.159314	0.067532	0.215891	0.340723	0.072906	-0.098599
14660	122.166667	-0.846980	0.644371	0.031624	-0.817481	0.653535	0.238440	-0.793572	0.873447	0.026723	-0.784998	0.877184	0.198109	-0.622526	0.724850	-0.177485	-0.691728	1.154422	0.038175	-0.708414	1.130985	0.139335	-0.666928	1.082377	0.140911	-0.543511	0.748644	0.386161	-0.334830	0.671711	-0.001216							-0.167194	0.082538	-0.029188	-0.161878	0.075691	0.179396	-0.159310	0.067544	0.215889	0.340746	0.072956	-0.098596
14661	122.175000	-0.847142	0.644236	0.031685	-0.817607	0.653351	0.238512	-0.793793	0.873338	0.026884	-0.785072	0.876960	0.198181	-0.622661	0.724846	-0.177325	-0.691993	1.154387	0.038490	-0.708543	1.130934	0.139648	-0.666901	1.082192	0.141037	-0.543592	0.748539	0.386254	-0.334868	0.671736	-0.001160							-0.167191	0.082546	-0.029177	-0.161874	0.075698	0.179406	-0.159282	0.067626	0.216003	0.340717	0.072907	-0.098581
14662	122.183333	-0.847243	0.644113	0.031742	-0.817725	0.653180	0.238593	-0.793992	0.873232	0.027046	-0.785085	0.876663	0.198219	-0.622827	0.724725	-0.177174	-0.692241	1.154338	0.038813	-0.708639	1.130918	0.140061	-0.666882	1.082074	0.141242	-0.543625	0.748365	0.386204	-0.334875	0.671756	-0.001100							-0.167192	0.082541	-0.029167	-0.161876	0.075700	0.179417	-0.159305	0.067541	0.215910	0.340731	0.072919	-0.098593
14663	122.191667	-0.847350	0.643978	0.031797	-0.817825	0.653007	0.238664	-0.794195	0.873148	0.027215	-0.785292	0.876584	0.198428	-0.622926	0.724815	-0.177031	-0.692454	1.154306	0.039163	-0.708647	1.130860	0.140375	-0.667208	1.082165	0.141708	-0.543731	0.748336	0.386421	-0.334852	0.671761	-0.001066							-0.167191	0.082541	-0.029158	-0.161871	0.075694	0.179418	-0.159301	0.067537	0.215907	0.340708	0.072921	-0.098550
14664	122.200000	-0.847446	0.643888	0.031862	-0.817915	0.652842	0.238733	-0.794380	0.873080	0.027389	-0.785792	0.876688	0.198844	-0.623040	0.724794	-0.176893	-0.692619	1.154296	0.039498	-0.708665	1.130879	0.140836	-0.667236	1.082140	0.142005	-0.543736	0.748176	0.386356	-0.334833	0.671769	-0.001058							-0.167185	0.082543	-0.029155	-0.161871	0.075686	0.179410	-0.159302	0.067528	0.215914	0.340709	0.072893	-0.098552
14665	122.208333	-0.847508	0.643812	0.031914	-0.818065	0.652788	0.238859	-0.794510	0.873024	0.027554	-0.785929	0.876616	0.198991	-0.623064	0.724851	-0.176747	-0.692773	1.154328	0.039896	-0.708562	1.130865	0.141194	-0.667204	1.082121	0.142329	-0.543830	0.748156	0.386565	-0.334817	0.671783	-0.001086							-0.167190	0.082536	-0.029152	-0.161866	0.075686	0.179411	-0.159255	0.067686	0.216103	0.340735	0.072901	-0.098587
14666	122.216667	-0.847555	0.643766	0.031959	-0.818121	0.652660	0.238920	-0.794694	0.873023	0.027721	-0.785999	0.876522	0.199117	-0.623092	0.724871	-0.176655	-0.692886	1.154339	0.040274	-0.708435	1.130900	0.141617	-0.667115	1.082083	0.142662	-0.543873	0.748070	0.386630	-0.334798	0.671806	-0.001131							-0.167192	0.082537	-0.029149	-0.161861	0.075696	0.179411	-0.159261	0.067681	0.216102	0.340717	0.072898	-0.098558
14667	122.225000	-0.847590	0.643738	0.032003	-0.818161	0.652581	0.238996	-0.794771	0.873014	0.027874	-0.785807	0.876269	0.199124	-0.623097	0.724948	-0.176614	-0.692962	1.154408	0.040672	-0.708285	1.130951	0.142067	-0.666999	1.082083	0.142948	-0.543902	0.747989	0.386699	-0.334784	0.671812	-0.001193							-0.167190	0.082541	-0.029156	-0.161866	0.075694	0.179406	-0.159298	0.067543	0.215896	0.340729	0.072903	-0.098588
14668	122.233333	-0.847616	0.643732	0.032054	-0.818187	0.652518	0.239072	-0.794837	0.873030	0.028036	-0.786222	0.876523	0.199555	-0.623107	0.725008	-0.176508	-0.692984	1.154472	0.041051	-0.708063	1.130994	0.142474	-0.666876	1.082114	0.143293	-0.543919	0.747908	0.386774	-0.334772	0.671813	-0.001261							-0.167193	0.082535	-0.029163	-0.161859	0.075690	0.179399	-0.159255	0.067704	0.216094	0.340753	0.072935	-0.098592
14669	122.241667	-0.847654	0.643754	0.032092	-0.818203	0.652477	0.239145	-0.794834	0.873049	0.028182	-0.786076	0.876403	0.199592	-0.623080	0.725095	-0.176456	-0.693019	1.154534	0.041511	-0.707795	1.131086	0.142971	-0.666657	1.082104	0.143571	-0.543925	0.747835	0.386856	-0.334761	0.671790	-0.001332							-0.167191	0.082534	-0.029168	-0.161857	0.075696	0.179398	-0.159277	0.067632	0.215987	0.340733	0.072902	-0.098608
14670	122.250000	-0.847642	0.643755	0.032173	-0.818205	0.652444	0.239224	-0.794812	0.873088	0.028323	-0.786233	0.876485	0.199756	-0.623039	0.725200	-0.176419	-0.692979	1.154601	0.041934	-0.707453	1.131126	0.143442	-0.666448	1.082127	0.143960	-0.543907	0.747767	0.386945	-0.334737	0.671768	-0.001376							-0.167195	0.082528	-0.029158	-0.161859	0.075707	0.179397	-0.159253	0.067712	0.216098	0.340711	0.072914	-0.098576
14671	122.258333	-0.847647	0.643789	0.032243	-0.818199	0.652425	0.239299	-0.794802	0.873157	0.028462	-0.786203	0.876578	0.199949	-0.622967	0.725319	-0.176384	-0.692945	1.154592	0.042456	-0.707051	1.131083	0.143985	-0.666037	1.081964	0.144266	-0.543870	0.747719	0.387046	-0.334707	0.671733	-0.001399							-0.167187	0.082546	-0.029154	-0.161859	0.075710	0.179409	-0.159272	0.067631	0.216005	0.340710	0.073003	-0.098571
14672	122.266667	-0.847642	0.643827	0.032319	-0.818183	0.652411	0.239373	-0.794760	0.873222	0.028579	-0.786177	0.876604	0.200066	-0.622878	0.725444	-0.176369	-0.692866	1.154493	0.043000	-0.706576	1.131037	0.144673	-0.665589	1.081830	0.144665	-0.543815	0.747688	0.387156	-0.334677	0.671695	-0.001418							-0.167187	0.082546	-0.029155	-0.161848	0.075707	0.179408	-0.159251	0.067706	0.216111	0.340706	0.072922	-0.098554
14673	122.275000	-0.847631	0.643865	0.032390	-0.818164	0.652408	0.239442	-0.794707	0.873303	0.028691	-0.786091	0.876647	0.200134	-0.622747	0.725581	-0.176344	-0.692811	1.154436	0.043597	-0.705996	1.130837	0.145293	-0.665033	1.081656	0.145083	-0.543735	0.747671	0.387258	-0.334637	0.671652	-0.001419							-0.167203	0.082523	-0.029166	-0.161851	0.075697	0.179400	-0.159285	0.067544	0.215896	0.340723	0.072916	-0.098581
14674	122.283333	-0.847621	0.643916	0.032466	-0.818139	0.652419	0.239507	-0.794663	0.873402	0.028803	-0.786038	0.876719	0.200279	-0.622596	0.725751	-0.176401	-0.692722	1.154284	0.044242	-0.705389	1.130644	0.146023	-0.664442	1.081441	0.145597	-0.543641	0.747653	0.387373	-0.334594	0.671630	-0.001407							-0.167192	0.082541	-0.029167	-0.161849	0.075694	0.179401	-0.159292	0.067535	0.215897	0.340714	0.072911	-0.098562
14675	122.291667	-0.847606	0.643969	0.032539	-0.818108	0.652436	0.239562	-0.794472	0.873478	0.028980	-0.785940	0.876818	0.200377	-0.622497	0.725816	-0.176412	-0.692592	1.154053	0.044945	-0.704664	1.130352	0.146735	-0.663776	1.081208	0.146069	-0.543516	0.747634	0.387497	-0.334568	0.671621	-0.001388							-0.167195	0.082527	-0.029165	-0.161850	0.075695	0.179403	-0.159269	0.067606	0.216003	0.340739	0.072919	-0.098581
14676	122.300000	-0.847586	0.644021	0.032609	-0.818088	0.652528	0.239658	-0.794313	0.873553	0.029055	-0.785811	0.876906	0.200438	-0.622348	0.725929	-0.176473	-0.692406	1.153809	0.045672	-0.703902	1.130069	0.147563	-0.663032	1.080896	0.146601	-0.543374	0.747592	0.387623	-0.334522	0.671606	-0.001330							-0.167190	0.082534	-0.029166	-0.161842	0.075691	0.179405	-0.159246	0.067693	0.216100	0.340732	0.072892	-0.098603
14677	122.308333	-0.847564	0.644097	0.032674	-0.818050	0.652520	0.239694	-0.794181	0.873664	0.029134	-0.785683	0.877007	0.200528	-0.622210	0.726024	-0.176478	-0.692210	1.153537	0.046457	-0.703058	1.129677	0.148351	-0.662110	1.080465	0.147017	-0.543207	0.747527	0.387756	-0.334491	0.671612	-0.001268							-0.167193	0.082522	-0.029165	-0.161842	0.075693	0.179409	-0.159284	0.067543	0.215899	0.340713	0.072897	-0.098573
14678	122.316667	-0.847535	0.644172	0.032739	-0.818018	0.652518	0.239732	-0.794041	0.873782	0.029211	-0.785497	0.877158	0.200689	-0.622075	0.726089	-0.176512	-0.692027	1.153277	0.047226	-0.702205	1.129231	0.149251	-0.661310	1.080007	0.147586	-0.543037	0.747442	0.387892	-0.334462	0.671614	-0.001183							-0.167189	0.082534	-0.029162	-0.161840	0.075694	0.179420	-0.159286	0.067547	0.215909	0.340719	0.072899	-0.098567
14679	122.325000	-0.847502	0.644236	0.032794	-0.817999	0.652576	0.239804	-0.794079	0.873973	0.029222	-0.785377	0.877294	0.200800	-0.621913	0.726172	-0.176513	-0.691776	1.152772	0.048162	-0.701216	1.128623	0.150146	-0.660232	1.079367	0.148030	-0.542851	0.747338	0.388044	-0.334432	0.671615	-0.001099							-0.167194	0.082524	-0.029163	-0.161843	0.075695	0.179421	-0.159244	0.067699	0.216119	0.340758	0.072950	-0.098574
14680	122.333333	-0.847467	0.644309	0.032848	-0.817985	0.652631	0.239872	-0.793935	0.874113	0.029298	-0.785211	0.877420	0.200851	-0.621749	0.726243	-0.176528	-0.691556	1.152238	0.049079	-0.700231	1.127902	0.151054	-0.659308	1.078803	0.148635	-0.542667	0.747215	0.388194	-0.334402	0.671613	-0.001026							-0.167188	0.082527	-0.029152	-0.161845	0.075695	0.179423	-0.159283	0.067545	0.215911	0.340738	0.072911	-0.098594
14681	122.341667	-0.847430	0.644382	0.032885	-0.817960	0.652626	0.239904	-0.793821	0.874275	0.029372	-0.784865	0.877456	0.200871	-0.621623	0.726242	-0.176618	-0.691321	1.151671	0.049965	-0.699190	1.127128	0.151991	-0.658243	1.078162	0.149279	-0.542474	0.747053	0.388352	-0.334378	0.671606	-0.000960							-0.167195	0.082525	-0.029154	-0.161850	0.075696	0.179426	-0.159252	0.067675	0.216131	0.340721	0.072927	-0.098563
14682	122.350000	-0.847403	0.644470	0.032920	-0.817945	0.652624	0.239942	-0.793646	0.874416	0.029454	-0.784493	0.877521	0.200932	-0.621469	0.726241	-0.176668	-0.691103	1.151103	0.050933	-0.698093	1.126371	0.152947	-0.656815	1.077350	0.149627	-0.542266	0.746857	0.388524	-0.334346	0.671583	-0.000917							-0.167195	0.082529	-0.029162	-0.161854	0.075695	0.179426	-0.159292	0.067534	0.215914	0.340750	0.072956	-0.098577
14683	122.358333	-0.847362	0.644556	0.032971	-0.817937	0.652691	0.240023	-0.793276	0.874500	0.029586	-0.784527	0.877828	0.201202	-0.621342	0.726175	-0.176722	-0.690786	1.150606	0.051815	-0.696978	1.125667	0.153852	-0.655767	1.076682	0.150188	-0.542060	0.746625	0.388702	-0.334362	0.671528	-0.000929							-0.167200	0.082527	-0.029165	-0.161847	0.075701	0.179419	-0.159274	0.067608	0.216013	0.340739	0.072939	-0.098599
14684	122.366667	-0.847410	0.644691	0.032956	-0.817923	0.652702	0.240077	-0.792936	0.874595	0.029708	-0.784154	0.877892	0.201230	-0.621213	0.726078	-0.176786	-0.690418	1.150151	0.052694	-0.695868	1.124987	0.154764	-0.654790	1.076175	0.150743	-0.541849	0.746380	0.388885	-0.334386	0.671468	-0.000963							-0.167202	0.082522	-0.029170	-0.161844	0.075708	0.179412	-0.159298	0.067516	0.215911	0.340704	0.072900	-0.098567
14685	122.375000	-0.847303	0.644736	0.033043	-0.817892	0.652657	0.240106	-0.792887	0.874771	0.029749	-0.783888	0.878069	0.201432	-0.621104	0.725981	-0.176882	-0.690015	1.149716	0.053541	-0.694730	1.124375	0.155582	-0.653604	1.075521	0.151177	-0.541644	0.746109	0.389092	-0.334330	0.671413	-0.000965							-0.167194	0.082531	-0.029181	-0.161848	0.075704	0.179415	-0.159294	0.067516	0.215911	0.340735	0.072929	-0.098604
14686	122.383333	-0.847288	0.644847	0.033099	-0.817878	0.652708	0.240192	-0.792641	0.874882	0.029854	-0.783609	0.878183	0.201578	-0.620955	0.725862	-0.176961	-0.689574	1.149340	0.054381	-0.693586	1.123796	0.156392	-0.652321	1.074747	0.151426	-0.541445	0.745826	0.389302	-0.334282	0.671356	-0.000980							-0.167212	0.082504	-0.029195	-0.161842	0.075702	0.179424	-0.159249	0.067680	0.216116	0.340723	0.072906	-0.098611
14687	122.391667	-0.847260	0.644944	0.033146	-0.817851	0.652709	0.240260	-0.792359	0.874989	0.029961	-0.782923	0.878050	0.201492	-0.620819	0.725719	-0.177023	-0.689054	1.148952	0.055130	-0.692412	1.123164	0.157141	-0.651240	1.074188	0.151874	-0.541241	0.745531	0.389511	-0.334229	0.671299	-0.000997							-0.167212	0.082496	-0.029193	-0.161840	0.075699	0.179434	-0.159248	0.067669	0.216136	0.340727	0.072912	-0.098614
14688	122.400000	-0.847322	0.645085	0.033161	-0.817823	0.652720	0.240330	-0.792118	0.875119	0.030072	-0.782529	0.878130	0.201607	-0.620706	0.725570	-0.177091	-0.688526	1.148533	0.055915	-0.691256	1.122541	0.157919	-0.650123	1.073515	0.152235	-0.541048	0.745235	0.389737	-0.334194	0.671260	-0.001042							-0.167196	0.082510	-0.029177	-0.161838	0.075694	0.179446	-0.159290	0.067509	0.215935	0.340715	0.072923	-0.098572
14689	122.408333	-0.847217	0.645134	0.033276	-0.817774	0.652765	0.240405	-0.791784	0.875228	0.030176	-0.782298	0.878399	0.201889	-0.620623	0.725379	-0.177146	-0.688143	1.148094	0.056755	-0.690046	1.121859	0.158663	-0.648945	1.072845	0.152620	-0.540857	0.744928	0.389960	-0.334136	0.671212	-0.001078							-0.167190	0.082522	-0.029176	-0.161837	0.075693	0.179458	-0.159262	0.067585	0.216049	0.340734	0.072934	-0.098568
14690	122.416667	-0.847308	0.645275	0.033308	-0.817713	0.652811	0.240473	-0.791486	0.875359	0.030266	-0.782096	0.878660	0.202090	-0.620494	0.725247	-0.177252	-0.687617	1.147558	0.057542	-0.688813	1.121148	0.159407	-0.647781	1.072258	0.153090	-0.540679	0.744631	0.390182	-0.334085	0.671166	-0.001121							-0.167188	0.082524	-0.029178	-0.161832	0.075699	0.179469	-0.159248	0.067659	0.216162	0.340759	0.072956	-0.098571
14691	122.425000	-0.847196	0.645327	0.033438	-0.817646	0.652879	0.240540	-0.791164	0.875514	0.030369	-0.781705	0.878806	0.202228	-0.620441	0.725097	-0.177219	-0.686937	1.146970	0.058220	-0.687569	1.120388	0.160112	-0.646527	1.071572	0.153455	-0.540515	0.744338	0.390393	-0.334053	0.671157	-0.001189							-0.167191	0.082523	-0.029182	-0.161831	0.075695	0.179475	-0.159264	0.067581	0.216061	0.340728	0.072912	-0.098568
14692	122.433333	-0.847178	0.645428	0.033530	-0.817560	0.652961	0.240605	-0.790842	0.875676	0.030448	-0.781281	0.879016	0.202406	-0.620415	0.724943	-0.177296	-0.686423	1.146407	0.059048	-0.686421	1.119740	0.160848	-0.645303	1.070948	0.153800	-0.540312	0.743984	0.390457	-0.334023	0.671152	-0.001271							-0.167187	0.082530	-0.029191	-0.161833	0.075696	0.179482	-0.159292	0.067502	0.215962	0.340721	0.072909	-0.098552
14693	122.441667	-0.847146	0.645542	0.033624	-0.817471	0.653061	0.240667	-0.790547	0.875863	0.030524	-0.780811	0.879202	0.202479	-0.620360	0.724784	-0.177385	-0.685820	1.145902	0.059738	-0.685196	1.119054	0.161493	-0.644102	1.070333	0.154147	-0.540202	0.743706	0.390721	-0.333992	0.671130	-0.001352							-0.167202	0.082517	-0.029210	-0.161830	0.075703	0.179482	-0.159271	0.067576	0.216061	0.340760	0.072954	-0.098585
14694	122.450000	-0.847101	0.645704	0.033729	-0.817369	0.653172	0.240735	-0.790179	0.876042	0.030591	-0.780416	0.879437	0.202628	-0.620309	0.724623	-0.177478	-0.685198	1.145463	0.060406	-0.683940	1.118410	0.162044	-0.642945	1.069786	0.154501	-0.540112	0.743435	0.390978	-0.333962	0.671104	-0.001436							-0.167216	0.082501	-0.029231	-0.161829	0.075706	0.179482	-0.159247	0.067659	0.216155	0.340746	0.072913	-0.098609
14695	122.458333	-0.847032	0.645846	0.033829	-0.817266	0.653295	0.240799	-0.789800	0.876238	0.030672	-0.779945	0.879597	0.202675	-0.620260	0.724471	-0.177601	-0.684496	1.145060	0.060971	-0.682790	1.117859	0.162632	-0.641842	1.069275	0.154789	-0.540009	0.743126	0.391145	-0.333929	0.671071	-0.001528							-0.167194	0.082529	-0.029228	-0.161835	0.075702	0.179485	-0.159273	0.067572	0.216062	0.340717	0.072909	-0.098578
14696	122.466667	-0.846992	0.646017	0.033944	-0.817158	0.653417	0.240864	-0.789433	0.876446	0.030748	-0.779426	0.879849	0.202799	-0.620207	0.724316	-0.177740	-0.683805	1.144696	0.061575	-0.681648	1.117312	0.163166	-0.640712	1.068729	0.155049	-0.539921	0.742842	0.391328	-0.333888	0.671036	-0.001632							-0.167193	0.082519	-0.029244	-0.161837	0.075702	0.179483	-0.159294	0.067487	0.215972	0.340719	0.072913	-0.098580
14697	122.475000	-0.846928	0.646192	0.033995	-0.817046	0.653585	0.240938	-0.789014	0.876643	0.030830	-0.778970	0.880055	0.202858	-0.620172	0.724191	-0.177804	-0.683028	1.144406	0.062005	-0.680460	1.116784	0.163589	-0.639185	1.067981	0.154864	-0.539858	0.742569	0.391489	-0.333851	0.670992	-0.001756							-0.167197	0.082524	-0.029253	-0.161837	0.075705	0.179493	-0.159252	0.067633	0.216188	0.340746	0.072944	-0.098599
14698	122.483333	-0.846718	0.646366	0.034102	-0.816914	0.653749	0.241008	-0.788635	0.876866	0.030928	-0.778464	0.880237	0.202921	-0.620153	0.724051	-0.177795	-0.682309	1.144157	0.062515	-0.679287	1.116330	0.164003	-0.638552	1.067817	0.155388	-0.539808	0.742303	0.391653	-0.333804	0.670946	-0.001882							-0.167211	0.082500	-0.029276	-0.161831	0.075705	0.179506	-0.159298	0.067482	0.215988	0.340735	0.072932	-0.098615
14699	122.491667	-0.846628	0.646617	0.034180	-0.816781	0.653889	0.241068	-0.788211	0.877064	0.031013	-0.777972	0.880462	0.203066	-0.620093	0.723967	-0.177940	-0.681522	1.144020	0.063006	-0.678229	1.116024	0.164446	-0.637605	1.067473	0.155575	-0.539772	0.742049	0.391819	-0.333757	0.670902	-0.002015							-0.167188	0.082534	-0.029281	-0.161827	0.075705	0.179517	-0.159290	0.067470	0.215992	0.340719	0.072935	-0.098573
14700	122.500000	-0.846466	0.646813	0.034273	-0.816641	0.654029	0.241127	-0.787785	0.877268	0.031105	-0.777377	0.880634	0.203105	-0.620043	0.723871	-0.178007	-0.680725	1.143938	0.063444	-0.677136	1.115759	0.164788	-0.636453	1.067079	0.155617	-0.539737	0.741808	0.391987	-0.333707	0.670851	-0.002150							-0.167184	0.082536	-0.029298	-0.161822	0.075710	0.179521	-0.159292	0.067462	0.216002	0.340756	0.072960	-0.098584
14701	122.508333	-0.846332	0.647037	0.034342	-0.816487	0.654196	0.241185	-0.787352	0.877462	0.031184	-0.776920	0.880897	0.203251	-0.619978	0.723758	-0.178108	-0.679819	1.143963	0.063696	-0.676072	1.115559	0.165012	-0.635529	1.066842	0.155677	-0.539672	0.741569	0.392081	-0.333660	0.670804	-0.002262							-0.167197	0.082521	-0.029328	-0.161812	0.075708	0.179536	-0.159243	0.067610	0.216217	0.340728	0.073028	-0.098577
14702	122.516667	-0.846215	0.647275	0.034424	-0.816314	0.654322	0.241216	-0.786945	0.877675	0.031272	-0.776358	0.881061	0.203286	-0.619937	0.723671	-0.178196	-0.678906	1.144037	0.063933	-0.675081	1.115477	0.165206	-0.635193	1.067117	0.156159	-0.539654	0.741405	0.392311	-0.333627	0.670775	-0.002386							-0.167175	0.082542	-0.029326	-0.161803	0.075717	0.179552	-0.159239	0.067608	0.216220	0.340724	0.072918	-0.098578
14703	122.525000	-0.846064	0.647506	0.034484	-0.816117	0.654529	0.241272	-0.786494	0.877864	0.031348	-0.775966	0.881399	0.203474	-0.619863	0.723663	-0.178226	-0.678045	1.144217	0.064129	-0.674107	1.115465	0.165271	-0.634239	1.066921	0.156002	-0.539571	0.741198	0.392412	-0.333582	0.670723	-0.002491							-0.167171	0.082548	-0.029344	-0.161798	0.075710	0.179562	-0.159231	0.067600	0.216232	0.340738	0.072908	-0.098611
14704	122.533333	-0.845956	0.647750	0.034491	-0.815910	0.654677	0.241306	-0.785977	0.878028	0.031409	-0.775470	0.881624	0.203541	-0.619773	0.723554	-0.178370	-0.677059	1.144439	0.064155	-0.673196	1.115556	0.165290	-0.633624	1.067021	0.156077	-0.539480	0.741001	0.392507	-0.333540	0.670674	-0.002592							-0.167190	0.082515	-0.029370	-0.161793	0.075706	0.179575	-0.159233	0.067598	0.216242	0.340742	0.072901	-0.098606
14705	122.541667	-0.845787	0.647949	0.034625	-0.815721	0.654849	0.241344	-0.785525	0.878226	0.031466	-0.774962	0.881830	0.203640	-0.619693	0.723504	-0.178467	-0.676000	1.144707	0.064085	-0.672283	1.115671	0.165161	-0.632722	1.066837	0.155768	-0.539431	0.740874	0.392730	-0.333494	0.670651	-0.002699							-0.167182	0.082531	-0.029372	-0.161792	0.075710	0.179591	-0.159229	0.067595	0.216261	0.340734	0.072917	-0.098591
14706	122.550000	-0.845628	0.648171	0.034723	-0.815530	0.655073	0.241406	-0.785097	0.878428	0.031518	-0.774362	0.882064	0.203715	-0.619606	0.723485	-0.178544	-0.674919	1.144953	0.063931	-0.671434	1.115827	0.164974	-0.632187	1.067009	0.155722	-0.539368	0.740761	0.392952	-0.333446	0.670632	-0.002816							-0.167168	0.082553	-0.029375	-0.161787	0.075718	0.179607	-0.159233	0.067590	0.216275	0.340718	0.072925	-0.098575
14707	122.558333	-0.845457	0.648376	0.034782	-0.815319	0.655271	0.241445	-0.784596	0.878606	0.031555	-0.773812	0.882196	0.203712	-0.619499	0.723443	-0.178709	-0.673742	1.145213	0.063615	-0.670624	1.115991	0.164687	-0.631235	1.066801	0.155281	-0.539266	0.740632	0.393098	-0.333378	0.670634	-0.002946							-0.167176	0.082545	-0.029392	-0.161793	0.075716	0.179617	-0.159230	0.067587	0.216278	0.340740	0.072947	-0.098575
14708	122.566667	-0.845276	0.648580	0.034843	-0.815103	0.655453	0.241466	-0.784196	0.878819	0.031578	-0.773128	0.882289	0.203664	-0.619393	0.723398	-0.178756	-0.672590	1.145383	0.063283	-0.669810	1.116114	0.164308	-0.630311	1.066614	0.154749	-0.539149	0.740524	0.393239	-0.333268	0.670687	-0.003136							-0.167188	0.082531	-0.029415	-0.161787	0.075730	0.179615	-0.159232	0.067582	0.216279	0.340742	0.072932	-0.098604
14709	122.575000	-0.845130	0.648796	0.034891	-0.814880	0.655638	0.241475	-0.783650	0.878986	0.031592	-0.772711	0.882556	0.203653	-0.619225	0.723389	-0.178907	-0.671349	1.145551	0.062781	-0.669068	1.116250	0.163871	-0.629650	1.066629	0.154410	-0.539003	0.740423	0.393362	-0.333161	0.670791	-0.003344							-0.167181	0.082541	-0.029431	-0.161785	0.075723	0.179619	-0.159228	0.067577	0.216277	0.340721	0.072925	-0.098589
14710	122.583333	-0.844918	0.649033	0.034962	-0.814656	0.655820	0.241472	-0.783174	0.879179	0.031597	-0.772280	0.882882	0.203791	-0.619079	0.723325	-0.179032	-0.670170	1.145662	0.062324	-0.668331	1.116358	0.163346	-0.629019	1.066632	0.154056	-0.538843	0.740336	0.393487	-0.333052	0.670885	-0.003535							-0.167178	0.082546	-0.029444	-0.161783	0.075727	0.179619	-0.159226	0.067574	0.216276	0.340710	0.072927	-0.098579
14711	122.591667	-0.844705	0.649241	0.035021	-0.814455	0.656046	0.241487	-0.782650	0.879353	0.031582	-0.771730	0.883079	0.203747	-0.618892	0.723284	-0.179112	-0.668904	1.145747	0.061703	-0.667643	1.116462	0.162759	-0.628528	1.066715	0.153741	-0.538666	0.740264	0.393612	-0.332920	0.670940	-0.003709							-0.167168	0.082553	-0.029450	-0.161785	0.075723	0.179623	-0.159226	0.067560	0.216279	0.340733	0.072937	-0.098605
14712	122.600000	-0.844502	0.649454	0.035061	-0.814256	0.656272	0.241497	-0.782127	0.879534	0.031553	-0.771252	0.883271	0.203684	-0.618722	0.723209	-0.179241	-0.667622	1.145813	0.061038	-0.666964	1.116571	0.162118	-0.627788	1.066594	0.153213	-0.538474	0.740212	0.393737	-0.332784	0.670958	-0.003865							-0.167172	0.082539	-0.029470	-0.161790	0.075718	0.179626	-0.159222	0.067553	0.216284	0.340719	0.072908	-0.098615
14713	122.608333	-0.844318	0.649699	0.035058	-0.814057	0.656469	0.241480	-0.781583	0.879715	0.031522	-0.770468	0.883351	0.203552	-0.618496	0.723158	-0.179327	-0.666340	1.145899	0.060340	-0.666339	1.116666	0.161414	-0.627224	1.066624	0.152788	-0.538259	0.740170	0.393873	-0.332677	0.670966	-0.004014							-0.167167	0.082537	-0.029479	-0.161779	0.075712	0.179631	-0.159222	0.067553	0.216288	0.340709	0.072904	-0.098593
14714	122.616667	-0.844105	0.649957	0.035046	-0.813828	0.656646	0.241441	-0.781054	0.879903	0.031467	-0.770040	0.883669	0.203578	-0.618299	0.723068	-0.179444	-0.665054	1.145975	0.059613	-0.665752	1.116808	0.160726	-0.626719	1.066691	0.152413	-0.538041	0.740132	0.394004	-0.332582	0.670957	-0.004147							-0.167166	0.082533	-0.029485	-0.161778	0.075713	0.179641	-0.159219	0.067553	0.216292	0.340705	0.072900	-0.098573
14715	122.625000	-0.843821	0.650150	0.035089	-0.813628	0.656848	0.241413	-0.780469	0.880072	0.031398	-0.769449	0.883811	0.203447	-0.618033	0.723044	-0.179527	-0.663721	1.145998	0.058884	-0.665092	1.116913	0.160000	-0.626279	1.066734	0.151989	-0.537798	0.740096	0.394126	-0.332496	0.670928	-0.004254							-0.167167	0.082530	-0.029491	-0.161770	0.075713	0.179650	-0.159222	0.067554	0.216304	0.340730	0.072903	-0.098599
14716	122.633333	-0.843620	0.650389	0.035078	-0.813432	0.657098	0.241399	-0.779972	0.880275	0.031324	-0.769037	0.884104	0.203422	-0.617783	0.722939	-0.179666	-0.662422	1.146034	0.058166	-0.664404	1.116990	0.159222	-0.625549	1.066622	0.151428	-0.537542	0.740060	0.394253	-0.332424	0.670891	-0.004352							-0.167161	0.082543	-0.029492	-0.161765	0.075710	0.179654	-0.159220	0.067557	0.216311	0.340748	0.072956	-0.098578
14717	122.641667	-0.843437	0.650645	0.035075	-0.813247	0.657299	0.241353	-0.779332	0.880444	0.031226	-0.768405	0.884267	0.203345	-0.617511	0.722910	-0.179930	-0.661140	1.146052	0.057466	-0.663835	1.117162	0.158587	-0.625023	1.066715	0.151060	-0.537277	0.740027	0.394387	-0.332362	0.670845	-0.004445							-0.167149	0.082556	-0.029484	-0.161767	0.075713	0.179667	-0.159222	0.067557	0.216308	0.340731	0.072942	-0.098563
14718	122.650000	-0.843259	0.650908	0.035054	-0.813048	0.657493	0.241304	-0.778734	0.880627	0.031114	-0.767694	0.884349	0.203117	-0.617267	0.722900	-0.180022	-0.659866	1.146059	0.056797	-0.663197	1.117290	0.157926	-0.624418	1.066700	0.150634	-0.537008	0.739989	0.394521	-0.332300	0.670797	-0.004536							-0.167160	0.082536	-0.029485	-0.161767	0.075719	0.179666	-0.159220	0.067550	0.216312	0.340736	0.072934	-0.098596
14719	122.658333	-0.843031	0.651138	0.035011	-0.812844	0.657699	0.241252	-0.778163	0.880810	0.031002	-0.767432	0.884774	0.203169	-0.616984	0.722762	-0.180211	-0.658603	1.146073	0.056158	-0.662542	1.117446	0.157319	-0.623820	1.066741	0.150270	-0.536717	0.739935	0.394633	-0.332242	0.670750	-0.004617							-0.167165	0.082534	-0.029488	-0.161772	0.075713	0.179663	-0.159221	0.067551	0.216309	0.340746	0.072943	-0.098592
14720	122.666667	-0.842900	0.651411	0.034968	-0.812635	0.657893	0.241191	-0.777534	0.880980	0.030864	-0.766666	0.884804	0.202953	-0.616710	0.722721	-0.180356	-0.657354	1.146119	0.055547	-0.661883	1.117590	0.156715	-0.623489	1.067044	0.150069	-0.536420	0.739884	0.394748	-0.332188	0.670713	-0.004693							-0.167166	0.082530	-0.029484	-0.161776	0.075705	0.179657	-0.159223	0.067542	0.216300	0.340717	0.072929	-0.098576
14721	122.675000	-0.842680	0.651627	0.034946	-0.812435	0.658091	0.241126	-0.776956	0.881172	0.030745	-0.766297	0.885151	0.202958	-0.616403	0.722661	-0.180519	-0.656144	1.146191	0.055007	-0.661195	1.117829	0.156183	-0.622641	1.066976	0.149655	-0.536116	0.739829	0.394860	-0.332129	0.670684	-0.004745							-0.167169	0.082521	-0.029482	-0.161782	0.075701	0.179648	-0.159222	0.067539	0.216299	0.340727	0.072922	-0.098620
14722	122.683333	-0.842485	0.651868	0.034862	-0.812281	0.658309	0.241074	-0.776340	0.881363	0.030613	-0.765587	0.885243	0.202802	-0.616034	0.722660	-0.180655	-0.654954	1.146295	0.054504	-0.660519	1.118040	0.155673	-0.622064	1.067090	0.149384	-0.535762	0.739710	0.394832	-0.332069	0.670666	-0.004783							-0.167176	0.082516	-0.029476	-0.161786	0.075702	0.179630	-0.159227	0.067537	0.216289	0.340727	0.072925	-0.098636
14723	122.691667	-0.842344	0.652105	0.034814	-0.812116	0.658509	0.241002	-0.775726	0.881559	0.030486	-0.765233	0.885587	0.202732	-0.615699	0.722632	-0.180825	-0.653801	1.146425	0.054042	-0.659860	1.118358	0.155245	-0.621498	1.067262	0.149170	-0.535502	0.739701	0.395057	-0.332009	0.670658	-0.004794							-0.167176	0.082514	-0.029476	-0.161787	0.075699	0.179622	-0.159227	0.067536	0.216285	0.340713	0.072925	-0.098609
14724	122.700000	-0.842087	0.652361	0.034805	-0.811956	0.658710	0.240934	-0.775097	0.881756	0.030353	-0.764480	0.885649	0.202550	-0.615356	0.722684	-0.181028	-0.652667	1.146589	0.053638	-0.659169	1.118685	0.154858	-0.620906	1.067456	0.148941	-0.535197	0.739618	0.395130	-0.331948	0.670657	-0.004786							-0.167172	0.082512	-0.029464	-0.161787	0.075698	0.179620	-0.159231	0.067544	0.216283	0.340736	0.072964	-0.098601
14725	122.708333	-0.841897	0.652642	0.034736	-0.811783	0.658940	0.240861	-0.774484	0.881971	0.030239	-0.764142	0.885981	0.202524	-0.615012	0.722699	-0.181172	-0.651546	1.146841	0.053238	-0.658468	1.119080	0.154487	-0.620353	1.067753	0.148789	-0.534892	0.739532	0.395203	-0.331887	0.670640	-0.004762							-0.167176	0.082514	-0.029447	-0.161789	0.075699	0.179622	-0.159233	0.067556	0.216286	0.340725	0.072947	-0.098583
14726	122.716667	-0.841648	0.652881	0.034704	-0.811611	0.659175	0.240783	-0.773848	0.882185	0.030119	-0.763381	0.886048	0.202358	-0.614608	0.722771	-0.181293	-0.650477	1.147130	0.052890	-0.657779	1.119523	0.154141	-0.619784	1.068087	0.148630	-0.534602	0.739439	0.395267	-0.331830	0.670614	-0.004740							-0.167177	0.082518	-0.029433	-0.161788	0.075707	0.179625	-0.159237	0.067563	0.216289	0.340728	0.072944	-0.098618
14727	122.725000	-0.841420	0.653139	0.034637	-0.811452	0.659387	0.240695	-0.773225	0.882395	0.030004	-0.762975	0.886370	0.202312	-0.614215	0.722832	-0.181489	-0.649454	1.147542	0.052519	-0.657079	1.120076	0.153818	-0.619223	1.068494	0.148477	-0.534323	0.739337	0.395317	-0.331775	0.670573	-0.004730							-0.167159	0.082538	-0.029402	-0.161794	0.075703	0.179620	-0.159232	0.067563	0.216280	0.340710	0.072942	-0.098584
14728	122.733333	-0.841197	0.653429	0.034590	-0.811288	0.659602	0.240606	-0.772606	0.882617	0.029896	-0.762398	0.886592	0.202214	-0.613808	0.722919	-0.181674	-0.648460	1.148043	0.052182	-0.656415	1.120731	0.153541	-0.618920	1.068973	0.148387	-0.534050	0.739228	0.395359	-0.331723	0.670512	-0.004732							-0.167179	0.082510	-0.029406	-0.161791	0.075695	0.179611	-0.159233	0.067562	0.216269	0.340726	0.072930	-0.098614
14729	122.741667	-0.841056	0.653691	0.034519	-0.811120	0.659820	0.240530	-0.771973	0.882836	0.029796	-0.761653	0.886617	0.202006	-0.613387	0.723055	-0.181751	-0.647414	1.148597	0.051839	-0.655755	1.121492	0.153217	-0.618316	1.069591	0.148208	-0.533779	0.739116	0.395379	-0.331674	0.670432	-0.004751							-0.167182	0.082501	-0.029389	-0.161795	0.075692	0.179607	-0.159233	0.067556	0.216264	0.340744	0.072954	-0.098614
14730	122.750000	-0.840760	0.653964	0.034512	-0.810906	0.660056	0.240443	-0.771347	0.883059	0.029700	-0.761073	0.886799	0.201919	-0.612980	0.723160	-0.181896	-0.646379	1.149238	0.051504	-0.655118	1.122378	0.152872	-0.617986	1.070314	0.148088	-0.533503	0.739006	0.395385	-0.331619	0.670353	-0.004779							-0.167188	0.082490	-0.029377	-0.161799	0.075691	0.179599	-0.159234	0.067556	0.216262	0.340740	0.072931	-0.098624
14731	122.758333	-0.840577	0.654265	0.034472	-0.810718	0.660268	0.240355	-0.770744	0.883296	0.029622	-0.760467	0.886975	0.201823	-0.612575	0.723335	-0.182044	-0.645337	1.150050	0.051126	-0.654509	1.123381	0.152498	-0.617335	1.071082	0.147831	-0.533240	0.738900	0.395380	-0.331544	0.670276	-0.004805							-0.167177	0.082508	-0.029347	-0.161796	0.075685	0.179600	-0.159236	0.067554	0.216258	0.340726	0.072930	-0.098610
14732	122.766667	-0.840387	0.654563	0.034441	-0.810526	0.660491	0.240267	-0.770128	0.883533	0.029558	-0.760162	0.887367	0.201909	-0.612151	0.723518	-0.182115	-0.644282	1.150961	0.050750	-0.653874	1.124529	0.152142	-0.616998	1.072040	0.147720	-0.532981	0.738806	0.395377	-0.331474	0.670205	-0.004808							-0.167199	0.082476	-0.029353	-0.161803	0.075677	0.179600	-0.159241	0.067558	0.216256	0.340739	0.072919	-0.098626
14733	122.775000	-0.840236	0.654805	0.034356	-0.810326	0.660705	0.240191	-0.769563	0.883788	0.029517	-0.759652	0.887591	0.201907	-0.611742	0.723687	-0.182267	-0.643171	1.151971	0.050346	-0.653193	1.125797	0.151751	-0.616665	1.073042	0.147527	-0.532728	0.738729	0.395375	-0.331404	0.670160	-0.004797							-0.167202	0.082473	-0.029345	-0.161804	0.075681	0.179599	-0.159240	0.067561	0.216260	0.340742	0.072930	-0.098629
14734	122.783333	-0.839846	0.655077	0.034393	-0.810118	0.660921	0.240120	-0.768967	0.884014	0.029474	-0.759066	0.887797	0.201825	-0.611376	0.723835	-0.182364	-0.642013	1.153068	0.049925	-0.652510	1.127163	0.151319	-0.616398	1.074193	0.147382	-0.532484	0.738660	0.395371	-0.331327	0.670141	-0.004762							-0.167187	0.082503	-0.029318	-0.161808	0.075687	0.179604	-0.159243	0.067569	0.216269	0.340715	0.072932	-0.098582
14735	122.791667	-0.839610	0.655380	0.034387	-0.809836	0.661127	0.240026	-0.768426	0.884260	0.029463	-0.758467	0.887938	0.201814	-0.610993	0.724011	-0.182448	-0.640781	1.154267	0.049454	-0.651854	1.128683	0.150882	-0.616085	1.075375	0.147100	-0.532253	0.738625	0.395385	-0.331256	0.670125	-0.004725							-0.167189	0.082502	-0.029307	-0.161814	0.075692	0.179603	-0.159250	0.067564	0.216278	0.340726	0.072942	-0.098596
14736	122.800000	-0.839378	0.655654	0.034317	-0.809678	0.661389	0.240010	-0.767882	0.884475	0.029437	-0.757805	0.888007	0.201686	-0.610599	0.724195	-0.182565	-0.639487	1.155517	0.048966	-0.651283	1.130333	0.150420	-0.615884	1.076647	0.146880	-0.532022	0.738604	0.395393	-0.331162	0.670085	-0.004662							-0.167180	0.082512	-0.029304	-0.161815	0.075694	0.179603	-0.159248	0.067563	0.216269	0.340711	0.072945	-0.098585
14737	122.808333	-0.839202	0.655909	0.034309	-0.809460	0.661593	0.239959	-0.767367	0.884685	0.029419	-0.757314	0.888194	0.201674	-0.610216	0.724375	-0.182672	-0.638034	1.156821	0.048414	-0.650497	1.131997	0.149855	-0.615687	1.077861	0.146568	-0.531792	0.738596	0.395407	-0.331080	0.670068	-0.004631							-0.167185	0.082503	-0.029296	-0.161818	0.075685	0.179600	-0.159248	0.067549	0.216267	0.340710	0.072935	-0.098604
14738	122.816667	-0.839001	0.656164	0.034276	-0.809181	0.661783	0.239890	-0.766871	0.884875	0.029394	-0.756758	0.888330	0.201626	-0.609836	0.724559	-0.182750	-0.636505	1.158095	0.047810	-0.649717	1.133607	0.149259	-0.615547	1.079123	0.146243	-0.531570	0.738610	0.395431	-0.331000	0.670046	-0.004576							-0.167207	0.082464	-0.029310	-0.161817	0.075677	0.179591	-0.159244	0.067541	0.216256	0.340732	0.072941	-0.098628
14739	122.825000	-0.838721	0.656380	0.034263	-0.809024	0.662020	0.239907	-0.766426	0.885055	0.029376	-0.756355	0.888538	0.201660	-0.609475	0.724746	-0.182844	-0.634926	1.159211	0.047137	-0.648902	1.135043	0.148574	-0.615293	1.080166	0.145806	-0.531364	0.738642	0.395463	-0.330921	0.670034	-0.004520							-0.167215	0.082454	-0.029310	-0.161819	0.075675	0.179587	-0.159245	0.067540	0.216259	0.340732	0.072935	-0.098637
14740	122.833333	-0.838313	0.656588	0.034289	-0.808787	0.662209	0.239883	-0.765978	0.885218	0.029364	-0.755971	0.888698	0.201650	-0.609105	0.724950	-0.182890	-0.633310	1.160169	0.046418	-0.648101	1.136313	0.147757	-0.615008	1.081164	0.145287	-0.531155	0.738688	0.395507	-0.330857	0.670054	-0.004486							-0.167196	0.082476	-0.029300	-0.161813	0.075676	0.179590	-0.159251	0.067541	0.216263	0.340708	0.072939	-0.098605
14741	122.841667	-0.838135	0.656817	0.034266	-0.808574	0.662386	0.239880	-0.765572	0.885359	0.029356	-0.755559	0.888862	0.201674	-0.608764	0.725114	-0.182969	-0.631631	1.161023	0.045643	-0.647281	1.137398	0.146904	-0.614752	1.082041	0.144791	-0.530945	0.738736	0.395559	-0.330767	0.670053	-0.004424							-0.167202	0.082459	-0.029304	-0.161810	0.075663	0.179601	-0.159246	0.067540	0.216270	0.340713	0.072929	-0.098594
14742	122.850000	-0.838087	0.657031	0.034233	-0.808359	0.662560	0.239883	-0.765156	0.885482	0.029351	-0.755184	0.888962	0.201618	-0.608438	0.725259	-0.183038	-0.629951	1.161752	0.044875	-0.646431	1.138381	0.146061	-0.614433	1.082745	0.144181	-0.530720	0.738790	0.395618	-0.330670	0.670063	-0.004367							-0.167189	0.082472	-0.029300	-0.161810	0.075662	0.179611	-0.159246	0.067545	0.216274	0.340733	0.072933	-0.098625
14743	122.858333	-0.837828	0.657192	0.034256	-0.808135	0.662752	0.239905	-0.764815	0.885606	0.029363	-0.754954	0.889157	0.201655	-0.608140	0.725358	-0.183081	-0.628218	1.162359	0.044062	-0.645536	1.139179	0.145141	-0.613833	1.083257	0.143482	-0.530492	0.738854	0.395684	-0.330554	0.670068	-0.004277							-0.167196	0.082469	-0.029307	-0.161808	0.075670	0.179624	-0.159252	0.067550	0.216284	0.340726	0.072936	-0.098601
14744	122.866667	-0.837547	0.657324	0.034305	-0.807925	0.662869	0.239906	-0.764493	0.885718	0.029372	-0.754618	0.889305	0.201692	-0.607840	0.725402	-0.183138	-0.626527	1.162914	0.043176	-0.644625	1.139857	0.144213	-0.613209	1.083693	0.142795	-0.530271	0.738925	0.395760	-0.330435	0.670097	-0.004214							-0.167181	0.082482	-0.029300	-0.161807	0.075678	0.179634	-0.159254	0.067551	0.216300	0.340725	0.072939	-0.098580
14745	122.875000	-0.837437	0.657475	0.034307	-0.807703	0.662965	0.239905	-0.764180	0.885803	0.029367	-0.754048	0.889171	0.201529	-0.607512	0.725518	-0.183215	-0.624732	1.163211	0.042458	-0.643753	1.140448	0.143310	-0.612854	1.084153	0.142227	-0.530031	0.738998	0.395835	-0.330320	0.670122	-0.004175							-0.167190	0.082472	-0.029316	-0.161806	0.075675	0.179645	-0.159253	0.067535	0.216298	0.340735	0.072954	-0.098583
14746	122.883333	-0.837217	0.657571	0.034314	-0.807589	0.663118	0.239973	-0.763894	0.885878	0.029368	-0.753855	0.889290	0.201511	-0.607255	0.725508	-0.183276	-0.622957	1.163472	0.041638	-0.642792	1.140925	0.142402	-0.612041	1.084326	0.141486	-0.529789	0.739088	0.395916	-0.330201	0.670146	-0.004167							-0.167201	0.082455	-0.029339	-0.161806	0.075677	0.179639	-0.159248	0.067524	0.216298	0.340742	0.072927	-0.098615
14747	122.891667	-0.837088	0.657680	0.034341	-0.807435	0.663206	0.240004	-0.763633	0.885934	0.029355	-0.753722	0.889467	0.201606	-0.607012	0.725481	-0.183326	-0.621198	1.163546	0.040852	-0.641840	1.141172	0.141461	-0.611653	1.084626	0.140958	-0.529546	0.739185	0.396000	-0.330106	0.670165	-0.004196							-0.167195	0.082465	-0.029345	-0.161806	0.075668	0.179642	-0.159247	0.067515	0.216297	0.340724	0.072925	-0.098606
14748	122.900000	-0.836940	0.657760	0.034357	-0.807295	0.663284	0.240040	-0.763384	0.885976	0.029333	-0.753579	0.889648	0.201695	-0.606785	0.725489	-0.183363	-0.619464	1.163498	0.040066	-0.640970	1.141301	0.140694	-0.610748	1.084432	0.140166	-0.529309	0.739286	0.396083	-0.330017	0.670170	-0.004256							-0.167206	0.082439	-0.029367	-0.161806	0.075663	0.179638	-0.159249	0.067501	0.216290	0.340731	0.072922	-0.098633
14749	122.908333	-0.836982	0.657838	0.034333	-0.807165	0.663350	0.240076	-0.763145	0.886010	0.029312	-0.753100	0.889504	0.201515	-0.606555	0.725484	-0.183389	-0.617778	1.163281	0.039267	-0.640022	1.141180	0.139601	-0.610098	1.084242	0.139484	-0.529069	0.739376	0.396159	-0.329951	0.670167	-0.004337							-0.167204	0.082440	-0.029382	-0.161806	0.075663	0.179642	-0.159248	0.067496	0.216301	0.340728	0.072934	-0.098641
14750	122.916667	-0.836898	0.657912	0.034371	-0.807046	0.663408	0.240120	-0.762871	0.886027	0.029293	-0.752579	0.889356	0.201308	-0.606355	0.725514	-0.183398	-0.616187	1.162892	0.038486	-0.639188	1.140921	0.138693	-0.609405	1.083851	0.138785	-0.528831	0.739458	0.396246	-0.329896	0.670150	-0.004423							-0.167208	0.082433	-0.029390	-0.161812	0.075663	0.179650	-0.159248	0.067496	0.216314	0.340731	0.072930	-0.098637
14751	122.925000	-0.836742	0.657933	0.034404	-0.806943	0.663447	0.240168	-0.762634	0.886045	0.029293	-0.752560	0.889561	0.201442	-0.606225	0.725466	-0.183437	-0.614758	1.162327	0.037762	-0.638424	1.140415	0.137802	-0.608803	1.083482	0.138228	-0.528607	0.739527	0.396335	-0.329851	0.670128	-0.004519							-0.167182	0.082476	-0.029388	-0.161801	0.075660	0.179665	-0.159245	0.067498	0.216321	0.340732	0.072963	-0.098614
14752	122.933333	-0.836602	0.657951	0.034444	-0.806813	0.663487	0.240209	-0.762372	0.886053	0.029294	-0.752178	0.889486	0.201346	-0.606092	0.725486	-0.183436	-0.613460	1.161614	0.037037	-0.637690	1.139732	0.136890	-0.607927	1.082784	0.137580	-0.528411	0.739569	0.396420	-0.329833	0.670118	-0.004629							-0.167196	0.082454	-0.029407	-0.161796	0.075668	0.179686	-0.159235	0.067502	0.216332	0.340709	0.072929	-0.098585
14753	122.941667	-0.836748	0.658014	0.034441	-0.806777	0.663541	0.240277	-0.762088	0.886058	0.029312	-0.751946	0.889501	0.201352	-0.606022	0.725450	-0.183453	-0.612370	1.160792	0.036418	-0.637097	1.138963	0.136170	-0.607130	1.082080	0.137051	-0.528238	0.739590	0.396503	-0.329803	0.670085	-0.004724							-0.167191	0.082455	-0.029411	-0.161790	0.075671	0.179695	-0.159242	0.067508	0.216347	0.340724	0.072945	-0.098611
14754	122.950000	-0.836545	0.658008	0.034490	-0.806667	0.663531	0.240279	-0.761827	0.886082	0.029353	-0.751839	0.889675	0.201465	-0.605944	0.725454	-0.183447	-0.611395	1.159896	0.035819	-0.636571	1.138143	0.135557	-0.606352	1.081368	0.136614	-0.528086	0.739601	0.396580	-0.329780	0.670038	-0.004808							-0.167168	0.082491	-0.029402	-0.161781	0.075677	0.179705	-0.159236	0.067509	0.216355	0.340710	0.072934	-0.098583
14755	122.958333	-0.836504	0.658059	0.034532	-0.806594	0.663578	0.240304	-0.761521	0.886110	0.029398	-0.751345	0.889597	0.201423	-0.605937	0.725407	-0.183449	-0.610566	1.158972	0.035379	-0.636069	1.137250	0.135060	-0.605488	1.080527	0.136155	-0.527967	0.739614	0.396643	-0.329768	0.669983	-0.004882							-0.167174	0.082487	-0.029408	-0.161787	0.075674	0.179709	-0.159235	0.067498	0.216346	0.340712	0.072933	-0.098582
14756	122.966667	-0.836615	0.658170	0.034547	-0.806521	0.663605	0.240300	-0.761233	0.886155	0.029449	-0.751031	0.889644	0.201453	-0.605909	0.725402	-0.183417	-0.609809	1.158048	0.034924	-0.635652	1.136355	0.134690	-0.604915	1.079862	0.135962	-0.527887	0.739626	0.396696	-0.329763	0.669914	-0.004956							-0.167193	0.082458	-0.029423	-0.161785	0.075672	0.179712	-0.159230	0.067490	0.216340	0.340731	0.072924	-0.098605
14757	122.975000	-0.836517	0.658291	0.034608	-0.806500	0.663713	0.240324	-0.760933	0.886221	0.029495	-0.750740	0.889729	0.201504	-0.605929	0.725381	-0.183369	-0.609261	1.157140	0.034607	-0.635211	1.135426	0.134151	-0.604191	1.079125	0.135737	-0.527837	0.739631	0.396718	-0.329777	0.669866	-0.005038							-0.167198	0.082457	-0.029428	-0.161783	0.075678	0.179707	-0.159231	0.067485	0.216341	0.340750	0.072947	-0.098606
14758	122.983333	-0.836241	0.658405	0.034704	-0.806444	0.663804	0.240309	-0.760640	0.886318	0.029547	-0.750429	0.889832	0.201521	-0.606029	0.725328	-0.183326	-0.608783	1.156291	0.034315	-0.634842	1.134559	0.133822	-0.603504	1.078454	0.135606	-0.527817	0.739646	0.396729	-0.329805	0.669831	-0.005146							-0.167204	0.082451	-0.029431	-0.161786	0.075671	0.179715	-0.159233	0.067484	0.216339	0.340714	0.072924	-0.098590
14759	122.991667	-0.836130	0.658530	0.034748	-0.806381	0.663907	0.240298	-0.760348	0.886446	0.029602	-0.750370	0.890144	0.201752	-0.606082	0.725336	-0.183231	-0.608439	1.155575	0.034168	-0.634525	1.133857	0.133806	-0.602837	1.077919	0.135534	-0.527825	0.739670	0.396720	-0.329833	0.669810	-0.005279							-0.167205	0.082453	-0.029432	-0.161786	0.075672	0.179707	-0.159238	0.067489	0.216346	0.340716	0.072922	-0.098594
14760	123.000000	-0.836022	0.658677	0.034798	-0.806322	0.664019	0.240286	-0.760063	0.886598	0.029663	-0.750346	0.890479	0.201868	-0.606114	0.725408	-0.183079	-0.608128	1.155005	0.034090	-0.634178	1.133275	0.133759	-0.602244	1.077453	0.135550	-0.527856	0.739693	0.396688	-0.329885	0.669848	-0.005463							-0.167207	0.082452	-0.029437	-0.161791	0.075674	0.179709	-0.159235	0.067497	0.216351	0.340760	0.072963	-0.098605
14761	123.008333	-0.835927	0.658858	0.034787	-0.806246	0.664147	0.240266	-0.759751	0.886770	0.029728	-0.749678	0.890424	0.201798	-0.606209	0.725594	-0.183096	-0.607887	1.154620	0.034105	-0.633706	1.132888	0.133611	-0.601693	1.077155	0.135593	-0.527903	0.739737	0.396634	-0.329922	0.669920	-0.005646							-0.167210	0.082464	-0.029428	-0.161794	0.075691	0.179710	-0.159243	0.067503	0.216356	0.340728	0.072934	-0.098606
14762	123.016667	-0.835724	0.659061	0.034870	-0.806160	0.664290	0.240244	-0.759496	0.886980	0.029812	-0.749286	0.890537	0.201812	-0.606300	0.725579	-0.182727	-0.607700	1.154375	0.034173	-0.633404	1.132674	0.133758	-0.601199	1.077015	0.135714	-0.527965	0.739790	0.396566	-0.329944	0.670004	-0.005845							-0.167209	0.082467	-0.029418	-0.161796	0.075698	0.179710	-0.159246	0.067503	0.216360	0.340733	0.072942	-0.098618
14763	123.025000	-0.835769	0.659321	0.034909	-0.806017	0.664458	0.240209	-0.759236	0.887185	0.029882	-0.749308	0.890888	0.201929	-0.606374	0.725631	-0.182515	-0.607564	1.154323	0.034309	-0.633061	1.132620	0.133868	-0.600802	1.077034	0.135870	-0.528039	0.739857	0.396492	-0.329948	0.670098	-0.006037							-0.167208	0.082470	-0.029417	-0.161798	0.075695	0.179707	-0.159246	0.067503	0.216356	0.340719	0.072937	-0.098609
14764	123.033333	-0.835600	0.659524	0.034937	-0.805930	0.664666	0.240220	-0.758961	0.887372	0.029953	-0.749024	0.891081	0.202029	-0.606465	0.725751	-0.182304	-0.607444	1.154455	0.034445	-0.632810	1.132777	0.134280	-0.600482	1.077196	0.136022	-0.528123	0.739917	0.396417	-0.329938	0.670201	-0.006219							-0.167213	0.082466	-0.029412	-0.161798	0.075696	0.179701	-0.159244	0.067495	0.216347	0.340739	0.072937	-0.098629
14765	123.041667	-0.835356	0.659719	0.034989	-0.805795	0.664826	0.240208	-0.758692	0.887559	0.030037	-0.748636	0.891151	0.202017	-0.606545	0.725878	-0.182090	-0.607323	1.154707	0.034611	-0.632373	1.133056	0.134293	-0.600258	1.077444	0.136189	-0.528181	0.739943	0.396283	-0.329913	0.670307	-0.006380							-0.167205	0.082477	-0.029400	-0.161798	0.075694	0.179689	-0.159245	0.067495	0.216341	0.340724	0.072935	-0.098615
14766	123.050000	-0.835134	0.659942	0.035047	-0.805613	0.664962	0.240190	-0.758472	0.887748	0.030125	-0.748253	0.891186	0.201977	-0.606601	0.726015	-0.181894	-0.607212	1.155007	0.034811	-0.632197	1.133391	0.134757	-0.600114	1.077719	0.136387	-0.528223	0.739941	0.396162	-0.329875	0.670398	-0.006508							-0.167216	0.082459	-0.029392	-0.161805	0.075690	0.179700	-0.159246	0.067495	0.216337	0.340734	0.072937	-0.098620
14767	123.058333	-0.834957	0.660137	0.035059	-0.805456	0.665091	0.240207	-0.758276	0.887913	0.030225	-0.748053	0.891297	0.202061	-0.606626	0.726150	-0.181693	-0.607091	1.155278	0.034963	-0.631915	1.133657	0.134976	-0.599895	1.077904	0.136466	-0.528287	0.739974	0.396189	-0.329815	0.670463	-0.006590							-0.167218	0.082450	-0.029391	-0.161800	0.075682	0.179690	-0.159245	0.067496	0.216334	0.340733	0.072924	-0.098629
14768	123.066667	-0.834929	0.660276	0.035014	-0.805297	0.665200	0.240238	-0.758104	0.888059	0.030328	-0.747853	0.891375	0.202127	-0.606632	0.726283	-0.181520	-0.606997	1.155479	0.035143	-0.631659	1.133807	0.135193	-0.599738	1.078041	0.136632	-0.528317	0.739991	0.396233	-0.329743	0.670502	-0.006648							-0.167224	0.082442	-0.029384	-0.161794	0.075674	0.179689	-0.159247	0.067493	0.216332	0.340741	0.072929	-0.098639
14769	123.075000	-0.834612	0.660430	0.035086	-0.805125	0.665309	0.240285	-0.757936	0.888165	0.030436	-0.747687	0.891459	0.202271	-0.606591	0.726372	-0.181434	-0.606993	1.155514	0.035366	-0.631362	1.133867	0.135371	-0.599487	1.078037	0.136738	-0.528260	0.739939	0.396159	-0.329662	0.670535	-0.006690							-0.167213	0.082452	-0.029372	-0.161794	0.075674	0.179691	-0.159242	0.067501	0.216335	0.340716	0.072925	-0.098596
14770	123.083333	-0.834681	0.660578	0.035111	-0.804955	0.665370	0.240329	-0.757811	0.888257	0.030560	-0.747711	0.891621	0.202428	-0.606547	0.726503	-0.181313	-0.606976	1.155522	0.035539	-0.631115	1.133748	0.135478	-0.599245	1.077980	0.136894	-0.528172	0.739883	0.396095	-0.329580	0.670569	-0.006720							-0.167218	0.082444	-0.029363	-0.161792	0.075683	0.179695	-0.159242	0.067523	0.216338	0.340759	0.072976	-0.098607
14771	123.091667	-0.834559	0.660680	0.035107	-0.804850	0.665462	0.240421	-0.757697	0.888305	0.030674	-0.747472	0.891588	0.202449	-0.606467	0.726566	-0.181245	-0.607005	1.155374	0.035725	-0.630891	1.133558	0.135731	-0.598952	1.077770	0.137008	-0.528110	0.739889	0.396234	-0.329495	0.670591	-0.006720							-0.167215	0.082445	-0.029358	-0.161792	0.075684	0.179697	-0.159242	0.067517	0.216337	0.340741	0.072934	-0.098621
14772	123.100000	-0.834415	0.660715	0.035217	-0.804714	0.665494	0.240492	-0.757603	0.888332	0.030800	-0.747598	0.891777	0.202746	-0.606366	0.726645	-0.181192	-0.607067	1.155200	0.035921	-0.630704	1.133337	0.135985	-0.598693	1.077659	0.137216	-0.527975	0.739839	0.396255	-0.329446	0.670636	-0.006733							-0.167195	0.082466	-0.029343	-0.161784	0.075682	0.179686	-0.159239	0.067516	0.216328	0.340719	0.072930	-0.098599
14773	123.108333	-0.834230	0.660732	0.035302	-0.804579	0.665508	0.240568	-0.757505	0.888318	0.030917	-0.747205	0.891591	0.202723	-0.606227	0.726702	-0.181162	-0.607176	1.154994	0.036162	-0.630623	1.133144	0.136441	-0.598430	1.077482	0.137415	-0.527802	0.739777	0.396280	-0.329401	0.670660	-0.006694							-0.167206	0.082453	-0.029347	-0.161787	0.075682	0.179673	-0.159240	0.067510	0.216319	0.340724	0.072932	-0.098614
14774	123.116667	-0.834057	0.660725	0.035401	-0.804458	0.665505	0.240644	-0.757404	0.888278	0.031029	-0.747215	0.891653	0.202855	-0.606116	0.726700	-0.181184	-0.607280	1.154858	0.036350	-0.630482	1.132993	0.136728	-0.598212	1.077355	0.137595	-0.527608	0.739711	0.396327	-0.329367	0.670684	-0.006637							-0.167216	0.082437	-0.029354	-0.161789	0.075685	0.179667	-0.159239	0.067509	0.216306	0.340748	0.072980	-0.098608
14775	123.125000	-0.833988	0.660719	0.035464	-0.804392	0.665511	0.240747	-0.757301	0.888218	0.031130	-0.746992	0.891505	0.202886	-0.605930	0.726751	-0.181184	-0.607382	1.154778	0.036538	-0.630313	1.132819	0.136783	-0.598065	1.077256	0.137767	-0.527396	0.739629	0.396388	-0.329358	0.670719	-0.006578							-0.167215	0.082436	-0.029351	-0.161792	0.075678	0.179655	-0.159234	0.067495	0.216308	0.340741	0.072967	-0.098608
14776	123.133333	-0.833963	0.660699	0.035550	-0.804303	0.665494	0.240829	-0.757191	0.888150	0.031228	-0.746937	0.891539	0.203072	-0.605845	0.726690	-0.181249	-0.607509	1.154737	0.036717	-0.630254	1.132729	0.137008	-0.597962	1.077193	0.137936	-0.527185	0.739549	0.396467	-0.329353	0.670752	-0.006521							-0.167196	0.082460	-0.029341	-0.161795	0.075670	0.179649	-0.159233	0.067487	0.216302	0.340740	0.072981	-0.098625
14777	123.141667	-0.833932	0.660691	0.035613	-0.804205	0.665471	0.240889	-0.757081	0.888087	0.031309	-0.746699	0.891425	0.203150	-0.605688	0.726711	-0.181272	-0.607652	1.154737	0.036897	-0.630221	1.132671	0.137171	-0.597892	1.077155	0.138034	-0.526965	0.739469	0.396562	-0.329359	0.670792	-0.006483							-0.167210	0.082442	-0.029352	-0.161801	0.075665	0.179647	-0.159236	0.067493	0.216305	0.340722	0.072950	-0.098620
14778	123.150000	-0.833879	0.660698	0.035658	-0.804144	0.665462	0.240951	-0.756970	0.888035	0.031384	-0.746533	0.891386	0.203268	-0.605585	0.726672	-0.181305	-0.607767	1.154797	0.037050	-0.630252	1.132609	0.137259	-0.597875	1.077150	0.138144	-0.526769	0.739399	0.396672	-0.329370	0.670831	-0.006466							-0.167217	0.082422	-0.029357	-0.161798	0.075666	0.179645	-0.159235	0.067500	0.216313	0.340730	0.072926	-0.098645
14779	123.158333	-0.833857	0.660711	0.035704	-0.804081	0.665463	0.240997	-0.756859	0.888000	0.031453	-0.746228	0.891204	0.203218	-0.605520	0.726618	-0.181373	-0.607857	1.154876	0.037177	-0.630290	1.132647	0.137519	-0.597858	1.077185	0.138227	-0.526590	0.739345	0.396776	-0.329395	0.670876	-0.006468							-0.167214	0.082430	-0.029353	-0.161793	0.075670	0.179651	-0.159234	0.067506	0.216316	0.340712	0.072929	-0.098617
14780	123.166667	-0.833831	0.660735	0.035739	-0.803997	0.665462	0.241019	-0.756755	0.887984	0.031518	-0.745948	0.891072	0.203222	-0.605431	0.726595	-0.181343	-0.607970	1.154914	0.037333	-0.630274	1.132651	0.137601	-0.597869	1.077169	0.138328	-0.526390	0.739248	0.396744	-0.329425	0.670925	-0.006487							-0.167195	0.082459	-0.029339	-0.161794	0.075663	0.179656	-0.159236	0.067514	0.216314	0.340706	0.072937	-0.098601
14781	123.175000	-0.833798	0.660763	0.035777	-0.803973	0.665486	0.241057	-0.756686	0.887995	0.031571	-0.745830	0.891082	0.203293	-0.605373	0.726560	-0.181339	-0.608058	1.154927	0.037440	-0.630324	1.132626	0.137805	-0.597868	1.077124	0.138419	-0.526291	0.739239	0.396899	-0.329472	0.671004	-0.006529							-0.167214	0.082431	-0.029356	-0.161791	0.075664	0.179657	-0.159234	0.067517	0.216306	0.340733	0.072937	-0.098636
14782	123.183333	-0.833772	0.660798	0.035812	-0.803959	0.665518	0.241099	-0.756588	0.888010	0.031615	-0.745953	0.891286	0.203496	-0.605325	0.726531	-0.181322	-0.608176	1.154856	0.037562	-0.630309	1.132506	0.137801	-0.597833	1.077067	0.138503	-0.526218	0.739246	0.397050	-0.329492	0.671063	-0.006568							-0.167212	0.082434	-0.029359	-0.161784	0.075665	0.179654	-0.159236	0.067506	0.216303	0.340733	0.072944	-0.098641
14783	123.191667	-0.833805	0.660834	0.035821	-0.803923	0.665537	0.241111	-0.756503	0.888045	0.031660	-0.745859	0.891344	0.203597	-0.605295	0.726524	-0.181290	-0.608283	1.154746	0.037644	-0.630350	1.132398	0.137915	-0.597794	1.076985	0.138614	-0.526095	0.739185	0.397004	-0.329515	0.671131	-0.006651							-0.167204	0.082445	-0.029343	-0.161784	0.075667	0.179655	-0.159237	0.067505	0.216299	0.340735	0.072959	-0.098604
14784	123.200000	-0.833713	0.660888	0.035892	-0.803899	0.665561	0.241123	-0.756422	0.888091	0.031702	-0.745750	0.891350	0.203586	-0.605282	0.726530	-0.181250	-0.608400	1.154624	0.037742	-0.630392	1.132285	0.138009	-0.597752	1.076923	0.138724	-0.526043	0.739178	0.397080	-0.329552	0.671221	-0.006777							-0.167197	0.082463	-0.029339	-0.161790	0.075666	0.179662	-0.159234	0.067505	0.216297	0.340712	0.072934	-0.098595
14785	123.208333	-0.833773	0.660951	0.035909	-0.803894	0.665595	0.241136	-0.756342	0.888145	0.031742	-0.745737	0.891488	0.203646	-0.605282	0.726540	-0.181195	-0.608474	1.154516	0.037781	-0.630399	1.132157	0.138089	-0.597685	1.076866	0.138793	-0.526057	0.739239	0.397286	-0.329571	0.671274	-0.006902							-0.167215	0.082436	-0.029359	-0.161785	0.075667	0.179657	-0.159230	0.067502	0.216302	0.340732	0.072955	-0.098607
14786	123.216667	-0.833839	0.661009	0.035920	-0.803926	0.665642	0.241157	-0.756260	0.888206	0.031787	-0.745587	0.891499	0.203685	-0.605298	0.726567	-0.181135	-0.608553	1.154405	0.037832	-0.630386	1.132108	0.138193	-0.597638	1.076800	0.138865	-0.526036	0.739252	0.397355	-0.329600	0.671319	-0.007040							-0.167219	0.082442	-0.029373	-0.161786	0.075668	0.179653	-0.159226	0.067502	0.216307	0.340732	0.072926	-0.098635
14787	123.225000	-0.833738	0.661057	0.035967	-0.803896	0.665664	0.241132	-0.756178	0.888275	0.031831	-0.745269	0.891383	0.203584	-0.605321	0.726617	-0.181122	-0.608619	1.154336	0.037870	-0.630552	1.132037	0.138433	-0.597619	1.076816	0.138977	-0.526030	0.739256	0.397402	-0.329614	0.671355	-0.007168							-0.167209	0.082453	-0.029369	-0.161782	0.075672	0.179663	-0.159226	0.067511	0.216315	0.340710	0.072934	-0.098603
14788	123.233333	-0.833807	0.661129	0.035970	-0.803903	0.665698	0.241115	-0.756094	0.888345	0.031883	-0.745195	0.891425	0.203605	-0.605364	0.726667	-0.181062	-0.608670	1.154306	0.037912	-0.630528	1.132096	0.138591	-0.597579	1.076789	0.139026	-0.525989	0.739218	0.397314	-0.329642	0.671393	-0.007287							-0.167214	0.082445	-0.029381	-0.161787	0.075680	0.179668	-0.159227	0.067514	0.216318	0.340735	0.072940	-0.098643
14789	123.241667	-0.833794	0.661182	0.035985	-0.803931	0.665759	0.241117	-0.756011	0.888406	0.031925	-0.745134	0.891472	0.203639	-0.605406	0.726709	-0.181006	-0.608719	1.154290	0.037965	-0.630524	1.132033	0.138589	-0.597523	1.076762	0.139033	-0.526058	0.739273	0.397481	-0.329686	0.671435	-0.007403							-0.167218	0.082449	-0.029383	-0.161782	0.075693	0.179668	-0.159226	0.067522	0.216324	0.340727	0.072939	-0.098643
14790	123.250000	-0.833619	0.661219	0.036040	-0.803923	0.665767	0.241084	-0.755924	0.888467	0.031969	-0.745071	0.891510	0.203668	-0.605472	0.726776	-0.180940	-0.608765	1.154285	0.038029	-0.630486	1.131926	0.138393	-0.597521	1.076786	0.139106	-0.526097	0.739279	0.397512	-0.329709	0.671472	-0.007498							-0.167199	0.082479	-0.029372	-0.161784	0.075690	0.179673	-0.159230	0.067515	0.216322	0.340710	0.072956	-0.098622
14791	123.258333	-0.833691	0.661282	0.036034	-0.803935	0.665796	0.241071	-0.755847	0.888514	0.032013	-0.745027	0.891548	0.203707	-0.605535	0.726818	-0.180893	-0.608820	1.154304	0.038111	-0.630472	1.131935	0.138497	-0.597477	1.076774	0.139136	-0.526152	0.739269	0.397531	-0.329736	0.671490	-0.007569							-0.167211	0.082459	-0.029379	-0.161789	0.075689	0.179662	-0.159224	0.067507	0.216323	0.340711	0.072939	-0.098611
14792	123.266667	-0.833762	0.661337	0.036019	-0.803943	0.665816	0.241056	-0.755772	0.888546	0.032038	-0.745212	0.891724	0.203851	-0.605602	0.726855	-0.180852	-0.608875	1.154323	0.038197	-0.630438	1.131916	0.138603	-0.597427	1.076759	0.139174	-0.526221	0.739249	0.397551	-0.329755	0.671500	-0.007630							-0.167221	0.082438	-0.029382	-0.161795	0.075680	0.179665	-0.159225	0.067515	0.216316	0.340744	0.072977	-0.098623
14793	123.275000	-0.833714	0.661379	0.036017	-0.803953	0.665865	0.241057	-0.755725	0.888584	0.032068	-0.745173	0.891726	0.203860	-0.605674	0.726896	-0.180772	-0.608952	1.154338	0.038294	-0.630456	1.131880	0.138740	-0.597386	1.076730	0.139248	-0.526305	0.739221	0.397571	-0.329770	0.671491	-0.007674							-0.167220	0.082443	-0.029376	-0.161788	0.075682	0.179669	-0.159226	0.067504	0.216321	0.340729	0.072942	-0.098644
14794	123.283333	-0.833561	0.661403	0.036064	-0.803956	0.665851	0.241035	-0.755687	0.888612	0.032097	-0.744910	0.891577	0.203755	-0.605727	0.726956	-0.180771	-0.609042	1.154363	0.038408	-0.630587	1.131831	0.139017	-0.597353	1.076744	0.139351	-0.526403	0.739188	0.397593	-0.329776	0.671487	-0.007703							-0.167222	0.082443	-0.029378	-0.161795	0.075673	0.179675	-0.159230	0.067503	0.216318	0.340708	0.072937	-0.098615
14795	123.291667	-0.833724	0.661450	0.035992	-0.803940	0.665864	0.241026	-0.755655	0.888628	0.032120	-0.744877	0.891560	0.203745	-0.605789	0.727019	-0.180687	-0.609142	1.154417	0.038541	-0.630591	1.131818	0.139165	-0.597308	1.076770	0.139444	-0.526509	0.739146	0.397610	-0.329809	0.671496	-0.007725							-0.167225	0.082443	-0.029369	-0.161794	0.075676	0.179679	-0.159229	0.067511	0.216323	0.340753	0.072971	-0.098621
14796	123.300000	-0.833652	0.661469	0.036007	-0.803979	0.665881	0.241045	-0.755625	0.888636	0.032149	-0.744861	0.891551	0.203763	-0.605836	0.727074	-0.180616	-0.609241	1.154525	0.038676	-0.630532	1.131886	0.139358	-0.597303	1.076793	0.139545	-0.526617	0.739096	0.397628	-0.329840	0.671521	-0.007728							-0.167228	0.082439	-0.029364	-0.161787	0.075674	0.179674	-0.159229	0.067526	0.216324	0.340751	0.072969	-0.098620
14797	123.308333	-0.833627	0.661494	0.036012	-0.803950	0.665878	0.241034	-0.755598	0.888649	0.032184	-0.744854	0.891552	0.203801	-0.605838	0.727120	-0.180609	-0.609378	1.154628	0.038853	-0.630536	1.131920	0.139376	-0.597306	1.076887	0.139627	-0.526725	0.739048	0.397641	-0.329838	0.671517	-0.007686							-0.167215	0.082458	-0.029347	-0.161786	0.075684	0.179676	-0.159231	0.067529	0.216322	0.340722	0.072933	-0.098623
14798	123.316667	-0.833589	0.661514	0.036026	-0.803882	0.665885	0.241024	-0.755575	0.888654	0.032230	-0.744839	0.891540	0.203823	-0.605839	0.727143	-0.180563	-0.609492	1.154796	0.039000	-0.630572	1.131986	0.139410	-0.597371	1.077018	0.139741	-0.526815	0.738998	0.397645	-0.329841	0.671546	-0.007658							-0.167227	0.082443	-0.029341	-0.161781	0.075697	0.179670	-0.159231	0.067541	0.216322	0.340715	0.072945	-0.098615
14799	123.325000	-0.833558	0.661551	0.036032	-0.803894	0.665877	0.241050	-0.755550	0.888655	0.032279	-0.744835	0.891531	0.203871	-0.605810	0.727177	-0.180581	-0.609582	1.154956	0.039134	-0.630556	1.132074	0.139521	-0.597429	1.077077	0.139795	-0.526888	0.738948	0.397647	-0.329826	0.671582	-0.007615							-0.167219	0.082452	-0.029331	-0.161784	0.075693	0.179669	-0.159226	0.067539	0.216314	0.340754	0.072978	-0.098629
14800	123.333333	-0.833521	0.661580	0.036048	-0.803875	0.665853	0.241068	-0.755573	0.888671	0.032339	-0.744836	0.891523	0.203921	-0.605785	0.727183	-0.180501	-0.609664	1.155080	0.039247	-0.630640	1.132145	0.139638	-0.597492	1.077115	0.139834	-0.526948	0.738885	0.397646	-0.329809	0.671607	-0.007579							-0.167226	0.082440	-0.029332	-0.161786	0.075696	0.179657	-0.159228	0.067525	0.216312	0.340730	0.072944	-0.098660
14801	123.341667	-0.833296	0.661563	0.036159	-0.803853	0.665842	0.241101	-0.755556	0.888671	0.032395	-0.744834	0.891517	0.203988	-0.605731	0.727231	-0.180582	-0.609788	1.155121	0.039375	-0.630632	1.132099	0.139723	-0.597547	1.077094	0.139865	-0.526995	0.738813	0.397655	-0.329763	0.671625	-0.007561							-0.167208	0.082459	-0.029324	-0.161786	0.075685	0.179650	-0.159221	0.067514	0.216300	0.340709	0.072945	-0.098628
14802	123.350000	-0.833263	0.661576	0.036195	-0.803796	0.665840	0.241134	-0.755545	0.888667	0.032447	-0.744826	0.891504	0.204035	-0.605688	0.727258	-0.180569	-0.609886	1.155116	0.039453	-0.630710	1.131991	0.139769	-0.597588	1.077004	0.139890	-0.526999	0.738691	0.397556	-0.329727	0.671631	-0.007538							-0.167214	0.082457	-0.029324	-0.161791	0.075679	0.179654	-0.159228	0.067510	0.216300	0.340727	0.072942	-0.098673
14803	123.358333	-0.833162	0.661608	0.036226	-0.803845	0.665849	0.241210	-0.755487	0.888647	0.032489	-0.744828	0.891502	0.204096	-0.605653	0.727279	-0.180484	-0.610006	1.155044	0.039524	-0.630803	1.131893	0.139995	-0.597590	1.076857	0.139908	-0.527087	0.738659	0.397719	-0.329697	0.671649	-0.007519							-0.167220	0.082438	-0.029333	-0.161788	0.075675	0.179641	-0.159222	0.067504	0.216294	0.340677	0.073321	-0.099005
14804	123.366667	-0.832921	0.661604	0.036340	-0.803765	0.665820	0.241220	-0.755478	0.888646	0.032533	-0.744818	0.891480	0.204121	-0.605594	0.727296	-0.180489	-0.610134	1.154947	0.039573	-0.630996	1.131684	0.140128	-0.597624	1.076737	0.139959	-0.527130	0.738591	0.397782	-0.329674	0.671660	-0.007506							-0.167223	0.082433	-0.029340	-0.161786	0.075680	0.179647	-0.159218	0.067514	0.216301	0.340729	0.072945	-0.098678
14805	123.375000	-0.832864	0.661622	0.036378	-0.803789	0.665799	0.241271	-0.755463	0.888639	0.032564	-0.744821	0.891469	0.204176	-0.605527	0.727368	-0.180546	-0.610287	1.154844	0.039641	-0.630972	1.131537	0.140060	-0.597624	1.076594	0.139954	-0.527155	0.738508	0.397800	-0.329656	0.671686	-0.007490							-0.167215	0.082447	-0.029333	-0.161788	0.075682	0.179648	-0.159220	0.067526	0.216305	0.340709	0.072939	-0.098660
14806	123.383333	-0.832826	0.661631	0.036404	-0.803755	0.665798	0.241301	-0.755455	0.888637	0.032589	-0.744821	0.891450	0.204205	-0.605482	0.727380	-0.180489	-0.610418	1.154757	0.039688	-0.631054	1.131369	0.140075	-0.597664	1.076491	0.139988	-0.527179	0.738433	0.397832	-0.329660	0.671713	-0.007476							-0.167207	0.082460	-0.029317	-0.161788	0.075688	0.179656	-0.159224	0.067547	0.216313	0.340728	0.072941	-0.098670
14807	123.391667	-0.832765	0.661634	0.036401	-0.803830	0.665802	0.241362	-0.755435	0.888634	0.032615	-0.744805	0.891420	0.204193	-0.605385	0.727453	-0.180500	-0.610547	1.154685	0.039737	-0.631200	1.131265	0.140120	-0.597712	1.076385	0.140000	-0.527237	0.738382	0.397927	-0.329678	0.671752	-0.007476							-0.167214	0.082446	-0.029318	-0.161784	0.075694	0.179648	-0.159224	0.067549	0.216317	0.340729	0.072949	-0.098677
14808	123.400000	-0.832792	0.661659	0.036440	-0.803806	0.665779	0.241367	-0.755418	0.888629	0.032631	-0.744805	0.891404	0.204230	-0.605360	0.727449	-0.180598	-0.610674	1.154615	0.039770	-0.631323	1.131084	0.140084	-0.597778	1.076325	0.140035	-0.527303	0.738337	0.398014	-0.329705	0.671781	-0.007488							-0.167206	0.082454	-0.029300	-0.161778	0.075694	0.179657	-0.159227	0.067544	0.216313	0.340709	0.072951	-0.098645
14809	123.408333	-0.832797	0.661665	0.036451	-0.803823	0.665743	0.241371	-0.755398	0.888622	0.032641	-0.744791	0.891386	0.204230	-0.605305	0.727504	-0.180620	-0.610821	1.154533	0.039832	-0.631500	1.131093	0.140284	-0.597854	1.076279	0.140059	-0.527428	0.738329	0.398217	-0.329742	0.671803	-0.007511							-0.167212	0.082451	-0.029300	-0.161780	0.075687	0.179652	-0.159223	0.067535	0.216309	0.340709	0.072949	-0.098646
14810	123.416667	-0.832758	0.661657	0.036429	-0.803912	0.665767	0.241421	-0.755369	0.888614	0.032653	-0.744781	0.891374	0.204232	-0.605261	0.727560	-0.180647	-0.610915	1.154509	0.039822	-0.631481	1.130987	0.140163	-0.597912	1.076190	0.140047	-0.527508	0.738283	0.398290	-0.329769	0.671820	-0.007548							-0.167219	0.082444	-0.029302	-0.161783	0.075675	0.179650	-0.159226	0.067520	0.216297	0.340734	0.072946	-0.098685
14811	123.425000	-0.832806	0.661685	0.036422	-0.803952	0.665727	0.241418	-0.755339	0.888613	0.032661	-0.744774	0.891377	0.204251	-0.605239	0.727602	-0.180691	-0.611042	1.154487	0.039867	-0.631638	1.130917	0.140138	-0.597989	1.076193	0.140065	-0.527592	0.738238	0.398348	-0.329790	0.671829	-0.007592							-0.167226	0.082428	-0.029315	-0.161782	0.075675	0.179648	-0.159216	0.067509	0.216297	0.340717	0.072948	-0.098677
14812	123.433333	-0.832801	0.661681	0.036446	-0.803963	0.665678	0.241398	-0.755309	0.888615	0.032666	-0.744768	0.891383	0.204271	-0.605268	0.727611	-0.180765	-0.611147	1.154468	0.039884	-0.631733	1.130875	0.140163	-0.598072	1.076197	0.140083	-0.527672	0.738205	0.398404	-0.329798	0.671830	-0.007633							-0.167216	0.082434	-0.029314	-0.161783	0.075667	0.179649	-0.159211	0.067509	0.216290	0.340711	0.072944	-0.098668
14813	123.441667	-0.832785	0.661700	0.036452	-0.803992	0.665671	0.241397	-0.755279	0.888625	0.032670	-0.744751	0.891380	0.204254	-0.605247	0.727673	-0.180784	-0.611236	1.154458	0.039911	-0.631870	1.130874	0.140325	-0.598144	1.076165	0.140108	-0.527737	0.738179	0.398448	-0.329792	0.671823	-0.007671							-0.167235	0.082417	-0.029331	-0.161784	0.075676	0.179653	-0.159213	0.067518	0.216298	0.340724	0.072939	-0.098700
14814	123.450000	-0.832716	0.661704	0.036436	-0.804082	0.665673	0.241422	-0.755255	0.888643	0.032673	-0.744748	0.891394	0.204251	-0.605233	0.727741	-0.180803	-0.611314	1.154424	0.039934	-0.631971	1.130812	0.140435	-0.598201	1.076131	0.140133	-0.527790	0.738175	0.398492	-0.329782	0.671816	-0.007699							-0.167230	0.082426	-0.029330	-0.161779	0.075690	0.179651	-0.159216	0.067532	0.216310	0.340728	0.072944	-0.098699
14815	123.458333	-0.832678	0.661728	0.036445	-0.804116	0.665679	0.241422	-0.755229	0.888666	0.032677	-0.744754	0.891416	0.204256	-0.605241	0.727786	-0.180829	-0.611392	1.154376	0.039957	-0.631976	1.130742	0.140390	-0.598201	1.076055	0.140122	-0.527824	0.738191	0.398533	-0.329776	0.671822	-0.007743							-0.167212	0.082464	-0.029318	-0.161775	0.075702	0.179661	-0.159218	0.067546	0.216323	0.340709	0.072949	-0.098673
14816	123.466667	-0.832637	0.661744	0.036450	-0.804118	0.665672	0.241400	-0.755204	0.888690	0.032674	-0.744763	0.891436	0.204257	-0.605246	0.727825	-0.180852	-0.611468	1.154314	0.039982	-0.631975	1.130654	0.140355	-0.598217	1.075991	0.140157	-0.527841	0.738217	0.398565	-0.329790	0.671822	-0.007804							-0.167213	0.082464	-0.029316	-0.161780	0.075711	0.179662	-0.159216	0.067553	0.216325	0.340739	0.072997	-0.098666
14817	123.475000	-0.832737	0.661798	0.036425	-0.804177	0.665691	0.241402	-0.755178	0.888716	0.032657	-0.744742	0.891415	0.204209	-0.605242	0.727866	-0.180903	-0.611529	1.154240	0.040031	-0.632001	1.130546	0.140354	-0.598211	1.075942	0.140189	-0.527836	0.738254	0.398584	-0.329793	0.671802	-0.007869							-0.167210	0.082466	-0.029313	-0.161775	0.075704	0.179661	-0.159215	0.067543	0.216321	0.340734	0.072969	-0.098683
14818	123.483333	-0.832803	0.661837	0.036371	-0.804200	0.665698	0.241384	-0.755151	0.888739	0.032629	-0.744787	0.891471	0.204181	-0.605247	0.727881	-0.180897	-0.611594	1.154210	0.040035	-0.632028	1.130476	0.140389	-0.598193	1.075872	0.140199	-0.527816	0.738296	0.398592	-0.329806	0.671783	-0.007940							-0.167227	0.082438	-0.029329	-0.161772	0.075697	0.179661	-0.159212	0.067535	0.216316	0.340730	0.072954	-0.098696
14819	123.491667	-0.832603	0.661810	0.036397	-0.804221	0.665707	0.241354	-0.755125	0.888758	0.032609	-0.744812	0.891495	0.204165	-0.605289	0.727884	-0.180931	-0.611636	1.154182	0.040071	-0.632060	1.130461	0.140455	-0.598162	1.075834	0.140185	-0.527812	0.738378	0.398675	-0.329810	0.671773	-0.008019							-0.167209	0.082454	-0.029322	-0.161773	0.075686	0.179655	-0.159209	0.067524	0.216311	0.340704	0.072945	-0.098657
14820	123.500000	-0.832580	0.661810	0.036385	-0.804237	0.665708	0.241315	-0.755101	0.888771	0.032581	-0.744834	0.891513	0.204120	-0.605264	0.727947	-0.180988	-0.611664	1.154176	0.040105	-0.632094	1.130442	0.140505	-0.598204	1.075857	0.140279	-0.527777	0.738479	0.398758	-0.329830	0.671760	-0.008102							-0.167230	0.082426	-0.029344	-0.161780	0.075688	0.179661	-0.159208	0.067520	0.216306	0.340728	0.072940	-0.098692
14821	123.508333	-0.832616	0.661834	0.036337	-0.804255	0.665736	0.241289	-0.755083	0.888787	0.032546	-0.744821	0.891486	0.204047	-0.605288	0.727945	-0.180948	-0.611675	1.154152	0.040128	-0.632054	1.130358	0.140454	-0.598186	1.075820	0.140279	-0.527584	0.738520	0.398644	-0.329844	0.671764	-0.008200							-0.167235	0.082421	-0.029342	-0.161776	0.075684	0.179668	-0.159212	0.067525	0.216312	0.340731	0.072946	-0.098699
14822	123.516667	-0.832662	0.661861	0.036288	-0.804270	0.665719	0.241238	-0.755065	0.888802	0.032515	-0.744884	0.891593	0.204100	-0.605296	0.727969	-0.180959	-0.611680	1.154125	0.040156	-0.632081	1.130344	0.140535	-0.598180	1.075787	0.140299	-0.527328	0.738585	0.398526	-0.329848	0.671771	-0.008286							-0.167234	0.082427	-0.029344	-0.161774	0.075697	0.179668	-0.159205	0.067534	0.216323	0.340708	0.072944	-0.098660
14823	123.525000	-0.832681	0.661872	0.036255	-0.804288	0.665725	0.241202	-0.755050	0.888808	0.032493	-0.744899	0.891562	0.203996	-0.605288	0.728007	-0.181017	-0.611675	1.154084	0.040183	-0.632090	1.130276	0.140559	-0.598174	1.075737	0.140321	-0.527022	0.738688	0.398422	-0.329843	0.671767	-0.008360							-0.167227	0.082441	-0.029336	-0.161775	0.075695	0.179671	-0.159212	0.067546	0.216329	0.340723	0.072942	-0.098687
14824	123.533333	-0.832695	0.661875	0.036218	-0.804275	0.665716	0.241153	-0.755038	0.888816	0.032477	-0.744913	0.891564	0.203951	-0.605289	0.728032	-0.181030	-0.611685	1.154017	0.040233	-0.632102	1.130193	0.140608	-0.598145	1.075641	0.140319	-0.526683	0.738863	0.398427	-0.329835	0.671767	-0.008429							-0.167221	0.082456	-0.029334	-0.161772	0.075706	0.179686	-0.159212	0.067558	0.216341	0.340720	0.072940	-0.098670
14825	123.541667	-0.832701	0.661873	0.036192	-0.804333	0.665752	0.241160	-0.755032	0.888817	0.032458	-0.744935	0.891567	0.203926	-0.605291	0.728042	-0.180995	-0.611642	1.153960	0.040224	-0.632028	1.130024	0.140501	-0.598123	1.075536	0.140307	-0.526247	0.739013	0.398355	-0.329808	0.671758	-0.008492							-0.167238	0.082435	-0.029334	-0.161769	0.075716	0.179685	-0.159212	0.067555	0.216348	0.340734	0.072976	-0.098669
14826	123.550000	-0.832698	0.661866	0.036168	-0.804355	0.665730	0.241141	-0.755028	0.888808	0.032439	-0.744960	0.891574	0.203926	-0.605277	0.728060	-0.181060	-0.611620	1.153885	0.040235	-0.632060	1.129943	0.140571	-0.598107	1.075469	0.140316	-0.525698	0.739122	0.398145	-0.329777	0.671748	-0.008554							-0.167218	0.082458	-0.029320	-0.161770	0.075715	0.179687	-0.159212	0.067549	0.216342	0.340729	0.072951	-0.098677
14827	123.558333	-0.832689	0.661857	0.036149	-0.804378	0.665726	0.241133	-0.755021	0.888794	0.032418	-0.744977	0.891562	0.203882	-0.605271	0.728052	-0.181054	-0.611601	1.153806	0.040237	-0.632064	1.129863	0.140555	-0.598092	1.075398	0.140328	-0.525149	0.739362	0.398176	-0.329748	0.671735	-0.008602							-0.167221	0.082461	-0.029320	-0.161773	0.075708	0.179690	-0.159211	0.067540	0.216341	0.340703	0.072961	-0.098646
14828	123.566667	-0.832684	0.661844	0.036134	-0.804405	0.665764	0.241153	-0.755021	0.888777	0.032392	-0.745005	0.891566	0.203866	-0.605246	0.728051	-0.181096	-0.611557	1.153787	0.040243	-0.632056	1.129789	0.140509	-0.598079	1.075347	0.140337	-0.524478	0.739549	0.398062	-0.329717	0.671714	-0.008649							-0.167239	0.082430	-0.029339	-0.161773	0.075703	0.179680	-0.159204	0.067533	0.216328	0.340724	0.072954	-0.098681
14829	123.575000	-0.832669	0.661829	0.036119	-0.804412	0.665717	0.241129	-0.755025	0.888748	0.032371	-0.745035	0.891569	0.203859	-0.605218	0.728033	-0.181104	-0.611514	1.153764	0.040250	-0.632079	1.129814	0.140534	-0.598111	1.075345	0.140333	-0.523721	0.739745	0.397936	-0.329692	0.671695	-0.008683							-0.167227	0.082442	-0.029336	-0.161766	0.075697	0.179675	-0.159202	0.067528	0.216328	0.340717	0.072950	-0.098665
14830	123.583333	-0.832663	0.661813	0.036105	-0.804417	0.665711	0.241127	-0.755025	0.888722	0.032348	-0.745058	0.891567	0.203830	-0.605185	0.728011	-0.181115	-0.611468	1.153795	0.040249	-0.632091	1.129851	0.140515	-0.598144	1.075372	0.140333	-0.522877	0.739971	0.397795	-0.329669	0.671676	-0.008702							-0.167217	0.082446	-0.029333	-0.161772	0.075689	0.179673	-0.159201	0.067527	0.216316	0.340712	0.072955	-0.098658
14831	123.591667	-0.832667	0.661809	0.036098	-0.804415	0.665730	0.241132	-0.755032	0.888694	0.032326	-0.745262	0.891706	0.203884	-0.605148	0.727997	-0.181121	-0.611419	1.153869	0.040237	-0.632114	1.129929	0.140492	-0.598196	1.075435	0.140321	-0.521935	0.740208	0.397623	-0.329652	0.671669	-0.008697							-0.167178	0.082434	-0.029314	-0.161768	0.075699	0.179674	-0.159197	0.067531	0.216324	0.340730	0.072950	-0.098690
14832	123.600000	-0.832670	0.661802	0.036096	-0.804408	0.665705	0.241121	-0.755032	0.888665	0.032306	-0.745286	0.891717	0.203874	-0.605106	0.727978	-0.181118	-0.611353	1.154000	0.040225	-0.632146	1.130036	0.140461	-0.598275	1.075539	0.140317	-0.520897	0.740474	0.397438	-0.329636	0.671673	-0.008684							-0.167113	0.082473	-0.029282	-0.161763	0.075709	0.179681	-0.159205	0.067546	0.216337	0.340732	0.072946	-0.098687
14833	123.608333	-0.832673	0.661797	0.036097	-0.804394	0.665704	0.241119	-0.755043	0.888656	0.032300	-0.745314	0.891737	0.203889	-0.605061	0.727963	-0.181116	-0.611278	1.154138	0.040205	-0.632215	1.130224	0.140425	-0.598369	1.075646	0.140293	-0.519754	0.740766	0.397224	-0.329620	0.671685	-0.008643							-0.167096	0.082500	-0.029273	-0.161760	0.075719	0.179689	-0.159202	0.067559	0.216344	0.340728	0.072956	-0.098660
14834	123.616667	-0.832681	0.661793	0.036096	-0.804383	0.665704	0.241115	-0.755054	0.888642	0.032297	-0.745317	0.891737	0.203857	-0.605014	0.727957	-0.181114	-0.611203	1.154270	0.040180	-0.632258	1.130372	0.140368	-0.598486	1.075747	0.140254	-0.518518	0.741087	0.396993	-0.329605	0.671703	-0.008593							-0.167090	0.082519	-0.029258	-0.161761	0.075726	0.179696	-0.159207	0.067567	0.216357	0.340721	0.072960	-0.098631
14835	123.625000	-0.832662	0.661777	0.036113	-0.804375	0.665709	0.241113	-0.755067	0.888637	0.032296	-0.745337	0.891757	0.203874	-0.604973	0.727942	-0.181112	-0.611145	1.154354	0.040146	-0.632335	1.130460	0.140308	-0.598584	1.075816	0.140227	-0.517229	0.741460	0.396828	-0.329587	0.671728	-0.008537							-0.167095	0.082507	-0.029260	-0.161762	0.075720	0.179698	-0.159205	0.067569	0.216354	0.340743	0.072965	-0.098665
14836	123.633333	-0.832684	0.661781	0.036099	-0.804373	0.665714	0.241108	-0.755083	0.888634	0.032301	-0.745340	0.891765	0.203869	-0.604920	0.727935	-0.181103	-0.611108	1.154412	0.040111	-0.632397	1.130505	0.140226	-0.598662	1.075849	0.140175	-0.515868	0.741845	0.396628	-0.329572	0.671930	-0.008641							-0.167089	0.082517	-0.029250	-0.161763	0.075716	0.179693	-0.159201	0.067553	0.216345	0.340736	0.072957	-0.098666
14837	123.641667	-0.832677	0.661775	0.036094	-0.804374	0.665720	0.241111	-0.755115	0.888634	0.032316	-0.745342	0.891782	0.203895	-0.604880	0.727907	-0.181103	-0.611086	1.154464	0.040069	-0.632523	1.130556	0.140170	-0.598756	1.075887	0.140138	-0.514322	0.742181	0.396206	-0.329592	0.671923	-0.008582							-0.167091	0.082513	-0.029260	-0.161766	0.075704	0.179691	-0.159200	0.067539	0.216331	0.340696	0.073046	-0.098620
14838	123.650000	-0.832670	0.661767	0.036093	-0.804375	0.665724	0.241118	-0.755097	0.888613	0.032326	-0.745324	0.891786	0.203901	-0.604852	0.727907	-0.181088	-0.611070	1.154522	0.040024	-0.632639	1.130589	0.140082	-0.598855	1.075932	0.140099	-0.512787	0.742617	0.395923	-0.329588	0.671865	-0.008474							-0.167112	0.082479	-0.029277	-0.161768	0.075691	0.179681	-0.159201	0.067524	0.216320	0.340732	0.072953	-0.098671
14839	123.658333	-0.832714	0.661745	0.036082	-0.804384	0.665745	0.241136	-0.755105	0.888595	0.032339	-0.745314	0.891798	0.203928	-0.604829	0.727901	-0.181078	-0.611046	1.154635	0.039985	-0.632782	1.130659	0.140182	-0.598964	1.075951	0.140052	-0.511110	0.743033	0.395540	-0.329596	0.671887	-0.008435							-0.167112	0.082475	-0.029283	-0.161764	0.075694	0.179675	-0.159196	0.067524	0.216316	0.340731	0.072953	-0.098683
14840	123.666667	-0.832663	0.661759	0.036110	-0.804386	0.665723	0.241142	-0.755115	0.888587	0.032376	-0.745301	0.891817	0.203986	-0.604809	0.727895	-0.181057	-0.611058	1.154701	0.039954	-0.632888	1.130731	0.140100	-0.599106	1.076080	0.140034	-0.509370	0.743470	0.395134	-0.329591	0.671919	-0.008401							-0.167095	0.082495	-0.029269	-0.161760	0.075702	0.179680	-0.159198	0.067530	0.216327	0.340716	0.072959	-0.098658
14841	123.675000	-0.832646	0.661747	0.036143	-0.804388	0.665729	0.241164	-0.755125	0.888580	0.032418	-0.745266	0.891822	0.204018	-0.604803	0.727891	-0.181028	-0.611061	1.154818	0.039929	-0.632947	1.130880	0.139998	-0.599262	1.076202	0.140039	-0.507517	0.743937	0.394702	-0.329590	0.671931	-0.008376							-0.167100	0.082490	-0.029274	-0.161759	0.075709	0.179679	-0.159199	0.067547	0.216342	0.340719	0.072952	-0.098667
14842	123.683333	-0.832673	0.661763	0.036162	-0.804395	0.665775	0.241203	-0.755137	0.888573	0.032476	-0.745228	0.891825	0.204052	-0.604807	0.727893	-0.180996	-0.611050	1.154939	0.039892	-0.633045	1.131006	0.139852	-0.599383	1.076248	0.139995	-0.505578	0.744432	0.394257	-0.329598	0.671934	-0.008371							-0.167111	0.082482	-0.029273	-0.161758	0.075714	0.179696	-0.159198	0.067564	0.216351	0.340729	0.072953	-0.098677
14843	123.691667	-0.832676	0.661760	0.036187	-0.804380	0.665732	0.241202	-0.755158	0.888572	0.032527	-0.745205	0.891842	0.204130	-0.604813	0.727899	-0.180969	-0.611051	1.155068	0.039885	-0.633210	1.131171	0.139972	-0.599521	1.076416	0.139980	-0.503544	0.744967	0.393795	-0.329643	0.671998	-0.008447							-0.167106	0.082493	-0.029262	-0.161752	0.075728	0.179699	-0.159197	0.067565	0.216362	0.340733	0.072965	-0.098666
14844	123.700000	-0.832676	0.661753	0.036218	-0.804361	0.665733	0.241225	-0.755185	0.888572	0.032591	-0.745178	0.891854	0.204210	-0.604841	0.727893	-0.180938	-0.611032	1.155167	0.039854	-0.633243	1.131300	0.139776	-0.599658	1.076526	0.139971	-0.501427	0.745523	0.393297	-0.329724	0.672023	-0.008407							-0.167092	0.082510	-0.029242	-0.161752	0.075729	0.179703	-0.159199	0.067564	0.216358	0.340721	0.072964	-0.098629
14845	123.708333	-0.832656	0.661736	0.036254	-0.804345	0.665738	0.241248	-0.755212	0.888572	0.032655	-0.745143	0.891866	0.204282	-0.604842	0.727893	-0.180901	-0.611035	1.155227	0.039839	-0.633363	1.131361	0.139821	-0.599762	1.076573	0.139964	-0.499156	0.746107	0.392713	-0.329649	0.672012	-0.008452							-0.167093	0.082503	-0.029255	-0.161753	0.075715	0.179703	-0.159193	0.067555	0.216348	0.340726	0.072961	-0.098652
14846	123.716667	-0.832641	0.661718	0.036305	-0.804320	0.665740	0.241276	-0.755251	0.888579	0.032729	-0.745106	0.891877	0.204360	-0.604868	0.727893	-0.180860	-0.611043	1.155249	0.039828	-0.633451	1.131436	0.139947	-0.599831	1.076561	0.139942	-0.496824	0.746732	0.392103	-0.329623	0.671995	-0.008464							-0.167088	0.082509	-0.029254	-0.161754	0.075710	0.179699	-0.159196	0.067539	0.216340	0.340735	0.072961	-0.098672
14847	123.725000	-0.832682	0.661742	0.036306	-0.804303	0.665765	0.241312	-0.755286	0.888583	0.032792	-0.745060	0.891886	0.204437	-0.604903	0.727897	-0.180821	-0.611083	1.155229	0.039843	-0.633528	1.131360	0.139790	-0.599887	1.076554	0.139950	-0.494642	0.747434	0.391745	-0.329545	0.671867	-0.008416							-0.167102	0.082489	-0.029268	-0.161752	0.075707	0.179694	-0.159191	0.067528	0.216330	0.340735	0.072948	-0.098666
14848	123.733333	-0.832640	0.661708	0.036373	-0.804242	0.665758	0.241326	-0.755317	0.888587	0.032872	-0.745005	0.891893	0.204522	-0.604942	0.727908	-0.180775	-0.611124	1.155234	0.039868	-0.633513	1.131365	0.139765	-0.599948	1.076575	0.139982	-0.492290	0.748160	0.391216	-0.329551	0.671911	-0.008468							-0.167094	0.082501	-0.029266	-0.161751	0.075705	0.179694	-0.159191	0.067529	0.216332	0.340711	0.072949	-0.098641
14849	123.741667	-0.832728	0.661704	0.036398	-0.804238	0.665773	0.241374	-0.755359	0.888592	0.032963	-0.744930	0.891924	0.204631	-0.604987	0.727918	-0.180727	-0.611170	1.155229	0.039913	-0.633588	1.131310	0.139756	-0.600006	1.076552	0.140003	-0.489857	0.748913	0.390603	-0.329509	0.671899	-0.008503							-0.167106	0.082485	-0.029273	-0.161750	0.075709	0.179702	-0.159189	0.067542	0.216347	0.340724	0.072943	-0.098657
14850	123.750000	-0.832770	0.661685	0.036397	-0.804253	0.665765	0.241425	-0.755403	0.888598	0.033055	-0.745125	0.892125	0.204874	-0.605055	0.727922	-0.180615	-0.611223	1.155231	0.039976	-0.633659	1.131255	0.139737	-0.600035	1.076514	0.140045	-0.487420	0.749746	0.390069	-0.329450	0.671894	-0.008547							-0.167110	0.082475	-0.029273	-0.161751	0.075719	0.179711	-0.159192	0.067558	0.216359	0.340733	0.072945	-0.098677
14851	123.758333	-0.832672	0.661713	0.036522	-0.804204	0.665775	0.241466	-0.755446	0.888605	0.033169	-0.745118	0.892168	0.205036	-0.605079	0.727897	-0.180664	-0.611280	1.155232	0.040050	-0.633704	1.131229	0.139812	-0.600093	1.076516	0.140131	-0.484921	0.750624	0.389449	-0.329396	0.671885	-0.008597							-0.167095	0.082504	-0.029258	-0.161749	0.075730	0.179709	-0.159194	0.067562	0.216364	0.340718	0.072947	-0.098650
14852	123.766667	-0.832698	0.661716	0.036588	-0.804190	0.665783	0.241520	-0.755491	0.888610	0.033283	-0.744801	0.892028	0.205048	-0.605153	0.727881	-0.180513	-0.611341	1.155226	0.040131	-0.633766	1.131203	0.139913	-0.600134	1.076480	0.140203	-0.482414	0.751568	0.388900	-0.329295	0.671731	-0.008527							-0.167093	0.082507	-0.029261	-0.161755	0.075725	0.179721	-0.159194	0.067564	0.216368	0.340710	0.072961	-0.098631
14853	123.775000	-0.832676	0.661684	0.036614	-0.804219	0.665798	0.241594	-0.755533	0.888608	0.033401	-0.744637	0.891920	0.205035	-0.605211	0.727889	-0.180469	-0.611391	1.155224	0.040222	-0.633835	1.131168	0.140135	-0.600153	1.076430	0.140261	-0.479844	0.752528	0.388253	-0.329317	0.671793	-0.008638							-0.167109	0.082494	-0.029277	-0.161747	0.075731	0.179715	-0.159191	0.067561	0.216364	0.340728	0.072961	-0.098661
14854	123.783333	-0.832902	0.661700	0.036644	-0.804166	0.665794	0.241628	-0.755586	0.888610	0.033513	-0.744600	0.891944	0.205230	-0.605295	0.727878	-0.180504	-0.611436	1.155227	0.040310	-0.633894	1.131165	0.140346	-0.600159	1.076377	0.140317	-0.476991	0.753135	0.387159	-0.329337	0.671803	-0.008705							-0.167108	0.082492	-0.029281	-0.161750	0.075723	0.179703	-0.159188	0.067558	0.216357	0.340727	0.072956	-0.098662
14855	123.791667	-0.832764	0.661660	0.036725	-0.804170	0.665808	0.241692	-0.755628	0.888605	0.033630	-0.744701	0.892083	0.205433	-0.605333	0.727897	-0.180413	-0.611469	1.155228	0.040397	-0.633901	1.131138	0.140434	-0.600185	1.076402	0.140413	-0.474521	0.754355	0.386718	-0.329360	0.671799	-0.008770							-0.167103	0.082499	-0.029284	-0.161748	0.075717	0.179704	-0.159187	0.067538	0.216345	0.340719	0.072957	-0.098650
14856	123.800000	-0.832790	0.661636	0.036766	-0.804171	0.665841	0.241764	-0.755671	0.888600	0.033739	-0.744759	0.892172	0.205629	-0.605394	0.727909	-0.180420	-0.611513	1.155216	0.040513	-0.633899	1.131106	0.140520	-0.600184	1.076379	0.140488	-0.471873	0.755299	0.386025	-0.329384	0.671774	-0.008813							-0.167107	0.082479	-0.029298	-0.161750	0.075709	0.179700	-0.159186	0.067529	0.216338	0.340731	0.072958	-0.098674
14857	123.808333	-0.832821	0.661615	0.036811	-0.804113	0.665795	0.241780	-0.755713	0.888594	0.033853	-0.744671	0.892163	0.205742	-0.605456	0.727906	-0.180356	-0.611526	1.155215	0.040604	-0.633864	1.131066	0.140517	-0.600187	1.076346	0.140554	-0.469236	0.756419	0.385155	-0.329444	0.671800	-0.008902							-0.167108	0.082474	-0.029303	-0.161746	0.075705	0.179692	-0.159182	0.067527	0.216340	0.340716	0.072944	-0.098654
14858	123.816667	-0.832849	0.661598	0.036859	-0.804097	0.665797	0.241831	-0.755755	0.888592	0.033956	-0.744579	0.892159	0.205861	-0.605520	0.727919	-0.180334	-0.611551	1.155221	0.040709	-0.633900	1.131017	0.140707	-0.600179	1.076329	0.140633	-0.466628	0.757491	0.384298	-0.329480	0.671814	-0.008956							-0.167093	0.082498	-0.029296	-0.161743	0.075706	0.179696	-0.159183	0.067539	0.216354	0.340708	0.072946	-0.098640
14859	123.825000	-0.832865	0.661583	0.036908	-0.804117	0.665854	0.241913	-0.755797	0.888592	0.034065	-0.744499	0.892192	0.206038	-0.605599	0.727917	-0.180353	-0.611534	1.155234	0.040788	-0.633789	1.130991	0.140581	-0.600154	1.076285	0.140689	-0.464071	0.758661	0.383638	-0.329502	0.671829	-0.009003							-0.167109	0.082475	-0.029308	-0.161741	0.075711	0.179713	-0.159185	0.067551	0.216362	0.340734	0.072954	-0.098671
14860	123.833333	-0.832876	0.661573	0.036958	-0.804103	0.665870	0.241961	-0.755842	0.888603	0.034177	-0.744383	0.892210	0.206138	-0.605690	0.727895	-0.180303	-0.611518	1.155251	0.040869	-0.633752	1.130980	0.140623	-0.600135	1.076269	0.140754	-0.461557	0.759895	0.382826	-0.329505	0.671827	-0.009034							-0.167105	0.082481	-0.029309	-0.161750	0.075714	0.179721	-0.159190	0.067557	0.216372	0.340733	0.072944	-0.098661
14861	123.841667	-0.832891	0.661569	0.037001	-0.804080	0.665888	0.242005	-0.755901	0.888622	0.034286	-0.744064	0.892037	0.206105	-0.605727	0.727933	-0.180270	-0.611507	1.155291	0.040956	-0.633728	1.131043	0.140767	-0.600129	1.076312	0.140816	-0.459047	0.761069	0.382010	-0.329509	0.671841	-0.009078							-0.167083	0.082512	-0.029298	-0.161740	0.075726	0.179722	-0.159189	0.067564	0.216373	0.340713	0.072951	-0.098618
14862	123.850000	-0.832899	0.661566	0.037040	-0.803998	0.665866	0.242004	-0.755924	0.888636	0.034387	-0.743721	0.891877	0.206059	-0.605771	0.727968	-0.180235	-0.611460	1.155374	0.041005	-0.633784	1.131180	0.141107	-0.600121	1.076331	0.140851	-0.456575	0.762267	0.381195	-0.329499	0.671843	-0.009133							-0.167098	0.082498	-0.029319	-0.161747	0.075723	0.179719	-0.159193	0.067559	0.216363	0.340709	0.072954	-0.098616
14863	123.858333	-0.832904	0.661566	0.037084	-0.804032	0.665938	0.242092	-0.755972	0.888658	0.034492	-0.743629	0.891897	0.206175	-0.605875	0.727937	-0.180238	-0.611416	1.155451	0.041053	-0.633667	1.131152	0.140834	-0.600120	1.076370	0.140877	-0.454154	0.763474	0.380389	-0.329476	0.671839	-0.009188							-0.167103	0.082502	-0.029328	-0.161748	0.075716	0.179714	-0.159186	0.067556	0.216354	0.340700	0.073039	-0.098613
14864	123.866667	-0.832909	0.661566	0.037126	-0.803996	0.665955	0.242135	-0.756019	0.888678	0.034594	-0.743533	0.891922	0.206288	-0.605940	0.727950	-0.180223	-0.611369	1.155539	0.041100	-0.633727	1.131323	0.141191	-0.600132	1.076455	0.140918	-0.451784	0.764702	0.379596	-0.329440	0.671827	-0.009249							-0.167104	0.082497	-0.029337	-0.161744	0.075718	0.179702	-0.159189	0.067536	0.216342	0.340735	0.072961	-0.098654
14865	123.875000	-0.832919	0.661565	0.037160	-0.803924	0.665958	0.242154	-0.756046	0.888688	0.034695	-0.743422	0.891929	0.206378	-0.605969	0.727993	-0.180183	-0.611324	1.155638	0.041131	-0.633654	1.131356	0.141041	-0.600145	1.076531	0.140940	-0.449566	0.765981	0.378836	-0.329404	0.671796	-0.009324							-0.167097	0.082505	-0.029339	-0.161747	0.075706	0.179695	-0.159186	0.067527	0.216335	0.340730	0.072979	-0.098639
14866	123.883333	-0.832931	0.661568	0.037210	-0.803908	0.666006	0.242210	-0.756076	0.888699	0.034794	-0.743426	0.892074	0.206528	-0.606026	0.727997	-0.180164	-0.611260	1.155750	0.041148	-0.633539	1.131470	0.140953	-0.600162	1.076619	0.140963	-0.447260	0.767164	0.377957	-0.329373	0.671755	-0.009399							-0.167104	0.082485	-0.029362	-0.161756	0.075700	0.179691	-0.159184	0.067524	0.216338	0.340731	0.072960	-0.098682
14867	123.891667	-0.832939	0.661563	0.037254	-0.803854	0.666039	0.242245	-0.756097	0.888703	0.034892	-0.743300	0.892114	0.206643	-0.606122	0.727964	-0.180177	-0.611225	1.155864	0.041201	-0.633516	1.131608	0.141016	-0.600181	1.076704	0.140987	-0.445072	0.768432	0.377140	-0.329353	0.671732	-0.009482							-0.167103	0.082490	-0.029362	-0.161752	0.075712	0.179691	-0.159183	0.067539	0.216349	0.340729	0.072960	-0.098680
14868	123.900000	-0.832949	0.661560	0.037302	-0.803795	0.666079	0.242282	-0.756117	0.888712	0.034986	-0.743233	0.892147	0.206757	-0.606175	0.727969	-0.180162	-0.611181	1.155987	0.041244	-0.633542	1.131673	0.141003	-0.600206	1.076785	0.141004	-0.442851	0.769620	0.376229	-0.329337	0.671715	-0.009555							-0.167106	0.082490	-0.029356	-0.161748	0.075722	0.179701	-0.159184	0.067550	0.216363	0.340708	0.072959	-0.098638
14869	123.908333	-0.832971	0.661568	0.037350	-0.803740	0.666130	0.242318	-0.756132	0.888724	0.035072	-0.743242	0.892294	0.206918	-0.606222	0.727966	-0.180147	-0.611157	1.156125	0.041298	-0.633587	1.131841	0.141322	-0.600243	1.076866	0.141058	-0.440842	0.770906	0.375476	-0.329333	0.671711	-0.009621							-0.167086	0.082523	-0.029350	-0.161745	0.075719	0.179711	-0.159188	0.067564	0.216367	0.340720	0.072958	-0.098654
14870	123.916667	-0.832987	0.661573	0.037395	-0.803685	0.666184	0.242353	-0.756142	0.888736	0.035150	-0.743260	0.892446	0.207092	-0.606267	0.727963	-0.180133	-0.611134	1.156226	0.041348	-0.633547	1.131940	0.141402	-0.600243	1.076934	0.141079	-0.438817	0.772075	0.374635	-0.329325	0.671721	-0.009678							-0.167094	0.082502	-0.029360	-0.161750	0.075726	0.179718	-0.159185	0.067572	0.216369	0.340735	0.072964	-0.098668
14871	123.925000	-0.833156	0.661589	0.037392	-0.803633	0.666238	0.242385	-0.756158	0.888747	0.035221	-0.743146	0.892484	0.207162	-0.606309	0.727952	-0.180120	-0.611141	1.156326	0.041410	-0.633554	1.131964	0.141408	-0.600232	1.076961	0.141066	-0.436948	0.773267	0.373824	-0.329306	0.671713	-0.009729							-0.167094	0.082510	-0.029360	-0.161744	0.075719	0.179712	-0.159185	0.067559	0.216359	0.340738	0.072968	-0.098660
14872	123.933333	-0.832993	0.661562	0.037469	-0.803583	0.666292	0.242417	-0.756172	0.888757	0.035284	-0.743033	0.892523	0.207230	-0.606351	0.727937	-0.180117	-0.611160	1.156433	0.041465	-0.633568	1.131985	0.141418	-0.600244	1.077039	0.141103	-0.435088	0.774365	0.372941	-0.329283	0.671725	-0.009780							-0.167095	0.082510	-0.029362	-0.161743	0.075710	0.179704	-0.159183	0.067541	0.216345	0.340719	0.072966	-0.098620
14873	123.941667	-0.833155	0.661568	0.037459	-0.803528	0.666339	0.242446	-0.756181	0.888761	0.035331	-0.742916	0.892555	0.207280	-0.606387	0.727915	-0.180110	-0.611197	1.156533	0.041528	-0.633514	1.132106	0.141538	-0.600215	1.077089	0.141070	-0.433443	0.775453	0.372229	-0.329259	0.671725	-0.009825							-0.167087	0.082515	-0.029361	-0.161745	0.075702	0.179698	-0.159184	0.067538	0.216339	0.340718	0.072957	-0.098625
14874	123.950000	-0.833162	0.661566	0.037491	-0.803476	0.666384	0.242468	-0.756188	0.888753	0.035369	-0.742803	0.892618	0.207370	-0.606425	0.727886	-0.180113	-0.611240	1.156653	0.041597	-0.633518	1.132183	0.141589	-0.600224	1.077155	0.141072	-0.431927	0.776555	0.371578	-0.329225	0.671706	-0.009854							-0.167098	0.082502	-0.029371	-0.161750	0.075697	0.179698	-0.159183	0.067523	0.216342	0.340752	0.073009	-0.098648
14875	123.958333	-0.833084	0.661547	0.037539	-0.803383	0.666431	0.242477	-0.756190	0.888746	0.035392	-0.742691	0.892644	0.207398	-0.606455	0.727848	-0.180120	-0.611275	1.156803	0.041642	-0.633509	1.132296	0.141643	-0.600254	1.077238	0.141064	-0.430016	0.777186	0.370315	-0.329193	0.671699	-0.009882							-0.167093	0.082504	-0.029362	-0.161747	0.075699	0.179696	-0.159187	0.067526	0.216341	0.340724	0.072970	-0.098652
14876	123.966667	-0.833053	0.661540	0.037606	-0.803329	0.666472	0.242494	-0.756206	0.888739	0.035415	-0.742272	0.892473	0.207205	-0.606479	0.727809	-0.180132	-0.611312	1.156982	0.041688	-0.633514	1.132424	0.141702	-0.600288	1.077308	0.141040	-0.428634	0.778120	0.369595	-0.329170	0.671692	-0.009901							-0.167106	0.082490	-0.029373	-0.161749	0.075695	0.179699	-0.159189	0.067539	0.216349	0.340712	0.072963	-0.098639
14877	123.975000	-0.833096	0.661534	0.037580	-0.803313	0.666548	0.242534	-0.756195	0.888724	0.035412	-0.742447	0.892680	0.207394	-0.606490	0.727761	-0.180151	-0.611346	1.157165	0.041744	-0.633507	1.132538	0.141688	-0.600365	1.077412	0.141032	-0.427249	0.778913	0.368822	-0.329144	0.671682	-0.009901							-0.167102	0.082490	-0.029368	-0.161749	0.075708	0.179699	-0.159191	0.067547	0.216360	0.340727	0.072956	-0.098675
14878	123.983333	-0.833180	0.661537	0.037572	-0.803264	0.666604	0.242546	-0.756191	0.888715	0.035409	-0.742362	0.892712	0.207388	-0.606491	0.727717	-0.180173	-0.611386	1.157312	0.041782	-0.633470	1.132638	0.141732	-0.600394	1.077441	0.140967	-0.425446	0.779433	0.367658	-0.329121	0.671674	-0.009901							-0.167103	0.082492	-0.029368	-0.161757	0.075706	0.179700	-0.159189	0.067557	0.216363	0.340728	0.072967	-0.098675
14879	123.991667	-0.833104	0.661522	0.037597	-0.803238	0.666680	0.242551	-0.756201	0.888717	0.035404	-0.741916	0.892524	0.207208	-0.606491	0.727657	-0.180160	-0.611444	1.157407	0.041805	-0.633466	1.132611	0.141630	-0.600412	1.077465	0.140926	-0.424846	0.780465	0.367444	-0.329110	0.671668	-0.009883							-0.167098	0.082504	-0.029365	-0.161748	0.075713	0.179699	-0.159189	0.067555	0.216358	0.340708	0.072962	-0.098628
14880	124.000000	-0.833075	0.661528	0.037644	-0.803218	0.666788	0.242570	-0.756197	0.888714	0.035384	-0.741892	0.892606	0.207203	-0.606475	0.727610	-0.180196	-0.611518	1.157439	0.041819	-0.633492	1.132635	0.141775	-0.600411	1.077458	0.140893	-0.423223	0.780889	0.366334	-0.329098	0.671658	-0.009873							-0.167097	0.082506	-0.029370	-0.161750	0.075715	0.179695	-0.159191	0.067552	0.216351	0.340708	0.072975	-0.098634
14881	124.008333	-0.833187	0.661506	0.037580	-0.803285	0.666920	0.242632	-0.756196	0.888709	0.035361	-0.742064	0.892817	0.207347	-0.606459	0.727600	-0.180252	-0.611604	1.157449	0.041822	-0.633414	1.132522	0.141596	-0.600382	1.077378	0.140835	-0.422368	0.781599	0.365807	-0.329094	0.671659	-0.009847							-0.167095	0.082503	-0.029368	-0.161749	0.075703	0.179694	-0.159186	0.067542	0.216337	0.340723	0.072975	-0.098654
14882	124.016667	-0.833219	0.661516	0.037561	-0.803190	0.666904	0.242578	-0.756183	0.888702	0.035328	-0.741913	0.892847	0.207273	-0.606425	0.727512	-0.180291	-0.611687	1.157430	0.041815	-0.633418	1.132431	0.141604	-0.600354	1.077338	0.140798	-0.421191	0.782032	0.364904	-0.329091	0.671656	-0.009829							-0.167097	0.082501	-0.029360	-0.161746	0.075707	0.179691	-0.159182	0.067528	0.216331	0.340735	0.072971	-0.098671
14883	124.025000	-0.833109	0.661499	0.037610	-0.803178	0.666981	0.242575	-0.756185	0.888690	0.035287	-0.741839	0.892886	0.207237	-0.606415	0.727519	-0.180335	-0.611766	1.157392	0.041796	-0.633412	1.132327	0.141561	-0.600337	1.077246	0.140741	-0.420199	0.782571	0.364381	-0.329084	0.671662	-0.009816							-0.167079	0.082520	-0.029349	-0.161748	0.075698	0.179690	-0.159184	0.067528	0.216332	0.340712	0.072973	-0.098644
14884	124.033333	-0.833074	0.661473	0.037567	-0.803158	0.667023	0.242551	-0.756175	0.888679	0.035237	-0.741773	0.892922	0.207185	-0.606386	0.727470	-0.180432	-0.611846	1.157371	0.041759	-0.633399	1.132231	0.141504	-0.600305	1.077186	0.140664	-0.419456	0.783061	0.363820	-0.329084	0.671651	-0.009821							-0.167094	0.082498	-0.029368	-0.161754	0.075694	0.179696	-0.159186	0.067527	0.216335	0.340736	0.072961	-0.098679
14885	124.041667	-0.833244	0.661477	0.037495	-0.803151	0.667063	0.242520	-0.756156	0.888661	0.035173	-0.741717	0.892977	0.207154	-0.606360	0.727410	-0.180507	-0.611913	1.157341	0.041715	-0.633517	1.132196	0.141697	-0.600289	1.077132	0.140591	-0.419120	0.783548	0.363429	-0.329084	0.671652	-0.009837							-0.167098	0.082488	-0.029367	-0.161752	0.075696	0.179696	-0.159185	0.067537	0.216350	0.340735	0.072959	-0.098682
14886	124.050000	-0.833097	0.661457	0.037505	-0.803148	0.667096	0.242484	-0.756144	0.888651	0.035097	-0.741618	0.892967	0.207031	-0.606327	0.727357	-0.180586	-0.611978	1.157295	0.041650	-0.633563	1.132067	0.141580	-0.600298	1.077091	0.140532	-0.417682	0.783913	0.362564	-0.329089	0.671650	-0.009840							-0.167096	0.082488	-0.029364	-0.161750	0.075713	0.179698	-0.159191	0.067550	0.216360	0.340713	0.072963	-0.098642
14887	124.058333	-0.833207	0.661462	0.037452	-0.803155	0.667132	0.242442	-0.756125	0.888637	0.035011	-0.741597	0.893021	0.206963	-0.606295	0.727302	-0.180669	-0.612033	1.157255	0.041568	-0.633532	1.132062	0.141562	-0.600277	1.077029	0.140420	-0.416847	0.784305	0.362142	-0.329083	0.671634	-0.009859							-0.167099	0.082493	-0.029362	-0.161754	0.075710	0.179710	-0.159189	0.067555	0.216360	0.340709	0.072962	-0.098641
14888	124.066667	-0.833249	0.661440	0.037396	-0.803168	0.667161	0.242388	-0.756104	0.888630	0.034918	-0.741553	0.893075	0.206924	-0.606238	0.727273	-0.180821	-0.612077	1.157205	0.041474	-0.633540	1.131990	0.141474	-0.600271	1.076966	0.140298	-0.416610	0.784607	0.361509	-0.329079	0.671611	-0.009880							-0.167096	0.082502	-0.029362	-0.161755	0.075709	0.179713	-0.159192	0.067556	0.216368	0.340731	0.072963	-0.098674
14889	124.075000	-0.833284	0.661451	0.037325	-0.803187	0.667190	0.242333	-0.756080	0.888627	0.034809	-0.741516	0.893096	0.206802	-0.606218	0.727200	-0.180857	-0.612120	1.157158	0.041368	-0.633552	1.131925	0.141374	-0.600225	1.076846	0.140139	-0.416402	0.784870	0.361133	-0.329081	0.671592	-0.009909							-0.167097	0.082502	-0.029363	-0.161755	0.075708	0.179711	-0.159192	0.067547	0.216364	0.340731	0.072966	-0.098670
14890	124.083333	-0.833291	0.661449	0.037274	-0.803206	0.667215	0.242274	-0.756015	0.888605	0.034686	-0.741468	0.893113	0.206636	-0.606165	0.727094	-0.180985	-0.612152	1.157100	0.041238	-0.633552	1.131831	0.141245	-0.600213	1.076825	0.140010	-0.416156	0.785110	0.360657	-0.329074	0.671565	-0.009940							-0.167088	0.082500	-0.029363	-0.161751	0.075703	0.179705	-0.159190	0.067538	0.216351	0.340732	0.072966	-0.098668
14891	124.091667	-0.833282	0.661439	0.037225	-0.803224	0.667235	0.242210	-0.756012	0.888615	0.034564	-0.741489	0.893212	0.206577	-0.606126	0.727050	-0.181097	-0.612139	1.157059	0.041077	-0.633446	1.131706	0.140856	-0.600191	1.076756	0.139869	-0.415451	0.785416	0.360206	-0.329076	0.671529	-0.009967							-0.167086	0.082514	-0.029357	-0.161752	0.075702	0.179705	-0.159191	0.067528	0.216350	0.340707	0.072968	-0.098627
14892	124.100000	-0.833298	0.661444	0.037161	-0.803241	0.667254	0.242140	-0.755979	0.888602	0.034435	-0.741430	0.893205	0.206440	-0.606124	0.726910	-0.181243	-0.612154	1.156978	0.040941	-0.633468	1.131673	0.140760	-0.600178	1.076714	0.139730	-0.415022	0.785629	0.359787	-0.329078	0.671499	-0.010012							-0.167097	0.082499	-0.029372	-0.161753	0.075697	0.179702	-0.159189	0.067522	0.216350	0.340682	0.073120	-0.098633
14893	124.108333	-0.833206	0.661419	0.037122	-0.803257	0.667276	0.242066	-0.755920	0.888584	0.034304	-0.741402	0.893220	0.206279	-0.606045	0.726902	-0.181336	-0.612141	1.156923	0.040800	-0.633466	1.131618	0.140621	-0.600145	1.076645	0.139573	-0.414537	0.785926	0.359486	-0.329073	0.671471	-0.010059							-0.167094	0.082505	-0.029361	-0.161754	0.075701	0.179699	-0.159189	0.067520	0.216351	0.340718	0.072959	-0.098654
14894	124.116667	-0.833289	0.661437	0.037040	-0.803274	0.667304	0.241991	-0.755917	0.888584	0.034176	-0.741377	0.893263	0.206153	-0.606029	0.726884	-0.181452	-0.612116	1.156886	0.040645	-0.633531	1.131615	0.140656	-0.600127	1.076641	0.139435	-0.414514	0.785948	0.358953	-0.329071	0.671438	-0.010101							-0.167082	0.082526	-0.029361	-0.161755	0.075707	0.179706	-0.159192	0.067535	0.216362	0.340729	0.072957	-0.098674
14895	124.125000	-0.833304	0.661432	0.036976	-0.803280	0.667335	0.241917	-0.755863	0.888567	0.034038	-0.741425	0.893371	0.206073	-0.606014	0.726808	-0.181622	-0.612081	1.156857	0.040486	-0.633496	1.131572	0.140474	-0.600089	1.076599	0.139245	-0.414420	0.786067	0.358530	-0.329076	0.671412	-0.010167							-0.167100	0.082500	-0.029373	-0.161752	0.075707	0.179716	-0.159195	0.067545	0.216366	0.340733	0.072980	-0.098656
14896	124.133333	-0.833305	0.661427	0.036918	-0.803288	0.667371	0.241843	-0.755806	0.888548	0.033905	-0.741408	0.893423	0.205945	-0.605993	0.726732	-0.181746	-0.612030	1.156841	0.040309	-0.633473	1.131539	0.140285	-0.600063	1.076595	0.139066	-0.414154	0.786158	0.358144	-0.328940	0.671423	-0.010215							-0.167100	0.082501	-0.029372	-0.161756	0.075708	0.179719	-0.159198	0.067555	0.216373	0.340722	0.072950	-0.098662
14897	124.141667	-0.833135	0.661395	0.036891	-0.803292	0.667417	0.241772	-0.755767	0.888540	0.033766	-0.741298	0.893427	0.205755	-0.605938	0.726704	-0.181811	-0.611955	1.156841	0.040117	-0.633349	1.131509	0.139901	-0.600054	1.076540	0.138898	-0.413985	0.786217	0.357641	-0.328933	0.671414	-0.010294							-0.167091	0.082521	-0.029369	-0.161757	0.075714	0.179716	-0.159199	0.067559	0.216372	0.340705	0.072958	-0.098618
14898	124.150000	-0.833315	0.661423	0.036803	-0.803291	0.667464	0.241702	-0.755725	0.888537	0.033634	-0.741308	0.893517	0.205635	-0.605907	0.726636	-0.181920	-0.611871	1.156845	0.039930	-0.633392	1.131495	0.139893	-0.600014	1.076509	0.138709	-0.413644	0.786410	0.357392	-0.328933	0.671401	-0.010382							-0.167097	0.082508	-0.029374	-0.161754	0.075712	0.179717	-0.159197	0.067547	0.216361	0.340701	0.072962	-0.098614
14899	124.158333	-0.833318	0.661424	0.036749	-0.803289	0.667511	0.241638	-0.755680	0.888530	0.033489	-0.741295	0.893591	0.205528	-0.605919	0.726514	-0.182065	-0.611799	1.156840	0.039763	-0.633370	1.131447	0.139687	-0.599972	1.076489	0.138492	-0.413379	0.786633	0.357292	-0.328948	0.671402	-0.010482							-0.167097	0.082504	-0.029376	-0.161757	0.075703	0.179713	-0.159195	0.067537	0.216356	0.340741	0.072979	-0.098633
14900	124.166667	-0.833292	0.661381	0.036665	-0.803282	0.667557	0.241565	-0.755638	0.888524	0.033343	-0.741270	0.893635	0.205350	-0.605906	0.726465	-0.182160	-0.611707	1.156840	0.039584	-0.633340	1.131399	0.139475	-0.599885	1.076432	0.138231	-0.413326	0.786684	0.356917	-0.328969	0.671397	-0.010585							-0.167097	0.082500	-0.029379	-0.161755	0.075702	0.179702	-0.159197	0.067525	0.216355	0.340724	0.072965	-0.098646
14901	124.175000	-0.833222	0.661403	0.036649	-0.803247	0.667594	0.241482	-0.755598	0.888523	0.033198	-0.741246	0.893694	0.205207	-0.605873	0.726418	-0.182246	-0.611582	1.156879	0.039365	-0.633153	1.131403	0.139093	-0.599844	1.076422	0.138026	-0.413213	0.786689	0.356416	-0.328987	0.671395	-0.010673							-0.167085	0.082513	-0.029375	-0.161752	0.075700	0.179706	-0.159192	0.067523	0.216353	0.340704	0.072958	-0.098609
14902	124.183333	-0.833280	0.661379	0.036546	-0.803256	0.667655	0.241422	-0.755548	0.888511	0.033051	-0.741223	0.893832	0.205110	-0.605879	0.726335	-0.182357	-0.611453	1.156914	0.039161	-0.633148	1.131384	0.139047	-0.599810	1.076421	0.137814	-0.413171	0.786746	0.356074	-0.329000	0.671398	-0.010764							-0.167090	0.082505	-0.029390	-0.161753	0.075702	0.179712	-0.159186	0.067526	0.216351	0.340729	0.072948	-0.098650
14903	124.191667	-0.833273	0.661388	0.036499	-0.803242	0.667703	0.241354	-0.755502	0.888507	0.032907	-0.741204	0.893806	0.204916	-0.605867	0.726279	-0.182442	-0.611334	1.156948	0.038951	-0.633103	1.131457	0.138819	-0.599763	1.076390	0.137554	-0.413271	0.786743	0.355720	-0.329001	0.671403	-0.010842							-0.167092	0.082504	-0.029392	-0.161755	0.075703	0.179717	-0.159195	0.067536	0.216365	0.340738	0.072961	-0.098628
14904	124.200000	-0.833257	0.661393	0.036439	-0.803225	0.667753	0.241291	-0.755456	0.888504	0.032765	-0.741172	0.893853	0.204748	-0.605816	0.726277	-0.182518	-0.611208	1.156975	0.038718	-0.632965	1.131421	0.138342	-0.599738	1.076419	0.137281	-0.413368	0.786734	0.355367	-0.328999	0.671400	-0.010926							-0.167073	0.082531	-0.029377	-0.161752	0.075711	0.179714	-0.159195	0.067549	0.216372	0.340706	0.072946	-0.098602
14905	124.208333	-0.833247	0.661407	0.036385	-0.803162	0.667794	0.241213	-0.755452	0.888518	0.032631	-0.741148	0.893933	0.204655	-0.605820	0.726215	-0.182642	-0.611065	1.157006	0.038452	-0.633018	1.131404	0.138107	-0.599720	1.076423	0.137040	-0.413168	0.786821	0.354974	-0.328987	0.671405	-0.010989							-0.167086	0.082508	-0.029391	-0.161754	0.075716	0.179721	-0.159197	0.067550	0.216373	0.340722	0.072941	-0.098626
14906	124.216667	-0.833236	0.661418	0.036335	-0.803184	0.667866	0.241178	-0.755358	0.888499	0.032498	-0.741127	0.894019	0.204573	-0.605845	0.726205	-0.182732	-0.610955	1.157013	0.038209	-0.632991	1.131375	0.137904	-0.599694	1.076423	0.136799	-0.413080	0.786863	0.354699	-0.328970	0.671408	-0.011055							-0.167088	0.082517	-0.029399	-0.161759	0.075714	0.179724	-0.159198	0.067550	0.216378	0.340728	0.072951	-0.098622
14907	124.225000	-0.833239	0.661439	0.036288	-0.803106	0.667915	0.241110	-0.755318	0.888502	0.032370	-0.741008	0.894019	0.204343	-0.605825	0.726120	-0.182825	-0.610841	1.157019	0.037932	-0.632881	1.131360	0.137441	-0.599645	1.076406	0.136526	-0.413059	0.786893	0.354408	-0.328960	0.671385	-0.011117							-0.167089	0.082516	-0.029392	-0.161763	0.075711	0.179716	-0.159201	0.067541	0.216366	0.340730	0.072956	-0.098624
14908	124.233333	-0.833217	0.661441	0.036239	-0.803036	0.667947	0.241041	-0.755277	0.888501	0.032249	-0.740957	0.894059	0.204198	-0.605788	0.726114	-0.182850	-0.610762	1.157016	0.037695	-0.632849	1.131361	0.137194	-0.599632	1.076419	0.136286	-0.413098	0.786960	0.354262	-0.328936	0.671379	-0.011177							-0.167075	0.082538	-0.029378	-0.161768	0.075702	0.179711	-0.159197	0.067532	0.216362	0.340706	0.072959	-0.098592
14909	124.241667	-0.833131	0.661449	0.036209	-0.803071	0.668051	0.241044	-0.755239	0.888492	0.032122	-0.740918	0.894117	0.204103	-0.605805	0.726022	-0.182966	-0.610695	1.157028	0.037457	-0.632799	1.131391	0.136902	-0.599625	1.076420	0.136051	-0.413268	0.786811	0.353777	-0.328923	0.671358	-0.011239							-0.167085	0.082521	-0.029385	-0.161773	0.075698	0.179698	-0.159206	0.067524	0.216353	0.340705	0.072955	-0.098593
14910	124.250000	-0.833232	0.661497	0.036107	-0.802962	0.668068	0.240961	-0.755208	0.888490	0.032003	-0.740868	0.894157	0.203958	-0.605787	0.725954	-0.183050	-0.610603	1.157051	0.037183	-0.632776	1.131452	0.136683	-0.599629	1.076439	0.135830	-0.413227	0.786819	0.353438	-0.328912	0.671337	-0.011302							-0.167099	0.082505	-0.029398	-0.161776	0.075701	0.179700	-0.159206	0.067523	0.216347	0.340729	0.072963	-0.098637
14911	124.258333	-0.833132	0.661477	0.036094	-0.802910	0.668132	0.240917	-0.755179	0.888490	0.031880	-0.740816	0.894190	0.203819	-0.605750	0.725865	-0.183136	-0.610542	1.157079	0.036947	-0.632822	1.131518	0.136460	-0.599616	1.076502	0.135591	-0.413020	0.786957	0.353255	-0.328907	0.671325	-0.011364							-0.167090	0.082515	-0.029392	-0.161777	0.075691	0.179693	-0.159206	0.067527	0.216350	0.340716	0.072947	-0.098621
14912	124.266667	-0.833053	0.661483	0.036058	-0.802853	0.668198	0.240877	-0.755143	0.888482	0.031753	-0.740777	0.894236	0.203709	-0.605725	0.725840	-0.183192	-0.610484	1.157088	0.036749	-0.632856	1.131567	0.136180	-0.599649	1.076573	0.135381	-0.412962	0.787035	0.353001	-0.328909	0.671316	-0.011426							-0.167094	0.082507	-0.029400	-0.161773	0.075694	0.179694	-0.159206	0.067540	0.216351	0.340693	0.072944	-0.098603
14913	124.275000	-0.833199	0.661500	0.035947	-0.802853	0.668321	0.240881	-0.755120	0.888476	0.031632	-0.740740	0.894281	0.203587	-0.605690	0.725791	-0.183262	-0.610435	1.157131	0.036487	-0.632838	1.131595	0.135858	-0.599676	1.076628	0.135174	-0.412979	0.787088	0.352691	-0.328911	0.671325	-0.011479							-0.167091	0.082509	-0.029405	-0.161769	0.075701	0.179705	-0.159204	0.067544	0.216354	0.340725	0.072944	-0.098632
14914	124.283333	-0.833229	0.661537	0.035896	-0.802802	0.668382	0.240848	-0.755100	0.888480	0.031518	-0.740708	0.894325	0.203475	-0.605648	0.725719	-0.183345	-0.610389	1.157172	0.036218	-0.632896	1.131693	0.135701	-0.599704	1.076683	0.134978	-0.413018	0.787164	0.352492	-0.328916	0.671342	-0.011534							-0.167088	0.082512	-0.029396	-0.161769	0.075699	0.179707	-0.159205	0.067550	0.216357	0.340728	0.072944	-0.098626
14915	124.291667	-0.833077	0.661540	0.035874	-0.802753	0.668441	0.240809	-0.755078	0.888478	0.031412	-0.740610	0.894339	0.203310	-0.605611	0.725679	-0.183419	-0.610364	1.157197	0.035999	-0.632918	1.131751	0.135459	-0.599724	1.076731	0.134759	-0.412772	0.787355	0.352242	-0.328921	0.671367	-0.011575							-0.167077	0.082525	-0.029388	-0.161760	0.075702	0.179711	-0.159206	0.067548	0.216357	0.340709	0.072948	-0.098589
14916	124.300000	-0.833178	0.661541	0.035786	-0.802712	0.668498	0.240775	-0.755058	0.888481	0.031309	-0.740643	0.894407	0.203265	-0.605559	0.725660	-0.183569	-0.610339	1.157222	0.035774	-0.633003	1.131817	0.135383	-0.599764	1.076776	0.134532	-0.412577	0.787568	0.352116	-0.328935	0.671390	-0.011609							-0.167085	0.082507	-0.029386	-0.161759	0.075708	0.179707	-0.159201	0.067546	0.216350	0.340733	0.072960	-0.098622
14917	124.308333	-0.833189	0.661547	0.035746	-0.802678	0.668551	0.240739	-0.755039	0.888476	0.031211	-0.740514	0.894407	0.203090	-0.605532	0.725609	-0.183611	-0.610305	1.157238	0.035520	-0.633063	1.131860	0.135165	-0.599807	1.076812	0.134337	-0.412419	0.787653	0.351719	-0.328939	0.671421	-0.011643							-0.167081	0.082512	-0.029393	-0.161763	0.075694	0.179700	-0.159203	0.067538	0.216348	0.340725	0.072952	-0.098605
14918	124.316667	-0.833138	0.661546	0.035721	-0.802647	0.668597	0.240703	-0.755012	0.888470	0.031109	-0.740449	0.894432	0.202970	-0.605513	0.725556	-0.183655	-0.610312	1.157228	0.035300	-0.633034	1.131866	0.134767	-0.599845	1.076845	0.134141	-0.412527	0.787660	0.351360	-0.328941	0.671439	-0.011665							-0.167078	0.082513	-0.029390	-0.161765	0.075688	0.179693	-0.159203	0.067522	0.216339	0.340742	0.072962	-0.098637
14919	124.325000	-0.832958	0.661525	0.035730	-0.802623	0.668641	0.240663	-0.755002	0.888464	0.031017	-0.740413	0.894474	0.202870	-0.605490	0.725512	-0.183728	-0.610321	1.157209	0.035084	-0.633034	1.131922	0.134577	-0.599878	1.076865	0.133963	-0.412404	0.787825	0.351272	-0.328925	0.671442	-0.011675							-0.167074	0.082522	-0.029387	-0.161769	0.075684	0.179689	-0.159202	0.067522	0.216337	0.340717	0.072956	-0.098609
14920	124.333333	-0.833108	0.661541	0.035669	-0.802599	0.668682	0.240622	-0.754986	0.888458	0.030927	-0.740133	0.894278	0.202608	-0.605442	0.725409	-0.183924	-0.610345	1.157182	0.034882	-0.633033	1.131867	0.134281	-0.599913	1.076877	0.133796	-0.412119	0.788131	0.351200	-0.328910	0.671435	-0.011680							-0.167085	0.082507	-0.029397	-0.161773	0.075688	0.179683	-0.159205	0.067527	0.216344	0.340749	0.073000	-0.098638
14921	124.341667	-0.833089	0.661536	0.035648	-0.802576	0.668720	0.240580	-0.754970	0.888449	0.030824	-0.740346	0.894598	0.202739	-0.605435	0.725385	-0.183988	-0.610378	1.157136	0.034672	-0.633096	1.131867	0.134106	-0.599901	1.076829	0.133562	-0.412026	0.788179	0.350892	-0.328888	0.671420	-0.011689							-0.167087	0.082509	-0.029403	-0.161779	0.075686	0.179689	-0.159206	0.067531	0.216347	0.340748	0.072984	-0.098659
14922	124.350000	-0.832952	0.661518	0.035659	-0.802555	0.668755	0.240536	-0.754956	0.888443	0.030732	-0.740299	0.894587	0.202563	-0.605424	0.725295	-0.184081	-0.610417	1.157108	0.034465	-0.633184	1.131782	0.133876	-0.599921	1.076843	0.133432	-0.411947	0.788211	0.350605	-0.328857	0.671387	-0.011695							-0.167069	0.082531	-0.029386	-0.161780	0.075693	0.179689	-0.159211	0.067542	0.216349	0.340712	0.072970	-0.098637
14923	124.358333	-0.832906	0.661505	0.035633	-0.802514	0.668782	0.240482	-0.754943	0.888436	0.030638	-0.740310	0.894716	0.202562	-0.605412	0.725238	-0.184151	-0.610507	1.157014	0.034298	-0.633214	1.131757	0.133744	-0.599936	1.076797	0.133272	-0.412223	0.788106	0.350374	-0.328836	0.671351	-0.011715							-0.167085	0.082513	-0.029402	-0.161784	0.075694	0.179693	-0.159211	0.067557	0.216347	0.340735	0.073006	-0.098645
14924	124.366667	-0.832897	0.661508	0.035606	-0.802362	0.668651	0.240370	-0.754922	0.888430	0.030543	-0.740244	0.894727	0.202478	-0.605406	0.725181	-0.184218	-0.610604	1.156941	0.034124	-0.633271	1.131671	0.133536	-0.599955	1.076755	0.133119	-0.412182	0.788126	0.350222	-0.328817	0.671316	-0.011754							-0.167085	0.082513	-0.029400	-0.161781	0.075704	0.179697	-0.159212	0.067554	0.216357	0.340731	0.072982	-0.098667
14925	124.375000	-0.832952	0.661533	0.035558	-0.802344	0.668689	0.240332	-0.754901	0.888423	0.030463	-0.740228	0.894805	0.202396	-0.605401	0.725110	-0.184255	-0.610710	1.156864	0.033965	-0.633399	1.131631	0.133492	-0.599965	1.076759	0.133005	-0.412157	0.788165	0.350069	-0.328810	0.671286	-0.011798							-0.167087	0.082511	-0.029400	-0.161780	0.075698	0.179695	-0.159209	0.067544	0.216348	0.340723	0.072983	-0.098650
14926	124.383333	-0.832941	0.661521	0.035554	-0.802481	0.668900	0.240381	-0.754880	0.888417	0.030386	-0.740071	0.894737	0.202186	-0.605397	0.725041	-0.184291	-0.610833	1.156775	0.033802	-0.633411	1.131582	0.133349	-0.600000	1.076711	0.132891	-0.411926	0.788354	0.350069	-0.328811	0.671265	-0.011863							-0.167089	0.082503	-0.029403	-0.161785	0.075684	0.179686	-0.159207	0.067527	0.216339	0.340712	0.072980	-0.098638
14927	124.391667	-0.832904	0.661516	0.035520	-0.802471	0.668957	0.240365	-0.754838	0.888404	0.030301	-0.740107	0.894841	0.202186	-0.605399	0.724980	-0.184361	-0.610955	1.156662	0.033634	-0.633501	1.131506	0.133292	-0.599998	1.076650	0.132724	-0.411879	0.788387	0.349870	-0.328823	0.671248	-0.011931							-0.167087	0.082503	-0.029407	-0.161784	0.075674	0.179687	-0.159210	0.067520	0.216333	0.340738	0.072996	-0.098668
14928	124.400000	-0.833077	0.661546	0.035465	-0.802450	0.668961	0.240324	-0.754828	0.888402	0.030225	-0.740082	0.894883	0.202114	-0.605397	0.724925	-0.184428	-0.611059	1.156569	0.033443	-0.633631	1.131448	0.133275	-0.599997	1.076563	0.132554	-0.411829	0.788417	0.349683	-0.328837	0.671251	-0.012012							-0.167085	0.082503	-0.029410	-0.161783	0.075676	0.179683	-0.159211	0.067511	0.216332	0.340729	0.072964	-0.098679
14929	124.408333	-0.832986	0.661545	0.035446	-0.802435	0.668992	0.240291	-0.754778	0.888384	0.030142	-0.739960	0.894833	0.201939	-0.605404	0.724869	-0.184487	-0.611195	1.156417	0.033286	-0.633695	1.131342	0.133118	-0.600009	1.076518	0.132434	-0.411817	0.788487	0.349616	-0.328843	0.671256	-0.012091							-0.167078	0.082517	-0.029409	-0.161778	0.075678	0.179680	-0.159211	0.067515	0.216333	0.340723	0.072975	-0.098673
14930	124.416667	-0.832937	0.661522	0.035454	-0.802381	0.669004	0.240236	-0.754757	0.888381	0.030057	-0.739929	0.894861	0.201853	-0.605428	0.724855	-0.184543	-0.611319	1.156321	0.033116	-0.633763	1.131214	0.132735	-0.600033	1.076492	0.132313	-0.411806	0.788559	0.349551	-0.328855	0.671262	-0.012168							-0.167079	0.082514	-0.029416	-0.161780	0.075683	0.179685	-0.159217	0.067539	0.216338	0.340713	0.072973	-0.098657
14931	124.425000	-0.832919	0.661521	0.035415	-0.802418	0.669080	0.240241	-0.754743	0.888371	0.029968	-0.739993	0.894965	0.201846	-0.605454	0.724790	-0.184659	-0.611419	1.156246	0.032950	-0.633782	1.131132	0.132467	-0.600069	1.076466	0.132182	-0.411857	0.788513	0.349289	-0.328864	0.671280	-0.012249							-0.167078	0.082516	-0.029418	-0.161778	0.075695	0.179689	-0.159218	0.067548	0.216346	0.340747	0.072998	-0.098683
14932	124.433333	-0.833001	0.661530	0.035376	-0.802369	0.669062	0.240174	-0.754724	0.888357	0.029872	-0.739963	0.894983	0.201740	-0.605454	0.724751	-0.184654	-0.611508	1.156188	0.032766	-0.633852	1.131129	0.132348	-0.600107	1.076471	0.132054	-0.411914	0.788461	0.349038	-0.328864	0.671295	-0.012318							-0.167071	0.082523	-0.029421	-0.161781	0.075695	0.179689	-0.159218	0.067555	0.216342	0.340743	0.072977	-0.098690
14933	124.441667	-0.832932	0.661498	0.035367	-0.802359	0.669090	0.240148	-0.754722	0.888348	0.029786	-0.739957	0.895005	0.201647	-0.605473	0.724695	-0.184710	-0.611575	1.156121	0.032562	-0.633915	1.131151	0.132165	-0.600159	1.076481	0.131915	-0.411911	0.788530	0.349012	-0.328862	0.671296	-0.012386							-0.167076	0.082519	-0.029424	-0.161784	0.075698	0.179688	-0.159218	0.067550	0.216343	0.340719	0.072985	-0.098646
14934	124.450000	-0.832915	0.661477	0.035336	-0.802397	0.669134	0.240140	-0.754726	0.888336	0.029703	-0.739960	0.895092	0.201649	-0.605515	0.724625	-0.184853	-0.611609	1.156063	0.032321	-0.633933	1.131184	0.131993	-0.600198	1.076493	0.131704	-0.411937	0.788594	0.348952	-0.328856	0.671297	-0.012436							-0.167076	0.082519	-0.029423	-0.161781	0.075691	0.179682	-0.159214	0.067543	0.216337	0.340729	0.072986	-0.098685
14935	124.458333	-0.832932	0.661493	0.035302	-0.802353	0.669127	0.240092	-0.754726	0.888321	0.029621	-0.739964	0.895059	0.201501	-0.605506	0.724589	-0.184885	-0.611626	1.156019	0.032058	-0.634104	1.131242	0.131945	-0.600282	1.076534	0.131558	-0.411779	0.788678	0.348774	-0.328850	0.671286	-0.012498							-0.167075	0.082514	-0.029424	-0.161789	0.075685	0.179675	-0.159215	0.067529	0.216330	0.340736	0.072984	-0.098696
14936	124.466667	-0.832988	0.661487	0.035281	-0.802350	0.669139	0.240062	-0.754770	0.888317	0.029545	-0.739972	0.895084	0.201420	-0.605491	0.724550	-0.184919	-0.611655	1.155974	0.031811	-0.634191	1.131280	0.131714	-0.600343	1.076568	0.131359	-0.411659	0.788804	0.348753	-0.328839	0.671269	-0.012559							-0.167065	0.082536	-0.029416	-0.161786	0.075680	0.179667	-0.159216	0.067516	0.216326	0.340712	0.072980	-0.098659
14937	124.475000	-0.832911	0.661449	0.035280	-0.802321	0.669167	0.240036	-0.754780	0.888295	0.029470	-0.739984	0.895092	0.201326	-0.605507	0.724477	-0.184991	-0.611661	1.155946	0.031564	-0.634178	1.131314	0.131257	-0.600419	1.076596	0.131167	-0.411678	0.788861	0.348631	-0.328831	0.671252	-0.012605							-0.167070	0.082526	-0.029431	-0.161794	0.075672	0.179669	-0.159219	0.067526	0.216323	0.340726	0.072999	-0.098671
14938	124.483333	-0.832912	0.661431	0.035261	-0.802344	0.669152	0.240003	-0.754762	0.888254	0.029391	-0.740009	0.895117	0.201269	-0.605517	0.724407	-0.185063	-0.611623	1.155965	0.031287	-0.634301	1.131330	0.130926	-0.600523	1.076690	0.130991	-0.411698	0.788926	0.348509	-0.328842	0.671237	-0.012657							-0.167073	0.082516	-0.029441	-0.161791	0.075675	0.179675	-0.159220	0.067530	0.216327	0.340702	0.072976	-0.098656
14939	124.491667	-0.832909	0.661414	0.035228	-0.802340	0.669154	0.239971	-0.754780	0.888225	0.029321	-0.740034	0.895129	0.201178	-0.605504	0.724387	-0.185072	-0.611617	1.155939	0.031052	-0.634414	1.131488	0.130912	-0.600615	1.076769	0.130815	-0.411761	0.788954	0.348353	-0.328844	0.671231	-0.012705							-0.167080	0.082518	-0.029443	-0.161791	0.075680	0.179671	-0.159223	0.067536	0.216329	0.340718	0.072970	-0.098687
14940	124.500000	-0.832922	0.661385	0.035204	-0.802287	0.669150	0.239924	-0.754806	0.888197	0.029247	-0.740067	0.895122	0.201087	-0.605507	0.724284	-0.185148	-0.611596	1.155931	0.030817	-0.634537	1.131540	0.130631	-0.600709	1.076850	0.130652	-0.411869	0.789031	0.348332	-0.328856	0.671239	-0.012750							-0.167078	0.082524	-0.029450	-0.161790	0.075692	0.179675	-0.159222	0.067544	0.216335	0.340699	0.072976	-0.098650
14941	124.508333	-0.832922	0.661349	0.035184	-0.802339	0.669152	0.239921	-0.754841	0.888163	0.029171	-0.740072	0.895093	0.200989	-0.605488	0.724244	-0.185165	-0.611556	1.155946	0.030568	-0.634514	1.131667	0.130233	-0.600786	1.076934	0.130473	-0.411968	0.789012	0.348074	-0.328872	0.671241	-0.012795							-0.167075	0.082523	-0.029448	-0.161791	0.075683	0.179680	-0.159221	0.067544	0.216337	0.340706	0.072974	-0.098657
14942	124.516667	-0.832930	0.661322	0.035162	-0.802333	0.669156	0.239887	-0.754869	0.888126	0.029086	-0.740153	0.895130	0.200945	-0.605519	0.724224	-0.185189	-0.611482	1.155952	0.030354	-0.634531	1.131813	0.130018	-0.600903	1.077043	0.130333	-0.411906	0.789171	0.348080	-0.328887	0.671256	-0.012836							-0.167071	0.082520	-0.029445	-0.161784	0.075685	0.179686	-0.159223	0.067539	0.216338	0.340715	0.072973	-0.098666
14943	124.525000	-0.833074	0.661302	0.035104	-0.802340	0.669155	0.239861	-0.754918	0.888101	0.029020	-0.740201	0.895136	0.200870	-0.605528	0.724163	-0.185237	-0.611466	1.156016	0.030110	-0.634669	1.131928	0.129878	-0.600966	1.077120	0.130141	-0.411936	0.789236	0.347970	-0.328901	0.671280	-0.012877							-0.167074	0.082513	-0.029443	-0.161787	0.075677	0.179684	-0.159221	0.067530	0.216335	0.340711	0.072968	-0.098646
14944	124.533333	-0.833011	0.661270	0.035106	-0.802354	0.669150	0.239837	-0.754965	0.888066	0.028945	-0.740249	0.895138	0.200794	-0.605544	0.724107	-0.185282	-0.611444	1.156058	0.029920	-0.634808	1.132040	0.129744	-0.601071	1.077241	0.130013	-0.411972	0.789293	0.347861	-0.328917	0.671306	-0.012911							-0.167072	0.082515	-0.029444	-0.161787	0.075673	0.179677	-0.159217	0.067522	0.216332	0.340707	0.072968	-0.098627
14945	124.541667	-0.833102	0.661245	0.035060	-0.802375	0.669195	0.239835	-0.754991	0.888039	0.028865	-0.740299	0.895144	0.200721	-0.605559	0.724060	-0.185314	-0.611406	1.156113	0.029724	-0.634846	1.132138	0.129550	-0.601177	1.077311	0.129902	-0.411965	0.789295	0.347615	-0.328927	0.671347	-0.012947							-0.167073	0.082516	-0.029443	-0.161791	0.075673	0.179676	-0.159221	0.067517	0.216323	0.340704	0.072966	-0.098625
14946	124.550000	-0.833048	0.661219	0.035058	-0.802399	0.669140	0.239781	-0.755049	0.888016	0.028808	-0.740350	0.895152	0.200647	-0.605583	0.724014	-0.185351	-0.611390	1.156140	0.029544	-0.634906	1.132224	0.129390	-0.601253	1.077368	0.129756	-0.412027	0.789334	0.347523	-0.328943	0.671373	-0.012991							-0.167072	0.082530	-0.029447	-0.161792	0.075674	0.179685	-0.159217	0.067521	0.216328	0.340730	0.072966	-0.098659
14947	124.558333	-0.833061	0.661192	0.035035	-0.802424	0.669130	0.239749	-0.755092	0.887988	0.028734	-0.740369	0.895130	0.200549	-0.605612	0.723949	-0.185360	-0.611412	1.156123	0.029410	-0.634897	1.132223	0.129063	-0.601350	1.077428	0.129689	-0.412117	0.789380	0.347506	-0.328957	0.671395	-0.013018							-0.167071	0.082526	-0.029450	-0.161792	0.075680	0.179672	-0.159221	0.067529	0.216330	0.340709	0.072966	-0.098623
14948	124.566667	-0.833024	0.661159	0.035023	-0.802453	0.669124	0.239720	-0.755131	0.887959	0.028662	-0.740446	0.895154	0.200474	-0.605643	0.723886	-0.185370	-0.611434	1.156109	0.029274	-0.634955	1.132221	0.128925	-0.601424	1.077394	0.129549	-0.412281	0.789366	0.347434	-0.328973	0.671408	-0.013053							-0.167073	0.082522	-0.029453	-0.161788	0.075686	0.179671	-0.159221	0.067539	0.216323	0.340717	0.072952	-0.098621
14949	124.575000	-0.833146	0.661141	0.034966	-0.802478	0.669114	0.239691	-0.755174	0.887932	0.028587	-0.740506	0.895177	0.200434	-0.605675	0.723826	-0.185407	-0.611495	1.156077	0.029171	-0.635010	1.132181	0.128771	-0.601461	1.077372	0.129432	-0.412306	0.789349	0.347240	-0.328990	0.671401	-0.013091							-0.167070	0.082523	-0.029452	-0.161790	0.075688	0.179671	-0.159225	0.067538	0.216333	0.340732	0.072971	-0.098659
14950	124.583333	-0.833261	0.661124	0.034917	-0.802511	0.669105	0.239669	-0.755214	0.887901	0.028518	-0.740481	0.895104	0.200296	-0.605698	0.723765	-0.185438	-0.611568	1.156029	0.029090	-0.635073	1.132131	0.128649	-0.601514	1.077327	0.129343	-0.412272	0.789488	0.347263	-0.329011	0.671389	-0.013121							-0.167070	0.082523	-0.029450	-0.161788	0.075687	0.179670	-0.159221	0.067543	0.216328	0.340734	0.072966	-0.098655
14951	124.591667	-0.833129	0.661086	0.034943	-0.802538	0.669092	0.239647	-0.755275	0.887875	0.028445	-0.740532	0.895102	0.200231	-0.605724	0.723694	-0.185468	-0.611668	1.155970	0.029041	-0.635181	1.132103	0.128719	-0.601568	1.077320	0.129292	-0.412472	0.789468	0.347317	-0.329028	0.671381	-0.013159							-0.167073	0.082521	-0.029451	-0.161796	0.075681	0.179667	-0.159229	0.067535	0.216331	0.340712	0.072965	-0.098619
14952	124.600000	-0.833302	0.661063	0.034875	-0.802570	0.669081	0.239625	-0.755285	0.887828	0.028378	-0.740687	0.895203	0.200304	-0.605794	0.723576	-0.185523	-0.611757	1.155942	0.028953	-0.635267	1.132127	0.128846	-0.601614	1.077257	0.129224	-0.412463	0.789462	0.347142	-0.329048	0.671372	-0.013195							-0.167076	0.082516	-0.029450	-0.161796	0.075672	0.179670	-0.159229	0.067528	0.216327	0.340753	0.073008	-0.098636
14953	124.608333	-0.833311	0.661031	0.034864	-0.802601	0.669067	0.239602	-0.755320	0.887793	0.028314	-0.740649	0.895119	0.200150	-0.605823	0.723525	-0.185539	-0.611874	1.155897	0.028910	-0.635310	1.132003	0.128651	-0.601655	1.077223	0.129167	-0.412658	0.789335	0.347026	-0.329058	0.671369	-0.013230							-0.167074	0.082518	-0.029445	-0.161798	0.075672	0.179671	-0.159225	0.067526	0.216325	0.340733	0.072975	-0.098658
14954	124.616667	-0.833365	0.661005	0.034838	-0.802634	0.669051	0.239580	-0.755359	0.887764	0.028251	-0.740704	0.895109	0.200072	-0.605796	0.723497	-0.185549	-0.611987	1.155852	0.028863	-0.635355	1.131918	0.128452	-0.601701	1.077189	0.129120	-0.412768	0.789284	0.346958	-0.329071	0.671365	-0.013259							-0.167073	0.082518	-0.029441	-0.161798	0.075675	0.179667	-0.159223	0.067520	0.216316	0.340710	0.072977	-0.098628
14955	124.625000	-0.833313	0.660971	0.034842	-0.802667	0.669033	0.239553	-0.755395	0.887732	0.028190	-0.740782	0.895118	0.200009	-0.605843	0.723413	-0.185577	-0.612104	1.155823	0.028831	-0.635411	1.131961	0.128612	-0.601752	1.077173	0.129076	-0.412881	0.789243	0.346904	-0.329074	0.671368	-0.013280							-0.167073	0.082525	-0.029445	-0.161799	0.075673	0.179673	-0.159227	0.067524	0.216320	0.340710	0.072973	-0.098624
14956	124.633333	-0.833388	0.660933	0.034803	-0.802748	0.669037	0.239551	-0.755430	0.887695	0.028128	-0.740884	0.895139	0.200038	-0.605887	0.723329	-0.185605	-0.612199	1.155818	0.028775	-0.635516	1.131934	0.128667	-0.601802	1.077168	0.129038	-0.412994	0.789190	0.346854	-0.329076	0.671362	-0.013293							-0.167071	0.082528	-0.029439	-0.161793	0.075674	0.179677	-0.159228	0.067527	0.216322	0.340730	0.072969	-0.098656
14957	124.641667	-0.833434	0.660908	0.034771	-0.802762	0.669001	0.239515	-0.755468	0.887664	0.028062	-0.740914	0.895085	0.199891	-0.605910	0.723276	-0.185626	-0.612313	1.155771	0.028733	-0.635590	1.131953	0.128653	-0.601852	1.077164	0.129001	-0.413114	0.789133	0.346817	-0.329078	0.671361	-0.013306							-0.167073	0.082525	-0.029440	-0.161795	0.075681	0.179677	-0.159226	0.067538	0.216330	0.340726	0.072968	-0.098657
14958	124.650000	-0.833317	0.660871	0.034778	-0.802782	0.668975	0.239485	-0.755505	0.887628	0.028002	-0.740963	0.895056	0.199811	-0.605932	0.723227	-0.185645	-0.612418	1.155750	0.028681	-0.635641	1.131949	0.128620	-0.601902	1.077164	0.128964	-0.413301	0.789116	0.346934	-0.329074	0.671351	-0.013314							-0.167075	0.082519	-0.029440	-0.161796	0.075689	0.179676	-0.159228	0.067538	0.216334	0.340703	0.072960	-0.098612
14959	124.658333	-0.833490	0.660852	0.034715	-0.802866	0.668975	0.239492	-0.755541	0.887597	0.027945	-0.741007	0.895050	0.199758	-0.605925	0.723208	-0.185687	-0.612521	1.155724	0.028623	-0.635684	1.131923	0.128554	-0.601918	1.077152	0.128873	-0.413401	0.789003	0.346771	-0.329076	0.671331	-0.013312							-0.167077	0.082519	-0.029437	-0.161795	0.075684	0.179676	-0.159229	0.067530	0.216333	0.340707	0.072969	-0.098622
14960	124.666667	-0.833502	0.660827	0.034691	-0.802908	0.668968	0.239479	-0.755563	0.887559	0.027880	-0.741051	0.895085	0.199761	-0.605969	0.723145	-0.185681	-0.612621	1.155697	0.028560	-0.635747	1.131914	0.128528	-0.602007	1.077171	0.128863	-0.413555	0.788937	0.346756	-0.329076	0.671328	-0.013318							-0.167077	0.082513	-0.029440	-0.161797	0.075676	0.179680	-0.159233	0.067525	0.216339	0.340719	0.072959	-0.098652
14961	124.675000	-0.833544	0.660810	0.034658	-0.802945	0.668961	0.239458	-0.755623	0.887555	0.027848	-0.741095	0.895051	0.199664	-0.605995	0.723116	-0.185703	-0.612732	1.155672	0.028489	-0.635833	1.131866	0.128428	-0.602052	1.077164	0.128810	-0.413718	0.788865	0.346741	-0.329076	0.671318	-0.013316							-0.167080	0.082519	-0.029442	-0.161797	0.075680	0.179678	-0.159232	0.067520	0.216333	0.340719	0.072967	-0.098644
14962	124.683333	-0.833600	0.660790	0.034635	-0.802883	0.668884	0.239378	-0.755663	0.887536	0.027799	-0.741133	0.895050	0.199617	-0.606011	0.723096	-0.185717	-0.612848	1.155654	0.028415	-0.635930	1.131830	0.128347	-0.602072	1.077148	0.128710	-0.413882	0.788793	0.346723	-0.329076	0.671314	-0.013321							-0.167083	0.082516	-0.029442	-0.161808	0.075677	0.179676	-0.159230	0.067519	0.216324	0.340710	0.072966	-0.098630
14963	124.691667	-0.833615	0.660780	0.034604	-0.803005	0.668951	0.239431	-0.755697	0.887528	0.027753	-0.741173	0.895082	0.199596	-0.606020	0.723096	-0.185801	-0.612954	1.155666	0.028346	-0.636001	1.131845	0.128273	-0.602145	1.077169	0.128643	-0.414257	0.788693	0.346743	-0.329085	0.671330	-0.013324							-0.167075	0.082520	-0.029444	-0.161804	0.075672	0.179681	-0.159230	0.067519	0.216323	0.340718	0.072972	-0.098651
14964	124.700000	-0.833613	0.660772	0.034595	-0.803031	0.668947	0.239421	-0.755763	0.887521	0.027728	-0.741214	0.895073	0.199530	-0.606042	0.723085	-0.185811	-0.613059	1.155687	0.028279	-0.636061	1.131886	0.128204	-0.602214	1.077201	0.128587	-0.414226	0.788637	0.346684	-0.329099	0.671353	-0.013353							-0.167074	0.082528	-0.029445	-0.161799	0.075677	0.179681	-0.159234	0.067520	0.216330	0.340662	0.073145	-0.098605
14965	124.708333	-0.833580	0.660743	0.034603	-0.803013	0.668919	0.239387	-0.755816	0.887512	0.027697	-0.741262	0.895084	0.199487	-0.606072	0.723063	-0.185797	-0.613167	1.155720	0.028217	-0.636137	1.131936	0.128164	-0.602290	1.077250	0.128531	-0.414386	0.788583	0.346668	-0.329113	0.671381	-0.013375							-0.167064	0.082540	-0.029441	-0.161803	0.075684	0.179679	-0.159234	0.067523	0.216326	0.340707	0.072979	-0.098640
14966	124.716667	-0.833680	0.660740	0.034562	-0.803048	0.668946	0.239400	-0.755879	0.887503	0.027661	-0.741304	0.895093	0.199451	-0.606088	0.723072	-0.185843	-0.613254	1.155734	0.028195	-0.636192	1.132002	0.128125	-0.602354	1.077288	0.128473	-0.414545	0.788532	0.346641	-0.329131	0.671413	-0.013408							-0.167068	0.082530	-0.029453	-0.161799	0.075688	0.179680	-0.159235	0.067529	0.216330	0.340716	0.072987	-0.098648
14967	124.725000	-0.833666	0.660712	0.034554	-0.803051	0.668948	0.239403	-0.755951	0.887491	0.027649	-0.741360	0.895128	0.199450	-0.606112	0.723070	-0.185863	-0.613358	1.155808	0.028090	-0.636274	1.132052	0.128078	-0.602442	1.077364	0.128428	-0.414702	0.788509	0.346619	-0.329151	0.671443	-0.013443							-0.167071	0.082525	-0.029448	-0.161800	0.075690	0.179680	-0.159229	0.067534	0.216331	0.340728	0.072998	-0.098644
14968	124.733333	-0.833668	0.660692	0.034550	-0.803042	0.668943	0.239406	-0.756006	0.887473	0.027625	-0.741411	0.895118	0.199393	-0.606126	0.723053	-0.185893	-0.613452	1.155860	0.028040	-0.636343	1.132117	0.128043	-0.602515	1.077425	0.128378	-0.414905	0.788547	0.346732	-0.329172	0.671483	-0.013488							-0.167071	0.082526	-0.029453	-0.161799	0.075681	0.179683	-0.159232	0.067535	0.216340	0.340723	0.072971	-0.098664
14969	124.741667	-0.833624	0.660685	0.034574	-0.803016	0.668934	0.239394	-0.756062	0.887450	0.027603	-0.741460	0.895116	0.199340	-0.606174	0.723050	-0.185875	-0.613553	1.155911	0.027983	-0.636409	1.132183	0.127995	-0.602602	1.077498	0.128330	-0.415035	0.788554	0.346688	-0.329188	0.671517	-0.013528							-0.167071	0.082520	-0.029450	-0.161797	0.075685	0.179677	-0.159230	0.067529	0.216338	0.340722	0.072989	-0.098636
14970	124.750000	-0.833703	0.660662	0.034543	-0.803034	0.668949	0.239412	-0.756111	0.887426	0.027584	-0.741524	0.895136	0.199331	-0.606186	0.723070	-0.185923	-0.613638	1.155968	0.027913	-0.636490	1.132282	0.127964	-0.602690	1.077559	0.128275	-0.415320	0.788421	0.346375	-0.329209	0.671550	-0.013561							-0.167074	0.082519	-0.029449	-0.161803	0.075672	0.179685	-0.159231	0.067525	0.216333	0.340726	0.072962	-0.098664
14971	124.758333	-0.833700	0.660638	0.034547	-0.803029	0.668945	0.239412	-0.756163	0.887409	0.027561	-0.741584	0.895143	0.199300	-0.606202	0.723059	-0.185955	-0.613750	1.156020	0.027858	-0.636556	1.132387	0.127949	-0.602791	1.077622	0.128214	-0.415417	0.788482	0.346333	-0.329223	0.671580	-0.013596							-0.167071	0.082521	-0.029448	-0.161795	0.075674	0.179681	-0.159232	0.067520	0.216338	0.340720	0.072971	-0.098673
14972	124.766667	-0.833557	0.660593	0.034571	-0.802983	0.668913	0.239378	-0.756259	0.887404	0.027535	-0.741641	0.895152	0.199262	-0.606229	0.723049	-0.185972	-0.613860	1.156054	0.027788	-0.636660	1.132484	0.127902	-0.602895	1.077683	0.128159	-0.415496	0.788549	0.346282	-0.329226	0.671605	-0.013631							-0.167067	0.082520	-0.029452	-0.161801	0.075672	0.179680	-0.159228	0.067521	0.216330	0.340708	0.072972	-0.098643
14973	124.775000	-0.833734	0.660602	0.034539	-0.803011	0.668919	0.239383	-0.756310	0.887387	0.027510	-0.741691	0.895150	0.199214	-0.606246	0.722998	-0.185965	-0.613966	1.156107	0.027710	-0.636806	1.132485	0.127752	-0.603014	1.077748	0.128094	-0.415574	0.788648	0.346293	-0.329224	0.671612	-0.013658							-0.167072	0.082523	-0.029454	-0.161804	0.075672	0.179678	-0.159231	0.067520	0.216331	0.340724	0.072992	-0.098655
14974	124.783333	-0.833751	0.660588	0.034535	-0.803044	0.668925	0.239390	-0.756304	0.887349	0.027480	-0.741750	0.895163	0.199190	-0.606288	0.723025	-0.185927	-0.614077	1.156168	0.027628	-0.636955	1.132555	0.127658	-0.603150	1.077827	0.128025	-0.415586	0.788743	0.346173	-0.329214	0.671607	-0.013678							-0.167073	0.082527	-0.029457	-0.161807	0.075677	0.179678	-0.159231	0.067518	0.216329	0.340729	0.072978	-0.098680
14975	124.791667	-0.833675	0.660540	0.034545	-0.803033	0.668891	0.239362	-0.756369	0.887336	0.027441	-0.741804	0.895170	0.199152	-0.606273	0.722973	-0.186026	-0.614186	1.156259	0.027548	-0.637068	1.132676	0.127605	-0.603302	1.077904	0.127959	-0.415600	0.788871	0.346112	-0.329194	0.671597	-0.013688							-0.167071	0.082523	-0.029452	-0.161800	0.075675	0.179675	-0.159234	0.067520	0.216329	0.340722	0.073006	-0.098653
14976	124.800000	-0.833619	0.660512	0.034539	-0.803082	0.668912	0.239376	-0.756385	0.887303	0.027399	-0.741910	0.895191	0.199143	-0.606275	0.722912	-0.186052	-0.614309	1.156319	0.027467	-0.637191	1.132800	0.127551	-0.603457	1.077988	0.127888	-0.415602	0.789005	0.346060	-0.329178	0.671577	-0.013698							-0.167072	0.082522	-0.029454	-0.161801	0.075681	0.179669	-0.159234	0.067524	0.216328	0.340708	0.072980	-0.098652
14977	124.808333	-0.833788	0.660511	0.034515	-0.803069	0.668878	0.239347	-0.756426	0.887278	0.027361	-0.741905	0.895183	0.199085	-0.606286	0.722909	-0.186036	-0.614391	1.156441	0.027351	-0.637369	1.132841	0.127381	-0.603626	1.078075	0.127803	-0.415625	0.789155	0.346132	-0.329163	0.671554	-0.013699							-0.167069	0.082523	-0.029454	-0.161803	0.075674	0.179668	-0.159236	0.067528	0.216328	0.340729	0.072989	-0.098685
14978	124.816667	-0.833651	0.660476	0.034517	-0.803072	0.668879	0.239339	-0.756472	0.887255	0.027325	-0.741948	0.895175	0.199030	-0.606293	0.722820	-0.185988	-0.614527	1.156512	0.027299	-0.637506	1.132996	0.127377	-0.603793	1.078207	0.127745	-0.415602	0.789294	0.346080	-0.329149	0.671538	-0.013696							-0.167071	0.082521	-0.029451	-0.161798	0.075682	0.179672	-0.159235	0.067530	0.216327	0.340704	0.072972	-0.098637
14979	124.825000	-0.833677	0.660459	0.034503	-0.803138	0.668898	0.239359	-0.756518	0.887232	0.027293	-0.742070	0.895210	0.199064	-0.606284	0.722798	-0.186022	-0.614617	1.156609	0.027194	-0.637622	1.133082	0.127249	-0.603966	1.078258	0.127665	-0.415579	0.789434	0.346027	-0.329134	0.671522	-0.013690							-0.167070	0.082523	-0.029449	-0.161800	0.075678	0.179672	-0.159235	0.067528	0.216322	0.340742	0.073007	-0.098676
14980	124.833333	-0.833697	0.660437	0.034488	-0.803155	0.668890	0.239350	-0.756570	0.887206	0.027264	-0.742047	0.895186	0.198971	-0.606284	0.722745	-0.185986	-0.614732	1.156668	0.027113	-0.637815	1.133173	0.127162	-0.604155	1.078357	0.127607	-0.415508	0.789533	0.345835	-0.329130	0.671516	-0.013678							-0.167067	0.082526	-0.029454	-0.161806	0.075669	0.179669	-0.159241	0.067529	0.216315	0.340733	0.072982	-0.098682
14981	124.841667	-0.833717	0.660414	0.034474	-0.803138	0.668853	0.239323	-0.756618	0.887178	0.027237	-0.742096	0.895186	0.198944	-0.606287	0.722709	-0.185994	-0.614818	1.156743	0.026980	-0.637999	1.133247	0.127033	-0.604287	1.078441	0.127480	-0.415312	0.789796	0.345949	-0.329128	0.671524	-0.013663							-0.167058	0.082535	-0.029445	-0.161804	0.075672	0.179665	-0.159235	0.067524	0.216313	0.340720	0.072979	-0.098669
14982	124.850000	-0.833847	0.660426	0.034462	-0.803088	0.668793	0.239276	-0.756668	0.887150	0.027214	-0.742143	0.895185	0.198916	-0.606287	0.722669	-0.185998	-0.614926	1.156792	0.026877	-0.638108	1.133253	0.126690	-0.604440	1.078490	0.127383	-0.415532	0.789791	0.345811	-0.329137	0.671536	-0.013649							-0.167072	0.082522	-0.029449	-0.161808	0.075669	0.179663	-0.159236	0.067520	0.216313	0.340711	0.072982	-0.098656
14983	124.858333	-0.833762	0.660366	0.034454	-0.803197	0.668859	0.239334	-0.756721	0.887115	0.027191	-0.742246	0.895207	0.198962	-0.606287	0.722647	-0.186045	-0.615023	1.156840	0.026776	-0.638235	1.133347	0.126597	-0.604602	1.078562	0.127293	-0.415117	0.790159	0.345854	-0.329149	0.671556	-0.013624							-0.167070	0.082522	-0.029451	-0.161809	0.075674	0.179663	-0.159235	0.067522	0.216313	0.340748	0.073021	-0.098666
14984	124.866667	-0.833782	0.660332	0.034452	-0.803214	0.668845	0.239335	-0.756777	0.887083	0.027170	-0.742336	0.895230	0.198986	-0.606308	0.722592	-0.186017	-0.615111	1.156880	0.026659	-0.638368	1.133343	0.126350	-0.604757	1.078605	0.127189	-0.415106	0.790276	0.345792	-0.329165	0.671588	-0.013609							-0.167070	0.082528	-0.029450	-0.161808	0.075679	0.179666	-0.159238	0.067535	0.216315	0.340721	0.072985	-0.098683
14985	124.875000	-0.833887	0.660336	0.034431	-0.803159	0.668758	0.239280	-0.756837	0.887053	0.027151	-0.742335	0.895180	0.198869	-0.606333	0.722546	-0.186025	-0.615208	1.156909	0.026553	-0.638504	1.133469	0.126399	-0.604891	1.078678	0.127106	-0.415223	0.790267	0.345644	-0.329188	0.671609	-0.013595							-0.167075	0.082522	-0.029447	-0.161806	0.075680	0.179664	-0.159239	0.067529	0.216325	0.340716	0.072990	-0.098666
14986	124.883333	-0.833890	0.660301	0.034415	-0.803259	0.668813	0.239339	-0.756902	0.887021	0.027135	-0.742451	0.895223	0.198950	-0.606401	0.722463	-0.186079	-0.615289	1.156930	0.026447	-0.638631	1.133495	0.126262	-0.605014	1.078678	0.127007	-0.415225	0.790378	0.345571	-0.329210	0.671643	-0.013583							-0.167073	0.082522	-0.029446	-0.161810	0.075677	0.179666	-0.159236	0.067533	0.216326	0.340698	0.072989	-0.098644
14987	124.891667	-0.833920	0.660272	0.034412	-0.803284	0.668803	0.239345	-0.756977	0.886989	0.027118	-0.742503	0.895198	0.198891	-0.606436	0.722433	-0.186085	-0.615361	1.156943	0.026338	-0.638803	1.133509	0.126186	-0.605134	1.078730	0.126923	-0.415258	0.790506	0.345554	-0.329231	0.671666	-0.013571							-0.167072	0.082524	-0.029445	-0.161814	0.075673	0.179669	-0.159239	0.067527	0.216327	0.340725	0.072985	-0.098682
14988	124.900000	-0.833950	0.660241	0.034407	-0.803252	0.668723	0.239304	-0.757044	0.886955	0.027093	-0.742557	0.895194	0.198858	-0.606476	0.722406	-0.186089	-0.615427	1.156951	0.026246	-0.638838	1.133548	0.126033	-0.605243	1.078778	0.126852	-0.415290	0.790627	0.345536	-0.329246	0.671685	-0.013569							-0.167074	0.082526	-0.029444	-0.161801	0.075679	0.179670	-0.159238	0.067522	0.216328	0.340723	0.072975	-0.098675
14989	124.908333	-0.833994	0.660212	0.034438	-0.803280	0.668706	0.239309	-0.757133	0.886932	0.027082	-0.742506	0.895072	0.198764	-0.606516	0.722376	-0.186086	-0.615485	1.156944	0.026162	-0.638977	1.133502	0.125892	-0.605324	1.078776	0.126784	-0.415303	0.790720	0.345458	-0.329251	0.671696	-0.013559							-0.167072	0.082519	-0.029445	-0.161805	0.075671	0.179669	-0.159239	0.067526	0.216321	0.340713	0.072975	-0.098659
14990	124.916667	-0.834018	0.660182	0.034396	-0.803361	0.668751	0.239355	-0.757193	0.886893	0.027057	-0.742703	0.895208	0.198873	-0.606559	0.722353	-0.186087	-0.615533	1.156924	0.026087	-0.639054	1.133487	0.125809	-0.605389	1.078740	0.126713	-0.415323	0.790805	0.345391	-0.329259	0.671704	-0.013558							-0.167074	0.082516	-0.029441	-0.161807	0.075670	0.179663	-0.159237	0.067522	0.216317	0.340748	0.073020	-0.098671
14991	124.925000	-0.834093	0.660164	0.034409	-0.803356	0.668696	0.239332	-0.757277	0.886868	0.027044	-0.742746	0.895157	0.198772	-0.606602	0.722327	-0.186081	-0.615581	1.156889	0.026009	-0.639148	1.133466	0.125822	-0.605450	1.078719	0.126661	-0.415350	0.790885	0.345327	-0.329254	0.671703	-0.013560							-0.167069	0.082527	-0.029443	-0.161808	0.075668	0.179662	-0.159235	0.067522	0.216310	0.340725	0.072978	-0.098689
14992	124.933333	-0.834122	0.660126	0.034399	-0.803350	0.668648	0.239309	-0.757358	0.886842	0.027035	-0.742824	0.895148	0.198760	-0.606645	0.722304	-0.186074	-0.615612	1.156848	0.025899	-0.639246	1.133435	0.125833	-0.605489	1.078694	0.126589	-0.415381	0.790957	0.345273	-0.329256	0.671694	-0.013573							-0.167057	0.082550	-0.029429	-0.161803	0.075675	0.179664	-0.159239	0.067516	0.216318	0.340701	0.072975	-0.098644
14993	124.941667	-0.834133	0.660097	0.034372	-0.803399	0.668661	0.239333	-0.757429	0.886818	0.027017	-0.742875	0.895130	0.198712	-0.606695	0.722287	-0.186026	-0.615676	1.156797	0.025827	-0.639307	1.133349	0.125771	-0.605543	1.078658	0.126545	-0.415626	0.790882	0.345096	-0.329268	0.671693	-0.013595							-0.167070	0.082522	-0.029440	-0.161804	0.075675	0.179663	-0.159243	0.067528	0.216321	0.340704	0.072980	-0.098641
14994	124.950000	-0.834343	0.660084	0.034334	-0.803443	0.668680	0.239354	-0.757492	0.886792	0.027004	-0.742939	0.895131	0.198716	-0.606736	0.722288	-0.186037	-0.615770	1.156737	0.025792	-0.639369	1.133294	0.125697	-0.605594	1.078620	0.126495	-0.415671	0.790947	0.345056	-0.329292	0.671694	-0.013627							-0.167071	0.082525	-0.029434	-0.161803	0.075669	0.179668	-0.159239	0.067525	0.216322	0.340701	0.072985	-0.098643
14995	124.958333	-0.834333	0.660040	0.034327	-0.803403	0.668604	0.239307	-0.757560	0.886769	0.026985	-0.742997	0.895124	0.198689	-0.606769	0.722224	-0.186047	-0.615822	1.156709	0.025702	-0.639439	1.133272	0.125646	-0.605627	1.078578	0.126410	-0.415619	0.791079	0.345100	-0.329318	0.671704	-0.013665							-0.167072	0.082520	-0.029432	-0.161806	0.075674	0.179672	-0.159237	0.067525	0.216327	0.340725	0.072983	-0.098671
14996	124.966667	-0.834364	0.660005	0.034343	-0.803416	0.668572	0.239274	-0.757626	0.886748	0.026969	-0.743052	0.895113	0.198653	-0.606811	0.722201	-0.186039	-0.615914	1.156662	0.025651	-0.639513	1.133248	0.125603	-0.605687	1.078565	0.126376	-0.415576	0.791204	0.345150	-0.329347	0.671726	-0.013701							-0.167070	0.082520	-0.029437	-0.161811	0.075674	0.179668	-0.159242	0.067532	0.216330	0.340702	0.072986	-0.098639
14997	124.975000	-0.834382	0.659992	0.034272	-0.803487	0.668634	0.239341	-0.757695	0.886730	0.026951	-0.743118	0.895111	0.198644	-0.606857	0.722191	-0.186019	-0.616015	1.156626	0.025610	-0.639494	1.133230	0.125408	-0.605747	1.078547	0.126351	-0.415735	0.791203	0.345067	-0.329379	0.671754	-0.013734							-0.167071	0.082520	-0.029438	-0.161808	0.075670	0.179673	-0.159230	0.067527	0.216326	0.340717	0.072982	-0.098657
14998	124.983333	-0.834450	0.659970	0.034281	-0.803495	0.668647	0.239344	-0.757761	0.886715	0.026932	-0.743176	0.895098	0.198606	-0.606894	0.722152	-0.186022	-0.616128	1.156585	0.025576	-0.639557	1.133216	0.125402	-0.605814	1.078530	0.126317	-0.415891	0.791200	0.344989	-0.329405	0.671783	-0.013755							-0.167067	0.082519	-0.029438	-0.161807	0.075669	0.179675	-0.159233	0.067528	0.216324	0.340747	0.073014	-0.098661
14999	124.991667	-0.834385	0.659944	0.034318	-0.803478	0.668605	0.239306	-0.757839	0.886702	0.026908	-0.743241	0.895094	0.198580	-0.606938	0.722152	-0.186012	-0.616337	1.156547	0.025593	-0.639768	1.133174	0.125559	-0.605875	1.078512	0.126300	-0.415952	0.791270	0.344984	-0.329424	0.671813	-0.013775							-0.167071	0.082524	-0.029445	-0.161807	0.075673	0.179668	-0.159236	0.067524	0.216323	0.340714	0.072976	-0.098669
15000	125.000000	-0.834512	0.659943	0.034269	-0.803458	0.668553	0.239266	-0.757915	0.886689	0.026878	-0.743351	0.895116	0.198636	-0.606973	0.722118	-0.186020	-0.616553	1.156530	0.025619	-0.639852	1.133209	0.125615	-0.605943	1.078504	0.126291	-0.416015	0.791344	0.344985	-0.329437	0.671842	-0.013789							-0.167071	0.082524	-0.029447	-0.161803	0.075675	0.179666	-0.159234	0.067525	0.216319	0.340710	0.072987	-0.098656
15001	125.008333	-0.834531	0.659904	0.034237	-0.803533	0.668544	0.239271	-0.757976	0.886664	0.026855	-0.743449	0.895103	0.198589	-0.607025	0.722124	-0.185985	-0.616552	1.156512	0.025567	-0.639865	1.133160	0.125395	-0.606019	1.078462	0.126253	-0.416077	0.791413	0.344990	-0.329440	0.671849	-0.013786							-0.167071	0.082528	-0.029449	-0.161808	0.075678	0.179663	-0.159238	0.067523	0.216316	0.340703	0.072989	-0.098658
15002	125.016667	-0.834559	0.659876	0.034213	-0.803566	0.668592	0.239287	-0.758028	0.886631	0.026825	-0.743439	0.895061	0.198487	-0.607040	0.722114	-0.186033	-0.616664	1.156531	0.025517	-0.640018	1.133110	0.125327	-0.606118	1.078517	0.126256	-0.416145	0.791480	0.344998	-0.329430	0.671847	-0.013787							-0.167071	0.082525	-0.029446	-0.161805	0.075676	0.179659	-0.159235	0.067523	0.216312	0.340740	0.073036	-0.098670
15003	125.025000	-0.834377	0.659794	0.034253	-0.803537	0.668495	0.239216	-0.758109	0.886602	0.026791	-0.743532	0.895061	0.198470	-0.607068	0.722020	-0.185997	-0.616810	1.156529	0.025536	-0.640095	1.133095	0.125291	-0.606215	1.078529	0.126235	-0.416116	0.791605	0.345081	-0.329429	0.671836	-0.013784							-0.167069	0.082527	-0.029452	-0.161803	0.075680	0.179655	-0.159238	0.067525	0.216316	0.340703	0.072987	-0.098655
15004	125.033333	-0.834613	0.659812	0.034163	-0.803621	0.668480	0.239219	-0.758129	0.886555	0.026750	-0.743661	0.895092	0.198543	-0.607066	0.722026	-0.186096	-0.616930	1.156527	0.025502	-0.640169	1.133117	0.125269	-0.606305	1.078530	0.126211	-0.416090	0.791716	0.345167	-0.329423	0.671810	-0.013776							-0.167071	0.082524	-0.029448	-0.161809	0.075684	0.179659	-0.159232	0.067530	0.216314	0.340699	0.072984	-0.098651
15005	125.041667	-0.834612	0.659760	0.034168	-0.803650	0.668460	0.239199	-0.758177	0.886521	0.026721	-0.743680	0.895046	0.198410	-0.607103	0.722009	-0.186039	-0.617048	1.156534	0.025474	-0.640275	1.133129	0.125274	-0.606395	1.078530	0.126178	-0.416178	0.791701	0.345033	-0.329417	0.671783	-0.013770							-0.167069	0.082527	-0.029447	-0.161810	0.075677	0.179657	-0.159239	0.067533	0.216318	0.340711	0.072994	-0.098677
15006	125.050000	-0.834642	0.659726	0.034152	-0.803679	0.668442	0.239180	-0.758222	0.886488	0.026680	-0.743685	0.894963	0.198322	-0.607099	0.721942	-0.186072	-0.617151	1.156536	0.025435	-0.640395	1.133086	0.125196	-0.606486	1.078530	0.126137	-0.416294	0.791770	0.345160	-0.329421	0.671758	-0.013772							-0.167070	0.082531	-0.029444	-0.161810	0.075683	0.179662	-0.159240	0.067538	0.216321	0.340676	0.073158	-0.098651
15007	125.058333	-0.834512	0.659695	0.034158	-0.803707	0.668430	0.239161	-0.758264	0.886466	0.026645	-0.743741	0.894992	0.198333	-0.607109	0.721964	-0.186123	-0.617244	1.156531	0.025386	-0.640496	1.133078	0.125159	-0.606567	1.078534	0.126090	-0.416473	0.791755	0.345118	-0.329417	0.671732	-0.013783							-0.167072	0.082532	-0.029450	-0.161809	0.075682	0.179661	-0.159242	0.067539	0.216315	0.340703	0.072989	-0.098655
15008	125.066667	-0.834783	0.659730	0.034077	-0.803725	0.668420	0.239142	-0.758301	0.886445	0.026609	-0.743846	0.895031	0.198289	-0.607094	0.721954	-0.186181	-0.617321	1.156504	0.025360	-0.640562	1.133139	0.125177	-0.606649	1.078539	0.126047	-0.416443	0.791881	0.345214	-0.329422	0.671713	-0.013799							-0.167070	0.082536	-0.029452	-0.161811	0.075677	0.179660	-0.159241	0.067531	0.216308	0.340738	0.073028	-0.098671
15009	125.075000	-0.834732	0.659677	0.034098	-0.803747	0.668412	0.239118	-0.758329	0.886426	0.026572	-0.743815	0.894972	0.198205	-0.607119	0.721906	-0.186132	-0.617392	1.156546	0.025246	-0.640656	1.133148	0.125098	-0.606733	1.078561	0.125993	-0.416512	0.791934	0.345246	-0.329438	0.671702	-0.013810							-0.167069	0.082529	-0.029453	-0.161815	0.075676	0.179655	-0.159241	0.067528	0.216307	0.340726	0.072984	-0.098699
15010	125.083333	-0.834559	0.659617	0.034135	-0.803760	0.668411	0.239097	-0.758352	0.886413	0.026536	-0.743921	0.895049	0.198217	-0.607134	0.721844	-0.186159	-0.617480	1.156546	0.025191	-0.640743	1.133159	0.125021	-0.606818	1.078587	0.125937	-0.416579	0.791991	0.345283	-0.329437	0.671709	-0.013832							-0.167069	0.082529	-0.029455	-0.161804	0.075677	0.179650	-0.159244	0.067531	0.216308	0.340707	0.072984	-0.098658
15011	125.091667	-0.834586	0.659617	0.034112	-0.803771	0.668410	0.239077	-0.758373	0.886406	0.026507	-0.743806	0.894926	0.198106	-0.607179	0.721844	-0.186178	-0.617552	1.156562	0.025123	-0.640831	1.133193	0.124937	-0.606913	1.078623	0.125878	-0.416740	0.791968	0.345247	-0.329457	0.671722	-0.013851							-0.167067	0.082526	-0.029451	-0.161806	0.075681	0.179651	-0.159238	0.067530	0.216307	0.340725	0.073012	-0.098667
15012	125.100000	-0.834581	0.659589	0.034117	-0.803784	0.668414	0.239056	-0.758393	0.886400	0.026476	-0.743740	0.894868	0.198016	-0.607209	0.721818	-0.186202	-0.617628	1.156579	0.025047	-0.640935	1.133224	0.124866	-0.607007	1.078661	0.125820	-0.416688	0.792102	0.345353	-0.329473	0.671744	-0.013873							-0.167067	0.082529	-0.029449	-0.161808	0.075677	0.179649	-0.159240	0.067533	0.216309	0.340744	0.073034	-0.098675
15013	125.108333	-0.834656	0.659571	0.034084	-0.803796	0.668420	0.239037	-0.758409	0.886395	0.026445	-0.743773	0.894893	0.198006	-0.607203	0.721846	-0.186181	-0.617694	1.156612	0.024957	-0.641130	1.133236	0.124814	-0.607103	1.078708	0.125767	-0.416607	0.792323	0.345496	-0.329488	0.671765	-0.013905							-0.167068	0.082526	-0.029453	-0.161811	0.075674	0.179650	-0.159241	0.067537	0.216312	0.340710	0.073435	-0.099041
15014	125.116667	-0.834586	0.659573	0.034111	-0.803797	0.668434	0.239010	-0.758427	0.886399	0.026416	-0.743976	0.895023	0.198036	-0.607230	0.721839	-0.186197	-0.617761	1.156647	0.024868	-0.641268	1.133276	0.124826	-0.607204	1.078757	0.125723	-0.416769	0.792227	0.345404	-0.329503	0.671787	-0.013929							-0.167066	0.082531	-0.029458	-0.161815	0.075675	0.179648	-0.159242	0.067539	0.216310	0.340707	0.072989	-0.098661
15015	125.125000	-0.834612	0.659601	0.034080	-0.803826	0.668432	0.238994	-0.758440	0.886402	0.026384	-0.743940	0.895013	0.197996	-0.607295	0.721797	-0.186236	-0.617829	1.156667	0.024794	-0.641317	1.133317	0.124656	-0.607303	1.078799	0.125673	-0.416647	0.792429	0.345452	-0.329525	0.671800	-0.013949							-0.167064	0.082536	-0.029461	-0.161809	0.075682	0.179645	-0.159239	0.067548	0.216303	0.340708	0.072997	-0.098670
15016	125.133333	-0.834586	0.659577	0.034097	-0.803838	0.668438	0.238971	-0.758457	0.886405	0.026353	-0.744026	0.895045	0.197961	-0.607276	0.721838	-0.186206	-0.617919	1.156654	0.024751	-0.641368	1.133345	0.124490	-0.607387	1.078832	0.125622	-0.416646	0.792465	0.345374	-0.329535	0.671811	-0.013970							-0.167069	0.082536	-0.029459	-0.161815	0.075683	0.179642	-0.159243	0.067548	0.216303	0.340722	0.072995	-0.098707
15017	125.141667	-0.834671	0.659589	0.034067	-0.803853	0.668442	0.238950	-0.758466	0.886403	0.026322	-0.744048	0.895056	0.197927	-0.607314	0.721821	-0.186232	-0.617969	1.156654	0.024663	-0.641558	1.133375	0.124608	-0.607465	1.078853	0.125577	-0.416681	0.792572	0.345449	-0.329539	0.671807	-0.013977							-0.167062	0.082545	-0.029455	-0.161815	0.075682	0.179641	-0.159243	0.067548	0.216301	0.340709	0.072996	-0.098697
15018	125.150000	-0.834670	0.659616	0.034023	-0.803867	0.668444	0.238928	-0.758471	0.886406	0.026294	-0.744070	0.895058	0.197893	-0.607344	0.721802	-0.186259	-0.618124	1.156698	0.024584	-0.641658	1.133383	0.124543	-0.607537	1.078867	0.125533	-0.416662	0.792610	0.345355	-0.329544	0.671802	-0.013992							-0.167069	0.082541	-0.029465	-0.161816	0.075691	0.179636	-0.159244	0.067544	0.216298	0.340700	0.073003	-0.098680
15019	125.158333	-0.834581	0.659574	0.034046	-0.803875	0.668445	0.238911	-0.758472	0.886397	0.026259	-0.743995	0.895014	0.197835	-0.607347	0.721804	-0.186260	-0.618091	1.156612	0.024565	-0.641703	1.133395	0.124491	-0.607611	1.078883	0.125493	-0.416663	0.792693	0.345351	-0.329552	0.671793	-0.013994							-0.167070	0.082537	-0.029463	-0.161817	0.075683	0.179635	-0.159242	0.067544	0.216291	0.340706	0.072995	-0.098692
15020	125.166667	-0.834575	0.659571	0.034029	-0.803880	0.668446	0.238896	-0.758478	0.886402	0.026241	-0.744091	0.895056	0.197814	-0.607347	0.721809	-0.186264	-0.618148	1.156625	0.024494	-0.641707	1.133430	0.124293	-0.607686	1.078904	0.125448	-0.416656	0.792766	0.345335	-0.329545	0.671782	-0.013998							-0.167074	0.082533	-0.029461	-0.161819	0.075686	0.179635	-0.159243	0.067541	0.216294	0.340698	0.073001	-0.098676
15021	125.175000	-0.834566	0.659570	0.034026	-0.803879	0.668446	0.238882	-0.758480	0.886400	0.026214	-0.744115	0.895088	0.197835	-0.607314	0.721822	-0.186254	-0.618352	1.156644	0.024472	-0.641887	1.133487	0.124441	-0.607769	1.078934	0.125405	-0.416644	0.792836	0.345316	-0.329532	0.671777	-0.013993							-0.167069	0.082530	-0.029460	-0.161815	0.075682	0.179638	-0.159241	0.067539	0.216301	0.340696	0.072994	-0.098660
15022	125.183333	-0.834584	0.659597	0.033993	-0.803875	0.668446	0.238869	-0.758467	0.886386	0.026187	-0.743943	0.894945	0.197706	-0.607318	0.721798	-0.186276	-0.618400	1.156652	0.024422	-0.642004	1.133441	0.124325	-0.607841	1.078962	0.125377	-0.416629	0.792914	0.345307	-0.329515	0.671775	-0.013983							-0.167068	0.082528	-0.029454	-0.161818	0.075680	0.179646	-0.159238	0.067543	0.216308	0.340719	0.072990	-0.098694
15023	125.191667	-0.834613	0.659566	0.033987	-0.803873	0.668456	0.238861	-0.758469	0.886386	0.026167	-0.744033	0.895012	0.197714	-0.607255	0.721832	-0.186252	-0.618467	1.156681	0.024388	-0.642095	1.133500	0.124260	-0.607922	1.079003	0.125345	-0.416601	0.792995	0.345297	-0.329491	0.671772	-0.013969							-0.167066	0.082531	-0.029459	-0.161815	0.075679	0.179646	-0.159240	0.067545	0.216307	0.340719	0.072989	-0.098699
15024	125.200000	-0.834522	0.659577	0.034015	-0.803864	0.668462	0.238853	-0.758469	0.886389	0.026151	-0.744126	0.895083	0.197722	-0.607230	0.721826	-0.186261	-0.618511	1.156740	0.024334	-0.642177	1.133535	0.124195	-0.608007	1.079055	0.125310	-0.416572	0.793077	0.345290	-0.329462	0.671769	-0.013951							-0.167064	0.082534	-0.029457	-0.161815	0.075678	0.179643	-0.159240	0.067552	0.216303	0.340749	0.073040	-0.098684
15025	125.208333	-0.834509	0.659591	0.033999	-0.803859	0.668500	0.238856	-0.758461	0.886384	0.026123	-0.744136	0.895096	0.197723	-0.607239	0.721776	-0.186303	-0.618427	1.156781	0.024210	-0.642262	1.133600	0.124138	-0.608097	1.079123	0.125276	-0.416849	0.792943	0.345091	-0.329436	0.671770	-0.013930							-0.167061	0.082537	-0.029459	-0.161814	0.075681	0.179646	-0.159242	0.067553	0.216306	0.340706	0.072991	-0.098669
15026	125.216667	-0.834500	0.659604	0.033988	-0.803842	0.668474	0.238832	-0.758443	0.886376	0.026097	-0.744002	0.894968	0.197617	-0.607196	0.721770	-0.186315	-0.618455	1.156802	0.024210	-0.642350	1.133695	0.124093	-0.608190	1.079173	0.125237	-0.416823	0.793019	0.345094	-0.329401	0.671763	-0.013909							-0.167060	0.082536	-0.029459	-0.161815	0.075680	0.179641	-0.159242	0.067547	0.216300	0.340704	0.072999	-0.098676
15027	125.225000	-0.834596	0.659577	0.033941	-0.803831	0.668479	0.238819	-0.758446	0.886378	0.026079	-0.743951	0.894964	0.197584	-0.607126	0.721806	-0.186300	-0.618514	1.156916	0.024086	-0.642385	1.133759	0.123932	-0.608304	1.079273	0.125236	-0.416828	0.793088	0.345153	-0.329366	0.671760	-0.013892							-0.167064	0.082534	-0.029464	-0.161817	0.075685	0.179634	-0.159244	0.067550	0.216295	0.340735	0.073023	-0.098710
15028	125.233333	-0.834409	0.659567	0.034009	-0.803820	0.668478	0.238809	-0.758437	0.886373	0.026048	-0.743949	0.894958	0.197546	-0.607105	0.721793	-0.186319	-0.618563	1.156966	0.024045	-0.642513	1.133819	0.123960	-0.608368	1.079313	0.125161	-0.416809	0.793148	0.345118	-0.329333	0.671751	-0.013880							-0.167063	0.082530	-0.029461	-0.161814	0.075677	0.179628	-0.159241	0.067551	0.216284	0.340705	0.073000	-0.098676
15029	125.241667	-0.834450	0.659574	0.033957	-0.803812	0.668480	0.238805	-0.758427	0.886366	0.026021	-0.743963	0.894989	0.197573	-0.607080	0.721767	-0.186347	-0.618589	1.156983	0.023973	-0.642532	1.133845	0.123792	-0.608471	1.079362	0.125149	-0.416824	0.793208	0.345161	-0.329294	0.671742	-0.013862							-0.167065	0.082535	-0.029462	-0.161818	0.075680	0.179621	-0.159244	0.067547	0.216293	0.340723	0.073028	-0.098680
15030	125.250000	-0.834527	0.659581	0.033928	-0.803804	0.668479	0.238802	-0.758412	0.886360	0.025990	-0.743959	0.894967	0.197515	-0.607029	0.721783	-0.186346	-0.618622	1.156987	0.023904	-0.642551	1.133839	0.123573	-0.608539	1.079368	0.125097	-0.416855	0.793256	0.345217	-0.329263	0.671731	-0.013852							-0.167064	0.082531	-0.029463	-0.161821	0.075676	0.179625	-0.159242	0.067551	0.216293	0.340720	0.073004	-0.098702
15031	125.258333	-0.834467	0.659572	0.033934	-0.803801	0.668479	0.238800	-0.758398	0.886346	0.025956	-0.743955	0.894959	0.197461	-0.607005	0.721769	-0.186359	-0.618688	1.156966	0.023852	-0.642668	1.133863	0.123580	-0.608571	1.079363	0.125024	-0.416935	0.793299	0.345396	-0.329233	0.671719	-0.013847							-0.167065	0.082532	-0.029468	-0.161821	0.075672	0.179628	-0.159244	0.067543	0.216293	0.340715	0.072996	-0.098701
15032	125.266667	-0.834452	0.659566	0.033959	-0.803799	0.668481	0.238798	-0.758393	0.886343	0.025926	-0.743995	0.894988	0.197509	-0.606984	0.721754	-0.186374	-0.618748	1.156917	0.023786	-0.642787	1.133807	0.123664	-0.608620	1.079343	0.124981	-0.417003	0.793322	0.345488	-0.329206	0.671704	-0.013844							-0.167064	0.082541	-0.029472	-0.161816	0.075677	0.179623	-0.159242	0.067554	0.216295	0.340694	0.072997	-0.098670
15033	125.275000	-0.834464	0.659613	0.033943	-0.803797	0.668483	0.238793	-0.758382	0.886337	0.025892	-0.743962	0.894966	0.197394	-0.606991	0.721712	-0.186394	-0.618807	1.156850	0.023720	-0.642786	1.133747	0.123438	-0.608654	1.079291	0.124915	-0.416952	0.793375	0.345547	-0.329191	0.671695	-0.013841							-0.167061	0.082532	-0.029468	-0.161815	0.075675	0.179628	-0.159245	0.067552	0.216293	0.340691	0.072993	-0.098673
15034	125.283333	-0.834413	0.659597	0.033920	-0.803795	0.668481	0.238787	-0.758364	0.886329	0.025854	-0.743965	0.894973	0.197359	-0.606959	0.721712	-0.186396	-0.618901	1.156791	0.023678	-0.642857	1.133688	0.123388	-0.608692	1.079258	0.124874	-0.416961	0.793420	0.345743	-0.329174	0.671692	-0.013841							-0.167060	0.082534	-0.029476	-0.161819	0.075679	0.179629	-0.159246	0.067563	0.216291	0.340712	0.072997	-0.098706
15035	125.291667	-0.834419	0.659601	0.033984	-0.803795	0.668482	0.238780	-0.758349	0.886328	0.025816	-0.744058	0.895043	0.197359	-0.606957	0.721678	-0.186403	-0.618944	1.156700	0.023615	-0.642926	1.133628	0.123351	-0.608725	1.079242	0.124840	-0.417050	0.793492	0.346042	-0.329164	0.671682	-0.013850							-0.167062	0.082533	-0.029477	-0.161816	0.075676	0.179623	-0.159245	0.067553	0.216286	0.340720	0.073012	-0.098693
15036	125.300000	-0.834418	0.659627	0.034003	-0.803799	0.668480	0.238774	-0.758330	0.886328	0.025779	-0.744101	0.895096	0.197348	-0.607001	0.721603	-0.186443	-0.619009	1.156588	0.023580	-0.643014	1.133580	0.123289	-0.608753	1.079225	0.124804	-0.417237	0.793480	0.346299	-0.329158	0.671683	-0.013864							-0.167062	0.082535	-0.029477	-0.161815	0.075678	0.179616	-0.159241	0.067553	0.216278	0.340694	0.072988	-0.098662
15037	125.308333	-0.834371	0.659609	0.033930	-0.803800	0.668478	0.238761	-0.758304	0.886327	0.025736	-0.744174	0.895145	0.197336	-0.606964	0.721602	-0.186425	-0.619084	1.156514	0.023516	-0.643055	1.133519	0.123222	-0.608766	1.079171	0.124756	-0.417608	0.793216	0.346336	-0.329152	0.671678	-0.013890							-0.167060	0.082530	-0.029482	-0.161816	0.075676	0.179612	-0.159242	0.067548	0.216273	0.340700	0.072983	-0.098682
15038	125.316667	-0.834311	0.659582	0.033966	-0.803801	0.668478	0.238746	-0.758281	0.886331	0.025681	-0.744083	0.895106	0.197223	-0.606973	0.721564	-0.186437	-0.619168	1.156431	0.023448	-0.643082	1.133443	0.123168	-0.608770	1.079125	0.124714	-0.417987	0.793080	0.346613	-0.329147	0.671675	-0.013912							-0.167057	0.082532	-0.029483	-0.161821	0.075673	0.179613	-0.159243	0.067546	0.216272	0.340704	0.072996	-0.098703
15039	125.325000	-0.834273	0.659613	0.033988	-0.803806	0.668480	0.238729	-0.758278	0.886349	0.025633	-0.744080	0.895145	0.197188	-0.606994	0.721476	-0.186468	-0.619218	1.156335	0.023350	-0.643124	1.133309	0.123099	-0.608759	1.079062	0.124667	-0.418013	0.793090	0.346918	-0.329138	0.671670	-0.013940							-0.167052	0.082551	-0.029476	-0.161822	0.075670	0.179621	-0.159242	0.067544	0.216282	0.340672	0.072985	-0.098644
15040	125.333333	-0.834308	0.659628	0.033922	-0.803808	0.668482	0.238705	-0.758259	0.886361	0.025565	-0.744129	0.895200	0.197170	-0.607036	0.721455	-0.186477	-0.619288	1.156184	0.023314	-0.643170	1.133193	0.123053	-0.608693	1.078933	0.124581	-0.418342	0.792993	0.347242	-0.329126	0.671663	-0.013978							-0.167060	0.082530	-0.029483	-0.161823	0.075677	0.179627	-0.159245	0.067551	0.216292	0.340665	0.072985	-0.098644
15041	125.341667	-0.834290	0.659666	0.033929	-0.803818	0.668495	0.238678	-0.758170	0.886358	0.025501	-0.744071	0.895198	0.197071	-0.607029	0.721436	-0.186476	-0.619387	1.156045	0.023209	-0.643185	1.133031	0.122977	-0.608691	1.078841	0.124581	-0.418827	0.792841	0.347608	-0.329041	0.671696	-0.014062							-0.167056	0.082539	-0.029481	-0.161823	0.075669	0.179634	-0.159246	0.067559	0.216294	0.340681	0.072978	-0.098676
15042	125.350000	-0.834245	0.659669	0.033899	-0.803827	0.668505	0.238647	-0.758132	0.886377	0.025436	-0.744059	0.895205	0.196960	-0.607020	0.721413	-0.186473	-0.619475	1.155899	0.023139	-0.643150	1.132911	0.122986	-0.608601	1.078707	0.124467	-0.419063	0.792812	0.348023	-0.328946	0.671723	-0.014144							-0.167054	0.082544	-0.029489	-0.161821	0.075681	0.179625	-0.159245	0.067556	0.216294	0.340682	0.072985	-0.098677
15043	125.358333	-0.834179	0.659664	0.033901	-0.803836	0.668511	0.238604	-0.758084	0.886391	0.025359	-0.744060	0.895253	0.196922	-0.607078	0.721344	-0.186514	-0.619557	1.155759	0.023064	-0.643286	1.132754	0.123045	-0.608550	1.078599	0.124420	-0.419473	0.792758	0.348532	-0.328933	0.671695	-0.014195							-0.167053	0.082547	-0.029495	-0.161822	0.075685	0.179624	-0.159247	0.067559	0.216291	0.340653	0.072973	-0.098636
15044	125.366667	-0.834187	0.659705	0.033837	-0.803850	0.668519	0.238562	-0.758032	0.886402	0.025275	-0.744055	0.895273	0.196836	-0.607091	0.721319	-0.186530	-0.619630	1.155614	0.022995	-0.643297	1.132627	0.123004	-0.608496	1.078494	0.124374	-0.420124	0.792563	0.348915	-0.328909	0.671630	-0.014213							-0.167052	0.082547	-0.029503	-0.161818	0.075683	0.179624	-0.159250	0.067552	0.216282	0.340683	0.072982	-0.098674
15045	125.375000	-0.834160	0.659725	0.033803	-0.803864	0.668521	0.238510	-0.757972	0.886411	0.025198	-0.744033	0.895275	0.196696	-0.607105	0.721297	-0.186550	-0.619715	1.155424	0.022942	-0.643293	1.132505	0.123019	-0.608435	1.078392	0.124331	-0.420358	0.792626	0.349568	-0.328891	0.671586	-0.014259							-0.167054	0.082543	-0.029510	-0.161823	0.075684	0.179618	-0.159246	0.067556	0.216274	0.340682	0.072982	-0.098676
15046	125.383333	-0.833981	0.659734	0.033809	-0.803878	0.668524	0.238460	-0.757912	0.886414	0.025110	-0.744029	0.895293	0.196580	-0.607106	0.721263	-0.186581	-0.619789	1.155238	0.022858	-0.643292	1.132272	0.122907	-0.608365	1.078278	0.124298	-0.420785	0.792560	0.350098	-0.328875	0.671545	-0.014310							-0.167056	0.082540	-0.029513	-0.161818	0.075682	0.179607	-0.159242	0.067550	0.216272	0.340671	0.072995	-0.098639
15047	125.391667	-0.834007	0.659737	0.033753	-0.803893	0.668520	0.238405	-0.757846	0.886412	0.025007	-0.744098	0.895345	0.196572	-0.607087	0.721281	-0.186681	-0.619866	1.155044	0.022795	-0.643307	1.132060	0.122849	-0.608280	1.078143	0.124260	-0.421103	0.792953	0.350985	-0.328866	0.671474	-0.014322							-0.167049	0.082546	-0.029519	-0.161818	0.075685	0.179615	-0.159242	0.067553	0.216271	0.340693	0.073025	-0.098642
15048	125.400000	-0.834081	0.659764	0.033677	-0.803914	0.668522	0.238351	-0.757794	0.886415	0.024904	-0.744123	0.895345	0.196426	-0.607073	0.721247	-0.186731	-0.619939	1.154851	0.022732	-0.643288	1.131869	0.122812	-0.608210	1.078014	0.124230	-0.421694	0.792545	0.351302	-0.328863	0.671441	-0.014362							-0.167049	0.082550	-0.029530	-0.161820	0.075677	0.179620	-0.159242	0.067554	0.216273	0.340706	0.073020	-0.098670
15049	125.408333	-0.833904	0.659764	0.033679	-0.803933	0.668516	0.238292	-0.757735	0.886414	0.024799	-0.744129	0.895349	0.196291	-0.607043	0.721232	-0.186700	-0.620020	1.154618	0.022680	-0.643283	1.131652	0.122772	-0.608140	1.077795	0.124183	-0.422263	0.792352	0.351815	-0.328856	0.671402	-0.014405							-0.167049	0.082549	-0.029533	-0.161823	0.075680	0.179620	-0.159246	0.067562	0.216283	0.340705	0.073024	-0.098649
15050	125.416667	-0.833876	0.659772	0.033630	-0.803959	0.668513	0.238233	-0.757677	0.886408	0.024682	-0.744155	0.895367	0.196200	-0.607016	0.721193	-0.186839	-0.620082	1.154359	0.022599	-0.643267	1.131340	0.122704	-0.608057	1.077570	0.124120	-0.422736	0.792387	0.352499	-0.328850	0.671378	-0.014454							-0.167045	0.082548	-0.029541	-0.161821	0.075681	0.179626	-0.159242	0.067566	0.216290	0.340705	0.073039	-0.098641
15051	125.425000	-0.833820	0.659772	0.033594	-0.803979	0.668509	0.238168	-0.757614	0.886404	0.024553	-0.744163	0.895373	0.196055	-0.606975	0.721176	-0.186892	-0.620178	1.154036	0.022536	-0.643265	1.131021	0.122689	-0.607973	1.077302	0.124062	-0.423431	0.792152	0.353008	-0.328830	0.671360	-0.014503							-0.167043	0.082551	-0.029546	-0.161823	0.075686	0.179626	-0.159247	0.067562	0.216290	0.340722	0.073035	-0.098646
15052	125.433333	-0.833810	0.659783	0.033532	-0.804002	0.668496	0.238100	-0.757548	0.886392	0.024426	-0.744168	0.895374	0.195902	-0.606892	0.721191	-0.186902	-0.620299	1.153690	0.022470	-0.643333	1.130609	0.122618	-0.607866	1.076985	0.123995	-0.423911	0.792124	0.353840	-0.328806	0.671340	-0.014554							-0.167041	0.082554	-0.029556	-0.161826	0.075677	0.179630	-0.159251	0.067576	0.216294	0.340750	0.073037	-0.098686
15053	125.441667	-0.833788	0.659765	0.033464	-0.804021	0.668486	0.238028	-0.757488	0.886379	0.024291	-0.744188	0.895389	0.195787	-0.606858	0.721149	-0.187009	-0.620458	1.153321	0.022410	-0.643255	1.130177	0.122365	-0.607732	1.076641	0.123895	-0.424502	0.792072	0.354551	-0.328764	0.671327	-0.014564							-0.167036	0.082553	-0.029568	-0.161822	0.075683	0.179619	-0.159250	0.067561	0.216285	0.340755	0.073066	-0.098666
15054	125.450000	-0.833814	0.659759	0.033384	-0.804039	0.668477	0.237955	-0.757416	0.886359	0.024155	-0.744182	0.895385	0.195623	-0.606824	0.721127	-0.187085	-0.620625	1.152931	0.022331	-0.643336	1.129683	0.122257	-0.607628	1.076314	0.123840	-0.425235	0.791827	0.355255	-0.328720	0.671318	-0.014572							-0.167031	0.082552	-0.029573	-0.161822	0.075683	0.179618	-0.159247	0.067552	0.216275	0.340782	0.073098	-0.098681
15055	125.458333	-0.833726	0.659760	0.033351	-0.803986	0.668373	0.237831	-0.757344	0.886336	0.024010	-0.744182	0.895387	0.195476	-0.606763	0.721077	-0.187186	-0.620809	1.152576	0.022257	-0.643456	1.129297	0.122341	-0.607570	1.075989	0.123788	-0.426093	0.791530	0.355848	-0.328699	0.671269	-0.014728							-0.167033	0.082549	-0.029580	-0.161820	0.075681	0.179617	-0.159245	0.067543	0.216279	0.340782	0.073097	-0.098686
15056	125.466667	-0.833737	0.659750	0.033282	-0.803931	0.668274	0.237706	-0.757288	0.886331	0.023862	-0.744172	0.895387	0.195329	-0.606701	0.721014	-0.187285	-0.621026	1.152243	0.022199	-0.643567	1.128906	0.122384	-0.607513	1.075705	0.123714	-0.426736	0.791363	0.356641	-0.328643	0.671271	-0.014728							-0.167035	0.082549	-0.029588	-0.161829	0.075680	0.179617	-0.159289	0.067401	0.216075	0.340765	0.073065	-0.098705
15057	125.475000	-0.833688	0.659732	0.033216	-0.803946	0.668260	0.237636	-0.757213	0.886306	0.023717	-0.744157	0.895395	0.195198	-0.606627	0.720975	-0.187377	-0.621239	1.151944	0.022149	-0.643642	1.128545	0.122262	-0.607351	1.075355	0.123559	-0.427530	0.791165	0.357516	-0.328597	0.671228	-0.014844							-0.167032	0.082552	-0.029596	-0.161822	0.075680	0.179623	-0.159241	0.067551	0.216282	0.340737	0.073061	-0.098671
15058	125.483333	-0.833649	0.659721	0.033158	-0.803958	0.668249	0.237574	-0.757142	0.886288	0.023583	-0.744141	0.895437	0.195130	-0.606591	0.720887	-0.187497	-0.621442	1.151668	0.022073	-0.643695	1.128213	0.122124	-0.607488	1.075201	0.123610	-0.428420	0.790845	0.358381	-0.328565	0.671172	-0.014987							-0.167030	0.082558	-0.029598	-0.161818	0.075677	0.179624	-0.159243	0.067549	0.216290	0.340739	0.073071	-0.098688
15059	125.491667	-0.833627	0.659724	0.033116	-0.803950	0.668224	0.237498	-0.757075	0.886270	0.023441	-0.744083	0.895417	0.194909	-0.606554	0.720812	-0.187600	-0.621647	1.151435	0.021995	-0.643777	1.127954	0.122064	-0.607467	1.074965	0.123502	-0.429423	0.790487	0.359139	-0.328513	0.671127	-0.015075							-0.167029	0.082559	-0.029606	-0.161820	0.075680	0.179631	-0.159245	0.067560	0.216293	0.340757	0.073074	-0.098742
15060	125.500000	-0.833456	0.659721	0.033127	-0.803944	0.668207	0.237431	-0.756972	0.886236	0.023312	-0.744055	0.895429	0.194785	-0.606523	0.720734	-0.187707	-0.621878	1.151189	0.021951	-0.643881	1.127731	0.122075	-0.607480	1.074785	0.123429	-0.430439	0.790106	0.359904	-0.328447	0.671085	-0.015171							-0.166989	0.082585	-0.029620	-0.161823	0.075691	0.179624	-0.159244	0.067563	0.216301	0.340721	0.073045	-0.098714
15061	125.508333	-0.833517	0.659728	0.033062	-0.803947	0.668229	0.237392	-0.756881	0.886199	0.023174	-0.744010	0.895412	0.194691	-0.606480	0.720669	-0.187881	-0.622055	1.150983	0.021822	-0.644015	1.127419	0.121922	-0.607502	1.074595	0.123337	-0.431280	0.789858	0.360807	-0.328399	0.671038	-0.015287							-0.167020	0.082568	-0.029621	-0.161818	0.075686	0.179629	-0.159243	0.067567	0.216296	0.340719	0.073045	-0.098742
15062	125.516667	-0.833583	0.659732	0.033003	-0.803983	0.668265	0.237375	-0.756806	0.886172	0.023046	-0.743990	0.895433	0.194564	-0.606472	0.720556	-0.187915	-0.622262	1.150743	0.021721	-0.644081	1.127200	0.121890	-0.607499	1.074402	0.123255	-0.432118	0.789603	0.361717	-0.328334	0.670995	-0.015401							-0.167019	0.082560	-0.029634	-0.161819	0.075681	0.179628	-0.159248	0.067557	0.216286	0.340710	0.073028	-0.098772
15063	125.525000	-0.833569	0.659735	0.032963	-0.803957	0.668255	0.237326	-0.756741	0.886146	0.022925	-0.743949	0.895420	0.194449	-0.606438	0.720470	-0.188102	-0.622490	1.150496	0.021659	-0.644229	1.126920	0.121726	-0.607488	1.074241	0.123136	-0.433202	0.789207	0.362426	-0.328279	0.670983	-0.015573							-0.167021	0.082557	-0.029640	-0.161817	0.075681	0.179624	-0.159247	0.067556	0.216275	0.340701	0.073021	-0.098770
15064	125.533333	-0.833398	0.659733	0.032967	-0.803906	0.668230	0.237265	-0.756669	0.886115	0.022806	-0.743915	0.895408	0.194360	-0.606423	0.720348	-0.188215	-0.622649	1.150286	0.021517	-0.644307	1.126773	0.121736	-0.607473	1.074094	0.123039	-0.434301	0.788715	0.363163	-0.328221	0.670960	-0.015715							-0.166984	0.082584	-0.029656	-0.161814	0.075692	0.179617	-0.159242	0.067547	0.216272	0.340667	0.073007	-0.098724
15065	125.541667	-0.833545	0.659744	0.032872	-0.803974	0.668294	0.237287	-0.756601	0.886085	0.022695	-0.743874	0.895386	0.194266	-0.606420	0.720263	-0.188307	-0.622811	1.150101	0.021394	-0.644378	1.126559	0.121597	-0.607468	1.073990	0.122962	-0.434940	0.788785	0.364426	-0.328312	0.670874	-0.015819							-0.166998	0.082577	-0.029660	-0.161820	0.075691	0.179616	-0.159240	0.067555	0.216273	0.340670	0.073011	-0.098746
15066	125.550000	-0.833539	0.659750	0.032827	-0.803975	0.668304	0.237265	-0.756589	0.886077	0.022589	-0.743830	0.895350	0.194149	-0.606419	0.720170	-0.188391	-0.622964	1.149915	0.021270	-0.644448	1.126359	0.121449	-0.607488	1.073891	0.122908	-0.435548	0.789303	0.366387	-0.328259	0.670816	-0.015931							-0.167017	0.082575	-0.029661	-0.161822	0.075688	0.179618	-0.159244	0.067564	0.216275	0.340675	0.073007	-0.098757
15067	125.558333	-0.833445	0.659754	0.032812	-0.803952	0.668286	0.237223	-0.756481	0.886040	0.022479	-0.743763	0.895304	0.194041	-0.606436	0.720023	-0.188423	-0.623124	1.149728	0.021148	-0.644504	1.126233	0.121347	-0.607480	1.073810	0.122816	-0.436640	0.788924	0.367353	-0.328198	0.670753	-0.016044							-0.167016	0.082576	-0.029668	-0.161823	0.075686	0.179624	-0.159244	0.067561	0.216283	0.340665	0.072998	-0.098734
15068	125.566667	-0.833523	0.659771	0.032744	-0.803992	0.668317	0.237229	-0.756394	0.886000	0.022364	-0.743775	0.895340	0.194011	-0.606498	0.719884	-0.188528	-0.623248	1.149571	0.020994	-0.644573	1.126132	0.121237	-0.607472	1.073739	0.122712	-0.438232	0.787649	0.367238	-0.328133	0.670689	-0.016154							-0.167015	0.082577	-0.029665	-0.161820	0.075688	0.179632	-0.159250	0.067561	0.216293	0.340652	0.072997	-0.098712
15069	125.575000	-0.833546	0.659805	0.032693	-0.804002	0.668323	0.237212	-0.756322	0.885973	0.022258	-0.743672	0.895267	0.193844	-0.606463	0.719866	-0.188576	-0.623364	1.149420	0.020840	-0.644572	1.126047	0.121129	-0.607435	1.073645	0.122572	-0.439050	0.787990	0.369183	-0.328067	0.670622	-0.016263							-0.167014	0.082582	-0.029666	-0.161820	0.075692	0.179633	-0.159249	0.067569	0.216295	0.340696	0.073046	-0.098727
15070	125.583333	-0.833505	0.659789	0.032681	-0.803943	0.668276	0.237144	-0.756246	0.885955	0.022154	-0.743646	0.895272	0.193757	-0.606487	0.719831	-0.188651	-0.623476	1.149266	0.020693	-0.644576	1.125966	0.121040	-0.607377	1.073559	0.122429	-0.440337	0.787475	0.370053	-0.328003	0.670548	-0.016371							-0.167014	0.082577	-0.029667	-0.161820	0.075688	0.179629	-0.159241	0.067569	0.216294	0.340680	0.072982	-0.098739
15071	125.591667	-0.833491	0.659802	0.032642	-0.803937	0.668283	0.237124	-0.756161	0.885931	0.022046	-0.743467	0.895184	0.193568	-0.606488	0.719759	-0.188747	-0.623579	1.149076	0.020546	-0.644628	1.125798	0.120836	-0.607346	1.073494	0.122336	-0.441769	0.786633	0.370506	-0.327948	0.670482	-0.016494							-0.166997	0.082585	-0.029675	-0.161821	0.075686	0.179619	-0.159267	0.067485	0.216187	0.340664	0.072993	-0.098708
15072	125.600000	-0.833455	0.659806	0.032613	-0.803993	0.668345	0.237151	-0.756069	0.885906	0.021929	-0.743604	0.895341	0.193571	-0.606483	0.719673	-0.188804	-0.623671	1.148922	0.020405	-0.644617	1.125677	0.120707	-0.607286	1.073415	0.122246	-0.442912	0.786573	0.371870	-0.327897	0.670421	-0.016614							-0.167011	0.082566	-0.029671	-0.161816	0.075682	0.179614	-0.159245	0.067555	0.216276	0.340677	0.072995	-0.098695
15073	125.608333	-0.833499	0.659855	0.032537	-0.803974	0.668361	0.237120	-0.755967	0.885891	0.021812	-0.743400	0.895199	0.193334	-0.606475	0.719663	-0.188918	-0.623746	1.148762	0.020277	-0.644629	1.125606	0.120692	-0.607214	1.073316	0.122155	-0.444228	0.786117	0.372767	-0.327867	0.670371	-0.016729							-0.167011	0.082568	-0.029675	-0.161818	0.075674	0.179608	-0.159240	0.067545	0.216270	0.340706	0.073007	-0.098712
15074	125.616667	-0.833408	0.659857	0.032525	-0.803921	0.668369	0.237074	-0.755868	0.885877	0.021690	-0.743539	0.895355	0.193314	-0.606459	0.719609	-0.188965	-0.623814	1.148611	0.020153	-0.644589	1.125473	0.120576	-0.607138	1.073297	0.122096	-0.445459	0.785808	0.373809	-0.327843	0.670342	-0.016837							-0.167007	0.082571	-0.029681	-0.161817	0.075679	0.179608	-0.159244	0.067543	0.216269	0.340700	0.072996	-0.098711
15075	125.625000	-0.833370	0.659872	0.032480	-0.803901	0.668380	0.237034	-0.755724	0.885855	0.021556	-0.743477	0.895360	0.193199	-0.606427	0.719566	-0.189085	-0.623861	1.148482	0.020018	-0.644541	1.125388	0.120457	-0.607062	1.073262	0.122023	-0.447663	0.783878	0.373106	-0.327820	0.670331	-0.016928							-0.166988	0.082585	-0.029684	-0.161820	0.075682	0.179617	-0.159242	0.067554	0.216280	0.340692	0.072997	-0.098686
15076	125.633333	-0.833262	0.659868	0.032436	-0.803918	0.668431	0.237020	-0.755624	0.885861	0.021414	-0.743488	0.895380	0.193063	-0.606388	0.719518	-0.189176	-0.623902	1.148381	0.019888	-0.644496	1.125356	0.120373	-0.606989	1.073246	0.121946	-0.448264	0.784715	0.375487	-0.327916	0.670298	-0.017031							-0.167000	0.082583	-0.029679	-0.161819	0.075683	0.179629	-0.159245	0.067571	0.216290	0.340714	0.073001	-0.098704
15077	125.641667	-0.833249	0.659923	0.032380	-0.803874	0.668444	0.236961	-0.755521	0.885864	0.021268	-0.743428	0.895355	0.192916	-0.606348	0.719466	-0.189272	-0.623934	1.148314	0.019771	-0.644441	1.125336	0.120281	-0.606917	1.073237	0.121855	-0.449747	0.784098	0.376287	-0.327861	0.670305	-0.017092							-0.167003	0.082584	-0.029681	-0.161824	0.075677	0.179630	-0.159245	0.067575	0.216289	0.340720	0.073007	-0.098708
15078	125.650000	-0.833040	0.659938	0.032376	-0.803833	0.668430	0.236881	-0.755452	0.885877	0.021127	-0.743373	0.895334	0.192762	-0.606295	0.719424	-0.189381	-0.623945	1.148279	0.019645	-0.644383	1.125333	0.120189	-0.606823	1.073237	0.121718	-0.451087	0.783721	0.377338	-0.327793	0.670289	-0.017113							-0.167002	0.082590	-0.029682	-0.161821	0.075683	0.179620	-0.159248	0.067571	0.216290	0.340699	0.073005	-0.098679
15079	125.658333	-0.833022	0.659972	0.032272	-0.803864	0.668478	0.236852	-0.755286	0.885852	0.020973	-0.743344	0.895343	0.192631	-0.606272	0.719349	-0.189519	-0.623969	1.148266	0.019534	-0.644308	1.125320	0.120035	-0.606797	1.073271	0.121628	-0.452856	0.782576	0.377561	-0.327620	0.670351	-0.017211							-0.167005	0.082581	-0.029683	-0.161824	0.075686	0.179616	-0.159247	0.067577	0.216285	0.340705	0.073007	-0.098691
15080	125.666667	-0.833029	0.659987	0.032169	-0.803894	0.668530	0.236824	-0.755190	0.885855	0.020809	-0.743198	0.895239	0.192418	-0.606142	0.719376	-0.189616	-0.623974	1.148253	0.019421	-0.644232	1.125324	0.119928	-0.606730	1.073269	0.121509	-0.454127	0.782554	0.379029	-0.327577	0.670237	-0.017158							-0.167008	0.082579	-0.029693	-0.161825	0.075681	0.179604	-0.159247	0.067568	0.216273	0.340701	0.073009	-0.098698
15081	125.675000	-0.832906	0.660022	0.032125	-0.803861	0.668548	0.236753	-0.755056	0.885836	0.020657	-0.743062	0.895202	0.192228	-0.606059	0.719367	-0.189737	-0.623982	1.148227	0.019312	-0.644165	1.125380	0.119940	-0.606520	1.073168	0.121289	-0.456412	0.780737	0.378451	-0.327536	0.670148	-0.017147							-0.167007	0.082573	-0.029693	-0.161828	0.075684	0.179600	-0.159250	0.067563	0.216264	0.340713	0.073001	-0.098721
15082	125.683333	-0.832949	0.660078	0.032053	-0.803817	0.668541	0.236675	-0.754946	0.885825	0.020513	-0.742942	0.895233	0.192137	-0.605974	0.719373	-0.189894	-0.623983	1.148188	0.019211	-0.644101	1.125312	0.119752	-0.606302	1.073057	0.121080	-0.457232	0.781473	0.380661	-0.327509	0.670095	-0.017182							-0.167004	0.082579	-0.029700	-0.161830	0.075687	0.179587	-0.159248	0.067561	0.216266	0.340722	0.073002	-0.098740
15083	125.691667	-0.832735	0.660085	0.032024	-0.803839	0.668612	0.236663	-0.754818	0.885806	0.020379	-0.743150	0.895378	0.192089	-0.605908	0.719344	-0.190003	-0.623964	1.148146	0.019100	-0.643979	1.125331	0.119763	-0.606357	1.073114	0.121096	-0.458671	0.780974	0.381412	-0.327440	0.670031	-0.017210							-0.167006	0.082579	-0.029698	-0.161831	0.075685	0.179592	-0.159249	0.067556	0.216262	0.340734	0.073051	-0.098730
15084	125.700000	-0.832886	0.660155	0.031943	-0.803825	0.668655	0.236628	-0.754692	0.885797	0.020250	-0.743181	0.895486	0.192021	-0.605789	0.719374	-0.190138	-0.623939	1.148094	0.019003	-0.643909	1.125281	0.119710	-0.606414	1.073157	0.121133	-0.460198	0.780668	0.382348	-0.327357	0.669966	-0.017231							-0.167003	0.082581	-0.029692	-0.161832	0.075679	0.179604	-0.159250	0.067567	0.216268	0.340703	0.072998	-0.098747
15085	125.708333	-0.832680	0.660152	0.031933	-0.803804	0.668698	0.236594	-0.754566	0.885793	0.020120	-0.743076	0.895451	0.191872	-0.605700	0.719424	-0.190273	-0.623922	1.148013	0.018927	-0.643816	1.125205	0.119618	-0.606287	1.073100	0.121037	-0.462452	0.778967	0.381657	-0.327315	0.669965	-0.017333							-0.167004	0.082586	-0.029693	-0.161832	0.075679	0.179611	-0.159253	0.067572	0.216284	0.340688	0.072996	-0.098743
15086	125.716667	-0.832649	0.660181	0.031899	-0.803779	0.668743	0.236566	-0.754452	0.885790	0.019992	-0.743107	0.895537	0.191790	-0.605579	0.719361	-0.190443	-0.623884	1.147915	0.018837	-0.643809	1.125113	0.119697	-0.606133	1.073052	0.120910	-0.463068	0.780014	0.383999	-0.327307	0.669870	-0.017346							-0.167000	0.082585	-0.029696	-0.161828	0.075686	0.179622	-0.159254	0.067575	0.216290	0.340692	0.072982	-0.098764
15087	125.725000	-0.832616	0.660210	0.031871	-0.803758	0.668786	0.236538	-0.754335	0.885798	0.019867	-0.743070	0.895585	0.191698	-0.605497	0.719366	-0.190521	-0.623835	1.147860	0.018746	-0.643685	1.125091	0.119633	-0.606035	1.073015	0.120853	-0.464502	0.779620	0.384716	-0.327222	0.669795	-0.017379							-0.167001	0.082591	-0.029695	-0.161825	0.075682	0.179619	-0.159250	0.067580	0.216291	0.340691	0.072988	-0.098766
15088	125.733333	-0.832572	0.660241	0.031848	-0.803738	0.668828	0.236509	-0.754210	0.885800	0.019729	-0.742946	0.895555	0.191518	-0.605395	0.719249	-0.190646	-0.623777	1.147816	0.018649	-0.643496	1.125064	0.119384	-0.605620	1.072797	0.120533	-0.466672	0.777921	0.383947	-0.327129	0.669718	-0.017415							-0.166996	0.082589	-0.029697	-0.161823	0.075681	0.179625	-0.159251	0.067577	0.216281	0.340684	0.072973	-0.098764
15089	125.741667	-0.832513	0.660268	0.031817	-0.803716	0.668867	0.236477	-0.754089	0.885798	0.019602	-0.742921	0.895590	0.191419	-0.605285	0.719190	-0.190792	-0.623705	1.147811	0.018533	-0.643369	1.125055	0.119254	-0.605503	1.072799	0.120409	-0.467252	0.778866	0.386150	-0.327036	0.669644	-0.017467							-0.166996	0.082584	-0.029706	-0.161821	0.075681	0.179614	-0.159248	0.067566	0.216272	0.340667	0.072969	-0.098728
15090	125.750000	-0.832573	0.660306	0.031728	-0.803695	0.668904	0.236443	-0.753960	0.885786	0.019456	-0.742951	0.895740	0.191398	-0.605165	0.719130	-0.190927	-0.623612	1.147808	0.018386	-0.643262	1.125074	0.119136	-0.605703	1.072991	0.120522	-0.468619	0.778402	0.386996	-0.326945	0.669565	-0.017525							-0.166999	0.082583	-0.029712	-0.161822	0.075683	0.179608	-0.159242	0.067558	0.216266	0.340690	0.072968	-0.098762
15091	125.758333	-0.832417	0.660331	0.031707	-0.803678	0.668944	0.236413	-0.753804	0.885776	0.019320	-0.742864	0.895713	0.191198	-0.605047	0.719026	-0.191047	-0.623529	1.147801	0.018261	-0.643117	1.125102	0.119054	-0.605604	1.072975	0.120389	-0.469943	0.778100	0.387624	-0.326854	0.669496	-0.017582							-0.166997	0.082573	-0.029711	-0.161824	0.075676	0.179613	-0.159245	0.067551	0.216267	0.340700	0.072991	-0.098749
15092	125.766667	-0.832463	0.660410	0.031679	-0.803661	0.668978	0.236385	-0.753665	0.885772	0.019186	-0.742695	0.895664	0.190994	-0.604947	0.719034	-0.191226	-0.623444	1.147772	0.018136	-0.643097	1.125055	0.119087	-0.605503	1.072953	0.120262	-0.471256	0.777701	0.388315	-0.326773	0.669438	-0.017642							-0.166994	0.082574	-0.029707	-0.161826	0.075676	0.179614	-0.159250	0.067552	0.216269	0.340676	0.072963	-0.098718
15093	125.775000	-0.832374	0.660462	0.031634	-0.803647	0.669045	0.236369	-0.753540	0.885773	0.019050	-0.742685	0.895782	0.190927	-0.604841	0.718959	-0.191339	-0.623364	1.147730	0.018013	-0.642979	1.125077	0.119022	-0.605372	1.072889	0.120105	-0.472745	0.776973	0.388220	-0.326709	0.669399	-0.017692							-0.167002	0.082584	-0.029710	-0.161827	0.075684	0.179623	-0.159247	0.067557	0.216287	0.340683	0.072965	-0.098726
15094	125.783333	-0.832322	0.660509	0.031598	-0.803623	0.669064	0.236334	-0.753409	0.885773	0.018930	-0.742675	0.895843	0.190825	-0.604755	0.718961	-0.191435	-0.623279	1.147680	0.017882	-0.642829	1.125043	0.118909	-0.605259	1.072846	0.119988	-0.473845	0.777081	0.389435	-0.326663	0.669283	-0.017654							-0.167005	0.082590	-0.029700	-0.161835	0.075683	0.179629	-0.159258	0.067566	0.216299	0.340715	0.073014	-0.098719
15095	125.791667	-0.832309	0.660591	0.031519	-0.803610	0.669135	0.236324	-0.753279	0.885780	0.018801	-0.742627	0.895911	0.190706	-0.604657	0.718900	-0.191543	-0.623182	1.147615	0.017732	-0.642610	1.124986	0.118577	-0.605123	1.072802	0.119863	-0.475016	0.776979	0.390010	-0.326648	0.669422	-0.017851							-0.167003	0.082596	-0.029705	-0.161834	0.075683	0.179629	-0.159253	0.067577	0.216303	0.340693	0.072973	-0.098743
15096	125.800000	-0.832246	0.660639	0.031465	-0.803589	0.669202	0.236313	-0.753139	0.885782	0.018678	-0.742583	0.895949	0.190601	-0.604567	0.718866	-0.191646	-0.623070	1.147550	0.017575	-0.642525	1.124894	0.118386	-0.604959	1.072749	0.119678	-0.476162	0.776894	0.390544	-0.326602	0.669403	-0.017896							-0.167002	0.082595	-0.029703	-0.161830	0.075687	0.179630	-0.159255	0.067571	0.216303	0.340671	0.072963	-0.098707
15097	125.808333	-0.832166	0.660672	0.031425	-0.803562	0.669209	0.236265	-0.753012	0.885797	0.018550	-0.742527	0.895996	0.190480	-0.604485	0.718829	-0.191759	-0.622948	1.147476	0.017417	-0.642475	1.124858	0.118430	-0.604864	1.072731	0.119590	-0.477262	0.776687	0.391042	-0.326445	0.669363	-0.017995							-0.167004	0.082585	-0.029705	-0.161829	0.075692	0.179620	-0.159250	0.067566	0.216289	0.340688	0.072960	-0.098746
15098	125.816667	-0.832150	0.660732	0.031349	-0.803533	0.669259	0.236259	-0.752878	0.885817	0.018413	-0.742465	0.896038	0.190354	-0.604365	0.718858	-0.191849	-0.622840	1.147417	0.017266	-0.642284	1.124826	0.118120	-0.604750	1.072715	0.119447	-0.478493	0.776201	0.391326	-0.326490	0.669397	-0.018017							-0.167004	0.082586	-0.029717	-0.161831	0.075691	0.179611	-0.159249	0.067556	0.216271	0.340667	0.072951	-0.098710
15099	125.825000	-0.832029	0.660735	0.031291	-0.803481	0.669327	0.236201	-0.752735	0.885826	0.018285	-0.742360	0.896102	0.190272	-0.604306	0.718751	-0.192022	-0.622719	1.147371	0.017112	-0.642061	1.124846	0.117988	-0.604611	1.072669	0.119277	-0.479383	0.776013	0.391871	-0.326434	0.669359	-0.018038							-0.167003	0.082575	-0.029716	-0.161823	0.075680	0.179610	-0.159247	0.067544	0.216263	0.340680	0.072957	-0.098734
15100	125.833333	-0.831995	0.660805	0.031234	-0.803483	0.669412	0.236196	-0.752580	0.885832	0.018148	-0.742272	0.896142	0.190133	-0.604159	0.718735	-0.192104	-0.622597	1.147334	0.016952	-0.641948	1.124797	0.117777	-0.604484	1.072648	0.119118	-0.480380	0.776114	0.392519	-0.326369	0.669323	-0.018057							-0.167005	0.082575	-0.029718	-0.161825	0.075676	0.179612	-0.159253	0.067545	0.216269	0.340686	0.072942	-0.098742
15101	125.841667	-0.831958	0.660855	0.031150	-0.803406	0.669413	0.236126	-0.752439	0.885849	0.018010	-0.742191	0.896199	0.190013	-0.604087	0.718742	-0.192205	-0.622453	1.147319	0.016760	-0.641811	1.124774	0.117579	-0.604358	1.072645	0.118951	-0.481901	0.774936	0.392001	-0.326241	0.669400	-0.018220							-0.166998	0.082573	-0.029711	-0.161827	0.075679	0.179616	-0.159250	0.067545	0.216273	0.340691	0.072948	-0.098739
15102	125.850000	-0.831726	0.660902	0.031137	-0.803392	0.669471	0.236108	-0.752309	0.885874	0.017875	-0.742121	0.896223	0.189914	-0.604031	0.718657	-0.192343	-0.622338	1.147292	0.016586	-0.641716	1.124836	0.117486	-0.604260	1.072640	0.118812	-0.482398	0.775647	0.393435	-0.326279	0.669264	-0.018056							-0.166996	0.082574	-0.029705	-0.161825	0.075680	0.179627	-0.159251	0.067560	0.216290	0.340676	0.072941	-0.098697
15103	125.858333	-0.831631	0.660949	0.031063	-0.803402	0.669570	0.236117	-0.752072	0.885824	0.017788	-0.742043	0.896320	0.189823	-0.603935	0.718601	-0.192442	-0.622210	1.147258	0.016407	-0.641569	1.124796	0.117262	-0.604129	1.072596	0.118614	-0.483389	0.775304	0.393720	-0.326277	0.669327	-0.018102							-0.166995	0.082584	-0.029696	-0.161828	0.075680	0.179637	-0.159253	0.067565	0.216304	0.340700	0.072969	-0.098726
15104	125.866667	-0.831750	0.661042	0.030997	-0.803341	0.669620	0.236077	-0.751837	0.885771	0.017705	-0.741917	0.896313	0.189641	-0.603800	0.718585	-0.192522	-0.622069	1.147243	0.016203	-0.641406	1.124776	0.117062	-0.604032	1.072582	0.118453	-0.484526	0.774884	0.394168	-0.326233	0.669284	-0.018055							-0.166999	0.082584	-0.029693	-0.161828	0.075676	0.179644	-0.159252	0.067574	0.216312	0.340709	0.072998	-0.098725
15105	125.875000	-0.831621	0.661085	0.030971	-0.803308	0.669670	0.236045	-0.751795	0.885854	0.017504	-0.741789	0.896363	0.189500	-0.603727	0.718460	-0.192676	-0.621962	1.147153	0.016027	-0.641310	1.124748	0.116918	-0.603747	1.072441	0.118160	-0.485466	0.774590	0.394300	-0.326213	0.669156	-0.017949							-0.166998	0.082590	-0.029698	-0.161829	0.075682	0.179634	-0.159256	0.067573	0.216305	0.340671	0.072949	-0.098732
15106	125.883333	-0.831487	0.661114	0.030947	-0.803241	0.669715	0.235992	-0.751513	0.885776	0.017426	-0.741603	0.896399	0.189353	-0.603612	0.718370	-0.192804	-0.621843	1.147074	0.015849	-0.641183	1.124687	0.116706	-0.603757	1.072492	0.118096	-0.486545	0.774239	0.394603	-0.326139	0.669274	-0.018120							-0.167002	0.082589	-0.029702	-0.161825	0.075688	0.179627	-0.159250	0.067555	0.216285	0.340653	0.072941	-0.098723
15107	125.891667	-0.831453	0.661157	0.030919	-0.803235	0.669817	0.235990	-0.751373	0.885781	0.017290	-0.741553	0.896533	0.189284	-0.603461	0.718369	-0.192916	-0.621697	1.146999	0.015645	-0.640990	1.124684	0.116571	-0.603623	1.072451	0.117941	-0.487683	0.773955	0.395036	-0.326171	0.669144	-0.018029							-0.167005	0.082581	-0.029711	-0.161827	0.075682	0.179616	-0.159253	0.067553	0.216276	0.340669	0.072938	-0.098773
15108	125.900000	-0.831615	0.661239	0.030823	-0.803190	0.669881	0.235965	-0.751235	0.885793	0.017158	-0.741423	0.896591	0.189166	-0.603356	0.718329	-0.193044	-0.621562	1.146908	0.015466	-0.640863	1.124583	0.116347	-0.603476	1.072403	0.117800	-0.488859	0.773639	0.395410	-0.326187	0.669077	-0.018002							-0.167005	0.082574	-0.029716	-0.161828	0.075682	0.179609	-0.159248	0.067547	0.216273	0.340689	0.072998	-0.098768
15109	125.908333	-0.831402	0.661247	0.030857	-0.803141	0.669951	0.235939	-0.751190	0.885882	0.016988	-0.741287	0.896666	0.189083	-0.603251	0.718294	-0.193197	-0.621435	1.146827	0.015290	-0.640751	1.124555	0.116210	-0.603187	1.072260	0.117539	-0.490181	0.772561	0.395034	-0.326176	0.669067	-0.018042							-0.166987	0.082584	-0.029715	-0.161833	0.075681	0.179614	-0.159250	0.067549	0.216277	0.340653	0.072946	-0.098763
15110	125.916667	-0.831350	0.661271	0.030861	-0.803087	0.670020	0.235915	-0.750953	0.885822	0.016930	-0.741145	0.896742	0.189002	-0.603140	0.718253	-0.193343	-0.621304	1.146770	0.015126	-0.640583	1.124521	0.116019	-0.602868	1.072142	0.117229	-0.491425	0.772093	0.395157	-0.326162	0.669057	-0.018080							-0.167007	0.082574	-0.029708	-0.161835	0.075677	0.179622	-0.159256	0.067548	0.216287	0.340656	0.072956	-0.098781
15111	125.925000	-0.831476	0.661328	0.030798	-0.803033	0.670096	0.235888	-0.750892	0.885918	0.016766	-0.740952	0.896792	0.188872	-0.603042	0.718176	-0.193488	-0.621156	1.146726	0.014954	-0.640460	1.124523	0.115885	-0.603033	1.072325	0.117336	-0.493011	0.771182	0.394851	-0.326126	0.669052	-0.018111							-0.167009	0.082575	-0.029702	-0.161836	0.075677	0.179632	-0.159254	0.067546	0.216300	0.340668	0.072951	-0.098782
15112	125.933333	-0.831497	0.661421	0.030765	-0.802979	0.670179	0.235861	-0.750648	0.885876	0.016712	-0.740810	0.896855	0.188762	-0.602946	0.718126	-0.193620	-0.621003	1.146708	0.014770	-0.640287	1.124530	0.115750	-0.602892	1.072318	0.117205	-0.494130	0.770866	0.395031	-0.326091	0.669053	-0.018135							-0.167006	0.082578	-0.029702	-0.161838	0.075671	0.179631	-0.159251	0.067556	0.216308	0.340675	0.072967	-0.098794
15113	125.941667	-0.831441	0.661465	0.030735	-0.802906	0.670257	0.235820	-0.750496	0.885911	0.016610	-0.740672	0.896924	0.188656	-0.602883	0.718044	-0.193760	-0.620866	1.146669	0.014610	-0.640105	1.124573	0.115642	-0.602734	1.072311	0.117052	-0.495196	0.770570	0.395373	-0.326048	0.669053	-0.018143							-0.166999	0.082583	-0.029699	-0.161830	0.075680	0.179631	-0.159273	0.067488	0.216198	0.340677	0.072991	-0.098763
15114	125.950000	-0.831379	0.661540	0.030710	-0.802870	0.670349	0.235794	-0.750300	0.885935	0.016499	-0.740538	0.896997	0.188571	-0.602774	0.718011	-0.193866	-0.620728	1.146634	0.014449	-0.639910	1.124543	0.115420	-0.602259	1.072116	0.116643	-0.496342	0.770204	0.395649	-0.326005	0.669051	-0.018148							-0.167002	0.082586	-0.029705	-0.161833	0.075688	0.179621	-0.159249	0.067573	0.216292	0.340679	0.072965	-0.098794
15115	125.958333	-0.831321	0.661600	0.030681	-0.802805	0.670435	0.235756	-0.750128	0.885970	0.016381	-0.740335	0.897043	0.188424	-0.602694	0.717992	-0.193974	-0.620584	1.146587	0.014301	-0.639767	1.124559	0.115325	-0.602395	1.072282	0.116732	-0.498084	0.769038	0.395125	-0.325961	0.669040	-0.018148							-0.166995	0.082591	-0.029709	-0.161828	0.075683	0.179619	-0.159255	0.067568	0.216284	0.340681	0.072962	-0.098792
15116	125.966667	-0.831262	0.661663	0.030645	-0.802706	0.670512	0.235704	-0.749971	0.886005	0.016272	-0.740188	0.897138	0.188351	-0.602603	0.717951	-0.194121	-0.620415	1.146520	0.014123	-0.639710	1.124497	0.115317	-0.602232	1.072280	0.116620	-0.499110	0.768770	0.395645	-0.325908	0.669010	-0.018118							-0.166990	0.082589	-0.029713	-0.161818	0.075696	0.179613	-0.159253	0.067564	0.216271	0.340694	0.072971	-0.098808
15117	125.975000	-0.831164	0.661723	0.030602	-0.802686	0.670624	0.235701	-0.749808	0.886040	0.016154	-0.740046	0.897203	0.188240	-0.602508	0.717920	-0.194236	-0.620261	1.146460	0.013991	-0.639533	1.124457	0.115177	-0.602059	1.072248	0.116516	-0.500455	0.768544	0.395890	-0.325876	0.668992	-0.018102							-0.166996	0.082579	-0.029709	-0.161826	0.075687	0.179617	-0.159254	0.067549	0.216270	0.340681	0.072970	-0.098791
15118	125.983333	-0.831065	0.661775	0.030549	-0.802660	0.670733	0.235695	-0.749640	0.886071	0.016038	-0.739908	0.897266	0.188119	-0.602416	0.717894	-0.194355	-0.620115	1.146385	0.013863	-0.639274	1.124427	0.114897	-0.601831	1.072205	0.116354	-0.501965	0.767521	0.395454	-0.325838	0.668968	-0.018077							-0.167000	0.082576	-0.029709	-0.161835	0.075677	0.179623	-0.159256	0.067546	0.216275	0.340681	0.072962	-0.098808
15119	125.991667	-0.831018	0.661848	0.030495	-0.802530	0.670767	0.235616	-0.749469	0.886102	0.015913	-0.739793	0.897331	0.188027	-0.602290	0.717874	-0.194503	-0.619952	1.146327	0.013739	-0.639035	1.124402	0.114777	-0.601503	1.072062	0.116143	-0.503171	0.767207	0.395733	-0.325788	0.668952	-0.018049							-0.167000	0.082571	-0.029703	-0.161835	0.075672	0.179624	-0.159257	0.067551	0.216285	0.340681	0.072975	-0.098817
15120	126.000000	-0.830963	0.661920	0.030437	-0.802492	0.670882	0.235607	-0.749265	0.886113	0.015788	-0.739602	0.897368	0.187863	-0.602176	0.717842	-0.194646	-0.619770	1.146270	0.013604	-0.638866	1.124364	0.114650	-0.601471	1.072156	0.116166	-0.504410	0.766502	0.395323	-0.325742	0.668929	-0.018019							-0.167005	0.082574	-0.029699	-0.161834	0.075678	0.179628	-0.159258	0.067559	0.216291	0.340649	0.072975	-0.098778
15121	126.008333	-0.830914	0.661996	0.030368	-0.802435	0.670972	0.235568	-0.749108	0.886141	0.015663	-0.739488	0.897429	0.187746	-0.602071	0.717784	-0.194737	-0.619585	1.146252	0.013454	-0.638730	1.124344	0.114676	-0.601269	1.072144	0.116044	-0.505675	0.766229	0.395501	-0.325695	0.668913	-0.017995							-0.167005	0.082575	-0.029700	-0.161840	0.075678	0.179633	-0.159260	0.067556	0.216304	0.340686	0.072990	-0.098810
15122	126.016667	-0.830848	0.662063	0.030300	-0.802343	0.671056	0.235505	-0.748913	0.886110	0.015506	-0.739368	0.897477	0.187600	-0.601953	0.717725	-0.194834	-0.619407	1.146226	0.013322	-0.638475	1.124369	0.114407	-0.601075	1.072139	0.115925	-0.506909	0.765521	0.395353	-0.325644	0.668903	-0.017971							-0.167002	0.082581	-0.029705	-0.161836	0.075673	0.179631	-0.159260	0.067559	0.216302	0.340667	0.072958	-0.098814
15123	126.025000	-0.830764	0.662150	0.030218	-0.802274	0.671144	0.235439	-0.748753	0.886142	0.015371	-0.739202	0.897539	0.187452	-0.601840	0.717671	-0.194974	-0.619224	1.146197	0.013197	-0.638250	1.124391	0.114279	-0.600734	1.072010	0.115677	-0.508005	0.765192	0.395110	-0.325587	0.668893	-0.017943							-0.166999	0.082585	-0.029705	-0.161833	0.075682	0.179623	-0.159256	0.067563	0.216289	0.340659	0.072944	-0.098795
15124	126.033333	-0.830659	0.662228	0.030136	-0.802201	0.671229	0.235370	-0.748583	0.886163	0.015220	-0.739291	0.897722	0.187361	-0.601698	0.717561	-0.195095	-0.619034	1.146183	0.013074	-0.638072	1.124377	0.114144	-0.600693	1.072090	0.115657	-0.509105	0.764506	0.394956	-0.325524	0.668878	-0.017915							-0.166999	0.082587	-0.029710	-0.161827	0.075693	0.179616	-0.159255	0.067567	0.216284	0.340641	0.072940	-0.098769
15125	126.041667	-0.830652	0.662290	0.030041	-0.802138	0.671319	0.235293	-0.748427	0.886184	0.015068	-0.739021	0.897688	0.187180	-0.601594	0.717591	-0.195245	-0.618808	1.146178	0.012907	-0.637903	1.124373	0.114081	-0.600489	1.072111	0.115509	-0.510138	0.764040	0.394646	-0.325452	0.668850	-0.017892							-0.166999	0.082580	-0.029716	-0.161829	0.075681	0.179613	-0.159255	0.067547	0.216279	0.340665	0.072927	-0.098806
15126	126.050000	-0.830476	0.662330	0.029986	-0.802076	0.671404	0.235207	-0.748227	0.886190	0.014912	-0.739082	0.897906	0.187090	-0.601472	0.717519	-0.195312	-0.618610	1.146163	0.012781	-0.637622	1.124405	0.113905	-0.600320	1.072113	0.115406	-0.511078	0.763484	0.394480	-0.325381	0.668817	-0.017867							-0.166997	0.082575	-0.029710	-0.161829	0.075681	0.179614	-0.159251	0.067544	0.216275	0.340658	0.072918	-0.098807
15127	126.058333	-0.830414	0.662386	0.029899	-0.801965	0.671490	0.235095	-0.748092	0.886256	0.014781	-0.738883	0.897868	0.186864	-0.601350	0.717479	-0.195487	-0.618413	1.146142	0.012659	-0.637436	1.124365	0.113731	-0.599935	1.071989	0.115111	-0.511982	0.762941	0.394031	-0.325296	0.668781	-0.017846							-0.166979	0.082582	-0.029712	-0.161829	0.075673	0.179621	-0.159252	0.067542	0.216283	0.340650	0.072916	-0.098777
15128	126.066667	-0.830313	0.662431	0.029793	-0.801949	0.671599	0.235023	-0.747918	0.886263	0.014630	-0.738840	0.898004	0.186755	-0.601231	0.717417	-0.195588	-0.618176	1.146138	0.012499	-0.637246	1.124296	0.113514	-0.599589	1.071894	0.114881	-0.513682	0.761228	0.392325	-0.325222	0.668755	-0.017825							-0.166994	0.082573	-0.029705	-0.161830	0.075667	0.179633	-0.159252	0.067541	0.216290	0.340654	0.072920	-0.098785
15129	126.075000	-0.830348	0.662518	0.029716	-0.801831	0.671720	0.234919	-0.747757	0.886276	0.014499	-0.738699	0.898066	0.186611	-0.601127	0.717383	-0.195690	-0.617970	1.146125	0.012376	-0.636986	1.124321	0.113437	-0.599681	1.072065	0.114985	-0.513675	0.762179	0.393611	-0.325166	0.668754	-0.017837							-0.166993	0.082571	-0.029698	-0.161829	0.075672	0.179640	-0.159256	0.067557	0.216301	0.340657	0.072909	-0.098783
15130	126.083333	-0.830387	0.662575	0.029603	-0.801752	0.671836	0.234825	-0.747591	0.886290	0.014376	-0.738499	0.898116	0.186446	-0.601004	0.717278	-0.195803	-0.617756	1.146097	0.012259	-0.636783	1.124314	0.113369	-0.599477	1.072034	0.114867	-0.514487	0.761558	0.393335	-0.325091	0.668739	-0.017818							-0.166991	0.082582	-0.029698	-0.161827	0.075677	0.179644	-0.159252	0.067576	0.216304	0.340655	0.072915	-0.098772
15131	126.091667	-0.830139	0.662626	0.029577	-0.801715	0.671981	0.234768	-0.747437	0.886315	0.014261	-0.738347	0.898223	0.186348	-0.600904	0.717202	-0.195905	-0.617539	1.146076	0.012141	-0.636588	1.124229	0.113172	-0.599246	1.071968	0.114708	-0.515233	0.761190	0.392863	-0.325027	0.668719	-0.017807							-0.166986	0.082587	-0.029701	-0.161826	0.075685	0.179632	-0.159256	0.067577	0.216294	0.340653	0.072929	-0.098742
15132	126.100000	-0.830235	0.662713	0.029443	-0.801648	0.672120	0.234705	-0.747222	0.886327	0.014142	-0.738173	0.898304	0.186214	-0.600809	0.717137	-0.196008	-0.617297	1.146049	0.011993	-0.636442	1.124149	0.113210	-0.598996	1.071919	0.114551	-0.515854	0.760920	0.392583	-0.324971	0.668703	-0.017796							-0.166988	0.082592	-0.029704	-0.161824	0.075695	0.179624	-0.159255	0.067577	0.216285	0.340654	0.072909	-0.098764
15133	126.108333	-0.830180	0.662791	0.029366	-0.801583	0.672247	0.234644	-0.747056	0.886375	0.014043	-0.738011	0.898380	0.186101	-0.600721	0.717174	-0.196102	-0.617095	1.145983	0.011880	-0.636181	1.124116	0.113149	-0.598765	1.071849	0.114434	-0.516500	0.760574	0.392182	-0.324928	0.668685	-0.017777							-0.166984	0.082588	-0.029707	-0.161825	0.075693	0.179611	-0.159252	0.067568	0.216274	0.340646	0.072905	-0.098774
15134	126.116667	-0.830129	0.662876	0.029296	-0.801644	0.672528	0.234682	-0.746885	0.886435	0.013946	-0.737865	0.898462	0.186040	-0.600617	0.717182	-0.196222	-0.616899	1.145901	0.011775	-0.635895	1.123965	0.112836	-0.598503	1.071747	0.114295	-0.517112	0.760049	0.391991	-0.324902	0.668672	-0.017768							-0.166984	0.082585	-0.029712	-0.161827	0.075690	0.179606	-0.159257	0.067557	0.216264	0.340614	0.072901	-0.098738
15135	126.125000	-0.830100	0.662969	0.029222	-0.801485	0.672589	0.234600	-0.746683	0.886497	0.013854	-0.737602	0.898517	0.185847	-0.600542	0.717146	-0.196345	-0.616699	1.145812	0.011670	-0.635654	1.123865	0.112748	-0.598246	1.071653	0.114176	-0.517607	0.759950	0.391650	-0.324886	0.668668	-0.017763							-0.166987	0.082583	-0.029708	-0.161829	0.075684	0.179606	-0.159252	0.067553	0.216271	0.340629	0.072896	-0.098755
15136	126.133333	-0.830073	0.663078	0.029156	-0.801437	0.672809	0.234608	-0.746479	0.886575	0.013763	-0.737435	0.898606	0.185756	-0.600475	0.717159	-0.196460	-0.616510	1.145709	0.011574	-0.635446	1.123716	0.112623	-0.597987	1.071549	0.114059	-0.518165	0.759405	0.391333	-0.324866	0.668669	-0.017760							-0.166988	0.082582	-0.029707	-0.161836	0.075680	0.179614	-0.159258	0.067555	0.216278	0.340623	0.072884	-0.098760
15137	126.141667	-0.830038	0.663186	0.029111	-0.801348	0.672966	0.234600	-0.746272	0.886674	0.013680	-0.737233	0.898696	0.185655	-0.600298	0.717239	-0.196553	-0.616325	1.145611	0.011476	-0.635186	1.123566	0.112548	-0.597717	1.071406	0.113944	-0.518585	0.759164	0.390997	-0.324849	0.668674	-0.017762							-0.166990	0.082581	-0.029702	-0.161838	0.075682	0.179623	-0.159256	0.067554	0.216288	0.340628	0.072890	-0.098749
15138	126.150000	-0.830010	0.663301	0.029068	-0.801214	0.673110	0.234585	-0.746024	0.886767	0.013591	-0.737017	0.898790	0.185514	-0.600179	0.717266	-0.196627	-0.616180	1.145465	0.011415	-0.635006	1.123376	0.112460	-0.597402	1.071187	0.113767	-0.519114	0.758688	0.390519	-0.324829	0.668682	-0.017772							-0.166990	0.082587	-0.029698	-0.161837	0.075687	0.179626	-0.159258	0.067567	0.216295	0.340620	0.072898	-0.098740
15139	126.158333	-0.829942	0.663429	0.029007	-0.801203	0.673349	0.234649	-0.745801	0.886884	0.013503	-0.736844	0.898938	0.185430	-0.600019	0.717344	-0.196796	-0.616034	1.145300	0.011318	-0.634763	1.123152	0.112371	-0.597148	1.071039	0.113671	-0.519365	0.758593	0.390354	-0.324804	0.668681	-0.017792							-0.166990	0.082590	-0.029698	-0.161837	0.075687	0.179627	-0.159259	0.067575	0.216297	0.340618	0.072889	-0.098727
15140	126.166667	-0.829935	0.663584	0.029010	-0.801093	0.673509	0.234647	-0.745551	0.886996	0.013411	-0.736676	0.899073	0.185334	-0.599853	0.717415	-0.196922	-0.615921	1.145120	0.011252	-0.634558	1.122920	0.112304	-0.596884	1.070878	0.113583	-0.519720	0.758065	0.390072	-0.324776	0.668679	-0.017822							-0.166988	0.082594	-0.029696	-0.161835	0.075682	0.179621	-0.159261	0.067579	0.216289	0.340620	0.072877	-0.098724
15141	126.175000	-0.829924	0.663751	0.028975	-0.800905	0.673630	0.234601	-0.745294	0.887105	0.013316	-0.736510	0.899189	0.185242	-0.599656	0.717504	-0.197095	-0.615818	1.144931	0.011184	-0.634339	1.122699	0.112286	-0.596643	1.070675	0.113498	-0.520049	0.757868	0.389599	-0.324747	0.668682	-0.017854							-0.166987	0.082598	-0.029694	-0.161832	0.075690	0.179611	-0.159257	0.067573	0.216277	0.340606	0.072886	-0.098698
15142	126.183333	-0.829866	0.663867	0.028910	-0.800816	0.673770	0.234591	-0.745004	0.887204	0.013221	-0.736329	0.899291	0.185099	-0.599437	0.717605	-0.197274	-0.615710	1.144726	0.011111	-0.634187	1.122401	0.112179	-0.596377	1.070435	0.113365	-0.520202	0.757703	0.389446	-0.324712	0.668674	-0.017891							-0.166990	0.082594	-0.029698	-0.161831	0.075683	0.179608	-0.159258	0.067565	0.216272	0.340600	0.072884	-0.098673
15143	126.191667	-0.829775	0.663992	0.028836	-0.800692	0.673936	0.234577	-0.744726	0.887304	0.013117	-0.736130	0.899381	0.184960	-0.599140	0.717755	-0.197392	-0.615644	1.144512	0.011055	-0.633964	1.122122	0.112082	-0.596108	1.070207	0.113235	-0.520399	0.757242	0.389171	-0.324686	0.668661	-0.017920							-0.166989	0.082588	-0.029696	-0.161833	0.075674	0.179607	-0.159254	0.067553	0.216273	0.340613	0.072881	-0.098705
15144	126.200000	-0.829702	0.664117	0.028783	-0.800565	0.674025	0.234521	-0.744451	0.887416	0.013009	-0.735946	0.899467	0.184823	-0.598864	0.717892	-0.197616	-0.615591	1.144300	0.010992	-0.633817	1.121837	0.112015	-0.595862	1.070008	0.113165	-0.520446	0.757251	0.388875	-0.324658	0.668649	-0.017946							-0.166993	0.082580	-0.029696	-0.161836	0.075666	0.179610	-0.159255	0.067549	0.216275	0.340613	0.072883	-0.098698
15145	126.208333	-0.829624	0.664243	0.028713	-0.800464	0.674140	0.234470	-0.744166	0.887523	0.012889	-0.735796	0.899570	0.184703	-0.598598	0.718008	-0.197783	-0.615538	1.144094	0.010923	-0.633645	1.121609	0.112041	-0.595491	1.069692	0.112973	-0.520589	0.756950	0.388298	-0.324621	0.668630	-0.017961							-0.166989	0.082580	-0.029697	-0.161834	0.075663	0.179607	-0.159257	0.067553	0.216274	0.340589	0.072880	-0.098661
15146	126.216667	-0.829538	0.664347	0.028655	-0.800453	0.674283	0.234446	-0.743864	0.887612	0.012765	-0.735643	0.899662	0.184563	-0.598257	0.718170	-0.197930	-0.615490	1.143894	0.010851	-0.633504	1.121359	0.111992	-0.595395	1.069596	0.112967	-0.520518	0.756737	0.388136	-0.324579	0.668616	-0.017969							-0.166990	0.082577	-0.029703	-0.161835	0.075667	0.179607	-0.159262	0.067551	0.216274	0.340607	0.072886	-0.098699
15147	126.225000	-0.829444	0.664438	0.028592	-0.800326	0.674349	0.234331	-0.743577	0.887701	0.012613	-0.735476	0.899738	0.184393	-0.597939	0.718284	-0.198132	-0.615429	1.143681	0.010752	-0.633379	1.121072	0.111856	-0.595168	1.069417	0.112855	-0.520444	0.756460	0.387842	-0.324538	0.668613	-0.017966							-0.166988	0.082587	-0.029709	-0.161840	0.075665	0.179600	-0.159259	0.067568	0.216272	0.340604	0.072882	-0.098694
15148	126.233333	-0.829323	0.664508	0.028542	-0.800261	0.674436	0.234231	-0.743306	0.887798	0.012464	-0.735237	0.899803	0.184185	-0.597629	0.718502	-0.198375	-0.615383	1.143477	0.010673	-0.633192	1.120868	0.111828	-0.594967	1.069276	0.112788	-0.520258	0.756115	0.387179	-0.324488	0.668610	-0.017945							-0.166980	0.082595	-0.029706	-0.161839	0.075676	0.179590	-0.159258	0.067576	0.216270	0.340603	0.072892	-0.098692
15149	126.241667	-0.829128	0.664585	0.028484	-0.800217	0.674521	0.234136	-0.743018	0.887871	0.012291	-0.735096	0.899881	0.183999	-0.597297	0.718605	-0.198547	-0.615327	1.143285	0.010586	-0.633067	1.120634	0.111743	-0.594733	1.069094	0.112678	-0.520115	0.756024	0.387000	-0.324442	0.668613	-0.017917							-0.166979	0.082599	-0.029710	-0.161840	0.075679	0.179582	-0.159261	0.067585	0.216258	0.340559	0.072975	-0.098654
15150	126.250000	-0.829143	0.664693	0.028428	-0.800177	0.674608	0.234035	-0.742725	0.887930	0.012118	-0.734946	0.899950	0.183807	-0.596928	0.718732	-0.198689	-0.615280	1.143073	0.010510	-0.632886	1.120432	0.111629	-0.594504	1.068940	0.112587	-0.519995	0.755700	0.386829	-0.324396	0.668619	-0.017883							-0.166979	0.082598	-0.029709	-0.161845	0.075677	0.179568	-0.159261	0.067583	0.216254	0.340586	0.072900	-0.098695
15151	126.258333	-0.829031	0.664745	0.028347	-0.800067	0.674649	0.233880	-0.742482	0.887991	0.011936	-0.734801	0.900013	0.183629	-0.596595	0.718810	-0.198888	-0.615205	1.142880	0.010428	-0.632753	1.120221	0.111549	-0.594144	1.068694	0.112392	-0.519745	0.755521	0.386562	-0.324352	0.668622	-0.017837							-0.166982	0.082596	-0.029706	-0.161849	0.075671	0.179570	-0.159264	0.067577	0.216248	0.340578	0.072899	-0.098698
15152	126.266667	-0.828971	0.664827	0.028295	-0.799920	0.674678	0.233716	-0.742226	0.888032	0.011753	-0.734605	0.900038	0.183431	-0.596272	0.718874	-0.199084	-0.615123	1.142683	0.010341	-0.632634	1.119994	0.111479	-0.594061	1.068630	0.112429	-0.519571	0.755327	0.386112	-0.324283	0.668601	-0.017765							-0.166982	0.082587	-0.029701	-0.161842	0.075665	0.179567	-0.159266	0.067563	0.216239	0.340543	0.072909	-0.098662
15153	126.275000	-0.828868	0.664870	0.028193	-0.799904	0.674745	0.233616	-0.741993	0.888066	0.011588	-0.734449	0.900092	0.183286	-0.595914	0.718918	-0.199263	-0.615006	1.142504	0.010255	-0.632461	1.119826	0.111418	-0.593686	1.068421	0.112239	-0.519279	0.755172	0.385877	-0.324226	0.668592	-0.017706							-0.166990	0.082577	-0.029692	-0.161852	0.075660	0.179570	-0.159263	0.067558	0.216240	0.340556	0.072898	-0.098697
15154	126.283333	-0.828784	0.664908	0.028096	-0.799891	0.674810	0.233520	-0.741769	0.888085	0.011437	-0.734299	0.900104	0.183109	-0.595622	0.718903	-0.199460	-0.614881	1.142352	0.010148	-0.632308	1.119690	0.111565	-0.593293	1.068169	0.112052	-0.519943	0.753598	0.384162	-0.324170	0.668584	-0.017649							-0.166995	0.082568	-0.029688	-0.161855	0.075644	0.179569	-0.159272	0.067555	0.216245	0.340550	0.072902	-0.098697
15155	126.291667	-0.828772	0.665000	0.028024	-0.799717	0.674776	0.233337	-0.741585	0.888113	0.011308	-0.734143	0.900144	0.182997	-0.595334	0.718927	-0.199647	-0.614762	1.142181	0.010069	-0.632060	1.119550	0.111317	-0.593062	1.068087	0.111997	-0.518548	0.755047	0.385497	-0.324132	0.668597	-0.017620							-0.166990	0.082564	-0.029681	-0.161855	0.075640	0.179572	-0.159266	0.067559	0.216241	0.340542	0.072891	-0.098686
15156	126.300000	-0.828761	0.665093	0.027961	-0.799566	0.674754	0.233173	-0.741398	0.888133	0.011191	-0.733916	0.900146	0.182817	-0.595090	0.718913	-0.199818	-0.614629	1.142032	0.010006	-0.631847	1.119477	0.111301	-0.593135	1.068209	0.112191	-0.518319	0.754722	0.385181	-0.324077	0.668599	-0.017582							-0.166987	0.082561	-0.029669	-0.161855	0.075647	0.179564	-0.159266	0.067575	0.216244	0.340524	0.072895	-0.098645
15157	126.308333	-0.828667	0.665091	0.027889	-0.799514	0.674818	0.233092	-0.741246	0.888156	0.011097	-0.733750	0.900171	0.182721	-0.594893	0.718878	-0.199944	-0.614459	1.141928	0.009935	-0.631648	1.119382	0.111207	-0.592734	1.068024	0.111986	-0.517983	0.754576	0.384964	-0.324025	0.668594	-0.017544							-0.166993	0.082564	-0.029660	-0.161856	0.075653	0.179566	-0.159268	0.067581	0.216249	0.340538	0.072893	-0.098658
15158	126.316667	-0.828615	0.665127	0.027856	-0.799440	0.674862	0.233003	-0.741108	0.888185	0.011022	-0.733582	0.900197	0.182643	-0.594716	0.718828	-0.200061	-0.614277	1.141854	0.009872	-0.631439	1.119337	0.111116	-0.592662	1.068089	0.112048	-0.517590	0.754441	0.384940	-0.323981	0.668587	-0.017532							-0.166989	0.082572	-0.029648	-0.161855	0.075659	0.179562	-0.159309	0.067433	0.216037	0.340545	0.072898	-0.098644
15159	126.325000	-0.828530	0.665127	0.027855	-0.799382	0.674910	0.232935	-0.740980	0.888194	0.010951	-0.733413	0.900220	0.182572	-0.594559	0.718786	-0.200241	-0.614080	1.141803	0.009809	-0.631220	1.119342	0.111081	-0.592310	1.067997	0.111913	-0.517245	0.754210	0.384605	-0.323947	0.668574	-0.017531							-0.166989	0.082563	-0.029643	-0.161851	0.075656	0.179561	-0.159285	0.067509	0.216135	0.340536	0.072922	-0.098625
15160	126.333333	-0.828474	0.665146	0.027813	-0.799332	0.674955	0.232874	-0.740863	0.888202	0.010887	-0.733239	0.900235	0.182503	-0.594466	0.718731	-0.200314	-0.613859	1.141775	0.009745	-0.630949	1.119416	0.111075	-0.592269	1.068115	0.112010	-0.516986	0.754155	0.384547	-0.323927	0.668563	-0.017544							-0.166991	0.082560	-0.029635	-0.161854	0.075654	0.179555	-0.159267	0.067571	0.216239	0.340490	0.073091	-0.098553
15161	126.341667	-0.828447	0.665152	0.027823	-0.799288	0.674988	0.232818	-0.740785	0.888206	0.010828	-0.733074	0.900252	0.182440	-0.594398	0.718634	-0.200388	-0.613582	1.141785	0.009642	-0.630792	1.119467	0.111190	-0.591901	1.068042	0.111826	-0.516699	0.754020	0.384357	-0.323915	0.668551	-0.017584							-0.166997	0.082561	-0.029630	-0.161854	0.075647	0.179551	-0.159267	0.067554	0.216236	0.340541	0.072917	-0.098612
15162	126.350000	-0.828378	0.665139	0.027851	-0.799249	0.675019	0.232764	-0.740711	0.888198	0.010761	-0.732857	0.900267	0.182398	-0.594357	0.718527	-0.200447	-0.613282	1.141817	0.009552	-0.630451	1.119465	0.110803	-0.591565	1.067982	0.111651	-0.516417	0.753880	0.384162	-0.323905	0.668525	-0.017628							-0.167000	0.082556	-0.029637	-0.161859	0.075634	0.179553	-0.159266	0.067556	0.216234	0.340540	0.072920	-0.098607
15163	126.358333	-0.828308	0.665135	0.027856	-0.799197	0.675040	0.232702	-0.740670	0.888191	0.010711	-0.732703	0.900283	0.182344	-0.594352	0.718374	-0.200515	-0.612962	1.141891	0.009471	-0.630180	1.119612	0.110777	-0.591507	1.068130	0.111676	-0.516105	0.753657	0.383830	-0.323903	0.668514	-0.017687							-0.166912	0.082445	-0.029649	-0.161859	0.075634	0.179555	-0.159267	0.067549	0.216229	0.340493	0.072994	-0.098540
15164	126.366667	-0.828346	0.665114	0.027828	-0.799175	0.675072	0.232659	-0.740647	0.888183	0.010665	-0.732527	0.900281	0.182219	-0.594390	0.718223	-0.200479	-0.612624	1.142011	0.009379	-0.629887	1.119760	0.110703	-0.591161	1.068086	0.111458	-0.515887	0.753616	0.383776	-0.323897	0.668503	-0.017739							-0.166935	0.082436	-0.029650	-0.161860	0.075633	0.179559	-0.159267	0.067556	0.216233	0.340527	0.072911	-0.098581
15165	126.375000	-0.828298	0.665096	0.027879	-0.799138	0.675106	0.232612	-0.740650	0.888167	0.010627	-0.732379	0.900299	0.182176	-0.594459	0.718083	-0.200464	-0.612237	1.142163	0.009254	-0.629682	1.119961	0.110798	-0.591282	1.068393	0.111593	-0.515617	0.753527	0.383604	-0.323894	0.668490	-0.017771							-0.166931	0.082440	-0.029645	-0.161858	0.075641	0.179564	-0.159268	0.067573	0.216242	0.340522	0.072909	-0.098535
15166	126.383333	-0.828310	0.665085	0.027914	-0.799090	0.675136	0.232571	-0.740669	0.888158	0.010600	-0.732240	0.900336	0.182164	-0.594551	0.717942	-0.200466	-0.611863	1.142323	0.009161	-0.629433	1.120133	0.110439	-0.591086	1.068472	0.111483	-0.515429	0.753463	0.383063	-0.323911	0.668503	-0.017821							-0.166931	0.082443	-0.029635	-0.161857	0.075651	0.179569	-0.159310	0.067423	0.216041	0.340505	0.072904	-0.098484
15167	126.391667	-0.828132	0.665066	0.027981	-0.799030	0.675170	0.232526	-0.740694	0.888143	0.010568	-0.732086	0.900364	0.182108	-0.594694	0.717794	-0.200430	-0.611487	1.142504	0.009066	-0.629043	1.120256	0.110289	-0.590912	1.068596	0.111365	-0.515088	0.753324	0.383179	-0.323929	0.668488	-0.017845							-0.166908	0.082456	-0.029637	-0.161852	0.075649	0.179569	-0.159270	0.067581	0.216257	0.340504	0.072914	-0.098476
15168	126.400000	-0.828258	0.665047	0.027954	-0.799164	0.675416	0.232634	-0.740735	0.888128	0.010541	-0.731986	0.900416	0.182088	-0.594892	0.717607	-0.200426	-0.611091	1.142735	0.008947	-0.628829	1.120499	0.110369	-0.590716	1.068719	0.111203	-0.514809	0.753037	0.382615	-0.323956	0.668473	-0.017866							-0.166929	0.082438	-0.029630	-0.161854	0.075654	0.179573	-0.159272	0.067572	0.216259	0.340457	0.073082	-0.098421
15169	126.408333	-0.828267	0.665010	0.028033	-0.798932	0.675262	0.232472	-0.740788	0.888104	0.010517	-0.731862	0.900438	0.182063	-0.595095	0.717442	-0.200325	-0.610733	1.142910	0.008858	-0.628535	1.120698	0.110186	-0.590572	1.068847	0.111120	-0.514621	0.752744	0.382531	-0.324005	0.668464	-0.017898							-0.166932	0.082444	-0.029629	-0.161857	0.075651	0.179573	-0.159270	0.067568	0.216256	0.340481	0.072918	-0.098447
15170	126.416667	-0.828105	0.664983	0.028122	-0.798898	0.675333	0.232473	-0.740851	0.888078	0.010494	-0.731737	0.900446	0.182012	-0.595340	0.717257	-0.200171	-0.610389	1.143091	0.008772	-0.628334	1.120926	0.109953	-0.590435	1.068970	0.111047	-0.514539	0.752510	0.382239	-0.324062	0.668460	-0.017935							-0.166895	0.082458	-0.029638	-0.161852	0.075642	0.179575	-0.159269	0.067548	0.216248	0.340489	0.072930	-0.098452
15171	126.425000	-0.828077	0.664943	0.028138	-0.798954	0.675468	0.232517	-0.740938	0.888057	0.010467	-0.731615	0.900455	0.181975	-0.595660	0.717029	-0.200081	-0.610057	1.143271	0.008678	-0.627935	1.121115	0.109901	-0.590292	1.069081	0.110946	-0.514436	0.752453	0.382208	-0.324150	0.668490	-0.017951							-0.166935	0.082436	-0.029634	-0.161857	0.075636	0.179576	-0.159272	0.067541	0.216244	0.340435	0.073075	-0.098408
15172	126.433333	-0.828213	0.664902	0.028096	-0.798778	0.675386	0.232406	-0.741018	0.888031	0.010439	-0.731498	0.900456	0.181934	-0.595951	0.716852	-0.199958	-0.609726	1.143438	0.008571	-0.627803	1.121285	0.109936	-0.590157	1.069220	0.110859	-0.514272	0.752201	0.381895	-0.324244	0.668471	-0.018034							-0.166938	0.082433	-0.029644	-0.161858	0.075639	0.179577	-0.159273	0.067552	0.216245	0.340446	0.072899	-0.098406
15173	126.441667	-0.828155	0.664874	0.028157	-0.798775	0.675444	0.232413	-0.741088	0.888000	0.010419	-0.731384	0.900480	0.181931	-0.596283	0.716636	-0.199819	-0.609441	1.143578	0.008483	-0.627552	1.121490	0.109815	-0.589725	1.069093	0.110511	-0.514273	0.752286	0.381826	-0.324344	0.668474	-0.018068							-0.166936	0.082430	-0.029656	-0.161858	0.075633	0.179581	-0.159272	0.067550	0.216252	0.340454	0.072879	-0.098430
15174	126.450000	-0.828106	0.664839	0.028208	-0.798708	0.675441	0.232370	-0.741148	0.887968	0.010399	-0.731220	0.900451	0.181852	-0.596605	0.716451	-0.199635	-0.609179	1.143702	0.008405	-0.627328	1.121567	0.109565	-0.589594	1.069168	0.110420	-0.514210	0.752114	0.381644	-0.324458	0.668484	-0.018118							-0.166938	0.082428	-0.029661	-0.161852	0.075640	0.179579	-0.159271	0.067551	0.216249	0.340389	0.073682	-0.099102
15175	126.458333	-0.828281	0.664817	0.028170	-0.798738	0.675496	0.232394	-0.741205	0.887939	0.010394	-0.731150	0.900473	0.181875	-0.596955	0.716253	-0.199528	-0.608944	1.143813	0.008312	-0.627128	1.121727	0.109501	-0.589619	1.069348	0.110428	-0.515433	0.750311	0.379463	-0.324578	0.668504	-0.018174							-0.166935	0.082434	-0.029662	-0.161860	0.075641	0.179580	-0.159271	0.067557	0.216262	0.340425	0.072975	-0.098371
15176	126.466667	-0.828298	0.664767	0.028189	-0.798704	0.675503	0.232380	-0.741256	0.887912	0.010397	-0.731036	0.900457	0.181857	-0.597289	0.716066	-0.199317	-0.608736	1.143907	0.008221	-0.626954	1.121873	0.109445	-0.589698	1.069528	0.110473	-0.515526	0.750002	0.379176	-0.324696	0.668514	-0.018243							-0.166934	0.082439	-0.029666	-0.161857	0.075650	0.179585	-0.159274	0.067564	0.216264	0.340413	0.073063	-0.098348
15177	126.475000	-0.828334	0.664731	0.028202	-0.798698	0.675509	0.232379	-0.741305	0.887893	0.010401	-0.730954	0.900455	0.181861	-0.597625	0.715896	-0.199210	-0.608545	1.144006	0.008138	-0.626806	1.121968	0.109306	-0.589506	1.069513	0.110312	-0.515196	0.750137	0.379285	-0.324809	0.668526	-0.018325							-0.166909	0.082455	-0.029666	-0.161855	0.075649	0.179584	-0.159272	0.067561	0.216267	0.340455	0.072910	-0.098378
15178	126.483333	-0.828359	0.664706	0.028212	-0.798814	0.675655	0.232473	-0.741512	0.888015	0.010307	-0.730883	0.900445	0.181868	-0.597935	0.715722	-0.199050	-0.608391	1.144072	0.008052	-0.626787	1.122097	0.109169	-0.589594	1.069685	0.110363	-0.515148	0.750008	0.379143	-0.324920	0.668535	-0.018416							-0.166931	0.082448	-0.029667	-0.161855	0.075650	0.179583	-0.159273	0.067567	0.216266	0.340411	0.073076	-0.098323
15179	126.491667	-0.828407	0.664671	0.028227	-0.798817	0.675647	0.232479	-0.741469	0.887930	0.010370	-0.730820	0.900433	0.181883	-0.598199	0.715589	-0.198920	-0.608266	1.144142	0.007973	-0.626615	1.122207	0.109137	-0.589675	1.069864	0.110368	-0.515085	0.749920	0.379030	-0.325023	0.668541	-0.018520							-0.166926	0.082446	-0.029669	-0.161860	0.075646	0.179591	-0.159274	0.067553	0.216265	0.340411	0.072988	-0.098316
15180	126.500000	-0.828433	0.664639	0.028228	-0.798822	0.675638	0.232488	-0.741592	0.887984	0.010327	-0.730770	0.900417	0.181897	-0.598477	0.715434	-0.198856	-0.608172	1.144219	0.007892	-0.626542	1.122348	0.109029	-0.589526	1.069898	0.110255	-0.515026	0.749854	0.378910	-0.325114	0.668543	-0.018636							-0.166923	0.082453	-0.029681	-0.161860	0.075642	0.179592	-0.159273	0.067547	0.216259	0.340427	0.072901	-0.098329
15181	126.508333	-0.828450	0.664616	0.028234	-0.798852	0.675637	0.232521	-0.741620	0.887966	0.010329	-0.730727	0.900404	0.181906	-0.598670	0.715342	-0.198808	-0.608091	1.144311	0.007814	-0.626502	1.122542	0.108998	-0.589511	1.070042	0.110213	-0.514929	0.749773	0.378788	-0.325192	0.668542	-0.018760							-0.166926	0.082451	-0.029690	-0.161860	0.075637	0.179601	-0.159269	0.067538	0.216257	0.340422	0.073300	-0.098706
15182	126.516667	-0.828483	0.664581	0.028236	-0.798889	0.675641	0.232546	-0.741650	0.887947	0.010326	-0.730693	0.900392	0.181914	-0.598809	0.715271	-0.198780	-0.608030	1.144436	0.007733	-0.626526	1.122786	0.108921	-0.589524	1.070201	0.110179	-0.514827	0.749726	0.378647	-0.325262	0.668534	-0.018896							-0.166928	0.082447	-0.029699	-0.161849	0.075631	0.179597	-0.159271	0.067537	0.216268	0.340384	0.073673	-0.099043
15183	126.525000	-0.828509	0.664564	0.028238	-0.798849	0.675606	0.232531	-0.741685	0.887939	0.010314	-0.730677	0.900386	0.181916	-0.598903	0.715232	-0.198783	-0.607976	1.144618	0.007635	-0.626440	1.123040	0.108827	-0.589548	1.070443	0.110142	-0.514698	0.749769	0.378546	-0.325309	0.668518	-0.019011							-0.166926	0.082447	-0.029709	-0.161855	0.075629	0.179596	-0.159273	0.067547	0.216264	0.340399	0.073705	-0.099085
15184	126.533333	-0.828529	0.664543	0.028236	-0.798864	0.675601	0.232541	-0.741714	0.887927	0.010296	-0.730679	0.900392	0.181911	-0.598956	0.715205	-0.198804	-0.607927	1.144829	0.007532	-0.626417	1.123365	0.108780	-0.589636	1.070716	0.110131	-0.514557	0.749946	0.378451	-0.325336	0.668505	-0.019127							-0.166919	0.082445	-0.029713	-0.161852	0.075635	0.179584	-0.159270	0.067549	0.216270	0.340457	0.072907	-0.098355
15185	126.541667	-0.828534	0.664522	0.028226	-0.798906	0.675617	0.232568	-0.741746	0.887921	0.010267	-0.730697	0.900399	0.181900	-0.598947	0.715176	-0.198851	-0.607883	1.145076	0.007438	-0.626458	1.123765	0.108705	-0.589742	1.071032	0.110103	-0.514657	0.749813	0.378172	-0.325341	0.668482	-0.019214							-0.166922	0.082456	-0.029714	-0.161850	0.075646	0.179585	-0.159274	0.067562	0.216268	0.340426	0.073299	-0.098687
15186	126.550000	-0.828557	0.664517	0.028228	-0.798901	0.675609	0.232563	-0.741782	0.887914	0.010235	-0.730733	0.900409	0.181882	-0.598916	0.715204	-0.198905	-0.607842	1.145346	0.007338	-0.626420	1.124163	0.108619	-0.589868	1.071358	0.110037	-0.514447	0.749982	0.378139	-0.325328	0.668456	-0.019277							-0.166924	0.082463	-0.029714	-0.161852	0.075649	0.179586	-0.159274	0.067561	0.216275	0.340465	0.072914	-0.098341
15187	126.558333	-0.828539	0.664493	0.028203	-0.798924	0.675611	0.232575	-0.741820	0.887903	0.010188	-0.730783	0.900422	0.181852	-0.598831	0.715252	-0.198986	-0.607805	1.145638	0.007241	-0.626531	1.124602	0.108720	-0.590007	1.071666	0.110002	-0.514238	0.750270	0.378140	-0.325333	0.668432	-0.019316							-0.166919	0.082471	-0.029720	-0.161852	0.075644	0.179585	-0.159295	0.067488	0.216155	0.340458	0.072915	-0.098328
15188	126.566667	-0.828550	0.664491	0.028196	-0.798949	0.675609	0.232586	-0.741861	0.887888	0.010132	-0.730844	0.900430	0.181819	-0.598730	0.715363	-0.199098	-0.607839	1.145987	0.007128	-0.626561	1.124970	0.108620	-0.590164	1.072007	0.109962	-0.513998	0.750409	0.378133	-0.325327	0.668425	-0.019314							-0.166916	0.082472	-0.029724	-0.161861	0.075645	0.179572	-0.159271	0.067562	0.216243	0.340474	0.072933	-0.098343
15189	126.575000	-0.828542	0.664468	0.028162	-0.799027	0.675628	0.232626	-0.741899	0.887855	0.010064	-0.730914	0.900436	0.181774	-0.598539	0.715426	-0.199213	-0.607755	1.146211	0.007036	-0.626539	1.125417	0.108363	-0.590294	1.072296	0.109887	-0.513138	0.751056	0.378832	-0.325338	0.668418	-0.019283							-0.166918	0.082470	-0.029728	-0.161860	0.075640	0.179570	-0.159273	0.067550	0.216238	0.340436	0.072997	-0.098306
15190	126.583333	-0.828546	0.664451	0.028130	-0.799007	0.675588	0.232610	-0.741948	0.887826	0.009996	-0.731000	0.900430	0.181730	-0.598332	0.715554	-0.199388	-0.607728	1.146483	0.006899	-0.626592	1.125783	0.108201	-0.590141	1.072389	0.109596	-0.512123	0.752686	0.380242	-0.325354	0.668414	-0.019232							-0.166919	0.082463	-0.029732	-0.161863	0.075621	0.179566	-0.159270	0.067544	0.216242	0.340400	0.073705	-0.099032
15191	126.591667	-0.828560	0.664436	0.028098	-0.799046	0.675561	0.232620	-0.742001	0.887795	0.009923	-0.731082	0.900431	0.181678	-0.598143	0.715720	-0.199617	-0.607728	1.146690	0.006801	-0.626640	1.126132	0.108147	-0.590345	1.072693	0.109572	-0.512333	0.752205	0.379664	-0.325381	0.668439	-0.019188							-0.166920	0.082452	-0.029740	-0.161866	0.075624	0.179570	-0.159271	0.067549	0.216241	0.340465	0.072915	-0.098337
15192	126.600000	-0.828564	0.664411	0.028057	-0.799125	0.675569	0.232660	-0.742043	0.887757	0.009839	-0.731196	0.900439	0.181670	-0.597932	0.715786	-0.199790	-0.607737	1.146920	0.006670	-0.626609	1.126491	0.108071	-0.590491	1.072971	0.109496	-0.512978	0.751519	0.378610	-0.325387	0.668449	-0.019123							-0.166916	0.082452	-0.029741	-0.161864	0.075627	0.179569	-0.159272	0.067555	0.216241	0.340427	0.073075	-0.098311
15193	126.608333	-0.828590	0.664397	0.028025	-0.799156	0.675544	0.232674	-0.742133	0.887734	0.009777	-0.731287	0.900388	0.181549	-0.597703	0.715933	-0.199948	-0.607755	1.147116	0.006561	-0.626799	1.126834	0.107944	-0.590967	1.073428	0.109684	-0.512838	0.751833	0.378680	-0.325401	0.668454	-0.019062							-0.166947	0.082507	-0.029732	-0.161865	0.075628	0.179567	-0.159274	0.067562	0.216251	0.340396	0.073379	-0.098655
15194	126.616667	-0.828613	0.664375	0.027993	-0.799133	0.675477	0.232642	-0.742218	0.887704	0.009713	-0.731397	0.900399	0.181547	-0.597516	0.716045	-0.200128	-0.607794	1.147296	0.006457	-0.626811	1.127059	0.107818	-0.591151	1.073658	0.109643	-0.512110	0.752445	0.379272	-0.325407	0.668461	-0.019013							-0.166977	0.082565	-0.029726	-0.161864	0.075633	0.179569	-0.159276	0.067571	0.216254	0.340440	0.072873	-0.098341
15195	126.625000	-0.828640	0.664357	0.027956	-0.799151	0.675443	0.232646	-0.742289	0.887673	0.009654	-0.731471	0.900336	0.181430	-0.597290	0.716177	-0.200303	-0.607843	1.147463	0.006354	-0.626938	1.127351	0.107761	-0.591325	1.073845	0.109590	-0.512012	0.752674	0.379364	-0.325401	0.668465	-0.018983							-0.166976	0.082571	-0.029724	-0.161862	0.075633	0.179560	-0.159278	0.067569	0.216246	0.340470	0.072914	-0.098340
15196	126.633333	-0.828671	0.664339	0.027928	-0.799206	0.675430	0.232669	-0.742357	0.887640	0.009594	-0.731652	0.900380	0.181440	-0.597059	0.716325	-0.200536	-0.607917	1.147585	0.006255	-0.627105	1.127553	0.107647	-0.591493	1.073997	0.109531	-0.511937	0.752903	0.379466	-0.325395	0.668459	-0.018954							-0.166973	0.082575	-0.029717	-0.161857	0.075638	0.179557	-0.159277	0.067567	0.216246	0.340396	0.073707	-0.099014
15197	126.641667	-0.828705	0.664314	0.027889	-0.799252	0.675404	0.232683	-0.742419	0.887604	0.009531	-0.731690	0.900302	0.181361	-0.596872	0.716424	-0.200662	-0.608001	1.147680	0.006147	-0.627264	1.127687	0.107629	-0.591648	1.074129	0.109466	-0.511142	0.754378	0.380931	-0.325398	0.668448	-0.018939							-0.166973	0.082573	-0.029715	-0.161866	0.075627	0.179566	-0.159277	0.067556	0.216243	0.340458	0.072907	-0.098320
15198	126.650000	-0.828731	0.664289	0.027853	-0.799300	0.675381	0.232691	-0.742484	0.887568	0.009474	-0.731799	0.900292	0.181351	-0.596753	0.716554	-0.200807	-0.608105	1.147752	0.006044	-0.627381	1.127843	0.107478	-0.591806	1.074248	0.109405	-0.511035	0.754622	0.381272	-0.325383	0.668438	-0.018923							-0.166976	0.082571	-0.029721	-0.161868	0.075630	0.179563	-0.159269	0.067546	0.216234	0.340440	0.072890	-0.098305
15199	126.658333	-0.828766	0.664257	0.027793	-0.799355	0.675347	0.232702	-0.742551	0.887531	0.009408	-0.731898	0.900271	0.181298	-0.596593	0.716641	-0.200916	-0.608249	1.147786	0.005981	-0.627490	1.127926	0.107420	-0.591841	1.074220	0.109263	-0.511109	0.754751	0.381275	-0.325383	0.668419	-0.018924							-0.166978	0.082570	-0.029727	-0.161866	0.075630	0.179569	-0.159273	0.067547	0.216238	0.340438	0.072978	-0.098317
15200	126.666667	-0.828790	0.664227	0.027742	-0.799420	0.675314	0.232714	-0.742461	0.887349	0.009445	-0.732008	0.900224	0.181243	-0.596450	0.716712	-0.201021	-0.608409	1.147797	0.005924	-0.627607	1.127970	0.107357	-0.592141	1.074385	0.109327	-0.512409	0.753208	0.379460	-0.325390	0.668402	-0.018923							-0.166975	0.082566	-0.029732	-0.161858	0.075634	0.179569	-0.159271	0.067547	0.216249	0.340397	0.073034	-0.098270
15201	126.675000	-0.828822	0.664203	0.027688	-0.799484	0.675282	0.232717	-0.742531	0.887313	0.009385	-0.732118	0.900213	0.181223	-0.596378	0.716735	-0.201129	-0.608564	1.147814	0.005835	-0.627799	1.128054	0.107320	-0.592316	1.074423	0.109297	-0.512160	0.753532	0.379752	-0.325394	0.668393	-0.018917							-0.166974	0.082559	-0.029734	-0.161856	0.075640	0.179571	-0.159268	0.067554	0.216241	0.340457	0.072865	-0.098347
15202	126.683333	-0.828849	0.664178	0.027631	-0.799552	0.675245	0.232724	-0.742605	0.887281	0.009322	-0.732225	0.900198	0.181182	-0.596270	0.716782	-0.201203	-0.608779	1.147786	0.005813	-0.628035	1.128075	0.107242	-0.592490	1.074471	0.109281	-0.512193	0.753680	0.379864	-0.325393	0.668391	-0.018906							-0.166975	0.082559	-0.029733	-0.161856	0.075643	0.179575	-0.159274	0.067563	0.216250	0.340466	0.072871	-0.098327
15203	126.691667	-0.828879	0.664155	0.027578	-0.799629	0.675210	0.232735	-0.742677	0.887251	0.009259	-0.732344	0.900191	0.181159	-0.596218	0.716793	-0.201267	-0.608973	1.147779	0.005772	-0.628219	1.128084	0.107233	-0.592668	1.074479	0.109251	-0.512312	0.753745	0.379865	-0.325408	0.668373	-0.018890							-0.166974	0.082563	-0.029734	-0.161855	0.075648	0.179580	-0.159275	0.067567	0.216253	0.340436	0.072943	-0.098280
15204	126.700000	-0.828875	0.664087	0.027501	-0.799707	0.675172	0.232740	-0.742751	0.887218	0.009200	-0.732464	0.900173	0.181121	-0.596173	0.716793	-0.201314	-0.609181	1.147760	0.005734	-0.628412	1.128101	0.107188	-0.592850	1.074498	0.109228	-0.511651	0.755112	0.381322	-0.325416	0.668366	-0.018869							-0.166969	0.082566	-0.029727	-0.161846	0.075654	0.179580	-0.159275	0.067564	0.216264	0.340398	0.073003	-0.098265
15205	126.708333	-0.828965	0.664096	0.027481	-0.799779	0.675136	0.232748	-0.742830	0.887184	0.009134	-0.732584	0.900183	0.181124	-0.596173	0.716767	-0.201384	-0.609420	1.147739	0.005711	-0.628553	1.128076	0.107188	-0.593029	1.074520	0.109211	-0.512195	0.754505	0.380594	-0.325428	0.668365	-0.018856							-0.166952	0.082587	-0.029732	-0.161851	0.075657	0.179595	-0.159270	0.067556	0.216265	0.340475	0.072862	-0.098281
15206	126.716667	-0.828967	0.664022	0.027404	-0.799853	0.675097	0.232752	-0.742913	0.887145	0.009067	-0.732711	0.900135	0.181055	-0.596152	0.716764	-0.201402	-0.609641	1.147723	0.005681	-0.628740	1.128140	0.107216	-0.593224	1.074540	0.109185	-0.511951	0.755217	0.381329	-0.325440	0.668355	-0.018840							-0.166968	0.082579	-0.029732	-0.161850	0.075656	0.179603	-0.159269	0.067550	0.216275	0.340483	0.072866	-0.098274
15207	126.725000	-0.828996	0.663988	0.027343	-0.799969	0.675072	0.232773	-0.743036	0.887120	0.008983	-0.732874	0.900131	0.181018	-0.596168	0.716728	-0.201380	-0.609859	1.147710	0.005666	-0.629052	1.128168	0.107173	-0.593454	1.074563	0.109213	-0.512812	0.754379	0.380291	-0.325447	0.668343	-0.018836							-0.166968	0.082576	-0.029732	-0.161854	0.075647	0.179615	-0.159268	0.067540	0.216275	0.340432	0.073013	-0.098206
15208	126.733333	-0.829042	0.663943	0.027288	-0.800029	0.675020	0.232758	-0.743134	0.887076	0.008908	-0.732994	0.900103	0.180972	-0.596193	0.716697	-0.201388	-0.610092	1.147730	0.005602	-0.629256	1.128143	0.107054	-0.593648	1.074594	0.109191	-0.513689	0.753533	0.379233	-0.325453	0.668328	-0.018839							-0.166972	0.082572	-0.029735	-0.161854	0.075643	0.179621	-0.159268	0.067535	0.216281	0.340427	0.073008	-0.098182
15209	126.741667	-0.829073	0.663894	0.027215	-0.800069	0.674975	0.232736	-0.743208	0.887019	0.008835	-0.733116	0.900076	0.180921	-0.596234	0.716668	-0.201409	-0.610309	1.147754	0.005554	-0.629466	1.128185	0.106999	-0.593707	1.074560	0.109052	-0.513878	0.753626	0.379234	-0.325458	0.668311	-0.018850							-0.166969	0.082571	-0.029749	-0.161845	0.075648	0.179626	-0.159265	0.067535	0.216285	0.340484	0.072917	-0.098229
15210	126.750000	-0.828976	0.663854	0.027199	-0.800201	0.674970	0.232753	-0.743295	0.886973	0.008754	-0.733297	0.900078	0.180922	-0.596279	0.716638	-0.201402	-0.610514	1.147791	0.005502	-0.629677	1.128245	0.106949	-0.594056	1.074709	0.109136	-0.513751	0.753731	0.379379	-0.325466	0.668297	-0.018865							-0.166970	0.082571	-0.029766	-0.161847	0.075655	0.179623	-0.159267	0.067538	0.216283	0.340474	0.072992	-0.098203
15211	126.758333	-0.829022	0.663811	0.027138	-0.800261	0.674939	0.232742	-0.743391	0.886929	0.008687	-0.733424	0.900034	0.180837	-0.596327	0.716612	-0.201357	-0.610722	1.147880	0.005460	-0.629913	1.128382	0.107002	-0.594288	1.074819	0.109106	-0.513882	0.753868	0.379428	-0.325471	0.668287	-0.018880							-0.166968	0.082567	-0.029770	-0.161844	0.075659	0.179622	-0.159267	0.067547	0.216297	0.340479	0.072994	-0.098195
15212	126.766667	-0.829232	0.663790	0.027049	-0.800267	0.674890	0.232703	-0.743496	0.886887	0.008620	-0.733557	0.900024	0.180815	-0.596410	0.716570	-0.201416	-0.610925	1.147940	0.005414	-0.630193	1.128543	0.107169	-0.594522	1.074914	0.109076	-0.514021	0.753994	0.379453	-0.325479	0.668279	-0.018893							-0.166969	0.082566	-0.029770	-0.161841	0.075666	0.179627	-0.159265	0.067548	0.216302	0.340485	0.072988	-0.098173
15213	126.775000	-0.829105	0.663728	0.027039	-0.800341	0.674869	0.232702	-0.743601	0.886851	0.008565	-0.733624	0.899927	0.180739	-0.596465	0.716549	-0.201345	-0.611124	1.148061	0.005401	-0.630320	1.128612	0.106901	-0.594748	1.074996	0.109028	-0.513230	0.755089	0.380715	-0.325485	0.668274	-0.018898							-0.166962	0.082579	-0.029775	-0.161836	0.075671	0.179628	-0.159267	0.067557	0.216302	0.340524	0.072809	-0.098176
15214	126.783333	-0.829286	0.663694	0.026954	-0.800426	0.674856	0.232706	-0.743720	0.886823	0.008509	-0.733830	0.900004	0.180732	-0.596459	0.716588	-0.201329	-0.611302	1.148167	0.005361	-0.630465	1.128685	0.106821	-0.594977	1.075109	0.109006	-0.514210	0.754207	0.379530	-0.325500	0.668268	-0.018904							-0.166955	0.082595	-0.029781	-0.161834	0.075675	0.179636	-0.159266	0.067552	0.216298	0.340501	0.072991	-0.098139
15215	126.791667	-0.829285	0.663657	0.026930	-0.800450	0.674817	0.232688	-0.743852	0.886797	0.008455	-0.733948	0.899949	0.180687	-0.596521	0.716582	-0.201369	-0.611476	1.148275	0.005308	-0.630699	1.128896	0.106840	-0.595221	1.075246	0.109005	-0.513545	0.755537	0.380958	-0.325515	0.668262	-0.018903							-0.166936	0.082614	-0.029796	-0.161835	0.075669	0.179641	-0.159265	0.067548	0.216304	0.340499	0.072981	-0.098123
15216	126.800000	-0.829424	0.663617	0.026867	-0.800525	0.674797	0.232699	-0.743982	0.886763	0.008400	-0.734122	0.899956	0.180666	-0.596533	0.716606	-0.201349	-0.611647	1.148374	0.005260	-0.630911	1.129048	0.106819	-0.595430	1.075307	0.108956	-0.515053	0.753890	0.378935	-0.325533	0.668259	-0.018903							-0.166913	0.082631	-0.029810	-0.161840	0.075667	0.179644	-0.159260	0.067534	0.216297	0.340509	0.072975	-0.098126
15217	126.808333	-0.829467	0.663571	0.026822	-0.800529	0.674740	0.232664	-0.744137	0.886727	0.008355	-0.734227	0.899869	0.180597	-0.596592	0.716603	-0.201388	-0.611858	1.148436	0.005243	-0.631132	1.129095	0.106767	-0.595676	1.075445	0.108971	-0.514471	0.754893	0.379930	-0.325557	0.668249	-0.018909							-0.166954	0.082603	-0.029818	-0.161840	0.075663	0.179647	-0.159263	0.067531	0.216296	0.340501	0.072970	-0.098117
15218	126.816667	-0.829491	0.663486	0.026748	-0.800549	0.674667	0.232628	-0.744259	0.886671	0.008315	-0.734397	0.899834	0.180551	-0.596629	0.716613	-0.201489	-0.612057	1.148504	0.005199	-0.631353	1.129184	0.106741	-0.595881	1.075520	0.108947	-0.514956	0.754283	0.379193	-0.325582	0.668246	-0.018914							-0.166950	0.082601	-0.029836	-0.161839	0.075664	0.179642	-0.159260	0.067526	0.216299	0.340506	0.073593	-0.098900
15219	126.825000	-0.829575	0.663479	0.026733	-0.800643	0.674669	0.232652	-0.744394	0.886631	0.008268	-0.734543	0.899816	0.180522	-0.596662	0.716644	-0.201536	-0.612274	1.148550	0.005183	-0.631483	1.129216	0.106739	-0.595827	1.075405	0.108729	-0.515072	0.754516	0.379224	-0.325609	0.668246	-0.018917							-0.166914	0.082621	-0.029855	-0.161838	0.075664	0.179637	-0.159264	0.067543	0.216297	0.340537	0.072869	-0.098133
15220	126.833333	-0.829604	0.663398	0.026669	-0.800741	0.674669	0.232680	-0.744515	0.886582	0.008234	-0.734689	0.899803	0.180497	-0.596654	0.716717	-0.201547	-0.612505	1.148579	0.005176	-0.631757	1.129301	0.106700	-0.596318	1.075642	0.108941	-0.515158	0.754637	0.379233	-0.325637	0.668248	-0.018920							-0.166946	0.082600	-0.029858	-0.161837	0.075671	0.179633	-0.159269	0.067550	0.216297	0.340512	0.072950	-0.098108
15221	126.841667	-0.829670	0.663349	0.026635	-0.800741	0.674589	0.232641	-0.744651	0.886546	0.008198	-0.734838	0.899784	0.180487	-0.596708	0.716734	-0.201647	-0.612739	1.148608	0.005158	-0.631996	1.129331	0.106788	-0.596518	1.075676	0.108932	-0.515230	0.754750	0.379242	-0.325660	0.668248	-0.018925							-0.166927	0.082617	-0.029867	-0.161838	0.075675	0.179635	-0.159268	0.067555	0.216304	0.340522	0.072858	-0.098079
15222	126.850000	-0.829737	0.663304	0.026605	-0.800792	0.674598	0.232666	-0.744797	0.886518	0.008175	-0.734970	0.899782	0.180483	-0.596725	0.716783	-0.201701	-0.612984	1.148628	0.005137	-0.632258	1.129361	0.106866	-0.596428	1.075522	0.108705	-0.515293	0.754868	0.379256	-0.325687	0.668255	-0.018937							-0.166940	0.082618	-0.029868	-0.161834	0.075680	0.179633	-0.159269	0.067559	0.216303	0.340525	0.072946	-0.098069
15223	126.858333	-0.829780	0.663249	0.026564	-0.800797	0.674494	0.232645	-0.744932	0.886491	0.008149	-0.735101	0.899752	0.180458	-0.596722	0.716857	-0.201746	-0.613251	1.148637	0.005137	-0.632423	1.129343	0.106801	-0.596779	1.075620	0.108799	-0.515343	0.754937	0.379268	-0.325699	0.668246	-0.018925							-0.166923	0.082631	-0.029865	-0.161839	0.075674	0.179637	-0.159268	0.067553	0.216298	0.340544	0.072872	-0.098068
15224	126.866667	-0.829840	0.663210	0.026534	-0.800917	0.674534	0.232696	-0.745115	0.886479	0.008124	-0.735231	0.899722	0.180435	-0.596699	0.716881	-0.201816	-0.613515	1.148642	0.005128	-0.632585	1.129325	0.106716	-0.597118	1.075710	0.108894	-0.515382	0.754997	0.379278	-0.325718	0.668239	-0.018921							-0.166936	0.082624	-0.029861	-0.161844	0.075677	0.179634	-0.159263	0.067538	0.216298	0.340527	0.072941	-0.098031
15225	126.875000	-0.829915	0.663172	0.026496	-0.800857	0.674412	0.232644	-0.745230	0.886430	0.008104	-0.735393	0.899693	0.180435	-0.596699	0.716946	-0.201912	-0.613806	1.148653	0.005122	-0.632887	1.129337	0.106699	-0.597341	1.075721	0.108882	-0.515727	0.754957	0.379043	-0.325765	0.668262	-0.018967							-0.166936	0.082623	-0.029859	-0.161845	0.075666	0.179638	-0.159265	0.067537	0.216299	0.340526	0.072956	-0.098031
15226	126.883333	-0.829958	0.663114	0.026472	-0.800838	0.674307	0.232614	-0.745354	0.886383	0.008086	-0.735536	0.899686	0.180443	-0.596720	0.716983	-0.201953	-0.614098	1.148659	0.005105	-0.633127	1.129315	0.106703	-0.597563	1.075736	0.108879	-0.515459	0.755240	0.379289	-0.325794	0.668262	-0.018999							-0.166903	0.082642	-0.029868	-0.161844	0.075656	0.179634	-0.159268	0.067534	0.216293	0.340549	0.072954	-0.098058
15227	126.891667	-0.830049	0.663061	0.026439	-0.800931	0.674310	0.232651	-0.745482	0.886334	0.008060	-0.735672	0.899635	0.180410	-0.596734	0.717006	-0.202025	-0.614410	1.148646	0.005109	-0.633367	1.129298	0.106716	-0.597771	1.075743	0.108849	-0.515786	0.755199	0.379082	-0.325798	0.668240	-0.019009							-0.166937	0.082619	-0.029877	-0.161843	0.075656	0.179631	-0.159269	0.067537	0.216288	0.340577	0.072873	-0.098089
15228	126.900000	-0.830085	0.663001	0.026411	-0.800958	0.674260	0.232642	-0.745625	0.886284	0.008037	-0.735802	0.899594	0.180386	-0.596745	0.717025	-0.202090	-0.614728	1.148626	0.005116	-0.633610	1.129265	0.106714	-0.598001	1.075777	0.108869	-0.515488	0.755496	0.379369	-0.325816	0.668234	-0.019046							-0.166939	0.082616	-0.029885	-0.161843	0.075659	0.179621	-0.159267	0.067548	0.216282	0.340529	0.072952	-0.098049
15229	126.908333	-0.830179	0.662954	0.026410	-0.800972	0.674215	0.232630	-0.745763	0.886235	0.008015	-0.735968	0.899576	0.180389	-0.596782	0.717049	-0.202194	-0.615039	1.148612	0.005105	-0.633884	1.129242	0.106652	-0.597938	1.075597	0.108639	-0.515505	0.755602	0.379384	-0.325827	0.668236	-0.019077							-0.166920	0.082629	-0.029895	-0.161845	0.075667	0.179616	-0.159268	0.067555	0.216288	0.340558	0.072964	-0.098074
15230	126.916667	-0.830210	0.662886	0.026364	-0.801019	0.674185	0.232644	-0.745911	0.886190	0.008005	-0.736127	0.899559	0.180397	-0.596784	0.717088	-0.202201	-0.615344	1.148589	0.005093	-0.634218	1.129272	0.106704	-0.598162	1.075611	0.108626	-0.515517	0.755712	0.379400	-0.325827	0.668244	-0.019099							-0.166936	0.082619	-0.029897	-0.161849	0.075669	0.179603	-0.159271	0.067562	0.216280	0.340605	0.072799	-0.098107
15231	126.925000	-0.830361	0.662859	0.026364	-0.801114	0.674168	0.232681	-0.746087	0.886150	0.007985	-0.736259	0.899532	0.180386	-0.596816	0.717109	-0.202244	-0.615651	1.148591	0.005087	-0.634442	1.129246	0.106700	-0.598676	1.075802	0.108835	-0.515839	0.755732	0.379218	-0.325830	0.668254	-0.019107							-0.166935	0.082628	-0.029895	-0.161852	0.075664	0.179615	-0.159272	0.067570	0.216284	0.340550	0.072966	-0.098042
15232	126.933333	-0.830268	0.662798	0.026397	-0.801139	0.674142	0.232695	-0.746247	0.886103	0.007971	-0.736398	0.899508	0.180398	-0.596834	0.717144	-0.202331	-0.615940	1.148602	0.005070	-0.634654	1.129233	0.106695	-0.598923	1.075849	0.108853	-0.515874	0.755899	0.379252	-0.325832	0.668269	-0.019112							-0.166930	0.082633	-0.029888	-0.161850	0.075660	0.179610	-0.159271	0.067557	0.216280	0.340560	0.072970	-0.098043
15233	126.941667	-0.830425	0.662738	0.026357	-0.801295	0.674251	0.232774	-0.746393	0.886043	0.007957	-0.736507	0.899439	0.180357	-0.596909	0.717095	-0.202320	-0.616225	1.148622	0.005051	-0.634951	1.129294	0.106703	-0.599128	1.075865	0.108799	-0.515887	0.755848	0.379231	-0.325832	0.668277	-0.019112							-0.166912	0.082641	-0.029894	-0.161858	0.075655	0.179610	-0.159275	0.067552	0.216273	0.340564	0.072966	-0.098035
15234	126.950000	-0.830529	0.662681	0.026296	-0.801266	0.674073	0.232723	-0.746518	0.885964	0.007913	-0.736679	0.899413	0.180334	-0.596931	0.717110	-0.202330	-0.616493	1.148661	0.005026	-0.635249	1.129320	0.106676	-0.599364	1.075917	0.108781	-0.515960	0.756068	0.379269	-0.325834	0.668288	-0.019112							-0.166927	0.082637	-0.029897	-0.161851	0.075650	0.179607	-0.159272	0.067549	0.216270	0.340563	0.072954	-0.098030
15235	126.958333	-0.830611	0.662580	0.026261	-0.801444	0.674199	0.232811	-0.746690	0.885908	0.007895	-0.736850	0.899375	0.180307	-0.597007	0.717086	-0.202396	-0.616785	1.148702	0.005034	-0.635494	1.129363	0.106641	-0.599494	1.075924	0.108691	-0.516021	0.756084	0.379238	-0.325845	0.668295	-0.019106							-0.166926	0.082638	-0.029903	-0.161855	0.075653	0.179602	-0.159272	0.067547	0.216264	0.340558	0.072962	-0.098025
15236	126.966667	-0.830694	0.662502	0.026229	-0.801475	0.674166	0.232806	-0.746843	0.885836	0.007860	-0.736946	0.899279	0.180238	-0.597104	0.717026	-0.202376	-0.617049	1.148772	0.004999	-0.635688	1.129391	0.106558	-0.599559	1.075874	0.108504	-0.515798	0.756363	0.379460	-0.325853	0.668305	-0.019105							-0.166925	0.082638	-0.029911	-0.161852	0.075655	0.179602	-0.159273	0.067548	0.216263	0.340540	0.072942	-0.098013
15237	126.975000	-0.830749	0.662419	0.026195	-0.801478	0.674130	0.232784	-0.747009	0.885770	0.007828	-0.737090	0.899239	0.180195	-0.597187	0.717017	-0.202368	-0.617298	1.148853	0.004966	-0.636016	1.129518	0.106538	-0.600106	1.076182	0.108734	-0.515890	0.756435	0.379443	-0.325862	0.668320	-0.019093							-0.166924	0.082632	-0.029921	-0.161850	0.075665	0.179592	-0.159272	0.067553	0.216258	0.340612	0.072782	-0.098064
15238	126.983333	-0.830872	0.662369	0.026145	-0.801528	0.674107	0.232780	-0.747226	0.885716	0.007790	-0.737235	0.899203	0.180156	-0.597273	0.716966	-0.202365	-0.617545	1.148948	0.004945	-0.636257	1.129684	0.106624	-0.600384	1.076308	0.108759	-0.515996	0.756514	0.379420	-0.325869	0.668335	-0.019080							-0.166922	0.082635	-0.029925	-0.161846	0.075660	0.179592	-0.159271	0.067567	0.216259	0.340565	0.072937	-0.098038
15239	126.991667	-0.830936	0.662302	0.026121	-0.801554	0.674081	0.232769	-0.747390	0.885643	0.007766	-0.737385	0.899171	0.180132	-0.597378	0.716922	-0.202340	-0.617788	1.149072	0.004928	-0.636475	1.129741	0.106558	-0.600621	1.076415	0.108749	-0.516071	0.756542	0.379425	-0.325874	0.668359	-0.019058							-0.166925	0.082637	-0.029921	-0.161850	0.075663	0.179593	-0.159274	0.067571	0.216266	0.340590	0.072861	-0.098055
15240	127.000000	-0.830990	0.662235	0.026105	-0.801530	0.674033	0.232733	-0.747562	0.885574	0.007747	-0.737532	0.899140	0.180096	-0.597498	0.716908	-0.202298	-0.618043	1.149198	0.004928	-0.636643	1.129862	0.106553	-0.600855	1.076531	0.108738	-0.516151	0.756591	0.379454	-0.325871	0.668386	-0.019034							-0.166888	0.082661	-0.029920	-0.161850	0.075667	0.179597	-0.159268	0.067566	0.216271	0.340612	0.072781	-0.098064
15241	127.008333	-0.831022	0.662157	0.026101	-0.801613	0.674033	0.232755	-0.747744	0.885501	0.007728	-0.737698	0.899092	0.180071	-0.597625	0.716834	-0.202266	-0.618284	1.149326	0.004932	-0.636924	1.130023	0.106547	-0.600938	1.076560	0.108629	-0.515754	0.757441	0.380348	-0.325874	0.668418	-0.019021							-0.166923	0.082644	-0.029909	-0.161859	0.075662	0.179602	-0.159293	0.067485	0.216170	0.340558	0.072954	-0.098036
15242	127.016667	-0.831113	0.662090	0.026072	-0.801652	0.674006	0.232744	-0.747934	0.885428	0.007709	-0.737855	0.899037	0.180022	-0.597748	0.716739	-0.202170	-0.618528	1.149458	0.004939	-0.637160	1.130220	0.106647	-0.601303	1.076778	0.108745	-0.515455	0.757876	0.380735	-0.325879	0.668445	-0.019017							-0.166922	0.082641	-0.029910	-0.161862	0.075651	0.179610	-0.159276	0.067553	0.216269	0.340554	0.072948	-0.098034
15243	127.025000	-0.831190	0.662002	0.026059	-0.801700	0.673982	0.232734	-0.748150	0.885354	0.007682	-0.738032	0.899019	0.180016	-0.597915	0.716675	-0.202148	-0.618776	1.149605	0.004946	-0.637334	1.130341	0.106675	-0.601507	1.076915	0.108746	-0.515624	0.758047	0.380876	-0.325880	0.668475	-0.019020							-0.166924	0.082643	-0.029909	-0.161862	0.075650	0.179605	-0.159273	0.067552	0.216270	0.340541	0.072953	-0.098041
15244	127.033333	-0.831273	0.661910	0.026039	-0.801751	0.673950	0.232714	-0.748351	0.885269	0.007647	-0.738218	0.898976	0.179978	-0.598089	0.716554	-0.202081	-0.619039	1.149736	0.004975	-0.637507	1.130422	0.106632	-0.601742	1.077092	0.108714	-0.515800	0.758210	0.381024	-0.325884	0.668504	-0.019026							-0.166890	0.082659	-0.029917	-0.161861	0.075654	0.179594	-0.159271	0.067544	0.216269	0.340593	0.072772	-0.098087
15245	127.041667	-0.831342	0.661807	0.026000	-0.801807	0.673920	0.232689	-0.748548	0.885177	0.007617	-0.738438	0.898954	0.179970	-0.598243	0.716452	-0.202016	-0.619320	1.149843	0.005041	-0.637782	1.130591	0.106698	-0.601926	1.077179	0.108792	-0.516018	0.758282	0.380830	-0.325891	0.668551	-0.019066							-0.166927	0.082633	-0.029919	-0.161866	0.075650	0.179600	-0.159276	0.067547	0.216270	0.340556	0.072839	-0.098077
15246	127.050000	-0.831271	0.661711	0.026001	-0.801860	0.673893	0.232661	-0.748754	0.885091	0.007588	-0.738593	0.898913	0.179924	-0.598400	0.716343	-0.201948	-0.619584	1.149950	0.005085	-0.637990	1.130715	0.106783	-0.602166	1.077312	0.108882	-0.517556	0.756545	0.378899	-0.325874	0.668580	-0.019082							-0.166929	0.082633	-0.029925	-0.161862	0.075659	0.179594	-0.159273	0.067553	0.216269	0.340541	0.072922	-0.098087
15247	127.058333	-0.831353	0.661636	0.025973	-0.801860	0.673812	0.232598	-0.748969	0.885010	0.007553	-0.738688	0.898805	0.179863	-0.598574	0.716223	-0.201870	-0.619866	1.150063	0.005145	-0.638173	1.130823	0.106896	-0.602357	1.077425	0.108930	-0.517445	0.756707	0.379094	-0.325860	0.668625	-0.019116							-0.166908	0.082639	-0.029926	-0.161855	0.075657	0.179601	-0.159269	0.067560	0.216275	0.340574	0.072752	-0.098107
15248	127.066667	-0.831405	0.661525	0.025972	-0.802015	0.673870	0.232647	-0.749219	0.884949	0.007524	-0.738861	0.898732	0.179793	-0.598758	0.716077	-0.201729	-0.620151	1.150185	0.005215	-0.638372	1.130864	0.106938	-0.602582	1.077550	0.108999	-0.517638	0.756715	0.379090	-0.325826	0.668655	-0.019115							-0.166926	0.082631	-0.029919	-0.161855	0.075654	0.179607	-0.159271	0.067572	0.216283	0.340589	0.072757	-0.098132
15249	127.075000	-0.831581	0.661445	0.025915	-0.802033	0.673824	0.232608	-0.749460	0.884871	0.007499	-0.739034	0.898698	0.179773	-0.598929	0.715939	-0.201627	-0.620474	1.150274	0.005318	-0.638635	1.130953	0.107034	-0.602791	1.077618	0.109053	-0.517986	0.756628	0.378949	-0.325796	0.668718	-0.019115							-0.166924	0.082638	-0.029906	-0.161856	0.075657	0.179618	-0.159270	0.067570	0.216288	0.340538	0.072933	-0.098102
15250	127.083333	-0.831815	0.661390	0.025870	-0.802006	0.673766	0.232548	-0.749687	0.884784	0.007476	-0.739272	0.898663	0.179756	-0.599134	0.715760	-0.201584	-0.620786	1.150363	0.005396	-0.638931	1.131039	0.107127	-0.602727	1.077492	0.108875	-0.516993	0.758301	0.380879	-0.325768	0.668784	-0.019110							-0.166923	0.082643	-0.029892	-0.161862	0.075655	0.179631	-0.159274	0.067574	0.216301	0.340540	0.072949	-0.098099
15251	127.091667	-0.831874	0.661338	0.025884	-0.802041	0.673758	0.232538	-0.749929	0.884698	0.007457	-0.739493	0.898633	0.179750	-0.599323	0.715581	-0.201468	-0.621129	1.150449	0.005481	-0.639208	1.131118	0.107243	-0.603266	1.077750	0.109161	-0.517346	0.758122	0.380683	-0.325737	0.668875	-0.019113							-0.166911	0.082649	-0.029890	-0.161863	0.075651	0.179633	-0.159272	0.067560	0.216309	0.340562	0.072852	-0.098115
15252	127.100000	-0.832067	0.661238	0.025797	-0.802111	0.673772	0.232550	-0.750189	0.884605	0.007431	-0.739728	0.898613	0.179749	-0.599510	0.715387	-0.201309	-0.621464	1.150526	0.005599	-0.639509	1.131105	0.107302	-0.603536	1.077789	0.109215	-0.517584	0.758121	0.380684	-0.325683	0.668959	-0.019080							-0.166936	0.082636	-0.029878	-0.161873	0.075644	0.179644	-0.159272	0.067545	0.216308	0.340536	0.072933	-0.098112
15253	127.108333	-0.832229	0.661154	0.025751	-0.802148	0.673795	0.232548	-0.750521	0.884546	0.007413	-0.740042	0.898569	0.179772	-0.599690	0.715192	-0.201236	-0.621862	1.150598	0.005662	-0.639829	1.131128	0.107398	-0.603832	1.077813	0.109261	-0.518552	0.757240	0.379629	-0.325628	0.669081	-0.019042							-0.166942	0.082629	-0.029873	-0.161881	0.075638	0.179652	-0.159278	0.067540	0.216318	0.340524	0.072934	-0.098104
15254	127.116667	-0.832422	0.661097	0.025707	-0.802021	0.673634	0.232434	-0.750860	0.884478	0.007390	-0.740449	0.898527	0.179772	-0.599897	0.714959	-0.201150	-0.622264	1.150632	0.005741	-0.640167	1.131120	0.107501	-0.604169	1.077800	0.109281	-0.519241	0.756492	0.378786	-0.325561	0.669226	-0.018985							-0.166947	0.082619	-0.029864	-0.161887	0.075627	0.179668	-0.159280	0.067534	0.216327	0.340554	0.072754	-0.098130
15255	127.125000	-0.832500	0.660988	0.025640	-0.802083	0.673689	0.232447	-0.751269	0.884406	0.007362	-0.740857	0.898484	0.179773	-0.600038	0.714787	-0.201052	-0.622689	1.150598	0.005798	-0.640563	1.130992	0.107533	-0.604516	1.077725	0.109297	-0.519528	0.756451	0.378773	-0.325481	0.669418	-0.018913							-0.166940	0.082617	-0.029856	-0.161890	0.075616	0.179680	-0.159279	0.067529	0.216347	0.340582	0.072777	-0.098172
15256	127.133333	-0.832762	0.660893	0.025539	-0.802156	0.673735	0.232460	-0.751727	0.884329	0.007338	-0.741328	0.898421	0.179792	-0.600165	0.714642	-0.200935	-0.623205	1.150496	0.005905	-0.641034	1.130856	0.107634	-0.604926	1.077622	0.109352	-0.519678	0.756625	0.378890	-0.325376	0.669630	-0.018820							-0.166963	0.082599	-0.029843	-0.161896	0.075617	0.179689	-0.159280	0.067529	0.216357	0.340540	0.072937	-0.098148
15257	127.141667	-0.832993	0.660783	0.025446	-0.802179	0.673677	0.232438	-0.752226	0.884248	0.007320	-0.742000	0.898399	0.179906	-0.600295	0.714483	-0.200764	-0.623789	1.150359	0.005964	-0.641624	1.130620	0.107684	-0.605646	1.077567	0.109500	-0.519842	0.757032	0.379408	-0.325225	0.669867	-0.018691							-0.166967	0.082588	-0.029820	-0.161899	0.075599	0.179700	-0.159280	0.067520	0.216372	0.340529	0.072942	-0.098135
15258	127.150000	-0.833201	0.660643	0.025363	-0.802238	0.673612	0.232449	-0.752764	0.884142	0.007312	-0.742588	0.898233	0.179900	-0.600382	0.714429	-0.200542	-0.624473	1.150199	0.006022	-0.642297	1.130330	0.107711	-0.605923	1.077220	0.109374	-0.520678	0.756207	0.378552	-0.325053	0.670103	-0.018536							-0.166942	0.082605	-0.029800	-0.161904	0.075589	0.179712	-0.159284	0.067521	0.216382	0.340542	0.072953	-0.098151
15259	127.158333	-0.833207	0.660435	0.025284	-0.802414	0.673516	0.232518	-0.753373	0.884019	0.007334	-0.743313	0.898088	0.179978	-0.600447	0.714383	-0.200348	-0.625322	1.149980	0.006085	-0.643089	1.130019	0.107733	-0.606587	1.077073	0.109425	-0.521061	0.756148	0.378503	-0.324835	0.670342	-0.018337							-0.166964	0.082581	-0.029764	-0.161908	0.075579	0.179717	-0.159277	0.067511	0.216382	0.340576	0.072889	-0.098157
15260	127.166667	-0.833393	0.660230	0.025156	-0.802481	0.673359	0.232541	-0.754065	0.883889	0.007384	-0.744137	0.897947	0.180152	-0.600532	0.714313	-0.200114	-0.626289	1.149765	0.006145	-0.644020	1.129769	0.107873	-0.607072	1.076703	0.109302	-0.521720	0.755948	0.378266	-0.324603	0.670574	-0.018103							-0.166990	0.082561	-0.029727	-0.161917	0.075563	0.179717	-0.159278	0.067501	0.216377	0.340558	0.072979	-0.098145
15261	127.175000	-0.833602	0.660034	0.025030	-0.802617	0.673149	0.232581	-0.754829	0.883730	0.007467	-0.745027	0.897698	0.180221	-0.600507	0.714444	-0.199843	-0.627433	1.149531	0.006238	-0.645106	1.129464	0.107952	-0.608108	1.076648	0.109502	-0.521878	0.756068	0.378413	-0.324349	0.670816	-0.017819							-0.166996	0.082545	-0.029689	-0.161915	0.075553	0.179715	-0.159277	0.067498	0.216373	0.340561	0.072895	-0.098125
15262	127.183333	-0.833839	0.659794	0.024902	-0.802667	0.672863	0.232584	-0.755652	0.883528	0.007573	-0.745995	0.897406	0.180371	-0.600492	0.714522	-0.199599	-0.628747	1.149330	0.006352	-0.646387	1.129175	0.107954	-0.609273	1.076650	0.109719	-0.522166	0.756239	0.378534	-0.324090	0.671051	-0.017508							-0.167000	0.082534	-0.029654	-0.161920	0.075539	0.179709	-0.159283	0.067494	0.216372	0.340614	0.072826	-0.098171
15263	127.191667	-0.834004	0.659493	0.024708	-0.802758	0.672533	0.232613	-0.756543	0.883281	0.007705	-0.746961	0.897014	0.180522	-0.600450	0.714618	-0.199310	-0.630228	1.149188	0.006479	-0.647795	1.129014	0.108178	-0.610486	1.076606	0.109913	-0.522984	0.756041	0.378129	-0.323797	0.671285	-0.017157							-0.167008	0.082506	-0.029622	-0.161935	0.075528	0.179695	-0.159285	0.067485	0.216358	0.340598	0.072903	-0.098162
15264	127.200000	-0.834147	0.659177	0.024577	-0.802848	0.672170	0.232646	-0.757545	0.883007	0.007872	-0.748008	0.896529	0.180735	-0.600382	0.714758	-0.199096	-0.631871	1.149097	0.006683	-0.649357	1.128909	0.108404	-0.611835	1.076635	0.110114	-0.523232	0.756040	0.378179	-0.323464	0.671492	-0.016769							-0.167019	0.082491	-0.029595	-0.161949	0.075514	0.179681	-0.159289	0.067491	0.216354	0.340580	0.072985	-0.098153
15265	127.208333	-0.834231	0.658781	0.024494	-0.802907	0.671725	0.232673	-0.758525	0.882602	0.008125	-0.748930	0.895846	0.180765	-0.600284	0.714915	-0.198843	-0.633675	1.149099	0.006906	-0.651088	1.128824	0.108590	-0.613057	1.076558	0.110138	-0.523848	0.756133	0.378013	-0.323130	0.671719	-0.016395							-0.167026	0.082475	-0.029561	-0.161962	0.075507	0.179671	-0.159296	0.067490	0.216352	0.340608	0.072901	-0.098181
15266	127.216667	-0.834288	0.658341	0.024400	-0.803045	0.671287	0.232741	-0.759595	0.882155	0.008413	-0.750217	0.895296	0.180972	-0.600173	0.715092	-0.198588	-0.635625	1.149123	0.007168	-0.652938	1.128844	0.108839	-0.614990	1.076873	0.110616	-0.524322	0.756169	0.377919	-0.322739	0.671897	-0.015937							-0.167020	0.082496	-0.029519	-0.161975	0.075500	0.179660	-0.159308	0.067499	0.216346	0.340625	0.072826	-0.098188
15267	127.225000	-0.834657	0.657893	0.024222	-0.803152	0.670753	0.232769	-0.760827	0.881716	0.008659	-0.751813	0.894925	0.181403	-0.600039	0.715432	-0.198233	-0.637762	1.149228	0.007499	-0.654785	1.128933	0.109267	-0.616547	1.076924	0.110773	-0.524787	0.756265	0.377876	-0.322392	0.672126	-0.015499							-0.167043	0.082462	-0.029503	-0.161993	0.075493	0.179648	-0.159310	0.067510	0.216336	0.340586	0.072999	-0.098148
15268	127.233333	-0.834750	0.657399	0.024145	-0.803225	0.670160	0.232756	-0.762148	0.881254	0.008918	-0.753135	0.894226	0.181609	-0.599848	0.715639	-0.197959	-0.639998	1.149365	0.007863	-0.656966	1.129031	0.109638	-0.618840	1.077320	0.111404	-0.525398	0.756220	0.377715	-0.322075	0.672316	-0.015031							-0.167054	0.082456	-0.029472	-0.161997	0.075483	0.179639	-0.159315	0.067514	0.216329	0.340587	0.073019	-0.098153
15269	127.241667	-0.834971	0.656828	0.024085	-0.803443	0.669595	0.232812	-0.763545	0.880734	0.009222	-0.754711	0.893567	0.181939	-0.599691	0.715988	-0.197642	-0.642413	1.149479	0.008286	-0.659240	1.129109	0.110026	-0.620861	1.077448	0.111716	-0.525415	0.757129	0.378536	-0.321758	0.672479	-0.014482							-0.167052	0.082458	-0.029438	-0.162008	0.075473	0.179622	-0.159317	0.067503	0.216314	0.340613	0.072938	-0.098166
15270	127.250000	-0.835404	0.656260	0.023970	-0.803666	0.668973	0.232855	-0.765014	0.880186	0.009524	-0.756342	0.892864	0.182239	-0.599549	0.716394	-0.197295	-0.644930	1.149513	0.008739	-0.661644	1.129163	0.110574	-0.623050	1.077493	0.112073	-0.525411	0.758094	0.379383	-0.321492	0.672645	-0.013949							-0.167066	0.082434	-0.029426	-0.162015	0.075461	0.179612	-0.159313	0.067492	0.216295	0.340582	0.073009	-0.098142
15271	127.258333	-0.835565	0.655573	0.023888	-0.803931	0.668334	0.232908	-0.766556	0.879618	0.009849	-0.758048	0.892143	0.182565	-0.599356	0.716885	-0.196941	-0.647705	1.149403	0.009255	-0.664211	1.128994	0.111087	-0.625372	1.077488	0.112588	-0.526927	0.756869	0.377752	-0.321265	0.672784	-0.013411							-0.167060	0.082433	-0.029393	-0.162014	0.075446	0.179603	-0.159310	0.067493	0.216295	0.340589	0.073017	-0.098158
15272	127.266667	-0.835776	0.654894	0.023888	-0.804242	0.667662	0.232963	-0.768130	0.879018	0.010174	-0.759931	0.891487	0.182966	-0.599260	0.717428	-0.196559	-0.650716	1.149074	0.009794	-0.666910	1.128599	0.111689	-0.627659	1.077411	0.113152	-0.527665	0.756917	0.377633	-0.321066	0.672900	-0.012866							-0.167064	0.082420	-0.029384	-0.162008	0.075443	0.179612	-0.159301	0.067490	0.216298	0.340562	0.073006	-0.098139
15273	127.275000	-0.836229	0.654199	0.023868	-0.804552	0.666947	0.233001	-0.769815	0.878431	0.010490	-0.761710	0.890665	0.183250	-0.599141	0.718102	-0.196139	-0.653881	1.148576	0.010349	-0.669830	1.127972	0.112268	-0.630515	1.077542	0.114074	-0.528641	0.756907	0.377268	-0.320903	0.673004	-0.012292							-0.167062	0.082412	-0.029376	-0.161997	0.075440	0.179613	-0.159292	0.067503	0.216307	0.340637	0.072847	-0.098199
15274	127.283333	-0.836498	0.653466	0.023935	-0.804954	0.666218	0.233091	-0.771577	0.877846	0.010821	-0.763515	0.889813	0.183546	-0.599097	0.718661	-0.195771	-0.657205	1.148064	0.010978	-0.672805	1.127336	0.112949	-0.632981	1.077187	0.114619	-0.529455	0.756951	0.377141	-0.320765	0.673079	-0.011702							-0.167062	0.082408	-0.029367	-0.161990	0.075439	0.179627	-0.159286	0.067514	0.216322	0.340580	0.073002	-0.098165
15275	127.291667	-0.837023	0.652714	0.023971	-0.805345	0.665494	0.233190	-0.773299	0.877231	0.011161	-0.765459	0.889041	0.183863	-0.599068	0.719308	-0.195418	-0.660687	1.147578	0.011668	-0.675957	1.126741	0.113658	-0.635325	1.076983	0.115229	-0.530133	0.757126	0.377044	-0.320710	0.673200	-0.011157							-0.167058	0.082410	-0.029363	-0.161981	0.075445	0.179639	-0.159277	0.067517	0.216336	0.340553	0.072985	-0.098140
15276	127.300000	-0.837355	0.651934	0.024131	-0.805804	0.664742	0.233334	-0.775133	0.876628	0.011527	-0.767518	0.888243	0.184236	-0.599108	0.720006	-0.195028	-0.664245	1.147092	0.012375	-0.679329	1.126186	0.114602	-0.638318	1.077023	0.116099	-0.530722	0.757382	0.377092	-0.320702	0.673330	-0.010591							-0.167054	0.082409	-0.029353	-0.161973	0.075441	0.179659	-0.159271	0.067523	0.216351	0.340571	0.072986	-0.098151
15277	127.308333	-0.837927	0.651178	0.024277	-0.806348	0.663996	0.233523	-0.777004	0.876019	0.011896	-0.769521	0.887396	0.184561	-0.599185	0.720742	-0.194458	-0.668033	1.146821	0.013145	-0.682732	1.125686	0.115432	-0.641483	1.076982	0.116968	-0.531652	0.757499	0.376851	-0.320738	0.673454	-0.010007							-0.167054	0.082413	-0.029355	-0.161972	0.075445	0.179678	-0.159259	0.067516	0.216367	0.340593	0.072907	-0.098160
15278	127.316667	-0.838555	0.650421	0.024427	-0.806914	0.663223	0.233724	-0.778865	0.875359	0.012290	-0.771669	0.886616	0.185070	-0.599318	0.721465	-0.194012	-0.671895	1.146476	0.013983	-0.686117	1.125184	0.116097	-0.644549	1.076854	0.117767	-0.532371	0.757692	0.376772	-0.320842	0.673598	-0.009444							-0.167060	0.082409	-0.029349	-0.161970	0.075443	0.179691	-0.159254	0.067502	0.216375	0.340549	0.072965	-0.098108
15279	127.325000	-0.839062	0.649654	0.024642	-0.807566	0.662385	0.233947	-0.780825	0.874691	0.012694	-0.773755	0.885696	0.185391	-0.599644	0.722082	-0.193553	-0.675861	1.146037	0.014844	-0.689692	1.124539	0.116973	-0.647533	1.076702	0.118563	-0.532762	0.758603	0.377374	-0.320957	0.673725	-0.008878							-0.167046	0.082430	-0.029347	-0.161970	0.075438	0.179704	-0.159248	0.067491	0.216392	0.340598	0.072812	-0.098163
15280	127.333333	-0.839831	0.648866	0.024809	-0.808324	0.661600	0.234237	-0.782922	0.874039	0.013091	-0.776025	0.884797	0.185828	-0.600022	0.722785	-0.192905	-0.679956	1.145510	0.015766	-0.693340	1.123811	0.117857	-0.650846	1.076429	0.119408	-0.534313	0.758011	0.376218	-0.321124	0.673828	-0.008309							-0.167055	0.082420	-0.029362	-0.161966	0.075438	0.179720	-0.159240	0.067487	0.216401	0.340603	0.072822	-0.098183
15281	127.341667	-0.840376	0.648041	0.025012	-0.809067	0.660741	0.234506	-0.784956	0.873311	0.013524	-0.778230	0.883843	0.186237	-0.600557	0.723449	-0.192280	-0.684073	1.144899	0.016716	-0.697031	1.122983	0.118863	-0.653937	1.075983	0.120220	-0.535318	0.758072	0.375951	-0.321407	0.673898	-0.007798							-0.167047	0.082445	-0.029361	-0.161963	0.075450	0.179734	-0.159235	0.067492	0.216416	0.340573	0.072888	-0.098158
15282	127.350000	-0.841303	0.647223	0.025136	-0.809954	0.659893	0.234830	-0.787032	0.872570	0.013942	-0.780474	0.882881	0.186672	-0.601139	0.724171	-0.191653	-0.688190	1.144119	0.017754	-0.700760	1.122070	0.119878	-0.657020	1.075465	0.121025	-0.536476	0.758189	0.375570	-0.321733	0.673948	-0.007330							-0.167049	0.082446	-0.029380	-0.161966	0.075461	0.179739	-0.159230	0.067509	0.216434	0.340546	0.072966	-0.098144
15283	127.358333	-0.842013	0.646388	0.025342	-0.810725	0.659024	0.235125	-0.789118	0.871808	0.014401	-0.782871	0.881954	0.187197	-0.601861	0.724897	-0.190832	-0.692383	1.143296	0.018725	-0.704570	1.120967	0.120849	-0.660240	1.074942	0.121847	-0.537120	0.758455	0.375539	-0.322099	0.673991	-0.006886							-0.167045	0.082456	-0.029384	-0.161959	0.075481	0.179757	-0.159226	0.067524	0.216443	0.340513	0.072939	-0.098109
15284	127.366667	-0.842762	0.645486	0.025492	-0.811502	0.658073	0.235394	-0.791234	0.871035	0.014857	-0.785131	0.880771	0.187530	-0.602612	0.725630	-0.190083	-0.696658	1.142453	0.019785	-0.708412	1.119833	0.121861	-0.663568	1.074516	0.122839	-0.538102	0.758566	0.375282	-0.322509	0.674043	-0.006508							-0.167023	0.082490	-0.029374	-0.161948	0.075485	0.179774	-0.159228	0.067533	0.216459	0.340579	0.072774	-0.098157
15285	127.375000	-0.843632	0.644570	0.025656	-0.812638	0.657194	0.235726	-0.793698	0.870361	0.015243	-0.787749	0.879944	0.188177	-0.603530	0.726326	-0.189090	-0.700931	1.141630	0.020798	-0.712282	1.118699	0.122903	-0.666331	1.073516	0.123409	-0.538988	0.758804	0.375081	-0.322906	0.674042	-0.006109							-0.167032	0.082471	-0.029389	-0.161946	0.075497	0.179785	-0.159222	0.067536	0.216466	0.340525	0.072939	-0.098124
15286	127.383333	-0.844667	0.643659	0.025791	-0.813401	0.656155	0.235966	-0.795936	0.869585	0.015704	-0.790205	0.878825	0.188637	-0.604509	0.726982	-0.188095	-0.705301	1.140854	0.021929	-0.716225	1.117704	0.124007	-0.670066	1.073204	0.124600	-0.540007	0.758915	0.374757	-0.323362	0.674048	-0.005747							-0.167028	0.082479	-0.029388	-0.161941	0.075509	0.179794	-0.159216	0.067533	0.216474	0.340495	0.072917	-0.098086
15287	127.391667	-0.845386	0.642679	0.025983	-0.814440	0.655200	0.236283	-0.798266	0.868800	0.016191	-0.792798	0.877727	0.189147	-0.605537	0.727673	-0.187216	-0.709663	1.140187	0.023010	-0.720212	1.116760	0.125112	-0.673555	1.072662	0.125471	-0.541095	0.759062	0.374266	-0.323828	0.674019	-0.005381							-0.167014	0.082502	-0.029370	-0.161938	0.075506	0.179812	-0.159211	0.067529	0.216483	0.340542	0.072847	-0.098117
15288	127.400000	-0.846262	0.641681	0.026126	-0.815444	0.654102	0.236509	-0.800470	0.867941	0.016753	-0.795388	0.876578	0.189640	-0.606624	0.728351	-0.186069	-0.714045	1.139614	0.024133	-0.724239	1.115894	0.126189	-0.677301	1.072334	0.126515	-0.542140	0.759226	0.373871	-0.324323	0.673971	-0.005023							-0.167018	0.082491	-0.029363	-0.161929	0.075513	0.179825	-0.159200	0.067530	0.216485	0.340493	0.072924	-0.098068
15289	127.408333	-0.847226	0.640726	0.026307	-0.816556	0.653087	0.236809	-0.802754	0.867078	0.017176	-0.798058	0.875393	0.190197	-0.607741	0.729020	-0.185105	-0.718493	1.139078	0.025274	-0.728233	1.115229	0.127321	-0.680965	1.071840	0.127495	-0.543146	0.759360	0.373550	-0.324826	0.673908	-0.004650							-0.167019	0.082491	-0.029344	-0.161922	0.075527	0.179835	-0.159190	0.067531	0.216487	0.340499	0.072933	-0.098075
15290	127.416667	-0.848251	0.639720	0.026440	-0.817596	0.651938	0.237037	-0.805172	0.866205	0.017603	-0.800680	0.874119	0.190622	-0.608980	0.729566	-0.183989	-0.722896	1.138579	0.026400	-0.732307	1.114501	0.128435	-0.684184	1.071388	0.128095	-0.544151	0.759612	0.373149	-0.325382	0.673861	-0.004301							-0.167003	0.082524	-0.029290	-0.161913	0.075543	0.179831	-0.159185	0.067540	0.216489	0.340502	0.072928	-0.098075
15291	127.425000	-0.849129	0.638646	0.026641	-0.818759	0.650841	0.237324	-0.807597	0.865267	0.018097	-0.803450	0.872862	0.191153	-0.610168	0.730223	-0.182876	-0.727305	1.138057	0.027564	-0.736348	1.113732	0.129586	-0.688500	1.071232	0.129582	-0.545239	0.759781	0.372731	-0.325981	0.673830	-0.003968							-0.167010	0.082518	-0.029232	-0.161906	0.075554	0.179823	-0.159185	0.067557	0.216482	0.340520	0.072838	-0.098077
15292	127.433333	-0.850112	0.637599	0.026821	-0.819949	0.649737	0.237609	-0.810100	0.864321	0.018569	-0.806186	0.871550	0.191604	-0.611370	0.730834	-0.181856	-0.731755	1.137448	0.028697	-0.740371	1.112924	0.130714	-0.692337	1.070573	0.130618	-0.546344	0.759962	0.372319	-0.326599	0.673799	-0.003598							-0.167032	0.082491	-0.029186	-0.161898	0.075572	0.179815	-0.159186	0.067587	0.216480	0.340484	0.072912	-0.098037
15293	127.441667	-0.851120	0.636487	0.026998	-0.820837	0.648348	0.237677	-0.812541	0.863335	0.019059	-0.809059	0.870277	0.192198	-0.612582	0.731481	-0.180728	-0.736100	1.136950	0.029850	-0.744464	1.112220	0.131822	-0.696025	1.070479	0.131572	-0.547415	0.760141	0.372013	-0.327235	0.673788	-0.003199							-0.167027	0.082513	-0.029109	-0.161901	0.075587	0.179796	-0.159185	0.067603	0.216474	0.340480	0.072899	-0.098044
15294	127.450000	-0.852074	0.635342	0.027149	-0.821961	0.647155	0.237911	-0.815166	0.862385	0.019541	-0.811791	0.868989	0.192618	-0.613854	0.732133	-0.179610	-0.740494	1.136478	0.030959	-0.748583	1.111597	0.132939	-0.699837	1.070144	0.132525	-0.548446	0.760451	0.371617	-0.327871	0.673791	-0.002788							-0.167030	0.082516	-0.029041	-0.161902	0.075594	0.179784	-0.159184	0.067618	0.216458	0.340514	0.072926	-0.098048
15295	127.458333	-0.853044	0.634202	0.027339	-0.823085	0.645988	0.238132	-0.817590	0.861360	0.020056	-0.814614	0.867665	0.193105	-0.615026	0.732841	-0.178599	-0.744867	1.136091	0.032044	-0.752669	1.111099	0.134028	-0.703724	1.069875	0.133492	-0.549432	0.760871	0.371321	-0.328495	0.673780	-0.002354							-0.167043	0.082502	-0.028969	-0.161911	0.075600	0.179759	-0.159188	0.067626	0.216437	0.340507	0.072924	-0.098031
15296	127.466667	-0.853991	0.633090	0.027501	-0.824198	0.644814	0.238349	-0.820221	0.860372	0.020538	-0.817473	0.866301	0.193601	-0.616113	0.733724	-0.177476	-0.749195	1.135848	0.033149	-0.756769	1.110730	0.135164	-0.707768	1.069772	0.134558	-0.550130	0.761935	0.371701	-0.329100	0.673780	-0.001919							-0.167046	0.082503	-0.028901	-0.161918	0.075615	0.179731	-0.159190	0.067645	0.216409	0.340529	0.072936	-0.098047
15297	127.475000	-0.854984	0.631982	0.027679	-0.825336	0.643654	0.238562	-0.822730	0.859306	0.021079	-0.820261	0.865027	0.194143	-0.617279	0.734492	-0.176569	-0.753540	1.135598	0.034216	-0.761007	1.110324	0.136167	-0.711676	1.069498	0.135473	-0.551471	0.762025	0.370964	-0.329697	0.673805	-0.001493							-0.167055	0.082503	-0.028841	-0.161921	0.075623	0.179698	-0.159192	0.067665	0.216379	0.340518	0.072938	-0.098029
15298	127.483333	-0.855953	0.630893	0.027821	-0.826404	0.642396	0.238719	-0.825295	0.858257	0.021619	-0.823077	0.863716	0.194695	-0.618347	0.735344	-0.175672	-0.757842	1.135377	0.035219	-0.765158	1.110085	0.137237	-0.715686	1.069362	0.136388	-0.553081	0.761924	0.370082	-0.330294	0.673850	-0.001087							-0.167059	0.082497	-0.028789	-0.161912	0.075646	0.179643	-0.159190	0.067697	0.216340	0.340538	0.072958	-0.098048
15299	127.491667	-0.856952	0.629818	0.028018	-0.827578	0.641364	0.239001	-0.827835	0.857166	0.022142	-0.825824	0.862337	0.195156	-0.619243	0.736312	-0.174863	-0.762132	1.135184	0.036239	-0.769292	1.109788	0.138209	-0.719987	1.069419	0.137528	-0.554116	0.762594	0.369956	-0.330850	0.673876	-0.000645							-0.167069	0.082500	-0.028730	-0.161913	0.075666	0.179590	-0.159191	0.067740	0.216291	0.340562	0.072872	-0.098066
15300	127.500000	-0.857913	0.628761	0.028172	-0.828724	0.640179	0.239228	-0.830309	0.856027	0.022680	-0.828587	0.860958	0.195626	-0.620170	0.737264	-0.174012	-0.766412	1.135046	0.037305	-0.773473	1.109568	0.139187	-0.724256	1.069495	0.138627	-0.555406	0.763021	0.369555	-0.331364	0.673891	-0.000203							-0.167077	0.082504	-0.028672	-0.161894	0.075699	0.179526	-0.159191	0.067794	0.216234	0.340547	0.072972	-0.098061
15301	127.508333	-0.858922	0.627724	0.028336	-0.829809	0.639013	0.239441	-0.832844	0.854933	0.023251	-0.831329	0.859617	0.196177	-0.620955	0.738258	-0.173363	-0.770613	1.134927	0.038298	-0.777603	1.109390	0.140197	-0.728090	1.069325	0.139503	-0.556747	0.763514	0.369427	-0.331810	0.673860	0.000230							-0.167095	0.082501	-0.028614	-0.161868	0.075729	0.179430	-0.159204	0.067809	0.216052	0.340561	0.072876	-0.098054
15302	127.516667	-0.859874	0.626707	0.028484	-0.830974	0.637897	0.239711	-0.835314	0.853828	0.023751	-0.834058	0.858245	0.196663	-0.621669	0.739326	-0.172725	-0.774780	1.134851	0.039335	-0.781585	1.109246	0.141250	-0.731437	1.069054	0.140038	-0.558047	0.763969	0.369078	-0.332265	0.673843	0.000606							-0.167108	0.082497	-0.028541	-0.161850	0.075758	0.179312	-0.159227	0.067804	0.215840	0.340551	0.072969	-0.098058
15303	127.525000	-0.860873	0.625746	0.028646	-0.832030	0.636765	0.239925	-0.837891	0.852774	0.024272	-0.836739	0.856917	0.197166	-0.622386	0.740316	-0.172097	-0.778891	1.134774	0.040370	-0.785668	1.109040	0.142256	-0.736244	1.069474	0.141671	-0.559191	0.764925	0.369372	-0.332727	0.673822	0.000959							-0.167057	0.082492	-0.028446	-0.161726	0.075971	0.178972	-0.159253	0.067894	0.215718	0.340530	0.072963	-0.098031
15304	127.533333	-0.861858	0.624774	0.028768	-0.833098	0.635612	0.240116	-0.840155	0.851621	0.024891	-0.839396	0.855663	0.197732	-0.623012	0.741479	-0.171434	-0.782914	1.134726	0.041408	-0.789680	1.108791	0.143261	-0.740121	1.069159	0.142526	-0.560365	0.765881	0.369695	-0.333176	0.673802	0.001263							-0.167008	0.082482	-0.028352	-0.161606	0.076186	0.178620	-0.159288	0.067999	0.215571	0.340557	0.072963	-0.098050
15305	127.541667	-0.862704	0.623830	0.028907	-0.834166	0.634575	0.240334	-0.842467	0.850514	0.025471	-0.841967	0.854277	0.198108	-0.623669	0.742538	-0.170957	-0.786944	1.134563	0.042436	-0.793587	1.108560	0.144319	-0.743972	1.069266	0.143632	-0.561768	0.766318	0.369433	-0.333629	0.673779	0.001533							-0.167029	0.082476	-0.028271	-0.161608	0.076278	0.178436	-0.159337	0.068122	0.215389	0.340551	0.072972	-0.098051
15306	127.550000	-0.863410	0.622857	0.029034	-0.835215	0.633507	0.240513	-0.844667	0.849367	0.026008	-0.844518	0.853077	0.198624	-0.624291	0.743625	-0.170498	-0.790968	1.134389	0.043537	-0.797474	1.108248	0.145346	-0.747763	1.069324	0.144740	-0.563602	0.766173	0.368680	-0.334068	0.673752	0.001754							-0.167055	0.082465	-0.028200	-0.161638	0.076392	0.178208	-0.159408	0.068259	0.215173	0.340555	0.072962	-0.098057
15307	127.558333	-0.864223	0.621924	0.029131	-0.836236	0.632432	0.240638	-0.846967	0.848387	0.026486	-0.846987	0.851873	0.199053	-0.624816	0.744844	-0.169906	-0.794836	1.134303	0.044610	-0.801195	1.107980	0.146388	-0.751446	1.069148	0.145709	-0.564765	0.767350	0.369192	-0.334533	0.673700	0.001949							-0.167084	0.082463	-0.028123	-0.161692	0.076528	0.177967	-0.159482	0.068612	0.215127	0.340542	0.072955	-0.098052
15308	127.566667	-0.865083	0.621053	0.029267	-0.837262	0.631516	0.240825	-0.849163	0.847386	0.026893	-0.849524	0.850582	0.199422	-0.625463	0.745939	-0.169409	-0.798715	1.134144	0.045661	-0.805028	1.107686	0.147420	-0.755066	1.068537	0.146443	-0.566151	0.767934	0.369240	-0.335012	0.673662	0.002120							-0.167089	0.082489	-0.028038	-0.161790	0.076686	0.177703	-0.159608	0.068833	0.214853	0.340544	0.072960	-0.098071
15309	127.575000	-0.865829	0.620121	0.029323	-0.838228	0.630480	0.240922	-0.851360	0.846441	0.027248	-0.851554	0.849216	0.199635	-0.625958	0.747203	-0.168865	-0.802545	1.133905	0.046736	-0.808753	1.107379	0.148487	-0.758331	1.068491	0.147271	-0.567617	0.768897	0.369467	-0.335459	0.673590	0.002341							-0.167117	0.082465	-0.027989	-0.161909	0.076862	0.177405	-0.159761	0.069120	0.214565	0.340566	0.072871	-0.098096
15310	127.583333	-0.866624	0.619262	0.029390	-0.839204	0.629601	0.241084	-0.853450	0.845484	0.027582	-0.854035	0.848060	0.199948	-0.626427	0.748423	-0.168364	-0.806235	1.133780	0.047785	-0.812444	1.107051	0.149462	-0.762364	1.068618	0.148621	-0.569088	0.769542	0.369533	-0.335891	0.673501	0.002612							-0.167131	0.082462	-0.027915	-0.162058	0.077077	0.177100	-0.159961	0.069281	0.214047	0.340532	0.072954	-0.098088
15311	127.591667	-0.867375	0.618364	0.029438	-0.840138	0.628608	0.241177	-0.855563	0.844606	0.027896	-0.856318	0.846918	0.200221	-0.626920	0.749614	-0.167875	-0.809918	1.133585	0.048764	-0.815999	1.106719	0.150432	-0.765918	1.068228	0.149447	-0.570495	0.770004	0.369491	-0.336339	0.673434	0.002909							-0.167143	0.082463	-0.027845	-0.162217	0.077305	0.176768	-0.160126	0.069637	0.213716	0.340516	0.072943	-0.098082
15312	127.600000	-0.868126	0.617527	0.029489	-0.841057	0.627631	0.241265	-0.857535	0.843693	0.028183	-0.858389	0.845491	0.200319	-0.627408	0.750809	-0.167389	-0.813470	1.133503	0.049710	-0.819764	1.106445	0.151270	-0.768643	1.067637	0.149672	-0.571998	0.770830	0.369836	-0.336803	0.673370	0.003232							-0.167146	0.082488	-0.027753	-0.162406	0.077549	0.176401	-0.160319	0.070016	0.213369	0.340577	0.072777	-0.098130
15313	127.608333	-0.868528	0.616590	0.029598	-0.841850	0.626585	0.241285	-0.859477	0.842801	0.028458	-0.860664	0.844588	0.200716	-0.627878	0.751952	-0.166870	-0.816991	1.133475	0.050621	-0.823300	1.106327	0.152182	-0.772630	1.067850	0.150935	-0.573400	0.771396	0.369918	-0.337236	0.673333	0.003555							-0.167153	0.082484	-0.027677	-0.162620	0.077800	0.176044	-0.160512	0.070391	0.213012	0.340554	0.072864	-0.098119
15314	127.616667	-0.869217	0.615818	0.029643	-0.842635	0.625583	0.241306	-0.861432	0.841928	0.028728	-0.862893	0.843500	0.200972	-0.628347	0.753068	-0.166408	-0.820369	1.133589	0.051481	-0.826774	1.106251	0.153071	-0.775692	1.067386	0.151315	-0.574830	0.772139	0.370264	-0.337651	0.673330	0.003842							-0.167153	0.082481	-0.027615	-0.162840	0.078066	0.175671	-0.160696	0.070921	0.212839	0.340504	0.072942	-0.098083
15315	127.625000	-0.869849	0.615020	0.029657	-0.843599	0.624761	0.241453	-0.863259	0.840993	0.028994	-0.864872	0.842258	0.201137	-0.628823	0.754134	-0.165928	-0.823738	1.133556	0.052387	-0.830104	1.106042	0.153848	-0.779056	1.067180	0.152078	-0.576225	0.772765	0.370516	-0.338047	0.673359	0.004068							-0.167151	0.082485	-0.027564	-0.163074	0.078327	0.175314	-0.160980	0.071238	0.212377	0.340514	0.072939	-0.098101
15316	127.633333	-0.870474	0.614282	0.029672	-0.844519	0.623848	0.241546	-0.865046	0.840048	0.029248	-0.867148	0.841104	0.201469	-0.629283	0.755161	-0.165447	-0.826970	1.133472	0.053244	-0.833349	1.105745	0.154632	-0.782275	1.066904	0.152778	-0.577470	0.773390	0.370766	-0.338422	0.673392	0.004246							-0.167141	0.082482	-0.027516	-0.163323	0.078585	0.174952	-0.161242	0.071644	0.212149	0.340574	0.072782	-0.098155
15317	127.641667	-0.870993	0.613473	0.029655	-0.845334	0.623021	0.241631	-0.866935	0.839140	0.029503	-0.869028	0.839883	0.201689	-0.629782	0.756107	-0.164951	-0.830024	1.133352	0.054027	-0.836504	1.105336	0.155340	-0.785363	1.066585	0.153479	-0.578886	0.774059	0.371121	-0.338780	0.673423	0.004386							-0.167175	0.082454	-0.027468	-0.163586	0.078862	0.174612	-0.161652	0.071842	0.211627	0.340526	0.072842	-0.098106
15318	127.650000	-0.871609	0.612753	0.029649	-0.845943	0.622007	0.241574	-0.868868	0.838334	0.029598	-0.871179	0.838869	0.202110	-0.630285	0.757009	-0.164452	-0.833001	1.133169	0.054825	-0.839551	1.104836	0.156037	-0.788352	1.066243	0.154176	-0.580228	0.774505	0.371207	-0.339111	0.673466	0.004503							-0.167198	0.082430	-0.027419	-0.163868	0.079193	0.174269	-0.162076	0.072119	0.211294	0.340500	0.072922	-0.098094
15319	127.658333	-0.872097	0.611997	0.029606	-0.846786	0.621254	0.241688	-0.870466	0.837290	0.029910	-0.873062	0.837586	0.202193	-0.630830	0.757824	-0.163937	-0.835935	1.132925	0.055685	-0.842459	1.104409	0.156795	-0.791191	1.065859	0.154865	-0.581627	0.775114	0.371516	-0.339425	0.673499	0.004592							-0.167175	0.082425	-0.027355	-0.164192	0.079559	0.173877	-0.162571	0.072474	0.210964	0.340549	0.072861	-0.098148
15320	127.666667	-0.872686	0.611302	0.029581	-0.847627	0.620501	0.241793	-0.872061	0.836237	0.030212	-0.874652	0.836301	0.202350	-0.631418	0.758566	-0.163399	-0.838728	1.132739	0.056499	-0.845296	1.103924	0.157526	-0.793989	1.065480	0.155546	-0.583071	0.775491	0.371541	-0.339741	0.673513	0.004670							-0.167149	0.082423	-0.027290	-0.164548	0.079953	0.173415	-0.163206	0.072810	0.210355	0.340505	0.072933	-0.098112
15321	127.675000	-0.873123	0.610551	0.029505	-0.848173	0.619566	0.241712	-0.873850	0.835407	0.030280	-0.876364	0.835006	0.202379	-0.632020	0.759221	-0.162811	-0.841401	1.132516	0.057280	-0.847988	1.103469	0.158315	-0.796669	1.065093	0.156261	-0.584385	0.775917	0.371848	-0.340031	0.673474	0.004766							-0.167116	0.082424	-0.027235	-0.165022	0.080324	0.172794	-0.163793	0.073139	0.209561	0.340514	0.072936	-0.098128
15322	127.683333	-0.873605	0.609867	0.029466	-0.848934	0.618872	0.241784	-0.875443	0.834448	0.030489	-0.878164	0.833808	0.202555	-0.632680	0.759795	-0.162197	-0.844059	1.132229	0.058084	-0.850657	1.103038	0.159089	-0.799256	1.064700	0.156977	-0.585682	0.776356	0.371963	-0.340372	0.673467	0.004817							-0.167066	0.082427	-0.027204	-0.165372	0.080629	0.172055	-0.164371	0.073515	0.208750	0.340558	0.072777	-0.098157
15323	127.691667	-0.874085	0.609164	0.029363	-0.849617	0.618076	0.241789	-0.876976	0.833472	0.030663	-0.880057	0.832744	0.202892	-0.633386	0.760297	-0.161558	-0.846602	1.131996	0.058930	-0.853153	1.102567	0.159871	-0.801741	1.064290	0.157672	-0.586975	0.776726	0.371932	-0.340717	0.673415	0.004905							-0.167014	0.082424	-0.027198	-0.166054	0.080901	0.171174	-0.164991	0.073693	0.207791	0.340548	0.072869	-0.098158
15324	127.700000	-0.874589	0.608479	0.029284	-0.850223	0.617215	0.241729	-0.878504	0.832532	0.030842	-0.881743	0.831330	0.202824	-0.634152	0.760735	-0.160890	-0.849092	1.131637	0.059764	-0.855547	1.102090	0.160632	-0.804110	1.063853	0.158361	-0.588271	0.776935	0.371870	-0.341103	0.673360	0.005001							-0.166949	0.082433	-0.027175	-0.166109	0.081204	0.170300	-0.165581	0.073905	0.206888	0.340559	0.072778	-0.098157
15325	127.708333	-0.875026	0.607785	0.029179	-0.850796	0.616364	0.241672	-0.880026	0.831604	0.031016	-0.882811	0.829919	0.202759	-0.634960	0.761090	-0.160204	-0.851405	1.131354	0.060533	-0.857832	1.101570	0.161415	-0.806414	1.063276	0.159026	-0.589530	0.777229	0.371894	-0.341507	0.673277	0.005121							-0.166882	0.082439	-0.027130	-0.166948	0.081377	0.169200	-0.166370	0.074017	0.205805	0.340512	0.072945	-0.098130
15326	127.716667	-0.875437	0.607089	0.029068	-0.851505	0.615531	0.241669	-0.881248	0.830463	0.031336	-0.884448	0.828756	0.202892	-0.635811	0.761405	-0.159485	-0.853706	1.130980	0.061353	-0.860034	1.101024	0.162138	-0.808118	1.062883	0.159354	-0.590727	0.777375	0.371542	-0.341973	0.673238	0.005188							-0.166811	0.082440	-0.027065	-0.167541	0.081416	0.168024	-0.166998	0.074076	0.204696	0.340563	0.072767	-0.098159
15327	127.725000	-0.875943	0.606433	0.028999	-0.852063	0.614646	0.241628	-0.882671	0.829518	0.031513	-0.886349	0.827798	0.203202	-0.636718	0.761637	-0.158755	-0.855798	1.130557	0.062060	-0.862126	1.100520	0.162818	-0.810181	1.062391	0.159986	-0.592015	0.777535	0.371583	-0.342417	0.673203	0.005318							-0.166738	0.082439	-0.026980	-0.167765	0.081600	0.166913	-0.167597	0.074035	0.203677	0.340566	0.072862	-0.098157
15328	127.733333	-0.876340	0.605729	0.028905	-0.852786	0.613912	0.241720	-0.884113	0.828565	0.031709	-0.887609	0.826463	0.203197	-0.637659	0.761825	-0.158004	-0.857803	1.130212	0.062756	-0.864143	1.099937	0.163455	-0.812148	1.061888	0.160567	-0.593290	0.777660	0.371626	-0.342869	0.673201	0.005401							-0.166655	0.082448	-0.026869	-0.168190	0.081567	0.165657	-0.168140	0.073979	0.202391	0.340540	0.072952	-0.098136
15329	127.741667	-0.876777	0.605019	0.028863	-0.853352	0.613040	0.241723	-0.885557	0.827655	0.031941	-0.889126	0.825323	0.203378	-0.638639	0.761930	-0.157225	-0.859700	1.129803	0.063427	-0.866033	1.099427	0.164092	-0.814074	1.061389	0.161198	-0.594499	0.777662	0.371391	-0.343384	0.673212	0.005388							-0.166541	0.082454	-0.026750	-0.168953	0.081363	0.164217	-0.168649	0.073630	0.201216	0.340527	0.072933	-0.098124
15330	127.750000	-0.877231	0.604372	0.028868	-0.853577	0.612038	0.241655	-0.886971	0.826721	0.032168	-0.890605	0.824200	0.203571	-0.639675	0.761972	-0.156449	-0.861484	1.129418	0.064006	-0.867863	1.098882	0.164638	-0.815964	1.060894	0.161773	-0.595719	0.777495	0.371124	-0.343892	0.673247	0.005322							-0.166416	0.082462	-0.026616	-0.169161	0.081325	0.162697	-0.169103	0.073322	0.199768	0.340583	0.072765	-0.098167
15331	127.758333	-0.877620	0.603627	0.028854	-0.854159	0.611373	0.241710	-0.888296	0.825794	0.032434	-0.892043	0.823100	0.203782	-0.640742	0.761942	-0.155654	-0.863217	1.129060	0.064580	-0.869612	1.098456	0.165190	-0.817672	1.060419	0.162243	-0.596979	0.777423	0.371026	-0.344390	0.673322	0.005194							-0.166293	0.082482	-0.026464	-0.169388	0.080975	0.161312	-0.169460	0.072993	0.198372	0.340525	0.072827	-0.098127
15332	127.766667	-0.878002	0.602899	0.028866	-0.854346	0.610468	0.241600	-0.889687	0.824896	0.032694	-0.893434	0.822015	0.204004	-0.641846	0.761873	-0.154855	-0.864850	1.128762	0.065152	-0.871358	1.098022	0.165694	-0.819426	1.059995	0.162768	-0.598193	0.777329	0.370936	-0.344904	0.673419	0.005018							-0.166162	0.082493	-0.026300	-0.169542	0.080570	0.159896	-0.169667	0.072715	0.197134	0.340482	0.072894	-0.098114
15333	127.775000	-0.878464	0.602249	0.028971	-0.855080	0.609928	0.241896	-0.891054	0.824029	0.032978	-0.894784	0.820986	0.204254	-0.642996	0.761729	-0.154051	-0.866418	1.128519	0.065658	-0.872947	1.097747	0.166221	-0.821201	1.059559	0.163254	-0.599297	0.777147	0.370715	-0.345427	0.673551	0.004773							-0.166002	0.082534	-0.026111	-0.169401	0.080369	0.158338	-0.169718	0.072251	0.195449	0.340474	0.072883	-0.098133
15334	127.783333	-0.878954	0.601641	0.029050	-0.855220	0.609051	0.241827	-0.892371	0.823279	0.033291	-0.896105	0.819997	0.204526	-0.644170	0.761543	-0.153269	-0.867909	1.128346	0.066165	-0.874515	1.097440	0.166634	-0.822740	1.059281	0.163689	-0.600431	0.777033	0.370655	-0.345969	0.673677	0.004507							-0.165839	0.082557	-0.025924	-0.169182	0.080164	0.156751	-0.169591	0.071842	0.193845	0.340454	0.072878	-0.098162
15335	127.791667	-0.879366	0.601036	0.029149	-0.855810	0.608516	0.242052	-0.893575	0.822403	0.033638	-0.897351	0.819043	0.204788	-0.645373	0.761335	-0.152529	-0.869327	1.128191	0.066620	-0.876004	1.097267	0.167121	-0.824291	1.058941	0.164072	-0.601480	0.776887	0.370524	-0.346541	0.673815	0.004206							-0.165663	0.082578	-0.025718	-0.169037	0.079692	0.155279	-0.169502	0.071423	0.192030	0.340447	0.072657	-0.098174
15336	127.800000	-0.879780	0.600422	0.029277	-0.856077	0.607744	0.242104	-0.895001	0.821585	0.033939	-0.898572	0.818143	0.205081	-0.646615	0.761089	-0.151813	-0.870638	1.128070	0.067038	-0.877461	1.097096	0.167531	-0.825758	1.058675	0.164460	-0.602495	0.776757	0.370401	-0.347141	0.673958	0.003886							-0.165472	0.082596	-0.025496	-0.168505	0.079308	0.153632	-0.169230	0.071087	0.190367	0.340392	0.072623	-0.098177
15337	127.808333	-0.880235	0.599914	0.029394	-0.856486	0.607129	0.242249	-0.896003	0.820860	0.034395	-0.899715	0.817280	0.205372	-0.647873	0.760806	-0.151106	-0.871947	1.128002	0.067536	-0.878839	1.096948	0.167908	-0.827198	1.058432	0.164856	-0.603460	0.776644	0.370290	-0.347764	0.674087	0.003553							-0.165238	0.082634	-0.025247	-0.168332	0.079193	0.151834	-0.168728	0.070867	0.188898	0.340325	0.072666	-0.098147
15338	127.816667	-0.880618	0.599385	0.029541	-0.857190	0.606746	0.242567	-0.897450	0.820149	0.034692	-0.900848	0.816479	0.205686	-0.649153	0.760508	-0.150437	-0.873130	1.127935	0.067897	-0.880200	1.096863	0.168292	-0.828693	1.058229	0.165274	-0.604378	0.776566	0.370190	-0.348431	0.674207	0.003201							-0.165029	0.082643	-0.024978	-0.167289	0.079095	0.150173	-0.168124	0.070499	0.186983	0.340300	0.072534	-0.098160
15339	127.825000	-0.881098	0.598932	0.029748	-0.857427	0.606158	0.242684	-0.898492	0.819465	0.035105	-0.901908	0.815733	0.205999	-0.650469	0.760205	-0.149804	-0.874282	1.127936	0.068276	-0.881530	1.096856	0.168666	-0.830239	1.058130	0.165818	-0.605240	0.776522	0.370095	-0.349128	0.674317	0.002811							-0.164743	0.082680	-0.024689	-0.166590	0.078963	0.148502	-0.167512	0.070469	0.185059	0.340251	0.072467	-0.098174
15340	127.833333	-0.881587	0.598534	0.029963	-0.857642	0.605579	0.242814	-0.899716	0.818824	0.035447	-0.902927	0.815043	0.206330	-0.651799	0.759901	-0.149189	-0.875361	1.128041	0.068632	-0.882727	1.096872	0.168982	-0.831342	1.057946	0.165913	-0.606059	0.776506	0.370012	-0.349874	0.674422	0.002373							-0.164468	0.082716	-0.024381	-0.165741	0.078898	0.146776	-0.166719	0.070301	0.183209	0.340207	0.072417	-0.098183
15341	127.841667	-0.881974	0.598105	0.030202	-0.857973	0.605176	0.243056	-0.900686	0.818285	0.035969	-0.903876	0.814404	0.206678	-0.653147	0.759613	-0.148633	-0.876411	1.128219	0.068991	-0.883919	1.097047	0.169383	-0.833097	1.058020	0.166681	-0.606816	0.776489	0.369953	-0.350666	0.674520	0.001902							-0.164184	0.082742	-0.024053	-0.164786	0.078907	0.145055	-0.165723	0.070282	0.181536	0.340158	0.072391	-0.098162
15342	127.850000	-0.882462	0.597745	0.030477	-0.858268	0.604812	0.243314	-0.901762	0.817736	0.036405	-0.904775	0.813822	0.207045	-0.654505	0.759332	-0.148111	-0.877453	1.128403	0.069374	-0.885034	1.097157	0.169659	-0.834389	1.058026	0.167017	-0.607537	0.776499	0.369922	-0.351466	0.674612	0.001412							-0.163885	0.082773	-0.023709	-0.163817	0.078959	0.143237	-0.164641	0.070396	0.179774	0.340121	0.072334	-0.098168
15343	127.858333	-0.882922	0.597391	0.030775	-0.858711	0.604633	0.243695	-0.902793	0.817226	0.036860	-0.905619	0.813293	0.207447	-0.655858	0.759050	-0.147644	-0.878375	1.128688	0.069768	-0.886134	1.097398	0.170046	-0.835609	1.058066	0.167363	-0.608206	0.776513	0.369921	-0.352302	0.674715	0.000864							-0.163547	0.082823	-0.023360	-0.162872	0.078898	0.141314	-0.163505	0.070369	0.177797	0.340041	0.072294	-0.098127
15344	127.866667	-0.883394	0.597061	0.031094	-0.858762	0.604183	0.243889	-0.903682	0.816783	0.037319	-0.906405	0.812817	0.207866	-0.657205	0.758781	-0.147203	-0.879265	1.129021	0.070136	-0.887183	1.097748	0.170475	-0.836783	1.058139	0.167699	-0.608843	0.776557	0.369974	-0.353166	0.674814	0.000290							-0.163223	0.082845	-0.023010	-0.161891	0.078813	0.139452	-0.162326	0.070378	0.176015	0.340053	0.072297	-0.098133
15345	127.875000	-0.883791	0.596680	0.031440	-0.859154	0.604023	0.244293	-0.904810	0.816315	0.037800	-0.907120	0.812383	0.208316	-0.658562	0.758507	-0.146849	-0.880134	1.129292	0.070536	-0.888141	1.097962	0.170842	-0.837861	1.058195	0.168039	-0.609419	0.776608	0.370044	-0.354026	0.674940	-0.000310							-0.162816	0.082884	-0.022632	-0.161073	0.078769	0.137683	-0.161145	0.070460	0.174166	0.339995	0.072227	-0.098161
15346	127.883333	-0.884219	0.596379	0.031813	-0.859538	0.603875	0.244709	-0.905620	0.815904	0.038351	-0.907789	0.811999	0.208790	-0.659923	0.758248	-0.146534	-0.880973	1.129495	0.070941	-0.888978	1.098126	0.171196	-0.838879	1.058249	0.168390	-0.609948	0.776679	0.370142	-0.354889	0.675068	-0.000943							-0.162361	0.082987	-0.022253	-0.160021	0.078926	0.136066	-0.160090	0.070554	0.172594	0.339951	0.072192	-0.098160
15347	127.891667	-0.884676	0.596102	0.032236	-0.859393	0.603393	0.244879	-0.906566	0.815538	0.038836	-0.908398	0.811651	0.209277	-0.661281	0.757993	-0.146247	-0.881747	1.129719	0.071311	-0.889809	1.098367	0.171607	-0.839816	1.058282	0.168734	-0.610426	0.776765	0.370274	-0.355751	0.675200	-0.001629							-0.161939	0.082914	-0.021930	-0.158925	0.079200	0.134597	-0.158728	0.070615	0.171085	0.339920	0.072177	-0.098144
[truncated: 6,261 more rows]
[truncated: 684 more columns]
