# Supplementary material for: Musical improvisation enhances interpersonal coordination in subsequent conversation: Motor and speech evidence
Source: PLoS One. 2021 Apr 15;16(4):e0250166. doi: 10.1371/journal.pone.0250166 (PMC8049323; doi:10.1371/journal.pone.0250166)
Supplement: S2 File — (ZIP) [file pone.0250166.s005.zip › MI condition/EDITED_PC 226 T2.csv]

Format Version	1.21	Take Name	PC 226 T2	Capture Frame Rate	180.000000	Export Frame Rate	120.000000	Capture Start Time	2018-07-05 04.38.09 PM	Total Frames in Take	51688	Total Exported Frames	34459	Rotation Type	Quaternion	Length Units	Meters	Coordinate Space	Global
		Marker	Marker	Marker	Marker	Marker	Marker	Marker	Marker	Marker	Marker	Marker	Marker	Marker	Marker	Marker	Marker	Marker	Marker	Marker	Marker	Marker	Marker	Marker	Marker	Marker	Marker	Marker	Marker	Marker	Marker	Marker	Marker	Marker	Marker	Marker	Marker	Marker	Marker	Marker	Marker	Marker	Marker	Marker	Marker	Marker	Marker	Marker	Marker
		Unlabeled:5000	Unlabeled:5000	Unlabeled:5000	Unlabeled:5001	Unlabeled:5001	Unlabeled:5001	Unlabeled:5002	Unlabeled:5002	Unlabeled:5002	Unlabeled:5003	Unlabeled:5003	Unlabeled:5003	Unlabeled:5004	Unlabeled:5004	Unlabeled:5004	Unlabeled:5005	Unlabeled:5005	Unlabeled:5005	Unlabeled:5006	Unlabeled:5006	Unlabeled:5006	Unlabeled:5007	Unlabeled:5007	Unlabeled:5007	Unlabeled:5008	Unlabeled:5008	Unlabeled:5008	Unlabeled:5009	Unlabeled:5009	Unlabeled:5009	Unlabeled:5010	Unlabeled:5010	Unlabeled:5010	Unlabeled:5011	Unlabeled:5011	Unlabeled:5011	Unlabeled:5012	Unlabeled:5012	Unlabeled:5012	Unlabeled:5013	Unlabeled:5013	Unlabeled:5013	Unlabeled:5014	Unlabeled:5014	Unlabeled:5014	Unlabeled:5015	Unlabeled:5015	Unlabeled:5015
		8392B20CF49E35701388	8392B20CF49E35701388	8392B20CF49E35701388	8392B20CF49E35701389	8392B20CF49E35701389	8392B20CF49E35701389	8392B20CF49E3570138A	8392B20CF49E3570138A	8392B20CF49E3570138A	8392B20CF49E3570138B	8392B20CF49E3570138B	8392B20CF49E3570138B	8392B20CF49E3570138C	8392B20CF49E3570138C	8392B20CF49E3570138C	8392B20CF49E3570138D	8392B20CF49E3570138D	8392B20CF49E3570138D	8392B20CF49E3570138E	8392B20CF49E3570138E	8392B20CF49E3570138E	8392B20CF49E3570138F	8392B20CF49E3570138F	8392B20CF49E3570138F	8392B20CF49E35701390	8392B20CF49E35701390	8392B20CF49E35701390	8392B20CF49E35701391	8392B20CF49E35701391	8392B20CF49E35701391	8392B20CF49E35701392	8392B20CF49E35701392	8392B20CF49E35701392	8392B20CF49E35701393	8392B20CF49E35701393	8392B20CF49E35701393	8392B20CF49E35701394	8392B20CF49E35701394	8392B20CF49E35701394	8392B20CF49E35701395	8392B20CF49E35701395	8392B20CF49E35701395	8392B20CF49E35701396	8392B20CF49E35701396	8392B20CF49E35701396	8392B20CF49E35701397	8392B20CF49E35701397	8392B20CF49E35701397
		Position	Position	Position	Position	Position	Position	Position	Position	Position	Position	Position	Position	Position	Position	Position	Position	Position	Position	Position	Position	Position	Position	Position	Position	Position	Position	Position	Position	Position	Position	Position	Position	Position	Position	Position	Position	Position	Position	Position	Position	Position	Position	Position	Position	Position	Position	Position	Position
Frame	Time	X	Y	Z	X	Y	Z	X	Y	Z	X	Y	Z	X	Y	Z	X	Y	Z	X	Y	Z	X	Y	Z	X	Y	Z	X	Y	Z	X	Y	Z	X	Y	Z	X	Y	Z	X	Y	Z	X	Y	Z	X	Y	Z
14408	120.066667	-0.826235	0.687190	0.001971	-0.831458	0.650390	0.228169	-0.757862	0.904692	0.021250	-0.808416	0.862849	0.224227	-0.396713	0.861080	-0.043637	-0.647319	1.184877	0.182028	-0.640335	0.730301	0.388581	-0.648833	1.143265	0.278771	-0.642870	1.082394	0.258484										-0.285618	0.077572	-0.075628	-0.267876	0.072405	0.177200	-0.267731	0.070114	0.137343
14409	120.075000	-0.825795	0.687359	0.001904	-0.831254	0.650525	0.228098	-0.757261	0.904790	0.021348	-0.808078	0.863003	0.224242	-0.396272	0.860772	-0.043739	-0.646705	1.184666	0.182338	-0.640198	0.730355	0.388787	-0.648269	1.143126	0.279007	-0.642185	1.082208	0.258782										-0.285618	0.077580	-0.075651	-0.267867	0.072416	0.177179	-0.267732	0.070114	0.137339
14410	120.083333	-0.825227	0.687525	0.001869	-0.831067	0.650650	0.228031	-0.756678	0.904877	0.021474	-0.807739	0.863162	0.224259	-0.395787	0.860405	-0.043918	-0.646186	1.184421	0.182542	-0.640063	0.730405	0.388988	-0.647632	1.142985	0.279201	-0.641503	1.082054	0.259126										-0.285625	0.077590	-0.075676	-0.267862	0.072423	0.177175	-0.267728	0.070109	0.137332
14411	120.091667	-0.824716	0.687712	0.001783	-0.830936	0.650806	0.227965	-0.756107	0.904966	0.021591	-0.807464	0.863365	0.224316	-0.395396	0.860007	-0.044116	-0.645699	1.184079	0.182773	-0.639930	0.730468	0.389198	-0.647163	1.142756	0.279517	-0.640828	1.081891	0.259464										-0.285635	0.077600	-0.075705	-0.267865	0.072420	0.177166	-0.267727	0.070100	0.137334
14412	120.100000	-0.824113	0.687878	0.001812	-0.830812	0.650948	0.227907	-0.755556	0.905059	0.021713	-0.807183	0.863566	0.224376	-0.394994	0.859675	-0.044453	-0.645199	1.183796	0.183006	-0.639802	0.730524	0.389396	-0.646657	1.142598	0.279821	-0.640145	1.081710	0.259834										-0.285644	0.077606	-0.075732	-0.267866	0.072407	0.177164	-0.267724	0.070091	0.137324
14413	120.108333	-0.823703	0.688079	0.001747	-0.830756	0.651120	0.227892	-0.755040	0.905159	0.021865	-0.806754	0.863698	0.224390	-0.394687	0.859347	-0.044828	-0.644739	1.183513	0.183265	-0.639690	0.730560	0.389589	-0.646146	1.142442	0.280136	-0.639480	1.081531	0.260188										-0.285639	0.077658	-0.075808	-0.267866	0.072403	0.177156	-0.267724	0.070091	0.137328
14414	120.116667	-0.823140	0.688242	0.001740	-0.830571	0.651216	0.227814	-0.754541	0.905265	0.022009	-0.806535	0.863858	0.224479	-0.394392	0.859061	-0.045280	-0.644282	1.183333	0.183587	-0.639590	0.730580	0.389774	-0.645554	1.142205	0.280385	-0.638853	1.081370	0.260527										-0.285664	0.077657	-0.075801	-0.267864	0.072392	0.177149	-0.267729	0.070081	0.137312
14415	120.125000	-0.822685	0.688400	0.001728	-0.830461	0.651360	0.227777	-0.754074	0.905371	0.022145	-0.806276	0.864035	0.224571	-0.394152	0.858795	-0.045775	-0.643834	1.183139	0.183866	-0.639512	0.730592	0.389957	-0.645115	1.142122	0.280745	-0.638259	1.081227	0.260868										-0.285671	0.077676	-0.075823	-0.267871	0.072383	0.177146	-0.267731	0.070068	0.137303
14416	120.133333	-0.822362	0.688605	0.001570	-0.830351	0.651508	0.227740	-0.753623	0.905477	0.022322	-0.806022	0.864199	0.224681	-0.393903	0.858576	-0.046318	-0.643406	1.183002	0.184176	-0.639443	0.730600	0.390136	-0.644653	1.142030	0.281083	-0.637701	1.081112	0.261197										-0.285644	0.077762	-0.075916	-0.267876	0.072372	0.177142	-0.267737	0.070062	0.137291
14417	120.141667	-0.821875	0.688746	0.001567	-0.830231	0.651638	0.227703	-0.753218	0.905580	0.022491	-0.805694	0.864306	0.224766	-0.393726	0.858386	-0.046825	-0.643002	1.182873	0.184406	-0.639390	0.730590	0.390316	-0.644123	1.141877	0.281343	-0.637176	1.081025	0.261532										-0.285680	0.077763	-0.075875	-0.267881	0.072381	0.177144	-0.267734	0.070073	0.137291
14418	120.150000	-0.821460	0.688882	0.001518	-0.830112	0.651765	0.227663	-0.752820	0.905668	0.022667	-0.805436	0.864390	0.224852	-0.393563	0.858250	-0.047430	-0.642559	1.182811	0.184809	-0.639345	0.730561	0.390495	-0.643702	1.141835	0.281708	-0.636704	1.080941	0.261877										-0.285679	0.077824	-0.075912	-0.267882	0.072400	0.177148	-0.267737	0.070083	0.137291
14419	120.158333	-0.820973	0.688997	0.001508	-0.829925	0.651839	0.227568	-0.752429	0.905747	0.022858	-0.805185	0.864486	0.224939	-0.393477	0.858092	-0.048052	-0.642161	1.182659	0.185193	-0.639305	0.730522	0.390661	-0.643292	1.141769	0.282035	-0.636218	1.080861	0.262218										-0.285714	0.077817	-0.075867	-0.267885	0.072395	0.177154	-0.267735	0.070083	0.137299
14420	120.166667	-0.820555	0.689072	0.001455	-0.829810	0.651923	0.227506	-0.752076	0.905807	0.023040	-0.804944	0.864565	0.225025	-0.393447	0.857940	-0.048707	-0.641769	1.182635	0.185487	-0.639267	0.730469	0.390823	-0.642892	1.141660	0.282387	-0.635782	1.080789	0.262547										-0.285744	0.077802	-0.075817	-0.267885	0.072388	0.177151	-0.267735	0.070076	0.137304
14421	120.175000	-0.820166	0.689194	0.001378	-0.829664	0.651984	0.227446	-0.751737	0.905848	0.023216	-0.804797	0.864670	0.225177	-0.393424	0.857836	-0.049522	-0.641399	1.182438	0.185927	-0.639234	0.730417	0.390985	-0.642497	1.141593	0.282740	-0.635357	1.080746	0.262915										-0.285754	0.077807	-0.075801	-0.267884	0.072375	0.177142	-0.267740	0.070070	0.137301
14422	120.183333	-0.819724	0.689284	0.001336	-0.829536	0.652046	0.227376	-0.751407	0.905879	0.023400	-0.804556	0.864618	0.225235	-0.393602	0.857585	-0.050301	-0.641023	1.182517	0.186165	-0.639204	0.730349	0.391143	-0.642104	1.141578	0.283116	-0.634947	1.080670	0.263265										-0.285762	0.077811	-0.075781	-0.267885	0.072365	0.177141	-0.267738	0.070074	0.137294
14423	120.191667	-0.819205	0.689329	0.001298	-0.829415	0.652112	0.227305	-0.751103	0.905928	0.023608	-0.804390	0.864714	0.225348	-0.393811	0.857385	-0.051199	-0.640682	1.182441	0.186553	-0.639180	0.730275	0.391294	-0.641770	1.141538	0.283527	-0.634601	1.080663	0.263717										-0.285748	0.077832	-0.075790	-0.267879	0.072361	0.177146	-0.267736	0.070079	0.137304
14424	120.200000	-0.818897	0.689418	0.001213	-0.829208	0.652117	0.227197	-0.750831	0.905975	0.023803	-0.804184	0.864751	0.225419	-0.394083	0.857181	-0.052158	-0.640354	1.182367	0.186954	-0.639163	0.730191	0.391437	-0.641404	1.141449	0.283906	-0.634258	1.080610	0.264105										-0.285767	0.077798	-0.075721	-0.267871	0.072360	0.177147	-0.267738	0.070076	0.137304
14425	120.208333	-0.818461	0.689507	0.001140	-0.829171	0.652236	0.227146	-0.750603	0.906027	0.024006	-0.804018	0.864700	0.225513	-0.394440	0.856997	-0.053171	-0.640065	1.182266	0.187419	-0.639160	0.730099	0.391587	-0.641006	1.141300	0.284254	-0.633915	1.080542	0.264502										-0.285756	0.077799	-0.075703	-0.267866	0.072353	0.177157	-0.267736	0.070081	0.137314
14426	120.216667	-0.818048	0.689590	0.001087	-0.828969	0.652217	0.227044	-0.750399	0.906082	0.024229	-0.803899	0.864731	0.225633	-0.394868	0.856839	-0.054226	-0.639788	1.182259	0.187790	-0.639153	0.730005	0.391729	-0.640753	1.141267	0.284685	-0.633591	1.080446	0.264900										-0.285747	0.077798	-0.075664	-0.267864	0.072363	0.177170	-0.267738	0.070090	0.137326
14427	120.225000	-0.817670	0.689678	0.001020	-0.828845	0.652236	0.226968	-0.750218	0.906123	0.024453	-0.803711	0.864674	0.225714	-0.395329	0.856735	-0.055373	-0.639521	1.182190	0.188198	-0.639159	0.729896	0.391864	-0.640514	1.141228	0.285141	-0.633329	1.080382	0.265297										-0.285728	0.077826	-0.075665	-0.267858	0.072372	0.177184	-0.267729	0.070106	0.137341
14428	120.233333	-0.817302	0.689764	0.000973	-0.828871	0.652404	0.227003	-0.750070	0.906145	0.024665	-0.803538	0.864595	0.225806	-0.395866	0.856636	-0.056539	-0.639283	1.182029	0.188752	-0.639166	0.729765	0.391994	-0.640273	1.141142	0.285563	-0.633065	1.080322	0.265714										-0.285737	0.077778	-0.075582	-0.267852	0.072373	0.177192	-0.267725	0.070123	0.137353
14429	120.241667	-0.816909	0.689857	0.000925	-0.828581	0.652229	0.226823	-0.749953	0.906171	0.024908	-0.803487	0.864559	0.225957	-0.396453	0.856570	-0.057820	-0.639076	1.182117	0.189130	-0.639178	0.729613	0.392125	-0.640020	1.141073	0.285996	-0.632851	1.080252	0.266110										-0.285719	0.077778	-0.075558	-0.267853	0.072367	0.177194	-0.267727	0.070122	0.137361
14430	120.250000	-0.816635	0.689926	0.000857	-0.828444	0.652196	0.226760	-0.749869	0.906164	0.025137	-0.803457	0.864515	0.226120	-0.397090	0.856524	-0.059153	-0.638889	1.182148	0.189609	-0.639200	0.729444	0.392251	-0.639789	1.141086	0.286481	-0.632675	1.080175	0.266511										-0.285704	0.077758	-0.075522	-0.267846	0.072358	0.177197	-0.267720	0.070121	0.137359
14431	120.258333	-0.816365	0.689967	0.000839	-0.828318	0.652163	0.226710	-0.749788	0.906184	0.025383	-0.803396	0.864425	0.226263	-0.397779	0.856505	-0.060612	-0.638705	1.182113	0.190171	-0.639215	0.729257	0.392369	-0.639610	1.140960	0.286952	-0.632554	1.080172	0.266971										-0.285677	0.077762	-0.075519	-0.267843	0.072347	0.177199	-0.267728	0.070118	0.137364
14432	120.266667	-0.816055	0.690008	0.000848	-0.828216	0.652161	0.226662	-0.749754	0.906188	0.025654	-0.803334	0.864272	0.226411	-0.398520	0.856494	-0.062087	-0.638542	1.182107	0.190752	-0.639229	0.729060	0.392493	-0.639343	1.140942	0.287385	-0.632431	1.080134	0.267408										-0.285678	0.077701	-0.075435	-0.267833	0.072340	0.177213	-0.267724	0.070132	0.137369
14433	120.275000	-0.815777	0.689990	0.000895	-0.828001	0.652012	0.226624	-0.749751	0.906206	0.025929	-0.803339	0.864252	0.226622	-0.399309	0.856530	-0.063680	-0.638372	1.182220	0.191269	-0.639240	0.728850	0.392626	-0.639307	1.140892	0.287989	-0.632368	1.080120	0.267901										-0.285664	0.077693	-0.075377	-0.267827	0.072343	0.177221	-0.267725	0.070133	0.137383
14434	120.283333	-0.815537	0.689985	0.000896	-0.827902	0.651963	0.226615	-0.749770	0.906222	0.026218	-0.803330	0.864158	0.226819	-0.400129	0.856622	-0.065304	-0.638218	1.182309	0.191800	-0.639248	0.728641	0.392752	-0.639161	1.140846	0.288515	-0.632289	1.080063	0.268365										-0.285614	0.077738	-0.075414	-0.267816	0.072346	0.177226	-0.267725	0.070144	0.137388
14435	120.291667	-0.815418	0.689976	0.000890	-0.827821	0.651901	0.226617	-0.749823	0.906247	0.026526	-0.803378	0.864058	0.227050	-0.401024	0.856718	-0.066950	-0.638099	1.182208	0.192423	-0.639256	0.728421	0.392884	-0.639075	1.140818	0.289103	-0.632222	1.079978	0.268863										-0.285659	0.077649	-0.075271	-0.267809	0.072354	0.177239	-0.267730	0.070153	0.137407
14436	120.300000	-0.815236	0.689962	0.000910	-0.827748	0.651824	0.226623	-0.749911	0.906256	0.026846	-0.803394	0.863944	0.227270	-0.401981	0.856858	-0.068647	-0.638016	1.182213	0.192984	-0.639273	0.728193	0.393020	-0.638917	1.140631	0.289590	-0.632150	1.079856	0.269357										-0.285639	0.077634	-0.075261	-0.267798	0.072359	0.177246	-0.267720	0.070168	0.137416
14437	120.308333	-0.815108	0.689963	0.000919	-0.827693	0.651731	0.226629	-0.750025	0.906266	0.027164	-0.803405	0.863781	0.227483	-0.403025	0.857013	-0.070374	-0.637940	1.182185	0.193561	-0.639303	0.727953	0.393164	-0.638917	1.140472	0.290211	-0.632062	1.079693	0.269811										-0.285613	0.077662	-0.075281	-0.267791	0.072358	0.177245	-0.267721	0.070172	0.137421
14438	120.316667	-0.814982	0.689959	0.000949	-0.827641	0.651623	0.226638	-0.750162	0.906270	0.027491	-0.803414	0.863614	0.227700	-0.404118	0.857210	-0.072139	-0.637873	1.182018	0.194256	-0.639336	0.727716	0.393313	-0.638844	1.140345	0.290748	-0.632038	1.079563	0.270298										-0.285591	0.077667	-0.075314	-0.267781	0.072361	0.177247	-0.267722	0.070171	0.137424
14439	120.325000	-0.814880	0.689958	0.001009	-0.827611	0.651511	0.226668	-0.750323	0.906275	0.027838	-0.803429	0.863440	0.227931	-0.405248	0.857481	-0.074021	-0.637838	1.182017	0.194869	-0.639374	0.727463	0.393467	-0.638787	1.140050	0.291273	-0.632019	1.079382	0.270769										-0.285629	0.077574	-0.075224	-0.267779	0.072345	0.177244	-0.267725	0.070163	0.137417
14440	120.333333	-0.814771	0.689968	0.001091	-0.827579	0.651402	0.226713	-0.750518	0.906278	0.028175	-0.803469	0.863293	0.228179	-0.406593	0.857691	-0.075912	-0.637845	1.182085	0.195321	-0.639416	0.727203	0.393631	-0.638721	1.139800	0.291770	-0.632026	1.079244	0.271215										-0.285611	0.077568	-0.075223	-0.267780	0.072325	0.177242	-0.267718	0.070165	0.137417
14441	120.341667	-0.814677	0.690019	0.001191	-0.827551	0.651302	0.226777	-0.750676	0.906240	0.028573	-0.803538	0.863152	0.228470	-0.407937	0.857932	-0.077848	-0.637791	1.181947	0.196151	-0.639473	0.726939	0.393793	-0.638834	1.139711	0.292394	-0.632065	1.079090	0.271662										-0.285594	0.077583	-0.075232	-0.267781	0.072324	0.177250	-0.267722	0.070171	0.137428
14442	120.350000	-0.814677	0.690061	0.001313	-0.827538	0.651220	0.226865	-0.750874	0.906209	0.028977	-0.803619	0.863011	0.228776	-0.409283	0.858243	-0.079925	-0.637769	1.182095	0.196706	-0.639527	0.726684	0.393953	-0.638888	1.139564	0.292920	-0.632184	1.079007	0.272126										-0.285614	0.077551	-0.075162	-0.267776	0.072342	0.177268	-0.267719	0.070185	0.137442
14443	120.358333	-0.814711	0.690080	0.001446	-0.827513	0.651118	0.226986	-0.751173	0.906274	0.029348	-0.803690	0.862861	0.229090	-0.410859	0.858396	-0.081896	-0.637772	1.182101	0.197296	-0.639576	0.726432	0.394114	-0.638987	1.139425	0.293448	-0.632333	1.078920	0.272536										-0.285601	0.077551	-0.075138	-0.267782	0.072345	0.177281	-0.267724	0.070192	0.137451
14444	120.366667	-0.814777	0.690081	0.001595	-0.827491	0.651013	0.227133	-0.751402	0.906256	0.029777	-0.803760	0.862689	0.229425	-0.412658	0.858411	-0.083784	-0.637760	1.182194	0.197911	-0.639629	0.726183	0.394281	-0.639162	1.139336	0.293987	-0.632508	1.078818	0.272951										-0.285599	0.077547	-0.075120	-0.267785	0.072353	0.177288	-0.267720	0.070203	0.137452
14445	120.375000	-0.814875	0.690061	0.001746	-0.827489	0.650926	0.227282	-0.751706	0.906282	0.030182	-0.803877	0.862594	0.229770	-0.414449	0.858461	-0.085820	-0.637749	1.182196	0.198466	-0.639677	0.725940	0.394441	-0.639307	1.139130	0.294460	-0.632665	1.078655	0.273306										-0.285568	0.077627	-0.075174	-0.267789	0.072357	0.177289	-0.267730	0.070205	0.137457
14446	120.383333	-0.815105	0.690035	0.001873	-0.827516	0.650832	0.227450	-0.752031	0.906304	0.030600	-0.804022	0.862431	0.230112	-0.416234	0.858580	-0.087981	-0.637752	1.182170	0.198990	-0.639724	0.725706	0.394606	-0.639562	1.139048	0.294975	-0.632884	1.078551	0.273719										-0.285593	0.077608	-0.075139	-0.267796	0.072360	0.177282	-0.267732	0.070207	0.137452
14447	120.391667	-0.815267	0.690008	0.002049	-0.827532	0.650716	0.227607	-0.752485	0.906431	0.030952	-0.804116	0.862277	0.230463	-0.418386	0.858478	-0.089908	-0.637830	1.182114	0.199489	-0.639778	0.725470	0.394776	-0.639707	1.138768	0.295378	-0.633082	1.078365	0.274097										-0.285618	0.077560	-0.075079	-0.267806	0.072349	0.177278	-0.267742	0.070200	0.137448
14448	120.400000	-0.815422	0.689985	0.002217	-0.827555	0.650601	0.227764	-0.752742	0.906360	0.031417	-0.804220	0.862111	0.230822	-0.420552	0.858350	-0.091800	-0.637835	1.182089	0.200055	-0.639820	0.725245	0.394944	-0.640002	1.138509	0.295893	-0.633272	1.078180	0.274433										-0.285625	0.077549	-0.075087	-0.267812	0.072336	0.177269	-0.267739	0.070189	0.137442
14449	120.408333	-0.815612	0.689987	0.002405	-0.827567	0.650432	0.227942	-0.753255	0.906467	0.031819	-0.804342	0.861907	0.231194	-0.422812	0.858317	-0.093784	-0.637911	1.181967	0.200645	-0.639862	0.725020	0.395117	-0.640282	1.138313	0.296292	-0.633521	1.077986	0.274772										-0.285608	0.077601	-0.075157	-0.267828	0.072329	0.177275	-0.267739	0.070190	0.137439
14450	120.416667	-0.815806	0.689981	0.002608	-0.827624	0.650304	0.228121	-0.753680	0.906477	0.032269	-0.804497	0.861820	0.231623	-0.425145	0.858285	-0.095740	-0.638011	1.181861	0.201217	-0.639901	0.724783	0.395289	-0.640617	1.138118	0.296767	-0.633794	1.077819	0.275143										-0.285623	0.077549	-0.075091	-0.267836	0.072329	0.177282	-0.267738	0.070183	0.137446
14451	120.425000	-0.815978	0.689947	0.002835	-0.827695	0.650169	0.228310	-0.754121	0.906482	0.032729	-0.804604	0.861569	0.232002	-0.427585	0.858256	-0.097642	-0.638141	1.181879	0.201633	-0.639926	0.724541	0.395469	-0.640860	1.137873	0.297146	-0.634074	1.077662	0.275486										-0.285600	0.077576	-0.075136	-0.267838	0.072334	0.177291	-0.267734	0.070205	0.137445
14452	120.433333	-0.816146	0.689931	0.003044	-0.827768	0.650045	0.228491	-0.754584	0.906476	0.033197	-0.804806	0.861471	0.232473	-0.430089	0.858200	-0.099505	-0.638267	1.182005	0.202117	-0.639945	0.724297	0.395643	-0.641205	1.137731	0.297591	-0.634410	1.077531	0.275838										-0.285597	0.077605	-0.075144	-0.267847	0.072345	0.177295	-0.267732	0.070211	0.137447
14453	120.441667	-0.816398	0.689915	0.003255	-0.827815	0.649869	0.228690	-0.755104	0.906453	0.033692	-0.804899	0.861294	0.232872	-0.432734	0.858094	-0.101337	-0.638404	1.181989	0.202690	-0.639961	0.724044	0.395815	-0.641626	1.137615	0.298099	-0.634769	1.077431	0.276184										-0.285582	0.077625	-0.075155	-0.267850	0.072353	0.177290	-0.267739	0.070210	0.137445
14454	120.450000	-0.816774	0.689890	0.003436	-0.827893	0.649721	0.228876	-0.755623	0.906428	0.034179	-0.805055	0.861129	0.233330	-0.435465	0.857956	-0.103135	-0.638527	1.181964	0.203379	-0.639981	0.723787	0.395982	-0.641953	1.137412	0.298508	-0.635167	1.077335	0.276543										-0.285582	0.077615	-0.075164	-0.267859	0.072356	0.177285	-0.267742	0.070209	0.137436
14455	120.458333	-0.817027	0.689822	0.003619	-0.828043	0.649600	0.229094	-0.756095	0.906320	0.034673	-0.805368	0.860941	0.233785	-0.438325	0.857759	-0.104922	-0.638713	1.182089	0.203858	-0.639994	0.723513	0.396138	-0.642397	1.137351	0.299042	-0.635586	1.077257	0.276916										-0.285608	0.077579	-0.075128	-0.267863	0.072359	0.177278	-0.267747	0.070204	0.137426
14456	120.466667	-0.817321	0.689743	0.003836	-0.828112	0.649414	0.229283	-0.756704	0.906314	0.035125	-0.805574	0.860668	0.234203	-0.441287	0.857539	-0.106703	-0.638886	1.182151	0.204472	-0.640001	0.723232	0.396289	-0.642729	1.137231	0.299480	-0.635974	1.077138	0.277262										-0.285596	0.077611	-0.075186	-0.267879	0.072348	0.177269	-0.267750	0.070188	0.137415
14457	120.475000	-0.817565	0.689616	0.004065	-0.828145	0.649178	0.229482	-0.757272	0.906269	0.035587	-0.805819	0.860516	0.234665	-0.444325	0.857351	-0.108486	-0.639116	1.182147	0.204963	-0.640012	0.722966	0.396434	-0.643204	1.137051	0.300018	-0.636385	1.077003	0.277682										-0.285632	0.077565	-0.075144	-0.267884	0.072341	0.177261	-0.267753	0.070176	0.137412
14458	120.483333	-0.817877	0.689507	0.004303	-0.828199	0.648973	0.229680	-0.757857	0.906218	0.036060	-0.806086	0.860293	0.235120	-0.447424	0.857169	-0.110206	-0.639319	1.182062	0.205557	-0.640021	0.722684	0.396565	-0.643580	1.136860	0.300518	-0.636791	1.076854	0.278057										-0.285637	0.077535	-0.075150	-0.267886	0.072337	0.177258	-0.267755	0.070174	0.137405
14459	120.491667	-0.818278	0.689396	0.004492	-0.828267	0.648756	0.229898	-0.758473	0.906173	0.036517	-0.806280	0.859986	0.235527	-0.450538	0.857063	-0.111920	-0.639546	1.182073	0.206167	-0.640036	0.722401	0.396690	-0.643889	1.136564	0.300975	-0.637142	1.076642	0.278424										-0.285621	0.077568	-0.075201	-0.267891	0.072333	0.177258	-0.267751	0.070168	0.137404
14460	120.500000	-0.818566	0.689301	0.004721	-0.828335	0.648540	0.230112	-0.759121	0.906114	0.036989	-0.806615	0.859726	0.235964	-0.453661	0.857003	-0.113613	-0.639804	1.182092	0.206708	-0.640050	0.722108	0.396818	-0.644340	1.136393	0.301501	-0.637515	1.076457	0.278798										-0.285656	0.077535	-0.075152	-0.267892	0.072342	0.177259	-0.267743	0.070186	0.137408
14461	120.508333	-0.818881	0.689190	0.004976	-0.828381	0.648280	0.230354	-0.759790	0.906062	0.037463	-0.806867	0.859460	0.236396	-0.456788	0.856978	-0.115219	-0.640062	1.182033	0.207325	-0.640059	0.721828	0.396941	-0.644654	1.136124	0.301943	-0.637914	1.076291	0.279186										-0.285647	0.077546	-0.075178	-0.267890	0.072354	0.177253	-0.267750	0.070180	0.137406
14462	120.516667	-0.819164	0.689052	0.005232	-0.828460	0.648043	0.230587	-0.760478	0.905998	0.037929	-0.807087	0.859142	0.236793	-0.459954	0.857009	-0.116809	-0.640348	1.181953	0.207988	-0.640068	0.721546	0.397064	-0.645049	1.135936	0.302464	-0.638317	1.076095	0.279549										-0.285637	0.077554	-0.075203	-0.267880	0.072366	0.177252	-0.267749	0.070184	0.137401
14463	120.525000	-0.819545	0.688874	0.005547	-0.828525	0.647786	0.230806	-0.761163	0.905911	0.038393	-0.807443	0.858881	0.237254	-0.463130	0.857068	-0.118319	-0.640545	1.182107	0.208524	-0.640088	0.721251	0.397179	-0.645480	1.135677	0.302935	-0.638757	1.075951	0.279890										-0.285642	0.077558	-0.075213	-0.267879	0.072367	0.177242	-0.267742	0.070176	0.137392
14464	120.533333	-0.819805	0.688770	0.005794	-0.828583	0.647515	0.231024	-0.761865	0.905819	0.038844	-0.807699	0.858576	0.237647	-0.466330	0.857108	-0.119751	-0.640809	1.182183	0.209112	-0.640116	0.720950	0.397276	-0.645891	1.135529	0.303412	-0.639172	1.075818	0.280164										-0.285643	0.077560	-0.075227	-0.267877	0.072356	0.177229	-0.267744	0.070158	0.137386
14465	120.541667	-0.820186	0.688646	0.006015	-0.828662	0.647257	0.231235	-0.762589	0.905729	0.039296	-0.808033	0.858278	0.238077	-0.469558	0.857159	-0.121098	-0.641057	1.182223	0.209783	-0.640137	0.720647	0.397367	-0.646274	1.135449	0.303865	-0.639710	1.075760	0.280466										-0.285652	0.077544	-0.075248	-0.267879	0.072349	0.177224	-0.267745	0.070145	0.137373
14466	120.550000	-0.820573	0.688524	0.006228	-0.828821	0.647058	0.231478	-0.763214	0.905557	0.039821	-0.808257	0.857964	0.238457	-0.472803	0.857197	-0.122353	-0.641284	1.182520	0.210315	-0.640158	0.720349	0.397463	-0.646613	1.135306	0.304231	-0.640191	1.075702	0.280673										-0.285606	0.077606	-0.075359	-0.267882	0.072334	0.177216	-0.267745	0.070138	0.137369
14467	120.558333	-0.821010	0.688378	0.006500	-0.828867	0.646762	0.231695	-0.763971	0.905501	0.040250	-0.808610	0.857686	0.238883	-0.476053	0.857254	-0.123485	-0.641486	1.182758	0.210843	-0.640171	0.720052	0.397546	-0.647159	1.135326	0.304749	-0.640694	1.075537	0.280757										-0.285648	0.077537	-0.075287	-0.267885	0.072333	0.177218	-0.267745	0.070129	0.137361
14468	120.566667	-0.821294	0.688233	0.006733	-0.828935	0.646515	0.231906	-0.764837	0.905542	0.040594	-0.808939	0.857400	0.239300	-0.479279	0.857342	-0.124509	-0.641735	1.182930	0.211497	-0.640175	0.719761	0.397620	-0.647561	1.135228	0.305123	-0.641224	1.075542	0.280934										-0.285668	0.077541	-0.075277	-0.267888	0.072327	0.177218	-0.267743	0.070126	0.137369
14469	120.575000	-0.821769	0.688119	0.006964	-0.829013	0.646285	0.232132	-0.765563	0.905462	0.041043	-0.809183	0.857013	0.239669	-0.482425	0.857500	-0.125457	-0.641943	1.183244	0.212003	-0.640167	0.719462	0.397691	-0.647916	1.135170	0.305444	-0.641823	1.075590	0.281154										-0.285653	0.077544	-0.075293	-0.267892	0.072339	0.177220	-0.267736	0.070138	0.137365
14470	120.583333	-0.822208	0.687970	0.007188	-0.829054	0.646020	0.232367	-0.766326	0.905381	0.041494	-0.809378	0.856743	0.240044	-0.485517	0.857690	-0.126317	-0.642228	1.183431	0.212586	-0.640148	0.719180	0.397761	-0.648364	1.135197	0.305813	-0.642436	1.075633	0.281347										-0.285650	0.077551	-0.075290	-0.267887	0.072354	0.177220	-0.267734	0.070139	0.137370
14471	120.591667	-0.822584	0.687790	0.007442	-0.829120	0.645803	0.232600	-0.767160	0.905339	0.041928	-0.809717	0.856451	0.240500	-0.488559	0.858053	-0.127165	-0.642497	1.183715	0.213052	-0.640111	0.718903	0.397807	-0.648942	1.135194	0.306271	-0.642988	1.075648	0.281511										-0.285635	0.077590	-0.075330	-0.267890	0.072352	0.177221	-0.267731	0.070142	0.137366
14472	120.600000	-0.822922	0.687639	0.007684	-0.829182	0.645583	0.232813	-0.768042	0.905279	0.042358	-0.809996	0.856140	0.240898	-0.491490	0.858335	-0.127929	-0.642836	1.183935	0.213602	-0.640069	0.718641	0.397853	-0.649405	1.135132	0.306564	-0.643593	1.075682	0.281642										-0.285659	0.077558	-0.075275	-0.267887	0.072360	0.177219	-0.267737	0.070129	0.137360
14473	120.608333	-0.823437	0.687475	0.007885	-0.829211	0.645325	0.233030	-0.768931	0.905187	0.042802	-0.810210	0.855808	0.241275	-0.494298	0.858623	-0.128544	-0.643180	1.184210	0.214109	-0.640016	0.718387	0.397886	-0.649790	1.135125	0.306857	-0.644179	1.075740	0.281815										-0.285640	0.077560	-0.075300	-0.267889	0.072346	0.177205	-0.267732	0.070124	0.137348
14474	120.616667	-0.823819	0.687294	0.008080	-0.829263	0.645105	0.233235	-0.769831	0.905076	0.043243	-0.810481	0.855490	0.241672	-0.497035	0.858919	-0.129097	-0.643534	1.184519	0.214601	-0.639967	0.718135	0.397919	-0.650421	1.135205	0.307293	-0.644850	1.075843	0.281995										-0.285604	0.077628	-0.075386	-0.267890	0.072340	0.177190	-0.267738	0.070103	0.137337
14475	120.625000	-0.824192	0.687064	0.008303	-0.829309	0.644870	0.233437	-0.770729	0.904953	0.043670	-0.810858	0.855222	0.242126	-0.499709	0.859210	-0.129601	-0.643918	1.184868	0.215129	-0.639914	0.717897	0.397943	-0.650944	1.135234	0.307580	-0.645522	1.075973	0.282150										-0.285639	0.077559	-0.075297	-0.267897	0.072327	0.177183	-0.267742	0.070084	0.137325
14476	120.633333	-0.824571	0.686850	0.008493	-0.829346	0.644637	0.233622	-0.771632	0.904824	0.044110	-0.811095	0.854906	0.242476	-0.502334	0.859490	-0.130064	-0.644299	1.185263	0.215647	-0.639868	0.717667	0.397967	-0.651536	1.135371	0.307935	-0.646225	1.076142	0.282346										-0.285635	0.077558	-0.075308	-0.267898	0.072334	0.177178	-0.267744	0.070081	0.137318
14477	120.641667	-0.825081	0.686668	0.008666	-0.829487	0.644484	0.233827	-0.772536	0.904685	0.044538	-0.811430	0.854609	0.242856	-0.504884	0.859767	-0.130493	-0.644701	1.185760	0.216183	-0.639822	0.717451	0.397979	-0.652042	1.135506	0.308321	-0.646979	1.076362	0.282513										-0.285614	0.077596	-0.075341	-0.267899	0.072339	0.177177	-0.267732	0.070094	0.137319
14478	120.650000	-0.825404	0.686447	0.008866	-0.829545	0.644278	0.234003	-0.773411	0.904551	0.044935	-0.811781	0.854322	0.243232	-0.507345	0.860044	-0.130911	-0.645086	1.186182	0.216750	-0.639801	0.717251	0.397991	-0.652896	1.135740	0.308883	-0.647802	1.076620	0.282707										-0.285639	0.077586	-0.075278	-0.267892	0.072351	0.177176	-0.267722	0.070098	0.137326
14479	120.658333	-0.825861	0.686242	0.009044	-0.829579	0.644051	0.234173	-0.774262	0.904421	0.045299	-0.812205	0.854075	0.243603	-0.509695	0.860357	-0.131353	-0.645484	1.186658	0.217326	-0.639791	0.717071	0.398007	-0.653403	1.135920	0.309183	-0.648611	1.076896	0.282927										-0.285648	0.077587	-0.075260	-0.267892	0.072366	0.177180	-0.267715	0.070110	0.137319
14480	120.666667	-0.826307	0.686060	0.009191	-0.829676	0.643843	0.234363	-0.775075	0.904290	0.045639	-0.812582	0.853785	0.243899	-0.511964	0.860668	-0.131827	-0.645876	1.187046	0.217848	-0.639796	0.716903	0.398013	-0.653859	1.136064	0.309434	-0.649390	1.077132	0.283113										-0.285600	0.077663	-0.075363	-0.267882	0.072372	0.177174	-0.267714	0.070106	0.137316
14481	120.675000	-0.826678	0.685869	0.009349	-0.829772	0.643651	0.234507	-0.775854	0.904150	0.045911	-0.812986	0.853490	0.244192	-0.514149	0.860945	-0.132287	-0.646284	1.187361	0.218276	-0.639838	0.716761	0.398044	-0.654388	1.136184	0.309812	-0.650124	1.077273	0.283274										-0.285646	0.077601	-0.075281	-0.267877	0.072363	0.177160	-0.267716	0.070090	0.137303
14482	120.683333	-0.827067	0.685673	0.009472	-0.829846	0.643417	0.234647	-0.776595	0.904018	0.046151	-0.813428	0.853204	0.244390	-0.516323	0.861188	-0.132772	-0.646735	1.187587	0.218669	-0.639888	0.716622	0.398064	-0.655006	1.136220	0.310031	-0.650854	1.077368	0.283411										-0.285641	0.077609	-0.075306	-0.267871	0.072352	0.177149	-0.267715	0.070065	0.137287
14483	120.691667	-0.827430	0.685491	0.009597	-0.829962	0.643205	0.234770	-0.777318	0.903857	0.046363	-0.813895	0.852910	0.244588	-0.518488	0.861360	-0.133252	-0.647172	1.187773	0.219003	-0.639982	0.716500	0.398088	-0.655632	1.136210	0.310302	-0.651490	1.077393	0.283453										-0.285645	0.077596	-0.075327	-0.267744	0.072310	0.176969	-0.267712	0.070044	0.137268
14484	120.700000	-0.827786	0.685313	0.009724	-0.830075	0.642986	0.234859	-0.778010	0.903698	0.046541	-0.814189	0.852609	0.244741	-0.520662	0.861484	-0.133712	-0.647598	1.188097	0.219249	-0.640102	0.716364	0.398105	-0.656217	1.136206	0.310467	-0.652212	1.077410	0.283511										-0.285643	0.077595	-0.075349	-0.267737	0.072312	0.176965	-0.267709	0.070029	0.137266
14485	120.708333	-0.828135	0.685148	0.009805	-0.830188	0.642732	0.234953	-0.778672	0.903553	0.046692	-0.814728	0.852305	0.244830	-0.522868	0.861552	-0.134136	-0.648029	1.188295	0.219529	-0.640260	0.716248	0.398131	-0.657162	1.136149	0.310582	-0.652961	1.077480	0.283530										-0.285617	0.077638	-0.075396	-0.267733	0.072312	0.176957	-0.267706	0.070029	0.137256
14486	120.716667	-0.828516	0.685006	0.009907	-0.830335	0.642513	0.235023	-0.779323	0.903408	0.046828	-0.815239	0.852053	0.244943	-0.525066	0.861572	-0.134538	-0.648474	1.188504	0.219802	-0.640448	0.716126	0.398147	-0.657825	1.136144	0.310832	-0.653766	1.077580	0.283545										-0.285650	0.077613	-0.075335	-0.267729	0.072329	0.176947	-0.267697	0.070036	0.137254
14487	120.725000	-0.828780	0.684840	0.010002	-0.830503	0.642304	0.235079	-0.779956	0.903280	0.046969	-0.815643	0.851799	0.245009	-0.527272	0.861563	-0.134909	-0.648992	1.188601	0.220174	-0.640666	0.716003	0.398163	-0.658429	1.136256	0.310809	-0.654551	1.077682	0.283546										-0.285629	0.077626	-0.075330	-0.267721	0.072349	0.176945	-0.267680	0.070057	0.137238
14488	120.733333	-0.829181	0.684686	0.010028	-0.830771	0.642143	0.235155	-0.780565	0.903147	0.047084	-0.816102	0.851573	0.245089	-0.529473	0.861555	-0.135251	-0.649422	1.188938	0.220384	-0.640916	0.715877	0.398176	-0.659193	1.136300	0.310992	-0.655424	1.077908	0.283607										-0.285625	0.077630	-0.075330	-0.267709	0.072350	0.176934	-0.267680	0.070045	0.137243
14489	120.741667	-0.829570	0.684520	0.010069	-0.830961	0.641921	0.235172	-0.781143	0.903030	0.047179	-0.816481	0.851357	0.245174	-0.531627	0.861589	-0.135601	-0.649882	1.189317	0.220568	-0.641180	0.715749	0.398189	-0.659908	1.136519	0.311124	-0.656215	1.078030	0.283595										-0.285581	0.077707	-0.075403	-0.267701	0.072353	0.176925	-0.267672	0.070038	0.137233
14490	120.750000	-0.829884	0.684319	0.010103	-0.831157	0.641717	0.235175	-0.781710	0.902902	0.047287	-0.816850	0.851144	0.245253	-0.533733	0.861660	-0.135951	-0.650317	1.189556	0.220769	-0.641472	0.715623	0.398201	-0.660829	1.136733	0.311427	-0.657066	1.078181	0.283698										-0.285632	0.077636	-0.075306	-0.267686	0.072350	0.176916	-0.267659	0.070025	0.137218
14491	120.758333	-0.830152	0.684161	0.010112	-0.831337	0.641484	0.235174	-0.782220	0.902790	0.047387	-0.817386	0.850927	0.245275	-0.535702	0.861790	-0.136306	-0.650849	1.189562	0.220950	-0.641769	0.715499	0.398222	-0.661524	1.136766	0.311443	-0.657905	1.078304	0.283764										-0.285621	0.077638	-0.075329	-0.267672	0.072335	0.176906	-0.267650	0.070007	0.137211
14492	120.766667	-0.830523	0.683992	0.010080	-0.831544	0.641302	0.235152	-0.782737	0.902695	0.047493	-0.817785	0.850713	0.245322	-0.537570	0.861967	-0.136666	-0.651421	1.189526	0.221121	-0.642063	0.715376	0.398243	-0.662257	1.136757	0.311453	-0.658552	1.078239	0.283821										-0.285640	0.077639	-0.075327	-0.267658	0.072324	0.176905	-0.267649	0.069982	0.137209
14493	120.775000	-0.830816	0.683901	0.010069	-0.831825	0.641203	0.235149	-0.783230	0.902621	0.047593	-0.818117	0.850523	0.245385	-0.539270	0.862204	-0.137030	-0.652050	1.189494	0.221260	-0.642373	0.715260	0.398269	-0.663061	1.136636	0.311561	-0.659161	1.078165	0.283850										-0.285635	0.077641	-0.075329	-0.267644	0.072323	0.176916	-0.267633	0.069988	0.137216
14494	120.783333	-0.830982	0.683824	0.010083	-0.832030	0.641064	0.235123	-0.783696	0.902573	0.047734	-0.818547	0.850349	0.245417	-0.540828	0.862491	-0.137403	-0.652696	1.189443	0.221420	-0.642694	0.715156	0.398303	-0.663656	1.136443	0.311521	-0.659824	1.078096	0.283942										-0.285594	0.077715	-0.075411	-0.267629	0.072331	0.176928	-0.267621	0.070003	0.137227
14495	120.791667	-0.831324	0.683781	0.010065	-0.832247	0.640950	0.235108	-0.784144	0.902548	0.047868	-0.818904	0.850181	0.245470	-0.542201	0.862836	-0.137741	-0.653353	1.189369	0.221540	-0.643023	0.715057	0.398316	-0.664439	1.136295	0.311621	-0.660377	1.077957	0.283980										-0.285628	0.077666	-0.075310	-0.267620	0.072359	0.176952	-0.267614	0.070035	0.137253
14496	120.800000	-0.831680	0.683770	0.010098	-0.832462	0.640863	0.235103	-0.784576	0.902555	0.048015	-0.819122	0.850026	0.245548	-0.543458	0.863236	-0.138091	-0.654041	1.189282	0.221675	-0.643348	0.714939	0.398371	-0.665386	1.136170	0.311920	-0.660989	1.077843	0.284089										-0.285632	0.077686	-0.075289	-0.267614	0.072397	0.176962	-0.267582	0.070093	0.137245
14497	120.808333	-0.831911	0.683754	0.010121	-0.832675	0.640784	0.235103	-0.784972	0.902565	0.048141	-0.819574	0.849906	0.245590	-0.544557	0.863658	-0.138418	-0.654700	1.189183	0.221836	-0.643698	0.714829	0.398409	-0.666075	1.136073	0.311980	-0.661553	1.077698	0.284212										-0.285615	0.077715	-0.075322	-0.267611	0.072402	0.176970	-0.267609	0.070074	0.137280
14498	120.816667	-0.832144	0.683738	0.010138	-0.832892	0.640701	0.235103	-0.785357	0.902564	0.048286	-0.819935	0.849811	0.245672	-0.545565	0.864086	-0.138743	-0.655370	1.189071	0.221996	-0.644048	0.714726	0.398448	-0.666752	1.135964	0.312043	-0.662115	1.077577	0.284356										-0.285605	0.077767	-0.075346	-0.267609	0.072404	0.176966	-0.267611	0.070079	0.137281
14499	120.825000	-0.832337	0.683701	0.010157	-0.833172	0.640658	0.235119	-0.785706	0.902541	0.048407	-0.820148	0.849679	0.245753	-0.546516	0.864522	-0.139092	-0.656000	1.189024	0.222104	-0.644410	0.714608	0.398489	-0.667638	1.135973	0.312361	-0.662686	1.077474	0.284474										-0.285642	0.077694	-0.075258	-0.267615	0.072390	0.176961	-0.267605	0.070075	0.137259
14500	120.833333	-0.832625	0.683684	0.010163	-0.833383	0.640547	0.235108	-0.786023	0.902508	0.048522	-0.820531	0.849613	0.245824	-0.547442	0.864973	-0.139474	-0.656615	1.188993	0.222218	-0.644759	0.714506	0.398535	-0.668220	1.135629	0.312385	-0.663286	1.077548	0.284722										-0.285662	0.077683	-0.075252	-0.267617	0.072374	0.176956	-0.267620	0.070052	0.137266
14501	120.841667	-0.832907	0.683667	0.010175	-0.833592	0.640426	0.235087	-0.786331	0.902490	0.048631	-0.820846	0.849554	0.245901	-0.548353	0.865444	-0.139874	-0.657174	1.188822	0.222353	-0.645095	0.714404	0.398578	-0.668887	1.135573	0.312472	-0.663730	1.077194	0.284646										-0.285634	0.077718	-0.075314	-0.267621	0.072360	0.176965	-0.267620	0.070045	0.137269
14502	120.850000	-0.833096	0.683600	0.010174	-0.833869	0.640356	0.235084	-0.786564	0.902456	0.048723	-0.821221	0.849475	0.246002	-0.549236	0.865958	-0.140291	-0.657717	1.188668	0.222500	-0.645433	0.714306	0.398615	-0.669467	1.135288	0.312494	-0.664216	1.077091	0.284704										-0.285622	0.077753	-0.075363	-0.267618	0.072359	0.176979	-0.267621	0.070051	0.137284
14503	120.858333	-0.833277	0.683542	0.010184	-0.834074	0.640229	0.235058	-0.786773	0.902424	0.048798	-0.821352	0.849456	0.246017	-0.550048	0.866534	-0.140755	-0.658192	1.188589	0.222614	-0.645746	0.714251	0.398674	-0.670047	1.135155	0.312510	-0.664658	1.076925	0.284684										-0.285661	0.077695	-0.075281	-0.267616	0.072377	0.177003	-0.267627	0.070059	0.137312
14504	120.866667	-0.833459	0.683482	0.010208	-0.834269	0.640125	0.235037	-0.786954	0.902402	0.048848	-0.821650	0.849399	0.246022	-0.550776	0.867145	-0.141242	-0.658578	1.188657	0.222617	-0.646056	0.714208	0.398738	-0.670610	1.134917	0.312541	-0.665096	1.076826	0.284714										-0.285657	0.077706	-0.075283	-0.267607	0.072397	0.177029	-0.267605	0.070115	0.137326
14505	120.875000	-0.833568	0.683410	0.010224	-0.834455	0.640033	0.235031	-0.787110	0.902381	0.048883	-0.821896	0.849350	0.246021	-0.551414	0.867805	-0.141731	-0.659003	1.188447	0.222797	-0.646354	0.714163	0.398795	-0.671142	1.134870	0.312547	-0.665477	1.076666	0.284707										-0.285633	0.077746	-0.075329	-0.267603	0.072425	0.177052	-0.267597	0.070144	0.137353
14506	120.883333	-0.833706	0.683357	0.010235	-0.834630	0.639957	0.235023	-0.787269	0.902372	0.048901	-0.822147	0.849300	0.246029	-0.551980	0.868479	-0.142251	-0.659320	1.188367	0.222831	-0.646640	0.714131	0.398857	-0.671732	1.134748	0.312637	-0.665870	1.076568	0.284692										-0.285664	0.077723	-0.075268	-0.267602	0.072436	0.177069	-0.267592	0.070155	0.137370
14507	120.891667	-0.833767	0.683314	0.010255	-0.834792	0.639883	0.235023	-0.787375	0.902343	0.048921	-0.822285	0.849238	0.246018	-0.552477	0.869139	-0.142763	-0.659588	1.188324	0.222867	-0.646910	0.714097	0.398924	-0.672254	1.134659	0.312622	-0.666132	1.076421	0.284587										-0.285666	0.077725	-0.075275	-0.267596	0.072438	0.177070	-0.267596	0.070153	0.137376
14508	120.900000	-0.833836	0.683264	0.010251	-0.834994	0.639866	0.235047	-0.787446	0.902307	0.048921	-0.822518	0.849197	0.245992	-0.552934	0.869808	-0.143299	-0.659811	1.188293	0.222896	-0.647156	0.714053	0.398989	-0.672627	1.134404	0.312434	-0.666497	1.076352	0.284512										-0.285658	0.077725	-0.075295	-0.267593	0.072420	0.177070	-0.267603	0.070124	0.137385
14509	120.908333	-0.833936	0.683246	0.010251	-0.835126	0.639821	0.235059	-0.787498	0.902273	0.048941	-0.822687	0.849161	0.245974	-0.553324	0.870476	-0.143801	-0.659983	1.188308	0.222928	-0.647390	0.714004	0.399055	-0.673026	1.134359	0.312357	-0.666903	1.076389	0.284523										-0.285652	0.077752	-0.075352	-0.267590	0.072400	0.177071	-0.267599	0.070121	0.137378
14510	120.916667	-0.833973	0.683234	0.010265	-0.835185	0.639752	0.235046	-0.787511	0.902240	0.048955	-0.822819	0.849128	0.245948	-0.553646	0.871168	-0.144278	-0.660117	1.188354	0.222969	-0.647598	0.713954	0.399119	-0.673393	1.134350	0.312238	-0.667299	1.076347	0.284410										-0.285684	0.077709	-0.075319	-0.267589	0.072393	0.177075	-0.267596	0.070128	0.137370
14511	120.925000	-0.834032	0.683254	0.010276	-0.835248	0.639713	0.235077	-0.787534	0.902241	0.048979	-0.822917	0.849111	0.245924	-0.553883	0.871880	-0.144703	-0.660178	1.188436	0.222987	-0.647780	0.713903	0.399175	-0.673890	1.134341	0.312304	-0.667529	1.076310	0.284254										-0.285681	0.077719	-0.075332	-0.267585	0.072400	0.177084	-0.267592	0.070140	0.137386
14512	120.933333	-0.833938	0.683266	0.010337	-0.835237	0.639661	0.235082	-0.787512	0.902247	0.048986	-0.822995	0.849096	0.245903	-0.554049	0.872602	-0.145095	-0.660232	1.188529	0.223046	-0.647944	0.713842	0.399221	-0.674266	1.134339	0.312266	-0.667947	1.076547	0.284341										-0.285632	0.077785	-0.075429	-0.267588	0.072407	0.177102	-0.267590	0.070162	0.137405
14513	120.941667	-0.833931	0.683310	0.010384	-0.835315	0.639760	0.235101	-0.787511	0.902288	0.049032	-0.823056	0.849082	0.245891	-0.554092	0.873346	-0.145457	-0.660222	1.188620	0.223070	-0.648078	0.713800	0.399259	-0.674374	1.134264	0.311975	-0.668105	1.076365	0.284067										-0.285646	0.077773	-0.075366	-0.267581	0.072435	0.177125	-0.267578	0.070198	0.137427
14514	120.950000	-0.833868	0.683381	0.010425	-0.835302	0.639802	0.235122	-0.787496	0.902337	0.049062	-0.823093	0.849066	0.245879	-0.554037	0.874139	-0.145975	-0.660191	1.188807	0.223048	-0.648184	0.713764	0.399287	-0.674674	1.134252	0.311883	-0.668234	1.076319	0.283933										-0.285670	0.077735	-0.075297	-0.267578	0.072459	0.177134	-0.267574	0.070221	0.137441
14515	120.958333	-0.833768	0.683445	0.010462	-0.835236	0.639806	0.235142	-0.787458	0.902378	0.049097	-0.823105	0.849046	0.245887	-0.553862	0.874827	-0.146102	-0.660147	1.188851	0.223062	-0.648244	0.713732	0.399307	-0.675155	1.134235	0.312000	-0.668471	1.076327	0.283870										-0.285659	0.077736	-0.075301	-0.267580	0.072460	0.177142	-0.267582	0.070206	0.137451
14516	120.966667	-0.833671	0.683512	0.010484	-0.835233	0.639886	0.235170	-0.787415	0.902410	0.049140	-0.823095	0.849021	0.245903	-0.553684	0.875504	-0.146296	-0.660072	1.188884	0.223069	-0.648277	0.713696	0.399329	-0.675436	1.134220	0.311965	-0.668659	1.076327	0.283767										-0.285621	0.077792	-0.075393	-0.267575	0.072439	0.177135	-0.267571	0.070205	0.137436
14517	120.975000	-0.833609	0.683581	0.010493	-0.835187	0.639911	0.235187	-0.787365	0.902439	0.049192	-0.823061	0.848985	0.245932	-0.553141	0.876287	-0.146675	-0.660010	1.188811	0.223141	-0.648265	0.713669	0.399361	-0.675590	1.134165	0.311836	-0.668758	1.076276	0.283693										-0.285661	0.077718	-0.075314	-0.267581	0.072421	0.177136	-0.267577	0.070182	0.137431
14518	120.983333	-0.833548	0.683662	0.010476	-0.835132	0.639924	0.235197	-0.787310	0.902474	0.049245	-0.823071	0.848937	0.245994	-0.552521	0.877053	-0.147033	-0.659910	1.188865	0.223145	-0.648218	0.713633	0.399383	-0.675834	1.134103	0.311866	-0.668759	1.076146	0.283587										-0.285658	0.077711	-0.075327	-0.267581	0.072403	0.177138	-0.267596	0.070139	0.137455
14519	120.991667	-0.833452	0.683735	0.010500	-0.834996	0.639859	0.235196	-0.787237	0.902492	0.049309	-0.822933	0.848898	0.246000	-0.551832	0.877696	-0.147037	-0.659800	1.188833	0.223200	-0.648139	0.713607	0.399408	-0.675975	1.134008	0.311852	-0.668904	1.076244	0.283664										-0.285642	0.077734	-0.075371	-0.267572	0.072397	0.177141	-0.267573	0.070178	0.137433
14520	121.000000	-0.833349	0.683794	0.010520	-0.834985	0.639944	0.235201	-0.787150	0.902523	0.049374	-0.822844	0.848855	0.246034	-0.551015	0.878364	-0.147067	-0.659719	1.188777	0.223335	-0.648046	0.713579	0.399423	-0.676093	1.133908	0.311872	-0.668956	1.076260	0.283713										-0.285657	0.077714	-0.075326	-0.267565	0.072414	0.177147	-0.267572	0.070177	0.137446
14521	121.008333	-0.833222	0.683837	0.010530	-0.834899	0.639972	0.235211	-0.787065	0.902559	0.049440	-0.822746	0.848812	0.246066	-0.550025	0.879017	-0.147074	-0.659625	1.188745	0.223480	-0.647921	0.713526	0.399430	-0.676008	1.133845	0.311758	-0.668880	1.076098	0.283662										-0.285630	0.077744	-0.075364	-0.267565	0.072423	0.177158	-0.267569	0.070185	0.137462
14522	121.016667	-0.833135	0.683893	0.010571	-0.834806	0.640008	0.235225	-0.786966	0.902603	0.049506	-0.822640	0.848769	0.246101	-0.548884	0.879671	-0.147048	-0.659477	1.188840	0.223606	-0.647785	0.713469	0.399435	-0.676157	1.133787	0.312016	-0.668918	1.076191	0.283781										-0.285649	0.077713	-0.075304	-0.267563	0.072435	0.177166	-0.267551	0.070221	0.137464
14523	121.025000	-0.833050	0.683964	0.010620	-0.834700	0.640053	0.235249	-0.786847	0.902651	0.049569	-0.822500	0.848717	0.246126	-0.547583	0.880261	-0.146941	-0.659336	1.188799	0.223819	-0.647626	0.713400	0.399422	-0.676127	1.133718	0.312145	-0.668817	1.075931	0.283701										-0.285631	0.077722	-0.075312	-0.267554	0.072448	0.177167	-0.267548	0.070229	0.137472
14524	121.033333	-0.832917	0.684033	0.010660	-0.834600	0.640112	0.235280	-0.786709	0.902690	0.049617	-0.822367	0.848679	0.246150	-0.546118	0.880842	-0.146698	-0.659184	1.188746	0.224044	-0.647458	0.713324	0.399411	-0.676010	1.133770	0.312187	-0.668778	1.075953	0.283825										-0.285634	0.077719	-0.075300	-0.267551	0.072452	0.177164	-0.267545	0.070221	0.137460
14525	121.041667	-0.832825	0.684100	0.010694	-0.834489	0.640169	0.235309	-0.786566	0.902736	0.049656	-0.822226	0.848643	0.246171	-0.544364	0.881459	-0.146494	-0.658994	1.188742	0.224223	-0.647275	0.713242	0.399397	-0.675859	1.133624	0.312257	-0.668666	1.075871	0.283885										-0.285631	0.077717	-0.075313	-0.267562	0.072436	0.177139	-0.267553	0.070191	0.137451
14526	121.050000	-0.832658	0.684148	0.010740	-0.834376	0.640230	0.235337	-0.786403	0.902777	0.049682	-0.822072	0.848612	0.246189	-0.542584	0.881949	-0.146024	-0.658802	1.188711	0.224388	-0.647088	0.713152	0.399378	-0.675849	1.133494	0.312514	-0.668560	1.075802	0.283985										-0.285619	0.077713	-0.075335	-0.267563	0.072413	0.177114	-0.267569	0.070145	0.137432
14527	121.058333	-0.832544	0.684207	0.010754	-0.834267	0.640285	0.235363	-0.786238	0.902819	0.049719	-0.821943	0.848570	0.246224	-0.540561	0.882468	-0.145645	-0.658605	1.188677	0.224557	-0.646900	0.713051	0.399356	-0.675610	1.133328	0.312563	-0.668386	1.075733	0.284034										-0.285598	0.077733	-0.075395	-0.267567	0.072395	0.177088	-0.267571	0.070128	0.137393
14528	121.066667	-0.832436	0.684263	0.010771	-0.833889	0.640143	0.235280	-0.786055	0.902877	0.049758	-0.821723	0.848573	0.246230	-0.538311	0.882986	-0.145243	-0.658376	1.188664	0.224713	-0.646704	0.712944	0.399326	-0.675391	1.133335	0.312611	-0.668165	1.075654	0.284059										-0.285619	0.077688	-0.075365	-0.267567	0.072379	0.177068	-0.267565	0.070130	0.137364
14529	121.075000	-0.832431	0.684339	0.010769	-0.833993	0.640345	0.235400	-0.785877	0.902949	0.049786	-0.821466	0.848582	0.246269	-0.535933	0.883389	-0.144719	-0.658153	1.188665	0.224885	-0.646516	0.712842	0.399302	-0.675164	1.133161	0.312716	-0.667953	1.075673	0.284137										-0.285621	0.077698	-0.075365	-0.267565	0.072396	0.177062	-0.267580	0.070106	0.137376
14530	121.083333	-0.832346	0.684422	0.010803	-0.833853	0.640371	0.235415	-0.785672	0.903025	0.049811	-0.821203	0.848601	0.246300	-0.533417	0.883851	-0.144071	-0.657893	1.188696	0.225025	-0.646324	0.712747	0.399282	-0.674987	1.133056	0.312870	-0.667706	1.075545	0.284086										-0.285579	0.077759	-0.075451	-0.267565	0.072405	0.177072	-0.267573	0.070120	0.137390
14531	121.091667	-0.832270	0.684495	0.010838	-0.833829	0.640521	0.235440	-0.785446	0.903100	0.049824	-0.821121	0.848651	0.246290	-0.530798	0.884275	-0.143308	-0.657622	1.188751	0.225176	-0.646146	0.712670	0.399270	-0.674797	1.133035	0.312952	-0.667498	1.075542	0.284122										-0.285570	0.077774	-0.075427	-0.267561	0.072415	0.177076	-0.267552	0.070168	0.137375
14532	121.100000	-0.832189	0.684570	0.010866	-0.833699	0.640568	0.235425	-0.785153	0.903155	0.049822	-0.820917	0.848727	0.246299	-0.528015	0.884732	-0.142589	-0.657325	1.188794	0.225302	-0.645983	0.712604	0.399262	-0.674336	1.133034	0.312884	-0.667254	1.075537	0.284141										-0.285607	0.077712	-0.075327	-0.267557	0.072425	0.177078	-0.267548	0.070169	0.137387
14533	121.108333	-0.832104	0.684649	0.010875	-0.833617	0.640662	0.235430	-0.784850	0.903230	0.049801	-0.820644	0.848825	0.246311	-0.525037	0.885228	-0.141851	-0.656970	1.188887	0.225352	-0.645839	0.712562	0.399260	-0.674111	1.133034	0.313025	-0.667003	1.075616	0.284226										-0.285617	0.077702	-0.075322	-0.267565	0.072417	0.177079	-0.267562	0.070127	0.137397
14534	121.116667	-0.831983	0.684727	0.010850	-0.833478	0.640717	0.235413	-0.784492	0.903307	0.049752	-0.820360	0.848936	0.246303	-0.521967	0.885686	-0.140767	-0.656635	1.188827	0.225458	-0.645703	0.712545	0.399256	-0.673833	1.132952	0.313098	-0.666724	1.075702	0.284318										-0.285579	0.077767	-0.075407	-0.267566	0.072404	0.177065	-0.267569	0.070111	0.137380
14535	121.125000	-0.831775	0.684826	0.010854	-0.833426	0.640853	0.235399	-0.784099	0.903383	0.049661	-0.820152	0.849043	0.246222	-0.518738	0.886208	-0.139799	-0.656297	1.188806	0.225499	-0.645592	0.712550	0.399245	-0.673443	1.132936	0.313049	-0.666314	1.075489	0.284162										-0.285620	0.077698	-0.075343	-0.267572	0.072391	0.177041	-0.267572	0.070103	0.137343
14536	121.133333	-0.831731	0.684933	0.010818	-0.833325	0.640948	0.235365	-0.783671	0.903488	0.049542	-0.819958	0.849161	0.246116	-0.515385	0.886747	-0.138747	-0.655901	1.188779	0.225502	-0.645484	0.712568	0.399226	-0.673050	1.133001	0.313040	-0.666123	1.075582	0.284241										-0.285624	0.077698	-0.075368	-0.267582	0.072381	0.177018	-0.267579	0.070084	0.137317
14537	121.141667	-0.831595	0.685067	0.010783	-0.833235	0.641074	0.235337	-0.783189	0.903603	0.049381	-0.819742	0.849301	0.246001	-0.511870	0.887215	-0.137529	-0.655501	1.188743	0.225496	-0.645384	0.712602	0.399191	-0.672537	1.132848	0.312952	-0.665559	1.075473	0.284117										-0.285616	0.077713	-0.075433	-0.267591	0.072373	0.176999	-0.267596	0.070054	0.137317
14538	121.150000	-0.831464	0.685237	0.010739	-0.833232	0.641300	0.235308	-0.782686	0.903729	0.049219	-0.819516	0.849460	0.245866	-0.508288	0.887681	-0.136038	-0.655089	1.188705	0.225477	-0.645290	0.712648	0.399159	-0.672155	1.132853	0.312932	-0.665179	1.075425	0.284171										-0.285595	0.077741	-0.075496	-0.267600	0.072374	0.176990	-0.267590	0.070079	0.137286
14539	121.158333	-0.831317	0.685419	0.010736	-0.833153	0.641441	0.235275	-0.782116	0.903880	0.049023	-0.819303	0.849642	0.245718	-0.504655	0.888228	-0.134661	-0.654651	1.188671	0.225438	-0.645217	0.712696	0.399114	-0.671763	1.132852	0.312940	-0.664755	1.075478	0.284187										-0.285638	0.077689	-0.075402	-0.267613	0.072392	0.176995	-0.267607	0.070078	0.137310
14540	121.166667	-0.831159	0.685607	0.010729	-0.832983	0.641502	0.235232	-0.781535	0.904035	0.048815	-0.819111	0.849786	0.245575	-0.500979	0.888763	-0.133131	-0.654204	1.188636	0.225383	-0.645155	0.712746	0.399060	-0.671421	1.132829	0.312904	-0.664281	1.075343	0.284099										-0.285641	0.077690	-0.075394	-0.267624	0.072405	0.177006	-0.267585	0.070140	0.137286
14541	121.175000	-0.830958	0.685791	0.010710	-0.832916	0.641712	0.235176	-0.780911	0.904211	0.048568	-0.818835	0.850014	0.245384	-0.497268	0.889332	-0.131667	-0.653682	1.188735	0.225257	-0.645088	0.712804	0.399001	-0.670923	1.132807	0.312927	-0.663811	1.075319	0.284076										-0.285603	0.077732	-0.075444	-0.267631	0.072416	0.177015	-0.267620	0.070101	0.137338
14542	121.183333	-0.830751	0.685956	0.010673	-0.832834	0.641889	0.235136	-0.780267	0.904364	0.048302	-0.818584	0.850212	0.245181	-0.493543	0.889891	-0.130035	-0.653168	1.188747	0.225186	-0.645033	0.712865	0.398933	-0.670517	1.132874	0.312954	-0.663454	1.075565	0.284206										-0.285618	0.077710	-0.075392	-0.267641	0.072413	0.177007	-0.267614	0.070124	0.137315
14543	121.191667	-0.830553	0.686110	0.010621	-0.832754	0.642068	0.235081	-0.779578	0.904535	0.048023	-0.818370	0.850420	0.244985	-0.489783	0.890424	-0.128353	-0.652623	1.188615	0.225146	-0.644979	0.712932	0.398859	-0.669887	1.132911	0.312764	-0.662943	1.075412	0.283985										-0.285619	0.077698	-0.075393	-0.267654	0.072398	0.176989	-0.267626	0.070099	0.137297
14544	121.200000	-0.830342	0.686262	0.010552	-0.832680	0.642242	0.235011	-0.778881	0.904698	0.047725	-0.818065	0.850608	0.244732	-0.486046	0.890960	-0.126750	-0.652022	1.188739	0.224961	-0.644934	0.713005	0.398783	-0.669377	1.132984	0.312638	-0.662495	1.075456	0.283945										-0.285613	0.077690	-0.075408	-0.267660	0.072395	0.176965	-0.267647	0.070053	0.137284
14545	121.208333	-0.830105	0.686430	0.010448	-0.832595	0.642393	0.234920	-0.778182	0.904877	0.047381	-0.817806	0.850809	0.244475	-0.482293	0.891443	-0.125041	-0.651374	1.188687	0.224831	-0.644905	0.713090	0.398721	-0.668962	1.133075	0.312684	-0.661991	1.075580	0.283900										-0.285607	0.077675	-0.075423	-0.267669	0.072374	0.176941	-0.267647	0.070057	0.137245
14546	121.216667	-0.829868	0.686595	0.010358	-0.832339	0.642427	0.234735	-0.777435	0.905039	0.047040	-0.817588	0.850985	0.244221	-0.478563	0.891964	-0.123481	-0.650727	1.188555	0.224740	-0.644873	0.713171	0.398651	-0.668401	1.133100	0.312508	-0.661471	1.075479	0.283752										-0.285605	0.077675	-0.075429	-0.267679	0.072372	0.176927	-0.267666	0.070044	0.137236
14547	121.225000	-0.829551	0.686753	0.010292	-0.832382	0.642647	0.234690	-0.776681	0.905220	0.046678	-0.817326	0.851272	0.243934	-0.474882	0.892449	-0.121779	-0.649997	1.188569	0.224496	-0.644845	0.713266	0.398601	-0.667644	1.133113	0.312207	-0.660922	1.075595	0.283724										-0.285605	0.077666	-0.075412	-0.267687	0.072380	0.176932	-0.267667	0.070058	0.137240
14548	121.233333	-0.829309	0.686934	0.010192	-0.832327	0.642826	0.234569	-0.775906	0.905413	0.046302	-0.817075	0.851450	0.243636	-0.471243	0.892921	-0.120075	-0.649271	1.188559	0.224266	-0.644818	0.713360	0.398553	-0.667239	1.133056	0.312178	-0.660306	1.075585	0.283617										-0.285593	0.077665	-0.075407	-0.267699	0.072385	0.176942	-0.267666	0.070081	0.137256
14549	121.241667	-0.829016	0.687091	0.010077	-0.832238	0.642977	0.234459	-0.775193	0.905695	0.045869	-0.816735	0.851718	0.243296	-0.467642	0.893372	-0.118314	-0.648529	1.188442	0.224133	-0.644797	0.713465	0.398509	-0.666553	1.133103	0.312030	-0.659711	1.075452	0.283399										-0.285587	0.077666	-0.075380	-0.267710	0.072398	0.176964	-0.267670	0.070099	0.137272
14550	121.250000	-0.828642	0.687254	0.009993	-0.832148	0.643153	0.234348	-0.774258	0.905811	0.045528	-0.816416	0.851923	0.242945	-0.464112	0.893814	-0.116540	-0.647779	1.188336	0.224003	-0.644776	0.713579	0.398461	-0.665828	1.133081	0.311830	-0.659139	1.075647	0.283399										-0.285576	0.077664	-0.075374	-0.267717	0.072406	0.176972	-0.267673	0.070113	0.137289
14551	121.258333	-0.828369	0.687427	0.009876	-0.832049	0.643351	0.234216	-0.773407	0.906016	0.045111	-0.816180	0.852251	0.242631	-0.460653	0.894262	-0.114793	-0.646970	1.188341	0.223756	-0.644752	0.713697	0.398415	-0.665111	1.133188	0.311557	-0.658469	1.075472	0.283139										-0.285586	0.077655	-0.075349	-0.267725	0.072403	0.176970	-0.267679	0.070108	0.137284
14552	121.266667	-0.828054	0.687639	0.009711	-0.831939	0.643564	0.234086	-0.772653	0.906336	0.044633	-0.815799	0.852472	0.242236	-0.457218	0.894657	-0.112922	-0.646153	1.188348	0.223538	-0.644740	0.713847	0.398333	-0.664571	1.133189	0.311561	-0.657841	1.075638	0.283118										-0.285573	0.077652	-0.075353	-0.267731	0.072392	0.176956	-0.267682	0.070099	0.137267
14553	121.275000	-0.827678	0.687829	0.009598	-0.831845	0.643822	0.233942	-0.771796	0.906546	0.044232	-0.815467	0.852726	0.241885	-0.453854	0.895080	-0.111048	-0.645326	1.188276	0.223369	-0.644692	0.713965	0.398326	-0.663777	1.133209	0.311307	-0.657207	1.075577	0.282927										-0.285553	0.077677	-0.075404	-0.267738	0.072383	0.176939	-0.267683	0.070100	0.137228
14554	121.283333	-0.827239	0.688024	0.009453	-0.831653	0.643999	0.233776	-0.770920	0.906770	0.043823	-0.815130	0.852948	0.241516	-0.450520	0.895527	-0.109176	-0.644475	1.188195	0.223186	-0.644657	0.714105	0.398288	-0.663125	1.133327	0.311178	-0.656561	1.075539	0.282734										-0.285575	0.077629	-0.075374	-0.267746	0.072370	0.176927	-0.267691	0.070078	0.137213
14555	121.291667	-0.826895	0.688264	0.009303	-0.831532	0.644234	0.233626	-0.770058	0.906987	0.043434	-0.814795	0.853213	0.241173	-0.447230	0.895921	-0.107202	-0.643613	1.188258	0.222988	-0.644619	0.714246	0.398252	-0.662332	1.133452	0.310877	-0.655906	1.075676	0.282624										-0.285579	0.077612	-0.075367	-0.267757	0.072359	0.176928	-0.267717	0.070051	0.137232
14556	121.300000	-0.826525	0.688510	0.009118	-0.831420	0.644474	0.233470	-0.769067	0.907125	0.043118	-0.814486	0.853517	0.240881	-0.443974	0.896336	-0.105193	-0.642719	1.188328	0.222765	-0.644565	0.714391	0.398224	-0.661721	1.133480	0.310836	-0.655266	1.075644	0.282457										-0.285562	0.077616	-0.075346	-0.267758	0.072369	0.176951	-0.267709	0.070079	0.137239
14557	121.308333	-0.826084	0.688756	0.008983	-0.831336	0.644744	0.233299	-0.768219	0.907343	0.042775	-0.814065	0.853755	0.240520	-0.440733	0.896739	-0.103098	-0.641831	1.188314	0.222604	-0.644507	0.714530	0.398195	-0.660938	1.133571	0.310646	-0.654600	1.075811	0.282378										-0.285558	0.077618	-0.075314	-0.267763	0.072388	0.176978	-0.267707	0.070124	0.137265
14558	121.316667	-0.825579	0.688981	0.008843	-0.831226	0.644984	0.233128	-0.767480	0.907662	0.042356	-0.813786	0.854087	0.240243	-0.437571	0.897197	-0.101181	-0.640936	1.188263	0.222474	-0.644445	0.714677	0.398170	-0.660208	1.133761	0.310516	-0.653919	1.075806	0.282211										-0.285554	0.077621	-0.075283	-0.267759	0.072407	0.177017	-0.267708	0.070150	0.137307
14559	121.325000	-0.825213	0.689265	0.008700	-0.831135	0.645218	0.232952	-0.766623	0.907898	0.042000	-0.813390	0.854299	0.239904	-0.434474	0.897594	-0.099249	-0.639982	1.188365	0.222209	-0.644366	0.714820	0.398158	-0.659446	1.133757	0.310313	-0.653190	1.075909	0.282077										-0.285528	0.077660	-0.075311	-0.267829	0.072431	0.177117	-0.267702	0.070177	0.137335
14560	121.333333	-0.824722	0.689507	0.008535	-0.831065	0.645482	0.232770	-0.765655	0.908040	0.041696	-0.812931	0.854579	0.239542	-0.431442	0.897952	-0.097332	-0.639067	1.188346	0.222013	-0.644293	0.714969	0.398144	-0.658635	1.133790	0.310116	-0.652496	1.076023	0.282023										-0.285538	0.077617	-0.075258	-0.267896	0.072445	0.177209	-0.267700	0.070187	0.137346
14561	121.341667	-0.824461	0.689767	0.008242	-0.830971	0.645706	0.232601	-0.764886	0.908346	0.041260	-0.812617	0.854876	0.239254	-0.428530	0.898244	-0.095435	-0.638176	1.188137	0.221875	-0.644211	0.715120	0.398136	-0.657833	1.133782	0.309859	-0.651710	1.075899	0.281782										-0.285535	0.077608	-0.075271	-0.267900	0.072438	0.177203	-0.267711	0.070168	0.137347
14562	121.350000	-0.824058	0.689954	0.008045	-0.830871	0.645928	0.232418	-0.763990	0.908544	0.040888	-0.812159	0.855153	0.238895	-0.425638	0.898481	-0.093637	-0.637254	1.188077	0.221641	-0.644130	0.715270	0.398122	-0.657026	1.133868	0.309620	-0.650954	1.075817	0.281567										-0.285551	0.077577	-0.075292	-0.267909	0.072405	0.177180	-0.267704	0.070169	0.137296
14563	121.358333	-0.823579	0.690150	0.007878	-0.830757	0.646149	0.232235	-0.763077	0.908753	0.040495	-0.811682	0.855334	0.238490	-0.422934	0.898613	-0.091656	-0.636315	1.188006	0.221447	-0.644039	0.715421	0.398111	-0.656238	1.133744	0.309469	-0.650197	1.075765	0.281386										-0.285557	0.077540	-0.075339	-0.267917	0.072365	0.177149	-0.267745	0.070095	0.137291
14564	121.366667	-0.823212	0.690396	0.007669	-0.830585	0.646355	0.232033	-0.762142	0.908960	0.040104	-0.811314	0.855616	0.238162	-0.420259	0.898723	-0.089774	-0.635355	1.188007	0.221206	-0.643949	0.715570	0.398100	-0.655477	1.133780	0.309352	-0.649465	1.075775	0.281227										-0.285565	0.077516	-0.075368	-0.267923	0.072335	0.177130	-0.267764	0.070067	0.137273
14565	121.375000	-0.822802	0.690614	0.007533	-0.830461	0.646613	0.231878	-0.761208	0.909196	0.039729	-0.810871	0.855873	0.237821	-0.417702	0.898775	-0.087853	-0.634426	1.187911	0.221082	-0.643859	0.715732	0.398091	-0.654673	1.133848	0.309186	-0.648718	1.075848	0.281150										-0.285575	0.077512	-0.075353	-0.267931	0.072346	0.177144	-0.267753	0.070116	0.137279
14566	121.383333	-0.822422	0.690870	0.007427	-0.830341	0.646901	0.231737	-0.760253	0.909451	0.039366	-0.810404	0.856136	0.237453	-0.415208	0.898791	-0.085951	-0.633457	1.187872	0.220886	-0.643763	0.715889	0.398075	-0.653773	1.133846	0.308884	-0.647937	1.075712	0.280948										-0.285569	0.077531	-0.075327	-0.267929	0.072379	0.177169	-0.267757	0.070149	0.137319
14567	121.391667	-0.822020	0.691168	0.007299	-0.830225	0.647227	0.231613	-0.759289	0.909714	0.039013	-0.809952	0.856418	0.237116	-0.412734	0.898736	-0.084066	-0.632497	1.187820	0.220750	-0.643659	0.716041	0.398058	-0.652924	1.133771	0.308694	-0.647158	1.075827	0.280847										-0.285534	0.077576	-0.075301	-0.267923	0.072418	0.177208	-0.267745	0.070206	0.137351
14568	121.400000	-0.821628	0.691436	0.007197	-0.830097	0.647552	0.231488	-0.758307	0.909976	0.038675	-0.809486	0.856717	0.236794	-0.410324	0.898675	-0.082159	-0.631543	1.187768	0.220613	-0.643565	0.716194	0.398037	-0.652252	1.133891	0.308675	-0.646411	1.075753	0.280698										-0.285527	0.077605	-0.075251	-0.267915	0.072459	0.177233	-0.267735	0.070241	0.137378
14569	121.408333	-0.821213	0.691699	0.007092	-0.829965	0.647870	0.231364	-0.757321	0.910230	0.038317	-0.809043	0.857126	0.236504	-0.407935	0.898583	-0.080292	-0.630504	1.187775	0.220388	-0.643461	0.716350	0.398025	-0.651416	1.133887	0.308481	-0.645617	1.075830	0.280619										-0.285538	0.077615	-0.075217	-0.267905	0.072487	0.177243	-0.267709	0.070281	0.137364
14570	121.416667	-0.820883	0.691977	0.006971	-0.829832	0.648184	0.231232	-0.756350	0.910464	0.037937	-0.808603	0.857400	0.236177	-0.405550	0.898466	-0.078447	-0.629442	1.187776	0.220132	-0.643337	0.716516	0.398007	-0.650578	1.133820	0.308268	-0.644833	1.075734	0.280398										-0.285531	0.077603	-0.075217	-0.267903	0.072483	0.177232	-0.267732	0.070236	0.137378
14571	121.425000	-0.820407	0.692212	0.006837	-0.829636	0.648443	0.231061	-0.755341	0.910709	0.037552	-0.808152	0.857745	0.235846	-0.403187	0.898360	-0.076641	-0.628386	1.187608	0.219994	-0.643213	0.716681	0.397984	-0.649726	1.133840	0.308050	-0.644035	1.075729	0.280222										-0.285545	0.077577	-0.075230	-0.267902	0.072447	0.177207	-0.267740	0.070197	0.137354
14572	121.433333	-0.820017	0.692460	0.006668	-0.829499	0.648704	0.230920	-0.754349	0.910920	0.037177	-0.807715	0.858073	0.235555	-0.400837	0.898236	-0.074815	-0.627265	1.187578	0.219722	-0.643080	0.716851	0.397959	-0.648921	1.133859	0.307857	-0.643237	1.075705	0.280051										-0.285545	0.077556	-0.075260	-0.267901	0.072419	0.177182	-0.267739	0.070157	0.137332
14573	121.441667	-0.819617	0.692703	0.006531	-0.829367	0.648940	0.230770	-0.753352	0.911148	0.036796	-0.807183	0.858317	0.235158	-0.398502	0.898126	-0.073045	-0.626146	1.187450	0.219574	-0.642929	0.717041	0.397936	-0.648042	1.133844	0.307612	-0.642434	1.075741	0.279891										-0.285569	0.077515	-0.075287	-0.267905	0.072400	0.177170	-0.267756	0.070143	0.137327
14574	121.450000	-0.819181	0.692959	0.006406	-0.829240	0.649157	0.230622	-0.752342	0.911370	0.036420	-0.806714	0.858562	0.234808	-0.396183	0.898004	-0.071295	-0.625000	1.187271	0.219363	-0.642774	0.717234	0.397916	-0.646990	1.133758	0.307171	-0.641635	1.075602	0.279637										-0.285563	0.077490	-0.075338	-0.267909	0.072367	0.177151	-0.267766	0.070128	0.137320
14575	121.458333	-0.818793	0.693203	0.006297	-0.829147	0.649407	0.230483	-0.751336	0.911605	0.036062	-0.806289	0.858959	0.234540	-0.393886	0.897871	-0.069598	-0.623848	1.187154	0.219185	-0.642612	0.717427	0.397887	-0.646328	1.133811	0.307157	-0.640773	1.075610	0.279503										-0.285560	0.077476	-0.075359	-0.267920	0.072341	0.177139	-0.267768	0.070118	0.137316
14576	121.466667	-0.818465	0.693482	0.006183	-0.829035	0.649646	0.230365	-0.750310	0.911857	0.035714	-0.805815	0.859238	0.234167	-0.391614	0.897719	-0.067921	-0.622694	1.187151	0.218951	-0.642448	0.717622	0.397862	-0.645382	1.133679	0.306904	-0.639938	1.075471	0.279328										-0.285534	0.077537	-0.075445	-0.267921	0.072348	0.177134	-0.267753	0.070156	0.137291
14577	121.475000	-0.818112	0.693758	0.006114	-0.828931	0.649905	0.230254	-0.749272	0.912124	0.035372	-0.805345	0.859624	0.233848	-0.389381	0.897584	-0.066314	-0.621548	1.186937	0.218822	-0.642257	0.717826	0.397828	-0.644577	1.133796	0.306829	-0.639124	1.075435	0.279240										-0.285544	0.077536	-0.075406	-0.267916	0.072382	0.177138	-0.267759	0.070162	0.137308
14578	121.483333	-0.817785	0.694029	0.006024	-0.828848	0.650221	0.230135	-0.748233	0.912383	0.035035	-0.804913	0.860025	0.233538	-0.387165	0.897462	-0.064732	-0.620354	1.186933	0.218644	-0.642064	0.718015	0.397785	-0.643620	1.133690	0.306628	-0.638274	1.075204	0.279115										-0.285540	0.077537	-0.075368	-0.267905	0.072414	0.177132	-0.267765	0.070170	0.137315
14579	121.491667	-0.817455	0.694293	0.005957	-0.828686	0.650484	0.230018	-0.747185	0.912631	0.034719	-0.804474	0.860393	0.233192	-0.384962	0.897344	-0.063068	-0.619213	1.186660	0.218587	-0.641881	0.718186	0.397741	-0.642742	1.133694	0.306506	-0.637424	1.075163	0.279005										-0.285551	0.077562	-0.075360	-0.267898	0.072451	0.177120	-0.267756	0.070186	0.137296
14580	121.500000	-0.817173	0.694565	0.005866	-0.828516	0.650747	0.229902	-0.746137	0.912879	0.034387	-0.803993	0.860791	0.232871	-0.382832	0.897390	-0.061567	-0.618009	1.186677	0.218386	-0.641707	0.718339	0.397699	-0.641863	1.133685	0.306387	-0.636673	1.075041	0.278797										-0.285555	0.077576	-0.075359	-0.267893	0.072466	0.177101	-0.267746	0.070200	0.137271
14581	121.508333	-0.816787	0.694816	0.005762	-0.828386	0.651035	0.229798	-0.745155	0.913153	0.033992	-0.803541	0.861121	0.232525	-0.380716	0.897349	-0.060000	-0.616804	1.186504	0.218284	-0.641534	0.718484	0.397666	-0.640894	1.133582	0.306188	-0.635737	1.075064	0.278760										-0.285543	0.077611	-0.075416	-0.267892	0.072458	0.177085	-0.267758	0.070173	0.137259
14582	121.516667	-0.816452	0.695054	0.005655	-0.828273	0.651342	0.229671	-0.744120	0.913362	0.033669	-0.803014	0.861503	0.232198	-0.378639	0.897343	-0.058465	-0.615562	1.186433	0.218106	-0.641367	0.718614	0.397632	-0.639995	1.133551	0.306017	-0.634866	1.074968	0.278566										-0.285560	0.077572	-0.075390	-0.267896	0.072436	0.177062	-0.267760	0.070160	0.137236
14583	121.525000	-0.816025	0.695311	0.005539	-0.828119	0.651584	0.229554	-0.743072	0.913506	0.033393	-0.802526	0.861736	0.231844	-0.376600	0.897368	-0.056948	-0.614353	1.186241	0.218027	-0.641209	0.718714	0.397596	-0.639085	1.133551	0.305899	-0.633996	1.074818	0.278350										-0.285564	0.077548	-0.075418	-0.267899	0.072409	0.177048	-0.267765	0.070148	0.137225
14584	121.533333	-0.815582	0.695566	0.005411	-0.827971	0.651826	0.229426	-0.742097	0.913726	0.033070	-0.801989	0.861976	0.231525	-0.374600	0.897406	-0.055475	-0.613102	1.186058	0.217940	-0.641053	0.718808	0.397565	-0.638112	1.133479	0.305699	-0.633138	1.074665	0.278126										-0.285590	0.077507	-0.075433	-0.267903	0.072377	0.177036	-0.267772	0.070131	0.137215
14585	121.541667	-0.815247	0.695831	0.005272	-0.827838	0.652080	0.229297	-0.741096	0.913931	0.032764	-0.801469	0.862224	0.231189	-0.372626	0.897475	-0.054042	-0.611807	1.186134	0.217742	-0.640902	0.718890	0.397535	-0.637111	1.133399	0.305476	-0.632283	1.074696	0.278050										-0.285556	0.077520	-0.075526	-0.267902	0.072353	0.177008	-0.267773	0.070118	0.137206
14586	121.550000	-0.814827	0.696059	0.005148	-0.827711	0.652333	0.229180	-0.740113	0.914155	0.032479	-0.800874	0.862451	0.230837	-0.370673	0.897561	-0.052628	-0.610654	1.185796	0.217804	-0.640744	0.718954	0.397495	-0.636285	1.133449	0.305429	-0.631431	1.074746	0.277983										-0.285580	0.077478	-0.075501	-0.267902	0.072343	0.176990	-0.267776	0.070107	0.137201
14587	121.558333	-0.814399	0.696351	0.005083	-0.827479	0.652511	0.229046	-0.739136	0.914401	0.032214	-0.800378	0.862769	0.230578	-0.368753	0.897636	-0.051194	-0.609350	1.185828	0.217659	-0.640587	0.719010	0.397464	-0.635204	1.133340	0.305160	-0.630602	1.074796	0.277922										-0.285581	0.077482	-0.075509	-0.267895	0.072362	0.176985	-0.267774	0.070126	0.137212
14588	121.566667	-0.813966	0.696593	0.004983	-0.827318	0.652759	0.228946	-0.738169	0.914673	0.031962	-0.799953	0.863081	0.230332	-0.366848	0.897694	-0.049771	-0.608070	1.185871	0.217556	-0.640427	0.719044	0.397427	-0.634341	1.133286	0.305131	-0.629753	1.074677	0.277780										-0.285571	0.077503	-0.075517	-0.267886	0.072386	0.176987	-0.267771	0.070139	0.137214
14589	121.575000	-0.813652	0.696855	0.004892	-0.827156	0.653035	0.228859	-0.737211	0.914953	0.031704	-0.799413	0.863410	0.230068	-0.364970	0.897734	-0.048296	-0.606888	1.185642	0.217596	-0.640253	0.719064	0.397398	-0.633368	1.133262	0.305036	-0.628936	1.074668	0.277741										-0.285535	0.077578	-0.075608	-0.267879	0.072402	0.176988	-0.267772	0.070134	0.137212
14590	121.583333	-0.813227	0.697110	0.004834	-0.826993	0.653348	0.228759	-0.736265	0.915209	0.031488	-0.798968	0.863755	0.229848	-0.363040	0.897826	-0.046979	-0.605701	1.185378	0.217638	-0.640082	0.719079	0.397369	-0.632480	1.133246	0.305024	-0.628086	1.074616	0.277675										-0.285572	0.077537	-0.075527	-0.267872	0.072398	0.176982	-0.267779	0.070122	0.137199
14591	121.591667	-0.812902	0.697381	0.004737	-0.826889	0.653691	0.228717	-0.735326	0.915456	0.031279	-0.798450	0.864085	0.229590	-0.361222	0.897859	-0.045466	-0.604482	1.185346	0.217550	-0.639904	0.719095	0.397340	-0.631577	1.133178	0.304924	-0.627215	1.074583	0.277642										-0.285567	0.077553	-0.075547	-0.267876	0.072418	0.176983	-0.267785	0.070122	0.137199
14592	121.600000	-0.812558	0.697639	0.004677	-0.826638	0.653900	0.228569	-0.734379	0.915699	0.031057	-0.797864	0.864288	0.229343	-0.359406	0.897862	-0.043923	-0.603252	1.185415	0.217386	-0.639733	0.719105	0.397309	-0.630655	1.133134	0.304817	-0.626401	1.074459	0.277512										-0.285531	0.077621	-0.075656	-0.267877	0.072425	0.176978	-0.267791	0.070144	0.137194
14593	121.608333	-0.812082	0.697948	0.004605	-0.826460	0.654157	0.228448	-0.733455	0.915906	0.030858	-0.797324	0.864564	0.229093	-0.357608	0.897964	-0.042498	-0.602137	1.185242	0.217414	-0.639549	0.719124	0.397285	-0.629665	1.132999	0.304639	-0.625574	1.074368	0.277395										-0.285571	0.077541	-0.075610	-0.267880	0.072408	0.176953	-0.267797	0.070133	0.137184
14594	121.616667	-0.811742	0.698215	0.004492	-0.826263	0.654360	0.228336	-0.732533	0.916106	0.030654	-0.796721	0.864767	0.228812	-0.355814	0.897905	-0.040883	-0.600971	1.184913	0.217511	-0.639363	0.719159	0.397258	-0.628774	1.132909	0.304559	-0.624765	1.074448	0.277382										-0.285577	0.077525	-0.075658	-0.267878	0.072399	0.176921	-0.267803	0.070128	0.137173
14595	121.625000	-0.811365	0.698478	0.004407	-0.826202	0.654716	0.228277	-0.731611	0.916315	0.030430	-0.796221	0.865093	0.228601	-0.354019	0.897781	-0.039095	-0.599822	1.184819	0.217473	-0.639181	0.719203	0.397250	-0.627988	1.132884	0.304478	-0.623998	1.074306	0.277214										-0.285545	0.077574	-0.075789	-0.267861	0.072389	0.176943	-0.267796	0.070140	0.137153
14596	121.633333	-0.810995	0.698738	0.004325	-0.826088	0.654850	0.228083	-0.730675	0.916528	0.030209	-0.795682	0.865336	0.228376	-0.352204	0.897677	-0.037449	-0.598612	1.184860	0.217363	-0.638994	0.719256	0.397240	-0.627109	1.132807	0.304370	-0.623228	1.074154	0.277039										-0.285583	0.077489	-0.075735	-0.267877	0.072372	0.176871	-0.267804	0.070123	0.137145
14597	121.641667	-0.810628	0.699005	0.004241	-0.825943	0.655066	0.228010	-0.729745	0.916747	0.030009	-0.795282	0.865648	0.228192	-0.350392	0.897460	-0.035588	-0.597423	1.184768	0.217278	-0.638797	0.719317	0.397223	-0.626296	1.132746	0.304263	-0.622488	1.074093	0.276928										-0.285589	0.077486	-0.075752	-0.267877	0.072360	0.176868	-0.267798	0.070108	0.137140
14598	121.650000	-0.810274	0.699250	0.004172	-0.825811	0.655304	0.227968	-0.728822	0.916997	0.029791	-0.794696	0.865879	0.228014	-0.348538	0.897197	-0.033733	-0.596254	1.184680	0.217133	-0.638596	0.719378	0.397208	-0.625408	1.132636	0.304094	-0.621683	1.073984	0.276789										-0.285587	0.077490	-0.075755	-0.267878	0.072359	0.176879	-0.267805	0.070080	0.137145
14599	121.658333	-0.809968	0.699501	0.004150	-0.825667	0.655536	0.227935	-0.727865	0.917270	0.029557	-0.794252	0.866176	0.227793	-0.346670	0.896861	-0.031873	-0.595207	1.184260	0.217238	-0.638389	0.719442	0.397200	-0.624567	1.132530	0.303915	-0.620957	1.073901	0.276702										-0.285567	0.077524	-0.075796	-0.267881	0.072353	0.176891	-0.267802	0.070075	0.137138
14600	121.666667	-0.809689	0.699735	0.004137	-0.825431	0.655713	0.227882	-0.726912	0.917563	0.029337	-0.793666	0.866406	0.227599	-0.344757	0.896441	-0.030012	-0.593989	1.184192	0.217105	-0.638171	0.719522	0.397198	-0.623828	1.132455	0.303899	-0.620180	1.073771	0.276557										-0.285547	0.077555	-0.075826	-0.267876	0.072356	0.176899	-0.267829	0.070039	0.137159
14601	121.675000	-0.809376	0.699959	0.004130	-0.825244	0.655913	0.227867	-0.725952	0.917882	0.029102	-0.793229	0.866697	0.227389	-0.342804	0.895987	-0.028158	-0.592910	1.184002	0.217133	-0.637943	0.719625	0.397188	-0.623042	1.132372	0.303776	-0.619422	1.073656	0.276420										-0.285580	0.077517	-0.075733	-0.267878	0.072365	0.176901	-0.267810	0.070068	0.137148
14602	121.683333	-0.809072	0.700199	0.004123	-0.825033	0.656098	0.227843	-0.724950	0.918221	0.028852	-0.792881	0.867050	0.227156	-0.340848	0.895440	-0.026255	-0.591758	1.183761	0.217136	-0.637704	0.719745	0.397186	-0.622255	1.132274	0.303641	-0.618671	1.073527	0.276277										-0.285543	0.077597	-0.075816	-0.267876	0.072385	0.176891	-0.267807	0.070091	0.137142
14603	121.691667	-0.808840	0.700433	0.004102	-0.824848	0.656292	0.227820	-0.723944	0.918534	0.028604	-0.792251	0.867289	0.226893	-0.338975	0.894728	-0.024233	-0.590590	1.183647	0.216947	-0.637464	0.719877	0.397171	-0.621382	1.132075	0.303436	-0.617894	1.073392	0.276120										-0.285561	0.077564	-0.075788	-0.267877	0.072387	0.176859	-0.267807	0.070117	0.137127
14604	121.700000	-0.808619	0.700675	0.004078	-0.824681	0.656499	0.227798	-0.722919	0.918857	0.028333	-0.791828	0.867624	0.226662	-0.337151	0.893935	-0.022140	-0.589429	1.183354	0.216965	-0.637218	0.720016	0.397158	-0.620494	1.131968	0.303142	-0.617105	1.073240	0.275952										-0.285550	0.077596	-0.075845	-0.267882	0.072387	0.176827	-0.267809	0.070110	0.137102
14605	121.708333	-0.808345	0.700913	0.004066	-0.824527	0.656720	0.227783	-0.721883	0.919187	0.028049	-0.791328	0.867955	0.226323	-0.335404	0.893115	-0.020041	-0.588249	1.183153	0.216879	-0.636971	0.720160	0.397161	-0.619747	1.131819	0.303082	-0.616388	1.073131	0.275806										-0.285586	0.077530	-0.075767	-0.267886	0.072382	0.176797	-0.267823	0.070092	0.137082
14606	121.716667	-0.808074	0.701146	0.004050	-0.824366	0.656967	0.227743	-0.720836	0.919498	0.027758	-0.790885	0.868312	0.226002	-0.333686	0.892239	-0.017927	-0.587082	1.182940	0.216789	-0.636745	0.720298	0.397151	-0.619029	1.131641	0.302802	-0.615612	1.073000	0.275653										-0.285593	0.077527	-0.075777	-0.267864	0.072379	0.176886	-0.267829	0.070068	0.137062
14607	121.725000	-0.807823	0.701387	0.004019	-0.824241	0.657244	0.227724	-0.719766	0.919786	0.027454	-0.790404	0.868645	0.225670	-0.332018	0.891356	-0.015841	-0.585862	1.182790	0.216615	-0.636531	0.720441	0.397146	-0.618168	1.131534	0.302681	-0.614858	1.072865	0.275517										-0.285577	0.077546	-0.075817	-0.267893	0.072361	0.176822	-0.267841	0.070028	0.137041
14608	121.733333	-0.807497	0.701624	0.003972	-0.824052	0.657461	0.227650	-0.718704	0.920054	0.027152	-0.789999	0.869064	0.225331	-0.330370	0.890473	-0.013763	-0.584671	1.182483	0.216618	-0.636333	0.720575	0.397121	-0.617298	1.131411	0.302380	-0.614095	1.072731	0.275386										-0.285563	0.077563	-0.075858	-0.267925	0.072336	0.176758	-0.267849	0.069996	0.137027
14609	121.741667	-0.807228	0.701885	0.003873	-0.823972	0.657754	0.227589	-0.717631	0.920307	0.026844	-0.789655	0.869467	0.224973	-0.328726	0.889646	-0.011771	-0.583462	1.182291	0.216570	-0.636159	0.720732	0.397107	-0.616543	1.131339	0.302298	-0.613316	1.072625	0.275253										-0.285604	0.077501	-0.075767	-0.267926	0.072336	0.176743	-0.267849	0.069978	0.137014
14610	121.750000	-0.806922	0.702135	0.003804	-0.823827	0.657998	0.227488	-0.716561	0.920554	0.026546	-0.789280	0.869855	0.224607	-0.327099	0.888792	-0.009781	-0.582240	1.182125	0.216535	-0.636014	0.720878	0.397080	-0.615627	1.131240	0.302279	-0.612562	1.072534	0.275117										-0.285609	0.077501	-0.075769	-0.267893	0.072335	0.176827	-0.267841	0.069986	0.136997
14611	121.758333	-0.806588	0.702389	0.003694	-0.823714	0.658253	0.227362	-0.715499	0.920782	0.026253	-0.788699	0.870172	0.224236	-0.325554	0.887901	-0.007737	-0.580985	1.181955	0.216505	-0.635901	0.721023	0.397033	-0.614878	1.131246	0.302132	-0.611848	1.072462	0.274988										-0.285588	0.077526	-0.075820	-0.267914	0.072337	0.176739	-0.267849	0.069994	0.136984
14612	121.766667	-0.806180	0.702648	0.003573	-0.823595	0.658496	0.227220	-0.714444	0.921011	0.025978	-0.788352	0.870573	0.223856	-0.323993	0.887022	-0.005826	-0.579723	1.181828	0.216373	-0.635809	0.721161	0.396985	-0.613933	1.131137	0.301997	-0.611127	1.072415	0.274863										-0.285609	0.077489	-0.075771	-0.267893	0.072341	0.176761	-0.267848	0.069989	0.136961
14613	121.775000	-0.805839	0.702924	0.003458	-0.823531	0.658757	0.227101	-0.713381	0.921257	0.025696	-0.787782	0.870897	0.223513	-0.322521	0.886066	-0.003872	-0.578507	1.181672	0.216409	-0.635730	0.721297	0.396948	-0.613214	1.131162	0.301895	-0.610452	1.072404	0.274769										-0.285600	0.077501	-0.075750	-0.267914	0.072341	0.176696	-0.267853	0.069995	0.136959
14614	121.783333	-0.805495	0.703201	0.003336	-0.823417	0.658986	0.226982	-0.712360	0.921526	0.025363	-0.787398	0.871266	0.223167	-0.321180	0.884977	-0.001829	-0.577268	1.181527	0.216464	-0.635659	0.721426	0.396922	-0.612496	1.131222	0.301784	-0.609688	1.072459	0.274576										-0.285599	0.077512	-0.075713	-0.267936	0.072359	0.176644	-0.267858	0.069988	0.136957
14615	121.791667	-0.805102	0.703445	0.003204	-0.823411	0.659349	0.226906	-0.711267	0.921730	0.025116	-0.786873	0.871596	0.222810	-0.319714	0.884063	-0.000199	-0.576045	1.181442	0.216440	-0.635595	0.721546	0.396906	-0.611679	1.131200	0.301733	-0.608976	1.072453	0.274537										-0.285589	0.077524	-0.075671	-0.267946	0.072360	0.176655	-0.267869	0.069982	0.136953
14616	121.800000	-0.804699	0.703720	0.003094	-0.823357	0.659636	0.226807	-0.710189	0.921899	0.024896	-0.786472	0.871947	0.222461	-0.318410	0.883070	0.001480	-0.574847	1.181307	0.216538	-0.635535	0.721659	0.396891	-0.610866	1.131169	0.301694	-0.608336	1.072454	0.274546										-0.285586	0.077535	-0.075628	-0.267951	0.072361	0.176670	-0.267870	0.069977	0.136952
14617	121.808333	-0.804318	0.703988	0.002934	-0.823121	0.659784	0.226590	-0.709125	0.922047	0.024666	-0.786009	0.872244	0.222111	-0.317216	0.882060	0.003074	-0.573591	1.181207	0.216467	-0.635482	0.721765	0.396862	-0.610086	1.131180	0.301673	-0.607610	1.072347	0.274460										-0.285561	0.077565	-0.075653	-0.267964	0.072364	0.176664	-0.267879	0.069972	0.136943
14618	121.816667	-0.803972	0.704231	0.002785	-0.822981	0.660059	0.226407	-0.708078	0.922159	0.024447	-0.785682	0.872603	0.221709	-0.316084	0.881103	0.004534	-0.572432	1.180937	0.216619	-0.635434	0.721866	0.396831	-0.609272	1.131103	0.301605	-0.606836	1.072282	0.274454										-0.285586	0.077511	-0.075604	-0.267974	0.072356	0.176645	-0.267884	0.069963	0.136930
14619	121.825000	-0.803520	0.704466	0.002622	-0.822908	0.660354	0.226277	-0.707071	0.922248	0.024227	-0.785222	0.872867	0.221335	-0.315068	0.880145	0.005934	-0.571236	1.180698	0.216682	-0.635393	0.721940	0.396781	-0.608380	1.130868	0.301503	-0.606158	1.072117	0.274330										-0.285592	0.077490	-0.075617	-0.267982	0.072337	0.176605	-0.267896	0.069944	0.136904
14620	121.833333	-0.803089	0.704718	0.002484	-0.822813	0.660679	0.226140	-0.706086	0.922352	0.024018	-0.784762	0.873140	0.220977	-0.314207	0.879133	0.007292	-0.570043	1.180536	0.216645	-0.635361	0.722007	0.396740	-0.607686	1.130837	0.301452	-0.605419	1.071994	0.274269										-0.285556	0.077514	-0.075711	-0.267991	0.072311	0.176563	-0.267901	0.069936	0.136879
14621	121.841667	-0.802685	0.704980	0.002331	-0.822654	0.660899	0.225943	-0.705173	0.922456	0.023847	-0.784313	0.873399	0.220625	-0.313254	0.878322	0.008316	-0.568838	1.180323	0.216817	-0.635335	0.722052	0.396706	-0.606737	1.130604	0.301353	-0.604651	1.071841	0.274171										-0.285578	0.077465	-0.075674	-0.267995	0.072292	0.176533	-0.267916	0.069929	0.136859
14622	121.850000	-0.802263	0.705221	0.002190	-0.822576	0.661187	0.225790	-0.704301	0.922580	0.023702	-0.783833	0.873682	0.220358	-0.312553	0.877320	0.009433	-0.567660	1.180198	0.216867	-0.635319	0.722077	0.396672	-0.605922	1.130498	0.301322	-0.603972	1.071762	0.274125										-0.285593	0.077422	-0.075612	-0.267997	0.072291	0.176518	-0.267879	0.070005	0.136780
14623	121.858333	-0.801856	0.705466	0.002092	-0.822354	0.661386	0.225593	-0.703468	0.922718	0.023599	-0.783398	0.873955	0.220113	-0.311892	0.876351	0.010367	-0.566508	1.180073	0.217080	-0.635314	0.722078	0.396636	-0.605198	1.130420	0.301351	-0.603273	1.071694	0.274090										-0.285583	0.077431	-0.075572	-0.267997	0.072295	0.176530	-0.267926	0.069935	0.136851
14624	121.866667	-0.801375	0.705739	0.002019	-0.822236	0.661652	0.225488	-0.702673	0.922867	0.023526	-0.783124	0.874295	0.219955	-0.311171	0.875509	0.011057	-0.565376	1.179948	0.217345	-0.635308	0.722062	0.396599	-0.604466	1.130365	0.301376	-0.602618	1.071655	0.274075										-0.285569	0.077444	-0.075524	-0.267995	0.072316	0.176553	-0.267924	0.069945	0.136864
14625	121.875000	-0.800959	0.705977	0.001947	-0.822196	0.662004	0.225444	-0.701921	0.923004	0.023491	-0.782609	0.874508	0.219790	-0.310609	0.874587	0.011750	-0.564273	1.179903	0.217525	-0.635298	0.722043	0.396568	-0.603782	1.130277	0.301422	-0.601992	1.071636	0.274078										-0.285553	0.077476	-0.075481	-0.267990	0.072345	0.176579	-0.267902	0.070006	0.136853
14626	121.883333	-0.800604	0.706212	0.001881	-0.822074	0.662267	0.225396	-0.701207	0.923114	0.023474	-0.782103	0.874715	0.219670	-0.310037	0.873758	0.012306	-0.563203	1.179858	0.217817	-0.635283	0.722011	0.396539	-0.603087	1.130252	0.301490	-0.601371	1.071614	0.274077										-0.285562	0.077487	-0.075434	-0.267986	0.072366	0.176596	-0.267880	0.070062	0.136832
14627	121.891667	-0.800187	0.706400	0.001846	-0.821913	0.662436	0.225334	-0.700528	0.923200	0.023465	-0.781827	0.874947	0.219574	-0.309507	0.872937	0.012795	-0.562136	1.179801	0.218029	-0.635244	0.721984	0.396527	-0.602455	1.130190	0.301557	-0.600772	1.071574	0.274071										-0.285526	0.077531	-0.075481	-0.267977	0.072361	0.176583	-0.267931	0.069978	0.136890
14628	121.900000	-0.799810	0.706540	0.001806	-0.821611	0.662490	0.225196	-0.699872	0.923270	0.023466	-0.781250	0.875054	0.219504	-0.309014	0.872176	0.013213	-0.561080	1.179707	0.218251	-0.635194	0.721956	0.396533	-0.601899	1.130164	0.301620	-0.600147	1.071552	0.274071										-0.285504	0.077540	-0.075534	-0.267973	0.072335	0.176554	-0.267930	0.069962	0.136867
14629	121.908333	-0.799488	0.706665	0.001792	-0.821378	0.662624	0.225153	-0.699274	0.923308	0.023467	-0.780865	0.875170	0.219415	-0.308595	0.871398	0.013651	-0.560025	1.179683	0.218540	-0.635119	0.721931	0.396548	-0.601248	1.130080	0.301702	-0.599579	1.071446	0.274008										-0.285544	0.077432	-0.075474	-0.267967	0.072294	0.176518	-0.267912	0.069969	0.136817
14630	121.916667	-0.799118	0.706793	0.001782	-0.821142	0.662748	0.225119	-0.698711	0.923345	0.023470	-0.780590	0.875327	0.219342	-0.308137	0.870724	0.013930	-0.559010	1.179505	0.218830	-0.635023	0.721908	0.396589	-0.600616	1.129962	0.301780	-0.598972	1.071365	0.274010										-0.285549	0.077394	-0.075492	-0.267966	0.072249	0.176495	-0.267942	0.069893	0.136838
14631	121.925000	-0.798792	0.706904	0.001770	-0.820979	0.662938	0.225152	-0.698169	0.923410	0.023492	-0.780039	0.875397	0.219309	-0.307727	0.870102	0.014181	-0.558051	1.179392	0.219049	-0.634899	0.721875	0.396634	-0.599987	1.129751	0.301772	-0.598437	1.071213	0.273952										-0.285525	0.077393	-0.075537	-0.267961	0.072218	0.176488	-0.267936	0.069887	0.136840
14632	121.933333	-0.798532	0.707053	0.001808	-0.820681	0.663013	0.225127	-0.697677	0.923472	0.023536	-0.779694	0.875512	0.219292	-0.307344	0.869524	0.014421	-0.557094	1.179232	0.219246	-0.634756	0.721841	0.396702	-0.599405	1.129598	0.301792	-0.597857	1.071119	0.273963										-0.285545	0.077351	-0.075473	-0.267950	0.072201	0.176503	-0.267937	0.069893	0.136856
14633	121.941667	-0.798219	0.707198	0.001865	-0.820503	0.663177	0.225174	-0.697228	0.923552	0.023592	-0.779320	0.875625	0.219327	-0.306961	0.868988	0.014642	-0.556113	1.179180	0.219422	-0.634597	0.721820	0.396778	-0.598853	1.129415	0.301795	-0.597340	1.070988	0.273916										-0.285510	0.077391	-0.075480	-0.267944	0.072218	0.176524	-0.267928	0.069905	0.136869
14634	121.950000	-0.797925	0.707329	0.001931	-0.820303	0.663331	0.225228	-0.696806	0.923650	0.023662	-0.779018	0.875752	0.219372	-0.306741	0.868390	0.014975	-0.555203	1.178982	0.219573	-0.634422	0.721794	0.396857	-0.598213	1.129213	0.301746	-0.596828	1.070901	0.273886										-0.285520	0.077383	-0.075392	-0.267935	0.072239	0.176549	-0.267917	0.069927	0.136878
14635	121.958333	-0.797651	0.707443	0.001976	-0.820203	0.663528	0.225311	-0.696432	0.923755	0.023753	-0.778769	0.875921	0.219437	-0.306504	0.867844	0.015172	-0.554245	1.178778	0.219860	-0.634241	0.721761	0.396944	-0.597759	1.129118	0.301726	-0.596365	1.070830	0.273823										-0.285479	0.077447	-0.075397	-0.267926	0.072258	0.176556	-0.267909	0.069936	0.136883
14636	121.966667	-0.797421	0.707537	0.002031	-0.820010	0.663629	0.225354	-0.696091	0.923856	0.023838	-0.778543	0.876035	0.219499	-0.306293	0.867351	0.015339	-0.553296	1.178685	0.220014	-0.634058	0.721722	0.397037	-0.597343	1.129123	0.301741	-0.595891	1.070757	0.273738										-0.285484	0.077424	-0.075332	-0.267913	0.072259	0.176551	-0.267910	0.069936	0.136878
14637	121.975000	-0.797228	0.707636	0.002084	-0.820000	0.663889	0.225468	-0.695783	0.923931	0.023918	-0.778212	0.876137	0.219595	-0.306087	0.866880	0.015436	-0.552369	1.178597	0.220192	-0.633888	0.721683	0.397134	-0.596824	1.129040	0.301664	-0.595462	1.070717	0.273642										-0.285470	0.077423	-0.075310	-0.267904	0.072269	0.176543	-0.267885	0.069967	0.136837
14638	121.983333	-0.796959	0.707668	0.002144	-0.819834	0.663980	0.225502	-0.695485	0.924002	0.024007	-0.777865	0.876190	0.219682	-0.305999	0.866342	0.015621	-0.551455	1.178523	0.220373	-0.633718	0.721643	0.397235	-0.596384	1.129070	0.301653	-0.595057	1.070724	0.273558										-0.285466	0.077410	-0.075295	-0.267903	0.072242	0.176521	-0.267912	0.069908	0.136861
14639	121.991667	-0.796765	0.707718	0.002191	-0.819612	0.663900	0.225477	-0.695228	0.924051	0.024102	-0.777621	0.876242	0.219752	-0.305932	0.865819	0.015818	-0.550567	1.178442	0.220541	-0.633558	0.721605	0.397338	-0.595868	1.129013	0.301561	-0.594725	1.070780	0.273496										-0.285416	0.077437	-0.075384	-0.267904	0.072209	0.176504	-0.267915	0.069886	0.136856
14640	122.000000	-0.796618	0.707778	0.002218	-0.819428	0.663891	0.225475	-0.694995	0.924101	0.024201	-0.777339	0.876269	0.219834	-0.305905	0.865326	0.016042	-0.549690	1.178434	0.220686	-0.633400	0.721566	0.397439	-0.595505	1.129142	0.301589	-0.594413	1.070864	0.273448										-0.285413	0.077404	-0.075381	-0.267908	0.072176	0.176488	-0.267918	0.069871	0.136850
14641	122.008333	-0.796373	0.707816	0.002273	-0.819430	0.664076	0.225616	-0.694794	0.924158	0.024317	-0.777156	0.876312	0.219930	-0.305986	0.864785	0.016399	-0.548895	1.178461	0.220781	-0.633250	0.721521	0.397532	-0.595061	1.129191	0.301550	-0.594095	1.070956	0.273384										-0.285461	0.077325	-0.075271	-0.267907	0.072168	0.176487	-0.267914	0.069884	0.136852
14642	122.016667	-0.796214	0.707886	0.002339	-0.819316	0.664158	0.225676	-0.694618	0.924227	0.024435	-0.776993	0.876360	0.220033	-0.305999	0.864399	0.016648	-0.548132	1.178475	0.220968	-0.633117	0.721467	0.397609	-0.594715	1.129321	0.301589	-0.593865	1.071103	0.273368										-0.285468	0.077320	-0.075257	-0.268061	0.072185	0.176552	-0.267912	0.069879	0.136837
14643	122.025000	-0.796098	0.707970	0.002407	-0.819104	0.664073	0.225687	-0.694485	0.924290	0.024578	-0.776853	0.876387	0.220152	-0.306008	0.864130	0.016830	-0.547446	1.178494	0.221210	-0.632991	0.721415	0.397692	-0.594373	1.129464	0.301675	-0.593667	1.071240	0.273394										-0.285438	0.077326	-0.075247	-0.268057	0.072188	0.176546	-0.267906	0.069867	0.136835
14644	122.033333	-0.795958	0.708057	0.002486	-0.818991	0.664153	0.225750	-0.694375	0.924358	0.024719	-0.776747	0.876430	0.220283	-0.306161	0.863812	0.017187	-0.546804	1.178477	0.221428	-0.632875	0.721357	0.397764	-0.594063	1.129616	0.301778	-0.593607	1.071337	0.273340										-0.285443	0.077329	-0.075225	-0.268052	0.072182	0.176537	-0.267848	0.069941	0.136753
14645	122.041667	-0.795843	0.708139	0.002578	-0.818892	0.664173	0.225859	-0.694318	0.924432	0.024869	-0.776672	0.876468	0.220424	-0.306204	0.863743	0.017343	-0.546408	1.178382	0.221687	-0.632778	0.721289	0.397826	-0.593775	1.129644	0.301863	-0.593391	1.071357	0.273410										-0.285438	0.077333	-0.075210	-0.268042	0.072175	0.176535	-0.267899	0.069840	0.136820
14646	122.050000	-0.795773	0.708208	0.002661	-0.818809	0.664205	0.225942	-0.694291	0.924494	0.025028	-0.776615	0.876495	0.220568	-0.306253	0.863756	0.017455	-0.546134	1.178287	0.221937	-0.632692	0.721215	0.397883	-0.593538	1.129601	0.301934	-0.593217	1.071386	0.273526										-0.285421	0.077341	-0.075205	-0.268035	0.072169	0.176533	-0.267887	0.069838	0.136811
14647	122.058333	-0.795713	0.708239	0.002755	-0.818740	0.664209	0.226019	-0.694287	0.924555	0.025183	-0.776604	0.876495	0.220708	-0.306332	0.863840	0.017536	-0.545820	1.178378	0.222050	-0.632615	0.721149	0.397952	-0.593405	1.129645	0.302176	-0.593102	1.071369	0.273688										-0.285407	0.077343	-0.075187	-0.268030	0.072153	0.176534	-0.267855	0.069864	0.136787
14648	122.066667	-0.795702	0.708260	0.002817	-0.818666	0.664197	0.226087	-0.694318	0.924601	0.025341	-0.776577	0.876467	0.220850	-0.306406	0.863997	0.017560	-0.545794	1.178253	0.222345	-0.632555	0.721079	0.398023	-0.593287	1.129708	0.302430	-0.593034	1.071361	0.273886										-0.285405	0.077348	-0.075171	-0.268024	0.072139	0.176532	-0.267823	0.069901	0.136758
14649	122.075000	-0.795654	0.708266	0.002910	-0.818631	0.664186	0.226157	-0.694385	0.924635	0.025494	-0.776592	0.876439	0.221008	-0.306475	0.864265	0.017511	-0.545813	1.178271	0.222608	-0.632514	0.721019	0.398103	-0.593256	1.129711	0.302718	-0.593018	1.071415	0.274161										-0.285416	0.077340	-0.075147	-0.268014	0.072127	0.176533	-0.267867	0.069807	0.136827
14650	122.083333	-0.795645	0.708273	0.002980	-0.818594	0.664158	0.226230	-0.694505	0.924650	0.025664	-0.776624	0.876391	0.221166	-0.306540	0.864621	0.017377	-0.545807	1.178483	0.222781	-0.632483	0.720964	0.398176	-0.593192	1.129648	0.303030	-0.593068	1.071463	0.274496										-0.285353	0.077392	-0.075235	-0.268002	0.072115	0.176542	-0.267859	0.069806	0.136837
14651	122.091667	-0.795659	0.708257	0.003059	-0.818588	0.664113	0.226305	-0.694651	0.924658	0.025816	-0.776709	0.876290	0.221315	-0.306643	0.865017	0.017249	-0.546088	1.178513	0.223137	-0.632459	0.720901	0.398254	-0.593223	1.129625	0.303431	-0.593142	1.071488	0.274947										-0.285388	0.077334	-0.075116	-0.268002	0.072120	0.176547	-0.267853	0.069818	0.136833
14652	122.100000	-0.795715	0.708229	0.003137	-0.818601	0.664054	0.226384	-0.694831	0.924652	0.025967	-0.776827	0.876214	0.221472	-0.306704	0.865556	0.016998	-0.546419	1.178538	0.223508	-0.632443	0.720843	0.398334	-0.593288	1.129671	0.303951	-0.593222	1.071515	0.275397										-0.285384	0.077327	-0.075091	-0.268000	0.072117	0.176549	-0.267844	0.069812	0.136836
14653	122.108333	-0.795730	0.708174	0.003207	-0.818614	0.663964	0.226472	-0.695035	0.924648	0.026111	-0.777128	0.876128	0.221594	-0.306682	0.866291	0.016550	-0.546925	1.178682	0.223743	-0.632446	0.720778	0.398407	-0.593419	1.129574	0.304397	-0.593394	1.071460	0.275822										-0.285354	0.077353	-0.075122	-0.267994	0.072099	0.176549	-0.267843	0.069797	0.136828
14654	122.116667	-0.795801	0.708107	0.003281	-0.818621	0.663845	0.226557	-0.695292	0.924588	0.026251	-0.777283	0.875997	0.221722	-0.306769	0.866993	0.016213	-0.547512	1.178706	0.224140	-0.632459	0.720707	0.398478	-0.593608	1.129428	0.304874	-0.593592	1.071384	0.276274										-0.285361	0.077306	-0.075067	-0.267991	0.072079	0.176546	-0.267837	0.069775	0.136823
14655	122.125000	-0.795907	0.708003	0.003373	-0.818628	0.663716	0.226641	-0.695581	0.924531	0.026387	-0.777480	0.875855	0.221838	-0.306894	0.867782	0.015825	-0.548200	1.178744	0.224497	-0.632491	0.720630	0.398551	-0.593853	1.129325	0.305402	-0.593840	1.071281	0.276758										-0.285317	0.077362	-0.075135	-0.267994	0.072055	0.176539	-0.267837	0.069758	0.136828
14656	122.133333	-0.796034	0.707910	0.003453	-0.818607	0.663535	0.226737	-0.695907	0.924457	0.026524	-0.777635	0.875682	0.221971	-0.307126	0.868555	0.015498	-0.548979	1.178793	0.224898	-0.632550	0.720544	0.398614	-0.594174	1.129200	0.305950	-0.594168	1.071217	0.277290										-0.285352	0.077294	-0.075028	-0.267990	0.072044	0.176540	-0.267833	0.069753	0.136836
14657	122.141667	-0.796177	0.707798	0.003530	-0.818638	0.663411	0.226814	-0.696287	0.924381	0.026657	-0.777982	0.875578	0.222098	-0.307407	0.869369	0.015063	-0.549823	1.178849	0.225299	-0.632635	0.720476	0.398675	-0.594488	1.129112	0.306532	-0.594474	1.071115	0.277800										-0.285350	0.077294	-0.075005	-0.267989	0.072036	0.176547	-0.267830	0.069756	0.136833
14658	122.150000	-0.796315	0.707660	0.003596	-0.818610	0.663263	0.226892	-0.696711	0.924308	0.026793	-0.778364	0.875455	0.222205	-0.307660	0.870280	0.014406	-0.550852	1.178803	0.225828	-0.632752	0.720408	0.398725	-0.594904	1.129117	0.307163	-0.594846	1.071036	0.278322										-0.285337	0.077307	-0.075001	-0.267989	0.072039	0.176549	-0.267821	0.069763	0.136843
14659	122.158333	-0.796464	0.707533	0.003668	-0.818765	0.663255	0.227064	-0.697164	0.924231	0.026930	-0.778668	0.875277	0.222306	-0.308058	0.871049	0.013748	-0.551640	1.179066	0.226121	-0.632918	0.720355	0.398762	-0.595334	1.129012	0.307728	-0.595312	1.071014	0.278834										-0.285334	0.077328	-0.074974	-0.267978	0.072052	0.176562	-0.267823	0.069775	0.136845
14660	122.166667	-0.796595	0.707375	0.003781	-0.818839	0.663124	0.227142	-0.697661	0.924151	0.027061	-0.778994	0.875126	0.222423	-0.308522	0.871757	0.012961	-0.552603	1.179211	0.226408	-0.633108	0.720294	0.398786	-0.595792	1.128918	0.308211	-0.595785	1.070974	0.279322										-0.285333	0.077339	-0.074951	-0.267975	0.072063	0.176578	-0.267817	0.069797	0.136852
14661	122.175000	-0.796761	0.707206	0.003817	-0.818830	0.662839	0.227117	-0.698178	0.924076	0.027193	-0.779572	0.874984	0.222501	-0.309090	0.872358	0.012040	-0.553593	1.179344	0.226802	-0.633349	0.720238	0.398807	-0.596351	1.128888	0.308724	-0.596379	1.071013	0.279817										-0.285278	0.077412	-0.075034	-0.267974	0.072072	0.176589	-0.267812	0.069804	0.136860
14662	122.183333	-0.796929	0.707005	0.003833	-0.818916	0.662657	0.227156	-0.698716	0.923978	0.027325	-0.779999	0.874815	0.222600	-0.309699	0.872881	0.010957	-0.554551	1.179461	0.227222	-0.633608	0.720185	0.398833	-0.596976	1.128953	0.309270	-0.596962	1.071049	0.280240										-0.285310	0.077353	-0.074939	-0.267971	0.072073	0.176600	-0.267804	0.069793	0.136878
14663	122.191667	-0.797105	0.706809	0.003842	-0.819112	0.662476	0.227240	-0.699265	0.923883	0.027446	-0.780372	0.874591	0.222684	-0.310301	0.873402	0.009497	-0.555584	1.179579	0.227563	-0.633901	0.720134	0.398865	-0.597587	1.128954	0.309656	-0.597632	1.071105	0.280637										-0.285276	0.077392	-0.075015	-0.267969	0.072050	0.176609	-0.267809	0.069793	0.136876
14664	122.200000	-0.797310	0.706608	0.003845	-0.819347	0.662264	0.227222	-0.699819	0.923781	0.027572	-0.780875	0.874380	0.222751	-0.311047	0.873791	0.007976	-0.556539	1.179741	0.227820	-0.634220	0.720077	0.398904	-0.598354	1.129017	0.310017	-0.598305	1.071145	0.280998										-0.285276	0.077370	-0.075010	-0.267972	0.072029	0.176610	-0.267804	0.069780	0.136880
14665	122.208333	-0.797478	0.706429	0.003847	-0.819426	0.661972	0.227200	-0.700412	0.923656	0.027698	-0.781456	0.874166	0.222800	-0.311895	0.874071	0.006291	-0.557546	1.179879	0.228067	-0.634558	0.720024	0.398934	-0.599092	1.129108	0.310322	-0.599077	1.071207	0.281281										-0.285276	0.077342	-0.075020	-0.267967	0.072001	0.176620	-0.267810	0.069763	0.136892
14666	122.216667	-0.797672	0.706255	0.003855	-0.819691	0.661795	0.227242	-0.701033	0.923528	0.027832	-0.782177	0.873984	0.222828	-0.312848	0.874295	0.004439	-0.558542	1.180019	0.228189	-0.634919	0.719978	0.398970	-0.600024	1.129377	0.310669	-0.599913	1.071325	0.281540										-0.285314	0.077280	-0.074935	-0.267961	0.071991	0.176635	-0.267810	0.069765	0.136911
14667	122.225000	-0.797895	0.706056	0.003888	-0.819929	0.661518	0.227226	-0.701676	0.923403	0.027971	-0.782829	0.873787	0.222862	-0.313888	0.874473	0.002378	-0.559511	1.180194	0.228396	-0.635308	0.719914	0.398985	-0.600922	1.129503	0.310842	-0.600753	1.071476	0.281782										-0.285300	0.077311	-0.074951	-0.267963	0.072004	0.176658	-0.267799	0.069800	0.136926
14668	122.233333	-0.798127	0.705867	0.003906	-0.820090	0.661187	0.227126	-0.702343	0.923277	0.028120	-0.783349	0.873537	0.222916	-0.315010	0.874605	0.000150	-0.560463	1.180341	0.228571	-0.635727	0.719829	0.398994	-0.601796	1.129626	0.310947	-0.601702	1.071668	0.281968										-0.285266	0.077359	-0.074988	-0.267915	0.072040	0.176797	-0.267798	0.069832	0.136948
14669	122.241667	-0.798384	0.705685	0.003908	-0.820295	0.660898	0.227122	-0.703040	0.923139	0.028257	-0.784107	0.873359	0.222922	-0.316337	0.874629	-0.002159	-0.561429	1.180485	0.228680	-0.636162	0.719762	0.398999	-0.602962	1.129878	0.311067	-0.602671	1.071826	0.282086										-0.285283	0.077354	-0.074910	-0.267931	0.072055	0.176770	-0.267789	0.069858	0.136974
14670	122.250000	-0.798734	0.705495	0.003931	-0.820592	0.660683	0.227124	-0.703770	0.922997	0.028399	-0.784641	0.873157	0.222993	-0.317683	0.874723	-0.004720	-0.562344	1.180793	0.228694	-0.636628	0.719683	0.398996	-0.604055	1.130044	0.311105	-0.603674	1.072005	0.282198										-0.285250	0.077419	-0.074927	-0.267950	0.072070	0.176749	-0.267787	0.069890	0.136992
14671	122.258333	-0.798989	0.705256	0.003917	-0.820859	0.660439	0.227135	-0.704515	0.922818	0.028546	-0.785309	0.872929	0.223016	-0.319094	0.874839	-0.007603	-0.563336	1.180705	0.228857	-0.637108	0.719599	0.398987	-0.605230	1.130220	0.311091	-0.604769	1.072191	0.282284										-0.285256	0.077421	-0.074906	-0.267954	0.072075	0.176776	-0.267787	0.069895	0.137014
14672	122.266667	-0.799322	0.704994	0.003890	-0.821167	0.660245	0.227174	-0.705252	0.922599	0.028745	-0.785998	0.872682	0.223053	-0.320578	0.875022	-0.010664	-0.564353	1.180889	0.228808	-0.637611	0.719495	0.398965	-0.606345	1.130312	0.311035	-0.605855	1.072309	0.282282										-0.285250	0.077416	-0.074903	-0.267959	0.072079	0.176793	-0.267793	0.069895	0.137026
14673	122.275000	-0.799558	0.704725	0.003878	-0.821324	0.659799	0.227048	-0.706102	0.922435	0.028806	-0.786874	0.872470	0.223060	-0.322273	0.875153	-0.013787	-0.565351	1.180995	0.228928	-0.638136	0.719400	0.398963	-0.607691	1.130598	0.311080	-0.606969	1.072477	0.282338										-0.285265	0.077391	-0.074897	-0.267969	0.072055	0.176801	-0.267804	0.069889	0.137033
14674	122.283333	-0.799816	0.704414	0.003855	-0.821575	0.659479	0.227004	-0.706931	0.922227	0.028940	-0.787580	0.872202	0.223090	-0.324053	0.875344	-0.017052	-0.566357	1.181103	0.229033	-0.638663	0.719295	0.398959	-0.608935	1.130685	0.311052	-0.608091	1.072549	0.282279										-0.285271	0.077367	-0.074903	-0.267972	0.072045	0.176812	-0.267809	0.069888	0.137052
14675	122.291667	-0.800202	0.704111	0.003842	-0.821880	0.659167	0.226980	-0.707780	0.921997	0.029120	-0.788147	0.871859	0.223122	-0.325963	0.875615	-0.020551	-0.567385	1.181139	0.229199	-0.639196	0.719189	0.398946	-0.610243	1.130836	0.311009	-0.609241	1.072685	0.282304										-0.285265	0.077359	-0.074931	-0.267954	0.072048	0.176877	-0.267814	0.069900	0.137072
14676	122.300000	-0.800531	0.703812	0.003806	-0.822183	0.658827	0.226952	-0.708699	0.921796	0.029243	-0.788906	0.871587	0.223169	-0.328163	0.875962	-0.024105	-0.568451	1.181253	0.229319	-0.639719	0.719088	0.398943	-0.611578	1.130974	0.311003	-0.610389	1.072769	0.282293										-0.285255	0.077358	-0.074939	-0.267975	0.072044	0.176832	-0.267798	0.069935	0.137081
14677	122.308333	-0.800803	0.703516	0.003778	-0.822453	0.658507	0.226919	-0.709605	0.921576	0.029439	-0.789690	0.871302	0.223226	-0.330457	0.876257	-0.027711	-0.569598	1.181433	0.229438	-0.640240	0.718983	0.398954	-0.612892	1.131017	0.311009	-0.611587	1.072860	0.282312										-0.285250	0.077371	-0.074923	-0.267972	0.072059	0.176860	-0.267800	0.069965	0.137111
14678	122.316667	-0.801183	0.703254	0.003781	-0.822731	0.658180	0.226900	-0.710538	0.921366	0.029647	-0.790563	0.871057	0.223294	-0.332938	0.876573	-0.031361	-0.570736	1.181652	0.229463	-0.640761	0.718850	0.398955	-0.614273	1.131134	0.311076	-0.612820	1.072961	0.282370										-0.285256	0.077384	-0.074879	-0.267972	0.072074	0.176887	-0.267812	0.069966	0.137156
14679	122.325000	-0.801543	0.702958	0.003786	-0.823061	0.657883	0.226898	-0.711536	0.921195	0.029833	-0.791192	0.870731	0.223403	-0.335654	0.876889	-0.035098	-0.571951	1.181786	0.229769	-0.641251	0.718694	0.398940	-0.615658	1.131204	0.311191	-0.614020	1.073031	0.282445										-0.285261	0.077379	-0.074815	-0.267965	0.072094	0.176932	-0.267813	0.069981	0.137180
14680	122.333333	-0.801839	0.702669	0.003797	-0.823374	0.657551	0.226916	-0.712600	0.921064	0.029964	-0.791838	0.870355	0.223466	-0.338570	0.877189	-0.038954	-0.573206	1.181939	0.230104	-0.641737	0.718523	0.398943	-0.617013	1.131214	0.311318	-0.615256	1.073114	0.282554										-0.285252	0.077415	-0.074808	-0.267960	0.072111	0.176969	-0.267817	0.069982	0.137202
14681	122.341667	-0.802244	0.702399	0.003812	-0.823636	0.657209	0.226904	-0.713622	0.920894	0.030209	-0.792619	0.870040	0.223563	-0.341779	0.877485	-0.042960	-0.574527	1.182090	0.230462	-0.642236	0.718318	0.398957	-0.618391	1.131205	0.311513	-0.616507	1.073134	0.282693										-0.285248	0.077432	-0.074782	-0.267967	0.072112	0.176996	-0.267796	0.070029	0.137203
14682	122.350000	-0.802637	0.702120	0.003796	-0.823895	0.656865	0.226894	-0.714690	0.920734	0.030457	-0.793397	0.869688	0.223662	-0.345227	0.877746	-0.047041	-0.575922	1.182256	0.230770	-0.642723	0.718081	0.398955	-0.619754	1.131189	0.311794	-0.617727	1.073160	0.282887										-0.285253	0.077432	-0.074770	-0.267967	0.072110	0.177019	-0.267819	0.070016	0.137246
14683	122.358333	-0.802898	0.701796	0.003827	-0.824184	0.656535	0.226900	-0.715817	0.920592	0.030714	-0.794140	0.869285	0.223776	-0.349048	0.877831	-0.051070	-0.577363	1.182442	0.231233	-0.643190	0.717830	0.398946	-0.621180	1.131106	0.312060	-0.618978	1.073157	0.283082										-0.285232	0.077429	-0.074801	-0.267967	0.072102	0.177032	-0.267822	0.070025	0.137261
14684	122.366667	-0.803274	0.701514	0.003848	-0.824457	0.656199	0.226920	-0.716993	0.920448	0.030992	-0.795107	0.868957	0.223908	-0.353136	0.877895	-0.055140	-0.578832	1.182544	0.231760	-0.643664	0.717553	0.398939	-0.622528	1.131073	0.312461	-0.620177	1.073118	0.283301										-0.285239	0.077417	-0.074805	-0.267972	0.072101	0.177039	-0.267818	0.070046	0.137273
14685	122.375000	-0.803703	0.701217	0.003870	-0.824658	0.655819	0.226949	-0.718228	0.920304	0.031295	-0.795650	0.868415	0.224060	-0.357489	0.878099	-0.059408	-0.580409	1.182835	0.232163	-0.644002	0.716801	0.398582	-0.623744	1.130855	0.312657	-0.621409	1.073079	0.283550										-0.285259	0.077393	-0.074795	-0.267976	0.072103	0.177052	-0.267804	0.070085	0.137286
14686	122.383333	-0.804033	0.700894	0.003936	-0.824922	0.655474	0.227020	-0.719520	0.920145	0.031629	-0.796346	0.867963	0.224270	-0.362068	0.878293	-0.063713	-0.582053	1.182969	0.232583	-0.644449	0.716483	0.398564	-0.625159	1.130654	0.313003	-0.622660	1.073019	0.283827										-0.285249	0.077392	-0.074804	-0.267977	0.072110	0.177067	-0.267811	0.070088	0.137315
14687	122.391667	-0.804428	0.700589	0.004031	-0.825143	0.655121	0.227095	-0.720894	0.919926	0.032028	-0.797218	0.867526	0.224515	-0.366978	0.878471	-0.068059	-0.583696	1.183080	0.233124	-0.644866	0.716157	0.398530	-0.626560	1.130587	0.313464	-0.623816	1.072858	0.284066										-0.285227	0.077402	-0.074816	-0.267976	0.072114	0.177091	-0.267815	0.070096	0.137335
14688	122.400000	-0.804775	0.700261	0.004126	-0.825424	0.654796	0.227203	-0.722330	0.919695	0.032442	-0.797822	0.866968	0.224808	-0.372138	0.878630	-0.072418	-0.585401	1.183250	0.233616	-0.645275	0.715814	0.398502	-0.627875	1.130370	0.313886	-0.625015	1.072734	0.284355										-0.285221	0.077411	-0.074793	-0.267982	0.072126	0.177121	-0.267810	0.070106	0.137342
14689	122.408333	-0.805195	0.699944	0.004230	-0.825596	0.654334	0.227303	-0.723806	0.919433	0.032862	-0.798680	0.866581	0.225155	-0.377646	0.878761	-0.076843	-0.587094	1.183330	0.234094	-0.645643	0.715476	0.398491	-0.629241	1.130168	0.314320	-0.626145	1.072574	0.284619										-0.285239	0.077397	-0.074713	-0.267901	0.072123	0.177113	-0.267814	0.070105	0.137353
14690	122.416667	-0.805666	0.699584	0.004311	-0.825882	0.653954	0.227415	-0.725312	0.919128	0.033311	-0.799334	0.866096	0.225533	-0.383419	0.878854	-0.081312	-0.588865	1.183366	0.234510	-0.645993	0.715131	0.398473	-0.630595	1.129930	0.314770	-0.627303	1.072413	0.284906										-0.285197	0.077442	-0.074739	-0.267969	0.072135	0.177155	-0.267819	0.070105	0.137355
14691	122.425000	-0.806072	0.699221	0.004415	-0.826080	0.653502	0.227522	-0.726853	0.918801	0.033754	-0.800043	0.865604	0.225914	-0.389577	0.878933	-0.085882	-0.590599	1.183568	0.234925	-0.646309	0.714793	0.398455	-0.631730	1.129563	0.315146	-0.628386	1.072213	0.285193										-0.285171	0.077460	-0.074700	-0.267891	0.072131	0.177131	-0.267811	0.070108	0.137363
14692	122.433333	-0.806539	0.698834	0.004498	-0.826461	0.653171	0.227730	-0.728408	0.918468	0.034201	-0.800729	0.865104	0.226305	-0.396031	0.878955	-0.090421	-0.592367	1.183634	0.235384	-0.646590	0.714464	0.398446	-0.632976	1.129254	0.315554	-0.629493	1.072034	0.285496										-0.285185	0.077409	-0.074557	-0.267805	0.072114	0.177106	-0.267801	0.070121	0.137371
14693	122.441667	-0.807029	0.698396	0.004627	-0.826603	0.652682	0.227809	-0.729967	0.918116	0.034642	-0.801517	0.864583	0.226690	-0.402839	0.878894	-0.094850	-0.594165	1.183779	0.235729	-0.646826	0.714124	0.398432	-0.634159	1.128970	0.315957	-0.630554	1.071841	0.285761										-0.285112	0.077481	-0.074573	-0.267804	0.072114	0.177111	-0.267797	0.070139	0.137380
14694	122.450000	-0.807534	0.698012	0.004729	-0.826706	0.652107	0.227915	-0.731543	0.917770	0.035079	-0.802165	0.864066	0.227155	-0.409928	0.878875	-0.099310	-0.595893	1.183822	0.236135	-0.647018	0.713788	0.398423	-0.635386	1.128795	0.316391	-0.631662	1.071706	0.286057										-0.285035	0.077526	-0.074533	-0.267794	0.072114	0.177126	-0.267789	0.070147	0.137398
14695	122.458333	-0.808098	0.697601	0.004900	-0.826798	0.651636	0.228061	-0.733122	0.917431	0.035518	-0.802770	0.863525	0.227560	-0.417377	0.878858	-0.103666	-0.597657	1.184050	0.236326	-0.647178	0.713472	0.398433	-0.636599	1.128602	0.316789	-0.632667	1.071504	0.286305										-0.284988	0.077536	-0.074459	-0.267799	0.072116	0.177149	-0.267778	0.070162	0.137414
14696	122.466667	-0.808635	0.697221	0.005056	-0.827126	0.651345	0.228314	-0.734718	0.917123	0.035939	-0.803405	0.863011	0.227985	-0.425056	0.878888	-0.107969	-0.599374	1.183933	0.236659	-0.647296	0.713178	0.398455	-0.637724	1.128325	0.317097	-0.633684	1.071319	0.286529										-0.284978	0.077527	-0.074345	-0.267800	0.072126	0.177178	-0.267774	0.070171	0.137431
14697	122.475000	-0.809224	0.696804	0.005258	-0.827312	0.650996	0.228588	-0.736317	0.916798	0.036368	-0.803967	0.862477	0.228434	-0.432969	0.878986	-0.112222	-0.601066	1.183998	0.236811	-0.647378	0.712887	0.398464	-0.638826	1.128057	0.317341	-0.634666	1.071131	0.286710										-0.284925	0.077556	-0.074292	-0.267805	0.072133	0.177201	-0.267775	0.070171	0.137446
14698	122.483333	-0.809773	0.696400	0.005481	-0.827395	0.650620	0.228827	-0.737941	0.916463	0.036799	-0.804578	0.861942	0.228880	-0.441040	0.879099	-0.116378	-0.602714	1.183962	0.236929	-0.647421	0.712621	0.398468	-0.639979	1.127856	0.317576	-0.635605	1.070913	0.286824										-0.284886	0.077586	-0.074252	-0.267814	0.072131	0.177217	-0.267790	0.070166	0.137448
14699	122.491667	-0.810412	0.695977	0.005665	-0.827380	0.650235	0.229055	-0.739588	0.916093	0.037203	-0.805268	0.861482	0.229369	-0.449429	0.879192	-0.120173	-0.604352	1.184034	0.236877	-0.647429	0.712389	0.398465	-0.641013	1.127583	0.317684	-0.636504	1.070692	0.286880										-0.284864	0.077600	-0.074235	-0.267828	0.072121	0.177215	-0.267787	0.070151	0.137437
14700	122.500000	-0.811000	0.695552	0.005866	-0.827349	0.649829	0.229305	-0.741272	0.915714	0.037592	-0.805752	0.860961	0.229834	-0.457922	0.879313	-0.123992	-0.605996	1.183969	0.236941	-0.647422	0.712173	0.398469	-0.642055	1.127280	0.317766	-0.637390	1.070497	0.286893										-0.284883	0.077548	-0.074155	-0.267839	0.072112	0.177196	-0.267787	0.070142	0.137418
14701	122.508333	-0.811599	0.695135	0.006062	-0.827351	0.649469	0.229595	-0.742978	0.915314	0.037977	-0.806343	0.860491	0.230368	-0.466688	0.879353	-0.127441	-0.607577	1.184095	0.236846	-0.647369	0.711963	0.398447	-0.642985	1.127060	0.317748	-0.638282	1.070356	0.286836										-0.284845	0.077629	-0.074254	-0.267847	0.072116	0.177190	-0.267783	0.070131	0.137401
14702	122.516667	-0.812234	0.694754	0.006249	-0.827349	0.649091	0.229892	-0.744705	0.914893	0.038344	-0.806925	0.859975	0.230874	-0.475527	0.879393	-0.130800	-0.609136	1.184110	0.236768	-0.647302	0.711761	0.398410	-0.643993	1.126965	0.317778	-0.639159	1.070254	0.286741										-0.284843	0.077646	-0.074271	-0.267850	0.072122	0.177193	-0.267780	0.070137	0.137403
14703	122.525000	-0.812877	0.694311	0.006468	-0.827435	0.648743	0.230184	-0.746452	0.914483	0.038705	-0.807465	0.859571	0.231411	-0.484697	0.879418	-0.133772	-0.610666	1.184210	0.236630	-0.647228	0.711590	0.398378	-0.644949	1.126868	0.317754	-0.640054	1.070189	0.286614										-0.284879	0.077618	-0.074229	-0.267856	0.072133	0.177199	-0.267761	0.070155	0.137413
14704	122.533333	-0.813618	0.693888	0.006661	-0.827520	0.648408	0.230485	-0.748190	0.914082	0.039058	-0.807937	0.859084	0.231871	-0.493911	0.879234	-0.136466	-0.612203	1.184286	0.236429	-0.647130	0.711433	0.398323	-0.645889	1.126808	0.317698	-0.640918	1.070127	0.286461										-0.284845	0.077677	-0.074293	-0.267866	0.072138	0.177221	-0.267753	0.070156	0.137425
14705	122.541667	-0.814278	0.693443	0.006885	-0.827611	0.648066	0.230788	-0.749933	0.913658	0.039403	-0.808457	0.858642	0.232416	-0.503175	0.878910	-0.138875	-0.613679	1.184362	0.236050	-0.647020	0.711299	0.398254	-0.646759	1.126704	0.317562	-0.641635	1.070107	0.286361										-0.284847	0.077682	-0.074288	-0.267873	0.072142	0.177242	-0.267748	0.070157	0.137429
14706	122.550000	-0.815109	0.692995	0.007127	-0.827983	0.647932	0.231210	-0.751600	0.913181	0.039786	-0.809038	0.858261	0.232964	-0.512602	0.878543	-0.140976	-0.615199	1.184359	0.235945	-0.646904	0.711196	0.398169	-0.647625	1.126602	0.317389	-0.642579	1.070016	0.286076										-0.284851	0.077690	-0.074279	-0.267886	0.072148	0.177257	-0.267751	0.070153	0.137436
14707	122.558333	-0.815882	0.692482	0.007367	-0.828092	0.647578	0.231519	-0.753377	0.912753	0.040100	-0.809458	0.857793	0.233426	-0.522166	0.877951	-0.142717	-0.616681	1.184405	0.235376	-0.646778	0.711119	0.398068	-0.648431	1.126428	0.317156	-0.643282	1.069935	0.285874										-0.284872	0.077690	-0.074265	-0.267899	0.072147	0.177261	-0.267747	0.070147	0.137427
14708	122.566667	-0.816739	0.691958	0.007564	-0.828200	0.647204	0.231837	-0.755166	0.912328	0.040394	-0.810028	0.857362	0.233934	-0.531830	0.877232	-0.144133	-0.618212	1.184386	0.235091	-0.646644	0.711063	0.397951	-0.649101	1.126296	0.316726	-0.643937	1.069828	0.285595										-0.284888	0.077680	-0.074256	-0.267908	0.072139	0.177260	-0.267749	0.070131	0.137414
14709	122.575000	-0.817540	0.691355	0.007852	-0.828294	0.646823	0.232129	-0.756996	0.911862	0.040676	-0.810477	0.856863	0.234373	-0.541506	0.876422	-0.145300	-0.619702	1.184455	0.234504	-0.646498	0.711025	0.397813	-0.650025	1.126245	0.316572	-0.644639	1.069743	0.285226										-0.284873	0.077705	-0.074302	-0.267909	0.072137	0.177251	-0.267750	0.070112	0.137399
14710	122.583333	-0.818350	0.690755	0.008065	-0.828177	0.646281	0.232336	-0.758856	0.911398	0.040950	-0.810962	0.856433	0.234827	-0.551217	0.875506	-0.146033	-0.621192	1.184504	0.233967	-0.646347	0.711001	0.397667	-0.650656	1.126161	0.316067	-0.645366	1.069695	0.284807										-0.284920	0.077643	-0.074234	-0.267929	0.072130	0.177248	-0.267743	0.070120	0.137397
14711	122.591667	-0.819276	0.690188	0.008267	-0.828512	0.646048	0.232717	-0.760777	0.910940	0.041220	-0.811493	0.856002	0.235244	-0.561066	0.874695	-0.146552	-0.622711	1.184678	0.233351	-0.646178	0.710991	0.397508	-0.651510	1.126183	0.315726	-0.646093	1.069686	0.284334										-0.284926	0.077701	-0.074314	-0.267930	0.072137	0.177266	-0.267736	0.070134	0.137406
14712	122.600000	-0.820181	0.689622	0.008442	-0.828655	0.645700	0.233001	-0.762732	0.910493	0.041486	-0.812034	0.855573	0.235696	-0.570725	0.873786	-0.146744	-0.624241	1.184739	0.232782	-0.646004	0.710995	0.397349	-0.652272	1.126147	0.315292	-0.646827	1.069707	0.283806										-0.284917	0.077730	-0.074367	-0.267939	0.072132	0.177285	-0.267728	0.070145	0.137418
14713	122.608333	-0.821103	0.689048	0.008635	-0.828771	0.645305	0.233311	-0.764721	0.910068	0.041721	-0.812577	0.855149	0.236084	-0.580325	0.872791	-0.146475	-0.625741	1.184881	0.232016	-0.645822	0.711019	0.397176	-0.653011	1.126160	0.314759	-0.647577	1.069770	0.283235										-0.284932	0.077754	-0.074396	-0.267948	0.072143	0.177302	-0.267727	0.070148	0.137440
14714	122.616667	-0.821934	0.688462	0.008855	-0.828908	0.644967	0.233601	-0.766619	0.909580	0.042017	-0.813092	0.854701	0.236476	-0.589843	0.871717	-0.146090	-0.627255	1.185014	0.231230	-0.645639	0.711071	0.397026	-0.653572	1.126205	0.314041	-0.648360	1.069749	0.282538										-0.284976	0.077740	-0.074395	-0.267953	0.072143	0.177324	-0.267717	0.070157	0.137448
14715	122.625000	-0.822962	0.687886	0.009033	-0.829021	0.644607	0.233888	-0.768670	0.909216	0.042216	-0.813694	0.854318	0.236885	-0.599124	0.870487	-0.145339	-0.628760	1.185261	0.230246	-0.645448	0.711145	0.396860	-0.654433	1.126418	0.313533	-0.649209	1.069967	0.281967										-0.284990	0.077749	-0.074426	-0.267957	0.072142	0.177329	-0.267723	0.070143	0.137448
14716	122.633333	-0.824019	0.687364	0.009180	-0.829144	0.644245	0.234184	-0.770646	0.908705	0.042404	-0.814243	0.853907	0.237271	-0.608231	0.869216	-0.144553	-0.630389	1.185312	0.229387	-0.645251	0.711256	0.396696	-0.655285	1.126573	0.313005	-0.650088	1.070122	0.281317										-0.284981	0.077774	-0.074491	-0.267955	0.072142	0.177320	-0.267728	0.070136	0.137437
14717	122.641667	-0.824877	0.686606	0.009426	-0.829288	0.643899	0.234494	-0.772814	0.908158	0.042669	-0.814842	0.853408	0.237655	-0.617084	0.867933	-0.143547	-0.631966	1.185488	0.228366	-0.645044	0.711393	0.396543	-0.656045	1.126805	0.312274	-0.650946	1.070334	0.280676										-0.285004	0.077766	-0.074523	-0.267957	0.072130	0.177320	-0.267729	0.070122	0.137432
14718	122.650000	-0.825824	0.685931	0.009663	-0.829377	0.643468	0.234800	-0.775056	0.907479	0.042964	-0.815467	0.852877	0.238081	-0.625674	0.866640	-0.142409	-0.633599	1.185611	0.227274	-0.644818	0.711558	0.396392	-0.656641	1.126933	0.311394	-0.651563	1.070572	0.280105										-0.285024	0.077759	-0.074562	-0.267957	0.072130	0.177322	-0.267724	0.070114	0.137432
14719	122.658333	-0.826948	0.685241	0.009901	-0.829611	0.643137	0.235138	-0.777419	0.906662	0.043348	-0.816092	0.852394	0.238499	-0.633857	0.865422	-0.141175	-0.635315	1.185809	0.226126	-0.644583	0.711747	0.396245	-0.657452	1.127137	0.310583	-0.652414	1.070591	0.279236										-0.285019	0.077769	-0.074620	-0.267827	0.072108	0.177170	-0.267718	0.070122	0.137437
14720	122.666667	-0.827899	0.684518	0.010142	-0.829769	0.642672	0.235496	-0.779871	0.905767	0.043772	-0.816789	0.851908	0.238972	-0.641865	0.864213	-0.139658	-0.637092	1.185798	0.224984	-0.644340	0.711955	0.396109	-0.658372	1.127326	0.309895	-0.653275	1.070729	0.278438										-0.285015	0.077782	-0.074679	-0.267816	0.072121	0.177179	-0.267711	0.070127	0.137452
14721	122.675000	-0.829063	0.683763	0.010399	-0.829954	0.642203	0.235848	-0.782396	0.904833	0.044241	-0.817490	0.851428	0.239445	-0.649396	0.862911	-0.138260	-0.639001	1.185963	0.223740	-0.644091	0.712178	0.395991	-0.659101	1.127566	0.308895	-0.654209	1.070982	0.277685										-0.285015	0.077802	-0.074707	-0.267811	0.072134	0.177188	-0.267698	0.070147	0.137462
14722	122.683333	-0.830172	0.682946	0.010688	-0.830183	0.641751	0.236202	-0.784918	0.903911	0.044726	-0.818230	0.850987	0.239943	-0.656605	0.861515	-0.136696	-0.640863	1.186243	0.222333	-0.643972	0.712863	0.396199	-0.659893	1.127733	0.308012	-0.655115	1.071038	0.276775										-0.285023	0.077819	-0.074738	-0.267805	0.072133	0.177194	-0.267686	0.070141	0.137464
14723	122.691667	-0.831468	0.682117	0.010973	-0.830471	0.641301	0.236584	-0.787468	0.903067	0.045192	-0.818967	0.850576	0.240452	-0.663387	0.860083	-0.135242	-0.642866	1.186219	0.221025	-0.643734	0.713109	0.396090	-0.660642	1.127932	0.306908	-0.656043	1.071231	0.275946										-0.285040	0.077816	-0.074758	-0.267794	0.072132	0.177185	-0.267682	0.070129	0.137455
14724	122.700000	-0.832631	0.681263	0.011243	-0.830713	0.640810	0.236941	-0.789980	0.902277	0.045625	-0.819699	0.850174	0.240963	-0.669815	0.858596	-0.133730	-0.644932	1.186151	0.219609	-0.643511	0.713390	0.395982	-0.661647	1.128066	0.305875	-0.656976	1.071272	0.274959										-0.285075	0.077759	-0.074713	-0.267786	0.072118	0.177168	-0.267686	0.070109	0.137436
14725	122.708333	-0.833917	0.680353	0.011547	-0.830936	0.640245	0.237311	-0.792466	0.901541	0.046032	-0.820577	0.849720	0.241404	-0.675819	0.857019	-0.132334	-0.647078	1.186221	0.218107	-0.643319	0.713674	0.395872	-0.662530	1.128397	0.304827	-0.657972	1.071481	0.274172										-0.285102	0.077768	-0.074740	-0.267781	0.072104	0.177147	-0.267680	0.070087	0.137415
14726	122.716667	-0.835235	0.679446	0.011849	-0.831165	0.639671	0.237691	-0.794750	0.900707	0.046496	-0.821400	0.849297	0.241887	-0.681400	0.855399	-0.131020	-0.649277	1.186160	0.216633	-0.643158	0.713973	0.395763	-0.663491	1.128672	0.303643	-0.658952	1.071415	0.273086										-0.285094	0.077843	-0.074853	-0.267777	0.072101	0.177131	-0.267684	0.070076	0.137403
14727	122.725000	-0.836519	0.678512	0.012159	-0.831506	0.639177	0.238103	-0.797148	0.899991	0.046912	-0.822131	0.848838	0.242370	-0.686278	0.853791	-0.130070	-0.651546	1.186171	0.215060	-0.643012	0.714291	0.395667	-0.664474	1.128823	0.302437	-0.659993	1.071758	0.272105										-0.285119	0.077825	-0.074854	-0.267768	0.072097	0.177134	-0.267677	0.070075	0.137401
14728	122.733333	-0.837789	0.677548	0.012542	-0.831733	0.638572	0.238511	-0.799588	0.899272	0.047330	-0.822867	0.848373	0.242872	-0.690689	0.852141	-0.129257	-0.653879	1.186164	0.213427	-0.642890	0.714614	0.395558	-0.665556	1.129099	0.301207	-0.661136	1.072163	0.271099										-0.285158	0.077789	-0.074839	-0.267762	0.072104	0.177151	-0.267669	0.070085	0.137420
14729	122.741667	-0.839329	0.676634	0.012898	-0.831975	0.637988	0.238949	-0.801969	0.898445	0.047719	-0.823671	0.847934	0.243368	-0.694522	0.850451	-0.128683	-0.656264	1.186161	0.211713	-0.642782	0.714941	0.395421	-0.666415	1.129199	0.299642	-0.662093	1.072037	0.269674										-0.285138	0.077850	-0.074932	-0.267747	0.072122	0.177169	-0.267655	0.070098	0.137442
14730	122.750000	-0.840786	0.675683	0.013310	-0.832302	0.637469	0.239435	-0.804433	0.897590	0.048158	-0.824477	0.847513	0.243892	-0.697896	0.848713	-0.128227	-0.658745	1.186069	0.209995	-0.642696	0.715294	0.395286	-0.667627	1.129589	0.298339	-0.663294	1.072461	0.268596										-0.285130	0.077897	-0.075006	-0.267738	0.072126	0.177194	-0.267648	0.070121	0.137468
14731	122.758333	-0.842116	0.674748	0.013797	-0.832533	0.636899	0.239924	-0.806905	0.896693	0.048587	-0.825288	0.847135	0.244432	-0.700791	0.847023	-0.128251	-0.661181	1.185972	0.208115	-0.642624	0.715674	0.395141	-0.668729	1.129740	0.296747	-0.664387	1.072423	0.267104										-0.285149	0.077877	-0.075005	-0.267731	0.072136	0.177215	-0.267646	0.070140	0.137488
14732	122.766667	-0.843445	0.673786	0.014277	-0.832803	0.636391	0.240406	-0.809353	0.895736	0.048995	-0.826106	0.846783	0.244972	-0.703368	0.845322	-0.128285	-0.663776	1.185925	0.206154	-0.642557	0.716075	0.394973	-0.669962	1.130080	0.295272	-0.665532	1.072586	0.265733										-0.285173	0.077859	-0.075007	-0.267730	0.072120	0.177230	-0.267653	0.070133	0.137502
14733	122.775000	-0.844888	0.672814	0.014797	-0.833092	0.635873	0.240942	-0.811784	0.894782	0.049364	-0.826939	0.846462	0.245520	-0.705418	0.843518	-0.128549	-0.666436	1.185600	0.204302	-0.642495	0.716511	0.394790	-0.671095	1.130257	0.293504	-0.666734	1.072851	0.264388										-0.285170	0.077875	-0.075060	-0.267725	0.072118	0.177238	-0.267654	0.070141	0.137509
14734	122.783333	-0.846315	0.671905	0.015277	-0.833427	0.635424	0.241440	-0.814138	0.893795	0.049672	-0.827757	0.846174	0.246027	-0.707211	0.841838	-0.129192	-0.669208	1.185449	0.202244	-0.642445	0.716978	0.394593	-0.672471	1.130574	0.291790	-0.667919	1.073063	0.262955										-0.285172	0.077900	-0.075122	-0.267728	0.072108	0.177252	-0.267667	0.070138	0.137524
14735	122.791667	-0.847513	0.670949	0.015729	-0.833754	0.634972	0.241890	-0.816453	0.892797	0.049884	-0.828603	0.845903	0.246516	-0.708526	0.840032	-0.129904	-0.671992	1.185323	0.199933	-0.642408	0.717468	0.394386	-0.673868	1.130836	0.289922	-0.669180	1.073251	0.261448										-0.285182	0.077914	-0.075176	-0.267725	0.072109	0.177261	-0.267663	0.070165	0.137532
14736	122.800000	-0.848933	0.670023	0.016088	-0.834196	0.634592	0.242338	-0.818687	0.891804	0.050015	-0.829459	0.845673	0.246951	-0.709615	0.838278	-0.130862	-0.674869	1.184865	0.197736	-0.642376	0.718025	0.394162	-0.675360	1.131096	0.288003	-0.670474	1.073446	0.259880										-0.285150	0.077995	-0.075324	-0.267722	0.072111	0.177285	-0.267658	0.070180	0.137545
14737	122.808333	-0.850186	0.669141	0.016416	-0.834590	0.634175	0.242680	-0.820909	0.890830	0.050051	-0.830327	0.845469	0.247325	-0.710257	0.836488	-0.131883	-0.677674	1.184763	0.195374	-0.642369	0.718601	0.393934	-0.676850	1.131592	0.286015	-0.671792	1.073775	0.258331										-0.285156	0.078007	-0.075369	-0.267711	0.072132	0.177309	-0.267650	0.070207	0.137575
14738	122.816667	-0.851452	0.668251	0.016687	-0.835018	0.633741	0.242980	-0.822968	0.889829	0.049977	-0.831196	0.845276	0.247609	-0.710652	0.834716	-0.133075	-0.680516	1.184545	0.192962	-0.642376	0.719243	0.393697	-0.678458	1.132108	0.284036	-0.673217	1.074158	0.256752										-0.285192	0.077989	-0.075400	-0.267698	0.072153	0.177344	-0.267639	0.070246	0.137605
14739	122.825000	-0.852710	0.667339	0.016879	-0.835544	0.633367	0.243232	-0.824953	0.888821	0.049786	-0.832085	0.845115	0.247795	-0.710673	0.832993	-0.134406	-0.683411	1.184471	0.190492	-0.642401	0.719939	0.393454	-0.680150	1.132632	0.282038	-0.674671	1.074500	0.255119										-0.285191	0.078018	-0.075479	-0.267675	0.072180	0.177370	-0.267615	0.070286	0.137632
14740	122.833333	-0.853766	0.666430	0.017070	-0.835998	0.632921	0.243407	-0.826818	0.887802	0.049502	-0.832988	0.844962	0.247883	-0.710498	0.831248	-0.135721	-0.686330	1.184289	0.188036	-0.642442	0.720703	0.393206	-0.681911	1.133177	0.280037	-0.676156	1.074869	0.253490										-0.285193	0.078047	-0.075554	-0.267655	0.072188	0.177397	-0.267605	0.070301	0.137660
14741	122.841667	-0.854930	0.665557	0.017129	-0.836564	0.632582	0.243569	-0.828679	0.886877	0.049111	-0.833918	0.844806	0.247847	-0.709911	0.829521	-0.137125	-0.689262	1.183981	0.185625	-0.642502	0.721527	0.392955	-0.683607	1.133773	0.277899	-0.677683	1.075278	0.251856										-0.285204	0.078076	-0.075650	-0.267632	0.072184	0.177423	-0.267590	0.070314	0.137688
14742	122.850000	-0.856066	0.664747	0.017179	-0.837014	0.632189	0.243652	-0.830547	0.885967	0.048638	-0.834870	0.844649	0.247702	-0.709171	0.827746	-0.138410	-0.692231	1.183716	0.183189	-0.642570	0.722401	0.392691	-0.685440	1.134306	0.275825	-0.679318	1.075677	0.250323										-0.285211	0.078104	-0.075736	-0.267614	0.072160	0.177457	-0.267575	0.070314	0.137713
14743	122.858333	-0.857237	0.663899	0.017246	-0.837472	0.631817	0.243723	-0.832247	0.885028	0.048066	-0.835858	0.844472	0.247434	-0.708215	0.825874	-0.139641	-0.695196	1.183562	0.180689	-0.642661	0.723335	0.392408	-0.687216	1.134998	0.273690	-0.680928	1.075985	0.248559										-0.285204	0.078166	-0.075868	-0.267592	0.072143	0.177478	-0.267564	0.070321	0.137733
14744	122.866667	-0.858112	0.662987	0.017354	-0.837911	0.631462	0.243804	-0.833848	0.884115	0.047419	-0.836854	0.844285	0.247059	-0.707172	0.824011	-0.140865	-0.698178	1.183447	0.178172	-0.642773	0.724306	0.392101	-0.689165	1.135584	0.271679	-0.682471	1.076424	0.246806										-0.285184	0.078242	-0.075996	-0.267574	0.072135	0.177512	-0.267562	0.070319	0.137759
14745	122.875000	-0.859241	0.662159	0.017405	-0.838278	0.631140	0.243809	-0.835564	0.883258	0.046717	-0.837890	0.844096	0.246576	-0.705944	0.822064	-0.142017	-0.701153	1.183131	0.175756	-0.642926	0.725331	0.391737	-0.691122	1.136107	0.269490	-0.684089	1.076847	0.244906										-0.285198	0.078252	-0.076027	-0.267555	0.072140	0.177539	-0.267552	0.070331	0.137796
14746	122.883333	-0.860223	0.661268	0.017372	-0.838627	0.630854	0.243792	-0.837181	0.882354	0.045911	-0.838964	0.843905	0.246038	-0.704803	0.820042	-0.142962	-0.704114	1.183024	0.173150	-0.643113	0.726375	0.391344	-0.692887	1.136507	0.267141	-0.685797	1.077280	0.243117										-0.285212	0.078247	-0.076060	-0.267545	0.072137	0.177580	-0.267548	0.070341	0.137836
14747	122.891667	-0.861167	0.660319	0.017325	-0.839077	0.630675	0.243776	-0.838772	0.881485	0.045074	-0.840030	0.843711	0.245365	-0.703483	0.818017	-0.143765	-0.707066	1.182787	0.170609	-0.643374	0.727477	0.390906	-0.694880	1.137061	0.264876	-0.687495	1.077692	0.241205										-0.285164	0.078329	-0.076212	-0.267533	0.072144	0.177610	-0.267543	0.070357	0.137866
14748	122.900000	-0.861999	0.659405	0.017219	-0.839169	0.630313	0.243651	-0.840306	0.880561	0.044152	-0.841129	0.843548	0.244658	-0.702131	0.815946	-0.144483	-0.709958	1.182458	0.168063	-0.643687	0.728599	0.390406	-0.696919	1.137627	0.262576	-0.689206	1.078107	0.239239										-0.285151	0.078342	-0.076277	-0.267518	0.072159	0.177649	-0.267524	0.070387	0.137908
14749	122.908333	-0.862907	0.658478	0.017010	-0.839699	0.630198	0.243536	-0.841803	0.879624	0.043167	-0.842249	0.843388	0.243877	-0.700660	0.813824	-0.145005	-0.712819	1.182139	0.165508	-0.644066	0.729742	0.389823	-0.698927	1.138066	0.260138	-0.690965	1.078522	0.237203										-0.285125	0.078371	-0.076363	-0.267490	0.072165	0.177671	-0.267510	0.070396	0.137929
14750	122.916667	-0.863723	0.657563	0.016764	-0.840239	0.630083	0.243368	-0.843294	0.878665	0.042148	-0.843369	0.843242	0.243040	-0.699186	0.811695	-0.145452	-0.715655	1.181883	0.162779	-0.644492	0.730900	0.389198	-0.700975	1.138486	0.257687	-0.692724	1.078851	0.235121										-0.285115	0.078381	-0.076437	-0.267463	0.072159	0.177690	-0.267481	0.070399	0.137944
14751	122.925000	-0.864387	0.656649	0.016434	-0.840603	0.629857	0.243080	-0.844721	0.877708	0.041016	-0.844491	0.843111	0.242115	-0.697766	0.809607	-0.145921	-0.718446	1.181460	0.160062	-0.644989	0.732045	0.388474	-0.703043	1.138933	0.255168	-0.694487	1.079173	0.232982										-0.285082	0.078397	-0.076532	-0.267424	0.072151	0.177692	-0.267474	0.070364	0.137966
14752	122.933333	-0.865184	0.655781	0.016045	-0.840993	0.629616	0.242730	-0.846111	0.876751	0.039848	-0.845628	0.842975	0.241139	-0.696225	0.807447	-0.146152	-0.721263	1.181146	0.157279	-0.645539	0.733170	0.387684	-0.705145	1.139285	0.252601	-0.696266	1.079403	0.230762										-0.285049	0.078408	-0.076624	-0.267389	0.072129	0.177685	-0.267435	0.070369	0.137946
14753	122.941667	-0.865629	0.654891	0.015572	-0.841442	0.629420	0.242334	-0.847474	0.875812	0.038627	-0.846722	0.842845	0.240051	-0.694728	0.805321	-0.146354	-0.723995	1.180709	0.154514	-0.646130	0.734293	0.386826	-0.707384	1.139581	0.250018	-0.698164	1.079670	0.228556										-0.285044	0.078404	-0.076678	-0.267350	0.072120	0.177681	-0.267379	0.070362	0.137943
14754	122.950000	-0.866376	0.654080	0.015014	-0.842089	0.629373	0.241938	-0.848727	0.874833	0.037344	-0.847817	0.842724	0.238909	-0.693250	0.803230	-0.146546	-0.726732	1.180362	0.151673	-0.646761	0.735399	0.385896	-0.709701	1.139850	0.247392	-0.700087	1.079883	0.226253										-0.284986	0.078455	-0.076826	-0.267304	0.072131	0.177686	-0.267390	0.070303	0.137990
14755	122.958333	-0.866836	0.653270	0.014489	-0.842410	0.629069	0.241425	-0.850020	0.873903	0.036006	-0.848920	0.842603	0.237695	-0.691717	0.801059	-0.146563	-0.729401	1.179899	0.148835	-0.647420	0.736467	0.384904	-0.712130	1.139895	0.244699	-0.702021	1.080021	0.223835										-0.284982	0.078426	-0.076841	-0.267264	0.072137	0.177707	-0.267258	0.070419	0.137936
14756	122.966667	-0.867435	0.652517	0.013893	-0.842681	0.628859	0.240852	-0.851259	0.872976	0.034607	-0.850002	0.842491	0.236415	-0.690209	0.798874	-0.146532	-0.732019	1.179457	0.145902	-0.648091	0.737524	0.383852	-0.714521	1.139999	0.241953	-0.703992	1.080056	0.221308										-0.284942	0.078457	-0.076939	-0.267228	0.072150	0.177733	-0.267318	0.070339	0.138025
14757	122.975000	-0.867875	0.651744	0.013306	-0.843142	0.628768	0.240330	-0.852415	0.872081	0.033167	-0.851082	0.842388	0.235085	-0.688755	0.796693	-0.146488	-0.734627	1.178899	0.142813	-0.648798	0.738566	0.382735	-0.716830	1.139912	0.239047	-0.706007	1.079977	0.218800										-0.284904	0.078476	-0.077041	-0.267195	0.072168	0.177760	-0.267200	0.070455	0.137990
14758	122.983333	-0.868388	0.650931	0.012676	-0.843393	0.628534	0.239771	-0.853518	0.871164	0.031675	-0.852143	0.842301	0.233713	-0.687316	0.794446	-0.146420	-0.737249	1.178198	0.139795	-0.649522	0.739583	0.381563	-0.719299	1.139589	0.236104	-0.708113	1.079778	0.216130										-0.284867	0.078492	-0.077140	-0.267166	0.072185	0.177787	-0.267175	0.070468	0.138019
14759	122.991667	-0.868768	0.650141	0.012089	-0.843772	0.628452	0.239181	-0.854585	0.870232	0.030125	-0.853185	0.842239	0.232298	-0.685856	0.792111	-0.146156	-0.739840	1.177484	0.136540	-0.650265	0.740569	0.380301	-0.721800	1.139166	0.233127	-0.709860	1.079326	0.213160										-0.284835	0.078500	-0.077255	-0.267139	0.072175	0.177799	-0.267157	0.070467	0.138025
14760	123.000000	-0.869273	0.649324	0.011425	-0.843976	0.628228	0.238568	-0.855387	0.869205	0.028610	-0.854198	0.842217	0.230853	-0.684438	0.789809	-0.146012	-0.742374	1.176526	0.133490	-0.651014	0.741544	0.379000	-0.724186	1.138621	0.230008	-0.711741	1.078803	0.210212										-0.284784	0.078513	-0.077377	-0.267110	0.072155	0.177804	-0.267136	0.070450	0.138030
14761	123.008333	-0.869700	0.648485	0.010818	-0.844386	0.628216	0.237991	-0.856465	0.868345	0.026960	-0.855167	0.842238	0.229366	-0.682978	0.787514	-0.145814	-0.744991	1.175602	0.130295	-0.651761	0.742503	0.377635	-0.726793	1.137834	0.227001	-0.713535	1.078165	0.207229										-0.284766	0.078530	-0.077493	-0.267074	0.072141	0.177815	-0.267112	0.070434	0.138044
14762	123.016667	-0.870111	0.647647	0.010165	-0.844631	0.628055	0.237369	-0.857258	0.867364	0.025326	-0.856100	0.842288	0.227836	-0.681510	0.785297	-0.145624	-0.747580	1.174565	0.127218	-0.652519	0.743466	0.376223	-0.729346	1.136930	0.223938	-0.715263	1.077542	0.204205										-0.284737	0.078576	-0.077607	-0.267034	0.072143	0.177845	-0.267084	0.070442	0.138071
14763	123.025000	-0.870422	0.646846	0.009522	-0.845044	0.628046	0.236784	-0.858116	0.866428	0.023619	-0.856980	0.842356	0.226255	-0.679972	0.783140	-0.145301	-0.750289	1.173583	0.124188	-0.653260	0.744456	0.374801	-0.731733	1.136207	0.220929	-0.716842	1.076956	0.201192										-0.284713	0.078599	-0.077669	-0.266981	0.072158	0.177882	-0.267043	0.070464	0.138112
14764	123.033333	-0.870818	0.646042	0.008887	-0.845449	0.628048	0.236172	-0.858934	0.865511	0.021878	-0.857835	0.842443	0.224645	-0.678451	0.781125	-0.145062	-0.753097	1.172609	0.121117	-0.653990	0.745445	0.373338	-0.734164	1.135341	0.217918	-0.718276	1.076513	0.198228										-0.284708	0.078610	-0.077709	-0.266930	0.072182	0.177932	-0.267009	0.070487	0.138158
14765	123.041667	-0.870964	0.645200	0.008156	-0.845892	0.628095	0.235545	-0.859650	0.864618	0.020057	-0.858653	0.842567	0.222971	-0.676859	0.779026	-0.144570	-0.755830	1.171556	0.117970	-0.654705	0.746464	0.371864	-0.736502	1.135010	0.214955	-0.719761	1.076354	0.195575										-0.284706	0.078626	-0.077760	-0.266877	0.072202	0.177975	-0.266983	0.070503	0.138195
14766	123.050000	-0.871163	0.644378	0.007372	-0.846247	0.628083	0.234822	-0.860344	0.863711	0.018192	-0.859462	0.842718	0.221258	-0.675241	0.777399	-0.144454	-0.758439	1.170488	0.114458	-0.655399	0.747501	0.370378	-0.738828	1.134910	0.211958	-0.721316	1.076365	0.193080										-0.284693	0.078626	-0.077816	-0.266828	0.072221	0.178006	-0.266960	0.070522	0.138230
14767	123.058333	-0.871134	0.643615	0.006582	-0.846813	0.628247	0.234127	-0.860918	0.862831	0.016277	-0.860275	0.842889	0.219509	-0.673529	0.775785	-0.144171	-0.761018	1.169329	0.111361	-0.656058	0.748577	0.368892	-0.741168	1.134843	0.208973	-0.722849	1.076400	0.190567										-0.284691	0.078646	-0.077842	-0.266776	0.072243	0.178033	-0.266936	0.070533	0.138255
14768	123.066667	-0.871419	0.642873	0.005669	-0.847306	0.628376	0.233339	-0.861493	0.861991	0.014314	-0.861093	0.843076	0.217726	-0.671879	0.774235	-0.144027	-0.763482	1.168413	0.107914	-0.656705	0.749663	0.367392	-0.743492	1.134641	0.205936	-0.724401	1.076406	0.187945										-0.284689	0.078648	-0.077871	-0.266732	0.072261	0.178039	-0.266921	0.070524	0.138262
14769	123.075000	-0.871400	0.642192	0.004720	-0.848260	0.628817	0.232610	-0.861948	0.861120	0.012296	-0.861922	0.843266	0.215880	-0.670090	0.772775	-0.143747	-0.765943	1.167550	0.104813	-0.657346	0.750820	0.365909	-0.745880	1.134516	0.202908	-0.725975	1.076442	0.185257										-0.284712	0.078632	-0.077885	-0.266688	0.072252	0.178013	-0.266894	0.070498	0.138244
14770	123.083333	-0.871242	0.641496	0.003742	-0.848780	0.628939	0.231703	-0.862366	0.860271	0.010228	-0.862758	0.843445	0.213986	-0.668374	0.771411	-0.143724	-0.768280	1.166763	0.101510	-0.657978	0.752001	0.364451	-0.748078	1.134455	0.199784	-0.727598	1.076502	0.182554										-0.284712	0.078621	-0.077934	-0.266644	0.072235	0.177965	-0.266866	0.070451	0.138205
14771	123.091667	-0.871333	0.640941	0.002629	-0.849229	0.629007	0.230703	-0.862681	0.859408	0.008101	-0.863604	0.843603	0.212025	-0.666673	0.770123	-0.143814	-0.770423	1.165969	0.098052	-0.658606	0.753205	0.362966	-0.750305	1.134349	0.196611	-0.729189	1.076590	0.179759										-0.284738	0.078611	-0.077960	-0.266598	0.072220	0.177914	-0.266858	0.070365	0.138176
14772	123.100000	-0.871312	0.640388	0.001518	-0.849710	0.629137	0.229688	-0.863031	0.858589	0.005936	-0.864456	0.843751	0.210002	-0.665004	0.769076	-0.144151	-0.772664	1.165326	0.094609	-0.659247	0.754423	0.361502	-0.752510	1.134348	0.193349	-0.730613	1.076679	0.176812										-0.284768	0.078601	-0.077974	-0.266552	0.072217	0.177853	-0.266791	0.070353	0.138102
14773	123.108333	-0.871179	0.639838	0.000503	-0.850299	0.629195	0.228727	-0.863338	0.857808	0.003709	-0.865310	0.843867	0.207923	-0.663413	0.768085	-0.144618	-0.774665	1.164578	0.090956	-0.659898	0.755693	0.360071	-0.754601	1.134515	0.190023	-0.732150	1.076833	0.173946										-0.284792	0.078611	-0.078002	-0.266498	0.072229	0.177793	-0.266744	0.070320	0.138038
14774	123.116667	-0.871003	0.639395	-0.000577	-0.850658	0.629211	0.227696	-0.863089	0.856770	0.001492	-0.866158	0.843960	0.205804	-0.661891	0.767152	-0.145227	-0.776398	1.163867	0.087173	-0.660557	0.756955	0.358636	-0.756512	1.134516	0.186466	-0.733665	1.076979	0.171033										-0.284815	0.078624	-0.078029	-0.266450	0.072243	0.177736	-0.266696	0.070284	0.137986
14775	123.125000	-0.870909	0.638948	-0.001581	-0.851178	0.629194	0.226839	-0.863588	0.856164	-0.000728	-0.867011	0.844043	0.203653	-0.660464	0.766296	-0.145968	-0.778192	1.163054	0.083411	-0.661226	0.758228	0.357213	-0.758677	1.134676	0.183078	-0.735245	1.077131	0.168152										-0.284855	0.078630	-0.078023	-0.266410	0.072257	0.177681	-0.266652	0.070257	0.137941
14776	123.133333	-0.870860	0.638514	-0.002553	-0.851620	0.629337	0.225938	-0.863727	0.855431	-0.002962	-0.867846	0.844103	0.201483	-0.659174	0.765507	-0.146870	-0.779822	1.162262	0.079606	-0.661908	0.759508	0.355820	-0.760630	1.134760	0.179502	-0.736841	1.077288	0.165272										-0.284900	0.078634	-0.078017	-0.266368	0.072276	0.177632	-0.266612	0.070231	0.137897
14777	123.141667	-0.870968	0.638078	-0.003493	-0.851865	0.629411	0.225051	-0.863797	0.854625	-0.005185	-0.868671	0.844165	0.199319	-0.657998	0.764736	-0.147866	-0.781284	1.161495	0.075669	-0.662598	0.760756	0.354430	-0.762812	1.134766	0.175975	-0.738167	1.077329	0.162121										-0.284927	0.078647	-0.078022	-0.266347	0.072275	0.177586	-0.266594	0.070204	0.137848
14778	123.150000	-0.870845	0.637678	-0.004366	-0.852242	0.629695	0.224242	-0.863896	0.853860	-0.007369	-0.869488	0.844209	0.197177	-0.656900	0.763942	-0.148836	-0.782599	1.160720	0.071722	-0.663285	0.761973	0.353061	-0.764747	1.134937	0.172426	-0.739694	1.077487	0.159134										-0.284954	0.078650	-0.078030	-0.266329	0.072263	0.177537	-0.266590	0.070161	0.137808
14779	123.158333	-0.870856	0.637247	-0.005210	-0.852383	0.629856	0.223414	-0.863920	0.853063	-0.009544	-0.870268	0.844266	0.195039	-0.655971	0.763222	-0.150137	-0.783890	1.160002	0.067943	-0.663989	0.763169	0.351713	-0.766697	1.134966	0.168839	-0.741215	1.077655	0.156201										-0.285001	0.078638	-0.077997	-0.266321	0.072242	0.177504	-0.266576	0.070115	0.137781
14780	123.166667	-0.870868	0.636777	-0.005985	-0.852478	0.630045	0.222621	-0.863957	0.852274	-0.011617	-0.871011	0.844297	0.192933	-0.655100	0.762409	-0.151240	-0.785047	1.159350	0.063887	-0.664684	0.764316	0.350350	-0.768498	1.135045	0.165209	-0.742652	1.077775	0.153236										-0.285025	0.078631	-0.077988	-0.266309	0.072222	0.177487	-0.266585	0.070074	0.137764
14781	123.175000	-0.870912	0.636319	-0.006783	-0.852661	0.630307	0.221877	-0.864067	0.851526	-0.013595	-0.871720	0.844343	0.190885	-0.654374	0.761672	-0.152566	-0.786229	1.158639	0.060127	-0.665362	0.765422	0.348992	-0.770408	1.135219	0.161722	-0.744088	1.077992	0.150313										-0.285026	0.078632	-0.077986	-0.266289	0.072234	0.177463	-0.266574	0.070060	0.137751
14782	123.183333	-0.870836	0.635840	-0.007575	-0.852834	0.630575	0.221148	-0.864111	0.850694	-0.015552	-0.872376	0.844396	0.188878	-0.653735	0.760897	-0.153822	-0.787325	1.157937	0.056404	-0.666037	0.766481	0.347613	-0.772053	1.135287	0.158152	-0.745429	1.078153	0.147364										-0.285037	0.078625	-0.077961	-0.266263	0.072246	0.177467	-0.266556	0.070061	0.137753
14783	123.191667	-0.870851	0.635372	-0.008343	-0.852868	0.630796	0.220376	-0.864206	0.849896	-0.017377	-0.872976	0.844459	0.186954	-0.653238	0.760180	-0.155225	-0.788283	1.157310	0.052569	-0.666687	0.767516	0.346229	-0.773762	1.135406	0.154644	-0.746716	1.078318	0.144437										-0.285022	0.078632	-0.077959	-0.266223	0.072257	0.177476	-0.266523	0.070071	0.137766
14784	123.200000	-0.870738	0.634887	-0.009121	-0.852991	0.630979	0.219641	-0.864317	0.849107	-0.019120	-0.873532	0.844561	0.185096	-0.652855	0.759477	-0.156649	-0.789227	1.156621	0.048749	-0.667308	0.768515	0.344819	-0.775290	1.135506	0.151141	-0.747903	1.078481	0.141493										-0.285004	0.078628	-0.077953	-0.266175	0.072281	0.177489	-0.266483	0.070093	0.137773
14785	123.208333	-0.870689	0.634475	-0.009855	-0.853248	0.631301	0.218946	-0.864441	0.848358	-0.020770	-0.874042	0.844684	0.183339	-0.652547	0.758797	-0.158041	-0.790161	1.155926	0.045194	-0.667914	0.769470	0.343409	-0.776838	1.135612	0.147722	-0.749027	1.078621	0.138579										-0.284997	0.078632	-0.077936	-0.266121	0.072289	0.177493	-0.266429	0.070103	0.137773
14786	123.216667	-0.870649	0.634077	-0.010651	-0.853307	0.631473	0.218201	-0.864695	0.847650	-0.022363	-0.874493	0.844809	0.181663	-0.652269	0.758091	-0.159290	-0.791014	1.155279	0.041480	-0.668495	0.770417	0.342021	-0.778094	1.135611	0.144237	-0.750095	1.078751	0.135682										-0.285014	0.078626	-0.077892	-0.266063	0.072299	0.177498	-0.266379	0.070099	0.137787
14787	123.225000	-0.870575	0.633693	-0.011393	-0.853399	0.631753	0.217452	-0.864881	0.846940	-0.023880	-0.874879	0.844979	0.180078	-0.652061	0.757511	-0.160741	-0.791907	1.154539	0.038073	-0.669031	0.771307	0.340623	-0.779455	1.135691	0.140890	-0.751069	1.078876	0.132817										-0.285016	0.078630	-0.077871	-0.266011	0.072291	0.177497	-0.266329	0.070079	0.137787
14788	123.233333	-0.870547	0.633338	-0.012141	-0.853578	0.631986	0.216785	-0.865115	0.846266	-0.025318	-0.875212	0.845134	0.178573	-0.651845	0.756933	-0.162054	-0.792720	1.153799	0.034558	-0.669540	0.772197	0.339231	-0.780788	1.135834	0.137647	-0.751844	1.078995	0.129919										-0.285002	0.078635	-0.077880	-0.265962	0.072263	0.177494	-0.266287	0.070057	0.137777
14789	123.241667	-0.870650	0.633057	-0.012804	-0.853746	0.632178	0.216124	-0.865420	0.845620	-0.026691	-0.875488	0.845296	0.177162	-0.651619	0.756319	-0.163246	-0.793534	1.153129	0.031162	-0.670010	0.773047	0.337844	-0.781842	1.135732	0.134347	-0.752842	1.079117	0.127214										-0.285052	0.078611	-0.077798	-0.265901	0.072252	0.177484	-0.266256	0.070002	0.137802
14790	123.250000	-0.870655	0.632707	-0.013462	-0.854096	0.632570	0.215520	-0.865745	0.844983	-0.027999	-0.875718	0.845454	0.175824	-0.651402	0.755723	-0.164424	-0.794280	1.152576	0.027723	-0.670431	0.773883	0.336474	-0.782858	1.135605	0.131105	-0.753635	1.079154	0.124410										-0.285055	0.078642	-0.077820	-0.265844	0.072243	0.177498	-0.266190	0.070026	0.137782
14791	123.258333	-0.870663	0.632369	-0.014000	-0.853941	0.632637	0.214913	-0.866051	0.844341	-0.029228	-0.875881	0.845610	0.174578	-0.651190	0.755131	-0.165434	-0.795206	1.151958	0.024733	-0.670792	0.774651	0.335088	-0.783986	1.135590	0.128118	-0.754305	1.079195	0.121634										-0.285087	0.078616	-0.077755	-0.265766	0.072262	0.177520	-0.266062	0.070092	0.137784
14792	123.266667	-0.870936	0.632120	-0.014480	-0.853953	0.632820	0.214372	-0.866459	0.843756	-0.030337	-0.876001	0.845770	0.173419	-0.650980	0.754491	-0.166495	-0.795988	1.151397	0.021516	-0.671100	0.775398	0.333721	-0.785016	1.135572	0.125226	-0.755058	1.079273	0.118998										-0.285083	0.078640	-0.077764	-0.265696	0.072276	0.177565	-0.265996	0.070128	0.137824
14793	123.275000	-0.870766	0.631628	-0.014771	-0.853967	0.632998	0.213935	-0.866809	0.843135	-0.031354	-0.876080	0.845959	0.172356	-0.650779	0.754033	-0.167738	-0.796914	1.150801	0.018609	-0.671339	0.776101	0.332395	-0.785974	1.135670	0.122425	-0.755686	1.079402	0.116403										-0.285117	0.078618	-0.077686	-0.265607	0.072314	0.177677	-0.265931	0.070172	0.137875
14794	123.283333	-0.870982	0.631271	-0.015229	-0.854015	0.633275	0.213574	-0.867185	0.842569	-0.032274	-0.876114	0.846159	0.171392	-0.650623	0.753553	-0.168953	-0.797743	1.150245	0.015707	-0.671502	0.776799	0.331109	-0.786805	1.135756	0.119651	-0.756286	1.079546	0.113893										-0.285111	0.078646	-0.077682	-0.265546	0.072301	0.177682	-0.265865	0.070195	0.137937
14795	123.291667	-0.871128	0.630880	-0.015552	-0.854148	0.633522	0.213276	-0.867677	0.842009	-0.033111	-0.876114	0.846384	0.170519	-0.650577	0.752786	-0.169886	-0.798606	1.149702	0.012902	-0.671554	0.777491	0.329844	-0.787484	1.135782	0.116882	-0.756829	1.079692	0.111435										-0.285129	0.078649	-0.077630	-0.265475	0.072291	0.177733	-0.265812	0.070217	0.137984
14796	123.300000	-0.871313	0.630518	-0.015742	-0.854062	0.633770	0.212958	-0.868083	0.841474	-0.033811	-0.876074	0.846626	0.169734	-0.650593	0.752166	-0.170927	-0.799378	1.149210	0.010008	-0.671541	0.778204	0.328630	-0.788111	1.135802	0.114164	-0.757317	1.079817	0.109024										-0.285182	0.078594	-0.077515	-0.265408	0.072273	0.177779	-0.265760	0.070229	0.138026
14797	123.308333	-0.871518	0.630193	-0.016073	-0.853986	0.634013	0.212742	-0.868482	0.840821	-0.034551	-0.876007	0.846894	0.169028	-0.650679	0.751558	-0.171932	-0.800169	1.148649	0.007400	-0.671422	0.778968	0.327462	-0.788703	1.135870	0.111609	-0.757728	1.079894	0.106679										-0.285180	0.078625	-0.077508	-0.265347	0.072257	0.177821	-0.265709	0.070228	0.138063
14798	123.316667	-0.871656	0.629911	-0.016273	-0.853700	0.634183	0.212485	-0.869101	0.840365	-0.035134	-0.875907	0.847158	0.168385	-0.650865	0.750989	-0.173009	-0.801042	1.148030	0.005051	-0.671227	0.779761	0.326337	-0.789232	1.135888	0.109052	-0.758116	1.080002	0.104405										-0.285176	0.078647	-0.077507	-0.265283	0.072231	0.177863	-0.265664	0.070225	0.138103
14799	123.325000	-0.871787	0.629662	-0.016376	-0.853562	0.634375	0.212314	-0.869679	0.839883	-0.035674	-0.875770	0.847430	0.167826	-0.651156	0.750211	-0.173822	-0.801768	1.147456	0.002419	-0.670936	0.780620	0.325274	-0.789762	1.135925	0.106648	-0.758401	1.080094	0.102212										-0.285206	0.078634	-0.077439	-0.265234	0.072220	0.177909	-0.265621	0.070239	0.138148
14800	123.333333	-0.871922	0.629429	-0.016447	-0.853495	0.634732	0.212187	-0.870073	0.839344	-0.036118	-0.875606	0.847701	0.167318	-0.651507	0.749407	-0.174586	-0.802594	1.146742	-0.000039	-0.670569	0.781514	0.324256	-0.790184	1.135955	0.104264	-0.758635	1.080140	0.100021										-0.285197	0.078663	-0.077449	-0.265194	0.072209	0.177971	-0.265596	0.070256	0.138206
14801	123.341667	-0.872096	0.629156	-0.016545	-0.853490	0.635012	0.212119	-0.870622	0.838787	-0.036581	-0.875419	0.847979	0.166891	-0.651883	0.748749	-0.175500	-0.803359	1.146160	-0.002114	-0.670097	0.782458	0.323312	-0.790551	1.135931	0.101958	-0.758817	1.080193	0.097933										-0.285207	0.078671	-0.077427	-0.265153	0.072210	0.178052	-0.265584	0.070254	0.138319
14802	123.350000	-0.872370	0.628802	-0.016678	-0.853387	0.635218	0.212027	-0.871144	0.838268	-0.036916	-0.875196	0.848259	0.166517	-0.652347	0.747882	-0.176192	-0.804114	1.145498	-0.004461	-0.669535	0.783446	0.322422	-0.790757	1.135890	0.099626	-0.759089	1.080253	0.096021										-0.285214	0.078666	-0.077411	-0.265104	0.072217	0.178131	-0.265518	0.070335	0.138360
14803	123.358333	-0.872501	0.628541	-0.016674	-0.853288	0.635429	0.211987	-0.871571	0.837790	-0.037131	-0.874936	0.848545	0.166224	-0.652825	0.747028	-0.176881	-0.804875	1.144809	-0.006576	-0.668886	0.784466	0.321586	-0.791101	1.135913	0.097516	-0.759261	1.080411	0.094120										-0.285222	0.078651	-0.077403	-0.265054	0.072208	0.178204	-0.265532	0.070287	0.138499
14804	123.366667	-0.872747	0.628214	-0.016720	-0.853195	0.635642	0.211971	-0.872100	0.837270	-0.037373	-0.874657	0.848853	0.165996	-0.653389	0.746228	-0.177646	-0.805585	1.144149	-0.008765	-0.668143	0.785518	0.320803	-0.791424	1.135933	0.095448	-0.759149	1.080360	0.091976										-0.285268	0.078599	-0.077315	-0.265007	0.072192	0.178276	-0.265501	0.070307	0.138563
14805	123.375000	-0.872878	0.627925	-0.016699	-0.853217	0.635946	0.212007	-0.872511	0.836793	-0.037465	-0.874345	0.849187	0.165846	-0.653993	0.745376	-0.178299	-0.806391	1.143474	-0.010664	-0.667335	0.786609	0.320083	-0.791615	1.136000	0.093336	-0.759453	1.080631	0.090337										-0.285246	0.078633	-0.077383	-0.264966	0.072183	0.178322	-0.265466	0.070334	0.138613
14806	123.383333	-0.873049	0.627650	-0.016641	-0.853120	0.636165	0.212054	-0.873064	0.836287	-0.037571	-0.874000	0.849532	0.165755	-0.654631	0.744509	-0.178914	-0.807030	1.142897	-0.012847	-0.666462	0.787712	0.319389	-0.791715	1.136077	0.091237	-0.759657	1.080748	0.088642										-0.285260	0.078627	-0.077376	-0.264922	0.072163	0.178366	-0.265457	0.070324	0.138657
14807	123.391667	-0.873288	0.627325	-0.016611	-0.852866	0.636304	0.212075	-0.873536	0.835837	-0.037512	-0.873645	0.849890	0.165739	-0.655290	0.743621	-0.179467	-0.807756	1.142259	-0.014764	-0.665538	0.788875	0.318768	-0.791907	1.136271	0.089266	-0.759660	1.081046	0.086859										-0.285274	0.078623	-0.077364	-0.264886	0.072146	0.178395	-0.265420	0.070334	0.138675
14808	123.400000	-0.873399	0.627074	-0.016463	-0.852661	0.636458	0.212119	-0.874033	0.835366	-0.037430	-0.873502	0.850405	0.165922	-0.655955	0.742644	-0.179871	-0.808399	1.141676	-0.016678	-0.664574	0.790042	0.318187	-0.792092	1.136490	0.087337	-0.759576	1.081258	0.085042										-0.285283	0.078637	-0.077335	-0.264855	0.072129	0.178418	-0.265409	0.070325	0.138717
14809	123.408333	-0.873709	0.626851	-0.016329	-0.852538	0.636712	0.212274	-0.874485	0.834862	-0.037270	-0.872971	0.850675	0.165972	-0.656704	0.741851	-0.180487	-0.809102	1.141096	-0.018559	-0.663584	0.791215	0.317655	-0.792060	1.136632	0.085354	-0.759657	1.081366	0.083339										-0.285293	0.078651	-0.077310	-0.264820	0.072131	0.178444	-0.265371	0.070346	0.138747
14810	123.416667	-0.873948	0.626630	-0.016210	-0.852256	0.636861	0.212397	-0.874976	0.834440	-0.037054	-0.872666	0.851089	0.166209	-0.657398	0.740858	-0.180793	-0.809763	1.140573	-0.020234	-0.662561	0.792405	0.317159	-0.792089	1.136868	0.083455	-0.759799	1.081760	0.081911										-0.285308	0.078659	-0.077268	-0.264783	0.072139	0.178475	-0.265345	0.070350	0.138783
14811	123.425000	-0.874053	0.626494	-0.015961	-0.852145	0.637097	0.212601	-0.875409	0.833995	-0.036745	-0.872251	0.851424	0.166459	-0.658155	0.740027	-0.181149	-0.810194	1.139977	-0.021995	-0.661512	0.793573	0.316700	-0.792078	1.137158	0.081587	-0.759695	1.082047	0.080250										-0.285315	0.078667	-0.077226	-0.264750	0.072140	0.178508	-0.265311	0.070379	0.138811
14812	123.433333	-0.874261	0.626334	-0.015733	-0.852014	0.637358	0.212868	-0.875993	0.833614	-0.036361	-0.871824	0.851757	0.166771	-0.658950	0.739294	-0.181602	-0.810820	1.139404	-0.023618	-0.660452	0.794726	0.316262	-0.792124	1.137507	0.079813	-0.759688	1.082296	0.078671										-0.285326	0.078659	-0.077178	-0.264729	0.072139	0.178537	-0.265286	0.070388	0.138834
14813	123.441667	-0.874560	0.626103	-0.015547	-0.851649	0.637503	0.213084	-0.876444	0.833221	-0.035950	-0.871401	0.852093	0.167145	-0.659720	0.738533	-0.181788	-0.811325	1.138860	-0.025445	-0.659380	0.795853	0.315847	-0.791903	1.137801	0.077884	-0.759792	1.082509	0.077139										-0.285346	0.078650	-0.077125	-0.264702	0.072132	0.178555	-0.265265	0.070392	0.138855
14814	123.450000	-0.874709	0.625902	-0.015288	-0.851213	0.637602	0.213269	-0.876867	0.832933	-0.035433	-0.870971	0.852436	0.167568	-0.660547	0.737905	-0.182050	-0.811834	1.138361	-0.027192	-0.658291	0.796945	0.315424	-0.791804	1.138244	0.076174	-0.759604	1.082855	0.075583										-0.285358	0.078641	-0.077094	-0.264692	0.072126	0.178562	-0.265253	0.070386	0.138863
14815	123.458333	-0.874723	0.625750	-0.014928	-0.851055	0.637861	0.213576	-0.877311	0.832578	-0.034897	-0.870528	0.852798	0.168034	-0.661357	0.737229	-0.182046	-0.812372	1.137764	-0.028760	-0.657182	0.798011	0.315032	-0.791600	1.138691	0.074402	-0.759500	1.083213	0.074136										-0.285386	0.078611	-0.077031	-0.264679	0.072102	0.178564	-0.265251	0.070363	0.138870
14816	123.466667	-0.874824	0.625585	-0.014634	-0.850901	0.638123	0.213901	-0.877606	0.832231	-0.034265	-0.870065	0.853162	0.168532	-0.662218	0.736688	-0.182130	-0.812984	1.137170	-0.030197	-0.656065	0.799035	0.314633	-0.791381	1.139196	0.072658	-0.759367	1.083651	0.072734										-0.285390	0.078625	-0.077033	-0.264675	0.072085	0.178568	-0.265253	0.070343	0.138868
14817	123.475000	-0.874970	0.625413	-0.014392	-0.850690	0.638285	0.214189	-0.878075	0.831925	-0.033680	-0.869592	0.853539	0.169049	-0.663101	0.736263	-0.182283	-0.813431	1.136683	-0.031870	-0.654951	0.800040	0.314246	-0.791164	1.139773	0.070968	-0.759203	1.084138	0.071360										-0.285400	0.078621	-0.077007	-0.264667	0.072069	0.178560	-0.265254	0.070332	0.138869
14818	123.483333	-0.874983	0.625322	-0.014094	-0.850399	0.638484	0.214469	-0.878543	0.831694	-0.033062	-0.869095	0.853908	0.169586	-0.663944	0.735800	-0.182305	-0.813955	1.136227	-0.033298	-0.653837	0.800997	0.313859	-0.790917	1.140408	0.069301	-0.759017	1.084664	0.070008										-0.285412	0.078630	-0.076985	-0.264656	0.072068	0.178559	-0.265258	0.070317	0.138875
14819	123.491667	-0.875010	0.625238	-0.013871	-0.850054	0.638548	0.214723	-0.878913	0.831413	-0.032408	-0.868581	0.854285	0.170119	-0.664755	0.735298	-0.182232	-0.814504	1.135816	-0.034615	-0.652733	0.801929	0.313490	-0.790637	1.141055	0.067634	-0.758918	1.085311	0.068828										-0.285432	0.078617	-0.076918	-0.264643	0.072075	0.178559	-0.265258	0.070320	0.138876
14820	123.500000	-0.875020	0.625191	-0.013661	-0.849695	0.638706	0.214916	-0.879292	0.831106	-0.031751	-0.868044	0.854680	0.170657	-0.665522	0.734799	-0.182141	-0.814924	1.135477	-0.036016	-0.651647	0.802854	0.313141	-0.790439	1.141798	0.066144	-0.758893	1.085979	0.067755										-0.285422	0.078650	-0.076926	-0.264628	0.072088	0.178559	-0.265250	0.070331	0.138869
14821	123.508333	-0.875130	0.625161	-0.013484	-0.849556	0.638910	0.215191	-0.879550	0.830882	-0.031092	-0.867321	0.854977	0.171110	-0.666237	0.734339	-0.182041	-0.815458	1.135271	-0.037245	-0.650592	0.803784	0.312823	-0.790217	1.142509	0.064749	-0.758798	1.086600	0.066656										-0.285416	0.078662	-0.076909	-0.264614	0.072101	0.178546	-0.265241	0.070323	0.138859
14822	123.516667	-0.875014	0.625193	-0.013201	-0.849272	0.639100	0.215417	-0.879850	0.830650	-0.030438	-0.866812	0.855356	0.171610	-0.666913	0.733899	-0.182083	-0.815956	1.134977	-0.038186	-0.649557	0.804685	0.312498	-0.789989	1.143206	0.063436	-0.758673	1.087236	0.065671										-0.285412	0.078661	-0.076895	-0.264594	0.072103	0.178522	-0.265229	0.070298	0.138832
14823	123.525000	-0.874985	0.625270	-0.013009	-0.849060	0.639331	0.215643	-0.880173	0.830309	-0.029865	-0.866329	0.855702	0.172086	-0.667521	0.733446	-0.182070	-0.816462	1.134703	-0.039115	-0.648548	0.805587	0.312196	-0.789810	1.143824	0.062316	-0.758590	1.087969	0.064910										-0.285430	0.078655	-0.076864	-0.264576	0.072095	0.178477	-0.265222	0.070267	0.138789
14824	123.533333	-0.874999	0.625369	-0.012795	-0.848908	0.639526	0.215869	-0.880377	0.830038	-0.029299	-0.865867	0.856043	0.172528	-0.668054	0.733031	-0.182057	-0.816941	1.134454	-0.039814	-0.647560	0.806468	0.311885	-0.789583	1.144370	0.061337	-0.758415	1.088644	0.064168										-0.285473	0.078602	-0.076785	-0.264554	0.072084	0.178426	-0.265213	0.070212	0.138740
14825	123.541667	-0.874919	0.625437	-0.012586	-0.848750	0.639841	0.216236	-0.880497	0.829738	-0.028745	-0.865420	0.856337	0.172928	-0.668534	0.732634	-0.182011	-0.817524	1.134215	-0.040345	-0.646617	0.807342	0.311582	-0.789382	1.144912	0.060604	-0.757965	1.089003	0.063290										-0.285439	0.078637	-0.076858	-0.264537	0.072067	0.178366	-0.265201	0.070158	0.138687
14826	123.550000	-0.875005	0.625600	-0.012359	-0.848220	0.639957	0.216340	-0.880585	0.829439	-0.028248	-0.864989	0.856611	0.173292	-0.668968	0.732261	-0.181956	-0.818118	1.134015	-0.040754	-0.645702	0.808181	0.311264	-0.789049	1.145306	0.059797	-0.757681	1.089516	0.062622										-0.285489	0.078586	-0.076769	-0.264516	0.072055	0.178307	-0.265187	0.070116	0.138625
14827	123.558333	-0.874917	0.625605	-0.012126	-0.847948	0.640212	0.216562	-0.880844	0.829230	-0.027806	-0.864584	0.856870	0.173628	-0.669390	0.731976	-0.181924	-0.818659	1.133806	-0.041175	-0.644835	0.808978	0.310961	-0.788756	1.145702	0.059115	-0.757180	1.089690	0.061851										-0.285454	0.078631	-0.076831	-0.264494	0.072047	0.178255	-0.265171	0.070073	0.138581
14828	123.566667	-0.875039	0.625600	-0.011967	-0.847495	0.640338	0.216737	-0.881077	0.829027	-0.027417	-0.864172	0.857109	0.173935	-0.669770	0.731708	-0.181871	-0.819240	1.133668	-0.041438	-0.644013	0.809722	0.310627	-0.788469	1.146076	0.058511	-0.756849	1.090077	0.061261										-0.285465	0.078627	-0.076797	-0.264470	0.072054	0.178216	-0.265150	0.070054	0.138551
14829	123.575000	-0.874953	0.625594	-0.011595	-0.847153	0.640542	0.216980	-0.881133	0.828810	-0.027037	-0.863778	0.857324	0.174209	-0.670108	0.731420	-0.181754	-0.819756	1.133509	-0.041690	-0.643263	0.810424	0.310321	-0.788161	1.146366	0.057907	-0.756563	1.090391	0.060741										-0.285461	0.078640	-0.076769	-0.264445	0.072066	0.178187	-0.265129	0.070037	0.138515
14830	123.583333	-0.874766	0.625534	-0.011190	-0.846802	0.640742	0.217226	-0.881193	0.828628	-0.026663	-0.863388	0.857530	0.174481	-0.670385	0.731038	-0.181511	-0.820239	1.133386	-0.041770	-0.642565	0.811090	0.310025	-0.788023	1.146650	0.057429	-0.756340	1.090723	0.060242										-0.285470	0.078646	-0.076724	-0.264416	0.072074	0.178154	-0.265109	0.070024	0.138484
14831	123.591667	-0.874867	0.625504	-0.010942	-0.846443	0.640934	0.217477	-0.881300	0.828477	-0.026334	-0.863021	0.857717	0.174736	-0.670654	0.730775	-0.181427	-0.820722	1.133243	-0.042047	-0.641908	0.811685	0.309751	-0.787741	1.146862	0.056956	-0.756148	1.090962	0.059865										-0.285475	0.078649	-0.076690	-0.264391	0.072077	0.178114	-0.265070	0.070018	0.138433
14832	123.600000	-0.874960	0.625464	-0.010698	-0.846167	0.641114	0.217719	-0.881392	0.828336	-0.026028	-0.862663	0.857904	0.174980	-0.670900	0.730534	-0.181371	-0.821198	1.133103	-0.042155	-0.641301	0.812249	0.309480	-0.787680	1.147129	0.056669	-0.755897	1.091180	0.059432										-0.285478	0.078656	-0.076666	-0.264363	0.072068	0.178073	-0.265031	0.070004	0.138384
14833	123.608333	-0.874882	0.625433	-0.010412	-0.845751	0.641317	0.217915	-0.881489	0.828293	-0.025681	-0.862320	0.858056	0.175216	-0.671098	0.730315	-0.181336	-0.821676	1.132980	-0.042182	-0.640742	0.812736	0.309205	-0.787494	1.147274	0.056357	-0.755647	1.091355	0.059041										-0.285479	0.078664	-0.076650	-0.264338	0.072068	0.178031	-0.265046	0.069937	0.138365
14834	123.616667	-0.874733	0.625351	-0.010129	-0.845340	0.641392	0.218082	-0.881596	0.828090	-0.025462	-0.862004	0.858201	0.175447	-0.671262	0.730123	-0.181324	-0.822106	1.132869	-0.042217	-0.640199	0.813173	0.308933	-0.787362	1.147334	0.056074	-0.755423	1.091484	0.058700										-0.285489	0.078652	-0.076643	-0.264312	0.072057	0.177985	-0.265011	0.069919	0.138294
14835	123.625000	-0.874822	0.625342	-0.010000	-0.845046	0.641566	0.218213	-0.881639	0.827995	-0.025201	-0.861697	0.858330	0.175661	-0.671383	0.729964	-0.181326	-0.822569	1.132705	-0.042189	-0.639692	0.813557	0.308674	-0.787181	1.147357	0.055797	-0.755272	1.091609	0.058436										-0.285491	0.078642	-0.076643	-0.264283	0.072048	0.177946	-0.264971	0.069924	0.138227
14836	123.633333	-0.874929	0.625317	-0.009828	-0.844770	0.641685	0.218345	-0.881670	0.827901	-0.024979	-0.861420	0.858431	0.175874	-0.671488	0.729835	-0.181345	-0.823020	1.132533	-0.042153	-0.639210	0.813897	0.308443	-0.787232	1.147502	0.055708	-0.755150	1.091740	0.058217										-0.285483	0.078646	-0.076646	-0.264258	0.072033	0.177913	-0.264965	0.069853	0.138229
14837	123.641667	-0.874731	0.625345	-0.009646	-0.844532	0.641773	0.218439	-0.881733	0.827812	-0.024768	-0.861170	0.858510	0.176071	-0.671582	0.729738	-0.181375	-0.823378	1.132406	-0.042107	-0.638729	0.814163	0.308210	-0.787150	1.147436	0.055458	-0.755056	1.091853	0.058032										-0.285494	0.078623	-0.076645	-0.264227	0.072042	0.177891	-0.264946	0.069846	0.138209
14838	123.650000	-0.874686	0.625350	-0.009566	-0.844321	0.641841	0.218506	-0.881822	0.827717	-0.024540	-0.860943	0.858568	0.176257	-0.671681	0.729663	-0.181405	-0.823784	1.132295	-0.042010	-0.638268	0.814387	0.307977	-0.787194	1.147432	0.055348	-0.755004	1.091932	0.057885										-0.285493	0.078620	-0.076637	-0.264201	0.072051	0.177873	-0.264812	0.069975	0.138093
14839	123.658333	-0.874590	0.625350	-0.009545	-0.844096	0.641847	0.218538	-0.881855	0.827647	-0.024379	-0.860744	0.858611	0.176437	-0.671785	0.729604	-0.181459	-0.824118	1.132159	-0.041963	-0.637842	0.814581	0.307786	-0.787268	1.147422	0.055298	-0.754965	1.091981	0.057773										-0.285489	0.078619	-0.076630	-0.264178	0.072062	0.177855	-0.264819	0.069925	0.138115
14840	123.666667	-0.874577	0.625403	-0.009506	-0.843907	0.641870	0.218520	-0.881896	0.827600	-0.024225	-0.860565	0.858629	0.176605	-0.671893	0.729565	-0.181526	-0.824482	1.132070	-0.041789	-0.637425	0.814727	0.307612	-0.787487	1.147469	0.055394	-0.754942	1.092022	0.057687										-0.285490	0.078619	-0.076618	-0.264144	0.072069	0.177837	-0.264831	0.069885	0.138130
14841	123.675000	-0.874501	0.625431	-0.009523	-0.843775	0.641880	0.218513	-0.881937	0.827587	-0.024088	-0.860415	0.858632	0.176773	-0.671997	0.729548	-0.181616	-0.824805	1.132005	-0.041627	-0.637028	0.814818	0.307445	-0.787568	1.147458	0.055529	-0.754966	1.092070	0.057645										-0.285483	0.078634	-0.076605	-0.264121	0.072075	0.177821	-0.264813	0.069868	0.138122
14842	123.683333	-0.874407	0.625471	-0.009550	-0.843670	0.641884	0.218492	-0.882004	0.827585	-0.023958	-0.860284	0.858626	0.176928	-0.672088	0.729553	-0.181730	-0.825095	1.131929	-0.041560	-0.636667	0.814884	0.307293	-0.787693	1.147488	0.055569	-0.755032	1.092137	0.057655										-0.285484	0.078636	-0.076587	-0.264097	0.072073	0.177806	-0.264748	0.069937	0.138039
14843	123.691667	-0.874356	0.625508	-0.009593	-0.843581	0.641880	0.218464	-0.882052	0.827634	-0.023826	-0.860171	0.858610	0.177077	-0.672156	0.729595	-0.181853	-0.825364	1.131921	-0.041443	-0.636350	0.814937	0.307180	-0.787816	1.147521	0.055655	-0.755116	1.092185	0.057711										-0.285460	0.078657	-0.076594	-0.264081	0.072069	0.177786	-0.264773	0.069862	0.138053
14844	123.700000	-0.874316	0.625549	-0.009638	-0.843503	0.641875	0.218433	-0.882107	0.827697	-0.023707	-0.860082	0.858579	0.177219	-0.672204	0.729668	-0.181986	-0.825597	1.131923	-0.041192	-0.636057	0.814960	0.307086	-0.787968	1.147502	0.055786	-0.755187	1.092218	0.057799										-0.285472	0.078638	-0.076567	-0.264067	0.072061	0.177769	-0.264789	0.069803	0.138075
14845	123.708333	-0.874326	0.625594	-0.009668	-0.843443	0.641872	0.218403	-0.882261	0.827733	-0.023617	-0.860009	0.858543	0.177374	-0.672205	0.729798	-0.182101	-0.825780	1.131909	-0.041013	-0.635800	0.814952	0.307027	-0.788091	1.147486	0.055979	-0.755252	1.092231	0.057931										-0.285474	0.078625	-0.076540	-0.264064	0.072059	0.177757	-0.264789	0.069786	0.138062
14846	123.716667	-0.874272	0.625625	-0.009691	-0.843385	0.641868	0.218384	-0.882368	0.827807	-0.023522	-0.859943	0.858501	0.177538	-0.672148	0.729978	-0.182180	-0.825947	1.131884	-0.040780	-0.635570	0.814911	0.306987	-0.788197	1.147434	0.056197	-0.755320	1.092230	0.058094										-0.285474	0.078618	-0.076517	-0.264058	0.072056	0.177749	-0.264736	0.069864	0.137986
14847	123.725000	-0.874263	0.625678	-0.009695	-0.843402	0.641861	0.218391	-0.882475	0.827902	-0.023442	-0.859886	0.858443	0.177712	-0.672059	0.730247	-0.182157	-0.826102	1.131907	-0.040508	-0.635378	0.814843	0.306984	-0.788288	1.147424	0.056463	-0.755405	1.092212	0.058304										-0.285467	0.078612	-0.076484	-0.264060	0.072054	0.177745	-0.264728	0.069869	0.137989
14848	123.733333	-0.874314	0.625756	-0.009683	-0.843316	0.641831	0.218361	-0.882610	0.828025	-0.023343	-0.859831	0.858372	0.177889	-0.671928	0.730578	-0.182036	-0.826272	1.131925	-0.040244	-0.635214	0.814744	0.306995	-0.788403	1.147421	0.056781	-0.755491	1.092189	0.058537										-0.285473	0.078597	-0.076446	-0.264068	0.072056	0.177741	-0.264732	0.069880	0.137991
14849	123.741667	-0.874229	0.625801	-0.009667	-0.843273	0.641780	0.218338	-0.882769	0.828159	-0.023204	-0.859775	0.858296	0.178087	-0.671741	0.730989	-0.181762	-0.826377	1.132020	-0.039878	-0.635069	0.814603	0.307037	-0.788486	1.147366	0.057093	-0.755580	1.092158	0.058810										-0.285466	0.078607	-0.076420	-0.264068	0.072065	0.177749	-0.264789	0.069822	0.138041
14850	123.750000	-0.874211	0.625890	-0.009654	-0.843328	0.641755	0.218359	-0.882924	0.828327	-0.023064	-0.859720	0.858210	0.178302	-0.671528	0.731456	-0.181374	-0.826444	1.132127	-0.039571	-0.634945	0.814417	0.307093	-0.788565	1.147344	0.057432	-0.755707	1.092125	0.059111										-0.285477	0.078600	-0.076365	-0.264072	0.072069	0.177757	-0.264740	0.069896	0.137997
14851	123.758333	-0.874156	0.625988	-0.009648	-0.843362	0.641689	0.218355	-0.883080	0.828478	-0.022866	-0.859664	0.858118	0.178529	-0.671271	0.731949	-0.180848	-0.826565	1.132315	-0.039124	-0.634844	0.814187	0.307182	-0.788604	1.147390	0.057869	-0.755814	1.092097	0.059433										-0.285482	0.078619	-0.076339	-0.264076	0.072069	0.177755	-0.264769	0.069854	0.138030
14852	123.766667	-0.874224	0.626089	-0.009731	-0.843414	0.641613	0.218352	-0.883235	0.828623	-0.022627	-0.859611	0.858029	0.178774	-0.670977	0.732459	-0.180232	-0.826648	1.132476	-0.038693	-0.634754	0.813916	0.307290	-0.788651	1.147354	0.058271	-0.755909	1.092075	0.059808										-0.285482	0.078631	-0.076316	-0.264082	0.072068	0.177758	-0.264746	0.069887	0.138000
14853	123.775000	-0.874139	0.626373	-0.009713	-0.843487	0.641526	0.218353	-0.883327	0.828780	-0.022452	-0.859553	0.857935	0.179049	-0.670648	0.733034	-0.179632	-0.826751	1.132743	-0.038192	-0.634679	0.813640	0.307441	-0.788613	1.147427	0.058750	-0.756027	1.092089	0.060202										-0.285486	0.078625	-0.076288	-0.264088	0.072055	0.177756	-0.264750	0.069875	0.137993
14854	123.783333	-0.874128	0.626507	-0.009779	-0.843574	0.641427	0.218358	-0.883489	0.828990	-0.022140	-0.859486	0.857841	0.179345	-0.670303	0.733636	-0.179015	-0.826855	1.132987	-0.037719	-0.634615	0.813340	0.307603	-0.788743	1.147547	0.059367	-0.756154	1.092092	0.060624										-0.285481	0.078621	-0.076272	-0.264096	0.072045	0.177756	-0.264819	0.069780	0.138059
14855	123.791667	-0.874068	0.626629	-0.009842	-0.843688	0.641329	0.218370	-0.883687	0.829067	-0.021875	-0.859429	0.857769	0.179674	-0.669835	0.734134	-0.178218	-0.826935	1.133251	-0.037078	-0.634563	0.813011	0.307765	-0.788775	1.147620	0.059949	-0.756267	1.092109	0.061139										-0.285494	0.078612	-0.076259	-0.264097	0.072042	0.177762	-0.264815	0.069804	0.138046
14856	123.800000	-0.874071	0.626714	-0.009872	-0.843786	0.641235	0.218401	-0.883849	0.829249	-0.021560	-0.859380	0.857700	0.180024	-0.669436	0.734810	-0.177719	-0.827020	1.133478	-0.036516	-0.634513	0.812688	0.307939	-0.788832	1.147657	0.060543	-0.756397	1.092115	0.061658										-0.285524	0.078570	-0.076173	-0.264099	0.072048	0.177766	-0.264757	0.069885	0.138001
14857	123.808333	-0.874149	0.626789	-0.009861	-0.843844	0.641106	0.218455	-0.884000	0.829398	-0.021223	-0.859341	0.857621	0.180384	-0.668999	0.735353	-0.177145	-0.827102	1.133759	-0.035851	-0.634462	0.812392	0.308123	-0.788841	1.147620	0.061184	-0.756517	1.092119	0.062235										-0.285510	0.078577	-0.076190	-0.264110	0.072049	0.177771	-0.264791	0.069865	0.138039
14858	123.816667	-0.874532	0.626888	-0.009822	-0.843892	0.640972	0.218528	-0.884114	0.829570	-0.020911	-0.859316	0.857545	0.180753	-0.668565	0.735814	-0.176524	-0.827147	1.133955	-0.035214	-0.634405	0.812116	0.308331	-0.789022	1.147664	0.061970	-0.756630	1.092091	0.062835										-0.285486	0.078599	-0.076211	-0.264119	0.072062	0.177776	-0.264879	0.069791	0.138111
14859	123.825000	-0.874384	0.626727	-0.009651	-0.844067	0.640928	0.218666	-0.884285	0.829694	-0.020605	-0.859312	0.857455	0.181127	-0.668261	0.736344	-0.176160	-0.827230	1.134120	-0.034455	-0.634332	0.811865	0.308553	-0.789096	1.147571	0.062641	-0.756746	1.092053	0.063496										-0.285494	0.078605	-0.076183	-0.264138	0.072067	0.177776	-0.264808	0.069889	0.138052
14860	123.833333	-0.874598	0.626675	-0.009498	-0.844226	0.640862	0.218834	-0.884421	0.829810	-0.020320	-0.859329	0.857355	0.181492	-0.668020	0.736798	-0.175844	-0.827305	1.134270	-0.033674	-0.634248	0.811618	0.308771	-0.789328	1.147523	0.063449	-0.756857	1.091976	0.064173										-0.285504	0.078601	-0.076159	-0.264155	0.072068	0.177781	-0.264899	0.069806	0.138112
14861	123.841667	-0.874935	0.626708	-0.009505	-0.844309	0.640746	0.218977	-0.884453	0.829976	-0.020028	-0.859381	0.857252	0.181849	-0.667869	0.737088	-0.175521	-0.827394	1.134387	-0.032876	-0.634156	0.811380	0.308994	-0.789363	1.147313	0.064231	-0.756947	1.091881	0.064895										-0.285504	0.078609	-0.076135	-0.264170	0.072061	0.177776	-0.264913	0.069793	0.138105
14862	123.850000	-0.875035	0.626659	-0.009273	-0.844393	0.640626	0.219141	-0.884491	0.830109	-0.019772	-0.859450	0.857136	0.182204	-0.667768	0.737253	-0.175345	-0.827500	1.134537	-0.032061	-0.634092	0.811139	0.309227	-0.789533	1.147176	0.065103	-0.757076	1.091787	0.065617										-0.285505	0.078612	-0.076124	-0.264188	0.072054	0.177772	-0.264932	0.069776	0.138100
14863	123.858333	-0.875209	0.626605	-0.009142	-0.844472	0.640438	0.219314	-0.884524	0.830230	-0.019489	-0.859555	0.857023	0.182551	-0.667781	0.737407	-0.175096	-0.827528	1.134636	-0.031214	-0.634070	0.810909	0.309493	-0.789794	1.147097	0.066059	-0.757221	1.091663	0.066391										-0.285510	0.078604	-0.076097	-0.264206	0.072031	0.177767	-0.264908	0.069849	0.138034
14864	123.866667	-0.875364	0.626550	-0.009025	-0.844503	0.640265	0.219488	-0.884502	0.830354	-0.019243	-0.859679	0.856916	0.182893	-0.667832	0.737505	-0.174901	-0.827626	1.134747	-0.030425	-0.634092	0.810678	0.309779	-0.789949	1.146926	0.066927	-0.757390	1.091547	0.067164										-0.285522	0.078594	-0.076076	-0.264224	0.072016	0.177770	-0.264956	0.069768	0.138102
14865	123.875000	-0.875318	0.626501	-0.008757	-0.844610	0.640076	0.219677	-0.884522	0.830461	-0.018967	-0.859831	0.856807	0.183222	-0.667919	0.737534	-0.174801	-0.827664	1.134851	-0.029694	-0.634184	0.810440	0.310141	-0.790260	1.146813	0.067845	-0.757598	1.091429	0.067954										-0.285538	0.078564	-0.076013	-0.264229	0.072026	0.177778	-0.264968	0.069780	0.138104
14866	123.883333	-0.875484	0.626446	-0.008707	-0.844758	0.639878	0.219852	-0.884421	0.830574	-0.018753	-0.860000	0.856695	0.183539	-0.667973	0.737467	-0.174621	-0.827738	1.134940	-0.028959	-0.634307	0.810192	0.310540	-0.790464	1.146673	0.068711	-0.757833	1.091323	0.068761										-0.285522	0.078585	-0.076022	-0.264238	0.072035	0.177787	-0.264971	0.069803	0.138117
14867	123.891667	-0.875431	0.626513	-0.008499	-0.845042	0.639813	0.220057	-0.884336	0.830647	-0.018523	-0.860191	0.856589	0.183847	-0.668108	0.737484	-0.174680	-0.827763	1.135012	-0.028209	-0.634445	0.809935	0.311001	-0.790768	1.146553	0.069586	-0.758107	1.091211	0.069570										-0.285527	0.078580	-0.075992	-0.264242	0.072052	0.177793	-0.264931	0.069907	0.138061
14868	123.900000	-0.875567	0.626476	-0.008448	-0.845131	0.639558	0.220187	-0.884221	0.830766	-0.018241	-0.860405	0.856487	0.184142	-0.668228	0.737511	-0.174768	-0.827825	1.135088	-0.027489	-0.634603	0.809690	0.311512	-0.791084	1.146411	0.070430	-0.758416	1.091090	0.070391										-0.285560	0.078533	-0.075891	-0.264247	0.072064	0.177791	-0.264934	0.069916	0.138059
14869	123.908333	-0.875513	0.626550	-0.008268	-0.845360	0.639379	0.220340	-0.884140	0.830778	-0.018037	-0.860636	0.856356	0.184420	-0.668327	0.737487	-0.174821	-0.827832	1.135128	-0.026873	-0.634781	0.809453	0.312084	-0.791556	1.146301	0.071313	-0.758738	1.090955	0.071215										-0.285520	0.078585	-0.075953	-0.264248	0.072070	0.177779	-0.264974	0.069842	0.138110
14870	123.916667	-0.875528	0.626574	-0.008174	-0.845599	0.639205	0.220490	-0.884011	0.830826	-0.017842	-0.860869	0.856214	0.184681	-0.668387	0.737493	-0.174873	-0.827874	1.135180	-0.026181	-0.634975	0.809224	0.312665	-0.791992	1.146211	0.072203	-0.759128	1.090828	0.072017										-0.285532	0.078559	-0.075930	-0.264255	0.072075	0.177767	-0.264944	0.069904	0.138041
14871	123.925000	-0.875507	0.626600	-0.008117	-0.845811	0.638988	0.220605	-0.883847	0.830885	-0.017668	-0.861118	0.856066	0.184920	-0.668406	0.737527	-0.174918	-0.827900	1.135247	-0.025568	-0.635212	0.808978	0.313263	-0.792409	1.146055	0.072951	-0.759478	1.090693	0.072723										-0.285544	0.078535	-0.075879	-0.264266	0.072057	0.177754	-0.264947	0.069886	0.138022
14872	123.933333	-0.875550	0.626579	-0.008046	-0.846026	0.638741	0.220745	-0.883691	0.830917	-0.017514	-0.861383	0.855904	0.185143	-0.668396	0.737578	-0.174937	-0.827881	1.135276	-0.024944	-0.635487	0.808757	0.313894	-0.792839	1.145874	0.073680	-0.759907	1.090529	0.073528										-0.285558	0.078495	-0.075823	-0.264275	0.072050	0.177740	-0.264988	0.069799	0.138077
14873	123.941667	-0.875554	0.626582	-0.007989	-0.846251	0.638521	0.220853	-0.883521	0.830937	-0.017374	-0.861661	0.855731	0.185347	-0.668324	0.737663	-0.174929	-0.827883	1.135294	-0.024485	-0.635799	0.808494	0.314529	-0.793327	1.145729	0.074408	-0.760391	1.090384	0.074273										-0.285522	0.078542	-0.075885	-0.264278	0.072036	0.177726	-0.264992	0.069791	0.138056
14874	123.950000	-0.875559	0.626582	-0.007946	-0.846552	0.638335	0.220998	-0.883307	0.831025	-0.017190	-0.861854	0.855637	0.185523	-0.668178	0.737789	-0.174862	-0.827817	1.135252	-0.024033	-0.636133	0.808234	0.315175	-0.793804	1.145557	0.075088	-0.760884	1.090209	0.075060										-0.285562	0.078476	-0.075773	-0.264280	0.072041	0.177723	-0.264949	0.069872	0.137988
14875	123.958333	-0.875589	0.626596	-0.007899	-0.846718	0.638064	0.221084	-0.883071	0.831048	-0.017100	-0.862249	0.855396	0.185706	-0.667938	0.737924	-0.174681	-0.827769	1.135238	-0.023567	-0.636501	0.807946	0.315831	-0.794304	1.145320	0.075710	-0.761404	1.090007	0.075818										-0.285560	0.078471	-0.075734	-0.264284	0.072042	0.177721	-0.264970	0.069851	0.138025
14876	123.966667	-0.875604	0.626610	-0.007857	-0.846873	0.637775	0.221159	-0.882868	0.831098	-0.017000	-0.862557	0.855218	0.185863	-0.667630	0.738103	-0.174443	-0.827677	1.135172	-0.023205	-0.636883	0.807634	0.316464	-0.794802	1.145045	0.076289	-0.761915	1.089834	0.076547										-0.285509	0.078521	-0.075786	-0.264289	0.072057	0.177731	-0.264946	0.069909	0.137999
14877	123.975000	-0.875606	0.626641	-0.007816	-0.847172	0.637623	0.221284	-0.882777	0.831132	-0.016950	-0.862870	0.855058	0.186010	-0.667290	0.738427	-0.174270	-0.827593	1.135098	-0.022867	-0.637277	0.807301	0.317092	-0.795412	1.144814	0.076864	-0.762465	1.089626	0.077237										-0.285549	0.078463	-0.075658	-0.264302	0.072070	0.177740	-0.264975	0.069887	0.138036
14878	123.983333	-0.875611	0.626670	-0.007776	-0.847454	0.637450	0.221405	-0.882498	0.831181	-0.016868	-0.863183	0.854899	0.186144	-0.666855	0.738682	-0.173961	-0.827469	1.135023	-0.022550	-0.637673	0.806926	0.317677	-0.796026	1.144603	0.077425	-0.763058	1.089440	0.077948										-0.285548	0.078456	-0.075616	-0.264318	0.072080	0.177743	-0.264960	0.069931	0.138009
14879	123.991667	-0.875604	0.626707	-0.007744	-0.847665	0.637249	0.221472	-0.882256	0.831283	-0.016832	-0.863491	0.854728	0.186261	-0.666421	0.739068	-0.173836	-0.827315	1.134940	-0.022309	-0.638079	0.806543	0.318255	-0.796788	1.144469	0.078047	-0.763689	1.089267	0.078626										-0.285567	0.078427	-0.075572	-0.264334	0.072069	0.177737	-0.264970	0.069920	0.138005
14880	124.000000	-0.875585	0.626753	-0.007733	-0.847773	0.636950	0.221511	-0.882001	0.831319	-0.016859	-0.863788	0.854546	0.186364	-0.665902	0.739376	-0.173587	-0.827157	1.134903	-0.022150	-0.638479	0.806139	0.318809	-0.797428	1.144289	0.078553	-0.764342	1.089104	0.079301										-0.285510	0.078473	-0.075638	-0.264355	0.072062	0.177735	-0.265025	0.069842	0.138060
14881	124.008333	-0.875594	0.626797	-0.007759	-0.847948	0.636711	0.221432	-0.881929	0.831486	-0.016892	-0.864093	0.854353	0.186458	-0.665312	0.739606	-0.173216	-0.827047	1.134874	-0.021977	-0.638879	0.805708	0.319315	-0.798006	1.144047	0.078884	-0.764984	1.088969	0.079966										-0.285556	0.078393	-0.075520	-0.264382	0.072040	0.177738	-0.265022	0.069867	0.138027
14882	124.016667	-0.875598	0.626853	-0.007797	-0.848298	0.636624	0.221511	-0.881636	0.831621	-0.016911	-0.864392	0.854144	0.186535	-0.664742	0.740028	-0.173081	-0.826965	1.134915	-0.021768	-0.639284	0.805288	0.319812	-0.798588	1.143823	0.079193	-0.765658	1.088849	0.080621										-0.285537	0.078415	-0.075567	-0.264404	0.072030	0.177733	-0.265019	0.069910	0.137993
14883	124.025000	-0.875520	0.626947	-0.007793	-0.848415	0.636323	0.221529	-0.881351	0.831744	-0.016981	-0.864679	0.853920	0.186580	-0.664121	0.740394	-0.172863	-0.826776	1.134968	-0.021558	-0.639667	0.804836	0.320274	-0.799331	1.143809	0.079699	-0.766318	1.088801	0.081272										-0.285549	0.078361	-0.075470	-0.264421	0.072023	0.177740	-0.265039	0.069918	0.138002
14884	124.033333	-0.875533	0.627034	-0.007838	-0.848622	0.636122	0.221550	-0.881102	0.831791	-0.017087	-0.864972	0.853694	0.186622	-0.663470	0.740781	-0.172608	-0.826571	1.135006	-0.021417	-0.640034	0.804393	0.320702	-0.799914	1.143786	0.080138	-0.766942	1.088761	0.081914										-0.285496	0.078414	-0.075526	-0.264445	0.072028	0.177763	-0.265088	0.069870	0.138080
14885	124.041667	-0.875413	0.627163	-0.007848	-0.848895	0.635982	0.221607	-0.880804	0.831954	-0.017178	-0.865275	0.853465	0.186651	-0.662763	0.741133	-0.172219	-0.826396	1.135160	-0.021164	-0.640375	0.803962	0.321107	-0.800471	1.143778	0.080591	-0.767530	1.088723	0.082554										-0.285557	0.078342	-0.075397	-0.264462	0.072040	0.177791	-0.265071	0.069962	0.138057
14886	124.050000	-0.875403	0.627280	-0.007905	-0.849070	0.635800	0.221610	-0.880442	0.832093	-0.017300	-0.865563	0.853241	0.186668	-0.662075	0.741570	-0.171918	-0.826217	1.135303	-0.020916	-0.640692	0.803547	0.321487	-0.801006	1.143770	0.081016	-0.768089	1.088754	0.083180										-0.285542	0.078352	-0.075366	-0.264484	0.072057	0.177821	-0.265103	0.069973	0.138101
14887	124.058333	-0.875372	0.627476	-0.007974	-0.849136	0.635523	0.221583	-0.880157	0.832233	-0.017398	-0.865852	0.853024	0.186686	-0.661420	0.742131	-0.171755	-0.826041	1.135493	-0.020461	-0.640971	0.803162	0.321846	-0.801453	1.143861	0.081522	-0.768595	1.088777	0.083852										-0.285520	0.078366	-0.075351	-0.264512	0.072066	0.177854	-0.265097	0.070016	0.138115
14888	124.066667	-0.875276	0.627655	-0.008019	-0.849277	0.635361	0.221562	-0.879892	0.832382	-0.017488	-0.866143	0.852814	0.186704	-0.660733	0.742588	-0.171427	-0.825802	1.135735	-0.020209	-0.641240	0.802796	0.322183	-0.801918	1.143887	0.082025	-0.769079	1.088826	0.084499										-0.285485	0.078419	-0.075400	-0.264539	0.072056	0.177869	-0.265175	0.069933	0.138200
14889	124.075000	-0.875181	0.627824	-0.008045	-0.849565	0.635394	0.221582	-0.879479	0.832545	-0.017562	-0.866418	0.852620	0.186717	-0.660039	0.742992	-0.171015	-0.825635	1.135976	-0.019756	-0.641505	0.802445	0.322512	-0.802313	1.143970	0.082614	-0.769514	1.088899	0.085163										-0.285521	0.078372	-0.075318	-0.264559	0.072052	0.177888	-0.265153	0.070008	0.138152
14890	124.083333	-0.874970	0.628035	-0.008135	-0.849593	0.635200	0.221523	-0.879303	0.832749	-0.017668	-0.866694	0.852444	0.186734	-0.659399	0.743484	-0.170721	-0.825444	1.136272	-0.019254	-0.641795	0.802111	0.322813	-0.802645	1.144068	0.083206	-0.769784	1.088936	0.085716										-0.285517	0.078341	-0.075261	-0.264584	0.072033	0.177905	-0.265176	0.070001	0.138164
14891	124.091667	-0.874733	0.628264	-0.008178	-0.849682	0.635129	0.221466	-0.879130	0.832898	-0.017769	-0.866939	0.852242	0.186745	-0.658773	0.743924	-0.170347	-0.825257	1.136605	-0.018731	-0.642077	0.801788	0.323104	-0.802882	1.144209	0.083893	-0.770137	1.089028	0.086457										-0.285506	0.078349	-0.075277	-0.264607	0.072028	0.177911	-0.265189	0.070011	0.138170
14892	124.100000	-0.874485	0.628432	-0.008254	-0.849844	0.635170	0.221417	-0.878878	0.833033	-0.017908	-0.867185	0.852057	0.186752	-0.658142	0.744276	-0.169837	-0.825064	1.136937	-0.018174	-0.642386	0.801457	0.323367	-0.803090	1.144349	0.084595	-0.770450	1.089122	0.087213										-0.285526	0.078302	-0.075202	-0.264627	0.072026	0.177920	-0.265207	0.070016	0.138181
14893	124.108333	-0.874432	0.628588	-0.008390	-0.849910	0.635128	0.221349	-0.878649	0.833205	-0.017979	-0.867492	0.851874	0.186772	-0.657606	0.744731	-0.169578	-0.824899	1.137346	-0.017426	-0.642751	0.801160	0.323601	-0.803194	1.144484	0.085318	-0.770693	1.089213	0.087967										-0.285523	0.078292	-0.075175	-0.264642	0.072030	0.177938	-0.265209	0.070041	0.138196
14894	124.116667	-0.874233	0.628787	-0.008426	-0.849957	0.635075	0.221267	-0.878457	0.833363	-0.018048	-0.867795	0.851693	0.186780	-0.657111	0.745174	-0.169197	-0.824749	1.137728	-0.016745	-0.643138	0.800843	0.323823	-0.803217	1.144663	0.086066	-0.770892	1.089309	0.088729										-0.285488	0.078313	-0.075170	-0.264646	0.072045	0.177958	-0.265261	0.069985	0.138283
14895	124.125000	-0.874191	0.628886	-0.008539	-0.849900	0.634910	0.221182	-0.878263	0.833514	-0.018099	-0.867985	0.851455	0.186750	-0.656629	0.745525	-0.168946	-0.824547	1.138164	-0.016032	-0.643545	0.800511	0.324038	-0.803199	1.144853	0.086855	-0.771045	1.089406	0.089470										-0.285439	0.078370	-0.075221	-0.264657	0.072057	0.177983	-0.265262	0.070014	0.138308
14896	124.133333	-0.874111	0.628937	-0.008580	-0.850034	0.634937	0.221128	-0.877839	0.833625	-0.018115	-0.868167	0.851235	0.186722	-0.656182	0.745837	-0.168504	-0.824384	1.138621	-0.015290	-0.643953	0.800177	0.324255	-0.803163	1.145041	0.087639	-0.771164	1.089494	0.090182										-0.285482	0.078314	-0.075101	-0.264655	0.072066	0.178000	-0.265212	0.070114	0.138265
14897	124.141667	-0.873864	0.629064	-0.008641	-0.849999	0.634798	0.221065	-0.877659	0.833772	-0.018142	-0.868324	0.851017	0.186694	-0.655853	0.746258	-0.168317	-0.824195	1.139071	-0.014491	-0.644350	0.799821	0.324464	-0.803012	1.145255	0.088411	-0.771200	1.089581	0.090891										-0.285467	0.078324	-0.075096	-0.264656	0.072067	0.178008	-0.265238	0.070073	0.138299
14898	124.150000	-0.873652	0.629142	-0.008622	-0.850053	0.634758	0.221021	-0.877493	0.833924	-0.018168	-0.868460	0.850793	0.186663	-0.655533	0.746590	-0.168065	-0.824038	1.139474	-0.013704	-0.644732	0.799472	0.324702	-0.802880	1.145423	0.089195	-0.771229	1.089656	0.091592										-0.285418	0.078377	-0.075172	-0.264658	0.072055	0.178013	-0.265258	0.070025	0.138325
14899	124.158333	-0.873541	0.629200	-0.008653	-0.850003	0.634637	0.220984	-0.877495	0.834100	-0.018230	-0.868583	0.850591	0.186648	-0.655243	0.746856	-0.167780	-0.823862	1.139863	-0.012926	-0.645080	0.799106	0.324946	-0.802723	1.145524	0.089940	-0.771222	1.089715	0.092271										-0.285427	0.078345	-0.075117	-0.264655	0.072041	0.178008	-0.265239	0.070056	0.138295
14900	124.166667	-0.873398	0.629248	-0.008694	-0.850054	0.634621	0.220963	-0.877325	0.834266	-0.018239	-0.868686	0.850406	0.186633	-0.654979	0.747116	-0.167530	-0.823638	1.140258	-0.012293	-0.645396	0.798757	0.325211	-0.802601	1.145654	0.090733	-0.771182	1.089764	0.092941										-0.285441	0.078311	-0.075061	-0.264656	0.072042	0.178013	-0.265255	0.070015	0.138324
14901	124.175000	-0.873331	0.629292	-0.008755	-0.850007	0.634536	0.220940	-0.877197	0.834416	-0.018235	-0.868767	0.850230	0.186632	-0.654766	0.747429	-0.167322	-0.823474	1.140611	-0.011456	-0.645667	0.798408	0.325478	-0.802344	1.145716	0.091437	-0.771114	1.089805	0.093611										-0.285450	0.078284	-0.075031	-0.264652	0.072040	0.178011	-0.265251	0.070021	0.138329
14902	124.183333	-0.873189	0.629375	-0.008751	-0.850046	0.634548	0.220933	-0.877080	0.834560	-0.018223	-0.868834	0.850064	0.186650	-0.654598	0.747730	-0.167270	-0.823233	1.140938	-0.010701	-0.645899	0.798078	0.325738	-0.802151	1.145815	0.092226	-0.771019	1.089824	0.094264										-0.285439	0.078279	-0.075013	-0.264655	0.072032	0.178019	-0.265254	0.070032	0.138339
14903	124.191667	-0.873161	0.629413	-0.008836	-0.849933	0.634420	0.220906	-0.876979	0.834652	-0.018211	-0.868875	0.849908	0.186696	-0.654435	0.747927	-0.167067	-0.823031	1.141160	-0.009958	-0.646088	0.797782	0.325963	-0.801972	1.145833	0.092988	-0.770877	1.089767	0.094894										-0.285429	0.078287	-0.075015	-0.264658	0.072045	0.178032	-0.265226	0.070085	0.138315
14904	124.200000	-0.873110	0.629499	-0.008885	-0.850035	0.634493	0.220904	-0.876686	0.834761	-0.018090	-0.868907	0.849765	0.186763	-0.654303	0.748121	-0.166867	-0.822745	1.141434	-0.009262	-0.646245	0.797503	0.326173	-0.801774	1.145787	0.093733	-0.770708	1.089698	0.095492										-0.285452	0.078255	-0.074940	-0.264660	0.072057	0.178048	-0.265200	0.070150	0.138299
14905	124.208333	-0.873012	0.629542	-0.008871	-0.850022	0.634449	0.220903	-0.876621	0.834884	-0.017975	-0.868928	0.849650	0.186860	-0.654237	0.748359	-0.166782	-0.822545	1.141578	-0.008554	-0.646368	0.797236	0.326372	-0.801524	1.145675	0.094479	-0.770487	1.089555	0.096076										-0.285409	0.078297	-0.074971	-0.264664	0.072061	0.178057	-0.265247	0.070075	0.138374
14906	124.216667	-0.873107	0.629591	-0.008864	-0.849946	0.634310	0.220885	-0.876583	0.834968	-0.017854	-0.868941	0.849545	0.186978	-0.654208	0.748570	-0.166715	-0.822367	1.141697	-0.007865	-0.646445	0.796973	0.326550	-0.801283	1.145535	0.095201	-0.770241	1.089419	0.096645										-0.285426	0.078269	-0.074910	-0.264667	0.072059	0.178063	-0.265246	0.070074	0.138379
14907	124.225000	-0.872967	0.629567	-0.008805	-0.850024	0.634365	0.220924	-0.876521	0.835110	-0.017658	-0.868942	0.849455	0.187117	-0.654197	0.748721	-0.166610	-0.822159	1.141805	-0.007167	-0.646493	0.796710	0.326706	-0.801046	1.145380	0.095874	-0.769996	1.089264	0.097154										-0.285398	0.078315	-0.074964	-0.264672	0.072053	0.178062	-0.265207	0.070147	0.138314
14908	124.233333	-0.872877	0.629608	-0.008778	-0.849931	0.634223	0.220948	-0.876610	0.835213	-0.017551	-0.868929	0.849382	0.187277	-0.654211	0.748865	-0.166513	-0.821963	1.141908	-0.006512	-0.646513	0.796459	0.326845	-0.800812	1.145216	0.096529	-0.769783	1.089098	0.097639										-0.285443	0.078251	-0.074867	-0.264674	0.072044	0.178059	-0.265257	0.070057	0.138368
14909	124.241667	-0.872869	0.629591	-0.008723	-0.849930	0.634183	0.221001	-0.876638	0.835281	-0.017373	-0.868910	0.849305	0.187471	-0.654262	0.748979	-0.166439	-0.821830	1.142005	-0.005839	-0.646490	0.796223	0.326978	-0.800594	1.145045	0.097079	-0.769495	1.088765	0.097861										-0.285383	0.078310	-0.074966	-0.264680	0.072036	0.178058	-0.265236	0.070092	0.138334
14910	124.250000	-0.872868	0.629601	-0.008657	-0.849920	0.634136	0.221065	-0.876464	0.835314	-0.017144	-0.868889	0.849251	0.187679	-0.654340	0.749070	-0.166367	-0.821708	1.142130	-0.005244	-0.646443	0.795987	0.327100	-0.800498	1.144981	0.097665	-0.769455	1.088872	0.098525										-0.285380	0.078306	-0.074961	-0.264689	0.072041	0.178063	-0.265259	0.070058	0.138367
14911	124.258333	-0.872947	0.629617	-0.008577	-0.849986	0.634149	0.221197	-0.876591	0.835384	-0.016996	-0.868862	0.849209	0.187907	-0.654447	0.749144	-0.166316	-0.821559	1.142310	-0.004845	-0.646363	0.795797	0.327212	-0.800353	1.144952	0.098162	-0.769346	1.088821	0.098944										-0.285400	0.078282	-0.074931	-0.264692	0.072042	0.178058	-0.265242	0.070107	0.138344
14912	124.266667	-0.872876	0.629632	-0.008434	-0.849961	0.634101	0.221285	-0.876552	0.835466	-0.016745	-0.868833	0.849173	0.188151	-0.654570	0.749205	-0.166278	-0.821452	1.142461	-0.004364	-0.646260	0.795640	0.327315	-0.800163	1.145013	0.098663	-0.769155	1.088614	0.099100										-0.285376	0.078289	-0.074957	-0.264705	0.072048	0.178068	-0.265220	0.070153	0.138316
14913	124.275000	-0.872786	0.629689	-0.008346	-0.849931	0.634048	0.221371	-0.876576	0.835480	-0.016561	-0.868800	0.849134	0.188395	-0.654714	0.749279	-0.166264	-0.821282	1.142608	-0.003895	-0.646128	0.795533	0.327407	-0.799933	1.144963	0.099107	-0.769017	1.088568	0.099496										-0.285392	0.078283	-0.074938	-0.264712	0.072052	0.178068	-0.265278	0.070086	0.138382
14914	124.283333	-0.872885	0.629721	-0.008283	-0.849887	0.633986	0.221462	-0.876642	0.835583	-0.016322	-0.868744	0.849085	0.188654	-0.654867	0.749356	-0.166251	-0.821148	1.142771	-0.003348	-0.645972	0.795451	0.327491	-0.799766	1.144971	0.099621	-0.768851	1.088535	0.099871										-0.285381	0.078293	-0.074945	-0.264724	0.072062	0.178074	-0.265236	0.070178	0.138325
14915	124.291667	-0.872803	0.629722	-0.008170	-0.849872	0.633939	0.221546	-0.876660	0.835621	-0.016119	-0.868713	0.849079	0.188903	-0.655014	0.749458	-0.166250	-0.821083	1.142891	-0.002856	-0.645794	0.795398	0.327581	-0.799461	1.144927	0.100079	-0.768677	1.088599	0.100379										-0.285426	0.078249	-0.074883	-0.264733	0.072056	0.178080	-0.265273	0.070138	0.138355
14916	124.300000	-0.872828	0.629729	-0.008044	-0.849797	0.633889	0.221632	-0.876693	0.835665	-0.015916	-0.868684	0.849072	0.189141	-0.655160	0.749569	-0.166256	-0.821009	1.143021	-0.002292	-0.645612	0.795360	0.327671	-0.799221	1.144962	0.100619	-0.768498	1.088690	0.100862										-0.285388	0.078298	-0.074952	-0.264743	0.072041	0.178073	-0.265298	0.070084	0.138381
14917	124.308333	-0.872779	0.629797	-0.007877	-0.849672	0.633755	0.221698	-0.876722	0.835716	-0.015634	-0.868653	0.849073	0.189361	-0.655312	0.749688	-0.166266	-0.820979	1.143175	-0.001698	-0.645436	0.795342	0.327755	-0.798892	1.144923	0.101076	-0.768230	1.088656	0.101222										-0.285384	0.078295	-0.074964	-0.264746	0.072033	0.178063	-0.265307	0.070066	0.138370
14918	124.316667	-0.872912	0.629782	-0.007843	-0.849711	0.633819	0.221796	-0.876841	0.835801	-0.015449	-0.868612	0.849075	0.189567	-0.655441	0.749770	-0.166040	-0.820939	1.143270	-0.001075	-0.645263	0.795334	0.327829	-0.798548	1.144901	0.101561	-0.767928	1.088644	0.101583										-0.285388	0.078295	-0.074982	-0.264749	0.072031	0.178057	-0.265310	0.070056	0.138365
14919	124.325000	-0.872951	0.629779	-0.007763	-0.849598	0.633721	0.221853	-0.876821	0.835869	-0.015213	-0.868567	0.849083	0.189764	-0.655577	0.749845	-0.166171	-0.820873	1.143402	-0.000691	-0.645097	0.795339	0.327896	-0.798290	1.144964	0.102056	-0.767660	1.088649	0.101917										-0.285441	0.078235	-0.074908	-0.264755	0.072029	0.178048	-0.265314	0.070055	0.138355
14920	124.333333	-0.873019	0.629769	-0.007683	-0.849652	0.633818	0.221940	-0.876993	0.835977	-0.015028	-0.868520	0.849080	0.189954	-0.655747	0.749935	-0.166177	-0.820862	1.143524	-0.000167	-0.644940	0.795349	0.327971	-0.797965	1.144993	0.102467	-0.767418	1.088678	0.102236										-0.285417	0.078277	-0.074995	-0.264759	0.072028	0.178042	-0.265320	0.070054	0.138350
14921	124.341667	-0.873176	0.629807	-0.007632	-0.849578	0.633774	0.222001	-0.876985	0.835977	-0.014798	-0.868468	0.849075	0.190144	-0.655954	0.750100	-0.166277	-0.820839	1.143696	0.000275	-0.644812	0.795352	0.328032	-0.797731	1.145120	0.102933	-0.767197	1.088731	0.102556										-0.285404	0.078287	-0.075026	-0.264767	0.072035	0.178037	-0.265297	0.070096	0.138318
14922	124.350000	-0.873140	0.629782	-0.007518	-0.849597	0.633784	0.222116	-0.876954	0.835999	-0.014594	-0.868412	0.849065	0.190328	-0.656133	0.750184	-0.166294	-0.820832	1.143817	0.000736	-0.644695	0.795356	0.328094	-0.797454	1.145137	0.103284	-0.767007	1.088788	0.102850										-0.285433	0.078246	-0.074969	-0.264772	0.072047	0.178039	-0.265281	0.070141	0.138286
14923	124.358333	-0.873200	0.629779	-0.007431	-0.849586	0.633750	0.222155	-0.877124	0.836066	-0.014427	-0.868368	0.849070	0.190499	-0.656325	0.750259	-0.166304	-0.820862	1.143958	0.001205	-0.644583	0.795345	0.328157	-0.797222	1.145243	0.103701	-0.766813	1.088840	0.103137										-0.285436	0.078268	-0.075008	-0.264784	0.072046	0.178037	-0.265313	0.070100	0.138319
14924	124.366667	-0.873183	0.629810	-0.007276	-0.849499	0.633703	0.222235	-0.877299	0.836083	-0.014259	-0.868330	0.849070	0.190663	-0.656526	0.750331	-0.166334	-0.820898	1.144058	0.001604	-0.644464	0.795334	0.328227	-0.796967	1.145333	0.104057	-0.766630	1.088907	0.103399										-0.285403	0.078312	-0.075071	-0.264788	0.072047	0.178027	-0.265334	0.070057	0.138335
14925	124.375000	-0.873257	0.629793	-0.007184	-0.849528	0.633746	0.222336	-0.877310	0.836145	-0.014122	-0.868294	0.849068	0.190803	-0.656742	0.750389	-0.166379	-0.820914	1.144240	0.001971	-0.644345	0.795316	0.328287	-0.796727	1.145431	0.104368	-0.766450	1.088976	0.103644										-0.285410	0.078311	-0.075086	-0.264791	0.072036	0.178005	-0.265314	0.070076	0.138285
14926	124.383333	-0.873399	0.629795	-0.007107	-0.849496	0.633722	0.222408	-0.877371	0.836171	-0.013966	-0.868267	0.849064	0.190934	-0.656939	0.750352	-0.166309	-0.821007	1.144333	0.002408	-0.644213	0.795294	0.328350	-0.796480	1.145532	0.104670	-0.766272	1.089047	0.103874										-0.285474	0.078244	-0.074994	-0.264787	0.072025	0.177984	-0.265343	0.070017	0.138297
14927	124.391667	-0.873497	0.629732	-0.007076	-0.849418	0.633652	0.222463	-0.877489	0.836208	-0.013824	-0.868241	0.849047	0.191039	-0.657167	0.750368	-0.166351	-0.821006	1.144457	0.002769	-0.644082	0.795268	0.328405	-0.796327	1.145756	0.105055	-0.766108	1.089135	0.104091										-0.285436	0.078284	-0.075073	-0.264787	0.072024	0.177964	-0.265316	0.070045	0.138249
14928	124.400000	-0.873535	0.629729	-0.006973	-0.849326	0.633586	0.222511	-0.877628	0.836208	-0.013727	-0.868217	0.849030	0.191130	-0.657390	0.750382	-0.166378	-0.821070	1.144561	0.003079	-0.643950	0.795243	0.328428	-0.796091	1.145864	0.105325	-0.765939	1.089217	0.104307										-0.285455	0.078261	-0.075046	-0.264786	0.072028	0.177948	-0.265285	0.070085	0.138205
14929	124.408333	-0.873657	0.629684	-0.006951	-0.849299	0.633599	0.222554	-0.877703	0.836200	-0.013646	-0.868194	0.849014	0.191205	-0.657599	0.750386	-0.166407	-0.821125	1.144715	0.003430	-0.643837	0.795228	0.328416	-0.795793	1.145908	0.105552	-0.765752	1.089300	0.104500										-0.285458	0.078274	-0.075082	-0.264783	0.072035	0.177946	-0.265287	0.070083	0.138201
14930	124.416667	-0.873617	0.629622	-0.006840	-0.849345	0.633672	0.222619	-0.877787	0.836194	-0.013580	-0.868180	0.849000	0.191273	-0.657805	0.750390	-0.166441	-0.821171	1.144816	0.003781	-0.643742	0.795207	0.328377	-0.795557	1.145983	0.105800	-0.765577	1.089356	0.104665										-0.285476	0.078256	-0.075058	-0.264785	0.072040	0.177942	-0.265291	0.070082	0.138200
14931	124.425000	-0.873739	0.629574	-0.006830	-0.849192	0.633577	0.222590	-0.877882	0.836169	-0.013527	-0.868179	0.848991	0.191336	-0.658040	0.750471	-0.166589	-0.821257	1.144891	0.004131	-0.643665	0.795191	0.328320	-0.795359	1.146090	0.106056	-0.765392	1.089395	0.104791										-0.285440	0.078302	-0.075145	-0.264786	0.072048	0.177938	-0.265321	0.070039	0.138229
14932	124.433333	-0.873782	0.629533	-0.006752	-0.849211	0.633633	0.222615	-0.877972	0.836188	-0.013474	-0.868183	0.848988	0.191393	-0.658230	0.750498	-0.166644	-0.821285	1.144932	0.004277	-0.643600	0.795163	0.328247	-0.795092	1.146034	0.106176	-0.765209	1.089394	0.104887										-0.285421	0.078323	-0.075171	-0.264794	0.072044	0.177935	-0.265303	0.070074	0.138192
14933	124.441667	-0.873916	0.629457	-0.006805	-0.849221	0.633648	0.222643	-0.877889	0.836137	-0.013390	-0.868187	0.848981	0.191443	-0.658414	0.750563	-0.166617	-0.821339	1.144961	0.004512	-0.643536	0.795130	0.328155	-0.794863	1.146048	0.106389	-0.764991	1.089375	0.104952										-0.285486	0.078250	-0.075075	-0.264802	0.072033	0.177926	-0.265312	0.070065	0.138181
14934	124.450000	-0.873953	0.629404	-0.006801	-0.849083	0.633518	0.222612	-0.877981	0.836179	-0.013309	-0.868194	0.848969	0.191493	-0.658529	0.750522	-0.166590	-0.821364	1.144977	0.004776	-0.643477	0.795091	0.328062	-0.794710	1.146122	0.106588	-0.764775	1.089361	0.104989										-0.285470	0.078269	-0.075099	-0.264809	0.072031	0.177909	-0.265316	0.070052	0.138165
14935	124.458333	-0.874060	0.629307	-0.006795	-0.849128	0.633554	0.222614	-0.878146	0.836142	-0.013287	-0.868200	0.848965	0.191518	-0.658695	0.750664	-0.166858	-0.821425	1.144976	0.004921	-0.643425	0.795059	0.327969	-0.794445	1.146070	0.106658	-0.764579	1.089337	0.104997										-0.285468	0.078270	-0.075106	-0.264811	0.072018	0.177889	-0.265319	0.070032	0.138148
14936	124.466667	-0.874091	0.629227	-0.006821	-0.849067	0.633496	0.222608	-0.878414	0.836158	-0.013315	-0.868204	0.848966	0.191535	-0.658813	0.750729	-0.167021	-0.821480	1.144983	0.005072	-0.643376	0.795027	0.327851	-0.794180	1.146022	0.106706	-0.764386	1.089311	0.105000										-0.285433	0.078323	-0.075196	-0.264814	0.072020	0.177874	-0.265369	0.069946	0.138197
14937	124.475000	-0.874166	0.629183	-0.006819	-0.849169	0.633597	0.222615	-0.878493	0.836167	-0.013277	-0.868206	0.848975	0.191533	-0.658929	0.750807	-0.167190	-0.821532	1.145025	0.005193	-0.643348	0.794992	0.327728	-0.794028	1.146086	0.106827	-0.764205	1.089301	0.104984										-0.285492	0.078252	-0.075101	-0.264810	0.072024	0.177869	-0.265321	0.070015	0.138132
14938	124.483333	-0.874235	0.629131	-0.006822	-0.849161	0.633607	0.222598	-0.878580	0.836168	-0.013256	-0.868206	0.848968	0.191527	-0.659017	0.750901	-0.167355	-0.821607	1.145056	0.005372	-0.643332	0.794963	0.327601	-0.793892	1.146156	0.106947	-0.764037	1.089297	0.104969										-0.285437	0.078324	-0.075211	-0.264813	0.072030	0.177866	-0.265323	0.070016	0.138129
14939	124.491667	-0.874227	0.629089	-0.006809	-0.849049	0.633515	0.222567	-0.878717	0.836148	-0.013284	-0.868207	0.848963	0.191514	-0.659076	0.751011	-0.167490	-0.821686	1.145063	0.005446	-0.643311	0.794941	0.327464	-0.793609	1.146059	0.106903	-0.763871	1.089317	0.104944										-0.285455	0.078307	-0.075196	-0.264816	0.072031	0.177867	-0.265344	0.069979	0.138163
14940	124.500000	-0.874385	0.629023	-0.006865	-0.849131	0.633636	0.222554	-0.878819	0.836085	-0.013321	-0.868194	0.848930	0.191500	-0.659086	0.751084	-0.167710	-0.821794	1.145147	0.005591	-0.643295	0.794917	0.327321	-0.793446	1.146112	0.106941	-0.763734	1.089361	0.104917										-0.285451	0.078315	-0.075200	-0.264820	0.072033	0.177868	-0.265326	0.070020	0.138130
14941	124.508333	-0.874375	0.628973	-0.006845	-0.849099	0.633646	0.222523	-0.878861	0.836039	-0.013339	-0.868230	0.848956	0.191474	-0.659055	0.751211	-0.167795	-0.821951	1.145222	0.005719	-0.643274	0.794901	0.327176	-0.793366	1.146219	0.106999	-0.763639	1.089417	0.104865										-0.285483	0.078266	-0.075132	-0.264824	0.072035	0.177872	-0.265331	0.070021	0.138127
14942	124.516667	-0.874435	0.628895	-0.006883	-0.849076	0.633654	0.222489	-0.878903	0.835990	-0.013366	-0.868246	0.848932	0.191449	-0.658988	0.751333	-0.167847	-0.822078	1.145302	0.005771	-0.643244	0.794894	0.327037	-0.793259	1.146387	0.107043	-0.763560	1.089477	0.104792										-0.285449	0.078313	-0.075206	-0.264829	0.072029	0.177868	-0.265333	0.070010	0.138116
14943	124.525000	-0.874405	0.628873	-0.006856	-0.849056	0.633652	0.222456	-0.879196	0.836024	-0.013448	-0.868261	0.848909	0.191418	-0.658872	0.751454	-0.167879	-0.822194	1.145400	0.005773	-0.643196	0.794894	0.326902	-0.793064	1.146431	0.106950	-0.763495	1.089538	0.104689										-0.285468	0.078288	-0.075166	-0.264824	0.072023	0.177856	-0.265353	0.069971	0.138146
14944	124.533333	-0.874479	0.628806	-0.006903	-0.849038	0.633648	0.222421	-0.879298	0.835965	-0.013502	-0.868271	0.848887	0.191380	-0.658713	0.751571	-0.167878	-0.822345	1.145446	0.005790	-0.643140	0.794903	0.326768	-0.792938	1.146463	0.106833	-0.763439	1.089605	0.104571										-0.285486	0.078249	-0.075125	-0.264815	0.072020	0.177845	-0.265326	0.069997	0.138107
14945	124.541667	-0.874499	0.628720	-0.006934	-0.849035	0.633644	0.222390	-0.879481	0.835939	-0.013550	-0.868280	0.848853	0.191350	-0.658521	0.751670	-0.167781	-0.822494	1.145504	0.005809	-0.643079	0.794921	0.326625	-0.792856	1.146612	0.106810	-0.763396	1.089652	0.104444										-0.285458	0.078285	-0.075182	-0.264809	0.072023	0.177839	-0.265321	0.069999	0.138106
14946	124.550000	-0.874531	0.628647	-0.006968	-0.849032	0.633650	0.222355	-0.879676	0.835891	-0.013615	-0.868282	0.848828	0.191313	-0.658308	0.751786	-0.167808	-0.822659	1.145558	0.005784	-0.643022	0.794946	0.326478	-0.792855	1.146713	0.106771	-0.763359	1.089707	0.104296										-0.285465	0.078267	-0.075150	-0.264799	0.072035	0.177844	-0.265314	0.070008	0.138108
14947	124.558333	-0.874567	0.628594	-0.006998	-0.849034	0.633654	0.222325	-0.879784	0.835822	-0.013691	-0.868290	0.848839	0.191271	-0.658064	0.751891	-0.167715	-0.822839	1.145595	0.005731	-0.642978	0.794985	0.326327	-0.792689	1.146688	0.106561	-0.763315	1.089746	0.104143										-0.285473	0.078265	-0.075145	-0.264793	0.072046	0.177847	-0.265328	0.069973	0.138146
14948	124.566667	-0.874716	0.628511	-0.007100	-0.849034	0.633669	0.222292	-0.879739	0.835729	-0.013729	-0.868285	0.848837	0.191224	-0.657818	0.751994	-0.167621	-0.823019	1.145597	0.005669	-0.642938	0.795031	0.326170	-0.792624	1.146729	0.106441	-0.763253	1.089771	0.103982										-0.285483	0.078257	-0.075136	-0.264788	0.072050	0.177848	-0.265303	0.070014	0.138119
14949	124.575000	-0.874763	0.628456	-0.007131	-0.849044	0.633693	0.222257	-0.879879	0.835692	-0.013807	-0.868288	0.848846	0.191171	-0.657529	0.752018	-0.167375	-0.823160	1.145575	0.005641	-0.642906	0.795098	0.326021	-0.792593	1.146864	0.106389	-0.763180	1.089771	0.103773										-0.285447	0.078303	-0.075195	-0.264783	0.072055	0.177852	-0.265298	0.070017	0.138118
14950	124.583333	-0.874704	0.628439	-0.007099	-0.849049	0.633709	0.222224	-0.880014	0.835656	-0.013893	-0.868297	0.848865	0.191109	-0.657314	0.752137	-0.167186	-0.823326	1.145540	0.005515	-0.642884	0.795177	0.325872	-0.792464	1.146870	0.106224	-0.763081	1.089762	0.103557										-0.285446	0.078321	-0.075212	-0.264778	0.072059	0.177851	-0.265339	0.069939	0.138173
14951	124.591667	-0.874732	0.628384	-0.007132	-0.848972	0.633675	0.222145	-0.880236	0.835616	-0.013998	-0.868305	0.848896	0.191050	-0.657096	0.752190	-0.167051	-0.823479	1.145484	0.005448	-0.642866	0.795282	0.325717	-0.792410	1.146825	0.106085	-0.762984	1.089727	0.103324										-0.285472	0.078278	-0.075139	-0.264783	0.072045	0.177841	-0.265321	0.069963	0.138136
14952	124.600000	-0.874864	0.628298	-0.007235	-0.848977	0.633691	0.222109	-0.880449	0.835610	-0.014098	-0.868322	0.848937	0.190977	-0.656894	0.752218	-0.166900	-0.823662	1.145395	0.005406	-0.642854	0.795397	0.325566	-0.792233	1.146668	0.105825	-0.762879	1.089687	0.103067										-0.285488	0.078270	-0.075125	-0.264785	0.072036	0.177829	-0.265300	0.069997	0.138100
14953	124.608333	-0.874806	0.628229	-0.007230	-0.848991	0.633707	0.222073	-0.880577	0.835527	-0.014187	-0.868342	0.848971	0.190902	-0.656723	0.752203	-0.166714	-0.823828	1.145356	0.005250	-0.642840	0.795526	0.325425	-0.792203	1.146736	0.105741	-0.762754	1.089616	0.102812										-0.285452	0.078307	-0.075173	-0.264786	0.072032	0.177824	-0.265303	0.069983	0.138092
14954	124.616667	-0.874795	0.628191	-0.007255	-0.849004	0.633714	0.222039	-0.880744	0.835382	-0.014310	-0.868363	0.849007	0.190822	-0.656581	0.752154	-0.166580	-0.823950	1.145264	0.005102	-0.642830	0.795657	0.325280	-0.792106	1.146651	0.105530	-0.762637	1.089573	0.102525										-0.285491	0.078261	-0.075111	-0.264789	0.072034	0.177820	-0.265345	0.069909	0.138151
14955	124.625000	-0.874927	0.628100	-0.007350	-0.849016	0.633718	0.222009	-0.880704	0.835240	-0.014383	-0.868382	0.849047	0.190734	-0.656465	0.752060	-0.166487	-0.824115	1.145174	0.005026	-0.642822	0.795797	0.325141	-0.791986	1.146550	0.105269	-0.762530	1.089526	0.102253										-0.285495	0.078260	-0.075106	-0.264786	0.072039	0.177830	-0.265330	0.069956	0.138129
14956	124.633333	-0.874924	0.627992	-0.007358	-0.849049	0.633723	0.221973	-0.880771	0.835119	-0.014436	-0.868407	0.849083	0.190645	-0.656372	0.751936	-0.166419	-0.824254	1.145073	0.004895	-0.642820	0.795944	0.325009	-0.791895	1.146603	0.105096	-0.762420	1.089479	0.101966										-0.285440	0.078324	-0.075193	-0.264783	0.072046	0.177845	-0.265301	0.070003	0.138111
14957	124.641667	-0.874918	0.627936	-0.007374	-0.849066	0.633730	0.221951	-0.880893	0.834956	-0.014524	-0.868337	0.849087	0.190527	-0.656323	0.751789	-0.166393	-0.824420	1.144989	0.004644	-0.642816	0.796104	0.324879	-0.791843	1.146524	0.104830	-0.762310	1.089454	0.101667										-0.285444	0.078322	-0.075181	-0.264777	0.072059	0.177859	-0.265294	0.070015	0.138125
14958	124.650000	-0.874860	0.627843	-0.007354	-0.849091	0.633738	0.221923	-0.880966	0.834835	-0.014605	-0.868277	0.849101	0.190407	-0.656296	0.751623	-0.166382	-0.824578	1.144920	0.004442	-0.642823	0.796281	0.324738	-0.791745	1.146530	0.104575	-0.762213	1.089447	0.101385										-0.285451	0.078320	-0.075164	-0.264774	0.072053	0.177862	-0.265293	0.070020	0.138130
14959	124.658333	-0.874982	0.627790	-0.007404	-0.849193	0.633848	0.221919	-0.881029	0.834718	-0.014677	-0.868325	0.849153	0.190312	-0.656312	0.751438	-0.166399	-0.824734	1.144820	0.004294	-0.642836	0.796453	0.324587	-0.791589	1.146422	0.104185	-0.762131	1.089460	0.101065										-0.285480	0.078272	-0.075092	-0.264760	0.072053	0.177873	-0.265286	0.070017	0.138138
14960	124.666667	-0.874934	0.627675	-0.007403	-0.849134	0.633763	0.221887	-0.881292	0.834629	-0.014777	-0.868389	0.849210	0.190212	-0.656350	0.751252	-0.166411	-0.824844	1.144755	0.004097	-0.642843	0.796624	0.324440	-0.791561	1.146591	0.103980	-0.762186	1.089568	0.100953										-0.285451	0.078316	-0.075158	-0.264754	0.072045	0.177876	-0.265279	0.070021	0.138138
14961	124.675000	-0.875035	0.627592	-0.007468	-0.849157	0.633770	0.221864	-0.881315	0.834442	-0.014831	-0.868464	0.849267	0.190113	-0.656412	0.751048	-0.166419	-0.824976	1.144718	0.003809	-0.642865	0.796802	0.324296	-0.791525	1.146613	0.103687	-0.762034	1.089552	0.100552										-0.285446	0.078308	-0.075131	-0.264749	0.072042	0.177876	-0.265318	0.069937	0.138198
14962	124.683333	-0.875116	0.627520	-0.007530	-0.849180	0.633776	0.221841	-0.881510	0.834350	-0.014912	-0.868543	0.849326	0.190010	-0.656501	0.750835	-0.166431	-0.825038	1.144621	0.003534	-0.642892	0.796992	0.324133	-0.791414	1.146661	0.103331	-0.762034	1.089649	0.100327										-0.285484	0.078260	-0.075064	-0.264743	0.072049	0.177875	-0.265313	0.069938	0.138199
14963	124.691667	-0.875207	0.627397	-0.007535	-0.849248	0.633826	0.221819	-0.881558	0.834149	-0.015017	-0.868634	0.849393	0.189911	-0.656604	0.750560	-0.166383	-0.825073	1.144522	0.003315	-0.642915	0.797187	0.323958	-0.791203	1.146693	0.102951	-0.761938	1.089686	0.100002										-0.285456	0.078295	-0.075107	-0.264731	0.072048	0.177886	-0.265258	0.070024	0.138148
14964	124.700000	-0.875144	0.627352	-0.007581	-0.849228	0.633766	0.221783	-0.881682	0.833984	-0.015094	-0.868730	0.849443	0.189808	-0.656750	0.750361	-0.166436	-0.825139	1.144481	0.002997	-0.642938	0.797389	0.323780	-0.791073	1.146844	0.102656	-0.761820	1.089707	0.099678										-0.285428	0.078321	-0.075147	-0.264719	0.072064	0.177893	-0.265292	0.069967	0.138228
14965	124.708333	-0.875111	0.627289	-0.007581	-0.849256	0.633747	0.221752	-0.881787	0.833869	-0.015156	-0.868829	0.849491	0.189710	-0.656903	0.750106	-0.166437	-0.825157	1.144403	0.002700	-0.642958	0.797580	0.323598	-0.790895	1.146909	0.102311	-0.761694	1.089747	0.099371										-0.285452	0.078288	-0.075087	-0.264712	0.072066	0.177916	-0.265286	0.069972	0.138239
14966	124.716667	-0.875184	0.627195	-0.007645	-0.849370	0.633787	0.221756	-0.881886	0.833751	-0.015221	-0.868929	0.849543	0.189614	-0.657047	0.749848	-0.166440	-0.825134	1.144386	0.002438	-0.642982	0.797776	0.323429	-0.790697	1.146965	0.101941	-0.761575	1.089794	0.099040										-0.285459	0.078266	-0.075048	-0.264698	0.072078	0.177926	-0.265230	0.070066	0.138189
14967	124.725000	-0.875206	0.627094	-0.007655	-0.849447	0.633836	0.221719	-0.881940	0.833564	-0.015297	-0.869040	0.849594	0.189520	-0.657193	0.749580	-0.166451	-0.825138	1.144340	0.002172	-0.642997	0.797956	0.323266	-0.790458	1.147039	0.101605	-0.761429	1.089821	0.098738										-0.285458	0.078287	-0.075082	-0.264696	0.072075	0.177936	-0.265223	0.070071	0.138198
14968	124.733333	-0.875280	0.627018	-0.007678	-0.849361	0.633698	0.221652	-0.881952	0.833444	-0.015310	-0.869151	0.849639	0.189428	-0.657346	0.749312	-0.166469	-0.825092	1.144367	0.001928	-0.643016	0.798138	0.323103	-0.790156	1.147167	0.101253	-0.761274	1.089848	0.098428										-0.285427	0.078326	-0.075128	-0.264695	0.072073	0.177943	-0.265217	0.070071	0.138206
14969	124.741667	-0.875246	0.626950	-0.007686	-0.849398	0.633684	0.221620	-0.882090	0.833280	-0.015388	-0.869266	0.849686	0.189338	-0.657495	0.749040	-0.166515	-0.825042	1.144342	0.001673	-0.643049	0.798301	0.322932	-0.789939	1.147341	0.101001	-0.761116	1.089917	0.098122										-0.285465	0.078273	-0.075041	-0.264686	0.072059	0.177950	-0.265263	0.069985	0.138270
14970	124.750000	-0.875352	0.626866	-0.007734	-0.849603	0.633823	0.221642	-0.882214	0.833159	-0.015431	-0.869373	0.849724	0.189241	-0.657644	0.748771	-0.166566	-0.825000	1.144315	0.001384	-0.643100	0.798453	0.322761	-0.789691	1.147437	0.100558	-0.760972	1.090037	0.097845										-0.285483	0.078258	-0.075021	-0.264682	0.072053	0.177950	-0.265216	0.070060	0.138211
14971	124.758333	-0.875340	0.626808	-0.007736	-0.849533	0.633712	0.221560	-0.882527	0.833116	-0.015486	-0.869487	0.849759	0.189147	-0.657803	0.748485	-0.166527	-0.824943	1.144349	0.001110	-0.643164	0.798597	0.322592	-0.789447	1.147607	0.100191	-0.760855	1.090169	0.097593										-0.285456	0.078288	-0.075063	-0.264675	0.072063	0.177958	-0.265231	0.070034	0.138243
14972	124.766667	-0.875364	0.626758	-0.007717	-0.849539	0.633645	0.221526	-0.882684	0.832955	-0.015579	-0.869601	0.849782	0.189053	-0.657969	0.748249	-0.166725	-0.824892	1.144352	0.000762	-0.643235	0.798725	0.322429	-0.789316	1.147832	0.099992	-0.760717	1.090289	0.097346										-0.285487	0.078258	-0.075013	-0.264672	0.072061	0.177969	-0.265248	0.069994	0.138285
14973	124.775000	-0.875504	0.626646	-0.007787	-0.849757	0.633766	0.221553	-0.882805	0.832827	-0.015620	-0.869699	0.849819	0.188936	-0.658132	0.748005	-0.166815	-0.824791	1.144355	0.000489	-0.643311	0.798845	0.322259	-0.789042	1.148132	0.099669	-0.760587	1.090410	0.097073										-0.285436	0.078315	-0.075096	-0.264666	0.072070	0.177973	-0.265198	0.070084	0.138232
14974	124.783333	-0.875566	0.626557	-0.007803	-0.849816	0.633720	0.221528	-0.882984	0.832655	-0.015666	-0.869798	0.849845	0.188825	-0.658287	0.747778	-0.166916	-0.824681	1.144380	0.000206	-0.643389	0.798961	0.322108	-0.788824	1.148301	0.099317	-0.760455	1.090525	0.096786										-0.285455	0.078301	-0.075084	-0.264660	0.072084	0.177987	-0.265232	0.070022	0.138305
14975	124.791667	-0.875533	0.626487	-0.007786	-0.849835	0.633635	0.221492	-0.882951	0.832527	-0.015749	-0.869888	0.849878	0.188705	-0.658442	0.747548	-0.167018	-0.824561	1.144409	-0.000106	-0.643468	0.799066	0.321980	-0.788507	1.148492	0.098936	-0.760313	1.090636	0.096506										-0.285455	0.078287	-0.075065	-0.264652	0.072087	0.177993	-0.265230	0.070020	0.138310
14976	124.800000	-0.875593	0.626394	-0.007810	-0.849957	0.633643	0.221468	-0.882937	0.832400	-0.015810	-0.869981	0.849918	0.188583	-0.658591	0.747335	-0.167129	-0.824481	1.144432	-0.000433	-0.643545	0.799166	0.321863	-0.788260	1.148580	0.098534	-0.760160	1.090705	0.096216										-0.285450	0.078306	-0.075100	-0.264642	0.072084	0.177989	-0.265180	0.070097	0.138249
14977	124.808333	-0.875693	0.626302	-0.007830	-0.850033	0.633579	0.221423	-0.883062	0.832294	-0.015877	-0.870063	0.849971	0.188455	-0.658713	0.747088	-0.167194	-0.824328	1.144424	-0.000733	-0.643628	0.799273	0.321753	-0.787878	1.148704	0.098136	-0.760008	1.090758	0.095926										-0.285466	0.078290	-0.075072	-0.264637	0.072082	0.177988	-0.265192	0.070061	0.138281
14978	124.816667	-0.875782	0.626232	-0.007838	-0.850069	0.633600	0.221397	-0.883156	0.832226	-0.015941	-0.870129	0.850030	0.188330	-0.658861	0.746927	-0.167367	-0.824180	1.144415	-0.001038	-0.643704	0.799379	0.321660	-0.787648	1.148864	0.097833	-0.759853	1.090785	0.095626										-0.285475	0.078274	-0.075047	-0.264630	0.072082	0.177984	-0.265213	0.070019	0.138300
14979	124.825000	-0.875873	0.626180	-0.007861	-0.850080	0.633550	0.221361	-0.883405	0.832220	-0.016047	-0.870169	0.850095	0.188204	-0.658997	0.746724	-0.167433	-0.824029	1.144421	-0.001306	-0.643761	0.799479	0.321545	-0.787356	1.148935	0.097491	-0.759685	1.090804	0.095298										-0.285480	0.078275	-0.075044	-0.264623	0.072080	0.177981	-0.265210	0.070010	0.138299
14980	124.833333	-0.875919	0.626126	-0.007863	-0.850178	0.633603	0.221339	-0.883492	0.832197	-0.016105	-0.870195	0.850159	0.188081	-0.659128	0.746546	-0.167621	-0.823933	1.144432	-0.001590	-0.643803	0.799585	0.321419	-0.787073	1.148970	0.097131	-0.759518	1.090799	0.094974										-0.285468	0.078320	-0.075103	-0.264614	0.072081	0.177983	-0.265165	0.070096	0.138236
14981	124.841667	-0.876114	0.626059	-0.007938	-0.850184	0.633567	0.221310	-0.883561	0.832134	-0.016187	-0.870190	0.850236	0.187962	-0.659279	0.746352	-0.167750	-0.823801	1.144426	-0.001937	-0.643828	0.799688	0.321292	-0.786839	1.149021	0.096813	-0.759353	1.090757	0.094660										-0.285466	0.078314	-0.075079	-0.264611	0.072088	0.177985	-0.265159	0.070104	0.138244
14982	124.850000	-0.876098	0.626053	-0.007886	-0.850183	0.633529	0.221280	-0.883558	0.832129	-0.016239	-0.870163	0.850306	0.187846	-0.659426	0.746160	-0.167881	-0.823694	1.144413	-0.002238	-0.643838	0.799785	0.321165	-0.786622	1.149041	0.096460	-0.759204	1.090777	0.094358										-0.285480	0.078289	-0.075035	-0.264614	0.072096	0.177996	-0.265161	0.070112	0.138255
14983	124.858333	-0.876170	0.625971	-0.007933	-0.850309	0.633655	0.221286	-0.883573	0.832102	-0.016314	-0.870126	0.850382	0.187735	-0.659556	0.745884	-0.167923	-0.823572	1.144413	-0.002470	-0.643811	0.799867	0.321038	-0.786435	1.149110	0.096134	-0.759064	1.090819	0.094074										-0.285485	0.078301	-0.075056	-0.264610	0.072102	0.178007	-0.265181	0.070075	0.138295
14984	124.866667	-0.876138	0.625930	-0.007922	-0.850331	0.633686	0.221273	-0.883580	0.832072	-0.016391	-0.870075	0.850454	0.187623	-0.659728	0.745681	-0.168061	-0.823407	1.144389	-0.002778	-0.643776	0.799937	0.320897	-0.786256	1.149156	0.095813	-0.758927	1.090842	0.093800										-0.285467	0.078325	-0.075096	-0.264615	0.072097	0.178016	-0.265159	0.070116	0.138269
14985	124.875000	-0.876294	0.625894	-0.008003	-0.850341	0.633728	0.221264	-0.883580	0.832011	-0.016480	-0.870014	0.850537	0.187514	-0.659936	0.745559	-0.168305	-0.823332	1.144374	-0.003110	-0.643730	0.800000	0.320755	-0.786053	1.149218	0.095509	-0.758798	1.090872	0.093531										-0.285475	0.078310	-0.075079	-0.264615	0.072093	0.178018	-0.265203	0.070034	0.138333
14986	124.883333	-0.876250	0.625907	-0.007976	-0.850341	0.633772	0.221250	-0.883591	0.832023	-0.016521	-0.869951	0.850630	0.187402	-0.660101	0.745338	-0.168323	-0.823227	1.144409	-0.003270	-0.643670	0.800075	0.320607	-0.785894	1.149276	0.095239	-0.758667	1.090902	0.093279										-0.285513	0.078269	-0.075032	-0.264615	0.072086	0.178013	-0.265203	0.070028	0.138335
14987	124.891667	-0.876359	0.625884	-0.008044	-0.850332	0.633821	0.221236	-0.883586	0.832016	-0.016561	-0.869895	0.850723	0.187290	-0.660245	0.745188	-0.168580	-0.823102	1.144363	-0.003556	-0.643602	0.800130	0.320437	-0.785674	1.149229	0.094921	-0.758538	1.090919	0.093044										-0.285520	0.078259	-0.075033	-0.264612	0.072077	0.178008	-0.265176	0.070063	0.138292
14988	124.900000	-0.876282	0.625929	-0.008001	-0.850320	0.633876	0.221209	-0.883536	0.832039	-0.016630	-0.869845	0.850824	0.187172	-0.660333	0.744973	-0.168616	-0.823002	1.144357	-0.003751	-0.643521	0.800187	0.320272	-0.785569	1.149277	0.094701	-0.758402	1.090930	0.092827										-0.285466	0.078327	-0.075133	-0.264599	0.072077	0.178004	-0.265151	0.070093	0.138253
14989	124.908333	-0.876301	0.625945	-0.008035	-0.850309	0.633926	0.221170	-0.883581	0.832060	-0.016670	-0.869815	0.850934	0.187062	-0.660420	0.744874	-0.168745	-0.822908	1.144330	-0.003996	-0.643407	0.800246	0.320104	-0.785423	1.149324	0.094486	-0.758293	1.090920	0.092594										-0.285502	0.078282	-0.075051	-0.264595	0.072089	0.178007	-0.265194	0.070026	0.138326
14990	124.916667	-0.876223	0.625990	-0.008020	-0.850200	0.633928	0.221073	-0.883609	0.832113	-0.016717	-0.869784	0.851041	0.186950	-0.660503	0.744874	-0.168969	-0.822847	1.144365	-0.004174	-0.643263	0.800303	0.319924	-0.785157	1.149220	0.094149	-0.758194	1.090900	0.092376										-0.285523	0.078278	-0.075034	-0.264591	0.072100	0.178019	-0.265182	0.070037	0.138341
14991	124.925000	-0.876349	0.626035	-0.008103	-0.850225	0.633997	0.221040	-0.883580	0.832153	-0.016792	-0.869756	0.851138	0.186854	-0.660502	0.744853	-0.169088	-0.822750	1.144340	-0.004377	-0.643090	0.800341	0.319734	-0.785182	1.149314	0.094046	-0.758320	1.091045	0.092398										-0.285481	0.078332	-0.075108	-0.264577	0.072106	0.178031	-0.265134	0.070134	0.138287
14992	124.933333	-0.876332	0.626094	-0.008119	-0.850172	0.634000	0.220960	-0.883606	0.832144	-0.016873	-0.869717	0.851226	0.186765	-0.660466	0.744853	-0.169214	-0.822689	1.144292	-0.004526	-0.642910	0.800363	0.319519	-0.785103	1.149300	0.093821	-0.758261	1.091027	0.092198										-0.285459	0.078356	-0.075138	-0.264567	0.072113	0.178042	-0.265163	0.070064	0.138358
14993	124.941667	-0.876220	0.626095	-0.008106	-0.850162	0.634018	0.220907	-0.883610	0.832202	-0.016930	-0.869676	0.851304	0.186683	-0.660401	0.744882	-0.169351	-0.822573	1.144286	-0.004861	-0.642731	0.800379	0.319306	-0.785096	1.149285	0.093625	-0.758221	1.091005	0.092010										-0.285493	0.078295	-0.075066	-0.264558	0.072112	0.178043	-0.265106	0.070142	0.138300
14994	124.950000	-0.876268	0.626065	-0.008156	-0.850159	0.634031	0.220857	-0.883610	0.832193	-0.017004	-0.869631	0.851363	0.186600	-0.660320	0.744920	-0.169506	-0.822525	1.144235	-0.005011	-0.642567	0.800387	0.319104	-0.785109	1.149211	0.093430	-0.758208	1.090971	0.091840										-0.285495	0.078288	-0.075087	-0.264552	0.072098	0.178033	-0.265146	0.070053	0.138357
14995	124.958333	-0.876182	0.626034	-0.008128	-0.850238	0.634133	0.220830	-0.883576	0.832231	-0.017062	-0.869595	0.851405	0.186524	-0.660219	0.744969	-0.169676	-0.822468	1.144211	-0.005163	-0.642416	0.800358	0.318884	-0.785104	1.149254	0.093303	-0.758236	1.090967	0.091683										-0.285505	0.078277	-0.075091	-0.264538	0.072092	0.178024	-0.265117	0.070081	0.138308
14996	124.966667	-0.876257	0.625972	-0.008163	-0.850146	0.634050	0.220780	-0.883566	0.832235	-0.017116	-0.869562	0.851444	0.186454	-0.660120	0.745024	-0.169854	-0.822423	1.144175	-0.005376	-0.642285	0.800313	0.318671	-0.785125	1.149211	0.093151	-0.758049	1.090791	0.091336										-0.285497	0.078282	-0.075112	-0.264530	0.072083	0.178013	-0.265138	0.070027	0.138325
14997	124.975000	-0.876182	0.625935	-0.008099	-0.850125	0.634063	0.220750	-0.883554	0.832235	-0.017163	-0.869535	0.851462	0.186376	-0.660028	0.745077	-0.170039	-0.822394	1.144208	-0.005578	-0.642195	0.800244	0.318463	-0.785134	1.149168	0.093035	-0.758056	1.090772	0.091241										-0.285493	0.078291	-0.075145	-0.264525	0.072082	0.178002	-0.265137	0.070018	0.138320
14998	124.983333	-0.876302	0.625880	-0.008137	-0.850200	0.634179	0.220738	-0.883498	0.832204	-0.017253	-0.869519	0.851478	0.186304	-0.659947	0.745138	-0.170221	-0.822372	1.144140	-0.005607	-0.642142	0.800153	0.318270	-0.785127	1.149125	0.092959	-0.758054	1.090729	0.091158										-0.285480	0.078321	-0.075181	-0.264518	0.072095	0.177996	-0.265087	0.070100	0.138248
14999	124.991667	-0.876281	0.625863	-0.008097	-0.850160	0.634184	0.220721	-0.883513	0.832164	-0.017313	-0.869508	0.851483	0.186229	-0.659896	0.745175	-0.170383	-0.822287	1.144138	-0.005706	-0.642139	0.800042	0.318089	-0.785111	1.149052	0.092917	-0.758024	1.090643	0.091080										-0.285486	0.078311	-0.075143	-0.264526	0.072107	0.177997	-0.265090	0.070114	0.138250
15000	125.000000	-0.876349	0.625837	-0.008104	-0.850041	0.634091	0.220690	-0.883503	0.832153	-0.017343	-0.869503	0.851480	0.186151	-0.659875	0.745203	-0.170529	-0.822276	1.144089	-0.005710	-0.642187	0.799903	0.317919	-0.785084	1.148944	0.092902	-0.757982	1.090520	0.091010										-0.285492	0.078306	-0.075111	-0.264528	0.072121	0.178001	-0.265061	0.070160	0.138228
15001	125.008333	-0.876257	0.625834	-0.008042	-0.850016	0.634098	0.220680	-0.883464	0.832162	-0.017439	-0.869517	0.851467	0.186072	-0.659893	0.745204	-0.170643	-0.822191	1.144020	-0.005736	-0.642284	0.799740	0.317777	-0.785009	1.148829	0.092908	-0.757926	1.090379	0.090961										-0.285495	0.078299	-0.075103	-0.264535	0.072124	0.178000	-0.265110	0.070090	0.138288
15002	125.016667	-0.876350	0.625793	-0.008096	-0.850079	0.634197	0.220684	-0.883468	0.832149	-0.017502	-0.869538	0.851445	0.185991	-0.659940	0.745183	-0.170750	-0.822146	1.144004	-0.005706	-0.642416	0.799552	0.317657	-0.784935	1.148648	0.092926	-0.757852	1.090241	0.090915										-0.285473	0.078338	-0.075171	-0.264538	0.072115	0.177986	-0.265092	0.070118	0.138248
15003	125.025000	-0.876335	0.625767	-0.008104	-0.850045	0.634189	0.220670	-0.883488	0.832131	-0.017589	-0.869576	0.851421	0.185904	-0.660024	0.745130	-0.170829	-0.822040	1.143943	-0.005684	-0.642596	0.799328	0.317553	-0.784819	1.148531	0.092957	-0.757760	1.090087	0.090876										-0.285475	0.078327	-0.075165	-0.264543	0.072098	0.177971	-0.265088	0.070112	0.138220
15004	125.033333	-0.876165	0.625724	-0.008055	-0.850030	0.634188	0.220648	-0.883516	0.832118	-0.017678	-0.869621	0.851395	0.185814	-0.660111	0.745065	-0.170912	-0.821936	1.143947	-0.005655	-0.642795	0.799101	0.317479	-0.784726	1.148387	0.092995	-0.757673	1.089937	0.090841										-0.285495	0.078290	-0.075130	-0.264548	0.072081	0.177953	-0.265152	0.069997	0.138275
15005	125.041667	-0.876190	0.625690	-0.008080	-0.849951	0.634087	0.220602	-0.883536	0.832141	-0.017752	-0.869680	0.851368	0.185722	-0.660182	0.745019	-0.170999	-0.821854	1.143909	-0.005591	-0.643008	0.798873	0.317442	-0.784621	1.148247	0.093039	-0.757588	1.089796	0.090823										-0.285497	0.078296	-0.075162	-0.264549	0.072070	0.177935	-0.265140	0.070008	0.138232
15006	125.050000	-0.876223	0.625654	-0.008108	-0.850046	0.634166	0.220581	-0.883569	0.832164	-0.017824	-0.869745	0.851339	0.185632	-0.660199	0.744920	-0.170980	-0.821742	1.143921	-0.005546	-0.643227	0.798634	0.317430	-0.784492	1.148054	0.093064	-0.757470	1.089656	0.090811										-0.285519	0.078271	-0.075126	-0.264549	0.072066	0.177929	-0.265121	0.070032	0.138192
15007	125.058333	-0.876326	0.625567	-0.008207	-0.850069	0.634144	0.220538	-0.883650	0.832163	-0.017890	-0.869827	0.851318	0.185555	-0.660257	0.744952	-0.171081	-0.821611	1.143933	-0.005551	-0.643432	0.798415	0.317455	-0.784349	1.147932	0.093122	-0.757372	1.089505	0.090786										-0.285484	0.078304	-0.075167	-0.264547	0.072073	0.177930	-0.265094	0.070067	0.138174
15008	125.066667	-0.876263	0.625578	-0.008144	-0.850098	0.634114	0.220502	-0.883702	0.832175	-0.017949	-0.869909	0.851297	0.185491	-0.660294	0.745008	-0.171167	-0.821494	1.143920	-0.005531	-0.643631	0.798200	0.317499	-0.784204	1.147856	0.093191	-0.757276	1.089380	0.090778										-0.285510	0.078280	-0.075117	-0.264541	0.072097	0.177941	-0.265101	0.070062	0.138197
15009	125.075000	-0.876285	0.625530	-0.008160	-0.850089	0.634024	0.220460	-0.883650	0.832171	-0.017986	-0.869998	0.851275	0.185442	-0.660298	0.745025	-0.171195	-0.821339	1.144005	-0.005371	-0.643817	0.798005	0.317567	-0.783931	1.147665	0.093177	-0.757178	1.089216	0.090744										-0.285487	0.078318	-0.075156	-0.264539	0.072111	0.177949	-0.265119	0.070043	0.138235
15010	125.083333	-0.876266	0.625450	-0.008167	-0.850174	0.634027	0.220447	-0.883815	0.832217	-0.018045	-0.870098	0.851252	0.185409	-0.660259	0.744978	-0.171118	-0.821157	1.144034	-0.005305	-0.643989	0.797840	0.317650	-0.783686	1.147520	0.093166	-0.757089	1.089079	0.090751										-0.285485	0.078305	-0.075128	-0.264532	0.072121	0.177949	-0.265068	0.070122	0.138183
15011	125.091667	-0.876327	0.625418	-0.008198	-0.850177	0.633928	0.220414	-0.883829	0.832142	-0.018075	-0.870194	0.851229	0.185392	-0.660287	0.745070	-0.171210	-0.820977	1.144079	-0.005266	-0.644137	0.797711	0.317760	-0.783469	1.147454	0.093206	-0.756999	1.088969	0.090756										-0.285461	0.078333	-0.075174	-0.264536	0.072116	0.177942	-0.265100	0.070064	0.138227
15012	125.100000	-0.876364	0.625370	-0.008226	-0.850191	0.633830	0.220389	-0.884034	0.832211	-0.018084	-0.870299	0.851204	0.185382	-0.660277	0.745091	-0.171203	-0.820821	1.144126	-0.005182	-0.644259	0.797596	0.317871	-0.783390	1.147522	0.093369	-0.756921	1.088874	0.090777										-0.285500	0.078283	-0.075125	-0.264533	0.072098	0.177936	-0.265103	0.070075	0.138195
15013	125.108333	-0.876341	0.625319	-0.008238	-0.850329	0.633867	0.220388	-0.884016	0.832177	-0.018076	-0.870408	0.851176	0.185380	-0.660259	0.745069	-0.171142	-0.820669	1.144260	-0.005177	-0.644355	0.797509	0.317989	-0.783188	1.147509	0.093410	-0.756844	1.088781	0.090819										-0.285483	0.078304	-0.075167	-0.264535	0.072090	0.177921	-0.265122	0.070017	0.138213
15014	125.116667	-0.876480	0.625234	-0.008315	-0.850388	0.633809	0.220377	-0.884008	0.832153	-0.018059	-0.870520	0.851146	0.185384	-0.660290	0.745108	-0.171166	-0.820473	1.144354	-0.005127	-0.644427	0.797431	0.318103	-0.782983	1.147530	0.093464	-0.756772	1.088716	0.090856										-0.285487	0.078287	-0.075152	-0.264538	0.072076	0.177918	-0.265079	0.070067	0.138148
15015	125.125000	-0.876476	0.625265	-0.008318	-0.850353	0.633652	0.220356	-0.884076	0.832146	-0.018047	-0.870626	0.851124	0.185391	-0.660321	0.745086	-0.171128	-0.820298	1.144433	-0.005088	-0.644478	0.797362	0.318224	-0.782781	1.147555	0.093521	-0.756703	1.088693	0.090916										-0.285501	0.078280	-0.075135	-0.264533	0.072069	0.177913	-0.265106	0.070042	0.138176
15016	125.133333	-0.876462	0.625250	-0.008277	-0.850407	0.633591	0.220351	-0.884320	0.832195	-0.018066	-0.870731	0.851115	0.185410	-0.660363	0.745049	-0.171079	-0.820095	1.144488	-0.004992	-0.644519	0.797294	0.318348	-0.782604	1.147594	0.093575	-0.756631	1.088689	0.090985										-0.285510	0.078269	-0.075120	-0.264534	0.072084	0.177924	-0.265147	0.069975	0.138249
15017	125.141667	-0.876449	0.625210	-0.008261	-0.850547	0.633646	0.220365	-0.884378	0.832196	-0.018046	-0.870832	0.851108	0.185437	-0.660398	0.744965	-0.170981	-0.819918	1.144571	-0.004928	-0.644559	0.797237	0.318464	-0.782404	1.147646	0.093621	-0.756544	1.088707	0.091062										-0.285491	0.078310	-0.075153	-0.264532	0.072103	0.177936	-0.265085	0.070096	0.138188
15018	125.150000	-0.876520	0.625181	-0.008241	-0.850510	0.633508	0.220357	-0.884444	0.832146	-0.018071	-0.870932	0.851111	0.185473	-0.660471	0.744946	-0.170967	-0.819714	1.144675	-0.004967	-0.644596	0.797174	0.318567	-0.782266	1.147696	0.093676	-0.756464	1.088731	0.091139										-0.285507	0.078298	-0.075106	-0.264532	0.072132	0.177954	-0.265068	0.070132	0.138193
15019	125.158333	-0.876531	0.625139	-0.008239	-0.850551	0.633478	0.220373	-0.884506	0.832232	-0.017978	-0.871026	0.851128	0.185527	-0.660508	0.744857	-0.170833	-0.819551	1.144775	-0.004903	-0.644659	0.797110	0.318668	-0.782106	1.147764	0.093756	-0.756366	1.088745	0.091232										-0.285496	0.078308	-0.075105	-0.264536	0.072132	0.177968	-0.265097	0.070120	0.138235
15020	125.166667	-0.876583	0.625111	-0.008213	-0.850600	0.633455	0.220391	-0.884559	0.832241	-0.017937	-0.871114	0.851138	0.185586	-0.660576	0.744853	-0.170776	-0.819385	1.144863	-0.004722	-0.644716	0.797047	0.318763	-0.781940	1.147806	0.093823	-0.756246	1.088756	0.091319										-0.285449	0.078358	-0.075187	-0.264540	0.072137	0.177972	-0.265142	0.070046	0.138298
15021	125.175000	-0.876663	0.625077	-0.008228	-0.850649	0.633429	0.220415	-0.884621	0.832261	-0.017881	-0.871189	0.851143	0.185655	-0.660613	0.744825	-0.170645	-0.819244	1.144901	-0.004664	-0.644776	0.796992	0.318844	-0.781683	1.147767	0.093835	-0.756153	1.088754	0.091397										-0.285501	0.078291	-0.075091	-0.264550	0.072113	0.177969	-0.265108	0.070106	0.138230
15022	125.183333	-0.876732	0.625012	-0.008245	-0.850692	0.633394	0.220436	-0.884694	0.832240	-0.017882	-0.871262	0.851161	0.185733	-0.660646	0.744819	-0.170491	-0.819078	1.144873	-0.004662	-0.644846	0.796946	0.318911	-0.781451	1.147731	0.093829	-0.756054	1.088760	0.091476										-0.285514	0.078273	-0.075078	-0.264554	0.072101	0.177966	-0.265120	0.070088	0.138221
15023	125.191667	-0.876718	0.625033	-0.008159	-0.850735	0.633351	0.220459	-0.884736	0.832306	-0.017771	-0.871323	0.851174	0.185819	-0.660663	0.744819	-0.170338	-0.818949	1.144944	-0.004527	-0.644903	0.796902	0.318971	-0.781435	1.147886	0.094048	-0.755951	1.088757	0.091558										-0.285484	0.078305	-0.075122	-0.264568	0.072075	0.177960	-0.265171	0.069991	0.138276
15024	125.200000	-0.876738	0.624997	-0.008129	-0.850950	0.633409	0.220572	-0.884789	0.832327	-0.017708	-0.871379	0.851185	0.185907	-0.660663	0.744833	-0.170171	-0.818835	1.144967	-0.004425	-0.644957	0.796857	0.319022	-0.781141	1.147776	0.093980	-0.755849	1.088761	0.091642										-0.285511	0.078273	-0.075062	-0.264572	0.072074	0.177955	-0.265135	0.070060	0.138213
15025	125.208333	-0.876776	0.624965	-0.008108	-0.850992	0.633362	0.220601	-0.884694	0.832307	-0.017561	-0.871422	0.851216	0.186004	-0.660644	0.744843	-0.170002	-0.818689	1.144967	-0.004384	-0.645004	0.796812	0.319075	-0.781004	1.147799	0.094055	-0.755746	1.088765	0.091730										-0.285479	0.078317	-0.075106	-0.264574	0.072087	0.177960	-0.265132	0.070088	0.138219
15026	125.216667	-0.876864	0.624951	-0.008089	-0.851034	0.633315	0.220633	-0.884709	0.832361	-0.017485	-0.871451	0.851248	0.186103	-0.660620	0.744848	-0.169820	-0.818521	1.145007	-0.004276	-0.645042	0.796768	0.319130	-0.780869	1.147823	0.094144	-0.755647	1.088781	0.091827										-0.285494	0.078298	-0.075051	-0.264580	0.072100	0.177974	-0.265133	0.070110	0.138229
15027	125.225000	-0.876897	0.624914	-0.008067	-0.850983	0.633180	0.220651	-0.884743	0.832414	-0.017387	-0.871650	0.851351	0.186265	-0.660591	0.744846	-0.169645	-0.818438	1.145045	-0.004194	-0.645063	0.796720	0.319193	-0.780794	1.147912	0.094318	-0.755541	1.088792	0.091934										-0.285500	0.078317	-0.075059	-0.264576	0.072125	0.177994	-0.265149	0.070096	0.138282
15028	125.233333	-0.876936	0.624886	-0.008036	-0.851106	0.633238	0.220707	-0.884771	0.832454	-0.017294	-0.871671	0.851378	0.186375	-0.660556	0.744849	-0.169479	-0.818348	1.145052	-0.004045	-0.645075	0.796675	0.319272	-0.780749	1.147980	0.094525	-0.755428	1.088798	0.092052										-0.285478	0.078356	-0.075093	-0.264580	0.072138	0.178003	-0.265127	0.070139	0.138269
15029	125.241667	-0.877000	0.624880	-0.008000	-0.851134	0.633208	0.220744	-0.884786	0.832488	-0.017210	-0.871683	0.851404	0.186490	-0.660516	0.744841	-0.169328	-0.818282	1.145043	-0.003892	-0.645077	0.796627	0.319359	-0.780497	1.147839	0.094518	-0.755296	1.088792	0.092171										-0.285491	0.078332	-0.075054	-0.264582	0.072137	0.178011	-0.265126	0.070154	0.138268
15030	125.250000	-0.877028	0.624859	-0.007973	-0.851155	0.633181	0.220787	-0.884800	0.832526	-0.017127	-0.871696	0.851420	0.186603	-0.660476	0.744835	-0.169187	-0.818232	1.145094	-0.003705	-0.645071	0.796580	0.319450	-0.780511	1.147948	0.094808	-0.755180	1.088780	0.092310										-0.285481	0.078339	-0.075077	-0.264590	0.072123	0.178006	-0.265135	0.070143	0.138269
15031	125.258333	-0.877080	0.624819	-0.007928	-0.851131	0.633104	0.220819	-0.884999	0.832626	-0.017076	-0.871705	0.851428	0.186719	-0.660436	0.744829	-0.169058	-0.818169	1.145090	-0.003516	-0.645063	0.796529	0.319548	-0.780372	1.147943	0.094974	-0.755060	1.088757	0.092455										-0.285525	0.078278	-0.074998	-0.264598	0.072107	0.178004	-0.265172	0.070082	0.138293
15032	125.266667	-0.876984	0.624812	-0.007898	-0.851200	0.633122	0.220876	-0.885008	0.832652	-0.016999	-0.871720	0.851426	0.186832	-0.660353	0.744769	-0.168840	-0.818057	1.145017	-0.003297	-0.645060	0.796475	0.319650	-0.780280	1.147894	0.095163	-0.754927	1.088705	0.092602										-0.285471	0.078338	-0.075097	-0.264601	0.072095	0.177991	-0.265158	0.070106	0.138260
15033	125.275000	-0.877132	0.624789	-0.007937	-0.851208	0.633075	0.220917	-0.884925	0.832653	-0.016873	-0.871738	0.851427	0.186945	-0.660314	0.744775	-0.168721	-0.818018	1.145051	-0.003120	-0.645059	0.796421	0.319748	-0.780083	1.147820	0.095269	-0.754797	1.088674	0.092738										-0.285524	0.078278	-0.075006	-0.264608	0.072088	0.177994	-0.265181	0.070064	0.138280
15034	125.283333	-0.877048	0.624809	-0.007842	-0.851132	0.632922	0.220949	-0.885002	0.832685	-0.016858	-0.871740	0.851397	0.187038	-0.660281	0.744783	-0.168600	-0.817955	1.145051	-0.002940	-0.645064	0.796364	0.319847	-0.780011	1.147862	0.095499	-0.754668	1.088651	0.092878										-0.285510	0.078286	-0.075013	-0.264613	0.072091	0.177989	-0.265204	0.070033	0.138316
15035	125.291667	-0.877009	0.624807	-0.007812	-0.851140	0.632861	0.220995	-0.885001	0.832700	-0.016767	-0.871774	0.851382	0.187148	-0.660276	0.744872	-0.168587	-0.817887	1.145051	-0.002710	-0.645074	0.796281	0.319923	-0.779845	1.147845	0.095675	-0.754536	1.088634	0.093031										-0.285507	0.078308	-0.075035	-0.264611	0.072099	0.178005	-0.265181	0.070082	0.138294
15036	125.300000	-0.877127	0.624785	-0.007870	-0.851151	0.632805	0.221042	-0.885027	0.832680	-0.016700	-0.871791	0.851352	0.187242	-0.660229	0.744888	-0.168475	-0.817780	1.145002	-0.002565	-0.645098	0.796191	0.319990	-0.779697	1.147856	0.095855	-0.754380	1.088623	0.093178										-0.285503	0.078301	-0.075009	-0.264607	0.072113	0.178018	-0.265152	0.070145	0.138274
15037	125.308333	-0.877016	0.624819	-0.007783	-0.851144	0.632747	0.221084	-0.884986	0.832723	-0.016609	-0.871802	0.851326	0.187331	-0.660184	0.744908	-0.168377	-0.817701	1.145080	-0.002283	-0.645141	0.796089	0.320052	-0.779535	1.147859	0.096015	-0.754248	1.088633	0.093337										-0.285498	0.078304	-0.075004	-0.264597	0.072128	0.178032	-0.265190	0.070083	0.138354
15038	125.316667	-0.877002	0.624812	-0.007769	-0.851138	0.632699	0.221129	-0.884942	0.832766	-0.016538	-0.871815	0.851304	0.187424	-0.660136	0.744914	-0.168265	-0.817634	1.145136	-0.002103	-0.645196	0.795975	0.320109	-0.779373	1.147889	0.096198	-0.754110	1.088652	0.093500										-0.285493	0.078302	-0.075006	-0.264597	0.072135	0.178036	-0.265181	0.070090	0.138351
15039	125.325000	-0.876999	0.624816	-0.007762	-0.851168	0.632697	0.221187	-0.884783	0.832735	-0.016433	-0.871830	0.851276	0.187522	-0.660096	0.744932	-0.168159	-0.817540	1.145153	-0.001880	-0.645256	0.795864	0.320165	-0.779193	1.147910	0.096382	-0.753966	1.088678	0.093677										-0.285507	0.078296	-0.074995	-0.264593	0.072128	0.178028	-0.265137	0.070156	0.138287
15040	125.333333	-0.877095	0.624789	-0.007820	-0.851111	0.632657	0.221198	-0.884835	0.832756	-0.016356	-0.871845	0.851256	0.187622	-0.660049	0.744949	-0.168033	-0.817425	1.145192	-0.001684	-0.645323	0.795755	0.320217	-0.779021	1.147957	0.096569	-0.753826	1.088699	0.093836										-0.285484	0.078327	-0.075061	-0.264592	0.072104	0.178022	-0.265145	0.070126	0.138276
15041	125.341667	-0.877012	0.624800	-0.007774	-0.851098	0.632655	0.221227	-0.884900	0.832809	-0.016321	-0.871854	0.851249	0.187718	-0.660001	0.744981	-0.167904	-0.817350	1.145282	-0.001414	-0.645389	0.795658	0.320261	-0.778855	1.148012	0.096796	-0.753677	1.088747	0.094029										-0.285481	0.078310	-0.075047	-0.264597	0.072083	0.178006	-0.265166	0.070076	0.138285
15042	125.350000	-0.876973	0.624829	-0.007733	-0.851074	0.632655	0.221246	-0.884835	0.832814	-0.016239	-0.871870	0.851251	0.187821	-0.659948	0.745020	-0.167760	-0.817291	1.145359	-0.001208	-0.645455	0.795572	0.320297	-0.778672	1.148090	0.096991	-0.753730	1.088958	0.094444										-0.285464	0.078331	-0.075091	-0.264598	0.072073	0.177989	-0.265192	0.070020	0.138308
15043	125.358333	-0.876907	0.624823	-0.007715	-0.851137	0.632703	0.221311	-0.884899	0.832870	-0.016213	-0.871890	0.851229	0.187919	-0.659894	0.745071	-0.167597	-0.817195	1.145441	-0.000954	-0.645515	0.795492	0.320323	-0.778460	1.148144	0.097157	-0.753587	1.089005	0.094644										-0.285493	0.078299	-0.075039	-0.264598	0.072078	0.177984	-0.265150	0.070100	0.138242
15044	125.366667	-0.876886	0.624832	-0.007702	-0.851117	0.632687	0.221329	-0.884977	0.832893	-0.016188	-0.871902	0.851209	0.188005	-0.659845	0.745131	-0.167441	-0.817071	1.145460	-0.000707	-0.645571	0.795411	0.320345	-0.778248	1.148232	0.097333	-0.753453	1.089071	0.094812										-0.285499	0.078287	-0.075006	-0.264596	0.072092	0.177984	-0.265148	0.070116	0.138246
15045	125.375000	-0.876903	0.624851	-0.007700	-0.851096	0.632653	0.221347	-0.884815	0.832910	-0.016082	-0.871916	0.851184	0.188095	-0.659803	0.745188	-0.167280	-0.817015	1.145603	-0.000515	-0.645609	0.795337	0.320366	-0.777977	1.148268	0.097446	-0.753328	1.089141	0.094993										-0.285483	0.078324	-0.075037	-0.264594	0.072109	0.178001	-0.265167	0.070090	0.138293
15046	125.383333	-0.876879	0.624857	-0.007700	-0.851076	0.632618	0.221367	-0.884805	0.832944	-0.016024	-0.871926	0.851151	0.188184	-0.659771	0.745246	-0.167138	-0.816936	1.145755	-0.000269	-0.645637	0.795263	0.320384	-0.777830	1.148475	0.097664	-0.753195	1.089236	0.095167										-0.285472	0.078343	-0.075064	-0.264597	0.072118	0.178007	-0.265135	0.070142	0.138279
15047	125.391667	-0.876818	0.624846	-0.007694	-0.851075	0.632575	0.221392	-0.884967	0.832941	-0.016006	-0.871951	0.851122	0.188276	-0.659748	0.745292	-0.167016	-0.816844	1.145843	-0.000057	-0.645641	0.795196	0.320405	-0.777552	1.148547	0.097762	-0.753044	1.089336	0.095356										-0.285472	0.078329	-0.075041	-0.264595	0.072119	0.178011	-0.265159	0.070102	0.138303
15048	125.400000	-0.876835	0.624852	-0.007703	-0.851069	0.632538	0.221421	-0.884950	0.832951	-0.015955	-0.871974	0.851092	0.188373	-0.659740	0.745330	-0.166911	-0.816713	1.145915	0.000215	-0.645626	0.795134	0.320419	-0.777407	1.148774	0.097975	-0.752911	1.089467	0.095538										-0.285492	0.078293	-0.075000	-0.264601	0.072113	0.178013	-0.265186	0.070057	0.138332
15049	125.408333	-0.876779	0.624841	-0.007702	-0.851059	0.632506	0.221443	-0.884984	0.833014	-0.015854	-0.871996	0.851067	0.188472	-0.659748	0.745348	-0.166715	-0.816619	1.146075	0.000380	-0.645597	0.795088	0.320440	-0.777187	1.148950	0.098120	-0.752778	1.089627	0.095729										-0.285479	0.078298	-0.075040	-0.264605	0.072086	0.178001	-0.265167	0.070077	0.138288
15050	125.416667	-0.876728	0.624837	-0.007708	-0.851037	0.632482	0.221459	-0.884806	0.832984	-0.015718	-0.872023	0.851041	0.188572	-0.659776	0.745395	-0.166747	-0.816565	1.146226	0.000580	-0.645550	0.795047	0.320459	-0.776944	1.149192	0.098279	-0.752638	1.089806	0.095930										-0.285482	0.078298	-0.075073	-0.264608	0.072065	0.177988	-0.265152	0.070088	0.138244
15051	125.425000	-0.876780	0.624841	-0.007724	-0.851002	0.632415	0.221461	-0.885022	0.833004	-0.015694	-0.872046	0.851009	0.188679	-0.659788	0.745388	-0.166640	-0.816455	1.146384	0.000805	-0.645498	0.795022	0.320485	-0.776560	1.149316	0.098304	-0.752487	1.090002	0.096132										-0.285488	0.078287	-0.075055	-0.264606	0.072063	0.177979	-0.265154	0.070084	0.138233
15052	125.433333	-0.876744	0.624886	-0.007680	-0.851046	0.632451	0.221478	-0.885030	0.833040	-0.015607	-0.872066	0.850989	0.188784	-0.659850	0.745449	-0.166624	-0.816374	1.146493	0.001024	-0.645432	0.795007	0.320519	-0.776298	1.149563	0.098438	-0.752298	1.090227	0.096346										-0.285511	0.078259	-0.075001	-0.264603	0.072069	0.177976	-0.265148	0.070088	0.138233
15053	125.441667	-0.876704	0.624889	-0.007694	-0.851005	0.632376	0.221482	-0.885035	0.833058	-0.015543	-0.872088	0.850972	0.188896	-0.659885	0.745477	-0.166512	-0.816269	1.146605	0.001301	-0.645370	0.794997	0.320555	-0.776021	1.149843	0.098582	-0.752126	1.090429	0.096545										-0.285473	0.078318	-0.075084	-0.264606	0.072081	0.177992	-0.265165	0.070068	0.138276
15054	125.450000	-0.876742	0.624919	-0.007674	-0.851058	0.632397	0.221500	-0.884911	0.833032	-0.015416	-0.872118	0.850949	0.189011	-0.659939	0.745528	-0.166506	-0.816200	1.146748	0.001467	-0.645302	0.794989	0.320591	-0.775703	1.150131	0.098724	-0.751930	1.090640	0.096755										-0.285484	0.078287	-0.075018	-0.264603	0.072095	0.178006	-0.265145	0.070124	0.138261
15055	125.458333	-0.876755	0.624926	-0.007666	-0.851070	0.632359	0.221521	-0.884947	0.833063	-0.015334	-0.872131	0.850937	0.189127	-0.659982	0.745568	-0.166383	-0.816083	1.146849	0.001669	-0.645242	0.794976	0.320611	-0.775411	1.150370	0.098825	-0.751706	1.090827	0.096951										-0.285512	0.078274	-0.074988	-0.264604	0.072111	0.178021	-0.265178	0.070068	0.138339
15056	125.466667	-0.876774	0.624920	-0.007689	-0.851004	0.632231	0.221528	-0.884964	0.833120	-0.015247	-0.872139	0.850935	0.189247	-0.660053	0.745595	-0.166252	-0.815977	1.146957	0.001905	-0.645190	0.794965	0.320632	-0.775093	1.150579	0.098921	-0.751509	1.090990	0.097121										-0.285504	0.078275	-0.074988	-0.264603	0.072109	0.178036	-0.265181	0.070069	0.138347
15057	125.475000	-0.876808	0.624929	-0.007646	-0.851026	0.632191	0.221548	-0.885030	0.833158	-0.015144	-0.872152	0.850958	0.189374	-0.660125	0.745631	-0.166192	-0.815890	1.147017	0.002115	-0.645150	0.794938	0.320635	-0.774776	1.150740	0.099033	-0.751282	1.091084	0.097276										-0.285461	0.078343	-0.075079	-0.264610	0.072105	0.178034	-0.265168	0.070100	0.138320
15058	125.483333	-0.876807	0.624918	-0.007621	-0.851138	0.632255	0.221594	-0.885096	0.833203	-0.015036	-0.872147	0.850987	0.189505	-0.660199	0.745651	-0.166132	-0.815846	1.147056	0.002218	-0.645118	0.794909	0.320644	-0.774484	1.150872	0.099144	-0.751068	1.091177	0.097393										-0.285450	0.078342	-0.075089	-0.264615	0.072095	0.178025	-0.265148	0.070134	0.138283
15059	125.491667	-0.876861	0.624892	-0.007634	-0.851083	0.632129	0.221606	-0.885118	0.833262	-0.014926	-0.872138	0.851030	0.189640	-0.660276	0.745646	-0.166059	-0.815761	1.147110	0.002461	-0.645092	0.794868	0.320639	-0.774247	1.150976	0.099244	-0.750864	1.091243	0.097504										-0.285490	0.078283	-0.075012	-0.264616	0.072082	0.178015	-0.265194	0.070039	0.138335
15060	125.500000	-0.876903	0.624941	-0.007573	-0.851116	0.632102	0.221643	-0.885325	0.833380	-0.014806	-0.872118	0.851088	0.189789	-0.660358	0.745633	-0.165995	-0.815660	1.147165	0.002736	-0.645061	0.794822	0.320633	-0.774005	1.151124	0.099306	-0.750692	1.091365	0.097601										-0.285490	0.078274	-0.075018	-0.264615	0.072070	0.178006	-0.265194	0.070026	0.138324
15061	125.508333	-0.876938	0.624957	-0.007547	-0.851149	0.632075	0.221687	-0.885362	0.833389	-0.014723	-0.872081	0.851140	0.189939	-0.660438	0.745613	-0.166013	-0.815534	1.147212	0.002907	-0.645029	0.794756	0.320623	-0.773674	1.151358	0.099318	-0.750509	1.091522	0.097688										-0.285458	0.078329	-0.075093	-0.264615	0.072078	0.178004	-0.265192	0.070028	0.138317
15062	125.516667	-0.876975	0.624965	-0.007517	-0.851188	0.632043	0.221728	-0.885415	0.833405	-0.014586	-0.872043	0.851202	0.190095	-0.660505	0.745569	-0.165914	-0.815474	1.147248	0.002983	-0.644995	0.794686	0.320618	-0.773409	1.151568	0.099315	-0.750352	1.091656	0.097768										-0.285488	0.078287	-0.075018	-0.264609	0.072094	0.178011	-0.265186	0.070047	0.138328
15063	125.525000	-0.877043	0.624957	-0.007516	-0.851225	0.632012	0.221778	-0.885350	0.833407	-0.014445	-0.871981	0.851260	0.190248	-0.660574	0.745520	-0.165808	-0.815543	1.147328	0.003021	-0.644945	0.794624	0.320607	-0.773198	1.151690	0.099340	-0.750191	1.091753	0.097833										-0.285510	0.078277	-0.074996	-0.264612	0.072104	0.178032	-0.265186	0.070068	0.138338
15064	125.533333	-0.877057	0.624982	-0.007450	-0.851256	0.631983	0.221830	-0.885457	0.833456	-0.014343	-0.871915	0.851324	0.190392	-0.660645	0.745465	-0.165689	-0.815540	1.147358	0.003144	-0.644890	0.794572	0.320596	-0.772970	1.151760	0.099366	-0.749996	1.091804	0.097876										-0.285473	0.078332	-0.075072	-0.264614	0.072113	0.178041	-0.265187	0.070082	0.138357
15065	125.541667	-0.877086	0.624984	-0.007415	-0.851287	0.631959	0.221881	-0.885321	0.833458	-0.014155	-0.871841	0.851398	0.190533	-0.660714	0.745409	-0.165580	-0.815389	1.147298	0.003374	-0.644824	0.794536	0.320585	-0.772705	1.151775	0.099372	-0.749769	1.091812	0.097907										-0.285495	0.078307	-0.075034	-0.264618	0.072115	0.178044	-0.265142	0.070173	0.138292
15066	125.550000	-0.877234	0.624980	-0.007418	-0.851325	0.631948	0.221935	-0.885517	0.833539	-0.014038	-0.871768	0.851474	0.190673	-0.660784	0.745350	-0.165480	-0.815322	1.147234	0.003477	-0.644754	0.794518	0.320566	-0.772473	1.151778	0.099405	-0.749572	1.091807	0.097927										-0.285455	0.078356	-0.075100	-0.264623	0.072112	0.178043	-0.265145	0.070170	0.138292
15067	125.558333	-0.877188	0.624984	-0.007332	-0.851394	0.631962	0.222010	-0.885494	0.833590	-0.013938	-0.871685	0.851551	0.190793	-0.660868	0.745273	-0.165389	-0.815310	1.147206	0.003624	-0.644671	0.794518	0.320539	-0.772269	1.151780	0.099426	-0.749378	1.091801	0.097940										-0.285489	0.078324	-0.075060	-0.264634	0.072104	0.178039	-0.265199	0.070076	0.138349
15068	125.566667	-0.877282	0.624978	-0.007293	-0.851383	0.631925	0.222036	-0.885372	0.833615	-0.013745	-0.871602	0.851631	0.190906	-0.660951	0.745191	-0.165313	-0.815293	1.147166	0.003709	-0.644581	0.794530	0.320518	-0.772073	1.151802	0.099446	-0.749191	1.091800	0.097947										-0.285481	0.078342	-0.075104	-0.264641	0.072092	0.178025	-0.265215	0.070056	0.138342
15069	125.575000	-0.877383	0.624984	-0.007270	-0.851500	0.631980	0.222139	-0.885479	0.833607	-0.013700	-0.871514	0.851717	0.191008	-0.661019	0.745097	-0.165247	-0.815282	1.147133	0.003772	-0.644475	0.794565	0.320529	-0.771879	1.151811	0.099438	-0.749025	1.091803	0.097932										-0.285488	0.078339	-0.075101	-0.264648	0.072085	0.178016	-0.265175	0.070124	0.138269
15070	125.583333	-0.877474	0.624976	-0.007250	-0.851527	0.631981	0.222194	-0.885404	0.833601	-0.013585	-0.871424	0.851800	0.191099	-0.661084	0.744996	-0.165189	-0.815292	1.147120	0.003787	-0.644361	0.794619	0.320548	-0.771704	1.151850	0.099402	-0.748889	1.091834	0.097911										-0.285517	0.078309	-0.075079	-0.264655	0.072083	0.178014	-0.265223	0.070052	0.138334
15071	125.591667	-0.877416	0.624990	-0.007154	-0.851537	0.631979	0.222248	-0.885537	0.833681	-0.013553	-0.871338	0.851888	0.191185	-0.661140	0.744892	-0.165138	-0.815263	1.147140	0.003820	-0.644234	0.794692	0.320580	-0.771565	1.151924	0.099348	-0.748786	1.091887	0.097879										-0.285522	0.078321	-0.075110	-0.264666	0.072087	0.178020	-0.265233	0.070054	0.138335
15072	125.600000	-0.877397	0.624973	-0.007101	-0.851600	0.632028	0.222341	-0.885538	0.833661	-0.013495	-0.871246	0.851978	0.191263	-0.661186	0.744790	-0.165107	-0.815257	1.147161	0.003804	-0.644094	0.794796	0.320623	-0.771440	1.152009	0.099271	-0.748682	1.091958	0.097846										-0.285500	0.078355	-0.075163	-0.264673	0.072100	0.178027	-0.265190	0.070151	0.138281
15073	125.608333	-0.877544	0.624986	-0.007067	-0.851524	0.631991	0.222344	-0.885511	0.833660	-0.013443	-0.871151	0.852054	0.191338	-0.661191	0.744654	-0.165040	-0.815263	1.147202	0.003748	-0.643946	0.794925	0.320667	-0.771323	1.152088	0.099160	-0.748613	1.092027	0.097772										-0.285518	0.078340	-0.075141	-0.264674	0.072101	0.178042	-0.265235	0.070082	0.138356
15074	125.616667	-0.877639	0.625005	-0.007073	-0.851498	0.632010	0.222383	-0.885302	0.833601	-0.013352	-0.871050	0.852131	0.191406	-0.661189	0.744542	-0.164995	-0.815240	1.147219	0.003716	-0.643785	0.795073	0.320709	-0.771217	1.152154	0.099036	-0.748540	1.092090	0.097681										-0.285525	0.078316	-0.075110	-0.264678	0.072107	0.178049	-0.265236	0.070087	0.138364
15075	125.625000	-0.877539	0.625055	-0.006964	-0.851465	0.632038	0.222415	-0.885424	0.833667	-0.013338	-0.870962	0.852209	0.191466	-0.661202	0.744491	-0.165029	-0.815231	1.147239	0.003654	-0.643617	0.795247	0.320749	-0.771129	1.152217	0.098917	-0.748467	1.092148	0.097580										-0.285497	0.078366	-0.075194	-0.264681	0.072101	0.178053	-0.265240	0.070085	0.138362
15076	125.633333	-0.877646	0.625099	-0.007003	-0.851433	0.632069	0.222439	-0.885396	0.833664	-0.013290	-0.870864	0.852282	0.191519	-0.661214	0.744453	-0.165084	-0.815220	1.147256	0.003580	-0.643459	0.795432	0.320788	-0.771032	1.152277	0.098785	-0.748393	1.092203	0.097473										-0.285491	0.078376	-0.075211	-0.264680	0.072092	0.178045	-0.265192	0.070166	0.138288
15077	125.641667	-0.877591	0.625093	-0.006957	-0.851396	0.632105	0.222457	-0.885413	0.833620	-0.013227	-0.870778	0.852355	0.191566	-0.661267	0.744505	-0.165271	-0.815205	1.147263	0.003472	-0.643298	0.795622	0.320823	-0.770959	1.152343	0.098632	-0.748333	1.092261	0.097348										-0.285548	0.078306	-0.075125	-0.264675	0.072086	0.178038	-0.265236	0.070075	0.138350
15078	125.650000	-0.877474	0.625160	-0.006891	-0.851358	0.632147	0.222472	-0.885333	0.833641	-0.013202	-0.870498	0.852348	0.191541	-0.661291	0.744487	-0.165382	-0.815229	1.147289	0.003308	-0.643140	0.795824	0.320867	-0.770887	1.152408	0.098439	-0.748287	1.092328	0.097223										-0.285551	0.078306	-0.075138	-0.264674	0.072079	0.178038	-0.265240	0.070061	0.138349
15079	125.658333	-0.877476	0.625176	-0.006908	-0.851283	0.632158	0.222466	-0.885314	0.833608	-0.013158	-0.870404	0.852409	0.191569	-0.661322	0.744465	-0.165512	-0.815208	1.147275	0.003139	-0.642998	0.796034	0.320922	-0.770844	1.152482	0.098275	-0.748253	1.092400	0.097094										-0.285536	0.078332	-0.075195	-0.264670	0.072081	0.178035	-0.265235	0.070060	0.138348
15080	125.666667	-0.877500	0.625171	-0.006938	-0.851259	0.632234	0.222488	-0.885340	0.833557	-0.013102	-0.870312	0.852463	0.191596	-0.661363	0.744439	-0.165660	-0.815215	1.147275	0.002924	-0.642860	0.796244	0.320975	-0.770812	1.152588	0.098114	-0.748232	1.092478	0.096967										-0.285532	0.078326	-0.075182	-0.264668	0.072081	0.178040	-0.265226	0.070058	0.138352
15081	125.675000	-0.877449	0.625193	-0.006926	-0.851224	0.632271	0.222492	-0.885272	0.833560	-0.013115	-0.870227	0.852509	0.191618	-0.661409	0.744391	-0.165821	-0.815187	1.147247	0.002770	-0.642743	0.796430	0.321032	-0.770802	1.152677	0.097920	-0.748238	1.092557	0.096836										-0.285553	0.078303	-0.075162	-0.264661	0.072097	0.178050	-0.265200	0.070117	0.138332
15082	125.683333	-0.877317	0.625232	-0.006859	-0.851149	0.632311	0.222499	-0.885224	0.833564	-0.013083	-0.870134	0.852548	0.191632	-0.661464	0.744323	-0.165997	-0.815180	1.147241	0.002626	-0.642635	0.796605	0.321079	-0.770793	1.152757	0.097700	-0.748245	1.092648	0.096708										-0.285511	0.078352	-0.075246	-0.264651	0.072100	0.178060	-0.265216	0.070085	0.138373
15083	125.691667	-0.877295	0.625210	-0.006922	-0.851085	0.632345	0.222499	-0.885228	0.833531	-0.013063	-0.870045	0.852573	0.191639	-0.661516	0.744240	-0.166185	-0.815192	1.147237	0.002473	-0.642529	0.796771	0.321124	-0.770794	1.152837	0.097511	-0.748258	1.092729	0.096568										-0.285522	0.078324	-0.075206	-0.264657	0.072094	0.178065	-0.265188	0.070130	0.138351
15084	125.700000	-0.877345	0.625216	-0.006934	-0.851026	0.632384	0.222500	-0.885207	0.833494	-0.013106	-0.869968	0.852598	0.191641	-0.661561	0.744129	-0.166367	-0.815206	1.147262	0.002177	-0.642433	0.796917	0.321159	-0.770815	1.152922	0.097317	-0.748276	1.092798	0.096429										-0.285541	0.078297	-0.075160	-0.264649	0.072096	0.178067	-0.265155	0.070170	0.138310
15085	125.708333	-0.877256	0.625212	-0.006976	-0.850963	0.632416	0.222494	-0.885162	0.833460	-0.013131	-0.869893	0.852614	0.191633	-0.661593	0.744017	-0.166560	-0.815274	1.147277	0.002051	-0.642342	0.797059	0.321172	-0.770836	1.153009	0.097127	-0.748307	1.092891	0.096293										-0.285517	0.078326	-0.075204	-0.264646	0.072090	0.178063	-0.265208	0.070077	0.138375
15086	125.716667	-0.877150	0.625242	-0.006934	-0.850823	0.632398	0.222437	-0.885130	0.833419	-0.013165	-0.869819	0.852625	0.191613	-0.661627	0.743884	-0.166756	-0.815308	1.147259	0.001899	-0.642249	0.797192	0.321174	-0.770851	1.153085	0.096941	-0.748322	1.092953	0.096159										-0.285535	0.078293	-0.075159	-0.264643	0.072082	0.178051	-0.265207	0.070063	0.138372
15087	125.725000	-0.877087	0.625271	-0.006947	-0.850811	0.632454	0.222443	-0.885017	0.833355	-0.013182	-0.869755	0.852630	0.191577	-0.661648	0.743756	-0.166921	-0.815338	1.147249	0.001764	-0.642153	0.797320	0.321179	-0.770853	1.153139	0.096761	-0.748332	1.093020	0.096016										-0.285505	0.078325	-0.075205	-0.264634	0.072086	0.178048	-0.265171	0.070105	0.138330
15088	125.733333	-0.877110	0.625224	-0.007009	-0.850715	0.632455	0.222398	-0.884906	0.833284	-0.013207	-0.869694	0.852631	0.191534	-0.661665	0.743628	-0.167075	-0.815370	1.147232	0.001631	-0.642049	0.797441	0.321173	-0.770846	1.153160	0.096578	-0.748334	1.093059	0.095881										-0.285530	0.078292	-0.075154	-0.264621	0.072083	0.178043	-0.265144	0.070142	0.138290
15089	125.741667	-0.876992	0.625277	-0.007010	-0.850671	0.632489	0.222376	-0.884953	0.833264	-0.013281	-0.869645	0.852634	0.191482	-0.661681	0.743527	-0.167216	-0.815434	1.147222	0.001475	-0.641947	0.797568	0.321171	-0.770845	1.153181	0.096437	-0.748322	1.093079	0.095752										-0.285501	0.078325	-0.075204	-0.264611	0.072080	0.178043	-0.265154	0.070102	0.138327
15090	125.750000	-0.876952	0.625268	-0.007049	-0.850629	0.632522	0.222346	-0.884844	0.833213	-0.013310	-0.869594	0.852642	0.191419	-0.661696	0.743438	-0.167349	-0.815464	1.147182	0.001365	-0.641834	0.797693	0.321161	-0.770840	1.153186	0.096297	-0.748308	1.093081	0.095619										-0.285525	0.078297	-0.075150	-0.264606	0.072089	0.178049	-0.265168	0.070066	0.138367
15091	125.758333	-0.876916	0.625253	-0.007094	-0.850553	0.632533	0.222302	-0.884915	0.833167	-0.013398	-0.869555	0.852648	0.191349	-0.661706	0.743368	-0.167486	-0.815498	1.147085	0.001159	-0.641715	0.797832	0.321147	-0.770834	1.153160	0.096222	-0.748282	1.093063	0.095484										-0.285524	0.078298	-0.075144	-0.264592	0.072101	0.178064	-0.265132	0.070126	0.138343
15092	125.766667	-0.876884	0.625230	-0.007142	-0.850477	0.632542	0.222250	-0.884831	0.833085	-0.013449	-0.869529	0.852655	0.191276	-0.661721	0.743300	-0.167628	-0.815535	1.147022	0.001049	-0.641596	0.797968	0.321128	-0.770841	1.153148	0.096045	-0.748279	1.093032	0.095336										-0.285518	0.078300	-0.075141	-0.264587	0.072103	0.178069	-0.265108	0.070171	0.138320
15093	125.775000	-0.876857	0.625195	-0.007192	-0.850493	0.632611	0.222237	-0.884818	0.833043	-0.013529	-0.869499	0.852670	0.191190	-0.661744	0.743253	-0.167763	-0.815574	1.146975	0.000947	-0.641482	0.798108	0.321098	-0.770852	1.153115	0.095893	-0.748259	1.093011	0.095204										-0.285508	0.078303	-0.075153	-0.264584	0.072098	0.178070	-0.265142	0.070096	0.138386
15094	125.783333	-0.876840	0.625164	-0.007234	-0.850428	0.632608	0.222179	-0.884936	0.833072	-0.013656	-0.869479	0.852667	0.191111	-0.661772	0.743210	-0.167901	-0.815616	1.146934	0.000829	-0.641370	0.798239	0.321059	-0.770882	1.153094	0.095747	-0.748279	1.092990	0.095055										-0.285499	0.078312	-0.075166	-0.264582	0.072095	0.178073	-0.265143	0.070086	0.138381
15095	125.791667	-0.876824	0.625144	-0.007279	-0.850409	0.632643	0.222145	-0.884934	0.833039	-0.013757	-0.869442	0.852683	0.191013	-0.661794	0.743180	-0.168049	-0.815654	1.146873	0.000649	-0.641275	0.798366	0.321006	-0.770926	1.153088	0.095590	-0.748303	1.092985	0.094912										-0.285485	0.078327	-0.075204	-0.264582	0.072090	0.178071	-0.265142	0.070080	0.138379
15096	125.800000	-0.876812	0.625131	-0.007313	-0.850507	0.632680	0.222153	-0.884934	0.833009	-0.013859	-0.869415	0.852698	0.190913	-0.661810	0.743154	-0.168191	-0.815720	1.146881	0.000488	-0.641192	0.798485	0.320951	-0.770975	1.153082	0.095418	-0.748340	1.092988	0.094752										-0.285510	0.078291	-0.075168	-0.264580	0.072087	0.178062	-0.265144	0.070068	0.138380
15097	125.808333	-0.876825	0.625120	-0.007364	-0.850478	0.632801	0.222089	-0.884985	0.832946	-0.013942	-0.869383	0.852707	0.190810	-0.661826	0.743142	-0.168338	-0.815751	1.146794	0.000206	-0.641116	0.798594	0.320905	-0.771039	1.153075	0.095227	-0.748381	1.092984	0.094585										-0.285485	0.078332	-0.075226	-0.264577	0.072084	0.178061	-0.265100	0.070152	0.138308
15098	125.816667	-0.876808	0.625124	-0.007395	-0.850381	0.632725	0.222046	-0.884902	0.832969	-0.014073	-0.869356	0.852724	0.190711	-0.661838	0.743138	-0.168475	-0.815797	1.146759	0.000040	-0.641056	0.798698	0.320866	-0.771096	1.153033	0.095110	-0.748437	1.092993	0.094408										-0.285492	0.078316	-0.075208	-0.264573	0.072087	0.178064	-0.265092	0.070156	0.138308
15099	125.825000	-0.876834	0.625106	-0.007469	-0.850425	0.632810	0.222025	-0.884890	0.832962	-0.014175	-0.869332	0.852748	0.190610	-0.661844	0.743100	-0.168470	-0.815812	1.146753	-0.000083	-0.641013	0.798805	0.320839	-0.771164	1.153009	0.094863	-0.748486	1.092990	0.094235										-0.285509	0.078302	-0.075190	-0.264575	0.072093	0.178076	-0.265115	0.070126	0.138354
15100	125.833333	-0.876797	0.625121	-0.007486	-0.850374	0.632793	0.221989	-0.884881	0.832953	-0.014280	-0.869305	0.852777	0.190510	-0.661857	0.743086	-0.168588	-0.815861	1.146689	-0.000305	-0.640979	0.798907	0.320818	-0.771240	1.153001	0.094636	-0.748542	1.092979	0.094066										-0.285465	0.078358	-0.075275	-0.264572	0.072101	0.178079	-0.265129	0.070102	0.138394
15101	125.841667	-0.876823	0.625121	-0.007531	-0.850465	0.632943	0.221968	-0.884847	0.832913	-0.014409	-0.869287	0.852799	0.190406	-0.661848	0.743063	-0.168791	-0.815917	1.146628	-0.000521	-0.640956	0.799015	0.320807	-0.771319	1.152985	0.094468	-0.748591	1.092959	0.093894										-0.285488	0.078314	-0.075199	-0.264571	0.072106	0.178086	-0.265084	0.070186	0.138334
15102	125.850000	-0.876881	0.625089	-0.007620	-0.850464	0.632988	0.221939	-0.884793	0.832891	-0.014537	-0.869277	0.852828	0.190302	-0.661822	0.742994	-0.168719	-0.815958	1.146552	-0.000681	-0.640940	0.799129	0.320804	-0.771398	1.152964	0.094300	-0.748646	1.092940	0.093723										-0.285487	0.078320	-0.075194	-0.264573	0.072107	0.178092	-0.265134	0.070108	0.138399
15103	125.858333	-0.876850	0.625119	-0.007621	-0.850467	0.633034	0.221905	-0.884786	0.832907	-0.014649	-0.869267	0.852856	0.190196	-0.661855	0.743051	-0.168991	-0.816028	1.146526	-0.000863	-0.640927	0.799231	0.320789	-0.771487	1.152943	0.094131	-0.748702	1.092919	0.093557										-0.285491	0.078318	-0.075183	-0.264580	0.072103	0.178093	-0.265134	0.070104	0.138400
15104	125.866667	-0.876853	0.625105	-0.007662	-0.850470	0.633071	0.221869	-0.884780	0.832852	-0.014804	-0.869265	0.852891	0.190100	-0.661838	0.743043	-0.169158	-0.816062	1.146491	-0.001087	-0.640919	0.799333	0.320773	-0.771571	1.152921	0.093968	-0.748750	1.092901	0.093402										-0.285504	0.078310	-0.075176	-0.264579	0.072100	0.178091	-0.265094	0.070185	0.138345
15105	125.875000	-0.876875	0.625114	-0.007699	-0.850490	0.633094	0.221833	-0.884771	0.832846	-0.014899	-0.869257	0.852912	0.189994	-0.661804	0.743016	-0.169248	-0.816156	1.146415	-0.001267	-0.640925	0.799436	0.320745	-0.771650	1.152878	0.093786	-0.748820	1.092877	0.093241										-0.285500	0.078315	-0.075187	-0.264583	0.072099	0.178094	-0.265102	0.070182	0.138344
15106	125.883333	-0.876894	0.625134	-0.007737	-0.850512	0.633119	0.221799	-0.884752	0.832835	-0.015023	-0.869260	0.852940	0.189902	-0.661759	0.742996	-0.169349	-0.816216	1.146384	-0.001445	-0.640930	0.799533	0.320708	-0.771745	1.152857	0.093630	-0.748889	1.092865	0.093094										-0.285481	0.078356	-0.075265	-0.264586	0.072098	0.178096	-0.265104	0.070184	0.138340
15107	125.891667	-0.876903	0.625102	-0.007797	-0.850507	0.633098	0.221742	-0.884723	0.832863	-0.015114	-0.869261	0.852966	0.189816	-0.661711	0.742972	-0.169432	-0.816277	1.146330	-0.001593	-0.640940	0.799618	0.320668	-0.771839	1.152840	0.093488	-0.748940	1.092854	0.092967										-0.285515	0.078311	-0.075190	-0.264588	0.072095	0.178100	-0.265123	0.070142	0.138381
15108	125.900000	-0.876940	0.625115	-0.007838	-0.850589	0.633130	0.221727	-0.884712	0.832856	-0.015214	-0.869265	0.852990	0.189734	-0.661658	0.742945	-0.169506	-0.816337	1.146278	-0.001721	-0.640947	0.799699	0.320625	-0.771929	1.152820	0.093355	-0.748991	1.092841	0.092838										-0.285502	0.078327	-0.075202	-0.264584	0.072108	0.178109	-0.265139	0.070120	0.138422
15109	125.908333	-0.877037	0.625067	-0.007991	-0.850628	0.633135	0.221693	-0.884716	0.832831	-0.015309	-0.869272	0.853020	0.189652	-0.661593	0.742930	-0.169572	-0.816395	1.146228	-0.001835	-0.640944	0.799792	0.320582	-0.772016	1.152802	0.093223	-0.749046	1.092837	0.092725										-0.285516	0.078315	-0.075192	-0.264583	0.072120	0.178127	-0.265117	0.070182	0.138399
15110	125.916667	-0.876968	0.625081	-0.007980	-0.850664	0.633142	0.221656	-0.884729	0.832814	-0.015406	-0.869290	0.853049	0.189570	-0.661532	0.742912	-0.169633	-0.816465	1.146132	-0.001991	-0.640931	0.799891	0.320532	-0.772103	1.152764	0.093088	-0.749094	1.092831	0.092618										-0.285536	0.078301	-0.075187	-0.264588	0.072115	0.178135	-0.265092	0.070228	0.138371
15111	125.925000	-0.876995	0.625040	-0.008058	-0.850732	0.633184	0.221638	-0.884728	0.832794	-0.015524	-0.869316	0.853072	0.189490	-0.661474	0.742908	-0.169680	-0.816529	1.146097	-0.002068	-0.640891	0.800014	0.320478	-0.772193	1.152755	0.092972	-0.749148	1.092836	0.092512										-0.285533	0.078305	-0.075192	-0.264585	0.072107	0.178129	-0.265119	0.070183	0.138401
15112	125.933333	-0.877106	0.625046	-0.008150	-0.850728	0.633175	0.221576	-0.884753	0.832744	-0.015625	-0.869354	0.853082	0.189407	-0.661416	0.742912	-0.169716	-0.816616	1.146099	-0.002255	-0.640842	0.800141	0.320429	-0.772268	1.152756	0.092855	-0.749204	1.092841	0.092405										-0.285515	0.078320	-0.075212	-0.264589	0.072111	0.178127	-0.265144	0.070137	0.138426
15113	125.941667	-0.877064	0.625025	-0.008209	-0.850750	0.633199	0.221539	-0.884669	0.832713	-0.015759	-0.869401	0.853091	0.189320	-0.661366	0.742913	-0.169739	-0.816684	1.145957	-0.002355	-0.640776	0.800283	0.320386	-0.772347	1.152773	0.092719	-0.749268	1.092870	0.092296										-0.285528	0.078306	-0.075215	-0.264595	0.072105	0.178117	-0.265130	0.070174	0.138385
15114	125.950000	-0.876925	0.625007	-0.008183	-0.850763	0.633217	0.221505	-0.884687	0.832727	-0.015852	-0.869455	0.853088	0.189235	-0.661316	0.742903	-0.169759	-0.816742	1.145923	-0.002420	-0.640698	0.800438	0.320354	-0.772448	1.152775	0.092607	-0.749335	1.092888	0.092197										-0.285533	0.078298	-0.075219	-0.264603	0.072100	0.178094	-0.265164	0.070115	0.138400
15115	125.958333	-0.877011	0.624999	-0.008192	-0.850812	0.633268	0.221487	-0.884550	0.832618	-0.015960	-0.869507	0.853069	0.189153	-0.661264	0.742924	-0.169758	-0.816835	1.145908	-0.002592	-0.640608	0.800583	0.320317	-0.772524	1.152776	0.092467	-0.749405	1.092902	0.092101										-0.285529	0.078301	-0.075227	-0.264611	0.072094	0.178085	-0.265140	0.070151	0.138350
15116	125.966667	-0.876925	0.624996	-0.008233	-0.850776	0.633224	0.221460	-0.884627	0.832613	-0.016077	-0.869566	0.853043	0.189074	-0.661205	0.742941	-0.169757	-0.816898	1.145881	-0.002732	-0.640513	0.800729	0.320289	-0.772613	1.152793	0.092358	-0.749497	1.092921	0.092011										-0.285533	0.078295	-0.075212	-0.264612	0.072095	0.178086	-0.265123	0.070198	0.138324
15117	125.975000	-0.876982	0.624991	-0.008299	-0.850734	0.633192	0.221424	-0.884665	0.832553	-0.016162	-0.869614	0.853013	0.188997	-0.661156	0.742949	-0.169752	-0.816986	1.145891	-0.002865	-0.640433	0.800864	0.320268	-0.772704	1.152813	0.092253	-0.749604	1.092932	0.091920										-0.285489	0.078336	-0.075260	-0.264605	0.072106	0.178100	-0.265158	0.070130	0.138398
15118	125.983333	-0.876911	0.625020	-0.008304	-0.850772	0.633215	0.221430	-0.884664	0.832548	-0.016236	-0.869660	0.852982	0.188930	-0.661102	0.742962	-0.169754	-0.817061	1.145893	-0.002957	-0.640356	0.800977	0.320241	-0.772806	1.152834	0.092153	-0.749699	1.092952	0.091839										-0.285524	0.078299	-0.075187	-0.264602	0.072111	0.178112	-0.265155	0.070135	0.138414
15119	125.991667	-0.876905	0.624990	-0.008299	-0.850812	0.633254	0.221425	-0.884714	0.832498	-0.016300	-0.869698	0.852954	0.188873	-0.661029	0.743010	-0.169746	-0.817143	1.145911	-0.003041	-0.640304	0.801071	0.320197	-0.772908	1.152861	0.092066	-0.749808	1.092970	0.091763										-0.285514	0.078314	-0.075173	-0.264590	0.072121	0.178127	-0.265092	0.070229	0.138362
15120	126.000000	-0.876922	0.624994	-0.008324	-0.850691	0.633150	0.221367	-0.884744	0.832467	-0.016354	-0.869735	0.852927	0.188818	-0.660965	0.743041	-0.169734	-0.817228	1.145927	-0.003122	-0.640270	0.801152	0.320148	-0.773012	1.152892	0.091981	-0.749923	1.092993	0.091688										-0.285505	0.078328	-0.075167	-0.264585	0.072127	0.178136	-0.265088	0.070242	0.138371
15121	126.008333	-0.876921	0.625001	-0.008382	-0.850732	0.633189	0.221377	-0.884768	0.832427	-0.016396	-0.869764	0.852914	0.188786	-0.660904	0.743070	-0.169744	-0.817310	1.145929	-0.003197	-0.640246	0.801221	0.320087	-0.773128	1.152919	0.091893	-0.750034	1.093017	0.091629										-0.285527	0.078311	-0.075145	-0.264576	0.072125	0.178138	-0.265125	0.070158	0.138436
15122	126.016667	-0.876851	0.624954	-0.008343	-0.850773	0.633231	0.221385	-0.884794	0.832393	-0.016432	-0.869783	0.852906	0.188757	-0.660845	0.743100	-0.169745	-0.817420	1.145943	-0.003302	-0.640239	0.801283	0.320017	-0.773242	1.152937	0.091822	-0.750136	1.093035	0.091570										-0.285519	0.078301	-0.075150	-0.264566	0.072119	0.178128	-0.265117	0.070151	0.138424
15123	126.025000	-0.876878	0.624950	-0.008363	-0.850765	0.633258	0.221367	-0.884830	0.832359	-0.016450	-0.869807	0.852900	0.188739	-0.660800	0.743136	-0.169759	-0.817533	1.145905	-0.003415	-0.640236	0.801329	0.319938	-0.773349	1.152939	0.091763	-0.750241	1.093044	0.091521										-0.285506	0.078310	-0.075170	-0.264559	0.072113	0.178113	-0.265095	0.070175	0.138381
15124	126.033333	-0.876854	0.624943	-0.008395	-0.850756	0.633250	0.221379	-0.884854	0.832316	-0.016477	-0.869825	0.852889	0.188725	-0.660756	0.743171	-0.169765	-0.817629	1.145886	-0.003470	-0.640228	0.801375	0.319868	-0.773479	1.152943	0.091702	-0.750342	1.093047	0.091475										-0.285515	0.078301	-0.075183	-0.264554	0.072096	0.178099	-0.265078	0.070201	0.138335
15125	126.041667	-0.876864	0.624903	-0.008397	-0.850668	0.633192	0.221337	-0.884880	0.832266	-0.016511	-0.869842	0.852875	0.188704	-0.660713	0.743205	-0.169770	-0.817731	1.145840	-0.003500	-0.640214	0.801405	0.319797	-0.773589	1.152926	0.091669	-0.750445	1.093033	0.091442										-0.285533	0.078272	-0.075173	-0.264561	0.072092	0.178091	-0.265124	0.070113	0.138392
15126	126.050000	-0.876887	0.624866	-0.008394	-0.850816	0.633336	0.221394	-0.884937	0.832211	-0.016510	-0.869859	0.852858	0.188691	-0.660673	0.743252	-0.169747	-0.817834	1.145801	-0.003574	-0.640200	0.801414	0.319724	-0.773704	1.152889	0.091649	-0.750540	1.093002	0.091403										-0.285527	0.078261	-0.075176	-0.264567	0.072083	0.178086	-0.265085	0.070186	0.138329
15127	126.058333	-0.876928	0.624817	-0.008367	-0.850773	0.633277	0.221389	-0.884878	0.832117	-0.016538	-0.869875	0.852837	0.188679	-0.660625	0.743310	-0.169692	-0.817971	1.145734	-0.003446	-0.640164	0.801423	0.319658	-0.773825	1.152845	0.091644	-0.750628	1.092963	0.091376										-0.285518	0.078275	-0.075166	-0.264564	0.072095	0.178101	-0.265102	0.070153	0.138369
15128	126.066667	-0.876848	0.624825	-0.008388	-0.850647	0.633154	0.221348	-0.884768	0.832135	-0.016484	-0.869894	0.852816	0.188675	-0.660578	0.743377	-0.169628	-0.818081	1.145694	-0.003430	-0.640131	0.801417	0.319601	-0.773929	1.152794	0.091649	-0.750709	1.092931	0.091363										-0.285489	0.078322	-0.075217	-0.264568	0.072104	0.178117	-0.265079	0.070216	0.138346
15129	126.075000	-0.876867	0.624791	-0.008362	-0.850647	0.633144	0.221348	-0.884860	0.832065	-0.016485	-0.869904	0.852793	0.188673	-0.660520	0.743440	-0.169556	-0.818203	1.145672	-0.003427	-0.640077	0.801422	0.319562	-0.774049	1.152747	0.091657	-0.750788	1.092903	0.091354										-0.285518	0.078281	-0.075126	-0.264567	0.072108	0.178125	-0.265121	0.070133	0.138421
15130	126.083333	-0.876977	0.624722	-0.008326	-0.850733	0.633184	0.221389	-0.884904	0.832051	-0.016478	-0.869916	0.852778	0.188674	-0.660464	0.743498	-0.169462	-0.818324	1.145613	-0.003493	-0.640023	0.801427	0.319532	-0.774161	1.152708	0.091675	-0.750865	1.092875	0.091352										-0.285500	0.078302	-0.075128	-0.264561	0.072114	0.178124	-0.265073	0.070218	0.138360
15131	126.091667	-0.876876	0.624758	-0.008331	-0.850693	0.633136	0.221372	-0.884970	0.832076	-0.016443	-0.869924	0.852761	0.188684	-0.660410	0.743556	-0.169378	-0.818466	1.145607	-0.003421	-0.639942	0.801466	0.319520	-0.774266	1.152682	0.091716	-0.750935	1.092857	0.091359										-0.285509	0.078308	-0.075119	-0.264556	0.072122	0.178124	-0.265091	0.070184	0.138394
15132	126.100000	-0.876898	0.624782	-0.008356	-0.850662	0.633097	0.221353	-0.885224	0.832095	-0.016476	-0.869940	0.852739	0.188697	-0.660347	0.743610	-0.169296	-0.818614	1.145580	-0.003350	-0.639842	0.801518	0.319512	-0.774363	1.152661	0.091768	-0.751005	1.092839	0.091375										-0.285479	0.078356	-0.075192	-0.264556	0.072119	0.178116	-0.265118	0.070142	0.138424
15133	126.108333	-0.876894	0.624722	-0.008325	-0.850709	0.633113	0.221375	-0.885151	0.832065	-0.016449	-0.869957	0.852725	0.188706	-0.660269	0.743667	-0.169136	-0.818722	1.145550	-0.003309	-0.639730	0.801586	0.319510	-0.774467	1.152617	0.091792	-0.751072	1.092835	0.091405										-0.285503	0.078318	-0.075170	-0.264552	0.072109	0.178101	-0.265089	0.070176	0.138380
15134	126.116667	-0.876892	0.624670	-0.008334	-0.850760	0.633131	0.221397	-0.885123	0.831992	-0.016434	-0.869978	0.852696	0.188718	-0.660191	0.743769	-0.169103	-0.818859	1.145563	-0.003204	-0.639617	0.801659	0.319515	-0.774562	1.152603	0.091831	-0.751135	1.092824	0.091426										-0.285503	0.078297	-0.075156	-0.264550	0.072107	0.178097	-0.265069	0.070198	0.138336
15135	126.125000	-0.876931	0.624657	-0.008338	-0.850775	0.633108	0.221399	-0.885164	0.831962	-0.016434	-0.870004	0.852669	0.188720	-0.660080	0.743837	-0.168937	-0.818964	1.145507	-0.003171	-0.639501	0.801741	0.319536	-0.774633	1.152594	0.091878	-0.751195	1.092825	0.091463										-0.285501	0.078314	-0.075188	-0.264553	0.072106	0.178103	-0.265074	0.070202	0.138343
15136	126.133333	-0.876979	0.624670	-0.008327	-0.850794	0.633086	0.221401	-0.885166	0.831967	-0.016427	-0.870043	0.852630	0.188725	-0.659989	0.743999	-0.168858	-0.819117	1.145515	-0.003105	-0.639392	0.801830	0.319575	-0.774714	1.152599	0.091918	-0.751273	1.092839	0.091496										-0.285529	0.078272	-0.075131	-0.264562	0.072105	0.178109	-0.265111	0.070132	0.138416
15137	126.141667	-0.876954	0.624632	-0.008300	-0.850809	0.633057	0.221404	-0.885312	0.831935	-0.016453	-0.870086	0.852591	0.188730	-0.659851	0.744154	-0.168710	-0.819199	1.145507	-0.003020	-0.639285	0.801900	0.319597	-0.774809	1.152626	0.091955	-0.751366	1.092863	0.091526										-0.285501	0.078304	-0.075167	-0.264561	0.072104	0.178118	-0.265113	0.070133	0.138419
15138	126.150000	-0.876935	0.624592	-0.008321	-0.850827	0.633030	0.221407	-0.885465	0.831898	-0.016474	-0.870137	0.852544	0.188739	-0.659706	0.744344	-0.168548	-0.819344	1.145596	-0.003026	-0.639183	0.801967	0.319618	-0.774904	1.152687	0.091992	-0.751473	1.092902	0.091550										-0.285514	0.078292	-0.075129	-0.264560	0.072116	0.178118	-0.265117	0.070137	0.138421
15139	126.158333	-0.876981	0.624588	-0.008322	-0.850845	0.633003	0.221409	-0.885535	0.831870	-0.016459	-0.870193	0.852496	0.188752	-0.659516	0.744563	-0.168345	-0.819504	1.145691	-0.002957	-0.639097	0.802032	0.319634	-0.775003	1.152759	0.092009	-0.751619	1.092962	0.091576										-0.285514	0.078299	-0.075149	-0.264562	0.072116	0.178126	-0.265121	0.070140	0.138423
15140	126.166667	-0.877050	0.624569	-0.008330	-0.850860	0.632977	0.221414	-0.885604	0.831835	-0.016436	-0.870250	0.852441	0.188771	-0.659296	0.744797	-0.168101	-0.819645	1.145783	-0.002946	-0.639018	0.802093	0.319639	-0.775109	1.152846	0.092025	-0.751770	1.093032	0.091596										-0.285501	0.078318	-0.075196	-0.264562	0.072106	0.178118	-0.265124	0.070131	0.138418
15141	126.175000	-0.877095	0.624567	-0.008302	-0.850948	0.633009	0.221450	-0.885633	0.831739	-0.016434	-0.870309	0.852383	0.188797	-0.659022	0.745089	-0.167798	-0.819740	1.145856	-0.002868	-0.638956	0.802138	0.319624	-0.775223	1.152943	0.092041	-0.751908	1.093107	0.091618										-0.285509	0.078305	-0.075174	-0.264556	0.072097	0.178102	-0.265098	0.070156	0.138373
15142	126.183333	-0.877081	0.624538	-0.008262	-0.850955	0.632952	0.221471	-0.885705	0.831682	-0.016408	-0.870369	0.852322	0.188828	-0.658720	0.745393	-0.167435	-0.819912	1.146009	-0.002875	-0.638891	0.802193	0.319592	-0.775329	1.153049	0.092070	-0.752063	1.093200	0.091648										-0.285538	0.078279	-0.075130	-0.264555	0.072093	0.178096	-0.265122	0.070115	0.138398
15143	126.191667	-0.877150	0.624531	-0.008263	-0.850896	0.632869	0.221439	-0.885696	0.831596	-0.016362	-0.870431	0.852248	0.188860	-0.658389	0.745703	-0.167025	-0.820025	1.146101	-0.002849	-0.638824	0.802257	0.319555	-0.775428	1.153168	0.092095	-0.752212	1.093304	0.091693										-0.285521	0.078300	-0.075179	-0.264552	0.072094	0.178101	-0.265120	0.070113	0.138395
15144	126.200000	-0.877163	0.624499	-0.008250	-0.850904	0.632833	0.221451	-0.885686	0.831511	-0.016313	-0.870494	0.852176	0.188895	-0.658005	0.745933	-0.166488	-0.820120	1.146199	-0.002780	-0.638748	0.802321	0.319487	-0.775539	1.153294	0.092130	-0.752362	1.093418	0.091753										-0.285540	0.078266	-0.075140	-0.264550	0.072092	0.178097	-0.265116	0.070109	0.138399
15145	126.208333	-0.877190	0.624475	-0.008233	-0.850986	0.632840	0.221511	-0.885819	0.831456	-0.016268	-0.870567	0.852096	0.188939	-0.657669	0.746322	-0.166119	-0.820242	1.146377	-0.002773	-0.638660	0.802384	0.319395	-0.775657	1.153449	0.092169	-0.752517	1.093553	0.091823										-0.285534	0.078275	-0.075141	-0.264548	0.072092	0.178101	-0.265067	0.070190	0.138340
15146	126.216667	-0.877217	0.624447	-0.008214	-0.850995	0.632809	0.221522	-0.885929	0.831416	-0.016236	-0.870637	0.852025	0.188975	-0.657292	0.746615	-0.165634	-0.820433	1.146493	-0.002748	-0.638562	0.802463	0.319284	-0.775792	1.153628	0.092206	-0.752691	1.093713	0.091902										-0.285502	0.078333	-0.075197	-0.264545	0.072107	0.178115	-0.265111	0.070126	0.138419
15147	126.225000	-0.877225	0.624402	-0.008207	-0.851031	0.632773	0.221527	-0.886010	0.831353	-0.016222	-0.870722	0.851956	0.189009	-0.656927	0.746878	-0.165117	-0.820616	1.146616	-0.002597	-0.638458	0.802547	0.319161	-0.775923	1.153795	0.092246	-0.752882	1.093882	0.091982										-0.285545	0.078282	-0.075119	-0.264549	0.072124	0.178122	-0.265106	0.070146	0.138424
15148	126.233333	-0.877239	0.624357	-0.008200	-0.851040	0.632741	0.221529	-0.886266	0.831343	-0.016242	-0.870809	0.851888	0.189041	-0.656589	0.747108	-0.164649	-0.820788	1.146802	-0.002609	-0.638355	0.802632	0.319032	-0.776109	1.153981	0.092286	-0.753097	1.094051	0.092073										-0.285545	0.078274	-0.075115	-0.264550	0.072127	0.178115	-0.265107	0.070146	0.138427
15149	126.241667	-0.877272	0.624352	-0.008198	-0.851053	0.632719	0.221540	-0.886199	0.831242	-0.016153	-0.870900	0.851823	0.189073	-0.656313	0.747313	-0.164350	-0.821012	1.146972	-0.002588	-0.638251	0.802709	0.318896	-0.776311	1.154151	0.092370	-0.753376	1.094216	0.092158										-0.285538	0.078289	-0.075132	-0.264550	0.072119	0.178098	-0.265071	0.070211	0.138341
15150	126.250000	-0.877287	0.624338	-0.008179	-0.851065	0.632694	0.221546	-0.886262	0.831200	-0.016143	-0.870993	0.851766	0.189101	-0.656021	0.747403	-0.163883	-0.821232	1.147150	-0.002537	-0.638152	0.802783	0.318761	-0.776544	1.154373	0.092406	-0.753648	1.094373	0.092243										-0.285510	0.078346	-0.075212	-0.264558	0.072117	0.178076	-0.265120	0.070114	0.138388
15151	126.258333	-0.877293	0.624299	-0.008191	-0.851087	0.632674	0.221557	-0.886514	0.831180	-0.016144	-0.871089	0.851709	0.189138	-0.655853	0.747568	-0.163646	-0.821480	1.147273	-0.002455	-0.638074	0.802844	0.318647	-0.776789	1.154528	0.092440	-0.753943	1.094504	0.092324										-0.285526	0.078310	-0.075173	-0.264558	0.072105	0.178076	-0.265123	0.070110	0.138382
15152	126.266667	-0.877323	0.624309	-0.008178	-0.851115	0.632645	0.221566	-0.886634	0.831110	-0.016091	-0.871176	0.851655	0.189170	-0.655674	0.747655	-0.163325	-0.821674	1.147372	-0.002478	-0.638004	0.802892	0.318528	-0.777052	1.154643	0.092471	-0.754247	1.094612	0.092399										-0.285550	0.078267	-0.075130	-0.264554	0.072095	0.178077	-0.265082	0.070178	0.138320
15153	126.275000	-0.877340	0.624275	-0.008176	-0.851140	0.632615	0.221580	-0.886695	0.831069	-0.016042	-0.871258	0.851611	0.189202	-0.655540	0.747701	-0.162906	-0.821900	1.147448	-0.002453	-0.637959	0.802940	0.318423	-0.777353	1.154730	0.092493	-0.754557	1.094698	0.092473										-0.285530	0.078297	-0.075147	-0.264559	0.072094	0.178080	-0.265106	0.070137	0.138354
15154	126.283333	-0.877356	0.624266	-0.008156	-0.851170	0.632591	0.221592	-0.886794	0.831044	-0.015971	-0.871332	0.851566	0.189232	-0.655441	0.747763	-0.162618	-0.822151	1.147518	-0.002469	-0.637939	0.802986	0.318340	-0.777681	1.154805	0.092524	-0.754892	1.094772	0.092532										-0.285508	0.078335	-0.075170	-0.264556	0.072097	0.178087	-0.265121	0.070102	0.138390
15155	126.291667	-0.877384	0.624255	-0.008143	-0.851197	0.632559	0.221607	-0.886895	0.830972	-0.015905	-0.871409	0.851521	0.189271	-0.655382	0.747788	-0.162335	-0.822423	1.147504	-0.002493	-0.637949	0.803025	0.318275	-0.778021	1.154833	0.092538	-0.755207	1.094811	0.092579										-0.285524	0.078307	-0.075111	-0.264556	0.072113	0.178101	-0.265120	0.070123	0.138402
15156	126.300000	-0.877415	0.624237	-0.008137	-0.851228	0.632535	0.221625	-0.886999	0.830903	-0.015832	-0.871478	0.851490	0.189314	-0.655359	0.747812	-0.162171	-0.822670	1.147499	-0.002487	-0.637985	0.803052	0.318231	-0.778380	1.154820	0.092548	-0.755526	1.094820	0.092611										-0.285523	0.078298	-0.075076	-0.264553	0.072123	0.178106	-0.265070	0.070217	0.138347
15157	126.308333	-0.877441	0.624220	-0.008121	-0.851253	0.632503	0.221643	-0.887032	0.830890	-0.015761	-0.871537	0.851451	0.189351	-0.655368	0.747775	-0.161941	-0.822931	1.147369	-0.002562	-0.638050	0.803076	0.318204	-0.778800	1.154783	0.092534	-0.755876	1.094803	0.092641										-0.285517	0.078316	-0.075106	-0.264549	0.072119	0.178098	-0.265118	0.070122	0.138407
15158	126.316667	-0.877459	0.624195	-0.008102	-0.851184	0.632371	0.221647	-0.887066	0.830879	-0.015675	-0.871598	0.851422	0.189391	-0.655421	0.747723	-0.161750	-0.823246	1.147220	-0.002664	-0.638129	0.803077	0.318191	-0.779221	1.154724	0.092526	-0.756232	1.094782	0.092674										-0.285544	0.078283	-0.075062	-0.264555	0.072111	0.178091	-0.265119	0.070105	0.138391
15159	126.325000	-0.877459	0.624156	-0.008075	-0.851251	0.632391	0.221683	-0.887159	0.830801	-0.015601	-0.871652	0.851386	0.189439	-0.655503	0.747645	-0.161609	-0.823532	1.147074	-0.002759	-0.638231	0.803065	0.318207	-0.779713	1.154642	0.092529	-0.756597	1.094742	0.092708										-0.285547	0.078282	-0.075082	-0.264554	0.072100	0.178073	-0.265092	0.070146	0.138333
15160	126.333333	-0.877501	0.624143	-0.008062	-0.851223	0.632304	0.221701	-0.887215	0.830752	-0.015521	-0.871700	0.851345	0.189481	-0.655616	0.747556	-0.161502	-0.823804	1.146883	-0.002898	-0.638351	0.803025	0.318232	-0.780215	1.154552	0.092505	-0.756967	1.094685	0.092734										-0.285539	0.078280	-0.075093	-0.264551	0.072099	0.178066	-0.265085	0.070166	0.138311
15161	126.341667	-0.877580	0.624116	-0.008049	-0.851229	0.632270	0.221730	-0.887274	0.830704	-0.015433	-0.871745	0.851305	0.189526	-0.655748	0.747466	-0.161446	-0.824128	1.146663	-0.002945	-0.638494	0.802967	0.318264	-0.780731	1.154462	0.092500	-0.757385	1.094627	0.092777										-0.285515	0.078321	-0.075165	-0.264552	0.072092	0.178067	-0.265123	0.070090	0.138367
15162	126.350000	-0.877496	0.624078	-0.007964	-0.851241	0.632236	0.221761	-0.887336	0.830660	-0.015345	-0.871790	0.851264	0.189571	-0.655899	0.747365	-0.161414	-0.824431	1.146421	-0.003096	-0.638639	0.802894	0.318312	-0.781301	1.154356	0.092490	-0.757791	1.094581	0.092827										-0.285520	0.078318	-0.075151	-0.264548	0.072091	0.178070	-0.265124	0.070093	0.138380
15163	126.358333	-0.877517	0.624064	-0.007927	-0.851255	0.632204	0.221785	-0.887478	0.830610	-0.015217	-0.871834	0.851214	0.189616	-0.656054	0.747279	-0.161424	-0.824761	1.146166	-0.003213	-0.638799	0.802806	0.318359	-0.781868	1.154253	0.092473	-0.758219	1.094529	0.092875										-0.285528	0.078310	-0.075108	-0.264544	0.072110	0.178080	-0.265091	0.070147	0.138352
15164	126.366667	-0.877564	0.624036	-0.007885	-0.851258	0.632171	0.221813	-0.887510	0.830589	-0.015147	-0.871874	0.851160	0.189660	-0.656203	0.747196	-0.161445	-0.825127	1.145956	-0.003327	-0.638964	0.802715	0.318395	-0.782455	1.154155	0.092455	-0.758659	1.094453	0.092922										-0.285551	0.078280	-0.075045	-0.264535	0.072117	0.178087	-0.265105	0.070121	0.138401
15165	126.375000	-0.877554	0.624010	-0.007864	-0.851255	0.632141	0.221831	-0.887586	0.830551	-0.015057	-0.871923	0.851101	0.189705	-0.656336	0.747105	-0.161464	-0.825468	1.145677	-0.003440	-0.639113	0.802628	0.318427	-0.783068	1.154052	0.092435	-0.759114	1.094402	0.092959										-0.285511	0.078342	-0.075112	-0.264528	0.072121	0.178096	-0.265098	0.070129	0.138404
15166	126.383333	-0.877532	0.623988	-0.007847	-0.851255	0.632114	0.221848	-0.887670	0.830515	-0.014947	-0.871986	0.851041	0.189751	-0.656458	0.747041	-0.161496	-0.825822	1.145449	-0.003603	-0.639257	0.802542	0.318452	-0.783695	1.153923	0.092411	-0.759570	1.094339	0.092996										-0.285539	0.078295	-0.075032	-0.264524	0.072116	0.178099	-0.265097	0.070123	0.138411
15167	126.391667	-0.877581	0.623942	-0.007819	-0.851253	0.632081	0.221863	-0.887736	0.830444	-0.014851	-0.872042	0.850972	0.189787	-0.656563	0.746985	-0.161527	-0.826173	1.145163	-0.003728	-0.639387	0.802458	0.318465	-0.784311	1.153807	0.092392	-0.760036	1.094275	0.093044										-0.285498	0.078339	-0.075093	-0.264519	0.072120	0.178102	-0.265053	0.070198	0.138345
15168	126.400000	-0.877572	0.623902	-0.007809	-0.851251	0.632053	0.221872	-0.887607	0.830357	-0.014745	-0.872108	0.850905	0.189822	-0.656666	0.746934	-0.161550	-0.826511	1.144922	-0.003873	-0.639508	0.802389	0.318477	-0.784939	1.153687	0.092405	-0.760488	1.094191	0.093084										-0.285481	0.078359	-0.075140	-0.264523	0.072115	0.178105	-0.265053	0.070204	0.138348
15169	126.408333	-0.877623	0.623871	-0.007827	-0.851255	0.632020	0.221881	-0.887881	0.830323	-0.014710	-0.872180	0.850831	0.189860	-0.656751	0.746898	-0.161549	-0.826851	1.144636	-0.004002	-0.639608	0.802329	0.318475	-0.785542	1.153505	0.092401	-0.760941	1.094090	0.093121										-0.285503	0.078332	-0.075131	-0.264521	0.072112	0.178107	-0.265074	0.070158	0.138384
15170	126.416667	-0.877558	0.623848	-0.007788	-0.851259	0.631981	0.221890	-0.887924	0.830249	-0.014638	-0.872265	0.850750	0.189902	-0.656841	0.746871	-0.161524	-0.827241	1.144352	-0.004090	-0.639703	0.802268	0.318462	-0.786136	1.153311	0.092410	-0.761351	1.093959	0.093164										-0.285534	0.078275	-0.075061	-0.264521	0.072109	0.178108	-0.265100	0.070115	0.138415
15171	126.425000	-0.877565	0.623828	-0.007781	-0.851266	0.631940	0.221896	-0.888070	0.830172	-0.014562	-0.872342	0.850662	0.189936	-0.656913	0.746881	-0.161471	-0.827582	1.144119	-0.004098	-0.639790	0.802217	0.318437	-0.786705	1.153103	0.092478	-0.761775	1.093817	0.093193										-0.285505	0.078312	-0.075121	-0.264522	0.072106	0.178117	-0.265051	0.070210	0.138357
15172	126.433333	-0.877567	0.623807	-0.007773	-0.851283	0.631897	0.221901	-0.888143	0.830092	-0.014498	-0.872429	0.850587	0.189965	-0.656989	0.746889	-0.161404	-0.827945	1.143882	-0.004015	-0.639877	0.802170	0.318407	-0.787231	1.152878	0.092542	-0.762157	1.093657	0.093237										-0.285506	0.078315	-0.075145	-0.264524	0.072105	0.178122	-0.265090	0.070130	0.138421
15173	126.441667	-0.877560	0.623801	-0.007770	-0.851291	0.631856	0.221906	-0.888227	0.830029	-0.014443	-0.872525	0.850496	0.189995	-0.657053	0.746872	-0.161280	-0.828341	1.143715	-0.004013	-0.639970	0.802114	0.318369	-0.787753	1.152663	0.092650	-0.762542	1.093494	0.093271										-0.285506	0.078311	-0.075147	-0.264519	0.072098	0.178121	-0.265076	0.070141	0.138416
15174	126.450000	-0.877575	0.623783	-0.007765	-0.851389	0.631872	0.221959	-0.888347	0.829946	-0.014388	-0.872625	0.850410	0.190021	-0.657150	0.746925	-0.161240	-0.828744	1.143526	-0.004030	-0.640061	0.802050	0.318322	-0.788276	1.152416	0.092758	-0.762924	1.093308	0.093327										-0.285525	0.078283	-0.075080	-0.264515	0.072105	0.178131	-0.265087	0.070123	0.138436
15175	126.458333	-0.877581	0.623764	-0.007760	-0.851398	0.631832	0.221962	-0.888433	0.829903	-0.014322	-0.872725	0.850319	0.190043	-0.657237	0.746950	-0.161169	-0.829192	1.143398	-0.003874	-0.640167	0.801995	0.318263	-0.788776	1.152199	0.092900	-0.763302	1.093155	0.093392										-0.285531	0.078309	-0.075101	-0.264513	0.072110	0.178131	-0.265060	0.070173	0.138404
15176	126.466667	-0.877630	0.623756	-0.007769	-0.851404	0.631809	0.221967	-0.888530	0.829826	-0.014310	-0.872837	0.850227	0.190060	-0.657325	0.746963	-0.161114	-0.829602	1.143254	-0.003795	-0.640286	0.801939	0.318193	-0.789306	1.152007	0.093070	-0.763699	1.093010	0.093465										-0.285510	0.078339	-0.075140	-0.264511	0.072101	0.178125	-0.265076	0.070127	0.138432
15177	126.475000	-0.877600	0.623701	-0.007753	-0.851372	0.631758	0.221944	-0.888626	0.829782	-0.014275	-0.872955	0.850134	0.190079	-0.657421	0.746978	-0.161086	-0.829985	1.143048	-0.003602	-0.640417	0.801890	0.318119	-0.789829	1.151809	0.093252	-0.764084	1.092873	0.093558										-0.285523	0.078317	-0.075109	-0.264503	0.072108	0.178122	-0.265051	0.070158	0.138401
15178	126.483333	-0.877638	0.623682	-0.007731	-0.851414	0.631765	0.221973	-0.888548	0.829630	-0.014213	-0.873074	0.850039	0.190103	-0.657521	0.746998	-0.161068	-0.830445	1.142988	-0.003490	-0.640562	0.801835	0.318043	-0.790336	1.151599	0.093435	-0.764464	1.092740	0.093656										-0.285516	0.078309	-0.075088	-0.264498	0.072123	0.178122	-0.265032	0.070214	0.138359
15179	126.491667	-0.877614	0.623633	-0.007735	-0.851420	0.631728	0.221973	-0.888776	0.829598	-0.014182	-0.873207	0.849929	0.190125	-0.657623	0.747015	-0.161062	-0.830914	1.142882	-0.003344	-0.640718	0.801793	0.317987	-0.790845	1.151385	0.093635	-0.764848	1.092590	0.093766										-0.285510	0.078330	-0.075127	-0.264494	0.072128	0.178118	-0.265067	0.070141	0.138424
15180	126.500000	-0.877637	0.623584	-0.007728	-0.851425	0.631692	0.221974	-0.888965	0.829546	-0.014162	-0.873335	0.849823	0.190150	-0.657740	0.747024	-0.161062	-0.831365	1.142776	-0.003160	-0.640882	0.801738	0.317924	-0.791340	1.151186	0.093846	-0.765227	1.092457	0.093892										-0.285529	0.078286	-0.075084	-0.264496	0.072119	0.178115	-0.265068	0.070143	0.138424
15181	126.508333	-0.877635	0.623520	-0.007727	-0.851440	0.631640	0.221982	-0.889155	0.829410	-0.014098	-0.873466	0.849705	0.190179	-0.657857	0.747043	-0.161084	-0.831743	1.142638	-0.002968	-0.641034	0.801671	0.317865	-0.791839	1.151008	0.094062	-0.765603	1.092323	0.094017										-0.285532	0.078281	-0.075081	-0.264491	0.072113	0.178109	-0.265032	0.070186	0.138373
15182	126.516667	-0.877644	0.623469	-0.007712	-0.851458	0.631578	0.221991	-0.889198	0.829356	-0.014060	-0.873604	0.849585	0.190210	-0.657981	0.747072	-0.161120	-0.832201	1.142538	-0.002866	-0.641185	0.801609	0.317818	-0.792309	1.150819	0.094254	-0.765978	1.092186	0.094145										-0.285514	0.078288	-0.075096	-0.264486	0.072117	0.178115	-0.265024	0.070210	0.138360
15183	126.525000	-0.877714	0.623404	-0.007742	-0.851478	0.631510	0.221999	-0.889309	0.829276	-0.013988	-0.873755	0.849459	0.190245	-0.658087	0.747116	-0.161202	-0.832675	1.142461	-0.002629	-0.641322	0.801554	0.317781	-0.792777	1.150647	0.094448	-0.766374	1.092083	0.094272										-0.285484	0.078333	-0.075165	-0.264485	0.072118	0.178117	-0.265059	0.070134	0.138428
15184	126.533333	-0.877674	0.623374	-0.007694	-0.851500	0.631442	0.222005	-0.889456	0.829151	-0.013951	-0.873907	0.849331	0.190279	-0.658172	0.747188	-0.161340	-0.833069	1.142346	-0.002467	-0.641454	0.801507	0.317751	-0.793232	1.150501	0.094637	-0.766746	1.091983	0.094398										-0.285529	0.078276	-0.075079	-0.264483	0.072108	0.178122	-0.265028	0.070160	0.138405
15185	126.541667	-0.877731	0.623336	-0.007667	-0.851524	0.631374	0.222011	-0.889618	0.829083	-0.013846	-0.874074	0.849207	0.190330	-0.658225	0.747308	-0.161559	-0.833484	1.142344	-0.002341	-0.641576	0.801487	0.317747	-0.793676	1.150409	0.094827	-0.767138	1.091925	0.094517										-0.285518	0.078296	-0.075087	-0.264481	0.072109	0.178119	-0.265010	0.070194	0.138361
15186	126.550000	-0.877780	0.623297	-0.007638	-0.851546	0.631308	0.222011	-0.889809	0.828960	-0.013772	-0.874226	0.849087	0.190377	-0.658255	0.747456	-0.161831	-0.833909	1.142278	-0.002206	-0.641692	0.801485	0.317759	-0.794121	1.150343	0.094980	-0.767543	1.091892	0.094642										-0.285494	0.078350	-0.075160	-0.264478	0.072128	0.178116	-0.264983	0.070241	0.138331
15187	126.558333	-0.877848	0.623170	-0.007718	-0.851520	0.631194	0.222011	-0.889881	0.828827	-0.013681	-0.874383	0.848958	0.190437	-0.658273	0.747657	-0.162166	-0.834334	1.142320	-0.001996	-0.641809	0.801508	0.317802	-0.794565	1.150358	0.095144	-0.767945	1.091925	0.094783										-0.285515	0.078322	-0.075121	-0.264482	0.072130	0.178109	-0.265030	0.070183	0.138384
15188	126.566667	-0.877768	0.623150	-0.007635	-0.851497	0.631079	0.222011	-0.890209	0.828703	-0.013571	-0.874544	0.848815	0.190500	-0.658300	0.747890	-0.162530	-0.834712	1.142335	-0.001935	-0.641931	0.801548	0.317867	-0.795021	1.150420	0.095278	-0.768368	1.091979	0.094930										-0.285533	0.078289	-0.075083	-0.264480	0.072132	0.178112	-0.265029	0.070168	0.138386
15189	126.575000	-0.877834	0.623100	-0.007593	-0.851564	0.631061	0.222037	-0.890352	0.828598	-0.013513	-0.874703	0.848657	0.190574	-0.658342	0.748168	-0.162858	-0.835176	1.142489	-0.001779	-0.642077	0.801587	0.317962	-0.795496	1.150526	0.095408	-0.768845	1.092088	0.095077										-0.285527	0.078301	-0.075090	-0.264483	0.072129	0.178109	-0.265023	0.070199	0.138371
15190	126.583333	-0.877894	0.623041	-0.007571	-0.851535	0.630934	0.222041	-0.890562	0.828474	-0.013408	-0.874868	0.848493	0.190653	-0.658408	0.748457	-0.163285	-0.835609	1.142629	-0.001728	-0.642234	0.801636	0.318081	-0.795984	1.150688	0.095532	-0.769331	1.092230	0.095219										-0.285539	0.078294	-0.075080	-0.264486	0.072136	0.178110	-0.265062	0.070141	0.138419
15191	126.591667	-0.877888	0.622960	-0.007550	-0.851546	0.630859	0.222055	-0.890669	0.828292	-0.013291	-0.875042	0.848320	0.190733	-0.658491	0.748730	-0.163645	-0.836010	1.142869	-0.001624	-0.642405	0.801684	0.318229	-0.796471	1.150889	0.095630	-0.769858	1.092423	0.095350										-0.285537	0.078280	-0.075083	-0.264486	0.072124	0.178119	-0.265048	0.070158	0.138410
15192	126.600000	-0.877885	0.622882	-0.007525	-0.851560	0.630788	0.222068	-0.890856	0.828077	-0.013145	-0.875237	0.848134	0.190820	-0.658600	0.748998	-0.163874	-0.836359	1.143105	-0.001596	-0.642581	0.801724	0.318371	-0.796965	1.151149	0.095737	-0.770392	1.092645	0.095486										-0.285536	0.078286	-0.075088	-0.264484	0.072118	0.178123	-0.265029	0.070171	0.138397
15193	126.608333	-0.877903	0.622799	-0.007507	-0.851636	0.630779	0.222105	-0.891311	0.828001	-0.013069	-0.875426	0.847947	0.190894	-0.658732	0.749295	-0.164192	-0.836735	1.143452	-0.001439	-0.642773	0.801781	0.318513	-0.797363	1.151466	0.095814	-0.770911	1.092873	0.095602										-0.285499	0.078329	-0.075150	-0.264478	0.072119	0.178128	-0.265009	0.070220	0.138366
15194	126.616667	-0.877929	0.622717	-0.007488	-0.851568	0.630643	0.222089	-0.891533	0.827866	-0.012959	-0.875628	0.847763	0.190962	-0.658886	0.749580	-0.164476	-0.837119	1.143826	-0.001454	-0.642980	0.801852	0.318660	-0.797712	1.151755	0.095861	-0.771439	1.093082	0.095699										-0.285512	0.078311	-0.075129	-0.264466	0.072125	0.178125	-0.265038	0.070143	0.138434
15195	126.625000	-0.877990	0.622592	-0.007492	-0.851574	0.630579	0.222098	-0.891653	0.827703	-0.012861	-0.875849	0.847595	0.191012	-0.659061	0.749841	-0.164662	-0.837425	1.144095	-0.001394	-0.643208	0.801922	0.318800	-0.798063	1.152022	0.095957	-0.771910	1.093264	0.095788										-0.285526	0.078289	-0.075126	-0.264454	0.072124	0.178121	-0.265013	0.070154	0.138417
15196	126.633333	-0.877996	0.622509	-0.007429	-0.851586	0.630519	0.222110	-0.891861	0.827561	-0.012747	-0.876080	0.847425	0.191051	-0.659254	0.750097	-0.164839	-0.837775	1.144357	-0.001323	-0.643452	0.801985	0.318936	-0.798371	1.152216	0.096027	-0.772332	1.093399	0.095872										-0.285523	0.078289	-0.075130	-0.264436	0.072124	0.178120	-0.264985	0.070171	0.138403
15197	126.641667	-0.878064	0.622452	-0.007425	-0.851691	0.630513	0.222165	-0.892205	0.827469	-0.012682	-0.876306	0.847273	0.191088	-0.659458	0.750318	-0.164989	-0.838063	1.144554	-0.001218	-0.643712	0.802030	0.319055	-0.798646	1.152337	0.096093	-0.772715	1.093489	0.095947										-0.285489	0.078338	-0.075190	-0.264416	0.072142	0.178122	-0.264951	0.070224	0.138377
15198	126.650000	-0.878170	0.622331	-0.007457	-0.851718	0.630451	0.222171	-0.892509	0.827407	-0.012612	-0.876516	0.847126	0.191117	-0.659654	0.750508	-0.165118	-0.838367	1.144714	-0.001113	-0.643985	0.802067	0.319174	-0.798916	1.152418	0.096167	-0.773044	1.093547	0.096034										-0.285509	0.078304	-0.075142	-0.264394	0.072141	0.178133	-0.264971	0.070171	0.138436
15199	126.658333	-0.878182	0.622306	-0.007381	-0.851763	0.630386	0.222179	-0.892619	0.827209	-0.012467	-0.876724	0.846994	0.191157	-0.659854	0.750644	-0.165223	-0.838676	1.144804	-0.000989	-0.644291	0.802094	0.319299	-0.799195	1.152476	0.096283	-0.773349	1.093578	0.096111										-0.285528	0.078292	-0.075120	-0.264369	0.072143	0.178143	-0.264926	0.070187	0.138425
15200	126.666667	-0.878264	0.622266	-0.007363	-0.851876	0.630361	0.222223	-0.892850	0.827124	-0.012377	-0.876928	0.846873	0.191200	-0.660043	0.750766	-0.165307	-0.838952	1.144849	-0.000885	-0.644592	0.802115	0.319419	-0.799451	1.152496	0.096370	-0.773636	1.093588	0.096183										-0.285506	0.078309	-0.075133	-0.264345	0.072140	0.178148	-0.264906	0.070193	0.138432
15201	126.675000	-0.878322	0.622191	-0.007351	-0.851905	0.630275	0.222210	-0.893143	0.827048	-0.012299	-0.877114	0.846762	0.191248	-0.660247	0.750837	-0.165378	-0.839268	1.144889	-0.000792	-0.644871	0.802121	0.319525	-0.799718	1.152488	0.096453	-0.773927	1.093582	0.096243										-0.285491	0.078353	-0.075193	-0.264316	0.072143	0.178158	-0.264881	0.070198	0.138445
15202	126.683333	-0.878390	0.622128	-0.007341	-0.851940	0.630191	0.222198	-0.893424	0.827024	-0.012148	-0.877292	0.846671	0.191308	-0.660467	0.750860	-0.165425	-0.839707	1.144897	-0.000780	-0.645130	0.802111	0.319604	-0.800001	1.152500	0.096562	-0.774204	1.093586	0.096317										-0.285528	0.078309	-0.075119	-0.264285	0.072144	0.178161	-0.264845	0.070213	0.138439
15203	126.691667	-0.878463	0.622059	-0.007328	-0.852043	0.630143	0.222221	-0.893649	0.826835	-0.012053	-0.877455	0.846592	0.191376	-0.660703	0.750817	-0.165464	-0.839941	1.144887	-0.000623	-0.645376	0.802091	0.319663	-0.800288	1.152493	0.096645	-0.774479	1.093587	0.096394										-0.285529	0.078315	-0.075129	-0.264255	0.072157	0.178160	-0.264824	0.070207	0.138446
15204	126.700000	-0.878543	0.621993	-0.007310	-0.852161	0.630104	0.222249	-0.893719	0.826733	-0.011924	-0.877614	0.846524	0.191442	-0.660968	0.750733	-0.165491	-0.840314	1.144914	-0.000446	-0.645603	0.802074	0.319709	-0.800571	1.152482	0.096729	-0.774746	1.093587	0.096474										-0.285515	0.078332	-0.075153	-0.264231	0.072163	0.178157	-0.264744	0.070266	0.138412
15205	126.708333	-0.878706	0.621908	-0.007317	-0.852243	0.630040	0.222263	-0.893890	0.826646	-0.011837	-0.877771	0.846469	0.191513	-0.661232	0.750626	-0.165487	-0.840625	1.144879	-0.000353	-0.645795	0.802049	0.319738	-0.800851	1.152463	0.096849	-0.775007	1.093570	0.096554										-0.285528	0.078327	-0.075152	-0.264204	0.072157	0.178157	-0.264729	0.070270	0.138419
15206	126.716667	-0.878740	0.621866	-0.007255	-0.852326	0.629981	0.222280	-0.894045	0.826566	-0.011750	-0.877916	0.846412	0.191587	-0.661488	0.750510	-0.165459	-0.840952	1.144850	-0.000238	-0.645970	0.802021	0.319755	-0.801138	1.152421	0.096959	-0.775263	1.093539	0.096633										-0.285539	0.078309	-0.075142	-0.264191	0.072158	0.178165	-0.264713	0.070266	0.138424
15207	126.725000	-0.878830	0.621801	-0.007230	-0.852408	0.629919	0.222305	-0.894368	0.826507	-0.011679	-0.878063	0.846358	0.191658	-0.661726	0.750424	-0.165395	-0.841237	1.144683	-0.000133	-0.646113	0.801984	0.319762	-0.801405	1.152313	0.097045	-0.775485	1.093488	0.096705										-0.285532	0.078317	-0.075144	-0.264174	0.072148	0.178178	-0.264679	0.070313	0.138403
15208	126.733333	-0.878904	0.621719	-0.007199	-0.852481	0.629853	0.222328	-0.894590	0.826484	-0.011641	-0.878208	0.846304	0.191723	-0.661944	0.750349	-0.165296	-0.841580	1.144592	-0.000036	-0.646239	0.801941	0.319757	-0.801717	1.152236	0.097146	-0.775701	1.093422	0.096770										-0.285490	0.078373	-0.075219	-0.264164	0.072145	0.178194	-0.264693	0.070271	0.138443
15209	126.741667	-0.878970	0.621682	-0.007158	-0.852551	0.629791	0.222350	-0.894636	0.826394	-0.011587	-0.878338	0.846236	0.191766	-0.662124	0.750300	-0.165175	-0.841896	1.144504	0.000089	-0.646347	0.801896	0.319739	-0.801986	1.152136	0.097225	-0.775913	1.093352	0.096835										-0.285528	0.078328	-0.075161	-0.264159	0.072126	0.178201	-0.264689	0.070255	0.138457
15210	126.750000	-0.879032	0.621621	-0.007125	-0.852528	0.629629	0.222358	-0.894715	0.826289	-0.011519	-0.878468	0.846173	0.191802	-0.662270	0.750266	-0.165028	-0.842154	1.144353	0.000179	-0.646444	0.801848	0.319707	-0.802246	1.152031	0.097301	-0.776129	1.093273	0.096877										-0.285549	0.078317	-0.075117	-0.264150	0.072126	0.178204	-0.264687	0.070259	0.138464
15211	126.758333	-0.879102	0.621562	-0.007095	-0.852597	0.629568	0.222376	-0.894805	0.826268	-0.011531	-0.878597	0.846105	0.191819	-0.662382	0.750258	-0.164876	-0.842469	1.144288	0.000281	-0.646537	0.801797	0.319669	-0.802515	1.151950	0.097365	-0.776331	1.093214	0.096916										-0.285544	0.078322	-0.075127	-0.264140	0.072139	0.178200	-0.264676	0.070266	0.138456
15212	126.766667	-0.879152	0.621475	-0.007041	-0.852573	0.629425	0.222335	-0.894932	0.826207	-0.011533	-0.878721	0.846045	0.191822	-0.662460	0.750262	-0.164723	-0.842729	1.144183	0.000341	-0.646615	0.801754	0.319626	-0.802761	1.151874	0.097417	-0.776532	1.093170	0.096959										-0.285551	0.078329	-0.075132	-0.264130	0.072143	0.178199	-0.264668	0.070266	0.138453
15213	126.775000	-0.879259	0.621438	-0.007039	-0.852761	0.629489	0.222434	-0.895108	0.826133	-0.011549	-0.878844	0.845981	0.191818	-0.662502	0.750252	-0.164484	-0.842942	1.144132	0.000378	-0.646676	0.801710	0.319574	-0.803010	1.151803	0.097455	-0.776732	1.093134	0.097003										-0.285537	0.078338	-0.075150	-0.264119	0.072152	0.178192	-0.264631	0.070318	0.138424
15214	126.783333	-0.879395	0.621425	-0.006978	-0.852860	0.629463	0.222471	-0.895199	0.826119	-0.011575	-0.878967	0.845916	0.191811	-0.662544	0.750272	-0.164360	-0.843139	1.144032	0.000463	-0.646728	0.801667	0.319520	-0.803240	1.151773	0.097505	-0.776926	1.093108	0.097039										-0.285542	0.078339	-0.075146	-0.264105	0.072163	0.178188	-0.264655	0.070281	0.138454
15215	126.791667	-0.879437	0.621378	-0.006970	-0.852823	0.629348	0.222425	-0.895479	0.826164	-0.011633	-0.879082	0.845852	0.191806	-0.662567	0.750300	-0.164286	-0.843396	1.144027	0.000469	-0.646783	0.801630	0.319473	-0.803443	1.151747	0.097553	-0.777116	1.093097	0.097081										-0.285490	0.078407	-0.075244	-0.264097	0.072163	0.178198	-0.264644	0.070291	0.138465
15216	126.800000	-0.879444	0.621314	-0.006993	-0.852873	0.629333	0.222445	-0.895601	0.826107	-0.011630	-0.879190	0.845790	0.191798	-0.662577	0.750338	-0.164238	-0.843607	1.144024	0.000520	-0.646849	0.801592	0.319421	-0.803637	1.151731	0.097591	-0.777299	1.093083	0.097129										-0.285541	0.078332	-0.075147	-0.264087	0.072160	0.178208	-0.264639	0.070290	0.138470
15217	126.808333	-0.879511	0.621317	-0.006957	-0.852987	0.629356	0.222496	-0.895648	0.826090	-0.011706	-0.879295	0.845732	0.191781	-0.662556	0.750398	-0.164224	-0.843762	1.144027	0.000550	-0.646942	0.801543	0.319372	-0.803808	1.151717	0.097631	-0.777489	1.093063	0.097157										-0.285517	0.078363	-0.075197	-0.264082	0.072150	0.178215	-0.264630	0.070286	0.138476
15218	126.816667	-0.879657	0.621251	-0.007027	-0.853103	0.629390	0.222544	-0.895706	0.826093	-0.011708	-0.879400	0.845677	0.191764	-0.662519	0.750482	-0.164239	-0.843898	1.144023	0.000586	-0.647047	0.801500	0.319340	-0.803973	1.151704	0.097669	-0.777645	1.093050	0.097195										-0.285490	0.078395	-0.075244	-0.264068	0.072148	0.178216	-0.264620	0.070288	0.138477
15219	126.825000	-0.879683	0.621230	-0.007020	-0.853068	0.629326	0.222498	-0.895770	0.826073	-0.011739	-0.879490	0.845635	0.191732	-0.662471	0.750562	-0.164257	-0.844036	1.144015	0.000574	-0.647170	0.801460	0.319310	-0.804126	1.151687	0.097732	-0.777768	1.093029	0.097222										-0.285546	0.078338	-0.075157	-0.264061	0.072145	0.178215	-0.264612	0.070281	0.138481
15220	126.833333	-0.879606	0.621225	-0.006950	-0.853005	0.629256	0.222438	-0.895695	0.825983	-0.011705	-0.879581	0.845598	0.191695	-0.662412	0.750637	-0.164285	-0.844145	1.143997	0.000603	-0.647302	0.801428	0.319289	-0.804250	1.151650	0.097764	-0.777876	1.093001	0.097246										-0.285556	0.078334	-0.075156	-0.264041	0.072146	0.178211	-0.264605	0.070276	0.138468
15221	126.841667	-0.879630	0.621202	-0.006976	-0.853153	0.629322	0.222487	-0.895736	0.825959	-0.011747	-0.879668	0.845557	0.191647	-0.662357	0.750705	-0.164302	-0.844246	1.143947	0.000686	-0.647429	0.801399	0.319300	-0.804350	1.151604	0.097788	-0.777965	1.092964	0.097256										-0.285520	0.078377	-0.075211	-0.264026	0.072147	0.178206	-0.264587	0.070279	0.138477
15222	126.850000	-0.879632	0.621167	-0.006994	-0.853201	0.629334	0.222481	-0.895908	0.826018	-0.011867	-0.879747	0.845517	0.191595	-0.662302	0.750757	-0.164315	-0.844309	1.143925	0.000627	-0.647547	0.801365	0.319319	-0.804442	1.151547	0.097806	-0.778042	1.092922	0.097267										-0.285504	0.078412	-0.075250	-0.264011	0.072155	0.178225	-0.264575	0.070287	0.138482
15223	126.858333	-0.879711	0.621120	-0.007071	-0.853184	0.629283	0.222426	-0.895836	0.825977	-0.011913	-0.879827	0.845480	0.191533	-0.662248	0.750787	-0.164327	-0.844329	1.143891	0.000620	-0.647656	0.801331	0.319357	-0.804514	1.151475	0.097822	-0.778102	1.092865	0.097276										-0.285553	0.078342	-0.075140	-0.263989	0.072163	0.178231	-0.264567	0.070283	0.138509
15224	126.866667	-0.879644	0.621112	-0.007062	-0.853163	0.629235	0.222369	-0.895799	0.825931	-0.011924	-0.879902	0.845439	0.191466	-0.662197	0.750801	-0.164347	-0.844380	1.143858	0.000747	-0.647762	0.801295	0.319397	-0.804583	1.151398	0.097830	-0.778153	1.092800	0.097280										-0.285555	0.078334	-0.075128	-0.263967	0.072154	0.178252	-0.264541	0.070298	0.138510
15225	126.875000	-0.879649	0.621084	-0.007100	-0.853235	0.629273	0.222357	-0.895938	0.826016	-0.012070	-0.879966	0.845393	0.191391	-0.662154	0.750787	-0.164369	-0.844327	1.143778	0.000574	-0.647848	0.801251	0.319444	-0.804638	1.151285	0.097824	-0.778194	1.092724	0.097278										-0.285494	0.078399	-0.075221	-0.263951	0.072160	0.178262	-0.264527	0.070284	0.138544
15226	126.883333	-0.879749	0.621038	-0.007208	-0.853246	0.629246	0.222326	-0.895934	0.826030	-0.012149	-0.880030	0.845356	0.191318	-0.662122	0.750757	-0.164402	-0.844299	1.143681	0.000534	-0.647923	0.801207	0.319482	-0.804691	1.151211	0.097832	-0.778230	1.092663	0.097278										-0.285547	0.078321	-0.075129	-0.263935	0.072154	0.178274	-0.264529	0.070284	0.138553
15227	126.891667	-0.879673	0.621024	-0.007230	-0.853148	0.629167	0.222224	-0.895837	0.825996	-0.012230	-0.880081	0.845324	0.191238	-0.662091	0.750708	-0.164440	-0.844267	1.143647	0.000487	-0.647976	0.801172	0.319518	-0.804744	1.151142	0.097819	-0.778255	1.092601	0.097280										-0.285532	0.078329	-0.075146	-0.263919	0.072147	0.178271	-0.264509	0.070273	0.138557
15228	126.900000	-0.879591	0.621039	-0.007224	-0.853251	0.629257	0.222207	-0.895860	0.826099	-0.012304	-0.880133	0.845293	0.191155	-0.662055	0.750659	-0.164476	-0.844197	1.143565	0.000457	-0.648013	0.801119	0.319529	-0.804761	1.151073	0.097811	-0.778264	1.092535	0.097275										-0.285481	0.078391	-0.075251	-0.263906	0.072140	0.178259	-0.264476	0.070292	0.138531
15229	126.908333	-0.879549	0.621020	-0.007281	-0.853265	0.629250	0.222183	-0.895868	0.826082	-0.012405	-0.880179	0.845272	0.191074	-0.662005	0.750625	-0.164522	-0.844129	1.143511	0.000403	-0.648044	0.801066	0.319525	-0.804785	1.150998	0.097791	-0.778273	1.092481	0.097268										-0.285515	0.078356	-0.075212	-0.263894	0.072148	0.178259	-0.264482	0.070276	0.138535
15230	126.916667	-0.879629	0.620988	-0.007403	-0.853202	0.629220	0.222077	-0.895824	0.826088	-0.012524	-0.880217	0.845252	0.190994	-0.661935	0.750604	-0.164562	-0.844114	1.143523	0.000245	-0.648072	0.801005	0.319513	-0.804791	1.150925	0.097776	-0.778258	1.092416	0.097255										-0.285544	0.078327	-0.075167	-0.263886	0.072149	0.178258	-0.264460	0.070289	0.138528
15231	126.925000	-0.879484	0.620993	-0.007384	-0.853159	0.629164	0.222030	-0.895803	0.826072	-0.012577	-0.880248	0.845240	0.190920	-0.661849	0.750600	-0.164590	-0.844014	1.143464	0.000185	-0.648096	0.800938	0.319493	-0.804783	1.150845	0.097751	-0.778242	1.092350	0.097241										-0.285539	0.078325	-0.075172	-0.263883	0.072148	0.178261	-0.264466	0.070293	0.138527
15232	126.933333	-0.879463	0.620992	-0.007425	-0.853268	0.629252	0.222045	-0.895663	0.826083	-0.012693	-0.880275	0.845223	0.190854	-0.661755	0.750613	-0.164609	-0.843880	1.143446	0.000109	-0.648117	0.800864	0.319461	-0.804762	1.150766	0.097725	-0.778216	1.092277	0.097219										-0.285485	0.078390	-0.075253	-0.263886	0.072150	0.178272	-0.264478	0.070259	0.138570
15233	126.941667	-0.879436	0.620986	-0.007462	-0.853229	0.629229	0.221988	-0.895590	0.826111	-0.012754	-0.880284	0.845211	0.190789	-0.661670	0.750651	-0.164735	-0.843725	1.143397	0.000033	-0.648134	0.800782	0.319410	-0.804727	1.150683	0.097700	-0.778186	1.092219	0.097198										-0.285496	0.078383	-0.075234	-0.263882	0.072155	0.178282	-0.264476	0.070294	0.138558
15234	126.950000	-0.879415	0.620982	-0.007492	-0.853164	0.629180	0.221917	-0.895516	0.826144	-0.012816	-0.880283	0.845200	0.190726	-0.661569	0.750635	-0.164639	-0.843539	1.143408	-0.000100	-0.648143	0.800703	0.319358	-0.804684	1.150642	0.097686	-0.778150	1.092174	0.097183										-0.285538	0.078315	-0.075134	-0.263886	0.072153	0.178292	-0.264483	0.070283	0.138568
15235	126.958333	-0.879384	0.620981	-0.007522	-0.853091	0.629107	0.221887	-0.895499	0.826170	-0.012871	-0.880277	0.845200	0.190673	-0.661475	0.750652	-0.164707	-0.843381	1.143434	-0.000124	-0.648144	0.800629	0.319297	-0.804635	1.150605	0.097656	-0.778116	1.092138	0.097162										-0.285521	0.078328	-0.075143	-0.263893	0.072147	0.178291	-0.264482	0.070294	0.138557
15236	126.966667	-0.879359	0.621005	-0.007546	-0.853173	0.629218	0.221879	-0.895392	0.826219	-0.012927	-0.880260	0.845207	0.190618	-0.661375	0.750640	-0.164673	-0.843223	1.143455	-0.000236	-0.648123	0.800575	0.319248	-0.804573	1.150543	0.097614	-0.778068	1.092104	0.097140										-0.285495	0.078368	-0.075215	-0.263888	0.072147	0.178287	-0.264472	0.070314	0.138541
15237	126.975000	-0.879298	0.621049	-0.007580	-0.853193	0.629254	0.221877	-0.895334	0.826272	-0.012983	-0.880228	0.845221	0.190565	-0.661283	0.750654	-0.164748	-0.843053	1.143474	-0.000314	-0.648060	0.800535	0.319207	-0.804489	1.150508	0.097574	-0.778012	1.092076	0.097126										-0.285486	0.078377	-0.075232	-0.263892	0.072144	0.178271	-0.264483	0.070298	0.138541
15238	126.983333	-0.879300	0.621046	-0.007593	-0.853050	0.629151	0.221824	-0.895112	0.826234	-0.013033	-0.880199	0.845251	0.190520	-0.661192	0.750641	-0.164722	-0.842850	1.143489	-0.000427	-0.647980	0.800513	0.319171	-0.804396	1.150476	0.097535	-0.777941	1.092043	0.097112										-0.285534	0.078311	-0.075139	-0.263896	0.072132	0.178260	-0.264478	0.070293	0.138526
15239	126.991667	-0.879260	0.621079	-0.007620	-0.853084	0.629231	0.221816	-0.895040	0.826306	-0.013067	-0.880168	0.845280	0.190482	-0.661109	0.750632	-0.164749	-0.842669	1.143518	-0.000473	-0.647864	0.800510	0.319148	-0.804308	1.150461	0.097532	-0.777866	1.092016	0.097100										-0.285518	0.078314	-0.075152	-0.263898	0.072134	0.178256	-0.264477	0.070286	0.138525
15240	127.000000	-0.879215	0.621113	-0.007641	-0.853111	0.629309	0.221812	-0.894914	0.826360	-0.013118	-0.880126	0.845309	0.190448	-0.661023	0.750662	-0.164891	-0.842373	1.143535	-0.000392	-0.647731	0.800521	0.319135	-0.804196	1.150412	0.097512	-0.777783	1.091978	0.097087										-0.285512	0.078326	-0.075156	-0.263908	0.072131	0.178261	-0.264504	0.070257	0.138547
15241	127.008333	-0.879251	0.621128	-0.007685	-0.853089	0.629337	0.221801	-0.894911	0.826458	-0.013169	-0.880066	0.845349	0.190412	-0.660922	0.750676	-0.164934	-0.842198	1.143575	-0.000465	-0.647575	0.800532	0.319130	-0.804076	1.150374	0.097505	-0.777679	1.091941	0.097079										-0.285512	0.078331	-0.075172	-0.263909	0.072126	0.178268	-0.264504	0.070248	0.138561
15242	127.016667	-0.879212	0.621197	-0.007685	-0.852970	0.629267	0.221776	-0.894785	0.826442	-0.013210	-0.880004	0.845387	0.190396	-0.660806	0.750687	-0.164868	-0.841965	1.143547	-0.000512	-0.647420	0.800560	0.319140	-0.803950	1.150336	0.097491	-0.777570	1.091903	0.097068										-0.285525	0.078303	-0.075123	-0.263916	0.072123	0.178281	-0.264482	0.070285	0.138539
15243	127.025000	-0.879166	0.621208	-0.007676	-0.852995	0.629343	0.221777	-0.894843	0.826638	-0.013218	-0.879931	0.845429	0.190383	-0.660692	0.750739	-0.164953	-0.841788	1.143614	-0.000617	-0.647265	0.800579	0.319153	-0.803820	1.150301	0.097474	-0.777453	1.091863	0.097050										-0.285505	0.078332	-0.075163	-0.263917	0.072131	0.178284	-0.264504	0.070261	0.138572
15244	127.033333	-0.879165	0.621256	-0.007690	-0.853025	0.629416	0.221778	-0.894745	0.826681	-0.013235	-0.879851	0.845470	0.190378	-0.660591	0.750787	-0.165032	-0.841547	1.143641	-0.000668	-0.647120	0.800601	0.319183	-0.803679	1.150269	0.097453	-0.777321	1.091822	0.097022										-0.285493	0.078363	-0.075186	-0.263914	0.072135	0.178289	-0.264481	0.070293	0.138552
15245	127.041667	-0.879175	0.621267	-0.007724	-0.852964	0.629390	0.221767	-0.894705	0.826733	-0.013230	-0.879754	0.845521	0.190383	-0.660492	0.750802	-0.165003	-0.841304	1.143646	-0.000825	-0.646985	0.800621	0.319211	-0.803524	1.150248	0.097431	-0.777182	1.091796	0.096997										-0.285504	0.078324	-0.075128	-0.263913	0.072133	0.178281	-0.264491	0.070274	0.138560
15246	127.050000	-0.879065	0.621297	-0.007680	-0.852901	0.629355	0.221755	-0.894703	0.826753	-0.013240	-0.879659	0.845580	0.190402	-0.660407	0.750810	-0.164969	-0.841060	1.143698	-0.000899	-0.646860	0.800633	0.319246	-0.803354	1.150233	0.097409	-0.777020	1.091765	0.096982										-0.285525	0.078310	-0.075104	-0.263912	0.072131	0.178276	-0.264484	0.070301	0.138530
15247	127.058333	-0.879106	0.621350	-0.007688	-0.852984	0.629486	0.221778	-0.894592	0.826858	-0.013200	-0.879558	0.845642	0.190427	-0.660336	0.750823	-0.165042	-0.840800	1.143744	-0.000867	-0.646757	0.800633	0.319282	-0.803173	1.150221	0.097400	-0.776850	1.091762	0.096957										-0.285466	0.078378	-0.075208	-0.263914	0.072131	0.178269	-0.264481	0.070284	0.138537
15248	127.066667	-0.879032	0.621364	-0.007668	-0.852972	0.629511	0.221786	-0.894492	0.826925	-0.013173	-0.879460	0.845706	0.190452	-0.660272	0.750824	-0.165114	-0.840558	1.143757	-0.000878	-0.646655	0.800623	0.319329	-0.803112	1.150287	0.097493	-0.776675	1.091749	0.096945										-0.285528	0.078303	-0.075110	-0.263915	0.072127	0.178263	-0.264516	0.070258	0.138548
15249	127.075000	-0.879056	0.621376	-0.007698	-0.852901	0.629483	0.221793	-0.894363	0.826956	-0.013141	-0.879352	0.845766	0.190485	-0.660217	0.750804	-0.165137	-0.840320	1.143811	-0.000952	-0.646560	0.800607	0.319386	-0.802839	1.150232	0.097429	-0.776491	1.091730	0.096941										-0.285532	0.078302	-0.075110	-0.263917	0.072120	0.178257	-0.264493	0.070274	0.138527
15250	127.083333	-0.879014	0.621459	-0.007637	-0.852928	0.629565	0.221816	-0.894362	0.827082	-0.013112	-0.879248	0.845832	0.190522	-0.660174	0.750784	-0.165158	-0.840069	1.143829	-0.000983	-0.646454	0.800593	0.319435	-0.802555	1.150175	0.097365	-0.776298	1.091710	0.096934										-0.285471	0.078378	-0.075210	-0.263922	0.072119	0.178262	-0.264497	0.070268	0.138519
15251	127.091667	-0.879036	0.621454	-0.007656	-0.852902	0.629599	0.221836	-0.894293	0.827155	-0.013073	-0.879134	0.845884	0.190567	-0.660152	0.750754	-0.165174	-0.839852	1.143850	-0.000936	-0.646338	0.800580	0.319483	-0.802425	1.150216	0.097445	-0.776101	1.091678	0.096946										-0.285504	0.078338	-0.075157	-0.263929	0.072119	0.178267	-0.264495	0.070277	0.138525
15252	127.100000	-0.879067	0.621482	-0.007665	-0.852779	0.629528	0.221839	-0.894211	0.827216	-0.013033	-0.879009	0.845943	0.190609	-0.660141	0.750713	-0.165186	-0.839623	1.143841	-0.000924	-0.646210	0.800577	0.319517	-0.802281	1.150269	0.097535	-0.775894	1.091666	0.096966										-0.285536	0.078299	-0.075112	-0.263935	0.072118	0.178271	-0.264519	0.070245	0.138560
15253	127.108333	-0.878970	0.621556	-0.007567	-0.852799	0.629606	0.221872	-0.893937	0.827178	-0.012990	-0.878894	0.845999	0.190653	-0.660149	0.750683	-0.165204	-0.839367	1.143858	-0.000964	-0.646079	0.800573	0.319540	-0.802055	1.150267	0.097564	-0.775669	1.091665	0.097003										-0.285533	0.078304	-0.075121	-0.263942	0.072122	0.178268	-0.264502	0.070280	0.138527
15254	127.116667	-0.878962	0.621608	-0.007533	-0.852810	0.629680	0.221912	-0.893811	0.827256	-0.012920	-0.878774	0.846052	0.190694	-0.660151	0.750655	-0.165211	-0.839168	1.143865	-0.000898	-0.645959	0.800556	0.319556	-0.801679	1.150204	0.097489	-0.775469	1.091671	0.097016										-0.285475	0.078366	-0.075220	-0.263949	0.072122	0.178264	-0.264508	0.070279	0.138528
15255	127.125000	-0.879017	0.621596	-0.007581	-0.852803	0.629699	0.221943	-0.893876	0.827380	-0.012902	-0.878657	0.846106	0.190735	-0.660159	0.750628	-0.165224	-0.838881	1.143881	-0.000816	-0.645834	0.800536	0.319570	-0.801505	1.150251	0.097560	-0.775253	1.091668	0.097043										-0.285529	0.078305	-0.075127	-0.263959	0.072118	0.178254	-0.264517	0.070271	0.138527
15256	127.133333	-0.879006	0.621633	-0.007552	-0.852749	0.629693	0.221972	-0.893790	0.827432	-0.012850	-0.878543	0.846167	0.190773	-0.660163	0.750602	-0.165238	-0.838612	1.143942	-0.000755	-0.645727	0.800497	0.319586	-0.801325	1.150299	0.097644	-0.775024	1.091673	0.097071										-0.285533	0.078305	-0.075133	-0.263966	0.072116	0.178250	-0.264546	0.070242	0.138542
15257	127.141667	-0.878928	0.621724	-0.007444	-0.852687	0.629672	0.222005	-0.893722	0.827463	-0.012824	-0.878430	0.846226	0.190814	-0.660170	0.750572	-0.165257	-0.838379	1.143955	-0.000718	-0.645636	0.800446	0.319610	-0.800918	1.150213	0.097553	-0.774788	1.091674	0.097096										-0.285523	0.078314	-0.075140	-0.263983	0.072104	0.178243	-0.264552	0.070253	0.138518
15258	127.150000	-0.878956	0.621710	-0.007491	-0.852725	0.629739	0.222039	-0.893642	0.827539	-0.012756	-0.878318	0.846281	0.190857	-0.660171	0.750547	-0.165276	-0.838194	1.144039	-0.000745	-0.645552	0.800390	0.319643	-0.800672	1.150219	0.097590	-0.774547	1.091674	0.097109										-0.285510	0.078322	-0.075145	-0.263990	0.072097	0.178248	-0.264547	0.070265	0.138508
15259	127.158333	-0.878913	0.621768	-0.007463	-0.852684	0.629760	0.222071	-0.893572	0.827595	-0.012721	-0.878203	0.846338	0.190895	-0.660169	0.750516	-0.165299	-0.838002	1.144085	-0.000706	-0.645479	0.800324	0.319677	-0.800493	1.150296	0.097691	-0.774323	1.091666	0.097118										-0.285535	0.078306	-0.075125	-0.263995	0.072104	0.178249	-0.264571	0.070229	0.138538
15260	127.166667	-0.878796	0.621866	-0.007358	-0.852634	0.629790	0.222096	-0.893568	0.827652	-0.012646	-0.878088	0.846401	0.190935	-0.660167	0.750485	-0.165326	-0.837754	1.144183	-0.000706	-0.645416	0.800270	0.319705	-0.800318	1.150370	0.097795	-0.774107	1.091659	0.097127										-0.285528	0.078305	-0.075127	-0.264007	0.072102	0.178257	-0.264572	0.070224	0.138546
15261	127.175000	-0.878768	0.621914	-0.007340	-0.852549	0.629781	0.222105	-0.893475	0.827725	-0.012628	-0.877975	0.846461	0.190975	-0.660152	0.750456	-0.165369	-0.837556	1.144186	-0.000583	-0.645353	0.800220	0.319722	-0.800077	1.150395	0.097840	-0.773896	1.091659	0.097127										-0.285510	0.078334	-0.075167	-0.264010	0.072107	0.178259	-0.264550	0.070266	0.138528
15262	127.183333	-0.878742	0.621965	-0.007318	-0.852558	0.629877	0.222128	-0.893383	0.827792	-0.012615	-0.877860	0.846519	0.191011	-0.660137	0.750435	-0.165417	-0.837343	1.144240	-0.000569	-0.645293	0.800179	0.319730	-0.799858	1.150422	0.097865	-0.773695	1.091665	0.097126										-0.285512	0.078328	-0.075153	-0.264017	0.072106	0.178265	-0.264556	0.070274	0.138529
15263	127.191667	-0.878721	0.621985	-0.007337	-0.852522	0.629914	0.222132	-0.893317	0.827847	-0.012579	-0.877748	0.846586	0.191045	-0.660113	0.750418	-0.165467	-0.837099	1.144277	-0.000521	-0.645234	0.800141	0.319723	-0.799626	1.150449	0.097882	-0.773474	1.091681	0.097136										-0.285487	0.078365	-0.075231	-0.264015	0.072105	0.178257	-0.264569	0.070253	0.138535
15264	127.200000	-0.878675	0.622050	-0.007292	-0.852494	0.629954	0.222144	-0.893260	0.827905	-0.012542	-0.877631	0.846654	0.191075	-0.660080	0.750401	-0.165514	-0.836895	1.144389	-0.000563	-0.645186	0.800110	0.319712	-0.799361	1.150431	0.097840	-0.773272	1.091697	0.097140										-0.285527	0.078305	-0.075143	-0.264017	0.072109	0.178250	-0.264588	0.070239	0.138539
15265	127.208333	-0.878632	0.622073	-0.007286	-0.852463	0.629975	0.222151	-0.893245	0.827929	-0.012473	-0.877528	0.846720	0.191106	-0.660051	0.750393	-0.165550	-0.836707	1.144417	-0.000551	-0.645133	0.800091	0.319712	-0.799141	1.150458	0.097865	-0.773071	1.091709	0.097136										-0.285479	0.078357	-0.075234	-0.264015	0.072102	0.178249	-0.264561	0.070271	0.138509
15266	127.216667	-0.878598	0.622094	-0.007281	-0.852440	0.629993	0.222159	-0.893108	0.828023	-0.012465	-0.877427	0.846773	0.191132	-0.660020	0.750382	-0.165571	-0.836523	1.144437	-0.000529	-0.645075	0.800081	0.319720	-0.798921	1.150484	0.097888	-0.772875	1.091720	0.097137										-0.285523	0.078307	-0.075167	-0.264009	0.072091	0.178244	-0.264556	0.070254	0.138509
15267	127.225000	-0.878594	0.622120	-0.007265	-0.852418	0.630011	0.222165	-0.892958	0.828015	-0.012422	-0.877326	0.846830	0.191147	-0.659998	0.750362	-0.165576	-0.836301	1.144469	-0.000496	-0.644999	0.800085	0.319745	-0.798720	1.150507	0.097887	-0.772677	1.091723	0.097133										-0.285525	0.078298	-0.075150	-0.264010	0.072090	0.178243	-0.264573	0.070228	0.138521
15268	127.233333	-0.878559	0.622126	-0.007267	-0.852393	0.630027	0.222171	-0.892816	0.828016	-0.012384	-0.877234	0.846876	0.191159	-0.659977	0.750344	-0.165571	-0.836089	1.144535	-0.000483	-0.644898	0.800100	0.319781	-0.798520	1.150556	0.097904	-0.772491	1.091731	0.097129										-0.285532	0.078293	-0.075133	-0.264010	0.072093	0.178251	-0.264559	0.070260	0.138507
15269	127.241667	-0.878561	0.622159	-0.007254	-0.852367	0.630050	0.222168	-0.892898	0.828181	-0.012370	-0.877145	0.846929	0.191160	-0.659958	0.750328	-0.165552	-0.835912	1.144570	-0.000487	-0.644774	0.800134	0.319829	-0.798174	1.150466	0.097758	-0.772303	1.091754	0.097117										-0.285479	0.078360	-0.075214	-0.264007	0.072100	0.178255	-0.264549	0.070259	0.138517
15270	127.250000	-0.878529	0.622181	-0.007259	-0.852340	0.630079	0.222164	-0.892840	0.828230	-0.012373	-0.877065	0.846967	0.191157	-0.659942	0.750307	-0.165529	-0.835710	1.144594	-0.000457	-0.644634	0.800178	0.319880	-0.798131	1.150594	0.097863	-0.772149	1.091769	0.097100										-0.285490	0.078351	-0.075194	-0.264001	0.072112	0.178252	-0.264542	0.070272	0.138523
15271	127.258333	-0.878574	0.622199	-0.007299	-0.852312	0.630110	0.222150	-0.892798	0.828292	-0.012380	-0.876993	0.847006	0.191146	-0.659926	0.750277	-0.165522	-0.835557	1.144629	-0.000477	-0.644492	0.800218	0.319917	-0.797967	1.150617	0.097852	-0.772004	1.091782	0.097086										-0.285524	0.078303	-0.075113	-0.264005	0.072119	0.178260	-0.264559	0.070263	0.138533
15272	127.266667	-0.878487	0.622235	-0.007268	-0.852289	0.630141	0.222141	-0.892689	0.828311	-0.012427	-0.876930	0.847037	0.191133	-0.659907	0.750247	-0.165521	-0.835414	1.144727	-0.000600	-0.644338	0.800273	0.319949	-0.797794	1.150621	0.097806	-0.771877	1.091792	0.097068										-0.285524	0.078301	-0.075116	-0.264007	0.072115	0.178262	-0.264551	0.070279	0.138518
15273	127.275000	-0.878466	0.622279	-0.007281	-0.852267	0.630165	0.222131	-0.892675	0.828311	-0.012495	-0.876878	0.847071	0.191114	-0.659876	0.750222	-0.165539	-0.835260	1.144739	-0.000622	-0.644171	0.800335	0.319972	-0.797569	1.150612	0.097731	-0.771752	1.091804	0.097047										-0.285494	0.078336	-0.075167	-0.264009	0.072114	0.178256	-0.264550	0.070276	0.138524
15274	127.283333	-0.878442	0.622281	-0.007300	-0.852249	0.630185	0.222118	-0.892635	0.828347	-0.012521	-0.876828	0.847096	0.191093	-0.659829	0.750198	-0.165568	-0.835091	1.144762	-0.000645	-0.644004	0.800394	0.319983	-0.797342	1.150572	0.097645	-0.771625	1.091809	0.097034										-0.285525	0.078300	-0.075127	-0.264013	0.072099	0.178247	-0.264581	0.070233	0.138548
15275	127.291667	-0.878414	0.622299	-0.007316	-0.852240	0.630198	0.222103	-0.892611	0.828400	-0.012505	-0.876784	0.847121	0.191070	-0.659778	0.750188	-0.165604	-0.834915	1.144781	-0.000690	-0.643845	0.800440	0.319967	-0.797329	1.150684	0.097746	-0.771507	1.091814	0.097017										-0.285523	0.078293	-0.075133	-0.264015	0.072095	0.178247	-0.264573	0.070244	0.138523
15276	127.300000	-0.878396	0.622328	-0.007322	-0.852230	0.630207	0.222097	-0.892559	0.828405	-0.012575	-0.876750	0.847146	0.191057	-0.659707	0.750184	-0.165632	-0.834776	1.144783	-0.000777	-0.643697	0.800473	0.319932	-0.797196	1.150697	0.097738	-0.771391	1.091802	0.096999										-0.285473	0.078353	-0.075237	-0.264009	0.072097	0.178247	-0.264563	0.070249	0.138513
15277	127.308333	-0.878378	0.622315	-0.007331	-0.852222	0.630220	0.222092	-0.892516	0.828445	-0.012600	-0.876717	0.847174	0.191039	-0.659629	0.750192	-0.165661	-0.834598	1.144807	-0.000665	-0.643591	0.800463	0.319878	-0.797064	1.150697	0.097727	-0.771270	1.091797	0.096989										-0.285500	0.078321	-0.075182	-0.264011	0.072092	0.178255	-0.264557	0.070248	0.138518
15278	127.316667	-0.878367	0.622318	-0.007338	-0.852214	0.630229	0.222088	-0.892472	0.828482	-0.012626	-0.876693	0.847201	0.191024	-0.659553	0.750199	-0.165678	-0.834462	1.144814	-0.000720	-0.643533	0.800406	0.319800	-0.796943	1.150700	0.097714	-0.771152	1.091788	0.096984										-0.285528	0.078286	-0.075129	-0.264003	0.072103	0.178259	-0.264552	0.070255	0.138528
15279	127.325000	-0.878370	0.622313	-0.007336	-0.852204	0.630239	0.222084	-0.892469	0.828510	-0.012657	-0.876673	0.847222	0.191002	-0.659478	0.750204	-0.165694	-0.834331	1.144825	-0.000739	-0.643518	0.800328	0.319716	-0.796816	1.150695	0.097715	-0.771054	1.091771	0.096970										-0.285502	0.078317	-0.075153	-0.263999	0.072110	0.178276	-0.264541	0.070274	0.138534
15280	127.333333	-0.878381	0.622322	-0.007332	-0.852194	0.630244	0.222084	-0.892440	0.828563	-0.012693	-0.876667	0.847250	0.190981	-0.659399	0.750199	-0.165707	-0.834204	1.144856	-0.000755	-0.643543	0.800220	0.319634	-0.796542	1.150580	0.097576	-0.770954	1.091765	0.096954										-0.285502	0.078313	-0.075123	-0.263996	0.072119	0.178289	-0.264539	0.070285	0.138546
15281	127.341667	-0.878392	0.622303	-0.007337	-0.852188	0.630254	0.222070	-0.892430	0.828605	-0.012742	-0.876670	0.847267	0.190954	-0.659313	0.750186	-0.165709	-0.834040	1.144870	-0.000752	-0.643595	0.800094	0.319559	-0.796467	1.150623	0.097611	-0.770856	1.091738	0.096960										-0.285520	0.078296	-0.075101	-0.263992	0.072115	0.178288	-0.264547	0.070269	0.138561
15282	127.350000	-0.878410	0.622283	-0.007349	-0.852186	0.630262	0.222055	-0.892451	0.828627	-0.012792	-0.876682	0.847285	0.190922	-0.659218	0.750174	-0.165702	-0.833896	1.144889	-0.000824	-0.643658	0.799973	0.319501	-0.796415	1.150679	0.097686	-0.770755	1.091712	0.096972										-0.285521	0.078301	-0.075106	-0.263990	0.072114	0.178278	-0.264559	0.070249	0.138574
15283	127.358333	-0.878429	0.622278	-0.007367	-0.852187	0.630264	0.222035	-0.892409	0.828686	-0.012851	-0.876700	0.847290	0.190880	-0.659136	0.750154	-0.165688	-0.833771	1.144959	-0.000793	-0.643727	0.799854	0.319464	-0.796297	1.150666	0.097701	-0.770654	1.091700	0.096981										-0.285492	0.078331	-0.075167	-0.263995	0.072108	0.178266	-0.264554	0.070259	0.138550
15284	127.366667	-0.878450	0.622255	-0.007396	-0.852192	0.630261	0.222004	-0.892426	0.828693	-0.012911	-0.876719	0.847280	0.190834	-0.659055	0.750135	-0.165669	-0.833652	1.144978	-0.000753	-0.643795	0.799747	0.319443	-0.796168	1.150649	0.097728	-0.770548	1.091683	0.096989										-0.285469	0.078364	-0.075232	-0.263997	0.072103	0.178260	-0.264543	0.070265	0.138520
15285	127.375000	-0.878473	0.622236	-0.007429	-0.852214	0.630252	0.221978	-0.892415	0.828718	-0.012982	-0.876746	0.847271	0.190783	-0.658975	0.750127	-0.165661	-0.833538	1.144971	-0.000755	-0.643866	0.799642	0.319438	-0.796037	1.150625	0.097746	-0.770438	1.091651	0.097015										-0.285505	0.078323	-0.075188	-0.263996	0.072102	0.178247	-0.264559	0.070248	0.138517
15286	127.383333	-0.878485	0.622221	-0.007462	-0.852244	0.630231	0.221948	-0.892401	0.828747	-0.013062	-0.876774	0.847257	0.190726	-0.658909	0.750120	-0.165654	-0.833420	1.145000	-0.000706	-0.643943	0.799540	0.319449	-0.795908	1.150604	0.097770	-0.770338	1.091630	0.097034										-0.285533	0.078292	-0.075146	-0.263990	0.072105	0.178244	-0.264547	0.070258	0.138509
15287	127.391667	-0.878501	0.622210	-0.007490	-0.852089	0.630046	0.221863	-0.892366	0.828818	-0.013082	-0.876802	0.847245	0.190675	-0.658852	0.750123	-0.165644	-0.833269	1.145001	-0.000669	-0.644011	0.799451	0.319468	-0.795782	1.150618	0.097817	-0.770239	1.091618	0.097056										-0.285526	0.078301	-0.075158	-0.263987	0.072113	0.178245	-0.264539	0.070269	0.138510
15288	127.400000	-0.878516	0.622201	-0.007517	-0.852309	0.630192	0.221896	-0.892361	0.828862	-0.013133	-0.876838	0.847238	0.190622	-0.658806	0.750125	-0.165647	-0.833131	1.145020	-0.000612	-0.644072	0.799374	0.319498	-0.795660	1.150635	0.097862	-0.770152	1.091603	0.097076										-0.285533	0.078297	-0.075146	-0.263986	0.072117	0.178250	-0.264541	0.070276	0.138506
15289	127.408333	-0.878576	0.622184	-0.007579	-0.852342	0.630179	0.221876	-0.892335	0.828909	-0.013187	-0.876867	0.847235	0.190574	-0.658781	0.750130	-0.165662	-0.833006	1.145075	-0.000600	-0.644130	0.799319	0.319526	-0.795548	1.150592	0.097863	-0.770050	1.091605	0.097105										-0.285531	0.078301	-0.075143	-0.263987	0.072125	0.178255	-0.264549	0.070260	0.138532
15290	127.416667	-0.878538	0.622210	-0.007559	-0.852301	0.630119	0.221809	-0.892340	0.828936	-0.013226	-0.876900	0.847244	0.190533	-0.658779	0.750138	-0.165691	-0.832871	1.145138	-0.000581	-0.644178	0.799278	0.319558	-0.795423	1.150667	0.097917	-0.769979	1.091608	0.097122										-0.285528	0.078306	-0.075143	-0.263990	0.072129	0.178259	-0.264541	0.070286	0.138514
15291	127.425000	-0.878553	0.622223	-0.007575	-0.852401	0.630160	0.221839	-0.892328	0.828969	-0.013261	-0.876929	0.847253	0.190499	-0.658796	0.750144	-0.165742	-0.832734	1.145207	-0.000544	-0.644217	0.799259	0.319584	-0.795315	1.150683	0.097925	-0.769858	1.091569	0.097068										-0.285517	0.078316	-0.075152	-0.263991	0.072124	0.178247	-0.264543	0.070281	0.138513
15292	127.433333	-0.878569	0.622235	-0.007592	-0.852423	0.630156	0.221823	-0.892317	0.829000	-0.013308	-0.876961	0.847268	0.190479	-0.658827	0.750147	-0.165808	-0.832563	1.145224	-0.000473	-0.644253	0.799250	0.319610	-0.795232	1.150695	0.097932	-0.769871	1.091624	0.097146										-0.285532	0.078305	-0.075150	-0.264002	0.072121	0.178240	-0.264578	0.070246	0.138531
15293	127.441667	-0.878609	0.622224	-0.007644	-0.852401	0.630134	0.221785	-0.892339	0.828995	-0.013319	-0.876987	0.847289	0.190471	-0.658881	0.750151	-0.165895	-0.832522	1.145339	-0.000572	-0.644276	0.799263	0.319634	-0.795162	1.150743	0.097949	-0.769834	1.091639	0.097160										-0.285529	0.078304	-0.075155	-0.264013	0.072111	0.178233	-0.264564	0.070272	0.138494
15294	127.450000	-0.878560	0.622260	-0.007608	-0.852379	0.630104	0.221750	-0.892299	0.829046	-0.013300	-0.877007	0.847311	0.190475	-0.658945	0.750153	-0.165990	-0.832438	1.145436	-0.000592	-0.644296	0.799267	0.319641	-0.795083	1.150799	0.097955	-0.769809	1.091660	0.097164										-0.285489	0.078362	-0.075243	-0.264020	0.072107	0.178227	-0.264572	0.070269	0.138487
15295	127.458333	-0.878561	0.622273	-0.007610	-0.852473	0.630171	0.221782	-0.892293	0.829057	-0.013296	-0.877019	0.847331	0.190490	-0.659006	0.750150	-0.166043	-0.832332	1.145494	-0.000623	-0.644304	0.799271	0.319644	-0.795036	1.150820	0.097949	-0.769789	1.091678	0.097164										-0.285503	0.078335	-0.075211	-0.264032	0.072100	0.178236	-0.264570	0.070257	0.138505
15296	127.466667	-0.878563	0.622282	-0.007615	-0.852485	0.630150	0.221801	-0.892297	0.829071	-0.013264	-0.877029	0.847353	0.190516	-0.659074	0.750173	-0.166201	-0.832229	1.145555	-0.000675	-0.644310	0.799282	0.319643	-0.794983	1.150866	0.097942	-0.769778	1.091697	0.097165										-0.285479	0.078369	-0.075256	-0.264034	0.072094	0.178239	-0.264573	0.070254	0.138513
15297	127.475000	-0.878560	0.622290	-0.007604	-0.852500	0.630151	0.221812	-0.892339	0.829046	-0.013254	-0.877032	0.847376	0.190548	-0.659140	0.750193	-0.166294	-0.832119	1.145636	-0.000742	-0.644309	0.799299	0.319640	-0.794952	1.150910	0.097926	-0.769718	1.091681	0.097086										-0.285533	0.078301	-0.075149	-0.264039	0.072110	0.178256	-0.264572	0.070265	0.138523
15298	127.483333	-0.878564	0.622298	-0.007587	-0.852430	0.630092	0.221772	-0.892322	0.829085	-0.013188	-0.877030	0.847394	0.190588	-0.659201	0.750213	-0.166384	-0.832078	1.145712	-0.000747	-0.644293	0.799321	0.319644	-0.794928	1.150951	0.097908	-0.769788	1.091754	0.097148										-0.285475	0.078374	-0.075246	-0.264043	0.072114	0.178273	-0.264583	0.070280	0.138529
15299	127.491667	-0.878628	0.622292	-0.007606	-0.852521	0.630172	0.221815	-0.892348	0.829088	-0.013142	-0.877024	0.847409	0.190634	-0.659267	0.750236	-0.166459	-0.832037	1.145768	-0.000745	-0.644262	0.799350	0.319649	-0.794906	1.150994	0.097887	-0.769806	1.091784	0.097135										-0.285532	0.078305	-0.075144	-0.264045	0.072112	0.178275	-0.264571	0.070282	0.138543
15300	127.500000	-0.878697	0.622293	-0.007619	-0.852524	0.630156	0.221847	-0.892215	0.828996	-0.013078	-0.877015	0.847420	0.190680	-0.659335	0.750259	-0.166521	-0.831951	1.145886	-0.000829	-0.644218	0.799377	0.319653	-0.794890	1.151041	0.097867	-0.769831	1.091821	0.097119										-0.285533	0.078306	-0.075141	-0.264041	0.072115	0.178279	-0.264599	0.070268	0.138554
15301	127.508333	-0.878588	0.622284	-0.007548	-0.852487	0.630128	0.221837	-0.892407	0.829078	-0.013041	-0.877006	0.847427	0.190732	-0.659408	0.750267	-0.166561	-0.831915	1.145938	-0.000852	-0.644173	0.799399	0.319665	-0.794886	1.151084	0.097850	-0.769855	1.091847	0.097113										-0.285513	0.078336	-0.075183	-0.264038	0.072120	0.178273	-0.264594	0.070284	0.138545
15302	127.516667	-0.878593	0.622272	-0.007528	-0.852524	0.630184	0.221846	-0.892444	0.829071	-0.012989	-0.876991	0.847428	0.190785	-0.659480	0.750278	-0.166589	-0.831902	1.145999	-0.000880	-0.644135	0.799405	0.319675	-0.794877	1.151111	0.097838	-0.769878	1.091870	0.097100										-0.285472	0.078381	-0.075246	-0.264039	0.072123	0.178271	-0.264568	0.070290	0.138538
15303	127.525000	-0.878651	0.622250	-0.007533	-0.852524	0.630156	0.221881	-0.892394	0.829034	-0.012920	-0.876981	0.847423	0.190837	-0.659555	0.750263	-0.166590	-0.831873	1.146057	-0.000837	-0.644107	0.799386	0.319687	-0.794866	1.151144	0.097837	-0.769898	1.091870	0.097098										-0.285503	0.078340	-0.075192	-0.264034	0.072110	0.178269	-0.264573	0.070295	0.138529
15304	127.533333	-0.878596	0.622227	-0.007488	-0.852521	0.630120	0.221922	-0.892347	0.828996	-0.012849	-0.876964	0.847417	0.190892	-0.659621	0.750240	-0.166577	-0.831869	1.146059	-0.000885	-0.644097	0.799360	0.319698	-0.794845	1.151142	0.097833	-0.769899	1.091863	0.097099										-0.285532	0.078297	-0.075135	-0.264026	0.072107	0.178266	-0.264590	0.070270	0.138547
15305	127.541667	-0.878595	0.622203	-0.007464	-0.852511	0.630100	0.221949	-0.892573	0.829054	-0.012831	-0.876955	0.847413	0.190941	-0.659692	0.750200	-0.166541	-0.831853	1.146099	-0.000812	-0.644101	0.799322	0.319720	-0.794820	1.151148	0.097850	-0.769890	1.091861	0.097102										-0.285497	0.078334	-0.075175	-0.264026	0.072109	0.178279	-0.264564	0.070290	0.138535
15306	127.550000	-0.878590	0.622180	-0.007437	-0.852500	0.630079	0.221971	-0.892414	0.828959	-0.012758	-0.876946	0.847406	0.190988	-0.659762	0.750145	-0.166491	-0.831859	1.146106	-0.000785	-0.644111	0.799287	0.319748	-0.794789	1.151147	0.097875	-0.769873	1.091856	0.097112										-0.285523	0.078301	-0.075116	-0.264025	0.072112	0.178290	-0.264582	0.070256	0.138579
15307	127.558333	-0.878589	0.622162	-0.007411	-0.852490	0.630064	0.221997	-0.892538	0.828959	-0.012736	-0.876945	0.847401	0.191027	-0.659827	0.750074	-0.166427	-0.831850	1.146083	-0.000760	-0.644115	0.799257	0.319773	-0.794754	1.151146	0.097905	-0.769843	1.091839	0.097141										-0.285519	0.078299	-0.075106	-0.264023	0.072116	0.178300	-0.264563	0.070280	0.138574
15308	127.566667	-0.878645	0.622093	-0.007457	-0.852477	0.630052	0.222019	-0.892532	0.828890	-0.012643	-0.876944	0.847401	0.191066	-0.659888	0.749999	-0.166358	-0.831865	1.146095	-0.000693	-0.644103	0.799250	0.319807	-0.794710	1.151149	0.097940	-0.769806	1.091840	0.097168										-0.285502	0.078315	-0.075124	-0.264017	0.072124	0.178301	-0.264580	0.070274	0.138582
15309	127.575000	-0.878593	0.622128	-0.007363	-0.852467	0.630046	0.222044	-0.892684	0.828957	-0.012680	-0.876952	0.847388	0.191092	-0.659953	0.749915	-0.166285	-0.831895	1.146086	-0.000632	-0.644078	0.799270	0.319854	-0.794656	1.151150	0.097983	-0.769765	1.091837	0.097194										-0.285469	0.078368	-0.075202	-0.264014	0.072127	0.178294	-0.264553	0.070303	0.138554
15310	127.583333	-0.878586	0.622117	-0.007333	-0.852454	0.630037	0.222062	-0.892724	0.828941	-0.012647	-0.876966	0.847380	0.191115	-0.659999	0.749831	-0.166206	-0.831901	1.146076	-0.000637	-0.644039	0.799288	0.319889	-0.794606	1.151158	0.098026	-0.769725	1.091855	0.097223										-0.285484	0.078358	-0.075199	-0.264014	0.072116	0.178285	-0.264554	0.070287	0.138554
15311	127.591667	-0.878595	0.622099	-0.007325	-0.852445	0.630029	0.222082	-0.892752	0.828894	-0.012630	-0.876983	0.847359	0.191130	-0.660035	0.749765	-0.166127	-0.831900	1.146110	-0.000510	-0.644010	0.799307	0.319923	-0.794559	1.151175	0.098062	-0.769686	1.091859	0.097262										-0.285519	0.078301	-0.075131	-0.264015	0.072110	0.178274	-0.264579	0.070263	0.138560
15312	127.600000	-0.878603	0.622085	-0.007307	-0.852432	0.630019	0.222101	-0.892807	0.828905	-0.012596	-0.877009	0.847340	0.191147	-0.660057	0.749710	-0.166043	-0.831913	1.146128	-0.000466	-0.644016	0.799305	0.319945	-0.794510	1.151203	0.098101	-0.769654	1.091877	0.097298										-0.285483	0.078346	-0.075219	-0.264008	0.072104	0.178270	-0.264584	0.070256	0.138548
15313	127.608333	-0.878645	0.622087	-0.007269	-0.852424	0.630009	0.222121	-0.892802	0.828820	-0.012620	-0.877043	0.847322	0.191155	-0.660082	0.749669	-0.165974	-0.831915	1.146178	-0.000320	-0.644072	0.799266	0.319952	-0.794399	1.151214	0.098091	-0.769628	1.091902	0.097319										-0.285509	0.078304	-0.075152	-0.264013	0.072097	0.178275	-0.264570	0.070260	0.138547
15314	127.616667	-0.878658	0.622066	-0.007253	-0.852417	0.629991	0.222137	-0.892851	0.828852	-0.012593	-0.877083	0.847303	0.191158	-0.660104	0.749630	-0.165929	-0.831933	1.146244	-0.000293	-0.644153	0.799220	0.319948	-0.794407	1.151339	0.098184	-0.769608	1.091924	0.097351										-0.285527	0.078294	-0.075129	-0.264006	0.072095	0.178281	-0.264572	0.070245	0.138568
15315	127.625000	-0.878723	0.622049	-0.007262	-0.852413	0.629983	0.222150	-0.892812	0.828777	-0.012575	-0.877138	0.847295	0.191165	-0.660120	0.749601	-0.165896	-0.831914	1.146299	-0.000295	-0.644250	0.799165	0.319938	-0.794381	1.151363	0.098187	-0.769603	1.091977	0.097385										-0.285531	0.078298	-0.075120	-0.264001	0.072106	0.178293	-0.264561	0.070252	0.138578
15316	127.633333	-0.878688	0.622037	-0.007222	-0.852424	0.629974	0.222158	-0.892984	0.828795	-0.012580	-0.877196	0.847280	0.191168	-0.660122	0.749561	-0.165872	-0.831887	1.146380	-0.000227	-0.644323	0.799139	0.319926	-0.794197	1.151353	0.098093	-0.769603	1.092042	0.097401										-0.285491	0.078361	-0.075194	-0.263994	0.072120	0.178305	-0.264557	0.070277	0.138579
15317	127.641667	-0.878711	0.622014	-0.007215	-0.852434	0.629958	0.222153	-0.892948	0.828765	-0.012620	-0.877267	0.847256	0.191170	-0.660122	0.749535	-0.165855	-0.831895	1.146503	-0.000203	-0.644370	0.799132	0.319918	-0.794208	1.151508	0.098156	-0.769608	1.092123	0.097410										-0.285519	0.078323	-0.075131	-0.263985	0.072128	0.178292	-0.264536	0.070287	0.138573
15318	127.650000	-0.878728	0.621990	-0.007219	-0.852455	0.629947	0.222148	-0.892970	0.828739	-0.012653	-0.877335	0.847237	0.191169	-0.660131	0.749500	-0.165833	-0.831811	1.146619	-0.000174	-0.644381	0.799166	0.319927	-0.794207	1.151708	0.098216	-0.769627	1.092215	0.097425										-0.285524	0.078315	-0.075128	-0.263985	0.072129	0.178280	-0.264525	0.070301	0.138546
15319	127.658333	-0.878779	0.621952	-0.007271	-0.852483	0.629925	0.222137	-0.892914	0.828683	-0.012644	-0.877405	0.847211	0.191168	-0.660154	0.749471	-0.165809	-0.831800	1.146780	-0.000210	-0.644368	0.799210	0.319936	-0.794158	1.151833	0.098212	-0.769645	1.092309	0.097432										-0.285504	0.078345	-0.075195	-0.263987	0.072125	0.178262	-0.264548	0.070282	0.138538
15320	127.666667	-0.878752	0.621955	-0.007243	-0.852425	0.629802	0.222111	-0.892909	0.828611	-0.012595	-0.877470	0.847176	0.191166	-0.660189	0.749439	-0.165786	-0.831705	1.146973	-0.000285	-0.644359	0.799252	0.319956	-0.794111	1.152014	0.098217	-0.769669	1.092420	0.097435										-0.285474	0.078373	-0.075259	-0.263995	0.072112	0.178250	-0.264545	0.070289	0.138514
15321	127.675000	-0.878851	0.621881	-0.007350	-0.852545	0.629864	0.222121	-0.892995	0.828637	-0.012654	-0.877540	0.847139	0.191163	-0.660242	0.749398	-0.165777	-0.831626	1.147182	-0.000254	-0.644377	0.799277	0.319975	-0.794056	1.152180	0.098187	-0.769708	1.092553	0.097436										-0.285515	0.078310	-0.075183	-0.264006	0.072094	0.178248	-0.264547	0.070263	0.138515
15322	127.683333	-0.878861	0.621862	-0.007370	-0.852576	0.629823	0.222111	-0.893202	0.828592	-0.012646	-0.877613	0.847102	0.191164	-0.660319	0.749361	-0.165775	-0.831496	1.147387	-0.000339	-0.644428	0.799290	0.319976	-0.793980	1.152358	0.098121	-0.769756	1.092709	0.097424										-0.285526	0.078291	-0.075170	-0.264014	0.072083	0.178253	-0.264563	0.070266	0.138506
15323	127.691667	-0.878813	0.621865	-0.007331	-0.852604	0.629786	0.222100	-0.893222	0.828579	-0.012682	-0.877692	0.847063	0.191168	-0.660430	0.749315	-0.165787	-0.831415	1.147742	-0.000451	-0.644521	0.799285	0.319960	-0.793886	1.152619	0.098080	-0.769818	1.092886	0.097406										-0.285511	0.078323	-0.075208	-0.264023	0.072087	0.178262	-0.264561	0.070275	0.138515
15324	127.700000	-0.878814	0.621872	-0.007306	-0.852543	0.629653	0.222073	-0.893297	0.828543	-0.012679	-0.877776	0.847021	0.191173	-0.660575	0.749257	-0.165811	-0.831232	1.148059	-0.000457	-0.644638	0.799271	0.319937	-0.793790	1.152879	0.098030	-0.769890	1.093086	0.097367										-0.285504	0.078324	-0.075185	-0.264027	0.072102	0.178278	-0.264554	0.070286	0.138525
15325	127.708333	-0.878830	0.621832	-0.007312	-0.852657	0.629728	0.222083	-0.893371	0.828489	-0.012670	-0.877877	0.846996	0.191186	-0.660762	0.749178	-0.165840	-0.831136	1.148461	-0.000572	-0.644771	0.799239	0.319882	-0.793700	1.153169	0.097940	-0.769973	1.093317	0.097326										-0.285522	0.078313	-0.075163	-0.264021	0.072111	0.178287	-0.264563	0.070279	0.138557
15326	127.716667	-0.878946	0.621748	-0.007401	-0.852669	0.629695	0.222076	-0.893480	0.828413	-0.012656	-0.877985	0.846961	0.191207	-0.660981	0.749076	-0.165871	-0.830953	1.148929	-0.000665	-0.644922	0.799199	0.319821	-0.793590	1.153501	0.097857	-0.770054	1.093568	0.097268										-0.285521	0.078317	-0.075161	-0.264019	0.072128	0.178286	-0.264543	0.070305	0.138552
15327	127.725000	-0.878868	0.621762	-0.007304	-0.852710	0.629666	0.222070	-0.893550	0.828359	-0.012633	-0.878101	0.846916	0.191229	-0.661244	0.748946	-0.165891	-0.830772	1.149411	-0.000810	-0.645100	0.799136	0.319752	-0.793391	1.153943	0.097767	-0.770147	1.093846	0.097223										-0.285474	0.078389	-0.075257	-0.264017	0.072129	0.178293	-0.264547	0.070319	0.138547
15328	127.733333	-0.878902	0.621687	-0.007307	-0.852702	0.629625	0.222076	-0.893653	0.828268	-0.012604	-0.878222	0.846871	0.191255	-0.661546	0.748791	-0.165910	-0.830572	1.149935	-0.000924	-0.645304	0.799049	0.319681	-0.793211	1.154353	0.097667	-0.770240	1.094150	0.097168										-0.285525	0.078319	-0.075178	-0.264012	0.072131	0.178289	-0.264536	0.070313	0.138551
15329	127.741667	-0.878926	0.621628	-0.007307	-0.852670	0.629539	0.222070	-0.893769	0.828158	-0.012554	-0.878345	0.846817	0.191283	-0.661886	0.748595	-0.165914	-0.830389	1.150529	-0.000951	-0.645537	0.798935	0.319623	-0.792980	1.154832	0.097514	-0.770341	1.094513	0.097115										-0.285528	0.078310	-0.075182	-0.264005	0.072118	0.178284	-0.264539	0.070308	0.138543
15330	127.750000	-0.879020	0.621516	-0.007387	-0.852658	0.629448	0.222063	-0.893926	0.828061	-0.012484	-0.878475	0.846752	0.191311	-0.662260	0.748384	-0.165898	-0.830135	1.151181	-0.001184	-0.645806	0.798792	0.319576	-0.792781	1.155338	0.097385	-0.770448	1.094923	0.097055										-0.285528	0.078304	-0.075186	-0.264002	0.072109	0.178276	-0.264555	0.070262	0.138567
15331	127.758333	-0.878963	0.621493	-0.007303	-0.852667	0.629398	0.222072	-0.893994	0.827973	-0.012434	-0.878599	0.846674	0.191333	-0.662663	0.748153	-0.165852	-0.829868	1.151886	-0.001268	-0.646102	0.798638	0.319555	-0.792448	1.155984	0.097229	-0.770564	1.095373	0.097006										-0.285522	0.078305	-0.075184	-0.263997	0.072101	0.178286	-0.264546	0.070279	0.138559
15332	127.766667	-0.878977	0.621423	-0.007302	-0.852691	0.629348	0.222076	-0.894133	0.827819	-0.012419	-0.878730	0.846593	0.191345	-0.663103	0.747904	-0.165770	-0.829580	1.152696	-0.001242	-0.646422	0.798465	0.319538	-0.792121	1.156632	0.097045	-0.770697	1.095875	0.096964										-0.285528	0.078299	-0.075176	-0.264003	0.072101	0.178294	-0.264556	0.070264	0.138579
15333	127.775000	-0.879016	0.621381	-0.007290	-0.852703	0.629282	0.222089	-0.894165	0.827661	-0.012359	-0.878865	0.846490	0.191341	-0.663565	0.747635	-0.165608	-0.829242	1.153574	-0.001614	-0.646766	0.798293	0.319548	-0.791771	1.157349	0.096857	-0.770845	1.096464	0.096907										-0.285474	0.078360	-0.075261	-0.263992	0.072118	0.178303	-0.264529	0.070297	0.138564
15334	127.783333	-0.879020	0.621280	-0.007254	-0.852818	0.629318	0.222112	-0.894403	0.827554	-0.012364	-0.879021	0.846406	0.191342	-0.664058	0.747379	-0.165525	-0.828906	1.154488	-0.001762	-0.647124	0.798113	0.319582	-0.791314	1.158149	0.096619	-0.771004	1.097089	0.096859										-0.285498	0.078327	-0.075187	-0.263989	0.072132	0.178305	-0.264549	0.070268	0.138597
15335	127.791667	-0.879120	0.621194	-0.007320	-0.852760	0.629155	0.222101	-0.894379	0.827432	-0.012311	-0.879172	0.846304	0.191330	-0.664569	0.747084	-0.165274	-0.828498	1.155525	-0.001935	-0.647498	0.797930	0.319648	-0.790877	1.159026	0.096398	-0.771185	1.097789	0.096806										-0.285508	0.078321	-0.075177	-0.263991	0.072127	0.178312	-0.264532	0.070301	0.138583
15336	127.800000	-0.879146	0.621183	-0.007354	-0.852791	0.629091	0.222110	-0.894620	0.827322	-0.012343	-0.879336	0.846196	0.191321	-0.665081	0.746808	-0.165129	-0.828091	1.156614	-0.002161	-0.647891	0.797752	0.319744	-0.790453	1.160030	0.096296	-0.771389	1.098549	0.096754										-0.285523	0.078309	-0.075176	-0.263988	0.072135	0.178313	-0.264537	0.070289	0.138594
15337	127.808333	-0.879066	0.621137	-0.007253	-0.852825	0.629030	0.222112	-0.894755	0.827259	-0.012240	-0.879499	0.846099	0.191305	-0.665568	0.746553	-0.164993	-0.827647	1.157821	-0.002389	-0.648310	0.797565	0.319855	-0.789962	1.161071	0.096023	-0.771612	1.099379	0.096707										-0.285483	0.078354	-0.075262	-0.263987	0.072118	0.178307	-0.264526	0.070318	0.138561
15338	127.816667	-0.879081	0.621095	-0.007258	-0.852932	0.629026	0.222165	-0.894896	0.827087	-0.012253	-0.879659	0.846011	0.191290	-0.666048	0.746314	-0.164870	-0.827157	1.159014	-0.002630	-0.648745	0.797365	0.319966	-0.789418	1.162177	0.095749	-0.771852	1.100256	0.096647										-0.285530	0.078294	-0.075189	-0.263984	0.072110	0.178299	-0.264526	0.070293	0.138559
15339	127.825000	-0.879155	0.621041	-0.007299	-0.852962	0.628977	0.222162	-0.895093	0.826943	-0.012199	-0.879826	0.845928	0.191291	-0.666502	0.746115	-0.164763	-0.826637	1.160364	-0.002913	-0.649236	0.797164	0.320073	-0.788893	1.163414	0.095547	-0.772110	1.101207	0.096591										-0.285528	0.078294	-0.075186	-0.263977	0.072105	0.178300	-0.264540	0.070269	0.138579
15340	127.833333	-0.879183	0.621032	-0.007266	-0.852992	0.628937	0.222166	-0.895053	0.826802	-0.012086	-0.879995	0.845854	0.191295	-0.666937	0.745936	-0.164674	-0.826124	1.161742	-0.002998	-0.649750	0.796973	0.320190	-0.788323	1.164746	0.095312	-0.772380	1.102200	0.096538										-0.285491	0.078340	-0.075264	-0.263962	0.072107	0.178305	-0.264518	0.070315	0.138550
15341	127.841667	-0.879214	0.621009	-0.007255	-0.853012	0.628900	0.222172	-0.895389	0.826766	-0.012047	-0.880159	0.845797	0.191312	-0.667354	0.745783	-0.164608	-0.825507	1.163178	-0.003397	-0.650275	0.796775	0.320295	-0.787660	1.165949	0.094917	-0.772677	1.103276	0.096472										-0.285518	0.078301	-0.075184	-0.263955	0.072119	0.178313	-0.264511	0.070298	0.138576
15342	127.850000	-0.879251	0.620990	-0.007232	-0.853041	0.628872	0.222185	-0.895586	0.826691	-0.011945	-0.880320	0.845747	0.191338	-0.667755	0.745654	-0.164565	-0.824988	1.164633	-0.003725	-0.650811	0.796573	0.320386	-0.786964	1.167199	0.094526	-0.772954	1.104388	0.096409										-0.285523	0.078311	-0.075175	-0.263934	0.072129	0.178318	-0.264502	0.070287	0.138601
15343	127.858333	-0.879292	0.620968	-0.007202	-0.853070	0.628836	0.222202	-0.895795	0.826563	-0.011857	-0.880469	0.845705	0.191375	-0.668139	0.745527	-0.164534	-0.824280	1.166215	-0.003923	-0.651379	0.796377	0.320459	-0.786276	1.168723	0.094244	-0.773243	1.105570	0.096344										-0.285524	0.078322	-0.075170	-0.263921	0.072145	0.178325	-0.264482	0.070321	0.138591
15344	127.866667	-0.879340	0.620933	-0.007172	-0.853106	0.628795	0.222225	-0.895923	0.826480	-0.011764	-0.880611	0.845659	0.191419	-0.668464	0.745361	-0.164424	-0.823483	1.167776	-0.004328	-0.651955	0.796183	0.320526	-0.785483	1.170010	0.093816	-0.773497	1.106790	0.096269										-0.285522	0.078329	-0.075169	-0.263913	0.072161	0.178333	-0.264463	0.070334	0.138598
15345	127.875000	-0.879403	0.620865	-0.007146	-0.853186	0.628766	0.222270	-0.896088	0.826387	-0.011619	-0.880750	0.845622	0.191471	-0.668843	0.745264	-0.164448	-0.822771	1.169417	-0.004732	-0.652540	0.795987	0.320586	-0.784674	1.171584	0.093516	-0.773740	1.108052	0.096196										-0.285523	0.078326	-0.075171	-0.263903	0.072161	0.178336	-0.264468	0.070344	0.138605
15346	127.883333	-0.879465	0.620787	-0.007108	-0.853199	0.628684	0.222279	-0.896116	0.826208	-0.011496	-0.880877	0.845575	0.191521	-0.669215	0.745163	-0.164473	-0.821909	1.171033	-0.005054	-0.653135	0.795789	0.320645	-0.783820	1.173045	0.093132	-0.773944	1.109354	0.096113										-0.285529	0.078324	-0.075174	-0.263903	0.072158	0.178333	-0.264455	0.070344	0.138602
15347	127.891667	-0.879593	0.620756	-0.007053	-0.853247	0.628618	0.222304	-0.896469	0.826160	-0.011442	-0.881011	0.845526	0.191581	-0.669555	0.745063	-0.164577	-0.820939	1.172604	-0.005336	-0.653758	0.795586	0.320676	-0.782816	1.174467	0.092663	-0.774098	1.110696	0.096044										-0.285517	0.078342	-0.075209	-0.263903	0.072148	0.178334	-0.264485	0.070306	0.138612
15348	127.900000	-0.879663	0.620688	-0.007032	-0.853303	0.628547	0.222331	-0.896544	0.826138	-0.011311	-0.881145	0.845480	0.191629	-0.669887	0.744934	-0.164578	-0.819885	1.174209	-0.005655	-0.654368	0.795389	0.320708	-0.781776	1.175910	0.092239	-0.774196	1.112048	0.095947										-0.285537	0.078309	-0.075171	-0.263910	0.072132	0.178333	-0.264495	0.070305	0.138612
15349	127.908333	-0.879727	0.620610	-0.007004	-0.853411	0.628500	0.222399	-0.896727	0.826034	-0.011241	-0.881287	0.845433	0.191682	-0.670208	0.744808	-0.164560	-0.818790	1.175825	-0.006056	-0.654979	0.795222	0.320744	-0.780652	1.177489	0.091873	-0.774234	1.113406	0.095855										-0.285545	0.078301	-0.075170	-0.263918	0.072125	0.178338	-0.264497	0.070289	0.138619
15350	127.916667	-0.879789	0.620539	-0.006987	-0.853495	0.628455	0.222437	-0.896964	0.825923	-0.011118	-0.881438	0.845389	0.191731	-0.670502	0.744724	-0.164667	-0.817655	1.177435	-0.006476	-0.655559	0.795066	0.320766	-0.779481	1.178935	0.091457	-0.774206	1.114741	0.095763										-0.285542	0.078302	-0.075163	-0.263922	0.072118	0.178340	-0.264499	0.070289	0.138623
15351	127.925000	-0.879908	0.620479	-0.006992	-0.853519	0.628339	0.222428	-0.897016	0.825844	-0.011043	-0.881598	0.845338	0.191770	-0.670781	0.744667	-0.164753	-0.816465	1.178970	-0.006864	-0.656085	0.794935	0.320779	-0.778202	1.180327	0.091050	-0.774073	1.116058	0.095666										-0.285522	0.078345	-0.075206	-0.263927	0.072131	0.178347	-0.264491	0.070322	0.138609
15352	127.933333	-0.879916	0.620437	-0.006946	-0.853555	0.628269	0.222435	-0.897085	0.825743	-0.010954	-0.881757	0.845291	0.191800	-0.671043	0.744640	-0.164873	-0.815252	1.180483	-0.007261	-0.656539	0.794842	0.320801	-0.776892	1.181666	0.090644	-0.773871	1.117334	0.095570										-0.285530	0.078335	-0.075169	-0.263934	0.072147	0.178348	-0.264509	0.070329	0.138618
15353	127.941667	-0.879974	0.620399	-0.006936	-0.853649	0.628303	0.222448	-0.897371	0.825683	-0.010889	-0.881924	0.845254	0.191820	-0.671291	0.744648	-0.165028	-0.814030	1.181953	-0.007689	-0.656941	0.794775	0.320830	-0.775538	1.182773	0.090165	-0.773619	1.118621	0.095559										-0.285534	0.078339	-0.075168	-0.263938	0.072161	0.178348	-0.264492	0.070343	0.138618
15354	127.950000	-0.880027	0.620374	-0.006925	-0.853725	0.628297	0.222460	-0.897614	0.825646	-0.010867	-0.882095	0.845202	0.191843	-0.671498	0.744696	-0.165192	-0.812703	1.183274	-0.007946	-0.657278	0.794730	0.320853	-0.774308	1.184055	0.089880	-0.773316	1.119853	0.095544										-0.285537	0.078345	-0.075165	-0.263949	0.072168	0.178354	-0.264492	0.070368	0.138599
15355	127.958333	-0.880077	0.620346	-0.006915	-0.853693	0.628153	0.222440	-0.897809	0.825578	-0.010801	-0.882272	0.845145	0.191867	-0.671648	0.744753	-0.165329	-0.811415	1.184657	-0.008346	-0.657538	0.794718	0.320883	-0.772868	1.185214	0.089525	-0.772845	1.120959	0.095377										-0.285523	0.078386	-0.075230	-0.263956	0.072162	0.178361	-0.264517	0.070336	0.138640
15356	127.966667	-0.880137	0.620315	-0.006911	-0.853838	0.628198	0.222455	-0.897960	0.825530	-0.010773	-0.882447	0.845082	0.191886	-0.671807	0.744865	-0.165456	-0.810061	1.186005	-0.008906	-0.657747	0.794731	0.320919	-0.771293	1.186417	0.089292	-0.772414	1.122108	0.095331										-0.285537	0.078346	-0.075173	-0.263959	0.072165	0.178358	-0.264497	0.070370	0.138610
15357	127.975000	-0.880188	0.620254	-0.006902	-0.853899	0.628137	0.222455	-0.898110	0.825478	-0.010710	-0.882607	0.845023	0.191908	-0.671924	0.744982	-0.165658	-0.808601	1.187133	-0.008928	-0.657912	0.794768	0.320952	-0.769828	1.187305	0.088793	-0.771889	1.123174	0.095232										-0.285561	0.078327	-0.075163	-0.263964	0.072150	0.178353	-0.264525	0.070330	0.138632
15358	127.983333	-0.880258	0.620200	-0.006920	-0.853876	0.627971	0.222434	-0.898214	0.825445	-0.010682	-0.882761	0.844959	0.191930	-0.672025	0.745099	-0.165838	-0.807179	1.188308	-0.009261	-0.658036	0.794827	0.321002	-0.768282	1.188260	0.088385	-0.771321	1.124192	0.095097										-0.285566	0.078325	-0.075171	-0.263967	0.072136	0.178354	-0.264535	0.070323	0.138633
15359	127.991667	-0.880345	0.620125	-0.006892	-0.853940	0.627900	0.222427	-0.898187	0.825292	-0.010652	-0.882898	0.844902	0.191954	-0.672110	0.745190	-0.165941	-0.805739	1.189434	-0.009570	-0.658135	0.794916	0.321052	-0.766801	1.189188	0.088040	-0.770726	1.125157	0.094949										-0.285521	0.078381	-0.075264	-0.263965	0.072141	0.178354	-0.264519	0.070341	0.138625
15360	128.000000	-0.880427	0.620065	-0.006889	-0.854081	0.627919	0.222433	-0.898474	0.825339	-0.010651	-0.883027	0.844857	0.191967	-0.672197	0.745262	-0.166031	-0.804315	1.190563	-0.009920	-0.658209	0.795004	0.321113	-0.765335	1.190112	0.087688	-0.770124	1.126098	0.094806										-0.285555	0.078341	-0.075199	-0.263963	0.072141	0.178362	-0.264529	0.070331	0.138646
15361	128.008333	-0.880456	0.620008	-0.006891	-0.854144	0.627813	0.222469	-0.898626	0.825277	-0.010650	-0.883137	0.844830	0.191982	-0.672297	0.745312	-0.166110	-0.802874	1.191667	-0.010245	-0.658255	0.795102	0.321181	-0.763585	1.190906	0.087350	-0.769544	1.127035	0.094647										-0.285571	0.078330	-0.075181	-0.263963	0.072155	0.178376	-0.264520	0.070346	0.138654
15362	128.016667	-0.880465	0.619968	-0.006904	-0.854199	0.627755	0.222463	-0.898814	0.825192	-0.010621	-0.883235	0.844821	0.191999	-0.672391	0.745344	-0.166196	-0.801524	1.192845	-0.010683	-0.658291	0.795195	0.321258	-0.762053	1.191665	0.087012	-0.768977	1.127951	0.094490										-0.285534	0.078376	-0.075257	-0.263962	0.072166	0.178387	-0.264522	0.070359	0.138664
15363	128.025000	-0.880522	0.619927	-0.006905	-0.854234	0.627699	0.222449	-0.898873	0.825191	-0.010560	-0.883312	0.844812	0.192014	-0.672477	0.745357	-0.166291	-0.800073	1.193795	-0.010864	-0.658333	0.795290	0.321354	-0.760585	1.192464	0.086644	-0.768375	1.128806	0.094296										-0.285570	0.078330	-0.075171	-0.263965	0.072172	0.178397	-0.264500	0.070403	0.138639
15364	128.033333	-0.880548	0.619902	-0.006897	-0.854277	0.627658	0.222443	-0.898915	0.825199	-0.010502	-0.883373	0.844820	0.192031	-0.672541	0.745365	-0.166390	-0.798709	1.194803	-0.011139	-0.658379	0.795382	0.321452	-0.759240	1.193144	0.086404	-0.767790	1.129623	0.094106										-0.285567	0.078338	-0.075166	-0.263972	0.072178	0.178398	-0.264522	0.070375	0.138676
15365	128.041667	-0.880570	0.619890	-0.006900	-0.854338	0.627688	0.222457	-0.899060	0.825097	-0.010520	-0.883422	0.844847	0.192057	-0.672571	0.745369	-0.166484	-0.797380	1.195706	-0.011408	-0.658427	0.795471	0.321540	-0.757670	1.193801	0.086004	-0.767159	1.130372	0.093906										-0.285552	0.078359	-0.075195	-0.263985	0.072158	0.178404	-0.264509	0.070404	0.138653
15366	128.050000	-0.880583	0.619881	-0.006904	-0.854325	0.627660	0.222427	-0.899123	0.825052	-0.010498	-0.883463	0.844875	0.192083	-0.672553	0.745377	-0.166594	-0.796082	1.196539	-0.011651	-0.658473	0.795564	0.321620	-0.756330	1.194365	0.085591	-0.766693	1.131221	0.094044										-0.285530	0.078385	-0.075237	-0.263992	0.072161	0.178405	-0.264549	0.070374	0.138668
15367	128.058333	-0.880596	0.619866	-0.006914	-0.854327	0.627659	0.222421	-0.899137	0.825069	-0.010431	-0.883485	0.844902	0.192101	-0.672485	0.745399	-0.166671	-0.794816	1.197273	-0.011895	-0.658515	0.795660	0.321708	-0.754917	1.194930	0.085386	-0.766043	1.131858	0.093950										-0.285551	0.078343	-0.075176	-0.264000	0.072149	0.178404	-0.264549	0.070359	0.138681
15368	128.066667	-0.880604	0.619853	-0.006906	-0.854381	0.627711	0.222463	-0.899240	0.824999	-0.010426	-0.883499	0.844935	0.192115	-0.672368	0.745442	-0.166717	-0.793631	1.197945	-0.012121	-0.658556	0.795761	0.321786	-0.753577	1.195339	0.085096	-0.765316	1.132391	0.093814										-0.285571	0.078333	-0.075163	-0.264008	0.072147	0.178398	-0.264557	0.070354	0.138675
15369	128.075000	-0.880616	0.619844	-0.006910	-0.854306	0.627672	0.222433	-0.899272	0.824956	-0.010461	-0.883498	0.844963	0.192119	-0.672194	0.745503	-0.166711	-0.792438	1.198456	-0.012299	-0.658583	0.795874	0.321866	-0.752271	1.195596	0.084793	-0.764649	1.132938	0.093764										-0.285555	0.078366	-0.075201	-0.264011	0.072149	0.178395	-0.264545	0.070374	0.138658
15370	128.083333	-0.880606	0.619823	-0.006898	-0.854284	0.627687	0.222447	-0.899049	0.824927	-0.010377	-0.883493	0.844990	0.192113	-0.671990	0.745575	-0.166672	-0.791390	1.199050	-0.012444	-0.658606	0.795984	0.321948	-0.750988	1.195909	0.084525	-0.763938	1.133405	0.093673										-0.285574	0.078336	-0.075163	-0.264012	0.072159	0.178387	-0.264546	0.070395	0.138641
15371	128.091667	-0.880607	0.619800	-0.006888	-0.854271	0.627724	0.222467	-0.899065	0.824882	-0.010403	-0.883478	0.845015	0.192092	-0.671730	0.745662	-0.166581	-0.790344	1.199440	-0.012564	-0.658618	0.796090	0.322045	-0.749795	1.196191	0.084368	-0.763206	1.133765	0.093522										-0.285572	0.078337	-0.075177	-0.264012	0.072160	0.178383	-0.264554	0.070354	0.138669
15372	128.100000	-0.880590	0.619789	-0.006871	-0.854216	0.627714	0.222484	-0.899292	0.824895	-0.010421	-0.883444	0.845048	0.192064	-0.671459	0.745748	-0.166456	-0.789337	1.199865	-0.012783	-0.658625	0.796180	0.322145	-0.748735	1.196435	0.084155	-0.762487	1.134158	0.093421										-0.285540	0.078384	-0.075250	-0.264016	0.072155	0.178382	-0.264553	0.070353	0.138661
15373	128.108333	-0.880578	0.619783	-0.006856	-0.854175	0.627730	0.222502	-0.899096	0.824882	-0.010466	-0.883399	0.845084	0.192023	-0.671163	0.745827	-0.166309	-0.788507	1.200277	-0.012807	-0.658645	0.796272	0.322257	-0.747467	1.196672	0.083864	-0.761790	1.134491	0.093287										-0.285535	0.078387	-0.075253	-0.264013	0.072154	0.178376	-0.264549	0.070367	0.138641
15374	128.116667	-0.880561	0.619783	-0.006856	-0.854139	0.627751	0.222513	-0.899117	0.824928	-0.010510	-0.883346	0.845118	0.191981	-0.670840	0.745893	-0.166148	-0.787700	1.200686	-0.012898	-0.658651	0.796357	0.322387	-0.746414	1.196866	0.083625	-0.761108	1.134802	0.093174										-0.285558	0.078338	-0.075196	-0.264019	0.072144	0.178371	-0.264544	0.070384	0.138617
15375	128.125000	-0.880531	0.619792	-0.006853	-0.854090	0.627779	0.222515	-0.899033	0.824934	-0.010561	-0.883271	0.845168	0.191933	-0.670510	0.745938	-0.165980	-0.786902	1.200941	-0.013041	-0.658651	0.796433	0.322513	-0.745420	1.197104	0.083422	-0.760435	1.135088	0.093101										-0.285579	0.078314	-0.075184	-0.264016	0.072134	0.178373	-0.264546	0.070348	0.138635
15376	128.133333	-0.880502	0.619814	-0.006854	-0.854036	0.627809	0.222514	-0.899028	0.824897	-0.010649	-0.883192	0.845223	0.191886	-0.670162	0.745988	-0.165845	-0.786230	1.201233	-0.013105	-0.658652	0.796509	0.322641	-0.744473	1.197237	0.083268	-0.759765	1.135321	0.093004										-0.285577	0.078317	-0.075187	-0.264011	0.072129	0.178364	-0.264536	0.070354	0.138618
15377	128.141667	-0.880398	0.619814	-0.006898	-0.853908	0.627786	0.222459	-0.898893	0.824920	-0.010752	-0.883110	0.845284	0.191840	-0.669797	0.746047	-0.165719	-0.785532	1.201405	-0.013192	-0.658641	0.796578	0.322779	-0.743569	1.197371	0.083055	-0.759169	1.135494	0.092945										-0.285559	0.078346	-0.075231	-0.264006	0.072132	0.178360	-0.264535	0.070356	0.138607
15378	128.150000	-0.880360	0.619842	-0.006905	-0.853950	0.627920	0.222470	-0.898799	0.824941	-0.010781	-0.883018	0.845340	0.191798	-0.669418	0.746112	-0.165616	-0.784924	1.201588	-0.013286	-0.658615	0.796648	0.322925	-0.742830	1.197528	0.082893	-0.758505	1.135780	0.092917										-0.285562	0.078330	-0.075213	-0.263997	0.072134	0.178357	-0.264527	0.070356	0.138607
15379	128.158333	-0.880312	0.619883	-0.006916	-0.853900	0.627955	0.222467	-0.898542	0.824925	-0.010862	-0.882923	0.845396	0.191766	-0.669014	0.746184	-0.165503	-0.784377	1.201668	-0.013381	-0.658561	0.796728	0.323070	-0.741937	1.197585	0.082682	-0.757902	1.135918	0.092845										-0.285564	0.078335	-0.075207	-0.263988	0.072143	0.178355	-0.264540	0.070323	0.138635
15380	128.166667	-0.880209	0.619940	-0.006908	-0.853764	0.627900	0.222449	-0.898365	0.824923	-0.010852	-0.882817	0.845453	0.191735	-0.668589	0.746284	-0.165396	-0.783879	1.201764	-0.013434	-0.658480	0.796817	0.323210	-0.741182	1.197663	0.082469	-0.757289	1.136058	0.092766										-0.285535	0.078385	-0.075273	-0.263981	0.072144	0.178357	-0.264511	0.070352	0.138611
15381	128.175000	-0.880191	0.620017	-0.006937	-0.853711	0.627936	0.222444	-0.898241	0.824962	-0.010907	-0.882707	0.845509	0.191713	-0.668162	0.746393	-0.165313	-0.783374	1.201776	-0.013529	-0.658372	0.796909	0.323338	-0.740456	1.197692	0.082283	-0.756690	1.136061	0.092669										-0.285539	0.078371	-0.075243	-0.263973	0.072152	0.178352	-0.264510	0.070367	0.138602
15382	128.183333	-0.880078	0.620047	-0.006926	-0.853736	0.628063	0.222454	-0.898090	0.825031	-0.010950	-0.882582	0.845571	0.191686	-0.667722	0.746519	-0.165257	-0.782955	1.201793	-0.013594	-0.658263	0.797001	0.323445	-0.739784	1.197741	0.082109	-0.756129	1.136074	0.092564										-0.285508	0.078405	-0.075295	-0.263965	0.072154	0.178352	-0.264522	0.070325	0.138636
15383	128.191667	-0.880114	0.620089	-0.007060	-0.853657	0.628079	0.222436	-0.898163	0.825107	-0.011028	-0.882460	0.845636	0.191668	-0.667265	0.746640	-0.165221	-0.782536	1.201766	-0.013808	-0.658163	0.797093	0.323527	-0.739158	1.197695	0.081891	-0.755563	1.136188	0.092510										-0.285560	0.078332	-0.075204	-0.263961	0.072150	0.178342	-0.264509	0.070334	0.138613
15384	128.200000	-0.880062	0.620120	-0.007052	-0.853534	0.628045	0.222421	-0.897984	0.825181	-0.011000	-0.882342	0.845711	0.191653	-0.666776	0.746771	-0.165186	-0.782165	1.201777	-0.013809	-0.658080	0.797174	0.323587	-0.738566	1.197743	0.081739	-0.755043	1.136191	0.092410										-0.285569	0.078317	-0.075196	-0.263964	0.072142	0.178333	-0.264497	0.070342	0.138589
15385	128.208333	-0.879932	0.620238	-0.006980	-0.853519	0.628138	0.222425	-0.897882	0.825210	-0.011062	-0.882219	0.845786	0.191631	-0.666309	0.746904	-0.165166	-0.781823	1.201719	-0.013896	-0.658026	0.797227	0.323624	-0.737986	1.197787	0.081487	-0.754506	1.136327	0.092359										-0.285553	0.078322	-0.075206	-0.263962	0.072133	0.178328	-0.264511	0.070322	0.138594
15386	128.216667	-0.879894	0.620286	-0.006989	-0.853475	0.628197	0.222411	-0.897728	0.825256	-0.011108	-0.882095	0.845862	0.191605	-0.665839	0.747024	-0.165135	-0.781481	1.201614	-0.013989	-0.657987	0.797259	0.323659	-0.737431	1.197822	0.081327	-0.754008	1.136471	0.092351										-0.285539	0.078331	-0.075221	-0.263958	0.072131	0.178315	-0.264519	0.070295	0.138600
15387	128.225000	-0.879850	0.620327	-0.006989	-0.853460	0.628276	0.222422	-0.897593	0.825316	-0.011160	-0.881977	0.845955	0.191570	-0.665420	0.747126	-0.165094	-0.781179	1.201630	-0.014075	-0.657946	0.797279	0.323684	-0.736923	1.197826	0.081125	-0.753518	1.136359	0.092203										-0.285540	0.078345	-0.075243	-0.263965	0.072127	0.178312	-0.264503	0.070322	0.138560
15388	128.233333	-0.879813	0.620370	-0.006994	-0.853419	0.628326	0.222419	-0.897269	0.825315	-0.011185	-0.881873	0.846047	0.191534	-0.665036	0.747190	-0.164934	-0.780850	1.201502	-0.014202	-0.657891	0.797286	0.323695	-0.736399	1.197808	0.080967	-0.753037	1.136361	0.092135										-0.285556	0.078316	-0.075199	-0.263970	0.072121	0.178306	-0.264507	0.070317	0.138554
15389	128.241667	-0.879781	0.620412	-0.006997	-0.853306	0.628292	0.222380	-0.897141	0.825373	-0.011250	-0.881771	0.846127	0.191493	-0.664697	0.747248	-0.164875	-0.780575	1.201401	-0.014252	-0.657815	0.797283	0.323678	-0.735924	1.197765	0.080786	-0.752523	1.136364	0.092042										-0.285551	0.078322	-0.075194	-0.263971	0.072127	0.178312	-0.264520	0.070300	0.138573
15390	128.250000	-0.879750	0.620453	-0.007009	-0.853353	0.628408	0.222398	-0.897162	0.825575	-0.011330	-0.881673	0.846211	0.191451	-0.664405	0.747298	-0.164808	-0.780328	1.201296	-0.014259	-0.657724	0.797278	0.323638	-0.735447	1.197716	0.080641	-0.752038	1.136233	0.091933										-0.285526	0.078334	-0.075200	-0.263976	0.072131	0.178317	-0.264530	0.070294	0.138599
15391	128.258333	-0.879770	0.620486	-0.007066	-0.853265	0.628408	0.222342	-0.897002	0.825631	-0.011416	-0.881569	0.846301	0.191407	-0.664154	0.747335	-0.164797	-0.780025	1.201145	-0.014360	-0.657619	0.797268	0.323556	-0.734965	1.197646	0.080486	-0.751530	1.136181	0.091875										-0.285559	0.078317	-0.075172	-0.263983	0.072125	0.178325	-0.264526	0.070313	0.138587
15392	128.266667	-0.879678	0.620526	-0.007049	-0.853249	0.628447	0.222331	-0.896968	0.825633	-0.011505	-0.881477	0.846379	0.191375	-0.663922	0.747383	-0.164812	-0.779730	1.200999	-0.014423	-0.657509	0.797249	0.323448	-0.734491	1.197607	0.080364	-0.751050	1.136141	0.091842										-0.285554	0.078309	-0.075167	-0.263988	0.072124	0.178329	-0.264545	0.070300	0.138608
15393	128.275000	-0.879672	0.620587	-0.007062	-0.853235	0.628471	0.222305	-0.896850	0.825729	-0.011541	-0.881392	0.846453	0.191355	-0.663694	0.747424	-0.164798	-0.779442	1.200884	-0.014421	-0.657382	0.797214	0.323320	-0.734001	1.197538	0.080224	-0.750531	1.136154	0.091791										-0.285542	0.078310	-0.075173	-0.263984	0.072127	0.178324	-0.264541	0.070289	0.138609
15394	128.283333	-0.879627	0.620597	-0.007082	-0.853233	0.628511	0.222298	-0.896809	0.825769	-0.011563	-0.881302	0.846536	0.191348	-0.663485	0.747467	-0.164801	-0.779168	1.200807	-0.014435	-0.657252	0.797178	0.323178	-0.733528	1.197497	0.080104	-0.750074	1.136058	0.091731										-0.285559	0.078294	-0.075152	-0.263984	0.072116	0.178319	-0.264544	0.070286	0.138606
15395	128.291667	-0.879627	0.620634	-0.007151	-0.853232	0.628547	0.222289	-0.896721	0.825841	-0.011586	-0.881219	0.846613	0.191350	-0.663291	0.747524	-0.164833	-0.778851	1.200684	-0.014511	-0.657121	0.797131	0.323041	-0.733040	1.197491	0.080006	-0.749533	1.136014	0.091665										-0.285538	0.078315	-0.075190	-0.263991	0.072101	0.178323	-0.264525	0.070304	0.138575
15396	128.300000	-0.879622	0.620690	-0.007100	-0.853239	0.628580	0.222282	-0.896640	0.825907	-0.011596	-0.881136	0.846678	0.191364	-0.663112	0.747568	-0.164880	-0.778503	1.200599	-0.014732	-0.656988	0.797072	0.322918	-0.732698	1.197412	0.079946	-0.749099	1.136149	0.091665										-0.285552	0.078294	-0.075153	-0.264002	0.072103	0.178322	-0.264529	0.070314	0.138571
15397	128.308333	-0.879621	0.620715	-0.007094	-0.853275	0.628630	0.222307	-0.896588	0.825958	-0.011583	-0.881049	0.846747	0.191381	-0.662961	0.747624	-0.164935	-0.778215	1.200516	-0.014735	-0.656875	0.797003	0.322801	-0.732191	1.197422	0.079780	-0.748680	1.136061	0.091603										-0.285555	0.078295	-0.075146	-0.264003	0.072116	0.178327	-0.264539	0.070298	0.138602
15398	128.316667	-0.879621	0.620738	-0.007089	-0.853239	0.628626	0.222292	-0.896533	0.826014	-0.011569	-0.880964	0.846812	0.191403	-0.662824	0.747669	-0.164986	-0.777896	1.200425	-0.014682	-0.656782	0.796936	0.322712	-0.731600	1.197354	0.079563	-0.748106	1.135952	0.091472										-0.285551	0.078305	-0.075145	-0.264018	0.072120	0.178339	-0.264553	0.070303	0.138622
15399	128.325000	-0.879683	0.620749	-0.007111	-0.853273	0.628662	0.222327	-0.896409	0.826020	-0.011522	-0.880888	0.846878	0.191423	-0.662727	0.747701	-0.165034	-0.777599	1.200394	-0.014726	-0.656717	0.796856	0.322648	-0.731126	1.197372	0.079449	-0.747843	1.136010	0.091485										-0.285533	0.078334	-0.075175	-0.264022	0.072122	0.178353	-0.264556	0.070338	0.138612
15400	128.333333	-0.879633	0.620760	-0.007071	-0.853239	0.628640	0.222321	-0.896483	0.826086	-0.011520	-0.880819	0.846935	0.191442	-0.662658	0.747726	-0.165071	-0.777283	1.200362	-0.014770	-0.656669	0.796777	0.322612	-0.730659	1.197326	0.079364	-0.747384	1.136111	0.091469										-0.285529	0.078321	-0.075147	-0.264029	0.072140	0.178370	-0.264547	0.070366	0.138613
15401	128.341667	-0.879689	0.620760	-0.007092	-0.853287	0.628677	0.222364	-0.896208	0.826096	-0.011496	-0.880751	0.846986	0.191448	-0.662615	0.747748	-0.165086	-0.776932	1.200216	-0.014894	-0.656650	0.796705	0.322610	-0.730206	1.197247	0.079238	-0.746906	1.136024	0.091380										-0.285538	0.078317	-0.075136	-0.264036	0.072140	0.178380	-0.264570	0.070337	0.138661
15402	128.350000	-0.879721	0.620775	-0.007127	-0.853221	0.628644	0.222328	-0.896366	0.826205	-0.011524	-0.880687	0.847038	0.191452	-0.662591	0.747767	-0.165085	-0.776647	1.200167	-0.014889	-0.656640	0.796641	0.322626	-0.729739	1.197318	0.079109	-0.746635	1.135984	0.091356										-0.285514	0.078361	-0.075203	-0.264044	0.072128	0.178380	-0.264578	0.070338	0.138657
15403	128.358333	-0.879618	0.620790	-0.007067	-0.853210	0.628654	0.222326	-0.896187	0.826274	-0.011514	-0.880632	0.847081	0.191448	-0.662569	0.747784	-0.165071	-0.776358	1.200134	-0.014950	-0.656619	0.796598	0.322665	-0.729306	1.197214	0.078960	-0.746098	1.135976	0.091262										-0.285545	0.078309	-0.075136	-0.264042	0.072113	0.178378	-0.264557	0.070357	0.138633
15404	128.366667	-0.879598	0.620799	-0.007078	-0.853202	0.628667	0.222320	-0.896073	0.826261	-0.011539	-0.880579	0.847108	0.191439	-0.662551	0.747794	-0.165047	-0.776004	1.200045	-0.015173	-0.656600	0.796566	0.322717	-0.728875	1.197187	0.078932	-0.745785	1.136052	0.091289										-0.285553	0.078294	-0.075129	-0.264036	0.072107	0.178383	-0.264574	0.070321	0.138657
15405	128.375000	-0.879542	0.620802	-0.007103	-0.853188	0.628687	0.222314	-0.896050	0.826279	-0.011557	-0.880529	0.847149	0.191432	-0.662537	0.747804	-0.165000	-0.775734	1.199978	-0.015038	-0.656580	0.796549	0.322762	-0.728483	1.197055	0.078768	-0.745274	1.135934	0.091165										-0.285553	0.078289	-0.075136	-0.264032	0.072103	0.178387	-0.264573	0.070313	0.138667
15406	128.383333	-0.879620	0.620794	-0.007194	-0.853176	0.628707	0.222308	-0.896247	0.826388	-0.011579	-0.880481	0.847186	0.191424	-0.662526	0.747813	-0.164956	-0.775467	1.199987	-0.015078	-0.656579	0.796539	0.322799	-0.728080	1.197049	0.078635	-0.744944	1.135872	0.091102										-0.285552	0.078288	-0.075139	-0.264024	0.072106	0.178387	-0.264560	0.070325	0.138669
15407	128.391667	-0.879509	0.620842	-0.007109	-0.853166	0.628722	0.222295	-0.895977	0.826371	-0.011577	-0.880439	0.847212	0.191420	-0.662513	0.747805	-0.164914	-0.775178	1.199933	-0.015204	-0.656605	0.796519	0.322819	-0.727704	1.197083	0.078566	-0.744596	1.135930	0.091083										-0.285541	0.078298	-0.075152	-0.264014	0.072111	0.178396	-0.264544	0.070352	0.138651
15408	128.400000	-0.879485	0.620883	-0.007106	-0.853166	0.628740	0.222288	-0.895920	0.826477	-0.011543	-0.880400	0.847243	0.191418	-0.662498	0.747794	-0.164869	-0.774928	1.199875	-0.015198	-0.656657	0.796490	0.322827	-0.727323	1.196983	0.078427	-0.744293	1.135854	0.091006										-0.285536	0.078310	-0.075158	-0.264002	0.072138	0.178409	-0.264553	0.070339	0.138683
15409	128.408333	-0.879497	0.620895	-0.007106	-0.853155	0.628736	0.222286	-0.896138	0.826496	-0.011590	-0.880361	0.847272	0.191424	-0.662475	0.747779	-0.164827	-0.774674	1.199849	-0.015242	-0.656737	0.796439	0.322811	-0.726996	1.196962	0.078328	-0.744037	1.135865	0.090979										-0.285527	0.078333	-0.075188	-0.264004	0.072130	0.178412	-0.264545	0.070352	0.138688
15410	128.416667	-0.879450	0.620918	-0.007114	-0.853149	0.628733	0.222286	-0.896134	0.826502	-0.011597	-0.880332	0.847307	0.191433	-0.662452	0.747751	-0.164786	-0.774448	1.199856	-0.015312	-0.656831	0.796376	0.322784	-0.726687	1.196942	0.078221	-0.743779	1.135875	0.090955										-0.285553	0.078298	-0.075138	-0.264002	0.072132	0.178415	-0.264544	0.070347	0.138690
15411	128.425000	-0.879501	0.620926	-0.007084	-0.853182	0.628749	0.222314	-0.895893	0.826534	-0.011514	-0.880305	0.847337	0.191448	-0.662430	0.747717	-0.164753	-0.774214	1.199805	-0.015353	-0.656939	0.796300	0.322753	-0.726365	1.196916	0.078141	-0.743562	1.136013	0.090962										-0.285520	0.078342	-0.075198	-0.264005	0.072122	0.178411	-0.264535	0.070354	0.138668
15412	128.433333	-0.879495	0.620950	-0.007082	-0.853146	0.628717	0.222305	-0.896106	0.826540	-0.011570	-0.880285	0.847372	0.191462	-0.662409	0.747681	-0.164702	-0.773992	1.199728	-0.015425	-0.657054	0.796223	0.322714	-0.726086	1.196874	0.078039	-0.743256	1.135861	0.090850										-0.285556	0.078299	-0.075145	-0.264016	0.072120	0.178407	-0.264547	0.070334	0.138679
15413	128.441667	-0.879475	0.620918	-0.007087	-0.853147	0.628710	0.222317	-0.896068	0.826564	-0.011550	-0.880269	0.847401	0.191478	-0.662391	0.747642	-0.164665	-0.773798	1.199703	-0.015462	-0.657163	0.796151	0.322675	-0.725822	1.196876	0.077963	-0.743041	1.135871	0.090826										-0.285527	0.078348	-0.075229	-0.264015	0.072107	0.178394	-0.264558	0.070316	0.138668
15414	128.450000	-0.879505	0.620930	-0.007068	-0.853144	0.628706	0.222330	-0.896007	0.826655	-0.011516	-0.880264	0.847435	0.191490	-0.662366	0.747605	-0.164620	-0.773625	1.199652	-0.015490	-0.657269	0.796086	0.322635	-0.725567	1.196853	0.077888	-0.742831	1.135874	0.090813										-0.285553	0.078300	-0.075163	-0.264019	0.072103	0.178383	-0.264533	0.070345	0.138632
15415	128.458333	-0.879544	0.620908	-0.007071	-0.853148	0.628707	0.222336	-0.896010	0.826636	-0.011530	-0.880264	0.847458	0.191488	-0.662336	0.747588	-0.164582	-0.773439	1.199595	-0.015566	-0.657352	0.796022	0.322607	-0.725362	1.196863	0.077878	-0.742597	1.135932	0.090809										-0.285559	0.078296	-0.075165	-0.264018	0.072110	0.178378	-0.264544	0.070333	0.138641
15416	128.466667	-0.879540	0.620908	-0.007063	-0.853209	0.628759	0.222380	-0.896045	0.826589	-0.011566	-0.880266	0.847481	0.191485	-0.662300	0.747588	-0.164545	-0.773283	1.199524	-0.015549	-0.657425	0.795975	0.322583	-0.725071	1.196800	0.077768	-0.742334	1.135963	0.090807										-0.285563	0.078299	-0.075171	-0.264018	0.072118	0.178369	-0.264532	0.070353	0.138622
15417	128.475000	-0.879612	0.620903	-0.007096	-0.853146	0.628722	0.222337	-0.895940	0.826581	-0.011558	-0.880273	0.847496	0.191481	-0.662252	0.747607	-0.164522	-0.773124	1.199475	-0.015608	-0.657482	0.795936	0.322577	-0.724876	1.196736	0.077746	-0.742168	1.135824	0.090736										-0.285526	0.078345	-0.075252	-0.264016	0.072120	0.178360	-0.264533	0.070348	0.138616
15418	128.483333	-0.879592	0.620901	-0.007057	-0.853152	0.628725	0.222336	-0.896028	0.826682	-0.011550	-0.880287	0.847503	0.191476	-0.662208	0.747643	-0.164508	-0.772982	1.199446	-0.015626	-0.657528	0.795904	0.322590	-0.724680	1.196704	0.077693	-0.741942	1.135928	0.090769										-0.285547	0.078313	-0.075189	-0.264016	0.072118	0.178364	-0.264556	0.070314	0.138641
15419	128.491667	-0.879602	0.620915	-0.007043	-0.853192	0.628748	0.222356	-0.895992	0.826712	-0.011563	-0.880288	0.847502	0.191466	-0.662168	0.747681	-0.164502	-0.772861	1.199403	-0.015630	-0.657557	0.795879	0.322625	-0.724499	1.196679	0.077660	-0.741838	1.135806	0.090743										-0.285554	0.078302	-0.075178	-0.264012	0.072127	0.178360	-0.264539	0.070334	0.138627
15420	128.500000	-0.879604	0.620940	-0.007039	-0.853168	0.628718	0.222334	-0.896043	0.826669	-0.011602	-0.880298	0.847504	0.191465	-0.662130	0.747717	-0.164498	-0.772757	1.199390	-0.015619	-0.657570	0.795865	0.322680	-0.724309	1.196699	0.077581	-0.741854	1.135859	0.090828										-0.285566	0.078299	-0.075175	-0.264015	0.072119	0.178362	-0.264556	0.070312	0.138633
15421	128.508333	-0.879681	0.620936	-0.007088	-0.853183	0.628712	0.222336	-0.896025	0.826729	-0.011595	-0.880303	0.847502	0.191468	-0.662109	0.747743	-0.164503	-0.772658	1.199366	-0.015621	-0.657565	0.795866	0.322747	-0.724154	1.196686	0.077540	-0.741622	1.135826	0.090782										-0.285533	0.078346	-0.075250	-0.264008	0.072108	0.178353	-0.264540	0.070320	0.138620
15422	128.516667	-0.879649	0.620947	-0.007056	-0.853201	0.628701	0.222334	-0.896018	0.826734	-0.011633	-0.880306	0.847497	0.191466	-0.662092	0.747770	-0.164512	-0.772568	1.199335	-0.015619	-0.657542	0.795874	0.322821	-0.724113	1.196719	0.077609	-0.741356	1.135912	0.090754										-0.285544	0.078320	-0.075195	-0.264006	0.072111	0.178360	-0.264532	0.070333	0.138602
15423	128.525000	-0.879711	0.620928	-0.007085	-0.853249	0.628719	0.222352	-0.896057	0.826773	-0.011594	-0.880315	0.847501	0.191479	-0.662082	0.747784	-0.164520	-0.772464	1.199288	-0.015574	-0.657507	0.795895	0.322902	-0.723913	1.196684	0.077544	-0.741248	1.135828	0.090759										-0.285566	0.078309	-0.075181	-0.263998	0.072122	0.178355	-0.264547	0.070311	0.138636
15424	128.533333	-0.879665	0.620931	-0.007048	-0.853291	0.628736	0.222372	-0.895849	0.826709	-0.011586	-0.880314	0.847503	0.191493	-0.662082	0.747804	-0.164541	-0.772389	1.199281	-0.015575	-0.657460	0.795916	0.322969	-0.723712	1.196638	0.077474	-0.741141	1.135772	0.090739										-0.285532	0.078368	-0.075266	-0.263998	0.072123	0.178352	-0.264524	0.070346	0.138606
15425	128.541667	-0.879733	0.620899	-0.007088	-0.853238	0.628686	0.222330	-0.896012	0.826835	-0.011568	-0.880318	0.847497	0.191510	-0.662086	0.747817	-0.164558	-0.772295	1.199236	-0.015630	-0.657407	0.795930	0.323026	-0.723594	1.196621	0.077468	-0.741018	1.135823	0.090782										-0.285555	0.078319	-0.075204	-0.263994	0.072123	0.178351	-0.264534	0.070330	0.138613
15426	128.550000	-0.879693	0.620895	-0.007051	-0.853245	0.628681	0.222331	-0.896033	0.826856	-0.011555	-0.880323	0.847498	0.191527	-0.662100	0.747828	-0.164566	-0.772244	1.199211	-0.015515	-0.657354	0.795936	0.323079	-0.723606	1.196635	0.077553	-0.740888	1.135872	0.090831										-0.285565	0.078312	-0.075198	-0.263993	0.072126	0.178354	-0.264550	0.070322	0.138625
15427	128.558333	-0.879745	0.620882	-0.007075	-0.853316	0.628717	0.222382	-0.896113	0.826783	-0.011605	-0.880324	0.847488	0.191549	-0.662130	0.747840	-0.164554	-0.772158	1.199143	-0.015531	-0.657311	0.795946	0.323124	-0.723373	1.196577	0.077484	-0.740828	1.135751	0.090835										-0.285539	0.078339	-0.075237	-0.264000	0.072131	0.178362	-0.264531	0.070335	0.138627
15428	128.566667	-0.879803	0.620872	-0.007094	-0.853321	0.628704	0.222385	-0.895913	0.826760	-0.011496	-0.880332	0.847482	0.191567	-0.662161	0.747852	-0.164535	-0.772099	1.199116	-0.015497	-0.657287	0.795936	0.323154	-0.723392	1.196592	0.077576	-0.740724	1.135723	0.090861										-0.285533	0.078353	-0.075259	-0.264006	0.072123	0.178372	-0.264521	0.070353	0.138623
15429	128.575000	-0.879768	0.620874	-0.007054	-0.853269	0.628643	0.222352	-0.896000	0.826800	-0.011537	-0.880337	0.847469	0.191585	-0.662196	0.747865	-0.164512	-0.772050	1.199085	-0.015462	-0.657267	0.795913	0.323176	-0.723176	1.196527	0.077514	-0.740614	1.135755	0.090910										-0.285557	0.078313	-0.075189	-0.264010	0.072129	0.178371	-0.264539	0.070332	0.138637
15430	128.583333	-0.879732	0.620875	-0.007005	-0.853357	0.628679	0.222406	-0.896090	0.826893	-0.011494	-0.880347	0.847459	0.191606	-0.662228	0.747870	-0.164478	-0.771978	1.199020	-0.015551	-0.657270	0.795882	0.323178	-0.723107	1.196463	0.077574	-0.740565	1.135679	0.090943										-0.285544	0.078318	-0.075192	-0.264016	0.072120	0.178372	-0.264557	0.070319	0.138649
15431	128.591667	-0.879792	0.620873	-0.007036	-0.853369	0.628664	0.222411	-0.896193	0.826842	-0.011488	-0.880354	0.847449	0.191623	-0.662265	0.747882	-0.164445	-0.771964	1.199023	-0.015384	-0.657283	0.795845	0.323167	-0.723017	1.196456	0.077567	-0.740487	1.135661	0.090975										-0.285546	0.078331	-0.075222	-0.264019	0.072114	0.178369	-0.264562	0.070309	0.138645
15432	128.600000	-0.879857	0.620865	-0.007078	-0.853317	0.628604	0.222373	-0.896215	0.826863	-0.011452	-0.880366	0.847441	0.191641	-0.662299	0.747880	-0.164397	-0.771928	1.199001	-0.015352	-0.657295	0.795803	0.323144	-0.722937	1.196448	0.077560	-0.740408	1.135640	0.091016										-0.285533	0.078356	-0.075267	-0.264024	0.072110	0.178364	-0.264564	0.070307	0.138640
15433	128.608333	-0.879767	0.620874	-0.007000	-0.853368	0.628614	0.222401	-0.896013	0.826854	-0.011396	-0.880378	0.847436	0.191664	-0.662325	0.747879	-0.164357	-0.771889	1.198946	-0.015377	-0.657300	0.795761	0.323119	-0.722849	1.196417	0.077587	-0.740296	1.135669	0.091047										-0.285551	0.078321	-0.075201	-0.264025	0.072115	0.178358	-0.264559	0.070332	0.138625
15434	128.616667	-0.879775	0.620875	-0.007003	-0.853423	0.628632	0.222429	-0.896080	0.826784	-0.011418	-0.880389	0.847426	0.191680	-0.662335	0.747851	-0.164206	-0.771848	1.198938	-0.015238	-0.657288	0.795721	0.323091	-0.722914	1.196416	0.077680	-0.740205	1.135685	0.091104										-0.285572	0.078313	-0.075181	-0.264018	0.072122	0.178361	-0.264565	0.070323	0.138641
15435	128.625000	-0.879835	0.620845	-0.007024	-0.853433	0.628621	0.222437	-0.896272	0.826888	-0.011409	-0.880400	0.847418	0.191701	-0.662337	0.747861	-0.164210	-0.771835	1.198887	-0.015198	-0.657271	0.795691	0.323074	-0.722849	1.196378	0.077705	-0.740163	1.135596	0.091131										-0.285533	0.078359	-0.075255	-0.264020	0.072126	0.178368	-0.264560	0.070328	0.138651
15436	128.633333	-0.879905	0.620836	-0.007053	-0.853378	0.628563	0.222396	-0.896243	0.826924	-0.011382	-0.880409	0.847409	0.191723	-0.662339	0.747876	-0.164200	-0.771807	1.198813	-0.015255	-0.657239	0.795662	0.323057	-0.722794	1.196297	0.077712	-0.740116	1.135500	0.091156										-0.285534	0.078355	-0.075247	-0.264022	0.072131	0.178375	-0.264557	0.070332	0.138656
15437	128.641667	-0.879804	0.620836	-0.006972	-0.853414	0.628549	0.222443	-0.896092	0.826847	-0.011340	-0.880415	0.847396	0.191741	-0.662328	0.747862	-0.164036	-0.771795	1.198794	-0.015145	-0.657209	0.795657	0.323060	-0.722739	1.196257	0.077749	-0.739981	1.135560	0.091198										-0.285559	0.078315	-0.075173	-0.264018	0.072131	0.178389	-0.264559	0.070336	0.138668
15438	128.650000	-0.879919	0.620806	-0.007037	-0.853427	0.628542	0.222441	-0.896143	0.826788	-0.011362	-0.880424	0.847387	0.191761	-0.662325	0.747872	-0.163976	-0.771778	1.198769	-0.015059	-0.657180	0.795649	0.323064	-0.722696	1.196167	0.077809	-0.739920	1.135515	0.091234										-0.285556	0.078323	-0.075177	-0.264016	0.072133	0.178399	-0.264556	0.070335	0.138672
15439	128.658333	-0.879823	0.620826	-0.006961	-0.853475	0.628568	0.222461	-0.896238	0.826831	-0.011355	-0.880426	0.847375	0.191783	-0.662322	0.747880	-0.163907	-0.771759	1.198696	-0.015000	-0.657159	0.795656	0.323083	-0.722501	1.196118	0.077686	-0.739856	1.135478	0.091264										-0.285570	0.078305	-0.075170	-0.264018	0.072123	0.178390	-0.264559	0.070332	0.138665
15440	128.666667	-0.879822	0.620813	-0.006956	-0.853491	0.628554	0.222466	-0.896146	0.826819	-0.011307	-0.880430	0.847370	0.191803	-0.662321	0.747901	-0.163839	-0.771743	1.198660	-0.014970	-0.657156	0.795664	0.323107	-0.722452	1.196080	0.077704	-0.739805	1.135438	0.091285										-0.285549	0.078320	-0.075191	-0.264016	0.072114	0.178383	-0.264534	0.070356	0.138634
15441	128.675000	-0.879867	0.620793	-0.006994	-0.853475	0.628514	0.222457	-0.896160	0.826796	-0.011305	-0.880433	0.847369	0.191820	-0.662312	0.747933	-0.163779	-0.771738	1.198624	-0.014934	-0.657170	0.795667	0.323140	-0.722454	1.196112	0.077815	-0.739737	1.135388	0.091313										-0.285558	0.078315	-0.075188	-0.264012	0.072122	0.178382	-0.264556	0.070332	0.138657
15442	128.683333	-0.879914	0.620780	-0.007033	-0.853497	0.628519	0.222467	-0.896175	0.826782	-0.011298	-0.880434	0.847368	0.191842	-0.662293	0.747966	-0.163719	-0.771715	1.198582	-0.014909	-0.657200	0.795668	0.323166	-0.722337	1.196013	0.077746	-0.739683	1.135363	0.091330										-0.285533	0.078358	-0.075258	-0.264013	0.072122	0.178383	-0.264556	0.070336	0.138660
15443	128.691667	-0.879857	0.620805	-0.006995	-0.853504	0.628516	0.222474	-0.896367	0.826882	-0.011283	-0.880440	0.847371	0.191863	-0.662277	0.747991	-0.163668	-0.771698	1.198545	-0.014895	-0.657237	0.795658	0.323192	-0.722292	1.196006	0.077773	-0.739625	1.135333	0.091349										-0.285551	0.078333	-0.075218	-0.264009	0.072122	0.178387	-0.264542	0.070347	0.138653
15444	128.700000	-0.879811	0.620813	-0.006959	-0.853507	0.628511	0.222480	-0.896157	0.826838	-0.011237	-0.880441	0.847372	0.191880	-0.662264	0.748006	-0.163618	-0.771678	1.198543	-0.014863	-0.657275	0.795653	0.323216	-0.722233	1.195952	0.077761	-0.739560	1.135306	0.091372										-0.285546	0.078320	-0.075188	-0.264009	0.072126	0.178395	-0.264551	0.070332	0.138674
15445	128.708333	-0.879812	0.620823	-0.006946	-0.853510	0.628504	0.222482	-0.896304	0.826828	-0.011264	-0.880454	0.847375	0.191894	-0.662245	0.748021	-0.163561	-0.771682	1.198465	-0.014822	-0.657304	0.795649	0.323235	-0.722185	1.195974	0.077811	-0.739484	1.135273	0.091381										-0.285566	0.078308	-0.075162	-0.264004	0.072132	0.178399	-0.264546	0.070338	0.138673
15446	128.716667	-0.879814	0.620838	-0.006937	-0.853516	0.628504	0.222493	-0.896411	0.826876	-0.011266	-0.880459	0.847372	0.191909	-0.662239	0.748023	-0.163505	-0.771663	1.198411	-0.014810	-0.657331	0.795649	0.323237	-0.722138	1.195950	0.077824	-0.739578	1.135343	0.091507										-0.285568	0.078304	-0.075160	-0.264010	0.072125	0.178410	-0.264545	0.070339	0.138677
15447	128.725000	-0.879823	0.620858	-0.006924	-0.853515	0.628506	0.222500	-0.896289	0.826879	-0.011217	-0.880470	0.847369	0.191916	-0.662238	0.748019	-0.163437	-0.771667	1.198365	-0.014763	-0.657354	0.795657	0.323232	-0.722095	1.195921	0.077832	-0.739524	1.135319	0.091564										-0.285564	0.078309	-0.075157	-0.264008	0.072128	0.178409	-0.264549	0.070337	0.138682
15448	128.733333	-0.879818	0.620837	-0.006917	-0.853481	0.628463	0.222486	-0.896191	0.826856	-0.011201	-0.880486	0.847369	0.191923	-0.662238	0.748009	-0.163351	-0.771683	1.198310	-0.014752	-0.657360	0.795664	0.323214	-0.722048	1.195899	0.077844	-0.739449	1.135290	0.091595										-0.285527	0.078363	-0.075241	-0.264013	0.072134	0.178405	-0.264550	0.070336	0.138675
15449	128.741667	-0.879832	0.620849	-0.006915	-0.853525	0.628506	0.222516	-0.896310	0.826864	-0.011249	-0.880494	0.847360	0.191924	-0.662246	0.747992	-0.163251	-0.771675	1.198246	-0.014679	-0.657360	0.795670	0.323198	-0.722057	1.195932	0.077903	-0.739388	1.135258	0.091609										-0.285554	0.078330	-0.075210	-0.264013	0.072125	0.178385	-0.264558	0.070330	0.138665
15450	128.750000	-0.879830	0.620855	-0.006905	-0.853532	0.628501	0.222523	-0.896384	0.826931	-0.011238	-0.880507	0.847348	0.191931	-0.662254	0.747972	-0.163142	-0.771696	1.198205	-0.014660	-0.657348	0.795682	0.323177	-0.721973	1.195843	0.077861	-0.739318	1.135221	0.091623										-0.285537	0.078354	-0.075257	-0.264019	0.072122	0.178371	-0.264542	0.070349	0.138627
15451	128.758333	-0.879935	0.620806	-0.006979	-0.853532	0.628492	0.222525	-0.896384	0.826927	-0.011239	-0.880512	0.847336	0.191932	-0.662272	0.747935	-0.163023	-0.771690	1.198145	-0.014638	-0.657329	0.795679	0.323162	-0.721940	1.195814	0.077868	-0.739264	1.135196	0.091656										-0.285556	0.078331	-0.075218	-0.264022	0.072119	0.178367	-0.264555	0.070336	0.138634
15452	128.766667	-0.879939	0.620821	-0.006971	-0.853536	0.628481	0.222528	-0.896415	0.826896	-0.011273	-0.880523	0.847323	0.191942	-0.662295	0.747886	-0.162887	-0.771683	1.198086	-0.014619	-0.657313	0.795666	0.323176	-0.721904	1.195784	0.077874	-0.739231	1.135034	0.091633										-0.285541	0.078360	-0.075256	-0.264028	0.072129	0.178375	-0.264559	0.070325	0.138651
15453	128.775000	-0.879894	0.620835	-0.006936	-0.853535	0.628475	0.222529	-0.896198	0.826853	-0.011206	-0.880528	0.847315	0.191950	-0.662335	0.747832	-0.162797	-0.771678	1.198030	-0.014663	-0.657300	0.795655	0.323213	-0.721865	1.195718	0.077852	-0.739141	1.135121	0.091682										-0.285565	0.078313	-0.075174	-0.264023	0.072125	0.178376	-0.264551	0.070343	0.138640
15454	128.783333	-0.879842	0.620862	-0.006896	-0.853536	0.628466	0.222527	-0.896215	0.826826	-0.011224	-0.880527	0.847308	0.191957	-0.662385	0.747773	-0.162708	-0.771692	1.197994	-0.014564	-0.657298	0.795643	0.323269	-0.721847	1.195710	0.077885	-0.739105	1.135089	0.091712										-0.285568	0.078305	-0.075161	-0.264020	0.072131	0.178387	-0.264567	0.070341	0.138655
15455	128.791667	-0.879841	0.620872	-0.006899	-0.853542	0.628461	0.222531	-0.896328	0.826864	-0.011233	-0.880524	0.847307	0.191968	-0.662446	0.747700	-0.162574	-0.771674	1.197937	-0.014555	-0.657306	0.795645	0.323341	-0.721815	1.195673	0.077884	-0.739064	1.134986	0.091688										-0.285556	0.078339	-0.075198	-0.264024	0.072127	0.178392	-0.264560	0.070335	0.138667
15456	128.800000	-0.879938	0.620844	-0.006981	-0.853548	0.628459	0.222527	-0.896417	0.826935	-0.011214	-0.880528	0.847306	0.191981	-0.662507	0.747629	-0.162462	-0.771652	1.197873	-0.014568	-0.657316	0.795656	0.323413	-0.721782	1.195641	0.077876	-0.739009	1.134876	0.091646										-0.285538	0.078362	-0.075239	-0.264020	0.072134	0.178394	-0.264562	0.070345	0.138668
15457	128.808333	-0.879884	0.620850	-0.006957	-0.853549	0.628457	0.222520	-0.896313	0.826913	-0.011190	-0.880525	0.847324	0.191989	-0.662549	0.747563	-0.162387	-0.771642	1.197833	-0.014547	-0.657336	0.795674	0.323459	-0.721813	1.195604	0.077918	-0.738761	1.134860	0.091574										-0.285550	0.078325	-0.075192	-0.264018	0.072126	0.178391	-0.264560	0.070332	0.138670
15458	128.816667	-0.879824	0.620882	-0.006918	-0.853557	0.628462	0.222520	-0.896242	0.826837	-0.011196	-0.880523	0.847348	0.191995	-0.662589	0.747521	-0.162333	-0.771593	1.197752	-0.014563	-0.657363	0.795697	0.323492	-0.721825	1.195610	0.077922	-0.738753	1.134709	0.091532										-0.285538	0.078355	-0.075266	-0.264017	0.072126	0.178391	-0.264569	0.070328	0.138661
15459	128.825000	-0.879814	0.620882	-0.006919	-0.853561	0.628457	0.222518	-0.896462	0.826904	-0.011219	-0.880517	0.847368	0.192002	-0.662617	0.747499	-0.162297	-0.771555	1.197704	-0.014589	-0.657412	0.795726	0.323501	-0.721778	1.195644	0.077929	-0.738658	1.134719	0.091521										-0.285556	0.078327	-0.075231	-0.264017	0.072113	0.178387	-0.264537	0.070352	0.138629
15460	128.833333	-0.879914	0.620849	-0.006989	-0.853570	0.628454	0.222514	-0.896449	0.826946	-0.011168	-0.880512	0.847389	0.192016	-0.662643	0.747489	-0.162265	-0.771525	1.197646	-0.014588	-0.657461	0.795754	0.323493	-0.721595	1.195495	0.077799	-0.738582	1.134618	0.091476										-0.285540	0.078344	-0.075260	-0.264011	0.072112	0.178391	-0.264556	0.070325	0.138669
15461	128.841667	-0.879817	0.620856	-0.006910	-0.853530	0.628402	0.222506	-0.896379	0.826898	-0.011139	-0.880503	0.847414	0.192031	-0.662669	0.747482	-0.162249	-0.771478	1.197609	-0.014592	-0.657529	0.795777	0.323476	-0.721640	1.195479	0.077859	-0.738476	1.134684	0.091477										-0.285563	0.078307	-0.075183	-0.264012	0.072121	0.178397	-0.264552	0.070334	0.138675
15462	128.850000	-0.879822	0.620854	-0.006893	-0.853574	0.628453	0.222519	-0.896510	0.826922	-0.011142	-0.880491	0.847435	0.192051	-0.662691	0.747472	-0.162244	-0.771417	1.197575	-0.014620	-0.657591	0.795807	0.323469	-0.721428	1.195435	0.077739	-0.738445	1.134546	0.091417										-0.285513	0.078382	-0.075259	-0.264008	0.072134	0.178402	-0.264545	0.070340	0.138675
15463	128.858333	-0.879886	0.620856	-0.006917	-0.853571	0.628447	0.222520	-0.896516	0.826941	-0.011093	-0.880477	0.847448	0.192076	-0.662712	0.747464	-0.162253	-0.771365	1.197553	-0.014631	-0.657631	0.795830	0.323465	-0.721413	1.195431	0.077766	-0.738375	1.134552	0.091411										-0.285548	0.078338	-0.075191	-0.264006	0.072135	0.178404	-0.264548	0.070340	0.138680
15464	128.866667	-0.879942	0.620821	-0.006947	-0.853561	0.628445	0.222524	-0.896494	0.826983	-0.011046	-0.880469	0.847462	0.192106	-0.662730	0.747450	-0.162265	-0.771302	1.197576	-0.014638	-0.657663	0.795853	0.323470	-0.721263	1.195361	0.077699	-0.738252	1.134666	0.091435										-0.285545	0.078323	-0.075172	-0.264007	0.072129	0.178399	-0.264521	0.070360	0.138645
15465	128.875000	-0.879850	0.620843	-0.006862	-0.853534	0.628434	0.222523	-0.896545	0.826941	-0.011047	-0.880457	0.847477	0.192126	-0.662748	0.747436	-0.162283	-0.771244	1.197530	-0.014666	-0.657666	0.795873	0.323481	-0.721293	1.195380	0.077725	-0.738189	1.134580	0.091378										-0.285536	0.078343	-0.075214	-0.264011	0.072124	0.178391	-0.264552	0.070332	0.138661
15466	128.883333	-0.879952	0.620806	-0.006923	-0.853546	0.628464	0.222542	-0.896567	0.826921	-0.011047	-0.880448	0.847484	0.192145	-0.662772	0.747417	-0.162296	-0.771188	1.197504	-0.014694	-0.657656	0.795896	0.323501	-0.721200	1.195362	0.077677	-0.738082	1.134626	0.091375										-0.285536	0.078361	-0.075255	-0.264010	0.072124	0.178392	-0.264552	0.070325	0.138663
15467	128.891667	-0.879965	0.620813	-0.006912	-0.853536	0.628467	0.222553	-0.896567	0.826928	-0.011027	-0.880449	0.847488	0.192162	-0.662803	0.747387	-0.162287	-0.771137	1.197465	-0.014723	-0.657614	0.795915	0.323509	-0.721114	1.195349	0.077628	-0.738067	1.134529	0.091342										-0.285571	0.078311	-0.075188	-0.264012	0.072126	0.178392	-0.264557	0.070331	0.138666
15468	128.900000	-0.879873	0.620822	-0.006830	-0.853532	0.628469	0.222566	-0.896556	0.826936	-0.011004	-0.880447	0.847488	0.192173	-0.662843	0.747348	-0.162276	-0.771097	1.197447	-0.014766	-0.657563	0.795929	0.323514	-0.721031	1.195314	0.077571	-0.737925	1.134592	0.091313										-0.285572	0.078306	-0.075193	-0.264016	0.072121	0.178389	-0.264557	0.070320	0.138674
15469	128.908333	-0.879871	0.620826	-0.006820	-0.853444	0.628376	0.222543	-0.896573	0.826907	-0.011025	-0.880440	0.847489	0.192174	-0.662881	0.747298	-0.162232	-0.771068	1.197399	-0.014781	-0.657501	0.795948	0.323515	-0.720899	1.195264	0.077491	-0.737837	1.134569	0.091296										-0.285550	0.078331	-0.075233	-0.264014	0.072121	0.178393	-0.264556	0.070328	0.138668
15470	128.916667	-0.879964	0.620786	-0.006889	-0.853532	0.628462	0.222583	-0.896560	0.826915	-0.011008	-0.880433	0.847489	0.192172	-0.662918	0.747248	-0.162185	-0.771029	1.197386	-0.014814	-0.657442	0.795965	0.323506	-0.720774	1.195222	0.077419	-0.737752	1.134544	0.091250										-0.285573	0.078305	-0.075191	-0.264014	0.072125	0.178395	-0.264556	0.070340	0.138671
15471	128.925000	-0.879966	0.620797	-0.006873	-0.853498	0.628408	0.222581	-0.896568	0.826917	-0.011009	-0.880430	0.847492	0.192172	-0.662958	0.747184	-0.162122	-0.770995	1.197340	-0.014918	-0.657382	0.795975	0.323484	-0.720774	1.195179	0.077387	-0.737706	1.134449	0.091185										-0.285563	0.078315	-0.075187	-0.264019	0.072132	0.178398	-0.264545	0.070356	0.138664
15472	128.933333	-0.879876	0.620822	-0.006801	-0.853549	0.628446	0.222589	-0.896577	0.826918	-0.011009	-0.880425	0.847504	0.192171	-0.662997	0.747106	-0.162058	-0.770964	1.197291	-0.015024	-0.657329	0.795986	0.323472	-0.720781	1.195169	0.077376	-0.737622	1.134468	0.091167										-0.285574	0.078309	-0.075181	-0.264019	0.072134	0.178397	-0.264556	0.070342	0.138674
15473	128.941667	-0.879876	0.620833	-0.006796	-0.853492	0.628366	0.222573	-0.896577	0.826919	-0.011008	-0.880413	0.847516	0.192167	-0.663049	0.747026	-0.161992	-0.770966	1.197235	-0.014943	-0.657291	0.796002	0.323446	-0.720583	1.195079	0.077201	-0.737550	1.134428	0.091130										-0.285526	0.078376	-0.075261	-0.264014	0.072127	0.178403	-0.264556	0.070347	0.138667
15474	128.950000	-0.879975	0.620802	-0.006870	-0.853566	0.628433	0.222592	-0.896582	0.826913	-0.011006	-0.880411	0.847534	0.192169	-0.663106	0.746947	-0.161934	-0.770918	1.197172	-0.015111	-0.657260	0.796015	0.323425	-0.720518	1.195060	0.077125	-0.737482	1.134388	0.091106										-0.285570	0.078315	-0.075175	-0.264013	0.072120	0.178398	-0.264552	0.070338	0.138670
15475	128.958333	-0.879933	0.620801	-0.006846	-0.853569	0.628434	0.222585	-0.896593	0.826915	-0.011009	-0.880407	0.847549	0.192166	-0.663167	0.746851	-0.161876	-0.770909	1.197089	-0.015079	-0.657241	0.796026	0.323398	-0.720477	1.194983	0.077128	-0.737401	1.134341	0.091067										-0.285556	0.078324	-0.075185	-0.264007	0.072131	0.178403	-0.264537	0.070350	0.138659
15476	128.966667	-0.879900	0.620825	-0.006808	-0.853522	0.628395	0.222556	-0.896645	0.826889	-0.010981	-0.880403	0.847574	0.192162	-0.663234	0.746760	-0.161823	-0.770903	1.197033	-0.015038	-0.657229	0.796041	0.323367	-0.720414	1.194981	0.077110	-0.737308	1.134290	0.091029										-0.285564	0.078319	-0.075180	-0.264004	0.072130	0.178401	-0.264547	0.070334	0.138678
15477	128.975000	-0.879959	0.620790	-0.006858	-0.853543	0.628433	0.222562	-0.896595	0.826909	-0.011019	-0.880391	0.847601	0.192156	-0.663314	0.746661	-0.161774	-0.770870	1.196970	-0.015067	-0.657227	0.796062	0.323345	-0.720334	1.194934	0.077023	-0.737218	1.134248	0.090995										-0.285545	0.078347	-0.075231	-0.264002	0.072132	0.178404	-0.264548	0.070334	0.138677
15478	128.983333	-0.880025	0.620778	-0.006891	-0.853568	0.628471	0.222572	-0.896596	0.826905	-0.011022	-0.880386	0.847617	0.192151	-0.663390	0.746573	-0.161739	-0.770799	1.196877	-0.015215	-0.657224	0.796073	0.323305	-0.720273	1.194907	0.077012	-0.737107	1.134210	0.090952										-0.285569	0.078316	-0.075181	-0.264004	0.072131	0.178405	-0.264544	0.070342	0.138674
15479	128.991667	-0.879950	0.620774	-0.006864	-0.853524	0.628433	0.222557	-0.896597	0.826912	-0.011026	-0.880374	0.847640	0.192143	-0.663463	0.746478	-0.161731	-0.770780	1.196867	-0.015232	-0.657224	0.796089	0.323268	-0.720244	1.194944	0.076969	-0.737028	1.134183	0.090916										-0.285554	0.078330	-0.075197	-0.264003	0.072141	0.178402	-0.264548	0.070340	0.138673
15480	129.000000	-0.879908	0.620790	-0.006826	-0.853480	0.628392	0.222544	-0.896621	0.826877	-0.011063	-0.880366	0.847666	0.192132	-0.663525	0.746392	-0.161749	-0.770763	1.196849	-0.015131	-0.657218	0.796102	0.323229	-0.720100	1.194892	0.076876	-0.736944	1.134162	0.090875										-0.285537	0.078366	-0.075254	-0.264004	0.072141	0.178396	-0.264555	0.070358	0.138672
15481	129.008333	-0.879929	0.620791	-0.006823	-0.853568	0.628488	0.222557	-0.896589	0.826914	-0.011026	-0.880350	0.847681	0.192123	-0.663567	0.746315	-0.161797	-0.770677	1.196798	-0.015308	-0.657204	0.796121	0.323191	-0.720008	1.194837	0.076795	-0.736854	1.134142	0.090827										-0.285560	0.078322	-0.075183	-0.264008	0.072139	0.178397	-0.264549	0.070345	0.138671
[truncated: 6,127 more rows]
[truncated: 522 more columns]
