# Supplementary material for: Musical improvisation enhances interpersonal coordination in subsequent conversation: Motor and speech evidence
Source: PLoS One. 2021 Apr 15;16(4):e0250166. doi: 10.1371/journal.pone.0250166 (PMC8049323; doi:10.1371/journal.pone.0250166)
Supplement: S2 File — (ZIP) [file pone.0250166.s005.zip › MI condition/EDITED_PC 210 T2.csv]

Format Version	1.21	Take Name	PC 210 T2	Capture Frame Rate	180.000000	Export Frame Rate	120.000000	Capture Start Time	2018-06-18 05.45.12 PM	Total Frames in Take	51170	Total Exported Frames	34114	Rotation Type	Quaternion	Length Units	Meters	Coordinate Space	Global
		Marker	Marker	Marker	Marker	Marker	Marker	Marker	Marker	Marker	Marker	Marker	Marker	Marker	Marker	Marker	Marker	Marker	Marker	Marker	Marker	Marker	Marker	Marker	Marker	Marker	Marker	Marker	Marker	Marker	Marker	Marker	Marker	Marker	Marker	Marker	Marker	Marker	Marker	Marker	Marker	Marker	Marker	Marker	Marker	Marker	Marker	Marker	Marker
		Unlabeled:5000	Unlabeled:5000	Unlabeled:5000	Unlabeled:5001	Unlabeled:5001	Unlabeled:5001	Unlabeled:5002	Unlabeled:5002	Unlabeled:5002	Unlabeled:5003	Unlabeled:5003	Unlabeled:5003	Unlabeled:5004	Unlabeled:5004	Unlabeled:5004	Unlabeled:5005	Unlabeled:5005	Unlabeled:5005	Unlabeled:5006	Unlabeled:5006	Unlabeled:5006	Unlabeled:5007	Unlabeled:5007	Unlabeled:5007	Unlabeled:5008	Unlabeled:5008	Unlabeled:5008	Unlabeled:5009	Unlabeled:5009	Unlabeled:5009	Unlabeled:5010	Unlabeled:5010	Unlabeled:5010	Unlabeled:5011	Unlabeled:5011	Unlabeled:5011	Unlabeled:5012	Unlabeled:5012	Unlabeled:5012	Unlabeled:5013	Unlabeled:5013	Unlabeled:5013	Unlabeled:5014	Unlabeled:5014	Unlabeled:5014	Unlabeled:5015	Unlabeled:5015	Unlabeled:5015
		8392B20CF49E35701388	8392B20CF49E35701388	8392B20CF49E35701388	8392B20CF49E35701389	8392B20CF49E35701389	8392B20CF49E35701389	8392B20CF49E3570138A	8392B20CF49E3570138A	8392B20CF49E3570138A	8392B20CF49E3570138B	8392B20CF49E3570138B	8392B20CF49E3570138B	8392B20CF49E3570138C	8392B20CF49E3570138C	8392B20CF49E3570138C	8392B20CF49E3570138D	8392B20CF49E3570138D	8392B20CF49E3570138D	8392B20CF49E3570138E	8392B20CF49E3570138E	8392B20CF49E3570138E	8392B20CF49E3570138F	8392B20CF49E3570138F	8392B20CF49E3570138F	8392B20CF49E35701390	8392B20CF49E35701390	8392B20CF49E35701390	8392B20CF49E35701391	8392B20CF49E35701391	8392B20CF49E35701391	8392B20CF49E35701392	8392B20CF49E35701392	8392B20CF49E35701392	8392B20CF49E35701393	8392B20CF49E35701393	8392B20CF49E35701393	8392B20CF49E35701394	8392B20CF49E35701394	8392B20CF49E35701394	8392B20CF49E35701395	8392B20CF49E35701395	8392B20CF49E35701395	8392B20CF49E35701396	8392B20CF49E35701396	8392B20CF49E35701396	8392B20CF49E35701397	8392B20CF49E35701397	8392B20CF49E35701397
		Position	Position	Position	Position	Position	Position	Position	Position	Position	Position	Position	Position	Position	Position	Position	Position	Position	Position	Position	Position	Position	Position	Position	Position	Position	Position	Position	Position	Position	Position	Position	Position	Position	Position	Position	Position	Position	Position	Position	Position	Position	Position	Position	Position	Position	Position	Position	Position
Frame	Time	X	Y	Z	X	Y	Z	X	Y	Z	X	Y	Z	X	Y	Z	X	Y	Z	X	Y	Z	X	Y	Z	X	Y	Z	X	Y	Z	X	Y	Z	X	Y	Z	X	Y	Z	X	Y	Z	X	Y	Z	X	Y	Z
14408	120.066667	-0.817166	0.716291	0.058499	-0.787349	0.731248	-0.077546	-0.748644	0.915956	0.081561	-0.718351	0.910777	-0.061997	-0.617758	1.120535	0.075120	-0.614128	1.136267	-0.028119	-0.570256	0.779277	0.227782				-0.534909	0.774827	-0.186802	-0.445946	0.496826	-0.111208	-0.482819	0.487620	0.266640	-0.460876	0.500270	0.234323	-0.282206	0.080817	0.187169	-0.268007	0.077263	0.144065	-0.274426	0.086687	-0.044114
14409	120.075000	-0.817285	0.716347	0.058556	-0.787393	0.731277	-0.077485	-0.748679	0.915913	0.081498	-0.718323	0.910770	-0.062076	-0.617739	1.120399	0.075246	-0.614214	1.136301	-0.028079	-0.570396	0.779264	0.227811				-0.534802	0.774855	-0.186801	-0.445917	0.496761	-0.111238	-0.482831	0.487618	0.266655	-0.460889	0.500318	0.234381	-0.281889	0.080873	0.187296	-0.267716	0.077334	0.144195	-0.274671	0.086796	-0.044088
14410	120.083333	-0.817399	0.716400	0.058608	-0.787296	0.731333	-0.077507	-0.748709	0.915873	0.081430	-0.718282	0.910751	-0.062108	-0.617716	1.120294	0.075355	-0.614279	1.136281	-0.027960	-0.570550	0.779249	0.227832				-0.534690	0.774883	-0.186798	-0.445888	0.496708	-0.111251	-0.482842	0.487625	0.266676	-0.460900	0.500362	0.234443	-0.281608	0.080917	0.187453	-0.267443	0.077408	0.144339	-0.274786	0.086910	-0.044128
14411	120.091667	-0.817288	0.716341	0.058514	-0.787315	0.731375	-0.077485	-0.748741	0.915825	0.081364	-0.718224	0.910779	-0.062158	-0.617753	1.120210	0.075488	-0.614346	1.136313	-0.027827	-0.570704	0.779228	0.227857				-0.534558	0.774908	-0.186794	-0.445857	0.496678	-0.111245	-0.482857	0.487632	0.266699	-0.460911	0.500391	0.234495	-0.281363	0.080950	0.187575	-0.267201	0.077478	0.144469	-0.274853	0.086775	-0.044208
14412	120.100000	-0.817439	0.716380	0.058599	-0.787341	0.731400	-0.077461	-0.748785	0.915764	0.081292	-0.718219	0.910748	-0.062205	-0.617789	1.120129	0.075630	-0.614405	1.136334	-0.027713	-0.570861	0.779191	0.227871				-0.534447	0.774928	-0.186778	-0.445827	0.496664	-0.111230	-0.482869	0.487636	0.266725	-0.460918	0.500424	0.234548	-0.281141	0.080959	0.187679	-0.266997	0.077521	0.144610	-0.274702	0.086759	-0.044270
14413	120.108333	-0.817461	0.716402	0.058616	-0.787303	0.731432	-0.077428	-0.748812	0.915702	0.081219	-0.718164	0.910741	-0.062248	-0.617806	1.120066	0.075705	-0.614473	1.136374	-0.027614	-0.571020	0.779156	0.227880				-0.534354	0.774950	-0.186732	-0.445814	0.496670	-0.111182	-0.482882	0.487641	0.266754	-0.460832	0.500010	0.234252	-0.280963	0.081045	0.187832	-0.266787	0.077590	0.144724	-0.274452	0.086767	-0.044252
14414	120.116667	-0.817323	0.716313	0.058519	-0.787204	0.731486	-0.077442	-0.748860	0.915649	0.081157	-0.718118	0.910739	-0.062288	-0.617859	1.120012	0.075753	-0.614542	1.136424	-0.027506	-0.571177	0.779127	0.227892				-0.534280	0.774970	-0.186674	-0.445814	0.496716	-0.111121	-0.482899	0.487646	0.266783	-0.460846	0.500016	0.234285	-0.280784	0.081019	0.187885	-0.266621	0.077680	0.144802	-0.274231	0.086641	-0.044190
14415	120.125000	-0.817330	0.716307	0.058543	-0.787227	0.731471	-0.077384	-0.748900	0.915580	0.081090	-0.718102	0.910700	-0.062327	-0.617912	1.120000	0.075875	-0.614622	1.136508	-0.027419	-0.571326	0.779098	0.227906				-0.534242	0.774992	-0.186608	-0.445816	0.496786	-0.111054	-0.482909	0.487647	0.266817	-0.460859	0.500029	0.234318	-0.280654	0.081033	0.187971	-0.266522	0.077688	0.144912	-0.273922	0.086638	-0.044187
14416	120.133333	-0.817467	0.716393	0.058673	-0.787205	0.731453	-0.077393	-0.748940	0.915506	0.081017	-0.718092	0.910653	-0.062360	-0.617984	1.119972	0.075922	-0.614701	1.136585	-0.027325	-0.571479	0.779079	0.227927				-0.534226	0.775008	-0.186533	-0.445823	0.496844	-0.110999	-0.482922	0.487645	0.266840	-0.460874	0.500032	0.234340	-0.280555	0.081038	0.188035	-0.266415	0.077750	0.144955	-0.273560	0.086539	-0.044085
14417	120.141667	-0.817450	0.716324	0.058668	-0.787145	0.731441	-0.077369	-0.748824	0.915284	0.080902	-0.718049	0.910623	-0.062393	-0.618044	1.119929	0.075939	-0.614761	1.136652	-0.027248	-0.571620	0.779059	0.227940				-0.534237	0.775005	-0.186445	-0.445828	0.496884	-0.110954	-0.482934	0.487633	0.266853	-0.460892	0.500042	0.234360	-0.280390	0.080949	0.188132	-0.266375	0.077745	0.145013	-0.273198	0.086501	-0.044048
14418	120.150000	-0.817303	0.716221	0.058573	-0.787119	0.731391	-0.077347	-0.748878	0.915212	0.080850	-0.718008	0.910597	-0.062429	-0.618120	1.119940	0.076022	-0.614818	1.136722	-0.027183	-0.571746	0.779041	0.227956				-0.534269	0.775007	-0.186351	-0.445836	0.496908	-0.110916	-0.482935	0.487634	0.266865	-0.460905	0.500045	0.234368	-0.280346	0.080926	0.188136	-0.266358	0.077717	0.145060	-0.272820	0.086478	-0.044017
14419	120.158333	-0.817362	0.716214	0.058620	-0.787081	0.731383	-0.077373	-0.748927	0.915135	0.080804	-0.718023	0.910539	-0.062452	-0.618195	1.119895	0.076047	-0.614828	1.136707	-0.026970	-0.571888	0.779047	0.228055				-0.534302	0.775009	-0.186265	-0.445826	0.496944	-0.110893	-0.482939	0.487637	0.266878	-0.460908	0.500050	0.234371	-0.280391	0.080974	0.188137	-0.266351	0.077716	0.145078	-0.272406	0.086496	-0.044064
14420	120.166667	-0.817431	0.716205	0.058660	-0.787079	0.731328	-0.077362	-0.748976	0.915059	0.080766	-0.718041	0.910479	-0.062466	-0.618247	1.119905	0.076117	-0.614882	1.136782	-0.026890	-0.572015	0.779050	0.228149				-0.534341	0.775012	-0.186181	-0.445816	0.496974	-0.110873	-0.482935	0.487636	0.266887	-0.460911	0.500057	0.234380	-0.280454	0.081021	0.188140	-0.266335	0.077776	0.145036	-0.272063	0.086498	-0.044085
14421	120.175000	-0.817369	0.716135	0.058589	-0.787053	0.731287	-0.077386	-0.749023	0.914985	0.080748	-0.718027	0.910476	-0.062481	-0.618332	1.119859	0.076154	-0.614907	1.136843	-0.026800	-0.572093	0.779020	0.228166				-0.534376	0.775018	-0.186104	-0.445805	0.496992	-0.110857	-0.482935	0.487643	0.266895	-0.460911	0.500061	0.234384	-0.280448	0.080959	0.188147	-0.266408	0.077716	0.145076	-0.271682	0.086473	-0.044082
14422	120.183333	-0.817457	0.716133	0.058602	-0.787038	0.731255	-0.077411	-0.749084	0.914924	0.080744	-0.718062	0.910438	-0.062476	-0.618419	1.119885	0.076255	-0.614937	1.136910	-0.026726	-0.572166	0.778993	0.228188				-0.534408	0.775028	-0.186034	-0.445789	0.497021	-0.110835	-0.482935	0.487643	0.266903	-0.460911	0.500071	0.234391	-0.280559	0.081004	0.188115	-0.266470	0.077705	0.145068	-0.271238	0.086398	-0.043993
14423	120.191667	-0.817339	0.716038	0.058472	-0.787061	0.731256	-0.077441	-0.749139	0.914870	0.080739	-0.718106	0.910410	-0.062464	-0.618496	1.119914	0.076372	-0.614970	1.136951	-0.026644	-0.572205	0.778939	0.228127				-0.534438	0.775042	-0.185980	-0.445777	0.497052	-0.110815	-0.482939	0.487641	0.266906	-0.460913	0.500072	0.234398	-0.280661	0.080987	0.188089	-0.266569	0.077683	0.145043	-0.270922	0.086383	-0.043987
14424	120.200000	-0.817510	0.716087	0.058535	-0.787090	0.731239	-0.077438	-0.749203	0.914834	0.080751	-0.718147	0.910390	-0.062447	-0.618547	1.119883	0.076401	-0.614997	1.136978	-0.026570	-0.572243	0.778892	0.228074				-0.534467	0.775050	-0.185935	-0.445771	0.497082	-0.110800	-0.482946	0.487643	0.266914	-0.460921	0.500073	0.234402	-0.280777	0.080963	0.188053	-0.266643	0.077715	0.144958	-0.270599	0.086371	-0.043980
14425	120.208333	-0.817475	0.716027	0.058451	-0.787117	0.731230	-0.077463	-0.749260	0.914798	0.080754	-0.718175	0.910404	-0.062437	-0.618624	1.119856	0.076457	-0.615015	1.136997	-0.026501	-0.572321	0.778878	0.228100				-0.534504	0.775059	-0.185891	-0.445768	0.497107	-0.110800	-0.482956	0.487636	0.266908	-0.460931	0.500076	0.234402	-0.280911	0.080943	0.187997	-0.266794	0.077650	0.144934	-0.270271	0.086365	-0.043991
14426	120.216667	-0.817441	0.715968	0.058375	-0.787126	0.731270	-0.077534	-0.749323	0.914780	0.080762	-0.718244	0.910390	-0.062428	-0.618689	1.119900	0.076545	-0.615021	1.137034	-0.026452	-0.572400	0.778868	0.228126				-0.534553	0.775055	-0.185852	-0.445769	0.497138	-0.110802	-0.482958	0.487631	0.266897	-0.460942	0.500085	0.234399	-0.281060	0.080966	0.187965	-0.266993	0.077550	0.144914	-0.269937	0.086386	-0.043982
14427	120.225000	-0.817632	0.716042	0.058456	-0.787220	0.731231	-0.077539	-0.749394	0.914755	0.080756	-0.718297	0.910401	-0.062459	-0.618757	1.119893	0.076583	-0.615029	1.137050	-0.026403	-0.572480	0.778866	0.228148				-0.534581	0.775066	-0.185840	-0.445777	0.497162	-0.110803	-0.482956	0.487630	0.266880	-0.460951	0.500095	0.234383	-0.281218	0.080944	0.187906	-0.267120	0.077540	0.144825	-0.269623	0.086393	-0.043962
14428	120.233333	-0.817672	0.716031	0.058437	-0.787273	0.731234	-0.077544	-0.749456	0.914737	0.080743	-0.718347	0.910410	-0.062431	-0.618819	1.119857	0.076574	-0.615043	1.137079	-0.026390	-0.572563	0.778859	0.228163				-0.534616	0.775071	-0.185828	-0.445798	0.497194	-0.110800	-0.482969	0.487637	0.266865	-0.460962	0.500098	0.234361	-0.281390	0.080949	0.187820	-0.267306	0.077539	0.144684	-0.269355	0.086478	-0.044070
14429	120.241667	-0.817575	0.715929	0.058308	-0.787351	0.731234	-0.077569	-0.749525	0.914731	0.080735	-0.718401	0.910440	-0.062441	-0.618904	1.119818	0.076584	-0.615045	1.137096	-0.026363	-0.572640	0.778842	0.228166				-0.534643	0.775080	-0.185800	-0.445819	0.497228	-0.110791	-0.482970	0.487642	0.266848	-0.460975	0.500107	0.234340	-0.281592	0.080943	0.187736	-0.267499	0.077460	0.144699	-0.269049	0.086484	-0.043965
14430	120.250000	-0.817765	0.716001	0.058394	-0.787410	0.731255	-0.077659	-0.749594	0.914727	0.080716	-0.718468	0.910477	-0.062461	-0.618973	1.119833	0.076607	-0.615056	1.137094	-0.026306	-0.572721	0.778815	0.228164				-0.534665	0.775078	-0.185777	-0.445840	0.497264	-0.110786	-0.482976	0.487648	0.266830	-0.460983	0.500114	0.234311	-0.281829	0.080914	0.187621	-0.267714	0.077442	0.144590	-0.268718	0.086481	-0.043883
14431	120.258333	-0.817662	0.715887	0.058268	-0.787508	0.731180	-0.077664	-0.749661	0.914722	0.080696	-0.718563	0.910462	-0.062473	-0.619073	1.119846	0.076650	-0.615066	1.137115	-0.026275	-0.572805	0.778779	0.228161				-0.534685	0.775084	-0.185752	-0.445875	0.497299	-0.110787	-0.482980	0.487646	0.266810	-0.461046	0.500329	0.234456	-0.282119	0.080925	0.187480	-0.268014	0.077370	0.144486	-0.268459	0.086500	-0.043869
14432	120.266667	-0.817841	0.715906	0.058342	-0.787579	0.731150	-0.077672	-0.749729	0.914714	0.080673	-0.718615	0.910494	-0.062497	-0.619160	1.119820	0.076638	-0.615071	1.137143	-0.026302	-0.572895	0.778742	0.228161				-0.534703	0.775079	-0.185724	-0.445900	0.497332	-0.110786	-0.482987	0.487642	0.266794	-0.461107	0.500519	0.234576	-0.282426	0.080929	0.187320	-0.268369	0.077354	0.144236	-0.268149	0.086531	-0.043767
14433	120.275000	-0.817748	0.715813	0.058235	-0.787609	0.731137	-0.077680	-0.749795	0.914705	0.080642	-0.718675	0.910534	-0.062531	-0.619220	1.119798	0.076635	-0.615084	1.137197	-0.026354	-0.573023	0.778738	0.228252				-0.534720	0.775078	-0.185702	-0.445926	0.497365	-0.110797	-0.482995	0.487638	0.266778	-0.461122	0.500497	0.234531	-0.282776	0.080854	0.187132	-0.268699	0.077225	0.144180	-0.267894	0.086553	-0.043758
14434	120.283333	-0.817790	0.715768	0.058227	-0.787717	0.731049	-0.077708	-0.749858	0.914698	0.080613	-0.718793	0.910505	-0.062556	-0.619291	1.119783	0.076670	-0.615052	1.137151	-0.026251	-0.573086	0.778695	0.228180				-0.534742	0.775089	-0.185684	-0.445948	0.497406	-0.110805	-0.483005	0.487635	0.266774	-0.461142	0.500471	0.234485	-0.283162	0.080835	0.186939	-0.269079	0.077171	0.144006	-0.267647	0.086584	-0.043756
14435	120.291667	-0.817854	0.715737	0.058224	-0.787787	0.731015	-0.077714	-0.749923	0.914686	0.080580	-0.718843	0.910545	-0.062592	-0.619360	1.119753	0.076668	-0.615043	1.137163	-0.026240	-0.573228	0.778733	0.228365				-0.534768	0.775082	-0.185666	-0.445969	0.497438	-0.110820	-0.483016	0.487631	0.266767	-0.461151	0.500433	0.234440	-0.283604	0.080842	0.186810	-0.269515	0.077070	0.143825	-0.267427	0.086605	-0.043773
14436	120.300000	-0.817921	0.715712	0.058228	-0.787856	0.730979	-0.077721	-0.749988	0.914660	0.080542	-0.718890	0.910580	-0.062629	-0.619431	1.119708	0.076601	-0.615026	1.137199	-0.026292	-0.573300	0.778727	0.228377				-0.534801	0.775077	-0.185664	-0.445987	0.497466	-0.110832	-0.483018	0.487625	0.266756	-0.461149	0.500379	0.234383	-0.284075	0.080778	0.186537	-0.269987	0.076978	0.143609	-0.267224	0.086608	-0.043770
14437	120.308333	-0.817955	0.715669	0.058235	-0.787920	0.730956	-0.077761	-0.750059	0.914644	0.080507	-0.718969	0.910597	-0.062669	-0.619494	1.119747	0.076597	-0.615020	1.137224	-0.026282	-0.573359	0.778729	0.228388				-0.534846	0.775071	-0.185652	-0.446003	0.497492	-0.110843	-0.483019	0.487620	0.266750	-0.461268	0.500639	0.234537	-0.284575	0.080786	0.186331	-0.270475	0.076894	0.143406	-0.267025	0.086619	-0.043781
14438	120.316667	-0.817989	0.715633	0.058241	-0.788062	0.730876	-0.077752	-0.750133	0.914624	0.080476	-0.719085	0.910577	-0.062693	-0.619578	1.119752	0.076584	-0.615025	1.137279	-0.026300	-0.573336	0.778673	0.228222				-0.534892	0.775065	-0.185648	-0.446020	0.497523	-0.110847	-0.483013	0.487616	0.266749	-0.461266	0.500566	0.234461	-0.285082	0.080813	0.186117	-0.270971	0.076832	0.143203	-0.266828	0.086637	-0.043786
14439	120.325000	-0.818024	0.715605	0.058247	-0.788140	0.730870	-0.077750	-0.750198	0.914603	0.080444	-0.719135	0.910627	-0.062737	-0.619666	1.119757	0.076557	-0.615020	1.137339	-0.026314	-0.573372	0.778647	0.228214				-0.534955	0.775069	-0.185635	-0.446031	0.497557	-0.110835	-0.483011	0.487617	0.266757	-0.461260	0.500501	0.234396	-0.285593	0.080845	0.185858	-0.271430	0.076802	0.142951	-0.266632	0.086645	-0.043781
14440	120.333333	-0.818057	0.715581	0.058249	-0.788208	0.730856	-0.077787	-0.750263	0.914583	0.080411	-0.719205	0.910654	-0.062767	-0.619740	1.119726	0.076485	-0.615007	1.137405	-0.026345	-0.573404	0.778628	0.228206				-0.534997	0.775060	-0.185648	-0.446035	0.497584	-0.110832	-0.482998	0.487611	0.266746	-0.461250	0.500431	0.234328	-0.286126	0.080822	0.185474	-0.271920	0.076695	0.142752	-0.266443	0.086659	-0.043777
14441	120.341667	-0.818092	0.715566	0.058239	-0.788309	0.730823	-0.077797	-0.750331	0.914574	0.080370	-0.719296	0.910672	-0.062811	-0.619827	1.119799	0.076487	-0.615008	1.137494	-0.026381	-0.573442	0.778602	0.228190				-0.535051	0.775048	-0.185660	-0.446048	0.497596	-0.110828	-0.482987	0.487601	0.266738	-0.461235	0.500370	0.234256	-0.286581	0.080849	0.185226	-0.272372	0.076593	0.142500	-0.266213	0.086700	-0.043786
14442	120.350000	-0.818131	0.715557	0.058223	-0.788442	0.730810	-0.077805	-0.750398	0.914570	0.080327	-0.719409	0.910660	-0.062900	-0.619917	1.119810	0.076474	-0.615001	1.137543	-0.026377	-0.573480	0.778582	0.228175				-0.535103	0.775052	-0.185677	-0.446059	0.497614	-0.110826	-0.482980	0.487598	0.266733	-0.461232	0.500324	0.234196	-0.287043	0.080893	0.184995	-0.272783	0.076571	0.142294	-0.266041	0.086728	-0.043794
14443	120.358333	-0.818163	0.715562	0.058200	-0.788502	0.730807	-0.077803	-0.750477	0.914571	0.080280	-0.719461	0.910701	-0.062904	-0.619977	1.119816	0.076376	-0.615002	1.137617	-0.026394	-0.573526	0.778571	0.228151				-0.535156	0.775042	-0.185703	-0.446063	0.497641	-0.110841	-0.482975	0.487588	0.266714	-0.461233	0.500337	0.234187	-0.287374	0.080945	0.184883	-0.273147	0.076529	0.142200	-0.265894	0.086742	-0.043815
14444	120.366667	-0.818199	0.715572	0.058164	-0.788521	0.730818	-0.077863	-0.750536	0.914585	0.080231	-0.719526	0.910723	-0.062953	-0.620056	1.119865	0.076325	-0.615017	1.137726	-0.026487	-0.573563	0.778573	0.228128				-0.535206	0.775025	-0.185734	-0.446076	0.497638	-0.110853	-0.482962	0.487574	0.266688	-0.461227	0.500311	0.234144	-0.287605	0.081001	0.184851	-0.273387	0.076556	0.142152	-0.265755	0.086751	-0.043840
14445	120.375000	-0.818240	0.715582	0.058117	-0.788600	0.730763	-0.077906	-0.750610	0.914599	0.080175	-0.719613	0.910720	-0.063035	-0.620136	1.119898	0.076286	-0.614993	1.137803	-0.026464	-0.573601	0.778586	0.228105				-0.535259	0.775010	-0.185775	-0.446083	0.497633	-0.110871	-0.482946	0.487563	0.266658	-0.461209	0.500305	0.234103	-0.287675	0.081016	0.184839	-0.273468	0.076594	0.142168	-0.265617	0.086781	-0.043864
14446	120.383333	-0.818281	0.715591	0.058067	-0.788643	0.730736	-0.077961	-0.750683	0.914610	0.080117	-0.719661	0.910748	-0.063064	-0.620212	1.119934	0.076237	-0.615016	1.137931	-0.026565	-0.573628	0.778597	0.228072				-0.535304	0.775011	-0.185813	-0.446092	0.497651	-0.110896	-0.482928	0.487566	0.266632	-0.461186	0.500302	0.234076	-0.287625	0.081027	0.184878	-0.273421	0.076681	0.142248	-0.265545	0.086787	-0.043880
14447	120.391667	-0.818314	0.715591	0.058017	-0.788653	0.730735	-0.077997	-0.750744	0.914619	0.080055	-0.719719	0.910766	-0.063115	-0.620269	1.119913	0.076134	-0.615038	1.138089	-0.026700	-0.573645	0.778607	0.228024				-0.535360	0.774992	-0.185870	-0.446091	0.497674	-0.110920	-0.482904	0.487576	0.266608	-0.461157	0.500311	0.234062	-0.287486	0.081019	0.184940	-0.273282	0.076660	0.142272	-0.265438	0.086822	-0.043890
14448	120.400000	-0.818338	0.715585	0.057955	-0.788694	0.730703	-0.078022	-0.750805	0.914623	0.079988	-0.719774	0.910777	-0.063167	-0.620328	1.119949	0.076072	-0.615038	1.138161	-0.026741	-0.573652	0.778617	0.227964				-0.535385	0.774979	-0.185929	-0.446084	0.497695	-0.110949	-0.482883	0.487594	0.266581	-0.461131	0.500325	0.234047	-0.287335	0.081021	0.185003	-0.273136	0.076682	0.142325	-0.265408	0.086834	-0.043905
14449	120.408333	-0.818340	0.715528	0.057865	-0.788734	0.730662	-0.078087	-0.750868	0.914626	0.079919	-0.719857	0.910764	-0.063267	-0.620383	1.119956	0.076020	-0.615042	1.138257	-0.026782	-0.573657	0.778627	0.227888				-0.535422	0.774969	-0.185997	-0.446087	0.497707	-0.110981	-0.482877	0.487620	0.266549	-0.461118	0.500343	0.234026	-0.287201	0.081033	0.185047	-0.273005	0.076706	0.142367	-0.265321	0.086875	-0.043912
14450	120.416667	-0.818370	0.715511	0.057815	-0.788759	0.730633	-0.078109	-0.750925	0.914613	0.079847	-0.719878	0.910793	-0.063334	-0.620442	1.119970	0.075964	-0.615046	1.138340	-0.026814	-0.573654	0.778632	0.227802				-0.535469	0.774954	-0.186055	-0.446088	0.497725	-0.111020	-0.482877	0.487641	0.266524	-0.461114	0.500354	0.234016	-0.287077	0.081047	0.185068	-0.272865	0.076744	0.142366	-0.265314	0.086880	-0.043913
14451	120.425000	-0.818440	0.715492	0.057789	-0.788757	0.730593	-0.078168	-0.750979	0.914591	0.079767	-0.719930	0.910755	-0.063401	-0.620507	1.119986	0.075905	-0.615055	1.138423	-0.026858	-0.573662	0.778621	0.227692				-0.535487	0.774944	-0.186140	-0.446089	0.497721	-0.111050	-0.482888	0.487647	0.266510	-0.461121	0.500362	0.234013	-0.286980	0.081042	0.185072	-0.272783	0.076736	0.142359	-0.265363	0.086867	-0.043923
14452	120.433333	-0.818379	0.715354	0.057654	-0.788719	0.730561	-0.078272	-0.751029	0.914557	0.079677	-0.719967	0.910739	-0.063463	-0.620568	1.119995	0.075853	-0.615044	1.138430	-0.026802	-0.573684	0.778612	0.227588				-0.535497	0.774916	-0.186225	-0.446088	0.497717	-0.111076	-0.482891	0.487653	0.266496	-0.461124	0.500375	0.234020	-0.286914	0.081039	0.185075	-0.272723	0.076736	0.142358	-0.265395	0.086872	-0.043948
14453	120.441667	-0.818382	0.715290	0.057597	-0.788702	0.730457	-0.078403	-0.751078	0.914520	0.079579	-0.720024	0.910676	-0.063569	-0.620630	1.120012	0.075793	-0.615058	1.138516	-0.026850	-0.573722	0.778604	0.227497				-0.535496	0.774912	-0.186303	-0.446092	0.497703	-0.111089	-0.482896	0.487651	0.266497	-0.461127	0.500377	0.234027	-0.286879	0.081039	0.185085	-0.272692	0.076719	0.142359	-0.265508	0.086845	-0.043946
14454	120.450000	-0.818389	0.715224	0.057547	-0.788693	0.730395	-0.078458	-0.751127	0.914474	0.079484	-0.720042	0.910629	-0.063650	-0.620694	1.120022	0.075721	-0.615057	1.138575	-0.026901	-0.573776	0.778600	0.227426				-0.535485	0.774899	-0.186379	-0.446087	0.497694	-0.111102	-0.482897	0.487648	0.266508	-0.461130	0.500376	0.234039	-0.286870	0.081028	0.185081	-0.272684	0.076696	0.142361	-0.265639	0.086808	-0.043952
14455	120.458333	-0.818396	0.715156	0.057506	-0.788665	0.730353	-0.078454	-0.751178	0.914420	0.079375	-0.720046	0.910601	-0.063747	-0.620764	1.119980	0.075618	-0.615076	1.138677	-0.026975	-0.573837	0.778588	0.227373				-0.535474	0.774884	-0.186451	-0.446073	0.497665	-0.111093	-0.482892	0.487635	0.266521	-0.461132	0.500372	0.234054	-0.286897	0.081022	0.185068	-0.272707	0.076672	0.142338	-0.265775	0.086784	-0.043948
14456	120.466667	-0.818411	0.715097	0.057477	-0.788685	0.730292	-0.078523	-0.751230	0.914376	0.079260	-0.720094	0.910547	-0.063840	-0.620803	1.120026	0.075564	-0.615102	1.138755	-0.027035	-0.573906	0.778577	0.227338				-0.535464	0.774860	-0.186522	-0.446062	0.497642	-0.111078	-0.482879	0.487630	0.266538	-0.461122	0.500373	0.234061	-0.286953	0.081016	0.185039	-0.272758	0.076658	0.142313	-0.265923	0.086762	-0.043937
14457	120.475000	-0.818431	0.715072	0.057456	-0.788675	0.730287	-0.078526	-0.751281	0.914342	0.079146	-0.720096	0.910541	-0.063944	-0.620880	1.120015	0.075480	-0.615134	1.138853	-0.027130	-0.573971	0.778561	0.227323				-0.535475	0.774838	-0.186579	-0.446052	0.497621	-0.111057	-0.482869	0.487641	0.266559	-0.461112	0.500369	0.234060	-0.287046	0.081030	0.185021	-0.272835	0.076675	0.142318	-0.266091	0.086747	-0.043919
14458	120.483333	-0.818537	0.715099	0.057497	-0.788696	0.730268	-0.078523	-0.751328	0.914322	0.079032	-0.720114	0.910523	-0.064038	-0.620919	1.120024	0.075375	-0.615146	1.138910	-0.027174	-0.574031	0.778545	0.227308				-0.535486	0.774819	-0.186643	-0.446045	0.497612	-0.111046	-0.482861	0.487649	0.266576	-0.461108	0.500357	0.234056	-0.287153	0.081043	0.185020	-0.272937	0.076708	0.142329	-0.266292	0.086736	-0.043900
14459	120.491667	-0.818491	0.715094	0.057437	-0.788676	0.730312	-0.078527	-0.751367	0.914312	0.078915	-0.720127	0.910514	-0.064139	-0.620932	1.120003	0.075261	-0.615191	1.139027	-0.027338	-0.574082	0.778530	0.227289				-0.535505	0.774790	-0.186712	-0.446034	0.497577	-0.111041	-0.482855	0.487636	0.266584	-0.461105	0.500343	0.234050	-0.287225	0.080963	0.185037	-0.273065	0.076695	0.142353	-0.266552	0.086712	-0.043899
14460	120.500000	-0.818517	0.715138	0.057427	-0.788724	0.730291	-0.078538	-0.751400	0.914311	0.078801	-0.720151	0.910493	-0.064272	-0.620961	1.119935	0.075121	-0.615240	1.139122	-0.027519	-0.574129	0.778522	0.227257				-0.535533	0.774765	-0.186781	-0.446037	0.497529	-0.111052	-0.482854	0.487630	0.266584	-0.461099	0.500335	0.234047	-0.287291	0.080973	0.185079	-0.273153	0.076707	0.142356	-0.266845	0.086701	-0.043920
14461	120.508333	-0.818544	0.715192	0.057418	-0.788732	0.730307	-0.078547	-0.751422	0.914328	0.078697	-0.720154	0.910491	-0.064358	-0.621005	1.119990	0.075046	-0.615252	1.139186	-0.027606	-0.574158	0.778533	0.227218				-0.535575	0.774750	-0.186853	-0.446036	0.497509	-0.111067	-0.482858	0.487628	0.266588	-0.461101	0.500332	0.234048	-0.287357	0.080973	0.185060	-0.273200	0.076714	0.142356	-0.267161	0.086692	-0.043955
14462	120.516667	-0.818554	0.715233	0.057402	-0.788662	0.730393	-0.078593	-0.751439	0.914359	0.078612	-0.720151	0.910491	-0.064429	-0.621008	1.119992	0.074938	-0.615265	1.139239	-0.027699	-0.574169	0.778537	0.227158				-0.535610	0.774736	-0.186919	-0.446033	0.497482	-0.111097	-0.482859	0.487619	0.266586	-0.461102	0.500329	0.234055	-0.287362	0.080972	0.185077	-0.273215	0.076708	0.142357	-0.267567	0.086627	-0.044005
14463	120.525000	-0.818555	0.715269	0.057391	-0.788698	0.730355	-0.078560	-0.751439	0.914386	0.078538	-0.720154	0.910500	-0.064493	-0.621044	1.120003	0.074855	-0.615260	1.139196	-0.027683	-0.574165	0.778552	0.227092				-0.535644	0.774726	-0.186983	-0.446028	0.497443	-0.111121	-0.482859	0.487617	0.266582	-0.461098	0.500329	0.234061	-0.287331	0.080952	0.185078	-0.273183	0.076646	0.142428	-0.268027	0.086581	-0.044094
14464	120.533333	-0.818543	0.715300	0.057372	-0.788715	0.730359	-0.078565	-0.751439	0.914424	0.078480	-0.720159	0.910519	-0.064542	-0.621097	1.120013	0.074782	-0.615289	1.139223	-0.027742	-0.574145	0.778582	0.227028				-0.535671	0.774721	-0.187031	-0.446018	0.497420	-0.111151	-0.482861	0.487626	0.266575	-0.461096	0.500340	0.234065	-0.287274	0.080932	0.185085	-0.273125	0.076669	0.142349	-0.268519	0.086552	-0.044181
14465	120.541667	-0.818542	0.715320	0.057352	-0.788699	0.730386	-0.078570	-0.751433	0.914459	0.078439	-0.720159	0.910530	-0.064572	-0.621135	1.120029	0.074715	-0.615328	1.139254	-0.027817	-0.574102	0.778610	0.226963				-0.535695	0.774720	-0.187087	-0.446009	0.497403	-0.111168	-0.482867	0.487644	0.266573	-0.461101	0.500359	0.234069	-0.287187	0.080925	0.185102	-0.273042	0.076657	0.142362	-0.269038	0.086579	-0.044273
14466	120.550000	-0.818521	0.715324	0.057325	-0.788609	0.730439	-0.078575	-0.751417	0.914477	0.078401	-0.720157	0.910535	-0.064593	-0.621162	1.119992	0.074620	-0.615387	1.139287	-0.027861	-0.574043	0.778629	0.226890				-0.535711	0.774719	-0.187145	-0.445998	0.497373	-0.111182	-0.482870	0.487665	0.266573	-0.461105	0.500372	0.234073	-0.287086	0.080910	0.185120	-0.272902	0.076684	0.142360	-0.269550	0.086535	-0.044251
14467	120.558333	-0.818564	0.715384	0.057360	-0.788604	0.730448	-0.078603	-0.751406	0.914502	0.078378	-0.720153	0.910535	-0.064615	-0.621192	1.120019	0.074551	-0.615432	1.139282	-0.027932	-0.573983	0.778643	0.226824				-0.535724	0.774704	-0.187209	-0.445984	0.497324	-0.111193	-0.482868	0.487683	0.266573	-0.461101	0.500342	0.234033	-0.286972	0.080892	0.185132	-0.272791	0.076666	0.142374	-0.270082	0.086533	-0.044288
14468	120.566667	-0.818480	0.715317	0.057274	-0.788600	0.730418	-0.078592	-0.751374	0.914509	0.078346	-0.720130	0.910547	-0.064635	-0.621260	1.120040	0.074510	-0.615537	1.139382	-0.028121	-0.573922	0.778657	0.226765				-0.535733	0.774686	-0.187287	-0.445973	0.497254	-0.111210	-0.482870	0.487697	0.266566	-0.461102	0.500356	0.234031	-0.286855	0.080878	0.185142	-0.272680	0.076643	0.142380	-0.270661	0.086520	-0.044306
14469	120.575000	-0.818482	0.715305	0.057251	-0.788559	0.730420	-0.078589	-0.751354	0.914520	0.078324	-0.720128	0.910510	-0.064655	-0.621278	1.119983	0.074405	-0.615573	1.139343	-0.028224	-0.573878	0.778667	0.226717				-0.535748	0.774661	-0.187382	-0.445949	0.497180	-0.111246	-0.482866	0.487697	0.266562	-0.461105	0.500368	0.234035	-0.286746	0.080868	0.185164	-0.272573	0.076632	0.142395	-0.271271	0.086595	-0.044451
14470	120.583333	-0.818460	0.715287	0.057231	-0.788505	0.730416	-0.078589	-0.751325	0.914517	0.078299	-0.720091	0.910500	-0.064675	-0.621323	1.119937	0.074334	-0.615635	1.139296	-0.028306	-0.573847	0.778668	0.226679				-0.535764	0.774634	-0.187488	-0.445931	0.497088	-0.111269	-0.482867	0.487689	0.266560	-0.461104	0.500370	0.234047	-0.286639	0.080833	0.185187	-0.272464	0.076596	0.142421	-0.271865	0.086602	-0.044469
14471	120.591667	-0.818531	0.715320	0.057275	-0.788485	0.730387	-0.078592	-0.751296	0.914520	0.078288	-0.720096	0.910467	-0.064736	-0.621358	1.119886	0.074240	-0.615689	1.139214	-0.028355	-0.573829	0.778674	0.226663				-0.535755	0.774614	-0.187612	-0.445922	0.496968	-0.111291	-0.482866	0.487676	0.266558	-0.461103	0.500372	0.234053	-0.286528	0.080791	0.185212	-0.272355	0.076559	0.142440	-0.272399	0.086531	-0.044358
14472	120.600000	-0.818461	0.715271	0.057217	-0.788462	0.730393	-0.078578	-0.751265	0.914522	0.078277	-0.720072	0.910463	-0.064718	-0.621406	1.119868	0.074174	-0.615708	1.139090	-0.028340	-0.573819	0.778690	0.226663				-0.535772	0.774603	-0.187717	-0.445901	0.496872	-0.111319	-0.482865	0.487668	0.266559	-0.461106	0.500375	0.234062	-0.286421	0.080767	0.185249	-0.272247	0.076534	0.142469	-0.272982	0.086548	-0.044337
14473	120.608333	-0.818487	0.715282	0.057225	-0.788430	0.730403	-0.078553	-0.751232	0.914534	0.078276	-0.720041	0.910448	-0.064715	-0.621411	1.119798	0.074062	-0.615764	1.139030	-0.028417	-0.573800	0.778705	0.226665				-0.535802	0.774594	-0.187797	-0.445873	0.496798	-0.111347	-0.482865	0.487669	0.266569	-0.461106	0.500378	0.234078	-0.286337	0.080800	0.185249	-0.272133	0.076531	0.142520	-0.273485	0.086586	-0.044287
14474	120.616667	-0.818499	0.715301	0.057248	-0.788365	0.730461	-0.078512	-0.751197	0.914541	0.078282	-0.720020	0.910435	-0.064707	-0.621437	1.119757	0.074009	-0.615804	1.138987	-0.028483	-0.573772	0.778714	0.226670				-0.535796	0.774593	-0.187885	-0.445853	0.496730	-0.111369	-0.482868	0.487671	0.266580	-0.461105	0.500381	0.234096	-0.286226	0.080771	0.185299	-0.272013	0.076530	0.142573	-0.274017	0.086703	-0.044325
14475	120.625000	-0.818503	0.715329	0.057277	-0.788445	0.730472	-0.078464	-0.751160	0.914556	0.078293	-0.720037	0.910418	-0.064696	-0.621432	1.119720	0.073945	-0.615852	1.138917	-0.028532	-0.573720	0.778724	0.226661				-0.535801	0.774587	-0.187949	-0.445839	0.496672	-0.111380	-0.482867	0.487676	0.266594	-0.461101	0.500390	0.234107	-0.286095	0.080734	0.185351	-0.271876	0.076569	0.142644	-0.274373	0.086692	-0.044167
14476	120.633333	-0.818516	0.715360	0.057312	-0.788459	0.730520	-0.078405	-0.751119	0.914581	0.078317	-0.719998	0.910415	-0.064668	-0.621430	1.119694	0.073919	-0.615893	1.138882	-0.028600	-0.573661	0.778737	0.226644				-0.535797	0.774579	-0.187996	-0.445815	0.496642	-0.111404	-0.482865	0.487687	0.266601	-0.461096	0.500402	0.234127	-0.285947	0.080715	0.185417	-0.271692	0.076603	0.142679	-0.274639	0.086745	-0.044136
14477	120.641667	-0.818509	0.715396	0.057356	-0.788478	0.730582	-0.078286	-0.751079	0.914599	0.078332	-0.719960	0.910431	-0.064649	-0.621413	1.119694	0.073853	-0.615915	1.138848	-0.028642	-0.573583	0.778744	0.226617				-0.535787	0.774573	-0.188028	-0.445802	0.496604	-0.111406	-0.482860	0.487691	0.266609	-0.461092	0.500410	0.234143	-0.285750	0.080695	0.185510	-0.271540	0.076522	0.142833	-0.274764	0.086795	-0.044187
14478	120.650000	-0.818503	0.715417	0.057392	-0.788468	0.730589	-0.078302	-0.751035	0.914624	0.078363	-0.719945	0.910400	-0.064629	-0.621389	1.119696	0.073830	-0.615928	1.138817	-0.028679	-0.573570	0.778799	0.226754				-0.535778	0.774558	-0.188049	-0.445781	0.496582	-0.111417	-0.482851	0.487690	0.266611	-0.461085	0.500426	0.234164	-0.285528	0.080680	0.185606	-0.271359	0.076537	0.142851	-0.274778	0.086822	-0.044274
14479	120.658333	-0.818473	0.715442	0.057434	-0.788468	0.730623	-0.078215	-0.750994	0.914645	0.078390	-0.719912	0.910394	-0.064609	-0.621353	1.119695	0.073833	-0.615932	1.138800	-0.028709	-0.573464	0.778786	0.226636				-0.535775	0.774549	-0.188048	-0.445774	0.496560	-0.111397	-0.482848	0.487692	0.266607	-0.461077	0.500444	0.234183	-0.285289	0.080660	0.185688	-0.271082	0.076571	0.142881	-0.274656	0.086883	-0.044330
14480	120.666667	-0.818473	0.715464	0.057466	-0.788461	0.730627	-0.078213	-0.750950	0.914667	0.078418	-0.719878	0.910395	-0.064582	-0.621325	1.119720	0.073819	-0.615925	1.138783	-0.028730	-0.573364	0.778779	0.226524				-0.535782	0.774551	-0.188038	-0.445776	0.496578	-0.111373	-0.482842	0.487695	0.266608	-0.461070	0.500465	0.234214	-0.284999	0.080669	0.185950	-0.270824	0.076573	0.142972	-0.274495	0.086933	-0.044340
14481	120.675000	-0.818444	0.715478	0.057508	-0.788366	0.730648	-0.078190	-0.750902	0.914681	0.078451	-0.719835	0.910378	-0.064544	-0.621289	1.119738	0.073817	-0.615919	1.138739	-0.028739	-0.573309	0.778801	0.226510				-0.535795	0.774565	-0.188016	-0.445787	0.496613	-0.111331	-0.482839	0.487697	0.266615	-0.461067	0.500485	0.234243	-0.284745	0.080614	0.185926	-0.270552	0.076592	0.143077	-0.274407	0.086793	-0.044326
14482	120.683333	-0.818423	0.715493	0.057545	-0.788418	0.730627	-0.078126	-0.750857	0.914674	0.078472	-0.719796	0.910363	-0.064507	-0.621255	1.119747	0.073819	-0.615907	1.138738	-0.028752	-0.573258	0.778815	0.226498				-0.535821	0.774576	-0.187979	-0.445810	0.496648	-0.111278	-0.482840	0.487703	0.266622	-0.461065	0.500507	0.234270	-0.284440	0.080614	0.186097	-0.270258	0.076640	0.143171	-0.274269	0.086780	-0.044283
14483	120.691667	-0.818403	0.715498	0.057557	-0.788357	0.730592	-0.078059	-0.750805	0.914676	0.078504	-0.719756	0.910345	-0.064465	-0.621217	1.119772	0.073837	-0.615891	1.138716	-0.028758	-0.573217	0.778835	0.226491				-0.535856	0.774572	-0.187924	-0.445836	0.496689	-0.111240	-0.482840	0.487712	0.266620	-0.461061	0.500536	0.234296	-0.284098	0.080572	0.186233	-0.269956	0.076696	0.143300	-0.274146	0.086773	-0.044250
14484	120.700000	-0.818387	0.715497	0.057570	-0.788252	0.730622	-0.078081	-0.750764	0.914662	0.078529	-0.719720	0.910322	-0.064418	-0.621175	1.119786	0.073828	-0.615889	1.138684	-0.028750	-0.573187	0.778850	0.226487				-0.535897	0.774578	-0.187869	-0.445852	0.496725	-0.111213	-0.482841	0.487726	0.266620	-0.461059	0.500572	0.234326	-0.283776	0.080591	0.186368	-0.269625	0.076743	0.143442	-0.274037	0.086777	-0.044221
14485	120.708333	-0.818358	0.715493	0.057579	-0.788223	0.730584	-0.078048	-0.750727	0.914622	0.078550	-0.719683	0.910284	-0.064377	-0.621140	1.119800	0.073844	-0.615872	1.138676	-0.028744	-0.573166	0.778853	0.226490				-0.535951	0.774577	-0.187797	-0.445858	0.496742	-0.111205	-0.482841	0.487734	0.266621	-0.460943	0.500322	0.234167	-0.283427	0.080641	0.186558	-0.269293	0.076865	0.143582	-0.273935	0.086782	-0.044198
14486	120.716667	-0.818334	0.715474	0.057575	-0.788176	0.730541	-0.078040	-0.750687	0.914586	0.078578	-0.719644	0.910238	-0.064340	-0.621104	1.119812	0.073865	-0.615860	1.138651	-0.028736	-0.573153	0.778846	0.226490				-0.535995	0.774563	-0.187734	-0.445867	0.496733	-0.111214	-0.482838	0.487730	0.266615	-0.460940	0.500340	0.234188	-0.283130	0.080762	0.186683	-0.268963	0.076947	0.143714	-0.273859	0.086776	-0.044192
14487	120.725000	-0.818316	0.715447	0.057554	-0.788079	0.730550	-0.078030	-0.750663	0.914528	0.078595	-0.719608	0.910188	-0.064304	-0.621076	1.119869	0.073920	-0.615840	1.138631	-0.028720	-0.573152	0.778838	0.226493				-0.536029	0.774568	-0.187672	-0.445862	0.496708	-0.111238	-0.482828	0.487726	0.266601	-0.460926	0.500369	0.234211	-0.282804	0.080763	0.186783	-0.268647	0.077013	0.143863	-0.273801	0.086933	-0.044266
14488	120.733333	-0.818293	0.715425	0.057537	-0.788018	0.730522	-0.078049	-0.750627	0.914493	0.078628	-0.719566	0.910166	-0.064239	-0.621043	1.119883	0.073936	-0.615821	1.138617	-0.028705	-0.573161	0.778830	0.226493				-0.536047	0.774573	-0.187624	-0.445851	0.496680	-0.111265	-0.482820	0.487722	0.266592	-0.460922	0.500399	0.234239	-0.282494	0.080842	0.186965	-0.268338	0.077079	0.144002	-0.273906	0.086734	-0.044189
14489	120.741667	-0.818272	0.715399	0.057521	-0.788001	0.730506	-0.078041	-0.750606	0.914439	0.078655	-0.719559	0.910098	-0.064241	-0.620989	1.119880	0.073954	-0.615780	1.138596	-0.028689	-0.573181	0.778824	0.226501				-0.536049	0.774579	-0.187590	-0.445834	0.496664	-0.111301	-0.482817	0.487719	0.266589	-0.460919	0.500434	0.234280	-0.282175	0.080797	0.187152	-0.268052	0.077159	0.144140	-0.273959	0.086733	-0.044198
14490	120.750000	-0.818393	0.715493	0.057623	-0.787963	0.730534	-0.077995	-0.750582	0.914392	0.078676	-0.719539	0.910067	-0.064210	-0.620930	1.119925	0.074001	-0.615723	1.138577	-0.028671	-0.573207	0.778819	0.226509				-0.536044	0.774585	-0.187564	-0.445821	0.496626	-0.111324	-0.482813	0.487716	0.266586	-0.460911	0.500458	0.234316	-0.281912	0.080836	0.187296	-0.267781	0.077256	0.144259	-0.274032	0.086740	-0.044216
14491	120.758333	-0.818227	0.715374	0.057498	-0.787961	0.730512	-0.078011	-0.750563	0.914358	0.078698	-0.719512	0.910050	-0.064170	-0.620885	1.119912	0.074027	-0.615673	1.138593	-0.028705	-0.573233	0.778827	0.226520				-0.536028	0.774595	-0.187535	-0.445800	0.496605	-0.111349	-0.482809	0.487719	0.266591	-0.460904	0.500489	0.234349	-0.281668	0.080861	0.187440	-0.267583	0.077315	0.144405	-0.274105	0.086805	-0.044203
14492	120.766667	-0.818209	0.715370	0.057500	-0.787909	0.730574	-0.078002	-0.750550	0.914335	0.078722	-0.719484	0.910069	-0.064109	-0.620805	1.119881	0.074028	-0.615620	1.138608	-0.028732	-0.573260	0.778829	0.226524				-0.535999	0.774609	-0.187517	-0.445779	0.496582	-0.111362	-0.482805	0.487726	0.266593	-0.460898	0.500513	0.234381	-0.281464	0.080901	0.187557	-0.267393	0.077383	0.144532	-0.274231	0.086754	-0.044211
14493	120.775000	-0.818191	0.715370	0.057503	-0.787926	0.730580	-0.077931	-0.750534	0.914315	0.078728	-0.719487	0.910053	-0.064120	-0.620769	1.119865	0.074033	-0.615572	1.138610	-0.028719	-0.573288	0.778832	0.226537				-0.535967	0.774629	-0.187512	-0.445769	0.496572	-0.111370	-0.482805	0.487738	0.266602	-0.460888	0.500535	0.234407	-0.281317	0.080939	0.187668	-0.267248	0.077443	0.144635	-0.274310	0.086767	-0.044222
14494	120.783333	-0.818172	0.715371	0.057515	-0.787920	0.730615	-0.077868	-0.750526	0.914301	0.078737	-0.719476	0.910058	-0.064101	-0.620753	1.119881	0.074062	-0.615477	1.138508	-0.028547	-0.573312	0.778825	0.226537				-0.535928	0.774643	-0.187500	-0.445752	0.496560	-0.111380	-0.482805	0.487745	0.266610	-0.460879	0.500560	0.234434	-0.281191	0.080938	0.187719	-0.267130	0.077491	0.144719	-0.274362	0.086775	-0.044241
14495	120.791667	-0.818159	0.715367	0.057528	-0.787858	0.730649	-0.077894	-0.750525	0.914299	0.078742	-0.719459	0.910075	-0.064069	-0.620745	1.119929	0.074096	-0.615446	1.138571	-0.028597	-0.573338	0.778821	0.226547				-0.535880	0.774642	-0.187508	-0.445743	0.496539	-0.111382	-0.482801	0.487747	0.266616	-0.460881	0.500578	0.234455	-0.281155	0.081045	0.187754	-0.267066	0.077491	0.144788	-0.274363	0.086762	-0.044248
14496	120.800000	-0.818152	0.715365	0.057551	-0.787830	0.730676	-0.077920	-0.750528	0.914293	0.078752	-0.719448	0.910091	-0.064048	-0.620710	1.119927	0.074105	-0.615425	1.138604	-0.028630	-0.573432	0.778858	0.226730				-0.535845	0.774656	-0.187484	-0.445742	0.496517	-0.111374	-0.482801	0.487745	0.266626	-0.460782	0.500152	0.234130	-0.281063	0.080978	0.187846	-0.267010	0.077513	0.144815	-0.274325	0.086735	-0.044255
14497	120.808333	-0.818289	0.715433	0.057676	-0.787891	0.730634	-0.077868	-0.750526	0.914283	0.078753	-0.719448	0.910065	-0.064081	-0.620679	1.119909	0.074110	-0.615317	1.138545	-0.028509	-0.573402	0.778801	0.226582				-0.535801	0.774649	-0.187477	-0.445745	0.496513	-0.111377	-0.482805	0.487733	0.266638	-0.460787	0.500146	0.234138	-0.281047	0.080958	0.187849	-0.266988	0.077506	0.144819	-0.274237	0.086695	-0.044262
14498	120.816667	-0.818285	0.715433	0.057696	-0.787851	0.730654	-0.077822	-0.750528	0.914275	0.078761	-0.719431	0.910062	-0.064075	-0.620653	1.119905	0.074141	-0.615251	1.138514	-0.028463	-0.573435	0.778797	0.226613				-0.535770	0.774654	-0.187445	-0.445756	0.496500	-0.111354	-0.482814	0.487720	0.266648	-0.460801	0.500142	0.234155	-0.281057	0.080936	0.187843	-0.266993	0.077489	0.144809	-0.274121	0.086648	-0.044252
14499	120.825000	-0.818148	0.715362	0.057616	-0.787856	0.730657	-0.077795	-0.750531	0.914271	0.078762	-0.719416	0.910086	-0.064052	-0.620625	1.119881	0.074157	-0.615200	1.138502	-0.028442	-0.573498	0.778814	0.226725				-0.535740	0.774683	-0.187398	-0.445767	0.496515	-0.111330	-0.482827	0.487716	0.266664	-0.460818	0.500142	0.234165	-0.281127	0.080967	0.187798	-0.267052	0.077466	0.144787	-0.273989	0.086678	-0.044341
14500	120.833333	-0.818152	0.715360	0.057633	-0.787891	0.730630	-0.077715	-0.750526	0.914264	0.078762	-0.719408	0.910083	-0.064059	-0.620603	1.119867	0.074187	-0.615152	1.138490	-0.028416	-0.573558	0.778840	0.226846				-0.535753	0.774695	-0.187314	-0.445787	0.496546	-0.111297	-0.482845	0.487710	0.266681	-0.460837	0.500138	0.234174	-0.281178	0.080909	0.187779	-0.267169	0.077403	0.144808	-0.273755	0.086548	-0.044212
14501	120.841667	-0.818225	0.715401	0.057703	-0.787892	0.730639	-0.077709	-0.750523	0.914254	0.078768	-0.719395	0.910087	-0.064049	-0.620589	1.119840	0.074203	-0.615108	1.138478	-0.028394	-0.573514	0.778796	0.226715				-0.535760	0.774692	-0.187249	-0.445806	0.496578	-0.111262	-0.482860	0.487710	0.266702	-0.460852	0.500134	0.234185	-0.281282	0.080878	0.187725	-0.267224	0.077447	0.144705	-0.273471	0.086519	-0.044204
14502	120.850000	-0.818301	0.715475	0.057776	-0.787925	0.730621	-0.077658	-0.750518	0.914244	0.078778	-0.719360	0.910111	-0.063997	-0.620571	1.119818	0.074217	-0.615068	1.138474	-0.028370	-0.573533	0.778790	0.226735				-0.535776	0.774694	-0.187170	-0.445818	0.496612	-0.111226	-0.482872	0.487708	0.266716	-0.460974	0.500571	0.234531	-0.281448	0.080908	0.187615	-0.267351	0.077418	0.144653	-0.273184	0.086488	-0.044191
14503	120.858333	-0.818174	0.715364	0.057671	-0.787915	0.730619	-0.077698	-0.750511	0.914235	0.078788	-0.719355	0.910104	-0.064000	-0.620555	1.119782	0.074216	-0.615035	1.138456	-0.028339	-0.573592	0.778802	0.226850				-0.535802	0.774702	-0.187089	-0.445827	0.496646	-0.111186	-0.482885	0.487708	0.266731	-0.460996	0.500569	0.234539	-0.281553	0.080828	0.187645	-0.267488	0.077393	0.144602	-0.272867	0.086459	-0.044186
14504	120.866667	-0.818324	0.715435	0.057774	-0.787941	0.730605	-0.077628	-0.750507	0.914224	0.078810	-0.719345	0.910089	-0.064000	-0.620546	1.119780	0.074271	-0.615000	1.138474	-0.028316	-0.573588	0.778754	0.226794				-0.535822	0.774705	-0.187024	-0.445840	0.496692	-0.111155	-0.482901	0.487705	0.266752	-0.461012	0.500560	0.234544	-0.281705	0.080801	0.187605	-0.267634	0.077362	0.144546	-0.272495	0.086443	-0.044192
14505	120.875000	-0.818343	0.715446	0.057771	-0.787940	0.730594	-0.077682	-0.750500	0.914207	0.078829	-0.719330	0.910082	-0.063983	-0.620526	1.119748	0.074289	-0.614966	1.138466	-0.028283	-0.573622	0.778719	0.226819				-0.535849	0.774696	-0.186959	-0.445842	0.496728	-0.111125	-0.482915	0.487701	0.266766	-0.461031	0.500556	0.234546	-0.281861	0.080794	0.187531	-0.267802	0.077316	0.144486	-0.272174	0.086443	-0.044244
14506	120.883333	-0.818368	0.715428	0.057754	-0.787943	0.730600	-0.077682	-0.750499	0.914200	0.078856	-0.719304	0.910104	-0.063919	-0.620529	1.119771	0.074375	-0.614929	1.138464	-0.028249	-0.573667	0.778686	0.226848				-0.535874	0.774700	-0.186915	-0.445842	0.496761	-0.111095	-0.482926	0.487693	0.266769	-0.461053	0.500554	0.234546	-0.282039	0.080764	0.187482	-0.267987	0.077342	0.144288	-0.271840	0.086451	-0.044300
14507	120.891667	-0.818253	0.715355	0.057637	-0.787989	0.730582	-0.077688	-0.750509	0.914204	0.078877	-0.719310	0.910104	-0.063916	-0.620485	1.119745	0.074363	-0.614898	1.138472	-0.028209	-0.573722	0.778666	0.226885				-0.535888	0.774706	-0.186881	-0.445847	0.496793	-0.111066	-0.482940	0.487691	0.266772	-0.461071	0.500551	0.234538	-0.282229	0.080762	0.187400	-0.268214	0.077266	0.144246	-0.271469	0.086440	-0.044305
14508	120.900000	-0.818270	0.715355	0.057615	-0.788039	0.730561	-0.077694	-0.750522	0.914206	0.078898	-0.719325	0.910105	-0.063918	-0.620478	1.119750	0.074433	-0.614871	1.138488	-0.028170	-0.573773	0.778653	0.226922				-0.535900	0.774713	-0.186854	-0.445849	0.496834	-0.111047	-0.482961	0.487686	0.266777	-0.461090	0.500544	0.234526	-0.282433	0.080777	0.187301	-0.268406	0.077189	0.144262	-0.271084	0.086365	-0.044178
14509	120.908333	-0.818360	0.715409	0.057646	-0.788068	0.730570	-0.077675	-0.750536	0.914204	0.078911	-0.719332	0.910133	-0.063874	-0.620464	1.119775	0.074468	-0.614845	1.138513	-0.028128	-0.573821	0.778650	0.226952				-0.535906	0.774724	-0.186825	-0.445853	0.496852	-0.111017	-0.482972	0.487684	0.266766	-0.461109	0.500535	0.234503	-0.282694	0.080785	0.187139	-0.268650	0.077150	0.144154	-0.270753	0.086355	-0.044166
14510	120.916667	-0.818307	0.715350	0.057556	-0.788068	0.730606	-0.077702	-0.750565	0.914204	0.078921	-0.719344	0.910162	-0.063833	-0.620461	1.119810	0.074533	-0.614821	1.138538	-0.028080	-0.573861	0.778654	0.226976				-0.535901	0.774732	-0.186794	-0.445856	0.496876	-0.111002	-0.482981	0.487684	0.266755	-0.461122	0.500516	0.234464	-0.282974	0.080814	0.186990	-0.268921	0.077129	0.144034	-0.270417	0.086374	-0.044157
14511	120.925000	-0.818316	0.715338	0.057534	-0.788131	0.730564	-0.077728	-0.750594	0.914196	0.078921	-0.719386	0.910160	-0.063875	-0.620433	1.119833	0.074557	-0.614787	1.138575	-0.028034	-0.573896	0.778654	0.227000				-0.535900	0.774745	-0.186739	-0.445868	0.496897	-0.110982	-0.482984	0.487688	0.266744	-0.461123	0.500500	0.234428	-0.283288	0.080839	0.186902	-0.269218	0.077091	0.143918	-0.270060	0.086395	-0.044142
14512	120.933333	-0.818314	0.715312	0.057507	-0.788123	0.730596	-0.077731	-0.750624	0.914181	0.078915	-0.719410	0.910170	-0.063877	-0.620409	1.119830	0.074574	-0.614740	1.138602	-0.027969	-0.573931	0.778637	0.227011				-0.535891	0.774755	-0.186692	-0.445868	0.496933	-0.110977	-0.482987	0.487692	0.266740	-0.461125	0.500465	0.234391	-0.283587	0.080754	0.186780	-0.269553	0.077031	0.143785	-0.269737	0.086417	-0.044106
14513	120.941667	-0.818311	0.715298	0.057483	-0.788166	0.730558	-0.077743	-0.750648	0.914156	0.078908	-0.719416	0.910195	-0.063837	-0.620403	1.119888	0.074653	-0.614682	1.138646	-0.027927	-0.573958	0.778616	0.227017				-0.535891	0.774755	-0.186612	-0.445874	0.496933	-0.110958	-0.482978	0.487676	0.266733	-0.461113	0.500419	0.234344	-0.283975	0.080721	0.186581	-0.269925	0.076969	0.143624	-0.269437	0.086458	-0.044133
14514	120.950000	-0.818310	0.715279	0.057469	-0.788170	0.730552	-0.077772	-0.750679	0.914137	0.078898	-0.719429	0.910212	-0.063853	-0.620345	1.119889	0.074645	-0.614697	1.138772	-0.028050	-0.573991	0.778589	0.227021				-0.535858	0.774754	-0.186555	-0.445875	0.496949	-0.110945	-0.482976	0.487664	0.266729	-0.461221	0.500672	0.234506	-0.284398	0.080776	0.186388	-0.270310	0.076906	0.143460	-0.269149	0.086498	-0.044156
14515	120.958333	-0.818361	0.715301	0.057506	-0.788223	0.730502	-0.077779	-0.750703	0.914115	0.078886	-0.719455	0.910199	-0.063875	-0.620345	1.119899	0.074709	-0.614644	1.138822	-0.028021	-0.574026	0.778559	0.227022				-0.535837	0.774762	-0.186485	-0.445872	0.496978	-0.110936	-0.482975	0.487656	0.266731	-0.461222	0.500632	0.234472	-0.284820	0.080787	0.186231	-0.270724	0.076839	0.143310	-0.268825	0.086510	-0.044055
14516	120.966667	-0.818418	0.715361	0.057552	-0.788236	0.730490	-0.077766	-0.750722	0.914091	0.078876	-0.719464	0.910213	-0.063870	-0.620339	1.119964	0.074751	-0.614582	1.138873	-0.028001	-0.574062	0.778534	0.227031				-0.535842	0.774767	-0.186396	-0.445874	0.497010	-0.110926	-0.482971	0.487649	0.266737	-0.461217	0.500571	0.234419	-0.285225	0.080830	0.186102	-0.271142	0.076775	0.143140	-0.268525	0.086506	-0.043955
14517	120.975000	-0.818256	0.715232	0.057418	-0.788246	0.730475	-0.077804	-0.750737	0.914070	0.078857	-0.719470	0.910225	-0.063880	-0.620296	1.119959	0.074736	-0.614512	1.138920	-0.027975	-0.574105	0.778520	0.227046				-0.535808	0.774781	-0.186338	-0.445864	0.497034	-0.110921	-0.482967	0.487637	0.266736	-0.461212	0.500521	0.234370	-0.285678	0.080811	0.185732	-0.271522	0.076704	0.142992	-0.268309	0.086566	-0.043994
14518	120.983333	-0.818244	0.715231	0.057401	-0.788278	0.730435	-0.077866	-0.750752	0.914058	0.078841	-0.719483	0.910246	-0.063891	-0.620269	1.119935	0.074706	-0.614451	1.138971	-0.027964	-0.574153	0.778515	0.227061				-0.535775	0.774791	-0.186295	-0.445863	0.497061	-0.110910	-0.482958	0.487638	0.266735	-0.461204	0.500480	0.234319	-0.286114	0.080811	0.185479	-0.271930	0.076676	0.142758	-0.268007	0.086582	-0.043820
14519	120.991667	-0.818223	0.715237	0.057381	-0.788308	0.730421	-0.077846	-0.750764	0.914046	0.078819	-0.719493	0.910265	-0.063906	-0.620244	1.120034	0.074735	-0.614377	1.139022	-0.027954	-0.574203	0.778513	0.227084				-0.535773	0.774814	-0.186231	-0.445856	0.497094	-0.110914	-0.482951	0.487640	0.266739	-0.461194	0.500437	0.234272	-0.286490	0.080814	0.185298	-0.272317	0.076598	0.142547	-0.267833	0.086594	-0.043805
14520	121.000000	-0.818352	0.715332	0.057463	-0.788280	0.730459	-0.077879	-0.750775	0.914035	0.078793	-0.719506	0.910280	-0.063924	-0.620228	1.120034	0.074725	-0.614294	1.139063	-0.027958	-0.574254	0.778503	0.227102				-0.535773	0.774821	-0.186182	-0.445857	0.497106	-0.110912	-0.482944	0.487635	0.266733	-0.461186	0.500397	0.234226	-0.286858	0.080818	0.185113	-0.272664	0.076585	0.142362	-0.267666	0.086600	-0.043799
14521	121.008333	-0.818272	0.715316	0.057386	-0.788303	0.730428	-0.077916	-0.750781	0.914022	0.078757	-0.719513	0.910291	-0.063957	-0.620225	1.120015	0.074704	-0.614212	1.139104	-0.027974	-0.574303	0.778489	0.227108				-0.535743	0.774823	-0.186151	-0.445858	0.497108	-0.110913	-0.482932	0.487621	0.266723	-0.461181	0.500365	0.234184	-0.287178	0.080851	0.184990	-0.272979	0.076563	0.142260	-0.267500	0.086616	-0.043813
14522	121.016667	-0.818196	0.715269	0.057299	-0.788328	0.730406	-0.077961	-0.750790	0.914016	0.078716	-0.719545	0.910277	-0.064038	-0.620177	1.120062	0.074653	-0.614126	1.139148	-0.027997	-0.574350	0.778478	0.227113				-0.535717	0.774836	-0.186113	-0.445860	0.497105	-0.110918	-0.482928	0.487617	0.266714	-0.461177	0.500388	0.234196	-0.287406	0.080898	0.184951	-0.273234	0.076559	0.142236	-0.267354	0.086624	-0.043816
14523	121.025000	-0.818266	0.715326	0.057317	-0.788357	0.730403	-0.077943	-0.750797	0.914008	0.078676	-0.719555	0.910279	-0.064082	-0.620165	1.120039	0.074599	-0.614013	1.139143	-0.027959	-0.574394	0.778458	0.227109				-0.535715	0.774817	-0.186092	-0.445862	0.497110	-0.110923	-0.482921	0.487608	0.266702	-0.461168	0.500377	0.234172	-0.287514	0.080937	0.184974	-0.273349	0.076605	0.142261	-0.267245	0.086601	-0.043817
14524	121.033333	-0.818331	0.715351	0.057317	-0.788350	0.730414	-0.077972	-0.750801	0.913998	0.078629	-0.719547	0.910299	-0.064090	-0.620136	1.120057	0.074517	-0.613896	1.139150	-0.027943	-0.574432	0.778440	0.227090				-0.535691	0.774814	-0.186087	-0.445869	0.497107	-0.110936	-0.482916	0.487595	0.266682	-0.461156	0.500364	0.234149	-0.287519	0.080947	0.185022	-0.273359	0.076679	0.142332	-0.267140	0.086593	-0.043824
14525	121.041667	-0.818200	0.715308	0.057191	-0.788351	0.730411	-0.078033	-0.750804	0.913984	0.078577	-0.719575	0.910271	-0.064182	-0.620141	1.120014	0.074445	-0.613812	1.139218	-0.028052	-0.574454	0.778433	0.227065				-0.535681	0.774807	-0.186068	-0.445872	0.497096	-0.110953	-0.482904	0.487590	0.266659	-0.461141	0.500363	0.234138	-0.287421	0.080941	0.185070	-0.273273	0.076656	0.142347	-0.267030	0.086582	-0.043824
14526	121.050000	-0.818205	0.715318	0.057152	-0.788366	0.730429	-0.078015	-0.750807	0.913974	0.078528	-0.719588	0.910274	-0.064232	-0.620129	1.120018	0.074374	-0.613714	1.139249	-0.028128	-0.574470	0.778439	0.227031				-0.535708	0.774806	-0.186023	-0.445879	0.497100	-0.110960	-0.482900	0.487597	0.266639	-0.461133	0.500369	0.234125	-0.287300	0.080932	0.185110	-0.273153	0.076662	0.142381	-0.266923	0.086583	-0.043828
14527	121.058333	-0.818329	0.715350	0.057191	-0.788384	0.730435	-0.078071	-0.750806	0.913958	0.078472	-0.719607	0.910277	-0.064277	-0.620133	1.120032	0.074322	-0.613620	1.139261	-0.028107	-0.574467	0.778461	0.226993				-0.535701	0.774801	-0.186026	-0.445884	0.497133	-0.110990	-0.482906	0.487619	0.266614	-0.461136	0.500388	0.234113	-0.287187	0.080936	0.185128	-0.273022	0.076700	0.142394	-0.266804	0.086604	-0.043828
14528	121.066667	-0.818338	0.715365	0.057168	-0.788477	0.730423	-0.078043	-0.750798	0.913949	0.078428	-0.719606	0.910299	-0.064292	-0.620164	1.120045	0.074276	-0.613610	1.139463	-0.028326	-0.574444	0.778487	0.226941				-0.535700	0.774821	-0.186018	-0.445895	0.497145	-0.111005	-0.482912	0.487631	0.266592	-0.461146	0.500403	0.234103	-0.287081	0.080940	0.185134	-0.272898	0.076720	0.142389	-0.266630	0.086649	-0.043840
14529	121.075000	-0.818197	0.715300	0.057050	-0.788443	0.730439	-0.078136	-0.750791	0.913945	0.078383	-0.719640	0.910280	-0.064369	-0.620153	1.120017	0.074177	-0.613550	1.139529	-0.028378	-0.574405	0.778501	0.226877				-0.535679	0.774830	-0.186054	-0.445909	0.497162	-0.111016	-0.482919	0.487640	0.266575	-0.461151	0.500405	0.234099	-0.286999	0.080943	0.185136	-0.272827	0.076720	0.142391	-0.266557	0.086636	-0.043835
14530	121.083333	-0.818191	0.715280	0.057032	-0.788488	0.730407	-0.078081	-0.750779	0.913943	0.078344	-0.719664	0.910281	-0.064414	-0.620165	1.120041	0.074084	-0.613439	1.139509	-0.028299	-0.574355	0.778519	0.226810				-0.535685	0.774825	-0.186095	-0.445923	0.497196	-0.111030	-0.482927	0.487652	0.266576	-0.461156	0.500413	0.234107	-0.286945	0.080960	0.185140	-0.272771	0.076710	0.142390	-0.266384	0.086670	-0.043828
14531	121.091667	-0.818177	0.715259	0.057025	-0.788417	0.730389	-0.078192	-0.750764	0.913938	0.078302	-0.719678	0.910274	-0.064466	-0.620173	1.120094	0.074028	-0.613370	1.139576	-0.028366	-0.574299	0.778524	0.226742				-0.535696	0.774817	-0.186138	-0.445938	0.497217	-0.111024	-0.482930	0.487652	0.266583	-0.461163	0.500424	0.234125	-0.286918	0.080964	0.185134	-0.272748	0.076703	0.142378	-0.266254	0.086689	-0.043834
14532	121.100000	-0.818160	0.715230	0.057026	-0.788482	0.730334	-0.078101	-0.750753	0.913935	0.078260	-0.719693	0.910261	-0.064522	-0.620183	1.120098	0.073945	-0.613316	1.139661	-0.028496	-0.574243	0.778527	0.226689				-0.535737	0.774790	-0.186169	-0.445948	0.497237	-0.111028	-0.482927	0.487647	0.266594	-0.461163	0.500379	0.234096	-0.286914	0.080955	0.185121	-0.272746	0.076677	0.142362	-0.266126	0.086696	-0.043835
14533	121.108333	-0.818281	0.715284	0.057135	-0.788436	0.730301	-0.078191	-0.750749	0.913939	0.078221	-0.719706	0.910256	-0.064570	-0.620185	1.120085	0.073829	-0.613236	1.139694	-0.028545	-0.574190	0.778530	0.226657				-0.535758	0.774761	-0.186221	-0.445957	0.497236	-0.111029	-0.482920	0.487641	0.266605	-0.461156	0.500395	0.234125	-0.286940	0.080944	0.185112	-0.272768	0.076654	0.142348	-0.266010	0.086718	-0.043849
14534	121.116667	-0.818128	0.715186	0.057047	-0.788422	0.730287	-0.078212	-0.750747	0.913942	0.078187	-0.719720	0.910255	-0.064620	-0.620212	1.120056	0.073735	-0.613170	1.139743	-0.028655	-0.574145	0.778538	0.226644				-0.535767	0.774743	-0.186301	-0.445962	0.497251	-0.111026	-0.482906	0.487644	0.266616	-0.461145	0.500372	0.234109	-0.286983	0.080945	0.185112	-0.272804	0.076651	0.142354	-0.265907	0.086743	-0.043849
14535	121.125000	-0.818183	0.715190	0.057103	-0.788443	0.730231	-0.078207	-0.750748	0.913941	0.078153	-0.719758	0.910233	-0.064665	-0.620171	1.120034	0.073580	-0.613086	1.139757	-0.028781	-0.574110	0.778551	0.226644				-0.535841	0.774726	-0.186336	-0.445963	0.497266	-0.111021	-0.482898	0.487644	0.266628	-0.461132	0.500361	0.234108	-0.287034	0.080931	0.185117	-0.272860	0.076664	0.142365	-0.265811	0.086753	-0.043861
14536	121.133333	-0.818241	0.715211	0.057158	-0.788511	0.730183	-0.078193	-0.750750	0.913946	0.078120	-0.719783	0.910230	-0.064699	-0.620140	1.120018	0.073447	-0.613015	1.139767	-0.028874	-0.574090	0.778560	0.226649				-0.535890	0.774704	-0.186394	-0.445970	0.497265	-0.111016	-0.482882	0.487633	0.266629	-0.461122	0.500390	0.234137	-0.287080	0.080913	0.185127	-0.272932	0.076644	0.142396	-0.265734	0.086769	-0.043874
14537	121.141667	-0.818181	0.715218	0.057116	-0.788524	0.730179	-0.078128	-0.750757	0.913960	0.078092	-0.719819	0.910224	-0.064732	-0.620126	1.120013	0.073331	-0.612927	1.139778	-0.028952	-0.574078	0.778575	0.226644				-0.535941	0.774697	-0.186435	-0.445963	0.497265	-0.111010	-0.482870	0.487633	0.266626	-0.461107	0.500335	0.234080	-0.287113	0.080911	0.185129	-0.272938	0.076674	0.142382	-0.265681	0.086793	-0.043885
14538	121.150000	-0.818135	0.715227	0.057074	-0.788536	0.730206	-0.078153	-0.750761	0.913972	0.078067	-0.719859	0.910215	-0.064759	-0.620104	1.120009	0.073221	-0.612860	1.139795	-0.029047	-0.574072	0.778586	0.226631				-0.535997	0.774693	-0.186481	-0.445960	0.497281	-0.111009	-0.482862	0.487636	0.266626	-0.461094	0.500369	0.234112	-0.287137	0.080904	0.185137	-0.272945	0.076584	0.142546	-0.265655	0.086805	-0.043892
14539	121.158333	-0.818224	0.715268	0.057107	-0.788599	0.730159	-0.078145	-0.750767	0.913989	0.078052	-0.719903	0.910197	-0.064806	-0.620097	1.120037	0.073128	-0.612799	1.139815	-0.029132	-0.574071	0.778588	0.226614				-0.536059	0.774675	-0.186518	-0.445957	0.497286	-0.111004	-0.482860	0.487640	0.266622	-0.461086	0.500328	0.234068	-0.287122	0.080904	0.185147	-0.272944	0.076685	0.142405	-0.265663	0.086815	-0.043907
14540	121.166667	-0.818183	0.715272	0.057045	-0.788597	0.730179	-0.078150	-0.750770	0.914006	0.078043	-0.719938	0.910195	-0.064790	-0.620072	1.120086	0.073051	-0.612734	1.139841	-0.029221	-0.574059	0.778591	0.226580				-0.536117	0.774654	-0.186553	-0.445949	0.497290	-0.111020	-0.482863	0.487637	0.266609	-0.461091	0.500331	0.234058	-0.287088	0.080896	0.185151	-0.272912	0.076668	0.142399	-0.265649	0.086839	-0.043932
14541	121.175000	-0.818268	0.715320	0.057073	-0.788609	0.730176	-0.078160	-0.750773	0.914026	0.078040	-0.719972	0.910190	-0.064805	-0.620033	1.120068	0.072956	-0.612730	1.139985	-0.029470	-0.574029	0.778591	0.226530				-0.536169	0.774636	-0.186589	-0.445951	0.497277	-0.111035	-0.482870	0.487641	0.266601	-0.461100	0.500333	0.234062	-0.287053	0.080913	0.185135	-0.272857	0.076645	0.142392	-0.265785	0.086798	-0.043934
14542	121.183333	-0.818219	0.715297	0.057003	-0.788589	0.730196	-0.078237	-0.750775	0.914041	0.078040	-0.720012	0.910189	-0.064818	-0.619982	1.120075	0.072864	-0.612668	1.139928	-0.029439	-0.573983	0.778595	0.226467				-0.536220	0.774618	-0.186634	-0.445954	0.497278	-0.111050	-0.482875	0.487647	0.266595	-0.461101	0.500343	0.234067	-0.286966	0.080860	0.185150	-0.272787	0.076610	0.142389	-0.265901	0.086774	-0.043943
14543	121.191667	-0.818363	0.715385	0.057084	-0.788635	0.730144	-0.078249	-0.750774	0.914045	0.078040	-0.720080	0.910158	-0.064847	-0.619972	1.120162	0.072827	-0.612612	1.139930	-0.029500	-0.573924	0.778602	0.226395				-0.536268	0.774598	-0.186686	-0.445958	0.497269	-0.111065	-0.482879	0.487651	0.266586	-0.461107	0.500347	0.234065	-0.286870	0.080831	0.185152	-0.272694	0.076577	0.142391	-0.266045	0.086743	-0.043939
14544	121.200000	-0.818222	0.715281	0.056949	-0.788623	0.730162	-0.078215	-0.750777	0.914047	0.078035	-0.720106	0.910125	-0.064810	-0.619934	1.120229	0.072770	-0.612606	1.139999	-0.029589	-0.573862	0.778616	0.226328				-0.536335	0.774579	-0.186732	-0.445962	0.497252	-0.111084	-0.482875	0.487660	0.266578	-0.461105	0.500358	0.234067	-0.286766	0.080817	0.185155	-0.272586	0.076559	0.142390	-0.266209	0.086724	-0.043937
14545	121.208333	-0.818225	0.715261	0.056930	-0.788624	0.730161	-0.078233	-0.750783	0.914039	0.078024	-0.720104	0.910158	-0.064830	-0.619884	1.120262	0.072706	-0.612628	1.140113	-0.029734	-0.573810	0.778632	0.226271				-0.536356	0.774575	-0.186821	-0.445966	0.497255	-0.111099	-0.482873	0.487675	0.266574	-0.461102	0.500370	0.234062	-0.286652	0.080791	0.185179	-0.272474	0.076550	0.142420	-0.266418	0.086698	-0.043917
14546	121.216667	-0.818231	0.715241	0.056910	-0.788605	0.730104	-0.078304	-0.750790	0.914027	0.078006	-0.720138	0.910137	-0.064846	-0.619844	1.120338	0.072657	-0.612622	1.140148	-0.029785	-0.573768	0.778640	0.226218				-0.536405	0.774563	-0.186912	-0.445975	0.497253	-0.111109	-0.482867	0.487687	0.266567	-0.461096	0.500375	0.234058	-0.286552	0.080838	0.185183	-0.272343	0.076544	0.142449	-0.266641	0.086684	-0.043904
14547	121.225000	-0.818305	0.715239	0.056937	-0.788651	0.730099	-0.078264	-0.750800	0.914007	0.077976	-0.720156	0.910116	-0.064866	-0.619785	1.120381	0.072600	-0.612607	1.140187	-0.029829	-0.573755	0.778645	0.226182				-0.536453	0.774555	-0.187008	-0.445976	0.497232	-0.111121	-0.482861	0.487684	0.266558	-0.461090	0.500377	0.234047	-0.286386	0.080741	0.185265	-0.272210	0.076538	0.142494	-0.266860	0.086682	-0.043906
14548	121.233333	-0.818397	0.715243	0.056966	-0.788632	0.730092	-0.078309	-0.750813	0.913992	0.077943	-0.720178	0.910080	-0.064895	-0.619729	1.120427	0.072527	-0.612592	1.140221	-0.029886	-0.573768	0.778648	0.226159				-0.536506	0.774525	-0.187114	-0.445983	0.497207	-0.111134	-0.482856	0.487688	0.266550	-0.461087	0.500379	0.234046	-0.286272	0.080765	0.185283	-0.272057	0.076530	0.142546	-0.267104	0.086673	-0.043922
14549	121.241667	-0.818289	0.715191	0.056868	-0.788659	0.730082	-0.078269	-0.750831	0.913987	0.077905	-0.720189	0.910065	-0.064932	-0.619715	1.120500	0.072466	-0.612532	1.140176	-0.029833	-0.573804	0.778649	0.226141				-0.536546	0.774502	-0.187199	-0.445991	0.497185	-0.111144	-0.482863	0.487691	0.266542	-0.461094	0.500396	0.234053	-0.286118	0.080749	0.185352	-0.271908	0.076537	0.142622	-0.267372	0.086661	-0.043943
14550	121.250000	-0.818428	0.715203	0.056923	-0.788699	0.730035	-0.078321	-0.750845	0.913987	0.077868	-0.720215	0.910035	-0.064968	-0.619658	1.120550	0.072380	-0.612509	1.140249	-0.029929	-0.573848	0.778644	0.226131				-0.536583	0.774486	-0.187283	-0.445997	0.497168	-0.111163	-0.482873	0.487689	0.266537	-0.461106	0.500407	0.234064	-0.285946	0.080727	0.185430	-0.271718	0.076577	0.142682	-0.267714	0.086610	-0.043978
14551	121.258333	-0.818491	0.715224	0.056930	-0.788736	0.730036	-0.078229	-0.750859	0.913997	0.077834	-0.720225	0.910017	-0.064995	-0.619628	1.120614	0.072323	-0.612493	1.140279	-0.030016	-0.573888	0.778639	0.226106				-0.536620	0.774463	-0.187357	-0.445999	0.497133	-0.111177	-0.482883	0.487681	0.266534	-0.461114	0.500414	0.234074	-0.285755	0.080708	0.185528	-0.271534	0.076580	0.142748	-0.268150	0.086566	-0.044048
14552	121.266667	-0.818526	0.715234	0.056918	-0.788735	0.730057	-0.078262	-0.750873	0.914007	0.077800	-0.720232	0.910011	-0.065017	-0.619582	1.120666	0.072224	-0.612465	1.140317	-0.030088	-0.573919	0.778641	0.226072				-0.536673	0.774434	-0.187404	-0.446008	0.497086	-0.111182	-0.482889	0.487681	0.266528	-0.461120	0.500419	0.234081	-0.285546	0.080687	0.185626	-0.271347	0.076586	0.142821	-0.268592	0.086522	-0.044142
14553	121.275000	-0.818436	0.715211	0.056822	-0.788742	0.730056	-0.078304	-0.750895	0.914023	0.077765	-0.720246	0.910012	-0.065032	-0.619539	1.120771	0.072181	-0.612423	1.140388	-0.030198	-0.573942	0.778644	0.226030				-0.536677	0.774428	-0.187473	-0.446009	0.497072	-0.111198	-0.482897	0.487691	0.266530	-0.461125	0.500443	0.234096	-0.285328	0.080685	0.185708	-0.271159	0.076568	0.142942	-0.269064	0.086590	-0.044311
14554	121.283333	-0.818449	0.715201	0.056792	-0.788799	0.730046	-0.078295	-0.750919	0.914030	0.077729	-0.720281	0.909971	-0.065090	-0.619485	1.120858	0.072098	-0.612400	1.140453	-0.030265	-0.573953	0.778647	0.225978				-0.536727	0.774411	-0.187506	-0.446008	0.497052	-0.111211	-0.482894	0.487705	0.266531	-0.461122	0.500466	0.234112	-0.285080	0.080692	0.185955	-0.270929	0.076600	0.143020	-0.269483	0.086518	-0.044237
14555	121.291667	-0.818619	0.715290	0.056875	-0.788806	0.730076	-0.078219	-0.750939	0.914030	0.077693	-0.720264	0.909984	-0.065054	-0.619452	1.120966	0.072035	-0.612370	1.140518	-0.030325	-0.573960	0.778650	0.225924				-0.536751	0.774402	-0.187551	-0.446001	0.497011	-0.111228	-0.482893	0.487713	0.266528	-0.461119	0.500483	0.234125	-0.284866	0.080650	0.185978	-0.270686	0.076626	0.143092	-0.269948	0.086523	-0.044282
14556	121.300000	-0.818511	0.715247	0.056778	-0.788793	0.730091	-0.078232	-0.750964	0.914028	0.077660	-0.720265	0.909972	-0.065065	-0.619386	1.121074	0.071960	-0.612317	1.140590	-0.030374	-0.573967	0.778657	0.225874				-0.536749	0.774395	-0.187611	-0.445999	0.496962	-0.111251	-0.482888	0.487715	0.266524	-0.461118	0.500507	0.234147	-0.284619	0.080640	0.186064	-0.270429	0.076657	0.143158	-0.270488	0.086504	-0.044299
14557	121.308333	-0.818518	0.715232	0.056753	-0.788786	0.730071	-0.078267	-0.750986	0.914026	0.077628	-0.720288	0.909934	-0.065106	-0.619325	1.121169	0.071923	-0.612291	1.140649	-0.030415	-0.573973	0.778660	0.225832				-0.536794	0.774384	-0.187644	-0.445990	0.496902	-0.111276	-0.482888	0.487724	0.266524	-0.461115	0.500536	0.234172	-0.284341	0.080621	0.186170	-0.270187	0.076683	0.143250	-0.271012	0.086542	-0.044403
14558	121.316667	-0.818533	0.715237	0.056746	-0.788777	0.730055	-0.078259	-0.751009	0.914023	0.077599	-0.720282	0.909929	-0.065102	-0.619255	1.121278	0.071896	-0.612253	1.140701	-0.030471	-0.573976	0.778662	0.225796				-0.536813	0.774376	-0.187709	-0.445977	0.496840	-0.111311	-0.482889	0.487728	0.266530	-0.461122	0.500567	0.234205	-0.284063	0.080587	0.186278	-0.269933	0.076713	0.143340	-0.271511	0.086519	-0.044387
14559	121.325000	-0.818605	0.715248	0.056770	-0.788732	0.730082	-0.078226	-0.751030	0.914027	0.077579	-0.720279	0.909912	-0.065110	-0.619173	1.121349	0.071825	-0.612264	1.140857	-0.030686	-0.573978	0.778662	0.225765				-0.536818	0.774365	-0.187784	-0.445961	0.496749	-0.111342	-0.482888	0.487727	0.266527	-0.461121	0.500587	0.234234	-0.283794	0.080596	0.186417	-0.269671	0.076752	0.143440	-0.272083	0.086505	-0.044389
14560	121.333333	-0.818561	0.715214	0.056715	-0.788701	0.730079	-0.078236	-0.751049	0.914035	0.077560	-0.720276	0.909909	-0.065118	-0.619115	1.121459	0.071793	-0.612228	1.140891	-0.030746	-0.573978	0.778672	0.225744				-0.536832	0.774350	-0.187853	-0.445945	0.496669	-0.111374	-0.482887	0.487730	0.266528	-0.461117	0.500618	0.234269	-0.283528	0.080592	0.186508	-0.269410	0.076794	0.143564	-0.272582	0.086531	-0.044396
14561	121.341667	-0.818566	0.715183	0.056682	-0.788693	0.730075	-0.078220	-0.751061	0.914054	0.077543	-0.720292	0.909888	-0.065143	-0.619023	1.121547	0.071763	-0.612193	1.140937	-0.030791	-0.573981	0.778681	0.225722				-0.536867	0.774342	-0.187899	-0.445927	0.496612	-0.111396	-0.482890	0.487742	0.266534	-0.461116	0.500659	0.234307	-0.283230	0.080641	0.186684	-0.269112	0.076882	0.143673	-0.273106	0.086559	-0.044369
14562	121.350000	-0.818728	0.715228	0.056761	-0.788683	0.730075	-0.078200	-0.751071	0.914073	0.077526	-0.720276	0.909896	-0.065122	-0.618954	1.121582	0.071685	-0.612156	1.140960	-0.030844	-0.573990	0.778687	0.225705				-0.536877	0.774331	-0.187940	-0.445911	0.496552	-0.111408	-0.482891	0.487752	0.266539	-0.461113	0.500696	0.234345	-0.282976	0.080750	0.186792	-0.268844	0.076941	0.143805	-0.273550	0.086606	-0.044330
14563	121.358333	-0.818685	0.715220	0.056713	-0.788645	0.730119	-0.078147	-0.751080	0.914082	0.077514	-0.720261	0.909885	-0.065115	-0.618891	1.121632	0.071636	-0.612119	1.140967	-0.030889	-0.573999	0.778694	0.225692				-0.536900	0.774321	-0.187958	-0.445894	0.496503	-0.111421	-0.482883	0.487760	0.266545	-0.460990	0.500424	0.234169	-0.282706	0.080767	0.186885	-0.268559	0.077004	0.143936	-0.273973	0.086653	-0.044268
14564	121.366667	-0.818641	0.715184	0.056659	-0.788605	0.730147	-0.078157	-0.751091	0.914092	0.077498	-0.720256	0.909876	-0.065125	-0.618831	1.121677	0.071597	-0.612093	1.140962	-0.030949	-0.574010	0.778705	0.225686				-0.536902	0.774307	-0.187992	-0.445874	0.496460	-0.111431	-0.482880	0.487760	0.266549	-0.460985	0.500455	0.234204	-0.282426	0.080823	0.187021	-0.268277	0.077064	0.144064	-0.274330	0.086691	-0.044222
14565	121.375000	-0.818661	0.715185	0.056664	-0.788645	0.730115	-0.078070	-0.751084	0.914102	0.077487	-0.720252	0.909844	-0.065140	-0.618774	1.121732	0.071574	-0.612053	1.140956	-0.030995	-0.574026	0.778710	0.225678				-0.536905	0.774304	-0.188012	-0.445856	0.496429	-0.111437	-0.482880	0.487765	0.266557	-0.460989	0.500487	0.234241	-0.282128	0.080766	0.187186	-0.268004	0.077138	0.144180	-0.274544	0.086731	-0.044214
14566	121.383333	-0.818680	0.715181	0.056684	-0.788657	0.730141	-0.077984	-0.751085	0.914103	0.077480	-0.720224	0.909837	-0.065116	-0.618704	1.121747	0.071519	-0.612002	1.140919	-0.031065	-0.574041	0.778710	0.225671				-0.536918	0.774302	-0.188013	-0.445833	0.496398	-0.111436	-0.482878	0.487765	0.266567	-0.460991	0.500507	0.234274	-0.281864	0.080806	0.187304	-0.267742	0.077224	0.144285	-0.274596	0.086889	-0.044243
14567	121.391667	-0.818747	0.715217	0.056748	-0.788597	0.730168	-0.078013	-0.751080	0.914098	0.077486	-0.720202	0.909816	-0.065107	-0.618638	1.121748	0.071469	-0.611976	1.140891	-0.031118	-0.574045	0.778710	0.225668				-0.536887	0.774303	-0.188028	-0.445815	0.496377	-0.111427	-0.482885	0.487759	0.266582	-0.460998	0.500530	0.234319	-0.281623	0.080817	0.187419	-0.267525	0.077276	0.144416	-0.274608	0.086837	-0.044316
14568	121.400000	-0.818712	0.715193	0.056751	-0.788592	0.730181	-0.078018	-0.751059	0.914100	0.077488	-0.720181	0.909804	-0.065106	-0.618584	1.121770	0.071456	-0.611954	1.140854	-0.031162	-0.574038	0.778711	0.225670				-0.536883	0.774302	-0.188027	-0.445802	0.496378	-0.111405	-0.482889	0.487759	0.266601	-0.461001	0.500548	0.234364	-0.281404	0.080864	0.187559	-0.267310	0.077336	0.144536	-0.274541	0.086759	-0.044367
14569	121.408333	-0.818693	0.715157	0.056759	-0.788643	0.730137	-0.077923	-0.751041	0.914100	0.077500	-0.720184	0.909750	-0.065128	-0.618531	1.121779	0.071428	-0.611929	1.140819	-0.031208	-0.574016	0.778716	0.225667				-0.536878	0.774310	-0.188015	-0.445794	0.496405	-0.111372	-0.482891	0.487755	0.266620	-0.461001	0.500564	0.234405	-0.281257	0.080959	0.187619	-0.267144	0.077358	0.144664	-0.274378	0.086724	-0.044362
14570	121.416667	-0.818688	0.715144	0.056793	-0.788648	0.730130	-0.077842	-0.751019	0.914096	0.077512	-0.720137	0.909762	-0.065066	-0.618486	1.121786	0.071408	-0.611900	1.140784	-0.031240	-0.573989	0.778720	0.225663				-0.536875	0.774310	-0.187985	-0.445801	0.496442	-0.111336	-0.482890	0.487751	0.266640	-0.460996	0.500579	0.234447	-0.281081	0.080999	0.187728	-0.266949	0.077437	0.144734	-0.274188	0.086670	-0.044325
14571	121.425000	-0.818690	0.715158	0.056846	-0.788626	0.730135	-0.077842	-0.750997	0.914093	0.077536	-0.720065	0.909744	-0.065004	-0.618439	1.121794	0.071379	-0.611885	1.140758	-0.031271	-0.573953	0.778731	0.225665				-0.536882	0.774318	-0.187934	-0.445826	0.496487	-0.111284	-0.482888	0.487763	0.266659	-0.460997	0.500608	0.234492	-0.280911	0.080989	0.187841	-0.266772	0.077510	0.144819	-0.273969	0.086717	-0.044401
14572	121.433333	-0.818672	0.715149	0.056872	-0.788641	0.730109	-0.077770	-0.750973	0.914093	0.077552	-0.720115	0.909725	-0.065062	-0.618404	1.121814	0.071378	-0.611882	1.140736	-0.031300	-0.573916	0.778740	0.225666				-0.536921	0.774322	-0.187842	-0.445844	0.496546	-0.111237	-0.482891	0.487779	0.266685	-0.460885	0.500183	0.234176	-0.280798	0.081019	0.187871	-0.266650	0.077566	0.144902	-0.273630	0.086716	-0.044262
14573	121.441667	-0.818701	0.715155	0.056938	-0.788634	0.730094	-0.077767	-0.750955	0.914085	0.077580	-0.720083	0.909746	-0.064994	-0.618363	1.121825	0.071377	-0.611871	1.140709	-0.031314	-0.573887	0.778744	0.225676				-0.536945	0.774319	-0.187766	-0.445854	0.496594	-0.111206	-0.482887	0.487786	0.266699	-0.460881	0.500182	0.234183	-0.280696	0.081041	0.187938	-0.266558	0.077611	0.144968	-0.273400	0.086566	-0.044221
14574	121.450000	-0.818611	0.715112	0.056922	-0.788595	0.730095	-0.077759	-0.750926	0.914068	0.077606	-0.720071	0.909735	-0.064965	-0.618322	1.121857	0.071362	-0.611810	1.140579	-0.031171	-0.573861	0.778746	0.225685				-0.536970	0.774311	-0.187689	-0.445863	0.496623	-0.111185	-0.482886	0.487787	0.266708	-0.460880	0.500183	0.234191	-0.280576	0.080970	0.188035	-0.266499	0.077633	0.145018	-0.273115	0.086534	-0.044198
14575	121.458333	-0.818574	0.715091	0.056937	-0.788572	0.730076	-0.077774	-0.750908	0.914054	0.077643	-0.720059	0.909726	-0.064936	-0.618303	1.121850	0.071403	-0.611806	1.140540	-0.031154	-0.573841	0.778745	0.225711				-0.536979	0.774312	-0.187634	-0.445859	0.496634	-0.111165	-0.482881	0.487782	0.266715	-0.460884	0.500185	0.234201	-0.280580	0.081072	0.188049	-0.266461	0.077631	0.145045	-0.272817	0.086491	-0.044185
14576	121.466667	-0.818529	0.715042	0.056923	-0.788608	0.730020	-0.077701	-0.750886	0.914038	0.077681	-0.720061	0.909717	-0.064905	-0.618274	1.121863	0.071432	-0.611806	1.140501	-0.031125	-0.573828	0.778747	0.225742				-0.537004	0.774312	-0.187583	-0.445850	0.496662	-0.111150	-0.482881	0.487774	0.266717	-0.460881	0.500183	0.234210	-0.280545	0.081038	0.188055	-0.266470	0.077573	0.145097	-0.272478	0.086455	-0.044180
14577	121.475000	-0.818652	0.715150	0.057043	-0.788594	0.729996	-0.077737	-0.750867	0.914023	0.077720	-0.720054	0.909704	-0.064867	-0.618223	1.121873	0.071442	-0.611808	1.140475	-0.031103	-0.573819	0.778741	0.225765				-0.537013	0.774319	-0.187544	-0.445845	0.496683	-0.111136	-0.482882	0.487765	0.266719	-0.460886	0.500175	0.234208	-0.280502	0.080943	0.188105	-0.266465	0.077592	0.145091	-0.272184	0.086407	-0.044175
14578	121.483333	-0.818490	0.715047	0.056920	-0.788560	0.730013	-0.077752	-0.750849	0.914013	0.077758	-0.720048	0.909695	-0.064828	-0.618208	1.121891	0.071487	-0.611832	1.140456	-0.031095	-0.573809	0.778734	0.225787				-0.536980	0.774325	-0.187531	-0.445836	0.496689	-0.111113	-0.482883	0.487757	0.266717	-0.460891	0.500168	0.234205	-0.280528	0.080929	0.188104	-0.266503	0.077558	0.145115	-0.271874	0.086368	-0.044173
14579	121.491667	-0.818475	0.715038	0.056901	-0.788541	0.729991	-0.077799	-0.750830	0.914012	0.077790	-0.720059	0.909693	-0.064791	-0.618181	1.121894	0.071559	-0.611841	1.140442	-0.031042	-0.573801	0.778722	0.225807				-0.536975	0.774334	-0.187491	-0.445828	0.496726	-0.111099	-0.482889	0.487753	0.266717	-0.460897	0.500173	0.234206	-0.280633	0.081017	0.188057	-0.266557	0.077560	0.145107	-0.271590	0.086414	-0.044293
14580	121.500000	-0.818451	0.715013	0.056850	-0.788586	0.729987	-0.077773	-0.750813	0.914016	0.077823	-0.720049	0.909715	-0.064763	-0.618152	1.121916	0.071596	-0.611860	1.140447	-0.031010	-0.573793	0.778711	0.225823				-0.536996	0.774339	-0.187449	-0.445812	0.496752	-0.111072	-0.482894	0.487756	0.266720	-0.460901	0.500163	0.234197	-0.280662	0.080909	0.188056	-0.266624	0.077564	0.145091	-0.271233	0.086417	-0.044297
14581	121.508333	-0.818581	0.715074	0.056915	-0.788605	0.730002	-0.077711	-0.750800	0.914025	0.077851	-0.720068	0.909699	-0.064718	-0.618116	1.121928	0.071629	-0.611874	1.140459	-0.030958	-0.573784	0.778704	0.225837				-0.536990	0.774353	-0.187425	-0.445812	0.496790	-0.111057	-0.482902	0.487761	0.266719	-0.460909	0.500162	0.234188	-0.280776	0.080907	0.188028	-0.266694	0.077599	0.145022	-0.270904	0.086341	-0.044166
14582	121.516667	-0.818456	0.715029	0.056805	-0.788584	0.730038	-0.077755	-0.750787	0.914029	0.077874	-0.720038	0.909756	-0.064705	-0.618101	1.121949	0.071698	-0.611880	1.140470	-0.030900	-0.573782	0.778701	0.225849				-0.536962	0.774372	-0.187419	-0.445816	0.496812	-0.111031	-0.482907	0.487761	0.266720	-0.460919	0.500165	0.234182	-0.280901	0.080895	0.187983	-0.266842	0.077534	0.145025	-0.270591	0.086354	-0.044153
14583	121.525000	-0.818468	0.715052	0.056796	-0.788617	0.730034	-0.077740	-0.750783	0.914043	0.077886	-0.720057	0.909767	-0.064695	-0.618062	1.121953	0.071755	-0.611893	1.140482	-0.030789	-0.573779	0.778693	0.225862				-0.536987	0.774370	-0.187392	-0.445826	0.496850	-0.111031	-0.482918	0.487770	0.266719	-0.460931	0.500177	0.234185	-0.281063	0.080952	0.187940	-0.267012	0.077486	0.144959	-0.270256	0.086365	-0.044153
14584	121.533333	-0.818609	0.715140	0.056883	-0.788654	0.730027	-0.077726	-0.750789	0.914061	0.077902	-0.720072	0.909776	-0.064684	-0.618062	1.121966	0.071851	-0.611930	1.140532	-0.030792	-0.573779	0.778690	0.225874				-0.536997	0.774380	-0.187374	-0.445838	0.496880	-0.111020	-0.482924	0.487770	0.266720	-0.460936	0.500179	0.234184	-0.281177	0.080889	0.187897	-0.267183	0.077418	0.144904	-0.269917	0.086376	-0.044145
14585	121.541667	-0.818539	0.715101	0.056818	-0.788656	0.730033	-0.077760	-0.750790	0.914072	0.077904	-0.720057	0.909820	-0.064689	-0.618037	1.121967	0.071904	-0.611951	1.140578	-0.030779	-0.573798	0.778688	0.225891				-0.536984	0.774394	-0.187392	-0.445857	0.496903	-0.111020	-0.482925	0.487758	0.266713	-0.460944	0.500178	0.234183	-0.281336	0.080858	0.187805	-0.267311	0.077433	0.144772	-0.269617	0.086372	-0.044104
14586	121.550000	-0.818488	0.715084	0.056779	-0.788634	0.730050	-0.077845	-0.750793	0.914076	0.077896	-0.720043	0.909862	-0.064705	-0.618018	1.121961	0.071982	-0.611921	1.140497	-0.030599	-0.573822	0.778681	0.225906				-0.536998	0.774384	-0.187381	-0.445881	0.496929	-0.111023	-0.482928	0.487748	0.266704	-0.460952	0.500182	0.234187	-0.281518	0.080843	0.187765	-0.267498	0.077392	0.144689	-0.269338	0.086450	-0.044197
14587	121.558333	-0.818483	0.715070	0.056754	-0.788713	0.729997	-0.077795	-0.750800	0.914079	0.077882	-0.720083	0.909842	-0.064710	-0.618005	1.121966	0.072048	-0.611920	1.140512	-0.030542	-0.573863	0.778672	0.225925				-0.536996	0.774382	-0.187376	-0.445900	0.496958	-0.111016	-0.482937	0.487740	0.266698	-0.461015	0.500395	0.234342	-0.281720	0.080819	0.187653	-0.267690	0.077369	0.144572	-0.268988	0.086390	-0.044032
14588	121.566667	-0.818614	0.715105	0.056821	-0.788708	0.730014	-0.077821	-0.750806	0.914077	0.077859	-0.720061	0.909886	-0.064728	-0.618028	1.122002	0.072161	-0.611920	1.140520	-0.030486	-0.573909	0.778667	0.225940				-0.536996	0.774393	-0.187343	-0.445920	0.496983	-0.111016	-0.482950	0.487742	0.266691	-0.461079	0.500599	0.234485	-0.281961	0.080824	0.187525	-0.267935	0.077328	0.144472	-0.268611	0.086458	-0.043993
14589	121.575000	-0.818550	0.715068	0.056750	-0.788720	0.729976	-0.077868	-0.750810	0.914065	0.077829	-0.720064	0.909891	-0.064760	-0.617984	1.121915	0.072144	-0.611910	1.140514	-0.030425	-0.573955	0.778652	0.225948				-0.536973	0.774402	-0.187319	-0.445939	0.497008	-0.111005	-0.482958	0.487740	0.266690	-0.461090	0.500576	0.234453	-0.282259	0.080820	0.187411	-0.268269	0.077192	0.144467	-0.268309	0.086464	-0.043933
14590	121.583333	-0.818500	0.715051	0.056695	-0.788744	0.729951	-0.077908	-0.750822	0.914054	0.077798	-0.720072	0.909906	-0.064799	-0.617983	1.121894	0.072191	-0.611903	1.140529	-0.030369	-0.574002	0.778633	0.225951				-0.536976	0.774402	-0.187274	-0.445956	0.497036	-0.111000	-0.482962	0.487746	0.266684	-0.461102	0.500561	0.234420	-0.282607	0.080873	0.187222	-0.268564	0.077216	0.144249	-0.267957	0.086509	-0.043870
14591	121.591667	-0.818628	0.715084	0.056746	-0.788807	0.729915	-0.077875	-0.750829	0.914040	0.077757	-0.720109	0.909870	-0.064856	-0.617987	1.121872	0.072218	-0.611882	1.140553	-0.030328	-0.574052	0.778618	0.225946				-0.536972	0.774392	-0.187256	-0.445963	0.497063	-0.110994	-0.482972	0.487748	0.266683	-0.461111	0.500535	0.234381	-0.282951	0.080857	0.187056	-0.268910	0.077162	0.144091	-0.267617	0.086572	-0.043860
14592	121.600000	-0.818630	0.715077	0.056725	-0.788836	0.729911	-0.077855	-0.750840	0.914021	0.077719	-0.720118	0.909875	-0.064926	-0.617991	1.121853	0.072243	-0.611854	1.140578	-0.030297	-0.574098	0.778601	0.225942				-0.536977	0.774404	-0.187222	-0.445967	0.497085	-0.110995	-0.482975	0.487742	0.266676	-0.461117	0.500495	0.234340	-0.283352	0.080845	0.186882	-0.269270	0.077106	0.143922	-0.267323	0.086614	-0.043851
14593	121.608333	-0.818497	0.715014	0.056615	-0.788831	0.729871	-0.077949	-0.750852	0.914003	0.077685	-0.720097	0.909916	-0.064913	-0.617996	1.121830	0.072264	-0.611833	1.140622	-0.030288	-0.574131	0.778586	0.225935				-0.536981	0.774410	-0.187215	-0.445967	0.497096	-0.110983	-0.482972	0.487727	0.266676	-0.461114	0.500442	0.234292	-0.283741	0.080754	0.186744	-0.269721	0.076995	0.143755	-0.267064	0.086629	-0.043842
14594	121.616667	-0.818634	0.715065	0.056698	-0.788870	0.729835	-0.077982	-0.750858	0.913985	0.077646	-0.720114	0.909923	-0.064950	-0.618017	1.121788	0.072314	-0.611811	1.140632	-0.030241	-0.574154	0.778572	0.225930				-0.536990	0.774408	-0.187213	-0.445961	0.497126	-0.110981	-0.482974	0.487718	0.266673	-0.461222	0.500681	0.234440	-0.284244	0.080795	0.186494	-0.270172	0.076919	0.143557	-0.266805	0.086634	-0.043839
14595	121.625000	-0.818562	0.715036	0.056645	-0.788900	0.729847	-0.077945	-0.750874	0.913972	0.077615	-0.720136	0.909920	-0.065002	-0.618033	1.121790	0.072294	-0.611786	1.140692	-0.030238	-0.574172	0.778563	0.225926				-0.537000	0.774408	-0.187230	-0.445961	0.497147	-0.110979	-0.482968	0.487704	0.266668	-0.461221	0.500613	0.234374	-0.284720	0.080785	0.186289	-0.270648	0.076829	0.143376	-0.266517	0.086665	-0.043854
14596	121.633333	-0.818623	0.715071	0.056692	-0.788917	0.729820	-0.078001	-0.750891	0.913950	0.077582	-0.720136	0.909951	-0.065000	-0.618050	1.121838	0.072319	-0.611746	1.140773	-0.030255	-0.574182	0.778549	0.225917				-0.537003	0.774406	-0.187258	-0.445954	0.497172	-0.110987	-0.482961	0.487691	0.266660	-0.461210	0.500545	0.234304	-0.285197	0.080815	0.186130	-0.271130	0.076763	0.143174	-0.266282	0.086676	-0.043862
14597	121.641667	-0.818469	0.715007	0.056591	-0.788925	0.729837	-0.077995	-0.750914	0.913942	0.077558	-0.720158	0.909950	-0.065027	-0.618038	1.121794	0.072298	-0.611702	1.140783	-0.030204	-0.574193	0.778541	0.225911				-0.537000	0.774401	-0.187290	-0.445951	0.497186	-0.110987	-0.482952	0.487680	0.266657	-0.461204	0.500475	0.234234	-0.285724	0.080795	0.185695	-0.271554	0.076721	0.142906	-0.266046	0.086715	-0.043881
14598	121.650000	-0.818453	0.715009	0.056575	-0.788957	0.729815	-0.078026	-0.750925	0.913940	0.077526	-0.720200	0.909926	-0.065090	-0.618064	1.121785	0.072321	-0.611672	1.140844	-0.030196	-0.574196	0.778539	0.225906				-0.536998	0.774404	-0.187321	-0.445947	0.497210	-0.110994	-0.482948	0.487680	0.266653	-0.461193	0.500423	0.234170	-0.286214	0.080809	0.185426	-0.272026	0.076616	0.142703	-0.265845	0.086744	-0.043894
14599	121.658333	-0.818573	0.715104	0.056675	-0.788962	0.729855	-0.077988	-0.750938	0.913932	0.077497	-0.720205	0.909951	-0.065095	-0.618074	1.121829	0.072321	-0.611638	1.140929	-0.030181	-0.574204	0.778530	0.225902				-0.536995	0.774405	-0.187347	-0.445946	0.497233	-0.110996	-0.482938	0.487686	0.266648	-0.461186	0.500379	0.234114	-0.286640	0.080829	0.185222	-0.272463	0.076577	0.142486	-0.265649	0.086770	-0.043901
14600	121.666667	-0.818410	0.715045	0.056556	-0.789001	0.729828	-0.078013	-0.750956	0.913928	0.077471	-0.720205	0.909967	-0.065096	-0.618070	1.121829	0.072305	-0.611588	1.141001	-0.030144	-0.574211	0.778527	0.225897				-0.536967	0.774421	-0.187383	-0.445947	0.497258	-0.111002	-0.482929	0.487685	0.266642	-0.461181	0.500393	0.234110	-0.287053	0.080845	0.185046	-0.272854	0.076574	0.142310	-0.265417	0.086821	-0.043918
14601	121.675000	-0.818396	0.715064	0.056535	-0.788999	0.729825	-0.078069	-0.750961	0.913926	0.077445	-0.720227	0.909957	-0.065143	-0.618085	1.121846	0.072306	-0.611580	1.141089	-0.030165	-0.574227	0.778519	0.225901				-0.536968	0.774416	-0.187409	-0.445947	0.497283	-0.111023	-0.482918	0.487671	0.266624	-0.461170	0.500370	0.234073	-0.287363	0.080889	0.184959	-0.273190	0.076543	0.142234	-0.265267	0.086830	-0.043919
14602	121.683333	-0.818518	0.715146	0.056604	-0.789018	0.729801	-0.078114	-0.750961	0.913924	0.077416	-0.720222	0.909987	-0.065146	-0.618104	1.121870	0.072304	-0.611543	1.141138	-0.030116	-0.574242	0.778510	0.225898				-0.536971	0.774406	-0.187432	-0.445949	0.497301	-0.111040	-0.482909	0.487656	0.266603	-0.461157	0.500352	0.234044	-0.287573	0.080934	0.184943	-0.273412	0.076575	0.142216	-0.265088	0.086845	-0.043930
14603	121.691667	-0.818511	0.715171	0.056570	-0.789022	0.729787	-0.078144	-0.750967	0.913922	0.077386	-0.720223	0.909986	-0.065183	-0.618143	1.121929	0.072330	-0.611533	1.141223	-0.030116	-0.574256	0.778507	0.225895				-0.537010	0.774411	-0.187436	-0.445956	0.497313	-0.111058	-0.482895	0.487640	0.266585	-0.461143	0.500336	0.234022	-0.287601	0.080953	0.185004	-0.273463	0.076609	0.142261	-0.264935	0.086865	-0.043931
14604	121.700000	-0.818374	0.715143	0.056439	-0.789002	0.729809	-0.078135	-0.750964	0.913922	0.077348	-0.720199	0.910010	-0.065188	-0.618138	1.121904	0.072295	-0.611512	1.141300	-0.030097	-0.574268	0.778504	0.225880				-0.537019	0.774402	-0.187470	-0.445956	0.497328	-0.111081	-0.482875	0.487635	0.266569	-0.461118	0.500322	0.234001	-0.287534	0.080942	0.185048	-0.273393	0.076623	0.142319	-0.264801	0.086876	-0.043938
14605	121.708333	-0.818371	0.715166	0.056387	-0.789025	0.729770	-0.078189	-0.750955	0.913917	0.077305	-0.720209	0.910002	-0.065237	-0.618170	1.121937	0.072299	-0.611514	1.141359	-0.030093	-0.574272	0.778515	0.225848				-0.537050	0.774392	-0.187489	-0.445954	0.497346	-0.111101	-0.482859	0.487642	0.266546	-0.461096	0.500330	0.233992	-0.287392	0.080927	0.185100	-0.273253	0.076639	0.142367	-0.264687	0.086889	-0.043937
14606	121.716667	-0.818365	0.715186	0.056328	-0.788995	0.729810	-0.078226	-0.750944	0.913911	0.077260	-0.720221	0.909988	-0.065282	-0.618206	1.121970	0.072293	-0.611513	1.141423	-0.030092	-0.574268	0.778526	0.225789				-0.537055	0.774392	-0.187541	-0.445949	0.497359	-0.111121	-0.482846	0.487657	0.266515	-0.461081	0.500346	0.233968	-0.287252	0.080926	0.185140	-0.273110	0.076660	0.142413	-0.264589	0.086910	-0.043936
14607	121.725000	-0.818349	0.715185	0.056260	-0.788991	0.729796	-0.078325	-0.750937	0.913906	0.077221	-0.720187	0.910010	-0.065300	-0.618215	1.121954	0.072269	-0.611535	1.141535	-0.030165	-0.574253	0.778542	0.225717				-0.537078	0.774388	-0.187581	-0.445952	0.497369	-0.111146	-0.482842	0.487683	0.266479	-0.461081	0.500362	0.233950	-0.287113	0.080937	0.185158	-0.272967	0.076693	0.142431	-0.264515	0.086925	-0.043944
14608	121.733333	-0.818347	0.715163	0.056200	-0.788986	0.729783	-0.078376	-0.750924	0.913884	0.077173	-0.720185	0.909986	-0.065359	-0.618206	1.121907	0.072219	-0.611565	1.141627	-0.030239	-0.574235	0.778548	0.225625				-0.537071	0.774385	-0.187647	-0.445963	0.497375	-0.111170	-0.482851	0.487704	0.266452	-0.461089	0.500388	0.233934	-0.287003	0.080951	0.185163	-0.272844	0.076729	0.142426	-0.264455	0.086942	-0.043957
14609	121.741667	-0.818311	0.715139	0.056150	-0.788991	0.729720	-0.078429	-0.750903	0.913857	0.077135	-0.720202	0.909944	-0.065393	-0.618219	1.121887	0.072179	-0.611548	1.141651	-0.030213	-0.574201	0.778534	0.225528				-0.537080	0.774379	-0.187701	-0.445969	0.497393	-0.111192	-0.482866	0.487713	0.266437	-0.461099	0.500405	0.233937	-0.286925	0.080973	0.185171	-0.272768	0.076721	0.142420	-0.264394	0.086966	-0.043977
14610	121.750000	-0.818286	0.715111	0.056126	-0.789022	0.729693	-0.078357	-0.750879	0.913826	0.077097	-0.720230	0.909901	-0.065430	-0.618246	1.121842	0.072169	-0.611533	1.141659	-0.030175	-0.574166	0.778517	0.225442				-0.537114	0.774377	-0.187730	-0.445982	0.497404	-0.111206	-0.482877	0.487714	0.266432	-0.461109	0.500409	0.233940	-0.286875	0.080979	0.185171	-0.272721	0.076712	0.142408	-0.264405	0.086965	-0.043980
14611	121.758333	-0.818266	0.715071	0.056123	-0.788950	0.729702	-0.078457	-0.750850	0.913779	0.077065	-0.720202	0.909898	-0.065450	-0.618269	1.121835	0.072122	-0.611564	1.141675	-0.030204	-0.574130	0.778505	0.225376				-0.537120	0.774370	-0.187798	-0.445986	0.497412	-0.111218	-0.482881	0.487703	0.266439	-0.461117	0.500404	0.233951	-0.286861	0.080977	0.185160	-0.272704	0.076684	0.142402	-0.264426	0.086959	-0.043993
14612	121.766667	-0.818237	0.715037	0.056140	-0.788932	0.729661	-0.078502	-0.750819	0.913728	0.077038	-0.720221	0.909860	-0.065497	-0.618291	1.121757	0.072069	-0.611598	1.141724	-0.030241	-0.574099	0.778503	0.225334				-0.537140	0.774356	-0.187869	-0.445995	0.497409	-0.111215	-0.482884	0.487699	0.266456	-0.461118	0.500396	0.233962	-0.286901	0.081026	0.185112	-0.272715	0.076672	0.142385	-0.264475	0.086959	-0.044005
14613	121.775000	-0.818193	0.715012	0.056172	-0.788942	0.729588	-0.078523	-0.750786	0.913677	0.077017	-0.720250	0.909789	-0.065502	-0.618332	1.121714	0.072009	-0.611636	1.141816	-0.030291	-0.574070	0.778504	0.225317				-0.537214	0.774327	-0.187916	-0.445997	0.497430	-0.111215	-0.482874	0.487695	0.266476	-0.461110	0.500393	0.233982	-0.286923	0.080962	0.185139	-0.272759	0.076661	0.142374	-0.264550	0.086952	-0.044011
14614	121.783333	-0.818169	0.714999	0.056204	-0.788885	0.729646	-0.078533	-0.750753	0.913633	0.077006	-0.720189	0.909718	-0.065433	-0.618372	1.121675	0.071941	-0.611685	1.141886	-0.030338	-0.574047	0.778518	0.225321				-0.537252	0.774302	-0.188013	-0.445998	0.497435	-0.111208	-0.482861	0.487694	0.266498	-0.461099	0.500383	0.233993	-0.286999	0.080945	0.185130	-0.272819	0.076573	0.142544	-0.264653	0.086936	-0.044028
14615	121.791667	-0.818147	0.715005	0.056234	-0.788909	0.729600	-0.078495	-0.750724	0.913599	0.077000	-0.720196	0.909699	-0.065431	-0.618400	1.121624	0.071853	-0.611729	1.141955	-0.030389	-0.574030	0.778528	0.225329				-0.537336	0.774262	-0.188092	-0.445998	0.497425	-0.111207	-0.482844	0.487688	0.266510	-0.461085	0.500373	0.233989	-0.287090	0.080944	0.185138	-0.272935	0.076661	0.142399	-0.264793	0.086914	-0.044036
14616	121.800000	-0.818122	0.715032	0.056261	-0.788927	0.729557	-0.078499	-0.750685	0.913569	0.076991	-0.720226	0.909637	-0.065451	-0.618443	1.121593	0.071796	-0.611767	1.142038	-0.030439	-0.574012	0.778540	0.225338				-0.537431	0.774219	-0.188170	-0.445996	0.497408	-0.111210	-0.482827	0.487688	0.266520	-0.461076	0.500368	0.233982	-0.287177	0.080938	0.185138	-0.273039	0.076668	0.142416	-0.264943	0.086886	-0.044048
14617	121.808333	-0.818112	0.715080	0.056281	-0.788968	0.729583	-0.078420	-0.750647	0.913564	0.076997	-0.720245	0.909605	-0.065456	-0.618460	1.121531	0.071705	-0.611821	1.142132	-0.030510	-0.573987	0.778549	0.225338				-0.537562	0.774168	-0.188232	-0.445987	0.497407	-0.111218	-0.482817	0.487688	0.266522	-0.461064	0.500370	0.233983	-0.287241	0.080949	0.185171	-0.273115	0.076697	0.142434	-0.265123	0.086865	-0.044051
14618	121.816667	-0.818116	0.715131	0.056302	-0.788919	0.729644	-0.078445	-0.750601	0.913566	0.077003	-0.720246	0.909605	-0.065436	-0.618486	1.121493	0.071660	-0.611873	1.142194	-0.030533	-0.573949	0.778555	0.225319				-0.537663	0.774142	-0.188291	-0.445981	0.497390	-0.111213	-0.482811	0.487687	0.266528	-0.461057	0.500367	0.233987	-0.287308	0.080959	0.185173	-0.273176	0.076719	0.142458	-0.265321	0.086844	-0.044045
14619	121.825000	-0.818125	0.715193	0.056313	-0.788933	0.729649	-0.078438	-0.750556	0.913576	0.077011	-0.720273	0.909568	-0.065492	-0.618486	1.121418	0.071524	-0.611934	1.142279	-0.030579	-0.573890	0.778553	0.225280				-0.537753	0.774121	-0.188358	-0.445978	0.497375	-0.111209	-0.482805	0.487686	0.266538	-0.461055	0.500364	0.233995	-0.287332	0.080957	0.185191	-0.273200	0.076720	0.142464	-0.265609	0.086801	-0.044029
14620	121.833333	-0.818128	0.715253	0.056322	-0.788915	0.729633	-0.078449	-0.750502	0.913590	0.077015	-0.720311	0.909556	-0.065465	-0.618520	1.121366	0.071472	-0.611985	1.142371	-0.030623	-0.573814	0.778566	0.225222				-0.537861	0.774096	-0.188404	-0.445969	0.497368	-0.111215	-0.482807	0.487682	0.266540	-0.461053	0.500362	0.234001	-0.287327	0.080959	0.185203	-0.273192	0.076720	0.142473	-0.265877	0.086783	-0.044023
14621	121.841667	-0.818124	0.715301	0.056324	-0.788911	0.729683	-0.078430	-0.750448	0.913614	0.077022	-0.720339	0.909577	-0.065466	-0.618524	1.121314	0.071408	-0.612040	1.142455	-0.030656	-0.573716	0.778590	0.225148				-0.537952	0.774073	-0.188451	-0.445967	0.497343	-0.111207	-0.482802	0.487679	0.266541	-0.461048	0.500357	0.234007	-0.287293	0.080952	0.185203	-0.273158	0.076711	0.142461	-0.266205	0.086759	-0.044017
14622	121.850000	-0.818116	0.715333	0.056324	-0.788861	0.729705	-0.078432	-0.750398	0.913640	0.077029	-0.720378	0.909576	-0.065460	-0.618505	1.121217	0.071322	-0.612111	1.142557	-0.030704	-0.573600	0.778618	0.225057				-0.538037	0.774058	-0.188502	-0.445968	0.497329	-0.111206	-0.482798	0.487683	0.266541	-0.461038	0.500308	0.233969	-0.287243	0.080940	0.185205	-0.273107	0.076699	0.142468	-0.266635	0.086724	-0.044007
14623	121.858333	-0.818107	0.715371	0.056338	-0.788859	0.729700	-0.078435	-0.750349	0.913664	0.077028	-0.720402	0.909597	-0.065465	-0.618497	1.121170	0.071290	-0.612177	1.142632	-0.030723	-0.573471	0.778660	0.224966				-0.538131	0.774042	-0.188541	-0.445968	0.497313	-0.111217	-0.482796	0.487694	0.266539	-0.461034	0.500314	0.233972	-0.287194	0.080958	0.185183	-0.273027	0.076709	0.142458	-0.267076	0.086724	-0.044042
14624	121.866667	-0.818073	0.715374	0.056332	-0.788819	0.729715	-0.078434	-0.750298	0.913686	0.077024	-0.720432	0.909584	-0.065476	-0.618498	1.121111	0.071279	-0.612286	1.142799	-0.030863	-0.573334	0.778691	0.224872				-0.538217	0.774013	-0.188604	-0.445969	0.497285	-0.111242	-0.482791	0.487705	0.266525	-0.461024	0.500319	0.233968	-0.287137	0.080973	0.185164	-0.272938	0.076713	0.142447	-0.267608	0.086662	-0.044102
14625	121.875000	-0.818093	0.715391	0.056373	-0.788821	0.729704	-0.078437	-0.750252	0.913708	0.077014	-0.720448	0.909590	-0.065479	-0.618503	1.121091	0.071273	-0.612344	1.142828	-0.030804	-0.573202	0.778722	0.224789				-0.538294	0.773981	-0.188667	-0.445973	0.497244	-0.111269	-0.482775	0.487711	0.266511	-0.461011	0.500327	0.233960	-0.287038	0.080899	0.185193	-0.272887	0.076681	0.142461	-0.268215	0.086661	-0.044293
14626	121.883333	-0.817988	0.715344	0.056334	-0.788800	0.729729	-0.078382	-0.750209	0.913726	0.077012	-0.720458	0.909591	-0.065504	-0.618483	1.121030	0.071256	-0.612414	1.142809	-0.030720	-0.573086	0.778735	0.224720				-0.538360	0.773943	-0.188740	-0.445973	0.497193	-0.111292	-0.482765	0.487719	0.266506	-0.461001	0.500334	0.233954	-0.286970	0.080877	0.185206	-0.272808	0.076671	0.142455	-0.268793	0.086567	-0.044303
14627	121.891667	-0.818020	0.715388	0.056399	-0.788789	0.729661	-0.078441	-0.750163	0.913729	0.077001	-0.720484	0.909531	-0.065529	-0.618461	1.120993	0.071267	-0.612484	1.142891	-0.030705	-0.573003	0.778744	0.224678				-0.538405	0.773910	-0.188823	-0.445961	0.497147	-0.111337	-0.482762	0.487720	0.266508	-0.460992	0.500339	0.233962	-0.286921	0.080922	0.185190	-0.272737	0.076641	0.142468	-0.269462	0.086561	-0.044417
14628	121.900000	-0.817849	0.715264	0.056329	-0.788784	0.729654	-0.078434	-0.750116	0.913731	0.076988	-0.720475	0.909536	-0.065557	-0.618428	1.120953	0.071278	-0.612554	1.142955	-0.030685	-0.572937	0.778755	0.224645				-0.538433	0.773880	-0.188908	-0.445952	0.497088	-0.111364	-0.482759	0.487721	0.266512	-0.460990	0.500347	0.233978	-0.286816	0.080831	0.185241	-0.272664	0.076612	0.142476	-0.270057	0.086509	-0.044401
14629	121.908333	-0.817964	0.715323	0.056391	-0.788752	0.729675	-0.078422	-0.750066	0.913730	0.076974	-0.720465	0.909536	-0.065568	-0.618383	1.120917	0.071289	-0.612619	1.143005	-0.030658	-0.572895	0.778764	0.224628				-0.538446	0.773865	-0.188985	-0.445933	0.497013	-0.111378	-0.482756	0.487726	0.266521	-0.460988	0.500345	0.233983	-0.286746	0.080842	0.185252	-0.272580	0.076576	0.142492	-0.270740	0.086484	-0.044417
14630	121.916667	-0.817898	0.715322	0.056355	-0.788719	0.729706	-0.078406	-0.750029	0.913740	0.076969	-0.720455	0.909542	-0.065580	-0.618333	1.120878	0.071303	-0.612678	1.143043	-0.030626	-0.572865	0.778779	0.224613				-0.538444	0.773853	-0.189064	-0.445908	0.496939	-0.111403	-0.482754	0.487730	0.266531	-0.460986	0.500347	0.233990	-0.286648	0.080778	0.185288	-0.272500	0.076554	0.142517	-0.271371	0.086502	-0.044454
14631	121.925000	-0.817906	0.715354	0.056348	-0.788715	0.729694	-0.078407	-0.749987	0.913747	0.076948	-0.720460	0.909525	-0.065590	-0.618262	1.120824	0.071314	-0.612725	1.143072	-0.030605	-0.572845	0.778790	0.224587				-0.538438	0.773856	-0.189148	-0.445884	0.496837	-0.111423	-0.482753	0.487741	0.266545	-0.460983	0.500343	0.233994	-0.286570	0.080781	0.185300	-0.272402	0.076533	0.142535	-0.272054	0.086508	-0.044458
14632	121.933333	-0.817917	0.715400	0.056337	-0.788675	0.729784	-0.078405	-0.749947	0.913759	0.076933	-0.720450	0.909530	-0.065598	-0.618197	1.120784	0.071308	-0.612761	1.143080	-0.030583	-0.572829	0.778803	0.224550				-0.538426	0.773852	-0.189232	-0.445850	0.496736	-0.111453	-0.482751	0.487749	0.266547	-0.460983	0.500346	0.233993	-0.286480	0.080770	0.185290	-0.272289	0.076526	0.142549	-0.272711	0.086526	-0.044438
14633	121.941667	-0.818001	0.715491	0.056378	-0.788689	0.729801	-0.078382	-0.749918	0.913779	0.076909	-0.720412	0.909557	-0.065610	-0.618149	1.120726	0.071310	-0.612794	1.143080	-0.030572	-0.572817	0.778815	0.224507				-0.538397	0.773846	-0.189329	-0.445832	0.496640	-0.111484	-0.482750	0.487760	0.266543	-0.460983	0.500348	0.233983	-0.286325	0.080672	0.185349	-0.272155	0.076505	0.142572	-0.273284	0.086573	-0.044424
14634	121.950000	-0.817946	0.715497	0.056307	-0.788689	0.729831	-0.078381	-0.749885	0.913801	0.076874	-0.720380	0.909549	-0.065684	-0.618088	1.120719	0.071332	-0.612821	1.143068	-0.030560	-0.572813	0.778817	0.224466				-0.538365	0.773838	-0.189414	-0.445800	0.496566	-0.111527	-0.482752	0.487773	0.266548	-0.460984	0.500357	0.233980	-0.286215	0.080710	0.185353	-0.271999	0.076523	0.142638	-0.273897	0.086686	-0.044485
14635	121.958333	-0.817958	0.715540	0.056297	-0.788655	0.729896	-0.078376	-0.749854	0.913820	0.076841	-0.720351	0.909549	-0.065684	-0.618031	1.120689	0.071328	-0.612827	1.143050	-0.030566	-0.572814	0.778812	0.224420				-0.538345	0.773829	-0.189487	-0.445784	0.496477	-0.111550	-0.482759	0.487789	0.266544	-0.460993	0.500369	0.233985	-0.286042	0.080690	0.185406	-0.271835	0.076503	0.142703	-0.274341	0.086718	-0.044402
14636	121.966667	-0.817961	0.715577	0.056286	-0.788658	0.729924	-0.078365	-0.749827	0.913847	0.076808	-0.720303	0.909566	-0.065687	-0.617976	1.120645	0.071326	-0.612822	1.143022	-0.030582	-0.572818	0.778813	0.224378				-0.538328	0.773815	-0.189556	-0.445768	0.496409	-0.111582	-0.482769	0.487804	0.266546	-0.461007	0.500383	0.233993	-0.285828	0.080699	0.185517	-0.271622	0.076452	0.142861	-0.274596	0.086860	-0.044334
14637	121.975000	-0.818038	0.715648	0.056327	-0.788622	0.729980	-0.078364	-0.749789	0.913891	0.076769	-0.720248	0.909580	-0.065715	-0.617903	1.120593	0.071312	-0.612804	1.142973	-0.030587	-0.572824	0.778811	0.224340				-0.538296	0.773814	-0.189601	-0.445758	0.496365	-0.111585	-0.482783	0.487817	0.266548	-0.461017	0.500400	0.234005	-0.285597	0.080697	0.185612	-0.271388	0.076559	0.142800	-0.274782	0.086844	-0.044398
14638	121.983333	-0.817969	0.715630	0.056279	-0.788619	0.729996	-0.078353	-0.749764	0.913910	0.076722	-0.720194	0.909601	-0.065745	-0.617828	1.120539	0.071287	-0.612781	1.142920	-0.030605	-0.572838	0.778808	0.224310				-0.538263	0.773812	-0.189635	-0.445749	0.496347	-0.111576	-0.482796	0.487833	0.266550	-0.461035	0.500417	0.234019	-0.285359	0.080686	0.185707	-0.271196	0.076605	0.142816	-0.274872	0.086786	-0.044496
14639	121.991667	-0.818040	0.715695	0.056325	-0.788599	0.730027	-0.078296	-0.749724	0.913953	0.076681	-0.720124	0.909624	-0.065774	-0.617765	1.120514	0.071293	-0.612756	1.142853	-0.030618	-0.572850	0.778820	0.224283				-0.538226	0.773812	-0.189664	-0.445743	0.496344	-0.111536	-0.482810	0.487843	0.266551	-0.461047	0.500434	0.234036	-0.285079	0.080673	0.185890	-0.270910	0.076573	0.143010	-0.274725	0.086819	-0.044566
14640	122.000000	-0.818109	0.715754	0.056362	-0.788525	0.730067	-0.078346	-0.749691	0.913986	0.076634	-0.720043	0.909657	-0.065802	-0.617709	1.120503	0.071305	-0.612717	1.142818	-0.030643	-0.572861	0.778828	0.224261				-0.538184	0.773818	-0.189681	-0.445743	0.496385	-0.111499	-0.482818	0.487852	0.266553	-0.461053	0.500453	0.234054	-0.284814	0.080645	0.185998	-0.270658	0.076601	0.143112	-0.274548	0.086805	-0.044609
14641	122.008333	-0.817977	0.715685	0.056251	-0.788515	0.730051	-0.078324	-0.749666	0.914010	0.076590	-0.719974	0.909667	-0.065829	-0.617637	1.120459	0.071277	-0.612692	1.142774	-0.030698	-0.572887	0.778827	0.224246				-0.538156	0.773827	-0.189650	-0.445762	0.496437	-0.111453	-0.482827	0.487858	0.266565	-0.461061	0.500479	0.234088	-0.284524	0.080601	0.186116	-0.270376	0.076649	0.143199	-0.274346	0.086768	-0.044602
14642	122.016667	-0.817982	0.715686	0.056224	-0.788457	0.730008	-0.078332	-0.749635	0.914025	0.076541	-0.719912	0.909637	-0.065904	-0.617568	1.120417	0.071254	-0.612606	1.142647	-0.030660	-0.572914	0.778821	0.224241				-0.538122	0.773826	-0.189622	-0.445790	0.496489	-0.111407	-0.482832	0.487866	0.266572	-0.461067	0.500501	0.234116	-0.284224	0.080556	0.186225	-0.270116	0.076694	0.143309	-0.274149	0.086818	-0.044694
14643	122.025000	-0.818117	0.715755	0.056288	-0.788407	0.730004	-0.078285	-0.749609	0.914032	0.076493	-0.719803	0.909667	-0.065893	-0.617535	1.120403	0.071271	-0.612556	1.142579	-0.030688	-0.572939	0.778811	0.224233				-0.538089	0.773826	-0.189579	-0.445819	0.496520	-0.111380	-0.482844	0.487860	0.266576	-0.461077	0.500529	0.234155	-0.283930	0.080575	0.186372	-0.269835	0.076743	0.143424	-0.273828	0.086844	-0.044704
14644	122.033333	-0.818117	0.715749	0.056257	-0.788370	0.729971	-0.078280	-0.749586	0.914030	0.076446	-0.719724	0.909649	-0.065923	-0.617481	1.120391	0.071288	-0.612504	1.142501	-0.030703	-0.572959	0.778803	0.224233				-0.538061	0.773827	-0.189526	-0.445837	0.496552	-0.111362	-0.482853	0.487862	0.266585	-0.461088	0.500563	0.234190	-0.283653	0.080586	0.186485	-0.269547	0.076801	0.143555	-0.273575	0.086644	-0.044590
14645	122.041667	-0.817974	0.715660	0.056124	-0.788338	0.729916	-0.078352	-0.749572	0.914025	0.076419	-0.719657	0.909621	-0.065948	-0.617390	1.120292	0.071192	-0.612452	1.142437	-0.030719	-0.572988	0.778793	0.224239				-0.538033	0.773833	-0.189473	-0.445847	0.496581	-0.111350	-0.482860	0.487865	0.266592	-0.461091	0.500595	0.234233	-0.283389	0.080656	0.186626	-0.269240	0.076902	0.143678	-0.273322	0.086615	-0.044589
14646	122.050000	-0.817968	0.715645	0.056096	-0.788298	0.729892	-0.078373	-0.749552	0.914001	0.076386	-0.719593	0.909598	-0.065967	-0.617302	1.120269	0.071181	-0.612401	1.142393	-0.030732	-0.573007	0.778779	0.224242				-0.538001	0.773834	-0.189423	-0.445847	0.496615	-0.111343	-0.482862	0.487870	0.266601	-0.460983	0.500360	0.234092	-0.283121	0.080768	0.186819	-0.268988	0.076965	0.143820	-0.273065	0.086577	-0.044573
14647	122.058333	-0.818036	0.715680	0.056120	-0.788267	0.729906	-0.078326	-0.749541	0.913978	0.076362	-0.719552	0.909559	-0.065992	-0.617270	1.120273	0.071211	-0.612370	1.142332	-0.030736	-0.573027	0.778777	0.224241				-0.537977	0.773837	-0.189390	-0.445841	0.496618	-0.111316	-0.482863	0.487874	0.266606	-0.460981	0.500379	0.234114	-0.282850	0.080749	0.186906	-0.268729	0.077007	0.143956	-0.272809	0.086525	-0.044560
14648	122.066667	-0.817962	0.715638	0.056041	-0.788220	0.729917	-0.078401	-0.749532	0.913956	0.076352	-0.719498	0.909564	-0.065976	-0.617256	1.120247	0.071238	-0.612337	1.142279	-0.030737	-0.573043	0.778777	0.224236				-0.537950	0.773845	-0.189366	-0.445833	0.496634	-0.111301	-0.482856	0.487873	0.266601	-0.460969	0.500400	0.234134	-0.282589	0.080824	0.187048	-0.268478	0.077054	0.144080	-0.272509	0.086489	-0.044567
14649	122.075000	-0.817958	0.715638	0.056005	-0.788239	0.729884	-0.078425	-0.749524	0.913935	0.076343	-0.719476	0.909545	-0.065986	-0.617195	1.120256	0.071259	-0.612310	1.142230	-0.030720	-0.573061	0.778774	0.224229				-0.537920	0.773863	-0.189366	-0.445816	0.496656	-0.111288	-0.482850	0.487871	0.266594	-0.460962	0.500425	0.234157	-0.282363	0.080829	0.187182	-0.268231	0.077120	0.144203	-0.272271	0.086464	-0.044575
14650	122.083333	-0.818094	0.715724	0.056075	-0.788208	0.729920	-0.078436	-0.749518	0.913910	0.076338	-0.719439	0.909549	-0.065966	-0.617160	1.120241	0.071314	-0.612287	1.142183	-0.030701	-0.573083	0.778767	0.224224				-0.537898	0.773865	-0.189375	-0.445803	0.496671	-0.111273	-0.482851	0.487871	0.266582	-0.460960	0.500457	0.234181	-0.282141	0.080862	0.187291	-0.267981	0.077221	0.144281	-0.272038	0.086435	-0.044592
14651	122.091667	-0.817948	0.715634	0.055938	-0.788219	0.729906	-0.078452	-0.749511	0.913892	0.076335	-0.719436	0.909503	-0.065989	-0.617114	1.120207	0.071296	-0.612265	1.142138	-0.030679	-0.573105	0.778756	0.224214				-0.537879	0.773876	-0.189416	-0.445799	0.496681	-0.111274	-0.482845	0.487874	0.266570	-0.460955	0.500483	0.234196	-0.281921	0.080875	0.187381	-0.267786	0.077276	0.144385	-0.271807	0.086417	-0.044617
14652	122.100000	-0.818070	0.715693	0.055995	-0.788210	0.729918	-0.078469	-0.749497	0.913874	0.076340	-0.719409	0.909487	-0.065984	-0.617065	1.120190	0.071321	-0.612259	1.142086	-0.030654	-0.573127	0.778748	0.224216				-0.537863	0.773877	-0.189461	-0.445792	0.496678	-0.111275	-0.482845	0.487867	0.266560	-0.460951	0.500512	0.234215	-0.281730	0.080902	0.187469	-0.267612	0.077322	0.144469	-0.271570	0.086393	-0.044638
14653	122.108333	-0.818044	0.715675	0.055971	-0.788177	0.729956	-0.078480	-0.749481	0.913853	0.076346	-0.719353	0.909508	-0.065939	-0.617070	1.120184	0.071431	-0.612254	1.142049	-0.030621	-0.573146	0.778737	0.224219				-0.537853	0.773880	-0.189508	-0.445781	0.496707	-0.111290	-0.482841	0.487865	0.266558	-0.460946	0.500535	0.234241	-0.281582	0.080932	0.187560	-0.267466	0.077360	0.144554	-0.271309	0.086378	-0.044656
14654	122.116667	-0.817881	0.715578	0.055852	-0.788164	0.729971	-0.078489	-0.749461	0.913835	0.076359	-0.719327	0.909502	-0.065924	-0.617053	1.120139	0.071472	-0.612256	1.142014	-0.030583	-0.573172	0.778727	0.224228				-0.537852	0.773885	-0.189575	-0.445779	0.496725	-0.111289	-0.482840	0.487869	0.266563	-0.460940	0.500554	0.234265	-0.281454	0.080965	0.187647	-0.267359	0.077374	0.144642	-0.271082	0.086352	-0.044642
14655	122.125000	-0.817866	0.715566	0.055857	-0.788191	0.729933	-0.078494	-0.749440	0.913814	0.076374	-0.719333	0.909437	-0.065950	-0.617012	1.120101	0.071503	-0.612281	1.142026	-0.030592	-0.573189	0.778714	0.224239				-0.537861	0.773890	-0.189639	-0.445781	0.496771	-0.111292	-0.482841	0.487872	0.266572	-0.460941	0.500567	0.234293	-0.281364	0.080952	0.187709	-0.267290	0.077377	0.144732	-0.270849	0.086342	-0.044618
14656	122.133333	-0.817846	0.715564	0.055861	-0.788143	0.729978	-0.078483	-0.749419	0.913795	0.076388	-0.719297	0.909463	-0.065896	-0.616985	1.120070	0.071563	-0.612313	1.142048	-0.030586	-0.573208	0.778703	0.224251				-0.537879	0.773889	-0.189703	-0.445783	0.496807	-0.111277	-0.482842	0.487869	0.266584	-0.460940	0.500583	0.234316	-0.281292	0.080996	0.187778	-0.267241	0.077378	0.144817	-0.270607	0.086335	-0.044579
14657	122.141667	-0.817928	0.715597	0.055954	-0.788114	0.729986	-0.078499	-0.749396	0.913772	0.076398	-0.719291	0.909449	-0.065870	-0.616999	1.120048	0.071662	-0.612346	1.142049	-0.030514	-0.573229	0.778701	0.224266				-0.537924	0.773881	-0.189770	-0.445792	0.496858	-0.111259	-0.482845	0.487867	0.266605	-0.460943	0.500593	0.234342	-0.281251	0.080996	0.187821	-0.267153	0.077459	0.144808	-0.270333	0.086361	-0.044550
14658	122.150000	-0.817818	0.715596	0.055895	-0.788159	0.729917	-0.078469	-0.749394	0.913755	0.076422	-0.719317	0.909382	-0.065886	-0.616994	1.119977	0.071746	-0.612384	1.142050	-0.030422	-0.573246	0.778698	0.224280				-0.537987	0.773864	-0.189837	-0.445801	0.496907	-0.111246	-0.482856	0.487859	0.266623	-0.460954	0.500597	0.234371	-0.281228	0.080989	0.187843	-0.267126	0.077468	0.144844	-0.270060	0.086369	-0.044517
14659	122.158333	-0.817880	0.715638	0.055948	-0.788137	0.729914	-0.078462	-0.749396	0.913732	0.076433	-0.719312	0.909383	-0.065825	-0.616978	1.119931	0.071844	-0.612428	1.142055	-0.030311	-0.573253	0.778699	0.224288				-0.538099	0.773836	-0.189918	-0.445815	0.496936	-0.111231	-0.482869	0.487840	0.266645	-0.460965	0.500602	0.234400	-0.281219	0.080972	0.187843	-0.267157	0.077417	0.144896	-0.269812	0.086370	-0.044494
14660	122.166667	-0.817742	0.715573	0.055881	-0.788128	0.729909	-0.078398	-0.749406	0.913703	0.076446	-0.719330	0.909343	-0.065805	-0.617009	1.119916	0.071985	-0.612501	1.142083	-0.030161	-0.573255	0.778704	0.224294				-0.538249	0.773789	-0.190006	-0.445825	0.496963	-0.111226	-0.482879	0.487818	0.266666	-0.460974	0.500597	0.234425	-0.281227	0.080963	0.187832	-0.267135	0.077462	0.144841	-0.269562	0.086373	-0.044465
14661	122.175000	-0.817811	0.715618	0.055930	-0.788115	0.729881	-0.078438	-0.749416	0.913662	0.076460	-0.719368	0.909276	-0.065786	-0.617004	1.119823	0.072073	-0.612581	1.142130	-0.030020	-0.573261	0.778703	0.224295				-0.538442	0.773738	-0.190108	-0.445846	0.496977	-0.111219	-0.482886	0.487800	0.266687	-0.460976	0.500591	0.234448	-0.281267	0.080962	0.187815	-0.267201	0.077417	0.144848	-0.269305	0.086364	-0.044447
14662	122.183333	-0.817799	0.715590	0.055870	-0.788099	0.729855	-0.078474	-0.749444	0.913604	0.076472	-0.719438	0.909164	-0.065811	-0.617016	1.119776	0.072190	-0.612638	1.142086	-0.029739	-0.573262	0.778700	0.224296				-0.538669	0.773686	-0.190205	-0.445865	0.496982	-0.111219	-0.482893	0.487782	0.266703	-0.460985	0.500581	0.234462	-0.281338	0.080940	0.187816	-0.267247	0.077422	0.144802	-0.269045	0.086367	-0.044427
14663	122.191667	-0.817802	0.715588	0.055853	-0.788083	0.729855	-0.078479	-0.749463	0.913553	0.076492	-0.719497	0.909085	-0.065781	-0.617093	1.119706	0.072351	-0.612787	1.142197	-0.029598	-0.573261	0.778695	0.224302				-0.538923	0.773625	-0.190289	-0.445880	0.496997	-0.111218	-0.482901	0.487771	0.266718	-0.460993	0.500575	0.234472	-0.281409	0.080906	0.187756	-0.267333	0.077406	0.144762	-0.268757	0.086382	-0.044413
14664	122.200000	-0.817753	0.715562	0.055823	-0.788081	0.729856	-0.078420	-0.749472	0.913510	0.076516	-0.719553	0.909039	-0.065705	-0.617185	1.119634	0.072495	-0.612997	1.142300	-0.029365	-0.573269	0.778687	0.224306				-0.539214	0.773582	-0.190351	-0.445896	0.497021	-0.111214	-0.482907	0.487767	0.266729	-0.461001	0.500565	0.234472	-0.281514	0.080931	0.187728	-0.267432	0.077385	0.144730	-0.268486	0.086410	-0.044400
14665	122.208333	-0.817829	0.715599	0.055853	-0.788043	0.729877	-0.078470	-0.749504	0.913446	0.076540	-0.719645	0.908962	-0.065692	-0.617318	1.119581	0.072659	-0.613215	1.142453	-0.029181	-0.573281	0.778682	0.224303				-0.539567	0.773524	-0.190404	-0.445913	0.497054	-0.111193	-0.482918	0.487766	0.266735	-0.461010	0.500558	0.234463	-0.281637	0.080897	0.187714	-0.267546	0.077373	0.144687	-0.268244	0.086429	-0.044378
14666	122.216667	-0.817817	0.715603	0.055806	-0.788039	0.729868	-0.078465	-0.749533	0.913399	0.076573	-0.719742	0.908896	-0.065680	-0.617469	1.119549	0.072808	-0.613421	1.142613	-0.028973	-0.573297	0.778677	0.224307				-0.539897	0.773466	-0.190465	-0.445928	0.497098	-0.111195	-0.482928	0.487759	0.266741	-0.461018	0.500545	0.234456	-0.281760	0.080872	0.187658	-0.267653	0.077375	0.144616	-0.268009	0.086457	-0.044350
14667	122.225000	-0.817872	0.715640	0.055850	-0.788042	0.729864	-0.078456	-0.749564	0.913352	0.076610	-0.719855	0.908852	-0.065621	-0.617621	1.119529	0.072964	-0.613655	1.142822	-0.028784	-0.573313	0.778676	0.224311				-0.540223	0.773432	-0.190505	-0.445941	0.497131	-0.111195	-0.482934	0.487753	0.266734	-0.461027	0.500535	0.234437	-0.281881	0.080856	0.187581	-0.267795	0.077338	0.144567	-0.267717	0.086496	-0.044307
14668	122.233333	-0.817940	0.715703	0.055909	-0.787981	0.729917	-0.078506	-0.749602	0.913306	0.076644	-0.719970	0.908807	-0.065559	-0.617752	1.119495	0.073070	-0.613921	1.143141	-0.028766	-0.573322	0.778675	0.224307				-0.540555	0.773381	-0.190524	-0.445947	0.497170	-0.111208	-0.482931	0.487743	0.266723	-0.461020	0.500518	0.234418	-0.282038	0.080833	0.187519	-0.267941	0.077307	0.144496	-0.267471	0.086545	-0.044246
14669	122.241667	-0.817826	0.715577	0.055794	-0.788053	0.729837	-0.078429	-0.749649	0.913259	0.076686	-0.720103	0.908762	-0.065547	-0.617900	1.119459	0.073165	-0.614071	1.143236	-0.028544	-0.573322	0.778676	0.224300				-0.540836	0.773331	-0.190546	-0.445951	0.497198	-0.111213	-0.482922	0.487735	0.266707	-0.461014	0.500510	0.234398	-0.282200	0.080826	0.187449	-0.268123	0.077258	0.144433	-0.267246	0.086555	-0.044237
14670	122.250000	-0.817865	0.715571	0.055805	-0.788095	0.729781	-0.078404	-0.749698	0.913217	0.076739	-0.720238	0.908702	-0.065541	-0.618051	1.119415	0.073249	-0.614221	1.143364	-0.028409	-0.573319	0.778674	0.224293				-0.541083	0.773290	-0.190548	-0.445953	0.497227	-0.111228	-0.482914	0.487734	0.266696	-0.461009	0.500491	0.234370	-0.282386	0.080826	0.187371	-0.268341	0.077260	0.144236	-0.267020	0.086564	-0.044231
14671	122.258333	-0.817914	0.715575	0.055873	-0.788135	0.729767	-0.078403	-0.749757	0.913183	0.076785	-0.720366	0.908693	-0.065461	-0.618258	1.119366	0.073315	-0.614368	1.143459	-0.028284	-0.573307	0.778667	0.224279				-0.541295	0.773267	-0.190539	-0.445958	0.497245	-0.111230	-0.482902	0.487737	0.266686	-0.461002	0.500479	0.234346	-0.282596	0.080825	0.187264	-0.268550	0.077203	0.144204	-0.266759	0.086606	-0.044210
14672	122.266667	-0.818008	0.715564	0.055934	-0.788139	0.729797	-0.078445	-0.749820	0.913150	0.076832	-0.720485	0.908690	-0.065434	-0.618449	1.119300	0.073340	-0.614527	1.143568	-0.028176	-0.573292	0.778658	0.224261				-0.541473	0.773240	-0.190531	-0.445963	0.497257	-0.111225	-0.482893	0.487742	0.266679	-0.460990	0.500463	0.234314	-0.282829	0.080811	0.187145	-0.268791	0.077127	0.144164	-0.266506	0.086634	-0.044186
14673	122.275000	-0.817942	0.715484	0.055905	-0.788295	0.729695	-0.078404	-0.749887	0.913120	0.076881	-0.720643	0.908650	-0.065431	-0.618701	1.119280	0.073363	-0.614654	1.143643	-0.028125	-0.573272	0.778653	0.224248				-0.541617	0.773220	-0.190526	-0.445961	0.497288	-0.111220	-0.482887	0.487751	0.266670	-0.460980	0.500428	0.234276	-0.283103	0.080806	0.187020	-0.269056	0.077090	0.144043	-0.266357	0.086610	-0.044182
14674	122.283333	-0.817890	0.715431	0.055894	-0.788395	0.729662	-0.078393	-0.749966	0.913092	0.076929	-0.720790	0.908646	-0.065371	-0.618944	1.119234	0.073334	-0.614768	1.143701	-0.028098	-0.573261	0.778646	0.224232				-0.541732	0.773215	-0.190518	-0.445967	0.497296	-0.111203	-0.482877	0.487753	0.266655	-0.460972	0.500401	0.234228	-0.283420	0.080830	0.186938	-0.269369	0.077028	0.143936	-0.266156	0.086636	-0.044175
14675	122.291667	-0.818035	0.715468	0.056024	-0.788505	0.729673	-0.078379	-0.750040	0.913060	0.076970	-0.720929	0.908654	-0.065339	-0.619251	1.119182	0.073324	-0.614879	1.143731	-0.028099	-0.573261	0.778643	0.224216				-0.541840	0.773211	-0.190488	-0.445974	0.497315	-0.111193	-0.482864	0.487753	0.266638	-0.460956	0.500362	0.234170	-0.283763	0.080803	0.186757	-0.269703	0.076974	0.143781	-0.265968	0.086680	-0.044166
14676	122.300000	-0.817911	0.715368	0.055950	-0.788586	0.729658	-0.078366	-0.750122	0.913029	0.077005	-0.721064	0.908660	-0.065313	-0.619548	1.119059	0.073271	-0.615009	1.143727	-0.028126	-0.573274	0.778643	0.224204				-0.541896	0.773216	-0.190465	-0.445980	0.497333	-0.111185	-0.482851	0.487753	0.266618	-0.461055	0.500604	0.234301	-0.284135	0.080773	0.186554	-0.270078	0.076914	0.143622	-0.265767	0.086750	-0.044161
14677	122.308333	-0.817928	0.715326	0.055973	-0.788698	0.729582	-0.078361	-0.750211	0.912983	0.077030	-0.721187	0.908658	-0.065298	-0.619854	1.118994	0.073173	-0.615145	1.143696	-0.028194	-0.573306	0.778639	0.224207				-0.541937	0.773223	-0.190436	-0.445987	0.497344	-0.111187	-0.482837	0.487745	0.266589	-0.461048	0.500554	0.234226	-0.284538	0.080765	0.186365	-0.270468	0.076864	0.143456	-0.265625	0.086774	-0.044166
14678	122.316667	-0.817956	0.715283	0.055991	-0.788743	0.729512	-0.078370	-0.750301	0.912945	0.077046	-0.721299	0.908648	-0.065293	-0.620180	1.118931	0.073074	-0.615314	1.143736	-0.028390	-0.573349	0.778628	0.224219				-0.541963	0.773224	-0.190407	-0.445999	0.497344	-0.111191	-0.482825	0.487735	0.266568	-0.461042	0.500503	0.234159	-0.284952	0.080773	0.186183	-0.270878	0.076797	0.143288	-0.265507	0.086795	-0.044179
14679	122.325000	-0.818107	0.715268	0.056093	-0.788868	0.729476	-0.078300	-0.750384	0.912906	0.077051	-0.721399	0.908631	-0.065296	-0.620481	1.118799	0.072916	-0.615418	1.143704	-0.028502	-0.573408	0.778606	0.224237				-0.541972	0.773221	-0.190365	-0.446008	0.497356	-0.111215	-0.482821	0.487722	0.266550	-0.461039	0.500450	0.234091	-0.285382	0.080809	0.185954	-0.271268	0.076775	0.143058	-0.265362	0.086826	-0.044201
14680	122.333333	-0.818001	0.715175	0.056014	-0.788952	0.729427	-0.078250	-0.750469	0.912873	0.077053	-0.721491	0.908609	-0.065300	-0.620838	1.118696	0.072823	-0.615545	1.143642	-0.028642	-0.573471	0.778591	0.224263				-0.541972	0.773217	-0.190328	-0.446011	0.497367	-0.111231	-0.482824	0.487719	0.266541	-0.461038	0.500401	0.234031	-0.285843	0.080808	0.185633	-0.271668	0.076724	0.142865	-0.265289	0.086828	-0.044214
14681	122.341667	-0.818032	0.715134	0.056018	-0.788959	0.729366	-0.078362	-0.750559	0.912846	0.077045	-0.721568	0.908588	-0.065308	-0.621164	1.118576	0.072674	-0.615661	1.143526	-0.028811	-0.573546	0.778578	0.224286				-0.541969	0.773229	-0.190294	-0.446013	0.497381	-0.111241	-0.482825	0.487721	0.266540	-0.461048	0.500363	0.233983	-0.286262	0.080827	0.185426	-0.272093	0.076622	0.142686	-0.265261	0.086830	-0.044207
14682	122.350000	-0.818067	0.715108	0.056011	-0.789032	0.729376	-0.078298	-0.750649	0.912819	0.077032	-0.721646	0.908574	-0.065323	-0.621502	1.118433	0.072503	-0.615806	1.143417	-0.028944	-0.573614	0.778568	0.224306				-0.541968	0.773240	-0.190270	-0.446020	0.497389	-0.111238	-0.482824	0.487722	0.266540	-0.461056	0.500382	0.233991	-0.286652	0.080865	0.185241	-0.272476	0.076573	0.142488	-0.265208	0.086844	-0.044207
14683	122.358333	-0.818240	0.715179	0.056099	-0.789051	0.729355	-0.078373	-0.750736	0.912798	0.077006	-0.721704	0.908558	-0.065337	-0.621826	1.118322	0.072352	-0.615940	1.143271	-0.029095	-0.573689	0.778560	0.224326				-0.541958	0.773247	-0.190246	-0.446016	0.497405	-0.111246	-0.482829	0.487724	0.266540	-0.461064	0.500357	0.233962	-0.286997	0.080833	0.185097	-0.272808	0.076569	0.142343	-0.265204	0.086856	-0.044212
14684	122.366667	-0.818145	0.715087	0.055970	-0.789122	0.729311	-0.078390	-0.750827	0.912783	0.076971	-0.721790	0.908517	-0.065354	-0.622134	1.118140	0.072181	-0.616068	1.143108	-0.029205	-0.573757	0.778556	0.224340				-0.541947	0.773255	-0.190239	-0.446017	0.497410	-0.111240	-0.482831	0.487719	0.266541	-0.461067	0.500342	0.233938	-0.287284	0.080858	0.185005	-0.273114	0.076537	0.142290	-0.265223	0.086848	-0.044215
14685	122.375000	-0.818256	0.715123	0.055982	-0.789112	0.729298	-0.078431	-0.750907	0.912771	0.076923	-0.721834	0.908514	-0.065386	-0.622507	1.118024	0.072060	-0.616208	1.142969	-0.029360	-0.573827	0.778551	0.224346				-0.541941	0.773266	-0.190238	-0.446018	0.497416	-0.111246	-0.482827	0.487718	0.266532	-0.461065	0.500334	0.233916	-0.287452	0.080890	0.184998	-0.273299	0.076588	0.142291	-0.265305	0.086837	-0.044206
14686	122.383333	-0.818232	0.715106	0.055893	-0.789143	0.729314	-0.078450	-0.750981	0.912751	0.076862	-0.721874	0.908547	-0.065441	-0.622833	1.117886	0.071899	-0.616348	1.142824	-0.029510	-0.573900	0.778541	0.224343				-0.541934	0.773269	-0.190252	-0.446018	0.497407	-0.111261	-0.482816	0.487711	0.266516	-0.461100	0.500546	0.234081	-0.287521	0.080908	0.185030	-0.273371	0.076616	0.142330	-0.265363	0.086835	-0.044213
14687	122.391667	-0.818339	0.715152	0.055892	-0.789158	0.729300	-0.078502	-0.751042	0.912725	0.076790	-0.721926	0.908515	-0.065502	-0.623147	1.117698	0.071741	-0.616463	1.142591	-0.029558	-0.573973	0.778527	0.224332				-0.541935	0.773267	-0.190269	-0.446025	0.497388	-0.111278	-0.482806	0.487702	0.266494	-0.461070	0.500437	0.233975	-0.287459	0.080905	0.185093	-0.273320	0.076633	0.142380	-0.265504	0.086800	-0.044210
14688	122.400000	-0.818300	0.715113	0.055782	-0.789210	0.729229	-0.078547	-0.751085	0.912697	0.076710	-0.721979	0.908491	-0.065573	-0.623462	1.117524	0.071602	-0.616573	1.142368	-0.029603	-0.574049	0.778515	0.224315				-0.541928	0.773266	-0.190288	-0.446022	0.497360	-0.111293	-0.482801	0.487705	0.266476	-0.461044	0.500338	0.233872	-0.287333	0.080903	0.185152	-0.273200	0.076628	0.142414	-0.265660	0.086760	-0.044202
14689	122.408333	-0.818315	0.715099	0.055716	-0.789247	0.729209	-0.078620	-0.751125	0.912645	0.076626	-0.722023	0.908474	-0.065652	-0.623766	1.117339	0.071451	-0.616738	1.142237	-0.029784	-0.574111	0.778505	0.224285				-0.541920	0.773255	-0.190305	-0.446024	0.497331	-0.111308	-0.482813	0.487721	0.266457	-0.461059	0.500365	0.233873	-0.287180	0.080884	0.185183	-0.273055	0.076620	0.142448	-0.265806	0.086725	-0.044202
14690	122.416667	-0.818325	0.715074	0.055649	-0.789252	0.729211	-0.078721	-0.751159	0.912596	0.076545	-0.722039	0.908479	-0.065739	-0.624071	1.117117	0.071347	-0.616926	1.142100	-0.029944	-0.574166	0.778504	0.224252				-0.541907	0.773253	-0.190332	-0.446030	0.497305	-0.111331	-0.482831	0.487735	0.266440	-0.461073	0.500379	0.233861	-0.287017	0.080884	0.185208	-0.272863	0.076638	0.142441	-0.265978	0.086701	-0.044182
14691	122.425000	-0.818398	0.715093	0.055630	-0.789302	0.729169	-0.078786	-0.751180	0.912534	0.076473	-0.722104	0.908469	-0.065820	-0.624386	1.116936	0.071322	-0.617098	1.141884	-0.029923	-0.574201	0.778498	0.224190				-0.541901	0.773263	-0.190368	-0.446033	0.497288	-0.111350	-0.482850	0.487756	0.266424	-0.461093	0.500402	0.233865	-0.286858	0.080877	0.185217	-0.272717	0.076632	0.142459	-0.266191	0.086664	-0.044182
14692	122.433333	-0.818337	0.715011	0.055506	-0.789349	0.729119	-0.078844	-0.751203	0.912453	0.076397	-0.722181	0.908431	-0.065943	-0.624618	1.116709	0.071269	-0.617257	1.141677	-0.029879	-0.574220	0.778490	0.224119				-0.541898	0.773263	-0.190401	-0.446043	0.497275	-0.111364	-0.482871	0.487769	0.266416	-0.461110	0.500414	0.233863	-0.286738	0.080931	0.185201	-0.272576	0.076603	0.142472	-0.266367	0.086687	-0.044178
14693	122.441667	-0.818332	0.714957	0.055428	-0.789395	0.729088	-0.078868	-0.751207	0.912394	0.076346	-0.722245	0.908428	-0.065977	-0.624869	1.116458	0.071243	-0.617452	1.141631	-0.029994	-0.574231	0.778475	0.224042				-0.541906	0.773273	-0.190445	-0.446045	0.497261	-0.111361	-0.482882	0.487780	0.266423	-0.461124	0.500428	0.233880	-0.286605	0.080906	0.185225	-0.272431	0.076605	0.142500	-0.266632	0.086666	-0.044185
14694	122.450000	-0.818452	0.714996	0.055457	-0.789365	0.729092	-0.079000	-0.751206	0.912311	0.076296	-0.722308	0.908415	-0.066007	-0.625102	1.116165	0.071223	-0.617601	1.141489	-0.029999	-0.574240	0.778459	0.223975				-0.541928	0.773276	-0.190490	-0.446051	0.497265	-0.111369	-0.482892	0.487782	0.266436	-0.461131	0.500436	0.233902	-0.286478	0.080873	0.185253	-0.272295	0.076589	0.142533	-0.266938	0.086638	-0.044196
14695	122.458333	-0.818333	0.714866	0.055307	-0.789423	0.728967	-0.079007	-0.751191	0.912251	0.076260	-0.722364	0.908381	-0.066050	-0.625376	1.115929	0.071226	-0.617695	1.141249	-0.029917	-0.574237	0.778445	0.223918				-0.541967	0.773265	-0.190544	-0.446045	0.497256	-0.111377	-0.482889	0.487781	0.266450	-0.461124	0.500438	0.233922	-0.286336	0.080807	0.185313	-0.272162	0.076571	0.142568	-0.267248	0.086634	-0.044207
14696	122.466667	-0.818341	0.714834	0.055258	-0.789479	0.728878	-0.079039	-0.751175	0.912186	0.076223	-0.722422	0.908330	-0.066101	-0.625555	1.115644	0.071138	-0.617777	1.141038	-0.029861	-0.574230	0.778436	0.223878				-0.542024	0.773240	-0.190601	-0.446045	0.497225	-0.111387	-0.482885	0.487776	0.266455	-0.461120	0.500445	0.233941	-0.286234	0.080809	0.185350	-0.272034	0.076542	0.142605	-0.267585	0.086620	-0.044230
14697	122.475000	-0.818346	0.714810	0.055219	-0.789510	0.728806	-0.079031	-0.751154	0.912143	0.076195	-0.722487	0.908274	-0.066182	-0.625710	1.115460	0.071169	-0.617899	1.140963	-0.030020	-0.574218	0.778439	0.223853				-0.542102	0.773211	-0.190665	-0.446032	0.497205	-0.111411	-0.482877	0.487775	0.266468	-0.461115	0.500440	0.233940	-0.286108	0.080762	0.185409	-0.271892	0.076553	0.142656	-0.268024	0.086578	-0.044352
14698	122.483333	-0.818499	0.714891	0.055291	-0.789477	0.728793	-0.079114	-0.751129	0.912108	0.076167	-0.722550	0.908226	-0.066221	-0.625874	1.115182	0.071116	-0.617924	1.140819	-0.030006	-0.574204	0.778448	0.223837				-0.542208	0.773181	-0.190734	-0.446027	0.497172	-0.111429	-0.482871	0.487779	0.266475	-0.461110	0.500434	0.233936	-0.285974	0.080731	0.185479	-0.271748	0.076589	0.142711	-0.268476	0.086553	-0.044365
14699	122.491667	-0.818365	0.714802	0.055138	-0.789542	0.728717	-0.079136	-0.751105	0.912094	0.076145	-0.722579	0.908224	-0.066237	-0.626032	1.114804	0.071047	-0.617916	1.140668	-0.029981	-0.574170	0.778463	0.223820				-0.542323	0.773147	-0.190816	-0.446011	0.497131	-0.111458	-0.482867	0.487784	0.266479	-0.461106	0.500437	0.233941	-0.285818	0.080700	0.185559	-0.271603	0.076587	0.142775	-0.268953	0.086563	-0.044461
14700	122.500000	-0.818538	0.714922	0.055203	-0.789590	0.728696	-0.079074	-0.751080	0.912094	0.076120	-0.722630	0.908194	-0.066280	-0.626169	1.114509	0.070986	-0.617912	1.140533	-0.030012	-0.574118	0.778479	0.223777				-0.542451	0.773115	-0.190903	-0.445999	0.497069	-0.111458	-0.482856	0.487793	0.266474	-0.461104	0.500448	0.233943	-0.285629	0.080684	0.185689	-0.271467	0.076546	0.142904	-0.269426	0.086514	-0.044436
14701	122.508333	-0.818481	0.714890	0.055099	-0.789546	0.728739	-0.079195	-0.751058	0.912108	0.076103	-0.722665	0.908219	-0.066311	-0.626298	1.114201	0.070922	-0.617863	1.140317	-0.029943	-0.574050	0.778484	0.223714				-0.542580	0.773078	-0.191001	-0.445984	0.497008	-0.111468	-0.482849	0.487798	0.266464	-0.461091	0.500464	0.233945	-0.285429	0.080668	0.185781	-0.271281	0.076561	0.142986	-0.269908	0.086510	-0.044458
14702	122.516667	-0.818450	0.714915	0.055021	-0.789564	0.728750	-0.079206	-0.751038	0.912128	0.076081	-0.722685	0.908256	-0.066299	-0.626426	1.113960	0.070915	-0.617857	1.140211	-0.029992	-0.573973	0.778494	0.223637				-0.542708	0.773042	-0.191098	-0.445966	0.496938	-0.111488	-0.482846	0.487802	0.266458	-0.461089	0.500478	0.233951	-0.285185	0.080663	0.186048	-0.271057	0.076578	0.143078	-0.270456	0.086484	-0.044468
14703	122.525000	-0.818493	0.714952	0.054981	-0.789614	0.728730	-0.079208	-0.751014	0.912146	0.076058	-0.722745	0.908231	-0.066354	-0.626479	1.113703	0.070867	-0.617867	1.140107	-0.029984	-0.573881	0.778502	0.223544				-0.542825	0.773011	-0.191198	-0.445957	0.496851	-0.111518	-0.482845	0.487803	0.266439	-0.461079	0.500488	0.233960	-0.284950	0.080595	0.186081	-0.270802	0.076596	0.143168	-0.270997	0.086485	-0.044496
14704	122.533333	-0.818533	0.714986	0.054955	-0.789651	0.728747	-0.079132	-0.750991	0.912167	0.076034	-0.722768	0.908244	-0.066385	-0.626542	1.113503	0.070864	-0.617873	1.140046	-0.029969	-0.573792	0.778513	0.223445				-0.542928	0.772985	-0.191293	-0.445944	0.496762	-0.111563	-0.482842	0.487796	0.266415	-0.461073	0.500510	0.233971	-0.284681	0.080586	0.186168	-0.270555	0.076602	0.143273	-0.271574	0.086483	-0.044521
14705	122.541667	-0.818628	0.715054	0.054973	-0.789608	0.728803	-0.079209	-0.751030	0.912267	0.076039	-0.722773	0.908293	-0.066421	-0.626615	1.113316	0.070878	-0.617886	1.139952	-0.029901	-0.573704	0.778526	0.223354				-0.543000	0.772963	-0.191383	-0.445922	0.496682	-0.111614	-0.482844	0.487798	0.266396	-0.461070	0.500534	0.233984	-0.284363	0.080551	0.186255	-0.270229	0.076681	0.143322	-0.272113	0.086504	-0.044538
14706	122.550000	-0.818589	0.715016	0.054897	-0.789638	0.728796	-0.079242	-0.750926	0.912201	0.075980	-0.722766	0.908298	-0.066448	-0.626697	1.113057	0.070867	-0.617908	1.139919	-0.029826	-0.573623	0.778545	0.223267				-0.543046	0.772950	-0.191471	-0.445909	0.496606	-0.111659	-0.482845	0.487806	0.266384	-0.461069	0.500572	0.234013	-0.284041	0.080513	0.186369	-0.269938	0.076700	0.143441	-0.272669	0.086514	-0.044520
14707	122.558333	-0.818613	0.715012	0.054872	-0.789624	0.728849	-0.079209	-0.750965	0.912287	0.076001	-0.722794	0.908276	-0.066467	-0.626794	1.112883	0.070879	-0.617921	1.139876	-0.029794	-0.573549	0.778564	0.223208				-0.543052	0.772953	-0.191526	-0.445889	0.496544	-0.111712	-0.482848	0.487809	0.266377	-0.461069	0.500610	0.234044	-0.283716	0.080544	0.186503	-0.269609	0.076772	0.143569	-0.273158	0.086566	-0.044506
14708	122.566667	-0.818626	0.715015	0.054865	-0.789618	0.728873	-0.079251	-0.750845	0.912236	0.075960	-0.722760	0.908319	-0.066492	-0.626879	1.112700	0.070884	-0.617950	1.139834	-0.029729	-0.573477	0.778583	0.223151				-0.543030	0.772965	-0.191577	-0.445873	0.496491	-0.111753	-0.482846	0.487819	0.266368	-0.461071	0.500651	0.234085	-0.283361	0.080587	0.186695	-0.269244	0.076872	0.143696	-0.273604	0.086601	-0.044456
14709	122.575000	-0.818720	0.715065	0.054920	-0.789638	0.728883	-0.079219	-0.750962	0.912382	0.076011	-0.722751	0.908337	-0.066506	-0.626940	1.112582	0.070906	-0.617947	1.139826	-0.029690	-0.573423	0.778589	0.223116				-0.542973	0.772975	-0.191599	-0.445862	0.496452	-0.111777	-0.482843	0.487835	0.266378	-0.460945	0.500405	0.233928	-0.283048	0.080715	0.186820	-0.268933	0.076952	0.143851	-0.274043	0.086738	-0.044511
14710	122.583333	-0.818664	0.714995	0.054877	-0.789683	0.728857	-0.079210	-0.750939	0.912400	0.076016	-0.722764	0.908321	-0.066504	-0.626993	1.112432	0.070909	-0.617928	1.139812	-0.029658	-0.573376	0.778592	0.223098				-0.542900	0.772996	-0.191602	-0.445852	0.496420	-0.111788	-0.482842	0.487844	0.266385	-0.460933	0.500430	0.233966	-0.282718	0.080756	0.186950	-0.268609	0.077027	0.144012	-0.274356	0.086695	-0.044336
14711	122.591667	-0.818710	0.715001	0.054905	-0.789638	0.728922	-0.079179	-0.750905	0.912415	0.076021	-0.722730	0.908363	-0.066500	-0.627034	1.112346	0.070912	-0.617882	1.139781	-0.029631	-0.573355	0.778596	0.223095				-0.542816	0.773017	-0.191580	-0.445847	0.496400	-0.111779	-0.482839	0.487851	0.266397	-0.460935	0.500461	0.234010	-0.282416	0.080816	0.187153	-0.268307	0.077118	0.144184	-0.274537	0.086732	-0.044306
14712	122.600000	-0.818691	0.714990	0.054933	-0.789731	0.728861	-0.079058	-0.750875	0.912434	0.076027	-0.722725	0.908376	-0.066493	-0.627065	1.112265	0.070913	-0.617831	1.139725	-0.029618	-0.573350	0.778602	0.223109				-0.542726	0.773032	-0.191548	-0.445837	0.496389	-0.111758	-0.482840	0.487867	0.266410	-0.460936	0.500506	0.234056	-0.282133	0.080885	0.187353	-0.268020	0.077298	0.144203	-0.274610	0.086766	-0.044337
14713	122.608333	-0.818781	0.715049	0.055022	-0.789701	0.728889	-0.079090	-0.750860	0.912465	0.076035	-0.722691	0.908420	-0.066491	-0.627085	1.112166	0.070882	-0.617776	1.139655	-0.029614	-0.573358	0.778600	0.223123				-0.542645	0.773059	-0.191494	-0.445830	0.496374	-0.111726	-0.482845	0.487860	0.266421	-0.460941	0.500531	0.234101	-0.281812	0.080812	0.187488	-0.267759	0.077314	0.144458	-0.274533	0.086828	-0.044381
14714	122.616667	-0.818786	0.715031	0.055008	-0.789719	0.728868	-0.079074	-0.750851	0.912499	0.076053	-0.722678	0.908427	-0.066476	-0.627110	1.112100	0.070871	-0.617714	1.139557	-0.029607	-0.573379	0.778610	0.223151				-0.542549	0.773073	-0.191450	-0.445823	0.496364	-0.111689	-0.482852	0.487850	0.266430	-0.460950	0.500552	0.234143	-0.281578	0.080851	0.187607	-0.267548	0.077377	0.144579	-0.274434	0.086740	-0.044423
14715	122.625000	-0.818727	0.714985	0.055015	-0.789706	0.728887	-0.079002	-0.750838	0.912524	0.076063	-0.722616	0.908483	-0.066468	-0.627139	1.112048	0.070861	-0.617631	1.139468	-0.029654	-0.573403	0.778615	0.223178				-0.542496	0.773084	-0.191374	-0.445822	0.496371	-0.111635	-0.482857	0.487851	0.266451	-0.460954	0.500574	0.234192	-0.281432	0.080967	0.187686	-0.267390	0.077394	0.144714	-0.274275	0.086761	-0.044525
14716	122.633333	-0.818727	0.714974	0.055040	-0.789660	0.728915	-0.079007	-0.750834	0.912543	0.076076	-0.722589	0.908500	-0.066458	-0.627172	1.112003	0.070860	-0.617553	1.139385	-0.029686	-0.573425	0.778616	0.223214				-0.542455	0.773099	-0.191280	-0.445826	0.496393	-0.111583	-0.482867	0.487847	0.266477	-0.460963	0.500591	0.234232	-0.281288	0.081017	0.187800	-0.267224	0.077467	0.144795	-0.274063	0.086703	-0.044492
14717	122.641667	-0.818724	0.714962	0.055078	-0.789685	0.728831	-0.078934	-0.750835	0.912556	0.076104	-0.722556	0.908515	-0.066435	-0.627162	1.111967	0.070828	-0.617488	1.139318	-0.029646	-0.573448	0.778610	0.223255				-0.542395	0.773123	-0.191193	-0.445837	0.496436	-0.111522	-0.482870	0.487848	0.266508	-0.460959	0.500598	0.234271	-0.281158	0.081010	0.187865	-0.267135	0.077448	0.144934	-0.273764	0.086574	-0.044353
14718	122.650000	-0.818717	0.714944	0.055117	-0.789715	0.728829	-0.078884	-0.750829	0.912552	0.076133	-0.722519	0.908519	-0.066400	-0.627175	1.111953	0.070822	-0.617399	1.139244	-0.029632	-0.573467	0.778587	0.223299				-0.542369	0.773136	-0.191091	-0.445839	0.496467	-0.111463	-0.482871	0.487843	0.266532	-0.460959	0.500597	0.234302	-0.281060	0.081039	0.187938	-0.267021	0.077482	0.144992	-0.273459	0.086543	-0.044322
14719	122.658333	-0.818705	0.714915	0.055164	-0.789656	0.728835	-0.078834	-0.750832	0.912542	0.076174	-0.722490	0.908515	-0.066352	-0.627173	1.112023	0.070856	-0.617296	1.139224	-0.029683	-0.573488	0.778572	0.223359				-0.542347	0.773147	-0.190988	-0.445841	0.496500	-0.111418	-0.482870	0.487841	0.266556	-0.460962	0.500605	0.234330	-0.280992	0.081037	0.187982	-0.266931	0.077522	0.145020	-0.273149	0.086499	-0.044291
14720	122.666667	-0.818832	0.715025	0.055339	-0.789648	0.728852	-0.078765	-0.750835	0.912527	0.076221	-0.722461	0.908508	-0.066301	-0.627139	1.112066	0.070859	-0.617211	1.139212	-0.029680	-0.573511	0.778552	0.223431				-0.542333	0.773162	-0.190883	-0.445830	0.496544	-0.111382	-0.482870	0.487841	0.266578	-0.460966	0.500613	0.234352	-0.280930	0.080992	0.187979	-0.266826	0.077572	0.145013	-0.272822	0.086464	-0.044259
14721	122.675000	-0.818667	0.714879	0.055261	-0.789600	0.728831	-0.078755	-0.750849	0.912511	0.076289	-0.722432	0.908487	-0.066230	-0.627123	1.112161	0.070930	-0.617116	1.139187	-0.029639	-0.573544	0.778543	0.223515				-0.542314	0.773170	-0.190778	-0.445809	0.496596	-0.111357	-0.482871	0.487841	0.266595	-0.460861	0.500175	0.234023	-0.280915	0.080979	0.187976	-0.266826	0.077527	0.145052	-0.272437	0.086449	-0.044244
14722	122.683333	-0.818648	0.714860	0.055302	-0.789616	0.728799	-0.078698	-0.750855	0.912491	0.076355	-0.722403	0.908467	-0.066156	-0.627072	1.112235	0.070967	-0.617018	1.139179	-0.029604	-0.573585	0.778533	0.223607				-0.542303	0.773185	-0.190683	-0.445785	0.496633	-0.111331	-0.482875	0.487834	0.266605	-0.460870	0.500180	0.234040	-0.280910	0.080960	0.187967	-0.266827	0.077512	0.145036	-0.272115	0.086495	-0.044343
14723	122.691667	-0.818627	0.714837	0.055326	-0.789528	0.728851	-0.078684	-0.750871	0.912474	0.076423	-0.722374	0.908464	-0.066036	-0.626991	1.112352	0.071042	-0.616915	1.139210	-0.029557	-0.573619	0.778533	0.223694				-0.542290	0.773193	-0.190585	-0.445770	0.496656	-0.111310	-0.482879	0.487826	0.266609	-0.460880	0.500195	0.234062	-0.280935	0.080952	0.187949	-0.266856	0.077487	0.145007	-0.271750	0.086412	-0.044287
14724	122.700000	-0.818606	0.714810	0.055343	-0.789522	0.728825	-0.078629	-0.750888	0.912457	0.076494	-0.722354	0.908440	-0.065957	-0.626916	1.112515	0.071169	-0.616801	1.139219	-0.029499	-0.573666	0.778534	0.223778				-0.542268	0.773204	-0.190498	-0.445757	0.496686	-0.111285	-0.482881	0.487817	0.266619	-0.460880	0.500203	0.234080	-0.280986	0.080986	0.187965	-0.266912	0.077499	0.144957	-0.271366	0.086442	-0.044370
14725	122.708333	-0.818596	0.714806	0.055356	-0.789526	0.728794	-0.078619	-0.750902	0.912439	0.076564	-0.722349	0.908397	-0.065902	-0.626830	1.112624	0.071268	-0.616716	1.139219	-0.029395	-0.573712	0.778537	0.223865				-0.542255	0.773219	-0.190416	-0.445746	0.496717	-0.111262	-0.482891	0.487818	0.266635	-0.460895	0.500210	0.234096	-0.281043	0.080930	0.187918	-0.266999	0.077458	0.144952	-0.271001	0.086336	-0.044241
14726	122.716667	-0.818577	0.714781	0.055350	-0.789444	0.728872	-0.078625	-0.750925	0.912427	0.076639	-0.722327	0.908404	-0.065805	-0.626766	1.112723	0.071390	-0.616654	1.139232	-0.029317	-0.573761	0.778529	0.223941				-0.542240	0.773239	-0.190336	-0.445740	0.496748	-0.111230	-0.482900	0.487820	0.266652	-0.460901	0.500205	0.234107	-0.281140	0.080966	0.187944	-0.267104	0.077418	0.144965	-0.270664	0.086325	-0.044225
14727	122.725000	-0.818649	0.714823	0.055405	-0.789483	0.728846	-0.078566	-0.750867	0.912343	0.076669	-0.722310	0.908427	-0.065733	-0.626723	1.112926	0.071557	-0.616614	1.139345	-0.029164	-0.573811	0.778506	0.224010				-0.542231	0.773257	-0.190252	-0.445745	0.496769	-0.111190	-0.482908	0.487819	0.266665	-0.460959	0.500430	0.234289	-0.281241	0.080943	0.187936	-0.267204	0.077408	0.144947	-0.270261	0.086415	-0.044224
14728	122.733333	-0.818574	0.714762	0.055346	-0.789519	0.728845	-0.078529	-0.750972	0.912382	0.076747	-0.722343	0.908393	-0.065661	-0.626658	1.113139	0.071685	-0.616552	1.139456	-0.029036	-0.573871	0.778481	0.224070				-0.542227	0.773272	-0.190172	-0.445754	0.496810	-0.111166	-0.482919	0.487814	0.266669	-0.461021	0.500641	0.234456	-0.281339	0.080934	0.187897	-0.267284	0.077449	0.144882	-0.269934	0.086356	-0.044211
14729	122.741667	-0.818586	0.714770	0.055346	-0.789475	0.728865	-0.078516	-0.750991	0.912393	0.076798	-0.722330	0.908440	-0.065605	-0.626612	1.113381	0.071848	-0.616438	1.139545	-0.028813	-0.573946	0.778456	0.224130				-0.542222	0.773292	-0.190090	-0.445766	0.496841	-0.111133	-0.482932	0.487819	0.266673	-0.461040	0.500633	0.234442	-0.281450	0.080885	0.187858	-0.267431	0.077371	0.144892	-0.269631	0.086414	-0.044240
14730	122.750000	-0.818734	0.714834	0.055439	-0.789440	0.728885	-0.078502	-0.751018	0.912391	0.076835	-0.722327	0.908493	-0.065561	-0.626571	1.113576	0.071989	-0.616390	1.139763	-0.028782	-0.574029	0.778434	0.224191				-0.542221	0.773313	-0.190005	-0.445785	0.496879	-0.111120	-0.482953	0.487818	0.266669	-0.461062	0.500632	0.234429	-0.281566	0.080897	0.187825	-0.267542	0.077357	0.144847	-0.269340	0.086464	-0.044261
14731	122.758333	-0.818677	0.714813	0.055390	-0.789502	0.728885	-0.078503	-0.750968	0.912328	0.076834	-0.722321	0.908518	-0.065522	-0.626532	1.113781	0.072117	-0.616308	1.139908	-0.028661	-0.574109	0.778428	0.224253				-0.542222	0.773322	-0.189913	-0.445806	0.496895	-0.111113	-0.482964	0.487805	0.266659	-0.461083	0.500626	0.234408	-0.281695	0.080882	0.187758	-0.267628	0.077382	0.144724	-0.268977	0.086397	-0.044129
14732	122.766667	-0.818616	0.714793	0.055345	-0.789555	0.728842	-0.078467	-0.750915	0.912266	0.076829	-0.722316	0.908540	-0.065490	-0.626451	1.113986	0.072229	-0.616218	1.140095	-0.028543	-0.574185	0.778415	0.224313				-0.542217	0.773330	-0.189818	-0.445821	0.496930	-0.111124	-0.482979	0.487793	0.266645	-0.461101	0.500620	0.234391	-0.281831	0.080857	0.187669	-0.267771	0.077346	0.144635	-0.268681	0.086422	-0.044113
14733	122.775000	-0.818697	0.714849	0.055406	-0.789508	0.728841	-0.078476	-0.750926	0.912275	0.076861	-0.722311	0.908566	-0.065456	-0.626393	1.114162	0.072336	-0.616132	1.140255	-0.028432	-0.574252	0.778415	0.224372				-0.542229	0.773336	-0.189716	-0.445849	0.496951	-0.111128	-0.482987	0.487785	0.266639	-0.461117	0.500606	0.234376	-0.281971	0.080790	0.187583	-0.267934	0.077309	0.144546	-0.268392	0.086424	-0.044103
14734	122.783333	-0.818603	0.714773	0.055342	-0.789536	0.728864	-0.078453	-0.750941	0.912284	0.076893	-0.722318	0.908590	-0.065430	-0.626352	1.114343	0.072470	-0.616051	1.140427	-0.028336	-0.574314	0.778406	0.224428				-0.542244	0.773337	-0.189603	-0.445863	0.496984	-0.111129	-0.482992	0.487780	0.266639	-0.461127	0.500599	0.234363	-0.282190	0.080861	0.187485	-0.268157	0.077241	0.144485	-0.268000	0.086500	-0.043982
14735	122.791667	-0.818589	0.714761	0.055343	-0.789568	0.728819	-0.078422	-0.750960	0.912274	0.076910	-0.722311	0.908620	-0.065383	-0.626311	1.114496	0.072567	-0.615959	1.140503	-0.028139	-0.574363	0.778394	0.224473				-0.542252	0.773349	-0.189511	-0.445873	0.497026	-0.111131	-0.482998	0.487783	0.266644	-0.461137	0.500588	0.234350	-0.282414	0.080850	0.187378	-0.268387	0.077248	0.144324	-0.267711	0.086538	-0.043966
14736	122.800000	-0.818568	0.714741	0.055344	-0.789577	0.728784	-0.078415	-0.750979	0.912262	0.076928	-0.722326	0.908623	-0.065368	-0.626281	1.114649	0.072686	-0.615870	1.140655	-0.027993	-0.574414	0.778377	0.224512				-0.542267	0.773363	-0.189410	-0.445883	0.497071	-0.111125	-0.483005	0.487788	0.266655	-0.461144	0.500578	0.234334	-0.282667	0.080837	0.187269	-0.268637	0.077207	0.144287	-0.267473	0.086556	-0.043967
14737	122.808333	-0.818544	0.714724	0.055358	-0.789604	0.728803	-0.078381	-0.750995	0.912262	0.076956	-0.722331	0.908640	-0.065340	-0.626235	1.114839	0.072796	-0.615792	1.140878	-0.027923	-0.574451	0.778350	0.224532				-0.542290	0.773374	-0.189315	-0.445897	0.497097	-0.111111	-0.483010	0.487794	0.266663	-0.461146	0.500559	0.234313	-0.282959	0.080826	0.187136	-0.268937	0.077161	0.144163	-0.267224	0.086582	-0.043952
14738	122.816667	-0.818520	0.714707	0.055370	-0.789638	0.728851	-0.078375	-0.751012	0.912267	0.076979	-0.722351	0.908658	-0.065323	-0.626179	1.114962	0.072885	-0.615742	1.141100	-0.027846	-0.574482	0.778330	0.224557				-0.542333	0.773384	-0.189224	-0.445902	0.497134	-0.111107	-0.483013	0.487793	0.266665	-0.461150	0.500531	0.234280	-0.283280	0.080853	0.187040	-0.269241	0.077114	0.144023	-0.266956	0.086630	-0.043934
14739	122.825000	-0.818490	0.714696	0.055381	-0.789692	0.728831	-0.078359	-0.751047	0.912248	0.076990	-0.722364	0.908671	-0.065302	-0.626137	1.115102	0.073017	-0.615639	1.141165	-0.027665	-0.574506	0.778318	0.224572				-0.542382	0.773402	-0.189123	-0.445909	0.497147	-0.111101	-0.483015	0.487787	0.266656	-0.461208	0.500644	0.234341	-0.283650	0.080779	0.186860	-0.269630	0.077027	0.143873	-0.266741	0.086640	-0.043940
14740	122.833333	-0.818470	0.714687	0.055395	-0.789731	0.728762	-0.078353	-0.751065	0.912242	0.077004	-0.722377	0.908682	-0.065286	-0.626077	1.115209	0.073112	-0.615539	1.141226	-0.027482	-0.574523	0.778318	0.224589				-0.542452	0.773414	-0.189025	-0.445920	0.497157	-0.111104	-0.483017	0.487778	0.266645	-0.461269	0.500774	0.234414	-0.284042	0.080714	0.186655	-0.270040	0.076956	0.143682	-0.266542	0.086655	-0.043958
14741	122.841667	-0.818507	0.714690	0.055436	-0.789733	0.728812	-0.078363	-0.751081	0.912245	0.077016	-0.722397	0.908709	-0.065261	-0.625996	1.115303	0.073193	-0.615456	1.141326	-0.027377	-0.574528	0.778315	0.224596				-0.542525	0.773404	-0.188926	-0.445927	0.497160	-0.111099	-0.483012	0.487767	0.266635	-0.461266	0.500708	0.234338	-0.284503	0.080782	0.186453	-0.270466	0.076886	0.143507	-0.266322	0.086672	-0.043982
14742	122.850000	-0.818554	0.714719	0.055485	-0.789782	0.728776	-0.078358	-0.751101	0.912238	0.077024	-0.722416	0.908745	-0.065237	-0.625900	1.115383	0.073268	-0.615368	1.141441	-0.027271	-0.574527	0.778310	0.224609				-0.542602	0.773400	-0.188828	-0.445925	0.497175	-0.111107	-0.483004	0.487747	0.266628	-0.461255	0.500638	0.234268	-0.284953	0.080781	0.186257	-0.270912	0.076808	0.143325	-0.266114	0.086692	-0.043999
14743	122.858333	-0.818408	0.714645	0.055385	-0.789846	0.728705	-0.078364	-0.751114	0.912245	0.077039	-0.722453	0.908742	-0.065270	-0.625819	1.115433	0.073384	-0.615348	1.141653	-0.027327	-0.574525	0.778303	0.224625				-0.542684	0.773393	-0.188717	-0.445929	0.497174	-0.111099	-0.482998	0.487729	0.266621	-0.461251	0.500572	0.234207	-0.285413	0.080813	0.186025	-0.271356	0.076730	0.143136	-0.265947	0.086701	-0.043995
14744	122.866667	-0.818393	0.714637	0.055368	-0.789844	0.728708	-0.078381	-0.751114	0.912256	0.077043	-0.722466	0.908797	-0.065228	-0.625763	1.115552	0.073532	-0.615280	1.141744	-0.027231	-0.574511	0.778289	0.224636				-0.542756	0.773392	-0.188610	-0.445924	0.497198	-0.111097	-0.482995	0.487725	0.266626	-0.461249	0.500511	0.234147	-0.285907	0.080799	0.185674	-0.271784	0.076698	0.142929	-0.265788	0.086710	-0.043985
14745	122.875000	-0.818452	0.714673	0.055388	-0.789855	0.728699	-0.078386	-0.751108	0.912287	0.077049	-0.722499	0.908829	-0.065248	-0.625666	1.115595	0.073605	-0.615181	1.141762	-0.027058	-0.574498	0.778270	0.224654				-0.542808	0.773380	-0.188515	-0.445914	0.497218	-0.111085	-0.482992	0.487723	0.266633	-0.461249	0.500456	0.234095	-0.286344	0.080817	0.185449	-0.272221	0.076596	0.142745	-0.265601	0.086741	-0.043982
14746	122.883333	-0.818374	0.714650	0.055307	-0.789901	0.728652	-0.078394	-0.751258	0.912441	0.077111	-0.722522	0.908861	-0.065272	-0.625566	1.115604	0.073669	-0.615130	1.141915	-0.027053	-0.574479	0.778253	0.224663				-0.542841	0.773379	-0.188449	-0.445902	0.497247	-0.111083	-0.482991	0.487714	0.266637	-0.461251	0.500458	0.234093	-0.286740	0.080798	0.185266	-0.272604	0.076562	0.142511	-0.265423	0.086786	-0.043987
14747	122.891667	-0.818370	0.714668	0.055272	-0.789853	0.728679	-0.078431	-0.751246	0.912476	0.077111	-0.722532	0.908901	-0.065275	-0.625461	1.115663	0.073739	-0.615047	1.141973	-0.026965	-0.574451	0.778239	0.224673				-0.542861	0.773381	-0.188411	-0.445893	0.497260	-0.111075	-0.482986	0.487707	0.266633	-0.461256	0.500429	0.234060	-0.287114	0.080826	0.185102	-0.272954	0.076550	0.142375	-0.265286	0.086808	-0.043993
14748	122.900000	-0.818365	0.714695	0.055233	-0.789841	0.728663	-0.078444	-0.751221	0.912526	0.077106	-0.722516	0.908972	-0.065241	-0.625366	1.115730	0.073811	-0.614962	1.142057	-0.026897	-0.574423	0.778245	0.224681				-0.542873	0.773391	-0.188391	-0.445884	0.497280	-0.111087	-0.482980	0.487698	0.266621	-0.461251	0.500415	0.234035	-0.287397	0.080883	0.185031	-0.273252	0.076548	0.142311	-0.265158	0.086823	-0.044005
14749	122.908333	-0.818433	0.714753	0.055238	-0.789868	0.728663	-0.078463	-0.751124	0.912497	0.077064	-0.722510	0.909014	-0.065256	-0.625276	1.115757	0.073865	-0.614853	1.141967	-0.026696	-0.574392	0.778240	0.224677				-0.542872	0.773395	-0.188404	-0.445878	0.497289	-0.111101	-0.482965	0.487683	0.266605	-0.461239	0.500402	0.234009	-0.287543	0.080920	0.185029	-0.273413	0.076593	0.142307	-0.265047	0.086843	-0.044024
14750	122.916667	-0.818363	0.714742	0.055149	-0.789907	0.728601	-0.078487	-0.751177	0.912593	0.077081	-0.722514	0.909012	-0.065306	-0.625192	1.115784	0.073910	-0.614766	1.142023	-0.026634	-0.574359	0.778242	0.224674				-0.542855	0.773394	-0.188436	-0.445873	0.497298	-0.111122	-0.482945	0.487668	0.266581	-0.461213	0.500392	0.233992	-0.287563	0.080922	0.185073	-0.273439	0.076621	0.142345	-0.264954	0.086851	-0.044042
14751	122.925000	-0.818356	0.714756	0.055106	-0.789908	0.728586	-0.078483	-0.750989	0.912480	0.077002	-0.722472	0.909062	-0.065285	-0.625110	1.115817	0.073938	-0.614741	1.142138	-0.026693	-0.574338	0.778250	0.224664				-0.542826	0.773403	-0.188483	-0.445873	0.497301	-0.111143	-0.482920	0.487663	0.266568	-0.461181	0.500389	0.233982	-0.287458	0.080903	0.185141	-0.273340	0.076634	0.142402	-0.264889	0.086858	-0.044052
14752	122.933333	-0.818347	0.714763	0.055059	-0.789851	0.728587	-0.078545	-0.750962	0.912497	0.076982	-0.722452	0.909080	-0.065305	-0.625028	1.115837	0.073970	-0.614701	1.142248	-0.026734	-0.574314	0.778268	0.224643				-0.542801	0.773407	-0.188545	-0.445878	0.497311	-0.111168	-0.482897	0.487673	0.266551	-0.461154	0.500398	0.233975	-0.287291	0.080881	0.185210	-0.273181	0.076630	0.142459	-0.264847	0.086872	-0.044056
14753	122.941667	-0.818474	0.714848	0.055113	-0.789893	0.728592	-0.078580	-0.750935	0.912521	0.076956	-0.722452	0.909062	-0.065368	-0.624974	1.115861	0.073988	-0.614650	1.142298	-0.026719	-0.574301	0.778283	0.224603				-0.542759	0.773407	-0.188623	-0.445879	0.497314	-0.111187	-0.482889	0.487697	0.266526	-0.461141	0.500415	0.233962	-0.287110	0.080901	0.185261	-0.272982	0.076632	0.142495	-0.264831	0.086890	-0.044059
14754	122.950000	-0.818314	0.714758	0.054954	-0.789928	0.728573	-0.078561	-0.750906	0.912535	0.076923	-0.722430	0.909068	-0.065392	-0.624918	1.115902	0.073982	-0.614567	1.142272	-0.026612	-0.574291	0.778293	0.224547				-0.542691	0.773406	-0.188735	-0.445886	0.497318	-0.111212	-0.482896	0.487719	0.266501	-0.461146	0.500438	0.233951	-0.286908	0.080843	0.185278	-0.272775	0.076637	0.142513	-0.264842	0.086900	-0.044058
14755	122.958333	-0.818360	0.714774	0.054948	-0.789889	0.728572	-0.078658	-0.750877	0.912548	0.076884	-0.722398	0.909091	-0.065411	-0.624879	1.115939	0.073969	-0.614534	1.142356	-0.026662	-0.574274	0.778298	0.224470				-0.542654	0.773397	-0.188835	-0.445901	0.497314	-0.111229	-0.482917	0.487740	0.266477	-0.461161	0.500456	0.233941	-0.286722	0.080858	0.185282	-0.272595	0.076605	0.142533	-0.264892	0.086901	-0.044063
14756	122.966667	-0.818421	0.714808	0.054960	-0.789846	0.728582	-0.078694	-0.750849	0.912557	0.076840	-0.722363	0.909108	-0.065480	-0.624848	1.116020	0.073978	-0.614498	1.142460	-0.026736	-0.574264	0.778298	0.224383				-0.542615	0.773387	-0.188945	-0.445919	0.497310	-0.111248	-0.482937	0.487747	0.266458	-0.461181	0.500471	0.233938	-0.286553	0.080882	0.185307	-0.272411	0.076571	0.142568	-0.264972	0.086898	-0.044070
14757	122.975000	-0.818325	0.714740	0.054866	-0.789883	0.728556	-0.078719	-0.750981	0.912695	0.076846	-0.722350	0.909086	-0.065521	-0.624788	1.116031	0.073917	-0.614454	1.142485	-0.026738	-0.574256	0.778284	0.224295				-0.542590	0.773371	-0.189076	-0.445930	0.497297	-0.111268	-0.482951	0.487746	0.266444	-0.461192	0.500479	0.233937	-0.286366	0.080854	0.185328	-0.272205	0.076561	0.142585	-0.265097	0.086878	-0.044087
14758	122.983333	-0.818243	0.714697	0.054797	-0.789857	0.728491	-0.078762	-0.750942	0.912687	0.076788	-0.722329	0.909057	-0.065563	-0.624709	1.116063	0.073855	-0.614398	1.142553	-0.026790	-0.574256	0.778271	0.224223				-0.542569	0.773359	-0.189223	-0.445936	0.497282	-0.111278	-0.482956	0.487737	0.266437	-0.461202	0.500489	0.233950	-0.286183	0.080813	0.185365	-0.271999	0.076533	0.142606	-0.265245	0.086847	-0.044094
14759	122.991667	-0.818225	0.714672	0.054782	-0.789833	0.728486	-0.078737	-0.750912	0.912672	0.076734	-0.722282	0.909058	-0.065609	-0.624686	1.116130	0.073829	-0.614357	1.142576	-0.026818	-0.574260	0.778263	0.224180				-0.542557	0.773350	-0.189381	-0.445936	0.497273	-0.111300	-0.482956	0.487734	0.266447	-0.461198	0.500487	0.233967	-0.285991	0.080773	0.185417	-0.271782	0.076569	0.142675	-0.265459	0.086794	-0.044086
14760	123.000000	-0.818335	0.714699	0.054858	-0.789770	0.728498	-0.078817	-0.750882	0.912655	0.076683	-0.722233	0.909061	-0.065660	-0.624642	1.116150	0.073754	-0.614328	1.142624	-0.026886	-0.574271	0.778261	0.224161				-0.542550	0.773333	-0.189570	-0.445933	0.497267	-0.111315	-0.482950	0.487728	0.266462	-0.461190	0.500496	0.233996	-0.285795	0.080742	0.185502	-0.271583	0.076578	0.142732	-0.265646	0.086769	-0.044081
14761	123.008333	-0.818262	0.714660	0.054809	-0.789810	0.728465	-0.078770	-0.750832	0.912641	0.076629	-0.722203	0.909028	-0.065692	-0.624633	1.116205	0.073701	-0.614298	1.142622	-0.026862	-0.574285	0.778267	0.224161				-0.542547	0.773314	-0.189789	-0.445929	0.497256	-0.111325	-0.482942	0.487731	0.266477	-0.461183	0.500498	0.234016	-0.285588	0.080710	0.185635	-0.271413	0.076550	0.142844	-0.265854	0.086746	-0.044073
14762	123.016667	-0.818192	0.714641	0.054753	-0.789772	0.728474	-0.078764	-0.750791	0.912629	0.076587	-0.722147	0.909030	-0.065721	-0.624626	1.116306	0.073687	-0.614271	1.142663	-0.026837	-0.574299	0.778279	0.224173				-0.542512	0.773310	-0.190054	-0.445927	0.497240	-0.111329	-0.482941	0.487739	0.266494	-0.461180	0.500514	0.234039	-0.285392	0.080689	0.185746	-0.271222	0.076586	0.142922	-0.266100	0.086732	-0.044065
14763	123.025000	-0.818195	0.714673	0.054735	-0.789745	0.728505	-0.078771	-0.750744	0.912636	0.076540	-0.722094	0.909028	-0.065742	-0.624613	1.116429	0.073656	-0.614284	1.142774	-0.026910	-0.574306	0.778286	0.224176				-0.542494	0.773300	-0.190349	-0.445923	0.497230	-0.111339	-0.482942	0.487752	0.266509	-0.461184	0.500479	0.234009	-0.285166	0.080689	0.186023	-0.271048	0.076567	0.143065	-0.266407	0.086711	-0.044059
14764	123.033333	-0.818345	0.714794	0.054821	-0.789782	0.728536	-0.078750	-0.750697	0.912654	0.076507	-0.722067	0.909026	-0.065770	-0.624592	1.116575	0.073607	-0.614273	1.142844	-0.026931	-0.574305	0.778294	0.224178				-0.542460	0.773301	-0.190671	-0.445921	0.497213	-0.111360	-0.482944	0.487756	0.266511	-0.461186	0.500502	0.234025	-0.284979	0.080645	0.186062	-0.270852	0.076591	0.143157	-0.266759	0.086702	-0.044081
14765	123.041667	-0.818219	0.714778	0.054698	-0.789797	0.728506	-0.078739	-0.750660	0.912694	0.076490	-0.722031	0.909010	-0.065781	-0.624587	1.116681	0.073554	-0.614268	1.142994	-0.027056	-0.574297	0.778307	0.224159				-0.542387	0.773308	-0.191017	-0.445918	0.497177	-0.111381	-0.482948	0.487760	0.266504	-0.461189	0.500518	0.234040	-0.284758	0.080622	0.186151	-0.270637	0.076607	0.143231	-0.267175	0.086655	-0.044138
14766	123.050000	-0.818359	0.714884	0.054768	-0.789753	0.728539	-0.078757	-0.750607	0.912727	0.076466	-0.721978	0.909019	-0.065791	-0.624577	1.116791	0.073490	-0.614243	1.143115	-0.027191	-0.574278	0.778316	0.224129				-0.542281	0.773318	-0.191357	-0.445913	0.497143	-0.111413	-0.482956	0.487763	0.266495	-0.461194	0.500541	0.234057	-0.284528	0.080609	0.186243	-0.270390	0.076634	0.143287	-0.267610	0.086629	-0.044184
14767	123.058333	-0.818320	0.714936	0.054728	-0.789742	0.728581	-0.078761	-0.750570	0.912765	0.076448	-0.721948	0.909024	-0.065801	-0.624547	1.116893	0.073413	-0.614180	1.143150	-0.027295	-0.574237	0.778321	0.224086				-0.542177	0.773318	-0.191650	-0.445914	0.497089	-0.111442	-0.482959	0.487760	0.266482	-0.461197	0.500568	0.234078	-0.284257	0.080619	0.186350	-0.270149	0.076656	0.143381	-0.268157	0.086578	-0.044299
14768	123.066667	-0.818261	0.714916	0.054666	-0.789749	0.728547	-0.078785	-0.750530	0.912800	0.076436	-0.721930	0.909017	-0.065805	-0.624501	1.116981	0.073325	-0.614058	1.143056	-0.027259	-0.574187	0.778333	0.224041				-0.542061	0.773323	-0.191897	-0.445902	0.497051	-0.111483	-0.482961	0.487757	0.266470	-0.461193	0.500589	0.234097	-0.283955	0.080522	0.186417	-0.269872	0.076686	0.143469	-0.268665	0.086530	-0.044368
14769	123.075000	-0.818333	0.714960	0.054703	-0.789703	0.728610	-0.078788	-0.750497	0.912826	0.076428	-0.721903	0.909008	-0.065804	-0.624467	1.117085	0.073258	-0.614011	1.143112	-0.027426	-0.574124	0.778346	0.223987				-0.541927	0.773333	-0.192063	-0.445904	0.496986	-0.111499	-0.482960	0.487756	0.266471	-0.461195	0.500614	0.234131	-0.283661	0.080527	0.186528	-0.269572	0.076734	0.143595	-0.269280	0.086533	-0.044460
14770	123.083333	-0.818400	0.715019	0.054757	-0.789719	0.728565	-0.078783	-0.750467	0.912850	0.076416	-0.721883	0.909025	-0.065814	-0.624397	1.117111	0.073138	-0.613967	1.143172	-0.027624	-0.574052	0.778359	0.223935				-0.541763	0.773360	-0.192200	-0.445894	0.496929	-0.111524	-0.482964	0.487767	0.266476	-0.461190	0.500644	0.234167	-0.283329	0.080567	0.186693	-0.269226	0.076825	0.143702	-0.269817	0.086490	-0.044449
14771	123.091667	-0.818253	0.714915	0.054631	-0.789683	0.728625	-0.078794	-0.750444	0.912878	0.076409	-0.721835	0.909033	-0.065825	-0.624338	1.117170	0.073043	-0.613885	1.143148	-0.027740	-0.573982	0.778376	0.223880				-0.541617	0.773371	-0.192266	-0.445884	0.496861	-0.111555	-0.482962	0.487782	0.266476	-0.461186	0.500679	0.234203	-0.283041	0.080684	0.186799	-0.268920	0.076885	0.143840	-0.270441	0.086471	-0.044469
14772	123.100000	-0.818252	0.714907	0.054619	-0.789680	0.728622	-0.078764	-0.750401	0.912888	0.076383	-0.721781	0.909037	-0.065838	-0.624230	1.117209	0.072921	-0.613798	1.143134	-0.027866	-0.573921	0.778389	0.223826				-0.541484	0.773388	-0.192300	-0.445873	0.496791	-0.111589	-0.482962	0.487798	0.266474	-0.461070	0.500445	0.234047	-0.282732	0.080716	0.186921	-0.268610	0.076966	0.143979	-0.271045	0.086485	-0.044511
14773	123.108333	-0.818245	0.714894	0.054606	-0.789635	0.728654	-0.078792	-0.750363	0.912915	0.076361	-0.721742	0.909037	-0.065860	-0.624151	1.117237	0.072797	-0.613696	1.143082	-0.028017	-0.573873	0.778399	0.223785				-0.541365	0.773382	-0.192326	-0.445856	0.496727	-0.111627	-0.482958	0.487808	0.266474	-0.461060	0.500476	0.234081	-0.282425	0.080808	0.187089	-0.268304	0.077035	0.144119	-0.271685	0.086490	-0.044544
14774	123.116667	-0.818241	0.714890	0.054593	-0.789652	0.728631	-0.078780	-0.750330	0.912929	0.076335	-0.721704	0.909038	-0.065884	-0.624088	1.117302	0.072720	-0.613616	1.143031	-0.028135	-0.573836	0.778408	0.223754				-0.541264	0.773387	-0.192335	-0.445834	0.496661	-0.111658	-0.482951	0.487816	0.266469	-0.461052	0.500506	0.234110	-0.282141	0.080864	0.187231	-0.267978	0.077154	0.144233	-0.272280	0.086512	-0.044571
14775	123.125000	-0.818241	0.714893	0.054585	-0.789601	0.728675	-0.078760	-0.750284	0.912968	0.076312	-0.721652	0.909045	-0.065904	-0.623963	1.117282	0.072602	-0.613517	1.142934	-0.028198	-0.573817	0.778416	0.223729				-0.541194	0.773377	-0.192331	-0.445807	0.496597	-0.111695	-0.482943	0.487817	0.266464	-0.461045	0.500539	0.234140	-0.281829	0.080842	0.187379	-0.267727	0.077231	0.144367	-0.272864	0.086546	-0.044566
14776	123.133333	-0.818366	0.714945	0.054667	-0.789554	0.728726	-0.078740	-0.750241	0.912989	0.076288	-0.721612	0.909061	-0.065926	-0.623857	1.117304	0.072532	-0.613424	1.142832	-0.028254	-0.573804	0.778415	0.223712				-0.541149	0.773372	-0.192329	-0.445782	0.496537	-0.111717	-0.482936	0.487815	0.266464	-0.461039	0.500565	0.234176	-0.281596	0.080938	0.187520	-0.267495	0.077298	0.144509	-0.273412	0.086576	-0.044533
14777	123.141667	-0.818305	0.714944	0.054638	-0.789525	0.728730	-0.078744	-0.750198	0.913019	0.076272	-0.721576	0.909071	-0.065967	-0.623742	1.117322	0.072475	-0.613344	1.142748	-0.028303	-0.573795	0.778421	0.223708				-0.541111	0.773370	-0.192327	-0.445761	0.496484	-0.111729	-0.482928	0.487813	0.266475	-0.461028	0.500586	0.234217	-0.281383	0.080982	0.187663	-0.267299	0.077362	0.144655	-0.273912	0.086716	-0.044606
14778	123.150000	-0.818231	0.714922	0.054600	-0.789564	0.728743	-0.078692	-0.750156	0.913050	0.076265	-0.721548	0.909088	-0.066004	-0.623631	1.117360	0.072431	-0.613313	1.142769	-0.028503	-0.573793	0.778426	0.223706				-0.541090	0.773373	-0.192322	-0.445735	0.496439	-0.111731	-0.482927	0.487812	0.266495	-0.461023	0.500614	0.234262	-0.281197	0.081012	0.187784	-0.267126	0.077421	0.144776	-0.274330	0.086668	-0.044437
14779	123.158333	-0.818288	0.714977	0.054672	-0.789521	0.728763	-0.078667	-0.750111	0.913069	0.076256	-0.721499	0.909118	-0.065974	-0.623498	1.117373	0.072380	-0.613225	1.142726	-0.028613	-0.573785	0.778439	0.223713				-0.541081	0.773367	-0.192319	-0.445713	0.496392	-0.111717	-0.482924	0.487812	0.266515	-0.461017	0.500625	0.234302	-0.281041	0.081015	0.187875	-0.266998	0.077456	0.144915	-0.274543	0.086775	-0.044428
14780	123.166667	-0.818197	0.714930	0.054638	-0.789465	0.728829	-0.078618	-0.750071	0.913091	0.076257	-0.721462	0.909146	-0.065952	-0.623365	1.117405	0.072340	-0.613160	1.142689	-0.028663	-0.573771	0.778453	0.223721				-0.541083	0.773363	-0.192320	-0.445687	0.496356	-0.111689	-0.482920	0.487819	0.266542	-0.461008	0.500643	0.234344	-0.280915	0.081008	0.187945	-0.266863	0.077507	0.145011	-0.274686	0.086747	-0.044479
14781	123.175000	-0.818309	0.715034	0.054774	-0.789484	0.728854	-0.078594	-0.750032	0.913110	0.076267	-0.721442	0.909139	-0.065963	-0.623254	1.117486	0.072325	-0.613111	1.142656	-0.028707	-0.573749	0.778471	0.223729				-0.541093	0.773355	-0.192306	-0.445653	0.496339	-0.111658	-0.482921	0.487830	0.266569	-0.461009	0.500661	0.234383	-0.280843	0.081049	0.188027	-0.266777	0.077560	0.145047	-0.274580	0.086880	-0.044531
14782	123.183333	-0.818134	0.714934	0.054690	-0.789495	0.728855	-0.078542	-0.749997	0.913124	0.076283	-0.721413	0.909123	-0.065975	-0.623119	1.117513	0.072286	-0.613069	1.142615	-0.028741	-0.573720	0.778478	0.223744				-0.541116	0.773342	-0.192293	-0.445635	0.496327	-0.111613	-0.482923	0.487826	0.266597	-0.461012	0.500669	0.234417	-0.280787	0.081027	0.188043	-0.266714	0.077592	0.145057	-0.274479	0.086718	-0.044580
14783	123.191667	-0.818102	0.714941	0.054734	-0.789417	0.728909	-0.078503	-0.749961	0.913129	0.076298	-0.721357	0.909130	-0.065904	-0.623020	1.117594	0.072291	-0.613020	1.142547	-0.028722	-0.573691	0.778486	0.223764				-0.541144	0.773328	-0.192254	-0.445626	0.496353	-0.111556	-0.482922	0.487822	0.266623	-0.460909	0.500223	0.234097	-0.280777	0.081015	0.188051	-0.266724	0.077553	0.145099	-0.274269	0.086729	-0.044660
14784	123.200000	-0.818063	0.714944	0.054781	-0.789365	0.728845	-0.078465	-0.749924	0.913126	0.076319	-0.721319	0.909114	-0.065883	-0.622932	1.117692	0.072329	-0.612978	1.142487	-0.028691	-0.573661	0.778486	0.223787				-0.541179	0.773317	-0.192203	-0.445627	0.496403	-0.111499	-0.482922	0.487815	0.266651	-0.460907	0.500221	0.234121	-0.280795	0.081004	0.188044	-0.266742	0.077527	0.145089	-0.273997	0.086654	-0.044603
14785	123.208333	-0.818021	0.714952	0.054846	-0.789356	0.728841	-0.078399	-0.749888	0.913120	0.076349	-0.721293	0.909073	-0.065896	-0.622850	1.117718	0.072330	-0.612941	1.142426	-0.028636	-0.573636	0.778480	0.223818				-0.541225	0.773305	-0.192134	-0.445633	0.496470	-0.111444	-0.482919	0.487806	0.266670	-0.460910	0.500212	0.234142	-0.280861	0.081034	0.188044	-0.266775	0.077521	0.145041	-0.273559	0.086587	-0.044453
14786	123.216667	-0.817983	0.714952	0.054899	-0.789274	0.728870	-0.078364	-0.749848	0.913104	0.076380	-0.721242	0.909069	-0.065813	-0.622765	1.117782	0.072332	-0.612937	1.142411	-0.028646	-0.573616	0.778477	0.223857				-0.541275	0.773294	-0.192052	-0.445639	0.496520	-0.111382	-0.482922	0.487796	0.266688	-0.460917	0.500204	0.234159	-0.280925	0.080958	0.187976	-0.266839	0.077515	0.144987	-0.273239	0.086472	-0.044416
14787	123.225000	-0.817938	0.714939	0.054933	-0.789239	0.728845	-0.078336	-0.749807	0.913095	0.076420	-0.721218	0.909043	-0.065791	-0.622696	1.117850	0.072378	-0.612945	1.142404	-0.028670	-0.573601	0.778478	0.223902				-0.541344	0.773283	-0.191943	-0.445647	0.496579	-0.111337	-0.482934	0.487789	0.266706	-0.460930	0.500204	0.234176	-0.281032	0.080940	0.187931	-0.267021	0.077422	0.145006	-0.272844	0.086434	-0.044382
14788	123.233333	-0.817814	0.714894	0.054948	-0.789197	0.728826	-0.078282	-0.749767	0.913084	0.076465	-0.721180	0.909044	-0.065719	-0.622616	1.117893	0.072407	-0.612942	1.142390	-0.028663	-0.573589	0.778478	0.223949				-0.541418	0.773275	-0.191836	-0.445641	0.496629	-0.111298	-0.482937	0.487785	0.266724	-0.461048	0.500646	0.234532	-0.281172	0.080955	0.187922	-0.267146	0.077391	0.144965	-0.272398	0.086429	-0.044364
14789	123.241667	-0.817784	0.714874	0.054958	-0.789171	0.728799	-0.078268	-0.749728	0.913075	0.076508	-0.721163	0.909009	-0.065700	-0.622538	1.117920	0.072432	-0.612931	1.142364	-0.028638	-0.573580	0.778477	0.223991				-0.541502	0.773266	-0.191732	-0.445641	0.496677	-0.111261	-0.482942	0.487789	0.266738	-0.461004	0.500430	0.234365	-0.281307	0.080937	0.187873	-0.267271	0.077396	0.144887	-0.272002	0.086401	-0.044325
14790	123.250000	-0.817745	0.714867	0.054955	-0.789103	0.728805	-0.078273	-0.749688	0.913070	0.076551	-0.721111	0.909027	-0.065625	-0.622467	1.117964	0.072493	-0.612934	1.142328	-0.028626	-0.573572	0.778479	0.224034				-0.541622	0.773255	-0.191612	-0.445636	0.496720	-0.111224	-0.482947	0.487790	0.266743	-0.461062	0.500644	0.234528	-0.281437	0.080874	0.187785	-0.267435	0.077356	0.144856	-0.271599	0.086388	-0.044310
14791	123.258333	-0.817726	0.714860	0.054934	-0.789089	0.728793	-0.078228	-0.749653	0.913063	0.076588	-0.721098	0.909002	-0.065584	-0.622387	1.117990	0.072546	-0.612932	1.142287	-0.028603	-0.573565	0.778479	0.224065				-0.541721	0.773254	-0.191514	-0.445633	0.496763	-0.111205	-0.482947	0.487795	0.266747	-0.461065	0.500641	0.234520	-0.281611	0.080902	0.187792	-0.267587	0.077333	0.144792	-0.271189	0.086424	-0.044373
14792	123.266667	-0.817705	0.714857	0.054917	-0.789095	0.728752	-0.078251	-0.749625	0.913066	0.076622	-0.721058	0.909013	-0.065610	-0.622313	1.118015	0.072605	-0.612933	1.142239	-0.028568	-0.573559	0.778476	0.224095				-0.541811	0.773245	-0.191429	-0.445626	0.496797	-0.111182	-0.482947	0.487792	0.266745	-0.461061	0.500632	0.234505	-0.281779	0.080886	0.187721	-0.267734	0.077359	0.144680	-0.270857	0.086440	-0.044457
14793	123.275000	-0.817699	0.714863	0.054895	-0.789062	0.728777	-0.078263	-0.749598	0.913056	0.076647	-0.721047	0.909014	-0.065516	-0.622250	1.118060	0.072687	-0.612939	1.142192	-0.028523	-0.573555	0.778465	0.224121				-0.541890	0.773239	-0.191352	-0.445627	0.496815	-0.111158	-0.482951	0.487780	0.266739	-0.461064	0.500614	0.234488	-0.281932	0.080769	0.187630	-0.267932	0.077329	0.144579	-0.270441	0.086373	-0.044331
14794	123.283333	-0.817689	0.714871	0.054879	-0.789034	0.728801	-0.078274	-0.749579	0.913049	0.076668	-0.721023	0.909023	-0.065492	-0.622195	1.118041	0.072765	-0.612951	1.142149	-0.028470	-0.573556	0.778450	0.224145				-0.541945	0.773223	-0.191292	-0.445628	0.496834	-0.111145	-0.482949	0.487765	0.266729	-0.461069	0.500592	0.234468	-0.282165	0.080751	0.187532	-0.268198	0.077249	0.144502	-0.270086	0.086366	-0.044354
14795	123.291667	-0.817684	0.714879	0.054864	-0.789050	0.728808	-0.078263	-0.749561	0.913041	0.076678	-0.721006	0.909043	-0.065476	-0.622153	1.118070	0.072862	-0.612993	1.142173	-0.028418	-0.573566	0.778438	0.224165				-0.541983	0.773220	-0.191241	-0.445637	0.496857	-0.111134	-0.482961	0.487760	0.266724	-0.461075	0.500571	0.234441	-0.282478	0.080837	0.187404	-0.268486	0.077251	0.144271	-0.269775	0.086369	-0.044343
14796	123.300000	-0.817673	0.714881	0.054849	-0.789096	0.728786	-0.078262	-0.749539	0.913025	0.076672	-0.720978	0.909072	-0.065536	-0.622083	1.118081	0.072925	-0.613001	1.142130	-0.028317	-0.573588	0.778426	0.224189				-0.541992	0.773221	-0.191196	-0.445643	0.496894	-0.111136	-0.482965	0.487752	0.266720	-0.461081	0.500550	0.234416	-0.282762	0.080800	0.187254	-0.268774	0.077140	0.144260	-0.269516	0.086441	-0.044444
14797	123.308333	-0.817671	0.714870	0.054825	-0.789099	0.728811	-0.078268	-0.749531	0.913022	0.076671	-0.720966	0.909088	-0.065477	-0.622081	1.118116	0.073034	-0.613024	1.142121	-0.028249	-0.573615	0.778415	0.224208				-0.541979	0.773221	-0.191163	-0.445652	0.496912	-0.111125	-0.482968	0.487748	0.266711	-0.461084	0.500520	0.234379	-0.283099	0.080786	0.187113	-0.269098	0.077096	0.144123	-0.269201	0.086377	-0.044290
14798	123.316667	-0.817654	0.714866	0.054811	-0.789107	0.728841	-0.078269	-0.749516	0.913008	0.076647	-0.720944	0.909105	-0.065490	-0.622048	1.118176	0.073106	-0.613055	1.142125	-0.028181	-0.573656	0.778400	0.224219				-0.541951	0.773236	-0.191125	-0.445668	0.496940	-0.111122	-0.482975	0.487749	0.266703	-0.461090	0.500489	0.234339	-0.283474	0.080795	0.187004	-0.269470	0.077016	0.144001	-0.268881	0.086402	-0.044275
14799	123.325000	-0.817639	0.714863	0.054802	-0.789119	0.728826	-0.078304	-0.749431	0.912937	0.076588	-0.720923	0.909133	-0.065516	-0.622043	1.118201	0.073176	-0.613074	1.142143	-0.028118	-0.573699	0.778394	0.224233				-0.541901	0.773257	-0.191099	-0.445678	0.496976	-0.111130	-0.482979	0.487752	0.266703	-0.461151	0.500602	0.234394	-0.283880	0.080776	0.186808	-0.269873	0.076964	0.143826	-0.268653	0.086411	-0.044236
14800	123.333333	-0.817743	0.714952	0.054884	-0.789158	0.728802	-0.078302	-0.749493	0.912993	0.076578	-0.720900	0.909156	-0.065546	-0.622044	1.118221	0.073239	-0.613091	1.142165	-0.028064	-0.573748	0.778382	0.224243				-0.541837	0.773277	-0.191084	-0.445690	0.497001	-0.111139	-0.482983	0.487754	0.266694	-0.461212	0.500734	0.234462	-0.284317	0.080770	0.186583	-0.270291	0.076916	0.143639	-0.268367	0.086424	-0.044235
14801	123.341667	-0.817593	0.714860	0.054784	-0.789166	0.728812	-0.078303	-0.749496	0.912999	0.076546	-0.720869	0.909172	-0.065577	-0.622016	1.118204	0.073263	-0.613103	1.142191	-0.028008	-0.573800	0.778370	0.224257				-0.541770	0.773292	-0.191079	-0.445697	0.497020	-0.111150	-0.482981	0.487744	0.266691	-0.461214	0.500651	0.234370	-0.284775	0.080779	0.186321	-0.270734	0.076849	0.143461	-0.268093	0.086441	-0.044164
14802	123.350000	-0.817564	0.714871	0.054788	-0.789170	0.728810	-0.078295	-0.749329	0.912853	0.076443	-0.720812	0.909239	-0.065613	-0.622039	1.118235	0.073333	-0.613107	1.142203	-0.027957	-0.573859	0.778361	0.224273				-0.541698	0.773302	-0.191060	-0.445706	0.497045	-0.111164	-0.482975	0.487731	0.266680	-0.461214	0.500599	0.234307	-0.285228	0.080803	0.186184	-0.271178	0.076788	0.143247	-0.267811	0.086474	-0.044114
14803	123.358333	-0.817693	0.714996	0.054917	-0.789182	0.728782	-0.078311	-0.749324	0.912847	0.076398	-0.720813	0.909246	-0.065648	-0.622039	1.118226	0.073378	-0.613119	1.142268	-0.027972	-0.573920	0.778344	0.224287				-0.541634	0.773315	-0.191047	-0.445712	0.497063	-0.111169	-0.482974	0.487717	0.266670	-0.461210	0.500545	0.234248	-0.285701	0.080826	0.185901	-0.271590	0.076761	0.143002	-0.267555	0.086520	-0.044086
14804	123.366667	-0.817523	0.714878	0.054797	-0.789229	0.728753	-0.078303	-0.749319	0.912833	0.076348	-0.720786	0.909282	-0.065687	-0.622025	1.118154	0.073386	-0.613136	1.142328	-0.028005	-0.573981	0.778328	0.224298				-0.541569	0.773339	-0.191022	-0.445730	0.497067	-0.111162	-0.482969	0.487708	0.266665	-0.461210	0.500485	0.234186	-0.286180	0.080818	0.185549	-0.272047	0.076659	0.142823	-0.267289	0.086573	-0.044070
14805	123.375000	-0.817508	0.714888	0.054789	-0.789200	0.728789	-0.078326	-0.749308	0.912812	0.076291	-0.720764	0.909296	-0.065734	-0.622009	1.118108	0.073404	-0.613084	1.142196	-0.027815	-0.574041	0.778314	0.224311				-0.541524	0.773353	-0.191007	-0.445737	0.497094	-0.111168	-0.482972	0.487695	0.266658	-0.461216	0.500458	0.234152	-0.286592	0.080814	0.185345	-0.272461	0.076578	0.142571	-0.267110	0.086546	-0.044071
14806	123.383333	-0.817648	0.714987	0.054881	-0.789220	0.728782	-0.078337	-0.749301	0.912802	0.076236	-0.720733	0.909321	-0.065776	-0.622004	1.118044	0.073429	-0.613083	1.142181	-0.027775	-0.574091	0.778294	0.224309				-0.541489	0.773347	-0.190987	-0.445755	0.497103	-0.111158	-0.482978	0.487692	0.266660	-0.461218	0.500440	0.234126	-0.286993	0.080815	0.185161	-0.272844	0.076562	0.142402	-0.266888	0.086562	-0.044067
14807	123.391667	-0.817499	0.714920	0.054749	-0.789247	0.728742	-0.078375	-0.749291	0.912798	0.076171	-0.720727	0.909317	-0.065851	-0.622006	1.117970	0.073454	-0.613109	1.142220	-0.027825	-0.574142	0.778287	0.224305				-0.541463	0.773349	-0.190987	-0.445767	0.497116	-0.111174	-0.482977	0.487689	0.266650	-0.461225	0.500421	0.234095	-0.287303	0.080856	0.185070	-0.273183	0.076536	0.142342	-0.266621	0.086621	-0.044064
14808	123.400000	-0.817511	0.714944	0.054711	-0.789304	0.728724	-0.078371	-0.749287	0.912802	0.076111	-0.720681	0.909342	-0.065931	-0.622007	1.117897	0.073460	-0.613127	1.142217	-0.027863	-0.574181	0.778278	0.224289				-0.541446	0.773344	-0.190992	-0.445779	0.497117	-0.111178	-0.482975	0.487684	0.266643	-0.461220	0.500403	0.234063	-0.287516	0.080902	0.185047	-0.273398	0.076585	0.142335	-0.266393	0.086641	-0.044078
14809	123.408333	-0.817532	0.714970	0.054667	-0.789269	0.728741	-0.078418	-0.749266	0.912808	0.076049	-0.720649	0.909345	-0.065953	-0.622015	1.117808	0.073475	-0.613093	1.142085	-0.027703	-0.574210	0.778270	0.224266				-0.541443	0.773339	-0.190996	-0.445796	0.497127	-0.111195	-0.482965	0.487681	0.266628	-0.461210	0.500392	0.234039	-0.287579	0.080936	0.185099	-0.273470	0.076634	0.142379	-0.266219	0.086642	-0.044095
14810	123.416667	-0.817555	0.714993	0.054624	-0.789308	0.728711	-0.078436	-0.749252	0.912823	0.075990	-0.720587	0.909387	-0.065981	-0.622029	1.117713	0.073491	-0.613163	1.142138	-0.027812	-0.574230	0.778264	0.224240				-0.541455	0.773337	-0.190993	-0.445806	0.497146	-0.111219	-0.482949	0.487683	0.266611	-0.461188	0.500391	0.234024	-0.287522	0.080948	0.185161	-0.273414	0.076674	0.142437	-0.266049	0.086663	-0.044121
14811	123.425000	-0.817645	0.715068	0.054637	-0.789297	0.728740	-0.078464	-0.749229	0.912832	0.075932	-0.720579	0.909351	-0.066066	-0.622044	1.117613	0.073486	-0.613166	1.142055	-0.027760	-0.574235	0.778263	0.224200				-0.541474	0.773330	-0.191003	-0.445812	0.497169	-0.111246	-0.482933	0.487681	0.266583	-0.461169	0.500393	0.234009	-0.287385	0.080944	0.185241	-0.273292	0.076673	0.142478	-0.265833	0.086714	-0.044122
14812	123.433333	-0.817586	0.715043	0.054541	-0.789330	0.728726	-0.078496	-0.749204	0.912836	0.075877	-0.720504	0.909403	-0.066113	-0.622074	1.117531	0.073505	-0.613149	1.141950	-0.027738	-0.574235	0.778263	0.224160				-0.541489	0.773336	-0.191018	-0.445815	0.497186	-0.111278	-0.482928	0.487681	0.266548	-0.461158	0.500395	0.233989	-0.287256	0.080927	0.185266	-0.273160	0.076663	0.142511	-0.265702	0.086710	-0.044146
14813	123.441667	-0.817725	0.715136	0.054594	-0.789286	0.728782	-0.078557	-0.749179	0.912837	0.075821	-0.720459	0.909432	-0.066118	-0.622089	1.117386	0.073460	-0.613187	1.141906	-0.027787	-0.574228	0.778271	0.224096				-0.541507	0.773342	-0.191014	-0.445821	0.497213	-0.111313	-0.482931	0.487691	0.266516	-0.461166	0.500409	0.233971	-0.287150	0.080952	0.185268	-0.273041	0.076653	0.142532	-0.265534	0.086759	-0.044148
14814	123.450000	-0.817706	0.715137	0.054537	-0.789254	0.728783	-0.078604	-0.749150	0.912826	0.075759	-0.720425	0.909437	-0.066170	-0.622126	1.117255	0.073457	-0.613211	1.141813	-0.027718	-0.574213	0.778276	0.224027				-0.541517	0.773345	-0.191013	-0.445829	0.497240	-0.111333	-0.482941	0.487708	0.266490	-0.461175	0.500422	0.233961	-0.287040	0.081015	0.185310	-0.272907	0.076694	0.142517	-0.265350	0.086812	-0.044168
14815	123.458333	-0.817636	0.715035	0.054429	-0.789266	0.728714	-0.078653	-0.749123	0.912808	0.075690	-0.720397	0.909401	-0.066259	-0.622159	1.117186	0.073440	-0.613195	1.141664	-0.027692	-0.574185	0.778276	0.223940				-0.541540	0.773342	-0.191013	-0.445837	0.497256	-0.111361	-0.482952	0.487720	0.266475	-0.461185	0.500435	0.233959	-0.286953	0.080959	0.185264	-0.272827	0.076686	0.142522	-0.265252	0.086825	-0.044180
14816	123.466667	-0.817534	0.714975	0.054337	-0.789230	0.728686	-0.078699	-0.749098	0.912783	0.075619	-0.720359	0.909381	-0.066318	-0.622170	1.117062	0.073384	-0.613232	1.141590	-0.027744	-0.574157	0.778267	0.223843				-0.541556	0.773333	-0.191023	-0.445846	0.497274	-0.111391	-0.482957	0.487725	0.266464	-0.461194	0.500439	0.233954	-0.286883	0.080933	0.185264	-0.272763	0.076682	0.142502	-0.265167	0.086837	-0.044194
14817	123.475000	-0.817502	0.714924	0.054299	-0.789174	0.728671	-0.078730	-0.749075	0.912750	0.075544	-0.720322	0.909355	-0.066383	-0.622202	1.116953	0.073345	-0.613253	1.141510	-0.027778	-0.574135	0.778264	0.223761				-0.541569	0.773324	-0.191026	-0.445848	0.497269	-0.111399	-0.482958	0.487731	0.266465	-0.461188	0.500444	0.233953	-0.286873	0.081005	0.185223	-0.272734	0.076669	0.142492	-0.265105	0.086846	-0.044214
14818	123.483333	-0.817474	0.714874	0.054276	-0.789155	0.728614	-0.078768	-0.749054	0.912716	0.075466	-0.720299	0.909334	-0.066447	-0.622234	1.116867	0.073300	-0.613278	1.141443	-0.027820	-0.574120	0.778265	0.223701				-0.541598	0.773294	-0.191047	-0.445856	0.497269	-0.111409	-0.482951	0.487736	0.266471	-0.461179	0.500454	0.233958	-0.286872	0.081010	0.185208	-0.272727	0.076668	0.142473	-0.265065	0.086859	-0.044233
14819	123.491667	-0.817449	0.714835	0.054279	-0.789125	0.728585	-0.078784	-0.749038	0.912691	0.075404	-0.720270	0.909312	-0.066512	-0.622266	1.116796	0.073252	-0.613335	1.141430	-0.027935	-0.574123	0.778260	0.223673				-0.541606	0.773277	-0.191052	-0.445859	0.497266	-0.111413	-0.482934	0.487730	0.266474	-0.461165	0.500448	0.233961	-0.286857	0.080942	0.185232	-0.272741	0.076648	0.142457	-0.265062	0.086862	-0.044242
14820	123.500000	-0.817416	0.714799	0.054290	-0.789096	0.728562	-0.078783	-0.749008	0.912654	0.075334	-0.720246	0.909292	-0.066562	-0.622293	1.116726	0.073208	-0.613390	1.141453	-0.028080	-0.574136	0.778252	0.223666				-0.541620	0.773260	-0.191055	-0.445856	0.497268	-0.111411	-0.482919	0.487720	0.266483	-0.461153	0.500437	0.233960	-0.286902	0.080917	0.185235	-0.272776	0.076635	0.142458	-0.265085	0.086862	-0.044252
14821	123.508333	-0.817526	0.714859	0.054403	-0.789067	0.728556	-0.078770	-0.748987	0.912638	0.075278	-0.720220	0.909291	-0.066603	-0.622324	1.116672	0.073154	-0.613426	1.141380	-0.028116	-0.574171	0.778251	0.223691				-0.541642	0.773238	-0.191080	-0.445852	0.497258	-0.111401	-0.482907	0.487715	0.266490	-0.461139	0.500433	0.233963	-0.286961	0.080938	0.185224	-0.272824	0.076616	0.142463	-0.265150	0.086863	-0.044257
14822	123.516667	-0.817512	0.714929	0.054440	-0.789039	0.728567	-0.078748	-0.748968	0.912631	0.075227	-0.720206	0.909271	-0.066638	-0.622347	1.116607	0.073065	-0.613468	1.141372	-0.028207	-0.574208	0.778250	0.223715				-0.541663	0.773231	-0.191115	-0.445852	0.497261	-0.111395	-0.482899	0.487715	0.266496	-0.461132	0.500429	0.233967	-0.286991	0.080882	0.185249	-0.272870	0.076616	0.142481	-0.265242	0.086859	-0.044253
14823	123.525000	-0.817354	0.714849	0.054350	-0.789005	0.728590	-0.078723	-0.748947	0.912632	0.075185	-0.720176	0.909272	-0.066668	-0.622380	1.116567	0.073008	-0.613512	1.141313	-0.028261	-0.574255	0.778250	0.223744				-0.541685	0.773222	-0.191146	-0.445847	0.497263	-0.111388	-0.482896	0.487719	0.266509	-0.461127	0.500418	0.233962	-0.287014	0.080871	0.185262	-0.272902	0.076613	0.142505	-0.265369	0.086843	-0.044250
14824	123.533333	-0.817336	0.714885	0.054353	-0.788936	0.728656	-0.078690	-0.748927	0.912635	0.075145	-0.720147	0.909246	-0.066744	-0.622415	1.116532	0.072948	-0.613555	1.141273	-0.028319	-0.574294	0.778245	0.223754				-0.541717	0.773218	-0.191194	-0.445840	0.497261	-0.111395	-0.482893	0.487716	0.266518	-0.461129	0.500416	0.233965	-0.287024	0.080851	0.185278	-0.272921	0.076593	0.142534	-0.265573	0.086792	-0.044239
14825	123.541667	-0.817402	0.714976	0.054414	-0.788908	0.728659	-0.078718	-0.748908	0.912652	0.075106	-0.720099	0.909254	-0.066720	-0.622476	1.116500	0.072918	-0.613611	1.141220	-0.028377	-0.574319	0.778245	0.223754				-0.541751	0.773204	-0.191249	-0.445838	0.497248	-0.111408	-0.482894	0.487716	0.266517	-0.461129	0.500421	0.233970	-0.286993	0.080868	0.185290	-0.272858	0.076613	0.142514	-0.265772	0.086744	-0.044235
14826	123.550000	-0.817322	0.714948	0.054349	-0.788881	0.728675	-0.078721	-0.748894	0.912681	0.075072	-0.720087	0.909254	-0.066757	-0.622498	1.116502	0.072846	-0.613623	1.141034	-0.028260	-0.574328	0.778255	0.223738				-0.541791	0.773191	-0.191315	-0.445834	0.497225	-0.111423	-0.482898	0.487723	0.266522	-0.461130	0.500426	0.233979	-0.286931	0.080819	0.185285	-0.272801	0.076593	0.142518	-0.265959	0.086730	-0.044219
14827	123.558333	-0.817312	0.714974	0.054342	-0.788830	0.728724	-0.078727	-0.748875	0.912719	0.075040	-0.720047	0.909253	-0.066794	-0.622543	1.116482	0.072821	-0.613689	1.140987	-0.028304	-0.574317	0.778268	0.223707				-0.541829	0.773180	-0.191377	-0.445834	0.497215	-0.111441	-0.482906	0.487727	0.266519	-0.461140	0.500431	0.233983	-0.286845	0.080808	0.185289	-0.272712	0.076564	0.142507	-0.266253	0.086656	-0.044236
14828	123.566667	-0.817304	0.714992	0.054332	-0.788720	0.728761	-0.078812	-0.748852	0.912764	0.075005	-0.720027	0.909270	-0.066837	-0.622593	1.116466	0.072801	-0.613778	1.140942	-0.028364	-0.574280	0.778288	0.223663				-0.541859	0.773160	-0.191442	-0.445836	0.497204	-0.111460	-0.482912	0.487729	0.266513	-0.461149	0.500449	0.233988	-0.286766	0.080857	0.185247	-0.272610	0.076530	0.142504	-0.266531	0.086647	-0.044242
14829	123.575000	-0.817373	0.715063	0.054389	-0.788760	0.728758	-0.078755	-0.748835	0.912804	0.074963	-0.720031	0.909293	-0.066909	-0.622636	1.116420	0.072769	-0.613871	1.140900	-0.028393	-0.574226	0.778306	0.223605				-0.541876	0.773136	-0.191490	-0.445846	0.497179	-0.111464	-0.482921	0.487742	0.266508	-0.461158	0.500454	0.233987	-0.286630	0.080792	0.185272	-0.272491	0.076491	0.142511	-0.266836	0.086645	-0.044253
14830	123.583333	-0.817297	0.715008	0.054328	-0.788714	0.728769	-0.078802	-0.748826	0.912848	0.074922	-0.720023	0.909347	-0.066938	-0.622686	1.116364	0.072752	-0.613966	1.140855	-0.028427	-0.574159	0.778328	0.223544				-0.541886	0.773125	-0.191539	-0.445855	0.497152	-0.111465	-0.482923	0.487746	0.266496	-0.461165	0.500455	0.233982	-0.286481	0.080733	0.185318	-0.272352	0.076471	0.142537	-0.267247	0.086630	-0.044254
14831	123.591667	-0.817305	0.715008	0.054327	-0.788652	0.728776	-0.078776	-0.748811	0.912905	0.074889	-0.720024	0.909388	-0.066989	-0.622759	1.116345	0.072724	-0.614052	1.140798	-0.028468	-0.574086	0.778345	0.223479				-0.541879	0.773116	-0.191574	-0.445862	0.497145	-0.111469	-0.482928	0.487755	0.266488	-0.461167	0.500466	0.233978	-0.286351	0.080771	0.185334	-0.272183	0.076476	0.142579	-0.267656	0.086600	-0.044259
14832	123.600000	-0.817315	0.715002	0.054330	-0.788609	0.728770	-0.078857	-0.748806	0.912946	0.074850	-0.720025	0.909422	-0.067031	-0.622835	1.116315	0.072686	-0.614157	1.140741	-0.028516	-0.574007	0.778364	0.223415				-0.541869	0.773115	-0.191611	-0.445873	0.497113	-0.111471	-0.482930	0.487769	0.266480	-0.461173	0.500470	0.233977	-0.286177	0.080739	0.185393	-0.272036	0.076460	0.142707	-0.268200	0.086557	-0.044378
14833	123.608333	-0.817410	0.715043	0.054387	-0.788665	0.728743	-0.078847	-0.748807	0.912992	0.074817	-0.720052	0.909422	-0.067110	-0.622864	1.116183	0.072583	-0.614294	1.140736	-0.028678	-0.573928	0.778381	0.223368				-0.541845	0.773108	-0.191661	-0.445875	0.497067	-0.111481	-0.482932	0.487774	0.266471	-0.461167	0.500478	0.233971	-0.285974	0.080712	0.185476	-0.271793	0.076534	0.142735	-0.268683	0.086543	-0.044422
14834	123.616667	-0.817364	0.714967	0.054325	-0.788635	0.728706	-0.078873	-0.748811	0.913029	0.074793	-0.720041	0.909430	-0.067150	-0.622920	1.116085	0.072509	-0.614412	1.140676	-0.028785	-0.573848	0.778405	0.223326				-0.541820	0.773097	-0.191705	-0.445876	0.497005	-0.111495	-0.482928	0.487781	0.266460	-0.461163	0.500488	0.233971	-0.285757	0.080698	0.185586	-0.271574	0.076562	0.142805	-0.269238	0.086504	-0.044459
14835	123.625000	-0.817407	0.714939	0.054327	-0.788630	0.728724	-0.078859	-0.748818	0.913070	0.074775	-0.720026	0.909444	-0.067163	-0.622972	1.115985	0.072452	-0.614515	1.140515	-0.028799	-0.573783	0.778423	0.223291				-0.541795	0.773090	-0.191762	-0.445871	0.496952	-0.111532	-0.482925	0.487786	0.266448	-0.461162	0.500484	0.233953	-0.285506	0.080688	0.185740	-0.271378	0.076529	0.142950	-0.269775	0.086485	-0.044510
14836	123.633333	-0.817601	0.714988	0.054430	-0.788617	0.728744	-0.078921	-0.748825	0.913115	0.074766	-0.720015	0.909465	-0.067175	-0.623013	1.115874	0.072409	-0.614629	1.140366	-0.028812	-0.573716	0.778450	0.223270				-0.541761	0.773076	-0.191814	-0.445860	0.496879	-0.111558	-0.482923	0.487791	0.266439	-0.461160	0.500481	0.233940	-0.285248	0.080692	0.186019	-0.271143	0.076548	0.143046	-0.270362	0.086468	-0.044542
14837	123.641667	-0.817611	0.714979	0.054392	-0.788767	0.728783	-0.078925	-0.748836	0.913170	0.074767	-0.720038	0.909447	-0.067233	-0.623057	1.115739	0.072353	-0.614716	1.140229	-0.028865	-0.573661	0.778473	0.223247				-0.541713	0.773075	-0.191861	-0.445834	0.496823	-0.111600	-0.482919	0.487797	0.266436	-0.461156	0.500524	0.233984	-0.284996	0.080662	0.186103	-0.270886	0.076580	0.143145	-0.270938	0.086465	-0.044568
14838	123.650000	-0.817599	0.714933	0.054351	-0.788750	0.728800	-0.078983	-0.748844	0.913227	0.074772	-0.720041	0.909464	-0.067256	-0.623105	1.115642	0.072334	-0.614853	1.140195	-0.029037	-0.573599	0.778494	0.223227				-0.541654	0.773068	-0.191905	-0.445804	0.496765	-0.111626	-0.482921	0.487806	0.266440	-0.461157	0.500531	0.233988	-0.284742	0.080627	0.186184	-0.270636	0.076607	0.143248	-0.271551	0.086477	-0.044587
14839	123.658333	-0.817743	0.715008	0.054421	-0.788759	0.728879	-0.078964	-0.748849	0.913285	0.074771	-0.720055	0.909495	-0.067277	-0.623142	1.115547	0.072292	-0.614891	1.139969	-0.028937	-0.573534	0.778512	0.223208				-0.541558	0.773079	-0.191964	-0.445777	0.496700	-0.111639	-0.482920	0.487807	0.266443	-0.461158	0.500553	0.234022	-0.284469	0.080631	0.186287	-0.270368	0.076644	0.143348	-0.272116	0.086501	-0.044583
14840	123.666667	-0.817861	0.715081	0.054485	-0.788842	0.728926	-0.078888	-0.748856	0.913351	0.074765	-0.720058	0.909539	-0.067369	-0.623169	1.115425	0.072246	-0.615020	1.139974	-0.029133	-0.573466	0.778536	0.223186				-0.541491	0.773071	-0.192011	-0.445743	0.496644	-0.111657	-0.482919	0.487813	0.266447	-0.461152	0.500583	0.234057	-0.284192	0.080632	0.186384	-0.270087	0.076688	0.143449	-0.272661	0.086551	-0.044561
14841	123.675000	-0.817779	0.715016	0.054409	-0.788846	0.728967	-0.078932	-0.748865	0.913415	0.074765	-0.720080	0.909591	-0.067309	-0.623189	1.115342	0.072184	-0.615101	1.139860	-0.029171	-0.573391	0.778554	0.223153				-0.541416	0.773076	-0.192070	-0.445715	0.496581	-0.111668	-0.482912	0.487818	0.266449	-0.461143	0.500605	0.234090	-0.283869	0.080551	0.186496	-0.269795	0.076740	0.143560	-0.273216	0.086574	-0.044503
14842	123.683333	-0.817890	0.715062	0.054446	-0.788836	0.729035	-0.078931	-0.748877	0.913482	0.074766	-0.720095	0.909649	-0.067316	-0.623207	1.115274	0.072120	-0.615174	1.139787	-0.029218	-0.573321	0.778579	0.223126				-0.541354	0.773072	-0.192132	-0.445688	0.496518	-0.111689	-0.482907	0.487825	0.266450	-0.461131	0.500640	0.234124	-0.283576	0.080567	0.186603	-0.269505	0.076794	0.143676	-0.273692	0.086614	-0.044446
14843	123.691667	-0.817901	0.715078	0.054480	-0.788825	0.729070	-0.078949	-0.748885	0.913547	0.074769	-0.720131	0.909653	-0.067361	-0.623240	1.115228	0.072078	-0.615250	1.139715	-0.029263	-0.573252	0.778598	0.223100				-0.541311	0.773064	-0.192186	-0.445675	0.496454	-0.111710	-0.482900	0.487827	0.266451	-0.461122	0.500668	0.234157	-0.283306	0.080696	0.186735	-0.269199	0.076860	0.143788	-0.274177	0.086726	-0.044500
14844	123.700000	-0.817916	0.715077	0.054522	-0.788846	0.729048	-0.078942	-0.748897	0.913610	0.074796	-0.720148	0.909681	-0.067370	-0.623300	1.115239	0.072072	-0.615330	1.139651	-0.029303	-0.573187	0.778620	0.223083				-0.541270	0.773056	-0.192251	-0.445662	0.496390	-0.111733	-0.482892	0.487836	0.266454	-0.461111	0.500709	0.234201	-0.283002	0.080710	0.186830	-0.268912	0.076922	0.143894	-0.274398	0.086816	-0.044349
14845	123.708333	-0.817944	0.715064	0.054581	-0.788843	0.729051	-0.078918	-0.748909	0.913662	0.074829	-0.720172	0.909710	-0.067370	-0.623308	1.115184	0.072015	-0.615358	1.139498	-0.029208	-0.573131	0.778635	0.223082				-0.541258	0.773066	-0.192267	-0.445657	0.496342	-0.111734	-0.482890	0.487842	0.266456	-0.460995	0.500452	0.234038	-0.282731	0.080764	0.186982	-0.268635	0.076969	0.144013	-0.274612	0.086725	-0.044401
14846	123.716667	-0.817952	0.715054	0.054639	-0.788858	0.729060	-0.078798	-0.748920	0.913706	0.074869	-0.720193	0.909731	-0.067358	-0.623342	1.115179	0.071997	-0.615438	1.139466	-0.029236	-0.573083	0.778654	0.223091				-0.541248	0.773052	-0.192289	-0.445644	0.496320	-0.111724	-0.482889	0.487847	0.266462	-0.460993	0.500474	0.234069	-0.282470	0.080813	0.187137	-0.268360	0.077039	0.144130	-0.274658	0.086758	-0.044477
14847	123.725000	-0.817954	0.715052	0.054713	-0.788819	0.729074	-0.078812	-0.748922	0.913738	0.074923	-0.720210	0.909761	-0.067320	-0.623384	1.115179	0.071997	-0.615538	1.139497	-0.029315	-0.573044	0.778667	0.223106				-0.541253	0.773049	-0.192274	-0.445631	0.496324	-0.111687	-0.482893	0.487853	0.266478	-0.460999	0.500502	0.234115	-0.282216	0.080853	0.187256	-0.268108	0.077148	0.144192	-0.274570	0.086764	-0.044534
14848	123.733333	-0.817960	0.715063	0.054808	-0.788819	0.729061	-0.078769	-0.748928	0.913763	0.074978	-0.720233	0.909748	-0.067303	-0.623424	1.115209	0.072018	-0.615634	1.139537	-0.029388	-0.573006	0.778678	0.223125				-0.541270	0.773059	-0.192237	-0.445622	0.496346	-0.111629	-0.482896	0.487854	0.266499	-0.461003	0.500522	0.234160	-0.281980	0.080881	0.187372	-0.267860	0.077201	0.144369	-0.274417	0.086740	-0.044544
14849	123.741667	-0.817971	0.715065	0.054889	-0.788803	0.729090	-0.078704	-0.748932	0.913776	0.075030	-0.720250	0.909761	-0.067251	-0.623437	1.115216	0.072004	-0.615698	1.139550	-0.029399	-0.572975	0.778686	0.223151				-0.541290	0.773063	-0.192193	-0.445622	0.496401	-0.111563	-0.482895	0.487851	0.266524	-0.461004	0.500546	0.234213	-0.281749	0.080900	0.187500	-0.267655	0.077270	0.144486	-0.274254	0.086783	-0.044620
14850	123.750000	-0.817978	0.715060	0.054966	-0.788789	0.729114	-0.078640	-0.748937	0.913780	0.075089	-0.720259	0.909757	-0.067200	-0.623464	1.115243	0.072041	-0.615761	1.139533	-0.029378	-0.572943	0.778693	0.223176				-0.541319	0.773065	-0.192131	-0.445637	0.496461	-0.111505	-0.482893	0.487848	0.266552	-0.460997	0.500562	0.234261	-0.281559	0.080938	0.187623	-0.267468	0.077345	0.144605	-0.273962	0.086881	-0.044581
14851	123.758333	-0.817980	0.715053	0.055037	-0.788831	0.729077	-0.078601	-0.748946	0.913776	0.075145	-0.720289	0.909701	-0.067193	-0.623494	1.115286	0.072078	-0.615816	1.139533	-0.029369	-0.572914	0.778703	0.223203				-0.541356	0.773065	-0.192064	-0.445647	0.496513	-0.111463	-0.482889	0.487850	0.266576	-0.460989	0.500576	0.234304	-0.281398	0.080969	0.187726	-0.267340	0.077358	0.144742	-0.273660	0.086792	-0.044492
14852	123.766667	-0.817969	0.715032	0.055100	-0.788808	0.729122	-0.078552	-0.749108	0.913895	0.075258	-0.720308	0.909671	-0.067155	-0.623539	1.115288	0.072132	-0.615862	1.139531	-0.029358	-0.572882	0.778718	0.223235				-0.541401	0.773066	-0.191999	-0.445655	0.496551	-0.111438	-0.482883	0.487847	0.266595	-0.460981	0.500590	0.234340	-0.281263	0.080999	0.187824	-0.267242	0.077366	0.144857	-0.273446	0.086569	-0.044402
14853	123.775000	-0.817975	0.715006	0.055156	-0.788818	0.729077	-0.078546	-0.749125	0.913881	0.075316	-0.720310	0.909663	-0.067078	-0.623506	1.115313	0.072126	-0.615878	1.139471	-0.029257	-0.572861	0.778718	0.223267				-0.541461	0.773064	-0.191942	-0.445654	0.496575	-0.111426	-0.482874	0.487850	0.266605	-0.460975	0.500610	0.234368	-0.281150	0.081014	0.187899	-0.267113	0.077404	0.144921	-0.273161	0.086516	-0.044384
14854	123.783333	-0.817969	0.714981	0.055200	-0.788804	0.729082	-0.078535	-0.749135	0.913864	0.075378	-0.720330	0.909628	-0.067032	-0.623528	1.115397	0.072216	-0.615944	1.139518	-0.029311	-0.572843	0.778722	0.223298				-0.541516	0.773057	-0.191893	-0.445652	0.496590	-0.111415	-0.482863	0.487851	0.266610	-0.460967	0.500627	0.234389	-0.281042	0.080980	0.187921	-0.267018	0.077441	0.144980	-0.272851	0.086469	-0.044361
14855	123.791667	-0.818010	0.714995	0.055288	-0.788840	0.729025	-0.078534	-0.749158	0.913851	0.075452	-0.720366	0.909590	-0.066996	-0.623520	1.115379	0.072247	-0.615982	1.139513	-0.029266	-0.572836	0.778718	0.223334				-0.541594	0.773052	-0.191832	-0.445649	0.496611	-0.111403	-0.482860	0.487855	0.266616	-0.460964	0.500638	0.234403	-0.280986	0.081014	0.187977	-0.266939	0.077469	0.145002	-0.272499	0.086450	-0.044353
14856	123.800000	-0.817932	0.714936	0.055271	-0.788839	0.729012	-0.078520	-0.749179	0.913842	0.075532	-0.720401	0.909588	-0.066918	-0.623516	1.115391	0.072300	-0.616029	1.139540	-0.029237	-0.572832	0.778707	0.223366				-0.541642	0.773054	-0.191801	-0.445642	0.496628	-0.111379	-0.482860	0.487851	0.266618	-0.460862	0.500204	0.234063	-0.280927	0.080982	0.187981	-0.266845	0.077528	0.145000	-0.272185	0.086407	-0.044334
14857	123.808333	-0.817924	0.714926	0.055289	-0.788823	0.729025	-0.078506	-0.749191	0.913826	0.075602	-0.720441	0.909579	-0.066855	-0.623488	1.115440	0.072394	-0.616058	1.139506	-0.029152	-0.572843	0.778700	0.223408				-0.541689	0.773051	-0.191784	-0.445636	0.496652	-0.111353	-0.482861	0.487843	0.266616	-0.460865	0.500207	0.234068	-0.280906	0.080975	0.187988	-0.266846	0.077480	0.145052	-0.271878	0.086371	-0.044331
14858	123.816667	-0.817912	0.714920	0.055307	-0.788844	0.728994	-0.078497	-0.749196	0.913804	0.075665	-0.720488	0.909552	-0.066841	-0.623460	1.115443	0.072472	-0.616106	1.139514	-0.029050	-0.572856	0.778685	0.223446				-0.541730	0.773053	-0.191770	-0.445626	0.496683	-0.111331	-0.482867	0.487840	0.266618	-0.460873	0.500206	0.234069	-0.280898	0.080967	0.187988	-0.266816	0.077529	0.145014	-0.271593	0.086424	-0.044447
14859	123.825000	-0.817973	0.714957	0.055365	-0.788863	0.729002	-0.078460	-0.749203	0.913797	0.075741	-0.720526	0.909564	-0.066732	-0.623423	1.115492	0.072572	-0.616133	1.139523	-0.028968	-0.572876	0.778675	0.223489				-0.541769	0.773058	-0.191763	-0.445629	0.496708	-0.111300	-0.482872	0.487835	0.266619	-0.460876	0.500197	0.234066	-0.280934	0.080981	0.187993	-0.266874	0.077477	0.145049	-0.271214	0.086342	-0.044342
14860	123.833333	-0.817904	0.714907	0.055323	-0.788871	0.728995	-0.078442	-0.749216	0.913778	0.075809	-0.720568	0.909541	-0.066672	-0.623402	1.115480	0.072662	-0.616159	1.139515	-0.028879	-0.572899	0.778669	0.223536				-0.541802	0.773058	-0.191760	-0.445623	0.496744	-0.111291	-0.482880	0.487831	0.266623	-0.460885	0.500197	0.234066	-0.280978	0.080946	0.187972	-0.266963	0.077434	0.145048	-0.270918	0.086313	-0.044348
14861	123.841667	-0.817978	0.714942	0.055375	-0.788852	0.729011	-0.078461	-0.749219	0.913754	0.075861	-0.720593	0.909536	-0.066627	-0.623345	1.115510	0.072757	-0.616172	1.139531	-0.028796	-0.572923	0.778661	0.223577				-0.541836	0.773058	-0.191759	-0.445634	0.496756	-0.111276	-0.482890	0.487830	0.266624	-0.460896	0.500201	0.234073	-0.281055	0.080938	0.187949	-0.267040	0.077420	0.145025	-0.270606	0.086304	-0.044353
14862	123.850000	-0.818059	0.715007	0.055434	-0.788889	0.728973	-0.078448	-0.749224	0.913736	0.075900	-0.720609	0.909525	-0.066590	-0.623308	1.115566	0.072870	-0.616149	1.139486	-0.028611	-0.572941	0.778657	0.223609				-0.541868	0.773067	-0.191752	-0.445645	0.496787	-0.111277	-0.482896	0.487833	0.266627	-0.460901	0.500201	0.234077	-0.281152	0.080925	0.187927	-0.267140	0.077397	0.144990	-0.270299	0.086308	-0.044358
14863	123.858333	-0.817924	0.714900	0.055315	-0.788914	0.728984	-0.078442	-0.749246	0.913718	0.075935	-0.720626	0.909515	-0.066564	-0.623254	1.115563	0.072967	-0.616166	1.139546	-0.028561	-0.572967	0.778652	0.223632				-0.541887	0.773071	-0.191739	-0.445655	0.496824	-0.111276	-0.482902	0.487836	0.266629	-0.460912	0.500206	0.234074	-0.281291	0.080945	0.187945	-0.267265	0.077376	0.144936	-0.269940	0.086345	-0.044360
14864	123.866667	-0.817934	0.714899	0.055308	-0.788893	0.729029	-0.078448	-0.749265	0.913703	0.075957	-0.720638	0.909508	-0.066549	-0.623202	1.115562	0.073054	-0.616176	1.139605	-0.028512	-0.572997	0.778641	0.223652				-0.541899	0.773079	-0.191712	-0.445667	0.496868	-0.111279	-0.482911	0.487839	0.266628	-0.461031	0.500650	0.234409	-0.281407	0.080935	0.187901	-0.267393	0.077350	0.144886	-0.269643	0.086353	-0.044336
14865	123.875000	-0.818013	0.714943	0.055349	-0.788927	0.729010	-0.078452	-0.749281	0.913685	0.075959	-0.720647	0.909508	-0.066542	-0.623157	1.115637	0.073185	-0.616108	1.139533	-0.028285	-0.573032	0.778618	0.223655				-0.541900	0.773090	-0.191689	-0.445686	0.496903	-0.111271	-0.482917	0.487834	0.266624	-0.461034	0.500635	0.234393	-0.281540	0.080905	0.187837	-0.267514	0.077352	0.144806	-0.269345	0.086364	-0.044312
14866	123.883333	-0.818095	0.714993	0.055389	-0.788965	0.728984	-0.078459	-0.749301	0.913668	0.075952	-0.720689	0.909479	-0.066542	-0.623123	1.115626	0.073276	-0.616078	1.139569	-0.028203	-0.573085	0.778602	0.223663				-0.541901	0.773102	-0.191658	-0.445708	0.496936	-0.111254	-0.482928	0.487827	0.266621	-0.461046	0.500627	0.234377	-0.281683	0.080886	0.187763	-0.267626	0.077366	0.144707	-0.269000	0.086395	-0.044292
14867	123.891667	-0.817974	0.714916	0.055273	-0.788979	0.728977	-0.078469	-0.749329	0.913656	0.075936	-0.720677	0.909522	-0.066564	-0.623070	1.115605	0.073313	-0.616028	1.139596	-0.028114	-0.573149	0.778578	0.223669				-0.541896	0.773107	-0.191626	-0.445732	0.496972	-0.111241	-0.482938	0.487825	0.266618	-0.461057	0.500611	0.234357	-0.281849	0.080868	0.187685	-0.267808	0.077330	0.144648	-0.268721	0.086404	-0.044260
14868	123.900000	-0.817988	0.714921	0.055248	-0.788966	0.729021	-0.078483	-0.749353	0.913640	0.075910	-0.720694	0.909531	-0.066585	-0.623020	1.115636	0.073378	-0.615981	1.139631	-0.028062	-0.573219	0.778558	0.223687				-0.541894	0.773114	-0.191597	-0.445750	0.497013	-0.111241	-0.482953	0.487824	0.266614	-0.461073	0.500605	0.234341	-0.282049	0.080862	0.187596	-0.267991	0.077298	0.144548	-0.268444	0.086412	-0.044231
14869	123.908333	-0.818069	0.714962	0.055272	-0.789026	0.728970	-0.078477	-0.749381	0.913613	0.075871	-0.720705	0.909532	-0.066614	-0.622978	1.115632	0.073412	-0.615925	1.139680	-0.028011	-0.573298	0.778543	0.223696				-0.541888	0.773112	-0.191564	-0.445767	0.497026	-0.111242	-0.482962	0.487817	0.266606	-0.461091	0.500586	0.234311	-0.282273	0.080862	0.187482	-0.268267	0.077280	0.144352	-0.268154	0.086433	-0.044213
14870	123.916667	-0.818014	0.714917	0.055188	-0.789064	0.728932	-0.078545	-0.749402	0.913592	0.075834	-0.720722	0.909535	-0.066651	-0.622951	1.115611	0.073445	-0.615851	1.139733	-0.028006	-0.573381	0.778532	0.223698				-0.541892	0.773115	-0.191533	-0.445788	0.497039	-0.111241	-0.482975	0.487813	0.266595	-0.461107	0.500565	0.234283	-0.282518	0.080864	0.187377	-0.268520	0.077235	0.144234	-0.267796	0.086466	-0.044133
14871	123.925000	-0.818024	0.714907	0.055149	-0.789088	0.728933	-0.078573	-0.749287	0.913432	0.075735	-0.720743	0.909543	-0.066685	-0.622905	1.115634	0.073438	-0.615801	1.139862	-0.028062	-0.573465	0.778518	0.223707				-0.541891	0.773115	-0.191502	-0.445803	0.497051	-0.111247	-0.482981	0.487813	0.266590	-0.461116	0.500546	0.234251	-0.282802	0.080842	0.187226	-0.268804	0.077123	0.144225	-0.267484	0.086535	-0.044108
14872	123.933333	-0.818180	0.714981	0.055213	-0.789137	0.728900	-0.078610	-0.749324	0.913395	0.075693	-0.720746	0.909561	-0.066723	-0.622878	1.115654	0.073440	-0.615673	1.139875	-0.027965	-0.573551	0.778498	0.223710				-0.541892	0.773119	-0.191471	-0.445815	0.497069	-0.111248	-0.482986	0.487813	0.266589	-0.461119	0.500517	0.234217	-0.283129	0.080810	0.187066	-0.269106	0.077088	0.144084	-0.267245	0.086538	-0.044116
14873	123.941667	-0.818030	0.714875	0.055060	-0.789165	0.728892	-0.078635	-0.749363	0.913359	0.075653	-0.720806	0.909536	-0.066755	-0.622858	1.115682	0.073434	-0.615602	1.139962	-0.027947	-0.573637	0.778479	0.223718				-0.541895	0.773125	-0.191442	-0.445825	0.497089	-0.111244	-0.482994	0.487813	0.266588	-0.461174	0.500626	0.234274	-0.283490	0.080832	0.186951	-0.269483	0.076999	0.143949	-0.266985	0.086554	-0.044116
14874	123.950000	-0.818043	0.714898	0.055044	-0.789190	0.728886	-0.078657	-0.749403	0.913315	0.075612	-0.720825	0.909562	-0.066842	-0.622850	1.115679	0.073408	-0.615519	1.140041	-0.027949	-0.573726	0.778457	0.223724				-0.541894	0.773133	-0.191421	-0.445838	0.497095	-0.111228	-0.482996	0.487805	0.266588	-0.461242	0.500755	0.234352	-0.283888	0.080784	0.186732	-0.269873	0.076936	0.143773	-0.266664	0.086632	-0.044106
14875	123.958333	-0.818045	0.714882	0.055015	-0.789200	0.728911	-0.078669	-0.749449	0.913276	0.075583	-0.720845	0.909585	-0.066815	-0.622827	1.115781	0.073417	-0.615489	1.140206	-0.028045	-0.573808	0.778424	0.223736				-0.541896	0.773152	-0.191401	-0.445832	0.497128	-0.111234	-0.482993	0.487797	0.266587	-0.461238	0.500666	0.234268	-0.284312	0.080768	0.186536	-0.270282	0.076881	0.143595	-0.266442	0.086649	-0.044107
14876	123.966667	-0.818043	0.714889	0.054999	-0.789198	0.728926	-0.078710	-0.749481	0.913230	0.075558	-0.720868	0.909581	-0.066832	-0.622821	1.115841	0.073406	-0.615431	1.140281	-0.028034	-0.573890	0.778398	0.223750				-0.541891	0.773169	-0.191384	-0.445833	0.497154	-0.111232	-0.482988	0.487782	0.266586	-0.461238	0.500612	0.234219	-0.284768	0.080761	0.186354	-0.270736	0.076799	0.143431	-0.266282	0.086626	-0.044126
14877	123.975000	-0.818093	0.714931	0.055040	-0.789238	0.728894	-0.078705	-0.749509	0.913192	0.075542	-0.720908	0.909551	-0.066841	-0.622818	1.115915	0.073406	-0.615358	1.140320	-0.027969	-0.573968	0.778378	0.223773				-0.541883	0.773176	-0.191374	-0.445830	0.497175	-0.111229	-0.482985	0.487769	0.266578	-0.461233	0.500556	0.234158	-0.285219	0.080790	0.186186	-0.271180	0.076744	0.143241	-0.266053	0.086672	-0.044127
14878	123.983333	-0.818007	0.714937	0.055000	-0.789237	0.728901	-0.078720	-0.749537	0.913152	0.075521	-0.720901	0.909565	-0.066858	-0.622826	1.116001	0.073407	-0.615275	1.140365	-0.027888	-0.574037	0.778365	0.223798				-0.541873	0.773185	-0.191359	-0.445824	0.497185	-0.111224	-0.482983	0.487763	0.266572	-0.461235	0.500544	0.234135	-0.285705	0.080807	0.185834	-0.271594	0.076718	0.143006	-0.265847	0.086715	-0.044131
14879	123.991667	-0.817994	0.714942	0.054989	-0.789199	0.728943	-0.078734	-0.749554	0.913123	0.075505	-0.720915	0.909555	-0.066871	-0.622837	1.116072	0.073389	-0.615279	1.140517	-0.027973	-0.574094	0.778356	0.223827				-0.541859	0.773194	-0.191338	-0.445814	0.497217	-0.111249	-0.482976	0.487758	0.266569	-0.461237	0.500500	0.234085	-0.286175	0.080809	0.185570	-0.272056	0.076598	0.142833	-0.265673	0.086743	-0.044135
14880	124.000000	-0.817971	0.714947	0.054975	-0.789219	0.728906	-0.078748	-0.749565	0.913098	0.075494	-0.720953	0.909494	-0.066920	-0.622839	1.116153	0.073361	-0.615282	1.140666	-0.028067	-0.574137	0.778355	0.223855				-0.541845	0.773201	-0.191304	-0.445813	0.497214	-0.111246	-0.482975	0.487755	0.266559	-0.461240	0.500477	0.234034	-0.286603	0.080854	0.185358	-0.272458	0.076554	0.142590	-0.265507	0.086767	-0.044149
14881	124.008333	-0.817946	0.714956	0.054952	-0.789203	0.728899	-0.078768	-0.749577	0.913082	0.075478	-0.720928	0.909526	-0.066896	-0.622862	1.116247	0.073347	-0.615208	1.140703	-0.028002	-0.574157	0.778353	0.223869				-0.541825	0.773197	-0.191270	-0.445804	0.497221	-0.111261	-0.482966	0.487747	0.266540	-0.461237	0.500450	0.233988	-0.286969	0.080825	0.185192	-0.272822	0.076539	0.142419	-0.265311	0.086805	-0.044175
14882	124.016667	-0.817915	0.714943	0.054908	-0.789190	0.728898	-0.078788	-0.749585	0.913073	0.075465	-0.720927	0.909528	-0.066908	-0.622880	1.116314	0.073316	-0.615226	1.140875	-0.028124	-0.574163	0.778351	0.223870				-0.541810	0.773205	-0.191234	-0.445795	0.497225	-0.111273	-0.482960	0.487742	0.266524	-0.461228	0.500430	0.233946	-0.287282	0.080869	0.185088	-0.273161	0.076521	0.142354	-0.265176	0.086819	-0.044178
14883	124.025000	-0.817900	0.714956	0.054885	-0.789161	0.728907	-0.078814	-0.749590	0.913066	0.075448	-0.720904	0.909522	-0.066918	-0.622815	1.116395	0.073225	-0.615198	1.140911	-0.028127	-0.574153	0.778348	0.223866				-0.541799	0.773207	-0.191203	-0.445789	0.497226	-0.111276	-0.482945	0.487735	0.266509	-0.461232	0.500521	0.234009	-0.287479	0.080912	0.185069	-0.273361	0.076595	0.142362	-0.265059	0.086836	-0.044183
14884	124.033333	-0.817873	0.714976	0.054863	-0.789160	0.728885	-0.078818	-0.749590	0.913063	0.075431	-0.720911	0.909516	-0.066936	-0.622840	1.116494	0.073216	-0.615178	1.140963	-0.028155	-0.574127	0.778346	0.223851				-0.541786	0.773206	-0.191185	-0.445790	0.497222	-0.111279	-0.482929	0.487732	0.266496	-0.461222	0.500558	0.234028	-0.287546	0.080927	0.185091	-0.273440	0.076661	0.142405	-0.264956	0.086841	-0.044186
14885	124.041667	-0.817838	0.714980	0.054837	-0.789145	0.728876	-0.078833	-0.749583	0.913055	0.075413	-0.720929	0.909531	-0.066951	-0.622845	1.116527	0.073175	-0.615164	1.141025	-0.028203	-0.574093	0.778350	0.223829				-0.541784	0.773203	-0.191181	-0.445781	0.497229	-0.111289	-0.482907	0.487724	0.266482	-0.461193	0.500574	0.234041	-0.287482	0.080926	0.185151	-0.273383	0.076642	0.142433	-0.264877	0.086846	-0.044192
14886	124.050000	-0.817806	0.714974	0.054816	-0.789061	0.728872	-0.078756	-0.749575	0.913050	0.075396	-0.720915	0.909547	-0.066968	-0.622817	1.116605	0.073132	-0.615155	1.141076	-0.028252	-0.574047	0.778357	0.223797				-0.541779	0.773204	-0.191185	-0.445772	0.497240	-0.111311	-0.482882	0.487721	0.266464	-0.461169	0.500607	0.234064	-0.287350	0.080911	0.185208	-0.273255	0.076646	0.142481	-0.264806	0.086858	-0.044191
14887	124.058333	-0.817848	0.715001	0.054792	-0.789068	0.728848	-0.078808	-0.749560	0.913037	0.075374	-0.720910	0.909517	-0.067006	-0.622819	1.116648	0.073090	-0.615112	1.141020	-0.028202	-0.574000	0.778374	0.223758				-0.541777	0.773213	-0.191206	-0.445769	0.497252	-0.111333	-0.482869	0.487732	0.266442	-0.461130	0.500508	0.233967	-0.287216	0.080933	0.185246	-0.273107	0.076636	0.142519	-0.264761	0.086864	-0.044197
14888	124.066667	-0.817826	0.714997	0.054764	-0.789073	0.728827	-0.078824	-0.749539	0.913024	0.075355	-0.720873	0.909526	-0.067001	-0.622815	1.116673	0.073043	-0.615066	1.140996	-0.028192	-0.573953	0.778392	0.223714				-0.541770	0.773217	-0.191226	-0.445773	0.497259	-0.111353	-0.482863	0.487739	0.266418	-0.461100	0.500406	0.233868	-0.287077	0.080954	0.185263	-0.272932	0.076662	0.142521	-0.264727	0.086887	-0.044206
14889	124.075000	-0.817766	0.714970	0.054741	-0.789061	0.728820	-0.078843	-0.749511	0.913003	0.075337	-0.720895	0.909492	-0.067047	-0.622817	1.116691	0.072998	-0.615060	1.141022	-0.028272	-0.573899	0.778408	0.223654				-0.541758	0.773221	-0.191259	-0.445773	0.497272	-0.111379	-0.482867	0.487752	0.266403	-0.461102	0.500423	0.233869	-0.286915	0.080921	0.185303	-0.272789	0.076643	0.142534	-0.264727	0.086887	-0.044210
14890	124.083333	-0.817720	0.714925	0.054711	-0.789042	0.728808	-0.078855	-0.749488	0.912993	0.075319	-0.720884	0.909456	-0.067086	-0.622796	1.116714	0.072929	-0.615038	1.141036	-0.028329	-0.573851	0.778411	0.223590				-0.541741	0.773224	-0.191293	-0.445786	0.497277	-0.111390	-0.482874	0.487764	0.266404	-0.461104	0.500433	0.233883	-0.286797	0.080945	0.185296	-0.272664	0.076622	0.142544	-0.264747	0.086891	-0.044215
14891	124.091667	-0.817748	0.714943	0.054755	-0.789028	0.728782	-0.078855	-0.749460	0.912976	0.075298	-0.720850	0.909473	-0.067083	-0.622793	1.116735	0.072879	-0.615035	1.141091	-0.028454	-0.573815	0.778411	0.223526				-0.541727	0.773226	-0.191329	-0.445792	0.497285	-0.111406	-0.482880	0.487771	0.266411	-0.461113	0.500440	0.233895	-0.286681	0.080940	0.185348	-0.272543	0.076598	0.142567	-0.264803	0.086890	-0.044217
14892	124.100000	-0.817645	0.714870	0.054702	-0.788982	0.728801	-0.078828	-0.749434	0.912962	0.075282	-0.720835	0.909467	-0.067076	-0.622798	1.116763	0.072814	-0.614993	1.141050	-0.028477	-0.573794	0.778410	0.223475				-0.541719	0.773214	-0.191367	-0.445797	0.497279	-0.111413	-0.482885	0.487776	0.266423	-0.461116	0.500447	0.233909	-0.286548	0.080832	0.185351	-0.272436	0.076580	0.142588	-0.264885	0.086885	-0.044221
14893	124.108333	-0.817617	0.714850	0.054721	-0.788977	0.728751	-0.078848	-0.749414	0.912959	0.075269	-0.720845	0.909427	-0.067109	-0.622780	1.116746	0.072697	-0.614969	1.141061	-0.028606	-0.573797	0.778402	0.223445				-0.541724	0.773193	-0.191411	-0.445807	0.497271	-0.111408	-0.482882	0.487775	0.266439	-0.461118	0.500449	0.233927	-0.286474	0.080869	0.185342	-0.272319	0.076555	0.142597	-0.264998	0.086862	-0.044237
14894	124.116667	-0.817591	0.714830	0.054747	-0.788977	0.728714	-0.078820	-0.749392	0.912950	0.075254	-0.720834	0.909424	-0.067106	-0.622769	1.116745	0.072606	-0.614954	1.141046	-0.028677	-0.573798	0.778407	0.223437				-0.541734	0.773172	-0.191465	-0.445807	0.497260	-0.111401	-0.482882	0.487774	0.266457	-0.461119	0.500449	0.233942	-0.286373	0.080831	0.185361	-0.272213	0.076521	0.142622	-0.265138	0.086827	-0.044239
14895	124.125000	-0.817574	0.714826	0.054776	-0.788957	0.728731	-0.078783	-0.749373	0.912946	0.075243	-0.720843	0.909380	-0.067134	-0.622761	1.116752	0.072526	-0.614945	1.141044	-0.028769	-0.573813	0.778410	0.223456				-0.541761	0.773144	-0.191517	-0.445810	0.497249	-0.111401	-0.482880	0.487766	0.266471	-0.461120	0.500453	0.233957	-0.286281	0.080793	0.185397	-0.272120	0.076497	0.142649	-0.265289	0.086802	-0.044240
14896	124.133333	-0.817562	0.714836	0.054799	-0.788969	0.728714	-0.078769	-0.749353	0.912947	0.075231	-0.720824	0.909387	-0.067124	-0.622732	1.116704	0.072377	-0.614934	1.141028	-0.028864	-0.573823	0.778417	0.223481				-0.541798	0.773120	-0.191573	-0.445811	0.497222	-0.111397	-0.482876	0.487762	0.266473	-0.461116	0.500459	0.233969	-0.286188	0.080762	0.185428	-0.272021	0.076470	0.142674	-0.265508	0.086766	-0.044231
14897	124.141667	-0.817571	0.714863	0.054819	-0.788975	0.728729	-0.078747	-0.749338	0.912963	0.075226	-0.720851	0.909323	-0.067168	-0.622712	1.116714	0.072287	-0.614921	1.141014	-0.028968	-0.573818	0.778440	0.223497				-0.541842	0.773103	-0.191623	-0.445810	0.497216	-0.111407	-0.482873	0.487766	0.266475	-0.461115	0.500462	0.233967	-0.286088	0.080733	0.185468	-0.271933	0.076478	0.142750	-0.265715	0.086731	-0.044238
14898	124.150000	-0.817625	0.714851	0.054849	-0.788987	0.728749	-0.078721	-0.749323	0.912983	0.075225	-0.720855	0.909306	-0.067168	-0.622688	1.116708	0.072198	-0.614912	1.141001	-0.029070	-0.573803	0.778458	0.223497				-0.541900	0.773085	-0.191670	-0.445815	0.497198	-0.111406	-0.482871	0.487770	0.266478	-0.461119	0.500459	0.233963	-0.285983	0.080715	0.185522	-0.271819	0.076507	0.142777	-0.265913	0.086731	-0.044234
14899	124.158333	-0.817609	0.714955	0.054854	-0.788988	0.728791	-0.078694	-0.749312	0.913013	0.075230	-0.720826	0.909325	-0.067142	-0.622652	1.116705	0.072118	-0.614937	1.141097	-0.029301	-0.573768	0.778472	0.223478				-0.541957	0.773076	-0.191714	-0.445821	0.497188	-0.111408	-0.482876	0.487773	0.266479	-0.461118	0.500463	0.233964	-0.285858	0.080707	0.185601	-0.271674	0.076554	0.142803	-0.266173	0.086718	-0.044236
14900	124.166667	-0.817640	0.715003	0.054857	-0.788982	0.728826	-0.078712	-0.749296	0.913049	0.075240	-0.720814	0.909330	-0.067106	-0.622577	1.116699	0.072020	-0.614926	1.141055	-0.029376	-0.573727	0.778476	0.223443				-0.542018	0.773062	-0.191749	-0.445828	0.497173	-0.111415	-0.482882	0.487783	0.266475	-0.461121	0.500464	0.233967	-0.285713	0.080689	0.185698	-0.271591	0.076500	0.142919	-0.266532	0.086674	-0.044255
14901	124.175000	-0.817774	0.715109	0.054928	-0.789026	0.728818	-0.078683	-0.749281	0.913089	0.075252	-0.720831	0.909309	-0.067110	-0.622518	1.116728	0.071944	-0.614893	1.141022	-0.029491	-0.573670	0.778491	0.223396				-0.542075	0.773045	-0.191788	-0.445837	0.497162	-0.111423	-0.482887	0.487788	0.266473	-0.461126	0.500453	0.233955	-0.285547	0.080676	0.185762	-0.271415	0.076616	0.142843	-0.266897	0.086651	-0.044264
14902	124.183333	-0.817696	0.715076	0.054849	-0.789004	0.728872	-0.078662	-0.749267	0.913131	0.075271	-0.720835	0.909295	-0.067108	-0.622473	1.116699	0.071868	-0.614879	1.140997	-0.029570	-0.573608	0.778504	0.223343				-0.542121	0.773030	-0.191820	-0.445840	0.497149	-0.111434	-0.482894	0.487793	0.266472	-0.461133	0.500436	0.233941	-0.285329	0.080667	0.186007	-0.271233	0.076527	0.143046	-0.267299	0.086632	-0.044285
14903	124.191667	-0.817785	0.715138	0.054860	-0.789006	0.728881	-0.078682	-0.749250	0.913164	0.075285	-0.720815	0.909329	-0.067071	-0.622433	1.116774	0.071852	-0.614823	1.140880	-0.029489	-0.573544	0.778520	0.223293				-0.542158	0.773014	-0.191841	-0.445842	0.497130	-0.111455	-0.482899	0.487794	0.266465	-0.461132	0.500452	0.233957	-0.285114	0.080630	0.186050	-0.271010	0.076540	0.143110	-0.267765	0.086570	-0.044362
14904	124.200000	-0.817738	0.715109	0.054834	-0.789029	0.728850	-0.078682	-0.749232	0.913198	0.075299	-0.720818	0.909316	-0.067078	-0.622383	1.116822	0.071807	-0.614880	1.140979	-0.029721	-0.573476	0.778534	0.223246				-0.542192	0.773000	-0.191865	-0.445847	0.497097	-0.111476	-0.482899	0.487796	0.266455	-0.461134	0.500478	0.233981	-0.284887	0.080613	0.186099	-0.270764	0.076554	0.143175	-0.268315	0.086536	-0.044426
14905	124.208333	-0.817857	0.715184	0.054884	-0.789027	0.728848	-0.078688	-0.749224	0.913227	0.075303	-0.720815	0.909324	-0.067068	-0.622338	1.116873	0.071765	-0.614884	1.140967	-0.029778	-0.573421	0.778553	0.223213				-0.542206	0.772985	-0.191895	-0.445850	0.497060	-0.111498	-0.482899	0.487803	0.266448	-0.461135	0.500512	0.234001	-0.284639	0.080599	0.186123	-0.270507	0.076583	0.143255	-0.268813	0.086521	-0.044477
14906	124.216667	-0.817848	0.715140	0.054819	-0.788990	0.728874	-0.078715	-0.749219	0.913249	0.075311	-0.720787	0.909363	-0.067021	-0.622293	1.116924	0.071718	-0.614882	1.140957	-0.029835	-0.573375	0.778566	0.223191				-0.542214	0.772981	-0.191926	-0.445848	0.497013	-0.111522	-0.482899	0.487812	0.266440	-0.461138	0.500547	0.234024	-0.284350	0.080619	0.186289	-0.270233	0.076632	0.143352	-0.269410	0.086486	-0.044506
14907	124.225000	-0.817854	0.715125	0.054804	-0.788987	0.728867	-0.078701	-0.749210	0.913279	0.075318	-0.720779	0.909370	-0.067012	-0.622243	1.116971	0.071661	-0.614861	1.140889	-0.029825	-0.573358	0.778573	0.223187				-0.542203	0.772976	-0.191958	-0.445848	0.496954	-0.111554	-0.482894	0.487820	0.266428	-0.461132	0.500582	0.234043	-0.284069	0.080635	0.186398	-0.269957	0.076680	0.143460	-0.269980	0.086472	-0.044536
14908	124.233333	-0.817883	0.715108	0.054789	-0.789014	0.728830	-0.078692	-0.749375	0.913420	0.075373	-0.720783	0.909356	-0.067011	-0.622200	1.117048	0.071615	-0.614870	1.140951	-0.029957	-0.573359	0.778586	0.223191				-0.542189	0.772977	-0.191985	-0.445847	0.496875	-0.111577	-0.482893	0.487830	0.266418	-0.461135	0.500615	0.234062	-0.283781	0.080650	0.186522	-0.269667	0.076741	0.143585	-0.270578	0.086451	-0.044557
14909	124.241667	-0.817893	0.715082	0.054769	-0.789017	0.728836	-0.078684	-0.749378	0.913444	0.075380	-0.720783	0.909356	-0.067002	-0.622137	1.117105	0.071574	-0.614867	1.140949	-0.030022	-0.573372	0.778590	0.223192				-0.542162	0.772966	-0.192022	-0.445834	0.496803	-0.111607	-0.482897	0.487836	0.266416	-0.461132	0.500643	0.234086	-0.283492	0.080668	0.186654	-0.269370	0.076817	0.143721	-0.271164	0.086460	-0.044582
14910	124.250000	-0.817902	0.715082	0.054774	-0.788994	0.728887	-0.078656	-0.749391	0.913453	0.075385	-0.720787	0.909356	-0.066992	-0.622091	1.117165	0.071523	-0.614858	1.140958	-0.030087	-0.573393	0.778593	0.223204				-0.542137	0.772962	-0.192036	-0.445823	0.496737	-0.111640	-0.482903	0.487838	0.266415	-0.461136	0.500674	0.234117	-0.283187	0.080728	0.186842	-0.269089	0.076890	0.143848	-0.271793	0.086467	-0.044597
14911	124.258333	-0.817937	0.715061	0.054763	-0.789030	0.728868	-0.078644	-0.749397	0.913469	0.075393	-0.720811	0.909326	-0.067004	-0.622045	1.117238	0.071482	-0.614849	1.140957	-0.030153	-0.573418	0.778592	0.223200				-0.542101	0.772950	-0.192068	-0.445800	0.496659	-0.111668	-0.482907	0.487841	0.266416	-0.461081	0.500567	0.234065	-0.282902	0.080734	0.186975	-0.268816	0.076941	0.143989	-0.272382	0.086480	-0.044577
14912	124.266667	-0.817956	0.715068	0.054784	-0.789039	0.728897	-0.078617	-0.749413	0.913475	0.075403	-0.720825	0.909306	-0.067007	-0.622010	1.117330	0.071417	-0.614831	1.140973	-0.030214	-0.573440	0.778594	0.223199				-0.542068	0.772949	-0.192083	-0.445780	0.496595	-0.111685	-0.482908	0.487842	0.266416	-0.461022	0.500454	0.234002	-0.282620	0.080782	0.187087	-0.268542	0.077000	0.144119	-0.272944	0.086521	-0.044543
14913	124.275000	-0.817973	0.715096	0.054822	-0.789046	0.728930	-0.078585	-0.749340	0.913420	0.075390	-0.720822	0.909324	-0.066964	-0.621973	1.117460	0.071398	-0.614816	1.140985	-0.030272	-0.573444	0.778597	0.223186				-0.542039	0.772948	-0.192105	-0.445751	0.496544	-0.111712	-0.482908	0.487843	0.266429	-0.461018	0.500478	0.234042	-0.282367	0.080796	0.187239	-0.268274	0.077063	0.144252	-0.273437	0.086569	-0.044498
14914	124.283333	-0.817988	0.715108	0.054855	-0.789024	0.728996	-0.078549	-0.749270	0.913363	0.075381	-0.720801	0.909347	-0.066917	-0.621903	1.117547	0.071361	-0.614802	1.140997	-0.030327	-0.573443	0.778600	0.223174				-0.542013	0.772948	-0.192122	-0.445733	0.496480	-0.111727	-0.482905	0.487850	0.266439	-0.461007	0.500503	0.234086	-0.282103	0.080829	0.187350	-0.267990	0.077156	0.144346	-0.273963	0.086673	-0.044538
14915	124.291667	-0.817991	0.715121	0.054896	-0.789038	0.729012	-0.078512	-0.749288	0.913364	0.075403	-0.720811	0.909325	-0.066908	-0.621822	1.117622	0.071282	-0.614759	1.141004	-0.030405	-0.573434	0.778607	0.223170				-0.541991	0.772947	-0.192134	-0.445711	0.496440	-0.111739	-0.482895	0.487851	0.266452	-0.461003	0.500544	0.234130	-0.281856	0.080865	0.187489	-0.267755	0.077233	0.144463	-0.274255	0.086716	-0.044376
14916	124.300000	-0.817988	0.715130	0.054932	-0.789018	0.729064	-0.078469	-0.749302	0.913364	0.075425	-0.720799	0.909335	-0.066851	-0.621767	1.117765	0.071292	-0.614736	1.141026	-0.030448	-0.573427	0.778623	0.223170				-0.541972	0.772972	-0.192133	-0.445694	0.496405	-0.111739	-0.482887	0.487862	0.266469	-0.460995	0.500569	0.234167	-0.281639	0.080919	0.187622	-0.267544	0.077294	0.144578	-0.274450	0.086827	-0.044363
14917	124.308333	-0.817981	0.715135	0.054970	-0.789025	0.729080	-0.078417	-0.749298	0.913385	0.075462	-0.720805	0.909342	-0.066813	-0.621714	1.117853	0.071266	-0.614688	1.141024	-0.030503	-0.573416	0.778630	0.223179				-0.541963	0.772963	-0.192140	-0.445667	0.496389	-0.111730	-0.482883	0.487874	0.266488	-0.460987	0.500596	0.234212	-0.281452	0.080968	0.187716	-0.267367	0.077338	0.144691	-0.274577	0.086735	-0.044432
14918	124.316667	-0.817965	0.715126	0.055011	-0.788997	0.729099	-0.078368	-0.749298	0.913391	0.075494	-0.720805	0.909342	-0.066776	-0.621667	1.117938	0.071248	-0.614622	1.140921	-0.030405	-0.573411	0.778637	0.223203				-0.541955	0.772975	-0.192107	-0.445647	0.496373	-0.111705	-0.482876	0.487870	0.266505	-0.460984	0.500618	0.234253	-0.281279	0.080954	0.187742	-0.267239	0.077334	0.144819	-0.274525	0.086734	-0.044501
14919	124.325000	-0.817952	0.715116	0.055054	-0.788972	0.729100	-0.078329	-0.749304	0.913390	0.075528	-0.720789	0.909301	-0.066728	-0.621596	1.117994	0.071191	-0.614615	1.140939	-0.030513	-0.573413	0.778639	0.223234				-0.541962	0.772974	-0.192077	-0.445628	0.496386	-0.111670	-0.482878	0.487871	0.266524	-0.460984	0.500639	0.234296	-0.281157	0.081015	0.187856	-0.267106	0.077395	0.144875	-0.274374	0.086734	-0.044577
14920	124.333333	-0.817929	0.715100	0.055093	-0.788966	0.729116	-0.078216	-0.749304	0.913384	0.075564	-0.720796	0.909266	-0.066682	-0.621547	1.118074	0.071183	-0.614597	1.140980	-0.030624	-0.573413	0.778650	0.223272				-0.541975	0.772971	-0.192031	-0.445625	0.496416	-0.111616	-0.482884	0.487868	0.266550	-0.460988	0.500648	0.234334	-0.281042	0.080979	0.187872	-0.267011	0.077404	0.144950	-0.274081	0.086864	-0.044619
14921	124.341667	-0.817894	0.715085	0.055139	-0.788935	0.729110	-0.078179	-0.749298	0.913388	0.075605	-0.720760	0.909287	-0.066644	-0.621509	1.118138	0.071184	-0.614566	1.140965	-0.030668	-0.573413	0.778645	0.223311				-0.541990	0.772975	-0.191959	-0.445632	0.496454	-0.111555	-0.482887	0.487868	0.266580	-0.460991	0.500656	0.234371	-0.280983	0.081034	0.187949	-0.266925	0.077431	0.144987	-0.273857	0.086601	-0.044504
14922	124.350000	-0.817869	0.715065	0.055182	-0.788885	0.729089	-0.078188	-0.749292	0.913385	0.075653	-0.720749	0.909270	-0.066598	-0.621475	1.118194	0.071185	-0.614537	1.140943	-0.030712	-0.573411	0.778644	0.223351				-0.542009	0.772982	-0.191853	-0.445645	0.496499	-0.111494	-0.482888	0.487854	0.266601	-0.460997	0.500667	0.234405	-0.280926	0.080975	0.187943	-0.266868	0.077446	0.145008	-0.273512	0.086516	-0.044413
14923	124.358333	-0.817849	0.715040	0.055221	-0.788902	0.729025	-0.078084	-0.749295	0.913365	0.075702	-0.720752	0.909229	-0.066543	-0.621417	1.118248	0.071150	-0.614519	1.140851	-0.030706	-0.573413	0.778643	0.223400				-0.542048	0.772982	-0.191756	-0.445659	0.496535	-0.111442	-0.482887	0.487850	0.266621	-0.460999	0.500669	0.234424	-0.280909	0.080972	0.187964	-0.266891	0.077424	0.145041	-0.273157	0.086455	-0.044379
14924	124.366667	-0.817758	0.714965	0.055231	-0.788889	0.729014	-0.078070	-0.749301	0.913341	0.075755	-0.720755	0.909188	-0.066484	-0.621365	1.118283	0.071136	-0.614499	1.140805	-0.030717	-0.573416	0.778639	0.223447				-0.542092	0.772976	-0.191655	-0.445661	0.496588	-0.111396	-0.482892	0.487850	0.266641	-0.461005	0.500670	0.234443	-0.280919	0.080979	0.187981	-0.266898	0.077422	0.145058	-0.272772	0.086410	-0.044349
14925	124.375000	-0.817758	0.714961	0.055274	-0.788876	0.728994	-0.078056	-0.749300	0.913313	0.075812	-0.720722	0.909201	-0.066432	-0.621318	1.118315	0.071158	-0.614437	1.140672	-0.030600	-0.573423	0.778623	0.223497				-0.542143	0.772974	-0.191563	-0.445665	0.496630	-0.111367	-0.482896	0.487847	0.266662	-0.460962	0.500451	0.234289	-0.280969	0.080993	0.187993	-0.266922	0.077435	0.145048	-0.272339	0.086400	-0.044331
14926	124.383333	-0.817743	0.714935	0.055290	-0.788848	0.728983	-0.078090	-0.749298	0.913298	0.075880	-0.720714	0.909182	-0.066335	-0.621272	1.118333	0.071191	-0.614403	1.140569	-0.030549	-0.573433	0.778605	0.223555				-0.542194	0.772982	-0.191467	-0.445662	0.496672	-0.111335	-0.482903	0.487842	0.266676	-0.460917	0.500227	0.234129	-0.281027	0.080964	0.187969	-0.267012	0.077426	0.145043	-0.271941	0.086368	-0.044305
14927	124.391667	-0.817723	0.714901	0.055287	-0.788875	0.728911	-0.078069	-0.749306	0.913264	0.075941	-0.720745	0.909124	-0.066293	-0.621222	1.118350	0.071236	-0.614446	1.140612	-0.030695	-0.573453	0.778591	0.223606				-0.542232	0.772990	-0.191393	-0.445661	0.496717	-0.111301	-0.482913	0.487842	0.266689	-0.460979	0.500447	0.234306	-0.281125	0.080945	0.187942	-0.267108	0.077415	0.145014	-0.271542	0.086440	-0.044414
14928	124.400000	-0.817717	0.714876	0.055275	-0.788867	0.728938	-0.078055	-0.749307	0.913241	0.076012	-0.720746	0.909107	-0.066224	-0.621181	1.118371	0.071306	-0.614403	1.140476	-0.030577	-0.573469	0.778571	0.223653				-0.542255	0.773009	-0.191329	-0.445656	0.496758	-0.111270	-0.482928	0.487716	0.266592	-0.461045	0.500665	0.234477	-0.281257	0.080956	0.187956	-0.267231	0.077389	0.144973	-0.271142	0.086432	-0.044409
14929	124.408333	-0.817708	0.714870	0.055267	-0.788877	0.728930	-0.078031	-0.749317	0.913224	0.076087	-0.720720	0.909131	-0.066137	-0.621122	1.118390	0.071381	-0.614382	1.140382	-0.030497	-0.573489	0.778558	0.223697				-0.542281	0.773019	-0.191270	-0.445650	0.496800	-0.111255	-0.482927	0.487833	0.266694	-0.461052	0.500661	0.234474	-0.281379	0.080931	0.187897	-0.267364	0.077348	0.144912	-0.270751	0.086338	-0.044306
14930	124.416667	-0.817712	0.714867	0.055259	-0.788897	0.728906	-0.078043	-0.749325	0.913213	0.076149	-0.720745	0.909088	-0.066083	-0.621061	1.118449	0.071474	-0.614379	1.140301	-0.030435	-0.573515	0.778542	0.223738				-0.542296	0.773029	-0.191215	-0.445648	0.496826	-0.111249	-0.482931	0.487825	0.266687	-0.461061	0.500656	0.234463	-0.281506	0.080868	0.187777	-0.267501	0.077310	0.144846	-0.270399	0.086338	-0.044327
14931	124.425000	-0.817710	0.714864	0.055239	-0.788887	0.728941	-0.078029	-0.749333	0.913200	0.076203	-0.720744	0.909084	-0.066023	-0.621035	1.118452	0.071565	-0.614377	1.140253	-0.030360	-0.573547	0.778533	0.223780				-0.542283	0.773049	-0.191187	-0.445646	0.496854	-0.111241	-0.482934	0.487818	0.266679	-0.461065	0.500645	0.234445	-0.281664	0.080876	0.187782	-0.267622	0.077333	0.144732	-0.270034	0.086349	-0.044363
14932	124.433333	-0.817713	0.714864	0.055224	-0.788873	0.728961	-0.078069	-0.749342	0.913185	0.076245	-0.720716	0.909114	-0.065972	-0.620997	1.118476	0.071678	-0.614393	1.140214	-0.030300	-0.573585	0.778523	0.223822				-0.542264	0.773068	-0.191157	-0.445644	0.496888	-0.111242	-0.482937	0.487819	0.266671	-0.461070	0.500640	0.234423	-0.281822	0.080868	0.187701	-0.267795	0.077312	0.144658	-0.269692	0.086367	-0.044366
14933	124.441667	-0.817715	0.714864	0.055202	-0.788887	0.728969	-0.078081	-0.749354	0.913170	0.076274	-0.720717	0.909126	-0.065887	-0.620953	1.118539	0.071782	-0.614410	1.140172	-0.030225	-0.573635	0.778505	0.223860				-0.542279	0.773074	-0.191113	-0.445652	0.496907	-0.111237	-0.482941	0.487822	0.266665	-0.461076	0.500639	0.234407	-0.282026	0.080862	0.187622	-0.267979	0.077282	0.144568	-0.269402	0.086407	-0.044413
14934	124.450000	-0.817719	0.714852	0.055181	-0.788933	0.728920	-0.078011	-0.749367	0.913157	0.076296	-0.720741	0.909103	-0.065899	-0.620929	1.118550	0.071877	-0.614434	1.140134	-0.030141	-0.573690	0.778493	0.223902				-0.542271	0.773077	-0.191081	-0.445666	0.496927	-0.111231	-0.482954	0.487823	0.266661	-0.461089	0.500631	0.234388	-0.282248	0.080862	0.187534	-0.268228	0.077213	0.144510	-0.269085	0.086373	-0.044331
14935	124.458333	-0.817782	0.714907	0.055215	-0.788978	0.728939	-0.078008	-0.749384	0.913143	0.076300	-0.720727	0.909134	-0.065886	-0.620909	1.118534	0.071963	-0.614480	1.140106	-0.030021	-0.573754	0.778480	0.223940				-0.542238	0.773093	-0.191064	-0.445678	0.496966	-0.111235	-0.482966	0.487821	0.266660	-0.461106	0.500613	0.234364	-0.282503	0.080847	0.187386	-0.268495	0.077217	0.144342	-0.268749	0.086405	-0.044319
14936	124.466667	-0.817705	0.714842	0.055136	-0.788960	0.728949	-0.078071	-0.749401	0.913133	0.076299	-0.720713	0.909167	-0.065885	-0.620898	1.118513	0.072058	-0.614552	1.140158	-0.030035	-0.573814	0.778469	0.223974				-0.542232	0.773104	-0.191025	-0.445698	0.496992	-0.111233	-0.482979	0.487820	0.266659	-0.461121	0.500595	0.234333	-0.282786	0.080837	0.187271	-0.268786	0.077143	0.144284	-0.268502	0.086410	-0.044275
14937	124.475000	-0.817705	0.714834	0.055115	-0.788981	0.728922	-0.078133	-0.749409	0.913116	0.076278	-0.720727	0.909177	-0.065871	-0.620889	1.118557	0.072172	-0.614584	1.140159	-0.029978	-0.573883	0.778456	0.224001				-0.542188	0.773114	-0.191006	-0.445713	0.497009	-0.111240	-0.482990	0.487811	0.266648	-0.461131	0.500566	0.234297	-0.283112	0.080808	0.187110	-0.269099	0.077090	0.144137	-0.268226	0.086406	-0.044260
14938	124.483333	-0.817698	0.714828	0.055098	-0.788992	0.728924	-0.078107	-0.749427	0.913105	0.076255	-0.720741	0.909173	-0.065908	-0.620875	1.118519	0.072258	-0.614615	1.140100	-0.029873	-0.573947	0.778433	0.224023				-0.542167	0.773119	-0.190962	-0.445737	0.497020	-0.111244	-0.482997	0.487800	0.266637	-0.461139	0.500526	0.234247	-0.283469	0.080818	0.186984	-0.269472	0.077007	0.144006	-0.267877	0.086441	-0.044161
14939	124.491667	-0.817770	0.714876	0.055144	-0.789018	0.728887	-0.078164	-0.749450	0.913098	0.076234	-0.720725	0.909228	-0.065881	-0.620895	1.118483	0.072352	-0.614600	1.139994	-0.029662	-0.574001	0.778415	0.224029				-0.542109	0.773134	-0.190949	-0.445750	0.497041	-0.111238	-0.483004	0.487788	0.266631	-0.461200	0.500624	0.234303	-0.283882	0.080775	0.186805	-0.269873	0.076934	0.143833	-0.267574	0.086480	-0.044162
14940	124.500000	-0.817688	0.714806	0.055068	-0.789037	0.728892	-0.078174	-0.749474	0.913082	0.076206	-0.720733	0.909232	-0.065908	-0.620905	1.118486	0.072461	-0.614678	1.140074	-0.029722	-0.574047	0.778396	0.224039				-0.542082	0.773151	-0.190911	-0.445765	0.497065	-0.111238	-0.483002	0.487785	0.266633	-0.461263	0.500724	0.234352	-0.284309	0.080751	0.186586	-0.270285	0.076877	0.143648	-0.267345	0.086501	-0.044141
14941	124.508333	-0.817682	0.714798	0.055059	-0.789068	0.728845	-0.078202	-0.749486	0.913063	0.076171	-0.720751	0.909226	-0.065972	-0.620914	1.118424	0.072501	-0.614707	1.140077	-0.029657	-0.574097	0.778377	0.224044				-0.542038	0.773172	-0.190882	-0.445779	0.497078	-0.111232	-0.482999	0.487775	0.266626	-0.461265	0.500668	0.234288	-0.284769	0.080766	0.186343	-0.270735	0.076799	0.143475	-0.267083	0.086512	-0.044133
14942	124.516667	-0.817678	0.714794	0.055049	-0.789112	0.728813	-0.078214	-0.749503	0.913051	0.076146	-0.720776	0.909218	-0.065989	-0.620951	1.118383	0.072584	-0.614739	1.140080	-0.029596	-0.574141	0.778362	0.224051				-0.542017	0.773166	-0.190845	-0.445782	0.497100	-0.111226	-0.482994	0.487765	0.266619	-0.461258	0.500611	0.234231	-0.285221	0.080777	0.186215	-0.271179	0.076749	0.143286	-0.266782	0.086569	-0.044117
14943	124.525000	-0.817675	0.714788	0.055043	-0.789135	0.728835	-0.078212	-0.749527	0.913040	0.076126	-0.720776	0.909250	-0.065986	-0.620975	1.118291	0.072601	-0.614759	1.140083	-0.029547	-0.574193	0.778346	0.224061				-0.541974	0.773193	-0.190837	-0.445789	0.497129	-0.111218	-0.482990	0.487765	0.266623	-0.461259	0.500562	0.234178	-0.285682	0.080824	0.185982	-0.271625	0.076683	0.143103	-0.266491	0.086616	-0.044125
14944	124.533333	-0.817675	0.714793	0.055032	-0.789168	0.728826	-0.078224	-0.749539	0.913035	0.076101	-0.720772	0.909291	-0.065985	-0.620987	1.118217	0.072620	-0.614753	1.140006	-0.029331	-0.574247	0.778337	0.224079				-0.541966	0.773205	-0.190812	-0.445796	0.497160	-0.111216	-0.482986	0.487764	0.266624	-0.461254	0.500554	0.234160	-0.286167	0.080815	0.185628	-0.272058	0.076618	0.142922	-0.266300	0.086627	-0.044127
14945	124.541667	-0.817677	0.714793	0.055011	-0.789206	0.728809	-0.078249	-0.749540	0.913026	0.076073	-0.720815	0.909267	-0.066048	-0.621007	1.118162	0.072644	-0.614747	1.140003	-0.029324	-0.574304	0.778321	0.224092				-0.541979	0.773196	-0.190808	-0.445804	0.497176	-0.111214	-0.482980	0.487763	0.266618	-0.461258	0.500514	0.234106	-0.286584	0.080850	0.185408	-0.272441	0.076572	0.142655	-0.266062	0.086642	-0.044152
14946	124.550000	-0.817677	0.714816	0.055002	-0.789267	0.728779	-0.078249	-0.749557	0.913035	0.076052	-0.720834	0.909285	-0.066073	-0.621022	1.118119	0.072660	-0.614791	1.140018	-0.029261	-0.574358	0.778311	0.224110				-0.542007	0.773170	-0.190826	-0.445809	0.497188	-0.111217	-0.482980	0.487749	0.266603	-0.461265	0.500485	0.234061	-0.286980	0.080878	0.185207	-0.272816	0.076555	0.142482	-0.265797	0.086695	-0.044165
14947	124.558333	-0.817684	0.714833	0.054980	-0.789269	0.728801	-0.078286	-0.749567	0.913039	0.076028	-0.720837	0.909319	-0.066083	-0.621081	1.118080	0.072687	-0.614819	1.140057	-0.029250	-0.574402	0.778301	0.224122				-0.541997	0.773169	-0.190866	-0.445808	0.497198	-0.111225	-0.482986	0.487739	0.266590	-0.461274	0.500459	0.234020	-0.287277	0.080877	0.185119	-0.273146	0.076519	0.142405	-0.265584	0.086711	-0.044186
14948	124.566667	-0.817697	0.714854	0.054940	-0.789281	0.728810	-0.078302	-0.749567	0.913034	0.075988	-0.720836	0.909364	-0.066096	-0.621128	1.118057	0.072708	-0.614840	1.140073	-0.029195	-0.574430	0.778296	0.224129				-0.542021	0.773164	-0.190894	-0.445813	0.497208	-0.111240	-0.482988	0.487730	0.266577	-0.461277	0.500449	0.233994	-0.287473	0.080890	0.185104	-0.273367	0.076564	0.142375	-0.265316	0.086771	-0.044214
14949	124.575000	-0.817779	0.714934	0.054962	-0.789321	0.728763	-0.078344	-0.749575	0.913032	0.075952	-0.720884	0.909326	-0.066168	-0.621184	1.118069	0.072727	-0.614857	1.140120	-0.029166	-0.574438	0.778293	0.224122				-0.542068	0.773158	-0.190910	-0.445816	0.497220	-0.111248	-0.482976	0.487721	0.266558	-0.461262	0.500433	0.233969	-0.287534	0.080919	0.185134	-0.273437	0.076628	0.142431	-0.265123	0.086798	-0.044226
14950	124.583333	-0.817711	0.714894	0.054872	-0.789336	0.728760	-0.078365	-0.749590	0.913018	0.075919	-0.720903	0.909326	-0.066204	-0.621212	1.118046	0.072717	-0.614866	1.140169	-0.029139	-0.574425	0.778292	0.224104				-0.542056	0.773158	-0.190964	-0.445817	0.497236	-0.111261	-0.482957	0.487712	0.266540	-0.461235	0.500422	0.233946	-0.287479	0.080917	0.185192	-0.273382	0.076676	0.142497	-0.264939	0.086817	-0.044243
14951	124.591667	-0.817735	0.714890	0.054822	-0.789287	0.728802	-0.078432	-0.749605	0.913000	0.075877	-0.720915	0.909341	-0.066224	-0.621260	1.118034	0.072737	-0.614863	1.140218	-0.029123	-0.574394	0.778309	0.224069				-0.542072	0.773166	-0.191008	-0.445815	0.497253	-0.111280	-0.482939	0.487722	0.266523	-0.461207	0.500427	0.233939	-0.287355	0.080948	0.185254	-0.273258	0.076645	0.142513	-0.264783	0.086845	-0.044248
14952	124.600000	-0.817729	0.714887	0.054772	-0.789333	0.728736	-0.078460	-0.749612	0.912961	0.075833	-0.720943	0.909310	-0.066345	-0.621284	1.118025	0.072724	-0.614871	1.140251	-0.029099	-0.574352	0.778325	0.224011				-0.542095	0.773189	-0.191027	-0.445818	0.497276	-0.111305	-0.482921	0.487734	0.266497	-0.461187	0.500437	0.233929	-0.287227	0.080974	0.185281	-0.273111	0.076642	0.142552	-0.264649	0.086880	-0.044254
14953	124.608333	-0.817745	0.714874	0.054713	-0.789305	0.728745	-0.078536	-0.749625	0.912926	0.075789	-0.720996	0.909295	-0.066324	-0.621315	1.118003	0.072716	-0.614860	1.140267	-0.029095	-0.574302	0.778348	0.223940				-0.542121	0.773185	-0.191052	-0.445818	0.497296	-0.111328	-0.482913	0.487753	0.266468	-0.461171	0.500444	0.233911	-0.287064	0.080958	0.185308	-0.272931	0.076648	0.142573	-0.264516	0.086914	-0.044263
14954	124.616667	-0.817746	0.714857	0.054660	-0.789311	0.728774	-0.078599	-0.749642	0.912878	0.075738	-0.721009	0.909310	-0.066371	-0.621346	1.117979	0.072697	-0.614843	1.140301	-0.029108	-0.574253	0.778364	0.223854				-0.542132	0.773188	-0.191085	-0.445821	0.497311	-0.111354	-0.482913	0.487769	0.266446	-0.461167	0.500456	0.233901	-0.286894	0.080971	0.185376	-0.272760	0.076640	0.142582	-0.264407	0.086939	-0.044277
14955	124.625000	-0.817732	0.714825	0.054603	-0.789308	0.728715	-0.078612	-0.749651	0.912846	0.075697	-0.721054	0.909273	-0.066416	-0.621394	1.117941	0.072686	-0.614846	1.140320	-0.029124	-0.574216	0.778372	0.223764				-0.542167	0.773188	-0.191112	-0.445828	0.497322	-0.111384	-0.482915	0.487781	0.266423	-0.461166	0.500463	0.233894	-0.286752	0.080927	0.185332	-0.272621	0.076613	0.142585	-0.264404	0.086924	-0.044278
14956	124.633333	-0.817735	0.714796	0.054559	-0.789351	0.728647	-0.078654	-0.749658	0.912822	0.075656	-0.721091	0.909236	-0.066459	-0.621435	1.117915	0.072646	-0.614849	1.140326	-0.029158	-0.574190	0.778369	0.223669				-0.542183	0.773177	-0.191162	-0.445835	0.497324	-0.111404	-0.482921	0.487788	0.266409	-0.461167	0.500472	0.233888	-0.286617	0.080910	0.185343	-0.272480	0.076585	0.142594	-0.264363	0.086939	-0.044289
14957	124.641667	-0.817755	0.714776	0.054531	-0.789285	0.728632	-0.078713	-0.749666	0.912782	0.075603	-0.721116	0.909204	-0.066504	-0.621478	1.117890	0.072587	-0.614854	1.140341	-0.029209	-0.574180	0.778359	0.223587				-0.542205	0.773154	-0.191207	-0.445838	0.497325	-0.111418	-0.482921	0.487788	0.266405	-0.461170	0.500480	0.233902	-0.286486	0.080886	0.185357	-0.272339	0.076561	0.142615	-0.264337	0.086946	-0.044308
14958	124.650000	-0.817723	0.714727	0.054508	-0.789219	0.728615	-0.078762	-0.749675	0.912751	0.075562	-0.721139	0.909175	-0.066549	-0.621525	1.117867	0.072525	-0.614908	1.140448	-0.029407	-0.574185	0.778351	0.223538				-0.542226	0.773129	-0.191257	-0.445843	0.497319	-0.111424	-0.482920	0.487786	0.266412	-0.461170	0.500486	0.233911	-0.286356	0.080853	0.185381	-0.272202	0.076536	0.142636	-0.264391	0.086932	-0.044320
14959	124.658333	-0.817705	0.714700	0.054502	-0.789256	0.728531	-0.078773	-0.749689	0.912730	0.075523	-0.721149	0.909142	-0.066587	-0.621565	1.117843	0.072448	-0.614890	1.140470	-0.029511	-0.574211	0.778353	0.223518				-0.542246	0.773111	-0.191313	-0.445845	0.497317	-0.111436	-0.482913	0.487783	0.266418	-0.461158	0.500492	0.233926	-0.286248	0.080826	0.185419	-0.272098	0.076482	0.142686	-0.264452	0.086925	-0.044332
14960	124.666667	-0.817702	0.714676	0.054496	-0.789277	0.728493	-0.078762	-0.749698	0.912711	0.075483	-0.721177	0.909116	-0.066626	-0.621596	1.117785	0.072321	-0.614883	1.140458	-0.029596	-0.574246	0.778361	0.223524				-0.542273	0.773094	-0.191367	-0.445840	0.497316	-0.111443	-0.482902	0.487783	0.266428	-0.461151	0.500492	0.233934	-0.286139	0.080783	0.185460	-0.271972	0.076494	0.142710	-0.264546	0.086906	-0.044341
14961	124.675000	-0.817703	0.714669	0.054495	-0.789281	0.728479	-0.078756	-0.749714	0.912698	0.075450	-0.721206	0.909092	-0.066657	-0.621640	1.117761	0.072263	-0.614874	1.140381	-0.029610	-0.574278	0.778370	0.223542				-0.542301	0.773078	-0.191415	-0.445838	0.497310	-0.111439	-0.482891	0.487785	0.266436	-0.461141	0.500496	0.233943	-0.286031	0.080755	0.185515	-0.271864	0.076519	0.142780	-0.264670	0.086886	-0.044340
14962	124.683333	-0.817711	0.714675	0.054491	-0.789251	0.728524	-0.078733	-0.749728	0.912696	0.075417	-0.721230	0.909070	-0.066685	-0.621667	1.117715	0.072171	-0.614872	1.140306	-0.029625	-0.574315	0.778383	0.223563				-0.542334	0.773065	-0.191459	-0.445835	0.497300	-0.111437	-0.482884	0.487793	0.266441	-0.461132	0.500493	0.233941	-0.285913	0.080725	0.185572	-0.271722	0.076539	0.142808	-0.264821	0.086869	-0.044336
14963	124.691667	-0.817732	0.714702	0.054491	-0.789293	0.728496	-0.078751	-0.749744	0.912709	0.075390	-0.721237	0.909076	-0.066743	-0.621705	1.117682	0.072077	-0.614898	1.140274	-0.029708	-0.574327	0.778396	0.223574				-0.542377	0.773052	-0.191496	-0.445840	0.497288	-0.111434	-0.482885	0.487802	0.266443	-0.461129	0.500497	0.233938	-0.285777	0.080720	0.185685	-0.271635	0.076521	0.142891	-0.264998	0.086845	-0.044326
14964	124.700000	-0.817922	0.714803	0.054568	-0.789332	0.728482	-0.078741	-0.749757	0.912730	0.075368	-0.721261	0.909076	-0.066737	-0.621728	1.117634	0.071922	-0.614944	1.140290	-0.029837	-0.574327	0.778404	0.223563				-0.542420	0.773041	-0.191535	-0.445841	0.497277	-0.111436	-0.482888	0.487803	0.266439	-0.461134	0.500500	0.233937	-0.285638	0.080699	0.185753	-0.271471	0.076556	0.142930	-0.265199	0.086825	-0.044317
14965	124.708333	-0.817793	0.714771	0.054482	-0.789324	0.728565	-0.078741	-0.749773	0.912756	0.075350	-0.721294	0.909060	-0.066752	-0.621787	1.117618	0.071841	-0.614990	1.140254	-0.029915	-0.574301	0.778414	0.223531				-0.542461	0.773024	-0.191573	-0.445851	0.497250	-0.111438	-0.482898	0.487803	0.266435	-0.461143	0.500503	0.233942	-0.285454	0.080670	0.185899	-0.271352	0.076541	0.142979	-0.265436	0.086806	-0.044311
14966	124.716667	-0.817889	0.714838	0.054480	-0.789374	0.728578	-0.078725	-0.749780	0.912787	0.075337	-0.721299	0.909071	-0.066768	-0.621853	1.117616	0.071770	-0.615039	1.140239	-0.029985	-0.574258	0.778429	0.223480				-0.542503	0.773005	-0.191607	-0.445860	0.497235	-0.111454	-0.482906	0.487803	0.266431	-0.461147	0.500502	0.233947	-0.285249	0.080647	0.186049	-0.271155	0.076504	0.143087	-0.265768	0.086729	-0.044311
14967	124.725000	-0.817926	0.714867	0.054466	-0.789410	0.728521	-0.078750	-0.749791	0.912820	0.075329	-0.721331	0.909065	-0.066774	-0.621879	1.117656	0.071656	-0.615126	1.140272	-0.030140	-0.574198	0.778451	0.223411				-0.542547	0.772984	-0.191629	-0.445870	0.497214	-0.111467	-0.482910	0.487805	0.266418	-0.461154	0.500524	0.233962	-0.285039	0.080600	0.186069	-0.270908	0.076545	0.143128	-0.266126	0.086687	-0.044311
14968	124.733333	-0.818088	0.714941	0.054541	-0.789441	0.728544	-0.078748	-0.749796	0.912851	0.075327	-0.721352	0.909059	-0.066832	-0.621957	1.117705	0.071599	-0.615213	1.140317	-0.030287	-0.574132	0.778473	0.223340				-0.542591	0.772974	-0.191644	-0.445883	0.497204	-0.111485	-0.482916	0.487815	0.266411	-0.461156	0.500500	0.233933	-0.284798	0.080598	0.186153	-0.270686	0.076529	0.143223	-0.266471	0.086683	-0.044328
14969	124.741667	-0.817983	0.714895	0.054441	-0.789398	0.728612	-0.078752	-0.749803	0.912882	0.075332	-0.721357	0.909083	-0.066773	-0.621978	1.117735	0.071527	-0.615280	1.140299	-0.030363	-0.574074	0.778494	0.223283				-0.542604	0.772966	-0.191687	-0.445897	0.497186	-0.111500	-0.482923	0.487825	0.266407	-0.461161	0.500555	0.233984	-0.284534	0.080597	0.186240	-0.270425	0.076581	0.143309	-0.266959	0.086650	-0.044355
14970	124.750000	-0.818000	0.714900	0.054428	-0.789466	0.728558	-0.078742	-0.749808	0.912906	0.075339	-0.721418	0.909022	-0.066804	-0.622026	1.117766	0.071486	-0.615296	1.140173	-0.030289	-0.574022	0.778516	0.223235				-0.542636	0.772955	-0.191710	-0.445914	0.497164	-0.111512	-0.482926	0.487842	0.266405	-0.461165	0.500569	0.233990	-0.284255	0.080610	0.186340	-0.270139	0.076632	0.143406	-0.267445	0.086622	-0.044373
14971	124.758333	-0.818016	0.714894	0.054416	-0.789473	0.728559	-0.078734	-0.749812	0.912930	0.075347	-0.721413	0.909060	-0.066748	-0.622061	1.117763	0.071390	-0.615414	1.140206	-0.030463	-0.573978	0.778535	0.223206				-0.542669	0.772955	-0.191726	-0.445924	0.497146	-0.111537	-0.482931	0.487857	0.266398	-0.461169	0.500610	0.234015	-0.283966	0.080633	0.186451	-0.269850	0.076693	0.143517	-0.268063	0.086565	-0.044497
14972	124.766667	-0.818035	0.714886	0.054415	-0.789482	0.728561	-0.078723	-0.749827	0.912953	0.075362	-0.721415	0.909075	-0.066733	-0.622116	1.117759	0.071348	-0.615532	1.140230	-0.030618	-0.573947	0.778552	0.223196				-0.542691	0.772929	-0.191773	-0.445927	0.497114	-0.111555	-0.482931	0.487871	0.266394	-0.461168	0.500652	0.234042	-0.283667	0.080661	0.186580	-0.269554	0.076769	0.143645	-0.268606	0.086550	-0.044551
14973	124.775000	-0.818059	0.714874	0.054411	-0.789428	0.728609	-0.078738	-0.749835	0.912966	0.075375	-0.721434	0.909062	-0.066717	-0.622147	1.117826	0.071294	-0.615601	1.140192	-0.030691	-0.573931	0.778563	0.223192				-0.542722	0.772933	-0.191786	-0.445931	0.497057	-0.111578	-0.482933	0.487880	0.266388	-0.461169	0.500684	0.234068	-0.283354	0.080728	0.186767	-0.269249	0.076846	0.143774	-0.269244	0.086509	-0.044568
14974	124.783333	-0.818088	0.714860	0.054414	-0.789487	0.728543	-0.078689	-0.749848	0.912980	0.075394	-0.721496	0.908987	-0.066749	-0.622190	1.117837	0.071214	-0.615673	1.140139	-0.030770	-0.573916	0.778572	0.223192				-0.542762	0.772903	-0.191821	-0.445930	0.496982	-0.111606	-0.482935	0.487880	0.266380	-0.461173	0.500714	0.234091	-0.283050	0.080709	0.186853	-0.268959	0.076922	0.143901	-0.269855	0.086480	-0.044610
14975	124.791667	-0.818114	0.714836	0.054429	-0.789461	0.728570	-0.078684	-0.749866	0.912986	0.075413	-0.721500	0.908990	-0.066682	-0.622238	1.117840	0.071161	-0.615727	1.140057	-0.030876	-0.573917	0.778580	0.223195				-0.542782	0.772887	-0.191852	-0.445917	0.496888	-0.111632	-0.482934	0.487876	0.266375	-0.461168	0.500750	0.234128	-0.282763	0.080734	0.186989	-0.268683	0.076963	0.144043	-0.270523	0.086454	-0.044637
14976	124.800000	-0.818138	0.714813	0.054448	-0.789435	0.728597	-0.078665	-0.749887	0.912985	0.075433	-0.721504	0.908990	-0.066666	-0.622307	1.117806	0.071080	-0.615788	1.139994	-0.030953	-0.573918	0.778587	0.223201				-0.542775	0.772877	-0.191893	-0.445896	0.496802	-0.111663	-0.482928	0.487865	0.266378	-0.461047	0.500497	0.233978	-0.282490	0.080793	0.187180	-0.268411	0.077023	0.144183	-0.271164	0.086457	-0.044663
14977	124.808333	-0.818157	0.714793	0.054470	-0.789490	0.728555	-0.078591	-0.749909	0.912979	0.075458	-0.721544	0.908958	-0.066639	-0.622357	1.117891	0.071057	-0.615844	1.139933	-0.031036	-0.573923	0.778586	0.223198				-0.542779	0.772863	-0.191911	-0.445873	0.496720	-0.111685	-0.482924	0.487870	0.266386	-0.461038	0.500515	0.234019	-0.282231	0.080812	0.187320	-0.268137	0.077100	0.144316	-0.271846	0.086466	-0.044675
14978	124.816667	-0.818173	0.714775	0.054498	-0.789511	0.728552	-0.078554	-0.749933	0.912969	0.075480	-0.721588	0.908934	-0.066613	-0.622398	1.117889	0.070993	-0.615909	1.139874	-0.031109	-0.573928	0.778588	0.223197				-0.542776	0.772857	-0.191930	-0.445842	0.496638	-0.111694	-0.482918	0.487875	0.266405	-0.461026	0.500549	0.234067	-0.281974	0.080828	0.187480	-0.267868	0.077185	0.144451	-0.272504	0.086466	-0.044644
14979	124.825000	-0.818191	0.714757	0.054536	-0.789484	0.728610	-0.078527	-0.749970	0.912967	0.075512	-0.721602	0.908942	-0.066582	-0.622412	1.117833	0.070913	-0.615944	1.139702	-0.031025	-0.573944	0.778584	0.223203				-0.542769	0.772855	-0.191937	-0.445804	0.496575	-0.111708	-0.482909	0.487880	0.266426	-0.461020	0.500578	0.234116	-0.281719	0.080884	0.187599	-0.267631	0.077260	0.144591	-0.273094	0.086536	-0.044584
14980	124.833333	-0.818202	0.714747	0.054577	-0.789456	0.728669	-0.078502	-0.750004	0.912961	0.075544	-0.721621	0.908953	-0.066554	-0.622415	1.117863	0.070898	-0.616064	1.139748	-0.031168	-0.573961	0.778576	0.223212				-0.542756	0.772857	-0.191941	-0.445769	0.496513	-0.111720	-0.482902	0.487887	0.266446	-0.461016	0.500610	0.234160	-0.281494	0.080939	0.187721	-0.267420	0.077316	0.144719	-0.273637	0.086596	-0.044518
14981	124.841667	-0.818343	0.714800	0.054713	-0.789516	0.728651	-0.078410	-0.750031	0.912967	0.075582	-0.721659	0.908929	-0.066544	-0.622418	1.117875	0.070896	-0.616126	1.139666	-0.031122	-0.573987	0.778578	0.223228				-0.542740	0.772862	-0.191938	-0.445735	0.496453	-0.111737	-0.482895	0.487891	0.266466	-0.461010	0.500631	0.234202	-0.281301	0.080976	0.187818	-0.267261	0.077320	0.144869	-0.274184	0.086716	-0.044564
14982	124.850000	-0.818211	0.714722	0.054661	-0.789505	0.728632	-0.078368	-0.750061	0.912973	0.075618	-0.721675	0.908943	-0.066482	-0.622414	1.117894	0.070902	-0.616211	1.139598	-0.031093	-0.574013	0.778582	0.223258				-0.542731	0.772868	-0.191928	-0.445705	0.496399	-0.111752	-0.482893	0.487892	0.266477	-0.461004	0.500650	0.234236	-0.281121	0.081009	0.187906	-0.267044	0.077422	0.144903	-0.274496	0.086678	-0.044419
14983	124.858333	-0.818285	0.714768	0.054774	-0.789522	0.728691	-0.078321	-0.750082	0.912984	0.075654	-0.721713	0.908928	-0.066452	-0.622415	1.117905	0.070925	-0.616357	1.139645	-0.031213	-0.574044	0.778586	0.223294				-0.542732	0.772871	-0.191899	-0.445683	0.496348	-0.111746	-0.482889	0.487888	0.266490	-0.461008	0.500677	0.234274	-0.280954	0.080976	0.187935	-0.266881	0.077464	0.144966	-0.274635	0.086780	-0.044465
14984	124.866667	-0.818201	0.714697	0.054770	-0.789467	0.728696	-0.078271	-0.750099	0.912998	0.075696	-0.721717	0.908944	-0.066414	-0.622425	1.118004	0.071007	-0.616417	1.139525	-0.031072	-0.574072	0.778590	0.223334				-0.542719	0.772886	-0.191876	-0.445655	0.496323	-0.111731	-0.482890	0.487886	0.266508	-0.461009	0.500693	0.234312	-0.280832	0.080984	0.187994	-0.266766	0.077459	0.145045	-0.274682	0.086741	-0.044560
14985	124.875000	-0.818181	0.714686	0.054823	-0.789537	0.728681	-0.078205	-0.750108	0.913000	0.075736	-0.721752	0.908904	-0.066364	-0.622419	1.118057	0.071055	-0.616513	1.139509	-0.031014	-0.574083	0.778593	0.223372				-0.542739	0.772886	-0.191827	-0.445622	0.496322	-0.111691	-0.482898	0.487884	0.266536	-0.461018	0.500711	0.234356	-0.280735	0.081000	0.188043	-0.266681	0.077479	0.145090	-0.274552	0.086732	-0.044618
14986	124.883333	-0.818289	0.714717	0.054968	-0.789482	0.728664	-0.078159	-0.750107	0.913008	0.075786	-0.721722	0.908929	-0.066309	-0.622425	1.118114	0.071097	-0.616659	1.139603	-0.031163	-0.574085	0.778604	0.223418				-0.542767	0.772896	-0.191751	-0.445609	0.496335	-0.111622	-0.482902	0.487883	0.266569	-0.460915	0.500286	0.234062	-0.280661	0.081002	0.188085	-0.266588	0.077536	0.145086	-0.274377	0.086769	-0.044735
14987	124.891667	-0.818141	0.714650	0.054936	-0.789459	0.728715	-0.078053	-0.750107	0.912995	0.075842	-0.721715	0.908916	-0.066223	-0.622447	1.118177	0.071143	-0.616777	1.139605	-0.031097	-0.574080	0.778607	0.223459				-0.542794	0.772897	-0.191681	-0.445611	0.496393	-0.111553	-0.482906	0.487881	0.266608	-0.460916	0.500283	0.234096	-0.280625	0.081033	0.188136	-0.266563	0.077530	0.145144	-0.274129	0.086718	-0.044671
14988	124.900000	-0.818249	0.714682	0.055076	-0.789413	0.728690	-0.078035	-0.750105	0.912976	0.075897	-0.721696	0.908896	-0.066133	-0.622464	1.118243	0.071203	-0.616869	1.139598	-0.031053	-0.574068	0.778609	0.223501				-0.542832	0.772895	-0.191589	-0.445629	0.496451	-0.111469	-0.482911	0.487883	0.266647	-0.461033	0.500737	0.234489	-0.280593	0.081006	0.188155	-0.266555	0.077531	0.145195	-0.273787	0.086594	-0.044514
14989	124.908333	-0.818220	0.714656	0.055118	-0.789475	0.728641	-0.077951	-0.750115	0.912947	0.075961	-0.721693	0.908864	-0.066087	-0.622469	1.118308	0.071264	-0.616943	1.139582	-0.031000	-0.574058	0.778596	0.223543				-0.542865	0.772887	-0.191488	-0.445649	0.496506	-0.111407	-0.482914	0.487882	0.266677	-0.460979	0.500507	0.234329	-0.280599	0.081013	0.188177	-0.266551	0.077561	0.145198	-0.273488	0.086552	-0.044465
14990	124.916667	-0.818220	0.714686	0.055182	-0.789381	0.728646	-0.077888	-0.750116	0.912930	0.076022	-0.721684	0.908841	-0.065997	-0.622478	1.118425	0.071358	-0.617006	1.139535	-0.030939	-0.574050	0.778584	0.223590				-0.542903	0.772885	-0.191385	-0.445661	0.496541	-0.111359	-0.482914	0.487875	0.266695	-0.460931	0.500276	0.234164	-0.280628	0.081009	0.188185	-0.266589	0.077537	0.145230	-0.273167	0.086507	-0.044434
14991	124.925000	-0.818057	0.714534	0.055088	-0.789359	0.728591	-0.077883	-0.750131	0.912916	0.076086	-0.721680	0.908817	-0.065930	-0.622447	1.118401	0.071397	-0.617023	1.139459	-0.030836	-0.574063	0.778569	0.223645				-0.542938	0.772883	-0.191295	-0.445660	0.496575	-0.111338	-0.482918	0.487870	0.266707	-0.460939	0.500275	0.234172	-0.280690	0.081019	0.188180	-0.266642	0.077535	0.145217	-0.272826	0.086455	-0.044403
14992	124.933333	-0.818053	0.714493	0.055101	-0.789389	0.728504	-0.077866	-0.750156	0.912890	0.076153	-0.721715	0.908760	-0.065913	-0.622429	1.118471	0.071488	-0.617032	1.139375	-0.030727	-0.574083	0.778550	0.223703				-0.542969	0.772891	-0.191207	-0.445662	0.496602	-0.111321	-0.482923	0.487862	0.266714	-0.460947	0.500273	0.234179	-0.280786	0.081030	0.188168	-0.266720	0.077518	0.145192	-0.272476	0.086402	-0.044372
14993	124.941667	-0.818194	0.714518	0.055189	-0.789377	0.728483	-0.077851	-0.750165	0.912903	0.076222	-0.721711	0.908785	-0.065825	-0.622431	1.118531	0.071626	-0.617030	1.139288	-0.030600	-0.574116	0.778532	0.223763				-0.542988	0.772904	-0.191133	-0.445649	0.496621	-0.111304	-0.482929	0.487854	0.266714	-0.460962	0.500280	0.234177	-0.280877	0.080980	0.188126	-0.266843	0.077472	0.145170	-0.272088	0.086390	-0.044358
14994	124.950000	-0.818221	0.714520	0.055198	-0.789351	0.728475	-0.077883	-0.750190	0.912905	0.076287	-0.721707	0.908818	-0.065736	-0.622377	1.118578	0.071694	-0.617049	1.139254	-0.030552	-0.574165	0.778506	0.223821				-0.542994	0.772919	-0.191075	-0.445640	0.496650	-0.111292	-0.482935	0.487843	0.266713	-0.460972	0.500283	0.234177	-0.280983	0.080925	0.188065	-0.266979	0.077422	0.145128	-0.271775	0.086428	-0.044461
14995	124.958333	-0.818096	0.714414	0.055069	-0.789366	0.728462	-0.077884	-0.750214	0.912909	0.076343	-0.721725	0.908829	-0.065671	-0.622347	1.118561	0.071789	-0.617063	1.139275	-0.030526	-0.574234	0.778481	0.223888				-0.542988	0.772937	-0.191025	-0.445635	0.496679	-0.111263	-0.482943	0.487838	0.266718	-0.460992	0.500288	0.234182	-0.281130	0.080919	0.188043	-0.267115	0.077393	0.145077	-0.271423	0.086422	-0.044459
14996	124.966667	-0.818254	0.714465	0.055138	-0.789430	0.728413	-0.077866	-0.750246	0.912892	0.076386	-0.721776	0.908815	-0.065613	-0.622288	1.118625	0.071891	-0.617091	1.139330	-0.030534	-0.574311	0.778461	0.223952				-0.542976	0.772958	-0.190979	-0.445631	0.496725	-0.111246	-0.482964	0.487845	0.266723	-0.461116	0.500748	0.234534	-0.281276	0.080919	0.188025	-0.267266	0.077371	0.145018	-0.271080	0.086336	-0.044346
14997	124.975000	-0.818206	0.714424	0.055058	-0.789461	0.728447	-0.077851	-0.750267	0.912905	0.076427	-0.721757	0.908869	-0.065570	-0.622252	1.118645	0.072005	-0.617094	1.139306	-0.030428	-0.574392	0.778437	0.224009				-0.542959	0.772974	-0.190939	-0.445637	0.496750	-0.111222	-0.482978	0.487842	0.266726	-0.461137	0.500742	0.234532	-0.281432	0.080919	0.187967	-0.267418	0.077372	0.144933	-0.270788	0.086321	-0.044363
14998	124.983333	-0.818160	0.714382	0.054979	-0.789490	0.728492	-0.077885	-0.750300	0.912902	0.076450	-0.721774	0.908883	-0.065539	-0.622176	1.118588	0.072066	-0.617090	1.139283	-0.030317	-0.574474	0.778422	0.224060				-0.542934	0.772988	-0.190906	-0.445641	0.496778	-0.111217	-0.482993	0.487842	0.266723	-0.461149	0.500732	0.234515	-0.281605	0.080909	0.187890	-0.267610	0.077327	0.144879	-0.270504	0.086311	-0.044380
14999	124.991667	-0.818238	0.714415	0.054996	-0.789555	0.728480	-0.077868	-0.750343	0.912896	0.076463	-0.721794	0.908875	-0.065515	-0.622158	1.118657	0.072186	-0.617067	1.139285	-0.030230	-0.574543	0.778410	0.224099				-0.542919	0.773000	-0.190879	-0.445654	0.496800	-0.111223	-0.483007	0.487780	0.266660	-0.461164	0.500724	0.234488	-0.281814	0.080898	0.187793	-0.267779	0.077360	0.144737	-0.270175	0.086331	-0.044402
15000	125.000000	-0.818179	0.714381	0.054925	-0.789576	0.728457	-0.077911	-0.750366	0.912884	0.076457	-0.721789	0.908900	-0.065510	-0.622144	1.118708	0.072270	-0.617050	1.139283	-0.030151	-0.574610	0.778404	0.224129				-0.542903	0.773002	-0.190853	-0.445671	0.496818	-0.111228	-0.483010	0.487840	0.266693	-0.461169	0.500706	0.234455	-0.282063	0.080888	0.187678	-0.268090	0.077243	0.144691	-0.269908	0.086323	-0.044408
15001	125.008333	-0.818256	0.714423	0.054963	-0.789611	0.728517	-0.077946	-0.750410	0.912863	0.076440	-0.721793	0.908908	-0.065513	-0.622148	1.118731	0.072346	-0.616992	1.139205	-0.029942	-0.574668	0.778390	0.224142				-0.542883	0.773014	-0.190829	-0.445692	0.496835	-0.111243	-0.483016	0.487836	0.266681	-0.461179	0.500694	0.234418	-0.282350	0.080864	0.187533	-0.268355	0.077261	0.144462	-0.269652	0.086355	-0.044449
15002	125.016667	-0.818321	0.714435	0.054987	-0.789655	0.728530	-0.077919	-0.750457	0.912860	0.076431	-0.721803	0.908918	-0.065523	-0.622184	1.118771	0.072446	-0.616952	1.139215	-0.029841	-0.574722	0.778379	0.224155				-0.542861	0.773031	-0.190813	-0.445715	0.496862	-0.111248	-0.483023	0.487833	0.266667	-0.461185	0.500674	0.234384	-0.282659	0.080835	0.187379	-0.268684	0.077240	0.144263	-0.269364	0.086318	-0.044358
15003	125.025000	-0.818187	0.714374	0.054875	-0.789696	0.728508	-0.077976	-0.750486	0.912853	0.076411	-0.721826	0.908918	-0.065534	-0.622154	1.118775	0.072496	-0.616919	1.139251	-0.029770	-0.574764	0.778365	0.224161				-0.542836	0.773042	-0.190799	-0.445733	0.496898	-0.111254	-0.483030	0.487827	0.266654	-0.461197	0.500645	0.234336	-0.283011	0.080813	0.187217	-0.269018	0.077108	0.144216	-0.269088	0.086319	-0.044324
15004	125.033333	-0.818186	0.714378	0.054857	-0.789723	0.728523	-0.077918	-0.750511	0.912825	0.076375	-0.721824	0.908958	-0.065553	-0.622169	1.118766	0.072557	-0.616880	1.139303	-0.029709	-0.574806	0.778349	0.224163				-0.542806	0.773059	-0.190783	-0.445751	0.496930	-0.111246	-0.483036	0.487824	0.266651	-0.461205	0.500608	0.234290	-0.283414	0.080800	0.187039	-0.269414	0.077027	0.144073	-0.268760	0.086351	-0.044299
15005	125.041667	-0.818262	0.714416	0.054897	-0.789750	0.728495	-0.077967	-0.750543	0.912816	0.076347	-0.721837	0.908983	-0.065578	-0.622192	1.118714	0.072609	-0.616850	1.139315	-0.029639	-0.574843	0.778328	0.224172				-0.542776	0.773077	-0.190759	-0.445768	0.496959	-0.111231	-0.483041	0.487821	0.266646	-0.461318	0.500859	0.234449	-0.283846	0.080792	0.186875	-0.269843	0.076958	0.143897	-0.268497	0.086379	-0.044268
15006	125.050000	-0.818188	0.714360	0.054820	-0.789736	0.728498	-0.078031	-0.750573	0.912808	0.076317	-0.721849	0.909002	-0.065600	-0.622202	1.118727	0.072649	-0.616858	1.139479	-0.029726	-0.574880	0.778309	0.224178				-0.542746	0.773093	-0.190736	-0.445785	0.496990	-0.111218	-0.483046	0.487823	0.266647	-0.461331	0.500827	0.234408	-0.284313	0.080765	0.186648	-0.270285	0.076909	0.143696	-0.268215	0.086377	-0.044261
15007	125.058333	-0.818253	0.714389	0.054840	-0.789800	0.728431	-0.078034	-0.750589	0.912787	0.076282	-0.721855	0.909021	-0.065628	-0.622229	1.118704	0.072681	-0.616778	1.139485	-0.029605	-0.574911	0.778298	0.224186				-0.542726	0.773111	-0.190707	-0.445797	0.497010	-0.111211	-0.483048	0.487816	0.266644	-0.461330	0.500739	0.234315	-0.284793	0.080775	0.186453	-0.270769	0.076832	0.143521	-0.267871	0.086455	-0.044135
15008	125.066667	-0.818328	0.714438	0.054872	-0.789816	0.728402	-0.078055	-0.750607	0.912768	0.076240	-0.721865	0.909034	-0.065657	-0.622261	1.118682	0.072710	-0.616755	1.139587	-0.029657	-0.574941	0.778282	0.224194				-0.542706	0.773126	-0.190668	-0.445804	0.497020	-0.111212	-0.483038	0.487803	0.266633	-0.461321	0.500680	0.234246	-0.285275	0.080813	0.186297	-0.271251	0.076770	0.143318	-0.267586	0.086481	-0.044141
15009	125.075000	-0.818255	0.714378	0.054789	-0.789793	0.728407	-0.078095	-0.750632	0.912763	0.076209	-0.721869	0.909048	-0.065685	-0.622271	1.118622	0.072673	-0.616699	1.139613	-0.029632	-0.574976	0.778269	0.224208				-0.542689	0.773120	-0.190644	-0.445810	0.497037	-0.111222	-0.483029	0.487790	0.266625	-0.461313	0.500631	0.234195	-0.285791	0.080823	0.185955	-0.271715	0.076704	0.143091	-0.267329	0.086504	-0.044143
15010	125.083333	-0.818324	0.714427	0.054815	-0.789847	0.728339	-0.078115	-0.750654	0.912760	0.076174	-0.721878	0.909045	-0.065717	-0.622299	1.118592	0.072689	-0.616639	1.139666	-0.029616	-0.575014	0.778259	0.224215				-0.542682	0.773115	-0.190624	-0.445815	0.497053	-0.111233	-0.483024	0.487779	0.266615	-0.461316	0.500588	0.234145	-0.286289	0.080810	0.185602	-0.272192	0.076593	0.142894	-0.267067	0.086514	-0.044151
15011	125.091667	-0.818178	0.714333	0.054674	-0.789850	0.728333	-0.078157	-0.750681	0.912764	0.076144	-0.721908	0.909065	-0.065746	-0.622327	1.118554	0.072703	-0.616577	1.139704	-0.029598	-0.575054	0.778250	0.224228				-0.542676	0.773110	-0.190618	-0.445817	0.497065	-0.111232	-0.483025	0.487770	0.266603	-0.461314	0.500556	0.234094	-0.286733	0.080852	0.185369	-0.272595	0.076556	0.142614	-0.266813	0.086538	-0.044162
15012	125.100000	-0.818177	0.714342	0.054644	-0.789864	0.728328	-0.078173	-0.750713	0.912774	0.076120	-0.721924	0.909105	-0.065780	-0.622318	1.118542	0.072668	-0.616507	1.139747	-0.029583	-0.575093	0.778235	0.224238				-0.542675	0.773112	-0.190620	-0.445816	0.497077	-0.111231	-0.483022	0.487753	0.266592	-0.461310	0.500526	0.234055	-0.287140	0.080880	0.185187	-0.273008	0.076494	0.142473	-0.266559	0.086595	-0.044150
15013	125.108333	-0.818181	0.714358	0.054616	-0.789903	0.728301	-0.078199	-0.750732	0.912785	0.076088	-0.721936	0.909121	-0.065799	-0.622342	1.118533	0.072697	-0.616427	1.139785	-0.029569	-0.575129	0.778219	0.224243				-0.542675	0.773117	-0.190628	-0.445815	0.497105	-0.111233	-0.483020	0.487748	0.266582	-0.461312	0.500493	0.234019	-0.287429	0.080936	0.185119	-0.273295	0.076526	0.142410	-0.266323	0.086622	-0.044175
15014	125.116667	-0.818189	0.714377	0.054580	-0.789933	0.728279	-0.078222	-0.750746	0.912791	0.076053	-0.721934	0.909158	-0.065827	-0.622344	1.118493	0.072669	-0.616361	1.139819	-0.029554	-0.575153	0.778209	0.224243				-0.542676	0.773134	-0.190640	-0.445815	0.497131	-0.111235	-0.483013	0.487749	0.266575	-0.461303	0.500482	0.233991	-0.287553	0.080908	0.185166	-0.273478	0.076582	0.142423	-0.266146	0.086626	-0.044187
15015	125.125000	-0.818200	0.714390	0.054542	-0.789945	0.728277	-0.078252	-0.750772	0.912810	0.076021	-0.721941	0.909181	-0.065863	-0.622352	1.118472	0.072662	-0.616288	1.139853	-0.029556	-0.575165	0.778200	0.224235				-0.542670	0.773138	-0.190656	-0.445810	0.497151	-0.111248	-0.482995	0.487749	0.266561	-0.461302	0.500584	0.234065	-0.287599	0.080993	0.185171	-0.273483	0.076655	0.142493	-0.265912	0.086696	-0.044184
15016	125.133333	-0.818209	0.714406	0.054489	-0.789898	0.728319	-0.078292	-0.750784	0.912814	0.075982	-0.721941	0.909196	-0.065894	-0.622358	1.118456	0.072616	-0.616191	1.139802	-0.029425	-0.575165	0.778207	0.224218				-0.542667	0.773146	-0.190675	-0.445807	0.497157	-0.111263	-0.482975	0.487748	0.266541	-0.461253	0.500475	0.233952	-0.287494	0.080995	0.185240	-0.273377	0.076663	0.142535	-0.265748	0.086719	-0.044200
15017	125.141667	-0.818210	0.714410	0.054428	-0.789908	0.728283	-0.078336	-0.750788	0.912801	0.075931	-0.721961	0.909193	-0.065965	-0.622392	1.118455	0.072605	-0.616127	1.139837	-0.029438	-0.575156	0.778213	0.224186				-0.542659	0.773153	-0.190711	-0.445801	0.497175	-0.111305	-0.482956	0.487758	0.266512	-0.461230	0.500480	0.233935	-0.287327	0.080992	0.185325	-0.273220	0.076647	0.142577	-0.265602	0.086733	-0.044219
15018	125.150000	-0.818340	0.714501	0.054469	-0.789867	0.728288	-0.078395	-0.750792	0.912788	0.075882	-0.721955	0.909174	-0.066031	-0.622412	1.118460	0.072546	-0.616069	1.139900	-0.029466	-0.575137	0.778227	0.224135				-0.542647	0.773150	-0.190744	-0.445801	0.497167	-0.111343	-0.482939	0.487767	0.266468	-0.461216	0.500493	0.233913	-0.287164	0.080969	0.185343	-0.273060	0.076637	0.142611	-0.265483	0.086747	-0.044240
15019	125.158333	-0.818181	0.714365	0.054287	-0.789877	0.728294	-0.078436	-0.750805	0.912774	0.075842	-0.721946	0.909178	-0.066025	-0.622450	1.118450	0.072519	-0.616048	1.139986	-0.029545	-0.575107	0.778246	0.224071				-0.542634	0.773138	-0.190796	-0.445800	0.497175	-0.111383	-0.482938	0.487778	0.266425	-0.461211	0.500509	0.233885	-0.286991	0.080951	0.185356	-0.272863	0.076645	0.142604	-0.265333	0.086779	-0.044272
15020	125.166667	-0.818167	0.714345	0.054234	-0.789828	0.728265	-0.078486	-0.750805	0.912751	0.075798	-0.721941	0.909158	-0.066067	-0.622474	1.118486	0.072500	-0.616040	1.140075	-0.029648	-0.575077	0.778265	0.223998				-0.542613	0.773137	-0.190830	-0.445810	0.497179	-0.111408	-0.482942	0.487789	0.266394	-0.461211	0.500524	0.233873	-0.286832	0.080942	0.185358	-0.272709	0.076626	0.142596	-0.265253	0.086799	-0.044280
15021	125.175000	-0.818300	0.714407	0.054303	-0.789853	0.728211	-0.078503	-0.750801	0.912728	0.075749	-0.721952	0.909106	-0.066151	-0.622483	1.118500	0.072437	-0.615991	1.140103	-0.029627	-0.575057	0.778257	0.223915				-0.542580	0.773157	-0.190851	-0.445820	0.497191	-0.111424	-0.482952	0.487797	0.266379	-0.461217	0.500536	0.233875	-0.286684	0.080931	0.185391	-0.272568	0.076603	0.142612	-0.265199	0.086814	-0.044290
15022	125.183333	-0.818145	0.714287	0.054175	-0.789842	0.728195	-0.078519	-0.750807	0.912702	0.075710	-0.721930	0.909120	-0.066147	-0.622513	1.118474	0.072386	-0.615942	1.140122	-0.029612	-0.575036	0.778243	0.223836				-0.542558	0.773143	-0.190892	-0.445829	0.497210	-0.111434	-0.482959	0.487803	0.266378	-0.461221	0.500539	0.233876	-0.286561	0.080899	0.185390	-0.272432	0.076579	0.142641	-0.265174	0.086833	-0.044291
15023	125.191667	-0.818132	0.714248	0.054165	-0.789786	0.728174	-0.078537	-0.750798	0.912668	0.075660	-0.721928	0.909098	-0.066215	-0.622537	1.118527	0.072385	-0.615943	1.140223	-0.029741	-0.575050	0.778230	0.223782				-0.542519	0.773158	-0.190908	-0.445838	0.497215	-0.111423	-0.482966	0.487810	0.266389	-0.461225	0.500547	0.233892	-0.286431	0.080884	0.185408	-0.272293	0.076570	0.142665	-0.265166	0.086841	-0.044299
15024	125.200000	-0.818121	0.714209	0.054161	-0.789735	0.728154	-0.078551	-0.750800	0.912633	0.075617	-0.721922	0.909083	-0.066240	-0.622539	1.118489	0.072296	-0.615915	1.140254	-0.029785	-0.575068	0.778221	0.223755				-0.542494	0.773155	-0.190936	-0.445843	0.497238	-0.111427	-0.482971	0.487817	0.266407	-0.461231	0.500554	0.233915	-0.286318	0.080858	0.185446	-0.272161	0.076562	0.142698	-0.265190	0.086852	-0.044308
15025	125.208333	-0.818187	0.714226	0.054217	-0.789777	0.728130	-0.078539	-0.750789	0.912611	0.075563	-0.721934	0.909009	-0.066314	-0.622547	1.118543	0.072239	-0.615875	1.140277	-0.029860	-0.575096	0.778218	0.223760				-0.542481	0.773145	-0.190967	-0.445850	0.497231	-0.111422	-0.482969	0.487822	0.266431	-0.461230	0.500564	0.233937	-0.286210	0.080840	0.185483	-0.272050	0.076559	0.142746	-0.265253	0.086845	-0.044310
15026	125.216667	-0.818101	0.714141	0.054165	-0.789756	0.728128	-0.078529	-0.750794	0.912587	0.075510	-0.721940	0.908997	-0.066359	-0.622533	1.118540	0.072156	-0.615844	1.140283	-0.029911	-0.575128	0.778220	0.223784				-0.542475	0.773133	-0.190999	-0.445850	0.497228	-0.111429	-0.482962	0.487818	0.266445	-0.461222	0.500565	0.233949	-0.286111	0.080796	0.185518	-0.271946	0.076549	0.142785	-0.265339	0.086825	-0.044320
15027	125.225000	-0.818104	0.714128	0.054165	-0.789756	0.728113	-0.078518	-0.750794	0.912585	0.075472	-0.721894	0.909007	-0.066400	-0.622518	1.118539	0.072081	-0.615785	1.140287	-0.030021	-0.575156	0.778226	0.223810				-0.542484	0.773115	-0.191029	-0.445854	0.497213	-0.111441	-0.482958	0.487809	0.266444	-0.461219	0.500560	0.233952	-0.286017	0.080757	0.185559	-0.271866	0.076510	0.142839	-0.265486	0.086787	-0.044325
15028	125.233333	-0.818120	0.714135	0.054164	-0.789799	0.728069	-0.078506	-0.750791	0.912593	0.075440	-0.721899	0.908957	-0.066425	-0.622497	1.118538	0.072004	-0.615741	1.140284	-0.030097	-0.575178	0.778241	0.223839				-0.542504	0.773100	-0.191061	-0.445858	0.497198	-0.111453	-0.482950	0.487803	0.266442	-0.461217	0.500552	0.233951	-0.285914	0.080716	0.185601	-0.271728	0.076530	0.142823	-0.265682	0.086702	-0.044337
15029	125.241667	-0.818212	0.714226	0.054222	-0.789813	0.728092	-0.078465	-0.750787	0.912615	0.075419	-0.721888	0.908958	-0.066444	-0.622429	1.118540	0.071902	-0.615689	1.140276	-0.030172	-0.575184	0.778248	0.223842				-0.542523	0.773089	-0.191089	-0.445860	0.497180	-0.111453	-0.482950	0.487798	0.266449	-0.461217	0.500549	0.233955	-0.285784	0.080690	0.185691	-0.271647	0.076482	0.142921	-0.265838	0.086685	-0.044323
15030	125.250000	-0.818169	0.714217	0.054161	-0.789788	0.728145	-0.078486	-0.750778	0.912643	0.075401	-0.721852	0.909002	-0.066462	-0.622398	1.118573	0.071875	-0.615586	1.140164	-0.030085	-0.575180	0.778257	0.223833				-0.542549	0.773079	-0.191113	-0.445858	0.497171	-0.111451	-0.482951	0.487796	0.266451	-0.461219	0.500549	0.233960	-0.285646	0.080662	0.185789	-0.271522	0.076481	0.142983	-0.266045	0.086637	-0.044322
15031	125.258333	-0.818200	0.714280	0.054161	-0.789795	0.728173	-0.078486	-0.750760	0.912677	0.075393	-0.721840	0.909018	-0.066459	-0.622355	1.118572	0.071776	-0.615565	1.140125	-0.030148	-0.575160	0.778264	0.223803				-0.542574	0.773067	-0.191134	-0.445862	0.497159	-0.111436	-0.482959	0.487806	0.266457	-0.461228	0.500557	0.233975	-0.285480	0.080644	0.185862	-0.271375	0.076527	0.143002	-0.266267	0.086632	-0.044305
15032	125.266667	-0.818225	0.714337	0.054142	-0.789801	0.728149	-0.078470	-0.750742	0.912713	0.075385	-0.721856	0.909002	-0.066451	-0.622314	1.118611	0.071724	-0.615573	1.140196	-0.030253	-0.575127	0.778270	0.223758				-0.542598	0.773057	-0.191159	-0.445869	0.497147	-0.111425	-0.482970	0.487819	0.266462	-0.461238	0.500567	0.233987	-0.285259	0.080637	0.186100	-0.271173	0.076504	0.143140	-0.266521	0.086620	-0.044309
15033	125.275000	-0.818324	0.714432	0.054180	-0.789794	0.728205	-0.078457	-0.750724	0.912753	0.075382	-0.721860	0.909019	-0.066450	-0.622260	1.118687	0.071664	-0.615532	1.140202	-0.030300	-0.575082	0.778276	0.223699				-0.542615	0.773047	-0.191190	-0.445875	0.497138	-0.111423	-0.482982	0.487832	0.266464	-0.461247	0.500588	0.234004	-0.285037	0.080605	0.186127	-0.270928	0.076531	0.143209	-0.266816	0.086620	-0.044308
15034	125.283333	-0.818277	0.714405	0.054105	-0.789753	0.728231	-0.078458	-0.750711	0.912791	0.075381	-0.721818	0.909066	-0.066446	-0.622217	1.118767	0.071622	-0.615509	1.140230	-0.030367	-0.575036	0.778294	0.223649				-0.542637	0.773026	-0.191235	-0.445884	0.497115	-0.111424	-0.482993	0.487840	0.266460	-0.461254	0.500613	0.234018	-0.284799	0.080591	0.186216	-0.270683	0.076553	0.143280	-0.267163	0.086607	-0.044323
15035	125.291667	-0.818357	0.714465	0.054142	-0.789766	0.728226	-0.078456	-0.750698	0.912827	0.075388	-0.721821	0.909064	-0.066422	-0.622170	1.118831	0.071580	-0.615477	1.140237	-0.030425	-0.574980	0.778310	0.223608				-0.542652	0.773028	-0.191250	-0.445895	0.497094	-0.111446	-0.483004	0.487850	0.266448	-0.461267	0.500649	0.234046	-0.284522	0.080605	0.186293	-0.270410	0.076598	0.143365	-0.267584	0.086568	-0.044395
15036	125.300000	-0.818295	0.714414	0.054066	-0.789807	0.728228	-0.078447	-0.750688	0.912865	0.075405	-0.721828	0.909037	-0.066430	-0.622114	1.118897	0.071537	-0.615435	1.140249	-0.030481	-0.574932	0.778329	0.223574				-0.542665	0.773020	-0.191274	-0.445912	0.497063	-0.111474	-0.483010	0.487857	0.266439	-0.461273	0.500681	0.234069	-0.284241	0.080628	0.186381	-0.270127	0.076640	0.143444	-0.268043	0.086507	-0.044476
15037	125.308333	-0.818309	0.714397	0.054058	-0.789782	0.728236	-0.078450	-0.750689	0.912889	0.075412	-0.721843	0.909045	-0.066426	-0.622052	1.118963	0.071503	-0.615391	1.140245	-0.030551	-0.574887	0.778344	0.223559				-0.542672	0.773010	-0.191294	-0.445917	0.497026	-0.111498	-0.483009	0.487857	0.266421	-0.461272	0.500699	0.234068	-0.283955	0.080636	0.186482	-0.269853	0.076686	0.143555	-0.268501	0.086510	-0.044523
15038	125.316667	-0.818326	0.714379	0.054056	-0.789727	0.728227	-0.078455	-0.750690	0.912907	0.075418	-0.721823	0.909078	-0.066421	-0.621986	1.118998	0.071431	-0.615338	1.140236	-0.030626	-0.574853	0.778360	0.223553				-0.542683	0.773003	-0.191304	-0.445916	0.496993	-0.111520	-0.483007	0.487861	0.266412	-0.461271	0.500709	0.234073	-0.283664	0.080652	0.186610	-0.269567	0.076742	0.143673	-0.269034	0.086475	-0.044551
15039	125.325000	-0.818417	0.714412	0.054110	-0.789755	0.728212	-0.078432	-0.750691	0.912927	0.075427	-0.721810	0.909048	-0.066406	-0.621931	1.119071	0.071423	-0.615304	1.140245	-0.030707	-0.574833	0.778375	0.223555				-0.542681	0.773009	-0.191316	-0.445913	0.496945	-0.111525	-0.483006	0.487869	0.266410	-0.461273	0.500748	0.234104	-0.283363	0.080710	0.186789	-0.269268	0.076833	0.143796	-0.269557	0.086468	-0.044587
15040	125.333333	-0.818370	0.714341	0.054065	-0.789745	0.728180	-0.078411	-0.750690	0.912932	0.075426	-0.721819	0.909023	-0.066395	-0.621869	1.119112	0.071382	-0.615270	1.140252	-0.030780	-0.574815	0.778382	0.223556				-0.542669	0.773010	-0.191323	-0.445903	0.496909	-0.111537	-0.483004	0.487876	0.266416	-0.461265	0.500779	0.234144	-0.283070	0.080737	0.186935	-0.268995	0.076912	0.143937	-0.270119	0.086446	-0.044599
15041	125.341667	-0.818380	0.714330	0.054079	-0.789742	0.728216	-0.078375	-0.750694	0.912942	0.075430	-0.721809	0.909035	-0.066385	-0.621802	1.119143	0.071343	-0.615217	1.140189	-0.030792	-0.574816	0.778390	0.223554				-0.542663	0.772996	-0.191347	-0.445884	0.496852	-0.111545	-0.482999	0.487882	0.266426	-0.461258	0.500831	0.234203	-0.282802	0.080729	0.187044	-0.268731	0.076974	0.144090	-0.270677	0.086452	-0.044615
15042	125.350000	-0.818407	0.714315	0.054089	-0.789704	0.728229	-0.078351	-0.750692	0.912950	0.075431	-0.721784	0.909059	-0.066344	-0.621730	1.119172	0.071303	-0.615195	1.140171	-0.030883	-0.574816	0.778393	0.223545				-0.542654	0.772982	-0.191362	-0.445857	0.496791	-0.111562	-0.482999	0.487888	0.266437	-0.461249	0.500855	0.234240	-0.282531	0.080812	0.187215	-0.268464	0.077042	0.144230	-0.271233	0.086469	-0.044635
15043	125.358333	-0.818423	0.714292	0.054100	-0.789749	0.728214	-0.078296	-0.750687	0.912960	0.075440	-0.721793	0.909007	-0.066366	-0.621626	1.119212	0.071236	-0.615137	1.140131	-0.030910	-0.574816	0.778392	0.223533				-0.542639	0.772970	-0.191387	-0.445828	0.496732	-0.111582	-0.482995	0.487893	0.266451	-0.461188	0.500744	0.234192	-0.282280	0.080828	0.187374	-0.268203	0.077110	0.144383	-0.271841	0.086468	-0.044634
15044	125.366667	-0.818593	0.714397	0.054242	-0.789760	0.728233	-0.078251	-0.750688	0.912963	0.075444	-0.721770	0.909008	-0.066362	-0.621541	1.119231	0.071188	-0.615082	1.140143	-0.030980	-0.574811	0.778393	0.223518				-0.542624	0.772958	-0.191412	-0.445798	0.496666	-0.111601	-0.482989	0.487895	0.266467	-0.461125	0.500631	0.234139	-0.282030	0.080839	0.187523	-0.267923	0.077199	0.144492	-0.272384	0.086488	-0.044611
15045	125.375000	-0.818453	0.714262	0.054148	-0.789715	0.728283	-0.078232	-0.750692	0.912971	0.075448	-0.721764	0.908997	-0.066350	-0.621466	1.119274	0.071162	-0.615008	1.140084	-0.030991	-0.574801	0.778395	0.223510				-0.542611	0.772943	-0.191439	-0.445766	0.496590	-0.111623	-0.482978	0.487889	0.266479	-0.461115	0.500650	0.234177	-0.281778	0.080868	0.187645	-0.267698	0.077233	0.144618	-0.272928	0.086521	-0.044574
15046	125.383333	-0.818468	0.714253	0.054184	-0.789716	0.728298	-0.078159	-0.750696	0.912979	0.075454	-0.721757	0.908982	-0.066341	-0.621384	1.119303	0.071108	-0.614971	1.140097	-0.031076	-0.574790	0.778400	0.223503				-0.542594	0.772943	-0.191449	-0.445742	0.496517	-0.111638	-0.482969	0.487887	0.266488	-0.461107	0.500674	0.234214	-0.281552	0.080901	0.187751	-0.267465	0.077307	0.144707	-0.273437	0.086549	-0.044519
15047	125.391667	-0.818550	0.714306	0.054289	-0.789687	0.728273	-0.078101	-0.750700	0.912997	0.075469	-0.721775	0.908940	-0.066326	-0.621343	1.119397	0.071122	-0.614915	1.140063	-0.031069	-0.574785	0.778408	0.223503				-0.542571	0.772943	-0.191453	-0.445716	0.496465	-0.111652	-0.482957	0.487886	0.266498	-0.461094	0.500687	0.234249	-0.281352	0.080940	0.187827	-0.267306	0.077292	0.144860	-0.273915	0.086629	-0.044510
15048	125.400000	-0.818484	0.714238	0.054281	-0.789681	0.728339	-0.077974	-0.750712	0.913011	0.075478	-0.721805	0.908948	-0.066317	-0.621270	1.119486	0.071110	-0.614880	1.140122	-0.031149	-0.574776	0.778415	0.223511				-0.542544	0.772941	-0.191444	-0.445694	0.496408	-0.111649	-0.482954	0.487891	0.266515	-0.461085	0.500710	0.234283	-0.281168	0.080972	0.187907	-0.267096	0.077391	0.144900	-0.274296	0.086712	-0.044513
15049	125.408333	-0.818488	0.714216	0.054338	-0.789640	0.728332	-0.077899	-0.750715	0.913019	0.075486	-0.721758	0.908969	-0.066305	-0.621215	1.119547	0.071082	-0.614826	1.140106	-0.031135	-0.574774	0.778425	0.223530				-0.542521	0.772949	-0.191432	-0.445672	0.496390	-0.111648	-0.482949	0.487888	0.266531	-0.461082	0.500728	0.234321	-0.280996	0.080950	0.187947	-0.266967	0.077386	0.145031	-0.274489	0.086677	-0.044408
15050	125.416667	-0.818636	0.714286	0.054503	-0.789613	0.728294	-0.077835	-0.750714	0.913026	0.075502	-0.721756	0.908927	-0.066344	-0.621176	1.119638	0.071094	-0.614785	1.140131	-0.031159	-0.574769	0.778432	0.223546				-0.542493	0.772951	-0.191406	-0.445649	0.496363	-0.111624	-0.482952	0.487892	0.266554	-0.461081	0.500739	0.234360	-0.280861	0.080967	0.188015	-0.266801	0.077443	0.145074	-0.274573	0.086721	-0.044471
15051	125.425000	-0.818640	0.714274	0.054570	-0.789596	0.728282	-0.077724	-0.750710	0.913029	0.075515	-0.721741	0.908932	-0.066269	-0.621093	1.119716	0.071058	-0.614745	1.140168	-0.031176	-0.574759	0.778442	0.223571				-0.542473	0.772958	-0.191378	-0.445622	0.496354	-0.111592	-0.482952	0.487893	0.266580	-0.461088	0.500761	0.234404	-0.280752	0.080987	0.188069	-0.266699	0.077480	0.145126	-0.274470	0.086806	-0.044558
15052	125.433333	-0.818488	0.714118	0.054497	-0.789524	0.728363	-0.077660	-0.750705	0.913032	0.075530	-0.721706	0.908956	-0.066211	-0.621040	1.119792	0.071050	-0.614691	1.140198	-0.031224	-0.574749	0.778444	0.223591				-0.542457	0.772963	-0.191338	-0.445600	0.496369	-0.111553	-0.482956	0.487896	0.266609	-0.461090	0.500779	0.234444	-0.280672	0.081006	0.188122	-0.266591	0.077541	0.145128	-0.274405	0.086788	-0.044692
15053	125.441667	-0.818550	0.714094	0.054585	-0.789524	0.728318	-0.077540	-0.750694	0.913030	0.075544	-0.721682	0.908945	-0.066196	-0.620987	1.119881	0.071041	-0.614650	1.140228	-0.031237	-0.574738	0.778453	0.223611				-0.542447	0.772965	-0.191288	-0.445594	0.496401	-0.111497	-0.482959	0.487897	0.266640	-0.461093	0.500788	0.234484	-0.280611	0.081012	0.188159	-0.266573	0.077516	0.145207	-0.274199	0.086739	-0.044667
15054	125.450000	-0.818489	0.714036	0.054590	-0.789549	0.728244	-0.077403	-0.750683	0.913034	0.075562	-0.721686	0.908888	-0.066213	-0.620937	1.119964	0.071034	-0.614611	1.140262	-0.031245	-0.574729	0.778455	0.223633				-0.542444	0.772968	-0.191223	-0.445603	0.496446	-0.111442	-0.482959	0.487894	0.266668	-0.461089	0.500795	0.234521	-0.280589	0.081061	0.188232	-0.266544	0.077533	0.145236	-0.273974	0.086682	-0.044622
15055	125.458333	-0.818561	0.714027	0.054677	-0.789536	0.728216	-0.077312	-0.750676	0.913043	0.075581	-0.721636	0.908897	-0.066193	-0.620892	1.120044	0.071044	-0.614573	1.140278	-0.031251	-0.574724	0.778455	0.223655				-0.542452	0.772977	-0.191156	-0.445609	0.496494	-0.111394	-0.482962	0.487891	0.266697	-0.461040	0.500559	0.234361	-0.280560	0.081009	0.188224	-0.266519	0.077563	0.145244	-0.273621	0.086613	-0.044480
15056	125.466667	-0.818495	0.713963	0.054654	-0.789544	0.728190	-0.077137	-0.750669	0.913054	0.075598	-0.721592	0.908919	-0.066140	-0.620851	1.120110	0.071065	-0.614530	1.140284	-0.031259	-0.574722	0.778458	0.223697				-0.542468	0.772983	-0.191085	-0.445626	0.496538	-0.111351	-0.482963	0.487887	0.266712	-0.460994	0.500328	0.234198	-0.280565	0.081007	0.188243	-0.266543	0.077541	0.145278	-0.273353	0.086517	-0.044443
15057	125.475000	-0.818490	0.713935	0.054675	-0.789504	0.728176	-0.077170	-0.750657	0.913066	0.075615	-0.721565	0.908896	-0.066151	-0.620810	1.120159	0.071070	-0.614486	1.140277	-0.031257	-0.574720	0.778456	0.223725				-0.542487	0.772983	-0.191003	-0.445633	0.496575	-0.111322	-0.482973	0.487885	0.266729	-0.461010	0.500333	0.234210	-0.280606	0.081024	0.188251	-0.266578	0.077546	0.145281	-0.273027	0.086475	-0.044410
15058	125.483333	-0.818644	0.714016	0.054807	-0.789527	0.728126	-0.077115	-0.750650	0.913075	0.075627	-0.721536	0.908875	-0.066126	-0.620768	1.120194	0.071076	-0.614438	1.140259	-0.031254	-0.574723	0.778451	0.223761				-0.542503	0.772989	-0.190928	-0.445642	0.496597	-0.111294	-0.482984	0.487879	0.266734	-0.461022	0.500331	0.234217	-0.280677	0.081033	0.188248	-0.266632	0.077546	0.145276	-0.272691	0.086434	-0.044378
15059	125.491667	-0.818567	0.713927	0.054741	-0.789514	0.728082	-0.077085	-0.750641	0.913082	0.075642	-0.721481	0.908913	-0.066112	-0.620707	1.120212	0.071079	-0.614397	1.140227	-0.031250	-0.574724	0.778447	0.223791				-0.542507	0.772997	-0.190869	-0.445647	0.496628	-0.111275	-0.482990	0.487880	0.266740	-0.461091	0.500567	0.234401	-0.280748	0.080980	0.188203	-0.266710	0.077549	0.145227	-0.272329	0.086386	-0.044360
15060	125.500000	-0.818501	0.713877	0.054680	-0.789513	0.728088	-0.077065	-0.750631	0.913082	0.075651	-0.721438	0.908926	-0.066056	-0.620681	1.120228	0.071113	-0.614354	1.140182	-0.031241	-0.574727	0.778444	0.223824				-0.542498	0.773001	-0.190817	-0.445650	0.496655	-0.111262	-0.483001	0.487875	0.266743	-0.461048	0.500329	0.234210	-0.280862	0.080971	0.188166	-0.266828	0.077494	0.145209	-0.271964	0.086360	-0.044342
15061	125.508333	-0.818573	0.713905	0.054712	-0.789518	0.728061	-0.077077	-0.750618	0.913078	0.075659	-0.721409	0.908904	-0.066087	-0.620602	1.120233	0.071112	-0.614312	1.140149	-0.031227	-0.574737	0.778430	0.223849				-0.542473	0.773015	-0.190769	-0.445659	0.496679	-0.111241	-0.483013	0.487868	0.266741	-0.461118	0.500563	0.234395	-0.281006	0.080991	0.188140	-0.266990	0.077441	0.145181	-0.271621	0.086325	-0.044343
15062	125.516667	-0.818650	0.713968	0.054752	-0.789553	0.728020	-0.077059	-0.750609	0.913066	0.075663	-0.721379	0.908914	-0.066040	-0.620578	1.120289	0.071183	-0.614281	1.140145	-0.031243	-0.574756	0.778413	0.223872				-0.542437	0.773032	-0.190727	-0.445668	0.496719	-0.111227	-0.483020	0.487867	0.266741	-0.461182	0.500783	0.234569	-0.281149	0.080957	0.188108	-0.267135	0.077406	0.145123	-0.271244	0.086320	-0.044362
15063	125.525000	-0.818501	0.713863	0.054606	-0.789568	0.728020	-0.077023	-0.750601	0.913063	0.075666	-0.721344	0.908914	-0.066068	-0.620510	1.120259	0.071195	-0.614239	1.140056	-0.031167	-0.574786	0.778394	0.223898				-0.542379	0.773049	-0.190703	-0.445677	0.496739	-0.111204	-0.483028	0.487865	0.266737	-0.461192	0.500780	0.234555	-0.281310	0.080947	0.188054	-0.267293	0.077406	0.145026	-0.270944	0.086338	-0.044428
15064	125.533333	-0.818647	0.713973	0.054693	-0.789519	0.728056	-0.077106	-0.750583	0.913066	0.075676	-0.721307	0.908926	-0.066057	-0.620468	1.120284	0.071247	-0.614199	1.140042	-0.031132	-0.574826	0.778372	0.223923				-0.542321	0.773066	-0.190682	-0.445686	0.496774	-0.111198	-0.483039	0.487737	0.266621	-0.461195	0.500767	0.234535	-0.281475	0.080883	0.187932	-0.267494	0.077355	0.144970	-0.270604	0.086296	-0.044387
15065	125.541667	-0.818577	0.713923	0.054601	-0.789574	0.728024	-0.077081	-0.750578	0.913050	0.075668	-0.721277	0.908948	-0.066052	-0.620435	1.120333	0.071324	-0.614166	1.140016	-0.031086	-0.574878	0.778352	0.223947				-0.542261	0.773085	-0.190662	-0.445694	0.496816	-0.111197	-0.483048	0.487732	0.266614	-0.461201	0.500755	0.234516	-0.281685	0.080899	0.187866	-0.267699	0.077332	0.144887	-0.270274	0.086297	-0.044398
15066	125.550000	-0.818637	0.713981	0.054621	-0.789560	0.728067	-0.077042	-0.750567	0.913049	0.075662	-0.721247	0.908971	-0.066053	-0.620402	1.120386	0.071402	-0.614117	1.139980	-0.030999	-0.574943	0.778330	0.223979				-0.542198	0.773111	-0.190651	-0.445701	0.496849	-0.111184	-0.483049	0.487855	0.266718	-0.461210	0.500734	0.234481	-0.281922	0.080896	0.187782	-0.267906	0.077347	0.144750	-0.269907	0.086340	-0.044401
15067	125.558333	-0.818487	0.713884	0.054486	-0.789582	0.728036	-0.077098	-0.750556	0.913052	0.075650	-0.721201	0.909018	-0.066022	-0.620348	1.120385	0.071456	-0.614079	1.140001	-0.030939	-0.575010	0.778313	0.224013				-0.542127	0.773131	-0.190644	-0.445710	0.496887	-0.111181	-0.483059	0.487855	0.266712	-0.461220	0.500716	0.234458	-0.282213	0.080892	0.187666	-0.268215	0.077278	0.144640	-0.269603	0.086388	-0.044446
15068	125.566667	-0.818611	0.713926	0.054532	-0.789541	0.728079	-0.077128	-0.750537	0.913048	0.075622	-0.721160	0.909039	-0.066043	-0.620284	1.120393	0.071484	-0.614025	1.139968	-0.030898	-0.575077	0.778303	0.224041				-0.542064	0.773146	-0.190621	-0.445723	0.496919	-0.111193	-0.483069	0.487851	0.266705	-0.461234	0.500703	0.234430	-0.282522	0.080854	0.187492	-0.268537	0.077287	0.144380	-0.269275	0.086354	-0.044360
15069	125.575000	-0.818599	0.713936	0.054503	-0.789585	0.728011	-0.077151	-0.750530	0.913031	0.075580	-0.721136	0.909033	-0.066115	-0.620254	1.120447	0.071566	-0.613980	1.139994	-0.030844	-0.575139	0.778286	0.224057				-0.541997	0.773161	-0.190610	-0.445730	0.496943	-0.111204	-0.483072	0.487839	0.266692	-0.461242	0.500675	0.234390	-0.282860	0.080830	0.187329	-0.268886	0.077172	0.144279	-0.268938	0.086361	-0.044352
15070	125.583333	-0.818437	0.713861	0.054367	-0.789586	0.727997	-0.077180	-0.750521	0.913026	0.075530	-0.721096	0.909048	-0.066152	-0.620204	1.120463	0.071594	-0.613934	1.139998	-0.030785	-0.575201	0.778272	0.224069				-0.541936	0.773176	-0.190588	-0.445737	0.496955	-0.111208	-0.483072	0.487834	0.266683	-0.461245	0.500650	0.234351	-0.283257	0.080805	0.187156	-0.269246	0.077071	0.144157	-0.268605	0.086381	-0.044335
15071	125.591667	-0.818479	0.713879	0.054368	-0.789569	0.727991	-0.077231	-0.750512	0.913011	0.075468	-0.721056	0.909063	-0.066199	-0.620171	1.120435	0.071621	-0.613884	1.140011	-0.030748	-0.575252	0.778260	0.224074				-0.541876	0.773186	-0.190560	-0.445743	0.496981	-0.111220	-0.483068	0.487829	0.266673	-0.461297	0.500753	0.234396	-0.283684	0.080817	0.187011	-0.269695	0.076970	0.143995	-0.268326	0.086387	-0.044320
15072	125.600000	-0.818388	0.713843	0.054289	-0.789601	0.727944	-0.077245	-0.750505	0.913010	0.075419	-0.721022	0.909080	-0.066238	-0.620144	1.120427	0.071637	-0.613818	1.140027	-0.030747	-0.575294	0.778235	0.224070				-0.541822	0.773192	-0.190531	-0.445751	0.496993	-0.111222	-0.483066	0.487824	0.266661	-0.461350	0.500859	0.234451	-0.284151	0.080772	0.186763	-0.270148	0.076894	0.143787	-0.268048	0.086382	-0.044312
15073	125.608333	-0.818492	0.713895	0.054344	-0.789583	0.727940	-0.077272	-0.750496	0.913008	0.075362	-0.720996	0.909102	-0.066275	-0.620111	1.120483	0.071675	-0.613786	1.140069	-0.030687	-0.575335	0.778221	0.224065				-0.541770	0.773204	-0.190504	-0.445759	0.497007	-0.111219	-0.483057	0.487814	0.266649	-0.461343	0.500774	0.234349	-0.284643	0.080764	0.186544	-0.270633	0.076821	0.143601	-0.267688	0.086454	-0.044209
15074	125.616667	-0.818337	0.713839	0.054221	-0.789586	0.727927	-0.077317	-0.750496	0.913006	0.075317	-0.720976	0.909127	-0.066309	-0.620091	1.120438	0.071691	-0.613743	1.140101	-0.030653	-0.575370	0.778207	0.224067				-0.541719	0.773215	-0.190484	-0.445765	0.497021	-0.111198	-0.483053	0.487811	0.266641	-0.461340	0.500711	0.234274	-0.285142	0.080779	0.186336	-0.271112	0.076779	0.143398	-0.267411	0.086498	-0.044197
15075	125.625000	-0.818313	0.713853	0.054187	-0.789610	0.727910	-0.077351	-0.750483	0.913019	0.075276	-0.720961	0.909156	-0.066341	-0.620076	1.120479	0.071729	-0.613684	1.140142	-0.030608	-0.575392	0.778193	0.224071				-0.541694	0.773223	-0.190450	-0.445766	0.497056	-0.111199	-0.483057	0.487808	0.266633	-0.461341	0.500668	0.234222	-0.285652	0.080825	0.186071	-0.271587	0.076719	0.143193	-0.267148	0.086518	-0.044195
15076	125.633333	-0.818292	0.713872	0.054156	-0.789629	0.727882	-0.077364	-0.750477	0.913022	0.075236	-0.720941	0.909185	-0.066372	-0.620043	1.120490	0.071726	-0.613618	1.140184	-0.030624	-0.575406	0.778184	0.224075				-0.541681	0.773231	-0.190427	-0.445775	0.497074	-0.111193	-0.483063	0.487798	0.266630	-0.461344	0.500621	0.234169	-0.286165	0.080822	0.185696	-0.272071	0.076623	0.142999	-0.266880	0.086549	-0.044191
15077	125.641667	-0.818344	0.713932	0.054171	-0.789625	0.727915	-0.077380	-0.750467	0.913034	0.075192	-0.720911	0.909220	-0.066408	-0.620031	1.120488	0.071744	-0.613583	1.140220	-0.030574	-0.575398	0.778181	0.224076				-0.541643	0.773242	-0.190435	-0.445779	0.497098	-0.111186	-0.483058	0.487792	0.266623	-0.461345	0.500580	0.234116	-0.286623	0.080848	0.185460	-0.272513	0.076553	0.142736	-0.266604	0.086591	-0.044197
15078	125.650000	-0.818265	0.713921	0.054088	-0.789620	0.727928	-0.077430	-0.750448	0.913054	0.075152	-0.720877	0.909250	-0.066446	-0.619993	1.120475	0.071738	-0.613523	1.140251	-0.030568	-0.575381	0.778182	0.224071				-0.541607	0.773252	-0.190460	-0.445773	0.497127	-0.111199	-0.483050	0.487780	0.266611	-0.461346	0.500543	0.234072	-0.287054	0.080887	0.185268	-0.272894	0.076574	0.142532	-0.266318	0.086649	-0.044189
15079	125.658333	-0.818260	0.713946	0.054047	-0.789627	0.727888	-0.077464	-0.750439	0.913049	0.075098	-0.720852	0.909243	-0.066517	-0.619989	1.120461	0.071749	-0.613453	1.140278	-0.030568	-0.575352	0.778180	0.224057				-0.541580	0.773261	-0.190489	-0.445777	0.497128	-0.111207	-0.483040	0.487766	0.266599	-0.461335	0.500519	0.234036	-0.287379	0.080932	0.185169	-0.273239	0.076541	0.142463	-0.266126	0.086648	-0.044211
15080	125.666667	-0.818308	0.714040	0.054049	-0.789644	0.727867	-0.077483	-0.750429	0.913047	0.075049	-0.720830	0.909236	-0.066528	-0.619945	1.120453	0.071713	-0.613372	1.140309	-0.030628	-0.575321	0.778181	0.224038				-0.541552	0.773266	-0.190527	-0.445778	0.497136	-0.111225	-0.483022	0.487750	0.266583	-0.461313	0.500491	0.234006	-0.287581	0.080971	0.185151	-0.273451	0.076575	0.142455	-0.265934	0.086649	-0.044240
15081	125.675000	-0.818267	0.713995	0.053955	-0.789635	0.727878	-0.077502	-0.750398	0.913068	0.074998	-0.720784	0.909279	-0.066576	-0.619931	1.120440	0.071704	-0.613311	1.140347	-0.030615	-0.575293	0.778177	0.224010				-0.541528	0.773259	-0.190568	-0.445779	0.497149	-0.111242	-0.482998	0.487747	0.266569	-0.461326	0.500698	0.234174	-0.287594	0.081014	0.185244	-0.273480	0.076613	0.142492	-0.265671	0.086721	-0.044251
15082	125.683333	-0.818270	0.714013	0.053904	-0.789605	0.727887	-0.077559	-0.750377	0.913083	0.074951	-0.720741	0.909289	-0.066623	-0.619907	1.120360	0.071659	-0.613206	1.140355	-0.030638	-0.575265	0.778176	0.223982				-0.541499	0.773257	-0.190608	-0.445772	0.497170	-0.111267	-0.482975	0.487744	0.266555	-0.461292	0.500695	0.234161	-0.287508	0.080985	0.185271	-0.273385	0.076638	0.142559	-0.265457	0.086758	-0.044273
15083	125.691667	-0.818272	0.714036	0.053854	-0.789617	0.727866	-0.077571	-0.750349	0.913099	0.074899	-0.720713	0.909300	-0.066666	-0.619904	1.120393	0.071643	-0.613141	1.140376	-0.030678	-0.575238	0.778184	0.223941				-0.541485	0.773248	-0.190643	-0.445778	0.497184	-0.111287	-0.482955	0.487754	0.266533	-0.461225	0.500476	0.233961	-0.287323	0.080954	0.185338	-0.273210	0.076624	0.142614	-0.265291	0.086782	-0.044286
15084	125.700000	-0.818271	0.714052	0.053803	-0.789631	0.727853	-0.077593	-0.750317	0.913109	0.074844	-0.720676	0.909324	-0.066710	-0.619887	1.120372	0.071598	-0.613077	1.140394	-0.030725	-0.575215	0.778200	0.223900				-0.541468	0.773240	-0.190681	-0.445783	0.497192	-0.111304	-0.482946	0.487765	0.266504	-0.461214	0.500488	0.233946	-0.287130	0.080923	0.185383	-0.273019	0.076603	0.142653	-0.265148	0.086799	-0.044296
15085	125.708333	-0.818258	0.714057	0.053749	-0.789590	0.727856	-0.077646	-0.750293	0.913127	0.074799	-0.720660	0.909324	-0.066750	-0.619848	1.120352	0.071534	-0.613003	1.140411	-0.030766	-0.575181	0.778221	0.223837				-0.541456	0.773233	-0.190738	-0.445787	0.497214	-0.111336	-0.482954	0.487783	0.266470	-0.461216	0.500504	0.233930	-0.286925	0.080907	0.185409	-0.272796	0.076613	0.142657	-0.265019	0.086822	-0.044306
15086	125.716667	-0.818249	0.714056	0.053702	-0.789587	0.727871	-0.077688	-0.750263	0.913132	0.074749	-0.720634	0.909335	-0.066801	-0.619861	1.120331	0.071485	-0.612934	1.140422	-0.030815	-0.575149	0.778239	0.223757				-0.541447	0.773231	-0.190789	-0.445802	0.497234	-0.111358	-0.482965	0.487801	0.266440	-0.461226	0.500522	0.233921	-0.286725	0.080903	0.185423	-0.272612	0.076586	0.142667	-0.264910	0.086845	-0.044314
15087	125.725000	-0.818229	0.714037	0.053660	-0.789589	0.727810	-0.077703	-0.750237	0.913122	0.074690	-0.720643	0.909305	-0.066870	-0.619831	1.120278	0.071391	-0.612868	1.140434	-0.030867	-0.575116	0.778246	0.223656				-0.541450	0.773222	-0.190851	-0.445822	0.497240	-0.111379	-0.482979	0.487804	0.266417	-0.461238	0.500534	0.233914	-0.286538	0.080900	0.185489	-0.272424	0.076565	0.142690	-0.264840	0.086852	-0.044326
15088	125.733333	-0.818328	0.714055	0.053707	-0.789595	0.727792	-0.077723	-0.750209	0.913117	0.074638	-0.720609	0.909320	-0.066898	-0.619812	1.120263	0.071315	-0.612808	1.140493	-0.030972	-0.575095	0.778240	0.223547				-0.541444	0.773219	-0.190923	-0.445839	0.497243	-0.111390	-0.482984	0.487807	0.266402	-0.461246	0.500547	0.233916	-0.286370	0.080852	0.185470	-0.272274	0.076489	0.142764	-0.264786	0.086859	-0.044337
15089	125.741667	-0.818188	0.713967	0.053606	-0.789565	0.727779	-0.077749	-0.750193	0.913100	0.074578	-0.720604	0.909303	-0.066955	-0.619817	1.120238	0.071233	-0.612746	1.140507	-0.031048	-0.575085	0.778226	0.223458				-0.541439	0.773211	-0.191006	-0.445853	0.497256	-0.111404	-0.482991	0.487814	0.266405	-0.461243	0.500553	0.233919	-0.286195	0.080837	0.185511	-0.272043	0.076565	0.142780	-0.264756	0.086877	-0.044355
15090	125.750000	-0.818166	0.713931	0.053598	-0.789541	0.727766	-0.077768	-0.750173	0.913075	0.074522	-0.720601	0.909283	-0.067005	-0.619814	1.120222	0.071141	-0.612689	1.140481	-0.031090	-0.575091	0.778217	0.223391				-0.541451	0.773200	-0.191089	-0.445862	0.497273	-0.111417	-0.482991	0.487827	0.266412	-0.461243	0.500565	0.233932	-0.286019	0.080811	0.185553	-0.271886	0.076518	0.142867	-0.264760	0.086885	-0.044373
15091	125.758333	-0.818288	0.713956	0.053699	-0.789543	0.727700	-0.077760	-0.750164	0.913058	0.074477	-0.720613	0.909235	-0.067070	-0.619766	1.120151	0.070973	-0.612637	1.140463	-0.031203	-0.575113	0.778202	0.223359				-0.541465	0.773184	-0.191160	-0.445872	0.497273	-0.111421	-0.482986	0.487829	0.266425	-0.461240	0.500573	0.233946	-0.285833	0.080792	0.185633	-0.271685	0.076513	0.142945	-0.264792	0.086883	-0.044372
15092	125.766667	-0.818141	0.713864	0.053610	-0.789517	0.727672	-0.077768	-0.750158	0.913044	0.074428	-0.720593	0.909232	-0.067091	-0.619778	1.120130	0.070899	-0.612598	1.140451	-0.031292	-0.575137	0.778205	0.223358				-0.541485	0.773165	-0.191229	-0.445878	0.497267	-0.111426	-0.482979	0.487827	0.266432	-0.461233	0.500574	0.233953	-0.285663	0.080765	0.185726	-0.271496	0.076578	0.142917	-0.264904	0.086830	-0.044379
15093	125.775000	-0.818141	0.713858	0.053611	-0.789521	0.727738	-0.077766	-0.750153	0.913041	0.074391	-0.720607	0.909184	-0.067145	-0.619773	1.120112	0.070828	-0.612573	1.140433	-0.031382	-0.575153	0.778214	0.223370				-0.541520	0.773146	-0.191296	-0.445875	0.497282	-0.111447	-0.482975	0.487832	0.266438	-0.461232	0.500579	0.233962	-0.285495	0.080730	0.185820	-0.271368	0.076601	0.142950	-0.264985	0.086868	-0.044402
15094	125.783333	-0.818284	0.713930	0.053700	-0.789582	0.727676	-0.077754	-0.750146	0.913042	0.074353	-0.720620	0.909146	-0.067196	-0.619726	1.120070	0.070708	-0.612550	1.140408	-0.031475	-0.575166	0.778234	0.223379				-0.541563	0.773121	-0.191344	-0.445885	0.497274	-0.111453	-0.482968	0.487838	0.266439	-0.461229	0.500589	0.233970	-0.285315	0.080719	0.186082	-0.271223	0.076538	0.143115	-0.265127	0.086841	-0.044398
15095	125.791667	-0.818318	0.713991	0.053705	-0.789546	0.727655	-0.077774	-0.750138	0.913053	0.074311	-0.720587	0.909160	-0.067230	-0.619708	1.120036	0.070594	-0.612531	1.140386	-0.031572	-0.575169	0.778259	0.223374				-0.541611	0.773098	-0.191399	-0.445885	0.497257	-0.111459	-0.482965	0.487839	0.266437	-0.461224	0.500598	0.233973	-0.285152	0.080668	0.186139	-0.271056	0.076545	0.143186	-0.265320	0.086777	-0.044388
15096	125.800000	-0.818207	0.713952	0.053587	-0.789529	0.727744	-0.077816	-0.750140	0.913076	0.074275	-0.720586	0.909146	-0.067262	-0.619687	1.120013	0.070496	-0.612522	1.140373	-0.031665	-0.575167	0.778271	0.223348				-0.541664	0.773062	-0.191454	-0.445885	0.497246	-0.111474	-0.482959	0.487835	0.266431	-0.461223	0.500608	0.233981	-0.284986	0.080622	0.186194	-0.270881	0.076540	0.143264	-0.265483	0.086783	-0.044393
15097	125.808333	-0.818308	0.714017	0.053613	-0.789579	0.727724	-0.077791	-0.750138	0.913101	0.074238	-0.720586	0.909149	-0.067276	-0.619676	1.120022	0.070425	-0.612516	1.140384	-0.031785	-0.575157	0.778283	0.223305				-0.541708	0.773045	-0.191503	-0.445883	0.497226	-0.111476	-0.482965	0.487840	0.266427	-0.461224	0.500613	0.233990	-0.284807	0.080601	0.186148	-0.270691	0.076550	0.143339	-0.265772	0.086708	-0.044378
15098	125.816667	-0.818420	0.714105	0.053650	-0.789621	0.727700	-0.077789	-0.750137	0.913133	0.074205	-0.720622	0.909114	-0.067314	-0.619653	1.120010	0.070299	-0.612504	1.140342	-0.031853	-0.575131	0.778290	0.223248				-0.541743	0.773029	-0.191543	-0.445882	0.497198	-0.111473	-0.482973	0.487850	0.266428	-0.461228	0.500632	0.234007	-0.284533	0.080513	0.186363	-0.270452	0.076590	0.143401	-0.266038	0.086660	-0.044374
15099	125.825000	-0.818395	0.714077	0.053572	-0.789588	0.727700	-0.077815	-0.750141	0.913164	0.074174	-0.720619	0.909138	-0.067325	-0.619657	1.120029	0.070239	-0.612555	1.140419	-0.032103	-0.575099	0.778296	0.223183				-0.541766	0.773016	-0.191571	-0.445886	0.497183	-0.111475	-0.482980	0.487854	0.266427	-0.461234	0.500657	0.234031	-0.284300	0.080550	0.186437	-0.270222	0.076610	0.143497	-0.266343	0.086634	-0.044366
15100	125.833333	-0.818347	0.714075	0.053507	-0.789601	0.727771	-0.077829	-0.750147	0.913195	0.074153	-0.720621	0.909162	-0.067359	-0.619639	1.120044	0.070133	-0.612535	1.140307	-0.032053	-0.575056	0.778300	0.223124				-0.541788	0.773012	-0.191599	-0.445888	0.497172	-0.111471	-0.482990	0.487872	0.266432	-0.461242	0.500686	0.234058	-0.284027	0.080523	0.186531	-0.269963	0.076649	0.143592	-0.266632	0.086658	-0.044376
15101	125.841667	-0.818451	0.714127	0.053546	-0.789605	0.727759	-0.077841	-0.750151	0.913220	0.074137	-0.720665	0.909135	-0.067370	-0.619644	1.120084	0.070060	-0.612539	1.140274	-0.032168	-0.575002	0.778324	0.223074				-0.541797	0.773012	-0.191613	-0.445898	0.497158	-0.111474	-0.482999	0.487886	0.266431	-0.461251	0.500689	0.234054	-0.283755	0.080540	0.186634	-0.269686	0.076704	0.143697	-0.267078	0.086615	-0.044380
15102	125.850000	-0.818515	0.714151	0.053573	-0.789565	0.727765	-0.077866	-0.750159	0.913241	0.074126	-0.720679	0.909136	-0.067380	-0.619639	1.120097	0.069958	-0.612562	1.140247	-0.032262	-0.574944	0.778347	0.223031				-0.541804	0.773007	-0.191625	-0.445905	0.497136	-0.111484	-0.483003	0.487894	0.266422	-0.461254	0.500717	0.234079	-0.283453	0.080574	0.186779	-0.269405	0.076753	0.143814	-0.267478	0.086599	-0.044416
15103	125.858333	-0.818468	0.714116	0.053523	-0.789594	0.727768	-0.077870	-0.750175	0.913259	0.074117	-0.720682	0.909147	-0.067388	-0.619670	1.120154	0.069891	-0.612588	1.140236	-0.032388	-0.574893	0.778362	0.222992				-0.541816	0.772997	-0.191650	-0.445917	0.497102	-0.111494	-0.483005	0.487902	0.266415	-0.461259	0.500760	0.234106	-0.283186	0.080685	0.186859	-0.269079	0.076840	0.143903	-0.268067	0.086535	-0.044533
15104	125.866667	-0.818399	0.714042	0.053464	-0.789575	0.727801	-0.077900	-0.750190	0.913267	0.074114	-0.720683	0.909145	-0.067393	-0.619687	1.120184	0.069813	-0.612638	1.140231	-0.032510	-0.574858	0.778389	0.222973				-0.541832	0.772993	-0.191678	-0.445921	0.497078	-0.111522	-0.483002	0.487911	0.266405	-0.461257	0.500796	0.234134	-0.282889	0.080700	0.186980	-0.268796	0.076896	0.144029	-0.268569	0.086528	-0.044571
15105	125.875000	-0.818464	0.714047	0.053508	-0.789633	0.727732	-0.077863	-0.750202	0.913269	0.074114	-0.720709	0.909109	-0.067390	-0.619705	1.120214	0.069727	-0.612644	1.140166	-0.032557	-0.574828	0.778406	0.222956				-0.541842	0.772980	-0.191716	-0.445923	0.497023	-0.111547	-0.483001	0.487914	0.266397	-0.461253	0.500846	0.234185	-0.282603	0.080765	0.187126	-0.268513	0.076961	0.144155	-0.269162	0.086478	-0.044608
15106	125.883333	-0.818534	0.714051	0.053557	-0.789549	0.727739	-0.077872	-0.750215	0.913270	0.074114	-0.720729	0.909066	-0.067386	-0.619710	1.120219	0.069619	-0.612682	1.140117	-0.032641	-0.574809	0.778416	0.222942				-0.541856	0.772964	-0.191755	-0.445915	0.496956	-0.111571	-0.482995	0.487917	0.266392	-0.461240	0.500894	0.234232	-0.282332	0.080810	0.187293	-0.268232	0.077041	0.144289	-0.269720	0.086454	-0.044655
15107	125.891667	-0.818427	0.713984	0.053473	-0.789592	0.727718	-0.077838	-0.750228	0.913268	0.074116	-0.720731	0.909055	-0.067378	-0.619737	1.120268	0.069587	-0.612774	1.140196	-0.032894	-0.574811	0.778425	0.222942				-0.541868	0.772948	-0.191793	-0.445899	0.496895	-0.111606	-0.482984	0.487920	0.266391	-0.461121	0.500614	0.234040	-0.282012	0.080742	0.187451	-0.267955	0.077144	0.144403	-0.270335	0.086429	-0.044673
15108	125.900000	-0.818439	0.713961	0.053476	-0.789617	0.727722	-0.077834	-0.750240	0.913266	0.074121	-0.720732	0.909056	-0.067342	-0.619755	1.120288	0.069535	-0.612836	1.140153	-0.032971	-0.574822	0.778429	0.222943				-0.541877	0.772939	-0.191824	-0.445878	0.496834	-0.111631	-0.482983	0.487926	0.266396	-0.461122	0.500655	0.234078	-0.281763	0.080767	0.187605	-0.267723	0.077231	0.144548	-0.270930	0.086429	-0.044705
15109	125.908333	-0.818519	0.714003	0.053548	-0.789577	0.727711	-0.077830	-0.750247	0.913261	0.074132	-0.720772	0.909002	-0.067349	-0.619763	1.120302	0.069465	-0.612847	1.140051	-0.032949	-0.574837	0.778433	0.222944				-0.541893	0.772933	-0.191846	-0.445853	0.496782	-0.111656	-0.482984	0.487938	0.266407	-0.461122	0.500692	0.234118	-0.281572	0.080878	0.187738	-0.267571	0.077253	0.144749	-0.271537	0.086461	-0.044718
15110	125.916667	-0.818577	0.713987	0.053584	-0.789582	0.727728	-0.077798	-0.750255	0.913263	0.074144	-0.720787	0.908988	-0.067327	-0.619768	1.120303	0.069382	-0.612882	1.139947	-0.032935	-0.574858	0.778430	0.222946				-0.541908	0.772928	-0.191859	-0.445828	0.496713	-0.111664	-0.482984	0.487948	0.266423	-0.461121	0.500720	0.234153	-0.281420	0.080964	0.187871	-0.267394	0.077323	0.144881	-0.272174	0.086449	-0.044710
15111	125.925000	-0.818471	0.713929	0.053528	-0.789613	0.727771	-0.077755	-0.750270	0.913267	0.074162	-0.720795	0.908993	-0.067311	-0.619798	1.120339	0.069388	-0.612937	1.139905	-0.033010	-0.574882	0.778428	0.222947				-0.541919	0.772928	-0.191874	-0.445794	0.496653	-0.111674	-0.482981	0.487954	0.266443	-0.461115	0.500740	0.234195	-0.281262	0.081011	0.187962	-0.267228	0.077407	0.144966	-0.272737	0.086497	-0.044648
15112	125.933333	-0.818615	0.713978	0.053655	-0.789671	0.727767	-0.077729	-0.750281	0.913269	0.074183	-0.720853	0.908973	-0.067288	-0.619826	1.120360	0.069356	-0.612990	1.139862	-0.033056	-0.574905	0.778431	0.222959				-0.541932	0.772920	-0.191873	-0.445759	0.496595	-0.111675	-0.482982	0.487952	0.266458	-0.461110	0.500762	0.234236	-0.281119	0.080993	0.188005	-0.267121	0.077427	0.145086	-0.273266	0.086564	-0.044584
15113	125.941667	-0.818549	0.713965	0.053655	-0.789596	0.727801	-0.077744	-0.750292	0.913265	0.074212	-0.720847	0.908957	-0.067254	-0.619834	1.120353	0.069285	-0.613030	1.139808	-0.033122	-0.574930	0.778432	0.222973				-0.541952	0.772923	-0.191883	-0.445734	0.496521	-0.111681	-0.482975	0.487950	0.266481	-0.461111	0.500773	0.234269	-0.281042	0.081046	0.188093	-0.267029	0.077448	0.145141	-0.273778	0.086633	-0.044566
15114	125.950000	-0.818596	0.714034	0.053750	-0.789623	0.727782	-0.077688	-0.750307	0.913260	0.074240	-0.720868	0.908943	-0.067223	-0.619825	1.120326	0.069211	-0.613076	1.139757	-0.033185	-0.574946	0.778427	0.222989				-0.541970	0.772908	-0.191889	-0.445709	0.496454	-0.111685	-0.482969	0.487940	0.266497	-0.461109	0.500782	0.234300	-0.280952	0.080990	0.188101	-0.266970	0.077440	0.145171	-0.274213	0.086692	-0.044559
15115	125.958333	-0.818531	0.713931	0.053741	-0.789607	0.727852	-0.077664	-0.750317	0.913250	0.074277	-0.720883	0.908954	-0.067152	-0.619881	1.120346	0.069198	-0.613136	1.139704	-0.033209	-0.574960	0.778422	0.223006				-0.541986	0.772899	-0.191891	-0.445677	0.496407	-0.111686	-0.482969	0.487929	0.266516	-0.461112	0.500787	0.234329	-0.280924	0.080978	0.188106	-0.266932	0.077438	0.145175	-0.274428	0.086644	-0.044447
15116	125.966667	-0.818450	0.713896	0.053751	-0.789637	0.727817	-0.077590	-0.750324	0.913238	0.074313	-0.720904	0.908906	-0.067141	-0.619931	1.120369	0.069215	-0.613204	1.139658	-0.033229	-0.574962	0.778421	0.223040				-0.542004	0.772888	-0.191890	-0.445650	0.496359	-0.111669	-0.482969	0.487926	0.266537	-0.461118	0.500794	0.234354	-0.280924	0.080973	0.188099	-0.266925	0.077438	0.145171	-0.274556	0.086740	-0.044618
15117	125.975000	-0.818531	0.713967	0.053912	-0.789615	0.727826	-0.077537	-0.750326	0.913229	0.074355	-0.720905	0.908900	-0.067073	-0.619951	1.120359	0.069179	-0.613262	1.139604	-0.033268	-0.574953	0.778421	0.223075				-0.542028	0.772878	-0.191874	-0.445624	0.496336	-0.111636	-0.482974	0.487923	0.266560	-0.461129	0.500795	0.234373	-0.280965	0.080988	0.188091	-0.266937	0.077440	0.145149	-0.274437	0.086775	-0.044648
15118	125.983333	-0.818390	0.713852	0.053878	-0.789511	0.727845	-0.077524	-0.750327	0.913224	0.074405	-0.720907	0.908894	-0.067001	-0.619963	1.120329	0.069135	-0.613318	1.139543	-0.033296	-0.574934	0.778422	0.223114				-0.542049	0.772870	-0.191849	-0.445603	0.496347	-0.111594	-0.482976	0.487927	0.266584	-0.461132	0.500796	0.234395	-0.281018	0.080956	0.188052	-0.267018	0.077415	0.145135	-0.274315	0.086703	-0.044723
15119	125.991667	-0.818345	0.713831	0.053947	-0.789553	0.727860	-0.077446	-0.750322	0.913223	0.074466	-0.720922	0.908862	-0.066980	-0.620019	1.120364	0.069212	-0.613402	1.139489	-0.033245	-0.574936	0.778446	0.223244				-0.542076	0.772867	-0.191806	-0.445590	0.496393	-0.111520	-0.482985	0.487863	0.266560	-0.461144	0.500797	0.234417	-0.281121	0.080942	0.188025	-0.267115	0.077413	0.145098	-0.274069	0.086653	-0.044681
15120	126.000000	-0.818321	0.713816	0.054023	-0.789510	0.727889	-0.077376	-0.750315	0.913222	0.074531	-0.720935	0.908839	-0.066920	-0.620059	1.120366	0.069241	-0.613525	1.139545	-0.033382	-0.574941	0.778469	0.223378				-0.542103	0.772882	-0.191739	-0.445597	0.496470	-0.111467	-0.482999	0.487802	0.266538	-0.461155	0.500796	0.234441	-0.281258	0.080958	0.188054	-0.267241	0.077396	0.145050	-0.273724	0.086538	-0.044529
15121	126.008333	-0.818438	0.713893	0.054206	-0.789522	0.727847	-0.077324	-0.750310	0.913224	0.074603	-0.720931	0.908842	-0.066834	-0.620088	1.120345	0.069257	-0.613592	1.139464	-0.033376	-0.574849	0.778425	0.223263				-0.542140	0.772892	-0.191665	-0.445616	0.496525	-0.111400	-0.483003	0.487800	0.266566	-0.461162	0.500791	0.234456	-0.281395	0.080931	0.188011	-0.267388	0.077358	0.145009	-0.273368	0.086548	-0.044484
15122	126.016667	-0.818278	0.713783	0.054164	-0.789422	0.727852	-0.077326	-0.750306	0.913235	0.074677	-0.720931	0.908847	-0.066744	-0.620141	1.120344	0.069329	-0.613622	1.139268	-0.033176	-0.574817	0.778420	0.223324				-0.542175	0.772896	-0.191596	-0.445629	0.496581	-0.111345	-0.483001	0.487915	0.266692	-0.461175	0.500783	0.234469	-0.281536	0.080901	0.187958	-0.267541	0.077310	0.144953	-0.273051	0.086442	-0.044458
15123	126.025000	-0.818258	0.713772	0.054222	-0.789420	0.727819	-0.077281	-0.750298	0.913250	0.074758	-0.720940	0.908836	-0.066703	-0.620185	1.120316	0.069380	-0.613690	1.139211	-0.033148	-0.574793	0.778422	0.223384				-0.542231	0.772901	-0.191511	-0.445649	0.496630	-0.111305	-0.483007	0.487907	0.266707	-0.461184	0.500774	0.234471	-0.281685	0.080876	0.187909	-0.267702	0.077286	0.144898	-0.272674	0.086402	-0.044435
15124	126.033333	-0.818381	0.713828	0.054362	-0.789419	0.727789	-0.077250	-0.750283	0.913249	0.074834	-0.720963	0.908818	-0.066607	-0.620236	1.120278	0.069431	-0.613756	1.139126	-0.033112	-0.574768	0.778424	0.223437				-0.542292	0.772902	-0.191439	-0.445663	0.496670	-0.111273	-0.483014	0.487900	0.266717	-0.461192	0.500765	0.234467	-0.281803	0.080760	0.187857	-0.267842	0.077309	0.144796	-0.272250	0.086387	-0.044417
15125	126.041667	-0.818314	0.713750	0.054337	-0.789400	0.727768	-0.077261	-0.750284	0.913255	0.074912	-0.720972	0.908815	-0.066544	-0.620292	1.120212	0.069433	-0.613817	1.139050	-0.033082	-0.574743	0.778426	0.223481				-0.542350	0.772898	-0.191379	-0.445670	0.496709	-0.111259	-0.483015	0.487898	0.266715	-0.461202	0.500758	0.234456	-0.281999	0.080752	0.187772	-0.268089	0.077211	0.144776	-0.271859	0.086368	-0.044389
15126	126.050000	-0.818253	0.713706	0.054300	-0.789346	0.727799	-0.077302	-0.750285	0.913256	0.074983	-0.720984	0.908812	-0.066486	-0.620353	1.120154	0.069475	-0.613877	1.138967	-0.033051	-0.574721	0.778428	0.223517				-0.542417	0.772892	-0.191319	-0.445675	0.496736	-0.111237	-0.483020	0.487895	0.266709	-0.461210	0.500749	0.234432	-0.282220	0.080744	0.187674	-0.268268	0.077228	0.144635	-0.271476	0.086340	-0.044375
15127	126.058333	-0.818261	0.713688	0.054299	-0.789389	0.727743	-0.077289	-0.750287	0.913246	0.075046	-0.721002	0.908811	-0.066433	-0.620431	1.120071	0.069525	-0.613935	1.138877	-0.033008	-0.574697	0.778424	0.223533				-0.542451	0.772885	-0.191277	-0.445687	0.496760	-0.111215	-0.483023	0.487899	0.266698	-0.461221	0.500734	0.234404	-0.282489	0.080773	0.187535	-0.268527	0.077257	0.144410	-0.271081	0.086335	-0.044383
15128	126.066667	-0.818271	0.713669	0.054291	-0.789392	0.727732	-0.077311	-0.750292	0.913230	0.075101	-0.721022	0.908816	-0.066390	-0.620498	1.119992	0.069567	-0.614044	1.138888	-0.033097	-0.574679	0.778411	0.223544				-0.542474	0.772887	-0.191242	-0.445697	0.496782	-0.111192	-0.483032	0.487901	0.266689	-0.461227	0.500716	0.234367	-0.282776	0.080806	0.187411	-0.268793	0.077138	0.144406	-0.270742	0.086310	-0.044381
15129	126.075000	-0.818348	0.713690	0.054328	-0.789382	0.727740	-0.077342	-0.750304	0.913219	0.075155	-0.721045	0.908815	-0.066355	-0.620591	1.119920	0.069631	-0.614080	1.138750	-0.032969	-0.574670	0.778404	0.223546				-0.542476	0.772891	-0.191233	-0.445700	0.496807	-0.111190	-0.483035	0.487897	0.266668	-0.461234	0.500693	0.234323	-0.283090	0.080793	0.187265	-0.269101	0.077097	0.144273	-0.270413	0.086300	-0.044401
15130	126.083333	-0.818289	0.713640	0.054267	-0.789420	0.727714	-0.077372	-0.750315	0.913203	0.075198	-0.721069	0.908824	-0.066333	-0.620679	1.119834	0.069687	-0.614119	1.138590	-0.032835	-0.574668	0.778386	0.223547				-0.542468	0.772903	-0.191231	-0.445702	0.496827	-0.111195	-0.483032	0.487895	0.266649	-0.461234	0.500664	0.234271	-0.283441	0.080804	0.187150	-0.269461	0.077006	0.144145	-0.270051	0.086314	-0.044432
15131	126.091667	-0.818363	0.713669	0.054310	-0.789417	0.727782	-0.077392	-0.750335	0.913187	0.075235	-0.721094	0.908830	-0.066314	-0.620778	1.119746	0.069750	-0.614189	1.138543	-0.032769	-0.574677	0.778371	0.223551				-0.542450	0.772916	-0.191233	-0.445697	0.496860	-0.111212	-0.483027	0.487886	0.266627	-0.461281	0.500765	0.234320	-0.283784	0.080699	0.186997	-0.269840	0.076944	0.143984	-0.269751	0.086318	-0.044431
15132	126.100000	-0.818297	0.713616	0.054261	-0.789446	0.727750	-0.077463	-0.750357	0.913171	0.075266	-0.721119	0.908843	-0.066297	-0.620875	1.119675	0.069843	-0.614272	1.138511	-0.032715	-0.574691	0.778355	0.223561				-0.542423	0.772934	-0.191249	-0.445698	0.496889	-0.111217	-0.483027	0.487883	0.266608	-0.461333	0.500866	0.234358	-0.284251	0.080765	0.186770	-0.270245	0.076897	0.143800	-0.269484	0.086391	-0.044542
15133	126.108333	-0.818297	0.713610	0.054269	-0.789555	0.727747	-0.077456	-0.750380	0.913154	0.075286	-0.721132	0.908871	-0.066321	-0.620933	1.119606	0.069859	-0.614322	1.138469	-0.032643	-0.574718	0.778347	0.223585				-0.542402	0.772950	-0.191260	-0.445705	0.496923	-0.111235	-0.483022	0.487877	0.266591	-0.461335	0.500833	0.234298	-0.284690	0.080758	0.186520	-0.270683	0.076829	0.143647	-0.269160	0.086331	-0.044400
15134	126.116667	-0.818291	0.713607	0.054279	-0.789529	0.727821	-0.077518	-0.750390	0.913159	0.075307	-0.721158	0.908895	-0.066286	-0.621051	1.119584	0.069956	-0.614382	1.138441	-0.032594	-0.574752	0.778340	0.223617				-0.542372	0.772969	-0.191279	-0.445706	0.496958	-0.111248	-0.483021	0.487869	0.266577	-0.461328	0.500771	0.234222	-0.285120	0.080769	0.186405	-0.271111	0.076779	0.143462	-0.268867	0.086331	-0.044382
15135	126.125000	-0.818344	0.713646	0.054348	-0.789587	0.727814	-0.077519	-0.750415	0.913170	0.075318	-0.721183	0.908934	-0.066292	-0.621102	1.119467	0.069959	-0.614443	1.138431	-0.032566	-0.574785	0.778336	0.223659				-0.542331	0.772984	-0.191294	-0.445717	0.496994	-0.111262	-0.483020	0.487866	0.266568	-0.461333	0.500717	0.234153	-0.285552	0.080806	0.186259	-0.271531	0.076734	0.143271	-0.268537	0.086380	-0.044378
15136	126.133333	-0.818267	0.713604	0.054318	-0.789614	0.727821	-0.077558	-0.750437	0.913189	0.075326	-0.721203	0.908978	-0.066301	-0.621161	1.119375	0.069990	-0.614482	1.138419	-0.032502	-0.574809	0.778333	0.223707				-0.542288	0.772997	-0.191306	-0.445732	0.497024	-0.111264	-0.483025	0.487864	0.266564	-0.461338	0.500702	0.234131	-0.286030	0.080811	0.185822	-0.271964	0.076671	0.143095	-0.268279	0.086397	-0.044347
15137	126.141667	-0.818319	0.713656	0.054388	-0.789639	0.727828	-0.077579	-0.750451	0.913213	0.075327	-0.721213	0.909024	-0.066324	-0.621263	1.119303	0.070074	-0.614515	1.138379	-0.032412	-0.574823	0.778326	0.223738				-0.542263	0.773001	-0.191306	-0.445756	0.497039	-0.111271	-0.483026	0.487858	0.266562	-0.461338	0.500654	0.234078	-0.286439	0.080843	0.185632	-0.272348	0.076617	0.142880	-0.267994	0.086393	-0.044350
15138	126.150000	-0.818237	0.713629	0.054356	-0.789653	0.727846	-0.077563	-0.750473	0.913246	0.075321	-0.721223	0.909073	-0.066352	-0.621306	1.119251	0.070092	-0.614548	1.138378	-0.032352	-0.574822	0.778326	0.223762				-0.542230	0.773000	-0.191308	-0.445776	0.497054	-0.111272	-0.483020	0.487845	0.266552	-0.461337	0.500613	0.234029	-0.286844	0.080866	0.185412	-0.272714	0.076577	0.142655	-0.267650	0.086446	-0.044234
15139	126.158333	-0.818232	0.713655	0.054368	-0.789687	0.727868	-0.077680	-0.750496	0.913282	0.075312	-0.721229	0.909120	-0.066385	-0.621422	1.119203	0.070173	-0.614559	1.138376	-0.032268	-0.574814	0.778324	0.223775				-0.542196	0.772994	-0.191323	-0.445790	0.497073	-0.111285	-0.483012	0.487831	0.266536	-0.461330	0.500581	0.233983	-0.287153	0.080872	0.185306	-0.273036	0.076548	0.142549	-0.267380	0.086479	-0.044228
15140	126.166667	-0.818227	0.713684	0.054371	-0.789744	0.727835	-0.077685	-0.750515	0.913321	0.075297	-0.721240	0.909171	-0.066424	-0.621497	1.119148	0.070221	-0.614587	1.138393	-0.032205	-0.574799	0.778325	0.223777				-0.542161	0.772991	-0.191339	-0.445813	0.497083	-0.111285	-0.483003	0.487823	0.266516	-0.461324	0.500555	0.233939	-0.287382	0.080895	0.185285	-0.273291	0.076557	0.142523	-0.267120	0.086500	-0.044221
15141	126.175000	-0.818305	0.713759	0.054421	-0.789730	0.727856	-0.077713	-0.750535	0.913363	0.075276	-0.721241	0.909221	-0.066466	-0.621578	1.119107	0.070274	-0.614617	1.138422	-0.032151	-0.574781	0.778324	0.223760				-0.542128	0.772999	-0.191352	-0.445832	0.497086	-0.111294	-0.482989	0.487813	0.266492	-0.461309	0.500543	0.233910	-0.287479	0.080926	0.185319	-0.273412	0.076599	0.142543	-0.266865	0.086520	-0.044225
15142	126.183333	-0.818249	0.713754	0.054360	-0.789745	0.727858	-0.077685	-0.750549	0.913407	0.075253	-0.721217	0.909301	-0.066511	-0.621658	1.119063	0.070323	-0.614646	1.138440	-0.032088	-0.574760	0.778326	0.223743				-0.542095	0.773006	-0.191364	-0.445841	0.497106	-0.111316	-0.482969	0.487810	0.266464	-0.461289	0.500536	0.233875	-0.287481	0.080937	0.185343	-0.273405	0.076638	0.142594	-0.266629	0.086543	-0.044231
15143	126.191667	-0.818259	0.713785	0.054346	-0.789733	0.727855	-0.077799	-0.750558	0.913446	0.075230	-0.721231	0.909326	-0.066550	-0.621732	1.119015	0.070361	-0.614715	1.138541	-0.032113	-0.574738	0.778331	0.223717				-0.542065	0.773019	-0.191382	-0.445855	0.497125	-0.111339	-0.482955	0.487816	0.266436	-0.461266	0.500531	0.233847	-0.287380	0.080954	0.185378	-0.273301	0.076655	0.142638	-0.266348	0.086626	-0.044235
15144	126.200000	-0.818273	0.713815	0.054329	-0.789737	0.727845	-0.077833	-0.750555	0.913483	0.075212	-0.721240	0.909348	-0.066586	-0.621797	1.118960	0.070380	-0.614706	1.138525	-0.031968	-0.574704	0.778346	0.223687				-0.542034	0.773039	-0.191396	-0.445860	0.497147	-0.111365	-0.482949	0.487828	0.266405	-0.461253	0.500538	0.233824	-0.287261	0.080970	0.185400	-0.273166	0.076658	0.142673	-0.266210	0.086610	-0.044255
15145	126.208333	-0.818275	0.713828	0.054311	-0.789660	0.727906	-0.077920	-0.750551	0.913516	0.075191	-0.721232	0.909379	-0.066627	-0.621860	1.118901	0.070391	-0.614744	1.138599	-0.031997	-0.574665	0.778364	0.223653				-0.542008	0.773058	-0.191416	-0.445866	0.497168	-0.111401	-0.482949	0.487843	0.266370	-0.461258	0.500550	0.233802	-0.287109	0.080992	0.185462	-0.273027	0.076655	0.142692	-0.266033	0.086642	-0.044276
15146	126.216667	-0.818274	0.713835	0.054300	-0.789641	0.727890	-0.077956	-0.750544	0.913541	0.075177	-0.721192	0.909428	-0.066674	-0.621922	1.118760	0.070363	-0.614778	1.138687	-0.032063	-0.574616	0.778380	0.223609				-0.541980	0.773064	-0.191444	-0.445872	0.497191	-0.111436	-0.482960	0.487858	0.266342	-0.461269	0.500562	0.233785	-0.286976	0.080948	0.185425	-0.272857	0.076667	0.142677	-0.265874	0.086661	-0.044301
15147	126.225000	-0.818271	0.713831	0.054296	-0.789668	0.727908	-0.077984	-0.750530	0.913562	0.075164	-0.721175	0.909422	-0.066773	-0.621979	1.118726	0.070359	-0.614777	1.138725	-0.032044	-0.574553	0.778393	0.223551				-0.541952	0.773067	-0.191474	-0.445878	0.497209	-0.111458	-0.482970	0.487866	0.266323	-0.461276	0.500572	0.233781	-0.286844	0.080943	0.185433	-0.272731	0.076640	0.142681	-0.265712	0.086721	-0.044319
15148	126.233333	-0.818266	0.713818	0.054306	-0.789644	0.727904	-0.078011	-0.750515	0.913570	0.075152	-0.721183	0.909403	-0.066756	-0.622034	1.118652	0.070342	-0.614788	1.138761	-0.032034	-0.574489	0.778400	0.223492				-0.541923	0.773070	-0.191515	-0.445883	0.497229	-0.111475	-0.482977	0.487870	0.266318	-0.461280	0.500583	0.233789	-0.286718	0.080929	0.185441	-0.272604	0.076611	0.142681	-0.265587	0.086758	-0.044325
15149	126.241667	-0.818329	0.713854	0.054385	-0.789586	0.727928	-0.078040	-0.750507	0.913570	0.075135	-0.721142	0.909406	-0.066799	-0.622137	1.118644	0.070375	-0.614800	1.138771	-0.032019	-0.574426	0.778400	0.223437				-0.541896	0.773062	-0.191558	-0.445893	0.497242	-0.111478	-0.482976	0.487874	0.266322	-0.461278	0.500582	0.233796	-0.286592	0.080915	0.185483	-0.272481	0.076583	0.142697	-0.265512	0.086732	-0.044341
15150	126.250000	-0.818249	0.713776	0.054359	-0.789509	0.727967	-0.078079	-0.750500	0.913560	0.075117	-0.721122	0.909405	-0.066851	-0.622171	1.118552	0.070310	-0.614799	1.138816	-0.032023	-0.574376	0.778404	0.223404				-0.541870	0.773051	-0.191614	-0.445895	0.497250	-0.111481	-0.482968	0.487869	0.266328	-0.461266	0.500585	0.233809	-0.286474	0.080874	0.185475	-0.272353	0.076549	0.142708	-0.265384	0.086796	-0.044368
15151	126.258333	-0.818237	0.713751	0.054403	-0.789485	0.727922	-0.078081	-0.750496	0.913542	0.075100	-0.721117	0.909390	-0.066896	-0.622244	1.118483	0.070300	-0.614796	1.138856	-0.032018	-0.574339	0.778404	0.223394				-0.541842	0.773038	-0.191666	-0.445896	0.497261	-0.111483	-0.482959	0.487869	0.266342	-0.461260	0.500583	0.233822	-0.286357	0.080828	0.185501	-0.272235	0.076504	0.142774	-0.265347	0.086800	-0.044367
15152	126.266667	-0.818224	0.713732	0.054451	-0.789446	0.727958	-0.078107	-0.750495	0.913531	0.075084	-0.721124	0.909370	-0.066942	-0.622302	1.118428	0.070270	-0.614811	1.138870	-0.032035	-0.574314	0.778412	0.223406				-0.541820	0.773024	-0.191717	-0.445901	0.497252	-0.111471	-0.482946	0.487865	0.266354	-0.461248	0.500582	0.233830	-0.286229	0.080784	0.185531	-0.272113	0.076433	0.142814	-0.265315	0.086791	-0.044346
15153	126.275000	-0.818278	0.713752	0.054538	-0.789394	0.727967	-0.078104	-0.750497	0.913522	0.075068	-0.721132	0.909361	-0.066989	-0.622352	1.118374	0.070244	-0.614820	1.138887	-0.032038	-0.574303	0.778419	0.223435				-0.541808	0.773017	-0.191761	-0.445898	0.497249	-0.111473	-0.482938	0.487865	0.266363	-0.461245	0.500586	0.233833	-0.286070	0.080680	0.185615	-0.271981	0.076451	0.142879	-0.265365	0.086788	-0.044365
15154	126.283333	-0.818213	0.713729	0.054530	-0.789380	0.727954	-0.078048	-0.750503	0.913529	0.075058	-0.721143	0.909343	-0.067027	-0.622395	1.118313	0.070217	-0.614818	1.138907	-0.032038	-0.574292	0.778428	0.223467				-0.541806	0.773009	-0.191809	-0.445897	0.497234	-0.111469	-0.482934	0.487868	0.266364	-0.461242	0.500581	0.233829	-0.285953	0.080710	0.185623	-0.271798	0.076474	0.142901	-0.265392	0.086801	-0.044387
15155	126.291667	-0.818223	0.713759	0.054556	-0.789384	0.727956	-0.078071	-0.750504	0.913546	0.075049	-0.721175	0.909313	-0.067109	-0.622429	1.118267	0.070190	-0.614827	1.138916	-0.032060	-0.574278	0.778437	0.223482				-0.541817	0.772997	-0.191841	-0.445897	0.497223	-0.111471	-0.482929	0.487866	0.266363	-0.461237	0.500582	0.233833	-0.285790	0.080692	0.185713	-0.271652	0.076468	0.142961	-0.265535	0.086747	-0.044391
15156	126.300000	-0.818242	0.713800	0.054578	-0.789390	0.727956	-0.078103	-0.750506	0.913582	0.075045	-0.721161	0.909350	-0.067101	-0.622460	1.118226	0.070170	-0.614837	1.138921	-0.032076	-0.574253	0.778445	0.223480				-0.541835	0.772994	-0.191877	-0.445898	0.497209	-0.111468	-0.482927	0.487867	0.266356	-0.461234	0.500583	0.233830	-0.285609	0.080669	0.185829	-0.271488	0.076468	0.143031	-0.265659	0.086716	-0.044396
15157	126.308333	-0.818333	0.713881	0.054633	-0.789381	0.728010	-0.078071	-0.750509	0.913628	0.075042	-0.721173	0.909344	-0.067146	-0.622476	1.118180	0.070135	-0.614824	1.138885	-0.032006	-0.574221	0.778458	0.223460				-0.541863	0.772982	-0.191894	-0.445893	0.497206	-0.111469	-0.482931	0.487869	0.266352	-0.461234	0.500588	0.233834	-0.285390	0.080664	0.186086	-0.271302	0.076485	0.143119	-0.265794	0.086685	-0.044401
15158	126.316667	-0.818298	0.713921	0.054593	-0.789355	0.728058	-0.078136	-0.750504	0.913680	0.075040	-0.721159	0.909386	-0.067153	-0.622496	1.118141	0.070090	-0.614822	1.138890	-0.031994	-0.574176	0.778468	0.223422				-0.541893	0.772970	-0.191921	-0.445891	0.497196	-0.111474	-0.482936	0.487872	0.266344	-0.461238	0.500598	0.233843	-0.285176	0.080627	0.186124	-0.271076	0.076521	0.143196	-0.265975	0.086648	-0.044386
15159	126.325000	-0.818406	0.714026	0.054646	-0.789388	0.728044	-0.078129	-0.750495	0.913735	0.075037	-0.721183	0.909368	-0.067207	-0.622515	1.118134	0.070098	-0.614871	1.138981	-0.032091	-0.574119	0.778485	0.223376				-0.541923	0.772962	-0.191946	-0.445891	0.497188	-0.111480	-0.482941	0.487883	0.266341	-0.461237	0.500620	0.233859	-0.284935	0.080607	0.186212	-0.270835	0.076537	0.143289	-0.266170	0.086626	-0.044370
15160	126.333333	-0.818510	0.714121	0.054693	-0.789391	0.728083	-0.078066	-0.750482	0.913790	0.075044	-0.721160	0.909426	-0.067182	-0.622541	1.118131	0.070097	-0.614897	1.138998	-0.032098	-0.574054	0.778507	0.223331				-0.541950	0.772955	-0.191973	-0.445881	0.497189	-0.111484	-0.482944	0.487892	0.266340	-0.461238	0.500641	0.233883	-0.284644	0.080537	0.186324	-0.270585	0.076567	0.143384	-0.266383	0.086613	-0.044359
15161	126.341667	-0.818388	0.714056	0.054582	-0.789295	0.728157	-0.078190	-0.750472	0.913842	0.075057	-0.721147	0.909446	-0.067187	-0.622552	1.118066	0.070051	-0.614873	1.138911	-0.031952	-0.573978	0.778527	0.223290				-0.541970	0.772939	-0.192016	-0.445884	0.497174	-0.111493	-0.482951	0.487898	0.266336	-0.461241	0.500668	0.233913	-0.284351	0.080548	0.186416	-0.270296	0.076618	0.143472	-0.266588	0.086630	-0.044355
15162	126.350000	-0.818406	0.714076	0.054582	-0.789303	0.728142	-0.078208	-0.750461	0.913895	0.075075	-0.721157	0.909415	-0.067222	-0.622573	1.118078	0.070049	-0.614900	1.138919	-0.031955	-0.573896	0.778552	0.223254				-0.541984	0.772922	-0.192062	-0.445891	0.497162	-0.111503	-0.482955	0.487903	0.266336	-0.461243	0.500703	0.233951	-0.284056	0.080555	0.186511	-0.269994	0.076671	0.143560	-0.266894	0.086595	-0.044367
15163	126.358333	-0.818486	0.714131	0.054646	-0.789268	0.728172	-0.078228	-0.750445	0.913941	0.075096	-0.721138	0.909445	-0.067205	-0.622584	1.118062	0.070048	-0.614925	1.138930	-0.031956	-0.573813	0.778571	0.223232				-0.541993	0.772910	-0.192099	-0.445897	0.497148	-0.111515	-0.482960	0.487914	0.266337	-0.461248	0.500704	0.233943	-0.283743	0.080582	0.186658	-0.269698	0.076724	0.143687	-0.267208	0.086577	-0.044375
15164	126.366667	-0.818574	0.714179	0.054711	-0.789212	0.728223	-0.078249	-0.750430	0.913985	0.075115	-0.721113	0.909465	-0.067189	-0.622599	1.118044	0.070040	-0.614959	1.138932	-0.031960	-0.573739	0.778588	0.223218				-0.541993	0.772902	-0.192135	-0.445904	0.497128	-0.111526	-0.482959	0.487923	0.266339	-0.461248	0.500739	0.233980	-0.283438	0.080615	0.186814	-0.269409	0.076791	0.143823	-0.267532	0.086537	-0.044360
15165	126.375000	-0.818440	0.714088	0.054621	-0.789187	0.728235	-0.078226	-0.750425	0.914031	0.075144	-0.721090	0.909472	-0.067198	-0.622613	1.118019	0.070030	-0.614989	1.138907	-0.031969	-0.573678	0.778602	0.223214				-0.541986	0.772894	-0.192175	-0.445911	0.497094	-0.111528	-0.482959	0.487927	0.266338	-0.461250	0.500773	0.234016	-0.283172	0.080691	0.186912	-0.269113	0.076886	0.143933	-0.267982	0.086496	-0.044511
15166	126.383333	-0.818457	0.714090	0.054637	-0.789162	0.728233	-0.078259	-0.750418	0.914071	0.075162	-0.721107	0.909431	-0.067244	-0.622624	1.117996	0.070012	-0.615007	1.138908	-0.031984	-0.573626	0.778615	0.223210				-0.541974	0.772884	-0.192216	-0.445912	0.497058	-0.111535	-0.482963	0.487926	0.266338	-0.461256	0.500814	0.234057	-0.282931	0.080747	0.187035	-0.268878	0.076937	0.144064	-0.268419	0.086481	-0.044531
15167	126.391667	-0.818615	0.714172	0.054774	-0.789116	0.728265	-0.078233	-0.750413	0.914107	0.075170	-0.721102	0.909438	-0.067262	-0.622647	1.117966	0.070011	-0.615026	1.138897	-0.032003	-0.573618	0.778643	0.223299				-0.541958	0.772882	-0.192255	-0.445910	0.497019	-0.111529	-0.482962	0.487933	0.266342	-0.461196	0.500701	0.233997	-0.282686	0.080755	0.187181	-0.268659	0.077002	0.144197	-0.268886	0.086459	-0.044550
15168	126.400000	-0.818489	0.714072	0.054692	-0.789074	0.728293	-0.078244	-0.750416	0.914144	0.075181	-0.721106	0.909446	-0.067275	-0.622633	1.117893	0.069949	-0.615025	1.138887	-0.032059	-0.573615	0.778675	0.223381				-0.541909	0.772887	-0.192306	-0.445902	0.496977	-0.111519	-0.482968	0.487936	0.266356	-0.461139	0.500582	0.233932	-0.282470	0.080772	0.187355	-0.268466	0.077077	0.144319	-0.269391	0.086436	-0.044570
15169	126.408333	-0.818502	0.714069	0.054713	-0.789073	0.728290	-0.078237	-0.750414	0.914172	0.075182	-0.721101	0.909472	-0.067293	-0.622630	1.117887	0.069928	-0.615050	1.138884	-0.032054	-0.573535	0.778631	0.223211				-0.541885	0.772887	-0.192335	-0.445878	0.496937	-0.111518	-0.482967	0.487934	0.266364	-0.461138	0.500597	0.233963	-0.282311	0.080788	0.187461	-0.268320	0.077167	0.144375	-0.269872	0.086447	-0.044598
15170	126.416667	-0.818525	0.714095	0.054748	-0.789069	0.728287	-0.078228	-0.750414	0.914193	0.075181	-0.721116	0.909458	-0.067305	-0.622626	1.117842	0.069870	-0.615058	1.138881	-0.032087	-0.573518	0.778635	0.223205				-0.541875	0.772878	-0.192352	-0.445857	0.496885	-0.111528	-0.482965	0.487936	0.266375	-0.461138	0.500616	0.233993	-0.282177	0.080789	0.187555	-0.268187	0.077188	0.144531	-0.270422	0.086434	-0.044605
15171	126.425000	-0.818602	0.714133	0.054817	-0.789036	0.728330	-0.078193	-0.750569	0.914341	0.075229	-0.721111	0.909474	-0.067324	-0.622649	1.117853	0.069875	-0.615060	1.138877	-0.032128	-0.573503	0.778640	0.223206				-0.541836	0.772872	-0.192395	-0.445822	0.496824	-0.111540	-0.482957	0.487933	0.266390	-0.461129	0.500637	0.234028	-0.282078	0.080797	0.187623	-0.268066	0.077259	0.144580	-0.270952	0.086436	-0.044627
15172	126.433333	-0.818513	0.714065	0.054762	-0.789000	0.728365	-0.078193	-0.750417	0.914218	0.075170	-0.721105	0.909482	-0.067338	-0.622613	1.117804	0.069777	-0.615041	1.138879	-0.032201	-0.573491	0.778636	0.223203				-0.541789	0.772869	-0.192430	-0.445787	0.496767	-0.111563	-0.482952	0.487933	0.266402	-0.461119	0.500646	0.234054	-0.282003	0.080800	0.187670	-0.268041	0.077252	0.144645	-0.271482	0.086470	-0.044659
15173	126.441667	-0.818508	0.714085	0.054788	-0.788995	0.728370	-0.078176	-0.750492	0.914291	0.075199	-0.721118	0.909461	-0.067325	-0.622638	1.117856	0.069785	-0.615100	1.139011	-0.032385	-0.573481	0.778637	0.223205				-0.541764	0.772859	-0.192458	-0.445750	0.496705	-0.111588	-0.482943	0.487931	0.266420	-0.461111	0.500655	0.234079	-0.281970	0.080796	0.187698	-0.267968	0.077293	0.144641	-0.272055	0.086457	-0.044654
15174	126.450000	-0.818641	0.714185	0.054921	-0.788989	0.728374	-0.078157	-0.750563	0.914363	0.075230	-0.721138	0.909435	-0.067348	-0.622605	1.117840	0.069728	-0.615091	1.139016	-0.032444	-0.573475	0.778641	0.223219				-0.541741	0.772843	-0.192484	-0.445715	0.496638	-0.111612	-0.482934	0.487925	0.266432	-0.461102	0.500662	0.234103	-0.281960	0.080789	0.187702	-0.267959	0.077284	0.144639	-0.272548	0.086451	-0.044638
15175	126.458333	-0.818544	0.714155	0.054901	-0.788940	0.728439	-0.078085	-0.750557	0.914370	0.075247	-0.721127	0.909442	-0.067341	-0.622602	1.117877	0.069713	-0.615088	1.139033	-0.032465	-0.573475	0.778640	0.223235				-0.541729	0.772843	-0.192508	-0.445678	0.496572	-0.111622	-0.482925	0.487925	0.266456	-0.461096	0.500672	0.234126	-0.281985	0.080780	0.187687	-0.268013	0.077225	0.144652	-0.273013	0.086445	-0.044590
15176	126.466667	-0.818443	0.714129	0.054888	-0.788910	0.728455	-0.078090	-0.750544	0.914393	0.075273	-0.721109	0.909452	-0.067329	-0.622563	1.117942	0.069680	-0.615084	1.139060	-0.032483	-0.573484	0.778640	0.223264				-0.541720	0.772842	-0.192525	-0.445642	0.496526	-0.111626	-0.482921	0.487925	0.266483	-0.461092	0.500675	0.234153	-0.282043	0.080778	0.187669	-0.268067	0.077219	0.144620	-0.273358	0.086434	-0.044529
15177	126.475000	-0.818487	0.714186	0.054986	-0.788894	0.728476	-0.078027	-0.750537	0.914388	0.075297	-0.721133	0.909417	-0.067301	-0.622549	1.117986	0.069662	-0.615058	1.139059	-0.032457	-0.573494	0.778639	0.223300				-0.541730	0.772839	-0.192540	-0.445613	0.496475	-0.111609	-0.482923	0.487918	0.266505	-0.461097	0.500670	0.234177	-0.282128	0.080762	0.187630	-0.268139	0.077218	0.144568	-0.273519	0.086471	-0.044450
15178	126.483333	-0.818525	0.714247	0.055084	-0.788877	0.728509	-0.077919	-0.750522	0.914387	0.075320	-0.721132	0.909419	-0.067276	-0.622516	1.118034	0.069639	-0.615013	1.139011	-0.032364	-0.573504	0.778651	0.223345				-0.541748	0.772834	-0.192549	-0.445587	0.496439	-0.111590	-0.482928	0.487915	0.266532	-0.461103	0.500669	0.234197	-0.282238	0.080744	0.187584	-0.268268	0.077173	0.144545	-0.273555	0.086503	-0.044362
15179	126.491667	-0.818425	0.714230	0.055079	-0.788812	0.728570	-0.077955	-0.750497	0.914391	0.075346	-0.721119	0.909414	-0.067251	-0.622492	1.118074	0.069620	-0.615059	1.139146	-0.032540	-0.573510	0.778650	0.223379				-0.541772	0.772828	-0.192549	-0.445569	0.496427	-0.111557	-0.482936	0.487908	0.266557	-0.461114	0.500660	0.234212	-0.282384	0.080723	0.187544	-0.268423	0.077107	0.144519	-0.273537	0.086391	-0.044282
15180	126.500000	-0.818324	0.714214	0.055068	-0.788787	0.728609	-0.077905	-0.750479	0.914380	0.075368	-0.721078	0.909445	-0.067186	-0.622471	1.118108	0.069606	-0.615051	1.139166	-0.032553	-0.573508	0.778646	0.223410				-0.541805	0.772828	-0.192542	-0.445559	0.496442	-0.111520	-0.482945	0.487899	0.266582	-0.461126	0.500646	0.234229	-0.282534	0.080697	0.187494	-0.268575	0.077172	0.144326	-0.273400	0.086310	-0.044240
15181	126.508333	-0.818439	0.714301	0.055201	-0.788770	0.728610	-0.077851	-0.750453	0.914376	0.075396	-0.721085	0.909394	-0.067200	-0.622446	1.118145	0.069594	-0.615037	1.139165	-0.032569	-0.573498	0.778651	0.223439				-0.541833	0.772820	-0.192513	-0.445564	0.496463	-0.111465	-0.482956	0.487893	0.266607	-0.461138	0.500631	0.234242	-0.282711	0.080709	0.187390	-0.268723	0.077068	0.144382	-0.273139	0.086282	-0.044232
15182	126.516667	-0.818412	0.714315	0.055229	-0.788775	0.728612	-0.077820	-0.750436	0.914371	0.075412	-0.721072	0.909386	-0.067184	-0.622432	1.118198	0.069618	-0.615019	1.139163	-0.032585	-0.573484	0.778654	0.223458				-0.541864	0.772817	-0.192472	-0.445575	0.496510	-0.111416	-0.482961	0.487885	0.266622	-0.461151	0.500618	0.234250	-0.282889	0.080722	0.187316	-0.268893	0.077037	0.144320	-0.272813	0.086262	-0.044243
15183	126.525000	-0.818251	0.714262	0.055161	-0.788763	0.728638	-0.077735	-0.750414	0.914387	0.075450	-0.721043	0.909397	-0.067140	-0.622404	1.118226	0.069620	-0.614985	1.139125	-0.032541	-0.573464	0.778654	0.223478				-0.541895	0.772820	-0.192407	-0.445598	0.496565	-0.111365	-0.482971	0.487883	0.266643	-0.461158	0.500598	0.234245	-0.283079	0.080718	0.187236	-0.269066	0.077018	0.144238	-0.272388	0.086273	-0.044300
15184	126.533333	-0.818365	0.714329	0.055279	-0.788772	0.728601	-0.077762	-0.750404	0.914377	0.075469	-0.721038	0.909376	-0.067130	-0.622372	1.118243	0.069626	-0.614985	1.139140	-0.032588	-0.573443	0.778648	0.223494				-0.541954	0.772813	-0.192331	-0.445617	0.496634	-0.111319	-0.482974	0.487880	0.266655	-0.461167	0.500576	0.234235	-0.283291	0.080727	0.187144	-0.269259	0.077002	0.144155	-0.271976	0.086279	-0.044341
15185	126.541667	-0.818346	0.714349	0.055298	-0.788788	0.728595	-0.077708	-0.750386	0.914382	0.075501	-0.721012	0.909395	-0.067084	-0.622331	1.118251	0.069641	-0.614916	1.139026	-0.032460	-0.573421	0.778643	0.223510				-0.541994	0.772817	-0.192259	-0.445638	0.496694	-0.111271	-0.482978	0.487874	0.266657	-0.461166	0.500557	0.234218	-0.283523	0.080745	0.187069	-0.269512	0.076937	0.144083	-0.271507	0.086283	-0.044389
15186	126.550000	-0.818319	0.714337	0.055299	-0.788771	0.728600	-0.077752	-0.750365	0.914384	0.075535	-0.720996	0.909417	-0.067038	-0.622284	1.118251	0.069656	-0.614936	1.139092	-0.032581	-0.573410	0.778639	0.223530				-0.542033	0.772824	-0.192191	-0.445645	0.496754	-0.111231	-0.482978	0.487874	0.266653	-0.461279	0.500834	0.234404	-0.283724	0.080660	0.186998	-0.269761	0.076904	0.143978	-0.271038	0.086294	-0.044415
15187	126.558333	-0.818166	0.714269	0.055196	-0.788803	0.728560	-0.077715	-0.750350	0.914374	0.075569	-0.720988	0.909427	-0.067003	-0.622234	1.118233	0.069662	-0.614900	1.139071	-0.032585	-0.573418	0.778623	0.223556				-0.542069	0.772840	-0.192130	-0.445650	0.496819	-0.111217	-0.482977	0.487871	0.266651	-0.461278	0.500810	0.234369	-0.284013	0.080656	0.186843	-0.270035	0.076875	0.143858	-0.270582	0.086313	-0.044433
15188	126.566667	-0.818294	0.714323	0.055280	-0.788836	0.728503	-0.077750	-0.750332	0.914338	0.075596	-0.721009	0.909384	-0.067018	-0.622179	1.118228	0.069689	-0.614865	1.139032	-0.032570	-0.573438	0.778604	0.223587				-0.542092	0.772845	-0.192082	-0.445655	0.496861	-0.111204	-0.482976	0.487863	0.266645	-0.461286	0.500799	0.234354	-0.284299	0.080660	0.186713	-0.270314	0.076854	0.143741	-0.270090	0.086357	-0.044460
15189	126.575000	-0.818269	0.714317	0.055249	-0.788861	0.728486	-0.077697	-0.750307	0.914304	0.075622	-0.720984	0.909419	-0.066947	-0.622128	1.118205	0.069710	-0.614846	1.138991	-0.032554	-0.573473	0.778582	0.223623				-0.542103	0.772854	-0.192044	-0.445648	0.496903	-0.111201	-0.482981	0.487857	0.266640	-0.461287	0.500744	0.234290	-0.284648	0.080733	0.186500	-0.270644	0.076794	0.143638	-0.269668	0.086367	-0.044449
15190	126.583333	-0.818116	0.714241	0.055120	-0.788882	0.728444	-0.077725	-0.750294	0.914265	0.075650	-0.720992	0.909406	-0.066932	-0.622075	1.118184	0.069730	-0.614755	1.138837	-0.032385	-0.573515	0.778562	0.223662				-0.542109	0.772858	-0.192008	-0.445646	0.496930	-0.111194	-0.482987	0.487850	0.266637	-0.461291	0.500712	0.234253	-0.284979	0.080753	0.186315	-0.270944	0.076770	0.143509	-0.269262	0.086371	-0.044433
15191	126.591667	-0.818163	0.714263	0.055132	-0.788886	0.728409	-0.077827	-0.750276	0.914227	0.075675	-0.720990	0.909388	-0.066911	-0.622026	1.118168	0.069743	-0.614718	1.138814	-0.032369	-0.573564	0.778542	0.223693				-0.542109	0.772860	-0.191985	-0.445644	0.496952	-0.111194	-0.482985	0.487839	0.266630	-0.461287	0.500673	0.234214	-0.285284	0.080774	0.186330	-0.271271	0.076729	0.143365	-0.268840	0.086400	-0.044419
15192	126.600000	-0.818209	0.714292	0.055145	-0.788916	0.728366	-0.077853	-0.750273	0.914173	0.075689	-0.720997	0.909367	-0.066900	-0.621976	1.118170	0.069796	-0.614686	1.138798	-0.032346	-0.573617	0.778521	0.223719				-0.542106	0.772858	-0.191970	-0.445643	0.496976	-0.111195	-0.482982	0.487828	0.266624	-0.461283	0.500637	0.234172	-0.285616	0.080806	0.186209	-0.271585	0.076687	0.143219	-0.268452	0.086414	-0.044412
15193	126.608333	-0.818057	0.714227	0.055018	-0.788922	0.728392	-0.077872	-0.750279	0.914128	0.075697	-0.721003	0.909356	-0.066894	-0.621932	1.118183	0.069825	-0.614665	1.138795	-0.032318	-0.573673	0.778513	0.223746				-0.542100	0.772859	-0.191960	-0.445641	0.496993	-0.111191	-0.482975	0.487817	0.266615	-0.461275	0.500594	0.234128	-0.285967	0.080777	0.185862	-0.271926	0.076615	0.143100	-0.268113	0.086427	-0.044398
15194	126.616667	-0.818042	0.714236	0.054992	-0.788933	0.728425	-0.077891	-0.750292	0.914086	0.075697	-0.721008	0.909347	-0.066890	-0.621900	1.118208	0.069849	-0.614626	1.138816	-0.032300	-0.573731	0.778498	0.223758				-0.542089	0.772881	-0.191939	-0.445644	0.497010	-0.111190	-0.482968	0.487811	0.266606	-0.461264	0.500586	0.234118	-0.286282	0.080753	0.185701	-0.272189	0.076640	0.142901	-0.267710	0.086476	-0.044285
15195	126.625000	-0.818029	0.714257	0.054968	-0.788976	0.728420	-0.077945	-0.750297	0.914032	0.075678	-0.721021	0.909331	-0.066899	-0.621870	1.118223	0.069875	-0.614595	1.138839	-0.032271	-0.573786	0.778484	0.223770				-0.542091	0.772879	-0.191945	-0.445652	0.497040	-0.111205	-0.482961	0.487809	0.266595	-0.461259	0.500558	0.234073	-0.286620	0.080851	0.185509	-0.272505	0.076565	0.142745	-0.267397	0.086511	-0.044262
15196	126.633333	-0.818009	0.714282	0.054941	-0.789017	0.728416	-0.078000	-0.750301	0.913982	0.075646	-0.721030	0.909321	-0.066922	-0.621848	1.118238	0.069895	-0.614561	1.138868	-0.032247	-0.573843	0.778461	0.223769				-0.542084	0.772894	-0.191950	-0.445661	0.497063	-0.111220	-0.482962	0.487803	0.266581	-0.461259	0.500530	0.234028	-0.286911	0.080890	0.185381	-0.272774	0.076566	0.142637	-0.267125	0.086527	-0.044233
15197	126.641667	-0.818058	0.714340	0.054962	-0.789026	0.728454	-0.078022	-0.750153	0.913805	0.075548	-0.721032	0.909324	-0.066958	-0.621834	1.118254	0.069907	-0.614528	1.138896	-0.032229	-0.573896	0.778451	0.223769				-0.542077	0.772919	-0.191947	-0.445678	0.497086	-0.111244	-0.482956	0.487795	0.266563	-0.461256	0.500509	0.233990	-0.287095	0.080852	0.185367	-0.273000	0.076555	0.142585	-0.266854	0.086546	-0.044223
15198	126.650000	-0.817976	0.714344	0.054884	-0.789011	0.728489	-0.078086	-0.750149	0.913757	0.075487	-0.721015	0.909331	-0.067001	-0.621820	1.118244	0.069889	-0.614498	1.138928	-0.032223	-0.573946	0.778440	0.223763				-0.542072	0.772918	-0.191973	-0.445696	0.497110	-0.111278	-0.482952	0.487794	0.266545	-0.461251	0.500489	0.233951	-0.287261	0.080874	0.185329	-0.273167	0.076577	0.142596	-0.266529	0.086617	-0.044218
15199	126.658333	-0.817951	0.714375	0.054848	-0.789041	0.728462	-0.078125	-0.750126	0.913716	0.075427	-0.720991	0.909309	-0.067044	-0.621820	1.118259	0.069903	-0.614487	1.139003	-0.032306	-0.573990	0.778431	0.223738				-0.542061	0.772943	-0.191980	-0.445715	0.497127	-0.111305	-0.482942	0.487786	0.266521	-0.461241	0.500488	0.233931	-0.287346	0.080965	0.185337	-0.273234	0.076634	0.142631	-0.266345	0.086597	-0.044235
15200	126.666667	-0.818064	0.714494	0.054909	-0.788984	0.728512	-0.078184	-0.750096	0.913667	0.075357	-0.720981	0.909260	-0.067135	-0.621815	1.118233	0.069879	-0.614411	1.138941	-0.032222	-0.574033	0.778419	0.223710				-0.542048	0.772936	-0.192018	-0.445732	0.497157	-0.111346	-0.482930	0.487784	0.266498	-0.461226	0.500477	0.233905	-0.287326	0.080971	0.185381	-0.273224	0.076652	0.142667	-0.266146	0.086619	-0.044250
15201	126.675000	-0.817905	0.714447	0.054776	-0.788988	0.728503	-0.078173	-0.750067	0.913639	0.075297	-0.720934	0.909265	-0.067191	-0.621821	1.118188	0.069849	-0.614382	1.138924	-0.032252	-0.574069	0.778418	0.223675				-0.542035	0.772930	-0.192040	-0.445755	0.497165	-0.111372	-0.482922	0.487781	0.266470	-0.461212	0.500480	0.233884	-0.287239	0.080979	0.185432	-0.273145	0.076649	0.142678	-0.265946	0.086639	-0.044269
15202	126.683333	-0.817875	0.714476	0.054740	-0.788973	0.728495	-0.078232	-0.750033	0.913616	0.075239	-0.720896	0.909276	-0.067243	-0.621839	1.118113	0.069768	-0.614375	1.138896	-0.032315	-0.574103	0.778415	0.223634				-0.542022	0.772927	-0.192069	-0.445772	0.497196	-0.111412	-0.482919	0.487789	0.266446	-0.461203	0.500492	0.233868	-0.287137	0.080992	0.185462	-0.273051	0.076637	0.142685	-0.265732	0.086697	-0.044273
15203	126.691667	-0.817846	0.714493	0.054702	-0.788990	0.728453	-0.078283	-0.750002	0.913602	0.075189	-0.720888	0.909255	-0.067285	-0.621888	1.118050	0.069705	-0.614369	1.138862	-0.032368	-0.574119	0.778414	0.223581				-0.542011	0.772922	-0.192097	-0.445791	0.497210	-0.111432	-0.482920	0.487799	0.266419	-0.461208	0.500505	0.233856	-0.287049	0.080961	0.185427	-0.272921	0.076655	0.142669	-0.265580	0.086719	-0.044296
15204	126.700000	-0.817782	0.714471	0.054658	-0.788939	0.728488	-0.078339	-0.749970	0.913591	0.075139	-0.720888	0.909240	-0.067331	-0.621935	1.117966	0.069616	-0.614364	1.138826	-0.032431	-0.574126	0.778414	0.223522				-0.542000	0.772915	-0.192126	-0.445808	0.497228	-0.111451	-0.482925	0.487810	0.266398	-0.461214	0.500517	0.233848	-0.286927	0.080965	0.185486	-0.272826	0.076624	0.142682	-0.265428	0.086728	-0.044294
15205	126.708333	-0.817854	0.714506	0.054676	-0.788942	0.728471	-0.078371	-0.749942	0.913576	0.075089	-0.720852	0.909269	-0.067374	-0.622005	1.117885	0.069530	-0.614352	1.138819	-0.032512	-0.574112	0.778424	0.223457				-0.541993	0.772917	-0.192155	-0.445826	0.497241	-0.111462	-0.482937	0.487822	0.266391	-0.461219	0.500528	0.233846	-0.286831	0.080919	0.185437	-0.272713	0.076602	0.142679	-0.265267	0.086786	-0.044338
15206	126.716667	-0.817742	0.714449	0.054596	-0.788985	0.728401	-0.078396	-0.749914	0.913564	0.075038	-0.720846	0.909263	-0.067418	-0.622059	1.117810	0.069420	-0.614393	1.138899	-0.032765	-0.574085	0.778432	0.223381				-0.541988	0.772920	-0.192185	-0.445838	0.497252	-0.111466	-0.482941	0.487833	0.266387	-0.461224	0.500531	0.233846	-0.286721	0.080902	0.185438	-0.272602	0.076575	0.142684	-0.265187	0.086809	-0.044374
15207	126.725000	-0.817830	0.714482	0.054633	-0.788996	0.728372	-0.078421	-0.749895	0.913545	0.074983	-0.720874	0.909212	-0.067464	-0.622105	1.117677	0.069278	-0.614340	1.138762	-0.032803	-0.574051	0.778440	0.223313				-0.541988	0.772919	-0.192215	-0.445852	0.497255	-0.111473	-0.482940	0.487837	0.266388	-0.461217	0.500534	0.233851	-0.286605	0.080872	0.185446	-0.272490	0.076538	0.142690	-0.265125	0.086819	-0.044401
15208	126.733333	-0.817851	0.714472	0.054648	-0.788944	0.728414	-0.078469	-0.749880	0.913524	0.074925	-0.720856	0.909228	-0.067520	-0.622115	1.117536	0.069090	-0.614278	1.138626	-0.032847	-0.574015	0.778451	0.223250				-0.541992	0.772909	-0.192242	-0.445858	0.497264	-0.111488	-0.482933	0.487837	0.266388	-0.461209	0.500531	0.233849	-0.286474	0.080858	0.185499	-0.272367	0.076512	0.142697	-0.265074	0.086813	-0.044414
15209	126.741667	-0.817754	0.714409	0.054565	-0.788992	0.728362	-0.078457	-0.749871	0.913515	0.074877	-0.720870	0.909204	-0.067569	-0.622197	1.117445	0.068981	-0.614281	1.138608	-0.033047	-0.573982	0.778459	0.223205				-0.542005	0.772895	-0.192285	-0.445866	0.497259	-0.111495	-0.482921	0.487834	0.266385	-0.461194	0.500532	0.233851	-0.286367	0.080803	0.185481	-0.272231	0.076480	0.142715	-0.265078	0.086818	-0.044439
15210	126.750000	-0.817731	0.714396	0.054559	-0.789048	0.728308	-0.078477	-0.749860	0.913505	0.074830	-0.720912	0.909146	-0.067611	-0.622204	1.117296	0.068814	-0.614295	1.138537	-0.033240	-0.573958	0.778464	0.223167				-0.542032	0.772880	-0.192337	-0.445865	0.497265	-0.111507	-0.482907	0.487830	0.266383	-0.461184	0.500524	0.233850	-0.286242	0.080766	0.185516	-0.272127	0.076431	0.142828	-0.265113	0.086825	-0.044459
15211	126.758333	-0.817787	0.714401	0.054565	-0.789046	0.728326	-0.078486	-0.749843	0.913499	0.074782	-0.720912	0.909118	-0.067650	-0.622274	1.117160	0.068687	-0.614291	1.138427	-0.033378	-0.573934	0.778472	0.223141				-0.542080	0.772856	-0.192395	-0.445870	0.497268	-0.111522	-0.482899	0.487828	0.266376	-0.461177	0.500522	0.233845	-0.286099	0.080718	0.185567	-0.271977	0.076417	0.142866	-0.265212	0.086794	-0.044473
15212	126.766667	-0.817833	0.714453	0.054547	-0.789045	0.728353	-0.078498	-0.749830	0.913502	0.074747	-0.720874	0.909134	-0.067685	-0.622361	1.116991	0.068542	-0.614318	1.138349	-0.033507	-0.573918	0.778478	0.223112				-0.542135	0.772831	-0.192458	-0.445877	0.497253	-0.111528	-0.482896	0.487828	0.266364	-0.461176	0.500521	0.233832	-0.285913	0.080699	0.185676	-0.271773	0.076432	0.142903	-0.265341	0.086734	-0.044462
15213	126.775000	-0.817827	0.714476	0.054532	-0.789075	0.728330	-0.078506	-0.749812	0.913510	0.074724	-0.720916	0.909100	-0.067712	-0.622451	1.116888	0.068398	-0.614308	1.138177	-0.033510	-0.573911	0.778484	0.223076				-0.542206	0.772807	-0.192522	-0.445883	0.497253	-0.111537	-0.482898	0.487843	0.266357	-0.461179	0.500531	0.233826	-0.285707	0.080674	0.185771	-0.271583	0.076509	0.142903	-0.265464	0.086723	-0.044475
15214	126.783333	-0.817879	0.714521	0.054520	-0.789123	0.728317	-0.078509	-0.749790	0.913521	0.074692	-0.720952	0.909062	-0.067727	-0.622536	1.116766	0.068227	-0.614354	1.138109	-0.033643	-0.573904	0.778490	0.223034				-0.542281	0.772785	-0.192591	-0.445890	0.497261	-0.111553	-0.482907	0.487855	0.266355	-0.461188	0.500543	0.233827	-0.285464	0.080659	0.186045	-0.271379	0.076464	0.143086	-0.265679	0.086701	-0.044460
15215	126.791667	-0.817905	0.714553	0.054504	-0.789070	0.728384	-0.078562	-0.749767	0.913529	0.074668	-0.720932	0.909070	-0.067758	-0.622630	1.116676	0.068074	-0.614372	1.138010	-0.033792	-0.573889	0.778503	0.222985				-0.542359	0.772767	-0.192654	-0.445895	0.497253	-0.111572	-0.482917	0.487870	0.266344	-0.461198	0.500565	0.233832	-0.285202	0.080640	0.186125	-0.271119	0.076497	0.143182	-0.265883	0.086666	-0.044446
15216	126.800000	-0.817928	0.714578	0.054484	-0.789080	0.728384	-0.078576	-0.749747	0.913554	0.074653	-0.720952	0.909066	-0.067778	-0.622718	1.116596	0.067937	-0.614414	1.137955	-0.033935	-0.573856	0.778521	0.222929				-0.542430	0.772747	-0.192708	-0.445901	0.497225	-0.111583	-0.482925	0.487880	0.266331	-0.461204	0.500585	0.233839	-0.284933	0.080610	0.186202	-0.270833	0.076519	0.143275	-0.266121	0.086641	-0.044439
15217	126.808333	-0.817952	0.714603	0.054469	-0.789142	0.728338	-0.078543	-0.749737	0.913564	0.074632	-0.720983	0.909036	-0.067791	-0.622808	1.116511	0.067811	-0.614518	1.138023	-0.034223	-0.573810	0.778540	0.222856				-0.542494	0.772734	-0.192760	-0.445906	0.497213	-0.111605	-0.482932	0.487887	0.266324	-0.461205	0.500604	0.233857	-0.284609	0.080568	0.186316	-0.270527	0.076572	0.143376	-0.266352	0.086630	-0.044453
15218	126.816667	-0.817974	0.714616	0.054459	-0.789099	0.728387	-0.078602	-0.749730	0.913574	0.074615	-0.720995	0.909026	-0.067860	-0.622890	1.116462	0.067670	-0.614546	1.137903	-0.034246	-0.573750	0.778558	0.222784				-0.542546	0.772720	-0.192797	-0.445906	0.497190	-0.111614	-0.482928	0.487895	0.266316	-0.461201	0.500633	0.233885	-0.284276	0.080539	0.186436	-0.270210	0.076606	0.143491	-0.266702	0.086599	-0.044431
15219	126.825000	-0.818064	0.714649	0.054500	-0.789160	0.728336	-0.078571	-0.749735	0.913588	0.074601	-0.721035	0.909009	-0.067829	-0.622992	1.116414	0.067564	-0.614581	1.137823	-0.034277	-0.573676	0.778584	0.222708				-0.542590	0.772702	-0.192830	-0.445915	0.497160	-0.111625	-0.482922	0.487902	0.266307	-0.461194	0.500642	0.233892	-0.283936	0.080536	0.186566	-0.269890	0.076644	0.143616	-0.267054	0.086573	-0.044433
15220	126.833333	-0.818018	0.714605	0.054439	-0.789189	0.728316	-0.078559	-0.749749	0.913588	0.074581	-0.721053	0.908975	-0.067842	-0.623086	1.116395	0.067449	-0.614661	1.137823	-0.034402	-0.573602	0.778599	0.222620				-0.542626	0.772685	-0.192862	-0.445920	0.497127	-0.111623	-0.482912	0.487907	0.266296	-0.461181	0.500654	0.233898	-0.283569	0.080572	0.186753	-0.269543	0.076703	0.143761	-0.267441	0.086546	-0.044442
15221	126.841667	-0.818045	0.714590	0.054439	-0.789218	0.728298	-0.078572	-0.749920	0.913727	0.074620	-0.721114	0.908949	-0.067880	-0.623174	1.116354	0.067338	-0.614735	1.137814	-0.034515	-0.573528	0.778623	0.222552				-0.542665	0.772667	-0.192894	-0.445919	0.497103	-0.111629	-0.482907	0.487918	0.266287	-0.461173	0.500696	0.233934	-0.283261	0.080672	0.186874	-0.269170	0.076804	0.143897	-0.267933	0.086501	-0.044563
15222	126.850000	-0.818074	0.714570	0.054437	-0.789247	0.728277	-0.078582	-0.749934	0.913719	0.074599	-0.721139	0.908905	-0.067913	-0.623277	1.116367	0.067261	-0.614807	1.137818	-0.034617	-0.573469	0.778640	0.222486				-0.542700	0.772644	-0.192932	-0.445919	0.497072	-0.111629	-0.482902	0.487935	0.266286	-0.461162	0.500737	0.233971	-0.282904	0.080697	0.187009	-0.268848	0.076884	0.144058	-0.268405	0.086487	-0.044590
15223	126.858333	-0.818100	0.714549	0.054434	-0.789266	0.728286	-0.078536	-0.749956	0.913721	0.074584	-0.721171	0.908903	-0.067868	-0.623345	1.116339	0.067147	-0.614875	1.137807	-0.034704	-0.573423	0.778655	0.222427				-0.542740	0.772618	-0.192978	-0.445914	0.497033	-0.111630	-0.482897	0.487952	0.266278	-0.461155	0.500791	0.234012	-0.282570	0.080789	0.187169	-0.268503	0.076977	0.144211	-0.268925	0.086466	-0.044616
15224	126.866667	-0.818124	0.714525	0.054432	-0.789290	0.728259	-0.078570	-0.749983	0.913708	0.074572	-0.721228	0.908858	-0.067919	-0.623401	1.116355	0.067052	-0.614943	1.137793	-0.034787	-0.573388	0.778669	0.222378				-0.542779	0.772592	-0.193026	-0.445904	0.496985	-0.111633	-0.482899	0.487967	0.266271	-0.461036	0.500550	0.233849	-0.282209	0.080748	0.187349	-0.268177	0.077075	0.144372	-0.269479	0.086453	-0.044647
15225	126.875000	-0.818142	0.714505	0.054440	-0.789305	0.728255	-0.078548	-0.750012	0.913701	0.074573	-0.721273	0.908842	-0.067885	-0.623445	1.116282	0.066929	-0.614983	1.137764	-0.034895	-0.573371	0.778680	0.222346				-0.542812	0.772581	-0.193074	-0.445878	0.496937	-0.111655	-0.482894	0.487975	0.266277	-0.461029	0.500582	0.233882	-0.281903	0.080761	0.187535	-0.267848	0.077198	0.144502	-0.270027	0.086440	-0.044671
15226	126.883333	-0.818161	0.714483	0.054452	-0.789283	0.728291	-0.078510	-0.750044	0.913697	0.074585	-0.721332	0.908833	-0.067848	-0.623504	1.116298	0.066901	-0.615044	1.137732	-0.034958	-0.573363	0.778689	0.222328				-0.542845	0.772564	-0.193117	-0.445852	0.496879	-0.111677	-0.482890	0.487975	0.266287	-0.461026	0.500617	0.233929	-0.281659	0.080915	0.187699	-0.267618	0.077220	0.144716	-0.270603	0.086429	-0.044686
15227	126.891667	-0.818177	0.714460	0.054474	-0.789291	0.728286	-0.078486	-0.750079	0.913689	0.074605	-0.721393	0.908818	-0.067826	-0.623545	1.116285	0.066836	-0.615101	1.137702	-0.035022	-0.573371	0.778687	0.222305				-0.542881	0.772559	-0.193165	-0.445828	0.496802	-0.111695	-0.482883	0.487975	0.266291	-0.461023	0.500644	0.233972	-0.281386	0.080965	0.187826	-0.267373	0.077274	0.144870	-0.271197	0.086423	-0.044704
15228	126.900000	-0.818192	0.714443	0.054499	-0.789334	0.728246	-0.078461	-0.750120	0.913688	0.074634	-0.721478	0.908793	-0.067795	-0.623584	1.116300	0.066805	-0.615210	1.137767	-0.035220	-0.573381	0.778690	0.222303				-0.542914	0.772547	-0.193205	-0.445793	0.496741	-0.111719	-0.482875	0.487972	0.266301	-0.461010	0.500672	0.234015	-0.281135	0.080994	0.187969	-0.267114	0.077346	0.145009	-0.271789	0.086432	-0.044708
15229	126.908333	-0.818285	0.714468	0.054591	-0.789273	0.728247	-0.078409	-0.750171	0.913693	0.074671	-0.721546	0.908784	-0.067763	-0.623616	1.116314	0.066754	-0.615220	1.137635	-0.035128	-0.573403	0.778686	0.222306				-0.542959	0.772541	-0.193237	-0.445761	0.496679	-0.111729	-0.482867	0.487976	0.266322	-0.461001	0.500696	0.234062	-0.280894	0.080990	0.188076	-0.266854	0.077434	0.145128	-0.272333	0.086462	-0.044669
15230	126.916667	-0.818238	0.714396	0.054582	-0.789360	0.728276	-0.078366	-0.750218	0.913695	0.074712	-0.721615	0.908776	-0.067731	-0.623656	1.116369	0.066752	-0.615326	1.137776	-0.035334	-0.573430	0.778682	0.222315				-0.543004	0.772524	-0.193251	-0.445725	0.496623	-0.111741	-0.482860	0.487975	0.266343	-0.460994	0.500725	0.234114	-0.280694	0.081060	0.188229	-0.266656	0.077493	0.145236	-0.272903	0.086486	-0.044608
15231	126.925000	-0.818256	0.714376	0.054628	-0.789366	0.728290	-0.078330	-0.750276	0.913698	0.074758	-0.721707	0.908749	-0.067688	-0.623664	1.116382	0.066726	-0.615335	1.137646	-0.035211	-0.573451	0.778685	0.222333				-0.543059	0.772502	-0.193271	-0.445701	0.496552	-0.111738	-0.482856	0.487981	0.266367	-0.460990	0.500748	0.234160	-0.280511	0.081079	0.188316	-0.266501	0.077536	0.145334	-0.273393	0.086528	-0.044546
15232	126.933333	-0.818413	0.714424	0.054775	-0.789409	0.728283	-0.078219	-0.750175	0.913561	0.074745	-0.721762	0.908751	-0.067645	-0.623670	1.116448	0.066692	-0.615417	1.137625	-0.035249	-0.573476	0.778687	0.222353				-0.543120	0.772485	-0.193276	-0.445677	0.496485	-0.111733	-0.482855	0.487987	0.266390	-0.460877	0.500328	0.233856	-0.280247	0.080966	0.188426	-0.266368	0.077568	0.145407	-0.273759	0.086701	-0.044490
15233	126.941667	-0.818440	0.714415	0.054833	-0.789436	0.728233	-0.078145	-0.750226	0.913551	0.074794	-0.721851	0.908713	-0.067597	-0.623705	1.116509	0.066713	-0.615504	1.137688	-0.035331	-0.573498	0.778697	0.222379				-0.543199	0.772467	-0.193278	-0.445649	0.496445	-0.111732	-0.482857	0.487996	0.266417	-0.460881	0.500329	0.233876	-0.280135	0.080977	0.188472	-0.266266	0.077604	0.145469	-0.274218	0.086653	-0.044536
15234	126.950000	-0.818464	0.714402	0.054898	-0.789436	0.728282	-0.078097	-0.750430	0.913672	0.074905	-0.721923	0.908705	-0.067546	-0.623711	1.116576	0.066729	-0.615556	1.137629	-0.035272	-0.573519	0.778705	0.222412				-0.543281	0.772457	-0.193259	-0.445626	0.496406	-0.111721	-0.482854	0.487996	0.266439	-0.460881	0.500324	0.233900	-0.280060	0.080999	0.188544	-0.266184	0.077636	0.145508	-0.274342	0.086796	-0.044517
15235	126.958333	-0.818335	0.714279	0.054841	-0.789481	0.728257	-0.078033	-0.750492	0.913665	0.074968	-0.721992	0.908659	-0.067484	-0.623752	1.116625	0.066748	-0.615614	1.137658	-0.035266	-0.573544	0.778715	0.222451				-0.543361	0.772435	-0.193241	-0.445605	0.496374	-0.111701	-0.482856	0.487992	0.266460	-0.460886	0.500324	0.233915	-0.280005	0.080989	0.188563	-0.266140	0.077629	0.145536	-0.274359	0.086647	-0.044607
15236	126.966667	-0.818495	0.714325	0.055003	-0.789529	0.728230	-0.077967	-0.750543	0.913645	0.075030	-0.722055	0.908640	-0.067392	-0.623739	1.116720	0.066759	-0.615716	1.137680	-0.035310	-0.573568	0.778718	0.222492				-0.543438	0.772424	-0.193222	-0.445585	0.496355	-0.111655	-0.482862	0.487984	0.266480	-0.460898	0.500325	0.233937	-0.279981	0.080962	0.188555	-0.266123	0.077631	0.145564	-0.274206	0.086601	-0.044644
15237	126.975000	-0.818520	0.714298	0.055056	-0.789485	0.728272	-0.077940	-0.750594	0.913621	0.075096	-0.722129	0.908585	-0.067335	-0.623778	1.116811	0.066807	-0.615830	1.137747	-0.035305	-0.573592	0.778716	0.222539				-0.543513	0.772426	-0.193182	-0.445577	0.496394	-0.111600	-0.482880	0.487986	0.266512	-0.460916	0.500318	0.233960	-0.279989	0.080949	0.188571	-0.266122	0.077639	0.145572	-0.273874	0.086589	-0.044579
15238	126.983333	-0.818407	0.714205	0.055012	-0.789536	0.728238	-0.077830	-0.750649	0.913594	0.075166	-0.722183	0.908562	-0.067238	-0.623804	1.116921	0.066852	-0.615935	1.137799	-0.035323	-0.573622	0.778711	0.222595				-0.543579	0.772435	-0.193125	-0.445589	0.496437	-0.111526	-0.482896	0.487982	0.266544	-0.460937	0.500319	0.233991	-0.280023	0.080961	0.188604	-0.266150	0.077650	0.145572	-0.273587	0.086443	-0.044475
15239	126.991667	-0.818505	0.714219	0.055108	-0.789639	0.728216	-0.077792	-0.750706	0.913573	0.075242	-0.722252	0.908506	-0.067200	-0.623820	1.117015	0.066898	-0.616002	1.137782	-0.035245	-0.573660	0.778702	0.222652				-0.543663	0.772432	-0.193046	-0.445607	0.496505	-0.111462	-0.482912	0.487979	0.266569	-0.460957	0.500321	0.234012	-0.280067	0.080954	0.188587	-0.266204	0.077645	0.145564	-0.273247	0.086402	-0.044444
15240	127.000000	-0.818463	0.714152	0.055099	-0.789591	0.728226	-0.077779	-0.750760	0.913547	0.075317	-0.722307	0.908477	-0.067120	-0.623821	1.117101	0.066946	-0.616069	1.137754	-0.035171	-0.573701	0.778687	0.222711				-0.543750	0.772428	-0.192955	-0.445634	0.496586	-0.111414	-0.482924	0.487975	0.266587	-0.460975	0.500322	0.234027	-0.280145	0.080946	0.188570	-0.266281	0.077631	0.145544	-0.272865	0.086358	-0.044425
15241	127.008333	-0.818631	0.714214	0.055242	-0.789660	0.728179	-0.077710	-0.750814	0.913520	0.075396	-0.722347	0.908470	-0.066990	-0.623852	1.117196	0.067035	-0.616177	1.137807	-0.035210	-0.573758	0.778672	0.222792				-0.543835	0.772432	-0.192846	-0.445664	0.496636	-0.111360	-0.482946	0.487977	0.266609	-0.460999	0.500331	0.234043	-0.280250	0.080938	0.188549	-0.266382	0.077628	0.145516	-0.272405	0.086357	-0.044429
15242	127.016667	-0.818504	0.714087	0.055166	-0.789727	0.728158	-0.077684	-0.750862	0.913492	0.075480	-0.722396	0.908450	-0.066901	-0.623867	1.117318	0.067129	-0.616243	1.137830	-0.035165	-0.573824	0.778654	0.222877				-0.543913	0.772445	-0.192730	-0.445686	0.496700	-0.111332	-0.482959	0.487977	0.266624	-0.461022	0.500337	0.234052	-0.280375	0.080926	0.188512	-0.266493	0.077614	0.145474	-0.271973	0.086340	-0.044426
15243	127.025000	-0.818528	0.714056	0.055186	-0.789799	0.728086	-0.077634	-0.750929	0.913465	0.075574	-0.722457	0.908410	-0.066805	-0.623874	1.117396	0.067194	-0.616316	1.137813	-0.035108	-0.573898	0.778641	0.222962				-0.544003	0.772436	-0.192618	-0.445701	0.496748	-0.111308	-0.482972	0.487969	0.266632	-0.461040	0.500344	0.234061	-0.280614	0.081037	0.188429	-0.266615	0.077580	0.145431	-0.271516	0.086359	-0.044467
15244	127.033333	-0.818550	0.714022	0.055202	-0.789831	0.728045	-0.077614	-0.750988	0.913436	0.075669	-0.722513	0.908392	-0.066717	-0.623885	1.117472	0.067280	-0.616391	1.137800	-0.035048	-0.573981	0.778618	0.223046				-0.544085	0.772442	-0.192499	-0.445718	0.496791	-0.111289	-0.482983	0.487963	0.266639	-0.461057	0.500355	0.234070	-0.280740	0.080978	0.188353	-0.266750	0.077548	0.145376	-0.271080	0.086385	-0.044508
15245	127.041667	-0.818649	0.714051	0.055275	-0.789842	0.728034	-0.077624	-0.751053	0.913411	0.075760	-0.722566	0.908371	-0.066633	-0.623907	1.117549	0.067406	-0.616449	1.137796	-0.034974	-0.574067	0.778598	0.223134				-0.544161	0.772449	-0.192395	-0.445721	0.496829	-0.111271	-0.482991	0.487953	0.266642	-0.461077	0.500364	0.234081	-0.280910	0.080984	0.188305	-0.266930	0.077499	0.145324	-0.270624	0.086305	-0.044364
15246	127.050000	-0.818602	0.713966	0.055223	-0.789926	0.727965	-0.077590	-0.751108	0.913375	0.075839	-0.722618	0.908355	-0.066541	-0.623916	1.117624	0.067496	-0.616513	1.137828	-0.034873	-0.574156	0.778569	0.223211				-0.544224	0.772465	-0.192296	-0.445726	0.496875	-0.111243	-0.483000	0.487944	0.266646	-0.461091	0.500364	0.234082	-0.281113	0.080978	0.188275	-0.267139	0.077447	0.145272	-0.270215	0.086307	-0.044369
15247	127.058333	-0.818621	0.713935	0.055215	-0.789937	0.727978	-0.077600	-0.751100	0.913276	0.075886	-0.722682	0.908343	-0.066470	-0.623915	1.117702	0.067577	-0.616572	1.137821	-0.034796	-0.574240	0.778549	0.223276				-0.544293	0.772461	-0.192205	-0.445724	0.496901	-0.111214	-0.483007	0.487941	0.266646	-0.461152	0.500598	0.234263	-0.281313	0.080943	0.188171	-0.267357	0.077411	0.145177	-0.269808	0.086368	-0.044435
15248	127.066667	-0.818651	0.713906	0.055201	-0.789972	0.727975	-0.077602	-0.751251	0.913308	0.075973	-0.722767	0.908291	-0.066401	-0.623917	1.117775	0.067662	-0.616631	1.137831	-0.034695	-0.574323	0.778521	0.223327				-0.544343	0.772473	-0.192142	-0.445730	0.496922	-0.111193	-0.483017	0.487813	0.266530	-0.461210	0.500817	0.234424	-0.281553	0.080949	0.188071	-0.267613	0.077365	0.145071	-0.269439	0.086329	-0.044367
15249	127.075000	-0.818675	0.713871	0.055177	-0.790033	0.727935	-0.077645	-0.751166	0.913127	0.075958	-0.722823	0.908290	-0.066360	-0.623926	1.117833	0.067765	-0.616675	1.137824	-0.034609	-0.574408	0.778492	0.223360				-0.544373	0.772481	-0.192098	-0.445723	0.496948	-0.111195	-0.483010	0.487930	0.266622	-0.461212	0.500798	0.234384	-0.281842	0.080921	0.187937	-0.267898	0.077329	0.144937	-0.269084	0.086332	-0.044369
15250	127.083333	-0.818697	0.713839	0.055150	-0.790031	0.727977	-0.077706	-0.751241	0.913086	0.075986	-0.722879	0.908258	-0.066316	-0.623947	1.117892	0.067862	-0.616721	1.137830	-0.034526	-0.574485	0.778468	0.223396				-0.544401	0.772494	-0.192062	-0.445730	0.496959	-0.111193	-0.483015	0.487925	0.266607	-0.461214	0.500774	0.234342	-0.282187	0.080901	0.187779	-0.268230	0.077294	0.144758	-0.268701	0.086371	-0.044387
15251	127.091667	-0.818739	0.713819	0.055129	-0.790122	0.727946	-0.077657	-0.751467	0.913175	0.076061	-0.722904	0.908281	-0.066299	-0.624002	1.117975	0.067968	-0.616754	1.137863	-0.034442	-0.574571	0.778434	0.223431				-0.544419	0.772508	-0.192035	-0.445727	0.496984	-0.111215	-0.483016	0.487924	0.266592	-0.461220	0.500753	0.234296	-0.282561	0.080862	0.187591	-0.268631	0.077235	0.144549	-0.268387	0.086364	-0.044393
15252	127.100000	-0.818728	0.713775	0.055105	-0.790205	0.727894	-0.077685	-0.751532	0.913135	0.076072	-0.722971	0.908240	-0.066278	-0.624079	1.118064	0.068077	-0.616781	1.137923	-0.034380	-0.574655	0.778407	0.223463				-0.544431	0.772527	-0.192005	-0.445734	0.497002	-0.111238	-0.483020	0.487914	0.266578	-0.461230	0.500720	0.234245	-0.282969	0.080835	0.187405	-0.269007	0.077161	0.144390	-0.268088	0.086360	-0.044396
15253	127.108333	-0.818739	0.713721	0.055077	-0.790250	0.727878	-0.077697	-0.751509	0.913029	0.076047	-0.723000	0.908258	-0.066245	-0.624104	1.118115	0.068130	-0.616749	1.137854	-0.034154	-0.574745	0.778381	0.223505				-0.544434	0.772542	-0.191970	-0.445744	0.497026	-0.111246	-0.483024	0.487907	0.266569	-0.461237	0.500683	0.234189	-0.283437	0.080819	0.187217	-0.269482	0.077049	0.144218	-0.267681	0.086437	-0.044303
15254	127.116667	-0.818750	0.713704	0.055076	-0.790296	0.727861	-0.077700	-0.751481	0.912929	0.076016	-0.723026	0.908281	-0.066219	-0.624147	1.118209	0.068234	-0.616790	1.137955	-0.034164	-0.574835	0.778361	0.223551				-0.544429	0.772561	-0.191929	-0.445754	0.497050	-0.111249	-0.483035	0.487901	0.266564	-0.461354	0.500938	0.234350	-0.283929	0.080804	0.187039	-0.269969	0.076965	0.144004	-0.267411	0.086471	-0.044284
15255	127.125000	-0.818756	0.713701	0.055086	-0.790292	0.727887	-0.077708	-0.751526	0.912909	0.076016	-0.723058	0.908300	-0.066213	-0.624182	1.118219	0.068268	-0.616796	1.137980	-0.034067	-0.574906	0.778345	0.223597				-0.544414	0.772574	-0.191886	-0.445765	0.497087	-0.111253	-0.483041	0.487896	0.266570	-0.461373	0.500880	0.234293	-0.284456	0.080777	0.186748	-0.270484	0.076877	0.143792	-0.267127	0.086497	-0.044268
15256	127.133333	-0.818727	0.713682	0.055082	-0.790362	0.727827	-0.077700	-0.751566	0.912888	0.076008	-0.723108	0.908276	-0.066249	-0.624218	1.118218	0.068294	-0.616840	1.138043	-0.034020	-0.574972	0.778334	0.223638				-0.544390	0.772588	-0.191841	-0.445778	0.497120	-0.111253	-0.483046	0.487885	0.266572	-0.461374	0.500798	0.234211	-0.285009	0.080776	0.186399	-0.271004	0.076807	0.143584	-0.266838	0.086518	-0.044273
15257	127.141667	-0.818719	0.713683	0.055081	-0.790390	0.727808	-0.077699	-0.751603	0.912874	0.075994	-0.723115	0.908318	-0.066217	-0.624230	1.118302	0.068338	-0.616900	1.138119	-0.033954	-0.575027	0.778321	0.223666				-0.544367	0.772590	-0.191800	-0.445789	0.497142	-0.111254	-0.483037	0.487872	0.266566	-0.461364	0.500752	0.234160	-0.285514	0.080797	0.186312	-0.271509	0.076737	0.143351	-0.266570	0.086570	-0.044239
15258	127.150000	-0.818714	0.713691	0.055079	-0.790346	0.727858	-0.077727	-0.751640	0.912864	0.075978	-0.723157	0.908295	-0.066268	-0.624279	1.118331	0.068390	-0.616959	1.138203	-0.033888	-0.575068	0.778311	0.223690				-0.544349	0.772582	-0.191755	-0.445809	0.497162	-0.111251	-0.483025	0.487864	0.266559	-0.461354	0.500703	0.234106	-0.286066	0.080801	0.185866	-0.272007	0.076646	0.143129	-0.266273	0.086624	-0.044234
15259	127.158333	-0.818696	0.713724	0.055089	-0.790395	0.727794	-0.077700	-0.751679	0.912849	0.075958	-0.723174	0.908299	-0.066285	-0.624348	1.118322	0.068410	-0.617004	1.138278	-0.033841	-0.575097	0.778300	0.223704				-0.544333	0.772591	-0.191731	-0.445815	0.497176	-0.111250	-0.483017	0.487857	0.266556	-0.461344	0.500648	0.234041	-0.286551	0.080844	0.185627	-0.272471	0.076577	0.142873	-0.266089	0.086611	-0.044251
15260	127.166667	-0.818659	0.713706	0.055052	-0.790456	0.727768	-0.077729	-0.751723	0.912835	0.075933	-0.723188	0.908302	-0.066308	-0.624414	1.118399	0.068444	-0.617059	1.138342	-0.033798	-0.575124	0.778290	0.223712				-0.544331	0.772595	-0.191721	-0.445823	0.497196	-0.111261	-0.483003	0.487843	0.266547	-0.461336	0.500606	0.233991	-0.286984	0.080796	0.185409	-0.272880	0.076560	0.142633	-0.265864	0.086647	-0.044266
15261	127.175000	-0.818656	0.713730	0.055032	-0.790476	0.727755	-0.077744	-0.751735	0.912820	0.075896	-0.723188	0.908316	-0.066311	-0.624486	1.118445	0.068445	-0.617134	1.138420	-0.033774	-0.575147	0.778280	0.223715				-0.544335	0.772598	-0.191719	-0.445835	0.497189	-0.111263	-0.482993	0.487826	0.266527	-0.461330	0.500580	0.233952	-0.287350	0.080889	0.185299	-0.273256	0.076528	0.142561	-0.265615	0.086698	-0.044288
15262	127.183333	-0.818808	0.713842	0.055113	-0.790546	0.727771	-0.077693	-0.751750	0.912828	0.075868	-0.723192	0.908347	-0.066317	-0.624574	1.118484	0.068453	-0.617249	1.138614	-0.033894	-0.575166	0.778269	0.223713				-0.544348	0.772596	-0.191727	-0.445844	0.497197	-0.111271	-0.482994	0.487820	0.266516	-0.461324	0.500563	0.233926	-0.287565	0.080908	0.185285	-0.273498	0.076581	0.142546	-0.265466	0.086694	-0.044299
15263	127.191667	-0.818679	0.713799	0.054974	-0.790498	0.727786	-0.077795	-0.751788	0.912824	0.075843	-0.723201	0.908352	-0.066360	-0.624667	1.118509	0.068454	-0.617301	1.138710	-0.033887	-0.575178	0.778269	0.223707				-0.544365	0.772606	-0.191747	-0.445848	0.497228	-0.111285	-0.482986	0.487817	0.266508	-0.461315	0.500548	0.233900	-0.287592	0.080939	0.185362	-0.273549	0.076577	0.142673	-0.265259	0.086757	-0.044295
15264	127.200000	-0.818707	0.713810	0.054919	-0.790546	0.727761	-0.077803	-0.751787	0.912820	0.075801	-0.723215	0.908348	-0.066400	-0.624750	1.118519	0.068443	-0.617345	1.138783	-0.033880	-0.575182	0.778274	0.223693				-0.544381	0.772615	-0.191779	-0.445853	0.497250	-0.111309	-0.482972	0.487816	0.266487	-0.461291	0.500536	0.233877	-0.287514	0.080929	0.185381	-0.273460	0.076651	0.142660	-0.265111	0.086797	-0.044330
15265	127.208333	-0.818761	0.713814	0.054871	-0.790489	0.727794	-0.077866	-0.751798	0.912820	0.075765	-0.723208	0.908379	-0.066412	-0.624812	1.118534	0.068413	-0.617390	1.138820	-0.033892	-0.575178	0.778279	0.223653				-0.544402	0.772612	-0.191808	-0.445861	0.497266	-0.111336	-0.482957	0.487820	0.266451	-0.461272	0.500537	0.233849	-0.287381	0.080989	0.185434	-0.273298	0.076656	0.142705	-0.265010	0.086817	-0.044356
15266	127.216667	-0.818832	0.713902	0.054828	-0.790566	0.727782	-0.077810	-0.751811	0.912818	0.075727	-0.723220	0.908372	-0.066464	-0.624877	1.118466	0.068375	-0.617434	1.138849	-0.033889	-0.575170	0.778293	0.223599				-0.544410	0.772616	-0.191849	-0.445872	0.497277	-0.111372	-0.482947	0.487836	0.266412	-0.461260	0.500558	0.233824	-0.287196	0.080982	0.185523	-0.273121	0.076653	0.142747	-0.264920	0.086824	-0.044347
15267	127.225000	-0.818797	0.713875	0.054747	-0.790527	0.727757	-0.077950	-0.751814	0.912811	0.075670	-0.723223	0.908370	-0.066506	-0.624980	1.118473	0.068400	-0.617455	1.138879	-0.033918	-0.575150	0.778310	0.223531				-0.544406	0.772617	-0.191881	-0.445878	0.497296	-0.111418	-0.482949	0.487853	0.266369	-0.461258	0.500571	0.233797	-0.287033	0.080945	0.185496	-0.272920	0.076668	0.142739	-0.264910	0.086825	-0.044400
15268	127.233333	-0.818895	0.713876	0.054756	-0.790491	0.727739	-0.078021	-0.751818	0.912791	0.075613	-0.723218	0.908354	-0.066560	-0.624999	1.118492	0.068360	-0.617453	1.138896	-0.033944	-0.575132	0.778322	0.223444				-0.544387	0.772614	-0.191923	-0.445891	0.497301	-0.111472	-0.482954	0.487865	0.266326	-0.461263	0.500584	0.233775	-0.286849	0.080931	0.185501	-0.272756	0.076635	0.142748	-0.264868	0.086846	-0.044425
15269	127.241667	-0.818916	0.713856	0.054700	-0.790420	0.727761	-0.078072	-0.751819	0.912765	0.075544	-0.723210	0.908336	-0.066627	-0.625029	1.118450	0.068331	-0.617444	1.138879	-0.033970	-0.575112	0.778315	0.223346				-0.544353	0.772609	-0.191970	-0.445908	0.497287	-0.111520	-0.482959	0.487865	0.266300	-0.461263	0.500594	0.233766	-0.286694	0.080908	0.185502	-0.272598	0.076594	0.142750	-0.264904	0.086820	-0.044450
15270	127.250000	-0.818729	0.713726	0.054558	-0.790395	0.727728	-0.078129	-0.751826	0.912742	0.075474	-0.723173	0.908351	-0.066689	-0.625073	1.118407	0.068307	-0.617447	1.138882	-0.034002	-0.575106	0.778309	0.223257				-0.544310	0.772610	-0.192016	-0.445912	0.497297	-0.111545	-0.482972	0.487877	0.266288	-0.461269	0.500608	0.233775	-0.286532	0.080922	0.185584	-0.272452	0.076585	0.142778	-0.264953	0.086780	-0.044444
15271	127.258333	-0.818767	0.713698	0.054574	-0.790458	0.727664	-0.078140	-0.751830	0.912713	0.075404	-0.723188	0.908300	-0.066750	-0.625119	1.118334	0.068246	-0.617457	1.138886	-0.034030	-0.575118	0.778294	0.223185				-0.544249	0.772607	-0.192071	-0.445916	0.497304	-0.111552	-0.482971	0.487883	0.266303	-0.461271	0.500616	0.233791	-0.286407	0.080886	0.185569	-0.272290	0.076576	0.142805	-0.264994	0.086828	-0.044446
15272	127.266667	-0.818804	0.713669	0.054612	-0.790402	0.727656	-0.078170	-0.751839	0.912686	0.075336	-0.723176	0.908283	-0.066813	-0.625110	1.118310	0.068159	-0.617457	1.138901	-0.034071	-0.575150	0.778283	0.223138				-0.544169	0.772605	-0.192134	-0.445918	0.497299	-0.111543	-0.482964	0.487889	0.266321	-0.461266	0.500624	0.233812	-0.286279	0.080865	0.185608	-0.272143	0.076597	0.142863	-0.265105	0.086820	-0.044453
15273	127.275000	-0.818727	0.713590	0.054574	-0.790363	0.727615	-0.078191	-0.751852	0.912661	0.075260	-0.723140	0.908307	-0.066877	-0.625174	1.118330	0.068150	-0.617469	1.138922	-0.034112	-0.575195	0.778274	0.223124				-0.544138	0.772595	-0.192176	-0.445912	0.497288	-0.111533	-0.482953	0.487893	0.266335	-0.461250	0.500630	0.233823	-0.286150	0.080837	0.185644	-0.272031	0.076565	0.142916	-0.265259	0.086775	-0.044432
15274	127.283333	-0.818634	0.713528	0.054536	-0.790339	0.727575	-0.078188	-0.751867	0.912653	0.075201	-0.723142	0.908266	-0.066974	-0.625199	1.118354	0.068094	-0.617473	1.138950	-0.034161	-0.575258	0.778270	0.223129				-0.544090	0.772599	-0.192217	-0.445905	0.497285	-0.111523	-0.482942	0.487898	0.266350	-0.461236	0.500631	0.233833	-0.286038	0.080809	0.185687	-0.271933	0.076496	0.142952	-0.265460	0.086745	-0.044429
15275	127.291667	-0.818687	0.713560	0.054585	-0.790342	0.727598	-0.078193	-0.751885	0.912649	0.075143	-0.723146	0.908268	-0.067008	-0.625184	1.118323	0.067994	-0.617477	1.138982	-0.034216	-0.575324	0.778270	0.223159				-0.544067	0.772586	-0.192280	-0.445892	0.497279	-0.111522	-0.482931	0.487897	0.266354	-0.461231	0.500638	0.233834	-0.285938	0.080775	0.185728	-0.271820	0.076530	0.143005	-0.265643	0.086716	-0.044411
15276	127.300000	-0.818762	0.713642	0.054630	-0.790326	0.727570	-0.078203	-0.751900	0.912652	0.075083	-0.723131	0.908234	-0.067082	-0.625199	1.118357	0.067932	-0.617455	1.139007	-0.034321	-0.575388	0.778265	0.223180				-0.544061	0.772573	-0.192338	-0.445886	0.497258	-0.111534	-0.482926	0.487893	0.266354	-0.461229	0.500640	0.233835	-0.285850	0.080725	0.185772	-0.271711	0.076525	0.143029	-0.265866	0.086678	-0.044410
15277	127.308333	-0.818735	0.713627	0.054557	-0.790280	0.727612	-0.078228	-0.751917	0.912667	0.075024	-0.723116	0.908239	-0.067113	-0.625220	1.118351	0.067854	-0.617439	1.139023	-0.034397	-0.575435	0.778271	0.223192				-0.544064	0.772552	-0.192392	-0.445885	0.497213	-0.111541	-0.482928	0.487887	0.266348	-0.461231	0.500635	0.233830	-0.285741	0.080699	0.185853	-0.271626	0.076502	0.143063	-0.266119	0.086642	-0.044418
15278	127.316667	-0.818681	0.713634	0.054471	-0.790390	0.727605	-0.078214	-0.751933	0.912691	0.074972	-0.723121	0.908206	-0.067183	-0.625199	1.118386	0.067778	-0.617365	1.138931	-0.034315	-0.575470	0.778271	0.223185				-0.544077	0.772536	-0.192445	-0.445884	0.497185	-0.111553	-0.482935	0.487881	0.266343	-0.461242	0.500630	0.233832	-0.285631	0.080661	0.185910	-0.271531	0.076483	0.143115	-0.266358	0.086629	-0.044446
15279	127.325000	-0.818803	0.713713	0.054486	-0.790379	0.727596	-0.078237	-0.751945	0.912721	0.074922	-0.723109	0.908203	-0.067224	-0.625196	1.118411	0.067673	-0.617382	1.139005	-0.034488	-0.575478	0.778277	0.223164				-0.544103	0.772523	-0.192484	-0.445888	0.497166	-0.111573	-0.482949	0.487884	0.266343	-0.461250	0.500638	0.233839	-0.285471	0.080640	0.186147	-0.271401	0.076474	0.143171	-0.266737	0.086581	-0.044468
15280	127.333333	-0.818931	0.713821	0.054517	-0.790318	0.727641	-0.078227	-0.751954	0.912758	0.074882	-0.723074	0.908232	-0.067217	-0.625183	1.118429	0.067590	-0.617324	1.138944	-0.034474	-0.575457	0.778285	0.223122				-0.544132	0.772509	-0.192517	-0.445895	0.497141	-0.111583	-0.482964	0.487886	0.266342	-0.461261	0.500649	0.233851	-0.285313	0.080583	0.186156	-0.271227	0.076468	0.143232	-0.267099	0.086574	-0.044504
15281	127.341667	-0.818889	0.713809	0.054394	-0.790330	0.727652	-0.078280	-0.751959	0.912807	0.074854	-0.723068	0.908238	-0.067257	-0.625146	1.118436	0.067526	-0.617329	1.139010	-0.034627	-0.575417	0.778304	0.223076				-0.544154	0.772508	-0.192539	-0.445904	0.497124	-0.111588	-0.482972	0.487901	0.266344	-0.461268	0.500662	0.233863	-0.285075	0.080575	0.186256	-0.270995	0.076491	0.143303	-0.267616	0.086523	-0.044611
15282	127.350000	-0.818873	0.713820	0.054368	-0.790402	0.727689	-0.078257	-0.751959	0.912857	0.074838	-0.723058	0.908245	-0.067282	-0.625122	1.118470	0.067472	-0.617300	1.138969	-0.034614	-0.575360	0.778323	0.223022				-0.544174	0.772510	-0.192548	-0.445905	0.497126	-0.111595	-0.482986	0.487920	0.266346	-0.461273	0.500682	0.233874	-0.284837	0.080560	0.186310	-0.270735	0.076514	0.143385	-0.268084	0.086512	-0.044631
15283	127.358333	-0.818959	0.713879	0.054362	-0.790360	0.727705	-0.078268	-0.751953	0.912903	0.074832	-0.723037	0.908260	-0.067279	-0.625088	1.118576	0.067441	-0.617303	1.138970	-0.034688	-0.575296	0.778346	0.222980				-0.544179	0.772511	-0.192552	-0.445908	0.497108	-0.111596	-0.482991	0.487929	0.266345	-0.461283	0.500710	0.233902	-0.284544	0.080558	0.186394	-0.270436	0.076579	0.143467	-0.268571	0.086510	-0.044651
15284	127.366667	-0.818981	0.713893	0.054350	-0.790295	0.727762	-0.078233	-0.751948	0.912945	0.074833	-0.722996	0.908303	-0.067234	-0.625046	1.118650	0.067391	-0.617283	1.138976	-0.034750	-0.575229	0.778367	0.222947				-0.544170	0.772508	-0.192557	-0.445914	0.497068	-0.111608	-0.482995	0.487938	0.266341	-0.461286	0.500740	0.233933	-0.284232	0.080556	0.186487	-0.270122	0.076624	0.143564	-0.269143	0.086472	-0.044658
15285	127.375000	-0.818998	0.713890	0.054336	-0.790318	0.727737	-0.078266	-0.751936	0.912993	0.074838	-0.723003	0.908279	-0.067273	-0.625011	1.118691	0.067362	-0.617296	1.139075	-0.034953	-0.575170	0.778380	0.222921				-0.544150	0.772500	-0.192576	-0.445912	0.497013	-0.111631	-0.482996	0.487945	0.266338	-0.461288	0.500763	0.233944	-0.283916	0.080585	0.186616	-0.269810	0.076675	0.143687	-0.269690	0.086454	-0.044684
15286	127.383333	-0.819013	0.713875	0.054325	-0.790271	0.727725	-0.078268	-0.751936	0.913018	0.074845	-0.722984	0.908276	-0.067268	-0.624961	1.118729	0.067321	-0.617208	1.138936	-0.034867	-0.575120	0.778392	0.222906				-0.544119	0.772480	-0.192611	-0.445907	0.496940	-0.111654	-0.482996	0.487947	0.266331	-0.461291	0.500785	0.233961	-0.283583	0.080641	0.186819	-0.269492	0.076741	0.143838	-0.270245	0.086438	-0.044707
15287	127.391667	-0.819099	0.713875	0.054363	-0.790200	0.727744	-0.078278	-0.751917	0.913056	0.074855	-0.722958	0.908262	-0.067261	-0.624886	1.118760	0.067285	-0.617153	1.138897	-0.034937	-0.575095	0.778394	0.222904				-0.544083	0.772480	-0.192626	-0.445895	0.496849	-0.111684	-0.482998	0.487949	0.266329	-0.461298	0.500828	0.234003	-0.283264	0.080646	0.186952	-0.269157	0.076843	0.143971	-0.270885	0.086412	-0.044724
15288	127.400000	-0.819055	0.713824	0.054311	-0.790175	0.727735	-0.078276	-0.751904	0.913078	0.074860	-0.722910	0.908293	-0.067214	-0.624804	1.118788	0.067243	-0.617140	1.138960	-0.035137	-0.575076	0.778404	0.222910				-0.544047	0.772462	-0.192662	-0.445877	0.496768	-0.111719	-0.482998	0.487953	0.266329	-0.461298	0.500872	0.234048	-0.282945	0.080660	0.187104	-0.268872	0.076909	0.144137	-0.271511	0.086404	-0.044742
15289	127.408333	-0.819077	0.713817	0.054303	-0.790230	0.727717	-0.078236	-0.751903	0.913087	0.074863	-0.722907	0.908268	-0.067229	-0.624739	1.118787	0.067182	-0.617100	1.138931	-0.035194	-0.575078	0.778409	0.222919				-0.544022	0.772452	-0.192692	-0.445856	0.496689	-0.111730	-0.482999	0.487961	0.266335	-0.461294	0.500934	0.234109	-0.282650	0.080741	0.187311	-0.268577	0.076991	0.144298	-0.272102	0.086410	-0.044751
15290	127.416667	-0.819099	0.713808	0.054315	-0.790233	0.727744	-0.078198	-0.751890	0.913106	0.074871	-0.722903	0.908253	-0.067234	-0.624623	1.118823	0.067130	-0.617055	1.138895	-0.035236	-0.575088	0.778415	0.222929				-0.544002	0.772443	-0.192726	-0.445835	0.496622	-0.111742	-0.483000	0.487974	0.266346	-0.461291	0.500967	0.234150	-0.282373	0.080781	0.187484	-0.268310	0.077151	0.144352	-0.272649	0.086461	-0.044708
15291	127.425000	-0.819192	0.713859	0.054400	-0.790207	0.727817	-0.078143	-0.751864	0.913144	0.074889	-0.722866	0.908296	-0.067173	-0.624548	1.118850	0.067101	-0.617022	1.138855	-0.035275	-0.575099	0.778420	0.222932				-0.543996	0.772441	-0.192747	-0.445815	0.496569	-0.111739	-0.483003	0.487978	0.266362	-0.461236	0.500851	0.234096	-0.282092	0.080809	0.187630	-0.268027	0.077168	0.144641	-0.273183	0.086576	-0.044640
15292	127.433333	-0.819149	0.713840	0.054399	-0.790289	0.727822	-0.078011	-0.751859	0.913173	0.074904	-0.722858	0.908311	-0.067153	-0.624477	1.118818	0.067069	-0.616999	1.138846	-0.035310	-0.575107	0.778427	0.222937				-0.543991	0.772444	-0.192768	-0.445788	0.496525	-0.111740	-0.483007	0.487984	0.266384	-0.461186	0.500744	0.234049	-0.281825	0.080857	0.187784	-0.267787	0.077246	0.144810	-0.273727	0.086529	-0.044568
15293	127.441667	-0.819149	0.713859	0.054449	-0.790275	0.727864	-0.078043	-0.751843	0.913187	0.074928	-0.722878	0.908296	-0.067150	-0.624406	1.118934	0.067105	-0.616947	1.138775	-0.035258	-0.575106	0.778434	0.222948				-0.543988	0.772448	-0.192779	-0.445769	0.496489	-0.111740	-0.483005	0.487982	0.266405	-0.461183	0.500765	0.234094	-0.281597	0.080899	0.187917	-0.267576	0.077307	0.144939	-0.274126	0.086680	-0.044620
15294	127.450000	-0.819145	0.713876	0.054516	-0.790254	0.727940	-0.077960	-0.751826	0.913195	0.074952	-0.722870	0.908313	-0.067099	-0.624341	1.118978	0.067107	-0.616966	1.138823	-0.035362	-0.575103	0.778436	0.222953				-0.543988	0.772449	-0.192781	-0.445738	0.496470	-0.111746	-0.483005	0.487979	0.266423	-0.461179	0.500780	0.234139	-0.281397	0.080929	0.188026	-0.267380	0.077367	0.145053	-0.274403	0.086694	-0.044603
15295	127.458333	-0.819197	0.713945	0.054641	-0.790223	0.727984	-0.077964	-0.751805	0.913198	0.074985	-0.722819	0.908297	-0.067062	-0.624266	1.119006	0.067066	-0.616959	1.138795	-0.035372	-0.575087	0.778441	0.222962				-0.543991	0.772454	-0.192777	-0.445721	0.496425	-0.111729	-0.483000	0.487973	0.266446	-0.461174	0.500795	0.234186	-0.281222	0.080913	0.188087	-0.267210	0.077407	0.145137	-0.274422	0.086777	-0.044673
15296	127.466667	-0.819094	0.713888	0.054649	-0.790250	0.727942	-0.077882	-0.751785	0.913198	0.075024	-0.722832	0.908234	-0.067077	-0.624197	1.119045	0.067066	-0.616880	1.138669	-0.035232	-0.575067	0.778450	0.222978				-0.543999	0.772449	-0.192769	-0.445691	0.496414	-0.111714	-0.482996	0.487970	0.266466	-0.461162	0.500805	0.234234	-0.281087	0.080981	0.188191	-0.267070	0.077356	0.145348	-0.274381	0.086679	-0.044730
15297	127.475000	-0.819059	0.713905	0.054725	-0.790253	0.727969	-0.077820	-0.751751	0.913191	0.075065	-0.722802	0.908229	-0.067006	-0.624131	1.119078	0.067077	-0.616897	1.138750	-0.035316	-0.575043	0.778457	0.223004				-0.544006	0.772433	-0.192770	-0.445665	0.496414	-0.111669	-0.482990	0.487971	0.266500	-0.461166	0.500830	0.234284	-0.280968	0.081009	0.188242	-0.266943	0.077471	0.145255	-0.274130	0.086700	-0.044736
15298	127.483333	-0.819032	0.713889	0.054792	-0.790164	0.728047	-0.077783	-0.751716	0.913179	0.075115	-0.722798	0.908188	-0.066927	-0.624057	1.119106	0.067096	-0.616924	1.138778	-0.035389	-0.575017	0.778462	0.223033				-0.544019	0.772431	-0.192746	-0.445653	0.496441	-0.111603	-0.482991	0.487975	0.266538	-0.461166	0.500844	0.234336	-0.280863	0.080974	0.188246	-0.266835	0.077501	0.145287	-0.273899	0.086564	-0.044687
15299	127.491667	-0.818985	0.713881	0.054854	-0.790142	0.728031	-0.077740	-0.751677	0.913168	0.075170	-0.722746	0.908202	-0.066882	-0.623986	1.119124	0.067123	-0.616906	1.138757	-0.035375	-0.574988	0.778469	0.223068				-0.544032	0.772432	-0.192693	-0.445656	0.496492	-0.111528	-0.482986	0.487972	0.266574	-0.461167	0.500862	0.234386	-0.280824	0.081024	0.188309	-0.266787	0.077514	0.145315	-0.273493	0.086512	-0.044526
15300	127.500000	-0.818882	0.713825	0.054887	-0.790165	0.727967	-0.077642	-0.751640	0.913165	0.075229	-0.722758	0.908151	-0.066816	-0.623916	1.119134	0.067157	-0.616892	1.138764	-0.035359	-0.574955	0.778480	0.223115				-0.544058	0.772421	-0.192635	-0.445664	0.496560	-0.111451	-0.482980	0.487975	0.266604	-0.461166	0.500870	0.234420	-0.280773	0.080969	0.188296	-0.266754	0.077517	0.145331	-0.273174	0.086403	-0.044470
15301	127.508333	-0.818838	0.713819	0.054935	-0.790097	0.727983	-0.077605	-0.751606	0.913161	0.075295	-0.722739	0.908139	-0.066750	-0.623849	1.119149	0.067199	-0.616899	1.138723	-0.035318	-0.574923	0.778485	0.223165				-0.544096	0.772431	-0.192548	-0.445673	0.496617	-0.111379	-0.482982	0.487972	0.266630	-0.461166	0.500876	0.234449	-0.280779	0.080965	0.188320	-0.266752	0.077517	0.145352	-0.272745	0.086419	-0.044434
15302	127.516667	-0.818800	0.713808	0.054977	-0.790091	0.727925	-0.077542	-0.751575	0.913159	0.075368	-0.722695	0.908159	-0.066688	-0.623823	1.119197	0.067277	-0.616904	1.138688	-0.035281	-0.574891	0.778488	0.223215				-0.544145	0.772434	-0.192464	-0.445677	0.496663	-0.111317	-0.482979	0.487964	0.266645	-0.461169	0.500872	0.234457	-0.280789	0.080961	0.188308	-0.266772	0.077519	0.145348	-0.272341	0.086347	-0.044420
15303	127.525000	-0.818767	0.713820	0.055020	-0.790024	0.727926	-0.077523	-0.751696	0.913290	0.075493	-0.722694	0.908128	-0.066623	-0.623771	1.119189	0.067305	-0.616916	1.138671	-0.035246	-0.574861	0.778485	0.223262				-0.544205	0.772430	-0.192377	-0.445677	0.496710	-0.111285	-0.482978	0.487957	0.266654	-0.461169	0.500871	0.234470	-0.280864	0.080969	0.188322	-0.266866	0.077480	0.145361	-0.271920	0.086320	-0.044390
15304	127.533333	-0.818722	0.713777	0.055013	-0.790026	0.727858	-0.077504	-0.751672	0.913292	0.075555	-0.722701	0.908100	-0.066562	-0.623737	1.119180	0.067375	-0.616875	1.138530	-0.035042	-0.574836	0.778482	0.223301				-0.544256	0.772424	-0.192305	-0.445675	0.496747	-0.111256	-0.482976	0.487952	0.266661	-0.461172	0.500867	0.234466	-0.280957	0.080978	0.188319	-0.266946	0.077466	0.145340	-0.271489	0.086307	-0.044377
15305	127.541667	-0.818682	0.713765	0.055008	-0.789960	0.727861	-0.077541	-0.751653	0.913278	0.075616	-0.722662	0.908118	-0.066496	-0.623714	1.119217	0.067436	-0.616879	1.138544	-0.035009	-0.574811	0.778474	0.223332				-0.544328	0.772421	-0.192231	-0.445663	0.496785	-0.111243	-0.482978	0.487943	0.266658	-0.461182	0.500863	0.234461	-0.281052	0.080942	0.188263	-0.267061	0.077441	0.145305	-0.271041	0.086293	-0.044373
15306	127.550000	-0.818658	0.713753	0.054987	-0.789977	0.727800	-0.077520	-0.751636	0.913267	0.075669	-0.722681	0.908065	-0.066459	-0.623680	1.119265	0.067500	-0.616944	1.138630	-0.035120	-0.574791	0.778462	0.223354				-0.544374	0.772433	-0.192187	-0.445655	0.496811	-0.111232	-0.482982	0.487935	0.266654	-0.461185	0.500847	0.234447	-0.281174	0.080880	0.188217	-0.267184	0.077422	0.145259	-0.270643	0.086277	-0.044386
15307	127.558333	-0.818649	0.713742	0.054952	-0.789941	0.727814	-0.077533	-0.751624	0.913253	0.075712	-0.722659	0.908076	-0.066398	-0.623632	1.119232	0.067547	-0.616894	1.138497	-0.034888	-0.574771	0.778448	0.223371				-0.544397	0.772439	-0.192158	-0.445651	0.496838	-0.111214	-0.482987	0.487937	0.266652	-0.461190	0.500841	0.234436	-0.281320	0.080907	0.188197	-0.267331	0.077401	0.145194	-0.270256	0.086273	-0.044401
15308	127.566667	-0.818643	0.713739	0.054914	-0.789959	0.727792	-0.077549	-0.751611	0.913240	0.075747	-0.722666	0.908056	-0.066376	-0.623608	1.119221	0.067633	-0.616913	1.138501	-0.034782	-0.574759	0.778438	0.223384				-0.544405	0.772449	-0.192143	-0.445641	0.496878	-0.111210	-0.482999	0.487815	0.266540	-0.461195	0.500834	0.234416	-0.281463	0.080898	0.188139	-0.267491	0.077369	0.145137	-0.269848	0.086300	-0.044424
15309	127.575000	-0.818716	0.713782	0.054927	-0.789928	0.727841	-0.077594	-0.751605	0.913231	0.075771	-0.722640	0.908078	-0.066329	-0.623567	1.119266	0.067721	-0.616942	1.138503	-0.034714	-0.574759	0.778431	0.223396				-0.544393	0.772466	-0.192134	-0.445638	0.496916	-0.111207	-0.482993	0.487942	0.266641	-0.461191	0.500824	0.234403	-0.281621	0.080874	0.188049	-0.267653	0.077350	0.145063	-0.269510	0.086343	-0.044471
15310	127.583333	-0.818636	0.713752	0.054847	-0.789937	0.727861	-0.077605	-0.751595	0.913213	0.075786	-0.722601	0.908112	-0.066284	-0.623548	1.119308	0.067820	-0.616952	1.138497	-0.034627	-0.574769	0.778422	0.223420				-0.544374	0.772484	-0.192135	-0.445640	0.496944	-0.111203	-0.482997	0.487938	0.266632	-0.461196	0.500811	0.234382	-0.281800	0.080883	0.187988	-0.267834	0.077331	0.144982	-0.269149	0.086307	-0.044394
15311	127.591667	-0.818651	0.713762	0.054815	-0.789997	0.727836	-0.077595	-0.751436	0.913070	0.075728	-0.722612	0.908085	-0.066309	-0.623502	1.119286	0.067891	-0.616945	1.138494	-0.034522	-0.574794	0.778411	0.223441				-0.544337	0.772497	-0.192143	-0.445642	0.496976	-0.111207	-0.482998	0.487937	0.266624	-0.461191	0.500794	0.234360	-0.282028	0.080873	0.187892	-0.268045	0.077311	0.144852	-0.268773	0.086337	-0.044381
15312	127.600000	-0.818646	0.713767	0.054788	-0.790016	0.727850	-0.077613	-0.751429	0.913064	0.075719	-0.722560	0.908135	-0.066317	-0.623485	1.119301	0.068009	-0.616948	1.138501	-0.034446	-0.574830	0.778403	0.223465				-0.544277	0.772514	-0.192149	-0.445659	0.496998	-0.111213	-0.483003	0.487933	0.266619	-0.461200	0.500783	0.234339	-0.282283	0.080856	0.187769	-0.268338	0.077205	0.144792	-0.268416	0.086361	-0.044370
15313	127.608333	-0.818694	0.713813	0.054813	-0.790032	0.727855	-0.077636	-0.751500	0.913125	0.075720	-0.722545	0.908147	-0.066316	-0.623461	1.119318	0.068076	-0.616946	1.138495	-0.034380	-0.574881	0.778392	0.223486				-0.544248	0.772523	-0.192146	-0.445669	0.497024	-0.111230	-0.483006	0.487923	0.266604	-0.461202	0.500762	0.234308	-0.282567	0.080830	0.187630	-0.268599	0.077233	0.144545	-0.268114	0.086364	-0.044346
15314	127.616667	-0.818607	0.713777	0.054733	-0.790003	0.727886	-0.077686	-0.751576	0.913189	0.075715	-0.722496	0.908187	-0.066330	-0.623437	1.119253	0.068120	-0.616934	1.138491	-0.034325	-0.574944	0.778379	0.223501				-0.544176	0.772545	-0.192158	-0.445692	0.497037	-0.111240	-0.483011	0.487914	0.266593	-0.461213	0.500736	0.234276	-0.282884	0.080800	0.187482	-0.268927	0.077195	0.144330	-0.267722	0.086407	-0.044256
15315	127.625000	-0.818594	0.713762	0.054697	-0.790026	0.727866	-0.077699	-0.751416	0.913053	0.075604	-0.722485	0.908179	-0.066408	-0.623416	1.119233	0.068158	-0.616884	1.138503	-0.034252	-0.575017	0.778352	0.223513				-0.544127	0.772556	-0.192150	-0.445715	0.497058	-0.111239	-0.483019	0.487908	0.266589	-0.461218	0.500709	0.234236	-0.283249	0.080788	0.187309	-0.269284	0.077049	0.144306	-0.267388	0.086459	-0.044242
15316	127.633333	-0.818721	0.713837	0.054773	-0.789999	0.727890	-0.077770	-0.751415	0.913054	0.075542	-0.722447	0.908225	-0.066466	-0.623390	1.119243	0.068213	-0.616840	1.138521	-0.034213	-0.575093	0.778333	0.223518				-0.544076	0.772564	-0.192132	-0.445738	0.497090	-0.111246	-0.483029	0.487904	0.266581	-0.461334	0.500963	0.234398	-0.283654	0.080800	0.187173	-0.269683	0.076971	0.144152	-0.267114	0.086468	-0.044221
15317	127.641667	-0.818705	0.713832	0.054729	-0.790029	0.727857	-0.077782	-0.751415	0.913048	0.075477	-0.722417	0.908254	-0.066507	-0.623391	1.119210	0.068240	-0.616801	1.138510	-0.034173	-0.575162	0.778312	0.223518				-0.544030	0.772584	-0.192120	-0.445756	0.497116	-0.111245	-0.483033	0.487905	0.266576	-0.461347	0.500923	0.234337	-0.284098	0.080770	0.186962	-0.270120	0.076902	0.143968	-0.266815	0.086490	-0.044215
15318	127.650000	-0.818550	0.713747	0.054592	-0.790080	0.727773	-0.077780	-0.751415	0.913053	0.075411	-0.722429	0.908234	-0.066573	-0.623368	1.119121	0.068229	-0.616750	1.138532	-0.034148	-0.575226	0.778288	0.223518				-0.543984	0.772592	-0.192107	-0.445774	0.497160	-0.111251	-0.483039	0.487899	0.266571	-0.461355	0.500849	0.234248	-0.284563	0.080754	0.186725	-0.270593	0.076823	0.143792	-0.266528	0.086516	-0.044202
15319	127.658333	-0.818671	0.713808	0.054655	-0.790103	0.727798	-0.077793	-0.751419	0.913050	0.075348	-0.722385	0.908288	-0.066629	-0.623377	1.119113	0.068254	-0.616700	1.138546	-0.034130	-0.575281	0.778269	0.223524				-0.543955	0.772607	-0.192112	-0.445793	0.497183	-0.111240	-0.483051	0.487890	0.266560	-0.461367	0.500797	0.234182	-0.285056	0.080768	0.186458	-0.271057	0.076780	0.143593	-0.266226	0.086589	-0.044197
15320	127.666667	-0.818685	0.713844	0.054638	-0.790118	0.727800	-0.077810	-0.751420	0.913038	0.075278	-0.722370	0.908308	-0.066672	-0.623381	1.119109	0.068278	-0.616642	1.138566	-0.034115	-0.575321	0.778258	0.223531				-0.543925	0.772615	-0.192121	-0.445806	0.497214	-0.111242	-0.483062	0.487884	0.266552	-0.461376	0.500770	0.234148	-0.285526	0.080813	0.186352	-0.271507	0.076726	0.143367	-0.265997	0.086619	-0.044217
15321	127.675000	-0.818606	0.713808	0.054546	-0.790146	0.727788	-0.077842	-0.751425	0.913037	0.075228	-0.722354	0.908318	-0.066711	-0.623353	1.119075	0.068258	-0.616586	1.138605	-0.034138	-0.575337	0.778248	0.223524				-0.543905	0.772619	-0.192153	-0.445817	0.497242	-0.111254	-0.483061	0.487870	0.266538	-0.461380	0.500706	0.234081	-0.286036	0.080811	0.185911	-0.271978	0.076641	0.143164	-0.265762	0.086663	-0.044239
15322	127.683333	-0.818543	0.713792	0.054467	-0.790186	0.727723	-0.077910	-0.751430	0.913027	0.075180	-0.722372	0.908292	-0.066745	-0.623316	1.119038	0.068237	-0.616488	1.138598	-0.034082	-0.575339	0.778240	0.223515				-0.543893	0.772619	-0.192188	-0.445828	0.497262	-0.111267	-0.483057	0.487861	0.266522	-0.461379	0.500657	0.234014	-0.286487	0.080841	0.185684	-0.272393	0.076586	0.142872	-0.265543	0.086706	-0.044278
15323	127.691667	-0.818547	0.713817	0.054428	-0.790207	0.727710	-0.077941	-0.751435	0.913022	0.075140	-0.722332	0.908332	-0.066784	-0.623297	1.119016	0.068242	-0.616419	1.138622	-0.034081	-0.575326	0.778235	0.223497				-0.543887	0.772620	-0.192223	-0.445832	0.497283	-0.111288	-0.483047	0.487845	0.266504	-0.461370	0.500623	0.233966	-0.286917	0.080871	0.185457	-0.272792	0.076550	0.142679	-0.265284	0.086788	-0.044300
15324	127.700000	-0.818683	0.713889	0.054480	-0.790193	0.727745	-0.077952	-0.751434	0.913023	0.075101	-0.722325	0.908342	-0.066814	-0.623293	1.119026	0.068237	-0.616356	1.138661	-0.034076	-0.575312	0.778234	0.223479				-0.543890	0.772625	-0.192253	-0.445834	0.497307	-0.111313	-0.483036	0.487838	0.266489	-0.461363	0.500601	0.233927	-0.287272	0.080915	0.185315	-0.273152	0.076514	0.142589	-0.265120	0.086816	-0.044340
15325	127.708333	-0.818689	0.713918	0.054441	-0.790208	0.727715	-0.078009	-0.751437	0.913031	0.075059	-0.722322	0.908346	-0.066875	-0.623304	1.119069	0.068237	-0.616329	1.138790	-0.034182	-0.575298	0.778230	0.223464				-0.543906	0.772629	-0.192286	-0.445840	0.497320	-0.111337	-0.483022	0.487833	0.266477	-0.461364	0.500687	0.233988	-0.287494	0.080984	0.185315	-0.273387	0.076522	0.142656	-0.265001	0.086801	-0.044350
15326	127.716667	-0.818554	0.713872	0.054299	-0.790235	0.727691	-0.078050	-0.751431	0.913031	0.075016	-0.722296	0.908391	-0.066892	-0.623298	1.119078	0.068202	-0.616293	1.138919	-0.034266	-0.575283	0.778227	0.223451				-0.543911	0.772626	-0.192307	-0.445837	0.497329	-0.111358	-0.483003	0.487837	0.266463	-0.461357	0.500778	0.234050	-0.287555	0.080918	0.185339	-0.273492	0.076630	0.142618	-0.264870	0.086841	-0.044380
15327	127.725000	-0.818624	0.713917	0.054298	-0.790194	0.727742	-0.078068	-0.751416	0.913041	0.074974	-0.722290	0.908404	-0.066931	-0.623292	1.119142	0.068184	-0.616175	1.138902	-0.034119	-0.575270	0.778227	0.223442				-0.543923	0.772625	-0.192327	-0.445841	0.497339	-0.111377	-0.482984	0.487841	0.266448	-0.461334	0.500783	0.234035	-0.287497	0.080962	0.185430	-0.273430	0.076653	0.142682	-0.264788	0.086845	-0.044384
15328	127.733333	-0.818702	0.713993	0.054310	-0.790207	0.727722	-0.078088	-0.751400	0.913047	0.074935	-0.722290	0.908417	-0.066966	-0.623298	1.119223	0.068164	-0.616118	1.138981	-0.034134	-0.575257	0.778242	0.223433				-0.543936	0.772630	-0.192352	-0.445837	0.497344	-0.111393	-0.482963	0.487843	0.266428	-0.461310	0.500783	0.234022	-0.287375	0.080980	0.185478	-0.273290	0.076662	0.142752	-0.264775	0.086809	-0.044397
15329	127.741667	-0.818549	0.713926	0.054150	-0.790214	0.727696	-0.078175	-0.751392	0.913059	0.074906	-0.722309	0.908394	-0.067020	-0.623269	1.119264	0.068120	-0.616045	1.139047	-0.034146	-0.575233	0.778263	0.223409				-0.543940	0.772625	-0.192384	-0.445835	0.497342	-0.111425	-0.482951	0.487853	0.266396	-0.461275	0.500682	0.233905	-0.287197	0.080951	0.185524	-0.273119	0.076630	0.142786	-0.264754	0.086814	-0.044405
15330	127.750000	-0.818544	0.713930	0.054090	-0.790214	0.727660	-0.078233	-0.751360	0.913052	0.074869	-0.722288	0.908415	-0.067022	-0.623266	1.119293	0.068105	-0.615990	1.139097	-0.034157	-0.575203	0.778289	0.223364				-0.543938	0.772619	-0.192424	-0.445834	0.497336	-0.111455	-0.482951	0.487858	0.266351	-0.461252	0.500585	0.233791	-0.287003	0.080953	0.185591	-0.272909	0.076636	0.142777	-0.264720	0.086853	-0.044403
15331	127.758333	-0.818582	0.713960	0.054085	-0.790226	0.727657	-0.078282	-0.751331	0.913040	0.074836	-0.722291	0.908408	-0.067052	-0.623252	1.119349	0.068089	-0.615941	1.139152	-0.034193	-0.575155	0.778311	0.223302				-0.543942	0.772615	-0.192466	-0.445837	0.497325	-0.111483	-0.482958	0.487867	0.266318	-0.461259	0.500597	0.233774	-0.286826	0.080905	0.185552	-0.272735	0.076605	0.142780	-0.264776	0.086852	-0.044417
15332	127.766667	-0.818486	0.713911	0.053989	-0.790140	0.727658	-0.078340	-0.751298	0.913013	0.074803	-0.722290	0.908390	-0.067077	-0.623222	1.119370	0.068025	-0.615917	1.139222	-0.034281	-0.575102	0.778329	0.223221				-0.543945	0.772603	-0.192513	-0.445856	0.497322	-0.111515	-0.482966	0.487870	0.266292	-0.461265	0.500610	0.233766	-0.286647	0.080912	0.185598	-0.272612	0.076505	0.142843	-0.264859	0.086840	-0.044425
15333	127.775000	-0.818457	0.713874	0.053938	-0.790136	0.727569	-0.078385	-0.751266	0.912977	0.074761	-0.722290	0.908341	-0.067153	-0.623189	1.119392	0.067995	-0.615875	1.139302	-0.034366	-0.575044	0.778322	0.223127				-0.543951	0.772608	-0.192580	-0.445860	0.497324	-0.111538	-0.482971	0.487875	0.266279	-0.461266	0.500609	0.233761	-0.286497	0.080881	0.185597	-0.272404	0.076560	0.142819	-0.264997	0.086797	-0.044417
15334	127.783333	-0.818416	0.713835	0.053908	-0.790121	0.727532	-0.078407	-0.751233	0.912928	0.074720	-0.722293	0.908315	-0.067189	-0.623145	1.119402	0.067957	-0.615827	1.139353	-0.034479	-0.574989	0.778308	0.223037				-0.543960	0.772597	-0.192648	-0.445867	0.497318	-0.111558	-0.482975	0.487884	0.266279	-0.461264	0.500615	0.233763	-0.286352	0.080844	0.185600	-0.272263	0.076534	0.142913	-0.265126	0.086798	-0.044415
15335	127.791667	-0.818519	0.713860	0.053993	-0.790083	0.727514	-0.078428	-0.751201	0.912879	0.074685	-0.722291	0.908304	-0.067205	-0.623093	1.119424	0.067953	-0.615774	1.139372	-0.034497	-0.574947	0.778298	0.222973				-0.543979	0.772584	-0.192711	-0.445872	0.497307	-0.111569	-0.482975	0.487890	0.266296	-0.461263	0.500622	0.233780	-0.286199	0.080824	0.185635	-0.272092	0.076526	0.142943	-0.265337	0.086763	-0.044416
15336	127.800000	-0.818352	0.713760	0.053901	-0.790092	0.727461	-0.078432	-0.751162	0.912845	0.074657	-0.722326	0.908242	-0.067251	-0.623020	1.119401	0.067891	-0.615721	1.139395	-0.034530	-0.574915	0.778290	0.222936				-0.544005	0.772570	-0.192772	-0.445866	0.497313	-0.111584	-0.482973	0.487891	0.266309	-0.461256	0.500620	0.233801	-0.286045	0.080795	0.185690	-0.271942	0.076500	0.142997	-0.265588	0.086699	-0.044442
15337	127.808333	-0.818330	0.713746	0.053911	-0.790087	0.727448	-0.078438	-0.751122	0.912820	0.074633	-0.722299	0.908264	-0.067276	-0.622944	1.119406	0.067881	-0.615671	1.139399	-0.034574	-0.574897	0.778294	0.222936				-0.544044	0.772536	-0.192839	-0.445862	0.497300	-0.111598	-0.482959	0.487892	0.266325	-0.461245	0.500626	0.233819	-0.285883	0.080770	0.185775	-0.271749	0.076521	0.143021	-0.265812	0.086661	-0.044424
15338	127.816667	-0.818321	0.713762	0.053922	-0.790048	0.727488	-0.078430	-0.751074	0.912807	0.074616	-0.722290	0.908252	-0.067298	-0.622806	1.119376	0.067782	-0.615545	1.139299	-0.034443	-0.574887	0.778304	0.222946				-0.544083	0.772515	-0.192886	-0.445859	0.497283	-0.111613	-0.482948	0.487893	0.266331	-0.461235	0.500630	0.233831	-0.285714	0.080737	0.185862	-0.271599	0.076516	0.143068	-0.266082	0.086650	-0.044432
15339	127.825000	-0.818326	0.713799	0.053933	-0.790056	0.727507	-0.078419	-0.751026	0.912822	0.074602	-0.722278	0.908252	-0.067303	-0.622725	1.119376	0.067752	-0.615510	1.139302	-0.034507	-0.574873	0.778327	0.222962				-0.544132	0.772497	-0.192921	-0.445864	0.497262	-0.111605	-0.482940	0.487893	0.266334	-0.461229	0.500637	0.233836	-0.285531	0.080691	0.186040	-0.271438	0.076492	0.143140	-0.266394	0.086625	-0.044434
15340	127.833333	-0.818341	0.713854	0.053935	-0.790105	0.727490	-0.078400	-0.750984	0.912848	0.074590	-0.722292	0.908218	-0.067308	-0.622634	1.119359	0.067694	-0.615480	1.139299	-0.034552	-0.574857	0.778351	0.222976				-0.544175	0.772473	-0.192950	-0.445868	0.497259	-0.111611	-0.482940	0.487894	0.266339	-0.461228	0.500641	0.233849	-0.285346	0.080638	0.186159	-0.271264	0.076490	0.143225	-0.266739	0.086617	-0.044442
15341	127.841667	-0.818364	0.713922	0.053931	-0.790101	0.727516	-0.078386	-0.750940	0.912879	0.074573	-0.722252	0.908261	-0.067318	-0.622562	1.119387	0.067690	-0.615449	1.139310	-0.034606	-0.574835	0.778368	0.222975				-0.544219	0.772455	-0.192972	-0.445877	0.497224	-0.111606	-0.482942	0.487894	0.266339	-0.461227	0.500648	0.233859	-0.285125	0.080613	0.186276	-0.271057	0.076496	0.143311	-0.267142	0.086597	-0.044465
15342	127.850000	-0.818399	0.713989	0.053920	-0.790092	0.727575	-0.078370	-0.750898	0.912912	0.074549	-0.722233	0.908265	-0.067326	-0.622482	1.119403	0.067647	-0.615420	1.139309	-0.034667	-0.574801	0.778383	0.222957				-0.544253	0.772426	-0.192997	-0.445891	0.497180	-0.111599	-0.482949	0.487898	0.266343	-0.461230	0.500664	0.233871	-0.284900	0.080568	0.186336	-0.270820	0.076515	0.143395	-0.267627	0.086551	-0.044596
15343	127.858333	-0.818504	0.714103	0.053960	-0.790094	0.727604	-0.078360	-0.750862	0.912953	0.074538	-0.722216	0.908276	-0.067331	-0.622406	1.119432	0.067608	-0.615391	1.139316	-0.034707	-0.574754	0.778388	0.222909				-0.544278	0.772418	-0.193001	-0.445889	0.497144	-0.111600	-0.482954	0.487911	0.266347	-0.461236	0.500681	0.233892	-0.284637	0.080563	0.186433	-0.270569	0.076542	0.143501	-0.268153	0.086507	-0.044620
15344	127.866667	-0.818456	0.714088	0.053881	-0.790092	0.727609	-0.078360	-0.750976	0.913125	0.074581	-0.722199	0.908291	-0.067335	-0.622317	1.119428	0.067551	-0.615348	1.139280	-0.034706	-0.574701	0.778391	0.222861				-0.544293	0.772404	-0.193006	-0.445896	0.497094	-0.111608	-0.482962	0.487918	0.266351	-0.461240	0.500707	0.233925	-0.284354	0.080567	0.186527	-0.270273	0.076595	0.143597	-0.268671	0.086480	-0.044656
15345	127.875000	-0.818562	0.714136	0.053910	-0.790105	0.727663	-0.078339	-0.750862	0.913097	0.074547	-0.722167	0.908317	-0.067322	-0.622236	1.119472	0.067558	-0.615382	1.139328	-0.034846	-0.574627	0.778396	0.222800				-0.544288	0.772385	-0.193028	-0.445894	0.497044	-0.111627	-0.482970	0.487921	0.266350	-0.461243	0.500736	0.233961	-0.284051	0.080571	0.186640	-0.269974	0.076614	0.143704	-0.269286	0.086437	-0.044681
15346	127.883333	-0.818513	0.714129	0.053847	-0.790052	0.727734	-0.078340	-0.750745	0.913065	0.074511	-0.722142	0.908328	-0.067338	-0.622162	1.119508	0.067540	-0.615387	1.139354	-0.034949	-0.574550	0.778412	0.222741				-0.544281	0.772381	-0.193036	-0.445889	0.496983	-0.111655	-0.482977	0.487926	0.266347	-0.461254	0.500732	0.233955	-0.283726	0.080612	0.186810	-0.269651	0.076685	0.143820	-0.269864	0.086419	-0.044716
15347	127.891667	-0.818513	0.714146	0.053829	-0.790030	0.727729	-0.078342	-0.750856	0.913242	0.074573	-0.722113	0.908354	-0.067331	-0.622089	1.119551	0.067525	-0.615322	1.139227	-0.034857	-0.574472	0.778429	0.222693				-0.544255	0.772385	-0.193051	-0.445883	0.496912	-0.111685	-0.482978	0.487929	0.266342	-0.461254	0.500771	0.233992	-0.283385	0.080637	0.186901	-0.269298	0.076773	0.143937	-0.270469	0.086471	-0.044741
[truncated: 6,261 more rows]
[truncated: 651 more columns]
