# Supplementary material for: Musical improvisation enhances interpersonal coordination in subsequent conversation: Motor and speech evidence
Source: PLoS One. 2021 Apr 15;16(4):e0250166. doi: 10.1371/journal.pone.0250166 (PMC8049323; doi:10.1371/journal.pone.0250166)
Supplement: S2 File — (ZIP) [file pone.0250166.s005.zip › MI condition/EDITED_PC 226 T1.csv]

Format Version	1.21	Take Name	PC 226 T1	Capture Frame Rate	180.000000	Export Frame Rate	120.000000	Capture Start Time	2018-07-05 04.24.51 PM	Total Frames in Take	19978	Total Exported Frames	13319	Rotation Type	Quaternion	Length Units	Meters	Coordinate Space	Global
		Marker	Marker	Marker	Marker	Marker	Marker	Marker	Marker	Marker	Marker	Marker	Marker	Marker	Marker	Marker	Marker	Marker	Marker	Marker	Marker	Marker	Marker	Marker	Marker	Marker	Marker	Marker	Marker	Marker	Marker	Marker	Marker	Marker	Marker	Marker	Marker	Marker	Marker	Marker	Marker	Marker	Marker	Marker	Marker	Marker	Marker	Marker	Marker
		Unlabeled:5000	Unlabeled:5000	Unlabeled:5000	Unlabeled:5001	Unlabeled:5001	Unlabeled:5001	Unlabeled:5002	Unlabeled:5002	Unlabeled:5002	Unlabeled:5003	Unlabeled:5003	Unlabeled:5003	Unlabeled:5004	Unlabeled:5004	Unlabeled:5004	Unlabeled:5005	Unlabeled:5005	Unlabeled:5005	Unlabeled:5006	Unlabeled:5006	Unlabeled:5006	Unlabeled:5007	Unlabeled:5007	Unlabeled:5007	Unlabeled:5008	Unlabeled:5008	Unlabeled:5008	Unlabeled:5009	Unlabeled:5009	Unlabeled:5009	Unlabeled:5010	Unlabeled:5010	Unlabeled:5010	Unlabeled:5011	Unlabeled:5011	Unlabeled:5011	Unlabeled:5012	Unlabeled:5012	Unlabeled:5012	Unlabeled:5013	Unlabeled:5013	Unlabeled:5013	Unlabeled:5014	Unlabeled:5014	Unlabeled:5014	Unlabeled:5015	Unlabeled:5015	Unlabeled:5015
		8392B20CF49E35701388	8392B20CF49E35701388	8392B20CF49E35701388	8392B20CF49E35701389	8392B20CF49E35701389	8392B20CF49E35701389	8392B20CF49E3570138A	8392B20CF49E3570138A	8392B20CF49E3570138A	8392B20CF49E3570138B	8392B20CF49E3570138B	8392B20CF49E3570138B	8392B20CF49E3570138C	8392B20CF49E3570138C	8392B20CF49E3570138C	8392B20CF49E3570138D	8392B20CF49E3570138D	8392B20CF49E3570138D	8392B20CF49E3570138E	8392B20CF49E3570138E	8392B20CF49E3570138E	8392B20CF49E3570138F	8392B20CF49E3570138F	8392B20CF49E3570138F	8392B20CF49E35701390	8392B20CF49E35701390	8392B20CF49E35701390	8392B20CF49E35701391	8392B20CF49E35701391	8392B20CF49E35701391	8392B20CF49E35701392	8392B20CF49E35701392	8392B20CF49E35701392	8392B20CF49E35701393	8392B20CF49E35701393	8392B20CF49E35701393	8392B20CF49E35701394	8392B20CF49E35701394	8392B20CF49E35701394	8392B20CF49E35701395	8392B20CF49E35701395	8392B20CF49E35701395	8392B20CF49E35701396	8392B20CF49E35701396	8392B20CF49E35701396	8392B20CF49E35701397	8392B20CF49E35701397	8392B20CF49E35701397
		Position	Position	Position	Position	Position	Position	Position	Position	Position	Position	Position	Position	Position	Position	Position	Position	Position	Position	Position	Position	Position	Position	Position	Position	Position	Position	Position	Position	Position	Position	Position	Position	Position	Position	Position	Position	Position	Position	Position	Position	Position	Position	Position	Position	Position	Position	Position	Position
Frame	Time	X	Y	Z	X	Y	Z	X	Y	Z	X	Y	Z	X	Y	Z	X	Y	Z	X	Y	Z	X	Y	Z	X	Y	Z	X	Y	Z	X	Y	Z	X	Y	Z	X	Y	Z	X	Y	Z	X	Y	Z	X	Y	Z
6118	50.983333	-0.794379	0.629843	-0.042236	-0.765031	0.607352	0.199703	-0.773290	0.876676	-0.033628	-0.759469	0.867606	0.171494	-0.614047	1.207845	0.011145	-0.604217	1.183574	0.113327	-0.606842	1.119845	0.103866	-0.642825	0.773742	-0.213968	-0.599665	0.789068	0.342430	-0.338844	0.705673	-0.062360				-0.301334	0.076382	-0.106738	-0.275398	0.070951	0.158698	-0.273106	0.069740	0.118625	0.440126	0.072527	-0.265333	0.464522	0.068403	-0.309656
6119	50.991667	-0.794170	0.629972	-0.042288	-0.764676	0.607570	0.199616	-0.772862	0.876791	-0.033872	-0.758881	0.867882	0.171258	-0.613621	1.207579	0.010662	-0.603261	1.183562	0.112715	-0.605832	1.119772	0.103343	-0.642539	0.773543	-0.214290	-0.602630	0.789346	0.342447	-0.338452	0.705588	-0.062660				-0.301335	0.076375	-0.106745	-0.275400	0.070932	0.158680	-0.273110	0.069708	0.118610	0.440124	0.072526	-0.265338	0.464518	0.068412	-0.309631
6120	51.000000	-0.793958	0.630128	-0.042352	-0.764396	0.607855	0.199553	-0.772328	0.876906	-0.034110	-0.758090	0.868184	0.170923	-0.613129	1.207485	0.009992	-0.602236	1.183518	0.112079	-0.604939	1.119783	0.102906	-0.642227	0.773368	-0.214633	-0.605529	0.789693	0.342415	-0.338224	0.705431	-0.062903				-0.301337	0.076367	-0.106741	-0.275407	0.070912	0.158670	-0.273107	0.069694	0.118596	0.440131	0.072526	-0.265350	0.464510	0.068425	-0.309610
6121	51.008333	-0.793728	0.630280	-0.042367	-0.764101	0.608095	0.199495	-0.771755	0.877032	-0.034333	-0.757594	0.868368	0.170674	-0.612625	1.207142	0.009640	-0.601337	1.183485	0.111545	-0.603929	1.119708	0.102394	-0.641872	0.773044	-0.214902	-0.608291	0.790134	0.342347	-0.337884	0.705233	-0.063106				-0.301334	0.076366	-0.106734	-0.275410	0.070900	0.158670	-0.273111	0.069684	0.118588	0.440128	0.072529	-0.265335	0.464526	0.068402	-0.309653
6122	51.016667	-0.793504	0.630492	-0.042474	-0.763839	0.608347	0.199420	-0.771171	0.877131	-0.034588	-0.757041	0.868634	0.170385	-0.612138	1.206967	0.009118	-0.600338	1.183448	0.110955	-0.603053	1.119686	0.101974	-0.641526	0.773087	-0.215355	-0.610890	0.790610	0.342217	-0.337502	0.704992	-0.063300				-0.301336	0.076363	-0.106734	-0.275410	0.070906	0.158662	-0.273113	0.069683	0.118584	0.440131	0.072538	-0.265327	0.464530	0.068406	-0.309647
6123	51.025000	-0.793308	0.630661	-0.042593	-0.763630	0.608598	0.199327	-0.770742	0.877258	-0.034916	-0.756613	0.868956	0.170113	-0.611644	1.206821	0.008626	-0.599385	1.183431	0.110422	-0.602079	1.119607	0.101515	-0.641139	0.772978	-0.215713	-0.613259	0.791093	0.341995	-0.337171	0.704680	-0.063521				-0.301331	0.076364	-0.106725	-0.275410	0.070891	0.158656	-0.273108	0.069682	0.118583	0.440141	0.072547	-0.265309	0.464521	0.068429	-0.309599
6124	51.033333	-0.793098	0.630848	-0.042751	-0.763452	0.608837	0.199214	-0.770108	0.877357	-0.035206	-0.756270	0.869290	0.169821	-0.611102	1.206656	0.008109	-0.598410	1.183354	0.109884	-0.601093	1.119499	0.101065	-0.640732	0.772878	-0.216059	-0.615414	0.791540	0.341711	-0.336757	0.704340	-0.063754				-0.301336	0.076365	-0.106724	-0.275411	0.070890	0.158646	-0.273109	0.069672	0.118586	0.440138	0.072540	-0.265318	0.464534	0.068407	-0.309643
6125	51.041667	-0.792920	0.631023	-0.042916	-0.763302	0.609075	0.199067	-0.769689	0.877466	-0.035621	-0.755813	0.869570	0.169373	-0.610591	1.206635	0.007459	-0.597546	1.183334	0.109460	-0.600181	1.119466	0.100699	-0.640311	0.772627	-0.216336	-0.617250	0.791942	0.341394	-0.336305	0.703979	-0.064027				-0.301330	0.076354	-0.106719	-0.275409	0.070890	0.158641	-0.273111	0.069667	0.118567	0.440138	0.072543	-0.265327	0.464527	0.068418	-0.309622
6126	51.050000	-0.792660	0.631177	-0.043126	-0.763175	0.609265	0.198928	-0.769127	0.877553	-0.036055	-0.755542	0.869893	0.168960	-0.609948	1.206210	0.007106	-0.596486	1.183239	0.108831	-0.599259	1.119359	0.100296	-0.640044	0.772644	-0.216824	-0.618796	0.792312	0.341063	-0.335897	0.703628	-0.064323				-0.301331	0.076345	-0.106729	-0.275414	0.070880	0.158631	-0.273111	0.069643	0.118558	0.440135	0.072539	-0.265329	0.464533	0.068407	-0.309650
6127	51.058333	-0.792438	0.631325	-0.043297	-0.763080	0.609427	0.198775	-0.768590	0.877604	-0.036545	-0.755386	0.870232	0.168534	-0.609209	1.205967	0.006554	-0.595547	1.183204	0.108302	-0.598347	1.119262	0.099841	-0.639647	0.772515	-0.217182	-0.619992	0.792634	0.340777	-0.335499	0.703284	-0.064623				-0.301331	0.076335	-0.106732	-0.275417	0.070876	0.158616	-0.273113	0.069635	0.118546	0.440149	0.072539	-0.265345	0.464522	0.068430	-0.309611
6128	51.066667	-0.792324	0.631468	-0.043507	-0.762961	0.609541	0.198596	-0.768054	0.877683	-0.037052	-0.755119	0.870445	0.167962	-0.608398	1.205728	0.005951	-0.594594	1.183151	0.107724	-0.597494	1.119214	0.099443	-0.639130	0.772422	-0.217469	-0.620880	0.792837	0.340519	-0.335080	0.702935	-0.064920				-0.301333	0.076318	-0.106737	-0.275416	0.070876	0.158600	-0.273123	0.069620	0.118527	0.440137	0.072534	-0.265342	0.464536	0.068404	-0.309659
6129	51.075000	-0.792125	0.631629	-0.043706	-0.762935	0.609665	0.198432	-0.767551	0.877759	-0.037619	-0.754955	0.870635	0.167381	-0.607489	1.205449	0.005377	-0.593682	1.183084	0.107186	-0.596632	1.119139	0.098976	-0.638785	0.772254	-0.217851	-0.621425	0.792867	0.340332	-0.334635	0.702590	-0.065204				-0.301339	0.076310	-0.106736	-0.275422	0.070872	0.158596	-0.273125	0.069609	0.118520	0.440134	0.072531	-0.265341	0.464528	0.068418	-0.309639
6130	51.083333	-0.791912	0.631717	-0.043920	-0.762935	0.609788	0.198257	-0.766990	0.877815	-0.038221	-0.754907	0.870827	0.166833	-0.606485	1.205230	0.004736	-0.592674	1.182986	0.106575	-0.595801	1.119063	0.098534	-0.638434	0.772075	-0.218245	-0.621698	0.792713	0.340158	-0.334183	0.702222	-0.065477				-0.301330	0.076317	-0.106752	-0.275421	0.070869	0.158587	-0.273122	0.069613	0.118517	0.440136	0.072539	-0.265334	0.464521	0.068426	-0.309611
6131	51.091667	-0.791854	0.631834	-0.044153	-0.762949	0.609868	0.198089	-0.766525	0.877946	-0.038797	-0.754703	0.870924	0.166203	-0.605380	1.205021	0.004110	-0.591703	1.182916	0.105981	-0.594936	1.118963	0.098034	-0.637992	0.771920	-0.218630	-0.621673	0.792311	0.339949	-0.333811	0.701830	-0.065712				-0.301334	0.076326	-0.106760	-0.275426	0.070871	0.158595	-0.273127	0.069619	0.118529	0.440133	0.072540	-0.265331	0.464526	0.068418	-0.309631
6132	51.100000	-0.791817	0.631942	-0.044381	-0.762991	0.609938	0.197910	-0.765990	0.878079	-0.039323	-0.754496	0.870990	0.165602	-0.604180	1.204854	0.003475	-0.590687	1.182873	0.105379	-0.594108	1.118924	0.097567	-0.637522	0.771775	-0.219022	-0.621440	0.791748	0.339636	-0.333323	0.701492	-0.065987				-0.301333	0.076328	-0.106763	-0.275432	0.070873	0.158605	-0.273132	0.069629	0.118540	0.440130	0.072544	-0.265334	0.464516	0.068429	-0.309608
6133	51.108333	-0.791727	0.632015	-0.044604	-0.763095	0.610013	0.197752	-0.765593	0.878231	-0.039885	-0.754487	0.871122	0.165198	-0.602834	1.204696	0.002852	-0.589637	1.182843	0.104822	-0.593257	1.118883	0.097083	-0.637019	0.771656	-0.219426	-0.620961	0.790992	0.339034	-0.332924	0.701122	-0.066236				-0.301334	0.076322	-0.106762	-0.275438	0.070884	0.158604	-0.273125	0.069637	0.118544	0.440130	0.072541	-0.265331	0.464531	0.068403	-0.309653
6134	51.116667	-0.791679	0.632095	-0.044819	-0.763167	0.610065	0.197578	-0.765181	0.878391	-0.040351	-0.754357	0.871229	0.164807	-0.601425	1.204758	0.002108	-0.588537	1.182864	0.104280	-0.592441	1.118911	0.096635	-0.636485	0.771566	-0.219840	-0.620337	0.790130	0.338146	-0.332546	0.700758	-0.066474				-0.301335	0.076319	-0.106767	-0.275436	0.070892	0.158607	-0.273124	0.069636	0.118551	0.440153	0.072544	-0.265352	0.464515	0.068424	-0.309611
6135	51.125000	-0.791609	0.632176	-0.045047	-0.763238	0.610118	0.197417	-0.764749	0.878505	-0.040773	-0.754028	0.871330	0.164471	-0.599874	1.204634	0.001592	-0.587436	1.182959	0.103806	-0.591597	1.118977	0.096204	-0.635932	0.771501	-0.220277	-0.619550	0.789180	0.336846	-0.332189	0.700412	-0.066594				-0.301337	0.076307	-0.106765	-0.275443	0.070889	0.158609	-0.273137	0.069637	0.118549	0.440140	0.072533	-0.265347	0.464526	0.068407	-0.309636
6136	51.133333	-0.791583	0.632244	-0.045226	-0.763263	0.610162	0.197242	-0.764390	0.878650	-0.041121	-0.753810	0.871597	0.164348	-0.598250	1.204593	0.001120	-0.586181	1.183082	0.103274	-0.590787	1.119150	0.095820	-0.635351	0.771481	-0.220737	-0.618688	0.788237	0.335264	-0.331817	0.700083	-0.066821				-0.301340	0.076300	-0.106765	-0.275445	0.070890	0.158615	-0.273140	0.069644	0.118548	0.440124	0.072521	-0.265342	0.464514	0.068417	-0.309616
6137	51.141667	-0.791573	0.632324	-0.045387	-0.763382	0.610283	0.197139	-0.764037	0.878743	-0.041417	-0.753494	0.871876	0.164224	-0.596514	1.204725	0.000606	-0.584926	1.183299	0.102826	-0.590106	1.119507	0.095538	-0.634806	0.771435	-0.221119	-0.617792	0.787382	0.333397	-0.331431	0.699771	-0.067067				-0.301341	0.076297	-0.106763	-0.275454	0.070891	0.158610	-0.273148	0.069629	0.118539	0.440130	0.072531	-0.265334	0.464518	0.068401	-0.309640
6138	51.150000	-0.791543	0.632383	-0.045503	-0.763389	0.610368	0.197025	-0.763745	0.878848	-0.041666	-0.753187	0.872148	0.164092	-0.594716	1.204916	0.000109	-0.583647	1.183573	0.102383	-0.589422	1.119907	0.095231	-0.634279	0.771400	-0.221472	-0.616879	0.786608	0.331395	-0.331038	0.699508	-0.067308				-0.301345	0.076295	-0.106753	-0.275452	0.070884	0.158608	-0.273150	0.069643	0.118534	0.440123	0.072513	-0.265344	0.464510	0.068408	-0.309617
6139	51.158333	-0.791511	0.632439	-0.045587	-0.763300	0.610438	0.196915	-0.763474	0.878967	-0.041886	-0.752851	0.872384	0.163930	-0.592837	1.205175	-0.000381	-0.582334	1.183910	0.101962	-0.588684	1.120271	0.094940	-0.633785	0.771396	-0.221801	-0.615949	0.785958	0.329386	-0.330611	0.699285	-0.067547				-0.301351	0.076284	-0.106736	-0.275461	0.070888	0.158619	-0.273147	0.069653	0.118539	0.440121	0.072518	-0.265342	0.464521	0.068391	-0.309658
6140	51.166667	-0.791469	0.632499	-0.045666	-0.763269	0.610565	0.196852	-0.763214	0.879077	-0.042117	-0.752504	0.872641	0.163750	-0.590920	1.205434	-0.000870	-0.581105	1.184292	0.101653	-0.588008	1.120674	0.094579	-0.633318	0.771385	-0.222081	-0.614993	0.785399	0.327481	-0.330187	0.699106	-0.067749				-0.301343	0.076300	-0.106733	-0.275462	0.070893	0.158630	-0.273151	0.069664	0.118552	0.440119	0.072513	-0.265337	0.464507	0.068409	-0.309612
6141	51.175000	-0.791414	0.632588	-0.045718	-0.763203	0.610708	0.196792	-0.762942	0.879197	-0.042330	-0.752267	0.872946	0.163614	-0.589002	1.205719	-0.001399	-0.579761	1.184584	0.101181	-0.587309	1.121063	0.094197	-0.632870	0.771362	-0.222322	-0.614016	0.784959	0.325794	-0.329792	0.698999	-0.067902				-0.301341	0.076302	-0.106728	-0.275462	0.070892	0.158646	-0.273147	0.069675	0.118579	0.440122	0.072515	-0.265342	0.464512	0.068399	-0.309629
6142	51.183333	-0.791350	0.632689	-0.045770	-0.763117	0.610886	0.196745	-0.762641	0.879320	-0.042554	-0.751997	0.873262	0.163479	-0.587081	1.206013	-0.002005	-0.578452	1.184900	0.100656	-0.586622	1.121452	0.093798	-0.632451	0.771330	-0.222534	-0.613013	0.784585	0.324309	-0.329416	0.698949	-0.068005				-0.301369	0.076280	-0.106699	-0.275465	0.070903	0.158661	-0.273145	0.069684	0.118600	0.440142	0.072523	-0.265353	0.464505	0.068403	-0.309608
6143	51.191667	-0.791280	0.632826	-0.045811	-0.762983	0.611077	0.196678	-0.762354	0.879483	-0.042746	-0.751500	0.873468	0.163232	-0.585175	1.206231	-0.002562	-0.577339	1.185220	0.100239	-0.585928	1.121794	0.093315	-0.632042	0.771268	-0.222730	-0.611934	0.784187	0.322989	-0.329061	0.698950	-0.068056				-0.301340	0.076302	-0.106728	-0.275458	0.070898	0.158677	-0.273143	0.069697	0.118612	0.440114	0.072506	-0.265337	0.464517	0.068381	-0.309658
6144	51.200000	-0.791191	0.632969	-0.045849	-0.762910	0.611328	0.196655	-0.762059	0.879642	-0.042928	-0.751248	0.873779	0.163163	-0.583286	1.206433	-0.003135	-0.576304	1.185501	0.099741	-0.585238	1.122091	0.092831	-0.631653	0.771202	-0.222921	-0.610879	0.783867	0.321906	-0.328740	0.698973	-0.068081				-0.301342	0.076299	-0.106736	-0.275456	0.070900	0.158691	-0.273141	0.069691	0.118631	0.440112	0.072504	-0.265346	0.464505	0.068392	-0.309610
6145	51.208333	-0.791083	0.633097	-0.045900	-0.762784	0.611581	0.196622	-0.761661	0.879765	-0.043111	-0.750784	0.874010	0.163013	-0.581460	1.206594	-0.003698	-0.575119	1.185699	0.099190	-0.584563	1.122417	0.092355	-0.631298	0.771089	-0.223070	-0.609987	0.783743	0.321222	-0.328439	0.699018	-0.068072				-0.301343	0.076298	-0.106740	-0.275461	0.070890	0.158701	-0.273137	0.069699	0.118629	0.440122	0.072500	-0.265354	0.464500	0.068388	-0.309614
6146	51.216667	-0.790984	0.633230	-0.045934	-0.762643	0.611837	0.196590	-0.761324	0.879918	-0.043250	-0.750318	0.874190	0.162882	-0.579675	1.206757	-0.004261	-0.574072	1.185888	0.098648	-0.583946	1.122634	0.091797	-0.630944	0.770969	-0.223212	-0.609164	0.783760	0.320823	-0.328165	0.699062	-0.068042				-0.301378	0.076267	-0.106710	-0.275461	0.070892	0.158706	-0.273141	0.069697	0.118636	0.440113	0.072495	-0.265363	0.464490	0.068390	-0.309616
6147	51.225000	-0.790775	0.633340	-0.045935	-0.762443	0.612067	0.196547	-0.760924	0.880053	-0.043353	-0.749718	0.874329	0.162705	-0.577976	1.206921	-0.004782	-0.573154	1.186108	0.098244	-0.583116	1.122882	0.091321	-0.630621	0.770841	-0.223330	-0.608447	0.783934	0.320777	-0.327912	0.699100	-0.067980				-0.301344	0.076290	-0.106723	-0.275462	0.070886	0.158708	-0.273144	0.069697	0.118634	0.440105	0.072495	-0.265348	0.464506	0.068369	-0.309659
6148	51.233333	-0.790657	0.633484	-0.045966	-0.762244	0.612297	0.196516	-0.760545	0.880165	-0.043465	-0.749366	0.874601	0.162712	-0.576335	1.207075	-0.005278	-0.572121	1.186323	0.097753	-0.582441	1.123123	0.090864	-0.630309	0.770704	-0.223431	-0.607807	0.784235	0.320981	-0.327673	0.699103	-0.067877				-0.301345	0.076283	-0.106705	-0.275460	0.070885	0.158707	-0.273151	0.069694	0.118637	0.440119	0.072508	-0.265310	0.464504	0.068378	-0.309653
6149	51.241667	-0.790472	0.633609	-0.045973	-0.762019	0.612495	0.196487	-0.760151	0.880268	-0.043564	-0.748871	0.874727	0.162598	-0.574751	1.207243	-0.005758	-0.571112	1.186514	0.097273	-0.581742	1.123369	0.090341	-0.629999	0.770568	-0.223512	-0.607289	0.784683	0.321472	-0.327457	0.699052	-0.067734				-0.301358	0.076266	-0.106675	-0.275471	0.070871	0.158707	-0.273152	0.069694	0.118632	0.440111	0.072505	-0.265328	0.464493	0.068394	-0.309605
6150	51.250000	-0.790267	0.633736	-0.045984	-0.761819	0.612693	0.196473	-0.759721	0.880350	-0.043647	-0.748274	0.874835	0.162432	-0.573156	1.207381	-0.006291	-0.570186	1.186718	0.096821	-0.581225	1.123632	0.089877	-0.629691	0.770431	-0.223583	-0.607002	0.785356	0.322290	-0.327248	0.698955	-0.067555				-0.301339	0.076273	-0.106673	-0.275469	0.070865	0.158700	-0.273149	0.069696	0.118622	0.440107	0.072488	-0.265326	0.464507	0.068374	-0.309647
6151	51.258333	-0.790051	0.633872	-0.045995	-0.761598	0.612856	0.196472	-0.759327	0.880468	-0.043700	-0.747943	0.875090	0.162442	-0.571665	1.207499	-0.006782	-0.569274	1.186943	0.096368	-0.580465	1.123870	0.089402	-0.629408	0.770290	-0.223641	-0.606638	0.785939	0.323130	-0.327050	0.698787	-0.067323				-0.301349	0.076253	-0.106650	-0.275464	0.070865	0.158703	-0.273148	0.069683	0.118630	0.440104	0.072494	-0.265326	0.464506	0.068373	-0.309644
6152	51.266667	-0.789832	0.633999	-0.045995	-0.761378	0.612989	0.196469	-0.758848	0.880524	-0.043763	-0.747465	0.875319	0.162375	-0.570209	1.207589	-0.007298	-0.568355	1.187098	0.095881	-0.579937	1.124077	0.088913	-0.629123	0.770171	-0.223706	-0.606372	0.786601	0.324115	-0.326859	0.698558	-0.067045				-0.301346	0.076234	-0.106647	-0.275467	0.070853	0.158699	-0.273150	0.069676	0.118627	0.440112	0.072489	-0.265340	0.464504	0.068369	-0.309640
6153	51.275000	-0.789527	0.634118	-0.045984	-0.761171	0.613098	0.196477	-0.758412	0.880604	-0.043780	-0.746941	0.875420	0.162268	-0.568861	1.207617	-0.007804	-0.567439	1.187233	0.095382	-0.579170	1.124229	0.088474	-0.628838	0.770015	-0.223724	-0.606206	0.787347	0.325244	-0.326674	0.698256	-0.066729				-0.301337	0.076238	-0.106655	-0.275458	0.070852	0.158688	-0.273144	0.069663	0.118620	0.440132	0.072496	-0.265348	0.464497	0.068390	-0.309596
6154	51.283333	-0.789310	0.634254	-0.045978	-0.760895	0.613167	0.196455	-0.757987	0.880706	-0.043773	-0.746414	0.875576	0.162192	-0.567590	1.207603	-0.008297	-0.566605	1.187335	0.094939	-0.578490	1.124386	0.088031	-0.628559	0.769858	-0.223725	-0.606085	0.788109	0.326470	-0.326500	0.697903	-0.066394				-0.301326	0.076240	-0.106662	-0.275455	0.070844	0.158685	-0.273139	0.069652	0.118612	0.440111	0.072488	-0.265332	0.464511	0.068366	-0.309643
6155	51.291667	-0.789063	0.634412	-0.045991	-0.760702	0.613268	0.196473	-0.757534	0.880833	-0.043736	-0.745956	0.875767	0.162188	-0.566468	1.207555	-0.008770	-0.565755	1.187363	0.094471	-0.577767	1.124429	0.087569	-0.628287	0.769692	-0.223698	-0.605996	0.788883	0.327757	-0.326343	0.697492	-0.066035				-0.301326	0.076239	-0.106657	-0.275459	0.070833	0.158677	-0.273137	0.069639	0.118603	0.440111	0.072489	-0.265334	0.464511	0.068369	-0.309647
6156	51.300000	-0.788837	0.634580	-0.045971	-0.760520	0.613377	0.196494	-0.757059	0.880920	-0.043688	-0.745473	0.875948	0.162197	-0.565400	1.207507	-0.009242	-0.564964	1.187362	0.093994	-0.577070	1.124485	0.087149	-0.628027	0.769501	-0.223623	-0.605888	0.789627	0.329030	-0.326202	0.697081	-0.065667				-0.301331	0.076233	-0.106657	-0.275458	0.070824	0.158673	-0.273130	0.069629	0.118608	0.440132	0.072501	-0.265314	0.464498	0.068396	-0.309600
6157	51.308333	-0.788607	0.634762	-0.045957	-0.760324	0.613479	0.196506	-0.756625	0.881037	-0.043604	-0.745135	0.876217	0.162339	-0.564381	1.207434	-0.009745	-0.564175	1.187413	0.093532	-0.576409	1.124511	0.086703	-0.627759	0.769329	-0.223552	-0.605736	0.790333	0.330262	-0.326103	0.696658	-0.065309				-0.301352	0.076217	-0.106638	-0.275454	0.070822	0.158668	-0.273137	0.069626	0.118597	0.440124	0.072499	-0.265339	0.464506	0.068387	-0.309620
6158	51.316667	-0.788335	0.634921	-0.045933	-0.760066	0.613564	0.196493	-0.756235	0.881168	-0.043495	-0.744511	0.876268	0.162300	-0.563410	1.207332	-0.010248	-0.563415	1.187427	0.093086	-0.575650	1.124540	0.086283	-0.627497	0.769155	-0.223460	-0.605530	0.790983	0.331409	-0.326029	0.696257	-0.064995				-0.301330	0.076223	-0.106636	-0.275459	0.070819	0.158667	-0.273129	0.069625	0.118589	0.440110	0.072493	-0.265324	0.464517	0.068380	-0.309643
6159	51.325000	-0.788124	0.635119	-0.045900	-0.759905	0.613704	0.196529	-0.755825	0.881290	-0.043373	-0.744091	0.876431	0.162427	-0.562451	1.207196	-0.010726	-0.562638	1.187478	0.092591	-0.575055	1.124597	0.085914	-0.627249	0.768984	-0.223342	-0.605281	0.791585	0.332448	-0.325967	0.695897	-0.064714				-0.301348	0.076209	-0.106619	-0.275459	0.070812	0.158653	-0.273136	0.069620	0.118591	0.440119	0.072495	-0.265329	0.464513	0.068380	-0.309643
6160	51.333333	-0.787890	0.635304	-0.045890	-0.759692	0.613828	0.196550	-0.755380	0.881395	-0.043246	-0.743654	0.876563	0.162589	-0.561543	1.207041	-0.011221	-0.561888	1.187518	0.092140	-0.574318	1.124640	0.085578	-0.627017	0.768824	-0.223209	-0.605015	0.792129	0.333346	-0.325918	0.695628	-0.064504				-0.301335	0.076223	-0.106623	-0.275463	0.070808	0.158641	-0.273129	0.069633	0.118585	0.440119	0.072495	-0.265341	0.464505	0.068404	-0.309600
6161	51.341667	-0.787728	0.635495	-0.045842	-0.759470	0.613953	0.196566	-0.755051	0.881562	-0.043051	-0.743052	0.876651	0.162698	-0.560678	1.206833	-0.011705	-0.561095	1.187522	0.091669	-0.573612	1.124643	0.085218	-0.626816	0.768642	-0.223028	-0.604742	0.792638	0.334173	-0.325766	0.695273	-0.064191				-0.301357	0.076199	-0.106605	-0.275467	0.070806	0.158634	-0.273139	0.069607	0.118576	0.440119	0.072496	-0.265331	0.464510	0.068391	-0.309626
6162	51.350000	-0.787506	0.635668	-0.045775	-0.759246	0.614074	0.196600	-0.754691	0.881711	-0.042846	-0.742565	0.876702	0.162901	-0.559866	1.206631	-0.012139	-0.560382	1.187504	0.091280	-0.573047	1.124677	0.084938	-0.626627	0.768511	-0.222870	-0.604424	0.793081	0.334958	-0.325638	0.695018	-0.063939				-0.301336	0.076201	-0.106615	-0.275473	0.070806	0.158630	-0.273143	0.069608	0.118560	0.440115	0.072502	-0.265338	0.464516	0.068376	-0.309654
6163	51.358333	-0.787354	0.635830	-0.045694	-0.759145	0.614224	0.196651	-0.754358	0.881896	-0.042590	-0.741993	0.876828	0.163144	-0.559060	1.206449	-0.012537	-0.559634	1.187487	0.090934	-0.572274	1.124612	0.084676	-0.626449	0.768403	-0.222663	-0.604042	0.793354	0.335662	-0.325491	0.694843	-0.063674				-0.301354	0.076188	-0.106602	-0.275482	0.070788	0.158621	-0.273152	0.069579	0.118555	0.440118	0.072494	-0.265341	0.464518	0.068374	-0.309655
6164	51.366667	-0.787226	0.635976	-0.045593	-0.758921	0.614362	0.196738	-0.754042	0.882085	-0.042304	-0.741387	0.876918	0.163425	-0.558302	1.206277	-0.012859	-0.558846	1.187441	0.090591	-0.571483	1.124539	0.084426	-0.626290	0.768321	-0.222443	-0.603603	0.793459	0.336275	-0.325336	0.694721	-0.063401				-0.301377	0.076172	-0.106569	-0.275488	0.070771	0.158618	-0.273162	0.069568	0.118546	0.440122	0.072492	-0.265334	0.464515	0.068367	-0.309650
6165	51.375000	-0.787141	0.636082	-0.045472	-0.758693	0.614362	0.196719	-0.753794	0.882322	-0.041930	-0.740751	0.876981	0.163754	-0.557546	1.206124	-0.013142	-0.558038	1.187392	0.090345	-0.570806	1.124534	0.084269	-0.626142	0.768322	-0.222248	-0.603096	0.793355	0.336731	-0.325180	0.694704	-0.063123				-0.301344	0.076191	-0.106581	-0.275499	0.070762	0.158619	-0.273159	0.069569	0.118542	0.440127	0.072504	-0.265324	0.464518	0.068374	-0.309652
6166	51.383333	-0.787075	0.636162	-0.045340	-0.758579	0.614490	0.196867	-0.753504	0.882537	-0.041554	-0.740022	0.876990	0.164075	-0.556824	1.205981	-0.013351	-0.557192	1.187326	0.090130	-0.569951	1.124410	0.084104	-0.626005	0.768370	-0.222052	-0.602594	0.793096	0.337052	-0.325036	0.694767	-0.062847				-0.301348	0.076185	-0.106566	-0.275508	0.070743	0.158626	-0.273163	0.069565	0.118542	0.440123	0.072492	-0.265331	0.464522	0.068371	-0.309647
6167	51.391667	-0.787046	0.636226	-0.045188	-0.758431	0.614550	0.197000	-0.753291	0.882809	-0.041101	-0.739323	0.877074	0.164518	-0.556148	1.205867	-0.013450	-0.556311	1.187227	0.090043	-0.569202	1.124362	0.084050	-0.625891	0.768414	-0.221802	-0.602121	0.792716	0.337190	-0.324899	0.694898	-0.062544				-0.301369	0.076154	-0.106544	-0.275512	0.070747	0.158632	-0.273171	0.069565	0.118553	0.440137	0.072491	-0.265343	0.464515	0.068382	-0.309623
6168	51.400000	-0.787041	0.636271	-0.045018	-0.758246	0.614580	0.197135	-0.753021	0.883056	-0.040633	-0.738523	0.877068	0.164926	-0.555470	1.205746	-0.013539	-0.555415	1.187141	0.089981	-0.568292	1.124261	0.084049	-0.625787	0.768548	-0.221606	-0.601711	0.792295	0.337198	-0.324776	0.695072	-0.062239				-0.301366	0.076157	-0.106538	-0.275523	0.070733	0.158635	-0.273171	0.069577	0.118566	0.440130	0.072488	-0.265339	0.464509	0.068400	-0.309603
6169	51.408333	-0.787068	0.636303	-0.044845	-0.758063	0.614622	0.197278	-0.752868	0.883391	-0.040097	-0.737764	0.877115	0.165429	-0.554837	1.205614	-0.013520	-0.554488	1.187025	0.090021	-0.567421	1.124155	0.084130	-0.625687	0.768790	-0.221472	-0.601403	0.791819	0.337076	-0.324679	0.695276	-0.061935				-0.301354	0.076185	-0.106540	-0.275529	0.070737	0.158645	-0.273180	0.069576	0.118580	0.440124	0.072494	-0.265330	0.464514	0.068385	-0.309623
6170	51.416667	-0.787097	0.636323	-0.044659	-0.757984	0.614739	0.197354	-0.752686	0.883697	-0.039525	-0.736831	0.877050	0.165848	-0.554192	1.205497	-0.013451	-0.553561	1.186948	0.090095	-0.566552	1.124081	0.084278	-0.625606	0.769040	-0.221329	-0.601134	0.791278	0.336864	-0.324627	0.695476	-0.061631				-0.301372	0.076159	-0.106524	-0.275528	0.070737	0.158646	-0.273181	0.069580	0.118583	0.440127	0.072494	-0.265333	0.464521	0.068375	-0.309653
6171	51.425000	-0.787170	0.636359	-0.044445	-0.757734	0.614796	0.197494	-0.752425	0.883953	-0.038963	-0.736147	0.877131	0.166453	-0.553549	1.205417	-0.013255	-0.552575	1.186865	0.090235	-0.565621	1.124001	0.084434	-0.625529	0.769336	-0.221225	-0.600989	0.790818	0.336648	-0.324614	0.695685	-0.061348				-0.301379	0.076153	-0.106515	-0.275531	0.070727	0.158658	-0.273187	0.069572	0.118593	0.440129	0.072491	-0.265343	0.464515	0.068382	-0.309628
6172	51.433333	-0.787209	0.636386	-0.044257	-0.757462	0.614886	0.197609	-0.752253	0.884272	-0.038347	-0.735252	0.877108	0.166907	-0.552867	1.205408	-0.013044	-0.551556	1.186816	0.090465	-0.564847	1.123999	0.084722	-0.625463	0.769666	-0.221148	-0.600810	0.790321	0.336368	-0.324628	0.695901	-0.061100				-0.301366	0.076179	-0.106531	-0.275536	0.070714	0.158669	-0.273177	0.069576	0.118600	0.440121	0.072496	-0.265339	0.464521	0.068366	-0.309655
6173	51.441667	-0.787235	0.636443	-0.044076	-0.757293	0.615035	0.197752	-0.752042	0.884567	-0.037753	-0.734495	0.877152	0.167437	-0.552154	1.205426	-0.012728	-0.550487	1.186826	0.090775	-0.563802	1.124004	0.085076	-0.625423	0.770029	-0.221086	-0.600516	0.789644	0.335923	-0.324670	0.696111	-0.060920				-0.301370	0.076172	-0.106528	-0.275536	0.070706	0.158690	-0.273177	0.069578	0.118606	0.440124	0.072488	-0.265342	0.464523	0.068362	-0.309655
6174	51.450000	-0.787248	0.636518	-0.043880	-0.757094	0.615178	0.197881	-0.751808	0.884865	-0.037171	-0.733891	0.877284	0.168027	-0.551410	1.205482	-0.012330	-0.549349	1.186906	0.091173	-0.562862	1.124151	0.085529	-0.625396	0.770419	-0.221051	-0.600181	0.788959	0.335467	-0.324721	0.696313	-0.060791				-0.301395	0.076149	-0.106512	-0.275536	0.070695	0.158699	-0.273185	0.069571	0.118617	0.440119	0.072481	-0.265339	0.464522	0.068363	-0.309651
6175	51.458333	-0.787280	0.636651	-0.043745	-0.756890	0.615344	0.198003	-0.751545	0.885126	-0.036652	-0.733201	0.877317	0.168473	-0.550588	1.205583	-0.011870	-0.548169	1.187002	0.091588	-0.562031	1.124317	0.086071	-0.625403	0.770808	-0.221009	-0.599797	0.788249	0.335011	-0.324764	0.696489	-0.060723				-0.301401	0.076152	-0.106517	-0.275539	0.070691	0.158713	-0.273175	0.069582	0.118630	0.440146	0.072486	-0.265359	0.464508	0.068385	-0.309608
6176	51.466667	-0.787282	0.636800	-0.043604	-0.756697	0.615510	0.198123	-0.751313	0.885404	-0.036160	-0.732570	0.877390	0.168893	-0.549712	1.205667	-0.011376	-0.547059	1.187137	0.092114	-0.561052	1.124473	0.086670	-0.625424	0.771218	-0.220967	-0.599363	0.787559	0.334631	-0.324797	0.696646	-0.060698				-0.301382	0.076182	-0.106536	-0.275541	0.070693	0.158723	-0.273174	0.069593	0.118647	0.440127	0.072487	-0.265341	0.464521	0.068363	-0.309650
6177	51.475000	-0.787243	0.636976	-0.043469	-0.756514	0.615662	0.198230	-0.751045	0.885680	-0.035757	-0.731946	0.877375	0.169214	-0.548782	1.205710	-0.010839	-0.545898	1.187298	0.092679	-0.560218	1.124662	0.087265	-0.625443	0.771668	-0.220947	-0.598835	0.786877	0.334324	-0.324829	0.696765	-0.060731				-0.301388	0.076187	-0.106539	-0.275541	0.070695	0.158721	-0.273179	0.069602	0.118643	0.440122	0.072486	-0.265335	0.464516	0.068377	-0.309625
6178	51.483333	-0.787196	0.637148	-0.043352	-0.756350	0.615804	0.198313	-0.750787	0.885941	-0.035411	-0.731355	0.877349	0.169475	-0.547799	1.205752	-0.010252	-0.544769	1.187375	0.093235	-0.559285	1.124825	0.087953	-0.625477	0.772090	-0.220915	-0.598220	0.786228	0.334097	-0.324860	0.696848	-0.060801				-0.301388	0.076191	-0.106544	-0.275543	0.070701	0.158719	-0.273184	0.069589	0.118650	0.440124	0.072483	-0.265347	0.464509	0.068390	-0.309600
6179	51.491667	-0.787177	0.637334	-0.043239	-0.756169	0.615891	0.198351	-0.750466	0.886158	-0.035139	-0.730918	0.877342	0.169722	-0.546766	1.205785	-0.009622	-0.543633	1.187440	0.093868	-0.558548	1.124952	0.088637	-0.625502	0.772519	-0.220892	-0.597471	0.785617	0.333955	-0.324881	0.696888	-0.060900				-0.301405	0.076178	-0.106548	-0.275549	0.070699	0.158705	-0.273180	0.069592	0.118627	0.440136	0.072484	-0.265340	0.464512	0.068381	-0.309621
6180	51.500000	-0.787144	0.637468	-0.043167	-0.756029	0.615972	0.198376	-0.750185	0.886410	-0.034915	-0.730523	0.877315	0.169930	-0.545670	1.205829	-0.008970	-0.542497	1.187507	0.094545	-0.557543	1.125028	0.089328	-0.625615	0.772934	-0.220949	-0.596599	0.785049	0.333869	-0.324893	0.696892	-0.061008				-0.301405	0.076186	-0.106570	-0.275548	0.070693	0.158699	-0.273190	0.069579	0.118617	0.440127	0.072477	-0.265330	0.464516	0.068365	-0.309646
6181	51.508333	-0.787100	0.637570	-0.043123	-0.755906	0.616038	0.198377	-0.749873	0.886618	-0.034750	-0.730250	0.877327	0.170137	-0.544561	1.205873	-0.008249	-0.541348	1.187482	0.095229	-0.556916	1.125180	0.090093	-0.625480	0.773347	-0.220901	-0.595560	0.784551	0.333854	-0.324907	0.696867	-0.061102				-0.301416	0.076174	-0.106574	-0.275554	0.070685	0.158680	-0.273197	0.069560	0.118600	0.440123	0.072474	-0.265326	0.464518	0.068362	-0.309639
6182	51.516667	-0.787047	0.637644	-0.043103	-0.755813	0.616097	0.198384	-0.749496	0.886785	-0.034629	-0.730025	0.877348	0.170323	-0.543434	1.205925	-0.007483	-0.540312	1.187489	0.096006	-0.556000	1.125218	0.090776	-0.625438	0.773674	-0.220902	-0.594370	0.784104	0.333877	-0.324922	0.696835	-0.061164				-0.301432	0.076158	-0.106583	-0.275560	0.070665	0.158665	-0.273192	0.069550	0.118579	0.440121	0.072470	-0.265323	0.464514	0.068361	-0.309643
6183	51.525000	-0.786980	0.637711	-0.043100	-0.755707	0.616137	0.198352	-0.749179	0.886983	-0.034523	-0.729674	0.877281	0.170381	-0.542298	1.205963	-0.006757	-0.539262	1.187454	0.096685	-0.555345	1.125259	0.091467	-0.625343	0.773969	-0.220955	-0.592966	0.783723	0.333945	-0.324949	0.696828	-0.061153				-0.301424	0.076168	-0.106597	-0.275568	0.070664	0.158646	-0.273196	0.069528	0.118570	0.440137	0.072471	-0.265334	0.464518	0.068358	-0.309637
6184	51.533333	-0.786906	0.637776	-0.043108	-0.755608	0.616174	0.198314	-0.748881	0.887174	-0.034414	-0.729387	0.877239	0.170457	-0.541214	1.206012	-0.005985	-0.538358	1.187413	0.097462	-0.554749	1.125292	0.092140	-0.625210	0.774233	-0.221035	-0.591403	0.783377	0.334062	-0.324993	0.696854	-0.061082				-0.301437	0.076140	-0.106604	-0.275569	0.070656	0.158635	-0.273201	0.069520	0.118556	0.440141	0.072478	-0.265311	0.464516	0.068357	-0.309635
6185	51.541667	-0.786816	0.637847	-0.043119	-0.755551	0.616218	0.198291	-0.748471	0.887284	-0.034352	-0.729187	0.877244	0.170569	-0.540176	1.206079	-0.005239	-0.537504	1.187362	0.098222	-0.554010	1.125284	0.092797	-0.625025	0.774450	-0.221117	-0.589618	0.783061	0.334195	-0.325038	0.696909	-0.060948				-0.301426	0.076165	-0.106625	-0.275573	0.070666	0.158619	-0.273202	0.069516	0.118552	0.440123	0.072470	-0.265331	0.464514	0.068359	-0.309635
6186	51.550000	-0.786714	0.637925	-0.043126	-0.755463	0.616236	0.198259	-0.748098	0.887399	-0.034286	-0.729135	0.877360	0.170772	-0.539193	1.206120	-0.004501	-0.536746	1.187298	0.098922	-0.553469	1.125303	0.093417	-0.624802	0.774632	-0.221199	-0.587693	0.782765	0.334387	-0.325074	0.696973	-0.060768				-0.301438	0.076151	-0.106632	-0.275575	0.070656	0.158598	-0.273207	0.069512	0.118554	0.440128	0.072462	-0.265333	0.464511	0.068365	-0.309631
6187	51.558333	-0.786589	0.638024	-0.043137	-0.755427	0.616279	0.198246	-0.747766	0.887510	-0.034214	-0.728918	0.877325	0.170833	-0.538300	1.206161	-0.003786	-0.536068	1.187270	0.099642	-0.553021	1.125335	0.094093	-0.624577	0.774808	-0.221320	-0.585525	0.782353	0.334543	-0.325096	0.697037	-0.060542				-0.301427	0.076163	-0.106645	-0.275575	0.070674	0.158587	-0.273207	0.069512	0.118527	0.440123	0.072466	-0.265322	0.464506	0.068376	-0.309609
6188	51.566667	-0.786440	0.638139	-0.043134	-0.755353	0.616287	0.198226	-0.747391	0.887589	-0.034149	-0.728720	0.877288	0.170892	-0.537476	1.206158	-0.003104	-0.535532	1.187209	0.100320	-0.552618	1.125308	0.094699	-0.624313	0.774952	-0.221411	-0.583241	0.781909	0.334720	-0.325107	0.697077	-0.060281				-0.301438	0.076153	-0.106649	-0.275576	0.070674	0.158573	-0.273209	0.069501	0.118509	0.440123	0.072468	-0.265315	0.464513	0.068363	-0.309626
6189	51.575000	-0.786195	0.638242	-0.043168	-0.755359	0.616330	0.198228	-0.746997	0.887627	-0.034125	-0.728684	0.877316	0.171037	-0.536778	1.206146	-0.002422	-0.535084	1.187125	0.101000	-0.552355	1.125292	0.095300	-0.623927	0.775064	-0.221387	-0.580998	0.781753	0.335123	-0.325088	0.697081	-0.060014				-0.301443	0.076130	-0.106633	-0.275573	0.070668	0.158556	-0.273209	0.069486	0.118498	0.440131	0.072472	-0.265302	0.464516	0.068361	-0.309628
6190	51.583333	-0.785951	0.638359	-0.043183	-0.755280	0.616299	0.198206	-0.746604	0.887656	-0.034094	-0.728617	0.877283	0.171138	-0.536199	1.206118	-0.001738	-0.534790	1.187035	0.101682	-0.551982	1.125181	0.095864	-0.623519	0.775173	-0.221349	-0.578665	0.781556	0.335533	-0.325046	0.697058	-0.059739				-0.301455	0.076131	-0.106632	-0.275584	0.070658	0.158547	-0.273214	0.069476	0.118474	0.440129	0.072454	-0.265319	0.464502	0.068389	-0.309580
6191	51.591667	-0.785743	0.638481	-0.043195	-0.755283	0.616298	0.198206	-0.746236	0.887694	-0.034070	-0.728422	0.877273	0.171171	-0.535724	1.206084	-0.001072	-0.534561	1.186920	0.102340	-0.551738	1.125067	0.096435	-0.623135	0.775304	-0.221338	-0.575996	0.780889	0.335651	-0.324964	0.696996	-0.059481				-0.301433	0.076123	-0.106654	-0.275583	0.070658	0.158537	-0.273218	0.069456	0.118465	0.440130	0.072467	-0.265299	0.464515	0.068362	-0.309626
6192	51.600000	-0.785555	0.638640	-0.043206	-0.755240	0.616259	0.198204	-0.745832	0.887711	-0.034071	-0.728508	0.877304	0.171353	-0.535368	1.206080	-0.000383	-0.534398	1.186788	0.103008	-0.551519	1.124935	0.097011	-0.622742	0.775442	-0.221299	-0.573477	0.780487	0.335959	-0.324850	0.696916	-0.059256				-0.301431	0.076125	-0.106660	-0.275583	0.070653	0.158530	-0.273217	0.069443	0.118451	0.440119	0.072459	-0.265312	0.464515	0.068360	-0.309624
6193	51.608333	-0.785260	0.638765	-0.043198	-0.755281	0.616271	0.198230	-0.745477	0.887771	-0.034053	-0.728410	0.877263	0.171422	-0.535121	1.206030	0.000337	-0.534321	1.186643	0.103681	-0.551518	1.124835	0.097620	-0.622398	0.775597	-0.221278	-0.570999	0.780033	0.336259	-0.324699	0.696828	-0.059080				-0.301434	0.076119	-0.106670	-0.275582	0.070648	0.158519	-0.273220	0.069445	0.118448	0.440127	0.072453	-0.265319	0.464509	0.068372	-0.309601
6194	51.616667	-0.784960	0.638887	-0.043216	-0.755225	0.616211	0.198247	-0.745069	0.887799	-0.034055	-0.728334	0.877204	0.171511	-0.534955	1.206009	0.001050	-0.534305	1.186495	0.104356	-0.551299	1.124647	0.098208	-0.622044	0.775805	-0.221269	-0.568606	0.779574	0.336580	-0.324517	0.696743	-0.058940				-0.301431	0.076111	-0.106681	-0.275581	0.070655	0.158523	-0.273220	0.069444	0.118450	0.440127	0.072447	-0.265323	0.464501	0.068378	-0.309579
6195	51.625000	-0.784688	0.639011	-0.043224	-0.755228	0.616192	0.198282	-0.744725	0.887896	-0.034012	-0.728187	0.877131	0.171576	-0.534868	1.206034	0.001780	-0.534301	1.186336	0.105095	-0.551181	1.124428	0.098776	-0.621589	0.775994	-0.221107	-0.566294	0.779136	0.336865	-0.324311	0.696691	-0.058832				-0.301432	0.076109	-0.106688	-0.275584	0.070653	0.158521	-0.273225	0.069448	0.118465	0.440119	0.072451	-0.265311	0.464516	0.068355	-0.309621
6196	51.633333	-0.784408	0.639136	-0.043223	-0.755301	0.616187	0.198396	-0.744351	0.887982	-0.033961	-0.728142	0.877075	0.171722	-0.534851	1.206019	0.002553	-0.534348	1.186157	0.105830	-0.551102	1.124213	0.099339	-0.621220	0.776252	-0.221035	-0.564078	0.778754	0.337207	-0.324109	0.696689	-0.058736				-0.301428	0.076106	-0.106690	-0.275580	0.070668	0.158520	-0.273225	0.069452	0.118470	0.440129	0.072434	-0.265311	0.464510	0.068353	-0.309611
6197	51.641667	-0.784104	0.639254	-0.043216	-0.755230	0.616142	0.198378	-0.743954	0.888075	-0.033897	-0.728000	0.877015	0.171863	-0.534912	1.206026	0.003354	-0.534456	1.185915	0.106569	-0.551008	1.123957	0.099951	-0.620873	0.776551	-0.220971	-0.561947	0.778452	0.337575	-0.323911	0.696748	-0.058646				-0.301432	0.076110	-0.106696	-0.275587	0.070660	0.158524	-0.273225	0.069446	0.118466	0.440127	0.072439	-0.265311	0.464499	0.068374	-0.309562
6198	51.650000	-0.783843	0.639464	-0.043245	-0.755252	0.616108	0.198444	-0.743572	0.888190	-0.033791	-0.727697	0.876904	0.171941	-0.535033	1.206050	0.004216	-0.534570	1.185658	0.107346	-0.550923	1.123664	0.100568	-0.620633	0.776907	-0.221024	-0.559852	0.778184	0.337928	-0.323713	0.696841	-0.058573				-0.301452	0.076094	-0.106672	-0.275592	0.070653	0.158518	-0.273226	0.069449	0.118462	0.440121	0.072443	-0.265295	0.464510	0.068352	-0.309612
6199	51.658333	-0.783604	0.639660	-0.043186	-0.755255	0.616087	0.198511	-0.743202	0.888309	-0.033646	-0.727482	0.876877	0.172139	-0.535212	1.206025	0.005053	-0.534721	1.185351	0.108159	-0.550820	1.123333	0.101164	-0.620335	0.777269	-0.221020	-0.557784	0.777951	0.338211	-0.323533	0.696967	-0.058520				-0.301433	0.076107	-0.106695	-0.275591	0.070646	0.158520	-0.273236	0.069440	0.118460	0.440116	0.072440	-0.265295	0.464510	0.068351	-0.309605
6200	51.666667	-0.783350	0.639883	-0.043147	-0.755235	0.616048	0.198566	-0.742821	0.888424	-0.033484	-0.727238	0.876874	0.172357	-0.535483	1.206006	0.005944	-0.534912	1.185011	0.109015	-0.550785	1.122905	0.101816	-0.620058	0.777666	-0.221032	-0.555811	0.777842	0.338579	-0.323370	0.697124	-0.058471				-0.301433	0.076108	-0.106697	-0.275594	0.070637	0.158513	-0.273230	0.069433	0.118450	0.440116	0.072436	-0.265289	0.464504	0.068348	-0.309603
6201	51.675000	-0.783025	0.640048	-0.043060	-0.755202	0.616024	0.198629	-0.742455	0.888552	-0.033283	-0.727083	0.877001	0.172699	-0.535851	1.205969	0.006853	-0.535149	1.184569	0.109817	-0.550722	1.122444	0.102362	-0.619809	0.778060	-0.221077	-0.553907	0.777847	0.339004	-0.323247	0.697295	-0.058420				-0.301440	0.076097	-0.106695	-0.275604	0.070631	0.158510	-0.273230	0.069420	0.118441	0.440116	0.072432	-0.265302	0.464491	0.068368	-0.309560
6202	51.683333	-0.782564	0.640189	-0.042975	-0.755162	0.616011	0.198700	-0.742114	0.888728	-0.033059	-0.726693	0.876974	0.172886	-0.536267	1.205924	0.007775	-0.535448	1.184132	0.110708	-0.550742	1.121959	0.103003	-0.619581	0.778481	-0.221158	-0.552061	0.777905	0.339488	-0.323162	0.697470	-0.058366				-0.301431	0.076115	-0.106725	-0.275602	0.070634	0.158511	-0.273242	0.069419	0.118447	0.440113	0.072436	-0.265294	0.464500	0.068343	-0.309603
6203	51.691667	-0.782374	0.640486	-0.042953	-0.755093	0.616008	0.198773	-0.741716	0.888845	-0.032832	-0.726462	0.877106	0.173205	-0.536781	1.205796	0.008725	-0.535792	1.183556	0.111528	-0.550717	1.121333	0.103560	-0.619359	0.778905	-0.221274	-0.550276	0.778025	0.340058	-0.323114	0.697627	-0.058297				-0.301435	0.076119	-0.106729	-0.275607	0.070636	0.158515	-0.273238	0.069433	0.118451	0.440121	0.072433	-0.265284	0.464501	0.068346	-0.309599
6204	51.700000	-0.782158	0.640754	-0.042920	-0.755020	0.616017	0.198848	-0.741343	0.889006	-0.032577	-0.726099	0.877172	0.173444	-0.537371	1.205601	0.009645	-0.536199	1.182909	0.112360	-0.550685	1.120648	0.104118	-0.619159	0.779310	-0.221399	-0.548539	0.778156	0.340694	-0.323102	0.697760	-0.058226				-0.301437	0.076129	-0.106732	-0.275604	0.070649	0.158522	-0.273233	0.069449	0.118460	0.440113	0.072426	-0.265289	0.464502	0.068343	-0.309596
6205	51.708333	-0.781776	0.640980	-0.042824	-0.754969	0.616051	0.198943	-0.740952	0.889148	-0.032335	-0.725841	0.877301	0.173765	-0.538142	1.205320	0.010569	-0.536711	1.182198	0.113232	-0.550906	1.119879	0.104737	-0.618891	0.779691	-0.221441	-0.546882	0.778263	0.341389	-0.323143	0.697816	-0.058172				-0.301435	0.076136	-0.106725	-0.275604	0.070642	0.158527	-0.273241	0.069457	0.118470	0.440112	0.072423	-0.265292	0.464503	0.068343	-0.309589
6206	51.716667	-0.781497	0.641217	-0.042755	-0.754967	0.616108	0.199050	-0.740448	0.889233	-0.032121	-0.725578	0.877416	0.174076	-0.539051	1.205019	0.011532	-0.537353	1.181374	0.114088	-0.550801	1.118916	0.105219	-0.618721	0.780096	-0.221582	-0.545304	0.778380	0.342140	-0.323211	0.697818	-0.058139				-0.301433	0.076148	-0.106721	-0.275607	0.070636	0.158536	-0.273242	0.069468	0.118479	0.440117	0.072415	-0.265287	0.464498	0.068344	-0.309587
6207	51.725000	-0.781169	0.641402	-0.042624	-0.754879	0.616127	0.199128	-0.740011	0.889370	-0.031904	-0.725092	0.877429	0.174248	-0.540110	1.204625	0.012514	-0.538086	1.180493	0.114922	-0.550890	1.117967	0.105803	-0.618610	0.780523	-0.221781	-0.543967	0.778769	0.343258	-0.323318	0.697740	-0.058130				-0.301432	0.076162	-0.106706	-0.275612	0.070633	0.158550	-0.273243	0.069466	0.118481	0.440126	0.072420	-0.265291	0.464489	0.068363	-0.309540
6208	51.733333	-0.780739	0.641554	-0.042467	-0.754789	0.616145	0.199199	-0.739573	0.889529	-0.031689	-0.724718	0.877491	0.174497	-0.541260	1.204219	0.013490	-0.538880	1.179624	0.115797	-0.550970	1.116989	0.106363	-0.618498	0.780974	-0.221994	-0.542506	0.778907	0.344101	-0.323441	0.697629	-0.058140				-0.301409	0.076203	-0.106716	-0.275615	0.070626	0.158560	-0.273245	0.069467	0.118479	0.440113	0.072420	-0.265273	0.464500	0.068340	-0.309580
6209	51.741667	-0.780547	0.641780	-0.042382	-0.754751	0.616184	0.199276	-0.739160	0.889692	-0.031479	-0.724343	0.877538	0.174756	-0.542489	1.203766	0.014433	-0.539654	1.178701	0.116625	-0.551067	1.116037	0.106972	-0.618366	0.781375	-0.222146	-0.541019	0.778925	0.344779	-0.323586	0.697512	-0.058172				-0.301421	0.076190	-0.106703	-0.275616	0.070618	0.158566	-0.273247	0.069456	0.118495	0.440107	0.072417	-0.265274	0.464492	0.068353	-0.309563
6210	51.750000	-0.780303	0.641963	-0.042318	-0.754707	0.616231	0.199349	-0.738638	0.889820	-0.031294	-0.723953	0.877583	0.175013	-0.543773	1.203295	0.015385	-0.540413	1.177804	0.117473	-0.551170	1.115049	0.107524	-0.618234	0.781799	-0.222310	-0.539752	0.779261	0.345742	-0.323743	0.697413	-0.058208				-0.301431	0.076184	-0.106693	-0.275625	0.070608	0.158577	-0.273254	0.069457	0.118498	0.440111	0.072418	-0.265274	0.464486	0.068368	-0.309540
6211	51.758333	-0.780117	0.642230	-0.042380	-0.754600	0.616258	0.199390	-0.738191	0.889954	-0.031098	-0.723617	0.877665	0.175332	-0.545107	1.202818	0.016313	-0.541039	1.176883	0.118303	-0.551283	1.114108	0.108115	-0.618124	0.782188	-0.222467	-0.538403	0.779435	0.346389	-0.323919	0.697373	-0.058238				-0.301414	0.076207	-0.106692	-0.275625	0.070609	0.158585	-0.273250	0.069472	0.118513	0.440117	0.072415	-0.265281	0.464488	0.068356	-0.309558
6212	51.766667	-0.779623	0.642281	-0.042256	-0.754489	0.616293	0.199423	-0.737736	0.890096	-0.030909	-0.723142	0.877684	0.175582	-0.546507	1.202325	0.017296	-0.541764	1.175947	0.119146	-0.551354	1.113149	0.108661	-0.617934	0.782545	-0.222516	-0.537243	0.779644	0.347129	-0.324102	0.697391	-0.058265				-0.301401	0.076229	-0.106685	-0.275620	0.070620	0.158602	-0.273248	0.069472	0.118524	0.440103	0.072416	-0.265272	0.464495	0.068345	-0.309581
6213	51.775000	-0.779375	0.642469	-0.042208	-0.754406	0.616339	0.199469	-0.737310	0.890236	-0.030715	-0.722845	0.877804	0.175955	-0.547780	1.201713	0.018285	-0.542551	1.175015	0.119913	-0.551405	1.112088	0.109226	-0.617891	0.782945	-0.222691	-0.536152	0.779815	0.347687	-0.324261	0.697458	-0.058308				-0.301412	0.076193	-0.106647	-0.275625	0.070625	0.158606	-0.273244	0.069496	0.118535	0.440114	0.072420	-0.265257	0.464498	0.068345	-0.309572
6214	51.783333	-0.779114	0.642720	-0.042214	-0.754323	0.616381	0.199510	-0.736829	0.890321	-0.030529	-0.722440	0.877878	0.176256	-0.549234	1.201203	0.019163	-0.543349	1.174099	0.120757	-0.551323	1.110957	0.109709	-0.617860	0.783313	-0.222838	-0.535178	0.779942	0.348182	-0.324397	0.697559	-0.058368				-0.301400	0.076187	-0.106617	-0.275623	0.070625	0.158613	-0.273245	0.069510	0.118544	0.440115	0.072409	-0.265263	0.464498	0.068345	-0.309571
6215	51.791667	-0.778717	0.642913	-0.042199	-0.754238	0.616410	0.199552	-0.736396	0.890428	-0.030333	-0.721960	0.877870	0.176482	-0.550715	1.200745	0.020027	-0.544187	1.173328	0.121481	-0.551416	1.110110	0.110167	-0.617763	0.783627	-0.222856	-0.534287	0.779990	0.348443	-0.324484	0.697667	-0.058460				-0.301389	0.076197	-0.106589	-0.275628	0.070616	0.158620	-0.273251	0.069502	0.118548	0.440113	0.072412	-0.265260	0.464499	0.068346	-0.309567
6216	51.800000	-0.778393	0.643159	-0.042157	-0.754147	0.616440	0.199596	-0.735987	0.890508	-0.030154	-0.721646	0.877991	0.176803	-0.552188	1.200348	0.020873	-0.545032	1.172599	0.122246	-0.551431	1.109256	0.110592	-0.617682	0.783937	-0.222846	-0.533605	0.780057	0.348838	-0.324538	0.697786	-0.058567				-0.301389	0.076183	-0.106553	-0.275638	0.070604	0.158623	-0.273247	0.069500	0.118543	0.440111	0.072417	-0.265253	0.464503	0.068347	-0.309564
6217	51.808333	-0.778099	0.643398	-0.042128	-0.754062	0.616467	0.199637	-0.735641	0.890627	-0.029954	-0.721141	0.877916	0.176949	-0.553755	1.200198	0.021489	-0.545865	1.171923	0.122883	-0.551596	1.108600	0.111050	-0.617742	0.784281	-0.222952	-0.533060	0.780078	0.349168	-0.324556	0.697926	-0.058669				-0.301374	0.076180	-0.106517	-0.275627	0.070600	0.158614	-0.273247	0.069493	0.118544	0.440118	0.072411	-0.265246	0.464500	0.068348	-0.309559
6218	51.816667	-0.777746	0.643607	-0.042120	-0.753933	0.616486	0.199670	-0.735208	0.890671	-0.029791	-0.720839	0.878000	0.177218	-0.555170	1.199872	0.022175	-0.546654	1.171325	0.123514	-0.551797	1.107983	0.111515	-0.617722	0.784577	-0.222940	-0.532614	0.780071	0.349456	-0.324558	0.698061	-0.058776				-0.301351	0.076182	-0.106489	-0.275635	0.070587	0.158617	-0.273250	0.069484	0.118541	0.440115	0.072403	-0.265246	0.464498	0.068349	-0.309555
6219	51.825000	-0.777424	0.643849	-0.042067	-0.753828	0.616534	0.199711	-0.734869	0.890730	-0.029627	-0.720346	0.877903	0.177318	-0.556419	1.199436	0.022862	-0.547458	1.170823	0.124142	-0.552033	1.107500	0.111969	-0.617662	0.784857	-0.222869	-0.532308	0.780045	0.349662	-0.324535	0.698180	-0.058885				-0.301345	0.076171	-0.106463	-0.275628	0.070577	0.158610	-0.273251	0.069475	0.118531	0.440112	0.072411	-0.265247	0.464501	0.068348	-0.309557
6220	51.833333	-0.777182	0.644119	-0.042046	-0.753677	0.616583	0.199743	-0.734541	0.890769	-0.029477	-0.720154	0.877998	0.177599	-0.557763	1.198917	0.023668	-0.548277	1.170369	0.124662	-0.552221	1.107060	0.112387	-0.617680	0.785138	-0.222865	-0.532094	0.780005	0.349804	-0.324491	0.698285	-0.058985				-0.301357	0.076139	-0.106428	-0.275629	0.070574	0.158616	-0.273251	0.069458	0.118535	0.440125	0.072420	-0.265222	0.464498	0.068352	-0.309558
6221	51.841667	-0.776947	0.644311	-0.041995	-0.753712	0.616756	0.199757	-0.734171	0.890758	-0.029356	-0.719688	0.877932	0.177666	-0.559106	1.198675	0.024250	-0.549148	1.170026	0.125108	-0.552445	1.106725	0.112768	-0.617660	0.785401	-0.222801	-0.532022	0.779984	0.349961	-0.324425	0.698383	-0.059070				-0.301374	0.076120	-0.106378	-0.275626	0.070575	0.158616	-0.273245	0.069473	0.118547	0.440124	0.072405	-0.265244	0.464495	0.068361	-0.309525
6222	51.850000	-0.776669	0.644467	-0.041969	-0.753509	0.616818	0.199785	-0.733868	0.890760	-0.029221	-0.719493	0.878001	0.177886	-0.560410	1.198483	0.024777	-0.549847	1.169713	0.125469	-0.552687	1.106435	0.113111	-0.617630	0.785654	-0.222741	-0.532027	0.779944	0.350064	-0.324359	0.698456	-0.059124				-0.301322	0.076153	-0.106401	-0.275628	0.070585	0.158633	-0.273245	0.069481	0.118556	0.440113	0.072402	-0.265249	0.464495	0.068355	-0.309543
6223	51.858333	-0.776456	0.644608	-0.041888	-0.753300	0.616866	0.199852	-0.733627	0.890752	-0.029086	-0.719211	0.877969	0.178012	-0.561637	1.198512	0.025076	-0.550681	1.169487	0.125984	-0.552981	1.106230	0.113445	-0.617506	0.785861	-0.222596	-0.532005	0.779835	0.349873	-0.324291	0.698528	-0.059145				-0.301321	0.076145	-0.106391	-0.275630	0.070578	0.158634	-0.273241	0.069497	0.118561	0.440112	0.072401	-0.265231	0.464498	0.068351	-0.309539
6224	51.866667	-0.776270	0.644728	-0.041849	-0.753211	0.616993	0.199871	-0.733447	0.890756	-0.028954	-0.719084	0.877997	0.178199	-0.562789	1.198337	0.025418	-0.551429	1.169262	0.126372	-0.553272	1.105978	0.113708	-0.617529	0.786120	-0.222645	-0.532133	0.779759	0.349816	-0.324229	0.698594	-0.059117				-0.301332	0.076116	-0.106362	-0.275625	0.070576	0.158648	-0.273242	0.069496	0.118567	0.440108	0.072396	-0.265227	0.464493	0.068349	-0.309536
6225	51.875000	-0.776100	0.644826	-0.041797	-0.752934	0.616978	0.199959	-0.733271	0.890734	-0.028837	-0.718812	0.877854	0.178233	-0.563858	1.198142	0.025758	-0.552100	1.169089	0.126624	-0.553645	1.105784	0.113979	-0.617471	0.786293	-0.222592	-0.532346	0.779682	0.349733	-0.324183	0.698662	-0.059042				-0.301322	0.076128	-0.106342	-0.275630	0.070568	0.158655	-0.273239	0.069495	0.118574	0.440110	0.072393	-0.265224	0.464483	0.068360	-0.309514
6226	51.883333	-0.775964	0.644906	-0.041758	-0.752814	0.617058	0.200002	-0.733188	0.890741	-0.028718	-0.718612	0.877785	0.178287	-0.564957	1.197967	0.026087	-0.552916	1.168894	0.126944	-0.554024	1.105629	0.114229	-0.617412	0.786447	-0.222543	-0.532592	0.779598	0.349631	-0.324141	0.698744	-0.058923				-0.301346	0.076101	-0.106300	-0.275622	0.070570	0.158659	-0.273228	0.069489	0.118582	0.440102	0.072396	-0.265223	0.464483	0.068348	-0.309532
6227	51.891667	-0.775837	0.644978	-0.041712	-0.752664	0.617107	0.200019	-0.733094	0.890703	-0.028643	-0.718518	0.877742	0.178368	-0.565965	1.197748	0.026383	-0.553711	1.168727	0.127153	-0.554405	1.105439	0.114445	-0.617348	0.786563	-0.222499	-0.532882	0.779493	0.349505	-0.324109	0.698830	-0.058781				-0.301309	0.076111	-0.106321	-0.275623	0.070555	0.158665	-0.273232	0.069492	0.118574	0.440103	0.072396	-0.265213	0.464484	0.068344	-0.309532
6228	51.900000	-0.775693	0.645016	-0.041674	-0.752579	0.617161	0.200046	-0.732974	0.890625	-0.028588	-0.718455	0.877694	0.178435	-0.567031	1.197512	0.026607	-0.554350	1.168479	0.127265	-0.554765	1.105241	0.114616	-0.617281	0.786638	-0.222458	-0.533190	0.779387	0.349373	-0.324078	0.698922	-0.058629				-0.301295	0.076112	-0.106310	-0.275625	0.070540	0.158666	-0.273227	0.069489	0.118580	0.440095	0.072388	-0.265230	0.464482	0.068334	-0.309531
6229	51.908333	-0.775607	0.645056	-0.041639	-0.752473	0.617180	0.200056	-0.732933	0.890565	-0.028537	-0.718582	0.877718	0.178572	-0.568041	1.197293	0.026807	-0.555077	1.168274	0.127542	-0.555122	1.105007	0.114745	-0.617126	0.786659	-0.222336	-0.533547	0.779310	0.349322	-0.324053	0.699007	-0.058470				-0.301337	0.076061	-0.106259	-0.275621	0.070547	0.158672	-0.273228	0.069487	0.118587	0.440103	0.072382	-0.265241	0.464478	0.068332	-0.309537
6230	51.916667	-0.775545	0.645092	-0.041609	-0.752387	0.617185	0.200056	-0.732983	0.890537	-0.028478	-0.718468	0.877591	0.178519	-0.569070	1.197089	0.027029	-0.555860	1.168121	0.127693	-0.555519	1.104856	0.114878	-0.617045	0.786677	-0.222305	-0.533895	0.779246	0.349278	-0.324025	0.699096	-0.058311				-0.301328	0.076055	-0.106263	-0.275621	0.070546	0.158676	-0.273228	0.069498	0.118600	0.440091	0.072382	-0.265234	0.464477	0.068336	-0.309535
6231	51.925000	-0.775490	0.645099	-0.041582	-0.752376	0.617189	0.200074	-0.732970	0.890445	-0.028464	-0.718531	0.877537	0.178540	-0.570041	1.196944	0.027143	-0.556620	1.167985	0.127831	-0.555935	1.104749	0.114991	-0.616971	0.786667	-0.222273	-0.534137	0.779157	0.349069	-0.324008	0.699167	-0.058155				-0.301285	0.076084	-0.106290	-0.275618	0.070551	0.158687	-0.273231	0.069513	0.118609	0.440096	0.072383	-0.265213	0.464474	0.068336	-0.309531
6232	51.933333	-0.775460	0.645095	-0.041565	-0.752388	0.617187	0.200087	-0.732970	0.890347	-0.028475	-0.718628	0.877485	0.178545	-0.571002	1.196823	0.027312	-0.557461	1.167922	0.127975	-0.556393	1.104692	0.115093	-0.616905	0.786635	-0.222237	-0.534357	0.779079	0.348859	-0.324004	0.699229	-0.057992				-0.301280	0.076085	-0.106282	-0.275616	0.070551	0.158705	-0.273225	0.069532	0.118620	0.440086	0.072377	-0.265226	0.464475	0.068327	-0.309527
6233	51.941667	-0.775516	0.645074	-0.041561	-0.752464	0.617217	0.200024	-0.733053	0.890274	-0.028487	-0.718833	0.877479	0.178580	-0.571922	1.196770	0.027400	-0.558044	1.167873	0.127967	-0.556896	1.104668	0.115166	-0.616937	0.786616	-0.222288	-0.534604	0.779029	0.348741	-0.324015	0.699265	-0.057815				-0.301315	0.076050	-0.106244	-0.275627	0.070555	0.158709	-0.273220	0.069531	0.118625	0.440092	0.072365	-0.265224	0.464469	0.068326	-0.309525
6234	51.950000	-0.775546	0.645040	-0.041563	-0.752611	0.617267	0.199970	-0.733161	0.890201	-0.028511	-0.718940	0.877294	0.178508	-0.572714	1.196696	0.027551	-0.558758	1.167882	0.128029	-0.557418	1.104689	0.115220	-0.616899	0.786549	-0.222227	-0.534842	0.778988	0.348628	-0.324046	0.699285	-0.057633				-0.301333	0.076029	-0.106232	-0.275624	0.070544	0.158717	-0.273225	0.069529	0.118622	0.440088	0.072370	-0.265220	0.464466	0.068325	-0.309525
6235	51.958333	-0.775687	0.644994	-0.041589	-0.752652	0.617226	0.199957	-0.733306	0.890134	-0.028559	-0.719156	0.877243	0.178473	-0.573679	1.196740	0.027459	-0.559578	1.167971	0.128067	-0.558000	1.104755	0.115273	-0.616883	0.786492	-0.222175	-0.535113	0.778965	0.348602	-0.324094	0.699279	-0.057482				-0.301317	0.076037	-0.106244	-0.275621	0.070542	0.158718	-0.273224	0.069514	0.118627	0.440084	0.072369	-0.265223	0.464469	0.068322	-0.309525
6236	51.966667	-0.775827	0.644954	-0.041613	-0.752533	0.617041	0.200053	-0.733485	0.890062	-0.028621	-0.719546	0.877276	0.178521	-0.574546	1.196696	0.027450	-0.560248	1.168021	0.128024	-0.558585	1.104801	0.115273	-0.616883	0.786430	-0.222123	-0.535299	0.778902	0.348420	-0.324153	0.699261	-0.057352				-0.301305	0.076037	-0.106270	-0.275625	0.070529	0.158715	-0.273220	0.069514	0.118619	0.440082	0.072363	-0.265223	0.464464	0.068320	-0.309527
6237	51.975000	-0.775960	0.644882	-0.041649	-0.752628	0.616982	0.200028	-0.733698	0.890005	-0.028684	-0.719752	0.877176	0.178408	-0.575360	1.196653	0.027357	-0.561045	1.168109	0.127972	-0.559207	1.104899	0.115278	-0.616908	0.786355	-0.222072	-0.535537	0.778855	0.348315	-0.324217	0.699223	-0.057254				-0.301317	0.076048	-0.106263	-0.275622	0.070538	0.158714	-0.273223	0.069506	0.118625	0.440091	0.072358	-0.265236	0.464463	0.068314	-0.309532
6238	51.983333	-0.776108	0.644788	-0.041685	-0.752706	0.616903	0.199986	-0.733983	0.889969	-0.028747	-0.719975	0.877067	0.178287	-0.576211	1.196644	0.027292	-0.561834	1.168190	0.127893	-0.559867	1.104967	0.115251	-0.616957	0.786271	-0.222030	-0.535787	0.778794	0.348210	-0.324288	0.699175	-0.057176				-0.301286	0.076082	-0.106310	-0.275622	0.070533	0.158719	-0.273232	0.069514	0.118632	0.440079	0.072350	-0.265234	0.464462	0.068306	-0.309531
6239	51.991667	-0.776260	0.644672	-0.041692	-0.752851	0.616828	0.199961	-0.734274	0.889901	-0.028799	-0.720294	0.877000	0.178222	-0.577026	1.196643	0.027138	-0.562607	1.168278	0.127790	-0.560542	1.105052	0.115197	-0.617035	0.786177	-0.221989	-0.536055	0.778709	0.348098	-0.324378	0.699135	-0.057108				-0.301294	0.076087	-0.106316	-0.275617	0.070557	0.158725	-0.273220	0.069530	0.118636	0.440077	0.072347	-0.265229	0.464460	0.068304	-0.309530
6240	52.000000	-0.776533	0.644574	-0.041716	-0.753017	0.616749	0.199937	-0.734549	0.889811	-0.028869	-0.720793	0.877013	0.178248	-0.577691	1.196609	0.027167	-0.563325	1.168341	0.127804	-0.561228	1.105099	0.115094	-0.617138	0.786071	-0.221952	-0.536333	0.778600	0.347980	-0.324487	0.699105	-0.057028				-0.301314	0.076070	-0.106314	-0.275614	0.070565	0.158733	-0.273221	0.069545	0.118654	0.440074	0.072348	-0.265229	0.464459	0.068305	-0.309527
6241	52.008333	-0.776840	0.644445	-0.041759	-0.753204	0.616656	0.199911	-0.734920	0.889778	-0.028919	-0.720987	0.876853	0.178068	-0.578522	1.196600	0.026973	-0.564072	1.168313	0.127586	-0.561883	1.105113	0.115008	-0.617282	0.785952	-0.221921	-0.536677	0.778473	0.347925	-0.324618	0.699085	-0.056938				-0.301317	0.076083	-0.106317	-0.275618	0.070579	0.158741	-0.273220	0.069562	0.118654	0.440069	0.072341	-0.265224	0.464457	0.068301	-0.309525
6242	52.016667	-0.777011	0.644276	-0.041761	-0.753393	0.616564	0.199900	-0.735234	0.889701	-0.028988	-0.721454	0.876878	0.178062	-0.579376	1.196458	0.026817	-0.564936	1.168266	0.127529	-0.562504	1.105066	0.114896	-0.617452	0.785797	-0.221879	-0.536957	0.778286	0.347671	-0.324777	0.699078	-0.056828				-0.301320	0.076087	-0.106333	-0.275610	0.070583	0.158737	-0.273221	0.069570	0.118653	0.440067	0.072347	-0.265228	0.464450	0.068306	-0.309525
6243	52.025000	-0.777320	0.644144	-0.041791	-0.753657	0.616512	0.199906	-0.735578	0.889623	-0.029016	-0.721712	0.876750	0.177906	-0.580248	1.196395	0.026666	-0.565645	1.168227	0.127332	-0.563121	1.105076	0.114810	-0.617635	0.785672	-0.221859	-0.537284	0.778089	0.347464	-0.324950	0.699079	-0.056712				-0.301340	0.076081	-0.106319	-0.275612	0.070586	0.158740	-0.273215	0.069571	0.118661	0.440061	0.072338	-0.265225	0.464447	0.068304	-0.309520
6244	52.033333	-0.777576	0.644030	-0.041801	-0.753947	0.616523	0.199863	-0.735944	0.889510	-0.029086	-0.721881	0.876635	0.177702	-0.581137	1.196409	0.026491	-0.566362	1.168251	0.127174	-0.563769	1.105123	0.114648	-0.617832	0.785547	-0.221828	-0.537615	0.777894	0.347240	-0.325137	0.699076	-0.056588				-0.301329	0.076098	-0.106316	-0.275611	0.070592	0.158747	-0.273224	0.069562	0.118655	0.440060	0.072335	-0.265229	0.464395	0.068304	-0.309462
6245	52.041667	-0.777957	0.643970	-0.041793	-0.754047	0.616425	0.199935	-0.736407	0.889454	-0.029129	-0.722319	0.876481	0.177630	-0.581939	1.196547	0.026372	-0.567279	1.168453	0.127048	-0.564465	1.105294	0.114472	-0.618046	0.785428	-0.221784	-0.537930	0.777697	0.346957	-0.325333	0.699071	-0.056473				-0.301314	0.076122	-0.106375	-0.275610	0.070590	0.158740	-0.273219	0.069565	0.118647	0.440056	0.072331	-0.265227	0.464441	0.068298	-0.309525
6246	52.050000	-0.778262	0.643897	-0.041808	-0.754337	0.616489	0.199980	-0.736944	0.889439	-0.029171	-0.722817	0.876543	0.177648	-0.582752	1.196814	0.026123	-0.567982	1.168696	0.126782	-0.565170	1.105552	0.114273	-0.618259	0.785315	-0.221720	-0.538251	0.777496	0.346642	-0.325521	0.699072	-0.056368				-0.301345	0.076086	-0.106382	-0.275607	0.070590	0.158729	-0.273223	0.069552	0.118647	0.440051	0.072331	-0.265234	0.464435	0.068288	-0.309529
6247	52.058333	-0.778562	0.643870	-0.041796	-0.754575	0.616559	0.199975	-0.737493	0.889442	-0.029219	-0.723198	0.876389	0.177548	-0.583411	1.197061	0.025839	-0.568756	1.169005	0.126605	-0.565932	1.105833	0.114076	-0.618390	0.785178	-0.221498	-0.538566	0.777345	0.346300	-0.325688	0.699054	-0.056269				-0.301363	0.076093	-0.106376	-0.275605	0.070591	0.158724	-0.273225	0.069558	0.118643	0.440054	0.072320	-0.265243	0.464436	0.068287	-0.309530
6248	52.066667	-0.778904	0.643866	-0.041759	-0.754659	0.616542	0.200021	-0.738068	0.889494	-0.029256	-0.723594	0.876354	0.177503	-0.584028	1.197265	0.025581	-0.569548	1.169341	0.126388	-0.566665	1.106145	0.113871	-0.618581	0.785115	-0.221359	-0.538857	0.777224	0.345934	-0.325831	0.699028	-0.056165				-0.301340	0.076127	-0.106417	-0.275613	0.070598	0.158727	-0.273222	0.069570	0.118637	0.440049	0.072321	-0.265230	0.464433	0.068287	-0.309522
6249	52.075000	-0.779188	0.643826	-0.041756	-0.754786	0.616569	0.200017	-0.738649	0.889532	-0.029283	-0.724057	0.876407	0.177563	-0.584589	1.197410	0.025251	-0.570199	1.169589	0.126026	-0.567341	1.106393	0.113622	-0.618854	0.785112	-0.221263	-0.539132	0.777157	0.345499	-0.325945	0.698995	-0.056065				-0.301356	0.076121	-0.106423	-0.275611	0.070610	0.158733	-0.273222	0.069577	0.118641	0.440049	0.072322	-0.265231	0.464433	0.068287	-0.309524
6250	52.083333	-0.779372	0.643729	-0.041744	-0.755037	0.616689	0.199955	-0.739246	0.889547	-0.029313	-0.724666	0.876541	0.177761	-0.585218	1.197605	0.024872	-0.570871	1.169824	0.125677	-0.568016	1.106593	0.113375	-0.619023	0.785108	-0.221043	-0.539358	0.777159	0.345042	-0.326027	0.698957	-0.055965				-0.301366	0.076109	-0.106422	-0.275604	0.070617	0.158726	-0.273223	0.069569	0.118651	0.440045	0.072324	-0.265229	0.464431	0.068290	-0.309522
6251	52.091667	-0.779562	0.643624	-0.041700	-0.755091	0.616678	0.199914	-0.739861	0.889538	-0.029343	-0.725081	0.876578	0.177837	-0.585700	1.197689	0.024714	-0.571537	1.170029	0.125407	-0.568742	1.106786	0.113162	-0.619186	0.785110	-0.220804	-0.539540	0.777187	0.344541	-0.326074	0.698935	-0.055855				-0.301378	0.076112	-0.106410	-0.275601	0.070619	0.158731	-0.273216	0.069574	0.118644	0.440051	0.072319	-0.265231	0.464431	0.068295	-0.309496
6252	52.100000	-0.779775	0.643508	-0.041610	-0.755129	0.616655	0.199867	-0.740506	0.889497	-0.029360	-0.725458	0.876505	0.177842	-0.586273	1.197923	0.024450	-0.572272	1.170313	0.125235	-0.569497	1.107044	0.112967	-0.619339	0.785110	-0.220558	-0.539688	0.777261	0.344015	-0.326093	0.698922	-0.055746				-0.301342	0.076156	-0.106453	-0.275590	0.070625	0.158729	-0.273214	0.069563	0.118645	0.440044	0.072330	-0.265228	0.464439	0.068285	-0.309516
6253	52.108333	-0.780002	0.643364	-0.041543	-0.755137	0.616602	0.199819	-0.741173	0.889412	-0.029360	-0.725915	0.876539	0.177867	-0.586912	1.198220	0.024135	-0.572791	1.170576	0.124946	-0.570262	1.107312	0.112760	-0.619497	0.785079	-0.220303	-0.539788	0.777364	0.343471	-0.326075	0.698928	-0.055618				-0.301345	0.076142	-0.106464	-0.275579	0.070621	0.158727	-0.273196	0.069564	0.118642	0.440051	0.072332	-0.265226	0.464437	0.068287	-0.309521
6254	52.116667	-0.780189	0.643151	-0.041468	-0.755136	0.616498	0.199840	-0.741849	0.889297	-0.029332	-0.726474	0.876455	0.177861	-0.587570	1.198584	0.023826	-0.573441	1.170916	0.124799	-0.571086	1.107631	0.112598	-0.619668	0.785011	-0.220051	-0.539863	0.777468	0.342928	-0.326036	0.698961	-0.055474				-0.301372	0.076130	-0.106452	-0.275564	0.070622	0.158727	-0.273185	0.069546	0.118640	0.440055	0.072333	-0.265235	0.464443	0.068291	-0.309527
6255	52.125000	-0.780526	0.642969	-0.041461	-0.755229	0.616434	0.199792	-0.742575	0.889186	-0.029258	-0.727082	0.876383	0.177852	-0.588124	1.198863	0.023659	-0.574100	1.171252	0.124560	-0.571943	1.107958	0.112406	-0.619851	0.784903	-0.219785	-0.539892	0.777587	0.342403	-0.325985	0.699015	-0.055298				-0.301350	0.076151	-0.106484	-0.275550	0.070627	0.158713	-0.273176	0.069547	0.118641	0.440056	0.072331	-0.265245	0.464442	0.068288	-0.309537
6256	52.133333	-0.780774	0.642730	-0.041449	-0.755446	0.616416	0.199701	-0.743241	0.888988	-0.029183	-0.727525	0.876206	0.177708	-0.588852	1.199196	0.023372	-0.574848	1.171548	0.124298	-0.572778	1.108212	0.112179	-0.619978	0.784691	-0.219414	-0.539883	0.777689	0.341899	-0.325937	0.699083	-0.055111				-0.301338	0.076169	-0.106520	-0.275538	0.070637	0.158704	-0.273170	0.069552	0.118626	0.440058	0.072331	-0.265246	0.464446	0.068283	-0.309544
6257	52.141667	-0.781004	0.642468	-0.041483	-0.755538	0.616249	0.199711	-0.743809	0.888708	-0.029156	-0.728028	0.876015	0.177590	-0.589676	1.199383	0.023137	-0.575624	1.171779	0.124106	-0.573611	1.108479	0.112003	-0.620231	0.784465	-0.219140	-0.539849	0.777760	0.341411	-0.325902	0.699156	-0.054936				-0.301347	0.076160	-0.106514	-0.275528	0.070655	0.158691	-0.273165	0.069553	0.118617	0.440054	0.072334	-0.265251	0.464445	0.068287	-0.309547
6258	52.150000	-0.781273	0.642218	-0.041523	-0.755740	0.616143	0.199683	-0.744450	0.888458	-0.029111	-0.728630	0.875895	0.177554	-0.590557	1.199542	0.022887	-0.576459	1.171970	0.123882	-0.574415	1.108630	0.111756	-0.620511	0.784189	-0.218873	-0.539797	0.777792	0.340931	-0.325872	0.699232	-0.054790				-0.301350	0.076153	-0.106505	-0.275522	0.070665	0.158679	-0.273158	0.069552	0.118614	0.440060	0.072334	-0.265265	0.464450	0.068290	-0.309544
6259	52.158333	-0.781545	0.641998	-0.041568	-0.755867	0.616007	0.199674	-0.745035	0.888196	-0.029094	-0.728974	0.875586	0.177369	-0.591463	1.199638	0.022691	-0.577380	1.172139	0.123573	-0.575261	1.108827	0.111541	-0.620907	0.783897	-0.218700	-0.539745	0.777792	0.340494	-0.325853	0.699291	-0.054697				-0.301354	0.076174	-0.106489	-0.275519	0.070679	0.158663	-0.273159	0.069567	0.118600	0.440061	0.072347	-0.265256	0.464427	0.068297	-0.309514
6260	52.166667	-0.781765	0.641795	-0.041597	-0.755989	0.615891	0.199661	-0.745573	0.887905	-0.029131	-0.729415	0.875376	0.177286	-0.592482	1.199811	0.022425	-0.578440	1.172370	0.123364	-0.576126	1.109035	0.111307	-0.621247	0.783530	-0.218418	-0.539701	0.777751	0.340077	-0.325830	0.699330	-0.054655				-0.301329	0.076204	-0.106487	-0.275518	0.070688	0.158646	-0.273163	0.069573	0.118576	0.440063	0.072360	-0.265244	0.464454	0.068308	-0.309544
6261	52.175000	-0.781951	0.641592	-0.041590	-0.756140	0.615791	0.199671	-0.746098	0.887608	-0.029220	-0.729921	0.875217	0.177284	-0.593476	1.199965	0.022095	-0.579372	1.172554	0.123078	-0.576983	1.109224	0.111025	-0.621610	0.783127	-0.218120	-0.539673	0.777659	0.339669	-0.325789	0.699326	-0.054686				-0.301330	0.076216	-0.106481	-0.275516	0.070688	0.158633	-0.273164	0.069550	0.118575	0.440062	0.072363	-0.265253	0.464457	0.068303	-0.309543
6262	52.183333	-0.782164	0.641373	-0.041578	-0.756236	0.615687	0.199657	-0.746617	0.887286	-0.029359	-0.730262	0.874926	0.177171	-0.594435	1.200130	0.021786	-0.580334	1.172768	0.122775	-0.577835	1.109437	0.110744	-0.621989	0.782751	-0.217804	-0.539670	0.777538	0.339260	-0.325727	0.699282	-0.054759				-0.301351	0.076187	-0.106466	-0.275515	0.070686	0.158620	-0.273167	0.069535	0.118558	0.440065	0.072361	-0.265256	0.464446	0.068327	-0.309501
6263	52.191667	-0.782466	0.641154	-0.041613	-0.756182	0.615485	0.199670	-0.747157	0.886994	-0.029518	-0.730686	0.874688	0.177116	-0.595361	1.200284	0.021453	-0.581363	1.173016	0.122463	-0.578713	1.109719	0.110494	-0.622271	0.782342	-0.217372	-0.539720	0.777396	0.338856	-0.325653	0.699186	-0.054898				-0.301328	0.076227	-0.106481	-0.275518	0.070681	0.158613	-0.273161	0.069542	0.118540	0.440064	0.072374	-0.265247	0.464458	0.068309	-0.309550
6264	52.200000	-0.782642	0.640922	-0.041655	-0.756248	0.615370	0.199623	-0.747677	0.886654	-0.029706	-0.731116	0.874449	0.177039	-0.596232	1.200444	0.021085	-0.582265	1.173223	0.122116	-0.579568	1.109967	0.110230	-0.622617	0.781994	-0.217034	-0.539804	0.777264	0.338457	-0.325567	0.699062	-0.055078				-0.301336	0.076223	-0.106489	-0.275519	0.070674	0.158610	-0.273159	0.069528	0.118542	0.440067	0.072377	-0.265259	0.464457	0.068307	-0.309554
6265	52.208333	-0.782808	0.640672	-0.041717	-0.756304	0.615246	0.199572	-0.748239	0.886357	-0.029888	-0.731549	0.874196	0.176934	-0.597039	1.200542	0.020788	-0.583195	1.173433	0.121775	-0.580371	1.110136	0.109907	-0.623002	0.781712	-0.216805	-0.539945	0.777159	0.338052	-0.325452	0.698933	-0.055264				-0.301347	0.076208	-0.106501	-0.275506	0.070684	0.158608	-0.273157	0.069519	0.118544	0.440066	0.072367	-0.265263	0.464462	0.068299	-0.309559
6266	52.216667	-0.782940	0.640434	-0.041769	-0.756362	0.615136	0.199522	-0.748836	0.886071	-0.030051	-0.731994	0.873930	0.176820	-0.597799	1.200680	0.020485	-0.584110	1.173667	0.121558	-0.581192	1.110368	0.109626	-0.623264	0.781404	-0.216490	-0.540110	0.777074	0.337632	-0.325325	0.698826	-0.055424				-0.301382	0.076188	-0.106484	-0.275501	0.070685	0.158615	-0.273152	0.069522	0.118551	0.440068	0.072361	-0.265268	0.464453	0.068319	-0.309516
6267	52.225000	-0.783094	0.640238	-0.041836	-0.756405	0.615051	0.199468	-0.749387	0.885754	-0.030202	-0.732449	0.873644	0.176677	-0.598612	1.200964	0.020104	-0.585030	1.173907	0.121161	-0.581900	1.110591	0.109267	-0.623479	0.781157	-0.216235	-0.540294	0.777034	0.337207	-0.325196	0.698801	-0.055497				-0.301355	0.076204	-0.106523	-0.275491	0.070687	0.158616	-0.273147	0.069522	0.118553	0.440073	0.072369	-0.265274	0.464465	0.068297	-0.309571
6268	52.233333	-0.783280	0.640049	-0.041924	-0.756447	0.614980	0.199417	-0.749993	0.885462	-0.030328	-0.732911	0.873359	0.176531	-0.599335	1.201272	0.019725	-0.585849	1.174184	0.120767	-0.582636	1.110899	0.108944	-0.623569	0.780905	-0.215937	-0.540492	0.777027	0.336780	-0.325078	0.698857	-0.055501				-0.301344	0.076215	-0.106562	-0.275483	0.070694	0.158630	-0.273143	0.069537	0.118557	0.440073	0.072373	-0.265274	0.464467	0.068298	-0.309567
6269	52.241667	-0.783361	0.639827	-0.042024	-0.756492	0.614925	0.199364	-0.750574	0.885125	-0.030452	-0.733394	0.873073	0.176384	-0.599847	1.201620	0.019393	-0.586594	1.174589	0.120536	-0.583345	1.111297	0.108651	-0.623716	0.780690	-0.215801	-0.540702	0.777053	0.336331	-0.324959	0.699033	-0.055444				-0.301373	0.076187	-0.106563	-0.275478	0.070696	0.158629	-0.273132	0.069522	0.118559	0.440078	0.072360	-0.265289	0.464471	0.068294	-0.309574
6270	52.250000	-0.783473	0.639643	-0.042112	-0.756541	0.614876	0.199302	-0.751184	0.884793	-0.030564	-0.733892	0.872797	0.176255	-0.600225	1.202127	0.019117	-0.587264	1.175095	0.120222	-0.584056	1.111810	0.108355	-0.623849	0.780495	-0.215714	-0.540898	0.777094	0.335878	-0.324835	0.699299	-0.055380				-0.301346	0.076214	-0.106596	-0.275474	0.070691	0.158634	-0.273128	0.069519	0.118560	0.440077	0.072364	-0.265280	0.464472	0.068299	-0.309581
6271	52.258333	-0.783699	0.639568	-0.042243	-0.756576	0.614818	0.199233	-0.751823	0.884453	-0.030656	-0.734417	0.872529	0.176129	-0.600629	1.202786	0.018695	-0.587857	1.175722	0.119920	-0.584718	1.112406	0.108042	-0.623975	0.780338	-0.215668	-0.541095	0.777138	0.335417	-0.324711	0.699699	-0.055391				-0.301363	0.076209	-0.106589	-0.275464	0.070694	0.158633	-0.273122	0.069517	0.118555	0.440080	0.072381	-0.265285	0.464476	0.068304	-0.309579
6272	52.266667	-0.783770	0.639376	-0.042288	-0.756727	0.614837	0.199110	-0.752425	0.884078	-0.030766	-0.734955	0.872254	0.175992	-0.600803	1.203500	0.018347	-0.588245	1.176417	0.119540	-0.585421	1.113090	0.107780	-0.624108	0.780188	-0.215608	-0.541302	0.777186	0.334934	-0.324575	0.700181	-0.055530				-0.301350	0.076225	-0.106609	-0.275459	0.070695	0.158646	-0.273119	0.069526	0.118569	0.440078	0.072401	-0.265284	0.464475	0.068313	-0.309580
6273	52.275000	-0.783810	0.639172	-0.042336	-0.756651	0.614702	0.199076	-0.753025	0.883660	-0.030915	-0.735407	0.871997	0.175779	-0.600785	1.204375	0.017956	-0.588641	1.177266	0.119323	-0.586169	1.113880	0.107524	-0.624267	0.780058	-0.215522	-0.541536	0.777240	0.334445	-0.324383	0.700697	-0.055900				-0.301386	0.076211	-0.106586	-0.275462	0.070692	0.158644	-0.273119	0.069528	0.118566	0.440079	0.072397	-0.265284	0.464465	0.068324	-0.309552
6274	52.283333	-0.783844	0.638978	-0.042402	-0.756692	0.614667	0.198991	-0.753640	0.883254	-0.031066	-0.736125	0.871690	0.175655	-0.600571	1.205229	0.017643	-0.588769	1.178077	0.118930	-0.586970	1.114736	0.107263	-0.624433	0.779978	-0.215426	-0.541809	0.777298	0.333933	-0.324118	0.701243	-0.056440				-0.301347	0.076239	-0.106608	-0.275449	0.070695	0.158642	-0.273112	0.069549	0.118564	0.440087	0.072408	-0.265285	0.464479	0.068321	-0.309589
6275	52.291667	-0.783951	0.638899	-0.042494	-0.756732	0.614652	0.198900	-0.754252	0.882863	-0.031210	-0.736739	0.871402	0.175462	-0.600210	1.206172	0.017249	-0.588985	1.178960	0.118662	-0.587749	1.115535	0.106932	-0.624498	0.779981	-0.215232	-0.542135	0.777364	0.333413	-0.323798	0.701814	-0.057145				-0.301345	0.076256	-0.106614	-0.275450	0.070709	0.158643	-0.273108	0.069563	0.118580	0.440091	0.072426	-0.265280	0.464488	0.068332	-0.309585
6276	52.300000	-0.783992	0.638779	-0.042565	-0.756763	0.614649	0.198810	-0.754803	0.882438	-0.031414	-0.737375	0.871106	0.175252	-0.599806	1.207110	0.016876	-0.588982	1.179723	0.118172	-0.588449	1.116319	0.106586	-0.624678	0.779980	-0.215106	-0.542515	0.777429	0.332881	-0.323441	0.702403	-0.057931				-0.301343	0.076261	-0.106612	-0.275441	0.070717	0.158649	-0.273099	0.069579	0.118594	0.440091	0.072441	-0.265279	0.464488	0.068347	-0.309584
6277	52.308333	-0.784154	0.638693	-0.042694	-0.756798	0.614632	0.198716	-0.755379	0.882018	-0.031591	-0.738009	0.870803	0.175023	-0.599304	1.208015	0.016487	-0.589093	1.180533	0.117944	-0.589096	1.117064	0.106175	-0.624835	0.779986	-0.214973	-0.542952	0.777485	0.332331	-0.323055	0.703047	-0.058792				-0.301365	0.076247	-0.106603	-0.275429	0.070737	0.158651	-0.273107	0.069573	0.118595	0.440093	0.072438	-0.265284	0.464492	0.068347	-0.309583
6278	52.316667	-0.784308	0.638592	-0.042817	-0.756836	0.614597	0.198623	-0.755850	0.881647	-0.031732	-0.738648	0.870512	0.174783	-0.598758	1.208960	0.016101	-0.589103	1.181243	0.117575	-0.589725	1.117842	0.105787	-0.624985	0.779994	-0.214865	-0.543437	0.777516	0.331768	-0.322670	0.703711	-0.059638				-0.301346	0.076268	-0.106632	-0.275423	0.070751	0.158642	-0.273094	0.069582	0.118583	0.440100	0.072443	-0.265288	0.464495	0.068348	-0.309585
6279	52.325000	-0.784417	0.638409	-0.042916	-0.756894	0.614536	0.198527	-0.756507	0.881272	-0.031972	-0.739215	0.870260	0.174547	-0.598127	1.209747	0.015876	-0.589074	1.181972	0.117175	-0.590282	1.118566	0.105296	-0.625115	0.779804	-0.214708	-0.543978	0.777498	0.331190	-0.322288	0.704427	-0.060482				-0.301348	0.076265	-0.106648	-0.275414	0.070747	0.158637	-0.273095	0.069560	0.118575	0.440107	0.072450	-0.265299	0.464507	0.068351	-0.309593
6280	52.333333	-0.784524	0.638228	-0.043024	-0.756969	0.614449	0.198438	-0.756971	0.880907	-0.032119	-0.739874	0.869941	0.174350	-0.597448	1.210549	0.015639	-0.589004	1.182676	0.116838	-0.590814	1.119267	0.104848	-0.625278	0.779778	-0.214670	-0.544564	0.777420	0.330582	-0.321938	0.705206	-0.061376				-0.301377	0.076234	-0.106632	-0.275413	0.070742	0.158628	-0.273091	0.069536	0.118557	0.440111	0.072446	-0.265311	0.464509	0.068353	-0.309604
6281	52.341667	-0.784635	0.638052	-0.043118	-0.757076	0.614352	0.198354	-0.757601	0.880562	-0.032357	-0.740455	0.869688	0.174145	-0.596691	1.211474	0.015282	-0.588879	1.183426	0.116446	-0.591317	1.120023	0.104451	-0.625466	0.779727	-0.214664	-0.545142	0.777148	0.329789	-0.321593	0.706063	-0.062403				-0.301373	0.076238	-0.106657	-0.275420	0.070723	0.158621	-0.273098	0.069522	0.118544	0.440116	0.072437	-0.265315	0.464504	0.068355	-0.309594
6282	52.350000	-0.784761	0.637876	-0.043206	-0.757202	0.614247	0.198264	-0.758011	0.880232	-0.032538	-0.741032	0.869451	0.173950	-0.596206	1.212553	0.014856	-0.588702	1.184170	0.116133	-0.591800	1.120800	0.104091	-0.625702	0.779662	-0.214685	-0.545902	0.777124	0.329292	-0.321266	0.706958	-0.063557				-0.301370	0.076221	-0.106666	-0.275431	0.070705	0.158612	-0.273094	0.069498	0.118535	0.440123	0.072445	-0.265314	0.464518	0.068343	-0.309619
6283	52.358333	-0.784959	0.637726	-0.043288	-0.757372	0.614147	0.198189	-0.758660	0.879943	-0.032787	-0.741607	0.869236	0.173760	-0.595140	1.213264	0.014631	-0.588486	1.184923	0.115868	-0.592292	1.121547	0.103767	-0.625987	0.779599	-0.214750	-0.546650	0.776887	0.328571	-0.320969	0.707946	-0.064934				-0.301374	0.076224	-0.106648	-0.275426	0.070712	0.158610	-0.273095	0.069506	0.118527	0.440125	0.072459	-0.265311	0.464521	0.068347	-0.309616
6284	52.366667	-0.785116	0.637551	-0.043361	-0.757543	0.614056	0.198126	-0.759157	0.879652	-0.033030	-0.742179	0.869047	0.173568	-0.594241	1.214061	0.014241	-0.588093	1.185512	0.115549	-0.592733	1.122197	0.103421	-0.626314	0.779549	-0.214860	-0.547296	0.776333	0.327492	-0.320695	0.708989	-0.066490				-0.301380	0.076227	-0.106629	-0.275424	0.070717	0.158606	-0.273092	0.069515	0.118532	0.440131	0.072470	-0.265307	0.464516	0.068384	-0.309573
6285	52.375000	-0.785350	0.637438	-0.043391	-0.757639	0.613944	0.198063	-0.759660	0.879387	-0.033280	-0.742740	0.868874	0.173365	-0.593071	1.214731	0.013834	-0.587769	1.185996	0.115258	-0.593134	1.122767	0.103118	-0.626640	0.779503	-0.215018	-0.548139	0.776068	0.326717	-0.320410	0.710062	-0.068230				-0.301344	0.076271	-0.106665	-0.275425	0.070728	0.158591	-0.273093	0.069525	0.118535	0.440132	0.072482	-0.265307	0.464527	0.068369	-0.309619
6286	52.383333	-0.785529	0.637288	-0.043445	-0.757794	0.613865	0.198030	-0.760149	0.879156	-0.033517	-0.743266	0.868706	0.173156	-0.592078	1.215164	0.013624	-0.587383	1.186335	0.114957	-0.593412	1.123164	0.102784	-0.626980	0.779473	-0.215204	-0.549025	0.775787	0.325927	-0.320125	0.711117	-0.070121				-0.301345	0.076301	-0.106654	-0.275418	0.070751	0.158584	-0.273091	0.069543	0.118531	0.440155	0.072519	-0.265285	0.464537	0.068390	-0.309618
6287	52.391667	-0.785707	0.637125	-0.043499	-0.757825	0.613716	0.198053	-0.760591	0.878926	-0.033763	-0.743731	0.868582	0.172921	-0.591066	1.215384	0.013550	-0.587077	1.186642	0.114739	-0.593890	1.123799	0.102550	-0.627335	0.779469	-0.215425	-0.549936	0.775524	0.325146	-0.319826	0.712113	-0.072164				-0.301342	0.076309	-0.106646	-0.275419	0.070765	0.158575	-0.273099	0.069542	0.118533	0.440138	0.072518	-0.265297	0.464540	0.068397	-0.309614
6288	52.400000	-0.785876	0.636947	-0.043568	-0.757968	0.613605	0.198012	-0.760985	0.878695	-0.034011	-0.744411	0.868467	0.172817	-0.590111	1.215785	0.013367	-0.586704	1.186818	0.114478	-0.594127	1.124146	0.102246	-0.627677	0.779458	-0.215669	-0.550872	0.775259	0.324374	-0.319505	0.712998	-0.074279				-0.301374	0.076287	-0.106615	-0.275415	0.070769	0.158572	-0.273102	0.069538	0.118532	0.440159	0.072525	-0.265316	0.464544	0.068398	-0.309623
6289	52.408333	-0.786100	0.636771	-0.043640	-0.758105	0.613500	0.197968	-0.761368	0.878518	-0.034235	-0.744686	0.868247	0.172497	-0.589139	1.216159	0.013164	-0.586384	1.187047	0.114274	-0.594246	1.124390	0.101841	-0.627987	0.779445	-0.215924	-0.551818	0.775021	0.323624	-0.319142	0.713736	-0.076477				-0.301344	0.076298	-0.106647	-0.275426	0.070762	0.158563	-0.273107	0.069540	0.118507	0.440149	0.072515	-0.265307	0.464545	0.068393	-0.309628
6290	52.416667	-0.786269	0.636596	-0.043709	-0.758233	0.613392	0.197926	-0.761726	0.878305	-0.034475	-0.745007	0.868205	0.172267	-0.588300	1.216614	0.012934	-0.586069	1.187297	0.114030	-0.594379	1.124674	0.101474	-0.628286	0.779449	-0.216181	-0.552769	0.774806	0.322895	-0.318767	0.714358	-0.078702				-0.301344	0.076294	-0.106645	-0.275426	0.070751	0.158553	-0.273105	0.069525	0.118499	0.440153	0.072527	-0.265318	0.464555	0.068393	-0.309636
6291	52.425000	-0.786450	0.636423	-0.043775	-0.758381	0.613304	0.197887	-0.762040	0.878137	-0.034715	-0.745419	0.868065	0.172083	-0.587261	1.217002	0.012717	-0.585847	1.187490	0.113762	-0.594487	1.124963	0.101098	-0.628546	0.779455	-0.216411	-0.553716	0.774606	0.322190	-0.318335	0.714824	-0.080883				-0.301362	0.076277	-0.106642	-0.275424	0.070760	0.158555	-0.273110	0.069506	0.118484	0.440166	0.072521	-0.265337	0.464558	0.068389	-0.309646
6292	52.433333	-0.786531	0.636229	-0.043813	-0.758518	0.613240	0.197846	-0.762360	0.878012	-0.034940	-0.745846	0.868014	0.171958	-0.586174	1.217416	0.012556	-0.585305	1.187724	0.113514	-0.594613	1.125264	0.100681	-0.628786	0.779475	-0.216627	-0.554649	0.774434	0.321509	-0.317857	0.715153	-0.083061				-0.301352	0.076281	-0.106662	-0.275424	0.070764	0.158555	-0.273103	0.069515	0.118482	0.440159	0.072512	-0.265341	0.464558	0.068379	-0.309657
6293	52.441667	-0.786703	0.636072	-0.043916	-0.758604	0.613182	0.197736	-0.762652	0.877882	-0.035201	-0.746193	0.868019	0.171834	-0.585041	1.217777	0.012389	-0.585189	1.187985	0.113379	-0.594885	1.125616	0.100402	-0.628983	0.779517	-0.216823	-0.555525	0.774302	0.320859	-0.317297	0.715257	-0.085160				-0.301348	0.076291	-0.106667	-0.275421	0.070759	0.158549	-0.273105	0.069524	0.118484	0.440175	0.072525	-0.265355	0.464563	0.068390	-0.309665
6294	52.450000	-0.786893	0.635998	-0.044049	-0.758832	0.613206	0.197658	-0.762901	0.877778	-0.035453	-0.746527	0.868047	0.171724	-0.583913	1.218116	0.012279	-0.584785	1.188182	0.113199	-0.595114	1.125916	0.100064	-0.629153	0.779563	-0.216997	-0.556359	0.774209	0.320249	-0.316639	0.715097	-0.087223				-0.301342	0.076305	-0.106672	-0.275425	0.070774	0.158567	-0.273102	0.069519	0.118502	0.440161	0.072541	-0.265347	0.464571	0.068402	-0.309661
6295	52.458333	-0.787001	0.635911	-0.044161	-0.758918	0.613192	0.197594	-0.763154	0.877721	-0.035711	-0.746929	0.868119	0.171676	-0.582812	1.218336	0.012105	-0.584397	1.188263	0.112995	-0.595123	1.126104	0.099694	-0.629277	0.779607	-0.217185	-0.557099	0.774173	0.319725	-0.315839	0.714616	-0.089285				-0.301353	0.076297	-0.106668	-0.275420	0.070775	0.158582	-0.273101	0.069545	0.118520	0.440188	0.072550	-0.265362	0.464561	0.068411	-0.309637
6296	52.466667	-0.787086	0.635850	-0.044262	-0.758996	0.613187	0.197524	-0.763399	0.877664	-0.035953	-0.747158	0.868147	0.171535	-0.581734	1.218523	0.011942	-0.583964	1.188352	0.112795	-0.595228	1.126327	0.099415	-0.629356	0.779648	-0.217378	-0.557767	0.774201	0.319280	-0.314949	0.713860	-0.091297				-0.301346	0.076306	-0.106669	-0.275421	0.070792	0.158595	-0.273094	0.069569	0.118534	0.440164	0.072538	-0.265341	0.464569	0.068398	-0.309661
6297	52.475000	-0.787170	0.635816	-0.044363	-0.759040	0.613173	0.197437	-0.763563	0.877643	-0.036212	-0.747428	0.868278	0.171443	-0.580699	1.218687	0.011862	-0.583622	1.188374	0.112636	-0.595281	1.126434	0.099094	-0.629394	0.779695	-0.217610	-0.558331	0.774290	0.318962	-0.314021	0.712915	-0.093213				-0.301345	0.076321	-0.106666	-0.275422	0.070776	0.158601	-0.273095	0.069565	0.118548	0.440185	0.072553	-0.265347	0.464575	0.068404	-0.309656
6298	52.483333	-0.787242	0.635793	-0.044467	-0.759149	0.613175	0.197368	-0.763711	0.877608	-0.036467	-0.747645	0.868346	0.171314	-0.579652	1.218824	0.011720	-0.583290	1.188389	0.112461	-0.595318	1.126528	0.098717	-0.629396	0.779738	-0.217872	-0.558805	0.774403	0.318722	-0.313363	0.711420	-0.094519				-0.301344	0.076326	-0.106667	-0.275424	0.070774	0.158611	-0.273098	0.069565	0.118552	0.440174	0.072564	-0.265338	0.464567	0.068437	-0.309615
6299	52.491667	-0.787295	0.635760	-0.044587	-0.759220	0.613151	0.197281	-0.763815	0.877569	-0.036740	-0.747967	0.868392	0.171239	-0.578646	1.218932	0.011590	-0.582882	1.188408	0.112250	-0.595310	1.126642	0.098387	-0.629354	0.779767	-0.218168	-0.559168	0.774554	0.318602	-0.312502	0.710354	-0.096079				-0.301353	0.076318	-0.106673	-0.275430	0.070782	0.158617	-0.273107	0.069554	0.118547	0.440167	0.072553	-0.265357	0.464557	0.068432	-0.309626
6300	52.500000	-0.787321	0.635707	-0.044687	-0.759250	0.613119	0.197176	-0.763902	0.877557	-0.036992	-0.748277	0.868453	0.171178	-0.577675	1.219039	0.011449	-0.582658	1.188477	0.112087	-0.595408	1.126799	0.098136	-0.629266	0.779791	-0.218483	-0.559454	0.774743	0.318583	-0.311774	0.709371	-0.097416				-0.301361	0.076297	-0.106682	-0.275445	0.070775	0.158609	-0.273117	0.069555	0.118545	0.440163	0.072536	-0.265368	0.464567	0.068386	-0.309685
6301	52.508333	-0.787349	0.635701	-0.044786	-0.759318	0.613094	0.197092	-0.763947	0.877555	-0.037259	-0.748513	0.868552	0.171115	-0.576755	1.219115	0.011301	-0.582238	1.188568	0.111928	-0.595391	1.126982	0.097854	-0.629128	0.779833	-0.218828	-0.559646	0.774950	0.318661	-0.311306	0.708294	-0.098193				-0.301355	0.076290	-0.106685	-0.275448	0.070760	0.158596	-0.273122	0.069552	0.118531	0.440161	0.072546	-0.265379	0.464564	0.068395	-0.309668
6302	52.516667	-0.787375	0.635709	-0.044900	-0.759425	0.613086	0.197037	-0.763975	0.877549	-0.037521	-0.748723	0.868635	0.171057	-0.575889	1.219174	0.011196	-0.581946	1.188672	0.111761	-0.595425	1.127171	0.097666	-0.628958	0.779873	-0.219175	-0.559771	0.775167	0.318800	-0.310848	0.707686	-0.098957				-0.301387	0.076274	-0.106657	-0.275448	0.070774	0.158599	-0.273130	0.069552	0.118532	0.440154	0.072556	-0.265379	0.464558	0.068414	-0.309649
6303	52.525000	-0.787345	0.635670	-0.045039	-0.759474	0.613064	0.196952	-0.763972	0.877534	-0.037778	-0.748876	0.868756	0.171017	-0.575038	1.219232	0.011051	-0.581699	1.188784	0.111603	-0.595440	1.127327	0.097468	-0.628739	0.779934	-0.219532	-0.559801	0.775379	0.318971	-0.310443	0.707374	-0.099455				-0.301390	0.076270	-0.106668	-0.275458	0.070781	0.158609	-0.273136	0.069560	0.118534	0.440152	0.072545	-0.265394	0.464556	0.068394	-0.309681
6304	52.533333	-0.787303	0.635663	-0.045169	-0.759515	0.613046	0.196872	-0.763903	0.877482	-0.038059	-0.749067	0.868775	0.170986	-0.574204	1.219287	0.010929	-0.581455	1.188866	0.111471	-0.595449	1.127496	0.097284	-0.628488	0.779994	-0.219880	-0.559767	0.775606	0.319182	-0.310033	0.707194	-0.099756				-0.301357	0.076291	-0.106695	-0.275467	0.070781	0.158614	-0.273134	0.069573	0.118545	0.440149	0.072530	-0.265389	0.464563	0.068370	-0.309706
6305	52.541667	-0.787268	0.635679	-0.045274	-0.759561	0.613031	0.196802	-0.763850	0.877470	-0.038300	-0.749162	0.868872	0.170951	-0.573415	1.219336	0.010862	-0.581221	1.188945	0.111325	-0.595470	1.127646	0.097066	-0.628211	0.780085	-0.220225	-0.559657	0.775844	0.319429	-0.309593	0.707049	-0.099854				-0.301361	0.076286	-0.106687	-0.275469	0.070775	0.158618	-0.273136	0.069568	0.118559	0.440147	0.072539	-0.265386	0.464553	0.068382	-0.309673
6306	52.550000	-0.787230	0.635702	-0.045368	-0.759641	0.613037	0.196745	-0.763794	0.877461	-0.038507	-0.749231	0.868957	0.170918	-0.572624	1.219388	0.010784	-0.581052	1.188980	0.111223	-0.595488	1.127761	0.096848	-0.627899	0.780187	-0.220550	-0.559480	0.776082	0.319688	-0.309098	0.706812	-0.099825				-0.301375	0.076288	-0.106661	-0.275469	0.070780	0.158631	-0.273133	0.069574	0.118566	0.440143	0.072553	-0.265388	0.464541	0.068404	-0.309657
6307	52.558333	-0.787193	0.635727	-0.045444	-0.759647	0.613007	0.196695	-0.763730	0.877431	-0.038707	-0.749405	0.868930	0.170934	-0.571879	1.219443	0.010779	-0.580877	1.188986	0.111159	-0.595499	1.127840	0.096675	-0.627526	0.780296	-0.220861	-0.559223	0.776324	0.319922	-0.308533	0.706519	-0.099791				-0.301348	0.076306	-0.106682	-0.275478	0.070775	0.158635	-0.273137	0.069581	0.118566	0.440140	0.072533	-0.265393	0.464536	0.068395	-0.309654
6308	52.566667	-0.787144	0.635754	-0.045504	-0.759627	0.612971	0.196657	-0.763663	0.877405	-0.038871	-0.749475	0.868974	0.170933	-0.571205	1.219488	0.010804	-0.580692	1.188968	0.111136	-0.595507	1.127899	0.096552	-0.627129	0.780408	-0.221154	-0.558901	0.776547	0.320133	-0.307879	0.706347	-0.099915				-0.301344	0.076293	-0.106673	-0.275476	0.070769	0.158627	-0.273133	0.069569	0.118567	0.440134	0.072523	-0.265384	0.464533	0.068380	-0.309655
6309	52.575000	-0.787097	0.635797	-0.045541	-0.759642	0.612959	0.196654	-0.763574	0.877395	-0.039028	-0.749515	0.869021	0.170948	-0.570657	1.219514	0.010903	-0.580513	1.188924	0.111152	-0.595486	1.127913	0.096474	-0.626694	0.780523	-0.221418	-0.558493	0.776756	0.320310	-0.307575	0.705471	-0.099388				-0.301339	0.076291	-0.106657	-0.275470	0.070769	0.158616	-0.273130	0.069570	0.118553	0.440130	0.072527	-0.265397	0.464545	0.068356	-0.309702
6310	52.583333	-0.787040	0.635841	-0.045573	-0.759636	0.612949	0.196671	-0.763422	0.877338	-0.039174	-0.749721	0.869173	0.171109	-0.570166	1.219531	0.011031	-0.580337	1.188883	0.111191	-0.595439	1.127919	0.096379	-0.626236	0.780663	-0.221671	-0.558013	0.776960	0.320436	-0.307123	0.704931	-0.099178				-0.301368	0.076265	-0.106616	-0.275464	0.070773	0.158605	-0.273134	0.069573	0.118547	0.440148	0.072531	-0.265409	0.464525	0.068382	-0.309657
6311	52.591667	-0.786968	0.635879	-0.045574	-0.759583	0.612934	0.196698	-0.763380	0.877381	-0.039263	-0.749529	0.869099	0.171045	-0.569691	1.219522	0.011108	-0.580217	1.188833	0.111231	-0.595415	1.127925	0.096359	-0.625758	0.780797	-0.221889	-0.557455	0.777123	0.320489	-0.306810	0.704274	-0.098819				-0.301334	0.076293	-0.106640	-0.275464	0.070781	0.158600	-0.273133	0.069583	0.118545	0.440125	0.072522	-0.265379	0.464533	0.068349	-0.309704
6312	52.600000	-0.786903	0.635919	-0.045571	-0.759524	0.612917	0.196735	-0.763185	0.877327	-0.039358	-0.749492	0.869126	0.171133	-0.569364	1.219350	0.011366	-0.580120	1.188771	0.111247	-0.595406	1.127898	0.096355	-0.625258	0.780939	-0.222086	-0.556831	0.777234	0.320500	-0.306581	0.703585	-0.098410				-0.301334	0.076275	-0.106632	-0.275466	0.070772	0.158606	-0.273133	0.069569	0.118547	0.440113	0.072507	-0.265394	0.464529	0.068343	-0.309704
6313	52.608333	-0.786846	0.635961	-0.045560	-0.759500	0.612938	0.196795	-0.763026	0.877377	-0.039394	-0.749497	0.869170	0.171290	-0.569021	1.219324	0.011471	-0.580071	1.188715	0.111305	-0.595373	1.127867	0.096346	-0.624763	0.781107	-0.222260	-0.556157	0.777315	0.320500	-0.306437	0.703042	-0.098008				-0.301360	0.076247	-0.106608	-0.275467	0.070774	0.158610	-0.273138	0.069567	0.118547	0.440108	0.072500	-0.265397	0.464509	0.068357	-0.309647
6314	52.616667	-0.786784	0.636016	-0.045535	-0.759437	0.612942	0.196851	-0.762865	0.877413	-0.039409	-0.749331	0.869169	0.171396	-0.568703	1.219301	0.011558	-0.580009	1.188650	0.111403	-0.595188	1.127817	0.096357	-0.624262	0.781269	-0.222405	-0.555442	0.777371	0.320479	-0.306367	0.702587	-0.097548				-0.301333	0.076255	-0.106617	-0.275476	0.070763	0.158619	-0.273139	0.069564	0.118556	0.440099	0.072484	-0.265400	0.464505	0.068345	-0.309644
6315	52.625000	-0.786715	0.636079	-0.045500	-0.759383	0.612968	0.196921	-0.762746	0.877515	-0.039393	-0.749131	0.869218	0.171547	-0.568319	1.219435	0.011490	-0.579972	1.188617	0.111492	-0.595193	1.127780	0.096379	-0.623778	0.781435	-0.222509	-0.554667	0.777420	0.320465	-0.306311	0.702293	-0.096995				-0.301340	0.076254	-0.106615	-0.275489	0.070749	0.158620	-0.273149	0.069549	0.118555	0.440094	0.072473	-0.265399	0.464506	0.068315	-0.309695
6316	52.633333	-0.786647	0.636148	-0.045464	-0.759328	0.612995	0.196987	-0.762588	0.877625	-0.039358	-0.748902	0.869280	0.171715	-0.568218	1.219293	0.011822	-0.579936	1.188546	0.111589	-0.595051	1.127739	0.096438	-0.623318	0.781603	-0.222555	-0.553842	0.777470	0.320475	-0.306374	0.702033	-0.096262				-0.301359	0.076230	-0.106606	-0.275496	0.070741	0.158613	-0.273152	0.069541	0.118534	0.440088	0.072456	-0.265403	0.464486	0.068336	-0.309651
6317	52.641667	-0.786518	0.636231	-0.045431	-0.759301	0.613035	0.197073	-0.762382	0.877728	-0.039316	-0.748703	0.869338	0.171939	-0.568038	1.219271	0.011960	-0.579884	1.188503	0.111713	-0.594946	1.127682	0.096504	-0.622885	0.781783	-0.222555	-0.552950	0.777523	0.320487	-0.306461	0.701907	-0.095439				-0.301350	0.076233	-0.106587	-0.275498	0.070743	0.158611	-0.273155	0.069530	0.118533	0.440077	0.072461	-0.265411	0.464478	0.068325	-0.309648
6318	52.650000	-0.786406	0.636330	-0.045378	-0.759228	0.613077	0.197147	-0.761913	0.877759	-0.039273	-0.748578	0.869365	0.172233	-0.567879	1.219250	0.012108	-0.579822	1.188470	0.111835	-0.594839	1.127645	0.096633	-0.622488	0.781954	-0.222488	-0.552003	0.777627	0.320536	-0.306545	0.701870	-0.094569				-0.301336	0.076240	-0.106590	-0.275504	0.070741	0.158599	-0.273155	0.069531	0.118540	0.440068	0.072461	-0.265398	0.464485	0.068295	-0.309697
6319	52.658333	-0.786291	0.636458	-0.045337	-0.759100	0.613109	0.197202	-0.761987	0.878026	-0.039162	-0.748310	0.869426	0.172509	-0.567736	1.219243	0.012291	-0.579757	1.188452	0.111995	-0.594686	1.127618	0.096789	-0.622117	0.782125	-0.222348	-0.550995	0.777748	0.320586	-0.306647	0.701882	-0.093670				-0.301329	0.076240	-0.106576	-0.275503	0.070732	0.158592	-0.273161	0.069549	0.118527	0.440066	0.072455	-0.265395	0.464476	0.068309	-0.309671
6320	52.666667	-0.786182	0.636584	-0.045272	-0.759048	0.613156	0.197303	-0.761814	0.878186	-0.039048	-0.747934	0.869568	0.172789	-0.567595	1.219254	0.012513	-0.579640	1.188469	0.112207	-0.594528	1.127603	0.096962	-0.621788	0.782304	-0.222158	-0.549957	0.777902	0.320665	-0.306757	0.701883	-0.092779				-0.301322	0.076246	-0.106561	-0.275506	0.070736	0.158595	-0.273164	0.069532	0.118537	0.440063	0.072457	-0.265401	0.464483	0.068303	-0.309691
6321	52.675000	-0.786136	0.636745	-0.045239	-0.758956	0.613196	0.197392	-0.761598	0.878335	-0.038897	-0.747658	0.869588	0.173115	-0.567424	1.219259	0.012707	-0.579472	1.188464	0.112387	-0.594342	1.127618	0.097154	-0.621515	0.782472	-0.221922	-0.548930	0.778073	0.320757	-0.306852	0.701838	-0.091927				-0.301331	0.076233	-0.106526	-0.275508	0.070731	0.158611	-0.273159	0.069547	0.118537	0.440062	0.072446	-0.265394	0.464472	0.068307	-0.309660
6322	52.683333	-0.786110	0.636919	-0.045233	-0.758795	0.613208	0.197444	-0.761478	0.878548	-0.038721	-0.747358	0.869607	0.173464	-0.567274	1.219296	0.012924	-0.579279	1.188497	0.112618	-0.594138	1.127621	0.097377	-0.621288	0.782625	-0.221661	-0.547911	0.778219	0.320852	-0.306970	0.701745	-0.091147				-0.301313	0.076234	-0.106526	-0.275513	0.070716	0.158621	-0.273165	0.069546	0.118543	0.440057	0.072434	-0.265379	0.464482	0.068284	-0.309677
6323	52.691667	-0.786009	0.637016	-0.045185	-0.758721	0.613252	0.197529	-0.761262	0.878673	-0.038542	-0.746961	0.869686	0.173783	-0.567123	1.219320	0.013154	-0.579041	1.188510	0.112863	-0.594053	1.127675	0.097611	-0.621111	0.782761	-0.221382	-0.546932	0.778340	0.320973	-0.307097	0.701581	-0.090440				-0.301345	0.076201	-0.106486	-0.275518	0.070706	0.158628	-0.273165	0.069545	0.118547	0.440060	0.072432	-0.265383	0.464480	0.068281	-0.309674
6324	52.700000	-0.785898	0.637112	-0.045136	-0.758648	0.613303	0.197603	-0.761050	0.878811	-0.038305	-0.746637	0.869695	0.174130	-0.566988	1.219341	0.013370	-0.578789	1.188542	0.113112	-0.593840	1.127721	0.097906	-0.620993	0.782885	-0.221096	-0.545979	0.778433	0.321068	-0.307223	0.701366	-0.089787				-0.301308	0.076226	-0.106509	-0.275513	0.070708	0.158616	-0.273167	0.069537	0.118544	0.440061	0.072429	-0.265396	0.464482	0.068291	-0.309678
6325	52.708333	-0.785805	0.637201	-0.045105	-0.758505	0.613346	0.197648	-0.760913	0.878988	-0.038047	-0.746197	0.869771	0.174455	-0.566885	1.219354	0.013576	-0.578542	1.188585	0.113322	-0.593571	1.127744	0.098180	-0.620933	0.782993	-0.220815	-0.545070	0.778512	0.321195	-0.307342	0.701108	-0.089198				-0.301325	0.076210	-0.106502	-0.275519	0.070720	0.158620	-0.273175	0.069538	0.118549	0.440054	0.072425	-0.265391	0.464469	0.068280	-0.309678
6326	52.716667	-0.785645	0.637291	-0.045033	-0.758387	0.613390	0.197709	-0.760735	0.879129	-0.037781	-0.745742	0.869833	0.174789	-0.566807	1.219361	0.013787	-0.578281	1.188675	0.113573	-0.593294	1.127776	0.098493	-0.620905	0.783111	-0.220538	-0.544192	0.778552	0.321299	-0.307486	0.700794	-0.088629				-0.301308	0.076218	-0.106514	-0.275524	0.070721	0.158612	-0.273181	0.069548	0.118541	0.440050	0.072421	-0.265393	0.464467	0.068280	-0.309675
6327	52.725000	-0.785533	0.637384	-0.044978	-0.758281	0.613440	0.197774	-0.760531	0.879291	-0.037491	-0.745410	0.869876	0.175195	-0.566783	1.219408	0.014009	-0.577991	1.188767	0.113867	-0.592905	1.127860	0.098826	-0.620931	0.783228	-0.220267	-0.543346	0.778591	0.321453	-0.307641	0.700468	-0.088094				-0.301327	0.076198	-0.106486	-0.275531	0.070716	0.158606	-0.273185	0.069544	0.118547	0.440042	0.072427	-0.265392	0.464456	0.068296	-0.309650
6328	52.733333	-0.785429	0.637501	-0.044917	-0.758176	0.613486	0.197842	-0.760425	0.879493	-0.037149	-0.745072	0.869922	0.175620	-0.566633	1.219612	0.014057	-0.577667	1.188889	0.114130	-0.592671	1.127941	0.099165	-0.620982	0.783341	-0.219997	-0.542525	0.778606	0.321604	-0.307822	0.700194	-0.087578				-0.301316	0.076212	-0.106496	-0.275548	0.070695	0.158598	-0.273195	0.069536	0.118547	0.440034	0.072428	-0.265371	0.464459	0.068290	-0.309669
6329	52.741667	-0.785332	0.637591	-0.044845	-0.758070	0.613535	0.197913	-0.760252	0.879642	-0.036851	-0.744660	0.869979	0.176012	-0.566555	1.219650	0.014241	-0.577333	1.189026	0.114355	-0.592362	1.128109	0.099577	-0.621054	0.783453	-0.219730	-0.541706	0.778597	0.321795	-0.308030	0.700008	-0.087043				-0.301352	0.076175	-0.106456	-0.275558	0.070676	0.158609	-0.273197	0.069524	0.118562	0.440031	0.072414	-0.265362	0.464452	0.068279	-0.309662
6330	52.750000	-0.785236	0.637677	-0.044767	-0.757961	0.613586	0.197991	-0.760077	0.879803	-0.036553	-0.744173	0.870086	0.176377	-0.566475	1.219683	0.014446	-0.576994	1.189204	0.114597	-0.592030	1.128228	0.099929	-0.621142	0.783574	-0.219481	-0.540920	0.778586	0.322001	-0.308257	0.699892	-0.086509				-0.301322	0.076207	-0.106480	-0.275574	0.070666	0.158627	-0.273206	0.069520	0.118558	0.440026	0.072411	-0.265351	0.464448	0.068282	-0.309651
6331	52.758333	-0.785136	0.637756	-0.044686	-0.757843	0.613642	0.198082	-0.759848	0.879939	-0.036244	-0.743824	0.870092	0.176769	-0.566480	1.219560	0.014806	-0.576588	1.189360	0.114906	-0.591661	1.128358	0.100277	-0.621252	0.783705	-0.219219	-0.540138	0.778597	0.322231	-0.308513	0.699840	-0.085988				-0.301331	0.076181	-0.106470	-0.275584	0.070651	0.158629	-0.273208	0.069515	0.118566	0.440027	0.072404	-0.265359	0.464436	0.068306	-0.309598
6332	52.766667	-0.785024	0.637843	-0.044599	-0.757658	0.613671	0.198150	-0.759715	0.880104	-0.035929	-0.743392	0.870156	0.177110	-0.566382	1.219606	0.015028	-0.576202	1.189467	0.115140	-0.591279	1.128450	0.100583	-0.621364	0.783843	-0.218982	-0.539384	0.778633	0.322479	-0.308776	0.699799	-0.085513				-0.301323	0.076188	-0.106476	-0.275584	0.070641	0.158630	-0.273206	0.069513	0.118549	0.440034	0.072418	-0.265316	0.464442	0.068279	-0.309641
6333	52.775000	-0.784908	0.637914	-0.044523	-0.757519	0.613732	0.198251	-0.759552	0.880238	-0.035650	-0.743040	0.870183	0.177452	-0.566268	1.219653	0.015234	-0.575804	1.189617	0.115402	-0.590882	1.128574	0.101008	-0.621481	0.783986	-0.218754	-0.538655	0.778699	0.322780	-0.309039	0.699737	-0.085148				-0.301334	0.076169	-0.106479	-0.275580	0.070643	0.158622	-0.273206	0.069497	0.118539	0.440025	0.072400	-0.265360	0.464444	0.068273	-0.309640
6334	52.783333	-0.784808	0.638014	-0.044435	-0.757449	0.613831	0.198372	-0.759346	0.880353	-0.035364	-0.742695	0.870212	0.177762	-0.566035	1.219856	0.015277	-0.575383	1.189769	0.115697	-0.590603	1.128746	0.101376	-0.621599	0.784138	-0.218538	-0.537947	0.778753	0.323084	-0.309302	0.699628	-0.084882				-0.301345	0.076143	-0.106479	-0.275566	0.070657	0.158608	-0.273199	0.069492	0.118531	0.440025	0.072392	-0.265361	0.464440	0.068272	-0.309638
6335	52.791667	-0.784709	0.638110	-0.044311	-0.757319	0.613897	0.198485	-0.759215	0.880522	-0.035072	-0.742471	0.870174	0.178083	-0.565928	1.219953	0.015549	-0.574951	1.189936	0.116022	-0.590264	1.128919	0.101791	-0.621720	0.784290	-0.218343	-0.537262	0.778827	0.323423	-0.309552	0.699457	-0.084727				-0.301332	0.076158	-0.106484	-0.275571	0.070650	0.158605	-0.273207	0.069489	0.118521	0.440025	0.072392	-0.265353	0.464441	0.068273	-0.309638
6336	52.800000	-0.784544	0.638164	-0.044165	-0.757107	0.613920	0.198577	-0.759023	0.880652	-0.034808	-0.742110	0.870314	0.178372	-0.565832	1.220076	0.015847	-0.574533	1.190116	0.116329	-0.589924	1.129111	0.102221	-0.621843	0.784433	-0.218181	-0.536614	0.778911	0.323762	-0.309778	0.699200	-0.084675				-0.301346	0.076142	-0.106489	-0.275572	0.070646	0.158588	-0.273201	0.069483	0.118513	0.440022	0.072396	-0.265350	0.464441	0.068270	-0.309641
6337	52.808333	-0.784558	0.638276	-0.044085	-0.757033	0.613982	0.198693	-0.758844	0.880781	-0.034540	-0.741773	0.870294	0.178597	-0.565721	1.220254	0.016155	-0.574089	1.190333	0.116712	-0.589597	1.129295	0.102651	-0.621966	0.784561	-0.218049	-0.535999	0.779010	0.324129	-0.309960	0.698816	-0.084781				-0.301341	0.076145	-0.106492	-0.275566	0.070633	0.158581	-0.273200	0.069472	0.118504	0.440026	0.072381	-0.265354	0.464437	0.068281	-0.309616
6338	52.816667	-0.784516	0.638349	-0.043988	-0.756942	0.614017	0.198795	-0.758714	0.880935	-0.034283	-0.741496	0.870335	0.178848	-0.565588	1.220440	0.016477	-0.573648	1.190521	0.117074	-0.589134	1.129537	0.103114	-0.622103	0.784684	-0.217933	-0.535406	0.779111	0.324493	-0.310115	0.698336	-0.085009				-0.301364	0.076131	-0.106483	-0.275568	0.070628	0.158569	-0.273203	0.069465	0.118502	0.440023	0.072375	-0.265351	0.464439	0.068259	-0.309637
6339	52.825000	-0.784476	0.638413	-0.043912	-0.756843	0.614031	0.198878	-0.758538	0.881062	-0.034057	-0.741283	0.870356	0.179100	-0.565461	1.220621	0.016818	-0.573199	1.190783	0.117446	-0.588860	1.129776	0.103517	-0.622260	0.784785	-0.217846	-0.534797	0.779257	0.324872	-0.310242	0.697809	-0.085347				-0.301336	0.076153	-0.106516	-0.275571	0.070624	0.158562	-0.273201	0.069449	0.118496	0.440024	0.072377	-0.265346	0.464437	0.068262	-0.309635
6340	52.833333	-0.784448	0.638486	-0.043837	-0.756802	0.614068	0.198959	-0.758291	0.881160	-0.033865	-0.740988	0.870442	0.179312	-0.565293	1.220812	0.017134	-0.572721	1.191010	0.117804	-0.588469	1.129989	0.103943	-0.622429	0.784874	-0.217764	-0.534189	0.779435	0.325253	-0.310360	0.697302	-0.085737				-0.301344	0.076146	-0.106495	-0.275571	0.070624	0.158545	-0.273200	0.069442	0.118478	0.440019	0.072379	-0.265345	0.464432	0.068262	-0.309636
6341	52.841667	-0.784342	0.638487	-0.043763	-0.756732	0.614084	0.199013	-0.758113	0.881276	-0.033669	-0.740769	0.870510	0.179513	-0.565131	1.220992	0.017449	-0.572260	1.191254	0.118111	-0.588301	1.130339	0.104415	-0.622687	0.785009	-0.217819	-0.533550	0.779667	0.325662	-0.310486	0.696855	-0.086165				-0.301340	0.076159	-0.106521	-0.275564	0.070629	0.158531	-0.273203	0.069432	0.118474	0.440017	0.072375	-0.265358	0.464430	0.068263	-0.309635
6342	52.850000	-0.784209	0.638482	-0.043696	-0.756720	0.614124	0.199071	-0.757934	0.881393	-0.033481	-0.740664	0.870525	0.179735	-0.564941	1.221178	0.017736	-0.571752	1.191501	0.118467	-0.587983	1.130576	0.104814	-0.622871	0.785085	-0.217761	-0.532902	0.779901	0.326072	-0.310608	0.696498	-0.086585				-0.301366	0.076156	-0.106497	-0.275558	0.070642	0.158522	-0.273204	0.069427	0.118458	0.440008	0.072387	-0.265362	0.464425	0.068269	-0.309634
6343	52.858333	-0.784200	0.638572	-0.043659	-0.756700	0.614152	0.199111	-0.757804	0.881533	-0.033307	-0.740447	0.870654	0.179899	-0.564770	1.221362	0.018011	-0.571275	1.191729	0.118782	-0.587651	1.130825	0.105180	-0.622980	0.785088	-0.217583	-0.532236	0.780144	0.326480	-0.310726	0.696234	-0.086981				-0.301330	0.076180	-0.106526	-0.275553	0.070656	0.158503	-0.273204	0.069438	0.118453	0.440006	0.072384	-0.265357	0.464422	0.068268	-0.309636
6344	52.866667	-0.784166	0.638661	-0.043611	-0.756652	0.614159	0.199138	-0.757603	0.881638	-0.033156	-0.740237	0.870779	0.180038	-0.564622	1.221535	0.018286	-0.570820	1.191968	0.119085	-0.587370	1.131120	0.105601	-0.623167	0.785127	-0.217520	-0.531578	0.780351	0.326866	-0.310820	0.696034	-0.087335				-0.301348	0.076162	-0.106487	-0.275558	0.070659	0.158492	-0.273198	0.069439	0.118442	0.440004	0.072382	-0.265358	0.464416	0.068261	-0.309631
6345	52.875000	-0.784151	0.638733	-0.043578	-0.756709	0.614194	0.199179	-0.757369	0.881737	-0.033052	-0.740062	0.870863	0.180159	-0.564558	1.221658	0.018636	-0.570398	1.192212	0.119353	-0.587088	1.131379	0.105995	-0.623370	0.785153	-0.217446	-0.530948	0.780493	0.327214	-0.310880	0.695834	-0.087693				-0.301372	0.076156	-0.106480	-0.275553	0.070664	0.158482	-0.273197	0.069444	0.118439	0.440001	0.072375	-0.265353	0.464417	0.068257	-0.309628
6346	52.883333	-0.784141	0.638794	-0.043543	-0.756691	0.614172	0.199202	-0.757122	0.881840	-0.032922	-0.739962	0.870846	0.180275	-0.564513	1.221816	0.018966	-0.570007	1.192523	0.119647	-0.586780	1.131639	0.106309	-0.623572	0.785170	-0.217375	-0.530351	0.780585	0.327525	-0.310903	0.695601	-0.088077				-0.301346	0.076171	-0.106500	-0.275553	0.070669	0.158481	-0.273199	0.069456	0.118432	0.440000	0.072370	-0.265345	0.464367	0.068264	-0.309564
6347	52.891667	-0.784130	0.638842	-0.043507	-0.756716	0.614157	0.199226	-0.756912	0.881946	-0.032822	-0.739809	0.870942	0.180373	-0.564409	1.222030	0.019165	-0.569651	1.192758	0.119861	-0.586524	1.131940	0.106629	-0.623832	0.785155	-0.217337	-0.529805	0.780619	0.327775	-0.310871	0.695277	-0.088514				-0.301332	0.076183	-0.106505	-0.275559	0.070654	0.158479	-0.273208	0.069438	0.118431	0.439993	0.072362	-0.265332	0.464407	0.068244	-0.309623
6348	52.900000	-0.784126	0.638878	-0.043477	-0.756741	0.614132	0.199243	-0.756763	0.882100	-0.032704	-0.739665	0.871051	0.180466	-0.564306	1.222244	0.019347	-0.569285	1.193077	0.120113	-0.586287	1.132229	0.106943	-0.624088	0.785141	-0.217306	-0.529468	0.780957	0.328356	-0.310804	0.694816	-0.089035				-0.301354	0.076152	-0.106495	-0.275567	0.070648	0.158476	-0.273212	0.069417	0.118424	0.439989	0.072350	-0.265335	0.464406	0.068232	-0.309625
6349	52.908333	-0.784116	0.638903	-0.043465	-0.756809	0.614107	0.199283	-0.756532	0.882205	-0.032636	-0.739422	0.871226	0.180524	-0.564094	1.222612	0.019384	-0.568959	1.193326	0.120307	-0.586047	1.132490	0.107226	-0.624285	0.785138	-0.217244	-0.529028	0.780937	0.328537	-0.310685	0.694157	-0.089650				-0.301365	0.076137	-0.106485	-0.275569	0.070637	0.158470	-0.273211	0.069404	0.118415	0.439989	0.072336	-0.265355	0.464387	0.068243	-0.309600
6350	52.916667	-0.784110	0.638923	-0.043458	-0.756829	0.614079	0.199297	-0.756382	0.882348	-0.032561	-0.739259	0.871314	0.180586	-0.563957	1.222816	0.019550	-0.568615	1.193598	0.120493	-0.585830	1.132822	0.107514	-0.624479	0.785133	-0.217195	-0.528633	0.780892	0.328650	-0.310512	0.693348	-0.090388				-0.301334	0.076159	-0.106513	-0.275585	0.070620	0.158470	-0.273221	0.069395	0.118402	0.439980	0.072334	-0.265351	0.464397	0.068227	-0.309631
6351	52.925000	-0.784114	0.638942	-0.043442	-0.756848	0.614059	0.199306	-0.756169	0.882442	-0.032524	-0.739213	0.871454	0.180703	-0.563855	1.223036	0.019724	-0.568308	1.193872	0.120721	-0.585628	1.133096	0.107807	-0.624683	0.785272	-0.217226	-0.528115	0.780465	0.328317	-0.310315	0.692406	-0.091214				-0.301346	0.076139	-0.106513	-0.275580	0.070624	0.158471	-0.273222	0.069385	0.118399	0.439982	0.072322	-0.265361	0.464396	0.068211	-0.309638
6352	52.933333	-0.784122	0.638970	-0.043433	-0.756868	0.614046	0.199314	-0.756033	0.882576	-0.032490	-0.739021	0.871551	0.180717	-0.563782	1.223285	0.019946	-0.567982	1.194148	0.120954	-0.585432	1.133401	0.108109	-0.624851	0.785248	-0.217179	-0.527779	0.780365	0.328329	-0.310243	0.691102	-0.091800				-0.301356	0.076126	-0.106509	-0.275582	0.070629	0.158478	-0.273223	0.069382	0.118412	0.439976	0.072315	-0.265369	0.464398	0.068208	-0.309631
6353	52.941667	-0.784113	0.638997	-0.043433	-0.756891	0.614048	0.199314	-0.755792	0.882642	-0.032495	-0.738941	0.871658	0.180754	-0.563697	1.223568	0.020162	-0.567652	1.194499	0.121203	-0.585197	1.133722	0.108438	-0.624980	0.785265	-0.217185	-0.527471	0.780261	0.328317	-0.309988	0.690151	-0.092662				-0.301342	0.076149	-0.106511	-0.275577	0.070640	0.158477	-0.273220	0.069398	0.118422	0.439977	0.072321	-0.265360	0.464392	0.068232	-0.309608
6354	52.950000	-0.784092	0.639020	-0.043444	-0.756916	0.614050	0.199310	-0.755651	0.882773	-0.032489	-0.738950	0.871670	0.180788	-0.563618	1.223797	0.020397	-0.567230	1.194670	0.121377	-0.585090	1.134036	0.108737	-0.625196	0.785300	-0.217280	-0.527167	0.780136	0.328291	-0.309884	0.688860	-0.093132				-0.301335	0.076181	-0.106513	-0.275577	0.070648	0.158489	-0.273221	0.069418	0.118439	0.439976	0.072326	-0.265339	0.464390	0.068216	-0.309623
6355	52.958333	-0.784083	0.639050	-0.043451	-0.756940	0.614060	0.199297	-0.755452	0.882852	-0.032521	-0.738866	0.871711	0.180750	-0.563588	1.223934	0.020620	-0.567006	1.194882	0.121662	-0.584917	1.134207	0.109040	-0.625278	0.785318	-0.217276	-0.526884	0.779986	0.328250	-0.309646	0.687928	-0.093783				-0.301367	0.076156	-0.106483	-0.275582	0.070658	0.158497	-0.273223	0.069437	0.118456	0.439974	0.072325	-0.265339	0.464390	0.068219	-0.309621
6356	52.966667	-0.784071	0.639073	-0.043471	-0.756970	0.614066	0.199274	-0.755239	0.882913	-0.032560	-0.738783	0.871725	0.180685	-0.563627	1.224051	0.020817	-0.566791	1.195055	0.121889	-0.584734	1.134340	0.109295	-0.625343	0.785306	-0.217249	-0.526615	0.779817	0.328198	-0.309429	0.687136	-0.094403				-0.301371	0.076155	-0.106464	-0.275582	0.070668	0.158514	-0.273226	0.069447	0.118468	0.439970	0.072326	-0.265344	0.464381	0.068253	-0.309569
6357	52.975000	-0.784046	0.639097	-0.043505	-0.756987	0.614075	0.199245	-0.755070	0.882989	-0.032611	-0.738695	0.871733	0.180604	-0.563843	1.224031	0.021229	-0.566572	1.195156	0.122106	-0.584551	1.134459	0.109606	-0.625351	0.785357	-0.217249	-0.526360	0.779642	0.328137	-0.309232	0.686518	-0.095005				-0.301363	0.076158	-0.106478	-0.275583	0.070658	0.158509	-0.273224	0.069450	0.118467	0.439967	0.072324	-0.265349	0.464383	0.068216	-0.309622
6358	52.983333	-0.784021	0.639121	-0.043553	-0.756970	0.614080	0.199194	-0.754905	0.883066	-0.032669	-0.738610	0.871743	0.180523	-0.563976	1.224179	0.021470	-0.566454	1.195280	0.122352	-0.584368	1.134585	0.109893	-0.625327	0.785379	-0.217239	-0.526109	0.779453	0.328071	-0.309041	0.686007	-0.095588				-0.301331	0.076174	-0.106508	-0.275590	0.070645	0.158512	-0.273218	0.069451	0.118459	0.439967	0.072316	-0.265360	0.464386	0.068210	-0.309627
6359	52.991667	-0.783991	0.639142	-0.043607	-0.756998	0.614101	0.199158	-0.754720	0.883133	-0.032731	-0.738479	0.871779	0.180422	-0.563972	1.224484	0.021490	-0.566256	1.195376	0.122507	-0.584036	1.134664	0.110132	-0.625244	0.785467	-0.217243	-0.525852	0.779276	0.327997	-0.308859	0.685583	-0.096195				-0.301359	0.076143	-0.106507	-0.275598	0.070642	0.158508	-0.273228	0.069448	0.118455	0.439961	0.072310	-0.265375	0.464379	0.068220	-0.309615
6360	53.000000	-0.783962	0.639165	-0.043664	-0.757023	0.614117	0.199124	-0.754555	0.883235	-0.032788	-0.738352	0.871834	0.180340	-0.564077	1.224638	0.021691	-0.566072	1.195556	0.122802	-0.584005	1.134813	0.110375	-0.625123	0.785552	-0.217250	-0.525577	0.779113	0.327922	-0.308686	0.685195	-0.096826				-0.301381	0.076126	-0.106483	-0.275596	0.070649	0.158517	-0.273231	0.069441	0.118455	0.439959	0.072305	-0.265382	0.464379	0.068208	-0.309642
6361	53.008333	-0.783930	0.639191	-0.043713	-0.757020	0.614108	0.199085	-0.754405	0.883323	-0.032850	-0.738392	0.871826	0.180326	-0.564182	1.224820	0.021904	-0.565833	1.195648	0.122935	-0.583843	1.134948	0.110588	-0.624860	0.785603	-0.217152	-0.525289	0.778986	0.327866	-0.308502	0.684796	-0.097516				-0.301358	0.076130	-0.106498	-0.275599	0.070648	0.158529	-0.273231	0.069450	0.118459	0.439959	0.072302	-0.265380	0.464364	0.068215	-0.309608
6362	53.016667	-0.783902	0.639214	-0.043768	-0.757016	0.614097	0.199045	-0.754259	0.883420	-0.032894	-0.738232	0.871931	0.180245	-0.564266	1.224998	0.022127	-0.565648	1.195763	0.123104	-0.583695	1.135121	0.110813	-0.624666	0.785685	-0.217169	-0.524981	0.778880	0.327832	-0.308285	0.684371	-0.098209				-0.301338	0.076164	-0.106503	-0.275601	0.070650	0.158543	-0.273233	0.069456	0.118466	0.439960	0.072298	-0.265369	0.464382	0.068207	-0.309630
6363	53.025000	-0.783931	0.639290	-0.043854	-0.757070	0.614119	0.199020	-0.754094	0.883500	-0.032949	-0.738193	0.871984	0.180203	-0.564311	1.225164	0.022317	-0.565434	1.195871	0.123286	-0.583568	1.135231	0.110990	-0.624451	0.785746	-0.217202	-0.524654	0.778788	0.327818	-0.308016	0.683842	-0.098945				-0.301367	0.076126	-0.106461	-0.275610	0.070646	0.158563	-0.273237	0.069472	0.118485	0.439961	0.072291	-0.265351	0.464374	0.068211	-0.309595
6364	53.033333	-0.783957	0.639371	-0.043939	-0.757041	0.614092	0.198978	-0.753959	0.883591	-0.032989	-0.738160	0.872031	0.180157	-0.564495	1.225171	0.022646	-0.565277	1.195985	0.123448	-0.583451	1.135374	0.111219	-0.624319	0.785794	-0.217346	-0.524320	0.778691	0.327820	-0.307863	0.683060	-0.099505				-0.301350	0.076131	-0.106452	-0.275613	0.070653	0.158568	-0.273231	0.069478	0.118501	0.439961	0.072295	-0.265345	0.464378	0.068201	-0.309612
6365	53.041667	-0.783866	0.639414	-0.043989	-0.757038	0.614104	0.198938	-0.753909	0.883716	-0.033002	-0.738228	0.872004	0.180134	-0.564506	1.225275	0.022733	-0.565147	1.196053	0.123655	-0.583307	1.135394	0.111389	-0.624019	0.785789	-0.217369	-0.523978	0.778614	0.327867	-0.307461	0.682361	-0.100318				-0.301335	0.076158	-0.106462	-0.275610	0.070642	0.158578	-0.273235	0.069494	0.118507	0.439956	0.072305	-0.265324	0.464374	0.068199	-0.309607
6366	53.050000	-0.783824	0.639461	-0.044026	-0.757041	0.614111	0.198900	-0.753775	0.883760	-0.033040	-0.738200	0.872033	0.180062	-0.564566	1.225352	0.022758	-0.565007	1.196016	0.123721	-0.583018	1.135352	0.111527	-0.623827	0.785761	-0.217469	-0.523623	0.778560	0.327929	-0.307017	0.681619	-0.101157				-0.301347	0.076130	-0.106448	-0.275614	0.070640	0.158576	-0.273237	0.069491	0.118517	0.439956	0.072304	-0.265321	0.464373	0.068205	-0.309604
6367	53.058333	-0.783772	0.639498	-0.044075	-0.757054	0.614148	0.198869	-0.753677	0.883821	-0.033083	-0.738178	0.872033	0.179980	-0.564732	1.225274	0.022856	-0.564977	1.196023	0.123862	-0.582923	1.135271	0.111642	-0.623580	0.785696	-0.217509	-0.523229	0.778535	0.328025	-0.306524	0.680959	-0.102004				-0.301331	0.076162	-0.106461	-0.275612	0.070644	0.158578	-0.273237	0.069489	0.118512	0.439957	0.072300	-0.265334	0.464372	0.068222	-0.309586
6368	53.066667	-0.783725	0.639531	-0.044119	-0.757026	0.614144	0.198825	-0.753574	0.883867	-0.033120	-0.738145	0.872029	0.179893	-0.564890	1.225235	0.022898	-0.564871	1.195870	0.123848	-0.582684	1.135157	0.111735	-0.623332	0.785587	-0.217516	-0.522789	0.778519	0.328133	-0.305998	0.680377	-0.102861				-0.301331	0.076147	-0.106456	-0.275607	0.070640	0.158569	-0.273235	0.069479	0.118519	0.439956	0.072293	-0.265342	0.464373	0.068204	-0.309611
6369	53.075000	-0.783683	0.639544	-0.044161	-0.757015	0.614181	0.198798	-0.753485	0.883882	-0.033161	-0.738106	0.872018	0.179805	-0.565083	1.225116	0.022932	-0.564844	1.195748	0.123872	-0.582642	1.134992	0.111761	-0.623026	0.785492	-0.217467	-0.522284	0.778492	0.328239	-0.305462	0.679986	-0.103719				-0.301343	0.076125	-0.106453	-0.275616	0.070639	0.158564	-0.273241	0.069476	0.118503	0.439954	0.072284	-0.265348	0.464374	0.068199	-0.309610
6370	53.083333	-0.783627	0.639525	-0.044166	-0.756985	0.614194	0.198763	-0.753401	0.883899	-0.033200	-0.738069	0.871999	0.179721	-0.565269	1.225021	0.022935	-0.564978	1.195687	0.123964	-0.582495	1.134838	0.111806	-0.622712	0.785241	-0.217302	-0.521744	0.778461	0.328325	-0.304904	0.679776	-0.104554				-0.301350	0.076107	-0.106450	-0.275620	0.070638	0.158568	-0.273243	0.069461	0.118505	0.439951	0.072279	-0.265349	0.464370	0.068190	-0.309608
6371	53.091667	-0.783623	0.639548	-0.044218	-0.757008	0.614227	0.198750	-0.753257	0.883881	-0.033253	-0.738005	0.871981	0.179648	-0.565434	1.224932	0.022908	-0.564931	1.195575	0.123931	-0.582391	1.134692	0.111779	-0.622588	0.785161	-0.217342	-0.521172	0.778441	0.328407	-0.304328	0.679800	-0.105376				-0.301374	0.076096	-0.106420	-0.275623	0.070642	0.158566	-0.273238	0.069469	0.118498	0.439948	0.072269	-0.265346	0.464366	0.068192	-0.309605
6372	53.100000	-0.783616	0.639526	-0.044234	-0.756991	0.614246	0.198734	-0.753209	0.883919	-0.033274	-0.737934	0.871972	0.179592	-0.565581	1.224854	0.022855	-0.565076	1.195525	0.123870	-0.582313	1.134575	0.111754	-0.622380	0.785059	-0.217292	-0.520596	0.778413	0.328446	-0.303755	0.679928	-0.106205				-0.301350	0.076112	-0.106449	-0.275627	0.070635	0.158574	-0.273249	0.069471	0.118501	0.439946	0.072266	-0.265343	0.464360	0.068178	-0.309604
6373	53.108333	-0.783577	0.639497	-0.044276	-0.756970	0.614252	0.198727	-0.753086	0.883907	-0.033301	-0.737794	0.871979	0.179544	-0.565696	1.224805	0.022788	-0.564987	1.195439	0.123780	-0.582184	1.134488	0.111678	-0.622200	0.784906	-0.217182	-0.520043	0.778383	0.328436	-0.303167	0.680175	-0.107008				-0.301354	0.076109	-0.106442	-0.275631	0.070634	0.158562	-0.273242	0.069481	0.118498	0.439933	0.072256	-0.265337	0.464352	0.068173	-0.309597
6374	53.116667	-0.783550	0.639474	-0.044263	-0.756951	0.614263	0.198725	-0.753055	0.883946	-0.033305	-0.737635	0.871993	0.179515	-0.565787	1.224769	0.022711	-0.565046	1.195406	0.123701	-0.582221	1.134410	0.111587	-0.621940	0.784734	-0.216972	-0.519521	0.778374	0.328410	-0.302572	0.680491	-0.107780				-0.301351	0.076116	-0.106435	-0.275633	0.070634	0.158569	-0.273251	0.069488	0.118503	0.439920	0.072257	-0.265335	0.464344	0.068172	-0.309595
6375	53.125000	-0.783576	0.639507	-0.044280	-0.756913	0.614273	0.198730	-0.752942	0.883939	-0.033316	-0.737562	0.871962	0.179539	-0.565863	1.224731	0.022611	-0.565125	1.195395	0.123611	-0.582089	1.134351	0.111474	-0.621774	0.784607	-0.216899	-0.518999	0.778369	0.328345	-0.301927	0.680894	-0.108558				-0.301343	0.076131	-0.106427	-0.275634	0.070636	0.158576	-0.273251	0.069476	0.118500	0.439909	0.072249	-0.265336	0.464314	0.068173	-0.309562
6376	53.133333	-0.783550	0.639508	-0.044289	-0.756873	0.614283	0.198746	-0.752932	0.883979	-0.033302	-0.737465	0.871931	0.179575	-0.565931	1.224707	0.022485	-0.565218	1.195398	0.123504	-0.582089	1.134356	0.111339	-0.621642	0.784599	-0.216912	-0.518496	0.778396	0.328260	-0.301240	0.681387	-0.109342				-0.301353	0.076109	-0.106431	-0.275634	0.070624	0.158564	-0.273254	0.069479	0.118490	0.439898	0.072248	-0.265321	0.464330	0.068154	-0.309590
6377	53.141667	-0.783493	0.639495	-0.044247	-0.756819	0.614301	0.198768	-0.752890	0.883994	-0.033286	-0.737299	0.871933	0.179611	-0.565986	1.224711	0.022372	-0.565316	1.195397	0.123347	-0.582275	1.134354	0.111223	-0.621596	0.784474	-0.216955	-0.517992	0.778455	0.328143	-0.300484	0.682003	-0.110130				-0.301366	0.076100	-0.106416	-0.275632	0.070624	0.158562	-0.273251	0.069471	0.118487	0.439893	0.072222	-0.265332	0.464316	0.068150	-0.309588
6378	53.150000	-0.783506	0.639518	-0.044230	-0.756762	0.614333	0.198793	-0.752795	0.883968	-0.033268	-0.737125	0.871947	0.179658	-0.566031	1.224712	0.022255	-0.565442	1.195394	0.123238	-0.582342	1.134333	0.111081	-0.621432	0.784330	-0.216886	-0.517476	0.778549	0.328010	-0.299668	0.682712	-0.110908				-0.301359	0.076101	-0.106434	-0.275629	0.070625	0.158566	-0.273247	0.069453	0.118497	0.439884	0.072207	-0.265329	0.464310	0.068140	-0.309583
6379	53.158333	-0.783468	0.639552	-0.044200	-0.756705	0.614369	0.198817	-0.752804	0.883992	-0.033225	-0.736948	0.871969	0.179723	-0.566090	1.224744	0.022171	-0.565591	1.195342	0.123090	-0.582408	1.134290	0.110941	-0.621200	0.784220	-0.216803	-0.516936	0.778683	0.327874	-0.298807	0.683443	-0.111666				-0.301361	0.076108	-0.106428	-0.275623	0.070624	0.158561	-0.273251	0.069461	0.118483	0.439876	0.072196	-0.265317	0.464299	0.068132	-0.309582
6380	53.166667	-0.783439	0.639569	-0.044167	-0.756651	0.614413	0.198840	-0.752758	0.883978	-0.033180	-0.736774	0.872007	0.179803	-0.566147	1.224752	0.022073	-0.565715	1.195297	0.122997	-0.582455	1.134255	0.110793	-0.620951	0.784080	-0.216670	-0.516368	0.778840	0.327741	-0.297916	0.684210	-0.112433				-0.301340	0.076125	-0.106453	-0.275622	0.070625	0.158555	-0.273248	0.069460	0.118487	0.439867	0.072176	-0.265318	0.464295	0.068118	-0.309573
6381	53.175000	-0.783449	0.639586	-0.044123	-0.756596	0.614463	0.198858	-0.752758	0.883981	-0.033120	-0.736562	0.872071	0.179878	-0.566233	1.224761	0.022051	-0.565918	1.195253	0.122966	-0.582533	1.134168	0.110711	-0.620771	0.784010	-0.216673	-0.515760	0.779017	0.327561	-0.297021	0.685024	-0.113199				-0.301364	0.076098	-0.106449	-0.275615	0.070636	0.158555	-0.273242	0.069465	0.118493	0.439850	0.072168	-0.265317	0.464263	0.068116	-0.309538
6382	53.183333	-0.783466	0.639572	-0.044080	-0.756541	0.614510	0.198875	-0.752767	0.883981	-0.033053	-0.736320	0.872106	0.179935	-0.566305	1.224761	0.022046	-0.565974	1.195159	0.122936	-0.582564	1.134089	0.110626	-0.620510	0.783818	-0.216640	-0.515134	0.779249	0.327380	-0.296178	0.685879	-0.113973				-0.301384	0.076086	-0.106419	-0.275617	0.070634	0.158562	-0.273239	0.069466	0.118496	0.439839	0.072166	-0.265312	0.464231	0.068112	-0.309503
6383	53.191667	-0.783459	0.639591	-0.044033	-0.756489	0.614557	0.198888	-0.752775	0.883979	-0.032976	-0.736274	0.872110	0.180083	-0.566360	1.224766	0.022052	-0.565991	1.195055	0.122870	-0.582443	1.133987	0.110509	-0.620170	0.783767	-0.216619	-0.514476	0.779542	0.327175	-0.295431	0.686810	-0.114851				-0.301352	0.076123	-0.106458	-0.275616	0.070628	0.158550	-0.273240	0.069464	0.118500	0.439829	0.072153	-0.265313	0.464262	0.068099	-0.309563
6384	53.200000	-0.783467	0.639592	-0.043993	-0.756442	0.614596	0.198913	-0.752789	0.883961	-0.032898	-0.736134	0.872132	0.180185	-0.566386	1.224765	0.022059	-0.566111	1.194993	0.122920	-0.582460	1.133869	0.110432	-0.619784	0.783711	-0.216604	-0.513798	0.779918	0.326993	-0.294717	0.687837	-0.115830				-0.301360	0.076101	-0.106458	-0.275622	0.070623	0.158555	-0.273235	0.069469	0.118492	0.439818	0.072140	-0.265311	0.464255	0.068084	-0.309562
6385	53.208333	-0.783505	0.639550	-0.043988	-0.756398	0.614634	0.198928	-0.752811	0.883927	-0.032830	-0.736021	0.872158	0.180271	-0.566390	1.224763	0.022079	-0.566199	1.194934	0.122944	-0.582467	1.133791	0.110344	-0.619286	0.783662	-0.216543	-0.513094	0.780348	0.326862	-0.294056	0.688900	-0.116864				-0.301378	0.076093	-0.106443	-0.275623	0.070609	0.158557	-0.273237	0.069447	0.118493	0.439800	0.072122	-0.265316	0.464220	0.068072	-0.309530
6386	53.216667	-0.783522	0.639521	-0.043951	-0.756358	0.614654	0.198941	-0.752819	0.883857	-0.032785	-0.735861	0.872248	0.180322	-0.566393	1.224755	0.022103	-0.566287	1.194828	0.122968	-0.582455	1.133666	0.110226	-0.618886	0.783655	-0.216616	-0.512367	0.780795	0.326764	-0.293424	0.689965	-0.117966				-0.301383	0.076091	-0.106448	-0.275623	0.070615	0.158552	-0.273241	0.069424	0.118486	0.439785	0.072103	-0.265316	0.464224	0.068052	-0.309557
6387	53.225000	-0.783526	0.639528	-0.043940	-0.756329	0.614677	0.198950	-0.753011	0.883867	-0.032724	-0.735852	0.872221	0.180383	-0.566389	1.224714	0.022111	-0.566353	1.194646	0.122937	-0.582613	1.133554	0.110162	-0.618400	0.783644	-0.216587	-0.511612	0.781247	0.326694	-0.292814	0.690977	-0.119197				-0.301349	0.076107	-0.106485	-0.275618	0.070602	0.158543	-0.273237	0.069427	0.118471	0.439774	0.072076	-0.265317	0.464214	0.068031	-0.309555
6388	53.233333	-0.783529	0.639421	-0.043866	-0.756304	0.614697	0.198963	-0.753043	0.883785	-0.032701	-0.735873	0.872192	0.180428	-0.566403	1.224687	0.022137	-0.566386	1.194433	0.122860	-0.582623	1.133373	0.110044	-0.617799	0.783615	-0.216384	-0.510772	0.781684	0.326629	-0.292243	0.691910	-0.120486				-0.301376	0.076101	-0.106471	-0.275608	0.070608	0.158533	-0.273232	0.069422	0.118463	0.439759	0.072057	-0.265315	0.464203	0.068014	-0.309548
6389	53.241667	-0.783576	0.639474	-0.043918	-0.756302	0.614716	0.198962	-0.753137	0.883740	-0.032691	-0.735853	0.872232	0.180432	-0.566432	1.224684	0.022158	-0.566492	1.194314	0.122889	-0.582666	1.133261	0.109946	-0.617368	0.783688	-0.216340	-0.509812	0.782139	0.326522	-0.291766	0.692718	-0.121824				-0.301358	0.076104	-0.106492	-0.275605	0.070624	0.158530	-0.273231	0.069426	0.118460	0.439740	0.072039	-0.265313	0.464166	0.068008	-0.309511
6390	53.250000	-0.783621	0.639494	-0.043928	-0.756311	0.614730	0.198953	-0.753203	0.883695	-0.032682	-0.735950	0.872201	0.180445	-0.566423	1.224699	0.022168	-0.566586	1.194214	0.122866	-0.582581	1.133129	0.109819	-0.616994	0.783728	-0.216231	-0.508716	0.782666	0.326338	-0.291319	0.693450	-0.123217				-0.301333	0.076124	-0.106495	-0.275594	0.070636	0.158532	-0.273237	0.069434	0.118461	0.439718	0.072027	-0.265307	0.464129	0.068000	-0.309475
6391	53.258333	-0.783642	0.639465	-0.043947	-0.756334	0.614723	0.198931	-0.753314	0.883667	-0.032703	-0.736044	0.872202	0.180427	-0.566460	1.224617	0.022283	-0.566692	1.194115	0.122851	-0.582827	1.133042	0.109712	-0.616648	0.783762	-0.216028	-0.507520	0.783332	0.326176	-0.291058	0.693851	-0.124357				-0.301362	0.076094	-0.106471	-0.275589	0.070640	0.158524	-0.273228	0.069450	0.118461	0.439702	0.072009	-0.265300	0.464151	0.067976	-0.309527
6392	53.266667	-0.783672	0.639447	-0.043971	-0.756371	0.614706	0.198903	-0.753363	0.883586	-0.032768	-0.736085	0.872269	0.180365	-0.566413	1.224684	0.022190	-0.566832	1.194016	0.122844	-0.582831	1.132926	0.109655	-0.616371	0.783791	-0.215814	-0.506151	0.783950	0.325773	-0.290630	0.694687	-0.126132				-0.301374	0.076100	-0.106463	-0.275588	0.070648	0.158523	-0.273230	0.069453	0.118467	0.439679	0.071995	-0.265298	0.464103	0.067975	-0.309465
6393	53.275000	-0.783694	0.639414	-0.044009	-0.756410	0.614677	0.198860	-0.753394	0.883544	-0.032859	-0.736243	0.872263	0.180302	-0.566492	1.224666	0.022245	-0.566993	1.193876	0.122803	-0.582996	1.132816	0.109541	-0.616308	0.783805	-0.215733	-0.504741	0.784639	0.325453	-0.290514	0.695030	-0.127311				-0.301376	0.076100	-0.106463	-0.275588	0.070643	0.158514	-0.273222	0.069453	0.118461	0.439659	0.071975	-0.265298	0.464078	0.067961	-0.309461
6394	53.283333	-0.783719	0.639380	-0.044061	-0.756452	0.614645	0.198816	-0.753419	0.883507	-0.032977	-0.736507	0.872194	0.180247	-0.566560	1.224658	0.022259	-0.567233	1.193800	0.122837	-0.583066	1.132739	0.109468	-0.616195	0.783801	-0.215580	-0.503260	0.785342	0.325130	-0.290338	0.695534	-0.128873				-0.301349	0.076111	-0.106483	-0.275584	0.070652	0.158511	-0.273225	0.069448	0.118460	0.439637	0.071955	-0.265293	0.464099	0.067927	-0.309516
6395	53.291667	-0.783740	0.639345	-0.044121	-0.756506	0.614603	0.198762	-0.753423	0.883438	-0.033118	-0.736692	0.872176	0.180145	-0.566633	1.224643	0.022247	-0.567480	1.193699	0.122782	-0.583292	1.132655	0.109334	-0.616154	0.783780	-0.215484	-0.501731	0.786058	0.324817	-0.290266	0.696101	-0.130350				-0.301351	0.076126	-0.106477	-0.275591	0.070652	0.158504	-0.273221	0.069451	0.118452	0.439613	0.071931	-0.265287	0.464077	0.067904	-0.309505
6396	53.300000	-0.783758	0.639304	-0.044187	-0.756562	0.614560	0.198709	-0.753416	0.883385	-0.033265	-0.736815	0.872267	0.180030	-0.566710	1.224604	0.022214	-0.567705	1.193551	0.122693	-0.583539	1.132541	0.109187	-0.616177	0.783752	-0.215439	-0.500158	0.786777	0.324503	-0.290255	0.696645	-0.131760				-0.301351	0.076123	-0.106490	-0.275590	0.070657	0.158504	-0.273222	0.069443	0.118454	0.439580	0.071907	-0.265292	0.464020	0.067894	-0.309442
6397	53.308333	-0.783838	0.639277	-0.044250	-0.756628	0.614512	0.198649	-0.753463	0.883358	-0.033412	-0.736983	0.872165	0.179893	-0.566802	1.224533	0.022164	-0.568029	1.193469	0.122633	-0.583661	1.132369	0.109023	-0.616273	0.783725	-0.215467	-0.498651	0.787627	0.324351	-0.290356	0.697148	-0.133042				-0.301360	0.076110	-0.106480	-0.275594	0.070655	0.158501	-0.273225	0.069440	0.118455	0.439563	0.071882	-0.265279	0.463991	0.067858	-0.309433
6398	53.316667	-0.783869	0.639256	-0.044318	-0.756693	0.614466	0.198590	-0.753519	0.883341	-0.033541	-0.737172	0.872126	0.179794	-0.566898	1.224451	0.022096	-0.568365	1.193337	0.122612	-0.583930	1.132224	0.108859	-0.616447	0.783701	-0.215560	-0.497124	0.788483	0.324187	-0.290517	0.697594	-0.134224				-0.301329	0.076137	-0.106507	-0.275591	0.070655	0.158509	-0.273231	0.069445	0.118453	0.439533	0.071846	-0.265265	0.463995	0.067804	-0.309487
6399	53.325000	-0.783897	0.639227	-0.044373	-0.756762	0.614413	0.198542	-0.753532	0.883300	-0.033666	-0.737278	0.872133	0.179698	-0.566995	1.224306	0.022014	-0.568647	1.193143	0.122451	-0.584068	1.132046	0.108695	-0.616652	0.783685	-0.215662	-0.495504	0.789106	0.323816	-0.290786	0.697953	-0.135209				-0.301348	0.076103	-0.106504	-0.275598	0.070652	0.158529	-0.273224	0.069447	0.118465	0.439481	0.071804	-0.265295	0.463940	0.067780	-0.309451
6400	53.333333	-0.783924	0.639196	-0.044416	-0.756826	0.614359	0.198500	-0.753567	0.883270	-0.033751	-0.737265	0.872201	0.179589	-0.567104	1.224164	0.021912	-0.569001	1.192922	0.122319	-0.584197	1.131796	0.108491	-0.617041	0.783715	-0.215939	-0.493879	0.789693	0.323408	-0.291121	0.698275	-0.136083				-0.301374	0.076085	-0.106477	-0.275599	0.070663	0.158542	-0.273230	0.069445	0.118476	0.439446	0.071772	-0.265302	0.463890	0.067759	-0.309425
6401	53.341667	-0.783968	0.639156	-0.044445	-0.756885	0.614314	0.198464	-0.753617	0.883241	-0.033812	-0.737420	0.872182	0.179597	-0.567199	1.223997	0.021783	-0.569407	1.192745	0.122234	-0.584504	1.131568	0.108272	-0.617475	0.783740	-0.216200	-0.492246	0.790206	0.322982	-0.291478	0.698702	-0.136960				-0.301339	0.076105	-0.106504	-0.275606	0.070645	0.158558	-0.273233	0.069463	0.118486	0.439400	0.071738	-0.265292	0.463875	0.067721	-0.309448
6402	53.350000	-0.784019	0.639108	-0.044461	-0.756937	0.614279	0.198440	-0.753654	0.883219	-0.033821	-0.737447	0.872236	0.179604	-0.567273	1.223831	0.021643	-0.569747	1.192515	0.122077	-0.584654	1.131340	0.108048	-0.618113	0.783805	-0.216635	-0.490657	0.790662	0.322505	-0.292025	0.698884	-0.137473				-0.301324	0.076121	-0.106496	-0.275609	0.070645	0.158571	-0.273222	0.069472	0.118500	0.439382	0.071713	-0.265293	0.463856	0.067674	-0.309467
6403	53.358333	-0.784077	0.639050	-0.044461	-0.756986	0.614248	0.198430	-0.753704	0.883206	-0.033797	-0.737441	0.872299	0.179650	-0.567317	1.223648	0.021485	-0.570067	1.192301	0.121879	-0.584749	1.131076	0.107755	-0.618714	0.783915	-0.217009	-0.489185	0.791109	0.322127	-0.292689	0.698974	-0.137789				-0.301343	0.076101	-0.106477	-0.275609	0.070644	0.158584	-0.273231	0.069490	0.118521	0.439349	0.071694	-0.265287	0.463817	0.067662	-0.309424
6404	53.366667	-0.784140	0.638986	-0.044464	-0.757037	0.614225	0.198428	-0.753761	0.883198	-0.033752	-0.737293	0.872400	0.179673	-0.567312	1.223481	0.021300	-0.570345	1.192064	0.121686	-0.584912	1.130848	0.107491	-0.619381	0.784083	-0.217431	-0.487681	0.791427	0.321552	-0.293458	0.698997	-0.137959				-0.301365	0.076113	-0.106430	-0.275614	0.070646	0.158603	-0.273234	0.069512	0.118541	0.439288	0.071661	-0.265260	0.463775	0.067649	-0.309383
6405	53.375000	-0.784228	0.638917	-0.044480	-0.757085	0.614197	0.198426	-0.753779	0.883182	-0.033674	-0.737325	0.872429	0.179808	-0.567241	1.223268	0.021099	-0.570596	1.191837	0.121459	-0.585007	1.130625	0.107211	-0.620074	0.784224	-0.217819	-0.486316	0.791767	0.321139	-0.294318	0.698964	-0.137967				-0.301331	0.076131	-0.106451	-0.275607	0.070649	0.158603	-0.273232	0.069513	0.118547	0.439260	0.071633	-0.265263	0.463744	0.067600	-0.309401
6406	53.383333	-0.784321	0.638845	-0.044499	-0.757107	0.614168	0.198414	-0.753904	0.883236	-0.033569	-0.737136	0.872571	0.179899	-0.567138	1.223095	0.020908	-0.570813	1.191634	0.121252	-0.585077	1.130352	0.106966	-0.620956	0.784396	-0.218341	-0.485024	0.792079	0.320793	-0.295269	0.698885	-0.137863				-0.301340	0.076119	-0.106445	-0.275614	0.070644	0.158613	-0.273239	0.069511	0.118553	0.439206	0.071593	-0.265263	0.463709	0.067533	-0.309422
6407	53.391667	-0.784402	0.638790	-0.044519	-0.757185	0.614161	0.198433	-0.753888	0.883226	-0.033464	-0.737018	0.872575	0.180020	-0.567003	1.222906	0.020722	-0.570952	1.191395	0.121053	-0.585093	1.130132	0.106676	-0.621844	0.784592	-0.218834	-0.483834	0.792342	0.320527	-0.296329	0.698811	-0.137660				-0.301344	0.076123	-0.106446	-0.275611	0.070654	0.158620	-0.273235	0.069517	0.118544	0.439150	0.071552	-0.265272	0.463657	0.067496	-0.309397
6408	53.400000	-0.784465	0.638762	-0.044554	-0.757193	0.614130	0.198428	-0.753871	0.883243	-0.033342	-0.736796	0.872674	0.180140	-0.566832	1.222701	0.020530	-0.571025	1.191133	0.120820	-0.585012	1.129834	0.106375	-0.622770	0.784798	-0.219299	-0.482736	0.792538	0.320316	-0.297461	0.698722	-0.137392				-0.301347	0.076096	-0.106457	-0.275610	0.070659	0.158627	-0.273235	0.069503	0.118548	0.439095	0.071509	-0.265289	0.463611	0.067428	-0.309428
6409	53.408333	-0.784522	0.638719	-0.044544	-0.757252	0.614135	0.198450	-0.753955	0.883337	-0.033178	-0.736643	0.872651	0.180308	-0.566621	1.222490	0.020335	-0.571050	1.190933	0.120625	-0.584917	1.129595	0.106119	-0.623756	0.785026	-0.219739	-0.481790	0.792620	0.320127	-0.298682	0.698657	-0.137075				-0.301343	0.076106	-0.106471	-0.275610	0.070660	0.158626	-0.273233	0.069508	0.118546	0.439050	0.071465	-0.265294	0.463549	0.067378	-0.309430
6410	53.416667	-0.784545	0.638712	-0.044523	-0.757229	0.614117	0.198455	-0.753924	0.883389	-0.033004	-0.736386	0.872722	0.180481	-0.566381	1.222306	0.020155	-0.570999	1.190699	0.120447	-0.584779	1.129376	0.105910	-0.624768	0.785299	-0.220156	-0.480911	0.792662	0.319959	-0.299986	0.698609	-0.136716				-0.301352	0.076091	-0.106470	-0.275614	0.070661	0.158628	-0.273237	0.069523	0.118546	0.438994	0.071420	-0.265307	0.463482	0.067324	-0.309431
6411	53.425000	-0.784464	0.638637	-0.044429	-0.757260	0.614133	0.198503	-0.753939	0.883490	-0.032789	-0.736045	0.872817	0.180647	-0.566116	1.222118	0.020010	-0.570919	1.190484	0.120263	-0.584575	1.129137	0.105671	-0.625850	0.785645	-0.220579	-0.480095	0.792672	0.319760	-0.301363	0.698616	-0.136315				-0.301369	0.076094	-0.106464	-0.275617	0.070653	0.158625	-0.273231	0.069514	0.118545	0.438944	0.071404	-0.265320	0.463417	0.067281	-0.309455
6412	53.433333	-0.784501	0.638663	-0.044370	-0.757208	0.614124	0.198536	-0.753970	0.883610	-0.032540	-0.735804	0.872893	0.180890	-0.565822	1.221917	0.019881	-0.570761	1.190257	0.120095	-0.584232	1.128914	0.105510	-0.626851	0.785922	-0.220816	-0.479325	0.792671	0.319534	-0.302809	0.698749	-0.135868				-0.301337	0.076126	-0.106486	-0.275618	0.070645	0.158615	-0.273232	0.069513	0.118545	0.438876	0.071353	-0.265349	0.463342	0.067242	-0.309479
6413	53.441667	-0.784535	0.638693	-0.044303	-0.757168	0.614138	0.198585	-0.754016	0.883753	-0.032275	-0.735459	0.873038	0.181117	-0.565493	1.221698	0.019754	-0.570546	1.190037	0.119973	-0.583990	1.128643	0.105308	-0.628053	0.786160	-0.221072	-0.478627	0.792628	0.319240	-0.304310	0.699030	-0.135351				-0.301352	0.076119	-0.106452	-0.275616	0.070647	0.158612	-0.273232	0.069518	0.118543	0.438802	0.071322	-0.265359	0.463257	0.067195	-0.309489
6414	53.450000	-0.784583	0.638709	-0.044228	-0.757113	0.614158	0.198642	-0.753953	0.883867	-0.032005	-0.735193	0.873103	0.181369	-0.565182	1.221467	0.019660	-0.570304	1.189773	0.119849	-0.583757	1.128437	0.105204	-0.629218	0.786483	-0.221295	-0.477997	0.792558	0.318904	-0.305866	0.699402	-0.134756				-0.301355	0.076113	-0.106451	-0.275617	0.070659	0.158619	-0.273235	0.069528	0.118545	0.438727	0.071301	-0.265366	0.463169	0.067162	-0.309503
6415	53.458333	-0.784635	0.638719	-0.044152	-0.757082	0.614190	0.198711	-0.753985	0.884008	-0.031719	-0.734815	0.873209	0.181572	-0.564864	1.221240	0.019585	-0.569975	1.189544	0.119807	-0.583349	1.128158	0.105066	-0.630373	0.786838	-0.221490	-0.477448	0.792455	0.318528	-0.307465	0.699849	-0.134100				-0.301378	0.076116	-0.106415	-0.275616	0.070656	0.158612	-0.273231	0.069523	0.118548	0.438661	0.071270	-0.265364	0.463083	0.067117	-0.309515
6416	53.466667	-0.784688	0.638719	-0.044078	-0.756975	0.614207	0.198751	-0.753900	0.884103	-0.031466	-0.734566	0.873285	0.181820	-0.564512	1.221044	0.019499	-0.569600	1.189316	0.119712	-0.582957	1.127947	0.105013	-0.631623	0.787171	-0.221727	-0.476969	0.792320	0.318128	-0.309100	0.700281	-0.133382				-0.301334	0.076163	-0.106458	-0.275608	0.070664	0.158608	-0.273234	0.069528	0.118539	0.438621	0.071248	-0.265335	0.462952	0.067091	-0.309477
6417	53.475000	-0.784723	0.638718	-0.044023	-0.756921	0.614258	0.198803	-0.753874	0.884230	-0.031215	-0.734246	0.873358	0.182024	-0.564201	1.220775	0.019539	-0.569202	1.189111	0.119665	-0.582473	1.127713	0.104989	-0.632785	0.787475	-0.221809	-0.476560	0.792142	0.317747	-0.310721	0.700775	-0.132709				-0.301340	0.076157	-0.106475	-0.275614	0.070661	0.158602	-0.273239	0.069506	0.118533	0.438581	0.071211	-0.265350	0.462908	0.067052	-0.309541
6418	53.483333	-0.784754	0.638681	-0.043986	-0.756818	0.614301	0.198843	-0.753806	0.884321	-0.030986	-0.733811	0.873455	0.182160	-0.563852	1.220521	0.019618	-0.568781	1.188934	0.119642	-0.582087	1.127516	0.104918	-0.634043	0.787764	-0.221835	-0.476204	0.791921	0.317390	-0.312359	0.701225	-0.132042				-0.301380	0.076116	-0.106457	-0.275620	0.070650	0.158593	-0.273246	0.069486	0.118523	0.438565	0.071189	-0.265342	0.462831	0.067016	-0.309564
6419	53.491667	-0.784833	0.638669	-0.043960	-0.756761	0.614370	0.198889	-0.753745	0.884431	-0.030772	-0.733504	0.873528	0.182348	-0.563334	1.220481	0.019443	-0.568286	1.188722	0.119624	-0.581591	1.127328	0.104906	-0.635208	0.788011	-0.221846	-0.475912	0.791641	0.317078	-0.313973	0.701598	-0.131368				-0.301355	0.076121	-0.106500	-0.275616	0.070635	0.158580	-0.273245	0.069474	0.118511	0.438567	0.071161	-0.265320	0.462734	0.066988	-0.309559
6420	53.500000	-0.784840	0.638670	-0.043919	-0.756675	0.614441	0.198926	-0.753718	0.884566	-0.030560	-0.733189	0.873607	0.182520	-0.562903	1.220313	0.019419	-0.567784	1.188508	0.119634	-0.581150	1.127153	0.104914	-0.636432	0.788272	-0.221933	-0.475662	0.791328	0.316808	-0.315712	0.701567	-0.130366				-0.301350	0.076126	-0.106507	-0.275619	0.070622	0.158561	-0.273237	0.069443	0.118499	0.438581	0.071137	-0.265293	0.462680	0.066955	-0.309597
6421	53.508333	-0.784819	0.638663	-0.043883	-0.756594	0.614517	0.198956	-0.753626	0.884681	-0.030374	-0.732899	0.873616	0.182679	-0.562499	1.220132	0.019451	-0.567249	1.188313	0.119624	-0.580656	1.126967	0.104943	-0.637598	0.788487	-0.221958	-0.475468	0.790982	0.316573	-0.317103	0.702135	-0.129952				-0.301373	0.076105	-0.106509	-0.275614	0.070618	0.158550	-0.273236	0.069438	0.118480	0.438599	0.071131	-0.265259	0.462612	0.066944	-0.309609
6422	53.516667	-0.784794	0.638692	-0.043845	-0.756513	0.614594	0.198987	-0.753487	0.884784	-0.030191	-0.732593	0.873623	0.182838	-0.562081	1.219949	0.019470	-0.566713	1.188093	0.119611	-0.580131	1.126693	0.104912	-0.638668	0.788665	-0.221851	-0.475302	0.790646	0.316366	-0.318665	0.702342	-0.129233				-0.301374	0.076117	-0.106512	-0.275606	0.070630	0.158541	-0.273241	0.069439	0.118480	0.438631	0.071132	-0.265216	0.462525	0.066952	-0.309565
6423	53.525000	-0.784773	0.638738	-0.043803	-0.756441	0.614659	0.199018	-0.753422	0.884957	-0.029996	-0.732194	0.873712	0.182964	-0.561662	1.219729	0.019460	-0.566159	1.187895	0.119636	-0.579591	1.126506	0.104944	-0.639837	0.788873	-0.221859	-0.475154	0.790331	0.316178	-0.320192	0.702514	-0.128557				-0.301375	0.076114	-0.106513	-0.275605	0.070635	0.158530	-0.273232	0.069439	0.118477	0.438677	0.071141	-0.265148	0.462481	0.066946	-0.309561
6424	53.533333	-0.784743	0.638789	-0.043763	-0.756366	0.614720	0.199044	-0.753301	0.885076	-0.029830	-0.731900	0.873772	0.183138	-0.561212	1.219523	0.019419	-0.565600	1.187684	0.119629	-0.579061	1.126295	0.104979	-0.640928	0.789097	-0.221833	-0.475007	0.790043	0.315991	-0.321620	0.702767	-0.128059				-0.301378	0.076115	-0.106519	-0.275598	0.070649	0.158513	-0.273225	0.069437	0.118450	0.438701	0.071140	-0.265139	0.462464	0.066934	-0.309605
6425	53.541667	-0.784728	0.638848	-0.043719	-0.756267	0.614755	0.199062	-0.753191	0.885207	-0.029654	-0.731512	0.873887	0.183275	-0.560756	1.219256	0.019412	-0.565037	1.187467	0.119638	-0.578513	1.126106	0.105020	-0.641914	0.789300	-0.221695	-0.474872	0.789758	0.315790	-0.323013	0.702884	-0.127518				-0.301369	0.076141	-0.106539	-0.275594	0.070653	0.158495	-0.273225	0.069435	0.118442	0.438743	0.071158	-0.265101	0.462446	0.066951	-0.309616
6426	53.550000	-0.784720	0.638916	-0.043659	-0.756217	0.614815	0.199114	-0.753009	0.885307	-0.029488	-0.731177	0.874059	0.183440	-0.560291	1.219001	0.019370	-0.564477	1.187257	0.119607	-0.577841	1.125878	0.105033	-0.642926	0.789501	-0.221610	-0.474776	0.789488	0.315583	-0.324378	0.702963	-0.127031				-0.301382	0.076130	-0.106547	-0.275598	0.070650	0.158480	-0.273229	0.069429	0.118430	0.438787	0.071173	-0.265068	0.462422	0.066974	-0.309570
6427	53.558333	-0.784712	0.638951	-0.043614	-0.756143	0.614856	0.199150	-0.752890	0.885434	-0.029334	-0.730910	0.874038	0.183571	-0.559804	1.218721	0.019317	-0.563902	1.187032	0.119589	-0.577362	1.125655	0.105054	-0.643860	0.789749	-0.221499	-0.474724	0.789204	0.315364	-0.325705	0.702937	-0.126538				-0.301365	0.076158	-0.106580	-0.275601	0.070639	0.158463	-0.273226	0.069408	0.118413	0.438828	0.071188	-0.265066	0.462461	0.066968	-0.309614
6428	53.566667	-0.784710	0.638973	-0.043577	-0.756003	0.614879	0.199166	-0.752818	0.885576	-0.029164	-0.730463	0.874143	0.183639	-0.559329	1.218443	0.019296	-0.563340	1.186819	0.119556	-0.576873	1.125437	0.105031	-0.644753	0.790009	-0.221378	-0.474706	0.788914	0.315124	-0.326987	0.702870	-0.126076				-0.301369	0.076150	-0.106582	-0.275599	0.070627	0.158446	-0.273235	0.069390	0.118398	0.438869	0.071193	-0.265062	0.462495	0.066978	-0.309600
6429	53.575000	-0.784707	0.638991	-0.043540	-0.755934	0.614927	0.199204	-0.752691	0.885679	-0.029046	-0.730173	0.874233	0.183738	-0.558835	1.218193	0.019227	-0.562784	1.186577	0.119495	-0.576273	1.125184	0.105033	-0.645609	0.790284	-0.221275	-0.474740	0.788585	0.314856	-0.328246	0.702778	-0.125648				-0.301378	0.076135	-0.106584	-0.275605	0.070621	0.158446	-0.273232	0.069389	0.118391	0.438928	0.071228	-0.265019	0.462539	0.066995	-0.309584
6430	53.583333	-0.784709	0.639003	-0.043513	-0.755930	0.615006	0.199264	-0.752577	0.885784	-0.028942	-0.730011	0.874318	0.183881	-0.558335	1.217940	0.019165	-0.562245	1.186339	0.119457	-0.575821	1.124948	0.105004	-0.646481	0.790628	-0.221250	-0.474800	0.788250	0.314581	-0.329506	0.702663	-0.125246				-0.301398	0.076115	-0.106573	-0.275594	0.070623	0.158439	-0.273235	0.069380	0.118393	0.439007	0.071266	-0.264962	0.462566	0.067027	-0.309517
6431	53.591667	-0.784712	0.639015	-0.043500	-0.755835	0.615049	0.199284	-0.752458	0.885886	-0.028856	-0.729730	0.874408	0.183947	-0.557834	1.217662	0.019110	-0.561719	1.186105	0.119409	-0.575263	1.124711	0.105001	-0.647266	0.790936	-0.221206	-0.474900	0.787922	0.314310	-0.330737	0.702528	-0.124887				-0.301394	0.076118	-0.106571	-0.275592	0.070632	0.158434	-0.273232	0.069382	0.118386	0.439079	0.071303	-0.264942	0.462650	0.067059	-0.309512
6432	53.600000	-0.784707	0.639025	-0.043496	-0.755735	0.615096	0.199290	-0.752326	0.885991	-0.028797	-0.729375	0.874580	0.183980	-0.557352	1.217397	0.019072	-0.561196	1.185896	0.119369	-0.574680	1.124461	0.104990	-0.648044	0.791296	-0.221256	-0.475020	0.787611	0.314050	-0.331952	0.702388	-0.124548				-0.301393	0.076106	-0.106567	-0.275592	0.070635	0.158426	-0.273235	0.069377	0.118383	0.439169	0.071344	-0.264922	0.462746	0.067099	-0.309519
6433	53.608333	-0.784703	0.639045	-0.043500	-0.755771	0.615196	0.199361	-0.752148	0.886092	-0.028749	-0.729138	0.874619	0.184023	-0.556880	1.217162	0.019001	-0.560704	1.185691	0.119330	-0.574327	1.124272	0.104965	-0.648742	0.791622	-0.221336	-0.475159	0.787345	0.313797	-0.333153	0.702272	-0.124233				-0.301405	0.076102	-0.106561	-0.275585	0.070632	0.158413	-0.273236	0.069374	0.118377	0.439301	0.071412	-0.264887	0.462850	0.067159	-0.309501
6434	53.616667	-0.784690	0.639063	-0.043512	-0.755662	0.615220	0.199337	-0.751944	0.886188	-0.028729	-0.728868	0.874787	0.184075	-0.556421	1.216929	0.018941	-0.560120	1.185469	0.119216	-0.573616	1.124014	0.104898	-0.649403	0.791933	-0.221454	-0.475291	0.787125	0.313563	-0.334325	0.702189	-0.123935				-0.301396	0.076113	-0.106579	-0.275588	0.070622	0.158413	-0.273238	0.069373	0.118370	0.439433	0.071476	-0.264866	0.462948	0.067223	-0.309479
6435	53.625000	-0.784667	0.639098	-0.043525	-0.755651	0.615285	0.199357	-0.751787	0.886325	-0.028715	-0.728658	0.874848	0.184124	-0.556014	1.216684	0.018920	-0.559725	1.185357	0.119294	-0.573397	1.123913	0.104952	-0.650047	0.792248	-0.221635	-0.475406	0.786990	0.313391	-0.335489	0.702138	-0.123668				-0.301398	0.076115	-0.106584	-0.275588	0.070618	0.158408	-0.273230	0.069364	0.118375	0.439516	0.071501	-0.264819	0.463030	0.067281	-0.309462
6436	53.633333	-0.784640	0.639133	-0.043550	-0.755606	0.615320	0.199352	-0.751628	0.886459	-0.028712	-0.728444	0.874896	0.184165	-0.555624	1.216491	0.018893	-0.559300	1.185144	0.119249	-0.572926	1.123755	0.105014	-0.650607	0.792557	-0.221785	-0.475490	0.786913	0.313265	-0.336629	0.702082	-0.123421				-0.301396	0.076109	-0.106584	-0.275595	0.070611	0.158414	-0.273235	0.069354	0.118380	0.439624	0.071563	-0.264803	0.463091	0.067335	-0.309444
6437	53.641667	-0.784579	0.639175	-0.043571	-0.755601	0.615352	0.199353	-0.751438	0.886549	-0.028740	-0.728101	0.875041	0.184156	-0.555208	1.216294	0.018805	-0.558922	1.185019	0.119224	-0.572703	1.123614	0.105008	-0.651204	0.792925	-0.222062	-0.475515	0.786900	0.313186	-0.337732	0.701994	-0.123210				-0.301404	0.076100	-0.106569	-0.275597	0.070609	0.158424	-0.273232	0.069354	0.118381	0.439678	0.071603	-0.264783	0.463139	0.067370	-0.309433
6438	53.650000	-0.784576	0.639233	-0.043603	-0.755610	0.615370	0.199346	-0.751204	0.886611	-0.028761	-0.727968	0.875099	0.184224	-0.554846	1.216094	0.018725	-0.558555	1.184899	0.119138	-0.572369	1.123511	0.105020	-0.651715	0.793300	-0.222265	-0.475502	0.786933	0.313136	-0.338807	0.701831	-0.123060				-0.301393	0.076105	-0.106572	-0.275595	0.070607	0.158428	-0.273227	0.069343	0.118385	0.439736	0.071626	-0.264755	0.463182	0.067408	-0.309418
6439	53.658333	-0.784547	0.639290	-0.043633	-0.755631	0.615382	0.199336	-0.751047	0.886724	-0.028777	-0.727712	0.875270	0.184250	-0.554494	1.215897	0.018618	-0.558235	1.184798	0.119076	-0.571966	1.123387	0.104952	-0.652233	0.793761	-0.222544	-0.475422	0.787028	0.313130	-0.339825	0.701523	-0.122985				-0.301388	0.076104	-0.106566	-0.275598	0.070615	0.158438	-0.273228	0.069355	0.118391	0.439777	0.071659	-0.264737	0.463215	0.067450	-0.309413
6440	53.666667	-0.784514	0.639352	-0.043666	-0.755661	0.615393	0.199326	-0.750813	0.886805	-0.028809	-0.727423	0.875407	0.184238	-0.554156	1.215703	0.018487	-0.557920	1.184713	0.118978	-0.571619	1.123248	0.104901	-0.652678	0.794189	-0.222755	-0.475145	0.786859	0.312820	-0.340817	0.701084	-0.122989				-0.301383	0.076110	-0.106557	-0.275598	0.070635	0.158443	-0.273219	0.069387	0.118384	0.439809	0.071682	-0.264724	0.463243	0.067529	-0.309359
6441	53.675000	-0.784483	0.639401	-0.043703	-0.755715	0.615400	0.199320	-0.750668	0.886902	-0.028819	-0.727285	0.875546	0.184295	-0.553830	1.215519	0.018348	-0.557665	1.184627	0.118874	-0.571388	1.123161	0.104842	-0.653188	0.794786	-0.223133	-0.475111	0.787322	0.313200	-0.341838	0.700469	-0.123116				-0.301367	0.076130	-0.106557	-0.275595	0.070628	0.158437	-0.273227	0.069388	0.118394	0.439848	0.071709	-0.264718	0.463266	0.067557	-0.309359
6442	53.683333	-0.784442	0.639461	-0.043758	-0.755729	0.615394	0.199300	-0.750485	0.886974	-0.028845	-0.727109	0.875629	0.184316	-0.553488	1.215343	0.018195	-0.557402	1.184565	0.118766	-0.571176	1.123106	0.104816	-0.653650	0.795360	-0.223502	-0.474906	0.787491	0.313257	-0.342886	0.699692	-0.123371				-0.301376	0.076103	-0.106546	-0.275593	0.070629	0.158443	-0.273229	0.069384	0.118397	0.439864	0.071723	-0.264721	0.463288	0.067586	-0.309363
6443	53.691667	-0.784409	0.639492	-0.043832	-0.755786	0.615415	0.199292	-0.750282	0.887029	-0.028892	-0.726824	0.875804	0.184296	-0.553187	1.215169	0.018084	-0.557093	1.184506	0.118662	-0.570768	1.123012	0.104800	-0.654043	0.795910	-0.223806	-0.474690	0.787650	0.313312	-0.343991	0.698747	-0.123691				-0.301393	0.076093	-0.106512	-0.275597	0.070615	0.158436	-0.273229	0.069385	0.118402	0.439906	0.071742	-0.264700	0.463315	0.067589	-0.309391
6444	53.700000	-0.784352	0.639504	-0.043889	-0.755832	0.615436	0.199281	-0.750009	0.887040	-0.028968	-0.726748	0.875863	0.184338	-0.552891	1.214995	0.017965	-0.556791	1.184453	0.118585	-0.570600	1.122946	0.104748	-0.654447	0.796489	-0.224179	-0.474474	0.787786	0.313357	-0.345109	0.697708	-0.124043				-0.301370	0.076095	-0.106529	-0.275603	0.070617	0.158450	-0.273234	0.069387	0.118406	0.439928	0.071752	-0.264706	0.463333	0.067634	-0.309361
6445	53.708333	-0.784319	0.639534	-0.043950	-0.755814	0.615438	0.199241	-0.749837	0.887159	-0.029024	-0.726581	0.875975	0.184324	-0.552589	1.214820	0.017858	-0.556498	1.184412	0.118537	-0.570265	1.122894	0.104773	-0.654934	0.797115	-0.224700	-0.474258	0.787909	0.313405	-0.346273	0.696654	-0.124402				-0.301372	0.076087	-0.106515	-0.275601	0.070626	0.158468	-0.273237	0.069392	0.118419	0.439957	0.071763	-0.264696	0.463361	0.067638	-0.309383
6446	53.716667	-0.784279	0.639579	-0.044011	-0.755811	0.615460	0.199205	-0.749638	0.887227	-0.029117	-0.726338	0.876133	0.184270	-0.552300	1.214669	0.017798	-0.556171	1.184368	0.118475	-0.569818	1.122811	0.104786	-0.655283	0.797653	-0.225067	-0.474042	0.788011	0.313447	-0.347471	0.695605	-0.124695				-0.301364	0.076087	-0.106503	-0.275602	0.070629	0.158483	-0.273236	0.069398	0.118422	0.439984	0.071782	-0.264686	0.463389	0.067650	-0.309403
6447	53.725000	-0.784210	0.639621	-0.044047	-0.755892	0.615502	0.199218	-0.749445	0.887318	-0.029200	-0.726240	0.876267	0.184266	-0.552007	1.214529	0.017738	-0.555823	1.184345	0.118452	-0.569538	1.122794	0.104894	-0.655717	0.798202	-0.225637	-0.473832	0.788103	0.313507	-0.348747	0.694643	-0.124917				-0.301377	0.076083	-0.106473	-0.275602	0.070633	0.158491	-0.273234	0.069407	0.118432	0.440028	0.071813	-0.264647	0.463410	0.067711	-0.309345
6448	53.733333	-0.784137	0.639693	-0.044075	-0.755863	0.615518	0.199183	-0.749251	0.887413	-0.029286	-0.726114	0.876350	0.184225	-0.551705	1.214392	0.017713	-0.555465	1.184338	0.118450	-0.569366	1.122766	0.104961	-0.656072	0.798701	-0.226031	-0.473625	0.788178	0.313576	-0.350048	0.693736	-0.125080				-0.301340	0.076114	-0.106481	-0.275601	0.070630	0.158502	-0.273225	0.069424	0.118438	0.440034	0.071825	-0.264664	0.463425	0.067742	-0.309337
6449	53.741667	-0.784086	0.639770	-0.044093	-0.755854	0.615536	0.199165	-0.749077	0.887509	-0.029354	-0.725985	0.876330	0.184147	-0.551363	1.214238	0.017641	-0.555095	1.184273	0.118449	-0.568948	1.122721	0.105043	-0.656407	0.799187	-0.226500	-0.473433	0.788246	0.313666	-0.351408	0.692874	-0.125119				-0.301340	0.076111	-0.106465	-0.275598	0.070631	0.158507	-0.273227	0.069422	0.118449	0.440067	0.071846	-0.264637	0.463463	0.067740	-0.309384
6450	53.750000	-0.784038	0.639859	-0.044088	-0.755858	0.615552	0.199164	-0.748817	0.887568	-0.029424	-0.725827	0.876432	0.184090	-0.551051	1.214058	0.017607	-0.554700	1.184212	0.118441	-0.568510	1.122619	0.105060	-0.656769	0.799637	-0.227012	-0.473240	0.788306	0.313754	-0.352780	0.692035	-0.125069				-0.301348	0.076105	-0.106458	-0.275595	0.070636	0.158513	-0.273216	0.069438	0.118457	0.440100	0.071866	-0.264614	0.463476	0.067786	-0.309330
6451	53.758333	-0.783987	0.639913	-0.044082	-0.755897	0.615567	0.199178	-0.748709	0.887662	-0.029461	-0.725738	0.876421	0.184043	-0.550725	1.213860	0.017557	-0.554339	1.184121	0.118374	-0.568302	1.122544	0.105130	-0.657161	0.800073	-0.227548	-0.473061	0.788360	0.313848	-0.354156	0.691164	-0.124888				-0.301346	0.076110	-0.106436	-0.275596	0.070621	0.158513	-0.273217	0.069441	0.118469	0.440112	0.071878	-0.264623	0.463495	0.067802	-0.309325
6452	53.766667	-0.783938	0.639949	-0.044073	-0.755920	0.615560	0.199183	-0.748500	0.887679	-0.029524	-0.725604	0.876533	0.184012	-0.550366	1.213675	0.017475	-0.553963	1.184004	0.118343	-0.567798	1.122395	0.105165	-0.657553	0.800450	-0.228072	-0.472892	0.788397	0.313927	-0.355508	0.690260	-0.124602				-0.301319	0.076109	-0.106442	-0.275597	0.070626	0.158528	-0.273216	0.069443	0.118484	0.440139	0.071892	-0.264604	0.463525	0.067791	-0.309380
6453	53.775000	-0.783875	0.639962	-0.044062	-0.755942	0.615533	0.199182	-0.748350	0.887703	-0.029550	-0.725491	0.876577	0.183981	-0.550035	1.213504	0.017407	-0.553605	1.183873	0.118272	-0.567560	1.122279	0.105107	-0.657959	0.800810	-0.228637	-0.472735	0.788409	0.313988	-0.356857	0.689268	-0.124204				-0.301335	0.076071	-0.106424	-0.275592	0.070620	0.158543	-0.273211	0.069445	0.118492	0.440157	0.071890	-0.264601	0.463526	0.067828	-0.309325
6454	53.783333	-0.783812	0.639956	-0.044057	-0.756012	0.615507	0.199212	-0.748208	0.887726	-0.029568	-0.725376	0.876626	0.183955	-0.549671	1.213329	0.017315	-0.553243	1.183770	0.118232	-0.567179	1.122165	0.105053	-0.658472	0.801169	-0.229336	-0.472598	0.788393	0.314033	-0.358215	0.688193	-0.123710				-0.301359	0.076056	-0.106391	-0.275591	0.070623	0.158559	-0.273214	0.069438	0.118499	0.440168	0.071900	-0.264601	0.463554	0.067813	-0.309377
6455	53.791667	-0.783817	0.639939	-0.044066	-0.756029	0.615459	0.199201	-0.748045	0.887727	-0.029574	-0.725324	0.876586	0.183940	-0.549303	1.213166	0.017191	-0.552882	1.183685	0.118114	-0.566838	1.122071	0.105016	-0.658896	0.801436	-0.229751	-0.472475	0.788349	0.314063	-0.359616	0.687009	-0.123126				-0.301333	0.076059	-0.106410	-0.275591	0.070629	0.158572	-0.273210	0.069449	0.118507	0.440184	0.071908	-0.264597	0.463547	0.067852	-0.309326
6456	53.800000	-0.783840	0.639919	-0.044071	-0.756089	0.615418	0.199218	-0.747964	0.887765	-0.029564	-0.725200	0.876640	0.183920	-0.548931	1.213009	0.017031	-0.552529	1.183627	0.117984	-0.566348	1.121972	0.104952	-0.659305	0.801742	-0.230327	-0.472364	0.788289	0.314082	-0.361045	0.685731	-0.122439				-0.301344	0.076044	-0.106380	-0.275589	0.070627	0.158578	-0.273203	0.069449	0.118507	0.440180	0.071906	-0.264629	0.463559	0.067864	-0.309326
6457	53.808333	-0.783829	0.639897	-0.044062	-0.756110	0.615376	0.199218	-0.747813	0.887760	-0.029552	-0.724952	0.876739	0.183864	-0.548548	1.212859	0.016864	-0.552263	1.183569	0.117853	-0.566108	1.121907	0.104858	-0.659613	0.801992	-0.230771	-0.472267	0.788200	0.314092	-0.362516	0.684352	-0.121579				-0.301340	0.076046	-0.106368	-0.275593	0.070618	0.158573	-0.273216	0.069459	0.118502	0.440208	0.071934	-0.264597	0.463579	0.067870	-0.309358
6458	53.816667	-0.783835	0.639875	-0.044044	-0.756169	0.615351	0.199242	-0.747760	0.887820	-0.029524	-0.724841	0.876808	0.183871	-0.548160	1.212701	0.016675	-0.551916	1.183505	0.117686	-0.565877	1.121871	0.104727	-0.659958	0.802301	-0.231276	-0.472182	0.788097	0.314091	-0.363992	0.682871	-0.120582				-0.301345	0.076050	-0.106342	-0.275597	0.070628	0.158572	-0.273219	0.069468	0.118498	0.440224	0.071954	-0.264597	0.463582	0.067895	-0.309327
6459	53.825000	-0.783929	0.639843	-0.044043	-0.756208	0.615335	0.199265	-0.747612	0.887792	-0.029507	-0.724736	0.876814	0.183867	-0.547798	1.212542	0.016447	-0.551655	1.183457	0.117493	-0.565541	1.121792	0.104613	-0.660229	0.802535	-0.231676	-0.472110	0.787989	0.314103	-0.365390	0.681222	-0.119383				-0.301307	0.076082	-0.106354	-0.275598	0.070629	0.158571	-0.273222	0.069469	0.118507	0.440227	0.071957	-0.264601	0.463601	0.067895	-0.309345
6460	53.833333	-0.783981	0.639831	-0.044025	-0.756244	0.615322	0.199291	-0.747575	0.887851	-0.029459	-0.724661	0.876828	0.183879	-0.547471	1.212377	0.016232	-0.551350	1.183391	0.117293	-0.565336	1.121706	0.104472	-0.660497	0.802840	-0.232231	-0.472043	0.787890	0.314127	-0.366721	0.679431	-0.118013				-0.301299	0.076107	-0.106350	-0.275598	0.070626	0.158577	-0.273217	0.069480	0.118514	0.440246	0.071981	-0.264582	0.463621	0.067894	-0.309366
6461	53.841667	-0.784031	0.639810	-0.044003	-0.756267	0.615317	0.199320	-0.747469	0.887828	-0.029463	-0.724494	0.876889	0.183860	-0.547153	1.212226	0.015983	-0.551124	1.183352	0.117072	-0.565084	1.121661	0.104289	-0.660852	0.803141	-0.232728	-0.471978	0.787794	0.314166	-0.368001	0.677435	-0.116476				-0.301317	0.076086	-0.106320	-0.275603	0.070631	0.158581	-0.273220	0.069485	0.118520	0.440262	0.071989	-0.264582	0.463627	0.067914	-0.309344
6462	53.850000	-0.784075	0.639794	-0.043987	-0.756282	0.615318	0.199350	-0.747508	0.887900	-0.029414	-0.724426	0.876881	0.183873	-0.546840	1.212100	0.015687	-0.550916	1.183352	0.116796	-0.564869	1.121641	0.104107	-0.661033	0.803261	-0.232931	-0.471917	0.787702	0.314208	-0.369252	0.675309	-0.114758				-0.301342	0.076075	-0.106285	-0.275601	0.070627	0.158579	-0.273221	0.069480	0.118525	0.440275	0.071992	-0.264578	0.463631	0.067937	-0.309318
6463	53.858333	-0.784130	0.639773	-0.043980	-0.756300	0.615321	0.199374	-0.747469	0.887917	-0.029394	-0.724321	0.876902	0.183873	-0.546527	1.212009	0.015423	-0.550724	1.183411	0.116568	-0.564634	1.121699	0.103921	-0.661246	0.803409	-0.233109	-0.471862	0.787606	0.314230	-0.370464	0.673028	-0.112844				-0.301317	0.076084	-0.106318	-0.275594	0.070633	0.158574	-0.273218	0.069476	0.118510	0.440279	0.072002	-0.264599	0.463653	0.067929	-0.309348
6464	53.866667	-0.784163	0.639765	-0.043961	-0.756314	0.615337	0.199399	-0.747477	0.887967	-0.029379	-0.724219	0.876915	0.183869	-0.546225	1.211943	0.015136	-0.550613	1.183466	0.116330	-0.564567	1.121760	0.103717	-0.661538	0.803591	-0.233487	-0.471811	0.787495	0.314243	-0.371658	0.670617	-0.110782				-0.301312	0.076075	-0.106347	-0.275589	0.070637	0.158572	-0.273206	0.069472	0.118520	0.440298	0.072017	-0.264590	0.463649	0.067952	-0.309331
6465	53.875000	-0.784246	0.639792	-0.043939	-0.756330	0.615351	0.199429	-0.747463	0.887989	-0.029359	-0.724088	0.876961	0.183853	-0.545949	1.211886	0.014863	-0.550351	1.183525	0.116079	-0.564442	1.121817	0.103539	-0.661694	0.803701	-0.233880	-0.471784	0.787385	0.314232	-0.372799	0.668075	-0.108540				-0.301330	0.076069	-0.106337	-0.275587	0.070646	0.158567	-0.273211	0.069475	0.118501	0.440311	0.072024	-0.264596	0.463661	0.067958	-0.309332
6466	53.883333	-0.784287	0.639780	-0.043929	-0.756342	0.615362	0.199457	-0.747531	0.888054	-0.029314	-0.724051	0.876945	0.183863	-0.545734	1.211819	0.014604	-0.550186	1.183554	0.115850	-0.564311	1.121850	0.103364	-0.661856	0.803668	-0.234009	-0.471768	0.787259	0.314200	-0.373884	0.665358	-0.106142				-0.301301	0.076102	-0.106364	-0.275581	0.070648	0.158563	-0.273211	0.069470	0.118498	0.440323	0.072031	-0.264599	0.463670	0.067975	-0.309338
6467	53.891667	-0.784323	0.639766	-0.043907	-0.756362	0.615369	0.199485	-0.747564	0.888088	-0.029296	-0.723901	0.877039	0.183833	-0.545557	1.211699	0.014330	-0.550069	1.183542	0.115607	-0.564159	1.121800	0.103178	-0.661919	0.803618	-0.234134	-0.471767	0.787145	0.314157	-0.374905	0.662517	-0.103739				-0.301319	0.076079	-0.106350	-0.275578	0.070648	0.158559	-0.273210	0.069474	0.118493	0.440335	0.072040	-0.264589	0.463704	0.067964	-0.309385
6468	53.900000	-0.784381	0.639769	-0.043901	-0.756376	0.615371	0.199511	-0.747610	0.888108	-0.029275	-0.723844	0.877057	0.183823	-0.545416	1.211578	0.014085	-0.549940	1.183485	0.115359	-0.564031	1.121743	0.102979	-0.661917	0.803521	-0.234214	-0.471776	0.787038	0.314108	-0.375840	0.659723	-0.101277				-0.301302	0.076110	-0.106373	-0.275581	0.070647	0.158553	-0.273210	0.069479	0.118497	0.440364	0.072057	-0.264591	0.463694	0.067989	-0.309334
6469	53.908333	-0.784436	0.639750	-0.043873	-0.756382	0.615367	0.199536	-0.747649	0.888097	-0.029262	-0.723762	0.877028	0.183775	-0.545303	1.211465	0.013820	-0.549843	1.183422	0.115129	-0.563951	1.121682	0.102796	-0.661788	0.803312	-0.234224	-0.471800	0.786946	0.314052	-0.376543	0.657257	-0.098710				-0.301323	0.076080	-0.106372	-0.275580	0.070654	0.158559	-0.273214	0.069477	0.118500	0.440357	0.072067	-0.264579	0.463702	0.067995	-0.309327
6470	53.916667	-0.784528	0.639716	-0.043827	-0.756382	0.615363	0.199554	-0.747698	0.888083	-0.029260	-0.723830	0.877014	0.183800	-0.545224	1.211359	0.013565	-0.549754	1.183357	0.114883	-0.563728	1.121612	0.102610	-0.661608	0.803010	-0.234042	-0.471833	0.786878	0.314008	-0.377008	0.655091	-0.096135				-0.301308	0.076118	-0.106375	-0.275586	0.070647	0.158559	-0.273215	0.069484	0.118495	0.440352	0.072069	-0.264593	0.463709	0.068002	-0.309320
6471	53.925000	-0.784585	0.639636	-0.043791	-0.756392	0.615356	0.199565	-0.747835	0.888104	-0.029244	-0.723764	0.877064	0.183751	-0.545180	1.211239	0.013328	-0.549730	1.183302	0.114648	-0.563812	1.121567	0.102377	-0.661417	0.802632	-0.233897	-0.471884	0.786834	0.313973	-0.377138	0.653239	-0.093694				-0.301312	0.076120	-0.106386	-0.275587	0.070649	0.158550	-0.273216	0.069475	0.118493	0.440363	0.072076	-0.264589	0.463728	0.068006	-0.309354
6472	53.933333	-0.784665	0.639564	-0.043778	-0.756409	0.615353	0.199574	-0.747963	0.888095	-0.029246	-0.723691	0.877125	0.183693	-0.545149	1.211136	0.013063	-0.549732	1.183226	0.114399	-0.563757	1.121469	0.102145	-0.661208	0.802216	-0.233747	-0.471947	0.786810	0.313939	-0.376948	0.651571	-0.091475				-0.301320	0.076119	-0.106388	-0.275591	0.070651	0.158544	-0.273218	0.069468	0.118483	0.440378	0.072094	-0.264578	0.463750	0.068006	-0.309380
6473	53.941667	-0.784757	0.639469	-0.043770	-0.756438	0.615336	0.199577	-0.748052	0.888037	-0.029256	-0.723747	0.877047	0.183643	-0.545126	1.211016	0.012730	-0.549725	1.183194	0.114099	-0.563537	1.121418	0.101871	-0.660838	0.801645	-0.233436	-0.472030	0.786793	0.313904	-0.376362	0.650039	-0.089625				-0.301335	0.076105	-0.106383	-0.275591	0.070646	0.158535	-0.273222	0.069457	0.118476	0.440390	0.072109	-0.264572	0.463733	0.068031	-0.309331
6474	53.950000	-0.784851	0.639394	-0.043789	-0.756478	0.615325	0.199580	-0.748156	0.887962	-0.029282	-0.723750	0.877057	0.183569	-0.545134	1.210918	0.012432	-0.549652	1.183144	0.113823	-0.563520	1.121376	0.101636	-0.660521	0.801077	-0.233103	-0.472115	0.786774	0.313864	-0.375460	0.648561	-0.088135				-0.301326	0.076120	-0.106395	-0.275592	0.070648	0.158528	-0.273214	0.069465	0.118477	0.440378	0.072095	-0.264610	0.463759	0.068023	-0.309385
6475	53.958333	-0.784987	0.639332	-0.043822	-0.756528	0.615313	0.199578	-0.748265	0.887888	-0.029311	-0.723719	0.877092	0.183473	-0.545159	1.210815	0.012102	-0.549673	1.183125	0.113485	-0.563671	1.121329	0.101368	-0.660034	0.800428	-0.232632	-0.472215	0.786744	0.313819	-0.374243	0.647083	-0.087109				-0.301354	0.076085	-0.106387	-0.275584	0.070649	0.158529	-0.273212	0.069454	0.118473	0.440387	0.072100	-0.264611	0.463759	0.068036	-0.309360
6476	53.966667	-0.785055	0.639241	-0.043819	-0.756581	0.615296	0.199579	-0.748312	0.887771	-0.029374	-0.723717	0.877132	0.183384	-0.545196	1.210733	0.011728	-0.549760	1.183111	0.113139	-0.563553	1.121293	0.101049	-0.659593	0.799718	-0.232182	-0.472319	0.786699	0.313764	-0.372830	0.645595	-0.086385				-0.301357	0.076083	-0.106399	-0.275585	0.070656	0.158529	-0.273216	0.069458	0.118478	0.440423	0.072135	-0.264574	0.463759	0.068052	-0.309337
6477	53.975000	-0.785170	0.639179	-0.043842	-0.756628	0.615280	0.199583	-0.748437	0.887708	-0.029432	-0.723789	0.877145	0.183318	-0.545241	1.210639	0.011335	-0.549818	1.183108	0.112778	-0.563630	1.121285	0.100761	-0.659171	0.799125	-0.231810	-0.472440	0.786635	0.313685	-0.371317	0.644039	-0.085963				-0.301362	0.076100	-0.106415	-0.275580	0.070658	0.158532	-0.273210	0.069456	0.118474	0.440435	0.072131	-0.264593	0.463769	0.068061	-0.309337
6478	53.983333	-0.785274	0.639138	-0.043870	-0.756679	0.615260	0.199590	-0.748561	0.887654	-0.029494	-0.723783	0.877197	0.183226	-0.545315	1.210516	0.010908	-0.549906	1.183087	0.112419	-0.563728	1.121266	0.100438	-0.658606	0.798401	-0.231202	-0.472569	0.786557	0.313597	-0.369765	0.642399	-0.085746				-0.301341	0.076122	-0.106460	-0.275576	0.070654	0.158525	-0.273209	0.069453	0.118477	0.440416	0.072119	-0.264607	0.463799	0.068048	-0.309389
6479	53.991667	-0.785385	0.639072	-0.043867	-0.756707	0.615225	0.199586	-0.748667	0.887583	-0.029581	-0.723839	0.877231	0.183158	-0.545447	1.210394	0.010475	-0.549954	1.183069	0.111986	-0.563937	1.121234	0.100078	-0.658091	0.797778	-0.230625	-0.472707	0.786472	0.313490	-0.368258	0.640757	-0.085752				-0.301362	0.076096	-0.106481	-0.275572	0.070658	0.158519	-0.273205	0.069455	0.118467	0.440437	0.072143	-0.264588	0.463798	0.068065	-0.309364
6480	54.000000	-0.785474	0.639032	-0.043865	-0.756828	0.615216	0.199613	-0.748771	0.887526	-0.029676	-0.724013	0.877213	0.183133	-0.545600	1.210291	0.010033	-0.550084	1.183071	0.111557	-0.563929	1.121210	0.099731	-0.657595	0.797174	-0.230014	-0.472852	0.786392	0.313378	-0.366860	0.639160	-0.085955				-0.301359	0.076093	-0.106496	-0.275574	0.070648	0.158514	-0.273210	0.069439	0.118464	0.440453	0.072154	-0.264586	0.463797	0.068083	-0.309342
6481	54.008333	-0.785561	0.638975	-0.043868	-0.756816	0.615156	0.199584	-0.748915	0.887476	-0.029760	-0.724084	0.877259	0.183061	-0.545760	1.210233	0.009557	-0.550221	1.183151	0.111119	-0.564193	1.121273	0.099360	-0.657172	0.796773	-0.229518	-0.472993	0.786325	0.313252	-0.365649	0.637719	-0.086298				-0.301342	0.076127	-0.106516	-0.275576	0.070650	0.158511	-0.273209	0.069435	0.118458	0.440459	0.072162	-0.264585	0.463816	0.068079	-0.309367
6482	54.016667	-0.785609	0.638938	-0.043896	-0.756860	0.615128	0.199574	-0.749040	0.887453	-0.029849	-0.724159	0.877311	0.182984	-0.545911	1.210189	0.009085	-0.550326	1.183238	0.110705	-0.564339	1.121356	0.099040	-0.656599	0.796350	-0.228868	-0.473132	0.786268	0.313123	-0.364617	0.636439	-0.086689				-0.301359	0.076100	-0.106505	-0.275574	0.070645	0.158503	-0.273209	0.069438	0.118449	0.440471	0.072171	-0.264579	0.463835	0.068074	-0.309394
6483	54.025000	-0.785625	0.638893	-0.043955	-0.756893	0.615111	0.199550	-0.749110	0.887411	-0.029955	-0.724121	0.877394	0.182856	-0.546085	1.210155	0.008628	-0.550521	1.183353	0.110275	-0.564462	1.121459	0.098727	-0.656199	0.796070	-0.228487	-0.473271	0.786230	0.312987	-0.363779	0.635347	-0.087051				-0.301361	0.076106	-0.106503	-0.275574	0.070661	0.158506	-0.273212	0.069441	0.118456	0.440488	0.072192	-0.264584	0.463818	0.068103	-0.309337
6484	54.033333	-0.785627	0.638877	-0.044009	-0.756921	0.615108	0.199526	-0.749169	0.887383	-0.030065	-0.724195	0.877444	0.182770	-0.546291	1.210120	0.008186	-0.550611	1.183478	0.109881	-0.564585	1.121557	0.098450	-0.655739	0.795795	-0.228121	-0.473408	0.786213	0.312849	-0.363108	0.634366	-0.087322				-0.301362	0.076111	-0.106481	-0.275576	0.070658	0.158512	-0.273218	0.069446	0.118459	0.440502	0.072209	-0.264573	0.463828	0.068113	-0.309337
6485	54.041667	-0.785669	0.638910	-0.044032	-0.756935	0.615121	0.199498	-0.749181	0.887345	-0.030199	-0.724390	0.877459	0.182725	-0.546502	1.210069	0.007737	-0.550719	1.183585	0.109480	-0.564667	1.121655	0.098171	-0.655319	0.795589	-0.227976	-0.473532	0.786214	0.312709	-0.362588	0.633535	-0.087607				-0.301338	0.076135	-0.106469	-0.275582	0.070662	0.158509	-0.273217	0.069452	0.118455	0.440492	0.072213	-0.264577	0.463851	0.068117	-0.309365
6486	54.050000	-0.785654	0.638915	-0.044083	-0.756944	0.615152	0.199465	-0.749190	0.887308	-0.030324	-0.724456	0.877517	0.182624	-0.546764	1.210020	0.007311	-0.550809	1.183685	0.109139	-0.564736	1.121734	0.097917	-0.654922	0.795406	-0.227963	-0.473656	0.786223	0.312568	-0.362184	0.632766	-0.087845				-0.301358	0.076101	-0.106436	-0.275578	0.070660	0.158507	-0.273216	0.069456	0.118452	0.440508	0.072226	-0.264567	0.463844	0.068135	-0.309340
6487	54.058333	-0.785602	0.638927	-0.044144	-0.756954	0.615191	0.199447	-0.749255	0.887298	-0.030446	-0.724399	0.877595	0.182465	-0.547058	1.209974	0.006936	-0.550880	1.183783	0.108742	-0.564746	1.121798	0.097666	-0.654534	0.795302	-0.228150	-0.473777	0.786234	0.312417	-0.361895	0.632019	-0.087981				-0.301368	0.076087	-0.106398	-0.275588	0.070659	0.158501	-0.273219	0.069453	0.118452	0.440509	0.072224	-0.264583	0.463851	0.068138	-0.309349
6488	54.066667	-0.785568	0.638958	-0.044179	-0.756959	0.615223	0.199427	-0.749315	0.887278	-0.030554	-0.724569	0.877608	0.182411	-0.547357	1.209972	0.006523	-0.551000	1.183919	0.108385	-0.564755	1.121865	0.097414	-0.654206	0.795121	-0.228391	-0.473895	0.786245	0.312268	-0.361654	0.631288	-0.088039				-0.301335	0.076124	-0.106395	-0.275587	0.070654	0.158494	-0.273218	0.069444	0.118450	0.440536	0.072241	-0.264584	0.463856	0.068139	-0.309352
6489	54.075000	-0.785529	0.638985	-0.044187	-0.756951	0.615253	0.199417	-0.749348	0.887229	-0.030658	-0.724541	0.877663	0.182269	-0.547669	1.209943	0.006101	-0.551136	1.184014	0.108012	-0.564847	1.121933	0.097151	-0.653891	0.794987	-0.228689	-0.474006	0.786241	0.312104	-0.361446	0.630585	-0.087966				-0.301338	0.076093	-0.106382	-0.275590	0.070653	0.158506	-0.273224	0.069442	0.118446	0.440506	0.072214	-0.264620	0.463891	0.068126	-0.309412
6490	54.083333	-0.785507	0.638964	-0.044181	-0.756940	0.615276	0.199407	-0.749368	0.887148	-0.030768	-0.724500	0.877709	0.182130	-0.548004	1.209907	0.005686	-0.551259	1.184120	0.107623	-0.564921	1.121994	0.096839	-0.653550	0.794955	-0.229027	-0.474115	0.786233	0.311944	-0.361240	0.629893	-0.087794				-0.301345	0.076076	-0.106367	-0.275590	0.070641	0.158504	-0.273222	0.069436	0.118456	0.440524	0.072231	-0.264607	0.463870	0.068142	-0.309362
6491	54.091667	-0.785482	0.638946	-0.044175	-0.756983	0.615305	0.199436	-0.749429	0.887075	-0.030842	-0.724503	0.877733	0.182023	-0.548391	1.209852	0.005239	-0.551440	1.184241	0.107228	-0.565153	1.122106	0.096561	-0.653376	0.794825	-0.229415	-0.474223	0.786227	0.311798	-0.361032	0.629203	-0.087502				-0.301351	0.076073	-0.106339	-0.275590	0.070647	0.158516	-0.273219	0.069446	0.118465	0.440544	0.072247	-0.264607	0.463893	0.068145	-0.309387
6492	54.100000	-0.785468	0.638940	-0.044164	-0.756958	0.615312	0.199443	-0.749442	0.886954	-0.030915	-0.724532	0.877815	0.181960	-0.548731	1.209817	0.004744	-0.551614	1.184342	0.106807	-0.565260	1.122185	0.096269	-0.653114	0.794684	-0.229695	-0.474321	0.786212	0.311638	-0.360798	0.628501	-0.087123				-0.301308	0.076115	-0.106340	-0.275593	0.070646	0.158535	-0.273214	0.069456	0.118468	0.440554	0.072258	-0.264616	0.463887	0.068160	-0.309357
6493	54.108333	-0.785460	0.638932	-0.044168	-0.756867	0.615285	0.199421	-0.749580	0.886889	-0.030956	-0.724475	0.877804	0.181837	-0.549113	1.209769	0.004280	-0.551795	1.184384	0.106321	-0.565406	1.122226	0.095913	-0.652789	0.794521	-0.229867	-0.474429	0.786189	0.311491	-0.360561	0.627775	-0.086676				-0.301312	0.076097	-0.106336	-0.275592	0.070646	0.158547	-0.273214	0.069462	0.118489	0.440542	0.072255	-0.264604	0.463895	0.068167	-0.309353
6494	54.116667	-0.785470	0.638894	-0.044145	-0.756858	0.615291	0.199442	-0.749609	0.886771	-0.031011	-0.724450	0.877845	0.181764	-0.549492	1.209689	0.003797	-0.552015	1.184458	0.105879	-0.565410	1.122249	0.095539	-0.652463	0.794323	-0.229977	-0.474540	0.786155	0.311356	-0.360261	0.627004	-0.086216				-0.301319	0.076083	-0.106326	-0.275594	0.070638	0.158560	-0.273207	0.069469	0.118494	0.440572	0.072283	-0.264567	0.463901	0.068170	-0.309353
6495	54.125000	-0.785477	0.638833	-0.044161	-0.756881	0.615306	0.199465	-0.749721	0.886659	-0.031050	-0.724472	0.877890	0.181711	-0.549851	1.209625	0.003237	-0.552256	1.184523	0.105374	-0.565565	1.122278	0.095152	-0.652276	0.794016	-0.230075	-0.474658	0.786125	0.311257	-0.359942	0.626151	-0.085730				-0.301319	0.076100	-0.106309	-0.275593	0.070636	0.158560	-0.273211	0.069468	0.118505	0.440591	0.072287	-0.264579	0.463907	0.068171	-0.309353
6496	54.133333	-0.785490	0.638799	-0.044162	-0.756811	0.615289	0.199452	-0.749922	0.886605	-0.031084	-0.724502	0.877937	0.181656	-0.550236	1.209573	0.002712	-0.552488	1.184574	0.104880	-0.565704	1.122288	0.094707	-0.651999	0.793677	-0.230047	-0.474760	0.786107	0.311192	-0.359544	0.625234	-0.085230				-0.301290	0.076121	-0.106338	-0.275597	0.070637	0.158569	-0.273214	0.069468	0.118512	0.440555	0.072256	-0.264612	0.463937	0.068163	-0.309410
6497	54.141667	-0.785483	0.638754	-0.044180	-0.756785	0.615291	0.199456	-0.750042	0.886510	-0.031135	-0.724429	0.878091	0.181565	-0.550626	1.209553	0.002191	-0.552713	1.184603	0.104387	-0.565958	1.122318	0.094289	-0.651734	0.793279	-0.229961	-0.474839	0.786102	0.311172	-0.359083	0.624242	-0.084775				-0.301296	0.076106	-0.106332	-0.275592	0.070637	0.158563	-0.273211	0.069477	0.118503	0.440565	0.072263	-0.264609	0.463924	0.068175	-0.309391
6498	54.150000	-0.785473	0.638717	-0.044190	-0.756760	0.615289	0.199463	-0.750167	0.886412	-0.031187	-0.724380	0.878098	0.181439	-0.551055	1.209522	0.001685	-0.552969	1.184633	0.103873	-0.566069	1.122322	0.093847	-0.651524	0.792878	-0.229934	-0.474889	0.786106	0.311182	-0.358587	0.623131	-0.084321				-0.301318	0.076076	-0.106320	-0.275595	0.070636	0.158562	-0.273218	0.069461	0.118501	0.440586	0.072290	-0.264579	0.463909	0.068180	-0.309367
6499	54.158333	-0.785464	0.638701	-0.044191	-0.756739	0.615287	0.199470	-0.750251	0.886268	-0.031264	-0.724419	0.878179	0.181367	-0.551462	1.209502	0.001106	-0.553225	1.184700	0.103351	-0.566272	1.122322	0.093340	-0.651191	0.792266	-0.229658	-0.474909	0.786140	0.311221	-0.358020	0.621945	-0.083910				-0.301329	0.076070	-0.106301	-0.275596	0.070629	0.158557	-0.273216	0.069461	0.118499	0.440596	0.072291	-0.264608	0.463912	0.068184	-0.309370
6500	54.166667	-0.785459	0.638691	-0.044187	-0.756724	0.615290	0.199477	-0.750454	0.886185	-0.031321	-0.724535	0.878157	0.181303	-0.551863	1.209497	0.000520	-0.553493	1.184763	0.102773	-0.566643	1.122422	0.092858	-0.650881	0.791706	-0.229474	-0.474898	0.786196	0.311276	-0.357457	0.620691	-0.083452				-0.301322	0.076072	-0.106292	-0.275603	0.070619	0.158556	-0.273222	0.069453	0.118497	0.440575	0.072279	-0.264612	0.463943	0.068173	-0.309423
6501	54.175000	-0.785463	0.638679	-0.044179	-0.756712	0.615293	0.199486	-0.750588	0.886054	-0.031404	-0.724447	0.878218	0.181162	-0.552314	1.209461	-0.000065	-0.553815	1.184824	0.102216	-0.566731	1.122423	0.092343	-0.650566	0.791097	-0.229311	-0.474865	0.786294	0.311349	-0.356893	0.619453	-0.082928				-0.301318	0.076083	-0.106312	-0.275602	0.070622	0.158559	-0.273223	0.069464	0.118498	0.440581	0.072291	-0.264596	0.463933	0.068180	-0.309397
6502	54.183333	-0.785478	0.638665	-0.044167	-0.756708	0.615293	0.199492	-0.750742	0.885925	-0.031491	-0.724428	0.878194	0.181035	-0.552779	1.209414	-0.000684	-0.554130	1.184919	0.101605	-0.567004	1.122486	0.091851	-0.650182	0.790486	-0.229132	-0.474818	0.786437	0.311424	-0.356335	0.618238	-0.082312				-0.301332	0.076076	-0.106303	-0.275608	0.070616	0.158565	-0.273224	0.069465	0.118500	0.440610	0.072300	-0.264589	0.463919	0.068186	-0.309369
6503	54.191667	-0.785511	0.638638	-0.044158	-0.756709	0.615304	0.199497	-0.750963	0.885828	-0.031570	-0.724502	0.878224	0.180960	-0.553237	1.209387	-0.001326	-0.554487	1.184995	0.100986	-0.567332	1.122544	0.091321	-0.649689	0.789767	-0.228843	-0.474764	0.786636	0.311498	-0.355824	0.617072	-0.081607				-0.301353	0.076069	-0.106264	-0.275607	0.070615	0.158571	-0.273225	0.069467	0.118506	0.440596	0.072297	-0.264593	0.463922	0.068186	-0.309364
6504	54.200000	-0.785559	0.638594	-0.044157	-0.756713	0.615315	0.199491	-0.751148	0.885690	-0.031698	-0.724466	0.878307	0.180838	-0.553709	1.209321	-0.002017	-0.554854	1.185046	0.100345	-0.567545	1.122583	0.090772	-0.649156	0.789072	-0.228537	-0.474713	0.786862	0.311562	-0.355284	0.615923	-0.080832				-0.301359	0.076071	-0.106264	-0.275601	0.070625	0.158572	-0.273223	0.069468	0.118506	0.440584	0.072287	-0.264605	0.463954	0.068180	-0.309418
6505	54.208333	-0.785627	0.638527	-0.044161	-0.756718	0.615324	0.199488	-0.751322	0.885545	-0.031819	-0.724450	0.878348	0.180700	-0.554200	1.209240	-0.002722	-0.555231	1.185117	0.099660	-0.567973	1.122658	0.090201	-0.648669	0.788400	-0.228313	-0.474675	0.787137	0.311628	-0.354785	0.614835	-0.079963				-0.301349	0.076077	-0.106273	-0.275606	0.070620	0.158565	-0.273222	0.069462	0.118502	0.440606	0.072296	-0.264583	0.463923	0.068193	-0.309368
6506	54.216667	-0.785703	0.638442	-0.044167	-0.756759	0.615349	0.199500	-0.751493	0.885415	-0.031943	-0.724442	0.878401	0.180565	-0.554691	1.209145	-0.003470	-0.555620	1.185182	0.098972	-0.568126	1.122664	0.089590	-0.648148	0.787716	-0.228091	-0.474641	0.787440	0.311692	-0.354304	0.613799	-0.079030				-0.301362	0.076060	-0.106261	-0.275601	0.070617	0.158566	-0.273216	0.069458	0.118498	0.440619	0.072304	-0.264588	0.463925	0.068193	-0.309364
6507	54.225000	-0.785814	0.638348	-0.044153	-0.756705	0.615344	0.199484	-0.751547	0.885221	-0.032099	-0.724477	0.878499	0.180441	-0.555158	1.209071	-0.004244	-0.556043	1.185269	0.098226	-0.568580	1.122724	0.089010	-0.647567	0.787037	-0.227828	-0.474617	0.787780	0.311776	-0.353828	0.612826	-0.078054				-0.301363	0.076071	-0.106265	-0.275599	0.070617	0.158558	-0.273220	0.069447	0.118496	0.440597	0.072288	-0.264608	0.463943	0.068186	-0.309395
6508	54.233333	-0.785886	0.638236	-0.044160	-0.756692	0.615358	0.199476	-0.751919	0.885217	-0.032198	-0.724585	0.878662	0.180352	-0.555672	1.208953	-0.005027	-0.556458	1.185366	0.097507	-0.568752	1.122778	0.088372	-0.646864	0.786299	-0.227465	-0.474601	0.788135	0.311885	-0.353287	0.611832	-0.077097				-0.301371	0.076059	-0.106271	-0.275600	0.070604	0.158550	-0.273217	0.069442	0.118487	0.440621	0.072305	-0.264585	0.463932	0.068200	-0.309368
6509	54.241667	-0.785944	0.638111	-0.044176	-0.756680	0.615381	0.199479	-0.752081	0.885042	-0.032374	-0.724669	0.878765	0.180201	-0.556183	1.208884	-0.005831	-0.556864	1.185512	0.096719	-0.569086	1.122815	0.087723	-0.646258	0.785617	-0.227243	-0.474582	0.788521	0.312021	-0.352745	0.610987	-0.076125				-0.301366	0.076066	-0.106298	-0.275606	0.070604	0.158533	-0.273221	0.069438	0.118469	0.440609	0.072299	-0.264581	0.463929	0.068195	-0.309369
6510	54.250000	-0.785994	0.638038	-0.044180	-0.756665	0.615406	0.199485	-0.752311	0.884919	-0.032545	-0.724752	0.878840	0.180013	-0.556675	1.208831	-0.006668	-0.557304	1.185659	0.095965	-0.569472	1.122958	0.087096	-0.645633	0.784926	-0.227034	-0.474553	0.788921	0.312172	-0.352181	0.610195	-0.075170				-0.301388	0.076055	-0.106301	-0.275616	0.070596	0.158527	-0.273224	0.069426	0.118467	0.440614	0.072293	-0.264617	0.463932	0.068200	-0.309372
6511	54.258333	-0.786064	0.637957	-0.044207	-0.756643	0.615438	0.199487	-0.752525	0.884774	-0.032727	-0.724906	0.878927	0.179820	-0.557186	1.208794	-0.007521	-0.557760	1.185839	0.095148	-0.569858	1.123123	0.086444	-0.644951	0.784209	-0.226806	-0.474527	0.789372	0.312360	-0.351521	0.609372	-0.074232				-0.301375	0.076066	-0.106325	-0.275616	0.070597	0.158520	-0.273229	0.069421	0.118459	0.440589	0.072283	-0.264613	0.463966	0.068192	-0.309423
6512	54.266667	-0.786132	0.637918	-0.044224	-0.756626	0.615479	0.199483	-0.752712	0.884604	-0.032953	-0.725068	0.879011	0.179604	-0.557722	1.208748	-0.008377	-0.558233	1.186049	0.094345	-0.570250	1.123279	0.085765	-0.644267	0.783487	-0.226615	-0.474601	0.789913	0.312742	-0.350950	0.608676	-0.073368				-0.301364	0.076078	-0.106354	-0.275615	0.070598	0.158507	-0.273234	0.069425	0.118453	0.440587	0.072279	-0.264615	0.463965	0.068195	-0.309420
6513	54.275000	-0.786177	0.637885	-0.044235	-0.756612	0.615525	0.199468	-0.752954	0.884436	-0.033182	-0.725237	0.879079	0.179357	-0.558240	1.208727	-0.009251	-0.558690	1.186281	0.093547	-0.570663	1.123463	0.085086	-0.643538	0.782742	-0.226430	-0.474502	0.790382	0.312765	-0.350279	0.608020	-0.072571				-0.301372	0.076077	-0.106365	-0.275622	0.070607	0.158503	-0.273239	0.069422	0.118451	0.440624	0.072313	-0.264598	0.463937	0.068207	-0.309364
6514	54.283333	-0.786228	0.637850	-0.044243	-0.756598	0.615567	0.199445	-0.753214	0.884273	-0.033417	-0.725374	0.879139	0.179086	-0.558792	1.208671	-0.010127	-0.559173	1.186451	0.092701	-0.571085	1.123607	0.084427	-0.642820	0.781972	-0.226296	-0.474514	0.790910	0.312971	-0.349695	0.607516	-0.071795				-0.301354	0.076116	-0.106393	-0.275625	0.070603	0.158494	-0.273239	0.069419	0.118433	0.440621	0.072311	-0.264608	0.463939	0.068215	-0.309370
6515	54.291667	-0.786278	0.637775	-0.044247	-0.756603	0.615603	0.199420	-0.753407	0.884081	-0.033660	-0.725562	0.879201	0.178817	-0.559376	1.208593	-0.011006	-0.559680	1.186602	0.091862	-0.571461	1.123737	0.083739	-0.642241	0.781239	-0.226364	-0.474593	0.791494	0.313268	-0.349106	0.607133	-0.071053				-0.301367	0.076099	-0.106387	-0.275623	0.070618	0.158487	-0.273241	0.069405	0.118436	0.440616	0.072316	-0.264595	0.463978	0.068209	-0.309418
6516	54.300000	-0.786387	0.637715	-0.044271	-0.756608	0.615620	0.199393	-0.753561	0.883839	-0.033946	-0.725729	0.879250	0.178538	-0.559961	1.208473	-0.011896	-0.560102	1.186681	0.090979	-0.571871	1.123789	0.083065	-0.641497	0.780431	-0.226268	-0.474598	0.792060	0.313386	-0.348559	0.606827	-0.070269				-0.301401	0.076078	-0.106358	-0.275625	0.070604	0.158481	-0.273245	0.069414	0.118427	0.440624	0.072333	-0.264566	0.463948	0.068224	-0.309361
6517	54.308333	-0.786413	0.637555	-0.044307	-0.756613	0.615620	0.199345	-0.753775	0.883631	-0.034213	-0.725866	0.879270	0.178222	-0.560567	1.208310	-0.012816	-0.560667	1.186755	0.090148	-0.572258	1.123854	0.082385	-0.640944	0.779685	-0.226426	-0.474761	0.792669	0.313748	-0.348059	0.606658	-0.069448				-0.301383	0.076094	-0.106373	-0.275626	0.070593	0.158479	-0.273244	0.069399	0.118422	0.440637	0.072324	-0.264601	0.463954	0.068226	-0.309362
6518	54.316667	-0.786505	0.637408	-0.044358	-0.756648	0.615611	0.199315	-0.753978	0.883425	-0.034485	-0.726040	0.879348	0.177941	-0.561200	1.208134	-0.013703	-0.561238	1.186846	0.089307	-0.572641	1.123881	0.081692	-0.640248	0.778891	-0.226411	-0.474833	0.793238	0.313924	-0.347598	0.606608	-0.068512				-0.301351	0.076112	-0.106410	-0.275626	0.070583	0.158472	-0.273240	0.069397	0.118416	0.440625	0.072318	-0.264589	0.463994	0.068217	-0.309415
6519	54.325000	-0.786562	0.637278	-0.044443	-0.756655	0.615595	0.199250	-0.754121	0.883169	-0.034793	-0.726206	0.879406	0.177639	-0.561803	1.207962	-0.014640	-0.561762	1.186888	0.088454	-0.573018	1.123867	0.080936	-0.639661	0.778161	-0.226529	-0.474922	0.793839	0.314110	-0.347259	0.606706	-0.067481				-0.301362	0.076101	-0.106410	-0.275622	0.070589	0.158471	-0.273237	0.069402	0.118415	0.440641	0.072333	-0.264596	0.463984	0.068232	-0.309391
6520	54.333333	-0.786615	0.637150	-0.044532	-0.756690	0.615583	0.199207	-0.754251	0.882922	-0.035120	-0.726354	0.879469	0.177307	-0.562375	1.207826	-0.015542	-0.562277	1.186967	0.087562	-0.573384	1.123913	0.080188	-0.639101	0.777488	-0.226689	-0.475009	0.794439	0.314285	-0.346993	0.606910	-0.066320				-0.301375	0.076087	-0.106411	-0.275620	0.070586	0.158478	-0.273239	0.069406	0.118416	0.440659	0.072339	-0.264599	0.463968	0.068244	-0.309365
6521	54.341667	-0.786641	0.637018	-0.044596	-0.756724	0.615585	0.199156	-0.754401	0.882679	-0.035451	-0.726554	0.879600	0.177001	-0.562938	1.207698	-0.016475	-0.562718	1.187064	0.086643	-0.573761	1.123977	0.079436	-0.638551	0.776844	-0.226877	-0.475094	0.795024	0.314438	-0.346838	0.607212	-0.065097				-0.301374	0.076098	-0.106409	-0.275616	0.070599	0.158479	-0.273238	0.069409	0.118421	0.440672	0.072356	-0.264583	0.463979	0.068248	-0.309361
6522	54.350000	-0.786708	0.636914	-0.044692	-0.756751	0.615595	0.199101	-0.754534	0.882446	-0.035796	-0.726729	0.879696	0.176656	-0.563480	1.207603	-0.017387	-0.563198	1.187184	0.085829	-0.574144	1.124050	0.078749	-0.638002	0.776254	-0.227118	-0.475193	0.795608	0.314579	-0.346766	0.607598	-0.063782				-0.301347	0.076117	-0.106426	-0.275620	0.070609	0.158478	-0.273242	0.069402	0.118434	0.440651	0.072345	-0.264582	0.464016	0.068241	-0.309415
6523	54.358333	-0.786738	0.636820	-0.044752	-0.756771	0.615620	0.199034	-0.754661	0.882224	-0.036167	-0.726981	0.879880	0.176347	-0.563980	1.207519	-0.018302	-0.563632	1.187287	0.084942	-0.574477	1.124146	0.078002	-0.637471	0.775697	-0.227407	-0.475306	0.796185	0.314683	-0.346802	0.608075	-0.062367				-0.301373	0.076094	-0.106407	-0.275622	0.070619	0.158477	-0.273242	0.069406	0.118429	0.440664	0.072361	-0.264588	0.464005	0.068255	-0.309387
6524	54.366667	-0.786809	0.636796	-0.044872	-0.756811	0.615662	0.198971	-0.754776	0.882002	-0.036538	-0.727188	0.880016	0.175982	-0.564489	1.207411	-0.019185	-0.564020	1.187417	0.084043	-0.574893	1.124279	0.077281	-0.636942	0.775170	-0.227748	-0.475438	0.796737	0.314745	-0.346929	0.608657	-0.060815				-0.301377	0.076091	-0.106422	-0.275621	0.070618	0.158467	-0.273248	0.069387	0.118425	0.440696	0.072384	-0.264560	0.463998	0.068259	-0.309358
6525	54.375000	-0.786800	0.636709	-0.044935	-0.756799	0.615687	0.198895	-0.754904	0.881790	-0.036918	-0.727347	0.880107	0.175569	-0.564954	1.207326	-0.020133	-0.564412	1.187570	0.083190	-0.575119	1.124357	0.076538	-0.636439	0.774663	-0.228149	-0.475606	0.797277	0.314776	-0.347242	0.609363	-0.059113				-0.301357	0.076122	-0.106418	-0.275628	0.070608	0.158471	-0.273245	0.069396	0.118420	0.440684	0.072377	-0.264587	0.463996	0.068269	-0.309355
6526	54.383333	-0.786840	0.636683	-0.045029	-0.756809	0.615727	0.198821	-0.755063	0.881635	-0.037283	-0.727561	0.880256	0.175183	-0.565406	1.207238	-0.021075	-0.564795	1.187703	0.082298	-0.575436	1.124482	0.075788	-0.635966	0.774151	-0.228542	-0.475798	0.797812	0.314779	-0.347629	0.610145	-0.057312				-0.301375	0.076097	-0.106408	-0.275638	0.070596	0.158463	-0.273257	0.069389	0.118419	0.440681	0.072388	-0.264543	0.464032	0.068264	-0.309409
6527	54.391667	-0.786853	0.636624	-0.045112	-0.756823	0.615773	0.198738	-0.755146	0.881424	-0.037698	-0.727785	0.880403	0.174787	-0.565871	1.207121	-0.022035	-0.565165	1.187841	0.081385	-0.575749	1.124596	0.075055	-0.635523	0.773667	-0.228951	-0.476012	0.798334	0.314755	-0.348155	0.610937	-0.055425				-0.301379	0.076087	-0.106418	-0.275642	0.070591	0.158457	-0.273255	0.069385	0.118407	0.440690	0.072387	-0.264567	0.464019	0.068270	-0.309384
6528	54.400000	-0.786872	0.636553	-0.045203	-0.756910	0.615844	0.198681	-0.755212	0.881234	-0.038114	-0.727979	0.880533	0.174364	-0.566352	1.206990	-0.023001	-0.565541	1.187970	0.080458	-0.576058	1.124705	0.074305	-0.635103	0.773190	-0.229357	-0.476249	0.798853	0.314741	-0.348743	0.611729	-0.053458				-0.301384	0.076086	-0.106422	-0.275641	0.070593	0.158457	-0.273256	0.069386	0.118404	0.440714	0.072397	-0.264555	0.464003	0.068278	-0.309360
6529	54.408333	-0.786895	0.636480	-0.045304	-0.756919	0.615873	0.198590	-0.755292	0.881022	-0.038534	-0.728200	0.880636	0.173943	-0.566810	1.206842	-0.024013	-0.565925	1.188094	0.079492	-0.576348	1.124793	0.073497	-0.634749	0.772700	-0.229738	-0.476500	0.799385	0.314738	-0.349363	0.612450	-0.051388				-0.301372	0.076103	-0.106426	-0.275643	0.070593	0.158458	-0.273261	0.069389	0.118410	0.440700	0.072386	-0.264589	0.464025	0.068275	-0.309387
6530	54.416667	-0.786909	0.636398	-0.045413	-0.756930	0.615894	0.198489	-0.755366	0.880843	-0.038967	-0.728435	0.880749	0.173523	-0.567280	1.206690	-0.025052	-0.566330	1.188209	0.078488	-0.576651	1.124868	0.072675	-0.634425	0.772225	-0.230094	-0.476743	0.799931	0.314754	-0.350047	0.613166	-0.049319				-0.301384	0.076077	-0.106420	-0.275641	0.070598	0.158463	-0.273256	0.069402	0.118407	0.440679	0.072385	-0.264582	0.464008	0.068287	-0.309365
6531	54.425000	-0.786916	0.636307	-0.045537	-0.756988	0.615923	0.198396	-0.755442	0.880668	-0.039387	-0.728537	0.880940	0.173063	-0.567645	1.206503	-0.026143	-0.566765	1.188334	0.077487	-0.576978	1.124959	0.071842	-0.634138	0.771762	-0.230404	-0.476978	0.800491	0.314804	-0.350798	0.613831	-0.047210				-0.301395	0.076068	-0.106411	-0.275641	0.070610	0.158472	-0.273258	0.069405	0.118423	0.440716	0.072398	-0.264575	0.464012	0.068286	-0.309366
6532	54.433333	-0.786926	0.636227	-0.045650	-0.757016	0.615934	0.198304	-0.755488	0.880474	-0.039820	-0.728774	0.881025	0.172645	-0.568104	1.206374	-0.027213	-0.567192	1.188469	0.076477	-0.577317	1.125073	0.070992	-0.633882	0.771303	-0.230667	-0.477202	0.801061	0.314877	-0.351562	0.614477	-0.045067				-0.301386	0.076069	-0.106423	-0.275639	0.070619	0.158482	-0.273255	0.069409	0.118426	0.440711	0.072395	-0.264596	0.464017	0.068286	-0.309363
6533	54.441667	-0.786946	0.636161	-0.045765	-0.757054	0.615955	0.198203	-0.755552	0.880280	-0.040252	-0.728860	0.881225	0.172181	-0.568554	1.206257	-0.028295	-0.567593	1.188637	0.075408	-0.577663	1.125216	0.070112	-0.633652	0.770840	-0.230864	-0.477417	0.801631	0.314974	-0.352331	0.615006	-0.042996				-0.301372	0.076089	-0.106418	-0.275645	0.070609	0.158488	-0.273253	0.069410	0.118429	0.440704	0.072391	-0.264581	0.464041	0.068280	-0.309385
6534	54.450000	-0.786951	0.636102	-0.045868	-0.757078	0.615967	0.198115	-0.755629	0.880099	-0.040658	-0.728975	0.881333	0.171722	-0.568993	1.206146	-0.029408	-0.568023	1.188819	0.074367	-0.577993	1.125337	0.069213	-0.633436	0.770364	-0.231025	-0.477610	0.802215	0.315079	-0.353149	0.615421	-0.040952				-0.301380	0.076070	-0.106406	-0.275638	0.070609	0.158486	-0.273258	0.069411	0.118431	0.440718	0.072396	-0.264585	0.464026	0.068293	-0.309358
6535	54.458333	-0.786960	0.636059	-0.045964	-0.757143	0.616013	0.198047	-0.755719	0.879903	-0.041075	-0.729107	0.881462	0.171281	-0.569458	1.206016	-0.030508	-0.568377	1.188956	0.073234	-0.578344	1.125515	0.068361	-0.633130	0.769917	-0.231104	-0.477817	0.802811	0.315196	-0.353987	0.615699	-0.038939				-0.301412	0.076062	-0.106364	-0.275648	0.070600	0.158483	-0.273258	0.069410	0.118429	0.440721	0.072400	-0.264584	0.464026	0.068292	-0.309360
6536	54.466667	-0.786964	0.636024	-0.046052	-0.757198	0.616062	0.197986	-0.755819	0.879706	-0.041480	-0.729231	0.881590	0.170856	-0.569913	1.205907	-0.031638	-0.568875	1.189200	0.072244	-0.578691	1.125686	0.067517	-0.632945	0.769423	-0.231256	-0.478012	0.803420	0.315309	-0.354849	0.615857	-0.036976				-0.301401	0.076061	-0.106379	-0.275650	0.070591	0.158486	-0.273262	0.069401	0.118426	0.440718	0.072402	-0.264588	0.464026	0.068291	-0.309360
6537	54.475000	-0.786943	0.635972	-0.046166	-0.757143	0.616068	0.197891	-0.755854	0.879500	-0.041855	-0.729348	0.881726	0.170440	-0.570392	1.205803	-0.032715	-0.569237	1.189385	0.071161	-0.579031	1.125883	0.066642	-0.632747	0.768916	-0.231388	-0.478190	0.804051	0.315405	-0.355730	0.615849	-0.035088				-0.301371	0.076090	-0.106407	-0.275657	0.070594	0.158481	-0.273264	0.069398	0.118424	0.440708	0.072395	-0.264589	0.464042	0.068286	-0.309391
6538	54.483333	-0.786935	0.635920	-0.046234	-0.757155	0.616114	0.197825	-0.755993	0.879299	-0.042263	-0.729463	0.881869	0.170029	-0.570825	1.205684	-0.033878	-0.569601	1.189606	0.070053	-0.579382	1.126092	0.065775	-0.632539	0.768408	-0.231524	-0.478350	0.804704	0.315492	-0.356554	0.615660	-0.033308				-0.301383	0.076063	-0.106407	-0.275653	0.070602	0.158478	-0.273264	0.069399	0.118424	0.440715	0.072406	-0.264604	0.464024	0.068287	-0.309364
6539	54.491667	-0.786942	0.635876	-0.046304	-0.757165	0.616165	0.197763	-0.756070	0.879069	-0.042651	-0.729582	0.882015	0.169631	-0.571291	1.205531	-0.035007	-0.570092	1.189851	0.069003	-0.579741	1.126279	0.064894	-0.632315	0.767913	-0.231658	-0.478476	0.805383	0.315570	-0.357408	0.615272	-0.031662				-0.301384	0.076074	-0.106403	-0.275652	0.070609	0.158480	-0.273266	0.069408	0.118429	0.440715	0.072400	-0.264600	0.464020	0.068285	-0.309370
6540	54.500000	-0.786954	0.635821	-0.046365	-0.757171	0.616217	0.197704	-0.756158	0.878858	-0.043043	-0.729697	0.882162	0.169233	-0.571746	1.205357	-0.036193	-0.570554	1.190061	0.067897	-0.580116	1.126464	0.064031	-0.632076	0.767417	-0.231796	-0.478580	0.806100	0.315646	-0.358182	0.614769	-0.030135				-0.301406	0.076057	-0.106380	-0.275657	0.070610	0.158492	-0.273271	0.069422	0.118442	0.440716	0.072400	-0.264600	0.464019	0.068293	-0.309371
6541	54.508333	-0.786974	0.635739	-0.046441	-0.757169	0.616278	0.197646	-0.756236	0.878645	-0.043414	-0.729818	0.882306	0.168852	-0.572206	1.205185	-0.037367	-0.570991	1.190269	0.066763	-0.580484	1.126643	0.063146	-0.631822	0.766953	-0.231945	-0.478650	0.806855	0.315749	-0.358968	0.614028	-0.028776				-0.301379	0.076066	-0.106405	-0.275657	0.070626	0.158501	-0.273266	0.069427	0.118453	0.440694	0.072390	-0.264580	0.464039	0.068289	-0.309392
6542	54.516667	-0.786991	0.635666	-0.046485	-0.757175	0.616335	0.197593	-0.756331	0.878434	-0.043787	-0.729948	0.882444	0.168477	-0.572684	1.204979	-0.038526	-0.571458	1.190446	0.065650	-0.580858	1.126813	0.062241	-0.631560	0.766517	-0.232101	-0.478694	0.807656	0.315870	-0.359825	0.613026	-0.027470				-0.301371	0.076071	-0.106405	-0.275658	0.070622	0.158503	-0.273266	0.069434	0.118456	0.440721	0.072402	-0.264589	0.464024	0.068300	-0.309367
6543	54.525000	-0.787011	0.635594	-0.046533	-0.757207	0.616403	0.197563	-0.756434	0.878202	-0.044169	-0.730103	0.882606	0.168112	-0.573125	1.204807	-0.039737	-0.571888	1.190629	0.064507	-0.581249	1.126979	0.061347	-0.631287	0.766078	-0.232284	-0.478696	0.808482	0.316017	-0.360538	0.611985	-0.026444				-0.301362	0.076091	-0.106388	-0.275656	0.070618	0.158504	-0.273262	0.069429	0.118455	0.440728	0.072418	-0.264570	0.464028	0.068298	-0.309356
6544	54.533333	-0.787016	0.635517	-0.046578	-0.757252	0.616470	0.197538	-0.756541	0.877964	-0.044529	-0.730219	0.882717	0.167715	-0.573711	1.204582	-0.040827	-0.572360	1.190804	0.063367	-0.581649	1.127147	0.060456	-0.631011	0.765658	-0.232496	-0.478672	0.809344	0.316183	-0.361050	0.610925	-0.025688				-0.301367	0.076064	-0.106372	-0.275656	0.070610	0.158505	-0.273265	0.069424	0.118456	0.440703	0.072398	-0.264570	0.464067	0.068293	-0.309411
6545	54.541667	-0.787011	0.635430	-0.046618	-0.757261	0.616520	0.197496	-0.756670	0.877718	-0.044902	-0.730332	0.882797	0.167301	-0.574060	1.204409	-0.042075	-0.572845	1.190962	0.062241	-0.582002	1.127255	0.059478	-0.630738	0.765231	-0.232741	-0.478612	0.810239	0.316362	-0.361662	0.609580	-0.025098				-0.301367	0.076059	-0.106365	-0.275652	0.070602	0.158503	-0.273260	0.069422	0.118439	0.440717	0.072403	-0.264577	0.464052	0.068296	-0.309386
6546	54.550000	-0.787059	0.635353	-0.046676	-0.757214	0.616545	0.197423	-0.756651	0.877448	-0.045269	-0.730479	0.882921	0.166920	-0.574706	1.204175	-0.043167	-0.573338	1.191109	0.061110	-0.582386	1.127380	0.058548	-0.630476	0.764813	-0.233013	-0.478512	0.811178	0.316556	-0.362016	0.608231	-0.024830				-0.301388	0.076037	-0.106328	-0.275645	0.070597	0.158495	-0.273255	0.069417	0.118431	0.440710	0.072395	-0.264571	0.464039	0.068299	-0.309359
6547	54.558333	-0.787073	0.635261	-0.046738	-0.757281	0.616605	0.197414	-0.756920	0.877220	-0.045639	-0.730648	0.883066	0.166569	-0.575196	1.203997	-0.044350	-0.573847	1.191239	0.059974	-0.582811	1.127487	0.057621	-0.630229	0.764397	-0.233317	-0.478363	0.812147	0.316755	-0.362240	0.606838	-0.024852				-0.301359	0.076065	-0.106353	-0.275645	0.070606	0.158496	-0.273256	0.069413	0.118435	0.440734	0.072405	-0.264584	0.464037	0.068301	-0.309362
6548	54.566667	-0.787069	0.635178	-0.046777	-0.757263	0.616629	0.197360	-0.756997	0.876913	-0.046036	-0.730779	0.883168	0.166194	-0.575722	1.203796	-0.045528	-0.574364	1.191379	0.058833	-0.583242	1.127607	0.056685	-0.629997	0.763995	-0.233651	-0.478182	0.813154	0.316958	-0.362291	0.605454	-0.025099				-0.301343	0.076075	-0.106355	-0.275643	0.070610	0.158493	-0.273259	0.069427	0.118431	0.440725	0.072415	-0.264549	0.464074	0.068296	-0.309412
6549	54.575000	-0.787117	0.635112	-0.046833	-0.757304	0.616666	0.197339	-0.757114	0.876657	-0.046385	-0.730932	0.883297	0.165835	-0.576242	1.203562	-0.046672	-0.574884	1.191516	0.057700	-0.583688	1.127734	0.055764	-0.629798	0.763608	-0.233995	-0.477957	0.814176	0.317151	-0.362243	0.603955	-0.025601				-0.301348	0.076082	-0.106353	-0.275645	0.070611	0.158502	-0.273260	0.069422	0.118446	0.440725	0.072404	-0.264577	0.464043	0.068304	-0.309362
6550	54.583333	-0.787108	0.635051	-0.046880	-0.757347	0.616694	0.197323	-0.757216	0.876376	-0.046749	-0.731085	0.883424	0.165494	-0.576753	1.203329	-0.047823	-0.575425	1.191633	0.056556	-0.584156	1.127863	0.054865	-0.629605	0.763219	-0.234358	-0.477688	0.815231	0.317331	-0.362066	0.602411	-0.026348				-0.301401	0.076033	-0.106313	-0.275649	0.070613	0.158513	-0.273263	0.069428	0.118458	0.440737	0.072420	-0.264581	0.464042	0.068307	-0.309355
6551	54.591667	-0.787138	0.635001	-0.046916	-0.757379	0.616724	0.197293	-0.757360	0.876111	-0.047081	-0.731244	0.883558	0.165162	-0.577231	1.203124	-0.049104	-0.575975	1.191758	0.055411	-0.584616	1.127975	0.053922	-0.629415	0.762860	-0.234715	-0.477362	0.816312	0.317511	-0.361741	0.600798	-0.027324				-0.301394	0.076050	-0.106301	-0.275655	0.070617	0.158520	-0.273260	0.069435	0.118470	0.440749	0.072429	-0.264560	0.464041	0.068314	-0.309350
6552	54.600000	-0.787137	0.634932	-0.046970	-0.757387	0.616741	0.197254	-0.757495	0.875843	-0.047422	-0.731401	0.883695	0.164843	-0.577847	1.202886	-0.050208	-0.576484	1.191835	0.054209	-0.585090	1.128089	0.052982	-0.629228	0.762510	-0.235076	-0.477009	0.817424	0.317682	-0.361348	0.599381	-0.028471				-0.301401	0.076047	-0.106292	-0.275657	0.070619	0.158522	-0.273261	0.069438	0.118473	0.440755	0.072445	-0.264545	0.464077	0.068318	-0.309403
6553	54.608333	-0.787191	0.634848	-0.047011	-0.757414	0.616770	0.197219	-0.757570	0.875579	-0.047740	-0.731554	0.883817	0.164513	-0.578296	1.202663	-0.051485	-0.577075	1.191959	0.053100	-0.585578	1.128195	0.052084	-0.629071	0.762161	-0.235427	-0.476624	0.818537	0.317842	-0.360911	0.597985	-0.029703				-0.301392	0.076054	-0.106312	-0.275659	0.070615	0.158527	-0.273265	0.069441	0.118476	0.440750	0.072444	-0.264553	0.464044	0.068326	-0.309348
6554	54.616667	-0.787200	0.634781	-0.047091	-0.757508	0.616830	0.197190	-0.757668	0.875316	-0.048057	-0.731705	0.883936	0.164194	-0.578861	1.202408	-0.052673	-0.577667	1.192085	0.051986	-0.586066	1.128274	0.051178	-0.628929	0.761796	-0.235757	-0.476211	0.819657	0.318005	-0.360334	0.596457	-0.030933				-0.301406	0.076046	-0.106294	-0.275659	0.070617	0.158527	-0.273260	0.069438	0.118480	0.440747	0.072442	-0.264575	0.464048	0.068324	-0.309352
6555	54.625000	-0.787210	0.634709	-0.047170	-0.757502	0.616844	0.197131	-0.757949	0.875058	-0.048400	-0.731863	0.884052	0.163888	-0.579412	1.202117	-0.053851	-0.578178	1.192151	0.050827	-0.586519	1.128356	0.050273	-0.628804	0.761422	-0.236041	-0.475782	0.820792	0.318167	-0.359745	0.595258	-0.032166				-0.301400	0.076045	-0.106287	-0.275652	0.070611	0.158533	-0.273265	0.069443	0.118477	0.440739	0.072436	-0.264570	0.464047	0.068329	-0.309353
6556	54.633333	-0.787223	0.634608	-0.047242	-0.757490	0.616858	0.197063	-0.758107	0.874810	-0.048703	-0.732221	0.884297	0.163733	-0.580008	1.201827	-0.054969	-0.578739	1.192225	0.049700	-0.586981	1.128431	0.049398	-0.628700	0.761034	-0.236323	-0.475345	0.821927	0.318313	-0.359114	0.594198	-0.033342				-0.301395	0.076038	-0.106288	-0.275654	0.070607	0.158538	-0.273259	0.069459	0.118471	0.440751	0.072442	-0.264580	0.464090	0.068320	-0.309413
6557	54.641667	-0.787214	0.634542	-0.047338	-0.757537	0.616902	0.197005	-0.758274	0.874551	-0.049019	-0.732360	0.884349	0.163402	-0.580586	1.201536	-0.056096	-0.579279	1.192319	0.048636	-0.587446	1.128522	0.048558	-0.628620	0.760654	-0.236560	-0.474879	0.823074	0.318466	-0.358401	0.593403	-0.034579				-0.301379	0.076030	-0.106298	-0.275651	0.070602	0.158547	-0.273257	0.069452	0.118485	0.440756	0.072438	-0.264584	0.464055	0.068324	-0.309358
6558	54.650000	-0.787213	0.634441	-0.047434	-0.757582	0.616947	0.196948	-0.758455	0.874273	-0.049319	-0.732495	0.884403	0.163078	-0.581154	1.201242	-0.057220	-0.579880	1.192442	0.047606	-0.587891	1.128593	0.047722	-0.628561	0.760284	-0.236760	-0.474415	0.824218	0.318605	-0.357934	0.592566	-0.035467				-0.301400	0.076022	-0.106254	-0.275649	0.070611	0.158557	-0.273259	0.069445	0.118495	0.440763	0.072437	-0.264583	0.464059	0.068323	-0.309352
6559	54.658333	-0.787227	0.634356	-0.047512	-0.757597	0.616983	0.196885	-0.758651	0.874029	-0.049615	-0.732670	0.884496	0.162781	-0.581743	1.200987	-0.058290	-0.580424	1.192502	0.046559	-0.588329	1.128677	0.046882	-0.628500	0.759897	-0.236918	-0.473949	0.825370	0.318731	-0.357237	0.592013	-0.036512				-0.301388	0.076028	-0.106264	-0.275651	0.070607	0.158577	-0.273257	0.069455	0.118499	0.440754	0.072435	-0.264572	0.464084	0.068326	-0.309380
6560	54.666667	-0.787232	0.634292	-0.047599	-0.757544	0.616998	0.196800	-0.758726	0.873760	-0.049904	-0.732855	0.884595	0.162481	-0.582339	1.200712	-0.059333	-0.580955	1.192611	0.045516	-0.588759	1.128745	0.046041	-0.628445	0.759523	-0.237036	-0.473489	0.826529	0.318848	-0.356724	0.591323	-0.037353				-0.301363	0.076033	-0.106293	-0.275653	0.070607	0.158579	-0.273254	0.069463	0.118502	0.440769	0.072441	-0.264565	0.464099	0.068331	-0.309399
6561	54.675000	-0.787249	0.634234	-0.047674	-0.757586	0.617051	0.196749	-0.759069	0.873512	-0.050227	-0.733012	0.884635	0.162140	-0.582947	1.200512	-0.060348	-0.581476	1.192698	0.044488	-0.589216	1.128846	0.045245	-0.628396	0.759165	-0.237120	-0.473026	0.827684	0.318952	-0.356147	0.590953	-0.038047				-0.301391	0.076013	-0.106247	-0.275653	0.070614	0.158588	-0.273257	0.069462	0.118520	0.440770	0.072451	-0.264559	0.464086	0.068336	-0.309370
6562	54.683333	-0.787279	0.634174	-0.047748	-0.757558	0.617077	0.196679	-0.759281	0.873266	-0.050537	-0.733176	0.884669	0.161796	-0.583547	1.200315	-0.061346	-0.581996	1.192817	0.043502	-0.589665	1.128940	0.044452	-0.628361	0.758810	-0.237177	-0.472574	0.828837	0.319025	-0.355640	0.590546	-0.038723				-0.301398	0.076033	-0.106238	-0.275652	0.070606	0.158581	-0.273253	0.069473	0.118515	0.440771	0.072459	-0.264557	0.464061	0.068350	-0.309343
6563	54.691667	-0.787323	0.634078	-0.047819	-0.757601	0.617125	0.196630	-0.759500	0.873013	-0.050843	-0.733368	0.884714	0.161475	-0.584152	1.200077	-0.062382	-0.582503	1.192921	0.042510	-0.590100	1.129046	0.043688	-0.628353	0.758438	-0.237211	-0.472108	0.829994	0.319069	-0.355038	0.590066	-0.039312				-0.301372	0.076037	-0.106291	-0.275654	0.070603	0.158566	-0.273257	0.069462	0.118511	0.440763	0.072465	-0.264542	0.464080	0.068346	-0.309375
6564	54.700000	-0.787359	0.634000	-0.047893	-0.757640	0.617174	0.196589	-0.759617	0.872730	-0.051110	-0.733546	0.884763	0.161144	-0.584770	1.199876	-0.063373	-0.583003	1.193018	0.041553	-0.590509	1.129128	0.042904	-0.628367	0.758049	-0.237214	-0.471631	0.831137	0.319087	-0.354617	0.589675	-0.039824				-0.301402	0.076016	-0.106266	-0.275655	0.070595	0.158549	-0.273255	0.069455	0.118507	0.440765	0.072463	-0.264566	0.464064	0.068344	-0.309348
6565	54.708333	-0.787427	0.633922	-0.047963	-0.757577	0.617189	0.196517	-0.759978	0.872509	-0.051431	-0.733731	0.884803	0.160808	-0.585377	1.199660	-0.064371	-0.583521	1.193110	0.040575	-0.590936	1.129232	0.042108	-0.628430	0.757662	-0.237195	-0.471181	0.832261	0.319066	-0.354163	0.589449	-0.040308				-0.301388	0.076029	-0.106288	-0.275653	0.070601	0.158549	-0.273256	0.069444	0.118493	0.440755	0.072453	-0.264567	0.464081	0.068337	-0.309377
6566	54.716667	-0.787463	0.633824	-0.048033	-0.757472	0.617177	0.196528	-0.760214	0.872268	-0.051708	-0.733937	0.884830	0.160490	-0.586008	1.199486	-0.065370	-0.584030	1.193208	0.039592	-0.591432	1.129369	0.041390	-0.628517	0.757269	-0.237179	-0.470737	0.833340	0.319013	-0.353740	0.589295	-0.040754				-0.301377	0.076014	-0.106310	-0.275653	0.070595	0.158537	-0.273255	0.069436	0.118488	0.440774	0.072451	-0.264576	0.464105	0.068334	-0.309408
6567	54.725000	-0.787507	0.633728	-0.048098	-0.757414	0.617193	0.196443	-0.760467	0.872012	-0.051983	-0.734106	0.884852	0.160187	-0.586643	1.199309	-0.066346	-0.584555	1.193327	0.038634	-0.591873	1.129478	0.040584	-0.628638	0.756874	-0.237151	-0.470331	0.834407	0.318950	-0.353360	0.589260	-0.041087				-0.301367	0.076037	-0.106330	-0.275649	0.070589	0.158536	-0.273253	0.069429	0.118480	0.440760	0.072441	-0.264576	0.464070	0.068334	-0.309359
6568	54.733333	-0.787553	0.633618	-0.048162	-0.757451	0.617253	0.196437	-0.760611	0.871753	-0.052210	-0.734383	0.884872	0.159934	-0.587283	1.199166	-0.067336	-0.585070	1.193446	0.037701	-0.592347	1.129589	0.039803	-0.628793	0.756479	-0.237117	-0.469940	0.835432	0.318879	-0.352976	0.589295	-0.041394				-0.301405	0.076004	-0.106297	-0.275652	0.070595	0.158539	-0.273253	0.069415	0.118472	0.440777	0.072444	-0.264583	0.464070	0.068333	-0.309360
6569	54.741667	-0.787577	0.633482	-0.048186	-0.757454	0.617302	0.196394	-0.761007	0.871536	-0.052492	-0.734407	0.884931	0.159581	-0.587970	1.199006	-0.068231	-0.585606	1.193578	0.036760	-0.592824	1.129712	0.039040	-0.628967	0.756098	-0.237076	-0.469599	0.836441	0.318813	-0.352682	0.589378	-0.041668				-0.301388	0.076031	-0.106319	-0.275642	0.070594	0.158534	-0.273251	0.069423	0.118473	0.440766	0.072451	-0.264570	0.464092	0.068337	-0.309381
6570	54.750000	-0.787646	0.633426	-0.048257	-0.757292	0.617296	0.196422	-0.761301	0.871279	-0.052727	-0.734577	0.884957	0.159300	-0.588650	1.198883	-0.069174	-0.586148	1.193702	0.035812	-0.593317	1.129827	0.038289	-0.629155	0.755732	-0.237055	-0.469271	0.837433	0.318745	-0.352407	0.589459	-0.041938				-0.301374	0.076033	-0.106319	-0.275643	0.070608	0.158540	-0.273249	0.069432	0.118470	0.440757	0.072454	-0.264556	0.464073	0.068349	-0.309347
6571	54.758333	-0.787733	0.633332	-0.048305	-0.757292	0.617344	0.196393	-0.761449	0.871018	-0.052929	-0.734687	0.884915	0.158968	-0.589341	1.198656	-0.070031	-0.586715	1.193833	0.034885	-0.593804	1.129957	0.037543	-0.629380	0.755357	-0.237015	-0.468959	0.838417	0.318690	-0.352159	0.589481	-0.042231				-0.301410	0.076012	-0.106262	-0.275636	0.070618	0.158537	-0.273246	0.069441	0.118476	0.440780	0.072467	-0.264557	0.464076	0.068352	-0.309339
6572	54.766667	-0.787826	0.633231	-0.048353	-0.757282	0.617410	0.196357	-0.761758	0.870778	-0.053145	-0.734862	0.885021	0.158737	-0.590084	1.198483	-0.070949	-0.587292	1.193936	0.033951	-0.594313	1.130080	0.036803	-0.629619	0.754974	-0.236992	-0.468654	0.839389	0.318642	-0.351810	0.589271	-0.042475				-0.301393	0.076032	-0.106283	-0.275637	0.070610	0.158531	-0.273246	0.069439	0.118473	0.440780	0.072474	-0.264558	0.464076	0.068359	-0.309342
6573	54.775000	-0.787891	0.633124	-0.048382	-0.757290	0.617460	0.196333	-0.762203	0.870554	-0.053385	-0.735023	0.885050	0.158471	-0.590848	1.198332	-0.071888	-0.587865	1.194065	0.033059	-0.594831	1.130208	0.036077	-0.629885	0.754584	-0.236977	-0.468356	0.840351	0.318584	-0.351603	0.589165	-0.042809				-0.301387	0.076026	-0.106296	-0.275635	0.070594	0.158517	-0.273243	0.069432	0.118467	0.440772	0.072462	-0.264553	0.464117	0.068343	-0.309396
6574	54.783333	-0.787963	0.633003	-0.048414	-0.757260	0.617490	0.196299	-0.762338	0.870266	-0.053595	-0.735175	0.885085	0.158213	-0.591640	1.198153	-0.072794	-0.588477	1.194159	0.032119	-0.595349	1.130315	0.035351	-0.630166	0.754205	-0.236990	-0.468059	0.841299	0.318523	-0.351548	0.589172	-0.043216				-0.301371	0.076028	-0.106317	-0.275635	0.070588	0.158512	-0.273243	0.069413	0.118468	0.440789	0.072460	-0.264559	0.464077	0.068344	-0.309344
6575	54.791667	-0.788040	0.632849	-0.048459	-0.757301	0.617548	0.196282	-0.762739	0.870044	-0.053807	-0.735335	0.885120	0.157953	-0.592454	1.197960	-0.073708	-0.589098	1.194266	0.031227	-0.595864	1.130407	0.034608	-0.630499	0.753804	-0.236980	-0.467773	0.842229	0.318425	-0.351315	0.588863	-0.043597				-0.301389	0.076028	-0.106316	-0.275635	0.070588	0.158510	-0.273247	0.069397	0.118462	0.440783	0.072451	-0.264560	0.464077	0.068345	-0.309346
6576	54.800000	-0.788129	0.632703	-0.048500	-0.757262	0.617574	0.196237	-0.763123	0.869802	-0.054018	-0.735499	0.885150	0.157703	-0.593276	1.197786	-0.074611	-0.589737	1.194349	0.030339	-0.596409	1.130512	0.033923	-0.630835	0.753398	-0.236987	-0.467499	0.843145	0.318315	-0.351102	0.588557	-0.044002				-0.301382	0.076029	-0.106340	-0.275634	0.070582	0.158511	-0.273242	0.069399	0.118455	0.440783	0.072451	-0.264565	0.464077	0.068345	-0.309345
6577	54.808333	-0.788212	0.632568	-0.048535	-0.757271	0.617611	0.196203	-0.763302	0.869520	-0.054196	-0.735512	0.885115	0.157334	-0.594142	1.197579	-0.075463	-0.590369	1.194376	0.029441	-0.596939	1.130539	0.033185	-0.631202	0.752991	-0.237008	-0.467249	0.844047	0.318175	-0.350912	0.588339	-0.044493				-0.301411	0.076006	-0.106304	-0.275630	0.070583	0.158505	-0.273244	0.069392	0.118445	0.440784	0.072451	-0.264571	0.464117	0.068333	-0.309399
6578	54.816667	-0.788292	0.632433	-0.048567	-0.757290	0.617649	0.196175	-0.763635	0.869268	-0.054394	-0.735827	0.885221	0.157208	-0.595005	1.197373	-0.076331	-0.591016	1.194458	0.028634	-0.597477	1.130556	0.032513	-0.631573	0.752595	-0.237039	-0.467024	0.844953	0.318031	-0.350772	0.588170	-0.044938				-0.301415	0.076015	-0.106309	-0.275630	0.070585	0.158494	-0.273243	0.069388	0.118442	0.440782	0.072455	-0.264573	0.464116	0.068338	-0.309396
6579	54.825000	-0.788366	0.632295	-0.048579	-0.757341	0.617693	0.196154	-0.764124	0.869064	-0.054592	-0.736022	0.885206	0.156964	-0.595915	1.197176	-0.077142	-0.591669	1.194483	0.027761	-0.598001	1.130602	0.031802	-0.631952	0.752201	-0.237090	-0.466813	0.845851	0.317894	-0.350650	0.588134	-0.045368				-0.301397	0.076033	-0.106325	-0.275627	0.070603	0.158494	-0.273243	0.069389	0.118443	0.440781	0.072466	-0.264567	0.464073	0.068354	-0.309346
6580	54.833333	-0.788452	0.632199	-0.048619	-0.757396	0.617731	0.196135	-0.764321	0.868763	-0.054751	-0.736124	0.885238	0.156688	-0.596770	1.197008	-0.077999	-0.592336	1.194517	0.026922	-0.598573	1.130663	0.031148	-0.632326	0.751817	-0.237168	-0.466611	0.846767	0.317749	-0.350534	0.588186	-0.045769				-0.301383	0.076045	-0.106340	-0.275622	0.070609	0.158490	-0.273238	0.069407	0.118445	0.440760	0.072468	-0.264547	0.464114	0.068361	-0.309392
6581	54.841667	-0.788626	0.632062	-0.048635	-0.757399	0.617753	0.196098	-0.764723	0.868537	-0.054963	-0.736354	0.885324	0.156494	-0.597670	1.196812	-0.078807	-0.592989	1.194556	0.026122	-0.599046	1.130603	0.030410	-0.632670	0.751465	-0.237290	-0.466410	0.847680	0.317618	-0.350440	0.588331	-0.046132				-0.301397	0.076042	-0.106318	-0.275621	0.070608	0.158495	-0.273237	0.069417	0.118452	0.440775	0.072474	-0.264547	0.464118	0.068358	-0.309391
6582	54.850000	-0.788783	0.631956	-0.048690	-0.757470	0.617787	0.196082	-0.765128	0.868312	-0.055162	-0.736540	0.885360	0.156258	-0.598561	1.196616	-0.079617	-0.593659	1.194571	0.025287	-0.599380	1.130415	0.029626	-0.632980	0.751119	-0.237430	-0.466203	0.848603	0.317483	-0.350355	0.588523	-0.046476				-0.301384	0.076046	-0.106333	-0.275619	0.070609	0.158496	-0.273232	0.069419	0.118454	0.440808	0.072493	-0.264520	0.464119	0.068356	-0.309392
6583	54.858333	-0.788874	0.631811	-0.048716	-0.757519	0.617799	0.196043	-0.765427	0.868035	-0.055348	-0.736712	0.885369	0.156001	-0.599465	1.196413	-0.080381	-0.594337	1.194618	0.024524	-0.600071	1.130559	0.029039	-0.633251	0.750787	-0.237607	-0.465994	0.849550	0.317344	-0.350315	0.588665	-0.046733				-0.301382	0.076049	-0.106342	-0.275622	0.070590	0.158493	-0.273233	0.069411	0.118446	0.440794	0.072469	-0.264551	0.464083	0.068359	-0.309338
6584	54.866667	-0.788981	0.631683	-0.048747	-0.757575	0.617815	0.196007	-0.765827	0.867800	-0.055569	-0.736900	0.885382	0.155737	-0.600356	1.196229	-0.081131	-0.594970	1.194632	0.023750	-0.600922	1.130864	0.028606	-0.633519	0.750442	-0.237782	-0.465791	0.850490	0.317197	-0.350189	0.588879	-0.047079				-0.301379	0.076036	-0.106358	-0.275629	0.070578	0.158494	-0.273233	0.069397	0.118449	0.440771	0.072452	-0.264543	0.464121	0.068344	-0.309394
6585	54.875000	-0.789097	0.631523	-0.048803	-0.757603	0.617817	0.195946	-0.766156	0.867553	-0.055783	-0.737132	0.885454	0.155503	-0.601260	1.196104	-0.081949	-0.595647	1.194670	0.022971	-0.601450	1.130857	0.027890	-0.633769	0.750123	-0.237956	-0.465596	0.851421	0.317036	-0.350141	0.589053	-0.047356				-0.301390	0.076031	-0.106355	-0.275625	0.070577	0.158500	-0.273236	0.069391	0.118442	0.440797	0.072460	-0.264561	0.464108	0.068347	-0.309368
6586	54.883333	-0.789125	0.631345	-0.048831	-0.757685	0.617845	0.195903	-0.766355	0.867252	-0.055988	-0.737341	0.885473	0.155228	-0.602171	1.196005	-0.082709	-0.596318	1.194720	0.022194	-0.602006	1.130890	0.027258	-0.634026	0.749798	-0.238117	-0.465414	0.852332	0.316878	-0.350118	0.589192	-0.047590				-0.301405	0.076033	-0.106347	-0.275619	0.070592	0.158500	-0.273237	0.069382	0.118447	0.440795	0.072464	-0.264564	0.464126	0.068349	-0.309401
6587	54.891667	-0.789316	0.631226	-0.048897	-0.757728	0.617857	0.195835	-0.766864	0.867043	-0.056228	-0.737574	0.885511	0.154955	-0.603090	1.195897	-0.083421	-0.596953	1.194787	0.021449	-0.602229	1.130631	0.026346	-0.634283	0.749470	-0.238270	-0.465271	0.853212	0.316710	-0.350091	0.589313	-0.047787				-0.301387	0.076047	-0.106380	-0.275613	0.070595	0.158501	-0.273237	0.069385	0.118439	0.440781	0.072467	-0.264555	0.464105	0.068358	-0.309367
6588	54.900000	-0.789413	0.631086	-0.048934	-0.757771	0.617869	0.195769	-0.767221	0.866799	-0.056453	-0.737855	0.885571	0.154717	-0.604006	1.195818	-0.084144	-0.597616	1.194864	0.020671	-0.602817	1.130707	0.025682	-0.634562	0.749123	-0.238396	-0.465141	0.854062	0.316530	-0.350070	0.589411	-0.047971				-0.301387	0.076053	-0.106383	-0.275611	0.070608	0.158501	-0.273235	0.069391	0.118442	0.440769	0.072471	-0.264539	0.464128	0.068367	-0.309391
6589	54.908333	-0.789647	0.630968	-0.049006	-0.757838	0.617900	0.195716	-0.767528	0.866534	-0.056659	-0.737963	0.885536	0.154350	-0.604979	1.195723	-0.084886	-0.598294	1.194946	0.019933	-0.603766	1.131059	0.025251	-0.634799	0.748810	-0.238508	-0.465050	0.854863	0.316334	-0.350047	0.589493	-0.048156				-0.301404	0.076053	-0.106369	-0.275610	0.070616	0.158492	-0.273228	0.069397	0.118447	0.440796	0.072486	-0.264545	0.464086	0.068370	-0.309335
6590	54.916667	-0.789771	0.630844	-0.049057	-0.757956	0.617942	0.195679	-0.767970	0.866306	-0.056889	-0.738306	0.885624	0.154169	-0.605955	1.195610	-0.085592	-0.598942	1.195027	0.019221	-0.604218	1.131034	0.024625	-0.635050	0.748495	-0.238617	-0.464997	0.855635	0.316135	-0.350030	0.589574	-0.048348				-0.301423	0.076049	-0.106347	-0.275602	0.070614	0.158490	-0.273236	0.069408	0.118463	0.440800	0.072485	-0.264539	0.464126	0.068364	-0.309386
6591	54.925000	-0.789887	0.630710	-0.049117	-0.757975	0.617943	0.195603	-0.768321	0.866068	-0.057113	-0.738566	0.885626	0.153894	-0.606831	1.195468	-0.086307	-0.599628	1.195088	0.018491	-0.604950	1.131213	0.024074	-0.635353	0.748158	-0.238753	-0.464979	0.856368	0.315920	-0.350019	0.589638	-0.048561				-0.301408	0.076057	-0.106371	-0.275613	0.070608	0.158491	-0.273228	0.069410	0.118449	0.440798	0.072488	-0.264542	0.464109	0.068370	-0.309358
6592	54.933333	-0.789997	0.630551	-0.049195	-0.758049	0.617961	0.195546	-0.768681	0.865800	-0.057351	-0.738811	0.885638	0.153611	-0.607820	1.195336	-0.087016	-0.600284	1.195118	0.017737	-0.605540	1.131276	0.023490	-0.635662	0.747817	-0.238882	-0.465008	0.857096	0.315699	-0.350012	0.589718	-0.048792				-0.301396	0.076054	-0.106393	-0.275613	0.070597	0.158485	-0.273232	0.069409	0.118454	0.440801	0.072481	-0.264547	0.464126	0.068359	-0.309388
6593	54.941667	-0.790053	0.630393	-0.049214	-0.758143	0.617984	0.195486	-0.769045	0.865564	-0.057580	-0.739054	0.885637	0.153323	-0.608757	1.195167	-0.087711	-0.600970	1.195181	0.017037	-0.606124	1.131333	0.022904	-0.635974	0.747487	-0.239027	-0.465081	0.857813	0.315501	-0.350024	0.589823	-0.049026				-0.301410	0.076047	-0.106394	-0.275611	0.070598	0.158479	-0.273225	0.069394	0.118440	0.440798	0.072475	-0.264554	0.464089	0.068366	-0.309343
6594	54.950000	-0.790262	0.630272	-0.049272	-0.758240	0.618012	0.195423	-0.769406	0.865333	-0.057803	-0.739298	0.885637	0.153032	-0.609697	1.195018	-0.088441	-0.601653	1.195232	0.016311	-0.606667	1.131390	0.022279	-0.636291	0.747141	-0.239187	-0.465187	0.858516	0.315304	-0.350029	0.589960	-0.049250				-0.301397	0.076049	-0.106419	-0.275612	0.070592	0.158475	-0.273226	0.069384	0.118436	0.440797	0.072473	-0.264566	0.464087	0.068366	-0.309351
6595	54.958333	-0.790393	0.630151	-0.049343	-0.758298	0.618012	0.195362	-0.769684	0.865056	-0.058029	-0.739543	0.885651	0.152751	-0.610618	1.194900	-0.089144	-0.602309	1.195278	0.015585	-0.607131	1.131313	0.021633	-0.636614	0.746821	-0.239325	-0.465319	0.859214	0.315108	-0.350040	0.590137	-0.049482				-0.301395	0.076059	-0.106429	-0.275613	0.070602	0.158477	-0.273230	0.069379	0.118428	0.440773	0.072467	-0.264555	0.464109	0.068363	-0.309375
6596	54.966667	-0.790573	0.630017	-0.049403	-0.758356	0.618012	0.195313	-0.769938	0.864796	-0.058242	-0.739792	0.885664	0.152468	-0.611537	1.194769	-0.089822	-0.602977	1.195346	0.014878	-0.607522	1.131226	0.020901	-0.636949	0.746500	-0.239450	-0.465472	0.859872	0.314911	-0.350185	0.590499	-0.049763				-0.301392	0.076059	-0.106429	-0.275610	0.070613	0.158482	-0.273228	0.069381	0.118419	0.440802	0.072482	-0.264564	0.464126	0.068364	-0.309401
6597	54.975000	-0.790713	0.629887	-0.049429	-0.758451	0.618034	0.195272	-0.770462	0.864588	-0.058484	-0.740047	0.885681	0.152187	-0.612394	1.194657	-0.090540	-0.603622	1.195410	0.014126	-0.608292	1.131466	0.020416	-0.637291	0.746178	-0.239581	-0.465655	0.860501	0.314711	-0.350180	0.590551	-0.049902				-0.301378	0.076081	-0.106422	-0.275603	0.070619	0.158485	-0.273227	0.069390	0.118427	0.440801	0.072483	-0.264552	0.464113	0.068372	-0.309365
6598	54.983333	-0.790862	0.629765	-0.049520	-0.758484	0.618030	0.195223	-0.770806	0.864348	-0.058714	-0.740307	0.885699	0.151907	-0.613260	1.194527	-0.091246	-0.604266	1.195483	0.013425	-0.608712	1.131395	0.019724	-0.637631	0.745848	-0.239703	-0.465864	0.861069	0.314513	-0.350103	0.590636	-0.050129				-0.301382	0.076069	-0.106414	-0.275603	0.070628	0.158490	-0.273227	0.069410	0.118438	0.440799	0.072492	-0.264542	0.464094	0.068379	-0.309335
6599	54.991667	-0.791000	0.629629	-0.049572	-0.758541	0.618042	0.195186	-0.771092	0.864089	-0.058921	-0.740570	0.885722	0.151624	-0.614109	1.194389	-0.091947	-0.604909	1.195546	0.012726	-0.609464	1.131581	0.019226	-0.637985	0.745514	-0.239808	-0.466124	0.861566	0.314266	-0.350187	0.590845	-0.050357				-0.301385	0.076069	-0.106400	-0.275600	0.070621	0.158487	-0.273226	0.069403	0.118438	0.440787	0.072486	-0.264529	0.464117	0.068371	-0.309351
6600	55.000000	-0.791129	0.629481	-0.049634	-0.758590	0.618052	0.195147	-0.771521	0.863878	-0.059160	-0.740839	0.885729	0.151331	-0.614952	1.194215	-0.092605	-0.605605	1.195572	0.012034	-0.609851	1.131465	0.018514	-0.638341	0.745163	-0.239910	-0.466420	0.862010	0.313998	-0.350268	0.591034	-0.050598				-0.301388	0.076071	-0.106404	-0.275604	0.070612	0.158489	-0.273223	0.069423	0.118437	0.440776	0.072475	-0.264523	0.464093	0.068376	-0.309328
6601	55.008333	-0.791282	0.629340	-0.049690	-0.758638	0.618071	0.195103	-0.771764	0.863608	-0.059397	-0.741086	0.885709	0.151006	-0.615767	1.194075	-0.093295	-0.606234	1.195578	0.011337	-0.610595	1.131639	0.018054	-0.638676	0.744820	-0.240018	-0.466750	0.862389	0.313708	-0.350228	0.591017	-0.050792				-0.301391	0.076079	-0.106405	-0.275607	0.070608	0.158483	-0.273227	0.069399	0.118442	0.440801	0.072488	-0.264539	0.464093	0.068375	-0.309332
6602	55.016667	-0.791386	0.629156	-0.049757	-0.758683	0.618091	0.195048	-0.772028	0.863341	-0.059629	-0.741355	0.885723	0.150697	-0.616614	1.193929	-0.093947	-0.606881	1.195622	0.010685	-0.611339	1.131838	0.017608	-0.639021	0.744471	-0.240137	-0.467127	0.862714	0.313388	-0.350319	0.591179	-0.051033				-0.301375	0.076087	-0.106436	-0.275599	0.070596	0.158472	-0.273224	0.069378	0.118436	0.440777	0.072471	-0.264541	0.464134	0.068362	-0.309394
6603	55.025000	-0.791527	0.629000	-0.049839	-0.758724	0.618121	0.194990	-0.772504	0.863157	-0.059901	-0.741660	0.885779	0.150408	-0.617449	1.193824	-0.094606	-0.607515	1.195603	0.010005	-0.611857	1.131788	0.016986	-0.639340	0.744120	-0.240269	-0.467553	0.862991	0.313059	-0.350342	0.591243	-0.051232				-0.301392	0.076058	-0.106437	-0.275594	0.070606	0.158468	-0.273222	0.069375	0.118414	0.440788	0.072474	-0.264556	0.464114	0.068364	-0.309377
6604	55.033333	-0.791685	0.628881	-0.049903	-0.758832	0.618175	0.194953	-0.772669	0.862863	-0.060126	-0.741918	0.885796	0.150092	-0.618274	1.193713	-0.095233	-0.608160	1.195571	0.009337	-0.612436	1.131800	0.016435	-0.639637	0.743786	-0.240411	-0.468010	0.863237	0.312715	-0.350229	0.591150	-0.051374				-0.301427	0.076032	-0.106400	-0.275588	0.070617	0.158466	-0.273220	0.069356	0.118417	0.440804	0.072479	-0.264569	0.464092	0.068373	-0.309352
6605	55.041667	-0.791842	0.628797	-0.049943	-0.758881	0.618211	0.194905	-0.773082	0.862676	-0.060362	-0.742145	0.885802	0.149760	-0.619007	1.193541	-0.095883	-0.608788	1.195583	0.008726	-0.612847	1.131693	0.015764	-0.639933	0.743444	-0.240579	-0.468506	0.863415	0.312341	-0.350382	0.591460	-0.051604				-0.301387	0.076074	-0.106455	-0.275587	0.070621	0.158466	-0.273220	0.069367	0.118420	0.440801	0.072488	-0.264569	0.464095	0.068378	-0.309350
6606	55.050000	-0.791949	0.628717	-0.049995	-0.758926	0.618243	0.194860	-0.773457	0.862483	-0.060587	-0.742400	0.885831	0.149453	-0.619774	1.193429	-0.096516	-0.609412	1.195543	0.008050	-0.613129	1.131482	0.015011	-0.640237	0.743101	-0.240757	-0.469022	0.863538	0.311947	-0.350265	0.591427	-0.051726				-0.301380	0.076086	-0.106461	-0.275584	0.070635	0.158484	-0.273216	0.069381	0.118428	0.440777	0.072484	-0.264546	0.464137	0.068378	-0.309393
6607	55.058333	-0.791904	0.628611	-0.049946	-0.758947	0.618265	0.194814	-0.773582	0.862194	-0.060796	-0.742625	0.885841	0.149143	-0.620614	1.193318	-0.097164	-0.609981	1.195503	0.007437	-0.613688	1.131500	0.014466	-0.640522	0.742761	-0.240922	-0.469588	0.863593	0.311510	-0.350430	0.591776	-0.051938				-0.301379	0.076091	-0.106462	-0.275580	0.070640	0.158483	-0.273206	0.069403	0.118432	0.440809	0.072498	-0.264549	0.464137	0.068381	-0.309392
6608	55.066667	-0.791993	0.628545	-0.049977	-0.759039	0.618299	0.194766	-0.774031	0.862000	-0.061030	-0.742801	0.885829	0.148804	-0.621333	1.193152	-0.097794	-0.610684	1.195514	0.006813	-0.614082	1.131365	0.013804	-0.640804	0.742413	-0.241094	-0.470187	0.863572	0.311052	-0.350461	0.591939	-0.052098				-0.301378	0.076092	-0.106461	-0.275579	0.070642	0.158481	-0.273200	0.069408	0.118437	0.440807	0.072499	-0.264542	0.464094	0.068383	-0.309333
6609	55.075000	-0.792075	0.628474	-0.050023	-0.759023	0.618297	0.194779	-0.774309	0.861776	-0.061228	-0.743030	0.885849	0.148526	-0.622148	1.192988	-0.098408	-0.611264	1.195430	0.006120	-0.614561	1.131336	0.013204	-0.641107	0.742062	-0.241256	-0.470851	0.863454	0.310545	-0.350498	0.592068	-0.052246				-0.301378	0.076095	-0.106466	-0.275580	0.070630	0.158479	-0.273207	0.069408	0.118439	0.440805	0.072502	-0.264545	0.464119	0.068379	-0.309366
6610	55.083333	-0.792162	0.628397	-0.050066	-0.758937	0.618276	0.194854	-0.774421	0.861467	-0.061424	-0.743220	0.885869	0.148239	-0.622832	1.192821	-0.099106	-0.611871	1.195369	0.005431	-0.615054	1.131305	0.012597	-0.641410	0.741700	-0.241414	-0.471556	0.863257	0.309985	-0.350518	0.592205	-0.052417				-0.301360	0.076114	-0.106479	-0.275580	0.070629	0.158478	-0.273215	0.069400	0.118430	0.440784	0.072487	-0.264535	0.464138	0.068371	-0.309393
6611	55.091667	-0.792239	0.628297	-0.050119	-0.758978	0.618303	0.194804	-0.774764	0.861268	-0.061626	-0.743386	0.885831	0.147932	-0.623549	1.192633	-0.099768	-0.612306	1.195272	0.004766	-0.615495	1.131212	0.011999	-0.641708	0.741354	-0.241555	-0.472322	0.862943	0.309372	-0.350543	0.592310	-0.052597				-0.301391	0.076080	-0.106461	-0.275575	0.070628	0.158466	-0.273213	0.069383	0.118425	0.440804	0.072496	-0.264552	0.464093	0.068375	-0.309347
6612	55.100000	-0.792313	0.628204	-0.050177	-0.759034	0.618333	0.194732	-0.775133	0.861080	-0.061815	-0.743515	0.885808	0.147625	-0.624209	1.192426	-0.100489	-0.612861	1.195149	0.004010	-0.616042	1.131234	0.011453	-0.642011	0.741017	-0.241687	-0.473146	0.862524	0.308714	-0.350571	0.592411	-0.052791				-0.301355	0.076111	-0.106496	-0.275574	0.070631	0.158463	-0.273216	0.069369	0.118412	0.440804	0.072496	-0.264565	0.464134	0.068369	-0.309404
6613	55.108333	-0.792316	0.627983	-0.050169	-0.759104	0.618375	0.194639	-0.775396	0.860853	-0.062020	-0.743708	0.885826	0.147385	-0.624857	1.192173	-0.101157	-0.613392	1.195052	0.003322	-0.616343	1.131043	0.010726	-0.642313	0.740679	-0.241823	-0.474044	0.862003	0.307994	-0.350590	0.592476	-0.052968				-0.301372	0.076081	-0.106495	-0.275569	0.070635	0.158463	-0.273213	0.069364	0.118397	0.440800	0.072490	-0.264569	0.464114	0.068373	-0.309383
6614	55.116667	-0.792518	0.627985	-0.050293	-0.759169	0.618420	0.194549	-0.775639	0.860622	-0.062213	-0.743849	0.885829	0.147133	-0.625464	1.191912	-0.101880	-0.613911	1.194914	0.002583	-0.616592	1.130808	0.009948	-0.642608	0.740359	-0.241940	-0.475018	0.861409	0.307247	-0.350608	0.592547	-0.053126				-0.301368	0.076082	-0.106509	-0.275566	0.070637	0.158464	-0.273206	0.069364	0.118401	0.440805	0.072485	-0.264565	0.464138	0.068367	-0.309403
6615	55.125000	-0.792608	0.627897	-0.050329	-0.759174	0.618464	0.194562	-0.775867	0.860418	-0.062383	-0.743975	0.885825	0.146881	-0.626063	1.191625	-0.102603	-0.614366	1.194758	0.001842	-0.616886	1.130689	0.009303	-0.642892	0.740058	-0.242056	-0.476056	0.860743	0.306481	-0.350620	0.592626	-0.053281				-0.301362	0.076100	-0.106502	-0.275562	0.070646	0.158476	-0.273206	0.069378	0.118414	0.440804	0.072488	-0.264560	0.464094	0.068378	-0.309349
6616	55.133333	-0.792697	0.627818	-0.050361	-0.759180	0.618512	0.194581	-0.776106	0.860211	-0.062530	-0.744104	0.885829	0.146638	-0.626614	1.191230	-0.103373	-0.614819	1.194602	0.001071	-0.617130	1.130494	0.008636	-0.643186	0.739746	-0.242194	-0.477152	0.860033	0.305690	-0.350500	0.592556	-0.053399				-0.301360	0.076101	-0.106519	-0.275558	0.070641	0.158483	-0.273202	0.069388	0.118428	0.440803	0.072492	-0.264556	0.464101	0.068382	-0.309346
6617	55.141667	-0.792816	0.627783	-0.050370	-0.759200	0.618570	0.194549	-0.776164	0.859965	-0.062661	-0.744222	0.885836	0.146403	-0.627170	1.190749	-0.104104	-0.615220	1.194317	0.000274	-0.617313	1.130238	0.007943	-0.643466	0.739445	-0.242318	-0.478282	0.859287	0.304910	-0.350574	0.592744	-0.053577				-0.301332	0.076133	-0.106527	-0.275552	0.070653	0.158485	-0.273196	0.069388	0.118442	0.440781	0.072486	-0.264540	0.464120	0.068376	-0.309370
6618	55.150000	-0.792880	0.627708	-0.050394	-0.759221	0.618626	0.194516	-0.776515	0.859830	-0.062792	-0.744336	0.885856	0.146171	-0.627649	1.190180	-0.104792	-0.615653	1.193999	-0.000504	-0.617486	1.129932	0.007310	-0.643748	0.739140	-0.242430	-0.479443	0.858514	0.304120	-0.350648	0.592953	-0.053769				-0.301354	0.076113	-0.106525	-0.275554	0.070654	0.158485	-0.273190	0.069403	0.118435	0.440806	0.072508	-0.264557	0.464137	0.068378	-0.309400
6619	55.158333	-0.792982	0.627676	-0.050416	-0.759244	0.618683	0.194471	-0.776665	0.859626	-0.062914	-0.744435	0.885868	0.145932	-0.628189	1.189557	-0.105604	-0.616049	1.193601	-0.001320	-0.617554	1.129545	0.006569	-0.644027	0.738836	-0.242568	-0.480613	0.857724	0.303336	-0.350672	0.593081	-0.053936				-0.301339	0.076134	-0.106536	-0.275556	0.070661	0.158473	-0.273188	0.069399	0.118435	0.440808	0.072502	-0.264556	0.464098	0.068388	-0.309353
6620	55.166667	-0.793061	0.627617	-0.050425	-0.759266	0.618733	0.194425	-0.776680	0.859377	-0.063007	-0.744384	0.885845	0.145660	-0.628732	1.188889	-0.106439	-0.616407	1.193161	-0.002215	-0.617603	1.129145	0.005793	-0.644323	0.738505	-0.242709	-0.481800	0.856909	0.302556	-0.350668	0.593232	-0.054122				-0.301330	0.076150	-0.106545	-0.275553	0.070661	0.158465	-0.273199	0.069388	0.118424	0.440804	0.072511	-0.264568	0.464112	0.068405	-0.309359
6621	55.175000	-0.793120	0.627553	-0.050472	-0.759281	0.618776	0.194375	-0.776813	0.859201	-0.063110	-0.744688	0.885965	0.145541	-0.629264	1.188270	-0.107296	-0.616783	1.192746	-0.003105	-0.617665	1.128741	0.004996	-0.644622	0.738158	-0.242839	-0.482977	0.856085	0.301778	-0.350665	0.593370	-0.054280				-0.301330	0.076133	-0.106553	-0.275556	0.070661	0.158454	-0.273194	0.069388	0.118413	0.440806	0.072506	-0.264571	0.464119	0.068382	-0.309390
6622	55.183333	-0.793167	0.627488	-0.050531	-0.759304	0.618815	0.194317	-0.776928	0.859040	-0.063187	-0.744789	0.886033	0.145368	-0.629829	1.187645	-0.108148	-0.617146	1.192353	-0.004015	-0.617731	1.128367	0.004191	-0.644930	0.737606	-0.242801	-0.484149	0.855269	0.300991	-0.350661	0.593516	-0.054437				-0.301355	0.076105	-0.106533	-0.275554	0.070670	0.158447	-0.273203	0.069377	0.118401	0.440810	0.072502	-0.264577	0.464098	0.068386	-0.309363
6623	55.191667	-0.793187	0.627451	-0.050593	-0.759336	0.618854	0.194240	-0.777017	0.858883	-0.063244	-0.744843	0.886086	0.145182	-0.630356	1.186992	-0.109084	-0.617435	1.192004	-0.004958	-0.617806	1.128035	0.003435	-0.645245	0.737219	-0.242898	-0.485308	0.854436	0.300180	-0.350637	0.593671	-0.054591				-0.301314	0.076141	-0.106568	-0.275562	0.070667	0.158458	-0.273208	0.069383	0.118401	0.440806	0.072499	-0.264578	0.464099	0.068382	-0.309361
6624	55.200000	-0.793178	0.627327	-0.050626	-0.759389	0.618903	0.194162	-0.777094	0.858732	-0.063282	-0.744934	0.886189	0.145053	-0.630893	1.186275	-0.109959	-0.617688	1.191705	-0.005921	-0.617836	1.127784	0.002709	-0.645574	0.736805	-0.242996	-0.486455	0.853633	0.299342	-0.350594	0.593828	-0.054749				-0.301331	0.076114	-0.106569	-0.275566	0.070663	0.158478	-0.273203	0.069398	0.118401	0.440783	0.072486	-0.264555	0.464135	0.068380	-0.309411
6625	55.208333	-0.793205	0.627402	-0.050779	-0.759439	0.618949	0.194069	-0.777149	0.858562	-0.063305	-0.744844	0.886242	0.144843	-0.631497	1.185588	-0.110839	-0.617929	1.191497	-0.006868	-0.617835	1.127618	0.002037	-0.645897	0.736376	-0.243066	-0.487580	0.852829	0.298481	-0.350537	0.593988	-0.054901				-0.301336	0.076109	-0.106566	-0.275565	0.070668	0.158489	-0.273205	0.069408	0.118421	0.440808	0.072495	-0.264568	0.464137	0.068378	-0.309405
6626	55.216667	-0.793197	0.627464	-0.050895	-0.759526	0.619006	0.194003	-0.777209	0.858386	-0.063311	-0.744743	0.886303	0.144634	-0.632097	1.184940	-0.111725	-0.618124	1.191328	-0.007835	-0.617617	1.127406	0.001201	-0.646203	0.736137	-0.243294	-0.488669	0.852031	0.297609	-0.350467	0.594142	-0.055043				-0.301325	0.076115	-0.106583	-0.275566	0.070671	0.158502	-0.273207	0.069418	0.118438	0.440805	0.072495	-0.264567	0.464090	0.068383	-0.309358
6627	55.225000	-0.793141	0.627510	-0.050937	-0.759595	0.619051	0.193921	-0.777261	0.858228	-0.063277	-0.744756	0.886452	0.144490	-0.632652	1.184210	-0.112591	-0.618244	1.191225	-0.008780	-0.617642	1.127401	0.000668	-0.646503	0.735679	-0.243337	-0.489724	0.851234	0.296724	-0.350367	0.594303	-0.055179				-0.301320	0.076117	-0.106586	-0.275571	0.070668	0.158510	-0.273211	0.069422	0.118457	0.440793	0.072492	-0.264555	0.464098	0.068383	-0.309354
6628	55.233333	-0.793157	0.627642	-0.051041	-0.759664	0.619094	0.193843	-0.777297	0.858056	-0.063238	-0.744757	0.886613	0.144344	-0.633197	1.183488	-0.113440	-0.618355	1.191155	-0.009719	-0.617670	1.127433	0.000155	-0.646783	0.735228	-0.243371	-0.490738	0.850431	0.295844	-0.350228	0.594490	-0.055328				-0.301294	0.076152	-0.106597	-0.275571	0.070672	0.158522	-0.273207	0.069438	0.118468	0.440780	0.072496	-0.264552	0.464141	0.068375	-0.309410
6629	55.241667	-0.793146	0.627746	-0.051095	-0.759725	0.619135	0.193783	-0.777323	0.857879	-0.063206	-0.745152	0.886959	0.144424	-0.633763	1.182856	-0.114287	-0.618444	1.191114	-0.010671	-0.617597	1.127453	-0.000437	-0.647062	0.734661	-0.243284	-0.491685	0.849628	0.294969	-0.350103	0.594667	-0.055435				-0.301303	0.076138	-0.106589	-0.275579	0.070665	0.158530	-0.273209	0.069437	0.118476	0.440793	0.072503	-0.264559	0.464135	0.068377	-0.309410
6630	55.250000	-0.793152	0.627842	-0.051119	-0.759799	0.619189	0.193745	-0.777348	0.857695	-0.063174	-0.744730	0.887061	0.144078	-0.634316	1.182253	-0.115115	-0.618478	1.191065	-0.011629	-0.617536	1.127481	-0.001002	-0.647311	0.734275	-0.243356	-0.492576	0.848811	0.294130	-0.349946	0.594863	-0.055557				-0.301292	0.076154	-0.106586	-0.275575	0.070674	0.158538	-0.273207	0.069441	0.118478	0.440805	0.072507	-0.264564	0.464097	0.068380	-0.309355
6631	55.258333	-0.793157	0.627869	-0.051146	-0.759830	0.619231	0.193714	-0.777366	0.857512	-0.063164	-0.744671	0.887273	0.143917	-0.634856	1.181680	-0.115922	-0.618484	1.191057	-0.012548	-0.617416	1.127512	-0.001619	-0.647553	0.733674	-0.243227	-0.493405	0.847976	0.293294	-0.349772	0.595066	-0.055668				-0.301290	0.076155	-0.106581	-0.275587	0.070668	0.158548	-0.273211	0.069442	0.118490	0.440808	0.072506	-0.264563	0.464121	0.068377	-0.309379
6632	55.266667	-0.793166	0.627901	-0.051161	-0.759856	0.619276	0.193701	-0.777377	0.857348	-0.063143	-0.744805	0.887600	0.143867	-0.635361	1.181089	-0.116711	-0.618412	1.191018	-0.013498	-0.617282	1.127530	-0.002249	-0.647791	0.733053	-0.243073	-0.494167	0.847113	0.292457	-0.349596	0.595263	-0.055770				-0.301287	0.076160	-0.106575	-0.275587	0.070679	0.158565	-0.273213	0.069451	0.118508	0.440779	0.072494	-0.264553	0.464141	0.068377	-0.309405
6633	55.275000	-0.793202	0.627855	-0.051128	-0.759882	0.619328	0.193711	-0.777346	0.857232	-0.063145	-0.744303	0.887628	0.143462	-0.635805	1.180532	-0.117515	-0.618336	1.190975	-0.014398	-0.617129	1.127527	-0.002859	-0.648019	0.732541	-0.242967	-0.494847	0.846249	0.291612	-0.349425	0.595452	-0.055853				-0.301298	0.076140	-0.106561	-0.275589	0.070680	0.158590	-0.273205	0.069467	0.118521	0.440810	0.072502	-0.264566	0.464120	0.068378	-0.309379
6634	55.283333	-0.793228	0.627793	-0.051118	-0.759874	0.619368	0.193718	-0.777332	0.857117	-0.063140	-0.744505	0.888068	0.143544	-0.636234	1.179996	-0.118331	-0.618246	1.190871	-0.015320	-0.616947	1.127497	-0.003457	-0.648240	0.732024	-0.242854	-0.495458	0.845378	0.290740	-0.349248	0.595650	-0.055939				-0.301280	0.076148	-0.106562	-0.275595	0.070675	0.158615	-0.273206	0.069489	0.118537	0.440813	0.072496	-0.264560	0.464100	0.068377	-0.309354
6635	55.291667	-0.793188	0.627697	-0.051033	-0.759919	0.619450	0.193765	-0.777291	0.857033	-0.063156	-0.744376	0.888365	0.143458	-0.636596	1.179435	-0.119007	-0.618130	1.190785	-0.016125	-0.616619	1.127395	-0.004131	-0.648450	0.731511	-0.242727	-0.495972	0.844540	0.289839	-0.349087	0.595830	-0.055993				-0.301299	0.076131	-0.106540	-0.275594	0.070679	0.158626	-0.273208	0.069506	0.118560	0.440807	0.072503	-0.264569	0.464121	0.068384	-0.309386
6636	55.300000	-0.793236	0.627611	-0.050988	-0.759880	0.619494	0.193757	-0.777248	0.856964	-0.063166	-0.744209	0.888642	0.143334	-0.636939	1.178927	-0.119646	-0.617967	1.190685	-0.016909	-0.616240	1.127264	-0.004793	-0.648646	0.731009	-0.242591	-0.496403	0.843726	0.288920	-0.348920	0.596008	-0.056031				-0.301281	0.076150	-0.106543	-0.275591	0.070683	0.158650	-0.273210	0.069519	0.118585	0.440787	0.072497	-0.264557	0.464140	0.068378	-0.309409
6637	55.308333	-0.793303	0.627618	-0.050936	-0.759898	0.619565	0.193792	-0.777190	0.856896	-0.063200	-0.744037	0.888925	0.143218	-0.637288	1.178429	-0.120202	-0.617748	1.190590	-0.017629	-0.616007	1.127239	-0.005214	-0.648806	0.730538	-0.242450	-0.496742	0.842946	0.287957	-0.348772	0.596179	-0.056049				-0.301287	0.076132	-0.106521	-0.275595	0.070676	0.158662	-0.273205	0.069534	0.118598	0.440797	0.072508	-0.264561	0.464140	0.068383	-0.309412
6638	55.316667	-0.793471	0.627693	-0.050994	-0.759870	0.619628	0.193800	-0.777117	0.856824	-0.063245	-0.743990	0.889239	0.143172	-0.637565	1.177974	-0.120769	-0.617481	1.190485	-0.018293	-0.615763	1.127214	-0.005582	-0.648939	0.730249	-0.242490	-0.496976	0.842214	0.286982	-0.348624	0.596329	-0.056045				-0.301273	0.076156	-0.106513	-0.275598	0.070671	0.158678	-0.273212	0.069553	0.118613	0.440812	0.072512	-0.264564	0.464143	0.068382	-0.309413
6639	55.325000	-0.793362	0.627585	-0.050938	-0.759866	0.619708	0.193806	-0.777056	0.856771	-0.063309	-0.743640	0.889508	0.142956	-0.637989	1.177596	-0.121158	-0.617196	1.190373	-0.018951	-0.615451	1.127212	-0.005915	-0.649061	0.729798	-0.242356	-0.497043	0.841525	0.285962	-0.348484	0.596464	-0.056011				-0.301290	0.076141	-0.106484	-0.275601	0.070673	0.158696	-0.273218	0.069554	0.118623	0.440796	0.072510	-0.264557	0.464123	0.068386	-0.309383
6640	55.333333	-0.793366	0.627587	-0.050966	-0.759873	0.619795	0.193809	-0.776945	0.856696	-0.063408	-0.743459	0.889766	0.142802	-0.638215	1.177220	-0.121650	-0.616877	1.190305	-0.019513	-0.614857	1.126998	-0.006579	-0.649148	0.729376	-0.242246	-0.496973	0.840869	0.284913	-0.348348	0.596584	-0.055956				-0.301279	0.076154	-0.106471	-0.275603	0.070668	0.158716	-0.273217	0.069554	0.118638	0.440783	0.072499	-0.264546	0.464099	0.068389	-0.309358
6641	55.341667	-0.793500	0.627707	-0.051074	-0.759926	0.619922	0.193812	-0.776861	0.856656	-0.063505	-0.743200	0.889978	0.142568	-0.638332	1.176795	-0.122037	-0.616498	1.190222	-0.020085	-0.614798	1.127224	-0.006540	-0.649182	0.728982	-0.242144	-0.496696	0.840273	0.283842	-0.348228	0.596690	-0.055868				-0.301283	0.076153	-0.106460	-0.275607	0.070670	0.158731	-0.273221	0.069563	0.118646	0.440811	0.072502	-0.264561	0.464120	0.068379	-0.309380
6642	55.350000	-0.793502	0.627712	-0.051125	-0.759935	0.620043	0.193779	-0.776773	0.856627	-0.063622	-0.743046	0.890222	0.142412	-0.638424	1.176436	-0.122442	-0.616219	1.190169	-0.020606	-0.614445	1.127233	-0.006873	-0.649189	0.728607	-0.242069	-0.496250	0.839700	0.282717	-0.348115	0.596797	-0.055758				-0.301281	0.076142	-0.106443	-0.275613	0.070669	0.158759	-0.273219	0.069577	0.118662	0.440812	0.072509	-0.264566	0.464102	0.068381	-0.309355
6643	55.358333	-0.793483	0.627723	-0.051206	-0.759936	0.620171	0.193712	-0.776653	0.856590	-0.063779	-0.742889	0.890477	0.142257	-0.638553	1.176067	-0.122755	-0.615861	1.190094	-0.021114	-0.614073	1.127208	-0.007218	-0.649183	0.728258	-0.242035	-0.495588	0.839203	0.281548	-0.347988	0.596918	-0.055616				-0.301302	0.076124	-0.106418	-0.275616	0.070672	0.158788	-0.273223	0.069597	0.118690	0.440783	0.072494	-0.264552	0.464143	0.068377	-0.309405
6644	55.366667	-0.793458	0.627713	-0.051300	-0.759923	0.620283	0.193619	-0.776534	0.856577	-0.063944	-0.742684	0.890684	0.142058	-0.638626	1.175736	-0.123089	-0.615582	1.190065	-0.021537	-0.613717	1.127186	-0.007544	-0.649156	0.727933	-0.242046	-0.494747	0.838736	0.280313	-0.347895	0.597033	-0.055475				-0.301306	0.076105	-0.106415	-0.275619	0.070670	0.158813	-0.273221	0.069618	0.118719	0.440811	0.072508	-0.264566	0.464141	0.068376	-0.309406
6645	55.375000	-0.793466	0.627735	-0.051395	-0.760009	0.620427	0.193542	-0.776437	0.856603	-0.064105	-0.742429	0.890845	0.141834	-0.638713	1.175490	-0.123437	-0.615222	1.189999	-0.022016	-0.613273	1.127098	-0.007963	-0.649102	0.727643	-0.242071	-0.493699	0.838332	0.279002	-0.347815	0.597138	-0.055332				-0.301281	0.076140	-0.106417	-0.275618	0.070673	0.158828	-0.273212	0.069633	0.118753	0.440799	0.072506	-0.264562	0.464104	0.068387	-0.309360
6646	55.383333	-0.793431	0.627726	-0.051525	-0.760025	0.620532	0.193431	-0.776273	0.856618	-0.064292	-0.742182	0.891016	0.141640	-0.638722	1.175247	-0.123706	-0.614970	1.189988	-0.022458	-0.613024	1.127181	-0.008223	-0.649013	0.727387	-0.242124	-0.492471	0.837923	0.277618	-0.347740	0.597221	-0.055203				-0.301280	0.076144	-0.106397	-0.275621	0.070672	0.158849	-0.273220	0.069643	0.118776	0.440812	0.072515	-0.264564	0.464104	0.068390	-0.309358
6647	55.391667	-0.793348	0.627719	-0.051620	-0.760049	0.620645	0.193313	-0.776124	0.856652	-0.064480	-0.741924	0.891186	0.141460	-0.638735	1.175051	-0.124019	-0.614641	1.189956	-0.022915	-0.612692	1.127189	-0.008573	-0.648926	0.727168	-0.242220	-0.491053	0.837557	0.276178	-0.347662	0.597297	-0.055115				-0.301309	0.076107	-0.106368	-0.275621	0.070670	0.158857	-0.273215	0.069654	0.118775	0.440816	0.072514	-0.264565	0.464125	0.068389	-0.309390
6648	55.400000	-0.793380	0.627785	-0.051780	-0.760007	0.620741	0.193162	-0.775980	0.856702	-0.064646	-0.741640	0.891351	0.141292	-0.638765	1.174973	-0.124339	-0.614259	1.189935	-0.023376	-0.612390	1.127220	-0.008915	-0.648812	0.726983	-0.242354	-0.489497	0.837186	0.274678	-0.347594	0.597355	-0.055057				-0.301321	0.076110	-0.106324	-0.275619	0.070660	0.158865	-0.273223	0.069660	0.118784	0.440814	0.072512	-0.264564	0.464108	0.068390	-0.309362
6649	55.408333	-0.793360	0.627809	-0.051924	-0.760060	0.620881	0.193052	-0.775815	0.856764	-0.064817	-0.741288	0.891518	0.141132	-0.638796	1.174913	-0.124683	-0.614002	1.189999	-0.023755	-0.612099	1.127286	-0.009265	-0.648694	0.726854	-0.242505	-0.487822	0.836850	0.273130	-0.347536	0.597395	-0.055050				-0.301284	0.076134	-0.106348	-0.275621	0.070671	0.158884	-0.273215	0.069656	0.118796	0.440812	0.072512	-0.264568	0.464108	0.068388	-0.309358
6650	55.416667	-0.793209	0.627727	-0.051981	-0.760003	0.620987	0.192899	-0.775652	0.856846	-0.064963	-0.740936	0.891664	0.141006	-0.638741	1.174847	-0.124987	-0.613666	1.190045	-0.024197	-0.611811	1.127355	-0.009587	-0.648575	0.726642	-0.242506	-0.486029	0.836521	0.271542	-0.347487	0.597414	-0.055076				-0.301279	0.076130	-0.106340	-0.275590	0.070734	0.159049	-0.273227	0.069672	0.118802	0.440785	0.072493	-0.264556	0.464144	0.068379	-0.309407
6651	55.425000	-0.793226	0.627805	-0.052140	-0.759941	0.621111	0.192770	-0.775457	0.856926	-0.065095	-0.740538	0.891794	0.140891	-0.638727	1.174798	-0.125257	-0.613355	1.190119	-0.024515	-0.611510	1.127428	-0.009883	-0.648445	0.726591	-0.242699	-0.484114	0.836242	0.269923	-0.347455	0.597413	-0.055157				-0.301308	0.076108	-0.106299	-0.275593	0.070743	0.159067	-0.273223	0.069679	0.118811	0.440813	0.072500	-0.264567	0.464144	0.068380	-0.309407
6652	55.433333	-0.793128	0.627807	-0.052200	-0.759947	0.621282	0.192668	-0.775254	0.857051	-0.065194	-0.740112	0.891939	0.140792	-0.638678	1.174742	-0.125492	-0.613076	1.190193	-0.024782	-0.611192	1.127484	-0.010126	-0.648324	0.726577	-0.242904	-0.482085	0.836013	0.268278	-0.347463	0.597373	-0.055234				-0.301322	0.076092	-0.106286	-0.275597	0.070737	0.159087	-0.273225	0.069680	0.118834	0.440810	0.072502	-0.264573	0.464144	0.068381	-0.309408
6653	55.441667	-0.793113	0.627857	-0.052353	-0.759811	0.621405	0.192545	-0.775066	0.857176	-0.065280	-0.739720	0.892098	0.140762	-0.638635	1.174637	-0.125695	-0.612708	1.190175	-0.025107	-0.610812	1.127489	-0.010397	-0.648210	0.726740	-0.243292	-0.479926	0.835874	0.266601	-0.347430	0.597359	-0.055413				-0.301323	0.076086	-0.106268	-0.275634	0.070672	0.158951	-0.273224	0.069685	0.118851	0.440809	0.072503	-0.264570	0.464101	0.068382	-0.309361
6654	55.450000	-0.792978	0.627835	-0.052420	-0.759699	0.621549	0.192442	-0.774843	0.857303	-0.065387	-0.739297	0.892242	0.140737	-0.638546	1.174532	-0.125840	-0.612413	1.190166	-0.025300	-0.610432	1.127478	-0.010588	-0.648115	0.726794	-0.243498	-0.477669	0.835833	0.264913	-0.347429	0.597288	-0.055583				-0.301322	0.076085	-0.106258	-0.275603	0.070734	0.159100	-0.273228	0.069704	0.118855	0.440783	0.072499	-0.264559	0.464145	0.068374	-0.309414
6655	55.458333	-0.792924	0.627882	-0.052503	-0.759500	0.621655	0.192300	-0.774629	0.857451	-0.065465	-0.738696	0.892427	0.140689	-0.638456	1.174425	-0.125950	-0.612023	1.190064	-0.025535	-0.609996	1.127408	-0.010780	-0.648026	0.726869	-0.243696	-0.475298	0.835883	0.263241	-0.347439	0.597191	-0.055776				-0.301300	0.076100	-0.106261	-0.275598	0.070732	0.159103	-0.273229	0.069703	0.118863	0.440812	0.072515	-0.264567	0.464142	0.068385	-0.309414
6656	55.466667	-0.792849	0.627988	-0.052629	-0.759388	0.621863	0.192254	-0.774422	0.857631	-0.065524	-0.738146	0.892564	0.140670	-0.638350	1.174332	-0.125993	-0.611694	1.190005	-0.025644	-0.609711	1.127367	-0.010807	-0.647940	0.726942	-0.243902	-0.472879	0.835981	0.261554	-0.347446	0.597100	-0.056001				-0.301326	0.076093	-0.106227	-0.275642	0.070666	0.158951	-0.273223	0.069705	0.118863	0.440807	0.072520	-0.264564	0.464104	0.068388	-0.309358
6657	55.475000	-0.792800	0.628031	-0.052700	-0.759239	0.622047	0.192173	-0.774228	0.857806	-0.065560	-0.737574	0.892692	0.140675	-0.638248	1.174259	-0.126025	-0.611255	1.189865	-0.025791	-0.609130	1.127232	-0.011013	-0.647861	0.727042	-0.244085	-0.470406	0.836069	0.259822	-0.347468	0.596951	-0.056215				-0.301305	0.076103	-0.106246	-0.275609	0.070695	0.159012	-0.273220	0.069692	0.118844	0.440796	0.072506	-0.264561	0.464122	0.068385	-0.309385
6658	55.483333	-0.792760	0.628103	-0.052788	-0.759076	0.622239	0.192103	-0.773989	0.857950	-0.065622	-0.737114	0.892816	0.140764	-0.638133	1.174190	-0.126057	-0.610865	1.189793	-0.025820	-0.608518	1.127097	-0.011243	-0.647785	0.727131	-0.244286	-0.467925	0.836136	0.258064	-0.347469	0.596817	-0.056443				-0.301305	0.076088	-0.106251	-0.275582	0.070716	0.159078	-0.273211	0.069678	0.118821	0.440787	0.072494	-0.264555	0.464140	0.068382	-0.309414
6659	55.491667	-0.792632	0.628138	-0.052838	-0.758803	0.622379	0.192003	-0.773782	0.858137	-0.065595	-0.736390	0.892981	0.140791	-0.637971	1.174131	-0.126111	-0.610446	1.189704	-0.025940	-0.608154	1.127063	-0.011293	-0.647735	0.727117	-0.244293	-0.465441	0.836127	0.256183	-0.347461	0.596674	-0.056675				-0.301328	0.076078	-0.106252	-0.275577	0.070723	0.159073	-0.273216	0.069651	0.118819	0.440812	0.072506	-0.264573	0.464121	0.068381	-0.309388
6660	55.500000	-0.792549	0.628203	-0.052864	-0.758621	0.622593	0.191996	-0.773572	0.858325	-0.065536	-0.735743	0.893101	0.140869	-0.637801	1.174072	-0.126160	-0.609996	1.189598	-0.026146	-0.607605	1.126963	-0.011477	-0.647677	0.727321	-0.244632	-0.462985	0.836067	0.254219	-0.347449	0.596531	-0.056931				-0.301300	0.076096	-0.106278	-0.275617	0.070658	0.158929	-0.273206	0.069645	0.118816	0.440814	0.072500	-0.264578	0.464110	0.068383	-0.309364
6661	55.508333	-0.792457	0.628263	-0.052873	-0.758389	0.622785	0.191985	-0.773371	0.858496	-0.065462	-0.735093	0.893255	0.140997	-0.637610	1.174000	-0.126202	-0.609707	1.189590	-0.026100	-0.607135	1.126864	-0.011618	-0.647631	0.727410	-0.244782	-0.460560	0.835959	0.252162	-0.347423	0.596390	-0.057186				-0.301352	0.076041	-0.106242	-0.275593	0.070687	0.158999	-0.273203	0.069634	0.118812	0.440800	0.072497	-0.264570	0.464127	0.068380	-0.309389
6662	55.516667	-0.792395	0.628360	-0.052837	-0.758146	0.622987	0.191992	-0.773185	0.858687	-0.065320	-0.734499	0.893391	0.141177	-0.637387	1.173918	-0.126281	-0.609291	1.189502	-0.026226	-0.606666	1.126797	-0.011731	-0.647606	0.727493	-0.244915	-0.458145	0.835853	0.250061	-0.347390	0.596268	-0.057440				-0.301354	0.076036	-0.106244	-0.275600	0.070648	0.158909	-0.273201	0.069631	0.118802	0.440790	0.072496	-0.264562	0.464109	0.068383	-0.309360
6663	55.525000	-0.792320	0.628432	-0.052811	-0.757848	0.623196	0.191991	-0.772980	0.858862	-0.065163	-0.733739	0.893570	0.141326	-0.637196	1.173836	-0.126318	-0.608889	1.189389	-0.026418	-0.606207	1.126703	-0.011846	-0.647606	0.727573	-0.245023	-0.455707	0.835806	0.247945	-0.347350	0.596167	-0.057710				-0.301339	0.076071	-0.106264	-0.275587	0.070675	0.158970	-0.273201	0.069608	0.118799	0.440815	0.072511	-0.264568	0.464148	0.068385	-0.309411
6664	55.533333	-0.792277	0.628507	-0.052746	-0.757554	0.623410	0.192006	-0.772777	0.859016	-0.064993	-0.732944	0.893761	0.141481	-0.637007	1.173752	-0.126356	-0.608546	1.189346	-0.026434	-0.605748	1.126628	-0.011967	-0.647638	0.727641	-0.245112	-0.453224	0.835817	0.245865	-0.347314	0.596059	-0.058018				-0.301369	0.076053	-0.106263	-0.275601	0.070643	0.158870	-0.273201	0.069589	0.118779	0.440818	0.072509	-0.264561	0.464108	0.068390	-0.309357
6665	55.541667	-0.792186	0.628540	-0.052703	-0.757265	0.623630	0.192034	-0.772566	0.859164	-0.064797	-0.732221	0.893930	0.141683	-0.636764	1.173640	-0.126383	-0.608105	1.189218	-0.026618	-0.605301	1.126544	-0.012093	-0.647700	0.727707	-0.245181	-0.450698	0.835896	0.243830	-0.347139	0.595778	-0.058314				-0.301367	0.076060	-0.106288	-0.275577	0.070668	0.158913	-0.273201	0.069563	0.118747	0.440801	0.072507	-0.264552	0.464123	0.068384	-0.309381
6666	55.550000	-0.792025	0.628489	-0.052563	-0.757009	0.623869	0.192077	-0.772386	0.859314	-0.064572	-0.731442	0.894064	0.141857	-0.636524	1.173552	-0.126480	-0.607824	1.189173	-0.026669	-0.604860	1.126450	-0.012224	-0.647788	0.727759	-0.245230	-0.448148	0.836031	0.241855	-0.347217	0.595845	-0.058711				-0.301384	0.076052	-0.106292	-0.275599	0.070631	0.158802	-0.273208	0.069536	0.118710	0.440816	0.072509	-0.264556	0.464143	0.068379	-0.309411
6667	55.558333	-0.792081	0.628611	-0.052576	-0.756714	0.624097	0.192112	-0.772179	0.859454	-0.064378	-0.730598	0.894180	0.142025	-0.636267	1.173426	-0.126591	-0.607427	1.189034	-0.026854	-0.604504	1.126369	-0.012291	-0.647904	0.727809	-0.245271	-0.445597	0.836184	0.239957	-0.347188	0.595743	-0.059092				-0.301387	0.076063	-0.106321	-0.275592	0.070629	0.158770	-0.273208	0.069511	0.118673	0.440810	0.072504	-0.264561	0.464125	0.068381	-0.309383
6668	55.566667	-0.792030	0.628630	-0.052518	-0.756379	0.624314	0.192136	-0.771977	0.859604	-0.064184	-0.729745	0.894266	0.142177	-0.635988	1.173278	-0.126753	-0.607156	1.188976	-0.026857	-0.604153	1.126287	-0.012359	-0.648024	0.727855	-0.245296	-0.443082	0.836359	0.238139	-0.347179	0.595623	-0.059501				-0.301374	0.076064	-0.106359	-0.275590	0.070623	0.158741	-0.273202	0.069491	0.118640	0.440810	0.072504	-0.264570	0.464103	0.068383	-0.309362
6669	55.575000	-0.791918	0.628597	-0.052414	-0.756069	0.624541	0.192177	-0.771752	0.859758	-0.063996	-0.728954	0.894399	0.142394	-0.635693	1.173107	-0.126842	-0.606785	1.188855	-0.027005	-0.603581	1.126139	-0.012581	-0.648177	0.727912	-0.245306	-0.440607	0.836497	0.236374	-0.347065	0.595432	-0.059884				-0.301389	0.076054	-0.106355	-0.275584	0.070626	0.158729	-0.273203	0.069462	0.118618	0.440812	0.072505	-0.264575	0.464142	0.068381	-0.309414
6670	55.583333	-0.791853	0.628664	-0.052378	-0.755768	0.624779	0.192233	-0.771562	0.859949	-0.063774	-0.728148	0.894532	0.142612	-0.635377	1.172944	-0.126955	-0.606271	1.188637	-0.027338	-0.603014	1.126000	-0.012801	-0.648317	0.727977	-0.245317	-0.438187	0.836603	0.234631	-0.346959	0.595239	-0.060258				-0.301409	0.076047	-0.106345	-0.275590	0.070619	0.158716	-0.273199	0.069455	0.118599	0.440811	0.072505	-0.264579	0.464105	0.068387	-0.309365
6671	55.591667	-0.791808	0.628726	-0.052293	-0.755448	0.625020	0.192281	-0.771379	0.860182	-0.063513	-0.727298	0.894695	0.142825	-0.635043	1.172798	-0.127112	-0.605920	1.188555	-0.027446	-0.602632	1.125931	-0.012875	-0.648456	0.728065	-0.245320	-0.435781	0.836676	0.232761	-0.346933	0.595157	-0.060673				-0.301387	0.076066	-0.106369	-0.275578	0.070619	0.158696	-0.273194	0.069432	0.118600	0.440809	0.072510	-0.264579	0.464103	0.068389	-0.309364
6672	55.600000	-0.791762	0.628824	-0.052203	-0.755107	0.625261	0.192324	-0.771129	0.860400	-0.063284	-0.726489	0.894878	0.143078	-0.634659	1.172621	-0.127210	-0.605506	1.188467	-0.027544	-0.602018	1.125789	-0.013089	-0.648591	0.728157	-0.245320	-0.433381	0.836721	0.230841	-0.346906	0.595118	-0.061116				-0.301365	0.076093	-0.106380	-0.275577	0.070608	0.158670	-0.273192	0.069425	0.118587	0.440819	0.072507	-0.264569	0.464105	0.068385	-0.309356
6673	55.608333	-0.791723	0.628926	-0.052088	-0.754790	0.625510	0.192391	-0.770921	0.860630	-0.063018	-0.725635	0.895055	0.143307	-0.634287	1.172458	-0.127299	-0.605078	1.188356	-0.027702	-0.601502	1.125684	-0.013213	-0.648717	0.728261	-0.245327	-0.431047	0.836843	0.228987	-0.347001	0.595379	-0.061700				-0.301386	0.076061	-0.106370	-0.275568	0.070603	0.158641	-0.273192	0.069394	0.118566	0.440806	0.072504	-0.264557	0.464125	0.068385	-0.309386
6674	55.616667	-0.791692	0.629039	-0.051972	-0.754485	0.625758	0.192465	-0.770702	0.860858	-0.062726	-0.724765	0.895258	0.143536	-0.633931	1.172347	-0.127406	-0.604537	1.188236	-0.027888	-0.600967	1.125610	-0.013342	-0.648839	0.728367	-0.245337	-0.428752	0.837000	0.227136	-0.347136	0.595219	-0.062013				-0.301384	0.076067	-0.106366	-0.275564	0.070599	0.158614	-0.273193	0.069376	0.118542	0.440818	0.072514	-0.264561	0.464111	0.068391	-0.309355
6675	55.625000	-0.791649	0.629132	-0.051846	-0.754131	0.625961	0.192501	-0.770472	0.861104	-0.062413	-0.723958	0.895493	0.143803	-0.633506	1.172245	-0.127556	-0.604138	1.188232	-0.027993	-0.600512	1.125595	-0.013436	-0.648951	0.728461	-0.245327	-0.426542	0.837240	0.225382	-0.347115	0.595126	-0.062398				-0.301388	0.076080	-0.106359	-0.275566	0.070596	0.158590	-0.273193	0.069347	0.118513	0.440817	0.072515	-0.264562	0.464128	0.068383	-0.309381
6676	55.633333	-0.791609	0.629225	-0.051717	-0.753840	0.626252	0.192627	-0.770240	0.861313	-0.062141	-0.723107	0.895708	0.144024	-0.633088	1.172180	-0.127706	-0.603556	1.188151	-0.028245	-0.599898	1.125545	-0.013654	-0.649065	0.728538	-0.245319	-0.424403	0.837493	0.223744	-0.347079	0.595024	-0.062758				-0.301386	0.076072	-0.106369	-0.275564	0.070592	0.158567	-0.273198	0.069318	0.118488	0.440820	0.072512	-0.264560	0.464147	0.068383	-0.309410
6677	55.641667	-0.791526	0.629272	-0.051603	-0.753468	0.626466	0.192671	-0.770016	0.861519	-0.061867	-0.722486	0.896050	0.144410	-0.632609	1.172107	-0.127840	-0.603068	1.188128	-0.028395	-0.599373	1.125506	-0.013814	-0.649165	0.728617	-0.245303	-0.422363	0.837813	0.222288	-0.347048	0.594930	-0.063097				-0.301393	0.076065	-0.106366	-0.275564	0.070583	0.158548	-0.273196	0.069301	0.118463	0.440800	0.072505	-0.264562	0.464128	0.068384	-0.309385
6678	55.650000	-0.791432	0.629332	-0.051499	-0.753206	0.626759	0.192793	-0.769780	0.861748	-0.061598	-0.721530	0.896190	0.144480	-0.632116	1.172029	-0.128031	-0.602490	1.188043	-0.028630	-0.598826	1.125450	-0.013984	-0.649239	0.728700	-0.245285	-0.420373	0.838169	0.220966	-0.346832	0.594594	-0.063318				-0.301424	0.076043	-0.106333	-0.275566	0.070575	0.158532	-0.273205	0.069281	0.118457	0.440815	0.072511	-0.264571	0.464149	0.068383	-0.309411
6679	55.658333	-0.791373	0.629395	-0.051377	-0.752877	0.626998	0.192847	-0.769556	0.861944	-0.061362	-0.720957	0.896499	0.144827	-0.631622	1.171958	-0.128194	-0.601941	1.188007	-0.028748	-0.598274	1.125378	-0.014167	-0.649311	0.728772	-0.245256	-0.418439	0.838537	0.219775	-0.346875	0.594613	-0.063680				-0.301416	0.076058	-0.106355	-0.275571	0.070560	0.158530	-0.273207	0.069274	0.118451	0.440815	0.072507	-0.264570	0.464105	0.068386	-0.309360
6680	55.666667	-0.791211	0.629448	-0.051296	-0.752539	0.627223	0.192886	-0.769328	0.862122	-0.061149	-0.720049	0.896603	0.144841	-0.631105	1.171846	-0.128357	-0.601374	1.187946	-0.028877	-0.597895	1.125347	-0.014219	-0.649374	0.728845	-0.245232	-0.416525	0.838905	0.218673	-0.346908	0.594613	-0.063976				-0.301402	0.076061	-0.106380	-0.275575	0.070558	0.158517	-0.273210	0.069267	0.118454	0.440810	0.072507	-0.264573	0.464143	0.068381	-0.309410
6681	55.675000	-0.791111	0.629539	-0.051206	-0.752153	0.627371	0.192836	-0.769082	0.862293	-0.060974	-0.719504	0.896914	0.145135	-0.630564	1.171710	-0.128545	-0.600764	1.187815	-0.029047	-0.597214	1.125192	-0.014471	-0.649413	0.728907	-0.245203	-0.414655	0.839267	0.217619	-0.346841	0.594512	-0.064219				-0.301405	0.076064	-0.106372	-0.275571	0.070556	0.158510	-0.273208	0.069269	0.118446	0.440803	0.072504	-0.264557	0.464145	0.068384	-0.309410
6682	55.683333	-0.791047	0.629679	-0.051191	-0.752003	0.627662	0.192939	-0.768865	0.862470	-0.060783	-0.718848	0.897106	0.145261	-0.630036	1.171570	-0.128716	-0.600208	1.187693	-0.029185	-0.596708	1.125071	-0.014588	-0.649436	0.728963	-0.245184	-0.412812	0.839623	0.216575	-0.346864	0.594349	-0.064346				-0.301430	0.076059	-0.106343	-0.275570	0.070559	0.158495	-0.273206	0.069259	0.118437	0.440813	0.072513	-0.264557	0.464109	0.068391	-0.309352
6683	55.691667	-0.790956	0.629759	-0.051159	-0.751761	0.627840	0.192940	-0.768628	0.862601	-0.060643	-0.718230	0.897314	0.145371	-0.629453	1.171358	-0.128876	-0.599554	1.187469	-0.029435	-0.595998	1.124852	-0.014826	-0.649431	0.729013	-0.245177	-0.411025	0.839976	0.215534	-0.346614	0.594225	-0.064660				-0.301427	0.076060	-0.106367	-0.275574	0.070552	0.158479	-0.273205	0.069250	0.118423	0.440802	0.072507	-0.264554	0.464125	0.068387	-0.309380
6684	55.700000	-0.790867	0.629830	-0.051133	-0.751527	0.628000	0.192935	-0.768392	0.862730	-0.060513	-0.717636	0.897485	0.145433	-0.628914	1.171155	-0.129023	-0.598990	1.187287	-0.029499	-0.595278	1.124600	-0.015064	-0.649415	0.729041	-0.245175	-0.409297	0.840336	0.214500	-0.346422	0.594044	-0.064864				-0.301443	0.076065	-0.106356	-0.275569	0.070553	0.158473	-0.273209	0.069228	0.118403	0.440813	0.072522	-0.264563	0.464107	0.068393	-0.309355
6685	55.708333	-0.790769	0.629892	-0.051110	-0.751333	0.628134	0.192927	-0.768105	0.862844	-0.060421	-0.716959	0.897547	0.145351	-0.628334	1.170919	-0.129188	-0.598347	1.187074	-0.029799	-0.594662	1.124422	-0.015213	-0.649373	0.729055	-0.245199	-0.407655	0.840673	0.213477	-0.346351	0.593940	-0.065042				-0.301405	0.076083	-0.106395	-0.275576	0.070534	0.158464	-0.273213	0.069207	0.118390	0.440815	0.072512	-0.264565	0.464109	0.068395	-0.309362
6686	55.716667	-0.790691	0.629967	-0.051116	-0.751160	0.628254	0.192911	-0.767848	0.862972	-0.060350	-0.716561	0.897893	0.145542	-0.627735	1.170708	-0.129346	-0.597672	1.186878	-0.030017	-0.594034	1.124257	-0.015373	-0.649311	0.729053	-0.245233	-0.406078	0.841038	0.212466	-0.346260	0.593860	-0.065219				-0.301447	0.076041	-0.106368	-0.275576	0.070529	0.158458	-0.273213	0.069197	0.118385	0.440790	0.072496	-0.264558	0.464147	0.068383	-0.309414
6687	55.725000	-0.790583	0.630007	-0.051116	-0.750936	0.628315	0.192847	-0.767611	0.863103	-0.060283	-0.716103	0.898051	0.145567	-0.627208	1.170538	-0.129528	-0.597044	1.186728	-0.030228	-0.593443	1.124111	-0.015525	-0.649231	0.729024	-0.245282	-0.404570	0.841388	0.211459	-0.346166	0.593806	-0.065394				-0.301416	0.076052	-0.106397	-0.275582	0.070519	0.158463	-0.273213	0.069189	0.118382	0.440814	0.072510	-0.264576	0.464128	0.068386	-0.309394
6688	55.733333	-0.790450	0.630055	-0.051142	-0.750829	0.628469	0.192869	-0.767361	0.863216	-0.060250	-0.715624	0.898216	0.145552	-0.626548	1.170286	-0.129693	-0.596466	1.186651	-0.030277	-0.593034	1.124063	-0.015554	-0.649133	0.728979	-0.245339	-0.403109	0.841772	0.210445	-0.346065	0.593801	-0.065607				-0.301445	0.076037	-0.106359	-0.275589	0.070511	0.158470	-0.273219	0.069181	0.118406	0.440816	0.072509	-0.264576	0.464108	0.068398	-0.309369
6689	55.741667	-0.790361	0.630124	-0.051159	-0.750676	0.628571	0.192846	-0.767079	0.863335	-0.060237	-0.715209	0.898367	0.145546	-0.626010	1.170157	-0.129879	-0.595807	1.186590	-0.030418	-0.592453	1.123991	-0.015697	-0.649006	0.728916	-0.245401	-0.401731	0.842169	0.209418	-0.345954	0.593925	-0.065931				-0.301449	0.076033	-0.106346	-0.275596	0.070507	0.158479	-0.273221	0.069188	0.118417	0.440815	0.072509	-0.264573	0.464146	0.068385	-0.309414
6690	55.750000	-0.790158	0.630098	-0.051085	-0.750482	0.628648	0.192793	-0.766804	0.863457	-0.060245	-0.714849	0.898444	0.145514	-0.625361	1.169953	-0.130109	-0.595091	1.186458	-0.030818	-0.591690	1.123863	-0.016000	-0.648858	0.728827	-0.245469	-0.400420	0.842588	0.208420	-0.345843	0.594142	-0.066322				-0.301418	0.076051	-0.106361	-0.275594	0.070519	0.158491	-0.273231	0.069207	0.118429	0.440827	0.072528	-0.264532	0.464146	0.068388	-0.309410
6691	55.758333	-0.790033	0.630154	-0.051142	-0.750347	0.628748	0.192754	-0.766560	0.863562	-0.060280	-0.714392	0.898611	0.145483	-0.624796	1.169842	-0.130299	-0.594558	1.186423	-0.031114	-0.591246	1.123872	-0.016095	-0.648726	0.728714	-0.245359	-0.399205	0.843006	0.207451	-0.345888	0.593895	-0.066097				-0.301431	0.076038	-0.106325	-0.275597	0.070511	0.158492	-0.273220	0.069205	0.118442	0.440800	0.072509	-0.264553	0.464107	0.068397	-0.309355
6692	55.766667	-0.790022	0.630321	-0.051243	-0.750219	0.628848	0.192717	-0.766307	0.863662	-0.060321	-0.714028	0.898720	0.145443	-0.624227	1.169774	-0.130600	-0.593982	1.186388	-0.031373	-0.590627	1.123807	-0.016343	-0.648577	0.728621	-0.245409	-0.398073	0.843419	0.206544	-0.345792	0.593841	-0.066126				-0.301440	0.076045	-0.106284	-0.275605	0.070507	0.158501	-0.273228	0.069203	0.118440	0.440813	0.072517	-0.264557	0.464108	0.068394	-0.309353
6693	55.775000	-0.789953	0.630418	-0.051256	-0.750096	0.628956	0.192683	-0.766033	0.863780	-0.060368	-0.713691	0.898849	0.145402	-0.623658	1.169672	-0.130803	-0.593431	1.186390	-0.031527	-0.590126	1.123805	-0.016543	-0.648409	0.728542	-0.245445	-0.397060	0.843843	0.205750	-0.345672	0.593812	-0.066164				-0.301440	0.076036	-0.106257	-0.275604	0.070494	0.158501	-0.273225	0.069205	0.118432	0.440799	0.072514	-0.264553	0.464122	0.068387	-0.309379
6694	55.783333	-0.789866	0.630481	-0.051285	-0.749984	0.629063	0.192655	-0.765764	0.863878	-0.060434	-0.713314	0.899027	0.145357	-0.623208	1.169606	-0.131067	-0.592915	1.186388	-0.031777	-0.589661	1.123793	-0.016741	-0.648240	0.728462	-0.245481	-0.396083	0.844288	0.205032	-0.345557	0.593772	-0.066179				-0.301442	0.076028	-0.106227	-0.275611	0.070490	0.158502	-0.273225	0.069191	0.118436	0.440814	0.072512	-0.264562	0.464145	0.068379	-0.309406
6695	55.791667	-0.789783	0.630557	-0.051308	-0.749904	0.629196	0.192646	-0.765526	0.863980	-0.060493	-0.713009	0.899176	0.145319	-0.622661	1.169493	-0.131387	-0.592358	1.186318	-0.032237	-0.589237	1.123785	-0.016968	-0.648033	0.728401	-0.245506	-0.395130	0.844736	0.204435	-0.345451	0.593743	-0.066172				-0.301438	0.076028	-0.106208	-0.275611	0.070482	0.158518	-0.273224	0.069185	0.118435	0.440808	0.072510	-0.264572	0.464125	0.068380	-0.309386
6696	55.800000	-0.789702	0.630646	-0.051326	-0.749805	0.629308	0.192602	-0.765299	0.864090	-0.060541	-0.712722	0.899320	0.145288	-0.622010	1.169331	-0.131771	-0.591925	1.186308	-0.032486	-0.588843	1.123771	-0.017216	-0.647825	0.728367	-0.245698	-0.394137	0.845184	0.203802	-0.345353	0.593715	-0.066149				-0.301432	0.076023	-0.106190	-0.275614	0.070486	0.158522	-0.273225	0.069181	0.118439	0.440809	0.072509	-0.264574	0.464100	0.068384	-0.309361
6697	55.808333	-0.789622	0.630724	-0.051348	-0.749722	0.629414	0.192571	-0.765044	0.864190	-0.060606	-0.712390	0.899461	0.145219	-0.621472	1.169152	-0.132096	-0.591536	1.186305	-0.032715	-0.588494	1.123761	-0.017474	-0.647656	0.728320	-0.245570	-0.393204	0.845575	0.203308	-0.345248	0.593680	-0.066107				-0.301436	0.076010	-0.106185	-0.275613	0.070478	0.158540	-0.273220	0.069196	0.118450	0.440787	0.072499	-0.264568	0.464141	0.068378	-0.309415
6698	55.816667	-0.789538	0.630827	-0.051376	-0.749495	0.629407	0.192440	-0.764833	0.864306	-0.060662	-0.712122	0.899585	0.145172	-0.620954	1.168970	-0.132442	-0.591135	1.186229	-0.033177	-0.588169	1.123735	-0.017743	-0.647466	0.728301	-0.245760	-0.392268	0.845895	0.202755	-0.345145	0.593655	-0.066061				-0.301438	0.076000	-0.106164	-0.275608	0.070481	0.158548	-0.273224	0.069210	0.118467	0.440816	0.072508	-0.264578	0.464144	0.068382	-0.309418
6699	55.825000	-0.789446	0.630897	-0.051398	-0.749579	0.629612	0.192506	-0.764650	0.864405	-0.060713	-0.711865	0.899681	0.145118	-0.620506	1.168817	-0.132860	-0.590726	1.186123	-0.033666	-0.587867	1.123701	-0.018021	-0.647307	0.728292	-0.245792	-0.391416	0.846113	0.202326	-0.345058	0.593649	-0.066013				-0.301428	0.076014	-0.106160	-0.275614	0.070484	0.158556	-0.273218	0.069221	0.118486	0.440812	0.072510	-0.264576	0.464105	0.068387	-0.309362
6700	55.833333	-0.789354	0.630958	-0.051413	-0.749515	0.629687	0.192471	-0.764486	0.864492	-0.060767	-0.711555	0.899736	0.145029	-0.620062	1.168635	-0.133252	-0.590517	1.186128	-0.033895	-0.587782	1.123729	-0.018178	-0.647163	0.728275	-0.245674	-0.390603	0.846268	0.201835	-0.344798	0.593865	-0.066047				-0.301431	0.076012	-0.106142	-0.275610	0.070488	0.158558	-0.273218	0.069230	0.118502	0.440815	0.072516	-0.264570	0.464100	0.068395	-0.309357
6701	55.841667	-0.789266	0.630997	-0.051451	-0.749435	0.629733	0.192431	-0.764325	0.864586	-0.060818	-0.711298	0.899812	0.144992	-0.619653	1.168463	-0.133632	-0.590191	1.186083	-0.034296	-0.587381	1.123667	-0.018577	-0.647028	0.728283	-0.245864	-0.389892	0.846338	0.201385	-0.344813	0.593767	-0.065993				-0.301433	0.076016	-0.106139	-0.275612	0.070490	0.158565	-0.273218	0.069238	0.118497	0.440803	0.072514	-0.264555	0.464123	0.068389	-0.309379
6702	55.850000	-0.789174	0.631042	-0.051484	-0.749236	0.629719	0.192321	-0.764169	0.864654	-0.060870	-0.711030	0.899857	0.144947	-0.619255	1.168283	-0.134030	-0.590007	1.186109	-0.034619	-0.587186	1.123669	-0.018867	-0.646912	0.728284	-0.245910	-0.389282	0.846343	0.201024	-0.344843	0.593654	-0.065948				-0.301433	0.076019	-0.106134	-0.275615	0.070485	0.158568	-0.273218	0.069239	0.118491	0.440811	0.072517	-0.264558	0.464106	0.068397	-0.309358
6703	55.858333	-0.789111	0.631073	-0.051498	-0.749320	0.629817	0.192380	-0.764032	0.864735	-0.060898	-0.710761	0.899888	0.144903	-0.618891	1.168117	-0.134424	-0.589736	1.186011	-0.035129	-0.587108	1.123692	-0.019091	-0.646835	0.728283	-0.245949	-0.388731	0.846336	0.200611	-0.344799	0.593653	-0.065958				-0.301426	0.076022	-0.106126	-0.275616	0.070481	0.158566	-0.273227	0.069226	0.118492	0.440811	0.072517	-0.264564	0.464104	0.068392	-0.309354
6704	55.866667	-0.789001	0.631108	-0.051513	-0.749232	0.629846	0.192355	-0.763912	0.864792	-0.060917	-0.710444	0.899907	0.144843	-0.618568	1.167971	-0.134856	-0.589583	1.186022	-0.035397	-0.586848	1.123646	-0.019461	-0.646792	0.728263	-0.245845	-0.388212	0.846305	0.200223	-0.344547	0.593887	-0.066092				-0.301429	0.076008	-0.106138	-0.275617	0.070477	0.158579	-0.273229	0.069220	0.118483	0.440814	0.072521	-0.264570	0.464139	0.068388	-0.309416
6705	55.875000	-0.788947	0.631133	-0.051502	-0.749175	0.629890	0.192346	-0.763808	0.864847	-0.060936	-0.710174	0.899956	0.144814	-0.618273	1.167775	-0.135263	-0.589417	1.185958	-0.035830	-0.586714	1.123618	-0.019754	-0.646745	0.728270	-0.246044	-0.387801	0.846273	0.199914	-0.344633	0.593788	-0.066088				-0.301434	0.076009	-0.106137	-0.275621	0.070477	0.158588	-0.273233	0.069221	0.118493	0.440799	0.072509	-0.264567	0.464142	0.068387	-0.309414
6706	55.883333	-0.788899	0.631133	-0.051497	-0.749143	0.629959	0.192360	-0.763715	0.864910	-0.060928	-0.709913	0.900013	0.144785	-0.618010	1.167572	-0.135675	-0.589316	1.185858	-0.036338	-0.586602	1.123581	-0.020058	-0.646732	0.728266	-0.246098	-0.387421	0.846230	0.199643	-0.344702	0.593865	-0.066265				-0.301434	0.076004	-0.106134	-0.275629	0.070469	0.158589	-0.273233	0.069214	0.118505	0.440813	0.072508	-0.264576	0.464106	0.068391	-0.309363
6707	55.891667	-0.788900	0.631168	-0.051489	-0.749044	0.629995	0.192341	-0.763638	0.864971	-0.060909	-0.709671	0.900073	0.144764	-0.617762	1.167354	-0.136117	-0.589260	1.185819	-0.036672	-0.586611	1.123572	-0.020316	-0.646751	0.728248	-0.246148	-0.387088	0.846190	0.199451	-0.344548	0.593948	-0.066259				-0.301437	0.075998	-0.106133	-0.275626	0.070462	0.158594	-0.273227	0.069223	0.118505	0.440813	0.072511	-0.264576	0.464105	0.068384	-0.309361
6708	55.900000	-0.788913	0.631204	-0.051479	-0.748971	0.630064	0.192339	-0.763566	0.865021	-0.060904	-0.709435	0.900135	0.144741	-0.617529	1.167147	-0.136541	-0.589100	1.185713	-0.037160	-0.586661	1.123572	-0.020563	-0.646791	0.728227	-0.246198	-0.386781	0.846172	0.199328	-0.344525	0.593990	-0.066349				-0.301449	0.075989	-0.106120	-0.275617	0.070472	0.158590	-0.273227	0.069230	0.118508	0.440789	0.072499	-0.264563	0.464147	0.068382	-0.309410
6709	55.908333	-0.788918	0.631221	-0.051462	-0.748899	0.630140	0.192340	-0.763512	0.865085	-0.060867	-0.709174	0.900181	0.144676	-0.617326	1.166940	-0.136988	-0.589121	1.185673	-0.037585	-0.586512	1.123510	-0.020974	-0.646864	0.728191	-0.246235	-0.386460	0.846200	0.199226	-0.344547	0.594023	-0.066425				-0.301434	0.076010	-0.106139	-0.275624	0.070473	0.158591	-0.273229	0.069236	0.118514	0.440788	0.072501	-0.264553	0.464124	0.068389	-0.309382
6710	55.916667	-0.788897	0.631195	-0.051436	-0.748824	0.630230	0.192334	-0.763470	0.865133	-0.060842	-0.708956	0.900267	0.144640	-0.617155	1.166735	-0.137390	-0.589118	1.185624	-0.037974	-0.586379	1.123460	-0.021372	-0.646956	0.728144	-0.246271	-0.386153	0.846263	0.199214	-0.344612	0.594057	-0.066501				-0.301423	0.076025	-0.106149	-0.275623	0.070466	0.158593	-0.273217	0.069236	0.118522	0.440815	0.072520	-0.264562	0.464109	0.068400	-0.309358
6711	55.925000	-0.788939	0.631262	-0.051410	-0.748757	0.630328	0.192325	-0.763423	0.865168	-0.060824	-0.708741	0.900334	0.144580	-0.617015	1.166543	-0.137866	-0.589075	1.185558	-0.038441	-0.586345	1.123430	-0.021697	-0.647078	0.728071	-0.246299	-0.385905	0.846367	0.199400	-0.344734	0.593961	-0.066546				-0.301424	0.076020	-0.106155	-0.275624	0.070470	0.158587	-0.273222	0.069230	0.118505	0.440802	0.072514	-0.264555	0.464127	0.068394	-0.309388
6712	55.933333	-0.788942	0.631277	-0.051387	-0.748696	0.630423	0.192315	-0.763389	0.865200	-0.060818	-0.708546	0.900401	0.144520	-0.616888	1.166326	-0.138261	-0.589111	1.185544	-0.038820	-0.586301	1.123395	-0.022070	-0.647230	0.727994	-0.246341	-0.385706	0.846481	0.199666	-0.344698	0.594154	-0.066746				-0.301432	0.076010	-0.106148	-0.275619	0.070467	0.158586	-0.273218	0.069228	0.118498	0.440817	0.072522	-0.264564	0.464142	0.068387	-0.309415
6713	55.941667	-0.788932	0.631195	-0.051347	-0.748651	0.630521	0.192294	-0.763361	0.865241	-0.060818	-0.708313	0.900462	0.144409	-0.616735	1.166102	-0.138708	-0.589099	1.185503	-0.039232	-0.586388	1.123408	-0.022321	-0.647386	0.727913	-0.246364	-0.385505	0.846582	0.199933	-0.344745	0.594193	-0.066873				-0.301430	0.076018	-0.106152	-0.275616	0.070473	0.158584	-0.273223	0.069217	0.118495	0.440801	0.072515	-0.264564	0.464142	0.068388	-0.309419
6714	55.950000	-0.789069	0.631298	-0.051421	-0.748635	0.630622	0.192278	-0.763334	0.865270	-0.060826	-0.708143	0.900547	0.144321	-0.616629	1.165885	-0.139113	-0.589126	1.185438	-0.039674	-0.586285	1.123327	-0.022710	-0.647564	0.727825	-0.246393	-0.385347	0.846670	0.200341	-0.344791	0.594255	-0.067040				-0.301429	0.076021	-0.106160	-0.275616	0.070470	0.158583	-0.273217	0.069220	0.118492	0.440808	0.072515	-0.264572	0.464104	0.068392	-0.309365
6715	55.958333	-0.789112	0.631322	-0.051434	-0.748609	0.630713	0.192252	-0.763294	0.865335	-0.060847	-0.708020	0.900674	0.144244	-0.616530	1.165639	-0.139576	-0.589106	1.185340	-0.040090	-0.586243	1.123263	-0.023046	-0.647756	0.727723	-0.246335	-0.385204	0.846770	0.200818	-0.344861	0.594320	-0.067196				-0.301437	0.076010	-0.106168	-0.275617	0.070475	0.158578	-0.273224	0.069207	0.118492	0.440798	0.072503	-0.264573	0.464121	0.068388	-0.309394
6716	55.966667	-0.789161	0.631306	-0.051451	-0.748563	0.630780	0.192216	-0.763243	0.865377	-0.060883	-0.707920	0.900794	0.144155	-0.616418	1.165326	-0.139965	-0.588988	1.185175	-0.040561	-0.586187	1.123183	-0.023339	-0.647938	0.727648	-0.246447	-0.385046	0.846889	0.201330	-0.344923	0.594393	-0.067372				-0.301440	0.076007	-0.106185	-0.275617	0.070467	0.158564	-0.273230	0.069197	0.118486	0.440784	0.072496	-0.264568	0.464141	0.068377	-0.309417
6717	55.975000	-0.789251	0.631341	-0.051464	-0.748575	0.630858	0.192184	-0.763261	0.865457	-0.060888	-0.707856	0.900875	0.144046	-0.616334	1.165031	-0.140296	-0.589041	1.185071	-0.040868	-0.586185	1.123103	-0.023561	-0.648127	0.727570	-0.246479	-0.384858	0.847093	0.201848	-0.344986	0.594473	-0.067531				-0.301436	0.076013	-0.106172	-0.275617	0.070470	0.158561	-0.273236	0.069200	0.118495	0.440804	0.072503	-0.264579	0.464139	0.068379	-0.309418
6718	55.983333	-0.789331	0.631341	-0.051475	-0.748605	0.630920	0.192150	-0.763197	0.865479	-0.060971	-0.707805	0.900951	0.143932	-0.616263	1.164712	-0.140641	-0.589014	1.184915	-0.041226	-0.585972	1.122933	-0.023927	-0.648308	0.727499	-0.246510	-0.384602	0.847384	0.202375	-0.345204	0.594203	-0.067470				-0.301435	0.076037	-0.106176	-0.275622	0.070468	0.158564	-0.273228	0.069220	0.118487	0.440804	0.072511	-0.264573	0.464097	0.068389	-0.309362
6719	55.991667	-0.789456	0.631337	-0.051510	-0.748633	0.630953	0.192092	-0.763176	0.865527	-0.061032	-0.707763	0.901055	0.143825	-0.616158	1.164383	-0.140968	-0.588938	1.184766	-0.041558	-0.585862	1.122792	-0.024166	-0.648458	0.727418	-0.246561	-0.384268	0.847793	0.202911	-0.345181	0.594458	-0.067713				-0.301434	0.076037	-0.106192	-0.275622	0.070488	0.158565	-0.273229	0.069217	0.118494	0.440794	0.072508	-0.264559	0.464135	0.068387	-0.309410
6720	56.000000	-0.789533	0.631321	-0.051551	-0.748559	0.630899	0.191952	-0.763159	0.865579	-0.061088	-0.707725	0.901138	0.143713	-0.616081	1.164055	-0.141230	-0.588832	1.184585	-0.041916	-0.585893	1.122727	-0.024281	-0.648591	0.727323	-0.246616	-0.383869	0.848313	0.203501	-0.345159	0.594713	-0.067954				-0.301442	0.076029	-0.106180	-0.275625	0.070489	0.158574	-0.273232	0.069217	0.118503	0.440781	0.072506	-0.264554	0.464097	0.068392	-0.309357
6721	56.008333	-0.789591	0.631252	-0.051599	-0.748771	0.630961	0.191976	-0.763144	0.865605	-0.061188	-0.707641	0.901279	0.143615	-0.616025	1.163716	-0.141511	-0.588766	1.184436	-0.042240	-0.585598	1.122524	-0.024629	-0.648703	0.727224	-0.246680	-0.383407	0.848929	0.204119	-0.345350	0.594403	-0.067834				-0.301434	0.076037	-0.106182	-0.275628	0.070493	0.158575	-0.273229	0.069222	0.118500	0.440805	0.072519	-0.264565	0.464102	0.068395	-0.309359
6722	56.016667	-0.789675	0.631215	-0.051669	-0.748845	0.630936	0.191911	-0.763130	0.865642	-0.061270	-0.707603	0.901359	0.143511	-0.615929	1.163395	-0.141766	-0.588647	1.184293	-0.042547	-0.585456	1.122408	-0.024843	-0.648806	0.727095	-0.246585	-0.382921	0.849593	0.204836	-0.345393	0.594452	-0.067940				-0.301437	0.076036	-0.106192	-0.275627	0.070493	0.158579	-0.273229	0.069230	0.118504	0.440808	0.072521	-0.264573	0.464100	0.068394	-0.309361
6723	56.025000	-0.789748	0.631168	-0.051735	-0.748945	0.630909	0.191854	-0.763126	0.865683	-0.061354	-0.707574	0.901406	0.143413	-0.615823	1.163060	-0.142036	-0.588516	1.184132	-0.042843	-0.585317	1.122299	-0.025036	-0.648868	0.726997	-0.246657	-0.382310	0.850363	0.205457	-0.345433	0.594492	-0.068041				-0.301434	0.076021	-0.106207	-0.275632	0.070495	0.158594	-0.273234	0.069227	0.118497	0.440811	0.072510	-0.264576	0.464141	0.068386	-0.309415
6724	56.033333	-0.789792	0.631087	-0.051795	-0.749047	0.630887	0.191800	-0.763128	0.865732	-0.061430	-0.707543	0.901491	0.143338	-0.615746	1.162778	-0.142310	-0.588376	1.184007	-0.043130	-0.585189	1.122212	-0.025209	-0.649020	0.726800	-0.246721	-0.381647	0.851209	0.206156	-0.345463	0.594519	-0.068111				-0.301434	0.076025	-0.106217	-0.275627	0.070497	0.158602	-0.273237	0.069240	0.118510	0.440786	0.072496	-0.264565	0.464100	0.068386	-0.309367
6725	56.041667	-0.789874	0.631072	-0.051860	-0.749149	0.630866	0.191749	-0.763140	0.865789	-0.061486	-0.707502	0.901610	0.143286	-0.615652	1.162470	-0.142496	-0.588238	1.183879	-0.043399	-0.585144	1.122149	-0.025318	-0.649034	0.726729	-0.246771	-0.380859	0.852206	0.206889	-0.345501	0.594535	-0.068145				-0.301428	0.076038	-0.106208	-0.275640	0.070490	0.158614	-0.273239	0.069237	0.118528	0.440805	0.072503	-0.264580	0.464122	0.068384	-0.309392
6726	56.050000	-0.789960	0.631035	-0.051924	-0.749251	0.630853	0.191698	-0.763148	0.865841	-0.061528	-0.707462	0.901732	0.143252	-0.615540	1.162190	-0.142730	-0.588006	1.183741	-0.043732	-0.584934	1.122047	-0.025505	-0.649032	0.726674	-0.246821	-0.379957	0.853293	0.207553	-0.345538	0.594557	-0.068158				-0.301434	0.076030	-0.106213	-0.275641	0.070486	0.158629	-0.273240	0.069244	0.118543	0.440806	0.072501	-0.264574	0.464137	0.068385	-0.309419
6727	56.058333	-0.790036	0.630998	-0.051972	-0.749354	0.630850	0.191651	-0.763158	0.865896	-0.061557	-0.707400	0.901859	0.143229	-0.615461	1.161966	-0.142882	-0.587932	1.183722	-0.043880	-0.584803	1.122009	-0.025606	-0.649017	0.726632	-0.246867	-0.378803	0.854405	0.207845	-0.345440	0.595026	-0.068457				-0.301433	0.076037	-0.106194	-0.275647	0.070487	0.158650	-0.273241	0.069267	0.118559	0.440804	0.072506	-0.264570	0.464117	0.068382	-0.309384
6728	56.066667	-0.790053	0.630868	-0.051945	-0.749454	0.630854	0.191605	-0.763170	0.865955	-0.061570	-0.707324	0.902007	0.143228	-0.615392	1.161747	-0.143047	-0.587744	1.183658	-0.044114	-0.584663	1.121986	-0.025688	-0.648992	0.726595	-0.246911	-0.377668	0.855728	0.208401	-0.345616	0.594601	-0.068091				-0.301429	0.076059	-0.106181	-0.275657	0.070490	0.158668	-0.273251	0.069279	0.118579	0.440804	0.072512	-0.264562	0.464096	0.068390	-0.309357
6729	56.075000	-0.790246	0.630937	-0.052080	-0.749562	0.630868	0.191559	-0.763178	0.866024	-0.061544	-0.707226	0.902192	0.143257	-0.615331	1.161493	-0.143134	-0.587542	1.183609	-0.044306	-0.584502	1.121964	-0.025762	-0.648955	0.726581	-0.246950	-0.376305	0.857003	0.208521	-0.345522	0.595062	-0.068338				-0.301431	0.076047	-0.106163	-0.275661	0.070499	0.158687	-0.273250	0.069290	0.118597	0.440801	0.072513	-0.264560	0.464096	0.068389	-0.309354
6730	56.083333	-0.790289	0.630898	-0.052124	-0.749663	0.630885	0.191513	-0.763187	0.866104	-0.061492	-0.707112	0.902390	0.143313	-0.615286	1.161277	-0.143234	-0.587346	1.183559	-0.044481	-0.584473	1.122018	-0.025719	-0.648919	0.726562	-0.246989	-0.374917	0.858400	0.208671	-0.345695	0.594626	-0.067939				-0.301427	0.076035	-0.106170	-0.275664	0.070500	0.158708	-0.273256	0.069299	0.118612	0.440775	0.072508	-0.264551	0.464132	0.068382	-0.309408
6731	56.091667	-0.790376	0.630887	-0.052178	-0.749764	0.630897	0.191468	-0.763191	0.866187	-0.061411	-0.706974	0.902618	0.143420	-0.615251	1.161039	-0.143311	-0.587166	1.183503	-0.044655	-0.584311	1.122001	-0.025777	-0.648894	0.726552	-0.247015	-0.373440	0.859836	0.208744	-0.345661	0.594872	-0.068017				-0.301431	0.076034	-0.106158	-0.275663	0.070507	0.158722	-0.273258	0.069316	0.118618	0.440803	0.072511	-0.264566	0.464138	0.068383	-0.309414
6732	56.100000	-0.790417	0.630857	-0.052232	-0.749869	0.630912	0.191430	-0.763194	0.866277	-0.061300	-0.706820	0.902803	0.143543	-0.615242	1.160799	-0.143408	-0.586989	1.183446	-0.044825	-0.583999	1.121896	-0.025944	-0.648866	0.726538	-0.247021	-0.371948	0.861339	0.208898	-0.345757	0.594670	-0.067775				-0.301415	0.076046	-0.106161	-0.275665	0.070502	0.158739	-0.273253	0.069320	0.118637	0.440804	0.072508	-0.264572	0.464092	0.068390	-0.309365
6733	56.108333	-0.790403	0.630835	-0.052273	-0.750056	0.630918	0.191311	-0.763190	0.866395	-0.061150	-0.706628	0.902951	0.143702	-0.615219	1.160560	-0.143523	-0.586881	1.183454	-0.044832	-0.583827	1.121871	-0.025996	-0.648847	0.726527	-0.247003	-0.370282	0.862739	0.208689	-0.345632	0.595150	-0.068008				-0.301415	0.076031	-0.106159	-0.275671	0.070503	0.158757	-0.273256	0.069319	0.118644	0.440805	0.072500	-0.264576	0.464113	0.068384	-0.309397
6734	56.116667	-0.790422	0.630859	-0.052301	-0.750160	0.630925	0.191292	-0.763186	0.866509	-0.060947	-0.706344	0.903118	0.143897	-0.615197	1.160307	-0.143599	-0.586627	1.183289	-0.045179	-0.583637	1.121836	-0.026057	-0.648838	0.726508	-0.246950	-0.368593	0.864163	0.208500	-0.345760	0.594736	-0.067574				-0.301414	0.076028	-0.106150	-0.275669	0.070505	0.158774	-0.273246	0.069333	0.118665	0.440781	0.072488	-0.264565	0.464138	0.068384	-0.309419
6735	56.125000	-0.790386	0.630886	-0.052308	-0.750178	0.630925	0.191382	-0.763177	0.866621	-0.060714	-0.706049	0.903244	0.144149	-0.615222	1.160072	-0.143665	-0.586457	1.183217	-0.045331	-0.583436	1.121789	-0.026104	-0.648797	0.726543	-0.246933	-0.366780	0.865529	0.207908	-0.345732	0.594823	-0.067505				-0.301404	0.076032	-0.106144	-0.275675	0.070506	0.158796	-0.273251	0.069356	0.118690	0.440801	0.072502	-0.264577	0.464097	0.068387	-0.309362
6736	56.133333	-0.790342	0.630931	-0.052287	-0.750275	0.630915	0.191404	-0.763172	0.866727	-0.060423	-0.705724	0.903364	0.144434	-0.615270	1.159841	-0.143715	-0.586285	1.183151	-0.045465	-0.583225	1.121755	-0.026138	-0.648876	0.726470	-0.246878	-0.365018	0.866879	0.207396	-0.345715	0.594836	-0.067362				-0.301401	0.076048	-0.106135	-0.275675	0.070503	0.158815	-0.273252	0.069383	0.118707	0.440806	0.072506	-0.264566	0.464100	0.068392	-0.309359
6737	56.141667	-0.790307	0.630988	-0.052242	-0.750355	0.630898	0.191460	-0.763141	0.866827	-0.060091	-0.705332	0.903468	0.144753	-0.615331	1.159573	-0.143719	-0.586084	1.183067	-0.045601	-0.583165	1.121877	-0.026063	-0.648930	0.726441	-0.246699	-0.363248	0.868162	0.206768	-0.345613	0.595086	-0.067418				-0.301398	0.076048	-0.106130	-0.275684	0.070509	0.158838	-0.273256	0.069394	0.118729	0.440794	0.072509	-0.264560	0.464120	0.068393	-0.309383
6738	56.150000	-0.790367	0.631088	-0.052177	-0.750405	0.630868	0.191525	-0.763095	0.866925	-0.059729	-0.704892	0.903569	0.145101	-0.615405	1.159279	-0.143626	-0.585924	1.183053	-0.045582	-0.582905	1.121840	-0.026079	-0.648890	0.726521	-0.246488	-0.361499	0.869357	0.206074	-0.345502	0.595349	-0.067490				-0.301400	0.076056	-0.106127	-0.275685	0.070508	0.158853	-0.273252	0.069417	0.118737	0.440808	0.072519	-0.264560	0.464144	0.068391	-0.309414
6739	56.158333	-0.790300	0.631100	-0.052097	-0.750407	0.630803	0.191531	-0.763115	0.867052	-0.059269	-0.704362	0.903679	0.145475	-0.615533	1.159017	-0.143650	-0.585717	1.182973	-0.045718	-0.582557	1.121730	-0.026129	-0.649012	0.726468	-0.246240	-0.359759	0.870417	0.205356	-0.345461	0.595402	-0.067413				-0.301404	0.076057	-0.106106	-0.275695	0.070504	0.158868	-0.273293	0.069359	0.118815	0.440805	0.072524	-0.264565	0.464101	0.068399	-0.309358
6740	56.166667	-0.790305	0.631145	-0.051994	-0.750546	0.630851	0.191560	-0.763103	0.867165	-0.058803	-0.703786	0.903822	0.145892	-0.615645	1.158684	-0.143601	-0.585546	1.182928	-0.045773	-0.582194	1.121612	-0.026170	-0.649166	0.726388	-0.245795	-0.358011	0.871345	0.204529	-0.345558	0.594993	-0.067006				-0.301400	0.076054	-0.106109	-0.275702	0.070506	0.158898	-0.273262	0.069423	0.118761	0.440806	0.072516	-0.264568	0.464099	0.068394	-0.309361
6741	56.175000	-0.790307	0.631180	-0.051885	-0.750463	0.630858	0.191726	-0.763071	0.867270	-0.058295	-0.703164	0.903969	0.146337	-0.615876	1.158411	-0.143586	-0.585309	1.182838	-0.045942	-0.581912	1.121587	-0.026160	-0.649326	0.726326	-0.245507	-0.356330	0.872089	0.203770	-0.345378	0.595490	-0.067261				-0.301405	0.076044	-0.106103	-0.275703	0.070493	0.158910	-0.273300	0.069353	0.118842	0.440777	0.072497	-0.264561	0.464136	0.068376	-0.309417
6742	56.183333	-0.790243	0.631194	-0.051761	-0.750453	0.630919	0.191794	-0.763054	0.867400	-0.057749	-0.702485	0.904141	0.146821	-0.616104	1.158095	-0.143528	-0.585134	1.182777	-0.046057	-0.581781	1.121741	-0.026062	-0.649508	0.726253	-0.245191	-0.354659	0.872675	0.203021	-0.345159	0.594990	-0.066613				-0.301403	0.076046	-0.106099	-0.275708	0.070494	0.158930	-0.273332	0.069283	0.118922	0.440807	0.072499	-0.264578	0.464101	0.068375	-0.309366
6743	56.191667	-0.790225	0.631176	-0.051573	-0.750346	0.630986	0.191994	-0.763068	0.867552	-0.057128	-0.701694	0.904349	0.147312	-0.616161	1.157642	-0.143510	-0.584914	1.182701	-0.046241	-0.581306	1.121552	-0.026145	-0.649689	0.726192	-0.245030	-0.353074	0.873032	0.202420	-0.345083	0.595110	-0.066620				-0.301404	0.076045	-0.106094	-0.275704	0.070482	0.158937	-0.273299	0.069349	0.118876	0.440803	0.072494	-0.264579	0.464096	0.068385	-0.309367
6744	56.200000	-0.790147	0.631153	-0.051399	-0.750282	0.631105	0.192091	-0.763020	0.867679	-0.056513	-0.700893	0.904588	0.147853	-0.616378	1.157289	-0.143497	-0.584696	1.182627	-0.046433	-0.580981	1.121535	-0.026151	-0.649899	0.726129	-0.244695	-0.351524	0.873245	0.201959	-0.345003	0.595268	-0.066641				-0.301411	0.076047	-0.106084	-0.275705	0.070477	0.158946	-0.273327	0.069294	0.118948	0.440804	0.072497	-0.264580	0.464092	0.068379	-0.309364
6745	56.208333	-0.790166	0.631312	-0.051308	-0.750111	0.631209	0.192314	-0.762982	0.867865	-0.055826	-0.699997	0.904865	0.148397	-0.616757	1.156955	-0.143386	-0.584472	1.182524	-0.046599	-0.580753	1.121685	-0.026147	-0.650131	0.726051	-0.244179	-0.350001	0.873318	0.201571	-0.344974	0.595287	-0.066563				-0.301408	0.076041	-0.106086	-0.275689	0.070507	0.159026	-0.273325	0.069308	0.118958	0.440805	0.072503	-0.264574	0.464134	0.068383	-0.309414
6746	56.216667	-0.790133	0.631376	-0.051131	-0.749973	0.631348	0.192430	-0.762984	0.868065	-0.055086	-0.699123	0.905161	0.148980	-0.616974	1.156531	-0.143320	-0.584216	1.182466	-0.046803	-0.580378	1.121671	-0.026167	-0.650348	0.726006	-0.243814	-0.348478	0.873341	0.201309	-0.344907	0.595366	-0.066537				-0.301414	0.076043	-0.106061	-0.275706	0.070472	0.158965	-0.273316	0.069326	0.118967	0.440807	0.072516	-0.264572	0.464140	0.068389	-0.309416
6747	56.225000	-0.790106	0.631489	-0.050982	-0.749908	0.631521	0.192520	-0.762944	0.868259	-0.054320	-0.698175	0.905467	0.149555	-0.617235	1.156145	-0.143266	-0.583925	1.182400	-0.047011	-0.579987	1.121684	-0.026154	-0.650569	0.725963	-0.243457	-0.346962	0.873318	0.201110	-0.344902	0.594974	-0.066178				-0.301408	0.076057	-0.106053	-0.275695	0.070482	0.158964	-0.273290	0.069400	0.118913	0.440790	0.072510	-0.264558	0.464100	0.068397	-0.309360
6748	56.233333	-0.790050	0.631568	-0.050849	-0.749809	0.631691	0.192604	-0.762936	0.868487	-0.053497	-0.697269	0.905810	0.150175	-0.617470	1.155713	-0.143175	-0.583635	1.182321	-0.047169	-0.579545	1.121669	-0.026152	-0.650769	0.725954	-0.243294	-0.345441	0.873305	0.200963	-0.344832	0.595015	-0.066182				-0.301406	0.076048	-0.106061	-0.275700	0.070479	0.158968	-0.273320	0.069335	0.118972	0.440783	0.072504	-0.264547	0.464140	0.068390	-0.309412
6749	56.241667	-0.789988	0.631670	-0.050705	-0.749634	0.631843	0.192724	-0.762882	0.868682	-0.052673	-0.696325	0.906137	0.150791	-0.617729	1.155259	-0.143030	-0.583288	1.182228	-0.047358	-0.579059	1.121625	-0.026127	-0.651025	0.725899	-0.242793	-0.343849	0.873350	0.200708	-0.344735	0.595244	-0.066358				-0.301409	0.076052	-0.106043	-0.275663	0.070539	0.159118	-0.273318	0.069324	0.118970	0.440779	0.072505	-0.264555	0.464119	0.068389	-0.309386
6750	56.250000	-0.789939	0.631801	-0.050538	-0.749511	0.632012	0.192880	-0.762865	0.868916	-0.051807	-0.695396	0.906440	0.151395	-0.617983	1.154788	-0.142832	-0.582889	1.182118	-0.047425	-0.578539	1.121573	-0.026076	-0.651250	0.725888	-0.242464	-0.342242	0.873401	0.200439	-0.344636	0.595470	-0.066560				-0.301414	0.076047	-0.106040	-0.275696	0.070479	0.158968	-0.273260	0.069454	0.118847	0.440801	0.072508	-0.264570	0.464097	0.068389	-0.309360
6751	56.258333	-0.789871	0.631878	-0.050390	-0.749307	0.632146	0.193072	-0.762844	0.869156	-0.050942	-0.694458	0.906762	0.152003	-0.618244	1.154311	-0.142624	-0.582543	1.182003	-0.047547	-0.578001	1.121523	-0.026003	-0.651479	0.725884	-0.242135	-0.340584	0.873514	0.200118	-0.344640	0.595042	-0.066290				-0.301414	0.076042	-0.106048	-0.275700	0.070466	0.158963	-0.273314	0.069300	0.118965	0.440799	0.072504	-0.264577	0.464092	0.068387	-0.309366
6752	56.266667	-0.789828	0.631980	-0.050224	-0.748991	0.632202	0.193182	-0.762881	0.869392	-0.050036	-0.693532	0.907064	0.152595	-0.618520	1.153835	-0.142345	-0.582147	1.181888	-0.047670	-0.577436	1.121466	-0.025918	-0.651709	0.725900	-0.241812	-0.338871	0.873645	0.199698	-0.344575	0.595033	-0.066383				-0.301416	0.076029	-0.106058	-0.275702	0.070448	0.158961	-0.273313	0.069290	0.118953	0.440818	0.072505	-0.264545	0.464132	0.068371	-0.309415
6753	56.275000	-0.789812	0.632059	-0.050064	-0.748920	0.632378	0.193237	-0.762826	0.869598	-0.049205	-0.692598	0.907358	0.153178	-0.618798	1.153358	-0.142088	-0.581717	1.181760	-0.047765	-0.576847	1.121437	-0.025816	-0.651953	0.725926	-0.241490	-0.337135	0.873761	0.199304	-0.344453	0.595469	-0.066837				-0.301416	0.076029	-0.106057	-0.275677	0.070484	0.159020	-0.273314	0.069289	0.118949	0.440801	0.072495	-0.264578	0.464093	0.068379	-0.309367
6754	56.283333	-0.789793	0.632096	-0.049903	-0.748953	0.632603	0.193503	-0.762809	0.869831	-0.048380	-0.691680	0.907639	0.153743	-0.619083	1.152898	-0.141786	-0.581265	1.181651	-0.047842	-0.576256	1.121394	-0.025706	-0.652190	0.725979	-0.241181	-0.335354	0.873900	0.198847	-0.344457	0.595006	-0.066621				-0.301418	0.076022	-0.106050	-0.275694	0.070444	0.158945	-0.273305	0.069288	0.118953	0.440803	0.072496	-0.264574	0.464092	0.068384	-0.309360
6755	56.291667	-0.789770	0.632133	-0.049739	-0.748777	0.632712	0.193643	-0.762589	0.870013	-0.047682	-0.690750	0.907929	0.154317	-0.619334	1.152459	-0.141449	-0.580796	1.181546	-0.047914	-0.575642	1.121334	-0.025555	-0.652382	0.726052	-0.240856	-0.333612	0.873966	0.198391	-0.344370	0.595220	-0.066940				-0.301427	0.076008	-0.106027	-0.275689	0.070451	0.158938	-0.273310	0.069293	0.118945	0.440802	0.072502	-0.264577	0.464094	0.068384	-0.309362
6756	56.300000	-0.789662	0.632121	-0.049567	-0.748657	0.632820	0.193803	-0.762507	0.870253	-0.046932	-0.689839	0.908193	0.154884	-0.619603	1.152041	-0.141144	-0.580353	1.181453	-0.047999	-0.575009	1.121283	-0.025416	-0.652579	0.726134	-0.240539	-0.331884	0.874057	0.197857	-0.344341	0.594987	-0.066938				-0.301416	0.076012	-0.106054	-0.275687	0.070460	0.158931	-0.273304	0.069297	0.118941	0.440806	0.072503	-0.264568	0.464137	0.068386	-0.309418
6757	56.308333	-0.789602	0.632099	-0.049410	-0.748556	0.632933	0.193959	-0.762629	0.870566	-0.046099	-0.688933	0.908417	0.155445	-0.619834	1.151634	-0.140769	-0.579833	1.181356	-0.048084	-0.574584	1.121354	-0.025179	-0.652751	0.726248	-0.240245	-0.330253	0.874055	0.197357	-0.344200	0.595430	-0.067449				-0.301416	0.076001	-0.106051	-0.275640	0.070525	0.159070	-0.273275	0.069364	0.118875	0.440792	0.072502	-0.264567	0.464118	0.068385	-0.309389
6758	56.316667	-0.789526	0.632075	-0.049257	-0.748453	0.633038	0.194121	-0.762541	0.870789	-0.045380	-0.688037	0.908703	0.156028	-0.620032	1.151251	-0.140386	-0.579342	1.181293	-0.048132	-0.573921	1.121370	-0.025050	-0.652914	0.726375	-0.239927	-0.328681	0.874014	0.196824	-0.344214	0.594928	-0.067251				-0.301416	0.076000	-0.106059	-0.275678	0.070462	0.158921	-0.273241	0.069423	0.118801	0.440799	0.072505	-0.264570	0.464099	0.068388	-0.309363
6759	56.325000	-0.789414	0.632069	-0.049097	-0.748296	0.633094	0.194241	-0.762467	0.871049	-0.044660	-0.687201	0.908952	0.156602	-0.620254	1.150927	-0.140001	-0.578791	1.181259	-0.048135	-0.573067	1.121302	-0.025004	-0.653069	0.726519	-0.239618	-0.327242	0.873903	0.196354	-0.344110	0.595101	-0.067581				-0.301417	0.075984	-0.106063	-0.275679	0.070459	0.158920	-0.273241	0.069413	0.118785	0.440801	0.072507	-0.264552	0.464114	0.068383	-0.309391
6760	56.333333	-0.789306	0.632093	-0.048945	-0.748245	0.633250	0.194456	-0.762403	0.871292	-0.043952	-0.686361	0.909154	0.157122	-0.620429	1.150632	-0.139619	-0.578210	1.181262	-0.048118	-0.572415	1.121342	-0.024851	-0.653209	0.726694	-0.239316	-0.325858	0.873759	0.195829	-0.344080	0.594830	-0.067588				-0.301409	0.075995	-0.106060	-0.275643	0.070505	0.159050	-0.273302	0.069269	0.118894	0.440805	0.072500	-0.264574	0.464095	0.068383	-0.309365
6761	56.341667	-0.789302	0.632198	-0.048786	-0.748071	0.633337	0.194579	-0.762268	0.871494	-0.043347	-0.685622	0.909357	0.157627	-0.620617	1.150414	-0.139148	-0.577664	1.181274	-0.048064	-0.571786	1.121423	-0.024663	-0.653328	0.726875	-0.238990	-0.324537	0.873610	0.195262	-0.343983	0.594963	-0.067897				-0.301411	0.075975	-0.106066	-0.275682	0.070437	0.158888	-0.273268	0.069312	0.118830	0.440798	0.072500	-0.264584	0.464113	0.068381	-0.309395
6762	56.350000	-0.789221	0.632275	-0.048595	-0.747988	0.633495	0.194776	-0.762130	0.871679	-0.042770	-0.684907	0.909548	0.158116	-0.620795	1.150247	-0.138698	-0.577164	1.181304	-0.048028	-0.571181	1.121554	-0.024468	-0.653449	0.727067	-0.238685	-0.323293	0.873414	0.194783	-0.343963	0.594690	-0.067896				-0.301415	0.075970	-0.106072	-0.275683	0.070435	0.158869	-0.273238	0.069375	0.118756	0.440818	0.072514	-0.264554	0.464097	0.068378	-0.309372
6763	56.358333	-0.789242	0.632442	-0.048409	-0.747847	0.633636	0.194941	-0.762212	0.871892	-0.042098	-0.684197	0.909664	0.158535	-0.620966	1.150117	-0.138259	-0.576641	1.181401	-0.048017	-0.570598	1.121674	-0.024269	-0.653546	0.727275	-0.238400	-0.322100	0.873281	0.194245	-0.343912	0.594645	-0.068026				-0.301406	0.075968	-0.106088	-0.275679	0.070432	0.158859	-0.273302	0.069247	0.118863	0.440790	0.072492	-0.264579	0.464115	0.068377	-0.309399
6764	56.366667	-0.789393	0.632654	-0.048196	-0.747703	0.633778	0.195100	-0.762105	0.872054	-0.041587	-0.683555	0.909743	0.158972	-0.621124	1.150015	-0.137849	-0.576117	1.181476	-0.047979	-0.570023	1.121824	-0.024147	-0.653622	0.727491	-0.238136	-0.320961	0.873223	0.193726	-0.343867	0.594631	-0.068142				-0.301413	0.075953	-0.106096	-0.275673	0.070426	0.158848	-0.273294	0.069237	0.118856	0.440800	0.072503	-0.264589	0.464098	0.068386	-0.309376
6765	56.375000	-0.789343	0.632722	-0.048002	-0.747557	0.633893	0.195257	-0.762060	0.872244	-0.041061	-0.682910	0.909688	0.159324	-0.621228	1.149940	-0.137483	-0.575683	1.181594	-0.047973	-0.569529	1.122019	-0.023994	-0.653679	0.727706	-0.237905	-0.319872	0.873255	0.193172	-0.343827	0.594647	-0.068230				-0.301405	0.075961	-0.106097	-0.275665	0.070445	0.158843	-0.273261	0.069303	0.118798	0.440802	0.072498	-0.264581	0.464097	0.068380	-0.309372
6766	56.383333	-0.789292	0.632724	-0.047802	-0.747407	0.633983	0.195411	-0.761964	0.872414	-0.040610	-0.682340	0.909690	0.159731	-0.621333	1.149933	-0.137094	-0.575274	1.181700	-0.047959	-0.569047	1.122176	-0.023873	-0.653721	0.727916	-0.237703	-0.318919	0.873302	0.192731	-0.343802	0.594679	-0.068290				-0.301409	0.075963	-0.106091	-0.275649	0.070453	0.158832	-0.273230	0.069372	0.118715	0.440806	0.072492	-0.264577	0.464095	0.068377	-0.309374
6767	56.391667	-0.789266	0.632761	-0.047635	-0.747255	0.634030	0.195565	-0.761936	0.872590	-0.040160	-0.681834	0.909633	0.160080	-0.621413	1.149959	-0.136793	-0.574882	1.181838	-0.047930	-0.568622	1.122334	-0.023758	-0.653763	0.728144	-0.237522	-0.318042	0.873427	0.192242	-0.343781	0.594721	-0.068330				-0.301409	0.075948	-0.106097	-0.275653	0.070436	0.158826	-0.273225	0.069352	0.118704	0.440806	0.072490	-0.264586	0.464138	0.068365	-0.309429
6768	56.400000	-0.789132	0.632774	-0.047483	-0.746990	0.633984	0.195637	-0.761867	0.872725	-0.039776	-0.681359	0.909541	0.160382	-0.621490	1.150038	-0.136452	-0.574497	1.181994	-0.047831	-0.568211	1.122507	-0.023624	-0.653788	0.728363	-0.237369	-0.317303	0.873553	0.191904	-0.343765	0.594760	-0.068331				-0.301412	0.075958	-0.106092	-0.275645	0.070439	0.158817	-0.273214	0.069333	0.118690	0.440804	0.072488	-0.264587	0.464137	0.068367	-0.309435
6769	56.408333	-0.789073	0.632819	-0.047322	-0.746938	0.634062	0.195864	-0.761801	0.872832	-0.039445	-0.680874	0.909438	0.160617	-0.621588	1.150187	-0.136135	-0.574155	1.182140	-0.047753	-0.567861	1.122671	-0.023502	-0.653803	0.728564	-0.237228	-0.316678	0.873725	0.191597	-0.343750	0.594814	-0.068314				-0.301408	0.075967	-0.106095	-0.275639	0.070436	0.158799	-0.273212	0.069315	0.118685	0.440804	0.072492	-0.264596	0.464099	0.068377	-0.309385
6770	56.416667	-0.789006	0.632890	-0.047162	-0.746761	0.634070	0.196018	-0.761726	0.872931	-0.039129	-0.680439	0.909354	0.160819	-0.621675	1.150363	-0.135855	-0.573852	1.182320	-0.047659	-0.567551	1.122858	-0.023240	-0.653810	0.728754	-0.237109	-0.316158	0.873905	0.191369	-0.343737	0.594852	-0.068274				-0.301412	0.075969	-0.106100	-0.275633	0.070429	0.158778	-0.273202	0.069312	0.118667	0.440800	0.072494	-0.264598	0.464101	0.068377	-0.309383
6771	56.425000	-0.788938	0.632938	-0.047008	-0.746579	0.634097	0.196167	-0.761672	0.872983	-0.038837	-0.680142	0.909291	0.161029	-0.621750	1.150554	-0.135541	-0.573580	1.182482	-0.047555	-0.567380	1.123067	-0.023071	-0.653828	0.728910	-0.236996	-0.315741	0.874103	0.191194	-0.343715	0.594864	-0.068202				-0.301417	0.075961	-0.106105	-0.275631	0.070426	0.158766	-0.273202	0.069307	0.118662	0.440805	0.072500	-0.264596	0.464140	0.068374	-0.309434
6772	56.433333	-0.788861	0.632999	-0.046835	-0.746395	0.634129	0.196307	-0.761605	0.873011	-0.038596	-0.679833	0.909229	0.161163	-0.621833	1.150748	-0.135323	-0.573390	1.182620	-0.047437	-0.567270	1.123226	-0.022927	-0.653827	0.729039	-0.236898	-0.315466	0.874298	0.191122	-0.343682	0.594878	-0.068127				-0.301413	0.075967	-0.106115	-0.275625	0.070428	0.158747	-0.273206	0.069307	0.118650	0.440804	0.072502	-0.264592	0.464142	0.068382	-0.309433
6773	56.441667	-0.788770	0.633027	-0.046700	-0.746237	0.634191	0.196434	-0.761538	0.873007	-0.038396	-0.679609	0.909195	0.161251	-0.621847	1.150945	-0.135078	-0.573179	1.182724	-0.047359	-0.567136	1.123329	-0.022842	-0.653812	0.729109	-0.236827	-0.315359	0.874467	0.191145	-0.343640	0.594870	-0.068046				-0.301423	0.075967	-0.106116	-0.275630	0.070424	0.158739	-0.273204	0.069309	0.118647	0.440805	0.072504	-0.264597	0.464099	0.068383	-0.309379
6774	56.450000	-0.788663	0.633047	-0.046588	-0.745893	0.634148	0.196415	-0.761454	0.872987	-0.038239	-0.679443	0.909171	0.161299	-0.621998	1.151140	-0.134891	-0.573012	1.182843	-0.047281	-0.567045	1.123415	-0.022774	-0.653808	0.729138	-0.236770	-0.315383	0.874630	0.191210	-0.343585	0.594876	-0.067971				-0.301431	0.075957	-0.106132	-0.275631	0.070418	0.158734	-0.273202	0.069292	0.118635	0.440806	0.072502	-0.264592	0.464138	0.068377	-0.309432
6775	56.458333	-0.788525	0.633059	-0.046537	-0.745764	0.634306	0.196534	-0.761388	0.872920	-0.038134	-0.679363	0.909154	0.161297	-0.622107	1.151305	-0.134751	-0.572985	1.182932	-0.047176	-0.566991	1.123486	-0.022716	-0.653788	0.729101	-0.236739	-0.315641	0.874697	0.191478	-0.343504	0.594881	-0.067907				-0.301432	0.075948	-0.106141	-0.275628	0.070412	0.158723	-0.273197	0.069286	0.118628	0.440792	0.072493	-0.264588	0.464138	0.068371	-0.309439
6776	56.466667	-0.788356	0.633058	-0.046499	-0.745620	0.634406	0.196577	-0.761306	0.872840	-0.038112	-0.679312	0.909115	0.161218	-0.622224	1.151491	-0.134625	-0.573022	1.182997	-0.047078	-0.566987	1.123540	-0.022680	-0.653777	0.729013	-0.236718	-0.316065	0.874720	0.191851	-0.343294	0.595275	-0.068121				-0.301434	0.075945	-0.106138	-0.275624	0.070411	0.158714	-0.273195	0.069273	0.118615	0.440808	0.072493	-0.264595	0.464102	0.068380	-0.309387
6777	56.475000	-0.788150	0.633042	-0.046457	-0.745436	0.634488	0.196538	-0.761244	0.872736	-0.038138	-0.679418	0.909097	0.161111	-0.622332	1.151653	-0.134550	-0.573131	1.183095	-0.046972	-0.566895	1.123549	-0.022779	-0.653744	0.728865	-0.236720	-0.316759	0.874661	0.192424	-0.343315	0.594931	-0.067809				-0.301439	0.075937	-0.106139	-0.275620	0.070409	0.158712	-0.273200	0.069248	0.118611	0.440806	0.072492	-0.264601	0.464098	0.068372	-0.309392
6778	56.483333	-0.788053	0.633103	-0.046507	-0.745240	0.634564	0.196460	-0.761170	0.872610	-0.038253	-0.679592	0.909076	0.160954	-0.622456	1.151783	-0.134518	-0.573286	1.183190	-0.046895	-0.567005	1.123606	-0.022792	-0.653725	0.728675	-0.236735	-0.317649	0.874536	0.193162	-0.343101	0.595340	-0.068019				-0.301441	0.075941	-0.106149	-0.275617	0.070408	0.158705	-0.273192	0.069231	0.118606	0.440785	0.072478	-0.264589	0.464139	0.068370	-0.309444
6779	56.491667	-0.787933	0.633115	-0.046555	-0.745021	0.634591	0.196327	-0.761086	0.872485	-0.038414	-0.679847	0.909049	0.160725	-0.622622	1.151919	-0.134565	-0.573512	1.183279	-0.046870	-0.567171	1.123678	-0.022832	-0.653682	0.728440	-0.236785	-0.318896	0.874221	0.194296	-0.343007	0.595183	-0.067882				-0.301442	0.075940	-0.106145	-0.275610	0.070408	0.158691	-0.273181	0.069230	0.118591	0.440793	0.072496	-0.264595	0.464139	0.068375	-0.309442
6780	56.500000	-0.787814	0.633123	-0.046617	-0.744855	0.634656	0.196370	-0.761038	0.872366	-0.038610	-0.680179	0.909036	0.160454	-0.622797	1.152022	-0.134627	-0.573799	1.183362	-0.046877	-0.567390	1.123752	-0.022878	-0.653637	0.728193	-0.236839	-0.320387	0.873786	0.195687	-0.342904	0.595033	-0.067758				-0.301445	0.075942	-0.106141	-0.275594	0.070409	0.158671	-0.273177	0.069226	0.118592	0.440811	0.072501	-0.264597	0.464138	0.068380	-0.309441
6781	56.508333	-0.787687	0.633126	-0.046697	-0.744642	0.634658	0.196220	-0.760943	0.872195	-0.038902	-0.680605	0.909035	0.160130	-0.622946	1.152079	-0.134750	-0.574177	1.183424	-0.046951	-0.567809	1.123870	-0.022834	-0.653574	0.727916	-0.236911	-0.322204	0.873212	0.197470	-0.342735	0.595075	-0.067784				-0.301442	0.075941	-0.106134	-0.275584	0.070403	0.158647	-0.273174	0.069228	0.118568	0.440812	0.072502	-0.264601	0.464124	0.068380	-0.309416
6782	56.516667	-0.787531	0.633116	-0.046824	-0.744447	0.634655	0.196070	-0.760842	0.872006	-0.039249	-0.681087	0.909030	0.159761	-0.623154	1.152122	-0.134908	-0.574553	1.183526	-0.046991	-0.567999	1.123916	-0.023007	-0.653503	0.727631	-0.237017	-0.324258	0.872550	0.199547	-0.342538	0.595076	-0.067804				-0.301446	0.075928	-0.106155	-0.275578	0.070400	0.158640	-0.273166	0.069214	0.118558	0.440783	0.072482	-0.264584	0.464147	0.068375	-0.309448
6783	56.525000	-0.787364	0.633117	-0.046935	-0.744475	0.634773	0.195984	-0.760775	0.871820	-0.039624	-0.681672	0.909028	0.159359	-0.623371	1.152130	-0.135120	-0.575008	1.183588	-0.047086	-0.568456	1.124044	-0.023047	-0.653415	0.727324	-0.237151	-0.326614	0.871910	0.202147	-0.342386	0.595539	-0.068227				-0.301443	0.075935	-0.106148	-0.275566	0.070406	0.158632	-0.273161	0.069203	0.118556	0.440812	0.072500	-0.264601	0.464108	0.068382	-0.309392
6784	56.533333	-0.787197	0.633137	-0.047068	-0.744336	0.634775	0.195906	-0.760629	0.871615	-0.040120	-0.682321	0.908988	0.158910	-0.623605	1.152096	-0.135377	-0.575534	1.183639	-0.047232	-0.568979	1.124140	-0.023086	-0.653310	0.727033	-0.237289	-0.329125	0.871155	0.204872	-0.342292	0.596201	-0.068828				-0.301443	0.075931	-0.106145	-0.275556	0.070424	0.158637	-0.273152	0.069205	0.118564	0.440812	0.072504	-0.264597	0.464106	0.068383	-0.309389
6785	56.541667	-0.787091	0.633150	-0.047201	-0.744252	0.634784	0.195726	-0.760638	0.871359	-0.040564	-0.683028	0.908882	0.158387	-0.623849	1.152017	-0.135672	-0.576090	1.183659	-0.047366	-0.569305	1.124115	-0.023438	-0.653179	0.726726	-0.237447	-0.331809	0.870461	0.207947	-0.342250	0.596030	-0.068834				-0.301446	0.075924	-0.106154	-0.275562	0.070405	0.158629	-0.273151	0.069187	0.118551	0.440812	0.072499	-0.264599	0.464126	0.068375	-0.309420
6786	56.550000	-0.786814	0.632997	-0.047370	-0.744089	0.634749	0.195704	-0.760634	0.871081	-0.041111	-0.683808	0.908731	0.157840	-0.624074	1.151922	-0.135966	-0.576721	1.183666	-0.047551	-0.569846	1.124147	-0.023685	-0.653032	0.726400	-0.237630	-0.334656	0.869785	0.211362	-0.341826	0.596478	-0.069116				-0.301447	0.075915	-0.106154	-0.275566	0.070405	0.158628	-0.273157	0.069168	0.118546	0.440811	0.072502	-0.264606	0.464144	0.068376	-0.309452
6787	56.558333	-0.786773	0.633048	-0.047581	-0.743942	0.634693	0.195498	-0.760558	0.870801	-0.041764	-0.684695	0.908562	0.157285	-0.624451	1.151796	-0.136369	-0.577475	1.183689	-0.047721	-0.570429	1.124188	-0.023887	-0.652838	0.726075	-0.237820	-0.337623	0.869181	0.215085	-0.341639	0.596528	-0.069258				-0.301445	0.075916	-0.106150	-0.275558	0.070400	0.158615	-0.273149	0.069150	0.118536	0.440807	0.072501	-0.264608	0.464140	0.068378	-0.309451
6788	56.566667	-0.786534	0.632963	-0.047768	-0.743954	0.634692	0.195333	-0.760478	0.870492	-0.042468	-0.685602	0.908344	0.156679	-0.624794	1.151645	-0.136792	-0.578261	1.183699	-0.047920	-0.571053	1.124221	-0.024096	-0.652613	0.725756	-0.238034	-0.340692	0.868598	0.219051	-0.341511	0.596509	-0.069291				-0.301442	0.075923	-0.106136	-0.275554	0.070397	0.158601	-0.273148	0.069146	0.118522	0.440805	0.072498	-0.264613	0.464097	0.068384	-0.309396
6789	56.575000	-0.786519	0.632940	-0.047989	-0.743933	0.634620	0.195139	-0.760653	0.870249	-0.043067	-0.686612	0.908144	0.156077	-0.625057	1.151470	-0.137211	-0.579061	1.183633	-0.048199	-0.571834	1.124251	-0.024264	-0.652381	0.725431	-0.238283	-0.343823	0.868114	0.223172	-0.341276	0.596681	-0.069418				-0.301440	0.075922	-0.106133	-0.275555	0.070400	0.158587	-0.273149	0.069148	0.118515	0.440789	0.072492	-0.264605	0.464117	0.068379	-0.309423
6790	56.583333	-0.786376	0.632893	-0.048194	-0.743955	0.634530	0.194924	-0.760668	0.869959	-0.043798	-0.687613	0.907881	0.155411	-0.625414	1.151249	-0.137645	-0.579721	1.183571	-0.048458	-0.572453	1.124213	-0.024520	-0.652142	0.725124	-0.238532	-0.346976	0.867688	0.227336	-0.340823	0.597044	-0.069546				-0.301438	0.075918	-0.106123	-0.275545	0.070396	0.158569	-0.273149	0.069147	0.118507	0.440772	0.072492	-0.264598	0.464098	0.068386	-0.309395
6791	56.591667	-0.786288	0.632830	-0.048444	-0.744033	0.634419	0.194681	-0.760602	0.869687	-0.044599	-0.688688	0.907633	0.154776	-0.625729	1.150984	-0.138086	-0.580580	1.183484	-0.048690	-0.573418	1.124252	-0.024532	-0.651868	0.724855	-0.238808	-0.350180	0.867329	0.231543	-0.340355	0.596720	-0.069465				-0.301435	0.075914	-0.106103	-0.275542	0.070399	0.158566	-0.273146	0.069143	0.118503	0.440801	0.072494	-0.264610	0.464116	0.068375	-0.309420
6792	56.600000	-0.786113	0.632672	-0.048634	-0.744158	0.634297	0.194428	-0.760700	0.869430	-0.045326	-0.689726	0.907364	0.154115	-0.626020	1.150692	-0.138443	-0.581580	1.183393	-0.048799	-0.573915	1.124109	-0.024818	-0.651601	0.724610	-0.239090	-0.353421	0.867013	0.235678	-0.340203	0.596167	-0.068960				-0.301431	0.075920	-0.106085	-0.275537	0.070412	0.158566	-0.273139	0.069145	0.118511	0.440801	0.072491	-0.264606	0.464099	0.068376	-0.309390
6793	56.608333	-0.786202	0.632715	-0.048962	-0.744267	0.634119	0.194153	-0.760902	0.869223	-0.045976	-0.690827	0.907085	0.153494	-0.626349	1.150407	-0.138756	-0.582436	1.183279	-0.048916	-0.574528	1.123899	-0.025011	-0.651346	0.724405	-0.239367	-0.356730	0.866729	0.239647	-0.340057	0.596235	-0.068981				-0.301427	0.075914	-0.106078	-0.275532	0.070406	0.158569	-0.273136	0.069150	0.118507	0.440777	0.072480	-0.264585	0.464134	0.068368	-0.309445
6794	56.616667	-0.786204	0.632667	-0.049194	-0.744515	0.634004	0.193964	-0.761005	0.868985	-0.046669	-0.691907	0.906794	0.152880	-0.626691	1.150138	-0.139074	-0.583311	1.183074	-0.048940	-0.575151	1.123662	-0.025146	-0.651109	0.724232	-0.239676	-0.360081	0.866475	0.243441	-0.339952	0.596276	-0.068959				-0.301423	0.075912	-0.106061	-0.275531	0.070409	0.158579	-0.273140	0.069150	0.118514	0.440799	0.072489	-0.264595	0.464096	0.068376	-0.309388
6795	56.625000	-0.786184	0.632590	-0.049474	-0.744752	0.633828	0.193744	-0.761068	0.868751	-0.047365	-0.692962	0.906477	0.152272	-0.626988	1.149896	-0.139270	-0.584200	1.182924	-0.048951	-0.575931	1.123489	-0.025177	-0.650861	0.724084	-0.239970	-0.363505	0.866211	0.246993	-0.339892	0.596296	-0.068899				-0.301421	0.075913	-0.106044	-0.275530	0.070418	0.158586	-0.273134	0.069148	0.118510	0.440796	0.072489	-0.264597	0.464093	0.068374	-0.309386
6796	56.633333	-0.786263	0.632583	-0.049695	-0.745007	0.633634	0.193525	-0.761094	0.868466	-0.048068	-0.694009	0.906266	0.151748	-0.627347	1.149704	-0.139529	-0.585139	1.182750	-0.048923	-0.576733	1.123340	-0.025181	-0.650645	0.723952	-0.240274	-0.366980	0.865949	0.250314	-0.339902	0.596883	-0.069459				-0.301418	0.075904	-0.106031	-0.275533	0.070415	0.158584	-0.273133	0.069137	0.118511	0.440797	0.072485	-0.264596	0.464095	0.068370	-0.309389
6797	56.641667	-0.786316	0.632514	-0.049919	-0.745190	0.633419	0.193344	-0.761257	0.868272	-0.048627	-0.695042	0.906014	0.151243	-0.627685	1.149506	-0.139736	-0.586050	1.182620	-0.048850	-0.577596	1.123170	-0.025153	-0.650468	0.723842	-0.240573	-0.370540	0.865633	0.253345	-0.339882	0.596586	-0.068926				-0.301419	0.075906	-0.106021	-0.275535	0.070415	0.158581	-0.273137	0.069139	0.118503	0.440784	0.072479	-0.264595	0.464132	0.068366	-0.309444
6798	56.650000	-0.786408	0.632463	-0.050107	-0.745477	0.633294	0.193276	-0.761435	0.868087	-0.049179	-0.696065	0.905805	0.150778	-0.628043	1.149372	-0.139904	-0.587058	1.182451	-0.048759	-0.578341	1.122869	-0.025192	-0.650313	0.723743	-0.240851	-0.374178	0.865260	0.256138	-0.339860	0.596402	-0.068513				-0.301407	0.075916	-0.106021	-0.275532	0.070415	0.158576	-0.273133	0.069149	0.118506	0.440790	0.072481	-0.264609	0.464125	0.068369	-0.309445
6799	56.658333	-0.786515	0.632386	-0.050257	-0.745750	0.633108	0.193143	-0.761646	0.867881	-0.049668	-0.697106	0.905625	0.150373	-0.628445	1.149248	-0.140029	-0.588069	1.182310	-0.048565	-0.579248	1.122681	-0.025104	-0.650193	0.723670	-0.241112	-0.377930	0.864784	0.258668	-0.340025	0.596519	-0.068298				-0.301415	0.075926	-0.106002	-0.275535	0.070418	0.158582	-0.273140	0.069157	0.118513	0.440790	0.072481	-0.264607	0.464089	0.068371	-0.309392
6800	56.666667	-0.786634	0.632295	-0.050389	-0.746027	0.632942	0.193025	-0.761873	0.867689	-0.050145	-0.698201	0.905411	0.149988	-0.628871	1.149131	-0.140121	-0.589130	1.182144	-0.048392	-0.580368	1.122684	-0.024865	-0.650099	0.723610	-0.241361	-0.381684	0.864228	0.260886	-0.340177	0.596689	-0.068171				-0.301416	0.075909	-0.105998	-0.275538	0.070413	0.158593	-0.273149	0.069162	0.118529	0.440766	0.072468	-0.264592	0.464124	0.068359	-0.309443
6801	56.675000	-0.786804	0.632233	-0.050535	-0.746204	0.632733	0.192832	-0.762105	0.867489	-0.050581	-0.699278	0.905373	0.149690	-0.629341	1.149022	-0.140106	-0.590220	1.182014	-0.048096	-0.581211	1.122416	-0.024776	-0.650041	0.723550	-0.241573	-0.385492	0.863523	0.262842	-0.340462	0.597208	-0.068099				-0.301413	0.075914	-0.105978	-0.275535	0.070428	0.158606	-0.273137	0.069189	0.118541	0.440787	0.072478	-0.264605	0.464126	0.068361	-0.309441
6802	56.683333	-0.787037	0.632153	-0.050671	-0.746602	0.632722	0.192827	-0.762390	0.867299	-0.050979	-0.700392	0.905248	0.149372	-0.629811	1.148916	-0.140110	-0.591373	1.181907	-0.047776	-0.582282	1.122302	-0.024538	-0.650006	0.723500	-0.241771	-0.389287	0.862688	0.264562	-0.340578	0.597086	-0.067603				-0.301395	0.075927	-0.105975	-0.275539	0.070431	0.158637	-0.273143	0.069195	0.118557	0.440787	0.072480	-0.264598	0.464087	0.068370	-0.309385
6803	56.691667	-0.787256	0.632069	-0.050796	-0.746875	0.632598	0.192691	-0.762704	0.867070	-0.051409	-0.701572	0.905122	0.149080	-0.630314	1.148863	-0.140038	-0.592561	1.181784	-0.047387	-0.583418	1.122219	-0.024233	-0.649985	0.723466	-0.241922	-0.393074	0.861656	0.265989	-0.340760	0.596973	-0.067079				-0.301395	0.075919	-0.105963	-0.275542	0.070443	0.158659	-0.273140	0.069206	0.118576	0.440786	0.072484	-0.264596	0.464086	0.068370	-0.309383
6804	56.700000	-0.787465	0.631970	-0.050915	-0.747287	0.632517	0.192626	-0.763010	0.866840	-0.051830	-0.702778	0.904962	0.148787	-0.630838	1.148845	-0.139959	-0.593853	1.181681	-0.047028	-0.584595	1.122153	-0.023877	-0.649987	0.723446	-0.242038	-0.396898	0.860433	0.267217	-0.340981	0.597010	-0.066715				-0.301387	0.075903	-0.105951	-0.275537	0.070458	0.158681	-0.273145	0.069233	0.118585	0.440788	0.072485	-0.264591	0.464123	0.068366	-0.309435
6805	56.708333	-0.787639	0.631822	-0.051026	-0.747706	0.632340	0.192465	-0.763355	0.866607	-0.052209	-0.704009	0.904723	0.148487	-0.631419	1.148849	-0.139784	-0.595121	1.181615	-0.046534	-0.585844	1.122099	-0.023499	-0.649986	0.723447	-0.242116	-0.400778	0.858944	0.268199	-0.341207	0.597068	-0.066405				-0.301365	0.075910	-0.105944	-0.275540	0.070458	0.158690	-0.273140	0.069235	0.118608	0.440788	0.072485	-0.264594	0.464104	0.068369	-0.309409
6806	56.716667	-0.787767	0.631590	-0.051090	-0.748074	0.632198	0.192425	-0.763737	0.866370	-0.052588	-0.705298	0.904456	0.148223	-0.632029	1.148901	-0.139642	-0.596500	1.181578	-0.046086	-0.587134	1.122087	-0.023085	-0.650022	0.723453	-0.242150	-0.404744	0.857253	0.269032	-0.341414	0.597101	-0.066099				-0.301342	0.075901	-0.105953	-0.275544	0.070464	0.158698	-0.273142	0.069248	0.118614	0.440766	0.072472	-0.264583	0.464126	0.068363	-0.309435
6807	56.725000	-0.788122	0.631561	-0.051273	-0.748467	0.631941	0.192303	-0.764122	0.866109	-0.052935	-0.706562	0.904120	0.147959	-0.632489	1.148941	-0.139445	-0.597949	1.181604	-0.045527	-0.588504	1.122122	-0.022628	-0.650053	0.723483	-0.242138	-0.408804	0.855403	0.269705	-0.341603	0.597125	-0.065796				-0.301335	0.075904	-0.105933	-0.275547	0.070468	0.158707	-0.273148	0.069266	0.118620	0.440776	0.072471	-0.264594	0.464129	0.068360	-0.309436
6808	56.733333	-0.788399	0.631448	-0.051374	-0.748975	0.631699	0.192263	-0.764535	0.865865	-0.053254	-0.707829	0.903760	0.147718	-0.633135	1.149062	-0.139235	-0.599418	1.181647	-0.044915	-0.589945	1.122165	-0.022134	-0.650093	0.723520	-0.242091	-0.412902	0.853477	0.270272	-0.341783	0.597148	-0.065513				-0.301324	0.075914	-0.105920	-0.275544	0.070478	0.158719	-0.273155	0.069280	0.118632	0.440769	0.072458	-0.264584	0.464084	0.068367	-0.309386
6809	56.741667	-0.788587	0.631298	-0.051467	-0.749474	0.631328	0.192133	-0.765017	0.865632	-0.053514	-0.709165	0.903327	0.147544	-0.633810	1.149217	-0.138952	-0.601014	1.181661	-0.044352	-0.591467	1.122207	-0.021583	-0.650148	0.723583	-0.242005	-0.417022	0.851506	0.270704	-0.341949	0.597171	-0.065249				-0.301309	0.075931	-0.105906	-0.275558	0.070471	0.158736	-0.273152	0.069300	0.118646	0.440789	0.072466	-0.264599	0.464083	0.068362	-0.309383
6810	56.750000	-0.788785	0.631142	-0.051557	-0.749929	0.631000	0.192143	-0.765454	0.865371	-0.053764	-0.710436	0.902931	0.147413	-0.634497	1.149377	-0.138660	-0.602625	1.181698	-0.043614	-0.593012	1.122207	-0.020997	-0.650196	0.723663	-0.241894	-0.421125	0.849518	0.271052	-0.342103	0.597191	-0.064998				-0.301294	0.075956	-0.105884	-0.275560	0.070474	0.158762	-0.273153	0.069323	0.118663	0.440763	0.072453	-0.264585	0.464122	0.068355	-0.309438
6811	56.758333	-0.789032	0.630983	-0.051679	-0.750331	0.630538	0.192032	-0.765939	0.865106	-0.053965	-0.711704	0.902437	0.147311	-0.635357	1.149620	-0.138221	-0.604306	1.181661	-0.042874	-0.594605	1.122164	-0.020334	-0.650239	0.723779	-0.241752	-0.425164	0.847507	0.271326	-0.342217	0.597248	-0.064789				-0.301283	0.075966	-0.105851	-0.275557	0.070481	0.158785	-0.273150	0.069336	0.118687	0.440789	0.072473	-0.264594	0.464123	0.068361	-0.309437
6812	56.766667	-0.789276	0.630865	-0.051748	-0.750853	0.630158	0.192030	-0.766453	0.864848	-0.054104	-0.712976	0.901891	0.147253	-0.636079	1.149818	-0.137719	-0.605975	1.181645	-0.042013	-0.596214	1.122104	-0.019635	-0.650284	0.723964	-0.241789	-0.429126	0.845499	0.271478	-0.342342	0.597270	-0.064573				-0.301277	0.075978	-0.105819	-0.275557	0.070504	0.158803	-0.273151	0.069342	0.118710	0.440791	0.072481	-0.264590	0.464086	0.068373	-0.309382
6813	56.775000	-0.789524	0.630756	-0.051822	-0.751323	0.629717	0.191996	-0.766945	0.864577	-0.054222	-0.714109	0.901403	0.147247	-0.636961	1.150033	-0.137130	-0.607722	1.181572	-0.041054	-0.597803	1.121996	-0.018872	-0.650358	0.724087	-0.241521	-0.432984	0.843497	0.271551	-0.342444	0.597328	-0.064399				-0.301270	0.076012	-0.105799	-0.275546	0.070512	0.158825	-0.273146	0.069365	0.118733	0.440774	0.072479	-0.264586	0.464104	0.068366	-0.309408
6814	56.783333	-0.789749	0.630658	-0.051861	-0.751793	0.629287	0.191984	-0.767427	0.864302	-0.054305	-0.715298	0.900862	0.147305	-0.637902	1.150239	-0.136440	-0.609512	1.181499	-0.040006	-0.599158	1.121724	-0.018156	-0.650433	0.724281	-0.241440	-0.436746	0.841508	0.271551	-0.342543	0.597387	-0.064256				-0.301264	0.076039	-0.105771	-0.275542	0.070514	0.158843	-0.273139	0.069391	0.118746	0.440787	0.072486	-0.264593	0.464120	0.068366	-0.309435
6815	56.791667	-0.789953	0.630505	-0.051931	-0.752281	0.628859	0.191990	-0.767960	0.864071	-0.054296	-0.716403	0.900291	0.147391	-0.638950	1.150464	-0.135631	-0.611212	1.181309	-0.039078	-0.600698	1.121593	-0.017292	-0.650533	0.724393	-0.241044	-0.440412	0.839485	0.271473	-0.342636	0.597449	-0.064128				-0.301255	0.076048	-0.105751	-0.275534	0.070523	0.158858	-0.273126	0.069400	0.118756	0.440788	0.072484	-0.264596	0.464104	0.068370	-0.309411
6816	56.800000	-0.790168	0.630341	-0.051967	-0.752691	0.628410	0.191996	-0.768457	0.863838	-0.054263	-0.717552	0.899735	0.147563	-0.640043	1.150674	-0.134764	-0.613058	1.181241	-0.037832	-0.602223	1.121447	-0.016382	-0.650634	0.724605	-0.240831	-0.444009	0.837451	0.271346	-0.342728	0.597521	-0.064015				-0.301248	0.076053	-0.105731	-0.275527	0.070531	0.158869	-0.273124	0.069406	0.118770	0.440791	0.072479	-0.264597	0.464124	0.068366	-0.309439
6817	56.808333	-0.790319	0.630209	-0.052005	-0.753137	0.627988	0.192031	-0.769015	0.863643	-0.054154	-0.718664	0.899129	0.147752	-0.641174	1.150895	-0.133840	-0.614845	1.181085	-0.036682	-0.603762	1.121303	-0.015396	-0.650734	0.724855	-0.240610	-0.447516	0.835431	0.271196	-0.342826	0.597604	-0.063912				-0.301240	0.076061	-0.105721	-0.275524	0.070525	0.158884	-0.273116	0.069442	0.118778	0.440792	0.072476	-0.264603	0.464106	0.068365	-0.309414
6818	56.816667	-0.790530	0.630071	-0.052000	-0.753537	0.627575	0.192064	-0.769530	0.863432	-0.054050	-0.719700	0.898576	0.147966	-0.642350	1.151145	-0.132828	-0.616701	1.180987	-0.035349	-0.605314	1.121141	-0.014356	-0.650845	0.725138	-0.240386	-0.450944	0.833446	0.271033	-0.342941	0.597703	-0.063815				-0.301232	0.076064	-0.105711	-0.275485	0.070588	0.159045	-0.273110	0.069468	0.118793	0.440793	0.072468	-0.264601	0.464128	0.068362	-0.309437
6819	56.825000	-0.790712	0.629933	-0.052000	-0.753878	0.627190	0.192091	-0.770107	0.863259	-0.053882	-0.720755	0.898030	0.148225	-0.643542	1.151354	-0.131710	-0.618581	1.180856	-0.033966	-0.606883	1.120965	-0.013216	-0.650958	0.725569	-0.240329	-0.454234	0.831518	0.270865	-0.343054	0.597842	-0.063742				-0.301231	0.076069	-0.105700	-0.275492	0.070570	0.158984	-0.273134	0.069408	0.118874	0.440793	0.072474	-0.264600	0.464108	0.068367	-0.309413
6820	56.833333	-0.790880	0.629780	-0.051993	-0.754228	0.626823	0.192122	-0.770680	0.863097	-0.053696	-0.721787	0.897450	0.148471	-0.644749	1.151579	-0.130558	-0.620457	1.180701	-0.032567	-0.608426	1.120817	-0.012106	-0.651086	0.725973	-0.240087	-0.457378	0.829673	0.270697	-0.343336	0.598164	-0.063693				-0.301225	0.076066	-0.105691	-0.275512	0.070543	0.158927	-0.273101	0.069493	0.118814	0.440797	0.072476	-0.264595	0.464089	0.068367	-0.309389
6821	56.841667	-0.791049	0.629605	-0.051943	-0.754542	0.626475	0.192156	-0.771254	0.862949	-0.053494	-0.722792	0.896831	0.148711	-0.645965	1.151826	-0.129371	-0.622325	1.180529	-0.031122	-0.609967	1.120643	-0.010934	-0.651212	0.726330	-0.239663	-0.460356	0.827931	0.270532	-0.343488	0.598343	-0.063603				-0.301225	0.076080	-0.105688	-0.275495	0.070550	0.158931	-0.273122	0.069430	0.118889	0.440778	0.072476	-0.264593	0.464126	0.068368	-0.309446
6822	56.850000	-0.791277	0.629512	-0.051945	-0.754873	0.626144	0.192208	-0.771807	0.862796	-0.053283	-0.723768	0.896160	0.148940	-0.647179	1.152059	-0.128121	-0.624214	1.180387	-0.029611	-0.611520	1.120448	-0.009714	-0.651326	0.726820	-0.239436	-0.463194	0.826271	0.270359	-0.343668	0.598547	-0.063515				-0.301216	0.076093	-0.105689	-0.275452	0.070621	0.159085	-0.273087	0.069507	0.118829	0.440790	0.072488	-0.264603	0.464088	0.068376	-0.309391
6823	56.858333	-0.791459	0.629345	-0.051880	-0.755205	0.625866	0.192275	-0.772390	0.862674	-0.053034	-0.724745	0.895623	0.149273	-0.648449	1.152358	-0.126830	-0.626088	1.180239	-0.028016	-0.613057	1.120289	-0.008452	-0.651424	0.727347	-0.239200	-0.465891	0.824728	0.270160	-0.343658	0.598727	-0.063345				-0.301222	0.076099	-0.105682	-0.275449	0.070599	0.159012	-0.273076	0.069508	0.118840	0.440787	0.072483	-0.264599	0.464084	0.068377	-0.309391
6824	56.866667	-0.791676	0.629212	-0.051818	-0.755442	0.625544	0.192339	-0.772956	0.862561	-0.052763	-0.725681	0.895054	0.149609	-0.649728	1.152684	-0.125450	-0.627941	1.180116	-0.026429	-0.614433	1.120051	-0.007247	-0.651522	0.727903	-0.238986	-0.468497	0.823295	0.269963	-0.343967	0.599025	-0.063241				-0.301222	0.076111	-0.105683	-0.275449	0.070572	0.158935	-0.273047	0.069520	0.118827	0.440785	0.072479	-0.264601	0.464084	0.068366	-0.309386
6825	56.875000	-0.791880	0.629109	-0.051695	-0.755722	0.625253	0.192430	-0.773463	0.862463	-0.052468	-0.726666	0.894475	0.149983	-0.650996	1.153046	-0.124085	-0.629710	1.179994	-0.024843	-0.615981	1.119967	-0.005890	-0.651621	0.728531	-0.238889	-0.470985	0.822007	0.269744	-0.344224	0.599287	-0.063094				-0.301224	0.076116	-0.105674	-0.275406	0.070606	0.159001	-0.273033	0.069530	0.118827	0.440784	0.072476	-0.264603	0.464120	0.068359	-0.309441
6826	56.883333	-0.792057	0.628959	-0.051582	-0.756024	0.624963	0.192550	-0.774019	0.862369	-0.052140	-0.727588	0.893908	0.150360	-0.652313	1.153451	-0.122634	-0.631458	1.179927	-0.023231	-0.617513	1.119946	-0.004521	-0.651720	0.729194	-0.238787	-0.473373	0.820821	0.269552	-0.344487	0.599597	-0.062914				-0.301226	0.076120	-0.105675	-0.275399	0.070590	0.158937	-0.273012	0.069543	0.118826	0.440783	0.072478	-0.264606	0.464082	0.068372	-0.309389
6827	56.891667	-0.792173	0.628772	-0.051448	-0.756341	0.624684	0.192672	-0.774540	0.862296	-0.051781	-0.728560	0.893353	0.150786	-0.653595	1.153929	-0.121161	-0.633346	1.179967	-0.021457	-0.619141	1.119959	-0.003042	-0.651843	0.729728	-0.238497	-0.475644	0.819742	0.269398	-0.344764	0.599935	-0.062693				-0.301229	0.076133	-0.105674	-0.275358	0.070629	0.159001	-0.272987	0.069553	0.118832	0.440784	0.072476	-0.264603	0.464080	0.068370	-0.309391
6828	56.900000	-0.792286	0.628631	-0.051289	-0.756575	0.624350	0.192785	-0.775070	0.862224	-0.051414	-0.729537	0.892856	0.151253	-0.654877	1.154387	-0.119638	-0.635247	1.179997	-0.019708	-0.620620	1.119954	-0.001643	-0.651954	0.730416	-0.238383	-0.477796	0.818714	0.269310	-0.345103	0.600452	-0.062443				-0.301230	0.076134	-0.105667	-0.275354	0.070605	0.158931	-0.272969	0.069559	0.118842	0.440788	0.072477	-0.264601	0.464122	0.068359	-0.309446
6829	56.908333	-0.792633	0.628684	-0.051224	-0.756857	0.624045	0.192910	-0.775619	0.862185	-0.051005	-0.730440	0.892283	0.151666	-0.656172	1.154901	-0.118069	-0.636985	1.180008	-0.017891	-0.622163	1.119933	-0.000151	-0.652090	0.730862	-0.238008	-0.479824	0.817733	0.269310	-0.345382	0.600857	-0.062160				-0.301232	0.076138	-0.105669	-0.275330	0.070618	0.158933	-0.272951	0.069567	0.118836	0.440774	0.072478	-0.264596	0.464105	0.068367	-0.309421
6830	56.916667	-0.792815	0.628633	-0.051102	-0.757139	0.623737	0.193035	-0.776154	0.862137	-0.050610	-0.731339	0.891728	0.152102	-0.657436	1.155410	-0.116470	-0.638666	1.179895	-0.016180	-0.623679	1.119890	0.001363	-0.652217	0.731490	-0.237806	-0.481751	0.816757	0.269376	-0.345677	0.601287	-0.061881				-0.301232	0.076147	-0.105681	-0.275310	0.070632	0.158927	-0.272939	0.069567	0.118839	0.440789	0.072485	-0.264605	0.464122	0.068367	-0.309448
6831	56.925000	-0.792935	0.628533	-0.050983	-0.757397	0.623413	0.193143	-0.776681	0.862058	-0.050228	-0.732281	0.891175	0.152584	-0.658725	1.155892	-0.114788	-0.640600	1.179873	-0.014198	-0.625167	1.119785	0.002897	-0.652349	0.732134	-0.237605	-0.483571	0.815804	0.269512	-0.345970	0.601779	-0.061623				-0.301235	0.076157	-0.105707	-0.275287	0.070639	0.158914	-0.272920	0.069556	0.118828	0.440778	0.072481	-0.264598	0.464088	0.068371	-0.309394
6832	56.933333	-0.793086	0.628450	-0.050865	-0.757676	0.623092	0.193266	-0.777190	0.861998	-0.049834	-0.733216	0.890603	0.153072	-0.660019	1.156359	-0.113082	-0.642340	1.179718	-0.012310	-0.626617	1.119629	0.004439	-0.652509	0.732775	-0.237405	-0.485337	0.814856	0.269691	-0.346271	0.602331	-0.061372				-0.301241	0.076169	-0.105738	-0.275267	0.070646	0.158905	-0.272905	0.069554	0.118817	0.440762	0.072473	-0.264594	0.464124	0.068363	-0.309449
6833	56.941667	-0.793289	0.628367	-0.050721	-0.757960	0.622774	0.193384	-0.777700	0.861925	-0.049457	-0.734095	0.890012	0.153554	-0.661302	1.156829	-0.111361	-0.644016	1.179561	-0.010368	-0.628033	1.119422	0.006011	-0.652686	0.733521	-0.237298	-0.487033	0.813892	0.269899	-0.346601	0.602996	-0.061127				-0.301246	0.076174	-0.105753	-0.275247	0.070664	0.158892	-0.272891	0.069554	0.118802	0.440774	0.072477	-0.264601	0.464106	0.068365	-0.309418
6834	56.950000	-0.793464	0.628240	-0.050594	-0.758241	0.622458	0.193512	-0.778242	0.861910	-0.049042	-0.734944	0.889381	0.154046	-0.662556	1.157310	-0.109599	-0.645681	1.179371	-0.008368	-0.629403	1.119220	0.007604	-0.652904	0.734264	-0.237219	-0.488702	0.812953	0.270117	-0.346955	0.603785	-0.060899				-0.301252	0.076175	-0.105783	-0.275228	0.070666	0.158872	-0.272877	0.069550	0.118780	0.440787	0.072479	-0.264610	0.464079	0.068368	-0.309393
6835	56.958333	-0.793762	0.628140	-0.050477	-0.758509	0.622128	0.193629	-0.778707	0.861884	-0.048637	-0.735749	0.888785	0.154554	-0.663822	1.157763	-0.107765	-0.647308	1.179173	-0.006336	-0.630755	1.119004	0.009243	-0.653156	0.734770	-0.236956	-0.490319	0.812026	0.270335	-0.347326	0.604769	-0.060674				-0.301265	0.076185	-0.105811	-0.275203	0.070679	0.158845	-0.272862	0.069550	0.118766	0.440771	0.072470	-0.264604	0.464103	0.068359	-0.309421
6836	56.966667	-0.793985	0.628019	-0.050338	-0.758784	0.621802	0.193768	-0.779219	0.861879	-0.048186	-0.736563	0.888168	0.155090	-0.665062	1.158223	-0.105885	-0.648885	1.178964	-0.004275	-0.632059	1.118777	0.010896	-0.653455	0.735498	-0.236904	-0.491888	0.811134	0.270542	-0.347786	0.606109	-0.060465				-0.301269	0.076195	-0.105844	-0.275191	0.070679	0.158817	-0.272851	0.069552	0.118743	0.440755	0.072462	-0.264601	0.464120	0.068354	-0.309451
6837	56.975000	-0.794190	0.627866	-0.050180	-0.759067	0.621465	0.193923	-0.779655	0.861878	-0.047744	-0.737343	0.887571	0.155649	-0.666260	1.158688	-0.103971	-0.650402	1.178741	-0.002168	-0.633328	1.118541	0.012590	-0.653803	0.735864	-0.236587	-0.493374	0.810253	0.270701	-0.348240	0.607613	-0.060279				-0.301281	0.076202	-0.105870	-0.275163	0.070709	0.158887	-0.272845	0.069543	0.118735	0.440780	0.072472	-0.264615	0.464081	0.068366	-0.309398
6838	56.983333	-0.794403	0.627732	-0.050019	-0.759309	0.621117	0.194064	-0.780085	0.861887	-0.047281	-0.738107	0.886989	0.156217	-0.667479	1.159168	-0.102008	-0.651734	1.178519	-0.000046	-0.634410	1.118300	0.014262	-0.654195	0.736474	-0.236451	-0.494822	0.809396	0.270928	-0.348775	0.609470	-0.060084				-0.301282	0.076212	-0.105896	-0.275174	0.070691	0.158797	-0.272841	0.069535	0.118730	0.440780	0.072477	-0.264615	0.464083	0.068370	-0.309399
6839	56.991667	-0.794611	0.627571	-0.049816	-0.759534	0.620756	0.194215	-0.780516	0.861908	-0.046779	-0.738837	0.886405	0.156774	-0.668635	1.159611	-0.099982	-0.653213	1.178273	0.002067	-0.635603	1.118097	0.016073	-0.654669	0.737085	-0.236349	-0.496237	0.808559	0.271309	-0.349311	0.611557	-0.059918				-0.301294	0.076231	-0.105935	-0.275170	0.070705	0.158791	-0.272830	0.069535	0.118715	0.440769	0.072472	-0.264605	0.464100	0.068361	-0.309423
6840	57.000000	-0.794860	0.627422	-0.049584	-0.759765	0.620395	0.194371	-0.780942	0.861907	-0.046247	-0.739616	0.885863	0.157376	-0.669789	1.160053	-0.097917	-0.654533	1.178066	0.004286	-0.636591	1.117882	0.017812	-0.655173	0.737695	-0.236256	-0.497571	0.807727	0.271779	-0.349876	0.613853	-0.059789				-0.301296	0.076242	-0.105965	-0.275126	0.070772	0.158922	-0.272828	0.069533	0.118705	0.440782	0.072477	-0.264614	0.464084	0.068373	-0.309398
6841	57.008333	-0.795178	0.627398	-0.049487	-0.760028	0.620060	0.194555	-0.781323	0.861921	-0.045749	-0.740330	0.885239	0.157908	-0.670911	1.160521	-0.095822	-0.655916	1.177865	0.006542	-0.637688	1.117680	0.019691	-0.655755	0.738330	-0.236145	-0.498796	0.806931	0.272320	-0.350478	0.616483	-0.059630				-0.301306	0.076259	-0.105988	-0.275121	0.070780	0.158920	-0.272830	0.069531	0.118700	0.440784	0.072475	-0.264604	0.464100	0.068364	-0.309419
6842	57.016667	-0.795367	0.627270	-0.049330	-0.760279	0.619714	0.194737	-0.781678	0.861941	-0.045227	-0.741141	0.884715	0.158533	-0.671964	1.160992	-0.093691	-0.657226	1.177642	0.008806	-0.638748	1.117563	0.021488	-0.656381	0.738970	-0.236052	-0.499923	0.806165	0.272897	-0.351130	0.619317	-0.059589				-0.301311	0.076272	-0.106024	-0.275124	0.070784	0.158914	-0.272828	0.069537	0.118694	0.440782	0.072474	-0.264601	0.464081	0.068364	-0.309394
6843	57.025000	-0.795557	0.627148	-0.049140	-0.760567	0.619372	0.194841	-0.782007	0.861968	-0.044729	-0.741859	0.884075	0.159054	-0.672990	1.161433	-0.091538	-0.658375	1.177413	0.011088	-0.639627	1.117213	0.023410	-0.657071	0.739636	-0.235937	-0.500914	0.805468	0.273513	-0.351848	0.622385	-0.059615				-0.301312	0.076286	-0.106054	-0.275153	0.070719	0.158770	-0.272825	0.069542	0.118698	0.440758	0.072462	-0.264588	0.464118	0.068356	-0.309445
6844	57.033333	-0.795727	0.627047	-0.049004	-0.760855	0.619039	0.194944	-0.782330	0.862001	-0.044205	-0.742667	0.883549	0.159668	-0.673982	1.161922	-0.089363	-0.659458	1.177179	0.013372	-0.640469	1.117041	0.025194	-0.657800	0.740310	-0.235846	-0.501798	0.804843	0.274145	-0.352587	0.625566	-0.059715				-0.301317	0.076301	-0.106084	-0.275114	0.070782	0.158919	-0.272817	0.069553	0.118700	0.440778	0.072473	-0.264604	0.464080	0.068360	-0.309392
6845	57.041667	-0.795911	0.626968	-0.048880	-0.761155	0.618733	0.195102	-0.782614	0.862068	-0.043696	-0.743356	0.882915	0.160189	-0.674936	1.162443	-0.087199	-0.660601	1.176976	0.015724	-0.641459	1.116828	0.027116	-0.658563	0.741027	-0.235735	-0.502550	0.804307	0.274823	-0.353378	0.628842	-0.059865				-0.301323	0.076306	-0.106123	-0.275110	0.070785	0.158926	-0.272817	0.069557	0.118712	0.440783	0.072468	-0.264611	0.464079	0.068363	-0.309393
6846	57.050000	-0.796130	0.626885	-0.048736	-0.761447	0.618406	0.195254	-0.782816	0.862129	-0.043202	-0.744031	0.882282	0.160716	-0.675834	1.162975	-0.084982	-0.661570	1.176785	0.018023	-0.642431	1.116616	0.029036	-0.659343	0.741749	-0.235604	-0.503231	0.803838	0.275544	-0.354163	0.632163	-0.060098				-0.301330	0.076309	-0.106157	-0.275141	0.070730	0.158782	-0.272813	0.069570	0.118709	0.440782	0.072471	-0.264611	0.464080	0.068357	-0.309395
6847	57.058333	-0.796284	0.626695	-0.048535	-0.761736	0.618073	0.195381	-0.783015	0.862217	-0.042681	-0.744766	0.881780	0.161360	-0.676717	1.163574	-0.082732	-0.662580	1.176588	0.020391	-0.643145	1.116398	0.030851	-0.660164	0.742486	-0.235467	-0.503804	0.803446	0.276344	-0.354899	0.635508	-0.060430				-0.301340	0.076325	-0.106188	-0.275145	0.070737	0.158789	-0.272818	0.069574	0.118718	0.440780	0.072470	-0.264615	0.464100	0.068349	-0.309420
6848	57.066667	-0.796538	0.626730	-0.048516	-0.762033	0.617729	0.195516	-0.783183	0.862315	-0.042182	-0.745349	0.881183	0.161910	-0.677557	1.164171	-0.080481	-0.663541	1.176437	0.022801	-0.644141	1.116200	0.032821	-0.660991	0.743457	-0.235436	-0.504323	0.803107	0.277221	-0.355558	0.638884	-0.060821				-0.301346	0.076330	-0.106218	-0.275107	0.070803	0.158937	-0.272818	0.069583	0.118713	0.440778	0.072472	-0.264615	0.464116	0.068345	-0.309452
6849	57.075000	-0.796687	0.626659	-0.048419	-0.762367	0.617373	0.195667	-0.783379	0.862467	-0.041643	-0.745963	0.880707	0.162559	-0.678359	1.164774	-0.078229	-0.664477	1.176203	0.025115	-0.644747	1.115968	0.034630	-0.661872	0.743940	-0.235082	-0.504759	0.802834	0.278197	-0.356115	0.642316	-0.061292				-0.301330	0.076346	-0.106259	-0.275123	0.070785	0.158864	-0.272821	0.069580	0.118718	0.440779	0.072466	-0.264612	0.464076	0.068353	-0.309393
6850	57.083333	-0.796826	0.626569	-0.048319	-0.762659	0.616992	0.195800	-0.783512	0.862615	-0.041131	-0.746360	0.880126	0.163062	-0.679112	1.165382	-0.075971	-0.665379	1.176044	0.027517	-0.645456	1.115746	0.036519	-0.662756	0.744670	-0.234842	-0.505158	0.802597	0.279258	-0.356578	0.645822	-0.061826				-0.301306	0.076363	-0.106287	-0.275143	0.070754	0.158792	-0.272816	0.069594	0.118709	0.440778	0.072466	-0.264617	0.464077	0.068352	-0.309395
6851	57.091667	-0.796984	0.626503	-0.048185	-0.762966	0.616627	0.195959	-0.783681	0.862800	-0.040572	-0.746988	0.879771	0.163830	-0.679836	1.165965	-0.073676	-0.665947	1.175811	0.029837	-0.646057	1.115519	0.038398	-0.663571	0.745464	-0.234513	-0.505506	0.802406	0.280406	-0.356923	0.649426	-0.062424				-0.301313	0.076363	-0.106308	-0.275116	0.070796	0.158867	-0.272817	0.069608	0.118705	0.440773	0.072461	-0.264613	0.464072	0.068353	-0.309401
6852	57.100000	-0.797145	0.626473	-0.048060	-0.763290	0.616259	0.196122	-0.783835	0.862994	-0.039994	-0.747422	0.879346	0.164488	-0.680507	1.166545	-0.071420	-0.666595	1.175561	0.032153	-0.646725	1.115264	0.040346	-0.664353	0.746276	-0.234138	-0.505807	0.802267	0.281603	-0.357154	0.653109	-0.063076				-0.301356	0.076343	-0.106267	-0.275129	0.070770	0.158796	-0.272804	0.069618	0.118708	0.440773	0.072461	-0.264618	0.464072	0.068353	-0.309404
6853	57.108333	-0.797323	0.626478	-0.047915	-0.763593	0.615910	0.196274	-0.783961	0.863190	-0.039419	-0.747752	0.878868	0.165084	-0.681123	1.167062	-0.069121	-0.667148	1.175288	0.034507	-0.646821	1.114870	0.042105	-0.665058	0.747231	-0.233769	-0.506020	0.802160	0.282825	-0.357271	0.656847	-0.063814				-0.301315	0.076373	-0.106308	-0.275132	0.070771	0.158805	-0.272813	0.069634	0.118728	0.440775	0.072460	-0.264620	0.464073	0.068352	-0.309401
6854	57.116667	-0.797451	0.626451	-0.047784	-0.763905	0.615568	0.196434	-0.784065	0.863405	-0.038798	-0.748063	0.878427	0.165702	-0.681692	1.167577	-0.066838	-0.667675	1.175000	0.036821	-0.647334	1.114580	0.044010	-0.665671	0.747995	-0.233246	-0.506161	0.802104	0.284059	-0.357279	0.660653	-0.064624				-0.301319	0.076374	-0.106315	-0.275137	0.070774	0.158812	-0.272809	0.069649	0.118743	0.440746	0.072451	-0.264608	0.464114	0.068343	-0.309453
6855	57.125000	-0.797556	0.626389	-0.047512	-0.764293	0.615278	0.196666	-0.784123	0.863616	-0.038172	-0.748459	0.878085	0.166415	-0.682200	1.168085	-0.064613	-0.668124	1.174715	0.039115	-0.647646	1.114303	0.045814	-0.666155	0.748889	-0.232729	-0.506193	0.802070	0.285254	-0.357165	0.664484	-0.065509				-0.301324	0.076384	-0.106305	-0.275135	0.070780	0.158837	-0.272817	0.069666	0.118761	0.440758	0.072455	-0.264610	0.464107	0.068342	-0.309452
6856	57.133333	-0.797719	0.626414	-0.047314	-0.764535	0.614929	0.196831	-0.784159	0.863825	-0.037551	-0.748865	0.877744	0.167126	-0.682667	1.168577	-0.062424	-0.668533	1.174463	0.041397	-0.647946	1.114054	0.047609	-0.666543	0.749753	-0.232159	-0.506161	0.802054	0.286436	-0.356902	0.668332	-0.066429				-0.301360	0.076371	-0.106273	-0.275108	0.070843	0.158992	-0.272816	0.069669	0.118780	0.440769	0.072461	-0.264611	0.464075	0.068350	-0.309393
6857	57.141667	-0.797969	0.626522	-0.047181	-0.764901	0.614633	0.196930	-0.784159	0.864023	-0.036922	-0.749333	0.877459	0.167870	-0.683135	1.169117	-0.060275	-0.668932	1.174227	0.043591	-0.648239	1.113828	0.049428	-0.666793	0.750666	-0.231582	-0.506042	0.802009	0.287541	-0.356434	0.672180	-0.067406				-0.301344	0.076386	-0.106293	-0.275156	0.070786	0.158858	-0.272831	0.069689	0.118790	0.440771	0.072460	-0.264612	0.464068	0.068346	-0.309395
6858	57.150000	-0.798078	0.626531	-0.046984	-0.765230	0.614346	0.197143	-0.784143	0.864217	-0.036318	-0.749765	0.877148	0.168580	-0.683466	1.169608	-0.058084	-0.669324	1.174081	0.045821	-0.648515	1.113642	0.051221	-0.666919	0.751330	-0.230805	-0.505896	0.801933	0.288599	-0.355805	0.676017	-0.068432				-0.301328	0.076414	-0.106317	-0.275161	0.070787	0.158862	-0.272840	0.069698	0.118788	0.440764	0.072454	-0.264615	0.464109	0.068338	-0.309452
6859	57.158333	-0.798294	0.626606	-0.046816	-0.765395	0.614075	0.197287	-0.784142	0.864428	-0.035704	-0.750104	0.876728	0.169196	-0.683772	1.170102	-0.055957	-0.669731	1.173982	0.048019	-0.648834	1.113524	0.053067	-0.666914	0.752035	-0.229985	-0.505714	0.801780	0.289571	-0.354974	0.679838	-0.069517				-0.301349	0.076398	-0.106287	-0.275169	0.070790	0.158874	-0.272845	0.069704	0.118795	0.440763	0.072453	-0.264615	0.464087	0.068342	-0.309426
6860	57.166667	-0.798428	0.626655	-0.046645	-0.765805	0.613859	0.197419	-0.784080	0.864620	-0.035120	-0.750528	0.876380	0.169863	-0.684056	1.170613	-0.053857	-0.670097	1.173871	0.050135	-0.649046	1.113349	0.054715	-0.666781	0.752713	-0.229073	-0.505495	0.801585	0.290455	-0.353979	0.683616	-0.070672				-0.301333	0.076412	-0.106296	-0.275181	0.070795	0.158881	-0.272855	0.069719	0.118796	0.440763	0.072456	-0.264616	0.464066	0.068342	-0.309401
6861	57.175000	-0.798414	0.626669	-0.046441	-0.766048	0.613617	0.197598	-0.783993	0.864819	-0.034570	-0.751045	0.876053	0.170560	-0.684324	1.171132	-0.051767	-0.670481	1.173880	0.052310	-0.649266	1.113299	0.056454	-0.666462	0.753349	-0.228072	-0.505246	0.801346	0.291223	-0.352776	0.687321	-0.071932				-0.301348	0.076398	-0.106269	-0.275184	0.070806	0.158889	-0.272866	0.069733	0.118813	0.440765	0.072446	-0.264615	0.464084	0.068339	-0.309426
6862	57.183333	-0.798411	0.626690	-0.046229	-0.766333	0.613395	0.197790	-0.783922	0.865026	-0.034025	-0.751680	0.875757	0.171344	-0.684593	1.171711	-0.049617	-0.670810	1.173876	0.054408	-0.649952	1.113480	0.058444	-0.665989	0.753969	-0.227009	-0.504977	0.801077	0.291884	-0.351422	0.690964	-0.073257				-0.301326	0.076416	-0.106284	-0.275189	0.070800	0.158887	-0.272863	0.069748	0.118821	0.440763	0.072440	-0.264618	0.464064	0.068346	-0.309402
6863	57.191667	-0.798409	0.626741	-0.046062	-0.766552	0.613165	0.197954	-0.783803	0.865209	-0.033508	-0.752154	0.875432	0.172043	-0.684832	1.172279	-0.047553	-0.671158	1.173970	0.056543	-0.650188	1.113444	0.060223	-0.665317	0.754573	-0.225890	-0.504660	0.800816	0.292440	-0.349865	0.694498	-0.074644				-0.301367	0.076381	-0.106231	-0.275192	0.070807	0.158913	-0.272866	0.069763	0.118833	0.440758	0.072447	-0.264623	0.464061	0.068342	-0.309399
6864	57.200000	-0.798403	0.626811	-0.045902	-0.766676	0.612888	0.198215	-0.783474	0.865323	-0.033024	-0.752580	0.875048	0.172705	-0.685080	1.172907	-0.045480	-0.671456	1.174019	0.058612	-0.650414	1.113424	0.061974	-0.664471	0.755144	-0.224741	-0.504307	0.800532	0.292886	-0.348186	0.697937	-0.076083				-0.301366	0.076375	-0.106220	-0.275199	0.070802	0.158920	-0.272873	0.069768	0.118843	0.440762	0.072440	-0.264618	0.464063	0.068342	-0.309400
6865	57.208333	-0.798333	0.626886	-0.045697	-0.766910	0.612622	0.198321	-0.783416	0.865553	-0.032499	-0.753023	0.874708	0.173388	-0.685281	1.173523	-0.043458	-0.671749	1.174120	0.060696	-0.650785	1.113497	0.063782	-0.663419	0.755696	-0.223585	-0.503934	0.800210	0.293245	-0.346363	0.701232	-0.077586				-0.301342	0.076391	-0.106229	-0.275200	0.070807	0.158933	-0.272876	0.069781	0.118856	0.440759	0.072444	-0.264619	0.464078	0.068334	-0.309425
6866	57.216667	-0.798244	0.626980	-0.045490	-0.767163	0.612356	0.198443	-0.783331	0.865771	-0.031976	-0.753407	0.874310	0.174041	-0.685495	1.174154	-0.041371	-0.672139	1.174188	0.062727	-0.651114	1.113529	0.065541	-0.662223	0.756225	-0.222442	-0.503555	0.799836	0.293534	-0.344445	0.704380	-0.079125				-0.301362	0.076377	-0.106200	-0.275201	0.070812	0.158942	-0.272873	0.069794	0.118861	0.440759	0.072449	-0.264621	0.464057	0.068335	-0.309395
6867	57.225000	-0.798202	0.627201	-0.045404	-0.767391	0.612085	0.198616	-0.783201	0.865958	-0.031455	-0.753858	0.874039	0.174769	-0.685636	1.174733	-0.039367	-0.672418	1.174263	0.064834	-0.651453	1.113568	0.067310	-0.660814	0.756710	-0.221276	-0.503161	0.799362	0.293745	-0.342410	0.707368	-0.080694				-0.301356	0.076382	-0.106198	-0.275203	0.070809	0.158949	-0.272880	0.069807	0.118870	0.440754	0.072443	-0.264611	0.464055	0.068336	-0.309393
6868	57.233333	-0.798128	0.627366	-0.045233	-0.767551	0.611772	0.198790	-0.783027	0.866140	-0.030977	-0.754235	0.873658	0.175420	-0.685780	1.175290	-0.037348	-0.672635	1.174307	0.066826	-0.651755	1.113586	0.069081	-0.659275	0.757179	-0.220112	-0.502766	0.798817	0.293902	-0.340270	0.710232	-0.082275				-0.301352	0.076381	-0.106192	-0.275207	0.070818	0.158962	-0.272882	0.069805	0.118879	0.440751	0.072436	-0.264602	0.464058	0.068337	-0.309389
6869	57.241667	-0.798051	0.627509	-0.045071	-0.767689	0.611433	0.198985	-0.782838	0.866311	-0.030508	-0.754632	0.873308	0.176082	-0.685912	1.175789	-0.035304	-0.672832	1.174326	0.068888	-0.651956	1.113529	0.070793	-0.657544	0.757630	-0.218950	-0.502369	0.798226	0.294019	-0.338044	0.712903	-0.083841				-0.301354	0.076376	-0.106189	-0.275219	0.070811	0.158981	-0.272886	0.069814	0.118888	0.440739	0.072425	-0.264599	0.464071	0.068331	-0.309417
6870	57.250000	-0.797972	0.627638	-0.044906	-0.767817	0.611130	0.199161	-0.782451	0.866414	-0.030108	-0.755015	0.872954	0.176723	-0.686135	1.176446	-0.033539	-0.673014	1.174327	0.070918	-0.652165	1.113536	0.072585	-0.655674	0.758091	-0.217785	-0.501968	0.797579	0.294089	-0.335716	0.715459	-0.085388				-0.301348	0.076360	-0.106185	-0.275227	0.070810	0.158997	-0.272889	0.069820	0.118897	0.440720	0.072420	-0.264597	0.464050	0.068333	-0.309390
6871	57.258333	-0.797887	0.627748	-0.044736	-0.767927	0.610821	0.199352	-0.782288	0.866620	-0.029667	-0.755336	0.872521	0.177317	-0.686125	1.176761	-0.031394	-0.673069	1.174258	0.072933	-0.652262	1.113463	0.074330	-0.653619	0.758571	-0.216607	-0.501553	0.796922	0.294130	-0.333219	0.717789	-0.086837				-0.301353	0.076354	-0.106179	-0.275228	0.070805	0.159008	-0.272897	0.069831	0.118909	0.440751	0.072429	-0.264594	0.464045	0.068329	-0.309390
6872	57.266667	-0.797791	0.627844	-0.044565	-0.768017	0.610517	0.199542	-0.782100	0.866818	-0.029250	-0.755813	0.872173	0.178024	-0.686098	1.177036	-0.029268	-0.673059	1.174179	0.074915	-0.652284	1.113344	0.076052	-0.651430	0.759078	-0.215422	-0.501133	0.796272	0.294159	-0.330557	0.719920	-0.088203				-0.301354	0.076348	-0.106173	-0.275234	0.070799	0.159011	-0.272905	0.069843	0.118929	0.440741	0.072419	-0.264613	0.464044	0.068321	-0.309389
6873	57.275000	-0.797704	0.627927	-0.044411	-0.768067	0.610235	0.199717	-0.781927	0.867035	-0.028828	-0.755811	0.871728	0.178445	-0.686122	1.177320	-0.027291	-0.673039	1.174029	0.076907	-0.652182	1.113158	0.077687	-0.649057	0.759615	-0.214255	-0.500718	0.795603	0.294168	-0.327677	0.721784	-0.089439				-0.301350	0.076341	-0.106160	-0.275233	0.070791	0.159022	-0.272902	0.069846	0.118935	0.440726	0.072413	-0.264607	0.464061	0.068322	-0.309415
6874	57.283333	-0.797519	0.627938	-0.044187	-0.768105	0.609979	0.199887	-0.781732	0.867294	-0.028402	-0.756109	0.871403	0.179061	-0.686135	1.177573	-0.025334	-0.672921	1.173785	0.078765	-0.652057	1.113003	0.079345	-0.646508	0.760210	-0.213027	-0.500344	0.794932	0.294196	-0.324640	0.723422	-0.090536				-0.301349	0.076343	-0.106155	-0.275230	0.070795	0.159025	-0.272890	0.069849	0.118938	0.440736	0.072415	-0.264613	0.464035	0.068323	-0.309389
6875	57.291667	-0.797454	0.628135	-0.044103	-0.768192	0.609762	0.200073	-0.781547	0.867519	-0.027992	-0.756381	0.870996	0.179651	-0.686156	1.177798	-0.023387	-0.672882	1.173595	0.080699	-0.651954	1.112876	0.081044	-0.643888	0.760809	-0.211927	-0.499987	0.794209	0.294209	-0.321429	0.724767	-0.091472				-0.301347	0.076334	-0.106144	-0.275225	0.070796	0.159022	-0.272895	0.069843	0.118935	0.440736	0.072411	-0.264606	0.464039	0.068323	-0.309388
6876	57.300000	-0.797356	0.628240	-0.043947	-0.768080	0.609510	0.200170	-0.781346	0.867777	-0.027534	-0.756532	0.870677	0.180205	-0.686158	1.178047	-0.021494	-0.672765	1.173368	0.082574	-0.651771	1.112697	0.082630	-0.641205	0.761432	-0.210841	-0.499684	0.793450	0.294213	-0.318128	0.725892	-0.092315				-0.301344	0.076328	-0.106134	-0.275224	0.070792	0.159017	-0.272893	0.069839	0.118937	0.440713	0.072401	-0.264591	0.464074	0.068311	-0.309439
6877	57.308333	-0.797255	0.628443	-0.043843	-0.768103	0.609308	0.200331	-0.781153	0.868057	-0.027104	-0.756725	0.870279	0.180772	-0.686228	1.178431	-0.019838	-0.672650	1.173153	0.084395	-0.651602	1.112505	0.084181	-0.638432	0.762088	-0.209813	-0.499447	0.792639	0.294183	-0.314753	0.726736	-0.093026				-0.301341	0.076323	-0.106123	-0.275222	0.070794	0.159017	-0.272883	0.069840	0.118913	0.440733	0.072414	-0.264599	0.464073	0.068309	-0.309436
6878	57.316667	-0.797201	0.628650	-0.043685	-0.768414	0.609171	0.200522	-0.780972	0.868314	-0.026668	-0.756942	0.869970	0.181368	-0.686038	1.178542	-0.017809	-0.672518	1.172925	0.086193	-0.651415	1.112287	0.085700	-0.635623	0.762787	-0.208854	-0.499266	0.791831	0.294144	-0.311362	0.727344	-0.093667				-0.301333	0.076318	-0.106119	-0.275223	0.070790	0.159009	-0.272892	0.069848	0.118901	0.440734	0.072420	-0.264600	0.464079	0.068312	-0.309432
6879	57.325000	-0.797081	0.628809	-0.043430	-0.768418	0.609007	0.200696	-0.780720	0.868558	-0.026261	-0.756975	0.869753	0.181891	-0.685915	1.178732	-0.015985	-0.672210	1.172662	0.087902	-0.651230	1.112089	0.087189	-0.632775	0.763532	-0.207996	-0.499194	0.791042	0.294141	-0.307930	0.727766	-0.094240				-0.301334	0.076311	-0.106122	-0.275224	0.070791	0.159001	-0.272893	0.069839	0.118899	0.440746	0.072419	-0.264592	0.464040	0.068321	-0.309381
6880	57.333333	-0.796996	0.628961	-0.043201	-0.768412	0.608850	0.200895	-0.780524	0.868854	-0.025854	-0.757060	0.869471	0.182410	-0.685894	1.179059	-0.014469	-0.672059	1.172412	0.089648	-0.650979	1.111839	0.088642	-0.629916	0.764311	-0.207191	-0.499198	0.790289	0.294168	-0.304552	0.727939	-0.094705				-0.301332	0.076310	-0.106122	-0.275230	0.070774	0.158995	-0.272895	0.069832	0.118896	0.440738	0.072415	-0.264612	0.464075	0.068315	-0.309439
6881	57.341667	-0.796888	0.629132	-0.043002	-0.768414	0.608724	0.201029	-0.780289	0.869139	-0.025491	-0.757159	0.869169	0.182898	-0.685747	1.179192	-0.012762	-0.671829	1.172146	0.091350	-0.650698	1.111610	0.090074	-0.627053	0.765113	-0.206471	-0.499301	0.789573	0.294275	-0.301148	0.727915	-0.095062				-0.301334	0.076297	-0.106115	-0.275236	0.070781	0.158985	-0.272904	0.069829	0.118890	0.440747	0.072423	-0.264599	0.464059	0.068318	-0.309417
6882	57.350000	-0.796810	0.629232	-0.042798	-0.768495	0.608637	0.201177	-0.779990	0.869404	-0.025171	-0.757275	0.868925	0.183401	-0.685627	1.179325	-0.011064	-0.671569	1.171839	0.092981	-0.650348	1.111358	0.091471	-0.624206	0.765917	-0.205794	-0.499465	0.788912	0.294460	-0.297721	0.727746	-0.095317				-0.301332	0.076292	-0.106113	-0.275246	0.070771	0.158975	-0.272911	0.069818	0.118884	0.440741	0.072415	-0.264616	0.464044	0.068328	-0.309394
6883	57.358333	-0.796769	0.629339	-0.042605	-0.768472	0.608536	0.201335	-0.779701	0.869697	-0.024891	-0.757308	0.868700	0.183819	-0.685271	1.179255	-0.009195	-0.671263	1.171521	0.094572	-0.649950	1.111089	0.092791	-0.621406	0.766712	-0.205179	-0.499709	0.788297	0.294749	-0.294248	0.727377	-0.095484				-0.301336	0.076289	-0.106120	-0.275249	0.070765	0.158967	-0.272911	0.069807	0.118874	0.440730	0.072412	-0.264607	0.464041	0.068325	-0.309393
6884	57.366667	-0.796751	0.629419	-0.042420	-0.768440	0.608453	0.201465	-0.779602	0.870064	-0.024639	-0.757326	0.868475	0.184200	-0.685156	1.179508	-0.007843	-0.670947	1.171239	0.096126	-0.649548	1.110816	0.094079	-0.618638	0.767512	-0.204601	-0.499978	0.787737	0.295126	-0.290718	0.726835	-0.095609				-0.301333	0.076279	-0.106130	-0.275257	0.070769	0.158957	-0.272919	0.069798	0.118864	0.440741	0.072421	-0.264612	0.464046	0.068321	-0.309388
6885	57.375000	-0.796714	0.629476	-0.042278	-0.768413	0.608377	0.201589	-0.779286	0.870340	-0.024413	-0.757326	0.868268	0.184529	-0.684872	1.179649	-0.006345	-0.670670	1.170986	0.097658	-0.649144	1.110609	0.095290	-0.615906	0.768288	-0.204071	-0.500234	0.787247	0.295611	-0.287135	0.726085	-0.095692				-0.301334	0.076293	-0.106119	-0.275252	0.070765	0.158956	-0.272921	0.069801	0.118861	0.440731	0.072416	-0.264602	0.464042	0.068327	-0.309389
6886	57.383333	-0.796673	0.629527	-0.042160	-0.768380	0.608303	0.201713	-0.778956	0.870625	-0.024231	-0.757322	0.868060	0.184807	-0.684563	1.179777	-0.004911	-0.670377	1.170776	0.099109	-0.648729	1.110382	0.096437	-0.613195	0.769079	-0.203565	-0.500448	0.786846	0.296184	-0.283607	0.725149	-0.095769				-0.301332	0.076295	-0.106119	-0.275253	0.070772	0.158948	-0.272923	0.069786	0.118857	0.440747	0.072424	-0.264610	0.464049	0.068325	-0.309388
6887	57.391667	-0.796623	0.629600	-0.042057	-0.768357	0.608267	0.201810	-0.778618	0.870915	-0.024094	-0.757261	0.867892	0.185011	-0.684194	1.180019	-0.003561	-0.669975	1.170582	0.100376	-0.648361	1.110211	0.097506	-0.610507	0.769848	-0.203089	-0.500604	0.786566	0.296806	-0.280199	0.724105	-0.095810				-0.301329	0.076291	-0.106118	-0.275256	0.070767	0.158943	-0.272919	0.069799	0.118847	0.440736	0.072417	-0.264611	0.464048	0.068325	-0.309399
6888	57.400000	-0.796551	0.629695	-0.041990	-0.768345	0.608256	0.201899	-0.778234	0.871187	-0.024011	-0.757316	0.867695	0.185216	-0.683796	1.180285	-0.002267	-0.669553	1.170397	0.101558	-0.647999	1.110065	0.098537	-0.607832	0.770608	-0.202641	-0.500691	0.786394	0.297434	-0.276954	0.723049	-0.095775				-0.301326	0.076282	-0.106112	-0.275253	0.070758	0.158941	-0.272918	0.069791	0.118841	0.440751	0.072419	-0.264620	0.464050	0.068322	-0.309404
6889	57.408333	-0.796492	0.629799	-0.041902	-0.768326	0.608258	0.201969	-0.777847	0.871450	-0.023957	-0.757317	0.867528	0.185344	-0.683369	1.180542	-0.001070	-0.669197	1.170290	0.102748	-0.647653	1.109950	0.099482	-0.605220	0.771341	-0.202216	-0.500706	0.786353	0.298037	-0.273949	0.722090	-0.095599				-0.301326	0.076271	-0.106107	-0.275256	0.070762	0.158939	-0.272923	0.069791	0.118842	0.440751	0.072428	-0.264626	0.464053	0.068322	-0.309405
6890	57.416667	-0.796408	0.629930	-0.041838	-0.768314	0.608266	0.202026	-0.777454	0.871714	-0.023931	-0.757318	0.867375	0.185437	-0.682900	1.180845	0.000061	-0.668778	1.170236	0.103769	-0.647331	1.109887	0.100456	-0.602683	0.772016	-0.201821	-0.500695	0.786386	0.298626	-0.271146	0.721243	-0.095293				-0.301321	0.076265	-0.106098	-0.275256	0.070764	0.158927	-0.272922	0.069778	0.118848	0.440755	0.072423	-0.264626	0.464059	0.068320	-0.309403
6891	57.425000	-0.796299	0.630077	-0.041802	-0.768308	0.608261	0.202074	-0.777030	0.871947	-0.023964	-0.757274	0.867274	0.185469	-0.682449	1.181094	0.001151	-0.668421	1.170155	0.104834	-0.647009	1.109812	0.101314	-0.600223	0.772645	-0.201444	-0.500650	0.786491	0.299193	-0.268593	0.720536	-0.094824				-0.301320	0.076265	-0.106100	-0.275264	0.070755	0.158917	-0.272930	0.069780	0.118833	0.440732	0.072407	-0.264615	0.464093	0.068317	-0.309461
6892	57.433333	-0.796164	0.630232	-0.041776	-0.768299	0.608251	0.202108	-0.776425	0.872141	-0.023985	-0.757234	0.867177	0.185485	-0.681939	1.181336	0.002173	-0.668072	1.170132	0.105945	-0.646670	1.109724	0.102151	-0.597857	0.773242	-0.201079	-0.500574	0.786638	0.299759	-0.266218	0.719914	-0.094248				-0.301317	0.076266	-0.106098	-0.275276	0.070758	0.158910	-0.272930	0.069763	0.118818	0.440749	0.072416	-0.264624	0.464092	0.068316	-0.309457
6893	57.441667	-0.796001	0.630345	-0.041711	-0.768294	0.608235	0.202119	-0.776159	0.872405	-0.024114	-0.757278	0.867050	0.185488	-0.681392	1.181571	0.003075	-0.667719	1.170115	0.106873	-0.646359	1.109662	0.102954	-0.595568	0.773787	-0.200751	-0.500480	0.786838	0.300321	-0.264000	0.719373	-0.093549				-0.301317	0.076254	-0.106100	-0.275287	0.070757	0.158895	-0.272946	0.069760	0.118812	0.440751	0.072418	-0.264624	0.464054	0.068318	-0.309405
6894	57.450000	-0.795910	0.630531	-0.041731	-0.768286	0.608223	0.202114	-0.775527	0.872571	-0.024208	-0.757217	0.867003	0.185439	-0.680844	1.181738	0.003985	-0.667272	1.170053	0.107703	-0.645965	1.109555	0.103709	-0.593337	0.774287	-0.200414	-0.500374	0.787064	0.300879	-0.261870	0.718849	-0.092809				-0.301318	0.076245	-0.106106	-0.275302	0.070754	0.158889	-0.272958	0.069752	0.118796	0.440747	0.072414	-0.264627	0.464055	0.068318	-0.309408
6895	57.458333	-0.795801	0.630643	-0.041740	-0.768276	0.608216	0.202104	-0.775245	0.872829	-0.024423	-0.757200	0.866940	0.185385	-0.680300	1.181911	0.004845	-0.666751	1.169881	0.108471	-0.645461	1.109374	0.104381	-0.591176	0.774733	-0.200095	-0.500225	0.787298	0.301407	-0.259813	0.718282	-0.092030				-0.301316	0.076230	-0.106121	-0.275312	0.070746	0.158880	-0.272959	0.069754	0.118780	0.440735	0.072410	-0.264622	0.464065	0.068312	-0.309439
6896	57.466667	-0.795696	0.630745	-0.041768	-0.768259	0.608197	0.202077	-0.774604	0.873000	-0.024573	-0.757250	0.866809	0.185326	-0.679751	1.181981	0.005656	-0.666333	1.169766	0.109303	-0.645093	1.109266	0.105068	-0.589056	0.775126	-0.199766	-0.500060	0.787528	0.301886	-0.257795	0.717668	-0.091253				-0.301318	0.076232	-0.106129	-0.275290	0.070796	0.159016	-0.272971	0.069756	0.118773	0.440743	0.072414	-0.264639	0.464049	0.068315	-0.309414
6897	57.475000	-0.795593	0.630857	-0.041832	-0.768239	0.608188	0.202035	-0.774125	0.873206	-0.024798	-0.757205	0.866769	0.185237	-0.679170	1.182044	0.006384	-0.665798	1.169562	0.110000	-0.644512	1.109065	0.105657	-0.587007	0.775440	-0.199426	-0.499883	0.787762	0.302300	-0.255837	0.716943	-0.090469				-0.301320	0.076224	-0.106132	-0.275310	0.070762	0.158941	-0.272978	0.069743	0.118782	0.440748	0.072420	-0.264629	0.464043	0.068309	-0.309414
6898	57.483333	-0.795486	0.630947	-0.041909	-0.768222	0.608186	0.201983	-0.773660	0.873402	-0.025017	-0.757144	0.866739	0.185137	-0.678635	1.182102	0.007093	-0.665233	1.169342	0.110609	-0.644113	1.108938	0.106210	-0.584988	0.775700	-0.199062	-0.499690	0.787995	0.302648	-0.253920	0.716150	-0.089660				-0.301326	0.076217	-0.106134	-0.275329	0.070738	0.158867	-0.272977	0.069746	0.118779	0.440719	0.072399	-0.264632	0.464080	0.068306	-0.309475
6899	57.491667	-0.795351	0.631018	-0.041999	-0.768165	0.608181	0.201907	-0.773209	0.873617	-0.025236	-0.757029	0.866753	0.185019	-0.678072	1.182153	0.007737	-0.664749	1.169208	0.111267	-0.643617	1.108801	0.106740	-0.583035	0.775892	-0.198676	-0.499473	0.788207	0.302889	-0.252085	0.715264	-0.088851				-0.301327	0.076218	-0.106139	-0.275330	0.070740	0.158881	-0.272976	0.069755	0.118791	0.440736	0.072408	-0.264641	0.464060	0.068307	-0.309442
6900	57.500000	-0.795216	0.631092	-0.042092	-0.768102	0.608181	0.201823	-0.772748	0.873774	-0.025461	-0.756998	0.866724	0.184935	-0.677532	1.182232	0.008384	-0.664224	1.169058	0.111833	-0.642925	1.108561	0.107179	-0.581118	0.776034	-0.198241	-0.499226	0.788398	0.303041	-0.250315	0.714307	-0.088051				-0.301321	0.076211	-0.106134	-0.275295	0.070809	0.159035	-0.272975	0.069764	0.118802	0.440736	0.072412	-0.264634	0.464038	0.068311	-0.309408
6901	57.508333	-0.795019	0.631134	-0.042155	-0.768154	0.608223	0.201780	-0.772318	0.873953	-0.025663	-0.756907	0.866724	0.184838	-0.676947	1.182294	0.008909	-0.663708	1.168919	0.112337	-0.642540	1.108490	0.107629	-0.579263	0.776152	-0.197770	-0.498950	0.788567	0.303110	-0.248616	0.713236	-0.087318				-0.301321	0.076208	-0.106127	-0.275333	0.070750	0.158897	-0.272977	0.069769	0.118809	0.440734	0.072406	-0.264629	0.464042	0.068311	-0.309400
6902	57.516667	-0.794881	0.631253	-0.042265	-0.768131	0.608244	0.201717	-0.771885	0.874075	-0.025852	-0.756808	0.866731	0.184745	-0.676396	1.182371	0.009365	-0.663178	1.168791	0.112822	-0.641955	1.108326	0.107988	-0.577462	0.776232	-0.197252	-0.498661	0.788706	0.303111	-0.246989	0.712071	-0.086633				-0.301315	0.076201	-0.106123	-0.275329	0.070752	0.158904	-0.272975	0.069769	0.118809	0.440709	0.072400	-0.264610	0.464079	0.068306	-0.309455
6903	57.525000	-0.794713	0.631356	-0.042341	-0.768068	0.608251	0.201647	-0.771587	0.874213	-0.026054	-0.756656	0.866790	0.184646	-0.675843	1.182420	0.009823	-0.662705	1.168713	0.113249	-0.641475	1.108215	0.108318	-0.575725	0.776292	-0.196704	-0.498356	0.788802	0.303036	-0.245447	0.710779	-0.085999				-0.301313	0.076198	-0.106126	-0.275337	0.070735	0.158909	-0.272982	0.069765	0.118811	0.440735	0.072418	-0.264589	0.464057	0.068307	-0.309427
6904	57.533333	-0.794622	0.631469	-0.042424	-0.768000	0.608257	0.201588	-0.771292	0.874349	-0.026236	-0.756572	0.866772	0.184572	-0.675282	1.182499	0.010232	-0.662199	1.168630	0.113625	-0.641032	1.108110	0.108619	-0.574062	0.776318	-0.196133	-0.498058	0.788857	0.302925	-0.243971	0.709423	-0.085358				-0.301313	0.076186	-0.106126	-0.275344	0.070725	0.158915	-0.272987	0.069758	0.118813	0.440751	0.072418	-0.264591	0.464039	0.068312	-0.309396
6905	57.541667	-0.794500	0.631558	-0.042490	-0.767963	0.608278	0.201549	-0.770927	0.874435	-0.026410	-0.756443	0.866802	0.184491	-0.674700	1.182603	0.010512	-0.661707	1.168570	0.113944	-0.640636	1.108053	0.108891	-0.572511	0.776295	-0.195567	-0.497784	0.788853	0.302768	-0.242571	0.708026	-0.084670				-0.301309	0.076181	-0.106132	-0.275352	0.070717	0.158927	-0.272989	0.069763	0.118819	0.440732	0.072395	-0.264621	0.464035	0.068308	-0.309400
6906	57.550000	-0.794392	0.631668	-0.042565	-0.767878	0.608286	0.201498	-0.770388	0.874479	-0.026532	-0.756203	0.866900	0.184375	-0.674147	1.182669	0.010839	-0.661206	1.168498	0.114215	-0.640225	1.107962	0.109106	-0.571055	0.776239	-0.195024	-0.497544	0.788814	0.302586	-0.241249	0.706621	-0.083953				-0.301311	0.076156	-0.106148	-0.275363	0.070700	0.158931	-0.272993	0.069764	0.118825	0.440707	0.072380	-0.264609	0.464072	0.068293	-0.309457
6907	57.558333	-0.794292	0.631738	-0.042615	-0.767826	0.608317	0.201476	-0.770119	0.874606	-0.026710	-0.756104	0.866944	0.184312	-0.673556	1.182713	0.011058	-0.660708	1.168443	0.114443	-0.639807	1.107885	0.109294	-0.569732	0.776117	-0.194506	-0.497354	0.788737	0.302390	-0.240061	0.705229	-0.083235				-0.301292	0.076169	-0.106153	-0.275365	0.070695	0.158935	-0.272993	0.069762	0.118831	0.440729	0.072391	-0.264624	0.464038	0.068301	-0.309400
6908	57.566667	-0.794202	0.631824	-0.042654	-0.767815	0.608371	0.201463	-0.769876	0.874721	-0.026870	-0.755994	0.866995	0.184242	-0.672981	1.182775	0.011245	-0.660201	1.168385	0.114663	-0.639361	1.107787	0.109440	-0.568529	0.775964	-0.194038	-0.497204	0.788626	0.302183	-0.238992	0.703868	-0.082509				-0.301308	0.076144	-0.106124	-0.275365	0.070712	0.158940	-0.272999	0.069768	0.118848	0.440727	0.072384	-0.264624	0.464031	0.068302	-0.309397
6909	57.575000	-0.794099	0.631880	-0.042700	-0.767761	0.608409	0.201437	-0.769331	0.874768	-0.027017	-0.755821	0.867086	0.184145	-0.672420	1.182731	0.011345	-0.659770	1.168333	0.114808	-0.638894	1.107713	0.109547	-0.567475	0.775762	-0.193630	-0.497102	0.788484	0.301986	-0.238115	0.702564	-0.081809				-0.301308	0.076145	-0.106123	-0.275368	0.070714	0.158951	-0.272999	0.069766	0.118859	0.440713	0.072390	-0.264611	0.464048	0.068305	-0.309415
6910	57.583333	-0.794008	0.631923	-0.042746	-0.767742	0.608466	0.201411	-0.768975	0.874868	-0.027195	-0.755632	0.867186	0.184034	-0.671833	1.182737	0.011453	-0.659404	1.168292	0.114994	-0.638404	1.107617	0.109599	-0.566558	0.775530	-0.193263	-0.497036	0.788329	0.301797	-0.237419	0.701330	-0.081122				-0.301304	0.076152	-0.106108	-0.275362	0.070720	0.158957	-0.273000	0.069778	0.118862	0.440716	0.072407	-0.264573	0.464065	0.068304	-0.309439
6911	57.591667	-0.793934	0.631962	-0.042793	-0.767692	0.608513	0.201364	-0.768809	0.874994	-0.027416	-0.755429	0.867293	0.183898	-0.671275	1.182689	0.011522	-0.658740	1.168167	0.114965	-0.637882	1.107523	0.109632	-0.565780	0.775307	-0.192955	-0.497002	0.788174	0.301635	-0.236939	0.700142	-0.080451				-0.301306	0.076150	-0.106091	-0.275366	0.070720	0.158963	-0.273001	0.069792	0.118865	0.440710	0.072398	-0.264601	0.464028	0.068316	-0.309385
6912	57.600000	-0.793871	0.632000	-0.042849	-0.767691	0.608581	0.201328	-0.768277	0.875045	-0.027599	-0.755220	0.867397	0.183743	-0.670683	1.182608	0.011532	-0.658327	1.168112	0.115024	-0.637348	1.107389	0.109593	-0.565111	0.775073	-0.192680	-0.496984	0.788028	0.301512	-0.236621	0.699011	-0.079782				-0.301303	0.076137	-0.106077	-0.275364	0.070717	0.158960	-0.272999	0.069781	0.118862	0.440722	0.072401	-0.264608	0.464027	0.068318	-0.309386
6913	57.608333	-0.793759	0.632036	-0.042908	-0.767673	0.608634	0.201275	-0.768095	0.875202	-0.027856	-0.755006	0.867519	0.183566	-0.670074	1.182576	0.011435	-0.657715	1.168010	0.114960	-0.636810	1.107263	0.109502	-0.564575	0.774841	-0.192423	-0.496994	0.787891	0.301430	-0.236463	0.697918	-0.079088				-0.301303	0.076129	-0.106066	-0.275372	0.070706	0.158965	-0.272999	0.069789	0.118860	0.440711	0.072393	-0.264605	0.464029	0.068317	-0.309392
6914	57.616667	-0.793615	0.632065	-0.042987	-0.767668	0.608698	0.201221	-0.767767	0.875304	-0.028083	-0.754787	0.867649	0.183369	-0.669471	1.182509	0.011380	-0.657230	1.167920	0.114855	-0.636282	1.107155	0.109379	-0.564146	0.774598	-0.192180	-0.497007	0.787758	0.301386	-0.236421	0.696823	-0.078393				-0.301300	0.076114	-0.106059	-0.275378	0.070697	0.158969	-0.273003	0.069778	0.118859	0.440705	0.072389	-0.264603	0.464032	0.068310	-0.309398
6915	57.625000	-0.793604	0.632086	-0.043060	-0.767658	0.608757	0.201156	-0.767442	0.875410	-0.028322	-0.754565	0.867778	0.183154	-0.668852	1.182501	0.011220	-0.656695	1.167854	0.114729	-0.635807	1.107072	0.109236	-0.563839	0.774351	-0.191965	-0.497027	0.787644	0.301399	-0.236480	0.695709	-0.077658				-0.301299	0.076101	-0.106043	-0.275377	0.070692	0.158975	-0.273005	0.069778	0.118858	0.440734	0.072400	-0.264608	0.464065	0.068298	-0.309452
6916	57.633333	-0.793504	0.632161	-0.043156	-0.767661	0.608825	0.201092	-0.767122	0.875535	-0.028546	-0.754334	0.867900	0.182934	-0.668226	1.182500	0.011028	-0.656036	1.167748	0.114461	-0.635312	1.106996	0.109042	-0.563613	0.774096	-0.191770	-0.497042	0.787541	0.301443	-0.236640	0.694575	-0.076895				-0.301297	0.076101	-0.106033	-0.275378	0.070702	0.158983	-0.273006	0.069790	0.118870	0.440725	0.072387	-0.264619	0.464031	0.068311	-0.309396
6917	57.641667	-0.793518	0.632225	-0.043260	-0.767667	0.608904	0.201025	-0.766843	0.875633	-0.028778	-0.754100	0.868047	0.182708	-0.667572	1.182474	0.010758	-0.655476	1.167701	0.114237	-0.634940	1.106991	0.108828	-0.563482	0.773820	-0.191584	-0.497047	0.787448	0.301519	-0.236920	0.693381	-0.076135				-0.301292	0.076097	-0.106020	-0.275377	0.070706	0.158985	-0.273008	0.069803	0.118886	0.440714	0.072394	-0.264610	0.464066	0.068300	-0.309443
6918	57.650000	-0.793487	0.632270	-0.043342	-0.767671	0.608979	0.200962	-0.766581	0.875741	-0.028991	-0.753865	0.868189	0.182481	-0.666943	1.182475	0.010519	-0.655087	1.167709	0.114055	-0.634561	1.106960	0.108593	-0.563415	0.773524	-0.191417	-0.497041	0.787359	0.301611	-0.237333	0.692150	-0.075435				-0.301294	0.076103	-0.105995	-0.275347	0.070771	0.159138	-0.273005	0.069813	0.118889	0.440730	0.072400	-0.264609	0.464030	0.068313	-0.309388
6919	57.658333	-0.793449	0.632313	-0.043405	-0.767685	0.609054	0.200890	-0.766236	0.875826	-0.029189	-0.753624	0.868316	0.182245	-0.666308	1.182456	0.010219	-0.654344	1.167599	0.113657	-0.634103	1.106922	0.108332	-0.563420	0.773195	-0.191253	-0.497006	0.787277	0.301713	-0.237899	0.690831	-0.074779				-0.301288	0.076104	-0.105991	-0.275371	0.070719	0.159000	-0.273009	0.069806	0.118901	0.440725	0.072407	-0.264602	0.464031	0.068317	-0.309381
6920	57.666667	-0.793495	0.632370	-0.043496	-0.767697	0.609132	0.200812	-0.766092	0.875950	-0.029393	-0.753377	0.868432	0.182022	-0.665674	1.182452	0.009901	-0.653897	1.167612	0.113419	-0.633634	1.106855	0.108043	-0.563474	0.772846	-0.191093	-0.496960	0.787196	0.301811	-0.238590	0.689475	-0.074172				-0.301284	0.076100	-0.105980	-0.275378	0.070713	0.159005	-0.273010	0.069817	0.118901	0.440726	0.072405	-0.264600	0.464029	0.068318	-0.309379
6921	57.675000	-0.793469	0.632378	-0.043549	-0.767714	0.609196	0.200748	-0.765854	0.876026	-0.029604	-0.753210	0.868596	0.181851	-0.665060	1.182422	0.009579	-0.653353	1.167561	0.113068	-0.633191	1.106810	0.107742	-0.563584	0.772488	-0.190939	-0.496891	0.787116	0.301893	-0.239386	0.688049	-0.073619				-0.301288	0.076100	-0.105985	-0.275375	0.070709	0.159004	-0.273011	0.069810	0.118895	0.440714	0.072402	-0.264598	0.464066	0.068311	-0.309436
6922	57.683333	-0.793522	0.632396	-0.043628	-0.767731	0.609254	0.200682	-0.765651	0.876108	-0.029789	-0.752872	0.868669	0.181577	-0.664427	1.182406	0.009272	-0.652615	1.167471	0.112642	-0.632731	1.106736	0.107433	-0.563729	0.772114	-0.190771	-0.496802	0.787031	0.301962	-0.240209	0.686576	-0.073113				-0.301287	0.076089	-0.105982	-0.275379	0.070709	0.159009	-0.273002	0.069808	0.118890	0.440742	0.072417	-0.264579	0.464068	0.068305	-0.309444
6923	57.691667	-0.793555	0.632398	-0.043701	-0.767761	0.609313	0.200621	-0.765376	0.876162	-0.029968	-0.752608	0.868781	0.181361	-0.663844	1.182357	0.008921	-0.652265	1.167500	0.112415	-0.632260	1.106681	0.107103	-0.563902	0.771738	-0.190594	-0.496686	0.786957	0.302022	-0.240951	0.685131	-0.072598				-0.301288	0.076084	-0.105987	-0.275377	0.070695	0.159011	-0.273000	0.069795	0.118900	0.440728	0.072399	-0.264615	0.464048	0.068307	-0.309422
6924	57.700000	-0.793596	0.632380	-0.043767	-0.767797	0.609372	0.200564	-0.765251	0.876231	-0.030194	-0.752345	0.868898	0.181150	-0.663254	1.182309	0.008513	-0.651833	1.167496	0.112117	-0.631791	1.106642	0.106761	-0.564090	0.771349	-0.190420	-0.496552	0.786889	0.302053	-0.241568	0.683905	-0.072043				-0.301289	0.076079	-0.105987	-0.275378	0.070696	0.159018	-0.273000	0.069792	0.118895	0.440747	0.072416	-0.264586	0.464034	0.068308	-0.309395
6925	57.708333	-0.793661	0.632321	-0.043811	-0.767829	0.609427	0.200507	-0.765101	0.876308	-0.030387	-0.752081	0.869016	0.180955	-0.662684	1.182265	0.008198	-0.651204	1.167440	0.111720	-0.631305	1.106563	0.106411	-0.564320	0.770938	-0.190256	-0.496386	0.786835	0.302073	-0.241908	0.683301	-0.071445				-0.301289	0.076085	-0.105993	-0.275372	0.070707	0.159012	-0.273005	0.069806	0.118906	0.440732	0.072401	-0.264622	0.464034	0.068314	-0.309399
6926	57.716667	-0.793771	0.632324	-0.043917	-0.767872	0.609483	0.200461	-0.764966	0.876380	-0.030579	-0.751828	0.869138	0.180765	-0.662120	1.182201	0.007799	-0.650697	1.167430	0.111409	-0.630807	1.106482	0.106050	-0.564613	0.770615	-0.190246	-0.496197	0.786786	0.302081	-0.242066	0.683200	-0.070990				-0.301290	0.076084	-0.105989	-0.275368	0.070726	0.159007	-0.273000	0.069815	0.118910	0.440734	0.072405	-0.264622	0.464036	0.068324	-0.309397
6927	57.725000	-0.793846	0.632281	-0.043975	-0.767906	0.609530	0.200418	-0.764857	0.876436	-0.030761	-0.751518	0.869288	0.180572	-0.661581	1.182125	0.007449	-0.650180	1.167369	0.111089	-0.630319	1.106395	0.105686	-0.564804	0.770204	-0.190112	-0.495994	0.786740	0.302080	-0.242272	0.683469	-0.070894				-0.301289	0.076085	-0.106006	-0.275371	0.070729	0.159006	-0.272999	0.069819	0.118902	0.440737	0.072410	-0.264607	0.464075	0.068312	-0.309449
6928	57.733333	-0.793930	0.632224	-0.044029	-0.767940	0.609564	0.200383	-0.764768	0.876482	-0.030938	-0.751291	0.869377	0.180414	-0.661055	1.182061	0.007063	-0.649596	1.167313	0.110643	-0.629842	1.106281	0.105302	-0.564900	0.769887	-0.190051	-0.495781	0.786707	0.302083	-0.242577	0.683928	-0.071002				-0.301290	0.076096	-0.106002	-0.275369	0.070732	0.159004	-0.273002	0.069824	0.118902	0.440736	0.072411	-0.264615	0.464074	0.068309	-0.309442
6929	57.741667	-0.794030	0.632139	-0.044084	-0.767971	0.609582	0.200355	-0.764712	0.876517	-0.031112	-0.751005	0.869466	0.180242	-0.660516	1.182003	0.006653	-0.649055	1.167240	0.110273	-0.629383	1.106194	0.104916	-0.564876	0.769756	-0.190127	-0.495561	0.786679	0.302109	-0.242956	0.684527	-0.071265				-0.301295	0.076098	-0.106004	-0.275369	0.070730	0.159005	-0.272999	0.069815	0.118907	0.440734	0.072414	-0.264610	0.464040	0.068324	-0.309391
6930	57.750000	-0.794137	0.632061	-0.044124	-0.768002	0.609604	0.200335	-0.764683	0.876542	-0.031267	-0.750612	0.869593	0.180034	-0.659982	1.181950	0.006241	-0.648605	1.167145	0.110004	-0.628938	1.106099	0.104502	-0.564768	0.769704	-0.190251	-0.495322	0.786666	0.302168	-0.243333	0.685157	-0.071553				-0.301300	0.076088	-0.106024	-0.275377	0.070729	0.159008	-0.273007	0.069811	0.118896	0.440734	0.072418	-0.264607	0.464078	0.068312	-0.309443
6931	57.758333	-0.794202	0.631963	-0.044153	-0.768022	0.609621	0.200307	-0.764791	0.876604	-0.031425	-0.750435	0.869626	0.179913	-0.659496	1.181926	0.005857	-0.648032	1.167085	0.109544	-0.628559	1.106090	0.104098	-0.564616	0.769693	-0.190404	-0.495052	0.786656	0.302231	-0.243655	0.685697	-0.071888				-0.301307	0.076099	-0.106026	-0.275377	0.070715	0.159009	-0.273003	0.069812	0.118901	0.440735	0.072410	-0.264607	0.464079	0.068313	-0.309449
6932	57.766667	-0.794325	0.631864	-0.044193	-0.768038	0.609646	0.200286	-0.764729	0.876605	-0.031593	-0.750145	0.869699	0.179754	-0.659045	1.181936	0.005484	-0.647367	1.167053	0.108938	-0.628204	1.106109	0.103654	-0.564471	0.769724	-0.190602	-0.494767	0.786660	0.302330	-0.243895	0.686099	-0.072193				-0.301309	0.076090	-0.106038	-0.275374	0.070710	0.159011	-0.273008	0.069794	0.118897	0.440749	0.072424	-0.264582	0.464039	0.068310	-0.309396
6933	57.775000	-0.794445	0.631772	-0.044232	-0.768046	0.609695	0.200258	-0.764776	0.876661	-0.031739	-0.749855	0.869762	0.179588	-0.658598	1.181982	0.005084	-0.647008	1.167101	0.108726	-0.627836	1.106126	0.103230	-0.564339	0.769806	-0.190856	-0.494479	0.786651	0.302445	-0.244004	0.686291	-0.072463				-0.301311	0.076082	-0.106047	-0.275362	0.070710	0.158997	-0.272998	0.069788	0.118892	0.440734	0.072403	-0.264620	0.464058	0.068309	-0.309430
6934	57.783333	-0.794554	0.631701	-0.044267	-0.768044	0.609760	0.200228	-0.764821	0.876723	-0.031863	-0.749564	0.869839	0.179428	-0.658197	1.182035	0.004709	-0.646359	1.167122	0.108151	-0.627305	1.105976	0.102797	-0.564214	0.769937	-0.191180	-0.494186	0.786641	0.302556	-0.244021	0.686320	-0.072678				-0.301308	0.076088	-0.106067	-0.275356	0.070724	0.158992	-0.272989	0.069796	0.118897	0.440733	0.072406	-0.264624	0.464075	0.068305	-0.309458
6935	57.791667	-0.794715	0.631658	-0.044334	-0.768028	0.609832	0.200196	-0.764868	0.876777	-0.031964	-0.749268	0.869921	0.179271	-0.657818	1.182130	0.004307	-0.645971	1.167167	0.107893	-0.626937	1.106001	0.102377	-0.564062	0.770134	-0.191628	-0.493902	0.786625	0.302663	-0.243940	0.686181	-0.072799				-0.301318	0.076090	-0.106082	-0.275346	0.070744	0.158983	-0.272987	0.069800	0.118897	0.440741	0.072415	-0.264607	0.464055	0.068311	-0.309427
6936	57.800000	-0.794811	0.631599	-0.044388	-0.768027	0.609936	0.200163	-0.765127	0.876904	-0.032069	-0.748966	0.870002	0.179122	-0.657438	1.182199	0.003965	-0.645490	1.167231	0.107546	-0.626596	1.106060	0.102016	-0.563889	0.770372	-0.192152	-0.493630	0.786606	0.302769	-0.243817	0.685943	-0.072817				-0.301319	0.076082	-0.106080	-0.275330	0.070749	0.158975	-0.272980	0.069792	0.118897	0.440734	0.072410	-0.264624	0.464038	0.068309	-0.309395
6937	57.808333	-0.794891	0.631550	-0.044408	-0.768008	0.610024	0.200119	-0.764962	0.876874	-0.032160	-0.748664	0.870068	0.178981	-0.657050	1.182123	0.003830	-0.644998	1.167271	0.107186	-0.626179	1.106025	0.101558	-0.563705	0.770664	-0.192771	-0.493367	0.786584	0.302865	-0.243682	0.685630	-0.072663				-0.301320	0.076092	-0.106104	-0.275333	0.070746	0.158974	-0.272967	0.069801	0.118889	0.440717	0.072394	-0.264623	0.464058	0.068315	-0.309424
6938	57.816667	-0.794968	0.631508	-0.044433	-0.767984	0.610114	0.200081	-0.765015	0.876927	-0.032251	-0.748544	0.870269	0.178974	-0.656748	1.182193	0.003503	-0.644505	1.167306	0.106835	-0.625796	1.106035	0.101169	-0.563507	0.770972	-0.193419	-0.493125	0.786557	0.302943	-0.243559	0.685271	-0.072407				-0.301326	0.076113	-0.106117	-0.275334	0.070753	0.158980	-0.272978	0.069807	0.118886	0.440713	0.072400	-0.264604	0.464077	0.068314	-0.309453
6939	57.825000	-0.795045	0.631456	-0.044460	-0.767942	0.610177	0.200042	-0.765290	0.877056	-0.032355	-0.748024	0.870232	0.178702	-0.656580	1.182431	0.003054	-0.644049	1.167369	0.106558	-0.625444	1.106084	0.100860	-0.563316	0.771268	-0.194069	-0.492888	0.786513	0.302974	-0.243446	0.684914	-0.072071				-0.301329	0.076105	-0.106127	-0.275337	0.070745	0.158977	-0.272970	0.069791	0.118883	0.440742	0.072423	-0.264575	0.464041	0.068321	-0.309396
6940	57.833333	-0.795159	0.631456	-0.044475	-0.767945	0.610261	0.200014	-0.765333	0.877117	-0.032453	-0.747778	0.870248	0.178571	-0.656337	1.182459	0.002812	-0.643536	1.167376	0.106251	-0.625084	1.106141	0.100465	-0.563128	0.771527	-0.194704	-0.492675	0.786469	0.302988	-0.243358	0.684634	-0.071738				-0.301331	0.076097	-0.106136	-0.275334	0.070744	0.158965	-0.272974	0.069781	0.118870	0.440737	0.072418	-0.264621	0.464043	0.068321	-0.309401
6941	57.841667	-0.795233	0.631392	-0.044506	-0.767931	0.610326	0.199982	-0.765394	0.877180	-0.032577	-0.747505	0.870300	0.178420	-0.656103	1.182427	0.002550	-0.643058	1.167381	0.105980	-0.624690	1.106142	0.100175	-0.562913	0.771752	-0.195325	-0.492488	0.786404	0.302964	-0.243330	0.684484	-0.071455				-0.301333	0.076103	-0.106166	-0.275338	0.070738	0.158954	-0.272979	0.069764	0.118857	0.440735	0.072419	-0.264621	0.464061	0.068316	-0.309435
6942	57.850000	-0.795310	0.631339	-0.044539	-0.767907	0.610385	0.199952	-0.765443	0.877226	-0.032702	-0.747145	0.870402	0.178226	-0.655892	1.182467	0.002324	-0.642602	1.167386	0.105712	-0.624272	1.106118	0.099863	-0.562680	0.771964	-0.195908	-0.492331	0.786323	0.302921	-0.243352	0.684455	-0.071246				-0.301338	0.076101	-0.106182	-0.275337	0.070739	0.158935	-0.272971	0.069762	0.118844	0.440715	0.072407	-0.264618	0.464082	0.068309	-0.309468
6943	57.858333	-0.795393	0.631260	-0.044581	-0.767881	0.610456	0.199911	-0.765501	0.877260	-0.032852	-0.746998	0.870395	0.178086	-0.655713	1.182441	0.002096	-0.642170	1.167417	0.105464	-0.623903	1.106119	0.099587	-0.562404	0.772177	-0.196444	-0.492202	0.786234	0.302849	-0.243400	0.684545	-0.071138				-0.301335	0.076104	-0.106197	-0.275316	0.070773	0.158984	-0.272974	0.069754	0.118830	0.440735	0.072416	-0.264630	0.464041	0.068321	-0.309411
6944	57.866667	-0.795479	0.631182	-0.044623	-0.767915	0.610561	0.199911	-0.765132	0.877152	-0.033005	-0.746767	0.870433	0.177895	-0.655558	1.182442	0.001838	-0.641729	1.167409	0.105203	-0.623511	1.106086	0.099275	-0.562122	0.772371	-0.196937	-0.492084	0.786144	0.302758	-0.243460	0.684679	-0.071094				-0.301337	0.076110	-0.106207	-0.275325	0.070749	0.158904	-0.272976	0.069745	0.118821	0.440733	0.072416	-0.264631	0.464039	0.068320	-0.309410
6945	57.875000	-0.795579	0.631044	-0.044644	-0.767831	0.610573	0.199841	-0.765258	0.877170	-0.033202	-0.746526	0.870502	0.177684	-0.655393	1.182419	0.001618	-0.641303	1.167406	0.104916	-0.623163	1.106065	0.098974	-0.561834	0.772536	-0.197381	-0.491986	0.786053	0.302656	-0.243500	0.684802	-0.071112				-0.301341	0.076100	-0.106229	-0.275324	0.070760	0.158895	-0.272974	0.069750	0.118822	0.440723	0.072406	-0.264625	0.464081	0.068310	-0.309460
6946	57.883333	-0.795695	0.630988	-0.044728	-0.767806	0.610627	0.199801	-0.765375	0.877185	-0.033415	-0.746398	0.870519	0.177497	-0.655197	1.182422	0.001349	-0.640706	1.167385	0.104570	-0.622839	1.106010	0.098641	-0.561559	0.772672	-0.197770	-0.491890	0.785969	0.302534	-0.243501	0.684887	-0.071151				-0.301303	0.076142	-0.106269	-0.275320	0.070757	0.158897	-0.272970	0.069756	0.118823	0.440735	0.072413	-0.264629	0.464038	0.068314	-0.309407
6947	57.891667	-0.795771	0.630902	-0.044784	-0.767788	0.610673	0.199765	-0.765501	0.877198	-0.033643	-0.746248	0.870556	0.177276	-0.655046	1.182419	0.001122	-0.640526	1.167385	0.104353	-0.622551	1.105991	0.098346	-0.561328	0.772759	-0.198119	-0.491793	0.785890	0.302389	-0.243442	0.684877	-0.071195				-0.301301	0.076137	-0.106277	-0.275320	0.070759	0.158902	-0.272967	0.069757	0.118817	0.440743	0.072419	-0.264614	0.464041	0.068314	-0.309406
6948	57.900000	-0.795838	0.630821	-0.044842	-0.767772	0.610721	0.199727	-0.765400	0.877146	-0.033890	-0.746111	0.870597	0.177041	-0.654899	1.182423	0.000881	-0.640166	1.167367	0.104080	-0.622253	1.105941	0.098004	-0.561125	0.772811	-0.198451	-0.491704	0.785834	0.302239	-0.243343	0.684807	-0.071237				-0.301301	0.076136	-0.106274	-0.275319	0.070759	0.158905	-0.272972	0.069743	0.118818	0.440737	0.072415	-0.264626	0.464038	0.068315	-0.309404
6949	57.908333	-0.795896	0.630733	-0.044921	-0.767762	0.610775	0.199681	-0.765517	0.877154	-0.034149	-0.745899	0.870691	0.176748	-0.654720	1.182398	0.000570	-0.639762	1.167337	0.103707	-0.621999	1.105929	0.097698	-0.560949	0.772811	-0.198750	-0.491617	0.785799	0.302047	-0.243197	0.684691	-0.071269				-0.301337	0.076099	-0.106265	-0.275320	0.070748	0.158898	-0.272964	0.069735	0.118812	0.440734	0.072411	-0.264624	0.464080	0.068308	-0.309460
6950	57.916667	-0.795949	0.630661	-0.044990	-0.767714	0.610819	0.199609	-0.765622	0.877154	-0.034417	-0.745929	0.870701	0.176526	-0.654602	1.182384	0.000279	-0.639565	1.167371	0.103429	-0.621760	1.105931	0.097386	-0.560793	0.772770	-0.199032	-0.491543	0.785799	0.301854	-0.243025	0.684550	-0.071290				-0.301313	0.076129	-0.106301	-0.275322	0.070742	0.158895	-0.272966	0.069739	0.118813	0.440734	0.072416	-0.264624	0.464040	0.068317	-0.309404
6951	57.925000	-0.796002	0.630604	-0.045071	-0.767763	0.610891	0.199567	-0.765623	0.877133	-0.034713	-0.745880	0.870746	0.176237	-0.654449	1.182373	-0.000011	-0.639207	1.167368	0.103095	-0.621517	1.105884	0.097050	-0.560664	0.772675	-0.199294	-0.491480	0.785824	0.301649	-0.242857	0.684403	-0.071296				-0.301326	0.076122	-0.106277	-0.275318	0.070751	0.158882	-0.272965	0.069726	0.118806	0.440734	0.072418	-0.264624	0.464041	0.068317	-0.309404
6952	57.933333	-0.796081	0.630546	-0.045145	-0.767758	0.610950	0.199484	-0.765617	0.877109	-0.035035	-0.745857	0.870791	0.175930	-0.654310	1.182353	-0.000353	-0.639039	1.167368	0.102778	-0.621321	1.105900	0.096721	-0.560548	0.772554	-0.199550	-0.491443	0.785873	0.301443	-0.242703	0.684278	-0.071280				-0.301309	0.076131	-0.106312	-0.275315	0.070753	0.158869	-0.272965	0.069722	0.118799	0.440710	0.072410	-0.264617	0.464076	0.068309	-0.309462
6953	57.941667	-0.796111	0.630476	-0.045246	-0.767726	0.610982	0.199386	-0.765566	0.877062	-0.035396	-0.745948	0.870894	0.175684	-0.654152	1.182365	-0.000690	-0.638798	1.167383	0.102421	-0.621152	1.105929	0.096403	-0.560441	0.772408	-0.199787	-0.491443	0.785926	0.301217	-0.242601	0.684207	-0.071256				-0.301350	0.076105	-0.106275	-0.275317	0.070756	0.158858	-0.272964	0.069721	0.118788	0.440733	0.072408	-0.264602	0.464058	0.068309	-0.309431
6954	57.950000	-0.796144	0.630414	-0.045338	-0.767716	0.611029	0.199318	-0.765521	0.877011	-0.035758	-0.745777	0.870924	0.175252	-0.653992	1.182386	-0.001038	-0.638580	1.167423	0.102071	-0.620993	1.105941	0.096056	-0.560355	0.772240	-0.200018	-0.491481	0.785982	0.300978	-0.242551	0.684201	-0.071224				-0.301351	0.076106	-0.106293	-0.275277	0.070830	0.159005	-0.272967	0.069718	0.118790	0.440750	0.072426	-0.264590	0.464035	0.068316	-0.309402
6955	57.958333	-0.796174	0.630358	-0.045445	-0.767783	0.611095	0.199248	-0.765497	0.876986	-0.036122	-0.745826	0.870966	0.174924	-0.653854	1.182385	-0.001405	-0.638308	1.167480	0.101679	-0.620847	1.105972	0.095698	-0.560294	0.772064	-0.200244	-0.491563	0.786041	0.300750	-0.242584	0.684267	-0.071187				-0.301313	0.076138	-0.106330	-0.275274	0.070827	0.159012	-0.272968	0.069726	0.118791	0.440734	0.072405	-0.264621	0.464037	0.068316	-0.309397
6956	57.966667	-0.796198	0.630307	-0.045546	-0.767808	0.611134	0.199168	-0.765311	0.876956	-0.036430	-0.745882	0.871021	0.174602	-0.653682	1.182408	-0.001800	-0.638232	1.167563	0.101346	-0.620732	1.106020	0.095335	-0.560297	0.771977	-0.200592	-0.491676	0.786093	0.300523	-0.242690	0.684405	-0.071139				-0.301331	0.076111	-0.106327	-0.275308	0.070765	0.158867	-0.272969	0.069725	0.118795	0.440711	0.072395	-0.264607	0.464076	0.068311	-0.309452
6957	57.975000	-0.796156	0.630252	-0.045628	-0.767837	0.611172	0.199092	-0.765404	0.876908	-0.036847	-0.745946	0.871078	0.174270	-0.653499	1.182456	-0.002171	-0.638056	1.167630	0.100961	-0.620622	1.106050	0.094985	-0.560257	0.771769	-0.200769	-0.491813	0.786163	0.300317	-0.242868	0.684578	-0.071084				-0.301336	0.076106	-0.106312	-0.275315	0.070759	0.158871	-0.272966	0.069724	0.118786	0.440717	0.072401	-0.264615	0.464057	0.068313	-0.309425
6958	57.983333	-0.796210	0.630165	-0.045700	-0.767872	0.611205	0.199013	-0.765206	0.876865	-0.037156	-0.746098	0.871056	0.173959	-0.653328	1.182501	-0.002571	-0.637902	1.167709	0.100573	-0.620549	1.106112	0.094653	-0.560220	0.771576	-0.200959	-0.491958	0.786222	0.300116	-0.243082	0.684769	-0.071031				-0.301316	0.076128	-0.106330	-0.275315	0.070759	0.158874	-0.272961	0.069720	0.118787	0.440731	0.072411	-0.264627	0.464038	0.068313	-0.309404
6959	57.991667	-0.796257	0.630213	-0.045838	-0.767904	0.611228	0.198940	-0.765177	0.876827	-0.037469	-0.746174	0.871117	0.173640	-0.653150	1.182544	-0.002947	-0.637785	1.167809	0.100222	-0.620490	1.106162	0.094297	-0.560209	0.771448	-0.201232	-0.492107	0.786295	0.299939	-0.243293	0.684928	-0.070997				-0.301321	0.076110	-0.106326	-0.275289	0.070789	0.158934	-0.272965	0.069721	0.118786	0.440730	0.072407	-0.264626	0.464052	0.068306	-0.309432
6960	58.000000	-0.796268	0.630196	-0.045918	-0.767944	0.611248	0.198877	-0.765149	0.876777	-0.037787	-0.746254	0.871177	0.173321	-0.652948	1.182583	-0.003348	-0.637650	1.167879	0.099843	-0.620441	1.106225	0.093965	-0.560226	0.771404	-0.201620	-0.492260	0.786379	0.299769	-0.243464	0.685039	-0.070972				-0.301330	0.076098	-0.106331	-0.275312	0.070766	0.158859	-0.272967	0.069722	0.118780	0.440726	0.072406	-0.264627	0.464038	0.068314	-0.309407
6961	58.008333	-0.796298	0.630185	-0.046011	-0.767981	0.611261	0.198817	-0.765195	0.876719	-0.038120	-0.746339	0.871230	0.173014	-0.652774	1.182669	-0.003705	-0.637523	1.167945	0.099456	-0.620389	1.106272	0.093623	-0.560180	0.771247	-0.201821	-0.492410	0.786452	0.299611	-0.243554	0.685065	-0.070965				-0.301349	0.076098	-0.106300	-0.275288	0.070803	0.158921	-0.272964	0.069722	0.118785	0.440718	0.072406	-0.264620	0.464036	0.068316	-0.309403
6962	58.016667	-0.796274	0.630095	-0.046010	-0.768022	0.611266	0.198765	-0.765078	0.876655	-0.038403	-0.746432	0.871275	0.172727	-0.652599	1.182688	-0.004105	-0.637398	1.168008	0.099076	-0.620339	1.106309	0.093275	-0.560128	0.771100	-0.202021	-0.492555	0.786511	0.299459	-0.243572	0.685029	-0.070945				-0.301302	0.076131	-0.106327	-0.275263	0.070840	0.158997	-0.272956	0.069739	0.118786	0.440732	0.072409	-0.264621	0.464035	0.068317	-0.309401
6963	58.025000	-0.796291	0.630069	-0.046076	-0.768011	0.611238	0.198761	-0.765062	0.876595	-0.038687	-0.746420	0.871366	0.172413	-0.652399	1.182739	-0.004524	-0.637296	1.168084	0.098692	-0.620293	1.106366	0.092955	-0.560082	0.770983	-0.202261	-0.492702	0.786561	0.299327	-0.243516	0.684944	-0.070913				-0.301304	0.076136	-0.106333	-0.275301	0.070792	0.158865	-0.272955	0.069745	0.118796	0.440726	0.072411	-0.264624	0.464054	0.068318	-0.309421
6964	58.033333	-0.796383	0.630097	-0.046222	-0.768005	0.611211	0.198751	-0.765041	0.876537	-0.038951	-0.746595	0.871346	0.172174	-0.652227	1.182797	-0.004855	-0.637185	1.168161	0.098333	-0.620242	1.106416	0.092615	-0.560025	0.770857	-0.202478	-0.492842	0.786589	0.299202	-0.243412	0.684816	-0.070857				-0.301311	0.076138	-0.106335	-0.275304	0.070784	0.158883	-0.272962	0.069751	0.118807	0.440703	0.072398	-0.264601	0.464073	0.068312	-0.309445
6965	58.041667	-0.796405	0.630059	-0.046283	-0.768069	0.611208	0.198713	-0.765174	0.876473	-0.039259	-0.746671	0.871375	0.171922	-0.652049	1.182865	-0.005258	-0.637169	1.168277	0.098083	-0.620185	1.106453	0.092272	-0.559947	0.770739	-0.202679	-0.492980	0.786597	0.299078	-0.243286	0.684675	-0.070795				-0.301344	0.076097	-0.106290	-0.275318	0.070773	0.158900	-0.272964	0.069753	0.118818	0.440735	0.072411	-0.264599	0.464037	0.068317	-0.309393
6966	58.050000	-0.796354	0.629940	-0.046277	-0.768021	0.611199	0.198723	-0.765183	0.876432	-0.039490	-0.746657	0.871474	0.171664	-0.651887	1.182925	-0.005585	-0.637046	1.168332	0.097710	-0.620120	1.106482	0.091932	-0.559852	0.770628	-0.202880	-0.493122	0.786594	0.298956	-0.243174	0.684576	-0.070724				-0.301303	0.076116	-0.106316	-0.275315	0.070761	0.158910	-0.272961	0.069737	0.118830	0.440726	0.072402	-0.264618	0.464034	0.068316	-0.309390
6967	58.058333	-0.796471	0.629974	-0.046407	-0.768072	0.611180	0.198697	-0.765089	0.876360	-0.039712	-0.746758	0.871480	0.171459	-0.651700	1.182962	-0.005947	-0.636812	1.168348	0.097328	-0.620057	1.106535	0.091622	-0.559758	0.770571	-0.203112	-0.493267	0.786574	0.298826	-0.243089	0.684556	-0.070657				-0.301311	0.076094	-0.106312	-0.275321	0.070767	0.158918	-0.272963	0.069743	0.118829	0.440702	0.072392	-0.264610	0.464069	0.068302	-0.309455
6968	58.066667	-0.796511	0.629944	-0.046468	-0.768142	0.611185	0.198657	-0.765047	0.876283	-0.039915	-0.746847	0.871483	0.171263	-0.651521	1.183039	-0.006258	-0.636702	1.168426	0.096996	-0.619987	1.106593	0.091313	-0.559657	0.770526	-0.203328	-0.493400	0.786559	0.298705	-0.243018	0.684569	-0.070586				-0.301339	0.076083	-0.106263	-0.275321	0.070772	0.158913	-0.272967	0.069736	0.118841	0.440705	0.072391	-0.264615	0.464073	0.068300	-0.309460
6969	58.075000	-0.796547	0.629915	-0.046512	-0.768245	0.611196	0.198634	-0.765068	0.876235	-0.040130	-0.746899	0.871523	0.171085	-0.651372	1.183105	-0.006575	-0.636536	1.168471	0.096688	-0.619896	1.106648	0.091031	-0.559494	0.770366	-0.203377	-0.493508	0.786569	0.298620	-0.242976	0.684608	-0.070496				-0.301322	0.076098	-0.106280	-0.275296	0.070791	0.158989	-0.272967	0.069751	0.118839	0.440735	0.072405	-0.264608	0.464032	0.068312	-0.309405
6970	58.083333	-0.796586	0.629890	-0.046554	-0.768295	0.611190	0.198587	-0.765258	0.876172	-0.040366	-0.746954	0.871566	0.170926	-0.651183	1.183193	-0.006833	-0.636385	1.168548	0.096398	-0.619788	1.106680	0.090738	-0.559377	0.770315	-0.203550	-0.493578	0.786602	0.298559	-0.242946	0.684657	-0.070412				-0.301339	0.076086	-0.106255	-0.275310	0.070783	0.158921	-0.272962	0.069761	0.118843	0.440728	0.072398	-0.264616	0.464032	0.068318	-0.309399
6971	58.091667	-0.796619	0.629841	-0.046592	-0.768392	0.611184	0.198570	-0.765002	0.876034	-0.040518	-0.746908	0.871657	0.170753	-0.651028	1.183246	-0.007141	-0.636298	1.168678	0.096176	-0.619704	1.106738	0.090488	-0.559273	0.770277	-0.203734	-0.493608	0.786677	0.298528	-0.242925	0.684670	-0.070329				-0.301293	0.076116	-0.106293	-0.275309	0.070779	0.158920	-0.272962	0.069768	0.118854	0.440716	0.072395	-0.264608	0.464072	0.068299	-0.309448
6972	58.100000	-0.796659	0.629802	-0.046610	-0.768439	0.611150	0.198547	-0.765129	0.876000	-0.040685	-0.746989	0.871716	0.170645	-0.650854	1.183367	-0.007379	-0.636134	1.168800	0.095958	-0.619617	1.106801	0.090240	-0.559184	0.770239	-0.203925	-0.493602	0.786782	0.298511	-0.242912	0.684651	-0.070240				-0.301334	0.076081	-0.106255	-0.275310	0.070772	0.158931	-0.272963	0.069779	0.118857	0.440725	0.072394	-0.264607	0.464070	0.068301	-0.309442
6973	58.108333	-0.796691	0.629739	-0.046619	-0.768528	0.611131	0.198548	-0.765167	0.875939	-0.040821	-0.747119	0.871647	0.170551	-0.650665	1.183440	-0.007594	-0.635879	1.168878	0.095690	-0.619526	1.106865	0.090027	-0.559119	0.770208	-0.204118	-0.493553	0.786926	0.298516	-0.242909	0.684630	-0.070143				-0.301338	0.076087	-0.106243	-0.275313	0.070784	0.158952	-0.272963	0.069789	0.118875	0.440723	0.072396	-0.264609	0.464028	0.068312	-0.309386
6974	58.116667	-0.796722	0.629681	-0.046624	-0.768599	0.611093	0.198560	-0.765212	0.875888	-0.040937	-0.747098	0.871742	0.170441	-0.650483	1.183563	-0.007828	-0.635730	1.169008	0.095511	-0.619444	1.106941	0.089824	-0.559066	0.770169	-0.204321	-0.493480	0.787092	0.298529	-0.242924	0.684623	-0.070049				-0.301348	0.076073	-0.106211	-0.275319	0.070776	0.158974	-0.272971	0.069789	0.118882	0.440717	0.072399	-0.264609	0.464027	0.068317	-0.309389
6975	58.125000	-0.796760	0.629629	-0.046633	-0.768610	0.611059	0.198535	-0.765266	0.875841	-0.041030	-0.747277	0.871709	0.170407	-0.650286	1.183666	-0.008057	-0.635483	1.169139	0.095274	-0.619372	1.107063	0.089641	-0.559068	0.770215	-0.204633	-0.493383	0.787270	0.298534	-0.242969	0.684650	-0.069963				-0.301324	0.076091	-0.106248	-0.275315	0.070774	0.158970	-0.272962	0.069798	0.118887	0.440722	0.072405	-0.264614	0.464048	0.068312	-0.309418
6976	58.133333	-0.796804	0.629587	-0.046633	-0.768655	0.611029	0.198537	-0.765326	0.875795	-0.041113	-0.747266	0.871678	0.170296	-0.650089	1.183814	-0.008228	-0.635219	1.169291	0.095045	-0.619288	1.107190	0.089457	-0.559009	0.770094	-0.204710	-0.493266	0.787449	0.298533	-0.243043	0.684705	-0.069887				-0.301293	0.076116	-0.106283	-0.275322	0.070773	0.158978	-0.272956	0.069808	0.118892	0.440724	0.072406	-0.264615	0.464067	0.068307	-0.309445
6977	58.141667	-0.796842	0.629533	-0.046644	-0.768741	0.611012	0.198565	-0.765394	0.875752	-0.041179	-0.747311	0.871693	0.170235	-0.649887	1.184067	-0.008378	-0.634978	1.169485	0.094850	-0.619214	1.107359	0.089293	-0.559007	0.770054	-0.204890	-0.493152	0.787621	0.298538	-0.243140	0.684789	-0.069836				-0.301289	0.076116	-0.106258	-0.275311	0.070783	0.158981	-0.272957	0.069811	0.118901	0.440723	0.072407	-0.264616	0.464029	0.068315	-0.309393
6978	58.150000	-0.796883	0.629478	-0.046655	-0.768779	0.610984	0.198571	-0.765470	0.875708	-0.041225	-0.747342	0.871707	0.170192	-0.649671	1.184245	-0.008587	-0.634742	1.169706	0.094709	-0.619145	1.107569	0.089163	-0.559027	0.770019	-0.205070	-0.493039	0.787783	0.298543	-0.243246	0.684878	-0.069798				-0.301303	0.076107	-0.106234	-0.275307	0.070795	0.158981	-0.272954	0.069815	0.118909	0.440701	0.072394	-0.264602	0.464064	0.068306	-0.309451
6979	58.158333	-0.796918	0.629446	-0.046648	-0.768773	0.610961	0.198564	-0.765774	0.875729	-0.041251	-0.747334	0.871776	0.170171	-0.649448	1.184494	-0.008718	-0.634510	1.169954	0.094535	-0.619038	1.107775	0.089008	-0.559052	0.769997	-0.205238	-0.492944	0.787918	0.298545	-0.243350	0.684952	-0.069766				-0.301311	0.076093	-0.106250	-0.275303	0.070792	0.158982	-0.272956	0.069817	0.118903	0.440724	0.072400	-0.264618	0.464048	0.068310	-0.309425
6980	58.166667	-0.796956	0.629414	-0.046637	-0.768839	0.610944	0.198602	-0.765858	0.875679	-0.041274	-0.747388	0.871759	0.170186	-0.649235	1.184762	-0.008845	-0.634291	1.170235	0.094453	-0.618911	1.107942	0.088856	-0.559086	0.769977	-0.205392	-0.492861	0.788041	0.298549	-0.243443	0.684995	-0.069735				-0.301331	0.076093	-0.106233	-0.275311	0.070785	0.158981	-0.272953	0.069810	0.118908	0.440729	0.072386	-0.264619	0.464031	0.068300	-0.309397
6981	58.175000	-0.796991	0.629390	-0.046622	-0.768867	0.610918	0.198625	-0.765969	0.875634	-0.041258	-0.747358	0.871831	0.170207	-0.648978	1.185045	-0.008998	-0.633950	1.170516	0.094268	-0.618821	1.108193	0.088734	-0.559158	0.770008	-0.205595	-0.492781	0.788160	0.298570	-0.243522	0.685009	-0.069703				-0.301309	0.076089	-0.106251	-0.275307	0.070779	0.158988	-0.272958	0.069810	0.118902	0.440722	0.072383	-0.264624	0.464027	0.068301	-0.309399
6982	58.183333	-0.797063	0.629375	-0.046594	-0.768890	0.610896	0.198651	-0.766094	0.875578	-0.041220	-0.747325	0.871902	0.170241	-0.648743	1.185356	-0.009116	-0.633657	1.170848	0.094156	-0.618764	1.108475	0.088629	-0.559230	0.770041	-0.205778	-0.492710	0.788267	0.298586	-0.243590	0.685020	-0.069663				-0.301338	0.076068	-0.106233	-0.275315	0.070786	0.158994	-0.272961	0.069822	0.118905	0.440693	0.072376	-0.264608	0.464065	0.068299	-0.309452
6983	58.191667	-0.797095	0.629359	-0.046547	-0.768913	0.610866	0.198682	-0.766222	0.875563	-0.041168	-0.747400	0.871862	0.170319	-0.648386	1.185768	-0.009215	-0.633366	1.171238	0.094027	-0.618770	1.108790	0.088572	-0.559284	0.770027	-0.205871	-0.492640	0.788373	0.298614	-0.243647	0.685045	-0.069622				-0.301338	0.076080	-0.106231	-0.275321	0.070788	0.159013	-0.272965	0.069831	0.118913	0.440716	0.072396	-0.264618	0.464040	0.068308	-0.309418
6984	58.200000	-0.797102	0.629267	-0.046452	-0.769057	0.610851	0.198660	-0.766346	0.875558	-0.041094	-0.747314	0.871979	0.170362	-0.648046	1.186129	-0.009345	-0.632985	1.171594	0.093886	-0.618749	1.109073	0.088489	-0.559337	0.770006	-0.205945	-0.492582	0.788470	0.298642	-0.243712	0.685095	-0.069570				-0.301337	0.076088	-0.106221	-0.275321	0.070778	0.159014	-0.272969	0.069832	0.118927	0.440720	0.072403	-0.264618	0.464024	0.068319	-0.309392
6985	58.208333	-0.797174	0.629307	-0.046485	-0.769070	0.610833	0.198693	-0.766241	0.875480	-0.041037	-0.747304	0.872017	0.170430	-0.647750	1.186477	-0.009424	-0.632667	1.171947	0.093851	-0.618663	1.109342	0.088422	-0.559386	0.769985	-0.205998	-0.492526	0.788574	0.298680	-0.243807	0.685187	-0.069494				-0.301340	0.076080	-0.106215	-0.275320	0.070782	0.159006	-0.272965	0.069826	0.118933	0.440712	0.072414	-0.264590	0.464043	0.068316	-0.309420
6986	58.216667	-0.797246	0.629281	-0.046445	-0.769088	0.610809	0.198726	-0.766349	0.875458	-0.040968	-0.747293	0.872046	0.170497	-0.647454	1.186769	-0.009474	-0.632221	1.172246	0.093715	-0.618555	1.109634	0.088392	-0.559432	0.769952	-0.206027	-0.492478	0.788660	0.298711	-0.243931	0.685315	-0.069389				-0.301293	0.076126	-0.106244	-0.275315	0.070790	0.159004	-0.272960	0.069832	0.118939	0.440711	0.072421	-0.264569	0.464062	0.068309	-0.309441
6987	58.225000	-0.797306	0.629269	-0.046412	-0.769105	0.610787	0.198760	-0.766660	0.875494	-0.040884	-0.747273	0.872067	0.170561	-0.647143	1.187063	-0.009545	-0.631887	1.172572	0.093684	-0.618405	1.109873	0.088337	-0.559487	0.769918	-0.206043	-0.492446	0.788727	0.298747	-0.244076	0.685470	-0.069252				-0.301338	0.076089	-0.106212	-0.275314	0.070796	0.159004	-0.272965	0.069841	0.118933	0.440720	0.072407	-0.264598	0.464026	0.068318	-0.309383
6988	58.233333	-0.797319	0.629114	-0.046300	-0.769115	0.610758	0.198794	-0.766750	0.875456	-0.040815	-0.747256	0.872078	0.170624	-0.646811	1.187352	-0.009610	-0.631414	1.172884	0.093601	-0.618202	1.110114	0.088297	-0.559544	0.769886	-0.206065	-0.492423	0.788782	0.298784	-0.244228	0.685613	-0.069093				-0.301334	0.076085	-0.106214	-0.275310	0.070791	0.159002	-0.272962	0.069835	0.118929	0.440715	0.072401	-0.264605	0.464023	0.068315	-0.309387
6989	58.241667	-0.797442	0.629121	-0.046327	-0.769237	0.610763	0.198773	-0.766835	0.875424	-0.040739	-0.747231	0.872081	0.170687	-0.646400	1.187440	-0.009427	-0.630984	1.173182	0.093568	-0.617991	1.110341	0.088271	-0.559604	0.769835	-0.206081	-0.492414	0.788810	0.298818	-0.244375	0.685723	-0.068919				-0.301341	0.076067	-0.106231	-0.275313	0.070775	0.158996	-0.272961	0.069814	0.118912	0.440710	0.072382	-0.264608	0.464029	0.068306	-0.309397
6990	58.250000	-0.797492	0.629057	-0.046271	-0.769247	0.610732	0.198819	-0.766911	0.875384	-0.040689	-0.747208	0.872076	0.170746	-0.646079	1.187694	-0.009448	-0.630513	1.173487	0.093508	-0.617745	1.110657	0.088289	-0.559670	0.769782	-0.206095	-0.492414	0.788822	0.298848	-0.244514	0.685798	-0.068745				-0.301337	0.076067	-0.106256	-0.275313	0.070757	0.158988	-0.272956	0.069794	0.118894	0.440702	0.072366	-0.264618	0.464032	0.068296	-0.309408
6991	58.258333	-0.797535	0.629017	-0.046225	-0.769246	0.610715	0.198863	-0.766842	0.875362	-0.040559	-0.747240	0.872056	0.170824	-0.645788	1.187981	-0.009433	-0.630100	1.173839	0.093537	-0.617496	1.110925	0.088323	-0.559752	0.769731	-0.206085	-0.492424	0.788813	0.298871	-0.244630	0.685851	-0.068579				-0.301321	0.076086	-0.106280	-0.275315	0.070767	0.159006	-0.272955	0.069802	0.118897	0.440727	0.072376	-0.264632	0.464049	0.068297	-0.309434
6992	58.266667	-0.797576	0.628985	-0.046170	-0.769254	0.610700	0.198915	-0.766919	0.875340	-0.040492	-0.747171	0.872084	0.170869	-0.645482	1.188303	-0.009402	-0.629573	1.174205	0.093496	-0.617191	1.111200	0.088328	-0.559845	0.769687	-0.206073	-0.492434	0.788802	0.298899	-0.244744	0.685885	-0.068442				-0.301298	0.076109	-0.106296	-0.275318	0.070785	0.159029	-0.272951	0.069821	0.118916	0.440723	0.072388	-0.264629	0.464031	0.068314	-0.309400
6993	58.275000	-0.797618	0.628969	-0.046121	-0.769254	0.610697	0.198966	-0.766987	0.875304	-0.040429	-0.747231	0.872140	0.170992	-0.645153	1.188652	-0.009374	-0.629099	1.174608	0.093551	-0.616943	1.111586	0.088394	-0.559958	0.769633	-0.206060	-0.492438	0.788788	0.298913	-0.244865	0.685907	-0.068349				-0.301343	0.076078	-0.106250	-0.275306	0.070791	0.159022	-0.272949	0.069838	0.118932	0.440714	0.072394	-0.264607	0.464069	0.068313	-0.309443
6994	58.283333	-0.797654	0.628960	-0.046073	-0.769251	0.610701	0.199014	-0.767040	0.875287	-0.040353	-0.747300	0.872201	0.171114	-0.644794	1.189081	-0.009312	-0.628513	1.175044	0.093508	-0.616659	1.111963	0.088430	-0.560070	0.769575	-0.206050	-0.492435	0.788788	0.298924	-0.245003	0.685941	-0.068300				-0.301340	0.076089	-0.106246	-0.275309	0.070798	0.159010	-0.272953	0.069842	0.118945	0.440729	0.072407	-0.264604	0.464069	0.068321	-0.309439
6995	58.291667	-0.797687	0.628960	-0.046039	-0.769145	0.610667	0.199117	-0.767099	0.875241	-0.040306	-0.747288	0.872155	0.171141	-0.644504	1.189697	-0.009497	-0.627967	1.175546	0.093530	-0.616396	1.112415	0.088530	-0.560162	0.769475	-0.205985	-0.492417	0.788800	0.298923	-0.245180	0.686024	-0.068313				-0.301344	0.076103	-0.106237	-0.275304	0.070800	0.158998	-0.272955	0.069840	0.118933	0.440725	0.072417	-0.264600	0.464030	0.068330	-0.309383
6996	58.300000	-0.797722	0.628961	-0.046000	-0.769144	0.610659	0.199144	-0.767148	0.875208	-0.040250	-0.747140	0.872113	0.171099	-0.644126	1.190197	-0.009430	-0.627418	1.176098	0.093601	-0.616101	1.112847	0.088590	-0.560289	0.769478	-0.206039	-0.492396	0.788829	0.298921	-0.245382	0.686144	-0.068389				-0.301304	0.076138	-0.106282	-0.275307	0.070806	0.158989	-0.272960	0.069835	0.118923	0.440720	0.072414	-0.264598	0.464027	0.068332	-0.309381
6997	58.308333	-0.797737	0.628934	-0.045989	-0.769144	0.610647	0.199159	-0.767189	0.875168	-0.040187	-0.747194	0.872085	0.171161	-0.643641	1.190588	-0.009136	-0.626790	1.176665	0.093643	-0.615801	1.113337	0.088664	-0.560374	0.769398	-0.205970	-0.492376	0.788874	0.298920	-0.245595	0.686281	-0.068546				-0.301331	0.076106	-0.106283	-0.275313	0.070791	0.158971	-0.272966	0.069831	0.118904	0.440715	0.072409	-0.264587	0.464023	0.068319	-0.309388
6998	58.316667	-0.797750	0.628910	-0.045975	-0.769014	0.610636	0.199221	-0.767222	0.875127	-0.040143	-0.747251	0.872053	0.171220	-0.643235	1.191191	-0.009027	-0.626186	1.177294	0.093688	-0.615537	1.113907	0.088798	-0.560463	0.769322	-0.205893	-0.492362	0.788922	0.298917	-0.245805	0.686427	-0.068751				-0.301355	0.076092	-0.106274	-0.275323	0.070777	0.158960	-0.272969	0.069801	0.118884	0.440716	0.072393	-0.264624	0.464022	0.068311	-0.309401
6999	58.325000	-0.797781	0.628891	-0.045946	-0.769004	0.610620	0.199226	-0.767406	0.875089	-0.040160	-0.747256	0.872030	0.171250	-0.642898	1.192067	-0.009082	-0.625552	1.178048	0.093788	-0.615294	1.114552	0.088938	-0.560584	0.769295	-0.205859	-0.492363	0.788980	0.298935	-0.245973	0.686560	-0.068995				-0.301344	0.076091	-0.106318	-0.275325	0.070752	0.158957	-0.272971	0.069774	0.118862	0.440713	0.072379	-0.264640	0.464019	0.068302	-0.309414
7000	58.333333	-0.797760	0.628858	-0.045957	-0.768997	0.610618	0.199232	-0.767274	0.875045	-0.040091	-0.747265	0.872014	0.171276	-0.642376	1.192693	-0.008741	-0.624897	1.178863	0.093948	-0.615077	1.115252	0.089103	-0.560708	0.769288	-0.205816	-0.492368	0.789047	0.298955	-0.246097	0.686668	-0.069251				-0.301345	0.076066	-0.106338	-0.275335	0.070752	0.158966	-0.272975	0.069762	0.118869	0.440677	0.072352	-0.264646	0.464057	0.068293	-0.309471
7001	58.341667	-0.797770	0.628861	-0.045942	-0.768998	0.610621	0.199225	-0.767382	0.875025	-0.040088	-0.747222	0.872021	0.171270	-0.641918	1.193719	-0.008708	-0.624195	1.179738	0.094003	-0.614966	1.116035	0.089254	-0.560862	0.769389	-0.205883	-0.492372	0.789124	0.298981	-0.246155	0.686718	-0.069505				-0.301353	0.076070	-0.106313	-0.275328	0.070770	0.158979	-0.272971	0.069788	0.118876	0.440702	0.072380	-0.264623	0.464038	0.068305	-0.309438
7002	58.350000	-0.797778	0.628872	-0.045930	-0.769001	0.610633	0.199218	-0.767494	0.875016	-0.040089	-0.747299	0.871997	0.171314	-0.641458	1.194869	-0.008637	-0.623477	1.180733	0.094107	-0.615244	1.117171	0.089513	-0.560931	0.769320	-0.205726	-0.492366	0.789195	0.299008	-0.246160	0.686715	-0.069734				-0.301321	0.076105	-0.106326	-0.275327	0.070788	0.158994	-0.272965	0.069821	0.118899	0.440719	0.072401	-0.264625	0.464022	0.068313	-0.309399
[truncated: 6,316 more rows]
[truncated: 645 more columns]
