# Supplementary material for: Musical improvisation enhances interpersonal coordination in subsequent conversation: Motor and speech evidence
Source: PLoS One. 2021 Apr 15;16(4):e0250166. doi: 10.1371/journal.pone.0250166 (PMC8049323; doi:10.1371/journal.pone.0250166)
Supplement: S2 File — (ZIP) [file pone.0250166.s005.zip › MI condition/EDITED_PC 210 T1.csv]

Format Version	1.21	Take Name	PC 210 T1	Capture Frame Rate	180.000000	Export Frame Rate	120.000000	Capture Start Time	2018-06-18 05.31.32 PM	Total Frames in Take	18339	Total Exported Frames	12226	Rotation Type	Quaternion	Length Units	Meters	Coordinate Space	Global
		Marker	Marker	Marker	Marker	Marker	Marker	Marker	Marker	Marker	Marker	Marker	Marker	Marker	Marker	Marker	Marker	Marker	Marker	Marker	Marker	Marker	Marker	Marker	Marker	Marker	Marker	Marker	Marker	Marker	Marker	Marker	Marker	Marker	Marker	Marker	Marker	Marker	Marker	Marker	Marker	Marker	Marker	Marker	Marker	Marker	Marker	Marker	Marker
		Unlabeled:5000	Unlabeled:5000	Unlabeled:5000	Unlabeled:5001	Unlabeled:5001	Unlabeled:5001	Unlabeled:5002	Unlabeled:5002	Unlabeled:5002	Unlabeled:5003	Unlabeled:5003	Unlabeled:5003	Unlabeled:5004	Unlabeled:5004	Unlabeled:5004	Unlabeled:5005	Unlabeled:5005	Unlabeled:5005	Unlabeled:5006	Unlabeled:5006	Unlabeled:5006	Unlabeled:5007	Unlabeled:5007	Unlabeled:5007	Unlabeled:5008	Unlabeled:5008	Unlabeled:5008	Unlabeled:5009	Unlabeled:5009	Unlabeled:5009	Unlabeled:5010	Unlabeled:5010	Unlabeled:5010	Unlabeled:5011	Unlabeled:5011	Unlabeled:5011	Unlabeled:5012	Unlabeled:5012	Unlabeled:5012	Unlabeled:5013	Unlabeled:5013	Unlabeled:5013	Unlabeled:5014	Unlabeled:5014	Unlabeled:5014	Unlabeled:5015	Unlabeled:5015	Unlabeled:5015
		8392B20CF49E35701388	8392B20CF49E35701388	8392B20CF49E35701388	8392B20CF49E35701389	8392B20CF49E35701389	8392B20CF49E35701389	8392B20CF49E3570138A	8392B20CF49E3570138A	8392B20CF49E3570138A	8392B20CF49E3570138B	8392B20CF49E3570138B	8392B20CF49E3570138B	8392B20CF49E3570138C	8392B20CF49E3570138C	8392B20CF49E3570138C	8392B20CF49E3570138D	8392B20CF49E3570138D	8392B20CF49E3570138D	8392B20CF49E3570138E	8392B20CF49E3570138E	8392B20CF49E3570138E	8392B20CF49E3570138F	8392B20CF49E3570138F	8392B20CF49E3570138F	8392B20CF49E35701390	8392B20CF49E35701390	8392B20CF49E35701390	8392B20CF49E35701391	8392B20CF49E35701391	8392B20CF49E35701391	8392B20CF49E35701392	8392B20CF49E35701392	8392B20CF49E35701392	8392B20CF49E35701393	8392B20CF49E35701393	8392B20CF49E35701393	8392B20CF49E35701394	8392B20CF49E35701394	8392B20CF49E35701394	8392B20CF49E35701395	8392B20CF49E35701395	8392B20CF49E35701395	8392B20CF49E35701396	8392B20CF49E35701396	8392B20CF49E35701396	8392B20CF49E35701397	8392B20CF49E35701397	8392B20CF49E35701397
		Position	Position	Position	Position	Position	Position	Position	Position	Position	Position	Position	Position	Position	Position	Position	Position	Position	Position	Position	Position	Position	Position	Position	Position	Position	Position	Position	Position	Position	Position	Position	Position	Position	Position	Position	Position	Position	Position	Position	Position	Position	Position	Position	Position	Position	Position	Position	Position
Frame	Time	X	Y	Z	X	Y	Z	X	Y	Z	X	Y	Z	X	Y	Z	X	Y	Z	X	Y	Z	X	Y	Z	X	Y	Z	X	Y	Z	X	Y	Z	X	Y	Z	X	Y	Z	X	Y	Z	X	Y	Z	X	Y	Z
5025	41.875000	-0.762336	0.710976	0.076411	-0.741903	0.731852	-0.060759	-0.734687	0.903028	0.094078	-0.712166	0.898150	-0.053923	-0.633154	1.156947	-0.027646	-0.626835	1.144327	0.076014	-0.562311	0.771734	0.248953	-0.562625	0.756823	-0.183488	-0.319024	0.633421	0.123731	-0.325200	0.649479	0.087234	-0.329284	0.083394	-0.075732	-0.339102	0.077471	0.205406	-0.338738	0.080644	0.160310	-0.332304	0.626597	0.012862	0.445346	0.068445	-0.104419	0.448642	0.075049	-0.062362
5026	41.883333	-0.762354	0.710948	0.076421	-0.741925	0.731891	-0.060780	-0.734740	0.903004	0.094107	-0.712243	0.898129	-0.053903	-0.633276	1.156989	-0.027691	-0.626921	1.144391	0.075970	-0.562339	0.771745	0.248975	-0.562655	0.756813	-0.183456	-0.319034	0.633427	0.123762	-0.325214	0.649484	0.087265	-0.328285	0.085126	-0.077223	-0.339133	0.077442	0.205399	-0.338736	0.080639	0.160321	-0.332308	0.626603	0.012869	0.445351	0.068436	-0.104413	0.448647	0.075033	-0.062359
5027	41.891667	-0.762275	0.710880	0.076367	-0.741927	0.731872	-0.060774	-0.734795	0.902985	0.094141	-0.712305	0.898103	-0.053881	-0.633370	1.157009	-0.027696	-0.626982	1.144437	0.075940	-0.562368	0.771755	0.248989	-0.562688	0.756803	-0.183433	-0.319052	0.633431	0.123782	-0.325225	0.649491	0.087296	-0.328280	0.085122	-0.077220	-0.339101	0.077472	0.205406	-0.338730	0.080648	0.160316	-0.332312	0.626615	0.012872	0.445355	0.068439	-0.104407	0.448664	0.075020	-0.062352
5028	41.900000	-0.762370	0.710913	0.076440	-0.741956	0.731811	-0.060773	-0.734854	0.902978	0.094178	-0.712362	0.898083	-0.053851	-0.633468	1.157063	-0.027682	-0.627051	1.144518	0.075967	-0.562397	0.771764	0.249002	-0.562721	0.756790	-0.183407	-0.319063	0.633444	0.123816	-0.325237	0.649499	0.087317	-0.328277	0.085127	-0.077223	-0.339099	0.077469	0.205405	-0.338720	0.080646	0.160315	-0.332319	0.626623	0.012874	0.445360	0.068439	-0.104399	0.448652	0.075042	-0.062352
5029	41.908333	-0.762396	0.710907	0.076457	-0.742020	0.731857	-0.060724	-0.734892	0.902961	0.094207	-0.712417	0.898062	-0.053820	-0.633520	1.157071	-0.027593	-0.627111	1.144579	0.075994	-0.562424	0.771770	0.249011	-0.562758	0.756773	-0.183386	-0.319078	0.633455	0.123838	-0.325256	0.649505	0.087339	-0.329282	0.083386	-0.075734	-0.339097	0.077474	0.205402	-0.338714	0.080651	0.160315	-0.332330	0.626625	0.012869	0.445365	0.068446	-0.104395	0.448681	0.075017	-0.062336
5030	41.916667	-0.762421	0.710900	0.076479	-0.742030	0.731861	-0.060738	-0.734932	0.902944	0.094232	-0.712475	0.898045	-0.053789	-0.633631	1.157154	-0.027654	-0.627144	1.144635	0.075989	-0.562450	0.771766	0.249025	-0.562793	0.756761	-0.183359	-0.319090	0.633460	0.123846	-0.325272	0.649507	0.087347	-0.328271	0.085126	-0.077233	-0.339092	0.077477	0.205406	-0.338706	0.080645	0.160314	-0.332343	0.626620	0.012868	0.445372	0.068449	-0.104385	0.448689	0.075020	-0.062334
5031	41.925000	-0.762437	0.710865	0.076490	-0.742034	0.731841	-0.060727	-0.734989	0.902924	0.094257	-0.712529	0.898029	-0.053767	-0.633704	1.157229	-0.027665	-0.627182	1.144699	0.076025	-0.562481	0.771755	0.249033	-0.562834	0.756745	-0.183336	-0.319102	0.633502	0.123809	-0.325294	0.649516	0.087357	-0.328267	0.085127	-0.077235	-0.339091	0.077467	0.205404	-0.338708	0.080639	0.160314	-0.332357	0.626622	0.012868	0.445378	0.068444	-0.104371	0.448691	0.075006	-0.062319
5032	41.933333	-0.762529	0.710878	0.076527	-0.742093	0.731761	-0.060715	-0.735025	0.902936	0.094291	-0.712578	0.898017	-0.053747	-0.633749	1.157253	-0.027616	-0.627210	1.144764	0.076056	-0.562506	0.771739	0.249038	-0.562877	0.756736	-0.183309	-0.319124	0.633473	0.123865	-0.325317	0.649529	0.087369	-0.329271	0.083379	-0.075738	-0.339083	0.077475	0.205407	-0.338704	0.080646	0.160310	-0.332369	0.626627	0.012867	0.445380	0.068453	-0.104367	0.448671	0.075028	-0.062321
5033	41.941667	-0.762484	0.710825	0.076516	-0.742132	0.731813	-0.060700	-0.735084	0.902910	0.094299	-0.712618	0.898009	-0.053731	-0.633789	1.157332	-0.027613	-0.627207	1.144839	0.076066	-0.562533	0.771721	0.249047	-0.562923	0.756720	-0.183284	-0.319144	0.633483	0.123860	-0.325338	0.649546	0.087378	-0.328757	0.084284	-0.076495	-0.339100	0.077467	0.205404	-0.338702	0.080663	0.160313	-0.332382	0.626632	0.012869	0.445380	0.068463	-0.104356	0.448701	0.075004	-0.062308
5034	41.950000	-0.762492	0.710822	0.076532	-0.742164	0.731791	-0.060691	-0.735115	0.902919	0.094312	-0.712686	0.897963	-0.053720	-0.633809	1.157380	-0.027582	-0.627271	1.145003	0.076213	-0.562557	0.771702	0.249061	-0.562968	0.756709	-0.183265	-0.319157	0.633497	0.123877	-0.325359	0.649557	0.087387	-0.329272	0.083394	-0.075734	-0.339085	0.077482	0.205407	-0.338706	0.080666	0.160323	-0.332390	0.626640	0.012862	0.445382	0.068464	-0.104342	0.448706	0.075002	-0.062306
5035	41.958333	-0.762616	0.710803	0.076568	-0.742163	0.731760	-0.060689	-0.735158	0.902904	0.094312	-0.712728	0.897955	-0.053710	-0.633821	1.157461	-0.027576	-0.627228	1.144947	0.076091	-0.562588	0.771692	0.249072	-0.563009	0.756688	-0.183248	-0.319172	0.633502	0.123884	-0.325374	0.649569	0.087397	-0.328768	0.084277	-0.076490	-0.339093	0.077482	0.205399	-0.338715	0.080661	0.160309	-0.332402	0.626648	0.012857	0.445377	0.068467	-0.104334	0.448695	0.075012	-0.062288
5036	41.966667	-0.762626	0.710778	0.076567	-0.742273	0.731718	-0.060670	-0.735198	0.902889	0.094318	-0.712757	0.897947	-0.053703	-0.633826	1.157531	-0.027566	-0.627218	1.145053	0.076116	-0.562615	0.771670	0.249072	-0.563049	0.756671	-0.183234	-0.319188	0.633500	0.123888	-0.325394	0.649574	0.087399	-0.329269	0.083419	-0.075756	-0.339089	0.077489	0.205406	-0.338721	0.080657	0.160304	-0.332412	0.626657	0.012845	0.445374	0.068471	-0.104325	0.448704	0.074997	-0.062283
5037	41.975000	-0.762613	0.710796	0.076563	-0.742262	0.731733	-0.060618	-0.735222	0.902889	0.094325	-0.712784	0.897937	-0.053696	-0.633828	1.157603	-0.027555	-0.627208	1.145156	0.076132	-0.562648	0.771659	0.249079	-0.563085	0.756649	-0.183225	-0.319195	0.633542	0.123858	-0.325409	0.649574	0.087406	-0.328781	0.084271	-0.076495	-0.339128	0.077461	0.205390	-0.338728	0.080650	0.160298	-0.332418	0.626660	0.012832	0.445373	0.068468	-0.104316	0.448700	0.075004	-0.062275
5038	41.983333	-0.762622	0.710786	0.076566	-0.742226	0.731738	-0.060672	-0.735241	0.902888	0.094334	-0.712812	0.897925	-0.053689	-0.633795	1.157652	-0.027471	-0.627187	1.145214	0.076115	-0.562687	0.771640	0.249076	-0.563117	0.756636	-0.183222	-0.319202	0.633591	0.123828	-0.325431	0.649576	0.087404	-0.328282	0.085152	-0.077253	-0.339109	0.077478	0.205390	-0.338737	0.080650	0.160295	-0.332427	0.626667	0.012826	0.445373	0.068470	-0.104313	0.448678	0.075016	-0.062254
5039	41.991667	-0.762677	0.710768	0.076579	-0.742260	0.731720	-0.060663	-0.735272	0.902867	0.094339	-0.712835	0.897915	-0.053678	-0.633802	1.157764	-0.027492	-0.627186	1.145319	0.076147	-0.562699	0.771624	0.249016	-0.563145	0.756623	-0.183209	-0.319223	0.633546	0.123865	-0.325441	0.649576	0.087409	-0.328571	0.084843	-0.076929	-0.339110	0.077478	0.205394	-0.338739	0.080638	0.160297	-0.332435	0.626666	0.012826	0.445373	0.068475	-0.104308	0.448692	0.075003	-0.062258
5040	42.000000	-0.762669	0.710774	0.076566	-0.742323	0.731716	-0.060649	-0.735289	0.902859	0.094342	-0.712852	0.897904	-0.053668	-0.633800	1.157875	-0.027515	-0.627184	1.145406	0.076173	-0.562755	0.771604	0.249067	-0.563164	0.756612	-0.183196	-0.319229	0.633573	0.123809	-0.325456	0.649576	0.087408	-0.329307	0.083371	-0.075736	-0.339107	0.077469	0.205384	-0.338740	0.080633	0.160302	-0.332444	0.626661	0.012822	0.445371	0.068478	-0.104300	0.448695	0.074994	-0.062243
5041	42.008333	-0.762642	0.710785	0.076548	-0.742262	0.731758	-0.060663	-0.735303	0.902850	0.094344	-0.712856	0.897921	-0.053647	-0.633775	1.157968	-0.027498	-0.627178	1.145502	0.076177	-0.562772	0.771586	0.249003	-0.563179	0.756611	-0.183173	-0.319242	0.633554	0.123855	-0.325463	0.649582	0.087400	-0.328287	0.085122	-0.077244	-0.339115	0.077457	0.205390	-0.338732	0.080638	0.160308	-0.332454	0.626660	0.012824	0.445372	0.068479	-0.104289	0.448697	0.074997	-0.062237
5042	42.016667	-0.762704	0.710783	0.076568	-0.742246	0.731754	-0.060668	-0.735310	0.902857	0.094352	-0.712864	0.897939	-0.053629	-0.633741	1.158057	-0.027482	-0.627158	1.145546	0.076194	-0.562828	0.771563	0.249056	-0.563187	0.756613	-0.183146	-0.319243	0.633591	0.123797	-0.325470	0.649588	0.087396	-0.328287	0.085122	-0.077216	-0.339098	0.077474	0.205395	-0.338722	0.080645	0.160306	-0.332462	0.626666	0.012829	0.445375	0.068485	-0.104276	0.448691	0.075001	-0.062224
5043	42.025000	-0.762689	0.710770	0.076555	-0.742267	0.731719	-0.060666	-0.735325	0.902833	0.094347	-0.712890	0.897915	-0.053642	-0.633701	1.158164	-0.027498	-0.627126	1.145604	0.076160	-0.562861	0.771533	0.249045	-0.563196	0.756622	-0.183133	-0.319261	0.633528	0.123879	-0.325477	0.649594	0.087386	-0.329279	0.083400	-0.075731	-0.339096	0.077479	0.205401	-0.338717	0.080654	0.160317	-0.332464	0.626660	0.012834	0.445379	0.068492	-0.104261	0.448698	0.074996	-0.062210
5044	42.033333	-0.762631	0.710765	0.076518	-0.742243	0.731736	-0.060677	-0.735330	0.902826	0.094344	-0.712913	0.897894	-0.053657	-0.633638	1.158232	-0.027472	-0.627085	1.145675	0.076182	-0.562892	0.771510	0.249042	-0.563203	0.756629	-0.183116	-0.319269	0.633525	0.123847	-0.325480	0.649596	0.087381	-0.329272	0.083396	-0.075725	-0.339088	0.077475	0.205403	-0.338713	0.080652	0.160319	-0.332463	0.626661	0.012835	0.445380	0.068492	-0.104249	0.448704	0.074987	-0.062204
5045	42.041667	-0.762655	0.710764	0.076527	-0.742241	0.731730	-0.060688	-0.735325	0.902831	0.094342	-0.712918	0.897894	-0.053662	-0.633579	1.158286	-0.027476	-0.627023	1.145705	0.076150	-0.562876	0.771491	0.248924	-0.563201	0.756636	-0.183114	-0.319252	0.633575	0.123822	-0.325478	0.649602	0.087374	-0.328270	0.085130	-0.077212	-0.339084	0.077478	0.205406	-0.338704	0.080658	0.160315	-0.332457	0.626665	0.012830	0.445388	0.068486	-0.104235	0.448700	0.074982	-0.062187
5046	42.050000	-0.762690	0.710759	0.076535	-0.742250	0.731712	-0.060686	-0.735325	0.902826	0.094335	-0.712927	0.897902	-0.053667	-0.633514	1.158338	-0.027478	-0.627021	1.145717	0.076169	-0.562901	0.771463	0.248917	-0.563192	0.756637	-0.183111	-0.319236	0.633624	0.123795	-0.325476	0.649604	0.087364	-0.328263	0.085137	-0.077227	-0.339087	0.077476	0.205396	-0.338702	0.080651	0.160312	-0.332451	0.626674	0.012825	0.445388	0.068482	-0.104229	0.448695	0.074983	-0.062174
5047	42.058333	-0.762668	0.710740	0.076511	-0.742275	0.731664	-0.060701	-0.735331	0.902810	0.094325	-0.712921	0.897909	-0.053670	-0.633430	1.158376	-0.027460	-0.626960	1.145758	0.076202	-0.562937	0.771425	0.248961	-0.563184	0.756648	-0.183121	-0.319252	0.633531	0.123853	-0.325466	0.649601	0.087372	-0.329261	0.083410	-0.075754	-0.339085	0.077481	0.205402	-0.338710	0.080645	0.160310	-0.332441	0.626682	0.012818	0.445392	0.068484	-0.104214	0.448708	0.074968	-0.062173
5048	42.066667	-0.762658	0.710729	0.076488	-0.742287	0.731714	-0.060651	-0.735325	0.902807	0.094320	-0.712911	0.897919	-0.053670	-0.633345	1.158412	-0.027459	-0.626903	1.145766	0.076219	-0.562933	0.771395	0.248890	-0.563171	0.756659	-0.183132	-0.319249	0.633516	0.123850	-0.325458	0.649594	0.087382	-0.329258	0.083421	-0.075765	-0.339090	0.077481	0.205398	-0.338710	0.080641	0.160306	-0.332437	0.626687	0.012809	0.445400	0.068486	-0.104204	0.448711	0.074965	-0.062159
5049	42.075000	-0.762649	0.710741	0.076483	-0.742228	0.731700	-0.060702	-0.735315	0.902811	0.094319	-0.712898	0.897922	-0.053672	-0.633273	1.158442	-0.027441	-0.626827	1.145773	0.076198	-0.562966	0.771355	0.248932	-0.563147	0.756669	-0.183150	-0.319230	0.633552	0.123821	-0.325447	0.649593	0.087384	-0.328263	0.085137	-0.077255	-0.339091	0.077474	0.205394	-0.338720	0.080639	0.160303	-0.332434	0.626692	0.012797	0.445395	0.068490	-0.104196	0.448717	0.074965	-0.062145
5050	42.083333	-0.762682	0.710764	0.076497	-0.742251	0.731665	-0.060708	-0.735307	0.902802	0.094309	-0.712888	0.897934	-0.053672	-0.633196	1.158469	-0.027423	-0.626786	1.145785	0.076239	-0.563000	0.771317	0.248966	-0.563122	0.756679	-0.183167	-0.319224	0.633519	0.123879	-0.325437	0.649590	0.087385	-0.328264	0.085145	-0.077261	-0.339090	0.077478	0.205388	-0.338723	0.080643	0.160297	-0.332429	0.626697	0.012788	0.445397	0.068489	-0.104185	0.448712	0.074966	-0.062139
5051	42.091667	-0.762634	0.710760	0.076459	-0.742262	0.731679	-0.060710	-0.735292	0.902800	0.094303	-0.712860	0.897934	-0.053672	-0.633123	1.158504	-0.027403	-0.626708	1.145807	0.076251	-0.562994	0.771287	0.248889	-0.563100	0.756690	-0.183176	-0.319220	0.633517	0.123879	-0.325427	0.649586	0.087388	-0.329284	0.083385	-0.075740	-0.339096	0.077470	0.205388	-0.338728	0.080649	0.160298	-0.332428	0.626689	0.012780	0.445393	0.068506	-0.104179	0.448714	0.074970	-0.062134
5052	42.100000	-0.762600	0.710762	0.076436	-0.742185	0.731720	-0.060718	-0.735273	0.902793	0.094289	-0.712836	0.897938	-0.053677	-0.633048	1.158535	-0.027380	-0.626635	1.145806	0.076283	-0.563026	0.771249	0.248932	-0.563068	0.756695	-0.183184	-0.319220	0.633508	0.123851	-0.325416	0.649580	0.087384	-0.328265	0.085166	-0.077253	-0.339100	0.077474	0.205393	-0.338725	0.080657	0.160304	-0.332427	0.626681	0.012774	0.445390	0.068505	-0.104167	0.448711	0.074962	-0.062132
5053	42.108333	-0.762550	0.710700	0.076389	-0.742178	0.731724	-0.060722	-0.735255	0.902798	0.094292	-0.712794	0.897962	-0.053665	-0.632953	1.158551	-0.027323	-0.626541	1.145795	0.076259	-0.563004	0.771218	0.248804	-0.563041	0.756699	-0.183192	-0.319206	0.633549	0.123812	-0.325412	0.649581	0.087367	-0.328779	0.084272	-0.076492	-0.339096	0.077477	0.205391	-0.338727	0.080661	0.160306	-0.332431	0.626675	0.012774	0.445390	0.068502	-0.104170	0.448710	0.074965	-0.062131
5054	42.116667	-0.762635	0.710742	0.076436	-0.742215	0.731677	-0.060729	-0.735231	0.902797	0.094280	-0.712779	0.897947	-0.053684	-0.632789	1.158479	-0.027121	-0.626477	1.145772	0.076279	-0.563060	0.771183	0.248909	-0.563016	0.756702	-0.183203	-0.319207	0.633525	0.123852	-0.325406	0.649575	0.087353	-0.329301	0.083377	-0.075729	-0.339101	0.077471	0.205392	-0.338725	0.080659	0.160308	-0.332430	0.626664	0.012776	0.445391	0.068493	-0.104166	0.448705	0.074971	-0.062143
5055	42.125000	-0.762621	0.710739	0.076426	-0.742221	0.731719	-0.060673	-0.735212	0.902800	0.094274	-0.712749	0.897954	-0.053689	-0.632731	1.158519	-0.027164	-0.626399	1.145792	0.076292	-0.563059	0.771150	0.248841	-0.562992	0.756699	-0.183206	-0.319212	0.633521	0.123823	-0.325400	0.649571	0.087331	-0.329289	0.083389	-0.075738	-0.339097	0.077479	0.205400	-0.338728	0.080649	0.160307	-0.332425	0.626653	0.012776	0.445387	0.068490	-0.104177	0.448709	0.074958	-0.062138
5056	42.133333	-0.762576	0.710760	0.076400	-0.742178	0.731741	-0.060736	-0.735187	0.902801	0.094258	-0.712718	0.897965	-0.053690	-0.632682	1.158591	-0.027232	-0.626319	1.145771	0.076297	-0.563058	0.771116	0.248779	-0.562970	0.756696	-0.183210	-0.319194	0.633599	0.123737	-0.325397	0.649564	0.087319	-0.329290	0.083380	-0.075740	-0.339096	0.077474	0.205393	-0.338727	0.080643	0.160311	-0.332421	0.626646	0.012777	0.445388	0.068492	-0.104177	0.448704	0.074963	-0.062131
5057	42.141667	-0.762626	0.710746	0.076421	-0.742172	0.731717	-0.060734	-0.735160	0.902809	0.094257	-0.712691	0.897979	-0.053691	-0.632599	1.158627	-0.027257	-0.626245	1.145766	0.076318	-0.563120	0.771076	0.248891	-0.562953	0.756691	-0.183211	-0.319201	0.633567	0.123773	-0.325401	0.649563	0.087306	-0.328785	0.084248	-0.076486	-0.339096	0.077477	0.205398	-0.338720	0.080644	0.160309	-0.332410	0.626646	0.012785	0.445391	0.068481	-0.104177	0.448691	0.074986	-0.062122
5058	42.150000	-0.762672	0.710806	0.076423	-0.742165	0.731694	-0.060728	-0.735135	0.902822	0.094259	-0.712656	0.897996	-0.053686	-0.632514	1.158651	-0.027276	-0.626166	1.145766	0.076333	-0.563142	0.771038	0.248888	-0.562939	0.756684	-0.183213	-0.319219	0.633521	0.123787	-0.325400	0.649560	0.087300	-0.329278	0.083389	-0.075752	-0.339092	0.077476	0.205397	-0.338712	0.080636	0.160303	-0.332403	0.626647	0.012790	0.445397	0.068480	-0.104177	0.448705	0.074976	-0.062129
5059	42.158333	-0.762577	0.710779	0.076394	-0.742175	0.731759	-0.060692	-0.735100	0.902821	0.094252	-0.712622	0.898009	-0.053680	-0.632409	1.158651	-0.027222	-0.626085	1.145763	0.076356	-0.563157	0.770993	0.248885	-0.562924	0.756676	-0.183205	-0.319206	0.633562	0.123756	-0.325400	0.649558	0.087298	-0.328773	0.084250	-0.076494	-0.339088	0.077469	0.205394	-0.338713	0.080637	0.160304	-0.332398	0.626637	0.012798	0.445402	0.068479	-0.104170	0.448710	0.074972	-0.062120
5060	42.166667	-0.762573	0.710780	0.076396	-0.742105	0.731751	-0.060718	-0.735071	0.902831	0.094263	-0.712560	0.898068	-0.053621	-0.632302	1.158682	-0.027198	-0.626015	1.145781	0.076405	-0.563174	0.770946	0.248880	-0.562910	0.756667	-0.183199	-0.319197	0.633602	0.123721	-0.325398	0.649562	0.087300	-0.329266	0.083391	-0.075746	-0.339093	0.077468	0.205393	-0.338709	0.080655	0.160312	-0.332391	0.626636	0.012807	0.445411	0.068477	-0.104161	0.448716	0.074973	-0.062119
5061	42.175000	-0.762619	0.710791	0.076423	-0.742099	0.731749	-0.060706	-0.735017	0.902850	0.094267	-0.712501	0.898076	-0.053645	-0.632206	1.158693	-0.027208	-0.625938	1.145741	0.076403	-0.563195	0.770901	0.248874	-0.562909	0.756661	-0.183190	-0.319217	0.633518	0.123790	-0.325399	0.649557	0.087300	-0.329270	0.083385	-0.075742	-0.339091	0.077467	0.205398	-0.338713	0.080653	0.160309	-0.332390	0.626631	0.012817	0.445415	0.068490	-0.104151	0.448728	0.074965	-0.062118
5062	42.183333	-0.762598	0.710772	0.076411	-0.742160	0.731759	-0.060645	-0.734995	0.902835	0.094278	-0.712483	0.898063	-0.053650	-0.632095	1.158717	-0.027166	-0.625891	1.145801	0.076478	-0.563212	0.770861	0.248870	-0.562902	0.756660	-0.183179	-0.319218	0.633512	0.123791	-0.325398	0.649558	0.087303	-0.329270	0.083391	-0.075740	-0.339088	0.077474	0.205413	-0.338721	0.080642	0.160312	-0.332389	0.626622	0.012826	0.445425	0.068489	-0.104151	0.448742	0.074961	-0.062113
5063	42.191667	-0.762541	0.710802	0.076398	-0.742108	0.731759	-0.060668	-0.734949	0.902825	0.094279	-0.712447	0.898070	-0.053636	-0.631994	1.158736	-0.027149	-0.625804	1.145805	0.076498	-0.563229	0.770825	0.248871	-0.562900	0.756649	-0.183171	-0.319218	0.633509	0.123788	-0.325399	0.649551	0.087300	-0.328259	0.085149	-0.077243	-0.339088	0.077471	0.205402	-0.338717	0.080646	0.160313	-0.332390	0.626616	0.012828	0.445432	0.068487	-0.104147	0.448711	0.074966	-0.062172
5064	42.200000	-0.762566	0.710774	0.076416	-0.742096	0.731785	-0.060690	-0.734917	0.902826	0.094290	-0.712407	0.898071	-0.053622	-0.631883	1.158749	-0.027152	-0.625698	1.145814	0.076513	-0.563248	0.770787	0.248872	-0.562899	0.756635	-0.183152	-0.319217	0.633508	0.123781	-0.325398	0.649552	0.087294	-0.328258	0.085154	-0.077249	-0.339097	0.077468	0.205400	-0.338725	0.080641	0.160314	-0.332394	0.626604	0.012833	0.445433	0.068483	-0.104146	0.448764	0.074945	-0.062119
5065	42.208333	-0.762550	0.710807	0.076405	-0.742062	0.731737	-0.060684	-0.734863	0.902853	0.094313	-0.712337	0.898071	-0.053599	-0.631775	1.158779	-0.027131	-0.625596	1.145826	0.076547	-0.563269	0.770757	0.248878	-0.562898	0.756633	-0.183140	-0.319215	0.633517	0.123790	-0.325402	0.649550	0.087289	-0.328773	0.084272	-0.076503	-0.339093	0.077474	0.205401	-0.338731	0.080642	0.160306	-0.332399	0.626603	0.012843	0.445440	0.068490	-0.104147	0.448764	0.074954	-0.062114
5066	42.216667	-0.762423	0.710786	0.076417	-0.742105	0.731739	-0.060661	-0.734820	0.902856	0.094321	-0.712332	0.898091	-0.053595	-0.631678	1.158824	-0.027091	-0.625504	1.145833	0.076574	-0.563285	0.770722	0.248889	-0.562902	0.756626	-0.183124	-0.319224	0.633516	0.123776	-0.325403	0.649548	0.087285	-0.329283	0.083391	-0.075752	-0.339100	0.077477	0.205401	-0.338734	0.080645	0.160307	-0.332402	0.626597	0.012858	0.445443	0.068491	-0.104142	0.448696	0.074981	-0.062220
5067	42.225000	-0.762415	0.710795	0.076431	-0.742053	0.731791	-0.060660	-0.734783	0.902860	0.094325	-0.712263	0.898088	-0.053576	-0.631555	1.158854	-0.027094	-0.625412	1.145854	0.076555	-0.563277	0.770687	0.248838	-0.562902	0.756614	-0.183113	-0.319225	0.633512	0.123774	-0.325404	0.649544	0.087284	-0.328272	0.085128	-0.077252	-0.339098	0.077468	0.205396	-0.338735	0.080638	0.160305	-0.332399	0.626596	0.012871	0.445446	0.068488	-0.104144	0.448781	0.074958	-0.062099
5068	42.233333	-0.762383	0.710746	0.076420	-0.742038	0.731802	-0.060644	-0.734761	0.902871	0.094333	-0.712206	0.898131	-0.053523	-0.631445	1.158883	-0.027080	-0.625343	1.145880	0.076593	-0.563307	0.770646	0.248904	-0.562893	0.756604	-0.183101	-0.319220	0.633511	0.123771	-0.325407	0.649548	0.087282	-0.329286	0.083390	-0.075754	-0.339093	0.077471	0.205389	-0.338734	0.080633	0.160295	-0.332389	0.626596	0.012883	0.445447	0.068493	-0.104143	0.448775	0.074974	-0.062103
5069	42.241667	-0.762398	0.710795	0.076455	-0.742040	0.731754	-0.060627	-0.734729	0.902888	0.094349	-0.712199	0.898111	-0.053545	-0.631325	1.158976	-0.027080	-0.625245	1.145902	0.076603	-0.563312	0.770616	0.248905	-0.562888	0.756599	-0.183094	-0.319220	0.633513	0.123779	-0.325405	0.649547	0.087286	-0.328787	0.084247	-0.076489	-0.339094	0.077471	0.205393	-0.338732	0.080635	0.160298	-0.332378	0.626601	0.012901	0.445448	0.068494	-0.104135	0.448773	0.074982	-0.062102
5070	42.250000	-0.762376	0.710813	0.076472	-0.742007	0.731810	-0.060618	-0.734681	0.902885	0.094344	-0.712170	0.898123	-0.053530	-0.631205	1.159015	-0.027051	-0.625101	1.145911	0.076588	-0.563276	0.770590	0.248789	-0.562882	0.756593	-0.183081	-0.319213	0.633522	0.123811	-0.325407	0.649548	0.087297	-0.329274	0.083397	-0.075748	-0.339102	0.077472	0.205394	-0.338734	0.080637	0.160307	-0.332369	0.626600	0.012910	0.445452	0.068501	-0.104132	0.448777	0.074985	-0.062097
5071	42.258333	-0.762381	0.710820	0.076490	-0.742000	0.731822	-0.060607	-0.734652	0.902901	0.094361	-0.712117	0.898169	-0.053481	-0.631019	1.158971	-0.026860	-0.625044	1.145920	0.076645	-0.563274	0.770560	0.248791	-0.562870	0.756581	-0.183081	-0.319219	0.633509	0.123796	-0.325406	0.649551	0.087306	-0.328778	0.084259	-0.076481	-0.339097	0.077467	0.205394	-0.338725	0.080646	0.160310	-0.332356	0.626605	0.012920	0.445454	0.068503	-0.104124	0.448777	0.074987	-0.062102
5072	42.266667	-0.762382	0.710816	0.076492	-0.742004	0.731820	-0.060606	-0.734620	0.902911	0.094374	-0.712117	0.898138	-0.053499	-0.630886	1.159003	-0.026821	-0.624930	1.145967	0.076677	-0.563275	0.770530	0.248789	-0.562856	0.756568	-0.183078	-0.319205	0.633520	0.123831	-0.325396	0.649555	0.087324	-0.329284	0.083368	-0.075718	-0.339088	0.077481	0.205403	-0.338720	0.080650	0.160310	-0.332347	0.626604	0.012925	0.445456	0.068504	-0.104132	0.448781	0.074988	-0.062102
5073	42.275000	-0.762357	0.710836	0.076489	-0.741990	0.731796	-0.060570	-0.734587	0.902922	0.094386	-0.712107	0.898154	-0.053486	-0.630753	1.159060	-0.026807	-0.624782	1.145986	0.076679	-0.563279	0.770515	0.248795	-0.562841	0.756558	-0.183067	-0.319205	0.633506	0.123817	-0.325388	0.649555	0.087332	-0.329280	0.083380	-0.075730	-0.339095	0.077476	0.205392	-0.338713	0.080656	0.160303	-0.332345	0.626599	0.012931	0.445465	0.068505	-0.104127	0.448789	0.074985	-0.062106
5074	42.283333	-0.762328	0.710844	0.076486	-0.741990	0.731821	-0.060591	-0.734553	0.902931	0.094395	-0.712101	0.898174	-0.053473	-0.630620	1.159118	-0.026791	-0.624667	1.146013	0.076705	-0.563281	0.770494	0.248801	-0.562832	0.756555	-0.183056	-0.319197	0.633506	0.123828	-0.325376	0.649551	0.087339	-0.329276	0.083380	-0.075729	-0.339092	0.077482	0.205389	-0.338714	0.080658	0.160309	-0.332345	0.626589	0.012938	0.445463	0.068502	-0.104128	0.448806	0.074982	-0.062092
5075	42.291667	-0.762339	0.710839	0.076498	-0.741997	0.731829	-0.060587	-0.734522	0.902934	0.094403	-0.712048	0.898216	-0.053421	-0.630535	1.159250	-0.026895	-0.624551	1.146057	0.076717	-0.563282	0.770465	0.248810	-0.562824	0.756545	-0.183036	-0.319179	0.633539	0.123808	-0.325368	0.649554	0.087354	-0.328767	0.084260	-0.076490	-0.339095	0.077476	0.205389	-0.338716	0.080648	0.160307	-0.332341	0.626580	0.012949	0.445471	0.068501	-0.104128	0.448801	0.074994	-0.062102
5076	42.300000	-0.762335	0.710840	0.076510	-0.741988	0.731829	-0.060583	-0.734486	0.902937	0.094413	-0.712001	0.898161	-0.053445	-0.630405	1.159307	-0.026868	-0.624438	1.146101	0.076728	-0.563286	0.770437	0.248816	-0.562818	0.756535	-0.183015	-0.319183	0.633508	0.123873	-0.325367	0.649552	0.087366	-0.329271	0.083381	-0.075755	-0.339098	0.077471	0.205390	-0.338716	0.080646	0.160297	-0.332342	0.626563	0.012961	0.445472	0.068504	-0.104143	0.448806	0.074988	-0.062100
5077	42.308333	-0.762254	0.710785	0.076460	-0.741976	0.731828	-0.060573	-0.734455	0.902940	0.094417	-0.711975	0.898199	-0.053420	-0.630270	1.159372	-0.026848	-0.624325	1.146134	0.076738	-0.563290	0.770409	0.248830	-0.562817	0.756532	-0.182985	-0.319185	0.633509	0.123881	-0.325366	0.649551	0.087380	-0.329279	0.083378	-0.075741	-0.339094	0.077476	0.205387	-0.338721	0.080644	0.160291	-0.332339	0.626558	0.012977	0.445477	0.068504	-0.104136	0.448806	0.074993	-0.062102
5078	42.316667	-0.762238	0.710842	0.076483	-0.741963	0.731832	-0.060565	-0.734419	0.902945	0.094418	-0.711986	0.898196	-0.053428	-0.630141	1.159450	-0.026827	-0.624231	1.146161	0.076783	-0.563293	0.770377	0.248842	-0.562817	0.756522	-0.182955	-0.319193	0.633502	0.123876	-0.325370	0.649555	0.087390	-0.328259	0.085149	-0.077250	-0.339096	0.077468	0.205388	-0.338721	0.080645	0.160298	-0.332337	0.626551	0.012992	0.445482	0.068507	-0.104134	0.448818	0.074989	-0.062100
5079	42.325000	-0.762289	0.710839	0.076525	-0.741950	0.731803	-0.060552	-0.734388	0.902944	0.094423	-0.711877	0.898223	-0.053380	-0.630005	1.159530	-0.026814	-0.624121	1.146230	0.076818	-0.563298	0.770334	0.248855	-0.562819	0.756516	-0.182931	-0.319185	0.633543	0.123865	-0.325375	0.649554	0.087404	-0.328256	0.085159	-0.077255	-0.339096	0.077471	0.205398	-0.338730	0.080656	0.160303	-0.332333	0.626550	0.013013	0.445478	0.068512	-0.104127	0.448818	0.074983	-0.062096
5080	42.333333	-0.762276	0.710818	0.076520	-0.741882	0.731807	-0.060551	-0.734355	0.902946	0.094422	-0.711876	0.898194	-0.053415	-0.629868	1.159614	-0.026803	-0.623987	1.146230	0.076818	-0.563308	0.770295	0.248859	-0.562817	0.756503	-0.182906	-0.319193	0.633509	0.123915	-0.325375	0.649550	0.087409	-0.328277	0.085136	-0.077232	-0.339098	0.077472	0.205410	-0.338732	0.080651	0.160312	-0.332327	0.626548	0.013031	0.445490	0.068508	-0.104124	0.448823	0.074973	-0.062090
5081	42.341667	-0.762197	0.710777	0.076469	-0.741928	0.731834	-0.060545	-0.734325	0.902957	0.094420	-0.711832	0.898229	-0.053395	-0.629657	1.159585	-0.026628	-0.623879	1.146272	0.076843	-0.563325	0.770266	0.248867	-0.562822	0.756489	-0.182893	-0.319186	0.633551	0.123886	-0.325380	0.649548	0.087415	-0.329288	0.083380	-0.075726	-0.339098	0.077474	0.205412	-0.338731	0.080645	0.160315	-0.332326	0.626547	0.013047	0.445484	0.068506	-0.104118	0.448829	0.074969	-0.062087
5082	42.350000	-0.762119	0.710734	0.076414	-0.741922	0.731840	-0.060537	-0.734295	0.902958	0.094406	-0.711792	0.898263	-0.053376	-0.629503	1.159646	-0.026616	-0.623772	1.146311	0.076872	-0.563347	0.770232	0.248876	-0.562823	0.756475	-0.182889	-0.319184	0.633577	0.123840	-0.325383	0.649549	0.087421	-0.328285	0.085123	-0.077212	-0.339101	0.077476	0.205408	-0.338729	0.080651	0.160320	-0.332327	0.626547	0.013058	0.445480	0.068516	-0.104115	0.448822	0.074980	-0.062090
5083	42.358333	-0.762259	0.710823	0.076509	-0.741913	0.731809	-0.060533	-0.734275	0.902978	0.094410	-0.711781	0.898260	-0.053392	-0.629340	1.159692	-0.026593	-0.623625	1.146315	0.076852	-0.563371	0.770190	0.248872	-0.562818	0.756460	-0.182878	-0.319203	0.633505	0.123921	-0.325382	0.649553	0.087423	-0.329305	0.083356	-0.075710	-0.339097	0.077478	0.205412	-0.338731	0.080646	0.160325	-0.332329	0.626548	0.013064	0.445477	0.068516	-0.104117	0.448822	0.074975	-0.062090
5084	42.366667	-0.762256	0.710826	0.076502	-0.741853	0.731809	-0.060537	-0.734249	0.902989	0.094400	-0.711744	0.898298	-0.053376	-0.629180	1.159742	-0.026586	-0.623493	1.146347	0.076887	-0.563399	0.770150	0.248868	-0.562819	0.756446	-0.182880	-0.319186	0.633594	0.123871	-0.325380	0.649551	0.087432	-0.329313	0.083349	-0.075693	-0.339096	0.077469	0.205404	-0.338725	0.080651	0.160312	-0.332336	0.626548	0.013063	0.445476	0.068515	-0.104120	0.448740	0.075010	-0.062198
5085	42.375000	-0.762206	0.710821	0.076465	-0.741915	0.731841	-0.060534	-0.734222	0.903001	0.094387	-0.711711	0.898322	-0.053377	-0.629055	1.159862	-0.026702	-0.623373	1.146401	0.076901	-0.563426	0.770113	0.248858	-0.562816	0.756428	-0.182873	-0.319184	0.633586	0.123862	-0.325381	0.649554	0.087434	-0.328778	0.084246	-0.076483	-0.339100	0.077470	0.205402	-0.338724	0.080640	0.160305	-0.332342	0.626542	0.013057	0.445478	0.068506	-0.104115	0.448776	0.074995	-0.062136
5086	42.383333	-0.762181	0.710855	0.076456	-0.741869	0.731820	-0.060542	-0.734196	0.903009	0.094371	-0.711675	0.898342	-0.053377	-0.628884	1.159917	-0.026697	-0.623246	1.146420	0.076898	-0.563450	0.770074	0.248849	-0.562816	0.756416	-0.182866	-0.319190	0.633595	0.123872	-0.325385	0.649557	0.087438	-0.328265	0.085136	-0.077249	-0.339097	0.077457	0.205388	-0.338715	0.080651	0.160302	-0.332347	0.626537	0.013052	0.445479	0.068511	-0.104112	0.448817	0.074983	-0.062087
5087	42.391667	-0.762172	0.710800	0.076428	-0.741914	0.731814	-0.060529	-0.734171	0.903021	0.094365	-0.711682	0.898291	-0.053422	-0.628710	1.159970	-0.026725	-0.623089	1.146405	0.076859	-0.563477	0.770024	0.248829	-0.562813	0.756403	-0.182866	-0.319205	0.633545	0.123910	-0.325392	0.649563	0.087441	-0.328261	0.085137	-0.077255	-0.339110	0.077454	0.205390	-0.338722	0.080642	0.160298	-0.332350	0.626532	0.013050	0.445481	0.068514	-0.104111	0.448820	0.074984	-0.062080
5088	42.400000	-0.762090	0.710753	0.076361	-0.741950	0.731798	-0.060524	-0.734140	0.903019	0.094338	-0.711619	0.898341	-0.053402	-0.628551	1.160039	-0.026728	-0.622955	1.146443	0.076849	-0.563504	0.769982	0.248802	-0.562812	0.756389	-0.182862	-0.319225	0.633502	0.123944	-0.325404	0.649559	0.087450	-0.329268	0.083399	-0.075753	-0.339093	0.077467	0.205395	-0.338724	0.080644	0.160300	-0.332354	0.626529	0.013046	0.445484	0.068511	-0.104106	0.448837	0.074967	-0.062077
5089	42.408333	-0.762154	0.710847	0.076427	-0.741903	0.731834	-0.060546	-0.734106	0.903022	0.094314	-0.711715	0.898383	-0.053479	-0.628333	1.160050	-0.026610	-0.622835	1.146469	0.076848	-0.563533	0.769947	0.248780	-0.562814	0.756377	-0.182860	-0.319214	0.633581	0.123876	-0.325412	0.649563	0.087448	-0.328768	0.084266	-0.076490	-0.339095	0.077466	0.205397	-0.338718	0.080647	0.160305	-0.332354	0.626524	0.013044	0.445489	0.068514	-0.104102	0.448836	0.074967	-0.062075
5090	42.416667	-0.762220	0.710833	0.076446	-0.741850	0.731813	-0.060546	-0.734076	0.903026	0.094296	-0.711765	0.898493	-0.053486	-0.628159	1.160113	-0.026584	-0.622763	1.146504	0.076878	-0.563562	0.769909	0.248751	-0.562810	0.756356	-0.182859	-0.319245	0.633482	0.123913	-0.325416	0.649566	0.087443	-0.329283	0.083383	-0.075719	-0.339096	0.077472	0.205401	-0.338716	0.080664	0.160316	-0.332351	0.626526	0.013045	0.445498	0.068512	-0.104090	0.448847	0.074968	-0.062066
5091	42.425000	-0.762191	0.710834	0.076440	-0.741838	0.731786	-0.060548	-0.734046	0.903030	0.094273	-0.711502	0.898354	-0.053466	-0.628009	1.160167	-0.026574	-0.622600	1.146546	0.076861	-0.563594	0.769873	0.248722	-0.562808	0.756343	-0.182874	-0.319248	0.633495	0.123928	-0.325424	0.649565	0.087433	-0.328774	0.084263	-0.076483	-0.339088	0.077481	0.205409	-0.338720	0.080654	0.160313	-0.332348	0.626526	0.013047	0.445499	0.068525	-0.104084	0.448854	0.074963	-0.062060
5092	42.433333	-0.762165	0.710815	0.076414	-0.741859	0.731833	-0.060550	-0.734015	0.903037	0.094249	-0.711460	0.898361	-0.053476	-0.627898	1.160345	-0.026688	-0.622473	1.146629	0.076896	-0.563625	0.769836	0.248691	-0.562803	0.756329	-0.182878	-0.319231	0.633582	0.123849	-0.325428	0.649567	0.087425	-0.329281	0.083390	-0.075732	-0.339094	0.077481	0.205399	-0.338726	0.080656	0.160321	-0.332347	0.626528	0.013047	0.445506	0.068535	-0.104076	0.448872	0.074959	-0.062047
5093	42.441667	-0.762058	0.710796	0.076345	-0.741795	0.731814	-0.060553	-0.733987	0.903047	0.094231	-0.711421	0.898377	-0.053468	-0.627749	1.160406	-0.026672	-0.622369	1.146684	0.076911	-0.563655	0.769803	0.248664	-0.562795	0.756315	-0.182889	-0.319251	0.633535	0.123860	-0.325428	0.649571	0.087409	-0.328272	0.085136	-0.077232	-0.339099	0.077478	0.205400	-0.338724	0.080659	0.160313	-0.332345	0.626528	0.013048	0.445509	0.068539	-0.104063	0.448864	0.074972	-0.062037
5094	42.450000	-0.762163	0.710866	0.076417	-0.741791	0.731778	-0.060537	-0.733964	0.903059	0.094217	-0.711381	0.898387	-0.053493	-0.627604	1.160466	-0.026653	-0.622263	1.146730	0.076944	-0.563733	0.769767	0.248760	-0.562782	0.756303	-0.182893	-0.319265	0.633486	0.123869	-0.325428	0.649568	0.087391	-0.328274	0.085143	-0.077248	-0.339130	0.077451	0.205392	-0.338731	0.080647	0.160301	-0.332344	0.626528	0.013045	0.445509	0.068544	-0.104048	0.448869	0.074967	-0.062020
5095	42.458333	-0.762147	0.710858	0.076397	-0.741740	0.731816	-0.060546	-0.733934	0.903065	0.094196	-0.711346	0.898406	-0.053507	-0.627457	1.160537	-0.026638	-0.622130	1.146759	0.076971	-0.563720	0.769729	0.248600	-0.562769	0.756300	-0.182901	-0.319248	0.633542	0.123842	-0.325422	0.649566	0.087376	-0.329302	0.083359	-0.075723	-0.339103	0.077471	0.205393	-0.338731	0.080639	0.160299	-0.332342	0.626525	0.013037	0.445515	0.068542	-0.104043	0.448881	0.074970	-0.062017
5096	42.466667	-0.761993	0.710779	0.076278	-0.741745	0.731823	-0.060548	-0.733904	0.903075	0.094172	-0.711306	0.898417	-0.053517	-0.627309	1.160588	-0.026616	-0.622017	1.146795	0.076983	-0.563750	0.769690	0.248567	-0.562758	0.756302	-0.182909	-0.319236	0.633584	0.123791	-0.325418	0.649565	0.087359	-0.329296	0.083363	-0.075730	-0.339101	0.077469	0.205393	-0.338736	0.080636	0.160292	-0.332339	0.626516	0.013033	0.445517	0.068550	-0.104046	0.448888	0.074963	-0.062013
5097	42.475000	-0.762046	0.710823	0.076311	-0.741710	0.731820	-0.060553	-0.733850	0.903091	0.094153	-0.711256	0.898448	-0.053514	-0.627139	1.160580	-0.026514	-0.621889	1.146819	0.077010	-0.563793	0.769644	0.248594	-0.562736	0.756303	-0.182905	-0.319260	0.633486	0.123825	-0.325415	0.649561	0.087345	-0.328792	0.084229	-0.076471	-0.339104	0.077462	0.205386	-0.338736	0.080626	0.160305	-0.332340	0.626506	0.013026	0.445518	0.068544	-0.104044	0.448880	0.074969	-0.062013
5098	42.483333	-0.762104	0.710871	0.076349	-0.741727	0.731783	-0.060551	-0.733828	0.903076	0.094122	-0.711229	0.898447	-0.053547	-0.626962	1.160580	-0.026403	-0.621744	1.146819	0.077012	-0.563797	0.769608	0.248508	-0.562713	0.756299	-0.182903	-0.319249	0.633491	0.123840	-0.325412	0.649555	0.087337	-0.329305	0.083350	-0.075718	-0.339102	0.077467	0.205393	-0.338737	0.080637	0.160312	-0.332335	0.626497	0.013025	0.445517	0.068546	-0.104042	0.448886	0.074963	-0.062018
5099	42.491667	-0.762082	0.710870	0.076332	-0.741723	0.731829	-0.060564	-0.733777	0.903094	0.094111	-0.711188	0.898454	-0.053556	-0.626850	1.160672	-0.026458	-0.621625	1.146869	0.077066	-0.563814	0.769567	0.248485	-0.562697	0.756303	-0.182896	-0.319241	0.633519	0.123788	-0.325407	0.649549	0.087328	-0.329305	0.083352	-0.075714	-0.339103	0.077464	0.205397	-0.338733	0.080634	0.160317	-0.332331	0.626490	0.013020	0.445519	0.068541	-0.104038	0.448867	0.074959	-0.062064
5100	42.500000	-0.762009	0.710889	0.076297	-0.741694	0.731824	-0.060570	-0.733735	0.903097	0.094095	-0.711148	0.898467	-0.053562	-0.626737	1.160754	-0.026500	-0.621499	1.146896	0.077091	-0.563834	0.769535	0.248469	-0.562678	0.756308	-0.182888	-0.319233	0.633551	0.123731	-0.325405	0.649539	0.087313	-0.329283	0.083381	-0.075736	-0.339100	0.077468	0.205393	-0.338734	0.080640	0.160325	-0.332321	0.626486	0.013017	0.445518	0.068537	-0.104041	0.448898	0.074952	-0.062021
5101	42.508333	-0.762031	0.710858	0.076295	-0.741675	0.731839	-0.060570	-0.733708	0.903095	0.094078	-0.711107	0.898480	-0.053570	-0.626584	1.160794	-0.026434	-0.621374	1.146924	0.077111	-0.563865	0.769492	0.248509	-0.562652	0.756309	-0.182887	-0.319251	0.633472	0.123791	-0.325402	0.649539	0.087307	-0.328268	0.085139	-0.077236	-0.339114	0.077467	0.205403	-0.338722	0.080658	0.160314	-0.332310	0.626484	0.013025	0.445526	0.068545	-0.104040	0.448876	0.074961	-0.062069
5102	42.516667	-0.762012	0.710865	0.076287	-0.741667	0.731828	-0.060577	-0.733651	0.903100	0.094067	-0.711032	0.898475	-0.053572	-0.626426	1.160793	-0.026328	-0.621230	1.146952	0.077096	-0.563894	0.769456	0.248554	-0.562632	0.756299	-0.182883	-0.319239	0.633481	0.123803	-0.325394	0.649535	0.087298	-0.328269	0.085133	-0.077232	-0.339095	0.077484	0.205413	-0.338722	0.080657	0.160312	-0.332296	0.626478	0.013029	0.445525	0.068543	-0.104036	0.448917	0.074955	-0.062019
5103	42.525000	-0.761970	0.710876	0.076265	-0.741626	0.731841	-0.060567	-0.733607	0.903103	0.094057	-0.711010	0.898493	-0.053574	-0.626282	1.160831	-0.026326	-0.621103	1.146976	0.077139	-0.563858	0.769428	0.248423	-0.562613	0.756297	-0.182884	-0.319241	0.633464	0.123772	-0.325386	0.649527	0.087284	-0.329281	0.083382	-0.075736	-0.339097	0.077470	0.205401	-0.338715	0.080653	0.160301	-0.332285	0.626472	0.013035	0.445531	0.068542	-0.104037	0.448893	0.074955	-0.062059
5104	42.533333	-0.761928	0.710884	0.076249	-0.741626	0.731840	-0.060564	-0.733560	0.903109	0.094051	-0.710948	0.898492	-0.053572	-0.626122	1.160861	-0.026201	-0.620966	1.147031	0.077140	-0.563860	0.769393	0.248411	-0.562593	0.756287	-0.182882	-0.319238	0.633468	0.123760	-0.325385	0.649523	0.087269	-0.328262	0.085128	-0.077247	-0.339095	0.077467	0.205399	-0.338723	0.080635	0.160297	-0.332273	0.626465	0.013034	0.445532	0.068539	-0.104036	0.448854	0.074979	-0.062113
5105	42.541667	-0.761976	0.710893	0.076275	-0.741615	0.731849	-0.060558	-0.733516	0.903115	0.094045	-0.710897	0.898519	-0.053557	-0.626012	1.160934	-0.026282	-0.620824	1.147020	0.077125	-0.563888	0.769366	0.248468	-0.562576	0.756278	-0.182879	-0.319230	0.633472	0.123758	-0.325380	0.649521	0.087252	-0.328265	0.085122	-0.077245	-0.339091	0.077463	0.205394	-0.338722	0.080634	0.160303	-0.332270	0.626467	0.013036	0.445535	0.068540	-0.104038	0.448943	0.074941	-0.062011
5106	42.550000	-0.761825	0.710819	0.076169	-0.741578	0.731839	-0.060556	-0.733472	0.903120	0.094036	-0.710876	0.898503	-0.053569	-0.625913	1.161048	-0.026355	-0.620689	1.147037	0.077156	-0.563867	0.769341	0.248399	-0.562573	0.756268	-0.182876	-0.319227	0.633486	0.123764	-0.325378	0.649521	0.087241	-0.329280	0.083372	-0.075739	-0.339093	0.077459	0.205391	-0.338727	0.080639	0.160302	-0.332264	0.626461	0.013039	0.445530	0.068545	-0.104041	0.448876	0.074958	-0.062114
5107	42.558333	-0.761887	0.710902	0.076231	-0.741582	0.731849	-0.060555	-0.733429	0.903122	0.094033	-0.710844	0.898508	-0.053568	-0.625792	1.161092	-0.026352	-0.620580	1.147054	0.077161	-0.563868	0.769324	0.248398	-0.562565	0.756256	-0.182870	-0.319226	0.633485	0.123759	-0.325375	0.649521	0.087236	-0.329284	0.083378	-0.075732	-0.339098	0.077461	0.205394	-0.338725	0.080645	0.160307	-0.332266	0.626457	0.013038	0.445528	0.068542	-0.104027	0.448878	0.074960	-0.062112
5108	42.566667	-0.761882	0.710923	0.076238	-0.741553	0.731867	-0.060550	-0.733390	0.903127	0.094028	-0.710810	0.898514	-0.053565	-0.625669	1.161133	-0.026355	-0.620425	1.147076	0.077137	-0.563903	0.769302	0.248518	-0.562564	0.756240	-0.182863	-0.319225	0.633485	0.123753	-0.325374	0.649523	0.087233	-0.328279	0.085108	-0.077220	-0.339102	0.077462	0.205391	-0.338734	0.080634	0.160314	-0.332268	0.626454	0.013040	0.445513	0.068542	-0.104019	0.448959	0.074937	-0.061997
5109	42.575000	-0.761896	0.710930	0.076251	-0.741554	0.731843	-0.060550	-0.733350	0.903137	0.094028	-0.710773	0.898515	-0.053560	-0.625540	1.161183	-0.026344	-0.620355	1.147083	0.077176	-0.563881	0.769284	0.248460	-0.562570	0.756223	-0.182851	-0.319231	0.633471	0.123721	-0.325370	0.649522	0.087225	-0.328797	0.084226	-0.076464	-0.339114	0.077463	0.205402	-0.338731	0.080640	0.160309	-0.332270	0.626451	0.013042	0.445497	0.068543	-0.104021	0.448972	0.074932	-0.062002
5110	42.583333	-0.761771	0.710832	0.076152	-0.741523	0.731861	-0.060542	-0.733309	0.903144	0.094024	-0.710743	0.898520	-0.053553	-0.625409	1.161230	-0.026328	-0.620236	1.147089	0.077190	-0.563850	0.769260	0.248399	-0.562584	0.756198	-0.182835	-0.319219	0.633483	0.123752	-0.325371	0.649524	0.087231	-0.328295	0.085107	-0.077210	-0.339101	0.077480	0.205404	-0.338738	0.080652	0.160317	-0.332271	0.626447	0.013034	0.445466	0.068553	-0.104018	0.448917	0.074963	-0.062111
5111	42.591667	-0.761837	0.710914	0.076219	-0.741539	0.731870	-0.060535	-0.733271	0.903153	0.094027	-0.710700	0.898546	-0.053531	-0.625285	1.161263	-0.026315	-0.620101	1.147108	0.077205	-0.563870	0.769245	0.248461	-0.562595	0.756179	-0.182820	-0.319220	0.633509	0.123700	-0.325372	0.649527	0.087239	-0.328790	0.084259	-0.076472	-0.339108	0.077474	0.205401	-0.338732	0.080660	0.160315	-0.332269	0.626448	0.013042	0.445444	0.068540	-0.104020	0.448975	0.074949	-0.062061
5112	42.600000	-0.761841	0.710937	0.076231	-0.741535	0.731869	-0.060527	-0.733227	0.903163	0.094024	-0.710658	0.898576	-0.053511	-0.625158	1.161294	-0.026306	-0.619990	1.147146	0.077239	-0.563883	0.769224	0.248525	-0.562609	0.756148	-0.182803	-0.319227	0.633460	0.123734	-0.325370	0.649528	0.087245	-0.328284	0.085134	-0.077228	-0.339104	0.077474	0.205409	-0.338733	0.080648	0.160311	-0.332268	0.626446	0.013042	0.445414	0.068541	-0.104027	0.449039	0.074936	-0.062014
5113	42.608333	-0.761852	0.710954	0.076243	-0.741562	0.731845	-0.060519	-0.733185	0.903176	0.094022	-0.710656	0.898542	-0.053529	-0.624995	1.161262	-0.026193	-0.619865	1.147097	0.077206	-0.563881	0.769204	0.248527	-0.562627	0.756116	-0.182786	-0.319228	0.633460	0.123736	-0.325371	0.649527	0.087245	-0.328786	0.084245	-0.076484	-0.339121	0.077453	0.205389	-0.338734	0.080645	0.160299	-0.332262	0.626448	0.013043	0.445388	0.068534	-0.104038	0.449037	0.074946	-0.062079
5114	42.616667	-0.761810	0.710931	0.076214	-0.741548	0.731858	-0.060521	-0.733140	0.903188	0.094024	-0.710626	0.898548	-0.053523	-0.624869	1.161281	-0.026171	-0.619734	1.147101	0.077199	-0.563876	0.769185	0.248530	-0.562637	0.756079	-0.182770	-0.319225	0.633456	0.123739	-0.325368	0.649524	0.087251	-0.329290	0.083371	-0.075743	-0.339109	0.077458	0.205391	-0.338734	0.080635	0.160301	-0.332262	0.626439	0.013042	0.445353	0.068538	-0.104056	0.449010	0.074981	-0.062157
5115	42.625000	-0.761802	0.710946	0.076217	-0.741534	0.731869	-0.060517	-0.733092	0.903199	0.094023	-0.710581	0.898578	-0.053498	-0.624733	1.161309	-0.026168	-0.619639	1.147152	0.077246	-0.563871	0.769170	0.248531	-0.562651	0.756048	-0.182742	-0.319225	0.633455	0.123737	-0.325367	0.649521	0.087252	-0.328778	0.084254	-0.076504	-0.339104	0.077454	0.205382	-0.338736	0.080623	0.160296	-0.332259	0.626436	0.013049	0.445316	0.068530	-0.104061	0.449092	0.074956	-0.062103
5116	42.633333	-0.761838	0.710968	0.076244	-0.741540	0.731824	-0.060505	-0.733046	0.903212	0.094024	-0.710566	0.898564	-0.053503	-0.624645	1.161416	-0.026288	-0.619517	1.147139	0.077234	-0.563865	0.769156	0.248543	-0.562663	0.756016	-0.182724	-0.319219	0.633469	0.123763	-0.325366	0.649527	0.087248	-0.328262	0.085143	-0.077263	-0.339099	0.077460	0.205388	-0.338731	0.080638	0.160299	-0.332260	0.626433	0.013054	0.445282	0.068538	-0.104087	0.449159	0.074940	-0.062069
5117	42.641667	-0.761807	0.710976	0.076240	-0.741526	0.731864	-0.060506	-0.733003	0.903222	0.094030	-0.710537	0.898574	-0.053494	-0.624519	1.161465	-0.026301	-0.619400	1.147138	0.077224	-0.563856	0.769137	0.248549	-0.562680	0.755991	-0.182700	-0.319217	0.633472	0.123761	-0.325366	0.649531	0.087254	-0.328774	0.084259	-0.076495	-0.339112	0.077453	0.205389	-0.338726	0.080646	0.160306	-0.332259	0.626435	0.013068	0.445246	0.068534	-0.104094	0.449169	0.074947	-0.062146
5118	42.650000	-0.761754	0.710948	0.076205	-0.741504	0.731886	-0.060491	-0.732959	0.903234	0.094039	-0.710501	0.898578	-0.053474	-0.624389	1.161484	-0.026288	-0.619243	1.147168	0.077253	-0.563846	0.769126	0.248563	-0.562697	0.755969	-0.182667	-0.319228	0.633465	0.123743	-0.325370	0.649536	0.087257	-0.329277	0.083402	-0.075740	-0.339098	0.077478	0.205399	-0.338721	0.080662	0.160311	-0.332262	0.626437	0.013078	0.445210	0.068528	-0.104099	0.449228	0.074937	-0.062110
5119	42.658333	-0.761747	0.710959	0.076220	-0.741523	0.731864	-0.060478	-0.732917	0.903242	0.094049	-0.710472	0.898584	-0.053455	-0.624272	1.161501	-0.026267	-0.619141	1.147177	0.077251	-0.563843	0.769110	0.248572	-0.562724	0.755932	-0.182643	-0.319227	0.633477	0.123750	-0.325372	0.649543	0.087257	-0.328270	0.085144	-0.077223	-0.339092	0.077482	0.205406	-0.338716	0.080669	0.160315	-0.332265	0.626443	0.013086	0.445171	0.068535	-0.104112	0.449264	0.074941	-0.062119
5120	42.666667	-0.761792	0.711001	0.076269	-0.741490	0.731854	-0.060476	-0.732879	0.903251	0.094062	-0.710443	0.898593	-0.053429	-0.624142	1.161522	-0.026238	-0.619063	1.147169	0.077297	-0.563837	0.769094	0.248581	-0.562743	0.755905	-0.182613	-0.319231	0.633480	0.123747	-0.325375	0.649545	0.087264	-0.328276	0.085124	-0.077207	-0.339099	0.077474	0.205408	-0.338721	0.080650	0.160316	-0.332266	0.626441	0.013091	0.445131	0.068531	-0.104134	0.449303	0.074934	-0.062129
5121	42.675000	-0.761779	0.711001	0.076266	-0.741518	0.731868	-0.060457	-0.732835	0.903255	0.094068	-0.710413	0.898596	-0.053417	-0.624029	1.161527	-0.026245	-0.618906	1.147172	0.077253	-0.563833	0.769078	0.248598	-0.562769	0.755874	-0.182593	-0.319228	0.633482	0.123766	-0.325377	0.649547	0.087271	-0.328790	0.084244	-0.076460	-0.339115	0.077467	0.205406	-0.338723	0.080654	0.160311	-0.332268	0.626444	0.013098	0.445086	0.068524	-0.104147	0.449286	0.074973	-0.062209
5122	42.683333	-0.761751	0.710982	0.076250	-0.741486	0.731881	-0.060460	-0.732795	0.903260	0.094072	-0.710354	0.898646	-0.053376	-0.623922	1.161548	-0.026211	-0.618775	1.147205	0.077270	-0.563830	0.769053	0.248608	-0.562792	0.755847	-0.182574	-0.319235	0.633475	0.123759	-0.325377	0.649544	0.087277	-0.329299	0.083359	-0.075718	-0.339098	0.077471	0.205401	-0.338725	0.080637	0.160306	-0.332270	0.626441	0.013101	0.445038	0.068515	-0.104166	0.449360	0.074959	-0.062176
5123	42.691667	-0.761751	0.710995	0.076252	-0.741472	0.731859	-0.060455	-0.732755	0.903264	0.094068	-0.710325	0.898641	-0.053376	-0.623762	1.161520	-0.026143	-0.618687	1.147242	0.077305	-0.563831	0.769020	0.248610	-0.562809	0.755818	-0.182548	-0.319233	0.633472	0.123775	-0.325383	0.649541	0.087282	-0.328281	0.085116	-0.077227	-0.339098	0.077458	0.205396	-0.338732	0.080634	0.160310	-0.332276	0.626437	0.013096	0.444991	0.068515	-0.104204	0.449358	0.074971	-0.062276
5124	42.700000	-0.761708	0.710960	0.076211	-0.741483	0.731880	-0.060450	-0.732719	0.903269	0.094060	-0.710285	0.898668	-0.053356	-0.623670	1.161587	-0.026187	-0.618616	1.147251	0.077327	-0.563832	0.768992	0.248619	-0.562823	0.755786	-0.182527	-0.319240	0.633461	0.123771	-0.325390	0.649540	0.087288	-0.329293	0.083372	-0.075741	-0.339101	0.077455	0.205398	-0.338735	0.080632	0.160304	-0.332279	0.626427	0.013097	0.444944	0.068508	-0.104237	0.449441	0.074936	-0.062258
5125	42.708333	-0.761702	0.710964	0.076209	-0.741509	0.731871	-0.060438	-0.732684	0.903274	0.094048	-0.710244	0.898667	-0.053389	-0.623553	1.161623	-0.026174	-0.618513	1.147320	0.077370	-0.563838	0.768957	0.248616	-0.562846	0.755822	-0.182544	-0.319229	0.633499	0.123754	-0.325390	0.649537	0.087293	-0.328291	0.085095	-0.077226	-0.339100	0.077454	0.205391	-0.338735	0.080623	0.160305	-0.332284	0.626421	0.013101	0.444894	0.068500	-0.104270	0.449456	0.075011	-0.062253
5126	42.716667	-0.761748	0.710998	0.076237	-0.741490	0.731833	-0.060434	-0.732653	0.903283	0.094036	-0.710202	0.898677	-0.053388	-0.623430	1.161696	-0.026171	-0.618384	1.147351	0.077348	-0.563849	0.768936	0.248621	-0.562864	0.755851	-0.182563	-0.319246	0.633450	0.123779	-0.325391	0.649540	0.087300	-0.328299	0.085093	-0.077218	-0.339104	0.077455	0.205403	-0.338736	0.080634	0.160311	-0.332288	0.626420	0.013107	0.444840	0.068502	-0.104297	0.449519	0.074937	-0.062329
5127	42.725000	-0.761746	0.711016	0.076243	-0.741468	0.731875	-0.060427	-0.732621	0.903289	0.094019	-0.710385	0.898810	-0.053459	-0.623320	1.161747	-0.026155	-0.618275	1.147402	0.077347	-0.563861	0.768904	0.248615	-0.562844	0.755772	-0.182460	-0.319246	0.633454	0.123796	-0.325394	0.649539	0.087305	-0.329303	0.083362	-0.075719	-0.339107	0.077456	0.205400	-0.338731	0.080638	0.160315	-0.332288	0.626424	0.013119	0.444798	0.068506	-0.104324	0.449522	0.074941	-0.062420
5128	42.733333	-0.761712	0.711000	0.076216	-0.741436	0.731912	-0.060423	-0.732587	0.903295	0.094000	-0.710133	0.898720	-0.053345	-0.623172	1.161731	-0.026019	-0.618184	1.147447	0.077361	-0.563879	0.768888	0.248611	-0.562843	0.755774	-0.182431	-0.319252	0.633459	0.123787	-0.325396	0.649546	0.087310	-0.329300	0.083359	-0.075704	-0.339108	0.077464	0.205401	-0.338734	0.080637	0.160327	-0.332288	0.626429	0.013122	0.444757	0.068512	-0.104347	0.449495	0.075049	-0.062449
5129	42.741667	-0.761688	0.711016	0.076205	-0.741448	0.731908	-0.060404	-0.732537	0.903313	0.093988	-0.710096	0.898719	-0.053398	-0.623059	1.161797	-0.025982	-0.618099	1.147503	0.077387	-0.563900	0.768880	0.248607	-0.562853	0.755817	-0.182463	-0.319254	0.633472	0.123786	-0.325400	0.649554	0.087305	-0.329289	0.083377	-0.075714	-0.339104	0.077478	0.205407	-0.338726	0.080655	0.160316	-0.332286	0.626441	0.013129	0.444715	0.068515	-0.104374	0.449582	0.074970	-0.062469
5130	42.750000	-0.761712	0.711049	0.076226	-0.741405	0.731904	-0.060330	-0.732517	0.903302	0.093969	-0.710020	0.898714	-0.053393	-0.622968	1.161867	-0.025987	-0.618015	1.147562	0.077420	-0.563926	0.768858	0.248592	-0.562832	0.755776	-0.182402	-0.319259	0.633478	0.123781	-0.325401	0.649555	0.087303	-0.329285	0.083380	-0.075724	-0.339100	0.077476	0.205405	-0.338720	0.080655	0.160309	-0.332279	0.626444	0.013134	0.444682	0.068521	-0.104406	0.449564	0.074999	-0.062553
5131	42.758333	-0.761657	0.711049	0.076187	-0.741382	0.731927	-0.060385	-0.732478	0.903312	0.093956	-0.710008	0.898734	-0.053395	-0.622865	1.161915	-0.025959	-0.617924	1.147575	0.077404	-0.563945	0.768848	0.248579	-0.562825	0.755778	-0.182390	-0.319245	0.633541	0.123773	-0.325399	0.649560	0.087292	-0.329280	0.083389	-0.075734	-0.339118	0.077460	0.205395	-0.338723	0.080650	0.160308	-0.332274	0.626448	0.013132	0.444654	0.068518	-0.104426	0.449585	0.075015	-0.062578
5132	42.766667	-0.761612	0.711048	0.076167	-0.741349	0.731965	-0.060378	-0.732437	0.903323	0.093949	-0.709929	0.898769	-0.053355	-0.622762	1.161954	-0.025931	-0.617841	1.147609	0.077421	-0.563970	0.768827	0.248561	-0.562811	0.755773	-0.182382	-0.319262	0.633489	0.123770	-0.325400	0.649561	0.087286	-0.329279	0.083385	-0.075748	-0.339104	0.077468	0.205395	-0.338726	0.080637	0.160304	-0.332266	0.626448	0.013134	0.444625	0.068514	-0.104455	0.449613	0.075023	-0.062606
5133	42.775000	-0.761626	0.711060	0.076179	-0.741313	0.731926	-0.060374	-0.732398	0.903328	0.093935	-0.709919	0.898743	-0.053388	-0.622708	1.162069	-0.026040	-0.617777	1.147659	0.077467	-0.563990	0.768803	0.248545	-0.562820	0.755844	-0.182465	-0.319259	0.633489	0.123768	-0.325395	0.649555	0.087278	-0.328778	0.084239	-0.076488	-0.339099	0.077457	0.205387	-0.338729	0.080632	0.160304	-0.332258	0.626441	0.013134	0.444604	0.068511	-0.104482	0.449622	0.075053	-0.062601
5134	42.783333	-0.761643	0.711071	0.076189	-0.741277	0.731953	-0.060373	-0.732372	0.903332	0.093926	-0.709883	0.898753	-0.053389	-0.622617	1.162117	-0.026038	-0.617687	1.147672	0.077505	-0.564012	0.768773	0.248529	-0.562779	0.755767	-0.182369	-0.319249	0.633498	0.123789	-0.325392	0.649552	0.087272	-0.329288	0.083363	-0.075737	-0.339095	0.077467	0.205390	-0.338728	0.080631	0.160304	-0.332252	0.626436	0.013138	0.444591	0.068507	-0.104496	0.449661	0.074998	-0.062641
5135	42.791667	-0.761601	0.711069	0.076169	-0.741300	0.731972	-0.060367	-0.732350	0.903324	0.093913	-0.709840	0.898780	-0.053373	-0.622502	1.162113	-0.025980	-0.617584	1.147652	0.077477	-0.564035	0.768738	0.248514	-0.562761	0.755767	-0.182368	-0.319250	0.633493	0.123779	-0.325387	0.649548	0.087274	-0.329291	0.083359	-0.075726	-0.339097	0.077457	0.205399	-0.338729	0.080635	0.160309	-0.332246	0.626429	0.013145	0.444579	0.068510	-0.104501	0.449677	0.074995	-0.062656
5136	42.800000	-0.761562	0.711067	0.076149	-0.741286	0.731972	-0.060365	-0.732316	0.903338	0.093904	-0.709819	0.898771	-0.053392	-0.622418	1.162145	-0.025985	-0.617505	1.147677	0.077507	-0.564056	0.768702	0.248500	-0.562760	0.755848	-0.182455	-0.319251	0.633483	0.123766	-0.325382	0.649547	0.087277	-0.328284	0.085095	-0.077203	-0.339098	0.077465	0.205399	-0.338723	0.080647	0.160316	-0.332240	0.626428	0.013150	0.444575	0.068508	-0.104509	0.449678	0.074999	-0.062663
5137	42.808333	-0.761571	0.711027	0.076140	-0.741295	0.731919	-0.060360	-0.732293	0.903338	0.093891	-0.709787	0.898784	-0.053397	-0.622316	1.162194	-0.025967	-0.617432	1.147680	0.077521	-0.564075	0.768665	0.248488	-0.562721	0.755808	-0.182413	-0.319252	0.633483	0.123776	-0.325383	0.649547	0.087282	-0.328286	0.085115	-0.077209	-0.339095	0.077470	0.205417	-0.338717	0.080665	0.160311	-0.332236	0.626428	0.013159	0.444574	0.068511	-0.104504	0.449683	0.074992	-0.062666
5138	42.816667	-0.761578	0.711060	0.076151	-0.741220	0.731952	-0.060367	-0.732275	0.903340	0.093876	-0.709757	0.898795	-0.053404	-0.622215	1.162183	-0.025950	-0.617344	1.147661	0.077499	-0.564097	0.768625	0.248472	-0.562708	0.755848	-0.182457	-0.319245	0.633494	0.123809	-0.325379	0.649550	0.087287	-0.329282	0.083388	-0.075723	-0.339098	0.077478	0.205421	-0.338725	0.080656	0.160320	-0.332231	0.626425	0.013159	0.444575	0.068510	-0.104489	0.449682	0.074998	-0.062658
5139	42.825000	-0.761572	0.711040	0.076130	-0.741274	0.731967	-0.060330	-0.732256	0.903344	0.093859	-0.709731	0.898806	-0.053409	-0.622119	1.162221	-0.025941	-0.617277	1.147665	0.077518	-0.564089	0.768591	0.248391	-0.562673	0.755809	-0.182416	-0.319239	0.633525	0.123763	-0.325378	0.649548	0.087294	-0.329296	0.083368	-0.075712	-0.339106	0.077461	0.205411	-0.338731	0.080647	0.160318	-0.332230	0.626426	0.013157	0.444580	0.068519	-0.104483	0.449687	0.075007	-0.062641
5140	42.833333	-0.761519	0.711050	0.076099	-0.741283	0.731937	-0.060360	-0.732243	0.903347	0.093845	-0.709702	0.898819	-0.053417	-0.622026	1.162236	-0.025925	-0.617214	1.147689	0.077560	-0.564123	0.768549	0.248429	-0.562660	0.755840	-0.182459	-0.319254	0.633477	0.123781	-0.325378	0.649551	0.087296	-0.329307	0.083341	-0.075702	-0.339106	0.077452	0.205404	-0.338737	0.080637	0.160318	-0.332223	0.626418	0.013157	0.444585	0.068523	-0.104475	0.449695	0.075001	-0.062630
5141	42.841667	-0.761562	0.711034	0.076103	-0.741223	0.731950	-0.060378	-0.732224	0.903348	0.093823	-0.709675	0.898834	-0.053427	-0.621918	1.162273	-0.025927	-0.617146	1.147687	0.077572	-0.564097	0.768516	0.248286	-0.562610	0.755752	-0.182369	-0.319238	0.633521	0.123752	-0.325374	0.649545	0.087284	-0.328795	0.084222	-0.076468	-0.339103	0.077447	0.205401	-0.338745	0.080619	0.160317	-0.332219	0.626416	0.013160	0.444594	0.068517	-0.104479	0.449709	0.074996	-0.062627
5142	42.850000	-0.761563	0.711056	0.076092	-0.741184	0.731950	-0.060380	-0.732212	0.903351	0.093803	-0.709652	0.898847	-0.053436	-0.621825	1.162270	-0.025906	-0.617071	1.147658	0.077551	-0.564157	0.768468	0.248377	-0.562595	0.755746	-0.182371	-0.319224	0.633571	0.123723	-0.325371	0.649543	0.087279	-0.329295	0.083352	-0.075731	-0.339105	0.077449	0.205401	-0.338740	0.080615	0.160309	-0.332216	0.626414	0.013158	0.444600	0.068511	-0.104492	0.449733	0.074973	-0.062635
5143	42.858333	-0.761518	0.711006	0.076032	-0.741222	0.731970	-0.060388	-0.732190	0.903357	0.093784	-0.709592	0.898904	-0.053417	-0.621738	1.162310	-0.025905	-0.617016	1.147687	0.077596	-0.564135	0.768438	0.248242	-0.562583	0.755784	-0.182414	-0.319234	0.633531	0.123751	-0.325369	0.649549	0.087269	-0.328775	0.084252	-0.076494	-0.339101	0.077449	0.205401	-0.338735	0.080632	0.160311	-0.332212	0.626418	0.013159	0.444614	0.068506	-0.104503	0.449712	0.074993	-0.062664
5144	42.866667	-0.761549	0.711026	0.076037	-0.741201	0.731981	-0.060416	-0.732178	0.903359	0.093765	-0.709606	0.898871	-0.053456	-0.621598	1.162242	-0.025734	-0.616946	1.147689	0.077609	-0.564160	0.768400	0.248224	-0.562556	0.755737	-0.182363	-0.319250	0.633487	0.123755	-0.325365	0.649552	0.087262	-0.328258	0.085141	-0.077252	-0.339101	0.077454	0.205403	-0.338723	0.080645	0.160313	-0.332209	0.626420	0.013156	0.444610	0.068504	-0.104525	0.449705	0.074995	-0.062686
5145	42.875000	-0.761498	0.710944	0.075960	-0.741220	0.731960	-0.060405	-0.732162	0.903362	0.093744	-0.709583	0.898883	-0.053466	-0.621511	1.162259	-0.025718	-0.616884	1.147688	0.077625	-0.564185	0.768362	0.248206	-0.562553	0.755735	-0.182352	-0.319238	0.633535	0.123729	-0.325368	0.649558	0.087256	-0.328771	0.084253	-0.076480	-0.339090	0.077468	0.205405	-0.338719	0.080658	0.160314	-0.332209	0.626421	0.013154	0.444606	0.068492	-0.104541	0.449712	0.074989	-0.062709
5146	42.883333	-0.761531	0.710995	0.075973	-0.741222	0.731960	-0.060408	-0.732149	0.903365	0.093730	-0.709540	0.898932	-0.053472	-0.621416	1.162274	-0.025681	-0.616810	1.147665	0.077613	-0.564213	0.768319	0.248187	-0.562550	0.755732	-0.182348	-0.319249	0.633508	0.123770	-0.325370	0.649563	0.087255	-0.329273	0.083374	-0.075725	-0.339092	0.077473	0.205404	-0.338710	0.080664	0.160310	-0.332212	0.626430	0.013149	0.444605	0.068492	-0.104564	0.449708	0.074989	-0.062733
5147	42.891667	-0.761538	0.711009	0.075969	-0.741249	0.731941	-0.060403	-0.732142	0.903373	0.093715	-0.709554	0.898917	-0.053474	-0.621331	1.162301	-0.025658	-0.616757	1.147694	0.077665	-0.564266	0.768288	0.248239	-0.562557	0.755730	-0.182337	-0.319266	0.633506	0.123758	-0.325385	0.649572	0.087255	-0.328771	0.084262	-0.076475	-0.339088	0.077474	0.205403	-0.338713	0.080666	0.160317	-0.332219	0.626436	0.013145	0.444593	0.068491	-0.104589	0.449690	0.075049	-0.062744
5148	42.900000	-0.761576	0.711024	0.075980	-0.741235	0.731900	-0.060403	-0.732142	0.903385	0.093709	-0.709539	0.898935	-0.053476	-0.621253	1.162323	-0.025655	-0.616693	1.147699	0.077687	-0.564280	0.768256	0.248170	-0.562568	0.755730	-0.182327	-0.319285	0.633504	0.123744	-0.325396	0.649578	0.087253	-0.328271	0.085134	-0.077223	-0.339094	0.077473	0.205397	-0.338715	0.080668	0.160310	-0.332223	0.626443	0.013144	0.444583	0.068484	-0.104620	0.449691	0.075012	-0.062780
5149	42.908333	-0.761570	0.711015	0.075964	-0.741225	0.731957	-0.060399	-0.732138	0.903393	0.093704	-0.709533	0.898949	-0.053470	-0.621218	1.162418	-0.025765	-0.616626	1.147695	0.077706	-0.564318	0.768222	0.248158	-0.562586	0.755726	-0.182314	-0.319295	0.633537	0.123712	-0.325416	0.649583	0.087257	-0.329282	0.083383	-0.075740	-0.339111	0.077458	0.205390	-0.338722	0.080657	0.160310	-0.332234	0.626448	0.013133	0.444566	0.068487	-0.104647	0.449686	0.075009	-0.062807
5150	42.916667	-0.761561	0.711002	0.075949	-0.741252	0.731970	-0.060394	-0.732136	0.903398	0.093695	-0.709523	0.898959	-0.053468	-0.621141	1.162428	-0.025743	-0.616561	1.147696	0.077725	-0.564353	0.768181	0.248140	-0.562601	0.755708	-0.182300	-0.319302	0.633575	0.123678	-0.325435	0.649590	0.087261	-0.329298	0.083354	-0.075728	-0.339101	0.077468	0.205395	-0.338721	0.080646	0.160299	-0.332242	0.626450	0.013127	0.444564	0.068483	-0.104687	0.449683	0.075008	-0.062818
5151	42.925000	-0.761557	0.710983	0.075942	-0.741279	0.731942	-0.060388	-0.732138	0.903405	0.093696	-0.709514	0.898968	-0.053461	-0.621060	1.162448	-0.025725	-0.616501	1.147696	0.077748	-0.564385	0.768153	0.248129	-0.562625	0.755700	-0.182286	-0.319339	0.633495	0.123747	-0.325455	0.649591	0.087265	-0.329299	0.083352	-0.075735	-0.339102	0.077455	0.205389	-0.338735	0.080625	0.160304	-0.332247	0.626444	0.013119	0.444551	0.068475	-0.104706	0.449677	0.075009	-0.062834
5152	42.933333	-0.761658	0.711006	0.075965	-0.741309	0.731918	-0.060380	-0.732134	0.903410	0.093695	-0.709506	0.898975	-0.053452	-0.620974	1.162467	-0.025692	-0.616443	1.147698	0.077767	-0.564414	0.768119	0.248110	-0.562642	0.755690	-0.182265	-0.319335	0.633570	0.123687	-0.325468	0.649595	0.087270	-0.329310	0.083332	-0.075723	-0.339104	0.077458	0.205387	-0.338737	0.080631	0.160298	-0.332252	0.626447	0.013119	0.444548	0.068479	-0.104727	0.449679	0.075000	-0.062854
5153	42.941667	-0.761521	0.710920	0.075902	-0.741250	0.731943	-0.060384	-0.732134	0.903414	0.093697	-0.709502	0.898983	-0.053441	-0.620898	1.162487	-0.025676	-0.616351	1.147699	0.077779	-0.564446	0.768091	0.248096	-0.562661	0.755674	-0.182240	-0.319347	0.633546	0.123744	-0.325476	0.649601	0.087278	-0.329301	0.083362	-0.075732	-0.339101	0.077460	0.205399	-0.338732	0.080643	0.160302	-0.332258	0.626449	0.013116	0.444543	0.068479	-0.104739	0.449676	0.075003	-0.062867
5154	42.950000	-0.761574	0.711007	0.075955	-0.741276	0.731950	-0.060379	-0.732130	0.903415	0.093694	-0.709471	0.899027	-0.053431	-0.620821	1.162507	-0.025640	-0.616314	1.147704	0.077820	-0.564471	0.768061	0.248077	-0.562679	0.755662	-0.182210	-0.319349	0.633580	0.123694	-0.325482	0.649609	0.087279	-0.329301	0.083371	-0.075721	-0.339103	0.077464	0.205403	-0.338729	0.080650	0.160313	-0.332264	0.626454	0.013116	0.444547	0.068485	-0.104737	0.449671	0.075016	-0.062866
5155	42.958333	-0.761587	0.710965	0.075954	-0.741329	0.731898	-0.060365	-0.732126	0.903423	0.093705	-0.709483	0.898998	-0.053409	-0.620752	1.162527	-0.025612	-0.616232	1.147722	0.077842	-0.564497	0.768023	0.248056	-0.562694	0.755650	-0.182184	-0.319375	0.633505	0.123762	-0.325481	0.649610	0.087283	-0.328286	0.085116	-0.077213	-0.339097	0.077473	0.205419	-0.338729	0.080662	0.160315	-0.332264	0.626457	0.013123	0.444545	0.068485	-0.104742	0.449677	0.075025	-0.062876
5156	42.966667	-0.761609	0.710988	0.075975	-0.741339	0.731890	-0.060363	-0.732122	0.903424	0.093710	-0.709486	0.899010	-0.053396	-0.620688	1.162547	-0.025576	-0.616193	1.147730	0.077886	-0.564563	0.767989	0.248166	-0.562706	0.755639	-0.182152	-0.319376	0.633506	0.123762	-0.325479	0.649610	0.087279	-0.328279	0.085115	-0.077213	-0.339089	0.077476	0.205421	-0.338725	0.080659	0.160319	-0.332262	0.626456	0.013124	0.444551	0.068485	-0.104747	0.449676	0.075028	-0.062882
5157	42.975000	-0.761565	0.710916	0.075913	-0.741313	0.731925	-0.060372	-0.732122	0.903434	0.093717	-0.709468	0.899037	-0.053383	-0.620617	1.162559	-0.025554	-0.616121	1.147734	0.077927	-0.564548	0.767957	0.248036	-0.562722	0.755628	-0.182126	-0.319363	0.633580	0.123765	-0.325480	0.649611	0.087278	-0.328777	0.084249	-0.076468	-0.339111	0.077461	0.205415	-0.338726	0.080645	0.160320	-0.332262	0.626456	0.013128	0.444551	0.068489	-0.104757	0.449667	0.075069	-0.062875
5158	42.983333	-0.761570	0.710952	0.075950	-0.741332	0.731917	-0.060367	-0.732124	0.903443	0.093715	-0.709466	0.899073	-0.053372	-0.620549	1.162573	-0.025534	-0.616044	1.147771	0.077958	-0.564609	0.767920	0.248150	-0.562742	0.755612	-0.182090	-0.319385	0.633511	0.123766	-0.325483	0.649610	0.087274	-0.329275	0.083386	-0.075732	-0.339095	0.077466	0.205427	-0.338729	0.080635	0.160320	-0.332260	0.626452	0.013137	0.444557	0.068485	-0.104762	0.449679	0.075035	-0.062896
5159	42.991667	-0.761608	0.710950	0.075974	-0.741367	0.731885	-0.060361	-0.732127	0.903456	0.093730	-0.709486	0.899050	-0.053355	-0.620479	1.162579	-0.025518	-0.615995	1.147736	0.077965	-0.564598	0.767882	0.248071	-0.562758	0.755600	-0.182061	-0.319381	0.633504	0.123758	-0.325486	0.649607	0.087276	-0.328271	0.085118	-0.077233	-0.339092	0.077461	0.205411	-0.338726	0.080629	0.160320	-0.332261	0.626439	0.013137	0.444552	0.068489	-0.104779	0.449680	0.075033	-0.062911
5160	43.000000	-0.761607	0.710952	0.075978	-0.741326	0.731884	-0.060363	-0.732133	0.903474	0.093737	-0.709464	0.899111	-0.053312	-0.620414	1.162588	-0.025501	-0.615928	1.147724	0.077975	-0.564593	0.767854	0.248003	-0.562776	0.755582	-0.182016	-0.319390	0.633491	0.123757	-0.325489	0.649602	0.087277	-0.328269	0.085111	-0.077237	-0.339098	0.077446	0.205400	-0.338723	0.080621	0.160312	-0.332256	0.626425	0.013142	0.444553	0.068485	-0.104788	0.449686	0.075024	-0.062923
5161	43.008333	-0.761560	0.710920	0.075946	-0.741374	0.731893	-0.060349	-0.732140	0.903486	0.093746	-0.709494	0.899131	-0.053301	-0.620302	1.162502	-0.025380	-0.615835	1.147712	0.077975	-0.564603	0.767823	0.247989	-0.562782	0.755558	-0.181963	-0.319377	0.633600	0.123726	-0.325499	0.649605	0.087290	-0.329286	0.083359	-0.075734	-0.339091	0.077457	0.205397	-0.338719	0.080628	0.160309	-0.332254	0.626408	0.013147	0.444550	0.068483	-0.104798	0.449661	0.075116	-0.062891
5162	43.016667	-0.761586	0.710917	0.075959	-0.741430	0.731839	-0.060330	-0.732152	0.903507	0.093758	-0.709520	0.899098	-0.053316	-0.620238	1.162508	-0.025326	-0.615775	1.147703	0.077988	-0.564650	0.767789	0.248087	-0.562779	0.755547	-0.181904	-0.319403	0.633491	0.123769	-0.325503	0.649607	0.087297	-0.328272	0.085117	-0.077228	-0.339087	0.077461	0.205398	-0.338712	0.080644	0.160305	-0.332250	0.626387	0.013159	0.444547	0.068491	-0.104803	0.449683	0.075032	-0.062942
5163	43.025000	-0.761564	0.710861	0.075931	-0.741419	0.731853	-0.060324	-0.732163	0.903525	0.093768	-0.709516	0.899176	-0.053267	-0.620221	1.162583	-0.025432	-0.615717	1.147696	0.078000	-0.564638	0.767771	0.248013	-0.562767	0.755534	-0.181845	-0.319410	0.633488	0.123783	-0.325505	0.649607	0.087306	-0.328792	0.084235	-0.076465	-0.339094	0.077465	0.205397	-0.338716	0.080648	0.160312	-0.332246	0.626364	0.013177	0.444547	0.068500	-0.104804	0.449676	0.075046	-0.062939
5164	43.033333	-0.761560	0.710895	0.075944	-0.741410	0.731864	-0.060318	-0.732179	0.903548	0.093782	-0.709541	0.899186	-0.053254	-0.620167	1.162627	-0.025440	-0.615660	1.147690	0.078013	-0.564664	0.767753	0.248055	-0.562746	0.755520	-0.181783	-0.319385	0.633574	0.123744	-0.325509	0.649608	0.087314	-0.329315	0.083326	-0.075694	-0.339091	0.077469	0.205400	-0.338716	0.080647	0.160317	-0.332242	0.626345	0.013200	0.444541	0.068505	-0.104810	0.449672	0.075057	-0.062944
5165	43.041667	-0.761612	0.710903	0.075984	-0.741427	0.731858	-0.060312	-0.732194	0.903575	0.093798	-0.709582	0.899224	-0.053236	-0.620113	1.162587	-0.025408	-0.615598	1.147696	0.078010	-0.564654	0.767753	0.247980	-0.562722	0.755512	-0.181732	-0.319404	0.633552	0.123791	-0.325517	0.649605	0.087320	-0.329304	0.083356	-0.075710	-0.339099	0.077471	0.205406	-0.338725	0.080649	0.160311	-0.332234	0.626329	0.013229	0.444537	0.068513	-0.104811	0.449661	0.075101	-0.062926
5166	43.050000	-0.761661	0.710881	0.076011	-0.741494	0.731801	-0.060286	-0.732218	0.903605	0.093817	-0.709625	0.899241	-0.053222	-0.620069	1.162603	-0.025380	-0.615560	1.147694	0.078049	-0.564682	0.767746	0.248023	-0.562701	0.755495	-0.181686	-0.319429	0.633495	0.123809	-0.325519	0.649609	0.087327	-0.328294	0.085098	-0.077200	-0.339100	0.077474	0.205414	-0.338729	0.080654	0.160317	-0.332223	0.626324	0.013256	0.444533	0.068522	-0.104816	0.449662	0.075066	-0.062937
5167	43.058333	-0.761656	0.710898	0.076020	-0.741469	0.731828	-0.060261	-0.732238	0.903632	0.093834	-0.709657	0.899266	-0.053208	-0.620025	1.162620	-0.025362	-0.615507	1.147702	0.078067	-0.564682	0.767745	0.248009	-0.562669	0.755497	-0.181647	-0.319415	0.633528	0.123772	-0.325516	0.649607	0.087329	-0.328295	0.085115	-0.077222	-0.339103	0.077469	0.205398	-0.338734	0.080650	0.160316	-0.332208	0.626311	0.013281	0.444524	0.068526	-0.104814	0.449659	0.075070	-0.062938
5168	43.066667	-0.761641	0.710880	0.076014	-0.741492	0.731842	-0.060285	-0.732264	0.903659	0.093853	-0.709701	0.899290	-0.053196	-0.619977	1.162635	-0.025398	-0.615433	1.147700	0.078034	-0.564644	0.767736	0.247868	-0.562641	0.755486	-0.181611	-0.319392	0.633619	0.123800	-0.325513	0.649603	0.087335	-0.329305	0.083365	-0.075722	-0.339136	0.077440	0.205393	-0.338733	0.080644	0.160309	-0.332196	0.626303	0.013301	0.444527	0.068532	-0.104817	0.449645	0.075148	-0.062902
5169	43.075000	-0.761639	0.710870	0.076027	-0.741521	0.731826	-0.060285	-0.732288	0.903684	0.093869	-0.709730	0.899322	-0.053185	-0.619932	1.162640	-0.025373	-0.615401	1.147709	0.078102	-0.564692	0.767735	0.247962	-0.562608	0.755478	-0.181575	-0.319426	0.633488	0.123828	-0.325508	0.649592	0.087340	-0.328799	0.084227	-0.076479	-0.339100	0.077454	0.205396	-0.338729	0.080639	0.160302	-0.332184	0.626282	0.013325	0.444528	0.068531	-0.104821	0.449660	0.075074	-0.062936
5170	43.083333	-0.761689	0.710844	0.076053	-0.741552	0.731764	-0.060260	-0.732315	0.903711	0.093889	-0.709773	0.899335	-0.053177	-0.619898	1.162647	-0.025330	-0.615359	1.147687	0.078104	-0.564697	0.767735	0.247938	-0.562574	0.755468	-0.181540	-0.319398	0.633559	0.123765	-0.325503	0.649576	0.087346	-0.329293	0.083366	-0.075745	-0.339102	0.077450	0.205398	-0.338732	0.080636	0.160300	-0.332175	0.626260	0.013341	0.444528	0.068529	-0.104821	0.449662	0.075069	-0.062942
5171	43.091667	-0.761691	0.710854	0.076058	-0.741569	0.731767	-0.060225	-0.732342	0.903737	0.093904	-0.709816	0.899357	-0.053172	-0.619863	1.162663	-0.025330	-0.615346	1.147662	0.078117	-0.564707	0.767730	0.247884	-0.562539	0.755460	-0.181499	-0.319383	0.633549	0.123783	-0.325494	0.649559	0.087352	-0.329297	0.083351	-0.075726	-0.339100	0.077448	0.205401	-0.338730	0.080623	0.160308	-0.332171	0.626223	0.013369	0.444532	0.068537	-0.104815	0.449668	0.075069	-0.062935
5172	43.100000	-0.761701	0.710836	0.076062	-0.741579	0.731806	-0.060261	-0.732371	0.903762	0.093914	-0.709899	0.899413	-0.053165	-0.619816	1.162624	-0.025342	-0.615290	1.147650	0.078078	-0.564708	0.767738	0.247824	-0.562496	0.755450	-0.181467	-0.319376	0.633573	0.123840	-0.325486	0.649528	0.087363	-0.329294	0.083353	-0.075723	-0.339094	0.077453	0.205414	-0.338715	0.080645	0.160316	-0.332169	0.626185	0.013400	0.444533	0.068530	-0.104807	0.449667	0.075066	-0.062934
5173	43.108333	-0.761638	0.710765	0.076005	-0.741598	0.731748	-0.060253	-0.732408	0.903793	0.093927	-0.709923	0.899386	-0.053161	-0.619789	1.162668	-0.025340	-0.615282	1.147629	0.078104	-0.564687	0.767764	0.247774	-0.562442	0.755446	-0.181433	-0.319399	0.633420	0.123872	-0.325482	0.649494	0.087373	-0.328785	0.084235	-0.076459	-0.339090	0.077465	0.205424	-0.338714	0.080647	0.160334	-0.332162	0.626141	0.013439	0.444537	0.068544	-0.104799	0.449669	0.075068	-0.062926
5174	43.116667	-0.761755	0.710796	0.076069	-0.741662	0.731715	-0.060222	-0.732444	0.903826	0.093935	-0.709964	0.899421	-0.053177	-0.619751	1.162681	-0.025364	-0.615286	1.147593	0.078120	-0.564643	0.767800	0.247727	-0.562379	0.755441	-0.181402	-0.319364	0.633465	0.123814	-0.325476	0.649450	0.087382	-0.329284	0.083376	-0.075700	-0.339095	0.077463	0.205430	-0.338715	0.080654	0.160342	-0.332155	0.626099	0.013482	0.444538	0.068552	-0.104789	0.449661	0.075075	-0.062916
5175	43.125000	-0.761736	0.710801	0.076058	-0.741659	0.731719	-0.060269	-0.732486	0.903857	0.093938	-0.710046	0.899459	-0.053189	-0.619737	1.162677	-0.025340	-0.615266	1.147563	0.078099	-0.564579	0.767839	0.247684	-0.562275	0.755440	-0.181339	-0.319355	0.633438	0.123830	-0.325464	0.649413	0.087384	-0.329280	0.083369	-0.075704	-0.339101	0.077458	0.205428	-0.338719	0.080647	0.160346	-0.332138	0.626056	0.013518	0.444539	0.068555	-0.104783	0.449660	0.075080	-0.062903
5176	43.133333	-0.761741	0.710787	0.076051	-0.741716	0.731712	-0.060262	-0.732528	0.903893	0.093937	-0.710125	0.899489	-0.053207	-0.619706	1.162698	-0.025386	-0.615275	1.147537	0.078060	-0.564513	0.767893	0.247638	-0.562239	0.755418	-0.181376	-0.319366	0.633343	0.123912	-0.325452	0.649385	0.087378	-0.329289	0.083354	-0.075702	-0.339106	0.077456	0.205424	-0.338720	0.080646	0.160337	-0.332114	0.626018	0.013556	0.444538	0.068552	-0.104779	0.449654	0.075087	-0.062897
5177	43.141667	-0.761780	0.710772	0.076060	-0.741759	0.731662	-0.060269	-0.732567	0.903922	0.093932	-0.710193	0.899491	-0.053248	-0.619695	1.162727	-0.025404	-0.615327	1.147524	0.078063	-0.564433	0.767957	0.247594	-0.562151	0.755427	-0.181362	-0.319346	0.633322	0.123908	-0.325436	0.649365	0.087373	-0.329289	0.083368	-0.075719	-0.339106	0.077452	0.205412	-0.338724	0.080649	0.160324	-0.332094	0.625981	0.013590	0.444529	0.068561	-0.104778	0.449646	0.075097	-0.062890
5178	43.150000	-0.761809	0.710751	0.076053	-0.741779	0.731649	-0.060277	-0.732607	0.903947	0.093920	-0.710237	0.899533	-0.053258	-0.619687	1.162764	-0.025419	-0.615379	1.147514	0.078031	-0.564298	0.768038	0.247432	-0.562064	0.755422	-0.181358	-0.319333	0.633291	0.123906	-0.325419	0.649343	0.087372	-0.329302	0.083358	-0.075718	-0.339106	0.077446	0.205410	-0.338719	0.080649	0.160319	-0.332069	0.625950	0.013623	0.444525	0.068564	-0.104777	0.449647	0.075097	-0.062875
5179	43.158333	-0.761821	0.710765	0.076046	-0.741789	0.731696	-0.060319	-0.732638	0.903967	0.093899	-0.710282	0.899546	-0.053291	-0.619695	1.162801	-0.025434	-0.615437	1.147514	0.077991	-0.564185	0.768138	0.247388	-0.561979	0.755431	-0.181352	-0.319306	0.633338	0.123845	-0.325399	0.649315	0.087387	-0.329300	0.083363	-0.075736	-0.339112	0.077448	0.205409	-0.338736	0.080646	0.160311	-0.332042	0.625913	0.013644	0.444522	0.068576	-0.104763	0.449637	0.075147	-0.062853
5180	43.166667	-0.761811	0.710771	0.076026	-0.741864	0.731713	-0.060299	-0.732669	0.903977	0.093871	-0.710307	0.899559	-0.053330	-0.619717	1.162852	-0.025443	-0.615510	1.147518	0.077958	-0.564051	0.768256	0.247337	-0.561885	0.755441	-0.181347	-0.319281	0.633264	0.123843	-0.325384	0.649274	0.087405	-0.329316	0.083349	-0.075727	-0.339114	0.077443	0.205409	-0.338739	0.080654	0.160317	-0.332023	0.625867	0.013663	0.444518	0.068586	-0.104751	0.449649	0.075105	-0.062860
5181	43.175000	-0.761797	0.710715	0.075983	-0.741829	0.731644	-0.060319	-0.732705	0.903980	0.093832	-0.710359	0.899517	-0.053403	-0.619755	1.162926	-0.025450	-0.615628	1.147541	0.077968	-0.563878	0.768405	0.247270	-0.561783	0.755470	-0.181343	-0.319291	0.633162	0.123912	-0.325348	0.649214	0.087434	-0.328811	0.084220	-0.076467	-0.339121	0.077447	0.205414	-0.338745	0.080656	0.160318	-0.332004	0.625805	0.013692	0.444522	0.068599	-0.104747	0.449645	0.075105	-0.062856
5182	43.183333	-0.761851	0.710796	0.076020	-0.741777	0.731690	-0.060358	-0.732738	0.903972	0.093782	-0.710366	0.899464	-0.053478	-0.619812	1.163028	-0.025451	-0.615746	1.147573	0.077941	-0.563725	0.768575	0.247321	-0.561671	0.755510	-0.181344	-0.319261	0.633097	0.123926	-0.325310	0.649144	0.087439	-0.329315	0.083354	-0.075715	-0.339131	0.077444	0.205414	-0.338754	0.080646	0.160334	-0.331989	0.625737	0.013722	0.444523	0.068605	-0.104734	0.449640	0.075109	-0.062839
5183	43.191667	-0.761825	0.710802	0.075998	-0.741770	0.731694	-0.060366	-0.732771	0.903954	0.093722	-0.710360	0.899473	-0.053518	-0.619905	1.163156	-0.025495	-0.615878	1.147611	0.077878	-0.563506	0.768783	0.247246	-0.561550	0.755557	-0.181350	-0.319202	0.633087	0.123877	-0.325255	0.649068	0.087414	-0.329305	0.083372	-0.075721	-0.339134	0.077443	0.205423	-0.338754	0.080647	0.160336	-0.331962	0.625675	0.013762	0.444525	0.068608	-0.104720	0.449646	0.075107	-0.062835
5184	43.200000	-0.761780	0.710825	0.075984	-0.741746	0.731716	-0.060395	-0.732809	0.903938	0.093658	-0.710393	0.899451	-0.053597	-0.620024	1.163281	-0.025509	-0.616093	1.147724	0.077894	-0.563276	0.769004	0.247167	-0.561352	0.755623	-0.181287	-0.319148	0.632997	0.123877	-0.325188	0.648996	0.087358	-0.329312	0.083370	-0.075707	-0.339167	0.077436	0.205438	-0.338756	0.080650	0.160339	-0.331932	0.625615	0.013801	0.444527	0.068610	-0.104717	0.449645	0.075111	-0.062826
5185	43.208333	-0.761791	0.710840	0.075991	-0.741702	0.731716	-0.060394	-0.732856	0.903915	0.093581	-0.710442	0.899364	-0.053707	-0.620182	1.163432	-0.025512	-0.616319	1.147749	0.077846	-0.563032	0.769236	0.247087	-0.561284	0.755681	-0.181408	-0.319075	0.632963	0.123801	-0.325103	0.648939	0.087282	-0.328805	0.084238	-0.076464	-0.339132	0.077450	0.205436	-0.338750	0.080647	0.160338	-0.331885	0.625573	0.013838	0.444537	0.068616	-0.104708	0.449649	0.075115	-0.062822
5186	43.216667	-0.761703	0.710890	0.075960	-0.741625	0.731761	-0.060421	-0.732904	0.903889	0.093499	-0.710460	0.899324	-0.053793	-0.620376	1.163584	-0.025513	-0.616514	1.147815	0.077779	-0.562790	0.769483	0.247011	-0.561075	0.755773	-0.181372	-0.318997	0.632941	0.123707	-0.325013	0.648897	0.087185	-0.329307	0.083362	-0.075701	-0.339130	0.077450	0.205429	-0.338747	0.080648	0.160332	-0.331833	0.625528	0.013868	0.444541	0.068618	-0.104704	0.449626	0.075201	-0.062783
5187	43.225000	-0.761648	0.710919	0.075950	-0.741566	0.731806	-0.060430	-0.732971	0.903831	0.093399	-0.710473	0.899302	-0.053897	-0.620609	1.163736	-0.025550	-0.616808	1.147901	0.077755	-0.562519	0.769745	0.246897	-0.561000	0.755840	-0.181516	-0.318915	0.632937	0.123622	-0.324927	0.648854	0.087087	-0.328800	0.084219	-0.076463	-0.339127	0.077450	0.205427	-0.338741	0.080657	0.160319	-0.331771	0.625502	0.013885	0.444546	0.068619	-0.104698	0.449630	0.075202	-0.062773
5188	43.233333	-0.761587	0.710949	0.075937	-0.741532	0.731800	-0.060426	-0.733009	0.903812	0.093309	-0.710510	0.899242	-0.054000	-0.620869	1.163877	-0.025581	-0.617166	1.147951	0.077754	-0.562295	0.769998	0.246914	-0.560859	0.755926	-0.181591	-0.318819	0.633025	0.123473	-0.324832	0.648811	0.086989	-0.328297	0.085077	-0.077212	-0.339123	0.077434	0.205420	-0.338733	0.080644	0.160320	-0.331695	0.625472	0.013895	0.444549	0.068618	-0.104689	0.449635	0.075206	-0.062764
5189	43.241667	-0.761484	0.710932	0.075886	-0.741408	0.731856	-0.060458	-0.733087	0.903759	0.093218	-0.710535	0.899206	-0.054099	-0.621121	1.163899	-0.025456	-0.617502	1.147953	0.077692	-0.562063	0.770244	0.246889	-0.560711	0.756013	-0.181681	-0.318735	0.632989	0.123376	-0.324744	0.648763	0.086891	-0.328798	0.084208	-0.076466	-0.339136	0.077418	0.205415	-0.338739	0.080631	0.160322	-0.331611	0.625440	0.013894	0.444552	0.068621	-0.104679	0.449654	0.075119	-0.062785
5190	43.250000	-0.761551	0.711037	0.075930	-0.741273	0.731860	-0.060478	-0.733141	0.903709	0.093110	-0.710564	0.899165	-0.054215	-0.621438	1.164009	-0.025489	-0.617860	1.147963	0.077670	-0.561801	0.770488	0.246761	-0.560572	0.756102	-0.181785	-0.318656	0.632965	0.123300	-0.324661	0.648717	0.086805	-0.329285	0.083351	-0.075726	-0.339119	0.077424	0.205424	-0.338737	0.080621	0.160330	-0.331518	0.625402	0.013893	0.444552	0.068634	-0.104667	0.449660	0.075119	-0.062770
5191	43.258333	-0.761326	0.710935	0.075824	-0.741182	0.731865	-0.060519	-0.733217	0.903661	0.093019	-0.710606	0.899107	-0.054364	-0.621800	1.164122	-0.025594	-0.618258	1.147960	0.077609	-0.561581	0.770724	0.246757	-0.560426	0.756191	-0.181893	-0.318591	0.632844	0.123315	-0.324583	0.648683	0.086728	-0.329286	0.083362	-0.075721	-0.339120	0.077433	0.205423	-0.338735	0.080640	0.160328	-0.331436	0.625368	0.013892	0.444556	0.068641	-0.104654	0.449649	0.075162	-0.062736
5192	43.266667	-0.761331	0.710975	0.075844	-0.741196	0.731856	-0.060542	-0.733291	0.903613	0.092923	-0.710632	0.899040	-0.054516	-0.622190	1.164248	-0.025721	-0.618671	1.147874	0.077544	-0.561424	0.770955	0.246882	-0.560276	0.756287	-0.182007	-0.318532	0.632853	0.123234	-0.324520	0.648652	0.086654	-0.328285	0.085099	-0.077195	-0.339128	0.077429	0.205423	-0.338747	0.080634	0.160338	-0.331362	0.625342	0.013896	0.444554	0.068662	-0.104639	0.449664	0.075126	-0.062739
5193	43.275000	-0.761281	0.710994	0.075815	-0.741006	0.731875	-0.060604	-0.733369	0.903560	0.092829	-0.710831	0.899034	-0.054672	-0.622502	1.164186	-0.025616	-0.619076	1.147820	0.077488	-0.561249	0.771165	0.246885	-0.560126	0.756378	-0.182135	-0.318477	0.632843	0.123169	-0.324474	0.648640	0.086550	-0.329301	0.083342	-0.075699	-0.339122	0.077438	0.205430	-0.338749	0.080636	0.160341	-0.331302	0.625327	0.013887	0.444564	0.068669	-0.104623	0.449662	0.075167	-0.062709
5194	43.283333	-0.761184	0.710984	0.075745	-0.740997	0.731873	-0.060635	-0.733448	0.903501	0.092731	-0.710798	0.898909	-0.054755	-0.622874	1.164202	-0.025659	-0.619502	1.147746	0.077433	-0.561092	0.771374	0.246892	-0.559964	0.756469	-0.182261	-0.318412	0.632799	0.123139	-0.324435	0.648640	0.086460	-0.329292	0.083360	-0.075721	-0.339129	0.077436	0.205423	-0.338753	0.080635	0.160322	-0.331233	0.625273	0.013904	0.444565	0.068678	-0.104606	0.449676	0.075139	-0.062709
5195	43.291667	-0.761149	0.710979	0.075708	-0.740962	0.731848	-0.060688	-0.733545	0.903446	0.092640	-0.710848	0.898881	-0.054868	-0.623283	1.164211	-0.025720	-0.619948	1.147606	0.077355	-0.560951	0.771567	0.246892	-0.559746	0.756574	-0.182309	-0.318383	0.632842	0.123062	-0.324388	0.648606	0.086425	-0.328786	0.084229	-0.076481	-0.339129	0.077429	0.205414	-0.338755	0.080629	0.160314	-0.331186	0.625262	0.013897	0.444575	0.068690	-0.104591	0.449659	0.075222	-0.062656
5196	43.300000	-0.761186	0.711006	0.075713	-0.740871	0.731827	-0.060678	-0.733654	0.903402	0.092554	-0.710937	0.898815	-0.054985	-0.623706	1.164210	-0.025777	-0.620401	1.147467	0.077299	-0.560830	0.771758	0.246896	-0.559598	0.756667	-0.182441	-0.318340	0.632838	0.123007	-0.324364	0.648607	0.086341	-0.329294	0.083332	-0.075736	-0.339128	0.077421	0.205407	-0.338752	0.080622	0.160301	-0.331132	0.625213	0.013919	0.444592	0.068700	-0.104584	0.449686	0.075144	-0.062675
5197	43.308333	-0.761110	0.710965	0.075626	-0.740835	0.731837	-0.060747	-0.733749	0.903339	0.092459	-0.711003	0.898780	-0.055103	-0.624107	1.164198	-0.025836	-0.620856	1.147300	0.077167	-0.560706	0.771931	0.246832	-0.559453	0.756762	-0.182565	-0.318307	0.632843	0.122960	-0.324336	0.648590	0.086288	-0.329296	0.083329	-0.075738	-0.339131	0.077419	0.205408	-0.338758	0.080617	0.160304	-0.331096	0.625197	0.013924	0.444609	0.068701	-0.104570	0.449692	0.075139	-0.062665
5198	43.316667	-0.761103	0.710957	0.075590	-0.740820	0.731854	-0.060821	-0.733883	0.903267	0.092369	-0.711114	0.898754	-0.055230	-0.624581	1.164249	-0.026023	-0.621330	1.147151	0.077084	-0.560602	0.772084	0.246767	-0.559383	0.756846	-0.182784	-0.318265	0.632813	0.122957	-0.324313	0.648585	0.086243	-0.329284	0.083344	-0.075744	-0.339135	0.077419	0.205411	-0.338763	0.080612	0.160318	-0.331066	0.625185	0.013935	0.444636	0.068712	-0.104542	0.449711	0.075135	-0.062636
5199	43.325000	-0.761129	0.710936	0.075552	-0.740754	0.731835	-0.060902	-0.733982	0.903205	0.092273	-0.711230	0.898688	-0.055325	-0.624982	1.164201	-0.026027	-0.621845	1.146969	0.077028	-0.560541	0.772225	0.246757	-0.559276	0.756978	-0.182973	-0.318264	0.632848	0.122897	-0.324303	0.648576	0.086190	-0.328775	0.084217	-0.076487	-0.339131	0.077421	0.205417	-0.338752	0.080613	0.160320	-0.331045	0.625208	0.013921	0.444660	0.068730	-0.104507	0.449702	0.075186	-0.062593
5200	43.333333	-0.761167	0.710909	0.075514	-0.740727	0.731798	-0.060924	-0.734121	0.903138	0.092186	-0.711341	0.898637	-0.055444	-0.625385	1.164117	-0.026031	-0.622307	1.146782	0.076895	-0.560501	0.772354	0.246740	-0.559169	0.757027	-0.183069	-0.318271	0.632890	0.122842	-0.324303	0.648578	0.086143	-0.329283	0.083345	-0.075721	-0.339122	0.077430	0.205427	-0.338741	0.080623	0.160325	-0.331016	0.625185	0.013933	0.444683	0.068740	-0.104493	0.449721	0.075147	-0.062603
5201	43.341667	-0.761143	0.710915	0.075452	-0.740725	0.731748	-0.060992	-0.734249	0.903074	0.092110	-0.711473	0.898545	-0.055530	-0.625878	1.164194	-0.026255	-0.622787	1.146587	0.076779	-0.560498	0.772470	0.246720	-0.559034	0.757115	-0.183130	-0.318282	0.632922	0.122803	-0.324313	0.648584	0.086090	-0.329275	0.083342	-0.075717	-0.339133	0.077423	0.205419	-0.338738	0.080629	0.160333	-0.331006	0.625192	0.013923	0.444711	0.068747	-0.104495	0.449705	0.075189	-0.062593
5202	43.350000	-0.761179	0.710904	0.075416	-0.740729	0.731760	-0.061070	-0.734389	0.903014	0.092042	-0.711644	0.898489	-0.055652	-0.626326	1.164180	-0.026333	-0.623322	1.146409	0.076697	-0.560517	0.772575	0.246700	-0.558990	0.757190	-0.183268	-0.318307	0.632963	0.122764	-0.324322	0.648565	0.086091	-0.329271	0.083345	-0.075720	-0.339141	0.077424	0.205429	-0.338728	0.080636	0.160339	-0.331006	0.625205	0.013914	0.444735	0.068759	-0.104510	0.449699	0.075160	-0.062629
5203	43.358333	-0.761178	0.710838	0.075339	-0.740797	0.731750	-0.061115	-0.734414	0.902890	0.091968	-0.711827	0.898392	-0.055772	-0.626763	1.164172	-0.026393	-0.623827	1.146214	0.076575	-0.560571	0.772684	0.246675	-0.559011	0.757261	-0.183450	-0.318345	0.633006	0.122733	-0.324369	0.648602	0.086033	-0.329272	0.083338	-0.075712	-0.339114	0.077444	0.205430	-0.338722	0.080641	0.160330	-0.331022	0.625221	0.013894	0.444765	0.068767	-0.104529	0.449685	0.075166	-0.062645
5204	43.366667	-0.761382	0.710887	0.075379	-0.740815	0.731696	-0.061142	-0.734452	0.902762	0.091888	-0.711984	0.898329	-0.055862	-0.627176	1.164074	-0.026333	-0.624342	1.146003	0.076502	-0.560648	0.772790	0.246646	-0.558997	0.757337	-0.183542	-0.318388	0.633051	0.122707	-0.324406	0.648603	0.086023	-0.329271	0.083347	-0.075724	-0.339112	0.077436	0.205416	-0.338721	0.080643	0.160332	-0.331048	0.625242	0.013872	0.444796	0.068777	-0.104553	0.449665	0.075171	-0.062662
5205	43.375000	-0.761390	0.710865	0.075333	-0.740850	0.731749	-0.061211	-0.734621	0.902688	0.091820	-0.712172	0.898279	-0.055946	-0.627626	1.164075	-0.026398	-0.624850	1.145828	0.076404	-0.560795	0.772874	0.246729	-0.559052	0.757398	-0.183665	-0.318447	0.633103	0.122687	-0.324474	0.648650	0.085972	-0.329277	0.083324	-0.075722	-0.339111	0.077437	0.205423	-0.338723	0.080629	0.160320	-0.331086	0.625264	0.013850	0.444827	0.068783	-0.104586	0.449633	0.075171	-0.062676
5206	43.383333	-0.761468	0.710867	0.075306	-0.740949	0.731745	-0.061239	-0.734779	0.902628	0.091746	-0.712352	0.898225	-0.056032	-0.628066	1.164068	-0.026468	-0.625311	1.145599	0.076231	-0.560920	0.772974	0.246700	-0.559127	0.757457	-0.183781	-0.318507	0.633153	0.122666	-0.324532	0.648656	0.085965	-0.329273	0.083350	-0.075741	-0.339116	0.077423	0.205416	-0.338725	0.080622	0.160312	-0.331134	0.625290	0.013827	0.444864	0.068800	-0.104626	0.449598	0.075178	-0.062689
5207	43.391667	-0.761602	0.710840	0.075298	-0.740970	0.731677	-0.061305	-0.734980	0.902558	0.091672	-0.712548	0.898147	-0.056121	-0.628574	1.164155	-0.026666	-0.625867	1.145425	0.076154	-0.561062	0.773053	0.246650	-0.559225	0.757517	-0.183882	-0.318552	0.633295	0.122583	-0.324614	0.648708	0.085927	-0.328767	0.084228	-0.076492	-0.339117	0.077432	0.205421	-0.338734	0.080628	0.160317	-0.331190	0.625319	0.013811	0.444902	0.068822	-0.104665	0.449556	0.075173	-0.062720
5208	43.400000	-0.761681	0.710824	0.075268	-0.741035	0.731665	-0.061352	-0.735158	0.902495	0.091598	-0.712753	0.898068	-0.056213	-0.629028	1.164185	-0.026758	-0.626362	1.145243	0.076048	-0.561220	0.773136	0.246591	-0.559340	0.757568	-0.183982	-0.318618	0.633346	0.122568	-0.324684	0.648718	0.085927	-0.329280	0.083363	-0.075741	-0.339110	0.077440	0.205421	-0.338737	0.080638	0.160327	-0.331251	0.625349	0.013797	0.444949	0.068846	-0.104734	0.449497	0.075179	-0.062773
5209	43.408333	-0.761744	0.710797	0.075227	-0.741166	0.731673	-0.061399	-0.735341	0.902428	0.091521	-0.712956	0.898028	-0.056309	-0.629477	1.164240	-0.026843	-0.626892	1.145112	0.075919	-0.561390	0.773222	0.246534	-0.559472	0.757615	-0.184078	-0.318677	0.633378	0.122574	-0.324766	0.648750	0.085907	-0.329284	0.083370	-0.075742	-0.339113	0.077451	0.205424	-0.338739	0.080638	0.160325	-0.331327	0.625385	0.013766	0.445014	0.068859	-0.104824	0.449397	0.075182	-0.062862
5210	43.416667	-0.761803	0.710770	0.075186	-0.741278	0.731581	-0.061443	-0.735526	0.902358	0.091447	-0.713167	0.897981	-0.056407	-0.629926	1.164300	-0.026914	-0.627423	1.144955	0.075810	-0.561573	0.773303	0.246471	-0.559625	0.757652	-0.184179	-0.318739	0.633411	0.122574	-0.324849	0.648780	0.085882	-0.329284	0.083380	-0.075742	-0.339114	0.077459	0.205416	-0.338741	0.080649	0.160326	-0.331404	0.625426	0.013744	0.445102	0.068889	-0.104938	0.449288	0.075178	-0.062967
5211	43.425000	-0.761901	0.710761	0.075178	-0.741327	0.731575	-0.061489	-0.735862	0.902359	0.091392	-0.713381	0.897882	-0.056499	-0.630335	1.164311	-0.026881	-0.627942	1.144767	0.075683	-0.561728	0.773378	0.246284	-0.559844	0.757672	-0.184356	-0.318822	0.633512	0.122531	-0.324926	0.648821	0.085862	-0.328779	0.084257	-0.076490	-0.339112	0.077472	0.205422	-0.338738	0.080651	0.160326	-0.331487	0.625473	0.013716	0.445228	0.068918	-0.105062	0.449154	0.075186	-0.063084
5212	43.433333	-0.761930	0.710719	0.075138	-0.741336	0.731551	-0.061534	-0.735960	0.902183	0.091302	-0.713577	0.897810	-0.056556	-0.630723	1.164499	-0.027067	-0.628484	1.144655	0.075600	-0.561921	0.773437	0.246217	-0.559997	0.757695	-0.184446	-0.318888	0.633575	0.122524	-0.325003	0.648855	0.085844	-0.329282	0.083387	-0.075740	-0.339110	0.077470	0.205409	-0.338737	0.080657	0.160323	-0.331571	0.625522	0.013687	0.445389	0.068953	-0.105194	0.449238	0.075045	-0.063220
5213	43.441667	-0.762008	0.710702	0.075144	-0.741452	0.731505	-0.061570	-0.736170	0.902091	0.091233	-0.713926	0.897771	-0.056650	-0.631159	1.164583	-0.027150	-0.628986	1.144497	0.075477	-0.562124	0.773487	0.246155	-0.560163	0.757707	-0.184541	-0.318944	0.633548	0.122577	-0.325081	0.648891	0.085831	-0.329286	0.083361	-0.075738	-0.339102	0.077468	0.205416	-0.338733	0.080640	0.160313	-0.331664	0.625572	0.013646	0.445591	0.069026	-0.105324	0.448995	0.075103	-0.063311
5214	43.450000	-0.762054	0.710673	0.075133	-0.741552	0.731436	-0.061549	-0.736426	0.902093	0.091178	-0.714346	0.897698	-0.056810	-0.631588	1.164682	-0.027224	-0.629504	1.144347	0.075326	-0.562322	0.773532	0.246099	-0.560325	0.757724	-0.184631	-0.319026	0.633602	0.122579	-0.325169	0.648961	0.085776	-0.329280	0.083352	-0.075740	-0.339101	0.077456	0.205403	-0.338724	0.080649	0.160313	-0.331773	0.625650	0.013568	0.445826	0.069109	-0.105429	0.448768	0.075153	-0.063367
5215	43.458333	-0.762131	0.710608	0.075129	-0.741577	0.731409	-0.061639	-0.736762	0.902018	0.091131	-0.714426	0.897548	-0.056821	-0.631961	1.164690	-0.027175	-0.630027	1.144187	0.075217	-0.562518	0.773575	0.246036	-0.560455	0.757735	-0.184682	-0.319069	0.633704	0.122543	-0.325219	0.648967	0.085812	-0.328269	0.085114	-0.077250	-0.339103	0.077458	0.205401	-0.338720	0.080645	0.160312	-0.331905	0.625777	0.013427	0.446093	0.069214	-0.105484	0.448626	0.075156	-0.063384
5216	43.466667	-0.762172	0.710555	0.075106	-0.741640	0.731350	-0.061675	-0.736828	0.901782	0.091040	-0.714514	0.897393	-0.056832	-0.632385	1.164790	-0.027272	-0.630547	1.144076	0.075109	-0.562716	0.773612	0.245974	-0.560581	0.757740	-0.184731	-0.319113	0.633678	0.122600	-0.325279	0.649004	0.085810	-0.328271	0.085094	-0.077241	-0.339095	0.077456	0.205404	-0.338722	0.080635	0.160318	-0.332063	0.625970	0.013206	0.446399	0.069328	-0.105509	0.448552	0.075148	-0.063379
5217	43.475000	-0.762255	0.710486	0.075093	-0.741738	0.731310	-0.061714	-0.736949	0.901623	0.090939	-0.714749	0.897245	-0.056918	-0.632819	1.164979	-0.027482	-0.631022	1.143876	0.074937	-0.562901	0.773649	0.245915	-0.560760	0.757740	-0.184879	-0.319167	0.633759	0.122592	-0.325334	0.649050	0.085826	-0.329267	0.083373	-0.075752	-0.339105	0.077453	0.205407	-0.338709	0.080644	0.160313	-0.332245	0.626291	0.012850	0.446763	0.069443	-0.105493	0.448481	0.075152	-0.063272
5218	43.483333	-0.762357	0.710467	0.075102	-0.741829	0.731240	-0.061738	-0.737083	0.901473	0.090841	-0.715035	0.897097	-0.057018	-0.633192	1.165074	-0.027553	-0.631537	1.143718	0.074798	-0.563081	0.773682	0.245853	-0.560856	0.757749	-0.184951	-0.319203	0.633806	0.122624	-0.325400	0.649143	0.085823	-0.328265	0.085112	-0.077234	-0.339085	0.077467	0.205406	-0.338708	0.080645	0.160321	-0.332475	0.626762	0.012330	0.447157	0.069537	-0.105437	0.448349	0.075186	-0.063247
5219	43.491667	-0.762464	0.710408	0.075078	-0.741928	0.731162	-0.061750	-0.737538	0.901461	0.090811	-0.715250	0.896983	-0.057085	-0.633551	1.165223	-0.027651	-0.632025	1.143580	0.074670	-0.563264	0.773725	0.245799	-0.560962	0.757760	-0.185097	-0.319247	0.633872	0.122654	-0.325454	0.649192	0.085844	-0.329270	0.083363	-0.075726	-0.339085	0.077473	0.205406	-0.338701	0.080651	0.160322	-0.332792	0.627472	0.011640	0.447579	0.069621	-0.105347	0.448307	0.075193	-0.063096
5220	43.500000	-0.762523	0.710337	0.075025	-0.742077	0.731126	-0.061813	-0.737774	0.901350	0.090718	-0.715464	0.896873	-0.057160	-0.633937	1.165378	-0.027693	-0.632543	1.143446	0.074572	-0.563476	0.773752	0.245856	-0.561063	0.757766	-0.185269	-0.319286	0.633932	0.122691	-0.325485	0.649196	0.085917	-0.329263	0.083385	-0.075744	-0.339078	0.077482	0.205414	-0.338696	0.080672	0.160319	-0.333129	0.628335	0.010847	0.448041	0.069722	-0.105226	0.448285	0.075189	-0.062926
5221	43.508333	-0.762611	0.710276	0.074998	-0.742206	0.731045	-0.061797	-0.738037	0.901226	0.090637	-0.715680	0.896764	-0.057233	-0.634259	1.165516	-0.027770	-0.633012	1.143336	0.074453	-0.563645	0.773798	0.245802	-0.561109	0.757832	-0.185552	-0.319307	0.633955	0.122740	-0.325516	0.649247	0.085945	-0.328760	0.084251	-0.076486	-0.339079	0.077482	0.205419	-0.338699	0.080668	0.160319	-0.333524	0.629396	0.009902	0.448534	0.069799	-0.105050	0.448245	0.075215	-0.062763
5222	43.516667	-0.762768	0.710196	0.074988	-0.742249	0.731034	-0.061884	-0.738282	0.901125	0.090550	-0.715941	0.896618	-0.057309	-0.634556	1.165595	-0.027720	-0.633477	1.143239	0.074337	-0.563814	0.773843	0.245744	-0.561252	0.757792	-0.185681	-0.319319	0.633968	0.122793	-0.325543	0.649286	0.085976	-0.329268	0.083375	-0.075741	-0.339086	0.077484	0.205418	-0.338709	0.080653	0.160327	-0.333913	0.630524	0.008868	0.449031	0.069880	-0.104824	0.448220	0.075244	-0.062575
5223	43.525000	-0.762881	0.710124	0.074938	-0.742322	0.730932	-0.061916	-0.738407	0.900964	0.090425	-0.716425	0.896642	-0.057460	-0.634891	1.165773	-0.027724	-0.633903	1.143135	0.074223	-0.563976	0.773884	0.245694	-0.561353	0.757847	-0.185989	-0.319332	0.633975	0.122826	-0.325564	0.649302	0.086017	-0.328764	0.084245	-0.076502	-0.339092	0.077469	0.205412	-0.338716	0.080646	0.160323	-0.334296	0.631728	0.007736	0.449550	0.069944	-0.104563	0.448222	0.075264	-0.062325
5224	43.533333	-0.762969	0.710029	0.074864	-0.742447	0.730821	-0.061931	-0.738760	0.900888	0.090346	-0.716420	0.896384	-0.057487	-0.635253	1.166042	-0.027878	-0.634376	1.143093	0.074190	-0.564139	0.773920	0.245643	-0.561649	0.757752	-0.186225	-0.319335	0.633969	0.122894	-0.325524	0.649338	0.086166	-0.329271	0.083347	-0.075751	-0.339090	0.077468	0.205416	-0.338724	0.080629	0.160315	-0.334709	0.632850	0.006689	0.450086	0.070011	-0.104251	0.448227	0.075292	-0.062055
5225	43.541667	-0.763118	0.709953	0.074828	-0.742558	0.730682	-0.061894	-0.739022	0.900739	0.090224	-0.716632	0.896255	-0.057608	-0.635546	1.166267	-0.027923	-0.634780	1.142966	0.074055	-0.564309	0.773935	0.245587	-0.561898	0.757734	-0.186440	-0.319282	0.633910	0.123110	-0.325447	0.649537	0.086427	-0.328752	0.084249	-0.076524	-0.339095	0.077461	0.205405	-0.338722	0.080628	0.160315	-0.335156	0.633770	0.005832	0.450720	0.070138	-0.103959	0.448245	0.075329	-0.061745
5226	43.550000	-0.763243	0.709873	0.074775	-0.742649	0.730590	-0.061978	-0.739252	0.900608	0.090104	-0.716887	0.896085	-0.057689	-0.635822	1.166490	-0.027932	-0.635236	1.142937	0.073992	-0.564491	0.773947	0.245536	-0.562187	0.757700	-0.186646	-0.319214	0.633812	0.123425	-0.325334	0.649753	0.086887	-0.329253	0.083372	-0.075761	-0.339091	0.077464	0.205402	-0.338721	0.080639	0.160319	-0.335506	0.634463	0.005093	0.451352	0.070286	-0.103643	0.448213	0.075380	-0.061522
5227	43.558333	-0.763361	0.709793	0.074715	-0.742721	0.730472	-0.062053	-0.739285	0.900385	0.089929	-0.717209	0.896058	-0.057848	-0.636096	1.166722	-0.027932	-0.635654	1.142914	0.073908	-0.564702	0.773944	0.245498	-0.562469	0.757669	-0.186752	-0.319191	0.633814	0.123764	-0.325270	0.650008	0.087312	-0.329257	0.083371	-0.075740	-0.339083	0.077479	0.205405	-0.338713	0.080651	0.160319	-0.335671	0.634865	0.004435	0.451914	0.070343	-0.103269	0.448237	0.075430	-0.061199
5228	43.566667	-0.763499	0.709721	0.074670	-0.742923	0.730335	-0.062031	-0.739528	0.900250	0.089798	-0.717353	0.895812	-0.057970	-0.636363	1.166953	-0.027929	-0.636087	1.142913	0.073846	-0.564929	0.773924	0.245471	-0.562828	0.757616	-0.186937	-0.319185	0.633832	0.124074	-0.325225	0.650247	0.087697	-0.329242	0.083386	-0.075740	-0.339073	0.077492	0.205414	-0.338693	0.080660	0.160315	-0.335768	0.635176	0.003797	0.452459	0.070401	-0.102886	0.448270	0.075476	-0.060874
5229	43.575000	-0.763658	0.709639	0.074604	-0.743067	0.730320	-0.062144	-0.739773	0.900077	0.089651	-0.717560	0.895667	-0.058080	-0.636600	1.167230	-0.027955	-0.636516	1.142900	0.073744	-0.565183	0.773901	0.245456	-0.563238	0.757547	-0.187162	-0.319170	0.633829	0.124318	-0.325162	0.650391	0.088017	-0.328747	0.084249	-0.076468	-0.339065	0.077498	0.205406	-0.338686	0.080674	0.160315	-0.335873	0.635410	0.003244	0.453067	0.070616	-0.102627	0.448330	0.075532	-0.060485
5230	43.583333	-0.763759	0.709578	0.074537	-0.743196	0.730264	-0.062223	-0.739990	0.899932	0.089517	-0.718007	0.895666	-0.058249	-0.636824	1.167558	-0.028014	-0.636935	1.142909	0.073645	-0.565456	0.773864	0.245446	-0.563640	0.757461	-0.187365	-0.319158	0.633808	0.124512	-0.325118	0.650454	0.088248	-0.329239	0.083400	-0.075719	-0.339063	0.077506	0.205407	-0.338675	0.080682	0.160313	-0.335970	0.635503	0.002899	0.453661	0.070842	-0.102363	0.448443	0.075494	-0.060155
5231	43.591667	-0.763876	0.709517	0.074487	-0.743241	0.730184	-0.062349	-0.740200	0.899779	0.089382	-0.718032	0.895369	-0.058294	-0.637024	1.167830	-0.028060	-0.637344	1.142895	0.073532	-0.565747	0.773811	0.245440	-0.563941	0.757372	-0.187417	-0.319179	0.633794	0.124642	-0.325129	0.650461	0.088378	-0.328739	0.084265	-0.076458	-0.339061	0.077505	0.205405	-0.338678	0.080677	0.160318	-0.336152	0.635638	0.002693	0.454161	0.070879	-0.102020	0.448355	0.075606	-0.059918
5232	43.600000	-0.763960	0.709473	0.074416	-0.743446	0.730160	-0.062471	-0.740416	0.899623	0.089248	-0.718264	0.895247	-0.058398	-0.637208	1.168108	-0.028142	-0.637741	1.142851	0.073378	-0.566037	0.773745	0.245433	-0.564284	0.757270	-0.187526	-0.319240	0.633776	0.124685	-0.325211	0.650464	0.088438	-0.329239	0.083390	-0.075720	-0.339066	0.077498	0.205404	-0.338676	0.080667	0.160314	-0.336374	0.635770	0.002603	0.454617	0.070923	-0.101726	0.448391	0.075631	-0.059654
5233	43.608333	-0.764113	0.709418	0.074380	-0.743588	0.730076	-0.062532	-0.740633	0.899453	0.089115	-0.718497	0.895107	-0.058498	-0.637365	1.168378	-0.028238	-0.638142	1.142801	0.073203	-0.566316	0.773684	0.245418	-0.564630	0.757162	-0.187669	-0.319351	0.633817	0.124676	-0.325366	0.650480	0.088422	-0.328734	0.084260	-0.076471	-0.339074	0.077481	0.205401	-0.338690	0.080652	0.160313	-0.336592	0.635876	0.002621	0.455038	0.070968	-0.101448	0.448392	0.075640	-0.059532
5234	43.616667	-0.764222	0.709380	0.074322	-0.743697	0.730032	-0.062591	-0.740839	0.899309	0.088985	-0.718962	0.895093	-0.058670	-0.637518	1.168619	-0.028339	-0.638546	1.142760	0.073016	-0.566594	0.773615	0.245390	-0.564893	0.757047	-0.187689	-0.319486	0.633881	0.124641	-0.325560	0.650503	0.088382	-0.329233	0.083400	-0.075735	-0.339070	0.077476	0.205397	-0.338692	0.080652	0.160314	-0.336771	0.635953	0.002676	0.455415	0.070985	-0.101178	0.448460	0.075643	-0.059321
5235	43.625000	-0.764316	0.709332	0.074253	-0.743833	0.729960	-0.062656	-0.741051	0.899160	0.088871	-0.719204	0.894977	-0.058788	-0.637651	1.168853	-0.028461	-0.638923	1.142726	0.072824	-0.566883	0.773534	0.245339	-0.565167	0.756923	-0.187743	-0.319638	0.633955	0.124597	-0.325772	0.650537	0.088327	-0.329234	0.083394	-0.075736	-0.339065	0.077494	0.205404	-0.338694	0.080657	0.160305	-0.336887	0.635979	0.002738	0.455728	0.071040	-0.100956	0.448522	0.075653	-0.059135
5236	43.633333	-0.764439	0.709286	0.074204	-0.743969	0.729879	-0.062723	-0.741261	0.899008	0.088761	-0.719433	0.894859	-0.058899	-0.637768	1.169078	-0.028588	-0.639299	1.142700	0.072596	-0.567173	0.773438	0.245282	-0.565425	0.756797	-0.187777	-0.319786	0.634019	0.124553	-0.325973	0.650566	0.088267	-0.329238	0.083389	-0.075729	-0.339068	0.077500	0.205398	-0.338688	0.080660	0.160306	-0.336967	0.635968	0.002797	0.456002	0.071108	-0.100753	0.448596	0.075667	-0.058958
5237	43.641667	-0.764568	0.709206	0.074152	-0.744117	0.729842	-0.062779	-0.741461	0.898885	0.088669	-0.719506	0.894682	-0.058875	-0.637846	1.169345	-0.028741	-0.639679	1.142652	0.072367	-0.567459	0.773355	0.245216	-0.565705	0.756670	-0.187830	-0.319913	0.634075	0.124537	-0.326136	0.650570	0.088225	-0.328740	0.084264	-0.076475	-0.339067	0.077501	0.205399	-0.338687	0.080675	0.160311	-0.336995	0.635934	0.002847	0.456241	0.071161	-0.100576	0.448727	0.075661	-0.058709
5238	43.650000	-0.764725	0.709208	0.074122	-0.744230	0.729747	-0.062839	-0.741643	0.898762	0.088577	-0.719578	0.894526	-0.058940	-0.637901	1.169588	-0.028934	-0.640032	1.142662	0.072147	-0.567751	0.773253	0.245129	-0.565913	0.756572	-0.187793	-0.320031	0.634109	0.124514	-0.326278	0.650572	0.088190	-0.329244	0.083399	-0.075728	-0.339063	0.077502	0.205402	-0.338683	0.080680	0.160317	-0.336988	0.635892	0.002910	0.456464	0.071245	-0.100421	0.448811	0.075683	-0.058575
5239	43.658333	-0.764740	0.709086	0.074026	-0.744358	0.729653	-0.062873	-0.741822	0.898657	0.088497	-0.720035	0.894524	-0.059094	-0.637970	1.169764	-0.029081	-0.640371	1.142663	0.071950	-0.568050	0.773140	0.245024	-0.566182	0.756471	-0.187829	-0.320130	0.634141	0.124520	-0.326393	0.650568	0.088172	-0.329250	0.083400	-0.075720	-0.339060	0.077516	0.205418	-0.338683	0.080689	0.160323	-0.336956	0.635830	0.002970	0.456644	0.071332	-0.100275	0.448909	0.075707	-0.058435
5240	43.666667	-0.764855	0.709055	0.073991	-0.744485	0.729568	-0.062904	-0.742001	0.898558	0.088415	-0.720274	0.894441	-0.059125	-0.638017	1.169925	-0.029209	-0.640694	1.142680	0.071731	-0.568332	0.773048	0.244917	-0.566386	0.756405	-0.187782	-0.320221	0.634299	0.124414	-0.326496	0.650558	0.088155	-0.328219	0.085182	-0.077246	-0.339057	0.077510	0.205415	-0.338681	0.080690	0.160326	-0.336929	0.635809	0.003012	0.456810	0.071429	-0.100150	0.448960	0.075752	-0.058417
5241	43.675000	-0.765022	0.709026	0.074001	-0.744561	0.729487	-0.063019	-0.742182	0.898463	0.088337	-0.720444	0.894373	-0.059231	-0.638054	1.170075	-0.029343	-0.640972	1.142651	0.071513	-0.568606	0.772942	0.244790	-0.566607	0.756338	-0.187778	-0.320285	0.634283	0.124435	-0.326583	0.650549	0.088127	-0.328736	0.084276	-0.076484	-0.339063	0.077509	0.205414	-0.338692	0.080682	0.160327	-0.336849	0.635696	0.003131	0.456963	0.071505	-0.100055	0.449154	0.075747	-0.058267
5242	43.683333	-0.764962	0.708862	0.073853	-0.744646	0.729410	-0.063078	-0.742368	0.898372	0.088258	-0.720400	0.894163	-0.059245	-0.638089	1.170270	-0.029502	-0.641250	1.142698	0.071337	-0.568851	0.772860	0.244648	-0.566829	0.756288	-0.187775	-0.320364	0.634320	0.124422	-0.326661	0.650548	0.088095	-0.329238	0.083413	-0.075757	-0.339065	0.077509	0.205413	-0.338686	0.080677	0.160317	-0.336779	0.635618	0.003231	0.457130	0.071567	-0.099982	0.449351	0.075753	-0.058151
5243	43.691667	-0.765161	0.708905	0.073910	-0.744770	0.729331	-0.063096	-0.742542	0.898320	0.088195	-0.720694	0.894168	-0.059321	-0.638131	1.170431	-0.029643	-0.641522	1.142766	0.071169	-0.569080	0.772778	0.244492	-0.567095	0.756241	-0.187865	-0.320441	0.634394	0.124397	-0.326724	0.650543	0.088050	-0.329240	0.083393	-0.075754	-0.339071	0.077501	0.205399	-0.338683	0.080671	0.160313	-0.336710	0.635549	0.003344	0.457317	0.071607	-0.099929	0.449542	0.075788	-0.058077
5244	43.700000	-0.765265	0.708871	0.073902	-0.744808	0.729306	-0.063215	-0.742699	0.898268	0.088126	-0.720721	0.894091	-0.059302	-0.638158	1.170571	-0.029751	-0.641822	1.142865	0.071028	-0.569275	0.772706	0.244332	-0.567203	0.756230	-0.187790	-0.320501	0.634436	0.124338	-0.326773	0.650533	0.087991	-0.329224	0.083417	-0.075764	-0.339061	0.077511	0.205402	-0.338672	0.080686	0.160301	-0.336647	0.635470	0.003485	0.457518	0.071631	-0.099890	0.449747	0.075831	-0.058032
5245	43.708333	-0.765285	0.708815	0.073838	-0.744907	0.729261	-0.063226	-0.742854	0.898227	0.088077	-0.721026	0.894112	-0.059394	-0.638175	1.170657	-0.029802	-0.642071	1.142997	0.070926	-0.569446	0.772647	0.244168	-0.567358	0.756223	-0.187804	-0.320542	0.634453	0.124319	-0.326811	0.650509	0.087927	-0.329233	0.083403	-0.075758	-0.339059	0.077509	0.205393	-0.338679	0.080670	0.160309	-0.336570	0.635317	0.003694	0.457702	0.071612	-0.099905	0.449914	0.075832	-0.058095
5246	43.716667	-0.765366	0.708798	0.073826	-0.745019	0.729191	-0.063177	-0.742995	0.898180	0.088021	-0.721085	0.893994	-0.059412	-0.638170	1.170708	-0.029857	-0.642315	1.143113	0.070770	-0.569597	0.772596	0.244007	-0.567487	0.756224	-0.187833	-0.320584	0.634510	0.124244	-0.326840	0.650472	0.087832	-0.328227	0.085141	-0.077244	-0.339088	0.077483	0.205393	-0.338666	0.080693	0.160305	-0.336490	0.635131	0.003927	0.457788	0.071599	-0.099975	0.449995	0.075838	-0.058198
5247	43.725000	-0.765447	0.708749	0.073809	-0.745089	0.729204	-0.063259	-0.743134	0.898137	0.087990	-0.721204	0.893984	-0.059421	-0.638252	1.170930	-0.030098	-0.642504	1.143233	0.070653	-0.569723	0.772553	0.243852	-0.567584	0.756231	-0.187870	-0.320588	0.634521	0.124171	-0.326868	0.650416	0.087711	-0.329228	0.083401	-0.075741	-0.339040	0.077473	0.205409	-0.338668	0.080690	0.160317	-0.336410	0.634935	0.004183	0.457826	0.071569	-0.100057	0.450051	0.075820	-0.058327
5248	43.733333	-0.765492	0.708706	0.073773	-0.745115	0.729146	-0.063344	-0.743277	0.898065	0.087943	-0.721345	0.893936	-0.059458	-0.638279	1.171026	-0.030188	-0.642711	1.143333	0.070539	-0.569824	0.772508	0.243705	-0.567667	0.756252	-0.187911	-0.320623	0.634582	0.124052	-0.326887	0.650348	0.087569	-0.329231	0.083397	-0.075738	-0.339020	0.077445	0.205431	-0.338668	0.080696	0.160317	-0.336330	0.634705	0.004462	0.457850	0.071557	-0.100141	0.450140	0.075827	-0.058281
5249	43.741667	-0.765551	0.708681	0.073761	-0.745255	0.729093	-0.063364	-0.743415	0.898037	0.087952	-0.721463	0.893910	-0.059477	-0.638263	1.171027	-0.030154	-0.642898	1.143437	0.070461	-0.569903	0.772469	0.243581	-0.567709	0.756269	-0.187963	-0.320635	0.634611	0.123938	-0.326912	0.650265	0.087377	-0.329223	0.083412	-0.075749	-0.339018	0.077434	0.205434	-0.338676	0.080693	0.160330	-0.336233	0.634431	0.004777	0.457868	0.071551	-0.100197	0.450134	0.075847	-0.058386
5250	43.750000	-0.765634	0.708662	0.073755	-0.745295	0.729122	-0.063353	-0.743511	0.897973	0.087897	-0.721578	0.893886	-0.059486	-0.638290	1.171086	-0.030244	-0.643076	1.143521	0.070337	-0.569961	0.772435	0.243477	-0.567736	0.756290	-0.188013	-0.320658	0.634690	0.123763	-0.326944	0.650183	0.087170	-0.328215	0.085156	-0.077250	-0.339024	0.077433	0.205439	-0.338678	0.080697	0.160324	-0.336129	0.634130	0.005120	0.457885	0.071564	-0.100233	0.450119	0.075861	-0.058461
5251	43.758333	-0.765696	0.708643	0.073743	-0.745321	0.729056	-0.063407	-0.743611	0.897935	0.087879	-0.721683	0.893862	-0.059471	-0.638314	1.171174	-0.030349	-0.643223	1.143600	0.070204	-0.569999	0.772407	0.243394	-0.567739	0.756319	-0.188061	-0.320663	0.634746	0.123575	-0.327001	0.650131	0.086884	-0.328715	0.084280	-0.076514	-0.339023	0.077429	0.205438	-0.338680	0.080680	0.160317	-0.336036	0.633848	0.005483	0.457909	0.071581	-0.100223	0.450188	0.075787	-0.058460
5252	43.766667	-0.765725	0.708620	0.073716	-0.745421	0.729049	-0.063450	-0.743705	0.897901	0.087869	-0.721790	0.893845	-0.059453	-0.638344	1.171252	-0.030458	-0.643390	1.143701	0.070136	-0.570023	0.772379	0.243321	-0.567724	0.756340	-0.188110	-0.320701	0.634714	0.123463	-0.327019	0.650019	0.086693	-0.329222	0.083409	-0.075772	-0.339023	0.077427	0.205439	-0.338690	0.080662	0.160317	-0.335933	0.633506	0.005897	0.457926	0.071634	-0.100193	0.450167	0.075822	-0.058480
5253	43.775000	-0.765770	0.708593	0.073695	-0.745485	0.729011	-0.063377	-0.743787	0.897872	0.087871	-0.721920	0.893777	-0.059479	-0.638360	1.171299	-0.030555	-0.643568	1.143805	0.070071	-0.570028	0.772349	0.243268	-0.567702	0.756356	-0.188148	-0.320710	0.634765	0.123294	-0.327062	0.649949	0.086472	-0.328724	0.084268	-0.076514	-0.339024	0.077424	0.205438	-0.338690	0.080674	0.160316	-0.335808	0.633091	0.006355	0.457957	0.071693	-0.100140	0.450168	0.075901	-0.058408
5254	43.783333	-0.765881	0.708601	0.073727	-0.745514	0.728971	-0.063406	-0.743870	0.897852	0.087886	-0.721986	0.893790	-0.059468	-0.638401	1.171352	-0.030630	-0.643693	1.143828	0.069937	-0.570029	0.772327	0.243235	-0.567675	0.756366	-0.188189	-0.320721	0.634805	0.123141	-0.327099	0.649887	0.086275	-0.328227	0.085128	-0.077255	-0.339030	0.077418	0.205428	-0.338691	0.080664	0.160316	-0.335705	0.632721	0.006769	0.458002	0.071755	-0.100067	0.450206	0.075904	-0.058375
5255	43.791667	-0.765897	0.708567	0.073714	-0.745561	0.728936	-0.063432	-0.743932	0.897819	0.087885	-0.722098	0.893795	-0.059412	-0.638412	1.171375	-0.030725	-0.643874	1.143894	0.069861	-0.570014	0.772300	0.243212	-0.567645	0.756363	-0.188217	-0.320724	0.634836	0.123007	-0.327119	0.649832	0.086111	-0.329231	0.083399	-0.075758	-0.339028	0.077424	0.205429	-0.338682	0.080677	0.160311	-0.335618	0.632369	0.007185	0.458049	0.071848	-0.099989	0.450246	0.075972	-0.058300
5256	43.800000	-0.765935	0.708543	0.073722	-0.745644	0.728920	-0.063403	-0.743980	0.897790	0.087893	-0.722236	0.893735	-0.059425	-0.638423	1.171379	-0.030764	-0.643912	1.143940	0.069810	-0.570003	0.772282	0.243210	-0.567621	0.756351	-0.188240	-0.320702	0.634824	0.122923	-0.327133	0.649785	0.085976	-0.329233	0.083407	-0.075756	-0.339030	0.077421	0.205431	-0.338678	0.080687	0.160317	-0.335535	0.632022	0.007582	0.458115	0.071940	-0.099918	0.450315	0.076026	-0.058220
5257	43.808333	-0.765950	0.708487	0.073720	-0.745658	0.728880	-0.063422	-0.744044	0.897790	0.087944	-0.722308	0.893736	-0.059364	-0.638442	1.171344	-0.030867	-0.643980	1.143949	0.069740	-0.569994	0.772254	0.243220	-0.567598	0.756317	-0.188253	-0.320684	0.634905	0.122796	-0.327141	0.649755	0.085854	-0.328721	0.084291	-0.076505	-0.339023	0.077427	0.205439	-0.338683	0.080688	0.160321	-0.335476	0.631747	0.007903	0.458212	0.072027	-0.099858	0.450425	0.076088	-0.058167
5258	43.816667	-0.766011	0.708454	0.073752	-0.745725	0.728870	-0.063438	-0.744080	0.897773	0.087975	-0.722369	0.893745	-0.059324	-0.638448	1.171286	-0.030893	-0.644063	1.144011	0.069738	-0.569992	0.772242	0.243248	-0.567590	0.756282	-0.188257	-0.320647	0.634938	0.122713	-0.327126	0.649702	0.085799	-0.329235	0.083392	-0.075740	-0.339023	0.077423	0.205446	-0.338681	0.080686	0.160323	-0.335396	0.631448	0.008239	0.458331	0.072102	-0.099830	0.450546	0.076167	-0.058146
5259	43.825000	-0.765965	0.708407	0.073728	-0.745654	0.728797	-0.063321	-0.744106	0.897758	0.088006	-0.722438	0.893739	-0.059276	-0.638458	1.171218	-0.030965	-0.644077	1.143981	0.069695	-0.569992	0.772234	0.243291	-0.567588	0.756218	-0.188265	-0.320640	0.634879	0.122733	-0.327131	0.649698	0.085719	-0.328716	0.084286	-0.076508	-0.339023	0.077420	0.205443	-0.338682	0.080684	0.160326	-0.335280	0.631100	0.008590	0.458463	0.072183	-0.099836	0.450681	0.076291	-0.058120
5260	43.833333	-0.765907	0.708325	0.073685	-0.745839	0.728822	-0.063353	-0.744127	0.897753	0.088048	-0.722537	0.893698	-0.059215	-0.638461	1.171124	-0.030990	-0.644094	1.143972	0.069699	-0.569993	0.772222	0.243339	-0.567594	0.756166	-0.188263	-0.320617	0.634912	0.122692	-0.327115	0.649671	0.085698	-0.329228	0.083397	-0.075750	-0.339021	0.077415	0.205436	-0.338675	0.080675	0.160316	-0.335196	0.630818	0.008893	0.458608	0.072264	-0.099874	0.450827	0.076424	-0.058117
5261	43.841667	-0.766002	0.708356	0.073758	-0.745808	0.728791	-0.063322	-0.744142	0.897751	0.088090	-0.722576	0.893728	-0.059167	-0.638484	1.171139	-0.031167	-0.644060	1.143881	0.069655	-0.570002	0.772200	0.243400	-0.567608	0.756103	-0.188260	-0.320596	0.634944	0.122665	-0.327126	0.649679	0.085632	-0.328711	0.084287	-0.076523	-0.339019	0.077413	0.205438	-0.338674	0.080673	0.160310	-0.335121	0.630544	0.009176	0.458754	0.072318	-0.099937	0.450998	0.076495	-0.058217
5262	43.850000	-0.766102	0.708386	0.073825	-0.745761	0.728730	-0.063334	-0.744148	0.897748	0.088135	-0.722624	0.893732	-0.059126	-0.638461	1.171023	-0.031188	-0.644018	1.143801	0.069637	-0.569978	0.772180	0.243347	-0.567621	0.756040	-0.188249	-0.320580	0.634976	0.122630	-0.327125	0.649655	0.085619	-0.329217	0.083417	-0.075779	-0.339016	0.077413	0.205436	-0.338674	0.080675	0.160320	-0.335061	0.630283	0.009451	0.458896	0.072381	-0.100017	0.451154	0.076572	-0.058327
5263	43.858333	-0.765969	0.708291	0.073737	-0.745904	0.728759	-0.063328	-0.744148	0.897757	0.088189	-0.722686	0.893719	-0.059072	-0.638453	1.170876	-0.031181	-0.643978	1.143721	0.069664	-0.570035	0.772146	0.243540	-0.567641	0.755976	-0.188229	-0.320573	0.635016	0.122609	-0.327142	0.649656	0.085583	-0.328706	0.084294	-0.076529	-0.339014	0.077419	0.205439	-0.338674	0.080677	0.160313	-0.335015	0.630026	0.009730	0.459025	0.072469	-0.100096	0.451308	0.076724	-0.058374
5264	43.866667	-0.765971	0.708281	0.073751	-0.746059	0.728804	-0.063240	-0.744140	0.897759	0.088236	-0.722731	0.893704	-0.059069	-0.638444	1.170722	-0.031181	-0.643922	1.143628	0.069693	-0.570011	0.772117	0.243506	-0.567656	0.755920	-0.188205	-0.320569	0.635051	0.122584	-0.327167	0.649648	0.085544	-0.329216	0.083417	-0.075776	-0.339013	0.077416	0.205444	-0.338675	0.080680	0.160314	-0.334970	0.629765	0.010008	0.459160	0.072577	-0.100169	0.451427	0.076982	-0.058362
5265	43.875000	-0.766131	0.708367	0.073875	-0.745853	0.728724	-0.063234	-0.744130	0.897769	0.088293	-0.722772	0.893714	-0.058965	-0.638381	1.170439	-0.031019	-0.643849	1.143542	0.069738	-0.570040	0.772063	0.243590	-0.567670	0.755879	-0.188167	-0.320581	0.635089	0.122546	-0.327230	0.649664	0.085449	-0.328727	0.084274	-0.076504	-0.339012	0.077417	0.205446	-0.338676	0.080683	0.160326	-0.334937	0.629522	0.010287	0.459289	0.072727	-0.100231	0.451583	0.077140	-0.058485
5266	43.883333	-0.765988	0.708279	0.073785	-0.745839	0.728700	-0.063264	-0.744113	0.897779	0.088353	-0.722795	0.893722	-0.058907	-0.638376	1.170300	-0.031005	-0.643750	1.143450	0.069784	-0.570111	0.772004	0.243786	-0.567681	0.755834	-0.188139	-0.320606	0.635133	0.122499	-0.327278	0.649618	0.085440	-0.329235	0.083395	-0.075748	-0.339008	0.077429	0.205461	-0.338678	0.080678	0.160335	-0.334902	0.629213	0.010602	0.459446	0.072882	-0.100325	0.451724	0.077393	-0.058558
5267	43.891667	-0.766028	0.708318	0.073839	-0.745950	0.728729	-0.063184	-0.744086	0.897789	0.088403	-0.722818	0.893734	-0.058857	-0.638398	1.170207	-0.031017	-0.643635	1.143366	0.069881	-0.570156	0.771948	0.243868	-0.567683	0.755784	-0.188102	-0.320641	0.635209	0.122455	-0.327378	0.649610	0.085354	-0.328728	0.084269	-0.076499	-0.339018	0.077423	0.205459	-0.338675	0.080686	0.160334	-0.334886	0.628932	0.010910	0.459586	0.073033	-0.100372	0.451873	0.077724	-0.058605
5268	43.900000	-0.766068	0.708363	0.073894	-0.745941	0.728742	-0.063168	-0.744057	0.897804	0.088456	-0.722835	0.893753	-0.058807	-0.638410	1.170110	-0.031019	-0.643510	1.143291	0.069969	-0.570210	0.771886	0.243948	-0.567674	0.755743	-0.188051	-0.320698	0.635304	0.122356	-0.327507	0.649598	0.085231	-0.329230	0.083409	-0.075768	-0.339023	0.077413	0.205455	-0.338679	0.080683	0.160325	-0.334885	0.628652	0.011218	0.459720	0.073218	-0.100409	0.451982	0.078146	-0.058748
5269	43.908333	-0.766157	0.708400	0.073972	-0.745922	0.728717	-0.063152	-0.744023	0.897822	0.088514	-0.722837	0.893770	-0.058752	-0.638404	1.169954	-0.030926	-0.643332	1.143193	0.070060	-0.570273	0.771826	0.244031	-0.567655	0.755696	-0.188016	-0.320774	0.635415	0.122187	-0.327659	0.649586	0.085047	-0.328729	0.084273	-0.076512	-0.339022	0.077410	0.205450	-0.338677	0.080690	0.160326	-0.334890	0.628355	0.011530	0.459864	0.073459	-0.100435	0.452245	0.078511	-0.058753
5270	43.916667	-0.766157	0.708398	0.073993	-0.745891	0.728685	-0.063183	-0.743983	0.897840	0.088563	-0.722839	0.893799	-0.058699	-0.638401	1.169762	-0.030807	-0.643152	1.143090	0.070181	-0.570343	0.771758	0.244116	-0.567622	0.755658	-0.187956	-0.320854	0.635571	0.122001	-0.327850	0.649608	0.084768	-0.329230	0.083404	-0.075776	-0.339019	0.077417	0.205449	-0.338672	0.080683	0.160323	-0.334899	0.628058	0.011850	0.460020	0.073742	-0.100450	0.452513	0.078919	-0.058746
5271	43.925000	-0.766060	0.708351	0.073953	-0.745984	0.728722	-0.063083	-0.743932	0.897854	0.088618	-0.722837	0.893833	-0.058625	-0.638356	1.169451	-0.030545	-0.642971	1.143052	0.070377	-0.570434	0.771679	0.244203	-0.567637	0.755619	-0.187980	-0.320935	0.635853	0.121702	-0.328048	0.649565	0.084518	-0.329224	0.083405	-0.075781	-0.339024	0.077415	0.205447	-0.338669	0.080685	0.160316	-0.334926	0.627759	0.012194	0.460181	0.074032	-0.100436	0.452735	0.079423	-0.058702
5272	43.933333	-0.766127	0.708348	0.074007	-0.746121	0.728753	-0.063157	-0.743880	0.897871	0.088684	-0.722822	0.893865	-0.058582	-0.638379	1.169316	-0.030542	-0.642712	1.142896	0.070505	-0.570530	0.771595	0.244301	-0.567518	0.755621	-0.187829	-0.321083	0.635995	0.121492	-0.328313	0.649559	0.084173	-0.328206	0.085160	-0.077285	-0.339020	0.077416	0.205451	-0.338669	0.080695	0.160320	-0.334963	0.627477	0.012530	0.460341	0.074318	-0.100400	0.452916	0.079872	-0.058792
5273	43.941667	-0.766124	0.708384	0.074041	-0.745968	0.728737	-0.063092	-0.743815	0.897889	0.088751	-0.722779	0.893921	-0.058509	-0.638355	1.169100	-0.030409	-0.642472	1.142826	0.070733	-0.570637	0.771509	0.244401	-0.567446	0.755626	-0.187760	-0.321281	0.636275	0.121112	-0.328709	0.649561	0.083729	-0.328209	0.085171	-0.077276	-0.339020	0.077419	0.205448	-0.338661	0.080703	0.160323	-0.335016	0.627232	0.012821	0.460493	0.074597	-0.100351	0.453192	0.080305	-0.058711
5274	43.950000	-0.766106	0.708381	0.074054	-0.745969	0.728750	-0.063051	-0.743743	0.897906	0.088818	-0.722729	0.893982	-0.058434	-0.638342	1.168847	-0.030248	-0.642201	1.142748	0.070993	-0.570755	0.771414	0.244507	-0.567371	0.755641	-0.187695	-0.321551	0.636641	0.120622	-0.329231	0.649573	0.083194	-0.329221	0.083414	-0.075775	-0.339011	0.077424	0.205459	-0.338654	0.080706	0.160327	-0.335046	0.626950	0.013124	0.460627	0.074842	-0.100280	0.453382	0.080792	-0.058634
5275	43.958333	-0.765995	0.708343	0.074006	-0.745957	0.728758	-0.063032	-0.743656	0.897924	0.088883	-0.722707	0.894026	-0.058380	-0.638359	1.168558	-0.030019	-0.641888	1.142661	0.071266	-0.570849	0.771309	0.244503	-0.567288	0.755673	-0.187631	-0.321903	0.637018	0.120039	-0.329983	0.649632	0.082627	-0.328722	0.084283	-0.076514	-0.339008	0.077432	0.205462	-0.338662	0.080698	0.160333	-0.335091	0.626709	0.013385	0.460746	0.075088	-0.100195	0.453605	0.081125	-0.058577
5276	43.966667	-0.766042	0.708346	0.074055	-0.745936	0.728771	-0.063008	-0.743572	0.897947	0.088953	-0.722660	0.894074	-0.058347	-0.638380	1.168218	-0.029772	-0.641553	1.142596	0.071575	-0.570990	0.771185	0.244612	-0.567200	0.755705	-0.187572	-0.322451	0.637494	0.119353	-0.331028	0.649793	0.082047	-0.328204	0.085169	-0.077276	-0.339007	0.077421	0.205464	-0.338666	0.080701	0.160332	-0.335130	0.626488	0.013639	0.460851	0.075341	-0.100093	0.453855	0.081432	-0.058406
5277	43.975000	-0.766022	0.708381	0.074080	-0.745830	0.728757	-0.063035	-0.743469	0.897972	0.089016	-0.722569	0.894200	-0.058243	-0.638377	1.167724	-0.029342	-0.641161	1.142563	0.071969	-0.571173	0.771044	0.244778	-0.567107	0.755753	-0.187517	-0.323315	0.638037	0.118661	-0.332523	0.650121	0.081378	-0.328726	0.084273	-0.076504	-0.339011	0.077420	0.205468	-0.338661	0.080709	0.160328	-0.335149	0.626281	0.013890	0.460957	0.075581	-0.099974	0.453995	0.081844	-0.058312
5278	43.983333	-0.765995	0.708427	0.074106	-0.745811	0.728783	-0.062952	-0.743361	0.898007	0.089088	-0.722535	0.894254	-0.058166	-0.638490	1.167425	-0.029137	-0.640689	1.142511	0.072411	-0.571401	0.770878	0.244938	-0.567002	0.755798	-0.187474	-0.324364	0.638796	0.117944	-0.334339	0.650554	0.080713	-0.329224	0.083413	-0.075767	-0.339014	0.077416	0.205465	-0.338668	0.080697	0.160336	-0.335170	0.626073	0.014146	0.461049	0.075834	-0.099859	0.454198	0.082213	-0.058120
5279	43.991667	-0.765884	0.708355	0.074039	-0.745773	0.728820	-0.062924	-0.743241	0.898048	0.089152	-0.722439	0.894377	-0.058118	-0.638556	1.166865	-0.028736	-0.640055	1.142508	0.072963	-0.571682	0.770689	0.245050	-0.566922	0.755845	-0.187469	-0.325640	0.639910	0.117208	-0.336332	0.651066	0.079927	-0.329247	0.083379	-0.075750	-0.339019	0.077414	0.205467	-0.338670	0.080699	0.160333	-0.335191	0.625897	0.014389	0.461152	0.076074	-0.099739	0.454354	0.082481	-0.058087
5280	44.000000	-0.765917	0.708423	0.074110	-0.745704	0.728878	-0.062890	-0.743114	0.898084	0.089215	-0.722343	0.894502	-0.058055	-0.638584	1.166080	-0.028117	-0.639255	1.142468	0.073590	-0.572057	0.770453	0.245202	-0.566821	0.755923	-0.187475	-0.326979	0.641131	0.116534	-0.338309	0.651627	0.079215	-0.329249	0.083377	-0.075748	-0.339021	0.077406	0.205451	-0.338665	0.080701	0.160322	-0.335191	0.625731	0.014600	0.461254	0.076294	-0.099604	0.454546	0.082810	-0.057914
5281	44.008333	-0.765897	0.708499	0.074150	-0.745608	0.728884	-0.062859	-0.742978	0.898081	0.089275	-0.722239	0.894615	-0.057999	-0.638639	1.165332	-0.027659	-0.638318	1.142452	0.074393	-0.572537	0.770151	0.245409	-0.566670	0.756021	-0.187446	-0.328261	0.642381	0.115886	-0.340252	0.652407	0.078603	-0.329239	0.083390	-0.075756	-0.339022	0.077418	0.205455	-0.338670	0.080699	0.160328	-0.335185	0.625583	0.014773	0.461344	0.076496	-0.099481	0.454665	0.083184	-0.057755
5282	44.016667	-0.765763	0.708476	0.074127	-0.745556	0.728919	-0.062778	-0.742838	0.898076	0.089340	-0.722125	0.894750	-0.057933	-0.638585	1.164353	-0.027014	-0.637296	1.142318	0.075250	-0.573040	0.769811	0.245525	-0.566441	0.756165	-0.187335	-0.329460	0.643457	0.115288	-0.342163	0.653252	0.078189	-0.329239	0.083397	-0.075764	-0.339027	0.077413	0.205450	-0.338663	0.080695	0.160325	-0.335193	0.625459	0.014892	0.461430	0.076702	-0.099361	0.454757	0.083433	-0.057800
5283	44.025000	-0.765726	0.708498	0.074151	-0.745486	0.728962	-0.062788	-0.742689	0.898048	0.089422	-0.721952	0.894882	-0.057842	-0.638468	1.163279	-0.026300	-0.636242	1.142170	0.076111	-0.573679	0.769400	0.245877	-0.566250	0.756338	-0.187309	-0.330599	0.644457	0.114792	-0.344036	0.654182	0.077875	-0.329252	0.083388	-0.075744	-0.339022	0.077419	0.205453	-0.338665	0.080699	0.160330	-0.335231	0.625381	0.014948	0.461513	0.076890	-0.099260	0.454900	0.083705	-0.057700
5284	44.033333	-0.765682	0.708519	0.074174	-0.745397	0.728999	-0.062754	-0.742534	0.898005	0.089515	-0.721747	0.895073	-0.057737	-0.638260	1.162061	-0.025456	-0.635199	1.142032	0.076970	-0.574355	0.768961	0.246254	-0.566051	0.756555	-0.187295	-0.331689	0.645364	0.114374	-0.345852	0.655065	0.077714	-0.329252	0.083380	-0.075741	-0.339014	0.077425	0.205466	-0.338667	0.080702	0.160342	-0.335259	0.625345	0.014975	0.461601	0.077065	-0.099171	0.455033	0.083957	-0.057615
5285	44.041667	-0.765593	0.708526	0.074169	-0.745382	0.729089	-0.062744	-0.742353	0.897933	0.089630	-0.721551	0.895241	-0.057603	-0.638173	1.160997	-0.024847	-0.634251	1.142006	0.077874	-0.575053	0.768471	0.246588	-0.565925	0.756795	-0.187363	-0.332767	0.646159	0.113978	-0.347605	0.655894	0.077668	-0.329235	0.083402	-0.075754	-0.339014	0.077414	0.205464	-0.338659	0.080702	0.160339	-0.335270	0.625340	0.014965	0.461672	0.077207	-0.099084	0.455215	0.084239	-0.057377
5286	44.050000	-0.765537	0.708543	0.074178	-0.745372	0.729198	-0.062727	-0.742162	0.897861	0.089758	-0.721325	0.895452	-0.057400	-0.638184	1.160009	-0.024310	-0.633280	1.141973	0.078657	-0.575787	0.767974	0.246950	-0.565663	0.757095	-0.187280	-0.333780	0.646787	0.113711	-0.349307	0.656678	0.077719	-0.329239	0.083402	-0.075758	-0.339013	0.077413	0.205465	-0.338662	0.080694	0.160342	-0.335263	0.625376	0.014916	0.461741	0.077319	-0.098982	0.455352	0.084432	-0.057273
5287	44.058333	-0.765517	0.708579	0.074210	-0.745274	0.729270	-0.062667	-0.741959	0.897790	0.089917	-0.721057	0.895672	-0.057227	-0.638254	1.158988	-0.023740	-0.632491	1.142034	0.079367	-0.576538	0.767456	0.247308	-0.565476	0.757391	-0.187281	-0.334768	0.647338	0.113514	-0.350935	0.657414	0.077811	-0.328732	0.084277	-0.076504	-0.339015	0.077423	0.205465	-0.338653	0.080702	0.160336	-0.335238	0.625475	0.014829	0.461801	0.077417	-0.098869	0.455499	0.084525	-0.057211
5288	44.066667	-0.765437	0.708593	0.074203	-0.745153	0.729366	-0.062580	-0.741728	0.897720	0.090092	-0.720760	0.895870	-0.056997	-0.638395	1.158010	-0.023160	-0.631810	1.142110	0.079972	-0.577310	0.766947	0.247689	-0.565355	0.757668	-0.187380	-0.335736	0.647761	0.113375	-0.352474	0.658057	0.078027	-0.328214	0.085181	-0.077278	-0.339008	0.077420	0.205463	-0.338653	0.080702	0.160327	-0.335209	0.625578	0.014737	0.461843	0.077494	-0.098743	0.455608	0.084682	-0.057091
5289	44.075000	-0.765415	0.708639	0.074238	-0.744992	0.729393	-0.062492	-0.741480	0.897670	0.090275	-0.720493	0.896051	-0.056837	-0.638669	1.157058	-0.022710	-0.631279	1.142259	0.080595	-0.578057	0.766431	0.248004	-0.565095	0.757970	-0.187298	-0.336662	0.648098	0.113274	-0.353920	0.658636	0.078229	-0.329236	0.083390	-0.075753	-0.339007	0.077417	0.205455	-0.338655	0.080701	0.160319	-0.335168	0.625590	0.014714	0.461870	0.077543	-0.098608	0.455709	0.084809	-0.056957
5290	44.083333	-0.765342	0.708650	0.074241	-0.744878	0.729493	-0.062343	-0.741228	0.897652	0.090476	-0.720457	0.896396	-0.056718	-0.638961	1.156232	-0.022255	-0.630744	1.142405	0.081043	-0.578801	0.765965	0.248327	-0.564898	0.758227	-0.187316	-0.337529	0.648320	0.113250	-0.355217	0.659092	0.078547	-0.329241	0.083392	-0.075750	-0.339014	0.077417	0.205447	-0.338662	0.080689	0.160325	-0.335125	0.625580	0.014699	0.461881	0.077578	-0.098448	0.455807	0.084925	-0.056799
5291	44.091667	-0.765343	0.708707	0.074301	-0.744699	0.729597	-0.062251	-0.740989	0.897626	0.090647	-0.720107	0.896610	-0.056522	-0.639279	1.155416	-0.021852	-0.630409	1.142629	0.081562	-0.579587	0.765502	0.248804	-0.564706	0.758450	-0.187378	-0.338339	0.648450	0.113228	-0.356398	0.659466	0.078750	-0.328739	0.084274	-0.076509	-0.339011	0.077421	0.205449	-0.338664	0.080693	0.160321	-0.335084	0.625534	0.014702	0.461896	0.077610	-0.098266	0.455884	0.085058	-0.056587
5292	44.100000	-0.765288	0.708734	0.074326	-0.744527	0.729660	-0.062153	-0.740928	0.897689	0.090862	-0.719805	0.896777	-0.056343	-0.639629	1.154735	-0.021452	-0.630089	1.142844	0.082023	-0.580304	0.765125	0.249166	-0.564505	0.758655	-0.187433	-0.339069	0.648529	0.113229	-0.357420	0.659734	0.078953	-0.328229	0.085151	-0.077262	-0.339015	0.077413	0.205445	-0.338666	0.080684	0.160328	-0.335053	0.625472	0.014749	0.461904	0.077626	-0.098058	0.455888	0.085216	-0.056451
5293	44.108333	-0.765163	0.708767	0.074339	-0.744440	0.729727	-0.062045	-0.740689	0.897678	0.091019	-0.719542	0.896903	-0.056180	-0.639914	1.153988	-0.020916	-0.629782	1.143125	0.082465	-0.580944	0.764813	0.249508	-0.564250	0.758833	-0.187456	-0.339676	0.648521	0.113232	-0.358257	0.659899	0.079109	-0.329245	0.083387	-0.075759	-0.339013	0.077417	0.205451	-0.338671	0.080685	0.160322	-0.334998	0.625407	0.014776	0.461903	0.077648	-0.097813	0.455988	0.085311	-0.056209
5294	44.116667	-0.765103	0.708765	0.074380	-0.744303	0.729805	-0.061918	-0.740470	0.897679	0.091168	-0.719270	0.897017	-0.056013	-0.640333	1.153477	-0.020672	-0.629514	1.143369	0.082863	-0.581528	0.764571	0.249844	-0.563961	0.758994	-0.187467	-0.340194	0.648520	0.113210	-0.358928	0.659998	0.079221	-0.329252	0.083387	-0.075760	-0.339018	0.077408	0.205439	-0.338675	0.080691	0.160325	-0.334880	0.625161	0.014972	0.461903	0.077685	-0.097560	0.456096	0.085432	-0.055969
5295	44.125000	-0.765032	0.708802	0.074432	-0.744048	0.729856	-0.061860	-0.740277	0.897691	0.091297	-0.718883	0.897031	-0.055837	-0.640658	1.152911	-0.020254	-0.629209	1.143722	0.083301	-0.581993	0.764400	0.250153	-0.563664	0.759118	-0.187475	-0.340542	0.648446	0.113203	-0.359377	0.660038	0.079304	-0.328241	0.085134	-0.077255	-0.339019	0.077419	0.205442	-0.338666	0.080694	0.160317	-0.334815	0.625019	0.015107	0.461914	0.077725	-0.097304	0.456270	0.085527	-0.055624
5296	44.133333	-0.764919	0.708860	0.074479	-0.743945	0.729937	-0.061869	-0.740076	0.897723	0.091432	-0.718533	0.897039	-0.055662	-0.640897	1.152308	-0.019742	-0.628933	1.144023	0.083698	-0.582349	0.764298	0.250439	-0.563363	0.759216	-0.187471	-0.340761	0.648327	0.113198	-0.359651	0.660041	0.079372	-0.329237	0.083409	-0.075759	-0.339015	0.077425	0.205448	-0.338659	0.080706	0.160318	-0.334805	0.624675	0.015461	0.461921	0.077759	-0.097049	0.456389	0.085559	-0.055414
5297	44.141667	-0.764712	0.708858	0.074489	-0.743807	0.729946	-0.061708	-0.739891	0.897755	0.091556	-0.718569	0.897237	-0.055603	-0.641240	1.151909	-0.019496	-0.628681	1.144333	0.084104	-0.582591	0.764264	0.250703	-0.563057	0.759268	-0.187464	-0.340796	0.648122	0.113206	-0.359700	0.659983	0.079411	-0.329247	0.083403	-0.075760	-0.339013	0.077427	0.205446	-0.338660	0.080695	0.160317	-0.334737	0.624579	0.015573	0.461898	0.077738	-0.096689	0.456511	0.085633	-0.055150
5298	44.150000	-0.764689	0.708892	0.074584	-0.743655	0.729975	-0.061588	-0.739730	0.897788	0.091690	-0.718374	0.897295	-0.055475	-0.641488	1.151440	-0.019106	-0.628357	1.144424	0.084417	-0.582720	0.764269	0.250955	-0.562763	0.759303	-0.187450	-0.340714	0.647909	0.113189	-0.359552	0.659866	0.079433	-0.328239	0.085134	-0.077251	-0.339017	0.077421	0.205434	-0.338654	0.080706	0.160315	-0.334740	0.624463	0.015649	0.461895	0.077733	-0.096457	0.456608	0.085702	-0.054919
5299	44.158333	-0.764611	0.708959	0.074663	-0.743536	0.730035	-0.061492	-0.739580	0.897825	0.091813	-0.718009	0.897319	-0.055293	-0.641683	1.151000	-0.018752	-0.628098	1.144738	0.084796	-0.582717	0.764310	0.251169	-0.562490	0.759302	-0.187420	-0.340420	0.647542	0.113219	-0.359176	0.659656	0.079417	-0.329256	0.083375	-0.075753	-0.339018	0.077415	0.205439	-0.338664	0.080695	0.160318	-0.334657	0.624050	0.016053	0.461885	0.077702	-0.096242	0.456679	0.085756	-0.054703
5300	44.166667	-0.764489	0.708968	0.074701	-0.743519	0.730045	-0.061385	-0.739444	0.897868	0.091945	-0.717938	0.897401	-0.055210	-0.641841	1.150569	-0.018390	-0.627659	1.145095	0.085139	-0.582619	0.764365	0.251364	-0.562241	0.759284	-0.187370	-0.340021	0.647139	0.113216	-0.358604	0.659373	0.079379	-0.329257	0.083355	-0.075755	-0.339019	0.077407	0.205440	-0.338666	0.080681	0.160318	-0.334589	0.623983	0.016151	0.461879	0.077659	-0.096036	0.456681	0.085822	-0.054594
5301	44.175000	-0.764410	0.708980	0.074764	-0.743425	0.730122	-0.061331	-0.739319	0.897904	0.092062	-0.717770	0.897454	-0.055066	-0.641942	1.150215	-0.018116	-0.627344	1.145269	0.085388	-0.582410	0.764416	0.251533	-0.562031	0.759251	-0.187308	-0.339463	0.646683	0.113229	-0.357792	0.658948	0.079316	-0.329247	0.083377	-0.075767	-0.339017	0.077398	0.205450	-0.338668	0.080676	0.160323	-0.334498	0.623702	0.016472	0.461871	0.077634	-0.095831	0.456753	0.085877	-0.054395
5302	44.183333	-0.764400	0.709021	0.074857	-0.743313	0.730149	-0.061254	-0.739215	0.897937	0.092177	-0.717622	0.897475	-0.054908	-0.641991	1.149828	-0.017801	-0.627266	1.145543	0.085784	-0.582111	0.764474	0.251680	-0.561851	0.759209	-0.187216	-0.338767	0.646168	0.113246	-0.356810	0.658459	0.079191	-0.329244	0.083376	-0.075765	-0.339016	0.077392	0.205452	-0.338662	0.080680	0.160335	-0.334357	0.623542	0.016681	0.461871	0.077611	-0.095655	0.456835	0.085913	-0.054209
5303	44.191667	-0.764324	0.709029	0.074902	-0.743463	0.730173	-0.061209	-0.739106	0.897959	0.092280	-0.717373	0.897437	-0.054779	-0.642026	1.149527	-0.017447	-0.626924	1.145749	0.085903	-0.581704	0.764515	0.251800	-0.561716	0.759160	-0.187093	-0.337929	0.645480	0.113311	-0.355584	0.657835	0.079116	-0.328737	0.084249	-0.076509	-0.339012	0.077401	0.205469	-0.338661	0.080682	0.160339	-0.334174	0.623244	0.016996	0.461869	0.077576	-0.095484	0.456968	0.085937	-0.053944
5304	44.200000	-0.764256	0.709042	0.074949	-0.743370	0.730148	-0.061017	-0.739012	0.897988	0.092380	-0.717160	0.897379	-0.054640	-0.642227	1.149298	-0.017306	-0.626512	1.146033	0.086096	-0.581234	0.764550	0.251908	-0.561614	0.759112	-0.186957	-0.336987	0.644687	0.113379	-0.354228	0.657116	0.079043	-0.329248	0.083373	-0.075745	-0.339011	0.077410	0.205475	-0.338658	0.080698	0.160345	-0.333965	0.622810	0.017407	0.461863	0.077547	-0.095318	0.457025	0.086031	-0.053757
5305	44.208333	-0.764246	0.709062	0.075010	-0.743292	0.730190	-0.060954	-0.738828	0.897985	0.092461	-0.717059	0.897410	-0.054549	-0.642255	1.149074	-0.017129	-0.626391	1.146214	0.086263	-0.580729	0.764587	0.252012	-0.561546	0.759059	-0.186802	-0.335969	0.643750	0.113498	-0.352736	0.656298	0.078952	-0.328744	0.084252	-0.076490	-0.339011	0.077408	0.205479	-0.338653	0.080704	0.160345	-0.333777	0.622549	0.017651	0.461853	0.077496	-0.095158	0.457093	0.085993	-0.053629
5306	44.216667	-0.764249	0.709079	0.075076	-0.743249	0.730204	-0.060869	-0.738846	0.898064	0.092573	-0.717160	0.897565	-0.054529	-0.642279	1.148871	-0.016898	-0.625899	1.146387	0.086347	-0.580187	0.764614	0.252113	-0.561497	0.759006	-0.186639	-0.334908	0.642725	0.113669	-0.351184	0.655480	0.078871	-0.329249	0.083378	-0.075738	-0.339014	0.077400	0.205469	-0.338652	0.080715	0.160345	-0.333577	0.622155	0.017995	0.461840	0.077423	-0.094985	0.457141	0.086014	-0.053472
5307	44.225000	-0.764237	0.709079	0.075118	-0.743318	0.730224	-0.060854	-0.738782	0.898076	0.092647	-0.716944	0.897550	-0.054421	-0.642297	1.148743	-0.016671	-0.625681	1.146555	0.086495	-0.579620	0.764618	0.252197	-0.561463	0.758946	-0.186456	-0.333862	0.641687	0.113874	-0.349571	0.654579	0.078892	-0.329249	0.083382	-0.075747	-0.339022	0.077405	0.205474	-0.338657	0.080712	0.160345	-0.333347	0.621728	0.018365	0.461809	0.077342	-0.094797	0.457192	0.086016	-0.053296
5308	44.233333	-0.764183	0.709060	0.075127	-0.743394	0.730266	-0.060780	-0.738696	0.898118	0.092724	-0.716763	0.897510	-0.054314	-0.642348	1.148662	-0.016541	-0.625577	1.146776	0.086721	-0.579060	0.764608	0.252263	-0.561437	0.758879	-0.186277	-0.332822	0.640599	0.114176	-0.347943	0.653661	0.078959	-0.329245	0.083389	-0.075758	-0.339034	0.077397	0.205477	-0.338669	0.080695	0.160353	-0.333216	0.621328	0.018709	0.461779	0.077253	-0.094606	0.457243	0.086025	-0.053116
5309	44.241667	-0.764224	0.709070	0.075185	-0.743387	0.730328	-0.060790	-0.738630	0.898140	0.092800	-0.716667	0.897582	-0.054248	-0.642331	1.148564	-0.016383	-0.625321	1.146955	0.086833	-0.578517	0.764602	0.252333	-0.561381	0.758917	-0.186214	-0.331814	0.639616	0.114464	-0.346298	0.652690	0.079052	-0.328750	0.084257	-0.076505	-0.339037	0.077387	0.205479	-0.338673	0.080698	0.160361	-0.333151	0.620978	0.019050	0.461746	0.077150	-0.094391	0.457299	0.086031	-0.052918
5310	44.250000	-0.764222	0.709064	0.075210	-0.743341	0.730323	-0.060757	-0.738551	0.898162	0.092871	-0.716577	0.897659	-0.054151	-0.642274	1.148481	-0.016259	-0.625066	1.147201	0.086921	-0.577991	0.764573	0.252369	-0.561332	0.758945	-0.186153	-0.330825	0.638649	0.114770	-0.344677	0.651758	0.079100	-0.329264	0.083361	-0.075735	-0.339042	0.077381	0.205488	-0.338674	0.080699	0.160365	-0.333129	0.620664	0.019390	0.461715	0.077064	-0.094156	0.457361	0.086050	-0.052705
5311	44.258333	-0.764200	0.709049	0.075213	-0.743377	0.730327	-0.060724	-0.738477	0.898181	0.092955	-0.716765	0.897802	-0.054159	-0.642181	1.148356	-0.016018	-0.624771	1.147461	0.087052	-0.577469	0.764532	0.252315	-0.561273	0.758820	-0.185874	-0.329879	0.637754	0.115081	-0.343082	0.650815	0.079136	-0.329259	0.083364	-0.075736	-0.339048	0.077375	0.205488	-0.338674	0.080702	0.160364	-0.333153	0.620409	0.019725	0.461694	0.076973	-0.093936	0.457364	0.086080	-0.052586
5312	44.266667	-0.764180	0.709034	0.075211	-0.743378	0.730367	-0.060691	-0.738405	0.898208	0.093050	-0.716736	0.897843	-0.054041	-0.642054	1.148246	-0.015756	-0.624441	1.147682	0.087182	-0.577024	0.764491	0.252364	-0.561311	0.758685	-0.185539	-0.328990	0.636953	0.115392	-0.341565	0.649945	0.079158	-0.329255	0.083367	-0.075738	-0.339046	0.077379	0.205497	-0.338677	0.080707	0.160370	-0.333197	0.620212	0.020034	0.461666	0.076869	-0.093694	0.457511	0.086048	-0.052257
5313	44.275000	-0.764235	0.709054	0.075250	-0.743348	0.730356	-0.060667	-0.738335	0.898230	0.093137	-0.716693	0.897897	-0.053994	-0.641937	1.148134	-0.015551	-0.624203	1.147765	0.087174	-0.576589	0.764456	0.252337	-0.561260	0.758694	-0.185451	-0.328156	0.636299	0.115650	-0.340155	0.649109	0.079201	-0.329254	0.083375	-0.075729	-0.339047	0.077388	0.205499	-0.338666	0.080719	0.160368	-0.333235	0.620045	0.020306	0.461636	0.076762	-0.093435	0.457580	0.086056	-0.052020
5314	44.283333	-0.764244	0.709059	0.075263	-0.743355	0.730366	-0.060642	-0.738260	0.898252	0.093234	-0.716641	0.897953	-0.053874	-0.641855	1.148080	-0.015423	-0.624023	1.147987	0.087269	-0.576168	0.764404	0.252282	-0.561281	0.758624	-0.185219	-0.327398	0.635803	0.115813	-0.338888	0.648385	0.079212	-0.329249	0.083392	-0.075726	-0.339045	0.077387	0.205498	-0.338665	0.080735	0.160370	-0.333291	0.619896	0.020558	0.461600	0.076655	-0.093184	0.457655	0.086059	-0.051777
5315	44.291667	-0.764200	0.709054	0.075242	-0.743421	0.730343	-0.060606	-0.738190	0.898273	0.093341	-0.716632	0.897959	-0.053763	-0.641806	1.148072	-0.015369	-0.623818	1.148327	0.087401	-0.575801	0.764353	0.252207	-0.561278	0.758601	-0.185073	-0.326779	0.635233	0.116090	-0.337845	0.647769	0.079271	-0.329243	0.083389	-0.075729	-0.339046	0.077381	0.205500	-0.338664	0.080734	0.160370	-0.333359	0.619768	0.020770	0.461579	0.076555	-0.092931	0.457696	0.086061	-0.051580
5316	44.300000	-0.764247	0.709072	0.075272	-0.743426	0.730346	-0.060571	-0.738115	0.898285	0.093440	-0.716362	0.897871	-0.053602	-0.641812	1.148158	-0.015432	-0.623657	1.148801	0.087667	-0.575466	0.764305	0.252124	-0.561292	0.758588	-0.184942	-0.326302	0.634959	0.116186	-0.337041	0.647342	0.079219	-0.329243	0.083383	-0.075731	-0.339045	0.077383	0.205510	-0.338670	0.080728	0.160371	-0.333438	0.619642	0.020956	0.461571	0.076474	-0.092683	0.457802	0.086076	-0.051278
5317	44.308333	-0.764248	0.709096	0.075296	-0.743390	0.730388	-0.060557	-0.738039	0.898301	0.093539	-0.716325	0.897920	-0.053513	-0.641760	1.148180	-0.015343	-0.623475	1.148822	0.087634	-0.575180	0.764246	0.252020	-0.561298	0.758594	-0.184771	-0.326023	0.634920	0.116095	-0.336548	0.647094	0.079070	-0.328743	0.084249	-0.076476	-0.339050	0.077382	0.205508	-0.338677	0.080723	0.160378	-0.333517	0.619531	0.021084	0.461541	0.076402	-0.092430	0.457892	0.086077	-0.051036
5318	44.316667	-0.764187	0.709081	0.075280	-0.743389	0.730388	-0.060531	-0.737951	0.898319	0.093633	-0.716501	0.898132	-0.053504	-0.641686	1.148179	-0.015178	-0.623343	1.149239	0.087780	-0.574938	0.764181	0.251907	-0.561390	0.758599	-0.184687	-0.325850	0.634943	0.115923	-0.336272	0.646995	0.078836	-0.329246	0.083373	-0.075724	-0.339057	0.077374	0.205525	-0.338682	0.080709	0.160387	-0.333572	0.619425	0.021168	0.461528	0.076340	-0.092187	0.457986	0.086080	-0.050798
5319	44.325000	-0.764163	0.709069	0.075275	-0.743406	0.730394	-0.060509	-0.737666	0.898243	0.093663	-0.716254	0.898019	-0.053369	-0.641654	1.148254	-0.015112	-0.623175	1.149452	0.087818	-0.574707	0.764110	0.251673	-0.561478	0.758614	-0.184589	-0.325773	0.634999	0.115674	-0.336226	0.647034	0.078494	-0.329253	0.083366	-0.075724	-0.339056	0.077372	0.205520	-0.338679	0.080711	0.160389	-0.333608	0.619335	0.021204	0.461517	0.076276	-0.091958	0.457992	0.086120	-0.050669
5320	44.333333	-0.764193	0.709098	0.075316	-0.743420	0.730403	-0.060495	-0.737594	0.898252	0.093721	-0.716223	0.898070	-0.053314	-0.641663	1.148383	-0.015134	-0.622919	1.149572	0.087774	-0.574578	0.764043	0.251565	-0.561584	0.758628	-0.184486	-0.325754	0.635051	0.115370	-0.336244	0.647061	0.078183	-0.329248	0.083380	-0.075737	-0.339049	0.077374	0.205524	-0.338674	0.080717	0.160387	-0.333620	0.619281	0.021195	0.461505	0.076210	-0.091723	0.458073	0.086131	-0.050451
5321	44.341667	-0.764182	0.709125	0.075337	-0.743378	0.730390	-0.060485	-0.737631	0.898314	0.093791	-0.716147	0.898129	-0.053267	-0.641607	1.148445	-0.015040	-0.622966	1.149890	0.087863	-0.574497	0.763984	0.251462	-0.561724	0.758720	-0.184504	-0.325794	0.635150	0.115022	-0.336304	0.647050	0.077876	-0.328750	0.084245	-0.076473	-0.339046	0.077376	0.205523	-0.338668	0.080717	0.160382	-0.333616	0.619267	0.021145	0.461488	0.076144	-0.091504	0.458139	0.086152	-0.050239
5322	44.350000	-0.764106	0.709115	0.075307	-0.743402	0.730350	-0.060452	-0.737675	0.898363	0.093842	-0.716103	0.898154	-0.053225	-0.641505	1.148493	-0.014888	-0.622677	1.150223	0.087881	-0.574465	0.763920	0.251361	-0.561754	0.758734	-0.184512	-0.325822	0.635142	0.114750	-0.336361	0.646989	0.077587	-0.329259	0.083360	-0.075712	-0.339048	0.077374	0.205512	-0.338663	0.080727	0.160382	-0.333593	0.619277	0.021085	0.461467	0.076074	-0.091296	0.458204	0.086160	-0.050044
5323	44.358333	-0.764069	0.709109	0.075292	-0.743380	0.730415	-0.060460	-0.737612	0.898390	0.093857	-0.716067	0.898238	-0.053207	-0.641462	1.148586	-0.014844	-0.622818	1.150440	0.087969	-0.574478	0.763862	0.251262	-0.561941	0.758645	-0.184321	-0.325877	0.635111	0.114510	-0.336414	0.646896	0.077329	-0.329253	0.083367	-0.075721	-0.339043	0.077379	0.205510	-0.338665	0.080724	0.160391	-0.333569	0.619292	0.021022	0.461445	0.075985	-0.091088	0.458266	0.086164	-0.049855
5324	44.366667	-0.764100	0.709157	0.075328	-0.743324	0.730404	-0.060452	-0.737550	0.898424	0.093864	-0.716034	0.898285	-0.053187	-0.641407	1.148682	-0.014811	-0.622739	1.150521	0.087925	-0.574518	0.763810	0.251169	-0.562076	0.758717	-0.184390	-0.325955	0.635117	0.114334	-0.336460	0.646822	0.077102	-0.328239	0.085130	-0.077231	-0.339043	0.077383	0.205501	-0.338666	0.080721	0.160377	-0.333548	0.619298	0.020964	0.461414	0.075886	-0.090890	0.458311	0.086176	-0.049678
5325	44.375000	-0.764033	0.709147	0.075290	-0.743291	0.730412	-0.060431	-0.737496	0.898446	0.093858	-0.715948	0.898293	-0.053182	-0.641358	1.148824	-0.014887	-0.622552	1.150811	0.087959	-0.574598	0.763765	0.251076	-0.562158	0.758662	-0.184346	-0.326003	0.635060	0.114277	-0.336447	0.646714	0.077038	-0.329257	0.083368	-0.075733	-0.339045	0.077381	0.205495	-0.338671	0.080717	0.160374	-0.333546	0.619290	0.020930	0.461402	0.075813	-0.090716	0.458408	0.086184	-0.049473
5326	44.383333	-0.764001	0.709140	0.075265	-0.743354	0.730415	-0.060404	-0.737442	0.898469	0.093836	-0.716135	0.898444	-0.053252	-0.641256	1.148915	-0.014853	-0.622355	1.150875	0.087904	-0.574697	0.763713	0.250980	-0.562229	0.758605	-0.184324	-0.326031	0.634984	0.114282	-0.336429	0.646653	0.077000	-0.329243	0.083386	-0.075752	-0.339053	0.077374	0.205489	-0.338682	0.080706	0.160369	-0.333557	0.619267	0.020913	0.461388	0.075757	-0.090544	0.458438	0.086224	-0.049357
5327	44.391667	-0.764014	0.709176	0.075271	-0.743298	0.730438	-0.060406	-0.737397	0.898491	0.093812	-0.715972	0.898402	-0.053222	-0.641185	1.149052	-0.014940	-0.622302	1.151084	0.087982	-0.574823	0.763667	0.250949	-0.562278	0.758589	-0.184361	-0.326024	0.634886	0.114337	-0.336348	0.646590	0.077107	-0.329250	0.083373	-0.075758	-0.339049	0.077377	0.205490	-0.338688	0.080687	0.160362	-0.333571	0.619223	0.020888	0.461399	0.075717	-0.090370	0.458527	0.086265	-0.049201
5328	44.400000	-0.763976	0.709174	0.075237	-0.743291	0.730477	-0.060419	-0.737357	0.898510	0.093774	-0.715801	0.898351	-0.053205	-0.641062	1.149130	-0.014931	-0.622292	1.151135	0.087997	-0.574956	0.763622	0.250911	-0.562329	0.758648	-0.184499	-0.325990	0.634795	0.114413	-0.336290	0.646633	0.077155	-0.329257	0.083352	-0.075751	-0.339049	0.077373	0.205486	-0.338687	0.080682	0.160357	-0.333589	0.619181	0.020851	0.461407	0.075693	-0.090202	0.458626	0.086329	-0.049046
5329	44.408333	-0.763970	0.709183	0.075207	-0.743218	0.730434	-0.060419	-0.737316	0.898530	0.093726	-0.715988	0.898484	-0.053298	-0.640934	1.149213	-0.014930	-0.622166	1.151220	0.087996	-0.575048	0.763574	0.250746	-0.562324	0.758588	-0.184505	-0.325942	0.634720	0.114505	-0.336189	0.646648	0.077319	-0.329253	0.083363	-0.075763	-0.339044	0.077375	0.205476	-0.338687	0.080691	0.160341	-0.333611	0.619153	0.020799	0.461425	0.075688	-0.090033	0.458794	0.086374	-0.048778
5330	44.416667	-0.763955	0.709171	0.075159	-0.743263	0.730467	-0.060444	-0.737283	0.898552	0.093670	-0.715936	0.898488	-0.053336	-0.640794	1.149301	-0.014932	-0.621817	1.151398	0.087978	-0.575182	0.763533	0.250701	-0.562329	0.758608	-0.184610	-0.325863	0.634745	0.114530	-0.336094	0.646706	0.077445	-0.329248	0.083371	-0.075764	-0.339039	0.077380	0.205479	-0.338681	0.080676	0.160345	-0.333640	0.619134	0.020744	0.461445	0.075691	-0.089861	0.458818	0.086479	-0.048749
5331	44.425000	-0.763947	0.709195	0.075121	-0.743268	0.730456	-0.060466	-0.737265	0.898579	0.093598	-0.715660	0.898379	-0.053312	-0.640629	1.149402	-0.014941	-0.621796	1.151418	0.087978	-0.575271	0.763494	0.250603	-0.562303	0.758542	-0.184633	-0.325778	0.634662	0.114634	-0.335980	0.646763	0.077567	-0.329249	0.083371	-0.075758	-0.339035	0.077386	0.205471	-0.338672	0.080694	0.160335	-0.333654	0.619133	0.020689	0.461473	0.075707	-0.089675	0.458919	0.086571	-0.048599
5332	44.433333	-0.763997	0.709202	0.075098	-0.743231	0.730419	-0.060498	-0.737248	0.898604	0.093522	-0.715627	0.898396	-0.053371	-0.640458	1.149540	-0.014980	-0.621716	1.151562	0.088001	-0.575345	0.763453	0.250502	-0.562263	0.758480	-0.184660	-0.325715	0.634520	0.114774	-0.335850	0.646802	0.077678	-0.329255	0.083360	-0.075752	-0.339029	0.077389	0.205477	-0.338678	0.080694	0.160334	-0.333656	0.619136	0.020631	0.461503	0.075712	-0.089490	0.459020	0.086656	-0.048440
5333	44.441667	-0.763987	0.709194	0.075043	-0.743263	0.730381	-0.060525	-0.737249	0.898635	0.093435	-0.715607	0.898420	-0.053447	-0.640255	1.149602	-0.014942	-0.621588	1.151571	0.087957	-0.575397	0.763421	0.250410	-0.562234	0.758454	-0.184729	-0.325582	0.634483	0.114834	-0.335702	0.646824	0.077790	-0.329249	0.083373	-0.075756	-0.339045	0.077376	0.205467	-0.338674	0.080681	0.160340	-0.333652	0.619136	0.020585	0.461534	0.075715	-0.089327	0.459114	0.086739	-0.048280
5334	44.450000	-0.763982	0.709186	0.074985	-0.743311	0.730398	-0.060561	-0.737250	0.898661	0.093345	-0.715581	0.898446	-0.053526	-0.640052	1.149686	-0.014929	-0.621470	1.151578	0.087942	-0.575432	0.763392	0.250323	-0.562202	0.758425	-0.184803	-0.325495	0.634430	0.114876	-0.335550	0.646832	0.077891	-0.329253	0.083365	-0.075757	-0.339031	0.077378	0.205461	-0.338680	0.080673	0.160342	-0.333640	0.619142	0.020549	0.461557	0.075720	-0.089163	0.459217	0.086806	-0.048118
5335	44.458333	-0.764039	0.709201	0.074951	-0.743293	0.730351	-0.060603	-0.737260	0.898685	0.093244	-0.715551	0.898492	-0.053622	-0.639913	1.149827	-0.015024	-0.621379	1.151489	0.087887	-0.575450	0.763377	0.250243	-0.562162	0.758406	-0.184884	-0.325402	0.634305	0.114970	-0.335406	0.646839	0.077946	-0.328747	0.084254	-0.076522	-0.339033	0.077386	0.205461	-0.338689	0.080662	0.160342	-0.333634	0.619143	0.020517	0.461567	0.075722	-0.088995	0.459347	0.086852	-0.047905
5336	44.466667	-0.764029	0.709178	0.074869	-0.743320	0.730332	-0.060646	-0.737267	0.898704	0.093134	-0.715515	0.898531	-0.053724	-0.639774	1.149961	-0.015137	-0.621231	1.151702	0.087891	-0.575457	0.763367	0.250164	-0.562131	0.758390	-0.184966	-0.325312	0.634191	0.115057	-0.335272	0.646851	0.077984	-0.329255	0.083370	-0.075769	-0.339043	0.077378	0.205444	-0.338689	0.080670	0.160333	-0.333628	0.619148	0.020495	0.461573	0.075706	-0.088827	0.459395	0.086962	-0.047603
5337	44.475000	-0.764060	0.709169	0.074807	-0.743362	0.730323	-0.060689	-0.737269	0.898721	0.093027	-0.715507	0.898533	-0.053840	-0.639578	1.150081	-0.015084	-0.621207	1.151570	0.087835	-0.575451	0.763365	0.250093	-0.562089	0.758387	-0.185040	-0.325217	0.634134	0.115104	-0.335142	0.646840	0.078040	-0.329254	0.083380	-0.075781	-0.339043	0.077381	0.205450	-0.338692	0.080670	0.160331	-0.333617	0.619151	0.020471	0.461576	0.075670	-0.088647	0.459487	0.086996	-0.047446
5338	44.483333	-0.764068	0.709161	0.074742	-0.743399	0.730317	-0.060734	-0.737265	0.898732	0.092921	-0.715497	0.898530	-0.053949	-0.639434	1.150226	-0.015132	-0.621137	1.151613	0.087818	-0.575443	0.763366	0.250031	-0.562047	0.758381	-0.185100	-0.325133	0.634088	0.115145	-0.335007	0.646800	0.078137	-0.329256	0.083377	-0.075784	-0.339047	0.077387	0.205453	-0.338692	0.080676	0.160330	-0.333611	0.619150	0.020453	0.461575	0.075637	-0.088465	0.459471	0.087071	-0.047396
5339	44.491667	-0.764128	0.709163	0.074678	-0.743379	0.730285	-0.060780	-0.737275	0.898751	0.092818	-0.715459	0.898567	-0.054030	-0.639273	1.150351	-0.015146	-0.621072	1.151538	0.087744	-0.575432	0.763365	0.249961	-0.562002	0.758384	-0.185165	-0.325061	0.634053	0.115173	-0.334911	0.646787	0.078168	-0.328749	0.084263	-0.076529	-0.339047	0.077392	0.205462	-0.338690	0.080681	0.160329	-0.333610	0.619149	0.020434	0.461571	0.075604	-0.088278	0.459545	0.087102	-0.047240
5340	44.500000	-0.764156	0.709154	0.074603	-0.743386	0.730280	-0.060828	-0.737273	0.898771	0.092717	-0.715447	0.898565	-0.054136	-0.639132	1.150476	-0.015154	-0.620996	1.151639	0.087744	-0.575425	0.763368	0.249903	-0.561956	0.758386	-0.185210	-0.324996	0.634026	0.115200	-0.334847	0.646807	0.078152	-0.329263	0.083375	-0.075774	-0.339047	0.077387	0.205463	-0.338682	0.080690	0.160332	-0.333609	0.619141	0.020418	0.461572	0.075561	-0.088087	0.459725	0.087124	-0.046947
5341	44.508333	-0.764126	0.709145	0.074503	-0.743386	0.730235	-0.060805	-0.737265	0.898782	0.092610	-0.715417	0.898577	-0.054226	-0.639034	1.150690	-0.015303	-0.620956	1.151612	0.087684	-0.575426	0.763372	0.249856	-0.561906	0.758388	-0.185249	-0.324939	0.634007	0.115233	-0.334762	0.646766	0.078230	-0.329261	0.083363	-0.075762	-0.339043	0.077392	0.205462	-0.338687	0.080691	0.160338	-0.333614	0.619143	0.020402	0.461572	0.075397	-0.087804	0.459895	0.087106	-0.046784
5342	44.516667	-0.764176	0.709139	0.074457	-0.743339	0.730234	-0.060764	-0.737261	0.898796	0.092508	-0.715389	0.898589	-0.054317	-0.638951	1.150926	-0.015465	-0.620925	1.151595	0.087625	-0.575433	0.763369	0.249814	-0.561857	0.758387	-0.185281	-0.324888	0.633986	0.115266	-0.334707	0.646756	0.078266	-0.329264	0.083372	-0.075770	-0.339048	0.077383	0.205464	-0.338692	0.080688	0.160348	-0.333619	0.619140	0.020392	0.461580	0.075496	-0.087747	0.460058	0.087107	-0.046621
5343	44.525000	-0.764139	0.709128	0.074369	-0.743250	0.730220	-0.060864	-0.737252	0.898808	0.092411	-0.715483	0.898670	-0.054436	-0.638830	1.151103	-0.015530	-0.620872	1.151683	0.087603	-0.575458	0.763381	0.249784	-0.561810	0.758382	-0.185315	-0.324849	0.633972	0.115307	-0.334660	0.646756	0.078312	-0.329264	0.083361	-0.075765	-0.339041	0.077387	0.205480	-0.338696	0.080685	0.160352	-0.333624	0.619153	0.020372	0.461692	0.075260	-0.087321	0.460097	0.087168	-0.046539
5344	44.533333	-0.764137	0.709094	0.074305	-0.743273	0.730177	-0.060909	-0.737241	0.898820	0.092317	-0.715585	0.898745	-0.054551	-0.638710	1.151250	-0.015593	-0.620869	1.151812	0.087688	-0.575487	0.763395	0.249754	-0.561769	0.758375	-0.185346	-0.324811	0.633961	0.115363	-0.334617	0.646758	0.078367	-0.329265	0.083365	-0.075765	-0.339076	0.077364	0.205483	-0.338695	0.080683	0.160352	-0.333627	0.619176	0.020360	0.461693	0.075137	-0.087069	0.460212	0.087227	-0.046330
5345	44.541667	-0.764090	0.709116	0.074237	-0.743290	0.730212	-0.060916	-0.737229	0.898824	0.092222	-0.715544	0.898773	-0.054627	-0.638525	1.151355	-0.015523	-0.620746	1.151747	0.087491	-0.575537	0.763414	0.249731	-0.561733	0.758362	-0.185381	-0.324764	0.633926	0.115459	-0.334583	0.646773	0.078440	-0.329247	0.083376	-0.075774	-0.339042	0.077381	0.205477	-0.338683	0.080690	0.160351	-0.333624	0.619200	0.020344	0.461702	0.075103	-0.086915	0.460300	0.087281	-0.046190
5346	44.550000	-0.764166	0.709120	0.074236	-0.743268	0.730224	-0.060930	-0.737219	0.898829	0.092137	-0.715509	0.898797	-0.054697	-0.638381	1.151466	-0.015557	-0.620674	1.151653	0.087384	-0.575550	0.763444	0.249586	-0.561696	0.758356	-0.185417	-0.324743	0.633928	0.115535	-0.334557	0.646792	0.078520	-0.329249	0.083372	-0.075772	-0.339038	0.077396	0.205483	-0.338673	0.080691	0.160344	-0.333619	0.619232	0.020330	0.461717	0.075063	-0.086759	0.460386	0.087327	-0.046047
5347	44.558333	-0.764158	0.709121	0.074199	-0.743255	0.730194	-0.060923	-0.737215	0.898842	0.092063	-0.715499	0.898802	-0.054758	-0.638313	1.151656	-0.015723	-0.620646	1.151760	0.087369	-0.575652	0.763449	0.249673	-0.561667	0.758336	-0.185456	-0.324719	0.633922	0.115607	-0.334533	0.646809	0.078599	-0.328749	0.084233	-0.076511	-0.339042	0.077384	0.205473	-0.338673	0.080698	0.160347	-0.333613	0.619263	0.020323	0.461720	0.075023	-0.086589	0.460467	0.087350	-0.045898
5348	44.566667	-0.764069	0.709113	0.074121	-0.743415	0.730223	-0.060979	-0.737206	0.898852	0.091996	-0.715491	0.898804	-0.054812	-0.638245	1.151837	-0.015891	-0.620622	1.151776	0.087303	-0.575719	0.763460	0.249641	-0.561642	0.758322	-0.185495	-0.324695	0.633916	0.115683	-0.334509	0.646827	0.078682	-0.329246	0.083365	-0.075770	-0.339045	0.077387	0.205473	-0.338667	0.080702	0.160345	-0.333611	0.619293	0.020326	0.461727	0.074963	-0.086404	0.460482	0.087332	-0.045844
5349	44.575000	-0.764097	0.709100	0.074110	-0.743240	0.730201	-0.060959	-0.737200	0.898860	0.091929	-0.715485	0.898803	-0.054860	-0.638117	1.151931	-0.016005	-0.620613	1.151787	0.087230	-0.575788	0.763463	0.249602	-0.561613	0.758303	-0.185532	-0.324675	0.633908	0.115762	-0.334492	0.646843	0.078767	-0.329248	0.083374	-0.075764	-0.339037	0.077391	0.205474	-0.338662	0.080707	0.160348	-0.333609	0.619325	0.020328	0.461715	0.074903	-0.086223	0.460559	0.087332	-0.045673
5350	44.583333	-0.764117	0.709118	0.074112	-0.743235	0.730190	-0.060958	-0.737203	0.898869	0.091882	-0.715478	0.898794	-0.054903	-0.637991	1.152000	-0.016099	-0.620611	1.151697	0.087110	-0.575855	0.763463	0.249555	-0.561595	0.758283	-0.185562	-0.324654	0.633895	0.115839	-0.334476	0.646857	0.078859	-0.328239	0.085123	-0.077251	-0.339036	0.077399	0.205480	-0.338673	0.080707	0.160364	-0.333613	0.619345	0.020326	0.461698	0.074834	-0.086032	0.460708	0.087330	-0.045383
5351	44.591667	-0.764072	0.709089	0.074072	-0.743354	0.730169	-0.061072	-0.737201	0.898867	0.091835	-0.715486	0.898765	-0.054956	-0.637812	1.152029	-0.016135	-0.620617	1.151711	0.087036	-0.575917	0.763459	0.249504	-0.561584	0.758263	-0.185591	-0.324625	0.633861	0.115927	-0.334456	0.646875	0.078968	-0.328233	0.085130	-0.077257	-0.339043	0.077400	0.205480	-0.338675	0.080708	0.160368	-0.333630	0.619357	0.020329	0.461684	0.074759	-0.085843	0.460729	0.087310	-0.045250
5352	44.600000	-0.764071	0.709070	0.074058	-0.743397	0.730153	-0.061055	-0.737193	0.898865	0.091785	-0.715497	0.898736	-0.055009	-0.637744	1.152137	-0.016457	-0.620575	1.151815	0.086983	-0.575976	0.763466	0.249453	-0.561579	0.758237	-0.185622	-0.324579	0.633808	0.116034	-0.334424	0.646901	0.079104	-0.329258	0.083370	-0.075748	-0.339047	0.077384	0.205476	-0.338683	0.080705	0.160365	-0.333656	0.619359	0.020333	0.461669	0.074696	-0.085661	0.460751	0.087308	-0.045129
5353	44.608333	-0.764038	0.709044	0.074032	-0.743389	0.730174	-0.061015	-0.737185	0.898861	0.091741	-0.715482	0.898719	-0.055037	-0.637625	1.152171	-0.016576	-0.620606	1.151638	0.086810	-0.576001	0.763478	0.249276	-0.561579	0.758212	-0.185632	-0.324517	0.633748	0.116162	-0.334377	0.646941	0.079266	-0.329254	0.083365	-0.075753	-0.339047	0.077387	0.205479	-0.338681	0.080699	0.160362	-0.333684	0.619371	0.020337	0.461660	0.074659	-0.085482	0.460855	0.087358	-0.044907
5354	44.616667	-0.764042	0.709029	0.074035	-0.743336	0.730148	-0.061066	-0.737182	0.898854	0.091702	-0.715417	0.898760	-0.055027	-0.637500	1.152201	-0.016695	-0.620607	1.151616	0.086711	-0.576102	0.763473	0.249319	-0.561583	0.758194	-0.185645	-0.324432	0.633679	0.116303	-0.334304	0.646992	0.079460	-0.329265	0.083356	-0.075756	-0.339053	0.077384	0.205473	-0.338690	0.080702	0.160355	-0.333718	0.619388	0.020337	0.461666	0.074636	-0.085312	0.461000	0.087505	-0.044835
5355	44.625000	-0.764060	0.709039	0.074045	-0.743408	0.730122	-0.061034	-0.737172	0.898846	0.091661	-0.715456	0.898691	-0.055090	-0.637319	1.152159	-0.016729	-0.620556	1.151606	0.086596	-0.576123	0.763493	0.249130	-0.561592	0.758171	-0.185649	-0.324335	0.633663	0.116446	-0.334211	0.647041	0.079673	-0.329258	0.083378	-0.075773	-0.339059	0.077377	0.205475	-0.338686	0.080703	0.160346	-0.333746	0.619414	0.020333	0.461686	0.074627	-0.085150	0.461200	0.087544	-0.044566
5356	44.633333	-0.764017	0.709021	0.074010	-0.743441	0.730168	-0.060940	-0.737157	0.898844	0.091618	-0.715194	0.898556	-0.055042	-0.637186	1.152187	-0.016848	-0.620532	1.151545	0.086491	-0.576180	0.763510	0.249063	-0.561609	0.758138	-0.185664	-0.324237	0.633638	0.116582	-0.334132	0.647134	0.079826	-0.329267	0.083357	-0.075763	-0.339051	0.077384	0.205477	-0.338693	0.080691	0.160353	-0.333763	0.619446	0.020324	0.461711	0.074624	-0.085000	0.461308	0.087616	-0.044442
5357	44.641667	-0.764052	0.709020	0.074019	-0.743415	0.730169	-0.060970	-0.737146	0.898848	0.091572	-0.715170	0.898571	-0.055058	-0.637039	1.152169	-0.016939	-0.620508	1.151503	0.086409	-0.576249	0.763516	0.249053	-0.561622	0.758108	-0.185667	-0.324165	0.633607	0.116733	-0.334032	0.647198	0.080032	-0.328757	0.084241	-0.076513	-0.339052	0.077383	0.205486	-0.338683	0.080704	0.160344	-0.333773	0.619489	0.020304	0.461735	0.074625	-0.084874	0.461389	0.087691	-0.044340
5358	44.650000	-0.764046	0.708991	0.073996	-0.743392	0.730159	-0.061049	-0.737132	0.898856	0.091529	-0.715404	0.898665	-0.055173	-0.636921	1.152147	-0.017100	-0.620494	1.151287	0.086251	-0.576308	0.763532	0.249047	-0.561634	0.758073	-0.185675	-0.324089	0.633567	0.116876	-0.333914	0.647231	0.080285	-0.329251	0.083377	-0.075762	-0.339054	0.077382	0.205483	-0.338686	0.080700	0.160356	-0.333782	0.619524	0.020284	0.461756	0.074619	-0.084760	0.461482	0.087742	-0.044237
5359	44.658333	-0.764004	0.709011	0.073961	-0.743417	0.730148	-0.061019	-0.737119	0.898868	0.091484	-0.715147	0.898535	-0.055132	-0.636850	1.152134	-0.017351	-0.620521	1.151318	0.086209	-0.576307	0.763549	0.248868	-0.561652	0.758039	-0.185680	-0.324010	0.633503	0.117018	-0.333833	0.647291	0.080476	-0.328753	0.084240	-0.076497	-0.339047	0.077388	0.205494	-0.338685	0.080692	0.160369	-0.333799	0.619565	0.020254	0.461774	0.074605	-0.084649	0.461460	0.087803	-0.044290
5360	44.666667	-0.764062	0.709033	0.073966	-0.743443	0.730196	-0.061006	-0.737100	0.898880	0.091435	-0.715111	0.898517	-0.055170	-0.636712	1.152042	-0.017356	-0.620537	1.151220	0.086086	-0.576335	0.763570	0.248819	-0.561668	0.758005	-0.185695	-0.323953	0.633443	0.117151	-0.333779	0.647371	0.080594	-0.329254	0.083370	-0.075747	-0.339041	0.077380	0.205486	-0.338677	0.080702	0.160369	-0.333820	0.619610	0.020218	0.461782	0.074591	-0.084555	0.461520	0.087831	-0.044208
5361	44.675000	-0.764049	0.708991	0.073921	-0.743431	0.730172	-0.061065	-0.737087	0.898890	0.091386	-0.715090	0.898544	-0.055197	-0.636685	1.152086	-0.017601	-0.620540	1.151066	0.085951	-0.576375	0.763590	0.248841	-0.561681	0.757980	-0.185697	-0.323895	0.633389	0.117247	-0.333720	0.647396	0.080718	-0.329249	0.083370	-0.075745	-0.339037	0.077393	0.205495	-0.338680	0.080697	0.160376	-0.333833	0.619654	0.020179	0.461783	0.074556	-0.084470	0.461568	0.087852	-0.044136
5362	44.683333	-0.764051	0.708984	0.073907	-0.743384	0.730184	-0.061069	-0.737067	0.898906	0.091352	-0.715058	0.898558	-0.055227	-0.636612	1.152059	-0.017707	-0.620591	1.151043	0.085892	-0.576368	0.763620	0.248751	-0.561696	0.757957	-0.185710	-0.323850	0.633331	0.117316	-0.333663	0.647400	0.080818	-0.329246	0.083374	-0.075750	-0.339042	0.077389	0.205485	-0.338667	0.080711	0.160369	-0.333847	0.619690	0.020147	0.461783	0.074506	-0.084382	0.461608	0.087859	-0.044068
5363	44.691667	-0.763983	0.708981	0.073841	-0.743437	0.730138	-0.061010	-0.737052	0.898916	0.091309	-0.715039	0.898507	-0.055263	-0.636546	1.152031	-0.017811	-0.620584	1.151037	0.085812	-0.576409	0.763640	0.248847	-0.561709	0.757935	-0.185719	-0.323791	0.633252	0.117383	-0.333586	0.647362	0.080935	-0.328741	0.084244	-0.076502	-0.339039	0.077391	0.205487	-0.338667	0.080704	0.160359	-0.333869	0.619719	0.020104	0.461777	0.074451	-0.084303	0.461694	0.087846	-0.043924
5364	44.700000	-0.764063	0.709045	0.073882	-0.743415	0.730129	-0.061105	-0.737024	0.898940	0.091267	-0.715012	0.898552	-0.055292	-0.636487	1.152003	-0.017908	-0.620527	1.150876	0.085533	-0.576402	0.763675	0.248843	-0.561721	0.757917	-0.185727	-0.323753	0.633224	0.117408	-0.333529	0.647356	0.080996	-0.329257	0.083358	-0.075756	-0.339043	0.077386	0.205478	-0.338667	0.080716	0.160348	-0.333911	0.619799	0.020021	0.461765	0.074396	-0.084212	0.461783	0.087824	-0.043763
5365	44.708333	-0.763934	0.708949	0.073761	-0.743458	0.730082	-0.061103	-0.737023	0.898945	0.091236	-0.715010	0.898507	-0.055333	-0.636438	1.151970	-0.018021	-0.620533	1.150808	0.085447	-0.576357	0.763708	0.248775	-0.561728	0.757898	-0.185744	-0.323693	0.633084	0.117512	-0.333471	0.647348	0.081060	-0.328751	0.084237	-0.076506	-0.339047	0.077382	0.205481	-0.338672	0.080702	0.160352	-0.333939	0.619832	0.019974	0.461754	0.074333	-0.084110	0.461818	0.087786	-0.043672
5366	44.716667	-0.763960	0.708980	0.073748	-0.743465	0.730135	-0.061133	-0.737009	0.898948	0.091187	-0.714978	0.898552	-0.055359	-0.636409	1.151950	-0.018093	-0.620554	1.150758	0.085393	-0.576348	0.763733	0.248830	-0.561731	0.757886	-0.185764	-0.323618	0.633070	0.117530	-0.333407	0.647345	0.081130	-0.329256	0.083367	-0.075765	-0.339046	0.077380	0.205479	-0.338668	0.080710	0.160346	-0.333947	0.619842	0.019966	0.461746	0.074252	-0.083990	0.461847	0.087762	-0.043559
5367	44.725000	-0.764059	0.708967	0.073772	-0.743429	0.730100	-0.061157	-0.737000	0.898955	0.091150	-0.715000	0.898515	-0.055399	-0.636392	1.151929	-0.018164	-0.620575	1.150724	0.085332	-0.576296	0.763754	0.248756	-0.561715	0.757873	-0.185789	-0.323568	0.632912	0.117641	-0.333334	0.647340	0.081205	-0.328742	0.084253	-0.076515	-0.339049	0.077392	0.205489	-0.338680	0.080700	0.160355	-0.333974	0.619913	0.019903	0.461728	0.074184	-0.083862	0.461873	0.087736	-0.043425
5368	44.733333	-0.764063	0.708970	0.073744	-0.743507	0.730074	-0.061155	-0.736992	0.898966	0.091123	-0.714949	0.898494	-0.055429	-0.636379	1.151925	-0.018233	-0.620608	1.150698	0.085266	-0.576278	0.763772	0.248801	-0.561692	0.757863	-0.185815	-0.323497	0.632843	0.117702	-0.333259	0.647331	0.081288	-0.329255	0.083383	-0.075763	-0.339052	0.077391	0.205488	-0.338692	0.080704	0.160369	-0.333999	0.619980	0.019834	0.461711	0.074115	-0.083713	0.461920	0.087699	-0.043276
5369	44.741667	-0.763995	0.708955	0.073677	-0.743446	0.730105	-0.061159	-0.736984	0.898963	0.091072	-0.714954	0.898494	-0.055462	-0.636351	1.151915	-0.018243	-0.620643	1.150690	0.085205	-0.576223	0.763792	0.248730	-0.561658	0.757858	-0.185848	-0.323424	0.632766	0.117773	-0.333179	0.647334	0.081382	-0.329260	0.083376	-0.075760	-0.339054	0.077391	0.205479	-0.338689	0.080704	0.160364	-0.334008	0.620033	0.019786	0.461698	0.074052	-0.083557	0.461887	0.087698	-0.043294
5370	44.750000	-0.763981	0.708972	0.073644	-0.743433	0.730131	-0.061191	-0.736977	0.898964	0.091036	-0.714917	0.898478	-0.055492	-0.636373	1.151952	-0.018366	-0.620691	1.150680	0.085148	-0.576160	0.763808	0.248661	-0.561622	0.757864	-0.185880	-0.323354	0.632688	0.117850	-0.333095	0.647329	0.081479	-0.329263	0.083373	-0.075758	-0.339046	0.077396	0.205495	-0.338686	0.080718	0.160363	-0.334022	0.620083	0.019737	0.461691	0.073988	-0.083397	0.461945	0.087691	-0.043163
5371	44.758333	-0.764069	0.708961	0.073657	-0.743443	0.730088	-0.061217	-0.736976	0.898959	0.090999	-0.714884	0.898530	-0.055537	-0.636374	1.151963	-0.018433	-0.620744	1.150681	0.085088	-0.576159	0.763820	0.248767	-0.561579	0.757861	-0.185913	-0.323277	0.632619	0.117912	-0.333013	0.647325	0.081560	-0.329270	0.083370	-0.075753	-0.339049	0.077392	0.205494	-0.338683	0.080717	0.160367	-0.334031	0.620129	0.019686	0.461679	0.073918	-0.083226	0.462007	0.087687	-0.043022
5372	44.766667	-0.763899	0.708868	0.073516	-0.743459	0.730039	-0.061224	-0.736961	0.898953	0.090947	-0.714902	0.898470	-0.055560	-0.636332	1.151922	-0.018410	-0.620781	1.150571	0.084967	-0.576077	0.763851	0.248642	-0.561539	0.757866	-0.185950	-0.323204	0.632562	0.117960	-0.332938	0.647316	0.081629	-0.329270	0.083357	-0.075758	-0.339052	0.077383	0.205487	-0.338679	0.080713	0.160358	-0.334039	0.620172	0.019637	0.461675	0.073853	-0.083062	0.462080	0.087684	-0.042884
5373	44.775000	-0.763977	0.708968	0.073565	-0.743429	0.730102	-0.061235	-0.736960	0.898946	0.090905	-0.714856	0.898507	-0.055606	-0.636321	1.151955	-0.018496	-0.620853	1.150683	0.084950	-0.576064	0.763870	0.248688	-0.561501	0.757869	-0.185980	-0.323134	0.632510	0.118005	-0.332882	0.647332	0.081664	-0.329253	0.083374	-0.075767	-0.339046	0.077380	0.205490	-0.338679	0.080703	0.160362	-0.334028	0.620177	0.019612	0.461680	0.073791	-0.082887	0.462159	0.087682	-0.042722
5374	44.783333	-0.764058	0.708952	0.073579	-0.743421	0.730072	-0.061266	-0.736965	0.898941	0.090863	-0.714854	0.898502	-0.055644	-0.636360	1.152030	-0.018701	-0.620914	1.150636	0.084876	-0.576053	0.763885	0.248725	-0.561461	0.757876	-0.186011	-0.323058	0.632447	0.118049	-0.332828	0.647334	0.081713	-0.329254	0.083366	-0.075770	-0.339041	0.077390	0.205503	-0.338674	0.080707	0.160353	-0.334034	0.620228	0.019549	0.461676	0.073734	-0.082713	0.462253	0.087691	-0.042559
5375	44.791667	-0.763965	0.708905	0.073493	-0.743464	0.730059	-0.061277	-0.736976	0.898938	0.090823	-0.714861	0.898500	-0.055671	-0.636335	1.152054	-0.018778	-0.620945	1.150679	0.084799	-0.576032	0.763896	0.248694	-0.561430	0.757883	-0.186050	-0.322977	0.632361	0.118092	-0.332768	0.647304	0.081785	-0.328737	0.084253	-0.076526	-0.339045	0.077372	0.205492	-0.338669	0.080699	0.160358	-0.334041	0.620289	0.019467	0.461688	0.073689	-0.082538	0.462337	0.087710	-0.042402
5376	44.800000	-0.763998	0.708924	0.073490	-0.743402	0.730091	-0.061288	-0.736991	0.898934	0.090780	-0.714869	0.898504	-0.055721	-0.636302	1.152076	-0.018870	-0.620989	1.150674	0.084717	-0.576022	0.763910	0.248656	-0.561405	0.757892	-0.186092	-0.322870	0.632357	0.118064	-0.332705	0.647263	0.081848	-0.328239	0.085105	-0.077259	-0.339042	0.077375	0.205490	-0.338676	0.080681	0.160369	-0.334044	0.620353	0.019381	0.461698	0.073649	-0.082355	0.462429	0.087740	-0.042238
5377	44.808333	-0.763948	0.708944	0.073446	-0.743449	0.730049	-0.061322	-0.737013	0.898931	0.090739	-0.714904	0.898506	-0.055766	-0.636283	1.152112	-0.018932	-0.621019	1.150669	0.084655	-0.575995	0.763920	0.248509	-0.561378	0.757897	-0.186128	-0.322816	0.632235	0.118130	-0.332640	0.647190	0.081952	-0.329247	0.083360	-0.075761	-0.339037	0.077376	0.205481	-0.338669	0.080686	0.160368	-0.334049	0.620429	0.019290	0.461707	0.073598	-0.082157	0.462522	0.087772	-0.042064
5378	44.816667	-0.764033	0.708927	0.073469	-0.743461	0.730032	-0.061342	-0.737040	0.898929	0.090703	-0.714900	0.898490	-0.055807	-0.636251	1.152158	-0.018998	-0.621051	1.150636	0.084593	-0.576053	0.763924	0.248597	-0.561360	0.757908	-0.186172	-0.322777	0.632127	0.118185	-0.332614	0.647162	0.081995	-0.329251	0.083353	-0.075757	-0.339033	0.077392	0.205488	-0.338667	0.080703	0.160364	-0.334051	0.620506	0.019198	0.461714	0.073546	-0.081941	0.462636	0.087794	-0.041882
5379	44.825000	-0.763856	0.708823	0.073327	-0.743468	0.730027	-0.061362	-0.737061	0.898919	0.090667	-0.715167	0.898587	-0.055927	-0.636228	1.152237	-0.019037	-0.621025	1.150700	0.084520	-0.576081	0.763933	0.248567	-0.561348	0.757922	-0.186213	-0.322744	0.632080	0.118209	-0.332598	0.647140	0.082041	-0.329239	0.083383	-0.075768	-0.339035	0.077397	0.205485	-0.338668	0.080707	0.160366	-0.334054	0.620582	0.019130	0.461719	0.073496	-0.081694	0.462760	0.087831	-0.041681
5380	44.833333	-0.763951	0.708902	0.073378	-0.743417	0.729986	-0.061390	-0.737087	0.898903	0.090633	-0.715212	0.898545	-0.055982	-0.636186	1.152319	-0.019096	-0.621021	1.150731	0.084476	-0.576105	0.763952	0.248542	-0.561349	0.757929	-0.186258	-0.322721	0.632032	0.118225	-0.332587	0.647121	0.082079	-0.329245	0.083382	-0.075770	-0.339037	0.077386	0.205469	-0.338667	0.080715	0.160357	-0.334059	0.620648	0.019057	0.461733	0.073451	-0.081441	0.462895	0.087870	-0.041457
5381	44.841667	-0.763952	0.708898	0.073368	-0.743471	0.729972	-0.061370	-0.737110	0.898886	0.090607	-0.715127	0.898524	-0.055943	-0.636141	1.152406	-0.019125	-0.621008	1.150770	0.084449	-0.576138	0.763974	0.248525	-0.561357	0.757935	-0.186301	-0.322716	0.632004	0.118244	-0.332590	0.647110	0.082107	-0.329255	0.083364	-0.075759	-0.339037	0.077392	0.205475	-0.338668	0.080713	0.160357	-0.334070	0.620725	0.018992	0.461738	0.073411	-0.081190	0.463028	0.087942	-0.041243
5382	44.850000	-0.764053	0.708884	0.073393	-0.743482	0.729958	-0.061378	-0.737149	0.898877	0.090578	-0.715274	0.898559	-0.056000	-0.636096	1.152534	-0.019188	-0.620977	1.150712	0.084418	-0.576176	0.764002	0.248500	-0.561366	0.757951	-0.186333	-0.322713	0.631975	0.118252	-0.332600	0.647097	0.082124	-0.329263	0.083373	-0.075769	-0.339041	0.077392	0.205483	-0.338677	0.080706	0.160349	-0.334077	0.620794	0.018927	0.461749	0.073374	-0.080943	0.463167	0.087999	-0.041014
5383	44.858333	-0.763946	0.708839	0.073305	-0.743505	0.729899	-0.061374	-0.737185	0.898864	0.090556	-0.715340	0.898504	-0.056049	-0.636007	1.152643	-0.019196	-0.620949	1.150894	0.084462	-0.576208	0.764032	0.248468	-0.561383	0.757954	-0.186365	-0.322707	0.631946	0.118257	-0.332615	0.647085	0.082137	-0.329263	0.083366	-0.075777	-0.339047	0.077386	0.205478	-0.338686	0.080686	0.160348	-0.334085	0.620867	0.018861	0.461758	0.073343	-0.080689	0.463309	0.088051	-0.040781
5384	44.866667	-0.763978	0.708878	0.073327	-0.743518	0.729947	-0.061391	-0.737227	0.898854	0.090530	-0.715372	0.898485	-0.056069	-0.635881	1.152704	-0.019114	-0.620897	1.150978	0.084483	-0.576252	0.764067	0.248434	-0.561406	0.757951	-0.186397	-0.322696	0.631904	0.118263	-0.332636	0.647075	0.082152	-0.329267	0.083355	-0.075779	-0.339051	0.077365	0.205475	-0.338690	0.080687	0.160345	-0.334088	0.620940	0.018785	0.461767	0.073300	-0.080443	0.463459	0.088079	-0.040544
5385	44.875000	-0.764043	0.708872	0.073340	-0.743544	0.729948	-0.061372	-0.737274	0.898843	0.090503	-0.715397	0.898482	-0.056066	-0.635849	1.152883	-0.019259	-0.620855	1.150987	0.084409	-0.576303	0.764099	0.248391	-0.561435	0.757950	-0.186422	-0.322659	0.631879	0.118248	-0.332664	0.647079	0.082191	-0.329254	0.083375	-0.075788	-0.339046	0.077377	0.205477	-0.338685	0.080680	0.160347	-0.334097	0.621018	0.018706	0.461774	0.073257	-0.080203	0.463599	0.088110	-0.040341
5386	44.883333	-0.764107	0.708865	0.073349	-0.743528	0.729927	-0.061407	-0.737327	0.898834	0.090476	-0.715427	0.898476	-0.056068	-0.635763	1.153018	-0.019298	-0.620831	1.151088	0.084442	-0.576362	0.764123	0.248343	-0.561461	0.757941	-0.186441	-0.322617	0.631746	0.118294	-0.332691	0.647092	0.082253	-0.328230	0.085132	-0.077293	-0.339043	0.077390	0.205486	-0.338686	0.080685	0.160350	-0.334102	0.621093	0.018626	0.461775	0.073228	-0.079965	0.463733	0.088146	-0.040142
5387	44.891667	-0.764041	0.708811	0.073277	-0.743545	0.729858	-0.061321	-0.737379	0.898821	0.090453	-0.715497	0.898423	-0.056094	-0.635607	1.153122	-0.019219	-0.620794	1.151160	0.084376	-0.576432	0.764145	0.248296	-0.561504	0.757935	-0.186465	-0.322579	0.631670	0.118307	-0.332710	0.647123	0.082344	-0.329260	0.083359	-0.075764	-0.339054	0.077378	0.205477	-0.338677	0.080698	0.160357	-0.334106	0.621169	0.018550	0.461790	0.073208	-0.079752	0.463877	0.088194	-0.039954
5388	44.900000	-0.764058	0.708851	0.073271	-0.743449	0.729888	-0.061373	-0.737442	0.898810	0.090425	-0.715557	0.898385	-0.056135	-0.635497	1.153311	-0.019256	-0.620751	1.151211	0.084294	-0.576507	0.764159	0.248256	-0.561554	0.757914	-0.186490	-0.322527	0.631581	0.118374	-0.332734	0.647173	0.082455	-0.329257	0.083375	-0.075766	-0.339034	0.077388	0.205483	-0.338664	0.080708	0.160359	-0.334115	0.621248	0.018480	0.461810	0.073195	-0.079548	0.464007	0.088256	-0.039780
5389	44.908333	-0.764130	0.708837	0.073282	-0.743497	0.729866	-0.061367	-0.737496	0.898796	0.090400	-0.715602	0.898382	-0.056140	-0.635437	1.153580	-0.019449	-0.620660	1.151245	0.084083	-0.576587	0.764185	0.248232	-0.561604	0.757910	-0.186501	-0.322495	0.631514	0.118461	-0.332765	0.647233	0.082580	-0.329242	0.083380	-0.075765	-0.339029	0.077397	0.205492	-0.338659	0.080719	0.160357	-0.334133	0.621317	0.018425	0.461826	0.073185	-0.079354	0.464173	0.088320	-0.039548
5390	44.916667	-0.764014	0.708718	0.073166	-0.743507	0.729862	-0.061405	-0.737556	0.898784	0.090375	-0.715682	0.898340	-0.056175	-0.635336	1.153818	-0.019589	-0.620627	1.151344	0.083993	-0.576666	0.764214	0.248218	-0.561669	0.757893	-0.186516	-0.322475	0.631472	0.118545	-0.332808	0.647291	0.082694	-0.328245	0.085109	-0.077246	-0.339035	0.077398	0.205496	-0.338659	0.080713	0.160368	-0.334156	0.621391	0.018370	0.461851	0.073172	-0.079163	0.464332	0.088391	-0.039318
5391	44.925000	-0.764221	0.708804	0.073280	-0.743525	0.729828	-0.061427	-0.737615	0.898772	0.090356	-0.715499	0.898214	-0.056106	-0.635205	1.154041	-0.019657	-0.620598	1.151413	0.083919	-0.576742	0.764232	0.248204	-0.561742	0.757870	-0.186528	-0.322480	0.631485	0.118642	-0.332879	0.647364	0.082771	-0.329249	0.083370	-0.075759	-0.339036	0.077385	0.205483	-0.338660	0.080710	0.160363	-0.334172	0.621469	0.018315	0.461865	0.073146	-0.078959	0.464371	0.088471	-0.039300
5392	44.933333	-0.764202	0.708764	0.073236	-0.743731	0.729849	-0.061477	-0.737680	0.898763	0.090336	-0.715582	0.898169	-0.056136	-0.635024	1.154200	-0.019626	-0.620563	1.151515	0.083784	-0.576819	0.764269	0.248202	-0.561818	0.757849	-0.186540	-0.322513	0.631466	0.118673	-0.332950	0.647398	0.082869	-0.329242	0.083383	-0.075782	-0.339034	0.077387	0.205489	-0.338666	0.080697	0.160367	-0.334180	0.621542	0.018249	0.461877	0.073121	-0.078757	0.464500	0.088538	-0.039142
5393	44.941667	-0.764278	0.708772	0.073255	-0.743774	0.729824	-0.061492	-0.737754	0.898760	0.090324	-0.715643	0.898165	-0.056127	-0.634960	1.154497	-0.019946	-0.620581	1.151531	0.083693	-0.576898	0.764308	0.248200	-0.561902	0.757827	-0.186546	-0.322555	0.631485	0.118707	-0.333055	0.647450	0.082890	-0.328749	0.084240	-0.076528	-0.339042	0.077380	0.205482	-0.338669	0.080687	0.160357	-0.334176	0.621600	0.018190	0.461899	0.073102	-0.078554	0.464722	0.088578	-0.038857
5394	44.950000	-0.764307	0.708759	0.073246	-0.743856	0.729744	-0.061501	-0.737820	0.898758	0.090311	-0.715722	0.898121	-0.056149	-0.634833	1.154716	-0.020062	-0.620509	1.151684	0.083595	-0.576971	0.764347	0.248200	-0.561993	0.757803	-0.186548	-0.322602	0.631513	0.118726	-0.333172	0.647492	0.082897	-0.329264	0.083351	-0.075777	-0.339044	0.077378	0.205479	-0.338678	0.080689	0.160357	-0.334173	0.621656	0.018133	0.462046	0.073058	-0.078259	0.464879	0.088634	-0.038677
5395	44.958333	-0.764329	0.708737	0.073227	-0.743883	0.729776	-0.061523	-0.737888	0.898757	0.090298	-0.715783	0.898086	-0.056150	-0.634688	1.154943	-0.020171	-0.620558	1.151794	0.083539	-0.577034	0.764379	0.248210	-0.562089	0.757772	-0.186551	-0.322641	0.631509	0.118765	-0.333273	0.647510	0.082916	-0.329262	0.083367	-0.075779	-0.339047	0.077386	0.205483	-0.338681	0.080696	0.160354	-0.334167	0.621699	0.018088	0.461943	0.073084	-0.078172	0.465019	0.088710	-0.038525
5396	44.966667	-0.764312	0.708703	0.073192	-0.743953	0.729779	-0.061530	-0.737961	0.898746	0.090285	-0.715927	0.898049	-0.056153	-0.634560	1.155176	-0.020263	-0.620555	1.151899	0.083441	-0.577100	0.764410	0.248221	-0.562187	0.757733	-0.186550	-0.322694	0.631544	0.118779	-0.333352	0.647496	0.082982	-0.329259	0.083381	-0.075778	-0.339043	0.077395	0.205484	-0.338674	0.080702	0.160351	-0.334160	0.621737	0.018046	0.461968	0.073093	-0.077988	0.465161	0.088790	-0.038385
5397	44.975000	-0.764394	0.708706	0.073217	-0.743989	0.729712	-0.061533	-0.738025	0.898741	0.090265	-0.715956	0.898047	-0.056168	-0.634394	1.155364	-0.020278	-0.620549	1.152024	0.083349	-0.577159	0.764440	0.248235	-0.562283	0.757701	-0.186545	-0.322737	0.631561	0.118812	-0.333442	0.647519	0.082999	-0.329254	0.083388	-0.075774	-0.339042	0.077397	0.205487	-0.338672	0.080724	0.160356	-0.334157	0.621765	0.018016	0.461999	0.073107	-0.077813	0.465272	0.088911	-0.038255
5398	44.983333	-0.764419	0.708682	0.073208	-0.743963	0.729672	-0.061562	-0.738104	0.898711	0.090238	-0.716045	0.897974	-0.056187	-0.634227	1.155554	-0.020299	-0.620536	1.152153	0.083274	-0.577213	0.764464	0.248245	-0.562376	0.757659	-0.186534	-0.322763	0.631557	0.118860	-0.333509	0.647550	0.083035	-0.329249	0.083398	-0.075777	-0.339040	0.077402	0.205496	-0.338670	0.080734	0.160362	-0.334171	0.621794	0.017991	0.462039	0.073115	-0.077642	0.465422	0.088986	-0.038123
5399	44.991667	-0.764445	0.708680	0.073197	-0.744075	0.729692	-0.061570	-0.738162	0.898700	0.090203	-0.716078	0.897944	-0.056204	-0.634108	1.155817	-0.020478	-0.620528	1.152258	0.083186	-0.577252	0.764480	0.248199	-0.562466	0.757617	-0.186539	-0.322765	0.631542	0.118929	-0.333526	0.647534	0.083171	-0.328732	0.084281	-0.076534	-0.339039	0.077397	0.205497	-0.338667	0.080729	0.160363	-0.334191	0.621813	0.017968	0.462141	0.073110	-0.077421	0.465540	0.089078	-0.038018
5400	45.000000	-0.764516	0.708672	0.073204	-0.744113	0.729682	-0.061582	-0.738232	0.898697	0.090170	-0.716117	0.897969	-0.056232	-0.634012	1.156141	-0.020720	-0.620523	1.152283	0.083019	-0.577327	0.764487	0.248252	-0.562551	0.757569	-0.186541	-0.322760	0.631524	0.119000	-0.333540	0.647556	0.083262	-0.329238	0.083399	-0.075780	-0.339037	0.077393	0.205505	-0.338668	0.080712	0.160367	-0.334220	0.621830	0.017944	0.462382	0.073021	-0.077136	0.465570	0.089193	-0.038048
5401	45.008333	-0.764522	0.708650	0.073178	-0.744167	0.729651	-0.061588	-0.738286	0.898697	0.090124	-0.716195	0.897923	-0.056261	-0.633876	1.156383	-0.020821	-0.620514	1.152501	0.082941	-0.577352	0.764511	0.248127	-0.562634	0.757537	-0.186547	-0.322756	0.631558	0.119060	-0.333529	0.647568	0.083357	-0.329246	0.083376	-0.075775	-0.339036	0.077389	0.205502	-0.338670	0.080700	0.160367	-0.334249	0.621851	0.017921	0.462428	0.073028	-0.076986	0.465693	0.089284	-0.037927
5402	45.016667	-0.764573	0.708645	0.073171	-0.744181	0.729665	-0.061604	-0.738340	0.898700	0.090073	-0.716237	0.897913	-0.056291	-0.633746	1.156643	-0.020928	-0.620489	1.152650	0.082814	-0.577418	0.764521	0.248106	-0.562713	0.757514	-0.186551	-0.322721	0.631516	0.119165	-0.333516	0.647589	0.083445	-0.329242	0.083369	-0.075779	-0.339046	0.077383	0.205496	-0.338668	0.080695	0.160372	-0.334271	0.621873	0.017902	0.462473	0.073051	-0.076837	0.465815	0.089370	-0.037810
5403	45.025000	-0.764513	0.708638	0.073108	-0.744205	0.729661	-0.061610	-0.738395	0.898705	0.090024	-0.716278	0.897913	-0.056318	-0.633609	1.156900	-0.021046	-0.620575	1.152827	0.082769	-0.577534	0.764530	0.248208	-0.562788	0.757489	-0.186561	-0.322709	0.631524	0.119214	-0.333509	0.647606	0.083510	-0.329242	0.083366	-0.075777	-0.339042	0.077382	0.205489	-0.338663	0.080699	0.160372	-0.334295	0.621900	0.017880	0.462508	0.073079	-0.076685	0.465975	0.089455	-0.037622
5404	45.033333	-0.764622	0.708644	0.073136	-0.744231	0.729661	-0.061617	-0.738450	0.898713	0.089975	-0.716287	0.897948	-0.056351	-0.633480	1.157153	-0.021152	-0.620601	1.152930	0.082671	-0.577604	0.764539	0.248177	-0.562858	0.757474	-0.186570	-0.322706	0.631543	0.119257	-0.333507	0.647627	0.083557	-0.329229	0.083380	-0.075785	-0.339036	0.077396	0.205493	-0.338662	0.080702	0.160368	-0.334311	0.621923	0.017858	0.462538	0.073108	-0.076524	0.466139	0.089538	-0.037427
5405	45.041667	-0.764644	0.708638	0.073117	-0.744268	0.729612	-0.061589	-0.738499	0.898731	0.089943	-0.716347	0.897915	-0.056374	-0.633351	1.157412	-0.021243	-0.620599	1.153043	0.082598	-0.577668	0.764549	0.248148	-0.562925	0.757465	-0.186583	-0.322737	0.631607	0.119262	-0.333520	0.647637	0.083586	-0.328736	0.084250	-0.076525	-0.339039	0.077396	0.205488	-0.338658	0.080713	0.160370	-0.334336	0.621964	0.017821	0.462577	0.073129	-0.076360	0.466271	0.089622	-0.037293
5406	45.050000	-0.764669	0.708633	0.073107	-0.744218	0.729624	-0.061633	-0.738545	0.898742	0.089905	-0.716375	0.897915	-0.056399	-0.633178	1.157561	-0.021163	-0.620606	1.153196	0.082528	-0.577691	0.764568	0.248001	-0.562981	0.757454	-0.186599	-0.322764	0.631637	0.119270	-0.333546	0.647646	0.083591	-0.329239	0.083394	-0.075786	-0.339042	0.077398	0.205483	-0.338651	0.080735	0.160368	-0.334343	0.621957	0.017828	0.462505	0.073167	-0.076259	0.466403	0.089708	-0.037145
5407	45.058333	-0.764649	0.708623	0.073067	-0.744280	0.729645	-0.061638	-0.738583	0.898745	0.089875	-0.716401	0.897913	-0.056424	-0.633085	1.157794	-0.021231	-0.620586	1.153284	0.082427	-0.577766	0.764572	0.248035	-0.563025	0.757449	-0.186612	-0.322792	0.631632	0.119284	-0.333581	0.647652	0.083571	-0.329256	0.083382	-0.075762	-0.339038	0.077405	0.205494	-0.338657	0.080737	0.160374	-0.334353	0.621969	0.017821	0.462549	0.073173	-0.076057	0.466547	0.089811	-0.036999
5408	45.066667	-0.764708	0.708619	0.073070	-0.744298	0.729648	-0.061645	-0.738622	0.898747	0.089846	-0.716429	0.897912	-0.056449	-0.633046	1.158108	-0.021456	-0.620568	1.153423	0.082357	-0.577835	0.764580	0.248068	-0.563053	0.757448	-0.186621	-0.322855	0.631708	0.119234	-0.333623	0.647648	0.083537	-0.328243	0.085141	-0.077267	-0.339042	0.077406	0.205499	-0.338654	0.080741	0.160367	-0.334362	0.621970	0.017822	0.462716	0.073146	-0.075772	0.466687	0.089912	-0.036840
5409	45.075000	-0.764631	0.708602	0.073012	-0.744250	0.729608	-0.061660	-0.738658	0.898749	0.089827	-0.716448	0.897907	-0.056473	-0.632913	1.158281	-0.021469	-0.620522	1.153512	0.082306	-0.577834	0.764601	0.247923	-0.563064	0.757449	-0.186639	-0.322914	0.631750	0.119189	-0.333673	0.647639	0.083479	-0.328248	0.085127	-0.077267	-0.339047	0.077394	0.205496	-0.338670	0.080731	0.160373	-0.334361	0.621966	0.017823	0.462753	0.073158	-0.075536	0.466848	0.090026	-0.036682
5410	45.083333	-0.764638	0.708558	0.072984	-0.744329	0.729595	-0.061613	-0.738684	0.898740	0.089788	-0.716461	0.897895	-0.056494	-0.632806	1.158456	-0.021603	-0.620462	1.153557	0.082260	-0.577869	0.764609	0.247894	-0.563056	0.757454	-0.186654	-0.322958	0.631757	0.119157	-0.333725	0.647629	0.083403	-0.329263	0.083367	-0.075775	-0.339051	0.077390	0.205491	-0.338673	0.080715	0.160368	-0.334357	0.621953	0.017824	0.462819	0.073179	-0.075308	0.466947	0.090145	-0.036629
5411	45.091667	-0.764690	0.708575	0.072996	-0.744295	0.729617	-0.061680	-0.738706	0.898736	0.089760	-0.716589	0.897946	-0.056551	-0.632669	1.158559	-0.021618	-0.620349	1.153569	0.082196	-0.577926	0.764608	0.247977	-0.563026	0.757459	-0.186656	-0.323016	0.631852	0.119060	-0.333770	0.647616	0.083311	-0.329260	0.083368	-0.075778	-0.339044	0.077398	0.205495	-0.338679	0.080704	0.160361	-0.334341	0.621938	0.017837	0.462873	0.073196	-0.075068	0.467236	0.090237	-0.036300
5412	45.100000	-0.764733	0.708595	0.073007	-0.744285	0.729541	-0.061683	-0.738730	0.898738	0.089731	-0.716481	0.897877	-0.056537	-0.632529	1.158661	-0.021658	-0.620313	1.153595	0.082204	-0.577940	0.764617	0.247945	-0.562989	0.757471	-0.186659	-0.323071	0.631949	0.118955	-0.333815	0.647598	0.083207	-0.328224	0.085148	-0.077311	-0.339046	0.077388	0.205487	-0.338686	0.080688	0.160368	-0.334314	0.621920	0.017854	0.462934	0.073216	-0.074827	0.467332	0.090381	-0.036256
5413	45.108333	-0.764685	0.708586	0.072965	-0.744258	0.729558	-0.061700	-0.738742	0.898735	0.089702	-0.716487	0.897868	-0.056555	-0.632391	1.158718	-0.021631	-0.620194	1.153632	0.082129	-0.577935	0.764613	0.247905	-0.562934	0.757478	-0.186662	-0.323139	0.631998	0.118873	-0.333856	0.647573	0.083092	-0.329256	0.083365	-0.075781	-0.339043	0.077383	0.205486	-0.338672	0.080705	0.160366	-0.334272	0.621904	0.017875	0.462998	0.073248	-0.074585	0.467521	0.090501	-0.036073
5414	45.116667	-0.764628	0.708544	0.072911	-0.744282	0.729609	-0.061711	-0.738756	0.898739	0.089677	-0.716491	0.897862	-0.056574	-0.632260	1.158800	-0.021609	-0.620110	1.153656	0.082087	-0.577926	0.764612	0.247869	-0.562880	0.757476	-0.186656	-0.323209	0.632050	0.118793	-0.333896	0.647544	0.082965	-0.329239	0.083382	-0.075796	-0.339034	0.077396	0.205497	-0.338659	0.080721	0.160356	-0.334228	0.621885	0.017897	0.463081	0.073284	-0.074347	0.467714	0.090636	-0.035877
5415	45.125000	-0.764704	0.708582	0.072954	-0.744291	0.729579	-0.061709	-0.738773	0.898744	0.089658	-0.716612	0.897924	-0.056624	-0.632187	1.158946	-0.021705	-0.620104	1.153637	0.082061	-0.577892	0.764592	0.247832	-0.562829	0.757477	-0.186654	-0.323293	0.632111	0.118700	-0.333946	0.647515	0.082833	-0.329237	0.083381	-0.075775	-0.339034	0.077399	0.205497	-0.338654	0.080723	0.160374	-0.334179	0.621863	0.017931	0.463133	0.073312	-0.074079	0.467999	0.090719	-0.035532
5416	45.133333	-0.764645	0.708548	0.072910	-0.744302	0.729582	-0.061666	-0.738784	0.898752	0.089640	-0.716499	0.897864	-0.056606	-0.632126	1.159083	-0.021797	-0.620068	1.153693	0.082058	-0.577850	0.764578	0.247793	-0.562780	0.757472	-0.186650	-0.323385	0.632168	0.118594	-0.333996	0.647476	0.082679	-0.329233	0.083388	-0.075769	-0.339035	0.077404	0.205505	-0.338647	0.080738	0.160370	-0.334133	0.621835	0.017962	0.463197	0.073346	-0.073827	0.468090	0.090870	-0.035486
5417	45.141667	-0.764609	0.708539	0.072883	-0.744270	0.729587	-0.061693	-0.738788	0.898757	0.089627	-0.716743	0.897994	-0.056686	-0.632028	1.159176	-0.021815	-0.620006	1.153708	0.082007	-0.577797	0.764572	0.247765	-0.562734	0.757466	-0.186651	-0.323492	0.632243	0.118469	-0.334067	0.647455	0.082474	-0.329245	0.083377	-0.075759	-0.339032	0.077400	0.205505	-0.338654	0.080727	0.160382	-0.334091	0.621808	0.017994	0.463267	0.073386	-0.073599	0.468276	0.090987	-0.035295
5418	45.150000	-0.764573	0.708529	0.072860	-0.744274	0.729570	-0.061672	-0.738792	0.898758	0.089612	-0.716748	0.897994	-0.056704	-0.631933	1.159261	-0.021841	-0.619958	1.153770	0.081984	-0.577731	0.764570	0.247734	-0.562690	0.757460	-0.186654	-0.323638	0.632331	0.118332	-0.334146	0.647428	0.082238	-0.329241	0.083388	-0.075771	-0.339039	0.077395	0.205500	-0.338665	0.080709	0.160390	-0.334055	0.621789	0.018015	0.463343	0.073436	-0.073384	0.468457	0.091114	-0.035111
5419	45.158333	-0.764592	0.708560	0.072875	-0.744249	0.729564	-0.061711	-0.738795	0.898762	0.089603	-0.716730	0.898007	-0.056718	-0.631814	1.159318	-0.021834	-0.619944	1.153764	0.081957	-0.577644	0.764582	0.247703	-0.562653	0.757450	-0.186647	-0.323822	0.632352	0.118206	-0.334221	0.647338	0.082017	-0.328740	0.084242	-0.076525	-0.339040	0.077394	0.205500	-0.338658	0.080713	0.160375	-0.334029	0.621770	0.018032	0.463377	0.073473	-0.073211	0.468724	0.091254	-0.034821
5420	45.166667	-0.764558	0.708560	0.072850	-0.744270	0.729530	-0.061735	-0.738792	0.898762	0.089591	-0.716748	0.897988	-0.056776	-0.631731	1.159420	-0.021936	-0.619882	1.153828	0.081926	-0.577546	0.764603	0.247674	-0.562625	0.757450	-0.186645	-0.324002	0.632471	0.117993	-0.334313	0.647263	0.081705	-0.329255	0.083358	-0.075775	-0.339045	0.077380	0.205489	-0.338670	0.080697	0.160363	-0.334012	0.621775	0.018036	0.463568	0.073460	-0.072947	0.468906	0.091393	-0.034679
5421	45.175000	-0.764540	0.708516	0.072824	-0.744225	0.729516	-0.061722	-0.738791	0.898765	0.089582	-0.716746	0.897987	-0.056734	-0.631598	1.159482	-0.022004	-0.619825	1.153830	0.081868	-0.577432	0.764632	0.247650	-0.562608	0.757458	-0.186638	-0.324193	0.632609	0.117739	-0.334420	0.647177	0.081344	-0.328760	0.084225	-0.076525	-0.339046	0.077384	0.205480	-0.338669	0.080701	0.160358	-0.333990	0.621782	0.018027	0.463611	0.073545	-0.072761	0.469078	0.091572	-0.034541
5422	45.183333	-0.764593	0.708560	0.072862	-0.744213	0.729568	-0.061742	-0.738789	0.898767	0.089575	-0.716713	0.898017	-0.056743	-0.631475	1.159567	-0.022048	-0.619767	1.153802	0.081824	-0.577301	0.764660	0.247631	-0.562602	0.757467	-0.186625	-0.324397	0.632761	0.117466	-0.334537	0.647083	0.080963	-0.329266	0.083344	-0.075778	-0.339041	0.077385	0.205476	-0.338657	0.080703	0.160345	-0.333975	0.621802	0.018007	0.463665	0.073623	-0.072579	0.469268	0.091738	-0.034424
5423	45.191667	-0.764422	0.708473	0.072749	-0.744225	0.729542	-0.061746	-0.738785	0.898767	0.089567	-0.716739	0.897981	-0.056772	-0.631377	1.159645	-0.022096	-0.619705	1.153847	0.081793	-0.577158	0.764706	0.247618	-0.562601	0.757476	-0.186600	-0.324618	0.632996	0.117099	-0.334670	0.647001	0.080516	-0.328748	0.084245	-0.076542	-0.339046	0.077382	0.205475	-0.338672	0.080707	0.160355	-0.333968	0.621834	0.017975	0.463750	0.073679	-0.072388	0.469482	0.091886	-0.034275
5424	45.200000	-0.764505	0.708534	0.072817	-0.744167	0.729489	-0.061743	-0.738785	0.898770	0.089565	-0.716730	0.897983	-0.056746	-0.631284	1.159746	-0.022145	-0.619658	1.153860	0.081759	-0.576957	0.764746	0.247466	-0.562619	0.757492	-0.186564	-0.324819	0.633183	0.116758	-0.334807	0.646912	0.080069	-0.328233	0.085138	-0.077287	-0.339044	0.077395	0.205484	-0.338666	0.080721	0.160363	-0.333970	0.621904	0.017913	0.463835	0.073733	-0.072183	0.469674	0.092062	-0.034146
5425	45.208333	-0.764445	0.708507	0.072779	-0.744184	0.729556	-0.061709	-0.738780	0.898769	0.089559	-0.716694	0.897993	-0.056760	-0.631112	1.159737	-0.021985	-0.619611	1.153876	0.081719	-0.576803	0.764785	0.247426	-0.562665	0.757492	-0.186489	-0.325004	0.633263	0.116507	-0.334917	0.646790	0.079728	-0.329251	0.083388	-0.075771	-0.339038	0.077397	0.205495	-0.338670	0.080727	0.160372	-0.334003	0.622055	0.017731	0.463959	0.073795	-0.071948	0.469765	0.092278	-0.034155
5426	45.216667	-0.764464	0.708553	0.072815	-0.744157	0.729576	-0.061725	-0.738779	0.898769	0.089550	-0.716658	0.898005	-0.056780	-0.631043	1.159885	-0.022059	-0.619596	1.153888	0.081705	-0.576666	0.764820	0.247367	-0.562754	0.757492	-0.186367	-0.325174	0.633332	0.116276	-0.335042	0.646724	0.079378	-0.329257	0.083371	-0.075757	-0.339040	0.077392	0.205507	-0.338667	0.080728	0.160383	-0.334063	0.622391	0.017352	0.464036	0.073878	-0.071721	0.469964	0.092488	-0.033997
5427	45.225000	-0.764363	0.708496	0.072753	-0.744143	0.729554	-0.061715	-0.738775	0.898775	0.089528	-0.716631	0.897979	-0.056835	-0.630999	1.160055	-0.022184	-0.619557	1.153981	0.081696	-0.576546	0.764854	0.247288	-0.562937	0.757460	-0.186143	-0.325313	0.633438	0.116055	-0.335169	0.646725	0.079088	-0.328245	0.085129	-0.077261	-0.339040	0.077396	0.205502	-0.338670	0.080721	0.160380	-0.334075	0.622957	0.016694	0.464143	0.073941	-0.071468	0.470196	0.092676	-0.033833
5428	45.233333	-0.764347	0.708527	0.072759	-0.744092	0.729564	-0.061729	-0.738767	0.898780	0.089486	-0.716554	0.897979	-0.056849	-0.630858	1.160110	-0.022093	-0.619526	1.154034	0.081686	-0.576457	0.764901	0.247212	-0.563237	0.757425	-0.185834	-0.325440	0.633532	0.115907	-0.335287	0.646783	0.078896	-0.329266	0.083363	-0.075759	-0.339040	0.077390	0.205493	-0.338666	0.080713	0.160379	-0.334052	0.623821	0.015703	0.464265	0.073993	-0.071197	0.470572	0.092844	-0.033494
5429	45.241667	-0.764365	0.708549	0.072775	-0.744063	0.729562	-0.061740	-0.738772	0.898794	0.089431	-0.716469	0.897964	-0.056911	-0.630741	1.160155	-0.022035	-0.619481	1.154049	0.081662	-0.576405	0.764956	0.247131	-0.563756	0.757368	-0.185435	-0.325547	0.633607	0.115893	-0.335378	0.646955	0.078914	-0.329266	0.083366	-0.075771	-0.339048	0.077387	0.205496	-0.338660	0.080712	0.160365	-0.333988	0.624903	0.014372	0.464381	0.074063	-0.070922	0.470821	0.093035	-0.033312
5430	45.250000	-0.764390	0.708590	0.072803	-0.744053	0.729565	-0.061748	-0.738779	0.898814	0.089358	-0.716362	0.897947	-0.056985	-0.630689	1.160224	-0.022049	-0.619448	1.154045	0.081635	-0.576388	0.765020	0.247053	-0.564451	0.757313	-0.184974	-0.325634	0.633670	0.116012	-0.335423	0.647212	0.079156	-0.329271	0.083360	-0.075773	-0.339033	0.077387	0.205484	-0.338662	0.080709	0.160356	-0.333854	0.626095	0.012882	0.464501	0.074139	-0.070623	0.471047	0.093252	-0.033094
5431	45.258333	-0.764311	0.708580	0.072752	-0.743985	0.729521	-0.061778	-0.738787	0.898832	0.089254	-0.716224	0.897888	-0.057112	-0.630652	1.160255	-0.022004	-0.619411	1.154132	0.081669	-0.576418	0.765084	0.246984	-0.565381	0.757257	-0.184497	-0.325675	0.633680	0.116330	-0.335443	0.647670	0.079583	-0.328768	0.084216	-0.076516	-0.339028	0.077390	0.205480	-0.338655	0.080705	0.160357	-0.333701	0.627528	0.011136	0.464627	0.074208	-0.070340	0.471214	0.093427	-0.033042
5432	45.266667	-0.764215	0.708552	0.072687	-0.743931	0.729497	-0.061798	-0.738794	0.898850	0.089126	-0.715840	0.897762	-0.057144	-0.630616	1.160342	-0.022006	-0.619387	1.154197	0.081689	-0.576490	0.765146	0.246933	-0.566446	0.757188	-0.184025	-0.325677	0.633643	0.116814	-0.335401	0.648214	0.080214	-0.329274	0.083342	-0.075763	-0.339031	0.077387	0.205474	-0.338650	0.080710	0.160356	-0.333598	0.629054	0.009321	0.464742	0.074268	-0.070049	0.471612	0.093592	-0.032673
5433	45.275000	-0.764235	0.708581	0.072686	-0.743972	0.729520	-0.061811	-0.738807	0.898875	0.088984	-0.715797	0.897831	-0.057293	-0.630599	1.160453	-0.022084	-0.619370	1.154230	0.081745	-0.576634	0.765191	0.246963	-0.567618	0.757121	-0.183595	-0.325638	0.633565	0.117486	-0.335248	0.648793	0.081164	-0.329268	0.083342	-0.075763	-0.339031	0.077392	0.205485	-0.338645	0.080720	0.160366	-0.333589	0.630645	0.007512	0.464870	0.074310	-0.069750	0.471867	0.093754	-0.032466
5434	45.283333	-0.764263	0.708619	0.072693	-0.743877	0.729471	-0.061871	-0.738815	0.898891	0.088815	-0.715538	0.897788	-0.057378	-0.630493	1.160412	-0.021945	-0.619324	1.154283	0.081783	-0.576785	0.765232	0.246887	-0.568837	0.757048	-0.183201	-0.325538	0.633503	0.118259	-0.335059	0.649460	0.082164	-0.328245	0.085107	-0.077264	-0.339037	0.077400	0.205488	-0.338645	0.080729	0.160385	-0.333669	0.632235	0.005751	0.464996	0.074361	-0.069459	0.471999	0.093925	-0.032414
5435	45.291667	-0.764126	0.708601	0.072602	-0.743849	0.729453	-0.061814	-0.738820	0.898903	0.088649	-0.715457	0.897893	-0.057527	-0.630486	1.160510	-0.022067	-0.619229	1.154309	0.081805	-0.577005	0.765260	0.246886	-0.570035	0.756944	-0.182859	-0.325435	0.633294	0.119230	-0.334777	0.650078	0.083432	-0.329249	0.083368	-0.075777	-0.339031	0.077400	0.205503	-0.338648	0.080734	0.160385	-0.333878	0.633799	0.004020	0.465103	0.074421	-0.069186	0.472320	0.094080	-0.032126
5436	45.300000	-0.764104	0.708598	0.072543	-0.743805	0.729465	-0.061852	-0.738824	0.898911	0.088480	-0.715212	0.897879	-0.057613	-0.630399	1.160509	-0.022036	-0.619168	1.154325	0.081870	-0.577268	0.765267	0.246892	-0.571185	0.756826	-0.182571	-0.325316	0.633180	0.120269	-0.334491	0.650720	0.084758	-0.328879	0.084108	-0.076257	-0.339032	0.077401	0.205504	-0.338661	0.080719	0.160386	-0.334181	0.635321	0.002280	0.465216	0.074475	-0.068930	0.472637	0.094233	-0.031864
5437	45.308333	-0.764148	0.708594	0.072521	-0.743764	0.729457	-0.061879	-0.738839	0.898922	0.088341	-0.715092	0.897881	-0.057706	-0.630317	1.160521	-0.022005	-0.619077	1.154349	0.081866	-0.577627	0.765257	0.247025	-0.572237	0.756680	-0.182322	-0.325218	0.632877	0.121344	-0.334216	0.651338	0.086178	-0.329240	0.083365	-0.075804	-0.339031	0.077401	0.205500	-0.338665	0.080712	0.160368	-0.334546	0.636738	0.000584	0.465322	0.074536	-0.068675	0.472886	0.094337	-0.031852
5438	45.316667	-0.764094	0.708609	0.072451	-0.743707	0.729446	-0.061862	-0.738852	0.898923	0.088223	-0.715021	0.897836	-0.057828	-0.630232	1.160548	-0.021976	-0.619049	1.154411	0.081963	-0.577990	0.765256	0.247049	-0.573216	0.756529	-0.182132	-0.325145	0.632655	0.122450	-0.334033	0.652011	0.087649	-0.329244	0.083351	-0.075819	-0.339028	0.077395	0.205490	-0.338668	0.080704	0.160362	-0.334935	0.638001	-0.001033	0.465433	0.074595	-0.068442	0.473257	0.094464	-0.031662
5439	45.325000	-0.764124	0.708591	0.072419	-0.743672	0.729431	-0.061872	-0.738854	0.898918	0.088130	-0.714887	0.897821	-0.057831	-0.630138	1.160570	-0.021932	-0.618954	1.154458	0.081981	-0.578383	0.765238	0.247080	-0.574100	0.756409	-0.182017	-0.325045	0.632558	0.123470	-0.333932	0.652675	0.089209	-0.329234	0.083354	-0.075831	-0.339031	0.077399	0.205479	-0.338666	0.080706	0.160348	-0.335350	0.639086	-0.002541	0.465551	0.074653	-0.068218	0.473519	0.094612	-0.031500
5440	45.333333	-0.764102	0.708576	0.072369	-0.743683	0.729445	-0.061876	-0.738859	0.898912	0.088062	-0.714826	0.897787	-0.057887	-0.630047	1.160587	-0.021883	-0.618831	1.154466	0.081953	-0.578810	0.765202	0.247113	-0.574901	0.756295	-0.181946	-0.325009	0.632389	0.124462	-0.333920	0.653365	0.090702	-0.329228	0.083366	-0.075850	-0.339029	0.077395	0.205466	-0.338662	0.080703	0.160336	-0.335795	0.640073	-0.004010	0.465655	0.074716	-0.067997	0.473855	0.094769	-0.031215
5441	45.341667	-0.764164	0.708620	0.072396	-0.743654	0.729452	-0.061822	-0.738869	0.898909	0.088027	-0.714762	0.897784	-0.057864	-0.629960	1.160626	-0.021857	-0.618835	1.154520	0.082061	-0.579255	0.765157	0.247170	-0.575573	0.756168	-0.181900	-0.324954	0.632236	0.125446	-0.333883	0.653893	0.092092	-0.329232	0.083366	-0.075833	-0.339028	0.077402	0.205465	-0.338661	0.080698	0.160346	-0.336198	0.640809	-0.005309	0.465751	0.074779	-0.067782	0.474060	0.094921	-0.031074
5442	45.350000	-0.764174	0.708587	0.072388	-0.743663	0.729424	-0.061803	-0.738874	0.898902	0.088014	-0.714731	0.897776	-0.057808	-0.629868	1.160663	-0.021822	-0.618733	1.154547	0.082056	-0.579720	0.765109	0.247242	-0.576144	0.756070	-0.181896	-0.324983	0.632132	0.126353	-0.333905	0.654396	0.093324	-0.329237	0.083360	-0.075821	-0.339017	0.077415	0.205475	-0.338663	0.080694	0.160356	-0.336588	0.641539	-0.006596	0.465844	0.074857	-0.067575	0.474157	0.095070	-0.031080
5443	45.358333	-0.764128	0.708567	0.072367	-0.743685	0.729440	-0.061781	-0.738878	0.898901	0.088029	-0.714957	0.897840	-0.057891	-0.629775	1.160712	-0.021790	-0.618611	1.154600	0.082063	-0.580192	0.765061	0.247313	-0.576586	0.755940	-0.181895	-0.324972	0.631966	0.127184	-0.333914	0.654684	0.094565	-0.329246	0.083362	-0.075806	-0.339026	0.077416	0.205470	-0.338666	0.080694	0.160356	-0.336907	0.642053	-0.007739	0.465925	0.074918	-0.067363	0.474356	0.095218	-0.030943
5444	45.366667	-0.764140	0.708561	0.072395	-0.743719	0.729456	-0.061752	-0.738884	0.898901	0.088065	-0.714929	0.897857	-0.057788	-0.629674	1.160749	-0.021765	-0.618572	1.154649	0.082147	-0.580643	0.765006	0.247382	-0.576942	0.755906	-0.182017	-0.324972	0.631647	0.128060	-0.333905	0.654910	0.095595	-0.329250	0.083357	-0.075797	-0.339023	0.077417	0.205471	-0.338660	0.080702	0.160349	-0.337193	0.642528	-0.008860	0.466017	0.074983	-0.067165	0.474578	0.095354	-0.030797
5445	45.375000	-0.764199	0.708596	0.072471	-0.743776	0.729443	-0.061727	-0.738891	0.898906	0.088123	-0.714957	0.897825	-0.057737	-0.629501	1.160699	-0.021604	-0.618442	1.154660	0.082138	-0.581065	0.764964	0.247458	-0.577187	0.755903	-0.182217	-0.325016	0.631427	0.128767	-0.333885	0.654981	0.096526	-0.328742	0.084245	-0.076548	-0.339024	0.077415	0.205461	-0.338662	0.080701	0.160345	-0.337430	0.642950	-0.009861	0.466129	0.075037	-0.066956	0.474787	0.095499	-0.030657
5446	45.383333	-0.764151	0.708546	0.072469	-0.743817	0.729439	-0.061704	-0.738897	0.898916	0.088192	-0.714961	0.897835	-0.057629	-0.629387	1.160722	-0.021603	-0.618327	1.154671	0.082138	-0.581436	0.764924	0.247541	-0.577320	0.755912	-0.182432	-0.325027	0.631223	0.129330	-0.333956	0.655122	0.097293	-0.328250	0.085100	-0.077288	-0.339027	0.077404	0.205448	-0.338662	0.080697	0.160332	-0.337654	0.643377	-0.010792	0.466221	0.075095	-0.066763	0.474990	0.095646	-0.030516
5447	45.391667	-0.764158	0.708553	0.072521	-0.743872	0.729434	-0.061646	-0.738894	0.898928	0.088273	-0.715025	0.897803	-0.057535	-0.629282	1.160749	-0.021596	-0.618241	1.154693	0.082130	-0.581715	0.764882	0.247613	-0.577354	0.755945	-0.182701	-0.325095	0.631240	0.129779	-0.334110	0.655307	0.098081	-0.328745	0.084229	-0.076558	-0.339025	0.077408	0.205449	-0.338664	0.080692	0.160324	-0.337822	0.643662	-0.011509	0.466321	0.075161	-0.066551	0.475204	0.095759	-0.030387
5448	45.400000	-0.764269	0.708574	0.072629	-0.743959	0.729498	-0.061633	-0.738904	0.898945	0.088354	-0.715064	0.897810	-0.057455	-0.629168	1.160787	-0.021603	-0.618191	1.154723	0.082190	-0.581915	0.764838	0.247683	-0.577309	0.755995	-0.182986	-0.325222	0.631217	0.130248	-0.334293	0.655529	0.098754	-0.329227	0.083399	-0.075829	-0.339029	0.077405	0.205434	-0.338667	0.080690	0.160311	-0.338009	0.643969	-0.012150	0.466431	0.075218	-0.066323	0.475405	0.095923	-0.030246
5449	45.408333	-0.764202	0.708562	0.072638	-0.743979	0.729493	-0.061599	-0.738913	0.898962	0.088440	-0.715100	0.897822	-0.057379	-0.629062	1.160831	-0.021600	-0.618092	1.154740	0.082161	-0.582025	0.764786	0.247751	-0.577172	0.756063	-0.183289	-0.325395	0.631220	0.130690	-0.334597	0.655866	0.099340	-0.328741	0.084240	-0.076558	-0.339030	0.077405	0.205439	-0.338672	0.080683	0.160317	-0.338224	0.644281	-0.012675	0.466542	0.075289	-0.066097	0.475646	0.096060	-0.030065
5450	45.416667	-0.764160	0.708526	0.072651	-0.743936	0.729457	-0.061571	-0.738918	0.898976	0.088525	-0.714904	0.897720	-0.057237	-0.628942	1.160911	-0.021569	-0.618016	1.154762	0.082165	-0.582071	0.764745	0.247809	-0.576990	0.756139	-0.183578	-0.325564	0.631501	0.130944	-0.334975	0.656290	0.099837	-0.328214	0.085156	-0.077325	-0.339033	0.077407	0.205445	-0.338676	0.080689	0.160327	-0.338421	0.644534	-0.013079	0.466677	0.075338	-0.065817	0.475871	0.096209	-0.029880
5451	45.425000	-0.764078	0.708443	0.072625	-0.744010	0.729492	-0.061538	-0.738923	0.898984	0.088596	-0.714957	0.897736	-0.057180	-0.628848	1.160990	-0.021563	-0.617945	1.154801	0.082175	-0.582052	0.764703	0.247857	-0.576771	0.756225	-0.183835	-0.325929	0.631638	0.131373	-0.335325	0.656681	0.100291	-0.329240	0.083384	-0.075797	-0.339032	0.077413	0.205461	-0.338683	0.080687	0.160342	-0.338642	0.644805	-0.013441	0.466785	0.075378	-0.065508	0.476146	0.096317	-0.029645
5452	45.433333	-0.764273	0.708520	0.072762	-0.744015	0.729490	-0.061520	-0.738928	0.898994	0.088661	-0.714975	0.897743	-0.057123	-0.628758	1.161076	-0.021555	-0.617867	1.154861	0.082161	-0.581998	0.764674	0.247891	-0.576542	0.756311	-0.184055	-0.326209	0.631945	0.131626	-0.335714	0.657030	0.100803	-0.329237	0.083391	-0.075787	-0.339029	0.077419	0.205468	-0.338680	0.080710	0.160359	-0.338849	0.645083	-0.013762	0.466898	0.075410	-0.065173	0.476379	0.096481	-0.029412
5453	45.441667	-0.764222	0.708495	0.072740	-0.744032	0.729488	-0.061501	-0.738935	0.898998	0.088711	-0.715023	0.897768	-0.057086	-0.628672	1.161184	-0.021545	-0.617803	1.154912	0.082218	-0.581936	0.764648	0.247899	-0.576338	0.756393	-0.184212	-0.326413	0.632185	0.131924	-0.336066	0.657366	0.101204	-0.328217	0.085161	-0.077296	-0.339036	0.077420	0.205482	-0.338684	0.080702	0.160363	-0.339042	0.645346	-0.014043	0.467032	0.075432	-0.064855	0.476632	0.096589	-0.029189
5454	45.450000	-0.764156	0.708470	0.072700	-0.744024	0.729476	-0.061498	-0.738934	0.899006	0.088752	-0.715018	0.897772	-0.057050	-0.628666	1.161383	-0.021718	-0.617750	1.154957	0.082219	-0.581873	0.764637	0.247907	-0.576170	0.756469	-0.184327	-0.326682	0.632356	0.132216	-0.336411	0.657716	0.101541	-0.328216	0.085156	-0.077294	-0.339036	0.077415	0.205480	-0.338675	0.080711	0.160362	-0.339231	0.645582	-0.014285	0.467144	0.075460	-0.064525	0.476888	0.096718	-0.028939
5455	45.458333	-0.764175	0.708459	0.072696	-0.744016	0.729465	-0.061501	-0.738942	0.899010	0.088780	-0.715179	0.897881	-0.057050	-0.628589	1.161505	-0.021718	-0.617671	1.154969	0.082182	-0.581828	0.764620	0.247892	-0.576049	0.756525	-0.184381	-0.326826	0.632506	0.132442	-0.336754	0.657974	0.101979	-0.329249	0.083371	-0.075770	-0.339038	0.077411	0.205480	-0.338679	0.080703	0.160356	-0.339423	0.645802	-0.014490	0.467212	0.075481	-0.064205	0.477159	0.096838	-0.028666
5456	45.466667	-0.764144	0.708489	0.072670	-0.744044	0.729422	-0.061484	-0.738950	0.899022	0.088799	-0.715317	0.897936	-0.057093	-0.628493	1.161587	-0.021672	-0.617629	1.155066	0.082214	-0.581793	0.764615	0.247881	-0.575970	0.756574	-0.184398	-0.326935	0.632638	0.132639	-0.337009	0.658204	0.102334	-0.329244	0.083373	-0.075787	-0.339034	0.077408	0.205481	-0.338670	0.080702	0.160356	-0.339615	0.645998	-0.014672	0.467393	0.075489	-0.063821	0.477379	0.096990	-0.028403
5457	45.475000	-0.764144	0.708481	0.072649	-0.743962	0.729419	-0.061511	-0.738929	0.899022	0.088791	-0.715279	0.897932	-0.057090	-0.628420	1.161695	-0.021678	-0.617590	1.155139	0.082245	-0.581783	0.764611	0.247864	-0.575946	0.756596	-0.184372	-0.327030	0.632797	0.132980	-0.337263	0.658456	0.102580	-0.329239	0.083363	-0.075777	-0.339037	0.077400	0.205471	-0.338665	0.080711	0.160349	-0.339832	0.646218	-0.014863	0.467521	0.075511	-0.063494	0.477654	0.097076	-0.028176
5458	45.483333	-0.763988	0.708412	0.072538	-0.743941	0.729453	-0.061534	-0.738918	0.899021	0.088778	-0.715273	0.897942	-0.057098	-0.628346	1.161806	-0.021685	-0.617544	1.155182	0.082253	-0.581780	0.764605	0.247844	-0.575962	0.756603	-0.184308	-0.327113	0.632967	0.133319	-0.337483	0.658684	0.102873	-0.329240	0.083364	-0.075780	-0.339033	0.077398	0.205481	-0.338668	0.080700	0.160358	-0.340032	0.646373	-0.015005	0.467743	0.075487	-0.063167	0.477906	0.097199	-0.027957
5459	45.491667	-0.764149	0.708480	0.072607	-0.743867	0.729430	-0.061549	-0.738896	0.899017	0.088744	-0.715245	0.897989	-0.057084	-0.628262	1.161892	-0.021677	-0.617448	1.155188	0.082201	-0.581787	0.764595	0.247823	-0.576022	0.756588	-0.184219	-0.327178	0.633058	0.133433	-0.337737	0.658934	0.103215	-0.329237	0.083356	-0.075771	-0.339037	0.077399	0.205480	-0.338664	0.080700	0.160352	-0.340219	0.646465	-0.015127	0.467879	0.075504	-0.062856	0.478134	0.097324	-0.027730
5460	45.500000	-0.764157	0.708483	0.072595	-0.743814	0.729418	-0.061557	-0.738878	0.899019	0.088716	-0.715230	0.897958	-0.057131	-0.628086	1.161874	-0.021502	-0.617449	1.155241	0.082252	-0.581800	0.764594	0.247804	-0.576121	0.756563	-0.184103	-0.327250	0.633244	0.133624	-0.337968	0.659174	0.103547	-0.328226	0.085103	-0.077263	-0.339039	0.077402	0.205477	-0.338661	0.080705	0.160366	-0.340436	0.646614	-0.015297	0.467998	0.075535	-0.062548	0.478540	0.097471	-0.027437
5461	45.508333	-0.764073	0.708467	0.072535	-0.743760	0.729406	-0.061575	-0.738845	0.899019	0.088680	-0.715191	0.897963	-0.057155	-0.627990	1.161954	-0.021489	-0.617410	1.155257	0.082245	-0.581817	0.764590	0.247776	-0.576256	0.756526	-0.183964	-0.327365	0.633410	0.133923	-0.338201	0.659436	0.103946	-0.329232	0.083365	-0.075761	-0.339039	0.077407	0.205489	-0.338669	0.080713	0.160366	-0.340686	0.646771	-0.015492	0.468133	0.075534	-0.062221	0.478785	0.097558	-0.027206
5462	45.516667	-0.764044	0.708469	0.072511	-0.743737	0.729438	-0.061578	-0.738813	0.899019	0.088640	-0.715156	0.897968	-0.057177	-0.627992	1.162140	-0.021705	-0.617380	1.155314	0.082223	-0.581846	0.764586	0.247752	-0.576417	0.756470	-0.183825	-0.327508	0.633587	0.134238	-0.338457	0.659711	0.104361	-0.329220	0.083384	-0.075763	-0.339036	0.077419	0.205491	-0.338665	0.080718	0.160369	-0.340974	0.646945	-0.015725	0.468249	0.075538	-0.061918	0.479023	0.097635	-0.027010
5463	45.525000	-0.764074	0.708504	0.072532	-0.743727	0.729394	-0.061584	-0.738780	0.899016	0.088593	-0.715109	0.897972	-0.057203	-0.627915	1.162208	-0.021721	-0.617297	1.155290	0.082153	-0.581885	0.764581	0.247732	-0.576589	0.756412	-0.183687	-0.327715	0.633754	0.134501	-0.338799	0.659983	0.104856	-0.329229	0.083375	-0.075763	-0.339039	0.077414	0.205490	-0.338666	0.080727	0.160363	-0.341311	0.647119	-0.015994	0.468269	0.075552	-0.061666	0.479267	0.097713	-0.026763
5464	45.533333	-0.763980	0.708507	0.072488	-0.743668	0.729405	-0.061595	-0.738745	0.899011	0.088548	-0.714831	0.897856	-0.057157	-0.627861	1.162292	-0.021758	-0.617375	1.155308	0.082180	-0.581928	0.764563	0.247699	-0.576759	0.756340	-0.183564	-0.327964	0.633977	0.134783	-0.339197	0.660332	0.105242	-0.329234	0.083368	-0.075765	-0.339036	0.077413	0.205482	-0.338676	0.080712	0.160375	-0.341704	0.647302	-0.016290	0.468490	0.075543	-0.061281	0.479462	0.097791	-0.026538
5465	45.541667	-0.763946	0.708474	0.072460	-0.743630	0.729396	-0.061590	-0.738722	0.899009	0.088521	-0.715023	0.897971	-0.057250	-0.627830	1.162397	-0.021774	-0.617403	1.155384	0.082160	-0.581980	0.764553	0.247674	-0.576923	0.756275	-0.183462	-0.328308	0.634208	0.135248	-0.339613	0.660666	0.105685	-0.329232	0.083368	-0.075777	-0.339042	0.077402	0.205473	-0.338674	0.080711	0.160353	-0.342174	0.647563	-0.016647	0.468574	0.075532	-0.060980	0.479649	0.097862	-0.026313
5466	45.550000	-0.763911	0.708476	0.072445	-0.743629	0.729410	-0.061588	-0.738695	0.898996	0.088486	-0.714982	0.897957	-0.057270	-0.627800	1.162519	-0.021833	-0.617449	1.155462	0.082120	-0.582044	0.764531	0.247641	-0.577077	0.756195	-0.183393	-0.328541	0.634535	0.135458	-0.340071	0.661054	0.106160	-0.329225	0.083385	-0.075794	-0.339047	0.077401	0.205476	-0.338687	0.080703	0.160359	-0.342627	0.647749	-0.016916	0.468671	0.075499	-0.060664	0.479834	0.097920	-0.026096
5467	45.558333	-0.763849	0.708473	0.072408	-0.743605	0.729402	-0.061559	-0.738664	0.898996	0.088458	-0.714953	0.897945	-0.057284	-0.627741	1.162666	-0.021796	-0.617501	1.155541	0.082054	-0.582132	0.764511	0.247603	-0.577192	0.756149	-0.183329	-0.328892	0.634840	0.135858	-0.340503	0.661432	0.106643	-0.329241	0.083353	-0.075776	-0.339047	0.077398	0.205472	-0.338693	0.080686	0.160359	-0.343108	0.648028	-0.017228	0.468779	0.075475	-0.060372	0.480016	0.098001	-0.025855
5468	45.566667	-0.763797	0.708455	0.072374	-0.743558	0.729383	-0.061592	-0.738642	0.898977	0.088437	-0.714927	0.897931	-0.057287	-0.627677	1.162774	-0.021737	-0.617506	1.155675	0.081977	-0.582227	0.764490	0.247564	-0.577306	0.756093	-0.183294	-0.329159	0.635163	0.136103	-0.340945	0.661796	0.107121	-0.328214	0.085131	-0.077299	-0.339042	0.077398	0.205470	-0.338682	0.080691	0.160350	-0.343578	0.648324	-0.017555	0.468882	0.075451	-0.060089	0.480193	0.098035	-0.025643
5469	45.575000	-0.763820	0.708471	0.072389	-0.743549	0.729393	-0.061585	-0.738623	0.898979	0.088430	-0.714902	0.897921	-0.057282	-0.627662	1.162971	-0.021816	-0.617621	1.155826	0.081957	-0.582329	0.764462	0.247520	-0.577398	0.756063	-0.183268	-0.329493	0.635318	0.136470	-0.341381	0.662149	0.107558	-0.329239	0.083359	-0.075770	-0.339042	0.077397	0.205467	-0.338692	0.080686	0.160358	-0.344031	0.648614	-0.017900	0.468951	0.075434	-0.059821	0.480368	0.098045	-0.025433
5470	45.583333	-0.763847	0.708481	0.072406	-0.743578	0.729390	-0.061581	-0.738601	0.898986	0.088428	-0.714650	0.897801	-0.057202	-0.627629	1.163113	-0.021860	-0.617642	1.155931	0.081879	-0.582441	0.764436	0.247475	-0.577496	0.756042	-0.183263	-0.329772	0.635644	0.136839	-0.341807	0.662489	0.108016	-0.329240	0.083354	-0.075758	-0.339038	0.077411	0.205474	-0.338681	0.080698	0.160350	-0.344444	0.648921	-0.018260	0.468918	0.075421	-0.059650	0.480522	0.098055	-0.025236
5471	45.591667	-0.763773	0.708460	0.072363	-0.743575	0.729358	-0.061572	-0.738582	0.898999	0.088435	-0.714748	0.897861	-0.057222	-0.627578	1.163334	-0.021948	-0.617703	1.156049	0.081864	-0.582557	0.764417	0.247423	-0.577587	0.756055	-0.183274	-0.330018	0.635859	0.137042	-0.342249	0.662775	0.108396	-0.329234	0.083358	-0.075756	-0.339036	0.077413	0.205477	-0.338679	0.080699	0.160358	-0.344831	0.649224	-0.018647	0.469030	0.075365	-0.059376	0.480648	0.098045	-0.025058
5472	45.600000	-0.763770	0.708463	0.072364	-0.743547	0.729358	-0.061569	-0.738557	0.899010	0.088446	-0.714616	0.897816	-0.057167	-0.627492	1.163479	-0.021977	-0.617714	1.156144	0.081785	-0.582675	0.764406	0.247381	-0.577679	0.756075	-0.183309	-0.330282	0.636015	0.137181	-0.342713	0.663031	0.108795	-0.329228	0.083358	-0.075754	-0.339033	0.077417	0.205467	-0.338664	0.080705	0.160346	-0.345193	0.649478	-0.018992	0.469135	0.075309	-0.059133	0.480746	0.098042	-0.024904
5473	45.608333	-0.763866	0.708510	0.072413	-0.743556	0.729386	-0.061550	-0.738540	0.899030	0.088470	-0.714839	0.897952	-0.057215	-0.627379	1.163632	-0.022016	-0.617707	1.156270	0.081742	-0.582780	0.764396	0.247341	-0.577769	0.756114	-0.183369	-0.330589	0.636165	0.137372	-0.343207	0.663307	0.109150	-0.329221	0.083371	-0.075768	-0.339031	0.077412	0.205464	-0.338670	0.080696	0.160346	-0.345561	0.649748	-0.019348	0.469173	0.075248	-0.058964	0.480814	0.098017	-0.024764
5474	45.616667	-0.763905	0.708528	0.072462	-0.743591	0.729404	-0.061536	-0.738529	0.899057	0.088498	-0.714837	0.897974	-0.057192	-0.627311	1.163808	-0.022141	-0.617706	1.156371	0.081691	-0.582883	0.764390	0.247311	-0.577855	0.756163	-0.183454	-0.330997	0.636385	0.137716	-0.343721	0.663582	0.109481	-0.329223	0.083369	-0.075775	-0.339032	0.077407	0.205468	-0.338673	0.080693	0.160338	-0.345962	0.649988	-0.019707	0.469194	0.075175	-0.058817	0.481159	0.097803	-0.024673
5475	45.625000	-0.763806	0.708490	0.072397	-0.743631	0.729374	-0.061527	-0.738499	0.899072	0.088511	-0.714837	0.897993	-0.057197	-0.627229	1.163947	-0.022250	-0.617589	1.156467	0.081619	-0.582978	0.764372	0.247273	-0.577934	0.756217	-0.183557	-0.331327	0.636795	0.137987	-0.344237	0.663862	0.109817	-0.329225	0.083361	-0.075777	-0.339039	0.077403	0.205454	-0.338677	0.080684	0.160337	-0.346407	0.650222	-0.020082	0.469213	0.075114	-0.058680	0.481216	0.097738	-0.024557
5476	45.633333	-0.763772	0.708467	0.072377	-0.743589	0.729372	-0.061526	-0.738485	0.899084	0.088536	-0.714840	0.898012	-0.057144	-0.627126	1.164096	-0.022357	-0.617513	1.156572	0.081560	-0.583075	0.764343	0.247237	-0.578015	0.756283	-0.183679	-0.331657	0.637180	0.138225	-0.344755	0.664166	0.110166	-0.329214	0.083382	-0.075799	-0.339039	0.077398	0.205452	-0.338679	0.080678	0.160328	-0.346881	0.650437	-0.020438	0.469223	0.075043	-0.058563	0.481274	0.097666	-0.024459
5477	45.641667	-0.763738	0.708431	0.072353	-0.743622	0.729408	-0.061514	-0.738473	0.899109	0.088574	-0.714814	0.898069	-0.057087	-0.626960	1.164139	-0.022322	-0.617511	1.156687	0.081577	-0.583175	0.764302	0.247211	-0.578108	0.756353	-0.183816	-0.332021	0.637470	0.138563	-0.345253	0.664464	0.110564	-0.329218	0.083380	-0.075794	-0.339045	0.077403	0.205451	-0.338683	0.080678	0.160333	-0.347311	0.650597	-0.020724	0.469193	0.074999	-0.058486	0.481283	0.097607	-0.024380
5478	45.650000	-0.763914	0.708527	0.072469	-0.743663	0.729369	-0.061494	-0.738450	0.899118	0.088594	-0.714848	0.898048	-0.057091	-0.626802	1.164163	-0.022276	-0.617436	1.156748	0.081533	-0.583277	0.764255	0.247198	-0.578194	0.756421	-0.183947	-0.332363	0.637746	0.138923	-0.345706	0.664749	0.110964	-0.329224	0.083384	-0.075787	-0.339070	0.077395	0.205463	-0.338692	0.080686	0.160341	-0.347708	0.650807	-0.021041	0.469183	0.074926	-0.058404	0.481293	0.097525	-0.024324
5479	45.658333	-0.763776	0.708465	0.072380	-0.743601	0.729388	-0.061515	-0.738445	0.899109	0.088611	-0.714853	0.898065	-0.057062	-0.626692	1.164224	-0.022278	-0.617388	1.156804	0.081511	-0.583373	0.764192	0.247184	-0.578292	0.756473	-0.184064	-0.332635	0.638019	0.139222	-0.346110	0.665012	0.111323	-0.328709	0.084275	-0.076539	-0.339041	0.077416	0.205466	-0.338693	0.080682	0.160348	-0.348025	0.651019	-0.021364	0.469184	0.074822	-0.058325	0.481272	0.097437	-0.024264
5480	45.666667	-0.763808	0.708471	0.072420	-0.743657	0.729387	-0.061505	-0.738459	0.899100	0.088638	-0.714854	0.898080	-0.057039	-0.626610	1.164279	-0.022292	-0.617349	1.156879	0.081508	-0.583472	0.764124	0.247187	-0.578403	0.756515	-0.184170	-0.332881	0.638265	0.139540	-0.346446	0.665240	0.111702	-0.329233	0.083379	-0.075768	-0.339037	0.077424	0.205473	-0.338685	0.080693	0.160353	-0.348248	0.651169	-0.021638	0.469149	0.074739	-0.058275	0.481250	0.097337	-0.024222
5481	45.675000	-0.763850	0.708481	0.072413	-0.743656	0.729391	-0.061525	-0.738465	0.899089	0.088652	-0.714735	0.898052	-0.056974	-0.626520	1.164388	-0.022391	-0.617301	1.156954	0.081464	-0.583572	0.764049	0.247192	-0.578539	0.756538	-0.184253	-0.333052	0.638394	0.139753	-0.346713	0.665437	0.112091	-0.329226	0.083381	-0.075768	-0.339036	0.077422	0.205473	-0.338684	0.080698	0.160356	-0.348383	0.651318	-0.021914	0.469108	0.074659	-0.058249	0.481227	0.097232	-0.024168
5482	45.683333	-0.763727	0.708369	0.072303	-0.743723	0.729345	-0.061488	-0.738445	0.899088	0.088647	-0.714882	0.898103	-0.057016	-0.626361	1.164457	-0.022422	-0.617227	1.157083	0.081440	-0.583678	0.763974	0.247210	-0.578698	0.756547	-0.184309	-0.333249	0.638352	0.139851	-0.346922	0.665627	0.112458	-0.329228	0.083373	-0.075764	-0.339032	0.077410	0.205465	-0.338681	0.080696	0.160346	-0.348439	0.651412	-0.022180	0.469088	0.074562	-0.058196	0.481195	0.097139	-0.024124
5483	45.691667	-0.763738	0.708357	0.072284	-0.743675	0.729331	-0.061563	-0.738473	0.899067	0.088647	-0.714880	0.898143	-0.056998	-0.626176	1.164441	-0.022364	-0.617122	1.157126	0.081454	-0.583771	0.763903	0.247230	-0.578866	0.756566	-0.184339	-0.333424	0.638544	0.140215	-0.347026	0.665737	0.112815	-0.328719	0.084240	-0.076525	-0.339030	0.077422	0.205467	-0.338678	0.080685	0.160348	-0.348426	0.651460	-0.022449	0.469059	0.074457	-0.058140	0.481172	0.097036	-0.024066
5484	45.700000	-0.763759	0.708349	0.072266	-0.743758	0.729293	-0.061567	-0.738491	0.899066	0.088642	-0.714903	0.898134	-0.057016	-0.626033	1.164428	-0.022366	-0.616991	1.157144	0.081482	-0.583868	0.763847	0.247261	-0.579035	0.756595	-0.184343	-0.333601	0.638553	0.140672	-0.347060	0.665800	0.113164	-0.328208	0.085112	-0.077286	-0.339061	0.077395	0.205464	-0.338678	0.080680	0.160342	-0.348293	0.651331	-0.022599	0.468940	0.074369	-0.058159	0.481148	0.096930	-0.024006
5485	45.708333	-0.763954	0.708447	0.072343	-0.743734	0.729294	-0.061597	-0.738536	0.899046	0.088635	-0.714915	0.898145	-0.057021	-0.625884	1.164414	-0.022322	-0.616836	1.157196	0.081511	-0.583953	0.763791	0.247288	-0.579185	0.756648	-0.184294	-0.333676	0.638534	0.141018	-0.346997	0.665811	0.113504	-0.329228	0.083351	-0.075778	-0.339029	0.077413	0.205459	-0.338679	0.080678	0.160347	-0.348062	0.651151	-0.022721	0.468993	0.074272	-0.058012	0.481116	0.096823	-0.023960
5486	45.716667	-0.763654	0.708236	0.072128	-0.743773	0.729286	-0.061607	-0.738558	0.899057	0.088620	-0.714889	0.898189	-0.056996	-0.625720	1.164424	-0.022270	-0.616702	1.157251	0.081575	-0.584040	0.763736	0.247311	-0.579319	0.756720	-0.184210	-0.333712	0.638458	0.141359	-0.346845	0.665769	0.113825	-0.329220	0.083362	-0.075788	-0.339037	0.077417	0.205463	-0.338681	0.080674	0.160342	-0.347707	0.650894	-0.022799	0.468949	0.074171	-0.057940	0.481085	0.096718	-0.023909
5487	45.725000	-0.763860	0.708312	0.072213	-0.743821	0.729258	-0.061594	-0.738609	0.899038	0.088599	-0.714914	0.898173	-0.057024	-0.625596	1.164507	-0.022290	-0.616546	1.157300	0.081600	-0.584119	0.763683	0.247333	-0.579428	0.756811	-0.184080	-0.333606	0.638340	0.141557	-0.346536	0.665635	0.114106	-0.329217	0.083383	-0.075793	-0.339045	0.077409	0.205461	-0.338679	0.080691	0.160355	-0.347185	0.650549	-0.022810	0.468907	0.074077	-0.057871	0.481045	0.096623	-0.023850
5488	45.733333	-0.764001	0.708376	0.072271	-0.743827	0.729249	-0.061641	-0.738646	0.899027	0.088578	-0.714942	0.898165	-0.057057	-0.625468	1.164605	-0.022309	-0.616379	1.157361	0.081648	-0.584194	0.763621	0.247345	-0.579522	0.756896	-0.183923	-0.333563	0.638103	0.142001	-0.346089	0.665467	0.114303	-0.328205	0.085142	-0.077294	-0.339044	0.077418	0.205479	-0.338683	0.080693	0.160357	-0.346565	0.650217	-0.022771	0.468873	0.073965	-0.057818	0.481019	0.096523	-0.023811
5489	45.741667	-0.763951	0.708337	0.072218	-0.743891	0.729257	-0.061661	-0.738689	0.899019	0.088550	-0.714946	0.898202	-0.057064	-0.625241	1.164579	-0.022105	-0.616176	1.157417	0.081705	-0.584269	0.763563	0.247352	-0.579591	0.756972	-0.183764	-0.333359	0.637793	0.142297	-0.345485	0.665177	0.114466	-0.328712	0.084273	-0.076550	-0.339047	0.077417	0.205476	-0.338673	0.080713	0.160355	-0.345739	0.649761	-0.022514	0.468810	0.073878	-0.057755	0.480981	0.096407	-0.023761
5490	45.750000	-0.763765	0.708162	0.072045	-0.743956	0.729272	-0.061674	-0.738732	0.899013	0.088522	-0.714990	0.898211	-0.057101	-0.625066	1.164649	-0.022055	-0.615949	1.157447	0.081731	-0.584325	0.763508	0.247350	-0.579627	0.757036	-0.183611	-0.333064	0.637397	0.142547	-0.344698	0.664798	0.114571	-0.329218	0.083399	-0.075795	-0.339054	0.077424	0.205481	-0.338678	0.080711	0.160364	-0.344796	0.649270	-0.022114	0.468767	0.073790	-0.057698	0.480959	0.096301	-0.023723
5491	45.758333	-0.763924	0.708276	0.072123	-0.743985	0.729214	-0.061684	-0.738766	0.899005	0.088483	-0.714895	0.898183	-0.057081	-0.624882	1.164726	-0.022000	-0.615779	1.157511	0.081824	-0.584368	0.763457	0.247330	-0.579616	0.757116	-0.183521	-0.332614	0.636813	0.142760	-0.343659	0.664259	0.114639	-0.329230	0.083386	-0.075796	-0.339048	0.077412	0.205473	-0.338680	0.080710	0.160359	-0.343712	0.648764	-0.021537	0.468729	0.073696	-0.057642	0.480921	0.096205	-0.023675
5492	45.766667	-0.763952	0.708275	0.072113	-0.743994	0.729278	-0.061703	-0.738801	0.898991	0.088454	-0.714807	0.898153	-0.057058	-0.624711	1.164821	-0.021910	-0.615605	1.157591	0.081947	-0.584398	0.763405	0.247298	-0.579550	0.757189	-0.183436	-0.332025	0.636196	0.142816	-0.342444	0.663589	0.114639	-0.329241	0.083367	-0.075791	-0.339049	0.077416	0.205473	-0.338690	0.080701	0.160364	-0.342539	0.648263	-0.020805	0.468689	0.073594	-0.057578	0.480892	0.096112	-0.023637
5493	45.775000	-0.763904	0.708212	0.072044	-0.744012	0.729286	-0.061713	-0.738846	0.898984	0.088436	-0.714833	0.898173	-0.057067	-0.624526	1.164918	-0.021788	-0.615406	1.157635	0.082030	-0.584404	0.763355	0.247247	-0.579407	0.757228	-0.183351	-0.331380	0.635300	0.143083	-0.340943	0.662786	0.114533	-0.329233	0.083379	-0.075808	-0.339044	0.077418	0.205463	-0.338686	0.080695	0.160355	-0.341229	0.647631	-0.019777	0.468643	0.073528	-0.057541	0.480874	0.096016	-0.023590
5494	45.783333	-0.764021	0.708285	0.072100	-0.744030	0.729280	-0.061704	-0.738883	0.898976	0.088421	-0.714832	0.898234	-0.057042	-0.624376	1.165043	-0.021678	-0.615181	1.157744	0.082118	-0.584352	0.763320	0.247081	-0.579209	0.757257	-0.183288	-0.330539	0.634399	0.143156	-0.339263	0.661812	0.114421	-0.329243	0.083348	-0.075800	-0.339045	0.077417	0.205451	-0.338684	0.080684	0.160359	-0.339842	0.646914	-0.018542	0.468576	0.073454	-0.057500	0.480857	0.095932	-0.023545
5495	45.791667	-0.764004	0.708267	0.072079	-0.743992	0.729228	-0.061683	-0.738905	0.898960	0.088402	-0.714886	0.898198	-0.057071	-0.624264	1.165196	-0.021614	-0.614971	1.157818	0.082232	-0.584344	0.763265	0.247120	-0.578917	0.757241	-0.183209	-0.329603	0.633193	0.143296	-0.337263	0.660591	0.114196	-0.329233	0.083371	-0.075809	-0.339049	0.077463	0.205451	-0.338676	0.080694	0.160357	-0.338435	0.646115	-0.017066	0.468579	0.073384	-0.057455	0.480834	0.095852	-0.023535
5496	45.800000	-0.764023	0.708259	0.072082	-0.744026	0.729298	-0.061709	-0.738938	0.898945	0.088404	-0.714907	0.898202	-0.057075	-0.624100	1.165253	-0.021369	-0.614768	1.157950	0.082444	-0.584267	0.763207	0.247027	-0.578586	0.757217	-0.183149	-0.328418	0.631864	0.143236	-0.335084	0.659194	0.113942	-0.329220	0.083378	-0.075815	-0.339032	0.077421	0.205457	-0.338671	0.080693	0.160355	-0.337066	0.645248	-0.015406	0.468545	0.073316	-0.057422	0.480804	0.095788	-0.023516
5497	45.808333	-0.764051	0.708249	0.072095	-0.744042	0.729295	-0.061695	-0.738966	0.898931	0.088403	-0.714911	0.898220	-0.057056	-0.624004	1.165369	-0.021218	-0.614576	1.158023	0.082568	-0.584145	0.763147	0.246918	-0.578207	0.757237	-0.183142	-0.327236	0.630401	0.143347	-0.332691	0.657551	0.113526	-0.329219	0.083382	-0.075809	-0.339050	0.077460	0.205457	-0.338666	0.080703	0.160362	-0.335760	0.644112	-0.013420	0.468489	0.073251	-0.057386	0.480770	0.095720	-0.023486
5498	45.816667	-0.764045	0.708239	0.072095	-0.744088	0.729252	-0.061684	-0.738993	0.898914	0.088401	-0.714940	0.898205	-0.057064	-0.623905	1.165456	-0.021029	-0.614312	1.158096	0.082695	-0.583973	0.763086	0.246795	-0.577765	0.757261	-0.183125	-0.326044	0.628979	0.143319	-0.330363	0.655852	0.113029	-0.329222	0.083383	-0.075798	-0.339069	0.077496	0.205454	-0.338659	0.080709	0.160369	-0.334577	0.642862	-0.011294	0.468445	0.073198	-0.057351	0.480746	0.095658	-0.023467
5499	45.825000	-0.764053	0.708230	0.072108	-0.744066	0.729290	-0.061655	-0.739016	0.898891	0.088407	-0.714946	0.898208	-0.057054	-0.623862	1.165616	-0.020924	-0.614153	1.158217	0.082866	-0.583737	0.763033	0.246671	-0.577272	0.757288	-0.183122	-0.325027	0.628146	0.143037	-0.328510	0.654509	0.112327	-0.328725	0.084249	-0.076546	-0.339082	0.077494	0.205478	-0.338678	0.080723	0.160374	-0.333604	0.641457	-0.008943	0.468442	0.073141	-0.057316	0.480718	0.095610	-0.023447
5500	45.833333	-0.764065	0.708220	0.072123	-0.744056	0.729299	-0.061684	-0.739043	0.898867	0.088412	-0.714930	0.898257	-0.057014	-0.623851	1.165812	-0.020815	-0.613954	1.158314	0.083075	-0.583437	0.762983	0.246536	-0.576722	0.757320	-0.183118	-0.324313	0.628089	0.142575	-0.327371	0.653843	0.111313	-0.329232	0.083375	-0.075805	-0.339102	0.077493	0.205487	-0.338689	0.080719	0.160388	-0.332880	0.639958	-0.006438	0.468402	0.073102	-0.057302	0.480691	0.095568	-0.023452
5501	45.841667	-0.764105	0.708224	0.072152	-0.744068	0.729309	-0.061668	-0.739067	0.898839	0.088423	-0.714950	0.898247	-0.057022	-0.623767	1.165795	-0.020439	-0.613849	1.158413	0.083302	-0.583081	0.762958	0.246477	-0.576110	0.757338	-0.183123	-0.323961	0.628733	0.141756	-0.326994	0.653884	0.110067	-0.329245	0.083368	-0.075796	-0.339108	0.077486	0.205480	-0.338704	0.080719	0.160380	-0.332460	0.638288	-0.003844	0.468354	0.073071	-0.057292	0.480671	0.095542	-0.023436
5502	45.850000	-0.764111	0.708224	0.072164	-0.744110	0.729269	-0.061659	-0.739081	0.898805	0.088430	-0.714962	0.898234	-0.057029	-0.623778	1.165906	-0.020226	-0.613694	1.158491	0.083496	-0.582600	0.762865	0.246227	-0.575448	0.757353	-0.183130	-0.323793	0.629675	0.140879	-0.326914	0.654209	0.108690	-0.329248	0.083362	-0.075801	-0.339102	0.077481	0.205474	-0.338842	0.080585	0.160475	-0.332234	0.636512	-0.001184	0.468361	0.073023	-0.057255	0.480657	0.095511	-0.023420
5503	45.858333	-0.764081	0.708211	0.072149	-0.744064	0.729330	-0.061666	-0.739090	0.898771	0.088438	-0.714959	0.898272	-0.057007	-0.623841	1.166040	-0.020074	-0.613554	1.158579	0.083754	-0.582124	0.762831	0.246106	-0.574722	0.757383	-0.183126	-0.323700	0.630463	0.139969	-0.326949	0.654397	0.107360	-0.329023	0.083947	-0.076244	-0.339100	0.077476	0.205464	-0.338701	0.080695	0.160368	-0.332244	0.634618	0.001492	0.468336	0.072994	-0.057223	0.480646	0.095480	-0.023408
5504	45.866667	-0.764063	0.708206	0.072148	-0.744070	0.729329	-0.061646	-0.739088	0.898738	0.088455	-0.714988	0.898271	-0.057023	-0.623910	1.166211	-0.019878	-0.613336	1.158648	0.083924	-0.581629	0.762793	0.245971	-0.573966	0.757412	-0.183122	-0.323595	0.630966	0.139051	-0.326987	0.654408	0.106101	-0.329264	0.083336	-0.075792	-0.339099	0.077468	0.205458	-0.338702	0.080692	0.160368	-0.332449	0.632714	0.004072	0.468321	0.072961	-0.057202	0.480635	0.095449	-0.023404
5505	45.875000	-0.764067	0.708206	0.072153	-0.744044	0.729341	-0.061667	-0.739075	0.898717	0.088468	-0.714908	0.898290	-0.056997	-0.623974	1.166314	-0.019643	-0.613269	1.158730	0.084189	-0.581152	0.762777	0.245863	-0.573186	0.757428	-0.183098	-0.323410	0.631193	0.138097	-0.326970	0.654247	0.105019	-0.329232	0.083379	-0.075825	-0.339094	0.077469	0.205469	-0.338698	0.080693	0.160379	-0.332814	0.630945	0.006489	0.468281	0.072952	-0.057198	0.480619	0.095436	-0.023393
5506	45.883333	-0.764034	0.708194	0.072129	-0.744007	0.729337	-0.061672	-0.739043	0.898696	0.088473	-0.714897	0.898280	-0.057011	-0.623998	1.166311	-0.019297	-0.613047	1.158795	0.084343	-0.580702	0.762791	0.245786	-0.572396	0.757448	-0.183068	-0.323281	0.631176	0.137334	-0.326861	0.653928	0.104099	-0.329237	0.083372	-0.075816	-0.339093	0.077476	0.205483	-0.338691	0.080702	0.160385	-0.333214	0.629232	0.008767	0.468262	0.072923	-0.057186	0.480603	0.095426	-0.023385
5507	45.891667	-0.764017	0.708196	0.072118	-0.743937	0.729324	-0.061677	-0.739008	0.898691	0.088488	-0.714844	0.898323	-0.056994	-0.624063	1.166294	-0.018994	-0.613005	1.158959	0.084817	-0.580261	0.762804	0.245661	-0.571631	0.757499	-0.183052	-0.323137	0.631107	0.136494	-0.326777	0.653552	0.103136	-0.328714	0.084258	-0.076577	-0.339090	0.077471	0.205488	-0.338675	0.080715	0.160383	-0.333617	0.627633	0.010740	0.468263	0.072897	-0.057170	0.480610	0.095389	-0.023387
5508	45.900000	-0.764050	0.708197	0.072125	-0.743946	0.729356	-0.061678	-0.738967	0.898693	0.088492	-0.715011	0.898483	-0.057046	-0.624168	1.166329	-0.018738	-0.612852	1.158973	0.085013	-0.579912	0.762806	0.245657	-0.570853	0.757471	-0.182962	-0.323075	0.631131	0.135864	-0.326709	0.653203	0.102138	-0.329223	0.083379	-0.075809	-0.339084	0.077490	0.205498	-0.338678	0.080713	0.160391	-0.333998	0.626134	0.012489	0.468245	0.072891	-0.057168	0.480614	0.095378	-0.023384
5509	45.908333	-0.764001	0.708228	0.072094	-0.743910	0.729372	-0.061673	-0.738914	0.898696	0.088502	-0.714974	0.898495	-0.057042	-0.624309	1.166415	-0.018641	-0.612746	1.158969	0.085235	-0.579619	0.762806	0.245619	-0.570144	0.757496	-0.182900	-0.322973	0.631329	0.135036	-0.326783	0.652918	0.101104	-0.329227	0.083353	-0.075793	-0.339085	0.077487	0.205496	-0.338670	0.080722	0.160388	-0.334259	0.624836	0.013947	0.468248	0.072872	-0.057159	0.480603	0.095371	-0.023392
5510	45.916667	-0.763999	0.708245	0.072090	-0.743844	0.729331	-0.061615	-0.738855	0.898706	0.088505	-0.714937	0.898502	-0.057070	-0.624358	1.166330	-0.018329	-0.612641	1.158954	0.085463	-0.579368	0.762822	0.245498	-0.569489	0.757522	-0.182833	-0.323020	0.631592	0.134313	-0.326955	0.652698	0.100020	-0.329217	0.083366	-0.075807	-0.339112	0.077464	0.205486	-0.338674	0.080714	0.160389	-0.334440	0.623739	0.015164	0.468227	0.072876	-0.057157	0.480590	0.095376	-0.023395
5511	45.925000	-0.763941	0.708249	0.072064	-0.743762	0.729383	-0.061661	-0.738793	0.898713	0.088522	-0.714867	0.898526	-0.057062	-0.624484	1.166325	-0.018136	-0.612512	1.158937	0.085684	-0.579253	0.762795	0.245559	-0.568916	0.757538	-0.182767	-0.323132	0.631956	0.133649	-0.327164	0.652434	0.099054	-0.329221	0.083353	-0.075796	-0.339087	0.077478	0.205481	-0.338680	0.080707	0.160383	-0.334543	0.622922	0.016070	0.468245	0.072853	-0.057141	0.480588	0.095386	-0.023380
5512	45.933333	-0.763771	0.708139	0.071958	-0.743714	0.729382	-0.061655	-0.738723	0.898722	0.088536	-0.714755	0.898588	-0.057000	-0.624604	1.166289	-0.017958	-0.612353	1.158842	0.085870	-0.579201	0.762767	0.245643	-0.568417	0.757558	-0.182702	-0.323204	0.632259	0.132991	-0.327430	0.652247	0.098077	-0.329218	0.083359	-0.075812	-0.339093	0.077467	0.205464	-0.338685	0.080696	0.160378	-0.334571	0.622317	0.016771	0.468221	0.072864	-0.057138	0.480591	0.095376	-0.023374
5513	45.941667	-0.763743	0.708147	0.071960	-0.743724	0.729407	-0.061605	-0.738639	0.898728	0.088548	-0.714670	0.898615	-0.057006	-0.624618	1.166040	-0.017559	-0.612142	1.158796	0.086098	-0.579166	0.762739	0.245627	-0.568042	0.757579	-0.182659	-0.323325	0.632405	0.132521	-0.327635	0.652013	0.097412	-0.329236	0.083347	-0.075793	-0.339091	0.077470	0.205470	-0.338686	0.080695	0.160380	-0.334533	0.621955	0.017266	0.468214	0.072857	-0.057117	0.480591	0.095378	-0.023355
5514	45.950000	-0.763815	0.708270	0.072037	-0.743640	0.729422	-0.061629	-0.738557	0.898730	0.088558	-0.714559	0.898636	-0.057007	-0.624754	1.166018	-0.017447	-0.611973	1.158707	0.086323	-0.579165	0.762710	0.245629	-0.567748	0.757583	-0.182630	-0.323427	0.632495	0.132194	-0.327847	0.651888	0.096871	-0.329226	0.083358	-0.075809	-0.339098	0.077467	0.205470	-0.338687	0.080703	0.160373	-0.334455	0.621757	0.017590	0.468240	0.072840	-0.057079	0.480585	0.095367	-0.023341
5515	45.958333	-0.763785	0.708276	0.072039	-0.743498	0.729421	-0.061542	-0.738477	0.898733	0.088581	-0.714482	0.898692	-0.056956	-0.624787	1.165853	-0.017172	-0.611794	1.158585	0.086537	-0.579227	0.762663	0.245751	-0.567554	0.757589	-0.182636	-0.323503	0.632562	0.131999	-0.327978	0.651775	0.096665	-0.329243	0.083351	-0.075793	-0.339100	0.077465	0.205468	-0.338693	0.080695	0.160371	-0.334327	0.621718	0.017726	0.468230	0.072836	-0.057062	0.480594	0.095357	-0.023318
5516	45.966667	-0.763664	0.708177	0.071964	-0.743461	0.729462	-0.061524	-0.738391	0.898735	0.088597	-0.714159	0.898629	-0.056867	-0.624801	1.165641	-0.016828	-0.611626	1.158473	0.086771	-0.579272	0.762614	0.245754	-0.567434	0.757603	-0.182679	-0.323552	0.632645	0.131817	-0.328088	0.651763	0.096555	-0.329246	0.083348	-0.075789	-0.339109	0.077465	0.205463	-0.338693	0.080707	0.160361	-0.334172	0.621768	0.017748	0.468227	0.072830	-0.057025	0.480606	0.095359	-0.023283
5517	45.975000	-0.763724	0.708259	0.072005	-0.743560	0.729513	-0.061572	-0.738298	0.898740	0.088605	-0.714077	0.898656	-0.056843	-0.624891	1.165527	-0.016638	-0.611449	1.158366	0.086966	-0.579357	0.762552	0.245817	-0.567383	0.757619	-0.182765	-0.323608	0.632673	0.131870	-0.328144	0.651809	0.096608	-0.329241	0.083358	-0.075791	-0.339102	0.077476	0.205477	-0.338699	0.080706	0.160368	-0.334009	0.621874	0.017676	0.468237	0.072830	-0.056969	0.480628	0.095358	-0.023235
5518	45.983333	-0.763740	0.708319	0.072044	-0.743516	0.729551	-0.061548	-0.738220	0.898746	0.088628	-0.713948	0.898698	-0.056785	-0.624966	1.165367	-0.016397	-0.611286	1.158276	0.087163	-0.579468	0.762478	0.245879	-0.567377	0.757644	-0.182892	-0.323671	0.632590	0.132046	-0.328155	0.651883	0.096771	-0.328867	0.084127	-0.076268	-0.339100	0.077480	0.205482	-0.338696	0.080714	0.160370	-0.333870	0.621998	0.017571	0.468285	0.072806	-0.056877	0.480659	0.095366	-0.023168
5519	45.991667	-0.763767	0.708358	0.072084	-0.743525	0.729603	-0.061520	-0.738143	0.898757	0.088668	-0.713899	0.898751	-0.056741	-0.625037	1.165217	-0.016098	-0.611141	1.158224	0.087389	-0.579642	0.762382	0.246041	-0.567410	0.757675	-0.183062	-0.323655	0.632533	0.132243	-0.328108	0.651948	0.097024	-0.329227	0.083383	-0.075790	-0.339091	0.077486	0.205478	-0.338698	0.080704	0.160379	-0.333776	0.622119	0.017462	0.468292	0.072810	-0.056779	0.480687	0.095383	-0.023096
5520	46.000000	-0.763617	0.708241	0.071985	-0.743547	0.729584	-0.061480	-0.738056	0.898760	0.088709	-0.713864	0.898743	-0.056666	-0.625161	1.165199	-0.015872	-0.611037	1.158237	0.087580	-0.579754	0.762296	0.245978	-0.567448	0.757710	-0.183271	-0.323590	0.632517	0.132394	-0.328031	0.651991	0.097293	-0.329232	0.083372	-0.075780	-0.339086	0.077479	0.205470	-0.338697	0.080693	0.160385	-0.333754	0.622252	0.017331	0.468295	0.072841	-0.056696	0.480738	0.095425	-0.022984
5521	46.008333	-0.763714	0.708345	0.072065	-0.743465	0.729619	-0.061467	-0.738007	0.898719	0.088763	-0.714033	0.898902	-0.056685	-0.625253	1.165227	-0.015658	-0.610923	1.158316	0.087757	-0.579930	0.762195	0.246096	-0.567465	0.757751	-0.183521	-0.323548	0.632443	0.132594	-0.327950	0.652024	0.097556	-0.329231	0.083362	-0.075783	-0.339080	0.077488	0.205478	-0.338695	0.080696	0.160377	-0.333760	0.622304	0.017271	0.468349	0.072826	-0.056521	0.480809	0.095460	-0.022860
5522	46.016667	-0.763696	0.708349	0.072085	-0.743470	0.729655	-0.061441	-0.737941	0.898695	0.088830	-0.714031	0.898907	-0.056610	-0.625304	1.165229	-0.015432	-0.610779	1.158413	0.087958	-0.580095	0.762093	0.246224	-0.567450	0.757809	-0.183797	-0.323508	0.632391	0.132768	-0.327884	0.652046	0.097799	-0.329226	0.083361	-0.075779	-0.339083	0.077485	0.205480	-0.338690	0.080689	0.160383	-0.333801	0.622336	0.017240	0.468434	0.072822	-0.056352	0.480916	0.095473	-0.022719
5523	46.025000	-0.763704	0.708359	0.072115	-0.743463	0.729657	-0.061416	-0.737881	0.898684	0.088904	-0.713999	0.898948	-0.056534	-0.625397	1.165249	-0.015329	-0.610725	1.158424	0.088127	-0.580215	0.761999	0.246294	-0.567384	0.757870	-0.184107	-0.323477	0.632348	0.132909	-0.327849	0.652052	0.097963	-0.329227	0.083360	-0.075781	-0.339083	0.077480	0.205476	-0.338691	0.080692	0.160385	-0.333876	0.622345	0.017230	0.468460	0.072832	-0.056157	0.481044	0.095485	-0.022564
5524	46.033333	-0.763666	0.708336	0.072123	-0.743456	0.729651	-0.061396	-0.737818	0.898670	0.088979	-0.714006	0.898954	-0.056453	-0.625507	1.165252	-0.015206	-0.610551	1.158500	0.088265	-0.580301	0.761911	0.246361	-0.567270	0.757934	-0.184422	-0.323438	0.632279	0.133018	-0.327836	0.652046	0.098084	-0.329234	0.083346	-0.075783	-0.339090	0.077466	0.205477	-0.338688	0.080688	0.160386	-0.333961	0.622360	0.017251	0.468573	0.072827	-0.055942	0.481237	0.095461	-0.022390
5525	46.041667	-0.763675	0.708348	0.072158	-0.743455	0.729625	-0.061329	-0.737764	0.898650	0.089062	-0.714009	0.898973	-0.056364	-0.625534	1.165169	-0.014968	-0.610455	1.158508	0.088447	-0.580354	0.761847	0.246435	-0.567091	0.758015	-0.184749	-0.323442	0.632294	0.133072	-0.327853	0.652052	0.098121	-0.329235	0.083342	-0.075782	-0.339091	0.077468	0.205484	-0.338678	0.080706	0.160377	-0.334048	0.622339	0.017276	0.468652	0.072826	-0.055731	0.481382	0.095478	-0.022213
5526	46.050000	-0.763621	0.708335	0.072192	-0.743319	0.729599	-0.061257	-0.737717	0.898634	0.089144	-0.714024	0.898997	-0.056272	-0.625528	1.165024	-0.014677	-0.610289	1.158530	0.088619	-0.580371	0.761786	0.246496	-0.566862	0.758108	-0.185074	-0.323481	0.632336	0.133121	-0.327880	0.652055	0.098124	-0.329234	0.083355	-0.075780	-0.339087	0.077471	0.205487	-0.338683	0.080707	0.160389	-0.334127	0.622323	0.017312	0.468727	0.072832	-0.055519	0.481568	0.095480	-0.022011
5527	46.058333	-0.763627	0.708347	0.072238	-0.743477	0.729637	-0.061262	-0.737682	0.898628	0.089229	-0.714016	0.899037	-0.056183	-0.625563	1.164953	-0.014498	-0.610232	1.158556	0.088794	-0.580346	0.761748	0.246556	-0.566572	0.758198	-0.185388	-0.323460	0.632336	0.133102	-0.327902	0.652039	0.098110	-0.329235	0.083360	-0.075780	-0.339096	0.077470	0.205486	-0.338683	0.080717	0.160390	-0.334183	0.622296	0.017356	0.468801	0.072836	-0.055313	0.481701	0.095508	-0.021850
5528	46.066667	-0.763537	0.708326	0.072256	-0.743478	0.729657	-0.061212	-0.737630	0.898609	0.089300	-0.714043	0.899043	-0.056092	-0.625673	1.164980	-0.014473	-0.610116	1.158602	0.088930	-0.580295	0.761718	0.246613	-0.566253	0.758295	-0.185683	-0.323451	0.632314	0.133108	-0.327900	0.651992	0.098126	-0.329234	0.083368	-0.075783	-0.339090	0.077479	0.205493	-0.338690	0.080717	0.160399	-0.334218	0.622270	0.017399	0.468904	0.072812	-0.055098	0.481818	0.095546	-0.021684
5529	46.075000	-0.763552	0.708344	0.072292	-0.743458	0.729650	-0.061238	-0.737588	0.898602	0.089378	-0.714027	0.899076	-0.056007	-0.625695	1.164869	-0.014284	-0.610003	1.158606	0.089057	-0.580224	0.761692	0.246666	-0.565912	0.758405	-0.185970	-0.323469	0.632376	0.133078	-0.327918	0.651991	0.098068	-0.328723	0.084250	-0.076540	-0.339089	0.077485	0.205493	-0.338681	0.080726	0.160395	-0.334238	0.622259	0.017442	0.468969	0.072824	-0.054914	0.481938	0.095591	-0.021534
5530	46.083333	-0.763397	0.708215	0.072231	-0.743493	0.729664	-0.061221	-0.737552	0.898597	0.089448	-0.714049	0.899127	-0.055910	-0.625716	1.164763	-0.014101	-0.609936	1.158583	0.089189	-0.580149	0.761672	0.246728	-0.565555	0.758500	-0.186224	-0.323473	0.632392	0.133056	-0.327910	0.651954	0.098042	-0.329211	0.083390	-0.075813	-0.339119	0.077463	0.205490	-0.338677	0.080725	0.160385	-0.334234	0.622217	0.017462	0.469024	0.072847	-0.054738	0.482061	0.095598	-0.021405
5531	46.091667	-0.763526	0.708348	0.072347	-0.743534	0.729658	-0.061182	-0.737506	0.898591	0.089508	-0.713987	0.899137	-0.055859	-0.625781	1.164726	-0.014038	-0.609822	1.158639	0.089315	-0.580070	0.761643	0.246788	-0.565210	0.758600	-0.186441	-0.323469	0.632406	0.133031	-0.327906	0.651941	0.098006	-0.329219	0.083393	-0.075815	-0.339088	0.077482	0.205478	-0.338683	0.080720	0.160381	-0.334292	0.622050	0.017579	0.469086	0.072853	-0.054594	0.482147	0.095629	-0.021288
5532	46.100000	-0.763502	0.708333	0.072348	-0.743567	0.729644	-0.061150	-0.737463	0.898584	0.089558	-0.713979	0.899141	-0.055778	-0.625862	1.164697	-0.014019	-0.609762	1.158659	0.089416	-0.579994	0.761610	0.246849	-0.564880	0.758698	-0.186631	-0.323461	0.632415	0.133011	-0.327902	0.651936	0.097975	-0.329219	0.083387	-0.075813	-0.339086	0.077490	0.205487	-0.338692	0.080717	0.160379	-0.334273	0.622015	0.017603	0.469138	0.072860	-0.054466	0.482292	0.095626	-0.021180
5533	46.108333	-0.763545	0.708344	0.072364	-0.743556	0.729653	-0.061207	-0.737417	0.898576	0.089586	-0.713954	0.899164	-0.055762	-0.625906	1.164648	-0.013929	-0.609711	1.158675	0.089488	-0.579938	0.761574	0.246909	-0.564575	0.758787	-0.186780	-0.323446	0.632416	0.132989	-0.327886	0.651920	0.097946	-0.328713	0.084261	-0.076572	-0.339092	0.077480	0.205484	-0.338680	0.080729	0.160378	-0.334256	0.622002	0.017611	0.469189	0.072868	-0.054345	0.482377	0.095644	-0.021092
5534	46.116667	-0.763383	0.708208	0.072261	-0.743555	0.729666	-0.061211	-0.737387	0.898575	0.089613	-0.713909	0.899212	-0.055747	-0.625825	1.164445	-0.013562	-0.609661	1.158688	0.089555	-0.579887	0.761537	0.246961	-0.564296	0.758875	-0.186902	-0.323431	0.632410	0.132972	-0.327864	0.651907	0.097923	-0.329230	0.083382	-0.075814	-0.339092	0.077473	0.205481	-0.338686	0.080710	0.160386	-0.334226	0.621954	0.017667	0.469240	0.072864	-0.054217	0.482475	0.095664	-0.020998
5535	46.125000	-0.763556	0.708358	0.072349	-0.743568	0.729665	-0.061203	-0.737348	0.898571	0.089621	-0.713899	0.899218	-0.055776	-0.625901	1.164413	-0.013468	-0.609619	1.158698	0.089606	-0.579843	0.761504	0.247004	-0.564059	0.758965	-0.186990	-0.323405	0.632399	0.132953	-0.327833	0.651890	0.097898	-0.329235	0.083358	-0.075801	-0.339096	0.077467	0.205488	-0.338693	0.080703	0.160386	-0.334202	0.621916	0.017708	0.469302	0.072875	-0.054078	0.482607	0.095676	-0.020866
5536	46.133333	-0.763565	0.708367	0.072321	-0.743564	0.729677	-0.061226	-0.737304	0.898564	0.089619	-0.713866	0.899255	-0.055727	-0.625954	1.164359	-0.013405	-0.609588	1.158710	0.089656	-0.579803	0.761467	0.247034	-0.563856	0.759044	-0.187055	-0.323380	0.632388	0.132934	-0.327801	0.651881	0.097872	-0.329247	0.083348	-0.075791	-0.339096	0.077470	0.205485	-0.338694	0.080703	0.160388	-0.334172	0.621889	0.017756	0.469417	0.072858	-0.053899	0.482710	0.095739	-0.020730
5537	46.141667	-0.763600	0.708390	0.072314	-0.743570	0.729686	-0.061205	-0.737273	0.898565	0.089609	-0.713822	0.899302	-0.055743	-0.625989	1.164300	-0.013346	-0.609552	1.158708	0.089688	-0.579765	0.761442	0.247055	-0.563688	0.759121	-0.187101	-0.323355	0.632380	0.132913	-0.327770	0.651880	0.097861	-0.329240	0.083356	-0.075788	-0.339098	0.077466	0.205494	-0.338690	0.080710	0.160393	-0.334154	0.621861	0.017805	0.469481	0.072861	-0.053717	0.482867	0.095754	-0.020566
5538	46.150000	-0.763535	0.708364	0.072272	-0.743562	0.729692	-0.061248	-0.737240	0.898569	0.089591	-0.713772	0.899350	-0.055763	-0.626009	1.164233	-0.013297	-0.609525	1.158706	0.089720	-0.579737	0.761411	0.247064	-0.563544	0.759185	-0.187133	-0.323330	0.632374	0.132890	-0.327737	0.651881	0.097835	-0.329243	0.083349	-0.075774	-0.339099	0.077476	0.205490	-0.338688	0.080706	0.160399	-0.334134	0.621837	0.017856	0.469688	0.072914	-0.053514	0.483045	0.095774	-0.020403
5539	46.158333	-0.763474	0.708320	0.072208	-0.743569	0.729663	-0.061201	-0.737203	0.898569	0.089571	-0.713754	0.899353	-0.055821	-0.626032	1.164161	-0.013276	-0.609497	1.158690	0.089736	-0.579707	0.761385	0.247069	-0.563436	0.759244	-0.187156	-0.323296	0.632323	0.132870	-0.327710	0.651867	0.097799	-0.329237	0.083363	-0.075789	-0.339096	0.077476	0.205489	-0.338690	0.080696	0.160388	-0.334123	0.621812	0.017896	0.469824	0.072905	-0.053322	0.483206	0.095817	-0.020264
5540	46.166667	-0.763521	0.708383	0.072225	-0.743511	0.729684	-0.061222	-0.737175	0.898572	0.089547	-0.713687	0.899418	-0.055805	-0.626039	1.164075	-0.013272	-0.609472	1.158656	0.089739	-0.579691	0.761364	0.247069	-0.563350	0.759285	-0.187172	-0.323294	0.632359	0.132820	-0.327691	0.651865	0.097764	-0.329240	0.083359	-0.075792	-0.339099	0.077471	0.205479	-0.338692	0.080696	0.160379	-0.334114	0.621793	0.017926	0.469805	0.072872	-0.053136	0.483362	0.095849	-0.020118
5541	46.175000	-0.763440	0.708335	0.072158	-0.743498	0.729701	-0.061284	-0.737131	0.898564	0.089513	-0.713652	0.899430	-0.055848	-0.626060	1.164008	-0.013375	-0.609446	1.158600	0.089724	-0.579683	0.761338	0.247054	-0.563295	0.759310	-0.187176	-0.323276	0.632362	0.132795	-0.327674	0.651859	0.097731	-0.329248	0.083349	-0.075784	-0.339095	0.077467	0.205471	-0.338694	0.080695	0.160376	-0.334112	0.621778	0.017955	0.469916	0.072879	-0.052976	0.483547	0.095845	-0.019988
5542	46.183333	-0.763474	0.708404	0.072179	-0.743510	0.729666	-0.061279	-0.737093	0.898564	0.089482	-0.713614	0.899439	-0.055892	-0.626069	1.163921	-0.013509	-0.609420	1.158521	0.089697	-0.579682	0.761311	0.247038	-0.563262	0.759325	-0.187174	-0.323272	0.632342	0.132754	-0.327667	0.651855	0.097702	-0.329239	0.083354	-0.075788	-0.339087	0.077475	0.205477	-0.338694	0.080696	0.160366	-0.334112	0.621762	0.017976	0.470159	0.072911	-0.052820	0.483732	0.095839	-0.019863
5543	46.191667	-0.763489	0.708445	0.072185	-0.743466	0.729697	-0.061247	-0.737053	0.898565	0.089445	-0.713565	0.899461	-0.055913	-0.626009	1.163736	-0.013561	-0.609363	1.158374	0.089613	-0.579696	0.761279	0.247011	-0.563260	0.759322	-0.187166	-0.323256	0.632312	0.132735	-0.327659	0.651852	0.097676	-0.329231	0.083372	-0.075797	-0.339089	0.077474	0.205478	-0.338692	0.080689	0.160366	-0.334112	0.621756	0.017985	0.470126	0.072885	-0.052707	0.483863	0.095864	-0.019776
5544	46.200000	-0.763414	0.708428	0.072136	-0.743355	0.729713	-0.061311	-0.737013	0.898566	0.089405	-0.713509	0.899481	-0.055937	-0.625903	1.163482	-0.013643	-0.609393	1.158147	0.089546	-0.579713	0.761242	0.246973	-0.563272	0.759302	-0.187158	-0.323258	0.632317	0.132697	-0.327649	0.651850	0.097651	-0.329217	0.083381	-0.075810	-0.339089	0.077471	0.205471	-0.338697	0.080694	0.160362	-0.334101	0.621753	0.017976	0.470117	0.072890	-0.052679	0.483998	0.095887	-0.019690
5545	46.208333	-0.763416	0.708460	0.072131	-0.743365	0.729747	-0.061289	-0.736976	0.898579	0.089367	-0.713457	0.899498	-0.055958	-0.625807	1.163260	-0.013763	-0.609356	1.157891	0.089482	-0.579744	0.761206	0.246934	-0.563302	0.759261	-0.187138	-0.323230	0.632302	0.132675	-0.327634	0.651874	0.097639	-0.329223	0.083370	-0.075791	-0.339084	0.077486	0.205470	-0.338692	0.080694	0.160362	-0.334078	0.621766	0.017948	0.470457	0.072922	-0.052479	0.484116	0.095923	-0.019623
5546	46.216667	-0.763373	0.708461	0.072104	-0.743402	0.729705	-0.061207	-0.736930	0.898591	0.089331	-0.713403	0.899509	-0.055979	-0.625706	1.162985	-0.013877	-0.609327	1.157550	0.089367	-0.579776	0.761166	0.246886	-0.563346	0.759203	-0.187104	-0.323199	0.632253	0.132630	-0.327606	0.651902	0.097632	-0.329211	0.083391	-0.075801	-0.339083	0.077494	0.205466	-0.338689	0.080710	0.160367	-0.334036	0.621785	0.017913	0.470547	0.072941	-0.052385	0.484235	0.095960	-0.019551
5547	46.225000	-0.763355	0.708471	0.072093	-0.743245	0.729752	-0.061312	-0.736874	0.898609	0.089292	-0.713354	0.899511	-0.056004	-0.625599	1.162651	-0.013902	-0.609307	1.157100	0.089256	-0.579790	0.761141	0.246783	-0.563391	0.759109	-0.187076	-0.323153	0.632210	0.132612	-0.327549	0.651931	0.097649	-0.329228	0.083381	-0.075789	-0.339083	0.077496	0.205462	-0.338690	0.080709	0.160368	-0.333969	0.621799	0.017861	0.470637	0.072946	-0.052298	0.484368	0.095982	-0.019481
5548	46.233333	-0.763342	0.708482	0.072086	-0.743290	0.729754	-0.061267	-0.736813	0.898621	0.089241	-0.713304	0.899510	-0.056033	-0.625521	1.162317	-0.013947	-0.609268	1.156619	0.089172	-0.579839	0.761105	0.246783	-0.563443	0.758994	-0.187057	-0.323095	0.632148	0.132645	-0.327451	0.651972	0.097735	-0.329232	0.083359	-0.075780	-0.339111	0.077478	0.205457	-0.338687	0.080708	0.160365	-0.333857	0.621836	0.017786	0.470789	0.072921	-0.052190	0.484509	0.096007	-0.019410
5549	46.241667	-0.763365	0.708501	0.072108	-0.743280	0.729725	-0.061317	-0.736745	0.898653	0.089200	-0.712996	0.899430	-0.055980	-0.625430	1.162013	-0.013925	-0.609325	1.156051	0.089120	-0.579872	0.761084	0.246734	-0.563494	0.758855	-0.187032	-0.323011	0.631895	0.132750	-0.327250	0.651997	0.097919	-0.329235	0.083373	-0.075788	-0.339083	0.077500	0.205462	-0.338685	0.080704	0.160365	-0.333591	0.621880	0.017650	0.470877	0.072945	-0.052111	0.484650	0.096025	-0.019337
5550	46.250000	-0.763307	0.708477	0.072087	-0.743260	0.729688	-0.061262	-0.736654	0.898686	0.089137	-0.712970	0.899414	-0.056042	-0.625470	1.161856	-0.014195	-0.609306	1.155463	0.088972	-0.579904	0.761078	0.246679	-0.563539	0.758681	-0.187005	-0.322860	0.631628	0.132972	-0.326978	0.652055	0.098173	-0.329247	0.083374	-0.075790	-0.339091	0.077484	0.205467	-0.338687	0.080707	0.160356	-0.333186	0.621908	0.017492	0.471007	0.072949	-0.052024	0.484836	0.096002	-0.019255
5551	46.258333	-0.763297	0.708473	0.072087	-0.743213	0.729721	-0.061315	-0.736548	0.898737	0.089072	-0.712864	0.899429	-0.056093	-0.625401	1.161567	-0.014230	-0.609431	1.154799	0.088870	-0.579945	0.761082	0.246609	-0.563589	0.758478	-0.186970	-0.322642	0.631427	0.133121	-0.326612	0.652058	0.098615	-0.328753	0.084220	-0.076529	-0.339093	0.077472	0.205467	-0.338693	0.080698	0.160363	-0.332537	0.622013	0.017300	0.471132	0.072954	-0.051933	0.484984	0.096020	-0.019180
5552	46.266667	-0.763279	0.708474	0.072086	-0.743232	0.729704	-0.061336	-0.736434	0.898801	0.088991	-0.712831	0.899434	-0.056160	-0.625442	1.161393	-0.014541	-0.609518	1.154082	0.088752	-0.579987	0.761099	0.246527	-0.563638	0.758245	-0.186932	-0.322428	0.631225	0.133407	-0.326249	0.652120	0.099061	-0.329265	0.083331	-0.075774	-0.339098	0.077458	0.205467	-0.338695	0.080680	0.160372	-0.331925	0.622006	0.017193	0.471267	0.072959	-0.051849	0.485188	0.095985	-0.019082
5553	46.275000	-0.763278	0.708508	0.072098	-0.743238	0.729711	-0.061357	-0.736293	0.898901	0.088922	-0.712754	0.899503	-0.056231	-0.625447	1.161154	-0.014634	-0.609656	1.153352	0.088666	-0.580032	0.761121	0.246434	-0.563678	0.758026	-0.186887	-0.322165	0.631003	0.133711	-0.325882	0.652195	0.099502	-0.329256	0.083347	-0.075785	-0.339097	0.077457	0.205465	-0.338695	0.080691	0.160377	-0.331306	0.622017	0.017162	0.471405	0.072961	-0.051764	0.485351	0.096010	-0.019012
5554	46.283333	-0.763273	0.708519	0.072087	-0.743230	0.729728	-0.061341	-0.736158	0.898983	0.088832	-0.712928	0.899643	-0.056382	-0.625467	1.160910	-0.014687	-0.609708	1.152637	0.088548	-0.580082	0.761160	0.246336	-0.563701	0.757801	-0.186845	-0.321919	0.630797	0.134052	-0.325536	0.652297	0.099975	-0.329255	0.083353	-0.075778	-0.339096	0.077468	0.205483	-0.338697	0.080688	0.160384	-0.330752	0.622023	0.017150	0.471552	0.072967	-0.051687	0.485517	0.096021	-0.018946
5555	46.291667	-0.763207	0.708528	0.072042	-0.743282	0.729706	-0.061391	-0.736017	0.899070	0.088743	-0.712880	0.899676	-0.056465	-0.625522	1.160667	-0.014732	-0.609873	1.151926	0.088517	-0.580131	0.761200	0.246242	-0.563696	0.757576	-0.186806	-0.321708	0.630582	0.134437	-0.325201	0.652374	0.100551	-0.328742	0.084240	-0.076535	-0.339096	0.077475	0.205482	-0.338690	0.080703	0.160386	-0.330252	0.622053	0.017154	0.471737	0.072935	-0.051588	0.485694	0.096045	-0.018904
5556	46.300000	-0.763174	0.708569	0.072017	-0.743322	0.729714	-0.061401	-0.735870	0.899173	0.088654	-0.712820	0.899710	-0.056560	-0.625602	1.160472	-0.014730	-0.610006	1.151251	0.088508	-0.580188	0.761246	0.246148	-0.563651	0.757374	-0.186786	-0.321470	0.630443	0.134791	-0.324883	0.652436	0.101050	-0.328218	0.085137	-0.077294	-0.339088	0.077484	0.205482	-0.338685	0.080718	0.160381	-0.329827	0.622094	0.017190	0.471835	0.072984	-0.051556	0.485926	0.096024	-0.018840
5557	46.308333	-0.763136	0.708592	0.071976	-0.743300	0.729665	-0.061428	-0.735710	0.899241	0.088551	-0.712776	0.899733	-0.056725	-0.625716	1.160272	-0.014664	-0.610151	1.150667	0.088526	-0.580246	0.761291	0.246070	-0.563562	0.757200	-0.186787	-0.321262	0.630236	0.135085	-0.324616	0.652525	0.101562	-0.329232	0.083378	-0.075786	-0.339083	0.077492	0.205485	-0.338680	0.080725	0.160383	-0.329512	0.622124	0.017224	0.472080	0.072921	-0.051451	0.486124	0.096013	-0.018805
5558	46.316667	-0.763074	0.708589	0.071925	-0.743275	0.729681	-0.061464	-0.735570	0.899300	0.088453	-0.712712	0.899773	-0.056765	-0.625829	1.160118	-0.014623	-0.610320	1.150127	0.088558	-0.580307	0.761340	0.246000	-0.563440	0.757056	-0.186803	-0.321084	0.630146	0.135475	-0.324377	0.652555	0.102082	-0.329235	0.083381	-0.075786	-0.339084	0.077503	0.205485	-0.338682	0.080731	0.160387	-0.329282	0.622135	0.017264	0.472241	0.072915	-0.051394	0.486297	0.096021	-0.018764
5559	46.325000	-0.763040	0.708648	0.071886	-0.743259	0.729685	-0.061496	-0.735402	0.899373	0.088360	-0.712639	0.899801	-0.056901	-0.625921	1.159906	-0.014474	-0.610506	1.149638	0.088596	-0.580363	0.761385	0.245943	-0.563278	0.756956	-0.186854	-0.320936	0.629879	0.135696	-0.324188	0.652588	0.102522	-0.329232	0.083375	-0.075795	-0.339084	0.077507	0.205492	-0.338680	0.080731	0.160386	-0.329148	0.622114	0.017341	0.472371	0.072923	-0.051382	0.486482	0.096039	-0.018741
5560	46.333333	-0.763036	0.708679	0.071860	-0.743234	0.729695	-0.061531	-0.735261	0.899409	0.088268	-0.712585	0.899853	-0.056982	-0.626116	1.159821	-0.014542	-0.610680	1.149163	0.088620	-0.580418	0.761417	0.245890	-0.563091	0.756892	-0.186934	-0.320813	0.629733	0.135972	-0.324045	0.652593	0.102913	-0.329231	0.083372	-0.075812	-0.339094	0.077485	0.205481	-0.338681	0.080719	0.160378	-0.329099	0.622062	0.017433	0.472603	0.072900	-0.051311	0.486676	0.096042	-0.018706
5561	46.341667	-0.762921	0.708699	0.071773	-0.743177	0.729706	-0.061579	-0.735135	0.899436	0.088191	-0.712547	0.899848	-0.057090	-0.626255	1.159638	-0.014431	-0.610931	1.148798	0.088693	-0.580470	0.761441	0.245845	-0.562895	0.756890	-0.187056	-0.320711	0.629625	0.136210	-0.323953	0.652607	0.103231	-0.329237	0.083364	-0.075809	-0.339090	0.077482	0.205482	-0.338684	0.080714	0.160373	-0.329140	0.621976	0.017545	0.472789	0.072885	-0.051258	0.486889	0.096048	-0.018680
5562	46.350000	-0.762812	0.708737	0.071703	-0.743155	0.729699	-0.061603	-0.735008	0.899434	0.088101	-0.712503	0.899883	-0.057173	-0.626415	1.159486	-0.014329	-0.611116	1.148300	0.088557	-0.580514	0.761442	0.245806	-0.562683	0.756922	-0.187212	-0.320635	0.629538	0.136395	-0.323892	0.652612	0.103484	-0.328231	0.085110	-0.077313	-0.339094	0.077474	0.205472	-0.338683	0.080716	0.160372	-0.329246	0.621885	0.017659	0.472983	0.072884	-0.051207	0.487110	0.096065	-0.018651
5563	46.358333	-0.762796	0.708765	0.071661	-0.743366	0.729835	-0.061681	-0.734888	0.899422	0.088015	-0.712442	0.899914	-0.057243	-0.626624	1.159430	-0.014339	-0.611365	1.148020	0.088571	-0.580556	0.761422	0.245778	-0.562479	0.756990	-0.187409	-0.320588	0.629485	0.136515	-0.323858	0.652594	0.103628	-0.328730	0.084239	-0.076562	-0.339098	0.077473	0.205471	-0.338684	0.080725	0.160380	-0.329409	0.621797	0.017764	0.473201	0.072884	-0.051162	0.487403	0.096044	-0.018598
5564	46.366667	-0.762753	0.708770	0.071589	-0.743363	0.729782	-0.061725	-0.734783	0.899401	0.087938	-0.712380	0.899950	-0.057318	-0.626838	1.159399	-0.014362	-0.611647	1.147705	0.088552	-0.580593	0.761385	0.245758	-0.562279	0.757090	-0.187632	-0.320561	0.629461	0.136587	-0.323859	0.652572	0.103708	-0.329241	0.083366	-0.075799	-0.339098	0.077481	0.205478	-0.338689	0.080731	0.160382	-0.329597	0.621726	0.017855	0.473482	0.072868	-0.051108	0.487661	0.096060	-0.018565
5565	46.375000	-0.762684	0.708797	0.071518	-0.743286	0.729819	-0.061711	-0.734692	0.899372	0.087858	-0.712314	0.899987	-0.057393	-0.627022	1.159342	-0.014360	-0.611880	1.147516	0.088480	-0.580619	0.761328	0.245739	-0.562077	0.757220	-0.187867	-0.320548	0.629461	0.136596	-0.323886	0.652539	0.103704	-0.329246	0.083356	-0.075787	-0.339097	0.077485	0.205480	-0.338683	0.080735	0.160383	-0.329811	0.621663	0.017947	0.473743	0.072863	-0.051072	0.487928	0.096075	-0.018552
5566	46.383333	-0.762620	0.708820	0.071445	-0.743219	0.729810	-0.061755	-0.734608	0.899341	0.087773	-0.712243	0.900029	-0.057476	-0.627209	1.159257	-0.014361	-0.612216	1.147252	0.088494	-0.580647	0.761257	0.245726	-0.561885	0.757364	-0.188113	-0.320549	0.629472	0.136566	-0.323940	0.652505	0.103648	-0.328227	0.085111	-0.077286	-0.339098	0.077493	0.205488	-0.338680	0.080746	0.160389	-0.330126	0.621523	0.018092	0.474031	0.072852	-0.051036	0.488219	0.096089	-0.018543
5567	46.391667	-0.762605	0.708825	0.071379	-0.743124	0.729836	-0.061851	-0.734527	0.899309	0.087682	-0.712119	0.900125	-0.057577	-0.627407	1.159164	-0.014392	-0.612444	1.147050	0.088506	-0.580671	0.761171	0.245709	-0.561688	0.757528	-0.188367	-0.320569	0.629505	0.136496	-0.324018	0.652461	0.103543	-0.329227	0.083373	-0.075788	-0.339100	0.077485	0.205493	-0.338684	0.080742	0.160397	-0.330356	0.621475	0.018171	0.474335	0.072832	-0.051006	0.488588	0.096062	-0.018532
5568	46.400000	-0.762556	0.708839	0.071293	-0.743115	0.729789	-0.061904	-0.734456	0.899266	0.087581	-0.712000	0.900148	-0.057647	-0.627582	1.159040	-0.014399	-0.612691	1.146879	0.088545	-0.580697	0.761089	0.245690	-0.561491	0.757707	-0.188634	-0.320604	0.629545	0.136399	-0.324119	0.652421	0.103401	-0.329219	0.083380	-0.075790	-0.339100	0.077480	0.205510	-0.338692	0.080730	0.160402	-0.330571	0.621427	0.018236	0.474698	0.072823	-0.050972	0.488967	0.096039	-0.018523
5569	46.408333	-0.762477	0.708812	0.071214	-0.742792	0.729751	-0.061866	-0.734384	0.899226	0.087462	-0.711907	0.900205	-0.057749	-0.627748	1.158872	-0.014384	-0.612856	1.146647	0.088500	-0.580728	0.761003	0.245654	-0.561284	0.757890	-0.188899	-0.320651	0.629612	0.136276	-0.324228	0.652346	0.103193	-0.329218	0.083372	-0.075798	-0.339101	0.077469	0.205504	-0.338692	0.080713	0.160403	-0.330768	0.621379	0.018276	0.475046	0.072801	-0.050952	0.489341	0.096028	-0.018529
5570	46.416667	-0.762458	0.708817	0.071128	-0.742748	0.729775	-0.061922	-0.734314	0.899191	0.087342	-0.711807	0.900260	-0.057851	-0.627898	1.158662	-0.014374	-0.613046	1.146458	0.088520	-0.580771	0.760925	0.245606	-0.561074	0.758068	-0.189157	-0.320712	0.629685	0.136136	-0.324352	0.652301	0.102987	-0.329210	0.083366	-0.075807	-0.339106	0.077458	0.205498	-0.338692	0.080699	0.160388	-0.330946	0.621330	0.018304	0.475437	0.072749	-0.050928	0.489707	0.096023	-0.018546
5571	46.425000	-0.762507	0.708825	0.071058	-0.742744	0.729781	-0.061942	-0.734273	0.899174	0.087223	-0.711701	0.900323	-0.058022	-0.628059	1.158428	-0.014341	-0.613284	1.146262	0.088612	-0.580824	0.760839	0.245520	-0.560849	0.758239	-0.189397	-0.320775	0.629733	0.135945	-0.324481	0.652263	0.102765	-0.329200	0.083366	-0.075807	-0.339098	0.077450	0.205496	-0.338692	0.080689	0.160389	-0.331111	0.621285	0.018336	0.475764	0.072752	-0.050944	0.490148	0.095998	-0.018568
5572	46.433333	-0.762502	0.708840	0.070959	-0.742711	0.729764	-0.061975	-0.734222	0.899152	0.087102	-0.711620	0.900357	-0.058100	-0.628214	1.158233	-0.014315	-0.613449	1.146103	0.088642	-0.580844	0.760772	0.245313	-0.560620	0.758405	-0.189625	-0.320841	0.629811	0.135778	-0.324603	0.652246	0.102536	-0.329200	0.083381	-0.075808	-0.339095	0.077468	0.205498	-0.338690	0.080698	0.160385	-0.331267	0.621239	0.018369	0.476188	0.072731	-0.050963	0.490545	0.096008	-0.018609
5573	46.441667	-0.762453	0.708819	0.070878	-0.742665	0.729806	-0.062032	-0.734191	0.899149	0.086993	-0.711530	0.900404	-0.058191	-0.628371	1.158023	-0.014291	-0.613590	1.145939	0.088661	-0.580935	0.760699	0.245260	-0.560384	0.758561	-0.189836	-0.320901	0.629943	0.135654	-0.324726	0.652247	0.102288	-0.329202	0.083386	-0.075798	-0.339091	0.077487	0.205490	-0.338687	0.080702	0.160387	-0.331412	0.621184	0.018400	0.476598	0.072725	-0.050992	0.491000	0.096001	-0.018661
5574	46.450000	-0.762466	0.708815	0.070799	-0.742691	0.729842	-0.062048	-0.734156	0.899162	0.086893	-0.711213	0.900336	-0.058209	-0.628534	1.157769	-0.014226	-0.613736	1.145777	0.088711	-0.580985	0.760632	0.245088	-0.560145	0.758708	-0.190036	-0.320968	0.629966	0.135445	-0.324834	0.652260	0.102054	-0.329212	0.083368	-0.075784	-0.339087	0.077491	0.205479	-0.338677	0.080726	0.160384	-0.331547	0.621127	0.018430	0.477036	0.072709	-0.051024	0.491441	0.096018	-0.018712
5575	46.458333	-0.762496	0.708816	0.070741	-0.742679	0.729854	-0.062083	-0.734138	0.899156	0.086793	-0.711136	0.900387	-0.058293	-0.628705	1.157560	-0.014146	-0.613888	1.145583	0.088796	-0.581059	0.760558	0.244962	-0.559910	0.758818	-0.190215	-0.321031	0.630093	0.135355	-0.324935	0.652193	0.101852	-0.329219	0.083371	-0.075780	-0.339086	0.077494	0.205467	-0.338680	0.080725	0.160376	-0.331666	0.621063	0.018476	0.477479	0.072700	-0.051061	0.491897	0.096036	-0.018768
5576	46.466667	-0.762500	0.708833	0.070701	-0.742779	0.729859	-0.062211	-0.734123	0.899152	0.086703	-0.711242	0.900578	-0.058451	-0.628864	1.157353	-0.014087	-0.614014	1.145460	0.088885	-0.581138	0.760501	0.244843	-0.559677	0.758926	-0.190368	-0.321092	0.630145	0.135219	-0.325036	0.652166	0.101700	-0.329221	0.083385	-0.075793	-0.339090	0.077491	0.205468	-0.338689	0.080729	0.160376	-0.331767	0.621000	0.018523	0.478214	0.072562	-0.051106	0.492443	0.096003	-0.018811
5577	46.475000	-0.762545	0.708814	0.070659	-0.742789	0.729858	-0.062186	-0.734103	0.899168	0.086631	-0.711134	0.900628	-0.058508	-0.629032	1.157102	-0.013990	-0.614112	1.145322	0.088940	-0.581250	0.760429	0.244822	-0.559451	0.759016	-0.190509	-0.321154	0.630164	0.135104	-0.325146	0.652156	0.101552	-0.329236	0.083360	-0.075790	-0.339089	0.077503	0.205459	-0.338687	0.080714	0.160369	-0.331853	0.620941	0.018557	0.478736	0.072547	-0.051143	0.492950	0.096002	-0.018882
5578	46.483333	-0.762579	0.708823	0.070622	-0.742793	0.729893	-0.062205	-0.734079	0.899175	0.086555	-0.711084	0.900665	-0.058573	-0.629222	1.156911	-0.013940	-0.614204	1.145200	0.089008	-0.581326	0.760378	0.244692	-0.559228	0.759089	-0.190633	-0.321248	0.630164	0.135002	-0.325251	0.652150	0.101425	-0.329235	0.083362	-0.075798	-0.339122	0.077476	0.205455	-0.338685	0.080722	0.160347	-0.331922	0.620885	0.018581	0.479305	0.072510	-0.051191	0.493471	0.096004	-0.018946
5579	46.491667	-0.762581	0.708820	0.070605	-0.742712	0.729829	-0.062169	-0.734088	0.899171	0.086506	-0.710993	0.900653	-0.058663	-0.629425	1.156767	-0.013848	-0.614318	1.145120	0.089088	-0.581390	0.760338	0.244498	-0.559028	0.759156	-0.190727	-0.321307	0.630213	0.134908	-0.325354	0.652160	0.101310	-0.329230	0.083371	-0.075817	-0.339094	0.077484	0.205448	-0.338704	0.080699	0.160347	-0.331971	0.620846	0.018603	0.479888	0.072473	-0.051240	0.494099	0.095971	-0.019009
5580	46.500000	-0.762567	0.708803	0.070584	-0.742602	0.729769	-0.062194	-0.734081	0.899169	0.086443	-0.710927	0.900672	-0.058705	-0.629612	1.156626	-0.013715	-0.614432	1.145080	0.089179	-0.581489	0.760299	0.244425	-0.558841	0.759220	-0.190801	-0.321357	0.630259	0.134825	-0.325451	0.652171	0.101207	-0.329235	0.083367	-0.075810	-0.339091	0.077493	0.205445	-0.338699	0.080688	0.160348	-0.332011	0.620816	0.018618	0.480489	0.072429	-0.051284	0.494657	0.095959	-0.019074
5581	46.508333	-0.762624	0.708819	0.070616	-0.742816	0.729854	-0.062183	-0.734075	0.899174	0.086390	-0.710851	0.900718	-0.058707	-0.629792	1.156514	-0.013622	-0.614522	1.145054	0.089244	-0.581566	0.760269	0.244302	-0.558675	0.759287	-0.190855	-0.321427	0.630354	0.134767	-0.325539	0.652185	0.101117	-0.328724	0.084258	-0.076567	-0.339094	0.077486	0.205437	-0.338698	0.080700	0.160342	-0.332034	0.620796	0.018632	0.481090	0.072382	-0.051340	0.495228	0.095966	-0.019168
5582	46.516667	-0.762676	0.708824	0.070628	-0.742828	0.729856	-0.062206	-0.734081	0.899186	0.086338	-0.710807	0.900740	-0.058746	-0.629956	1.156455	-0.013591	-0.614626	1.145040	0.089363	-0.581648	0.760245	0.244197	-0.558468	0.759431	-0.191039	-0.321499	0.630430	0.134697	-0.325624	0.652199	0.101034	-0.329224	0.083383	-0.075813	-0.339083	0.077498	0.205438	-0.338697	0.080691	0.160343	-0.332058	0.620777	0.018648	0.481727	0.072341	-0.051405	0.495863	0.095923	-0.019220
5583	46.525000	-0.762634	0.708823	0.070625	-0.742844	0.729844	-0.062214	-0.734099	0.899170	0.086285	-0.710790	0.900733	-0.058817	-0.630063	1.156380	-0.013498	-0.614693	1.145056	0.089415	-0.581728	0.760226	0.244109	-0.558351	0.759493	-0.191059	-0.321544	0.630408	0.134650	-0.325701	0.652215	0.100971	-0.329209	0.083396	-0.075816	-0.339082	0.077507	0.205446	-0.338690	0.080703	0.160347	-0.332080	0.620757	0.018669	0.482278	0.072338	-0.051529	0.496477	0.095892	-0.019309
5584	46.533333	-0.762648	0.708811	0.070636	-0.742823	0.729866	-0.062229	-0.734109	0.899169	0.086240	-0.710734	0.900799	-0.058814	-0.630174	1.156304	-0.013456	-0.614731	1.145029	0.089433	-0.581803	0.760209	0.244035	-0.558324	0.759473	-0.190901	-0.321601	0.630400	0.134698	-0.325765	0.652224	0.100923	-0.329216	0.083393	-0.075806	-0.339083	0.077506	0.205447	-0.338689	0.080709	0.160350	-0.332108	0.620734	0.018697	0.483016	0.072266	-0.051559	0.497070	0.095900	-0.019443
5585	46.541667	-0.762647	0.708808	0.070636	-0.742825	0.729863	-0.062195	-0.734113	0.899179	0.086205	-0.710706	0.900831	-0.058847	-0.630283	1.156245	-0.013371	-0.614816	1.145010	0.089509	-0.581881	0.760192	0.243982	-0.558199	0.759618	-0.191038	-0.321674	0.630476	0.134665	-0.325830	0.652230	0.100893	-0.329212	0.083394	-0.075810	-0.339091	0.077491	0.205460	-0.338693	0.080701	0.160364	-0.332133	0.620720	0.018733	0.483644	0.072232	-0.051640	0.497728	0.095849	-0.019519
5586	46.550000	-0.762598	0.708790	0.070605	-0.742829	0.729882	-0.062218	-0.734135	0.899171	0.086162	-0.710717	0.900829	-0.058909	-0.630434	1.156249	-0.013411	-0.614847	1.144906	0.089494	-0.581962	0.760187	0.243943	-0.558223	0.759587	-0.190863	-0.321723	0.630514	0.134676	-0.325893	0.652240	0.100872	-0.329225	0.083363	-0.075794	-0.339072	0.077504	0.205467	-0.338688	0.080689	0.160366	-0.332163	0.620710	0.018766	0.484277	0.072218	-0.051735	0.498355	0.095854	-0.019637
5587	46.558333	-0.762648	0.708820	0.070634	-0.742843	0.729869	-0.062191	-0.734150	0.899170	0.086130	-0.710708	0.900853	-0.058931	-0.630545	1.156265	-0.013366	-0.614921	1.145058	0.089578	-0.582040	0.760182	0.243916	-0.558155	0.759717	-0.190973	-0.321715	0.630525	0.134627	-0.325950	0.652250	0.100872	-0.329039	0.083748	-0.076040	-0.339078	0.077491	0.205461	-0.338690	0.080681	0.160365	-0.332198	0.620697	0.018800	0.484984	0.072161	-0.051823	0.499005	0.095815	-0.019709
5588	46.566667	-0.762641	0.708794	0.070622	-0.742815	0.729886	-0.062173	-0.734164	0.899163	0.086103	-0.710698	0.900866	-0.058947	-0.630642	1.156293	-0.013341	-0.614988	1.145113	0.089583	-0.582118	0.760191	0.243909	-0.558227	0.759670	-0.190772	-0.321799	0.630572	0.134703	-0.326014	0.652265	0.100888	-0.329221	0.083379	-0.075810	-0.339082	0.077479	0.205453	-0.338691	0.080682	0.160361	-0.332235	0.620691	0.018829	0.485684	0.072102	-0.051898	0.499634	0.095839	-0.019794
5589	46.575000	-0.762616	0.708777	0.070598	-0.742833	0.729908	-0.062159	-0.734184	0.899156	0.086079	-0.710671	0.900910	-0.058931	-0.630722	1.156360	-0.013319	-0.615036	1.145159	0.089569	-0.582183	0.760201	0.243916	-0.558226	0.759738	-0.190781	-0.321816	0.630600	0.134697	-0.326080	0.652282	0.100928	-0.328721	0.084244	-0.076563	-0.339087	0.077491	0.205455	-0.338686	0.080688	0.160359	-0.332274	0.620688	0.018870	0.486351	0.072088	-0.051989	0.500182	0.095838	-0.019863
5590	46.583333	-0.762672	0.708822	0.070629	-0.742838	0.729874	-0.062143	-0.734210	0.899147	0.086065	-0.710702	0.900872	-0.058965	-0.630795	1.156455	-0.013296	-0.615091	1.145255	0.089593	-0.582242	0.760223	0.243944	-0.558237	0.759797	-0.190783	-0.321846	0.630665	0.134701	-0.326153	0.652303	0.100996	-0.329220	0.083378	-0.075819	-0.339085	0.077482	0.205449	-0.338684	0.080694	0.160354	-0.332314	0.620692	0.018906	0.486989	0.072079	-0.052087	0.500939	0.095796	-0.019966
5591	46.591667	-0.762601	0.708787	0.070586	-0.742805	0.729917	-0.062160	-0.734234	0.899131	0.086054	-0.710716	0.900865	-0.058964	-0.630854	1.156566	-0.013281	-0.615150	1.145432	0.089609	-0.582292	0.760246	0.243985	-0.558329	0.759766	-0.190618	-0.321870	0.630603	0.134842	-0.326230	0.652340	0.101093	-0.329236	0.083354	-0.075798	-0.339086	0.077498	0.205451	-0.338690	0.080701	0.160359	-0.332353	0.620691	0.018950	0.487719	0.072016	-0.052170	0.501582	0.095796	-0.020053
5592	46.600000	-0.762624	0.708795	0.070601	-0.742799	0.729916	-0.062089	-0.734270	0.899111	0.086062	-0.710737	0.900849	-0.058957	-0.630902	1.156682	-0.013270	-0.615135	1.145587	0.089581	-0.582338	0.760273	0.244035	-0.558430	0.759726	-0.190453	-0.321924	0.630626	0.134958	-0.326296	0.652372	0.101201	-0.328220	0.085122	-0.077309	-0.339086	0.077503	0.205453	-0.338689	0.080710	0.160365	-0.332401	0.620688	0.018993	0.488433	0.071964	-0.052243	0.502209	0.095773	-0.020146
5593	46.608333	-0.762610	0.708780	0.070598	-0.742791	0.729882	-0.062129	-0.734301	0.899083	0.086058	-0.710749	0.900843	-0.058933	-0.630915	1.156814	-0.013239	-0.615200	1.145761	0.089610	-0.582376	0.760310	0.244106	-0.558428	0.759812	-0.190516	-0.321929	0.630666	0.135022	-0.326341	0.652405	0.101320	-0.329232	0.083368	-0.075796	-0.339091	0.077495	0.205458	-0.338682	0.080725	0.160368	-0.332445	0.620688	0.019032	0.489076	0.071944	-0.052324	0.502829	0.095765	-0.020215
5594	46.616667	-0.762564	0.708771	0.070582	-0.742797	0.729855	-0.062123	-0.734338	0.899052	0.086065	-0.710799	0.900804	-0.058937	-0.630936	1.157002	-0.013285	-0.615263	1.145912	0.089635	-0.582371	0.760364	0.244071	-0.558554	0.759724	-0.190271	-0.321923	0.630679	0.135072	-0.326368	0.652429	0.101450	-0.329228	0.083385	-0.075796	-0.339089	0.077499	0.205471	-0.338685	0.080734	0.160377	-0.332483	0.620694	0.019081	0.489690	0.071931	-0.052399	0.503495	0.095711	-0.020279
5595	46.625000	-0.762593	0.708759	0.070603	-0.742733	0.729858	-0.062131	-0.734386	0.899022	0.086076	-0.710834	0.900793	-0.058908	-0.630882	1.157112	-0.013209	-0.615288	1.146099	0.089621	-0.582416	0.760408	0.244206	-0.558579	0.759762	-0.190245	-0.321943	0.630603	0.135256	-0.326377	0.652448	0.101586	-0.329231	0.083380	-0.075791	-0.339091	0.077499	0.205475	-0.338687	0.080721	0.160379	-0.332511	0.620690	0.019120	0.490347	0.071896	-0.052448	0.504053	0.095755	-0.020334
5596	46.633333	-0.762616	0.708754	0.070620	-0.742741	0.729842	-0.062140	-0.734441	0.898993	0.086093	-0.710872	0.900775	-0.058876	-0.630888	1.157315	-0.013326	-0.615308	1.146243	0.089588	-0.582451	0.760453	0.244341	-0.558664	0.759700	-0.190083	-0.321934	0.630594	0.135363	-0.326375	0.652465	0.101707	-0.329226	0.083375	-0.075793	-0.339087	0.077503	0.205480	-0.338687	0.080721	0.160377	-0.332533	0.620692	0.019160	0.490891	0.071886	-0.052503	0.504656	0.095731	-0.020407
5597	46.641667	-0.762627	0.708748	0.070623	-0.742788	0.729848	-0.062133	-0.734497	0.898968	0.086092	-0.710948	0.900732	-0.058877	-0.630850	1.157469	-0.013349	-0.615300	1.146345	0.089579	-0.582462	0.760506	0.244420	-0.558709	0.759681	-0.190006	-0.321918	0.630534	0.135407	-0.326373	0.652502	0.101831	-0.329217	0.083376	-0.075807	-0.339077	0.077491	0.205477	-0.338680	0.080718	0.160367	-0.332552	0.620694	0.019208	0.491574	0.071902	-0.052624	0.505130	0.095746	-0.020490
5598	46.650000	-0.762619	0.708702	0.070615	-0.742774	0.729826	-0.062134	-0.734556	0.898948	0.086101	-0.711025	0.900696	-0.058877	-0.630807	1.157617	-0.013370	-0.615320	1.146510	0.089542	-0.582466	0.760563	0.244496	-0.558748	0.759668	-0.189927	-0.321905	0.630530	0.135499	-0.326368	0.652499	0.101913	-0.329226	0.083355	-0.075790	-0.339081	0.077491	0.205471	-0.338678	0.080723	0.160362	-0.332568	0.620692	0.019255	0.491984	0.071883	-0.052685	0.505492	0.095795	-0.020572
5599	46.658333	-0.762651	0.708706	0.070635	-0.742771	0.729819	-0.062031	-0.734617	0.898929	0.086110	-0.711095	0.900665	-0.058838	-0.630755	1.157785	-0.013411	-0.615321	1.146693	0.089527	-0.582528	0.760684	0.244749	-0.558786	0.759650	-0.189859	-0.321886	0.630517	0.135581	-0.326362	0.652541	0.102039	-0.328706	0.084256	-0.076556	-0.339079	0.077489	0.205470	-0.338673	0.080718	0.160370	-0.332590	0.620721	0.019276	0.492260	0.071887	-0.052770	0.505670	0.095835	-0.020629
5600	46.666667	-0.762654	0.708668	0.070627	-0.742850	0.729829	-0.062109	-0.734689	0.898920	0.086131	-0.711181	0.900684	-0.058802	-0.630692	1.157917	-0.013460	-0.615336	1.146852	0.089488	-0.582527	0.760734	0.244823	-0.558824	0.759633	-0.189803	-0.321865	0.630499	0.135658	-0.326374	0.652585	0.102101	-0.329209	0.083378	-0.075802	-0.339077	0.077489	0.205468	-0.338672	0.080718	0.160368	-0.332599	0.620705	0.019331	0.492358	0.071948	-0.052886	0.505942	0.095848	-0.020734
5601	46.675000	-0.762694	0.708663	0.070641	-0.742901	0.729827	-0.062024	-0.734750	0.898913	0.086144	-0.711295	0.900605	-0.058820	-0.630627	1.158066	-0.013486	-0.615325	1.146931	0.089469	-0.582471	0.760720	0.244716	-0.558857	0.759615	-0.189743	-0.321846	0.630467	0.135745	-0.326373	0.652593	0.102210	-0.329205	0.083381	-0.075798	-0.339071	0.077494	0.205482	-0.338666	0.080727	0.160372	-0.332616	0.620707	0.019353	0.492385	0.071958	-0.052982	0.505983	0.095895	-0.020824
5602	46.683333	-0.762723	0.708657	0.070661	-0.742909	0.729817	-0.062086	-0.734821	0.898908	0.086170	-0.711327	0.900632	-0.058762	-0.630561	1.158208	-0.013511	-0.615318	1.147064	0.089429	-0.582484	0.760767	0.244779	-0.558899	0.759602	-0.189692	-0.321809	0.630386	0.135836	-0.326372	0.652604	0.102320	-0.329219	0.083365	-0.075779	-0.339072	0.077493	0.205488	-0.338668	0.080736	0.160387	-0.332638	0.620708	0.019367	0.492379	0.071971	-0.053024	0.505957	0.095922	-0.020901
5603	46.691667	-0.762772	0.708649	0.070675	-0.742960	0.729785	-0.062060	-0.734884	0.898906	0.086190	-0.711398	0.900618	-0.058736	-0.630499	1.158347	-0.013550	-0.615303	1.147170	0.089408	-0.582499	0.760804	0.244834	-0.558949	0.759603	-0.189645	-0.321805	0.630462	0.135970	-0.326384	0.652617	0.102442	-0.329225	0.083355	-0.075766	-0.339081	0.077492	0.205493	-0.338665	0.080739	0.160395	-0.332663	0.620719	0.019377	0.492370	0.071939	-0.053055	0.505890	0.095945	-0.020963
5604	46.700000	-0.762739	0.708600	0.070680	-0.743041	0.729834	-0.061997	-0.734950	0.898905	0.086209	-0.711495	0.900566	-0.058754	-0.630419	1.158455	-0.013555	-0.615280	1.147275	0.089386	-0.582525	0.760854	0.244890	-0.559006	0.759594	-0.189601	-0.321784	0.630377	0.136055	-0.326416	0.652634	0.102559	-0.329221	0.083378	-0.075769	-0.339088	0.077497	0.205496	-0.338673	0.080739	0.160402	-0.332694	0.620731	0.019373	0.492307	0.071953	-0.053105	0.505842	0.095968	-0.021012
5605	46.708333	-0.762765	0.708603	0.070714	-0.742850	0.729725	-0.062027	-0.735015	0.898904	0.086229	-0.711525	0.900600	-0.058690	-0.630347	1.158618	-0.013594	-0.615262	1.147362	0.089358	-0.582550	0.760893	0.244938	-0.559079	0.759637	-0.189613	-0.321798	0.630375	0.136120	-0.326467	0.652662	0.102676	-0.328722	0.084244	-0.076522	-0.339093	0.077495	0.205493	-0.338681	0.080736	0.160398	-0.332730	0.620748	0.019358	0.492312	0.071939	-0.053110	0.505750	0.096039	-0.021064
5606	46.716667	-0.762760	0.708568	0.070715	-0.742910	0.729729	-0.062012	-0.735105	0.898893	0.086247	-0.711579	0.900596	-0.058669	-0.630295	1.158715	-0.013617	-0.615188	1.147473	0.089304	-0.582584	0.760940	0.244985	-0.559153	0.759679	-0.189631	-0.321775	0.630327	0.136071	-0.326518	0.652694	0.102790	-0.328207	0.085130	-0.077291	-0.339089	0.077481	0.205481	-0.338683	0.080730	0.160386	-0.332768	0.620766	0.019337	0.492329	0.071931	-0.053120	0.505726	0.096068	-0.021089
5607	46.725000	-0.762807	0.708575	0.070747	-0.742971	0.729693	-0.061935	-0.735161	0.898911	0.086271	-0.711681	0.900542	-0.058639	-0.630223	1.158861	-0.013649	-0.615212	1.147574	0.089303	-0.582613	0.760984	0.245021	-0.559205	0.759645	-0.189570	-0.321774	0.630362	0.136206	-0.326555	0.652711	0.102946	-0.329221	0.083380	-0.075798	-0.339092	0.077484	0.205479	-0.338684	0.080724	0.160371	-0.332805	0.620789	0.019309	0.492263	0.071971	-0.053156	0.505772	0.096030	-0.021075
5608	46.733333	-0.762821	0.708562	0.070761	-0.742923	0.729628	-0.061940	-0.735230	0.898895	0.086278	-0.711703	0.900568	-0.058642	-0.630175	1.159017	-0.013718	-0.615258	1.147747	0.089298	-0.582652	0.761032	0.245052	-0.559250	0.759620	-0.189508	-0.321774	0.630312	0.136305	-0.326583	0.652717	0.103125	-0.329229	0.083370	-0.075799	-0.339095	0.077482	0.205473	-0.338687	0.080719	0.160367	-0.332833	0.620806	0.019276	0.492322	0.071929	-0.053138	0.505709	0.096078	-0.021108
5609	46.741667	-0.762831	0.708536	0.070767	-0.742986	0.729685	-0.061960	-0.735281	0.898901	0.086293	-0.711748	0.900571	-0.058621	-0.630113	1.159144	-0.013743	-0.615258	1.147858	0.089279	-0.582694	0.761076	0.245071	-0.559328	0.759714	-0.189573	-0.321783	0.630148	0.136437	-0.326600	0.652745	0.103304	-0.329231	0.083367	-0.075796	-0.339094	0.077492	0.205476	-0.338683	0.080720	0.160367	-0.332863	0.620832	0.019235	0.492292	0.071943	-0.053150	0.505701	0.096079	-0.021116
5610	46.750000	-0.762839	0.708511	0.070771	-0.743044	0.729637	-0.061949	-0.735344	0.898894	0.086309	-0.711833	0.900526	-0.058643	-0.630076	1.159289	-0.013795	-0.615255	1.147955	0.089274	-0.582740	0.761113	0.245083	-0.559351	0.759660	-0.189472	-0.321727	0.630118	0.136434	-0.326608	0.652775	0.103480	-0.329233	0.083360	-0.075792	-0.339086	0.077492	0.205480	-0.338697	0.080705	0.160383	-0.332893	0.620857	0.019192	0.492265	0.071949	-0.053163	0.505753	0.096013	-0.021094
5611	46.758333	-0.762866	0.708510	0.070781	-0.742997	0.729639	-0.061954	-0.735393	0.898891	0.086319	-0.711869	0.900538	-0.058577	-0.630033	1.159398	-0.013782	-0.615265	1.148046	0.089271	-0.582792	0.761151	0.245091	-0.559326	0.759775	-0.189608	-0.321695	0.630064	0.136520	-0.326614	0.652793	0.103631	-0.329213	0.083389	-0.075796	-0.339081	0.077496	0.205487	-0.338680	0.080728	0.160382	-0.332917	0.620884	0.019143	0.492271	0.071937	-0.053169	0.505725	0.096025	-0.021107
5612	46.766667	-0.762892	0.708512	0.070791	-0.742991	0.729610	-0.061931	-0.735442	0.898889	0.086323	-0.711903	0.900550	-0.058563	-0.630017	1.159511	-0.013772	-0.615274	1.148147	0.089269	-0.582857	0.761186	0.245093	-0.559359	0.759821	-0.189591	-0.321666	0.630036	0.136608	-0.326621	0.652820	0.103763	-0.329211	0.083392	-0.075790	-0.339078	0.077505	0.205488	-0.338674	0.080744	0.160392	-0.332943	0.620911	0.019106	0.492266	0.071936	-0.053158	0.505700	0.096034	-0.021107
5613	46.775000	-0.762900	0.708494	0.070776	-0.743073	0.729644	-0.061948	-0.735481	0.898879	0.086318	-0.711917	0.900583	-0.058579	-0.630005	1.159652	-0.013765	-0.615300	1.148279	0.089272	-0.582925	0.761218	0.245104	-0.559412	0.759831	-0.189502	-0.321651	0.630028	0.136665	-0.326621	0.652853	0.103877	-0.328710	0.084264	-0.076531	-0.339076	0.077510	0.205492	-0.338666	0.080749	0.160391	-0.332968	0.620937	0.019067	0.492286	0.071892	-0.053127	0.505693	0.095994	-0.021085
5614	46.783333	-0.762904	0.708474	0.070761	-0.743078	0.729653	-0.061928	-0.735529	0.898877	0.086314	-0.711993	0.900562	-0.058572	-0.630003	1.159797	-0.013752	-0.615331	1.148466	0.089298	-0.582992	0.761234	0.245106	-0.559461	0.759853	-0.189417	-0.321636	0.630021	0.136716	-0.326620	0.652871	0.103965	-0.329217	0.083379	-0.075785	-0.339094	0.077490	0.205485	-0.338663	0.080744	0.160385	-0.332987	0.620963	0.019020	0.492245	0.071904	-0.053128	0.505736	0.095932	-0.021038
5615	46.791667	-0.762911	0.708463	0.070748	-0.743111	0.729598	-0.061902	-0.735576	0.898868	0.086309	-0.712023	0.900584	-0.058567	-0.629998	1.159916	-0.013688	-0.615342	1.148634	0.089275	-0.583056	0.761247	0.245110	-0.559398	0.760010	-0.189560	-0.321600	0.629950	0.136775	-0.326616	0.652878	0.104031	-0.329218	0.083376	-0.075787	-0.339074	0.077502	0.205473	-0.338667	0.080729	0.160384	-0.333007	0.620984	0.018975	0.492240	0.071887	-0.053101	0.505710	0.095919	-0.021011
5616	46.800000	-0.762920	0.708453	0.070742	-0.743091	0.729561	-0.061939	-0.735617	0.898853	0.086299	-0.712061	0.900593	-0.058578	-0.630043	1.160122	-0.013733	-0.615443	1.148825	0.089311	-0.583117	0.761253	0.245121	-0.559398	0.760086	-0.189554	-0.321582	0.629931	0.136830	-0.326611	0.652873	0.104083	-0.329232	0.083350	-0.075784	-0.339070	0.077496	0.205469	-0.338664	0.080719	0.160368	-0.333022	0.621000	0.018924	0.492298	0.071828	-0.053039	0.505691	0.095917	-0.020985
5617	46.808333	-0.762926	0.708447	0.070731	-0.743121	0.729620	-0.061995	-0.735670	0.898834	0.086289	-0.712089	0.900642	-0.058598	-0.630082	1.160275	-0.013720	-0.615484	1.148984	0.089347	-0.583162	0.761247	0.245128	-0.559388	0.760169	-0.189546	-0.321576	0.629912	0.136846	-0.326611	0.652867	0.104109	-0.329223	0.083358	-0.075805	-0.339080	0.077486	0.205459	-0.338667	0.080718	0.160365	-0.333030	0.621019	0.018871	0.492248	0.071847	-0.053020	0.505718	0.095877	-0.020928
5618	46.816667	-0.762931	0.708437	0.070721	-0.743118	0.729626	-0.061954	-0.735721	0.898812	0.086282	-0.712168	0.900625	-0.058600	-0.630132	1.160418	-0.013693	-0.615547	1.149132	0.089368	-0.583199	0.761244	0.245145	-0.559381	0.760252	-0.189537	-0.321573	0.629890	0.136844	-0.326617	0.652861	0.104123	-0.329225	0.083358	-0.075812	-0.339078	0.077487	0.205467	-0.338668	0.080722	0.160361	-0.333030	0.621044	0.018811	0.492226	0.071854	-0.053004	0.505756	0.095832	-0.020872
5619	46.825000	-0.762931	0.708424	0.070710	-0.743094	0.729581	-0.061962	-0.735769	0.898783	0.086274	-0.712164	0.900634	-0.058609	-0.630175	1.160536	-0.013624	-0.615607	1.149279	0.089374	-0.583225	0.761232	0.245143	-0.559373	0.760349	-0.189520	-0.321573	0.629896	0.136845	-0.326619	0.652853	0.104113	-0.329224	0.083372	-0.075810	-0.339087	0.077490	0.205466	-0.338678	0.080720	0.160379	-0.333037	0.621074	0.018757	0.492248	0.071817	-0.052953	0.505737	0.095808	-0.020853
5620	46.833333	-0.762930	0.708413	0.070694	-0.743114	0.729586	-0.061971	-0.735810	0.898747	0.086262	-0.712168	0.900618	-0.058593	-0.630223	1.160653	-0.013547	-0.615689	1.149497	0.089455	-0.583236	0.761228	0.245142	-0.559372	0.760443	-0.189495	-0.321573	0.629890	0.136813	-0.326617	0.652839	0.104082	-0.329222	0.083381	-0.075806	-0.339091	0.077492	0.205480	-0.338686	0.080723	0.160375	-0.333035	0.621112	0.018695	0.492305	0.071763	-0.052900	0.505773	0.095751	-0.020796
5621	46.841667	-0.762929	0.708407	0.070683	-0.743128	0.729548	-0.061977	-0.735860	0.898708	0.086243	-0.712227	0.900620	-0.058646	-0.630335	1.160828	-0.013608	-0.615773	1.149630	0.089465	-0.583248	0.761209	0.245127	-0.559384	0.760532	-0.189484	-0.321570	0.629906	0.136785	-0.326614	0.652825	0.104036	-0.328708	0.084274	-0.076567	-0.339096	0.077493	0.205481	-0.338683	0.080730	0.160383	-0.333039	0.621159	0.018636	0.492269	0.071775	-0.052882	0.505784	0.095712	-0.020753
5622	46.850000	-0.762926	0.708401	0.070666	-0.743087	0.729566	-0.061983	-0.735907	0.898676	0.086231	-0.712240	0.900618	-0.058684	-0.630415	1.160974	-0.013575	-0.615809	1.149799	0.089540	-0.583251	0.761189	0.245104	-0.559403	0.760615	-0.189464	-0.321562	0.629921	0.136746	-0.326605	0.652806	0.103980	-0.329227	0.083371	-0.075795	-0.339086	0.077498	0.205485	-0.338685	0.080738	0.160383	-0.333040	0.621207	0.018584	0.492268	0.071735	-0.052839	0.505796	0.095659	-0.020708
5623	46.858333	-0.762924	0.708399	0.070647	-0.743075	0.729554	-0.062005	-0.735955	0.898642	0.086212	-0.712247	0.900632	-0.058646	-0.630475	1.161067	-0.013522	-0.615848	1.149935	0.089575	-0.583255	0.761178	0.245079	-0.559426	0.760698	-0.189451	-0.321555	0.629936	0.136700	-0.326588	0.652788	0.103912	-0.329230	0.083378	-0.075800	-0.339089	0.077502	0.205484	-0.338692	0.080727	0.160383	-0.333049	0.621249	0.018528	0.492292	0.071711	-0.052799	0.505799	0.095634	-0.020670
5624	46.866667	-0.762922	0.708398	0.070629	-0.743049	0.729548	-0.062068	-0.736003	0.898606	0.086175	-0.712194	0.900651	-0.058685	-0.630524	1.161102	-0.013366	-0.615911	1.150084	0.089587	-0.583261	0.761154	0.245045	-0.559451	0.760766	-0.189436	-0.321559	0.629998	0.136625	-0.326568	0.652773	0.103835	-0.329231	0.083371	-0.075797	-0.339089	0.077500	0.205480	-0.338685	0.080735	0.160381	-0.333062	0.621284	0.018477	0.492314	0.071688	-0.052774	0.505751	0.095626	-0.020648
5625	46.875000	-0.762923	0.708391	0.070613	-0.743086	0.729523	-0.062020	-0.736056	0.898580	0.086150	-0.712250	0.900664	-0.058739	-0.630637	1.161209	-0.013350	-0.615953	1.150237	0.089668	-0.583270	0.761133	0.245011	-0.559482	0.760828	-0.189433	-0.321540	0.629989	0.136572	-0.326541	0.652753	0.103748	-0.329230	0.083365	-0.075807	-0.339096	0.077482	0.205477	-0.338751	0.080658	0.160424	-0.333078	0.621317	0.018433	0.492257	0.071681	-0.052759	0.505800	0.095568	-0.020612
5626	46.883333	-0.762924	0.708381	0.070597	-0.743050	0.729540	-0.062041	-0.736117	0.898560	0.086128	-0.712266	0.900677	-0.058728	-0.630745	1.161323	-0.013331	-0.615986	1.150397	0.089741	-0.583284	0.761107	0.244971	-0.559503	0.760893	-0.189403	-0.321517	0.629987	0.136511	-0.326517	0.652735	0.103659	-0.329207	0.083393	-0.075836	-0.339076	0.077489	0.205471	-0.338683	0.080707	0.160366	-0.333087	0.621340	0.018389	0.492261	0.071669	-0.052754	0.505809	0.095522	-0.020602
5627	46.891667	-0.762938	0.708370	0.070585	-0.743021	0.729524	-0.062056	-0.736169	0.898516	0.086072	-0.712264	0.900699	-0.058797	-0.630839	1.161423	-0.013242	-0.616087	1.150554	0.089798	-0.583310	0.761079	0.244933	-0.559552	0.760902	-0.189295	-0.321546	0.629950	0.136508	-0.326502	0.652723	0.103552	-0.329214	0.083370	-0.075820	-0.339073	0.077487	0.205464	-0.338676	0.080703	0.160368	-0.333091	0.621360	0.018348	0.492246	0.071657	-0.052754	0.505797	0.095502	-0.020589
5628	46.900000	-0.762944	0.708364	0.070575	-0.743040	0.729534	-0.062119	-0.736212	0.898492	0.086033	-0.712258	0.900734	-0.058809	-0.630912	1.161494	-0.013179	-0.616160	1.150689	0.089883	-0.583341	0.761051	0.244893	-0.559537	0.760998	-0.189322	-0.321530	0.630052	0.136375	-0.326491	0.652717	0.103447	-0.329227	0.083340	-0.075794	-0.339069	0.077489	0.205474	-0.338672	0.080705	0.160374	-0.333088	0.621382	0.018309	0.492268	0.071629	-0.052744	0.505804	0.095478	-0.020590
5629	46.908333	-0.762957	0.708351	0.070565	-0.743052	0.729539	-0.062075	-0.736299	0.898453	0.086004	-0.712295	0.900716	-0.058875	-0.630969	1.161536	-0.013108	-0.616169	1.150788	0.089957	-0.583375	0.761020	0.244854	-0.559544	0.761047	-0.189259	-0.321556	0.630055	0.136334	-0.326493	0.652709	0.103341	-0.329223	0.083358	-0.075794	-0.339068	0.077503	0.205470	-0.338673	0.080713	0.160379	-0.333081	0.621416	0.018259	0.492222	0.071629	-0.052753	0.505762	0.095464	-0.020597
5630	46.916667	-0.762966	0.708336	0.070558	-0.742984	0.729503	-0.062081	-0.736359	0.898425	0.085966	-0.712308	0.900724	-0.058899	-0.631011	1.161563	-0.013040	-0.616155	1.150880	0.090034	-0.583423	0.760984	0.244810	-0.559554	0.761106	-0.189192	-0.321595	0.630130	0.136358	-0.326508	0.652671	0.103205	-0.329224	0.083361	-0.075789	-0.339072	0.077511	0.205470	-0.338661	0.080729	0.160371	-0.333076	0.621462	0.018195	0.492205	0.071611	-0.052760	0.505782	0.095432	-0.020591
5631	46.925000	-0.762979	0.708328	0.070555	-0.743136	0.729565	-0.062075	-0.736404	0.898403	0.085924	-0.712280	0.900767	-0.058880	-0.631076	1.161559	-0.012978	-0.616156	1.150927	0.090085	-0.583475	0.760954	0.244769	-0.559550	0.761176	-0.189132	-0.321595	0.630234	0.136219	-0.326530	0.652677	0.103067	-0.328713	0.084244	-0.076544	-0.339079	0.077506	0.205468	-0.338667	0.080738	0.160378	-0.333066	0.621528	0.018112	0.492196	0.071591	-0.052770	0.505753	0.095419	-0.020608
5632	46.933333	-0.762987	0.708320	0.070564	-0.743205	0.729595	-0.062120	-0.736476	0.898374	0.085885	-0.712284	0.900790	-0.058903	-0.631143	1.161551	-0.012922	-0.616158	1.150995	0.090144	-0.583544	0.760918	0.244725	-0.559525	0.761266	-0.189089	-0.321631	0.630206	0.136094	-0.326570	0.652685	0.102946	-0.328205	0.085126	-0.077300	-0.339078	0.077504	0.205466	-0.338667	0.080738	0.160367	-0.333055	0.621627	0.018029	0.492178	0.071557	-0.052778	0.505506	0.095435	-0.020577
5633	46.941667	-0.763006	0.708305	0.070566	-0.743198	0.729554	-0.062073	-0.736542	0.898355	0.085833	-0.712300	0.900807	-0.058952	-0.631194	1.161580	-0.012868	-0.616152	1.151082	0.090192	-0.583615	0.760882	0.244682	-0.559459	0.761377	-0.189073	-0.321667	0.630272	0.136065	-0.326612	0.652686	0.102861	-0.329216	0.083369	-0.075802	-0.339080	0.077500	0.205464	-0.338675	0.080729	0.160370	-0.333061	0.621774	0.017951	0.492167	0.071557	-0.052790	0.505487	0.095415	-0.020595
5634	46.950000	-0.763022	0.708289	0.070574	-0.743139	0.729551	-0.062049	-0.736618	0.898339	0.085780	-0.712326	0.900835	-0.059004	-0.631207	1.161587	-0.012723	-0.616086	1.151195	0.090211	-0.583705	0.760845	0.244646	-0.559348	0.761520	-0.189072	-0.321714	0.630270	0.135988	-0.326658	0.652689	0.102788	-0.329232	0.083357	-0.075794	-0.339089	0.077490	0.205460	-0.338677	0.080722	0.160366	-0.333104	0.621965	0.017884	0.492148	0.071539	-0.052801	0.505737	0.095351	-0.020637
5635	46.958333	-0.763036	0.708286	0.070593	-0.743191	0.729570	-0.062082	-0.736694	0.898318	0.085705	-0.712311	0.900923	-0.059009	-0.631248	1.161672	-0.012660	-0.616125	1.151345	0.090288	-0.583807	0.760812	0.244613	-0.559199	0.761697	-0.189096	-0.321794	0.630245	0.136002	-0.326710	0.652694	0.102732	-0.328715	0.084248	-0.076572	-0.339093	0.077485	0.205459	-0.338699	0.080698	0.160365	-0.333224	0.622224	0.017818	0.492136	0.071515	-0.052816	0.505658	0.095368	-0.020669
5636	46.966667	-0.763079	0.708266	0.070633	-0.743246	0.729522	-0.062050	-0.736790	0.898293	0.085628	-0.712356	0.900946	-0.059083	-0.631259	1.161757	-0.012615	-0.616150	1.151453	0.090347	-0.583918	0.760785	0.244580	-0.559022	0.761912	-0.189127	-0.321818	0.630369	0.135895	-0.326759	0.652710	0.102697	-0.329238	0.083341	-0.075805	-0.339089	0.077491	0.205468	-0.338695	0.080706	0.160364	-0.333415	0.622548	0.017728	0.492114	0.071488	-0.052821	0.505647	0.095346	-0.020673
5637	46.975000	-0.763076	0.708273	0.070635	-0.743232	0.729546	-0.062021	-0.736913	0.898269	0.085550	-0.712371	0.901014	-0.059117	-0.631300	1.161885	-0.012623	-0.616080	1.151677	0.090493	-0.584074	0.760779	0.244627	-0.558833	0.762147	-0.189137	-0.321865	0.630393	0.135948	-0.326803	0.652733	0.102684	-0.329221	0.083367	-0.075814	-0.339088	0.077483	0.205461	-0.338695	0.080703	0.160369	-0.333675	0.622956	0.017545	0.492103	0.071479	-0.052842	0.505525	0.095353	-0.020682
5638	46.983333	-0.763071	0.708299	0.070649	-0.743210	0.729546	-0.062074	-0.737054	0.898227	0.085463	-0.712410	0.901040	-0.059180	-0.631295	1.162022	-0.012581	-0.616083	1.151906	0.090656	-0.584189	0.760701	0.244492	-0.558643	0.762426	-0.189147	-0.321895	0.630365	0.136021	-0.326854	0.652764	0.102687	-0.329230	0.083374	-0.075799	-0.339093	0.077492	0.205467	-0.338691	0.080716	0.160372	-0.334002	0.623488	0.017292	0.492084	0.071494	-0.052861	0.505615	0.095332	-0.020725
5639	46.991667	-0.763095	0.708296	0.070659	-0.743182	0.729533	-0.062069	-0.737220	0.898174	0.085369	-0.712417	0.901087	-0.059236	-0.631241	1.162135	-0.012481	-0.616017	1.152068	0.090727	-0.584349	0.760658	0.244454	-0.558471	0.762733	-0.189149	-0.321964	0.630391	0.135990	-0.326910	0.652805	0.102728	-0.328721	0.084244	-0.076545	-0.339085	0.077504	0.205480	-0.338687	0.080724	0.160378	-0.334399	0.624153	0.016924	0.492066	0.071482	-0.052879	0.505602	0.095328	-0.020754
5640	47.000000	-0.763078	0.708324	0.070659	-0.743211	0.729554	-0.062025	-0.737418	0.898096	0.085263	-0.712453	0.901091	-0.059294	-0.631172	1.162261	-0.012408	-0.615967	1.152244	0.090812	-0.584518	0.760604	0.244409	-0.558319	0.763053	-0.189161	-0.322034	0.630359	0.135973	-0.326999	0.652871	0.102787	-0.329221	0.083377	-0.075794	-0.339079	0.077503	0.205480	-0.338679	0.080718	0.160377	-0.334810	0.624901	0.016485	0.492051	0.071480	-0.052896	0.505572	0.095339	-0.020773
5641	47.008333	-0.763084	0.708331	0.070656	-0.743161	0.729505	-0.062041	-0.737616	0.898023	0.085153	-0.712474	0.901097	-0.059366	-0.631080	1.162434	-0.012340	-0.615896	1.152440	0.090887	-0.584700	0.760546	0.244366	-0.558198	0.763393	-0.189178	-0.322116	0.630388	0.135965	-0.327129	0.652938	0.102910	-0.329222	0.083364	-0.075782	-0.339074	0.077506	0.205482	-0.338674	0.080726	0.160378	-0.335232	0.625817	0.015943	0.492041	0.071463	-0.052934	0.505585	0.095311	-0.020800
5642	47.016667	-0.763094	0.708344	0.070655	-0.743140	0.729499	-0.062097	-0.737810	0.897941	0.085035	-0.712504	0.901098	-0.059436	-0.630975	1.162631	-0.012284	-0.615840	1.152721	0.090972	-0.584889	0.760477	0.244323	-0.558106	0.763736	-0.189214	-0.322275	0.630432	0.136094	-0.327325	0.653056	0.103002	-0.329227	0.083367	-0.075770	-0.339073	0.077507	0.205471	-0.338670	0.080717	0.160374	-0.335645	0.626824	0.015295	0.492024	0.071452	-0.052954	0.505569	0.095303	-0.020818
5643	47.025000	-0.763124	0.708349	0.070665	-0.743191	0.729534	-0.062070	-0.738010	0.897851	0.084917	-0.712547	0.901097	-0.059519	-0.630850	1.162914	-0.012262	-0.615822	1.152928	0.091009	-0.585075	0.760414	0.244305	-0.558043	0.764050	-0.189274	-0.322424	0.630532	0.135950	-0.327587	0.653224	0.103119	-0.329219	0.083362	-0.075776	-0.339069	0.077499	0.205469	-0.338668	0.080718	0.160374	-0.336027	0.627938	0.014545	0.491999	0.071441	-0.052969	0.505562	0.095284	-0.020834
5644	47.033333	-0.763155	0.708324	0.070668	-0.743218	0.729514	-0.062036	-0.738202	0.897752	0.084781	-0.712596	0.901095	-0.059598	-0.630714	1.163179	-0.012249	-0.615829	1.153122	0.091011	-0.585277	0.760331	0.244286	-0.558000	0.764334	-0.189355	-0.322621	0.630605	0.135964	-0.327859	0.653368	0.103210	-0.329216	0.083364	-0.075786	-0.339071	0.077487	0.205459	-0.338675	0.080706	0.160367	-0.336356	0.629106	0.013741	0.491991	0.071419	-0.052986	0.505550	0.095264	-0.020844
5645	47.041667	-0.763139	0.708340	0.070658	-0.743190	0.729535	-0.062046	-0.738413	0.897662	0.084656	-0.712643	0.901094	-0.059682	-0.630530	1.163404	-0.012217	-0.615840	1.153347	0.091013	-0.585482	0.760253	0.244276	-0.557995	0.764586	-0.189469	-0.322842	0.630655	0.136017	-0.328120	0.653530	0.103289	-0.329210	0.083361	-0.075794	-0.339072	0.077491	0.205450	-0.338677	0.080704	0.160357	-0.336638	0.630323	0.012896	0.491971	0.071413	-0.053000	0.505543	0.095250	-0.020848
5646	47.050000	-0.763170	0.708333	0.070663	-0.743133	0.729504	-0.062097	-0.738610	0.897582	0.084534	-0.712666	0.901125	-0.059766	-0.630412	1.163729	-0.012350	-0.615883	1.153529	0.090988	-0.585699	0.760161	0.244269	-0.558022	0.764801	-0.189598	-0.323041	0.630783	0.136030	-0.328365	0.653698	0.103375	-0.329203	0.083368	-0.075798	-0.339073	0.077502	0.205444	-0.338678	0.080699	0.160352	-0.336782	0.631556	0.012016	0.491959	0.071403	-0.053013	0.505525	0.095242	-0.020874
5647	47.058333	-0.763232	0.708303	0.070674	-0.743237	0.729502	-0.062084	-0.738788	0.897527	0.084424	-0.712762	0.901114	-0.059863	-0.630219	1.163857	-0.012333	-0.615898	1.153627	0.090901	-0.585914	0.760063	0.244273	-0.558112	0.765010	-0.189800	-0.323234	0.630867	0.136073	-0.328581	0.653858	0.103471	-0.328692	0.084265	-0.076549	-0.339069	0.077515	0.205452	-0.338672	0.080720	0.160353	-0.336996	0.632722	0.011181	0.491948	0.071400	-0.053035	0.505515	0.095245	-0.020900
5648	47.066667	-0.763266	0.708281	0.070666	-0.743212	0.729483	-0.062113	-0.738966	0.897481	0.084334	-0.712835	0.901095	-0.059952	-0.630135	1.164117	-0.012565	-0.615949	1.153677	0.090800	-0.586139	0.759955	0.244262	-0.558217	0.765112	-0.189934	-0.323430	0.630944	0.136129	-0.328824	0.654037	0.103534	-0.329193	0.083414	-0.075785	-0.339092	0.077496	0.205457	-0.338670	0.080734	0.160362	-0.337190	0.633776	0.010362	0.491933	0.071402	-0.053064	0.505504	0.095248	-0.020929
5649	47.075000	-0.763341	0.708243	0.070653	-0.743285	0.729464	-0.062119	-0.739120	0.897433	0.084247	-0.712886	0.901120	-0.059961	-0.629982	1.164244	-0.012681	-0.616033	1.153739	0.090697	-0.586351	0.759863	0.244249	-0.558381	0.765212	-0.190113	-0.323632	0.631012	0.136192	-0.329089	0.654161	0.103723	-0.329203	0.083399	-0.075764	-0.339068	0.077527	0.205465	-0.338673	0.080739	0.160362	-0.337335	0.634631	0.009625	0.491920	0.071399	-0.053093	0.505490	0.095252	-0.020965
5650	47.083333	-0.763468	0.708218	0.070652	-0.743396	0.729454	-0.062173	-0.739264	0.897404	0.084171	-0.713021	0.901088	-0.060060	-0.629776	1.164293	-0.012719	-0.616132	1.153762	0.090549	-0.586570	0.759783	0.244228	-0.558586	0.765277	-0.190306	-0.323858	0.631108	0.136272	-0.329399	0.654334	0.103889	-0.328170	0.085175	-0.077273	-0.339068	0.077534	0.205469	-0.338671	0.080736	0.160369	-0.337499	0.635458	0.008897	0.491908	0.071388	-0.053112	0.505470	0.095242	-0.020997
5651	47.091667	-0.763623	0.708174	0.070626	-0.743512	0.729403	-0.062193	-0.739396	0.897379	0.084114	-0.713070	0.901066	-0.060090	-0.629640	1.164406	-0.012948	-0.616251	1.153711	0.090394	-0.586780	0.759720	0.244199	-0.558837	0.765320	-0.190502	-0.324132	0.631200	0.136373	-0.329757	0.654500	0.104028	-0.328699	0.084277	-0.076504	-0.339071	0.077526	0.205468	-0.338682	0.080724	0.160370	-0.337664	0.636158	0.008177	0.491888	0.071383	-0.053137	0.505452	0.095248	-0.021016
5652	47.100000	-0.763721	0.708159	0.070570	-0.743589	0.729366	-0.062283	-0.739530	0.897363	0.084074	-0.713191	0.901018	-0.060118	-0.629519	1.164501	-0.013162	-0.616330	1.153651	0.090115	-0.586975	0.759667	0.244155	-0.559125	0.765346	-0.190708	-0.324459	0.631244	0.136567	-0.330178	0.654696	0.104222	-0.329211	0.083394	-0.075746	-0.339071	0.077520	0.205464	-0.338683	0.080718	0.160363	-0.337854	0.636772	0.007478	0.491875	0.071366	-0.053156	0.505438	0.095229	-0.021039
5653	47.108333	-0.763839	0.708105	0.070521	-0.743663	0.729328	-0.062305	-0.739647	0.897330	0.084029	-0.713222	0.901055	-0.060102	-0.629380	1.164566	-0.013340	-0.616525	1.153689	0.089967	-0.587150	0.759622	0.244101	-0.559445	0.765349	-0.190919	-0.324766	0.631379	0.136652	-0.330596	0.654908	0.104377	-0.329210	0.083393	-0.075756	-0.339078	0.077507	0.205453	-0.338688	0.080700	0.160364	-0.338079	0.637321	0.006823	0.491856	0.071353	-0.053180	0.505420	0.095220	-0.021054
5654	47.116667	-0.763968	0.708098	0.070514	-0.743775	0.729309	-0.062320	-0.739739	0.897345	0.084011	-0.713300	0.901022	-0.060153	-0.629243	1.164649	-0.013591	-0.616737	1.153711	0.089814	-0.587306	0.759577	0.244038	-0.559781	0.765339	-0.191144	-0.325107	0.631571	0.136757	-0.331096	0.655215	0.104498	-0.329215	0.083381	-0.075748	-0.339070	0.077511	0.205457	-0.338691	0.080692	0.160358	-0.338355	0.637867	0.006166	0.491808	0.071381	-0.053223	0.505403	0.095195	-0.021067
5655	47.125000	-0.764030	0.708049	0.070468	-0.743876	0.729275	-0.062356	-0.739841	0.897335	0.083980	-0.713407	0.900981	-0.060160	-0.629122	1.164732	-0.013814	-0.616929	1.153698	0.089618	-0.587448	0.759543	0.243978	-0.560117	0.765322	-0.191376	-0.325513	0.631858	0.136795	-0.331623	0.655424	0.104674	-0.329221	0.083373	-0.075740	-0.339073	0.077506	0.205454	-0.338686	0.080697	0.160355	-0.338636	0.638303	0.005588	0.491785	0.071371	-0.053231	0.505387	0.095171	-0.021069
5656	47.133333	-0.764073	0.708011	0.070426	-0.743949	0.729273	-0.062319	-0.739926	0.897333	0.083965	-0.713480	0.900970	-0.060163	-0.628990	1.164767	-0.014015	-0.617133	1.153707	0.089445	-0.587573	0.759507	0.243922	-0.560450	0.765302	-0.191613	-0.325891	0.632089	0.136842	-0.332136	0.655679	0.104759	-0.329207	0.083398	-0.075740	-0.339076	0.077506	0.205452	-0.338676	0.080714	0.160356	-0.338935	0.638717	0.005027	0.491809	0.071304	-0.053213	0.505395	0.095131	-0.021068
5657	47.141667	-0.764140	0.707994	0.070411	-0.744033	0.729248	-0.062382	-0.739992	0.897337	0.083960	-0.713534	0.900978	-0.060139	-0.628852	1.164793	-0.014221	-0.617321	1.153708	0.089236	-0.587673	0.759485	0.243874	-0.560840	0.765186	-0.191706	-0.326275	0.632376	0.136912	-0.332662	0.655945	0.104841	-0.329215	0.083399	-0.075723	-0.339075	0.077515	0.205459	-0.338675	0.080717	0.160368	-0.339285	0.639137	0.004488	0.491783	0.071290	-0.053196	0.505384	0.095086	-0.021048
5658	47.150000	-0.764224	0.707983	0.070423	-0.744154	0.729205	-0.062370	-0.740055	0.897342	0.083960	-0.713612	0.900954	-0.060151	-0.628718	1.164820	-0.014419	-0.617559	1.153684	0.089052	-0.587758	0.759464	0.243827	-0.561170	0.765167	-0.191945	-0.326701	0.632619	0.137061	-0.333170	0.656213	0.104891	-0.329191	0.083433	-0.075740	-0.339071	0.077513	0.205464	-0.338676	0.080723	0.160374	-0.339654	0.639581	0.003953	0.491765	0.071273	-0.053184	0.505384	0.095036	-0.021018
5659	47.158333	-0.764229	0.707953	0.070398	-0.744159	0.729175	-0.062397	-0.740105	0.897349	0.083964	-0.713672	0.900951	-0.060141	-0.628620	1.164852	-0.014623	-0.617722	1.153753	0.088884	-0.587824	0.759455	0.243787	-0.561430	0.765235	-0.192332	-0.326985	0.632985	0.137003	-0.333605	0.656488	0.104861	-0.329190	0.083431	-0.075731	-0.339071	0.077520	0.205468	-0.338671	0.080721	0.160372	-0.340018	0.639952	0.003514	0.491747	0.071250	-0.053168	0.505371	0.095002	-0.020990
5660	47.166667	-0.764254	0.707937	0.070392	-0.744211	0.729180	-0.062408	-0.740143	0.897359	0.083967	-0.713696	0.900993	-0.060097	-0.628529	1.164870	-0.014822	-0.617985	1.153790	0.088759	-0.587869	0.759456	0.243751	-0.561758	0.765229	-0.192579	-0.327258	0.633251	0.137002	-0.334038	0.656785	0.104892	-0.329187	0.083434	-0.075744	-0.339067	0.077526	0.205464	-0.338674	0.080735	0.160368	-0.340389	0.640300	0.003117	0.491744	0.071230	-0.053170	0.505352	0.094972	-0.020975
5661	47.175000	-0.764284	0.707919	0.070396	-0.744221	0.729133	-0.062409	-0.740175	0.897368	0.083965	-0.713727	0.901009	-0.060088	-0.628442	1.164873	-0.015005	-0.618164	1.153833	0.088579	-0.587902	0.759461	0.243721	-0.562067	0.765220	-0.192809	-0.327519	0.633469	0.137028	-0.334416	0.656983	0.104853	-0.328680	0.084311	-0.076506	-0.339065	0.077525	0.205462	-0.338678	0.080721	0.160370	-0.340769	0.640667	0.002726	0.491724	0.071219	-0.053160	0.505345	0.094942	-0.020964
5662	47.183333	-0.764274	0.707888	0.070379	-0.744274	0.729052	-0.062386	-0.740196	0.897376	0.083963	-0.713766	0.901001	-0.060088	-0.628376	1.164899	-0.015151	-0.618355	1.153857	0.088411	-0.587920	0.759477	0.243697	-0.562373	0.765224	-0.193030	-0.327844	0.633688	0.137087	-0.334786	0.657204	0.104815	-0.329195	0.083417	-0.075754	-0.339063	0.077528	0.205455	-0.338674	0.080716	0.160357	-0.341188	0.641062	0.002302	0.491719	0.071207	-0.053166	0.505332	0.094914	-0.020942
5663	47.191667	-0.764281	0.707856	0.070381	-0.744280	0.729042	-0.062369	-0.740212	0.897380	0.083958	-0.713788	0.901010	-0.060088	-0.628318	1.164913	-0.015284	-0.618509	1.153964	0.088335	-0.587917	0.759494	0.243677	-0.562665	0.765235	-0.193227	-0.328114	0.633935	0.137057	-0.335213	0.657414	0.104754	-0.328697	0.084280	-0.076516	-0.339063	0.077526	0.205445	-0.338680	0.080710	0.160348	-0.341630	0.641408	0.001886	0.491710	0.071193	-0.053156	0.505326	0.094889	-0.020934
5664	47.200000	-0.764286	0.707827	0.070384	-0.744281	0.729033	-0.062356	-0.740219	0.897382	0.083945	-0.713803	0.901019	-0.060087	-0.628270	1.164929	-0.015401	-0.618662	1.154042	0.088204	-0.587904	0.759509	0.243662	-0.562937	0.765252	-0.193405	-0.328369	0.634253	0.136919	-0.335735	0.657630	0.104700	-0.329207	0.083410	-0.075770	-0.339067	0.077515	0.205439	-0.338683	0.080707	0.160346	-0.342087	0.641706	0.001462	0.491684	0.071178	-0.053128	0.505319	0.094848	-0.020925
5665	47.208333	-0.764289	0.707802	0.070392	-0.744325	0.729003	-0.062292	-0.740226	0.897381	0.083932	-0.713818	0.901016	-0.060107	-0.628232	1.164942	-0.015485	-0.618798	1.154108	0.088159	-0.587873	0.759525	0.243652	-0.563192	0.765282	-0.193561	-0.328692	0.634557	0.136844	-0.336251	0.657848	0.104589	-0.328197	0.085149	-0.077272	-0.339067	0.077526	0.205450	-0.338680	0.080707	0.160350	-0.342597	0.642059	0.000963	0.491674	0.071163	-0.053131	0.505197	0.094820	-0.020873
5666	47.216667	-0.764291	0.707784	0.070395	-0.744349	0.729012	-0.062334	-0.740228	0.897376	0.083917	-0.713827	0.901012	-0.060131	-0.628188	1.164940	-0.015574	-0.618881	1.154156	0.088073	-0.587836	0.759533	0.243639	-0.563438	0.765326	-0.193698	-0.329020	0.634899	0.136777	-0.336759	0.658055	0.104456	-0.329222	0.083392	-0.075757	-0.339072	0.077512	0.205444	-0.338676	0.080723	0.160350	-0.343143	0.642484	0.000398	0.491641	0.071149	-0.053113	0.505078	0.094786	-0.020826
5667	47.225000	-0.764299	0.707764	0.070393	-0.744340	0.728987	-0.062352	-0.740234	0.897375	0.083901	-0.713809	0.901047	-0.060119	-0.628173	1.164924	-0.015601	-0.618945	1.154202	0.088091	-0.587802	0.759537	0.243630	-0.563684	0.765376	-0.193792	-0.329409	0.635246	0.136803	-0.337246	0.658273	0.104382	-0.329213	0.083404	-0.075764	-0.339068	0.077526	0.205459	-0.338673	0.080720	0.160359	-0.343665	0.642856	-0.000150	0.491632	0.071127	-0.053097	0.505178	0.094720	-0.020822
5668	47.233333	-0.764300	0.707759	0.070386	-0.744364	0.728991	-0.062358	-0.740243	0.897381	0.083883	-0.713786	0.901084	-0.060105	-0.628179	1.164905	-0.015582	-0.618986	1.154231	0.088124	-0.587775	0.759534	0.243627	-0.563923	0.765416	-0.193856	-0.329618	0.635666	0.136630	-0.337669	0.658516	0.104243	-0.329217	0.083407	-0.075759	-0.339072	0.077520	0.205461	-0.338671	0.080735	0.160354	-0.344166	0.643235	-0.000709	0.491607	0.071106	-0.053078	0.505272	0.094668	-0.020807
5669	47.241667	-0.764323	0.707765	0.070381	-0.744353	0.728972	-0.062375	-0.740244	0.897386	0.083861	-0.713780	0.901090	-0.060131	-0.628193	1.164870	-0.015553	-0.618957	1.154222	0.088116	-0.587759	0.759526	0.243633	-0.564174	0.765533	-0.193989	-0.329819	0.635934	0.136569	-0.338043	0.658754	0.104132	-0.328695	0.084299	-0.076516	-0.339067	0.077522	0.205461	-0.338676	0.080725	0.160360	-0.344653	0.643660	-0.001364	0.491327	0.071099	-0.053008	0.505184	0.094598	-0.020734
5670	47.250000	-0.764307	0.707759	0.070357	-0.744365	0.728932	-0.062363	-0.740241	0.897388	0.083844	-0.713755	0.901122	-0.060124	-0.628243	1.164814	-0.015504	-0.618916	1.154187	0.088145	-0.587750	0.759509	0.243643	-0.564367	0.765489	-0.193914	-0.330005	0.636207	0.136494	-0.338422	0.659010	0.103966	-0.329206	0.083419	-0.075773	-0.339072	0.077516	0.205461	-0.338675	0.080713	0.160359	-0.345127	0.644079	-0.002096	0.491311	0.071075	-0.052976	0.505304	0.094504	-0.020683
5671	47.258333	-0.764310	0.707756	0.070343	-0.744316	0.728977	-0.062354	-0.740229	0.897388	0.083825	-0.713745	0.901119	-0.060153	-0.628260	1.164716	-0.015308	-0.618854	1.154181	0.088277	-0.587760	0.759507	0.243678	-0.564564	0.765502	-0.193878	-0.330147	0.636395	0.136362	-0.338818	0.659213	0.103906	-0.329197	0.083420	-0.075791	-0.339071	0.077514	0.205449	-0.338678	0.080704	0.160352	-0.345580	0.644417	-0.002923	0.491370	0.071024	-0.052927	0.505300	0.094443	-0.020624
5672	47.266667	-0.764311	0.707759	0.070327	-0.744295	0.728977	-0.062377	-0.740211	0.897389	0.083802	-0.713699	0.901148	-0.060143	-0.628299	1.164616	-0.015111	-0.618766	1.154192	0.088427	-0.587773	0.759496	0.243717	-0.564736	0.765509	-0.193823	-0.330277	0.636566	0.136240	-0.339157	0.659354	0.103787	-0.329198	0.083419	-0.075797	-0.339072	0.077510	0.205452	-0.338681	0.080693	0.160347	-0.346070	0.644808	-0.003917	0.491350	0.070994	-0.052892	0.505287	0.094382	-0.020559
5673	47.275000	-0.764321	0.707753	0.070312	-0.744323	0.728934	-0.062361	-0.740182	0.897393	0.083785	-0.713698	0.901117	-0.060186	-0.628372	1.164554	-0.014955	-0.618617	1.154146	0.088588	-0.587794	0.759497	0.243774	-0.564874	0.765498	-0.193725	-0.330411	0.636844	0.136000	-0.339493	0.659466	0.103619	-0.329188	0.083414	-0.075810	-0.339070	0.077503	0.205439	-0.338688	0.080682	0.160347	-0.346514	0.645099	-0.004982	0.491264	0.070993	-0.052859	0.505282	0.094316	-0.020494
5674	47.283333	-0.764312	0.707754	0.070299	-0.744301	0.728992	-0.062366	-0.740150	0.897393	0.083770	-0.713629	0.901155	-0.060160	-0.628448	1.164476	-0.014757	-0.618460	1.154091	0.088727	-0.587820	0.759495	0.243838	-0.564991	0.765472	-0.193593	-0.330591	0.637058	0.135819	-0.339835	0.659557	0.103419	-0.328172	0.085173	-0.077326	-0.339073	0.077501	0.205432	-0.338677	0.080688	0.160348	-0.346940	0.645528	-0.006226	0.491249	0.070982	-0.052822	0.505274	0.094264	-0.020429
5675	47.291667	-0.764308	0.707746	0.070292	-0.744249	0.728968	-0.062374	-0.740109	0.897393	0.083753	-0.713600	0.901126	-0.060178	-0.628580	1.164488	-0.014601	-0.618295	1.154070	0.088910	-0.587830	0.759502	0.243905	-0.565105	0.765426	-0.193414	-0.330818	0.637220	0.135661	-0.340161	0.659635	0.103211	-0.329201	0.083401	-0.075795	-0.339068	0.077508	0.205440	-0.338677	0.080697	0.160345	-0.347235	0.645986	-0.007515	0.491236	0.070971	-0.052799	0.505262	0.094240	-0.020389
5676	47.300000	-0.764293	0.707715	0.070266	-0.744238	0.728971	-0.062374	-0.740069	0.897400	0.083738	-0.713515	0.901147	-0.060157	-0.628715	1.164495	-0.014462	-0.618102	1.154042	0.089138	-0.587832	0.759515	0.243965	-0.565304	0.765271	-0.193060	-0.331060	0.637460	0.135562	-0.340506	0.659750	0.103089	-0.328185	0.085172	-0.077296	-0.339070	0.077518	0.205449	-0.338678	0.080703	0.160354	-0.347479	0.646559	-0.008852	0.491297	0.070927	-0.052757	0.505251	0.094218	-0.020361
5677	47.308333	-0.764299	0.707720	0.070270	-0.744290	0.728941	-0.062359	-0.740029	0.897411	0.083726	-0.713486	0.901101	-0.060187	-0.628810	1.164449	-0.014205	-0.617928	1.154019	0.089320	-0.587817	0.759531	0.244011	-0.565480	0.765195	-0.192842	-0.331233	0.637651	0.135521	-0.340758	0.659924	0.103047	-0.328704	0.084280	-0.076523	-0.339062	0.077531	0.205450	-0.338674	0.080715	0.160359	-0.347637	0.647082	-0.009992	0.491225	0.070954	-0.052762	0.505247	0.094178	-0.020343
5678	47.316667	-0.764289	0.707702	0.070258	-0.744226	0.729019	-0.062423	-0.739984	0.897426	0.083708	-0.713447	0.901072	-0.060212	-0.628888	1.164379	-0.013869	-0.617725	1.153978	0.089480	-0.587795	0.759548	0.244042	-0.565695	0.765116	-0.192617	-0.331440	0.637872	0.135620	-0.340990	0.660148	0.103117	-0.329217	0.083407	-0.075766	-0.339064	0.077542	0.205453	-0.338674	0.080716	0.160358	-0.347711	0.647576	-0.011048	0.491283	0.070919	-0.052748	0.505242	0.094169	-0.020327
5679	47.325000	-0.764299	0.707733	0.070271	-0.744198	0.728984	-0.062364	-0.739945	0.897445	0.083686	-0.713350	0.901120	-0.060191	-0.629025	1.164426	-0.013755	-0.617525	1.153985	0.089716	-0.587777	0.759573	0.244063	-0.565879	0.765107	-0.192519	-0.331573	0.637975	0.135664	-0.341228	0.660356	0.103247	-0.329215	0.083407	-0.075765	-0.339063	0.077535	0.205447	-0.338683	0.080703	0.160354	-0.347652	0.648051	-0.012123	0.491240	0.070918	-0.052741	0.505239	0.094130	-0.020308
5680	47.333333	-0.764315	0.707732	0.070278	-0.744274	0.728987	-0.062335	-0.739906	0.897474	0.083674	-0.713307	0.901105	-0.060238	-0.629138	1.164472	-0.013597	-0.617328	1.153870	0.089883	-0.587772	0.759586	0.244073	-0.566120	0.765023	-0.192291	-0.331647	0.638103	0.135640	-0.341415	0.660518	0.103354	-0.329222	0.083392	-0.075769	-0.339064	0.077530	0.205439	-0.338680	0.080703	0.160342	-0.347504	0.648525	-0.013242	0.491196	0.070921	-0.052742	0.505242	0.094101	-0.020298
5681	47.341667	-0.764286	0.707755	0.070272	-0.744215	0.729049	-0.062341	-0.739868	0.897490	0.083655	-0.713281	0.901088	-0.060250	-0.629219	1.164461	-0.013341	-0.617136	1.153943	0.090077	-0.587786	0.759607	0.244087	-0.566395	0.764906	-0.191997	-0.331718	0.638136	0.135654	-0.341512	0.660509	0.103323	-0.329221	0.083385	-0.075772	-0.339070	0.077515	0.205435	-0.338677	0.080700	0.160340	-0.347198	0.648816	-0.014266	0.491205	0.070895	-0.052717	0.505226	0.094068	-0.020260
5682	47.350000	-0.764277	0.707767	0.070281	-0.744213	0.729073	-0.062283	-0.739830	0.897504	0.083639	-0.713230	0.901106	-0.060255	-0.629296	1.164463	-0.013143	-0.616930	1.153937	0.090313	-0.587810	0.759628	0.244111	-0.566658	0.764786	-0.191713	-0.331766	0.638163	0.135640	-0.341574	0.660435	0.103228	-0.329218	0.083376	-0.075777	-0.339069	0.077508	0.205432	-0.338675	0.080691	0.160338	-0.346829	0.649094	-0.015307	0.491252	0.070861	-0.052701	0.505230	0.094019	-0.020231
5683	47.358333	-0.764260	0.707769	0.070280	-0.744187	0.729090	-0.062317	-0.739784	0.897510	0.083629	-0.713204	0.901107	-0.060236	-0.629339	1.164450	-0.012911	-0.616738	1.153916	0.090457	-0.587839	0.759649	0.244143	-0.566878	0.764711	-0.191499	-0.331806	0.638181	0.135599	-0.341597	0.660329	0.103116	-0.329220	0.083371	-0.075764	-0.339071	0.077503	0.205435	-0.338687	0.080685	0.160341	-0.346423	0.649322	-0.016386	0.491192	0.070852	-0.052682	0.505220	0.093971	-0.020192
5684	47.366667	-0.764249	0.707791	0.070298	-0.744176	0.729110	-0.062302	-0.739745	0.897555	0.083660	-0.713184	0.901094	-0.060239	-0.629370	1.164423	-0.012693	-0.616553	1.153908	0.090583	-0.587869	0.759670	0.244189	-0.567088	0.764636	-0.191306	-0.331800	0.638167	0.135500	-0.341578	0.660176	0.102953	-0.328200	0.085142	-0.077270	-0.339073	0.077504	0.205443	-0.338681	0.080694	0.160347	-0.345963	0.649370	-0.017353	0.491189	0.070819	-0.052639	0.505216	0.093922	-0.020140
5685	47.375000	-0.764234	0.707789	0.070316	-0.744164	0.729122	-0.062286	-0.739706	0.897542	0.083663	-0.713170	0.901080	-0.060221	-0.629456	1.164474	-0.012651	-0.616374	1.153877	0.090754	-0.587884	0.759688	0.244236	-0.567307	0.764545	-0.191120	-0.331725	0.637989	0.135423	-0.341471	0.659994	0.102719	-0.329197	0.083418	-0.075770	-0.339069	0.077505	0.205445	-0.338675	0.080704	0.160354	-0.345548	0.649414	-0.018273	0.491169	0.070804	-0.052612	0.505210	0.093879	-0.020105
5686	47.383333	-0.764220	0.707791	0.070335	-0.744155	0.729130	-0.062269	-0.739672	0.897542	0.083685	-0.713125	0.901051	-0.060187	-0.629501	1.164473	-0.012517	-0.616200	1.153857	0.090936	-0.587882	0.759707	0.244284	-0.567528	0.764453	-0.190945	-0.331523	0.637828	0.135139	-0.341307	0.659791	0.102470	-0.329206	0.083410	-0.075755	-0.339077	0.077514	0.205453	-0.338673	0.080712	0.160360	-0.345139	0.649347	-0.019075	0.491163	0.070793	-0.052589	0.505198	0.093857	-0.020066
5687	47.391667	-0.764218	0.707791	0.070366	-0.744145	0.729104	-0.062218	-0.739647	0.897532	0.083715	-0.713152	0.901010	-0.060158	-0.629527	1.164462	-0.012408	-0.616060	1.153826	0.091006	-0.587849	0.759728	0.244335	-0.567726	0.764350	-0.190796	-0.331312	0.637709	0.134939	-0.341095	0.659583	0.102116	-0.328690	0.084292	-0.076504	-0.339072	0.077520	0.205459	-0.338680	0.080703	0.160370	-0.344763	0.649260	-0.019723	0.491154	0.070785	-0.052577	0.505082	0.093855	-0.020025
5688	47.400000	-0.764184	0.707789	0.070374	-0.744137	0.729137	-0.062229	-0.739606	0.897546	0.083760	-0.713150	0.901003	-0.060120	-0.629559	1.164489	-0.012373	-0.615948	1.153809	0.091043	-0.587784	0.759746	0.244375	-0.567895	0.764242	-0.190677	-0.331109	0.637576	0.134730	-0.340799	0.659344	0.101770	-0.328183	0.085183	-0.077270	-0.339074	0.077515	0.205463	-0.338680	0.080714	0.160370	-0.344416	0.649190	-0.020296	0.491150	0.070779	-0.052575	0.504969	0.093847	-0.019982
5689	47.408333	-0.764163	0.707780	0.070397	-0.744148	0.729140	-0.062163	-0.739568	0.897535	0.083802	-0.713166	0.900953	-0.060068	-0.629589	1.164491	-0.012336	-0.615874	1.153785	0.091061	-0.587678	0.759761	0.244406	-0.568024	0.764146	-0.190587	-0.330860	0.637463	0.134445	-0.340487	0.659135	0.101457	-0.328705	0.084274	-0.076501	-0.339072	0.077511	0.205459	-0.338679	0.080710	0.160366	-0.344047	0.649035	-0.020649	0.491146	0.070780	-0.052574	0.505081	0.093809	-0.020006
5690	47.416667	-0.764139	0.707781	0.070421	-0.744079	0.729107	-0.062196	-0.739534	0.897518	0.083850	-0.713114	0.900931	-0.059996	-0.629591	1.164511	-0.012294	-0.615819	1.153789	0.091056	-0.587542	0.759784	0.244433	-0.568122	0.764048	-0.190522	-0.330575	0.637257	0.134178	-0.340138	0.658931	0.101160	-0.329209	0.083400	-0.075765	-0.339067	0.077511	0.205456	-0.338683	0.080699	0.160365	-0.343635	0.648798	-0.020771	0.491096	0.070805	-0.052626	0.505167	0.093786	-0.020045
5691	47.425000	-0.764111	0.707774	0.070438	-0.744133	0.729126	-0.062172	-0.739500	0.897522	0.083904	-0.713153	0.900889	-0.059934	-0.629533	1.164473	-0.012208	-0.615802	1.153818	0.090992	-0.587389	0.759800	0.244445	-0.568207	0.764019	-0.190555	-0.330229	0.637170	0.133884	-0.339682	0.658664	0.100801	-0.329209	0.083398	-0.075775	-0.339063	0.077509	0.205461	-0.338678	0.080700	0.160358	-0.343193	0.648581	-0.020699	0.491075	0.070779	-0.052674	0.505007	0.093762	-0.020065
5692	47.433333	-0.764088	0.707770	0.070458	-0.744148	0.729122	-0.062111	-0.739457	0.897510	0.083954	-0.713172	0.900866	-0.059899	-0.629512	1.164519	-0.012262	-0.615802	1.153852	0.090954	-0.587222	0.759816	0.244450	-0.568219	0.763841	-0.190441	-0.329910	0.636945	0.133779	-0.339172	0.658341	0.100520	-0.328206	0.085126	-0.077268	-0.339060	0.077513	0.205461	-0.338678	0.080698	0.160355	-0.342687	0.648282	-0.020391	0.491007	0.070784	-0.052778	0.504830	0.093729	-0.020111
5693	47.441667	-0.764071	0.707766	0.070475	-0.744153	0.729114	-0.062101	-0.739424	0.897509	0.084013	-0.713192	0.900844	-0.059847	-0.629486	1.164546	-0.012335	-0.615811	1.153881	0.090878	-0.587046	0.759833	0.244438	-0.568238	0.763791	-0.190467	-0.329513	0.636657	0.133562	-0.338620	0.657992	0.100210	-0.329219	0.083384	-0.075757	-0.339061	0.077506	0.205458	-0.338670	0.080711	0.160362	-0.342123	0.647962	-0.019864	0.490967	0.070759	-0.052870	0.504962	0.093676	-0.020228
5694	47.450000	-0.764057	0.707759	0.070487	-0.744157	0.729093	-0.062140	-0.739391	0.897507	0.084074	-0.713208	0.900817	-0.059790	-0.629442	1.164562	-0.012431	-0.615833	1.153913	0.090790	-0.586852	0.759852	0.244432	-0.568204	0.763662	-0.190423	-0.329053	0.636385	0.133235	-0.338002	0.657581	0.099901	-0.329215	0.083393	-0.075749	-0.339059	0.077512	0.205468	-0.338668	0.080715	0.160372	-0.341525	0.647632	-0.019157	0.490921	0.070744	-0.052963	0.504891	0.093636	-0.020296
5695	47.458333	-0.764067	0.707767	0.070509	-0.744201	0.729067	-0.062093	-0.739365	0.897515	0.084144	-0.713284	0.900737	-0.059719	-0.629426	1.164625	-0.012658	-0.615854	1.153935	0.090657	-0.586653	0.759895	0.244422	-0.568151	0.763580	-0.190439	-0.328589	0.635960	0.133038	-0.337373	0.657094	0.099584	-0.328203	0.085128	-0.077243	-0.339061	0.077519	0.205470	-0.338661	0.080732	0.160368	-0.340800	0.647117	-0.018126	0.490885	0.070724	-0.053050	0.504700	0.093623	-0.020341
5696	47.466667	-0.764041	0.707762	0.070504	-0.744208	0.729082	-0.062075	-0.739344	0.897523	0.084210	-0.713297	0.900743	-0.059666	-0.629319	1.164545	-0.012676	-0.615875	1.153938	0.090586	-0.586436	0.759935	0.244409	-0.568079	0.763498	-0.190455	-0.328129	0.635450	0.132885	-0.336729	0.656575	0.099254	-0.329203	0.083399	-0.075750	-0.339062	0.077518	0.205472	-0.338664	0.080734	0.160379	-0.340038	0.646608	-0.016946	0.490847	0.070722	-0.053123	0.504768	0.093563	-0.020446
5697	47.475000	-0.764037	0.707758	0.070516	-0.744196	0.729056	-0.062091	-0.739313	0.897535	0.084278	-0.713363	0.900685	-0.059602	-0.629318	1.164617	-0.012961	-0.615929	1.153951	0.090445	-0.586216	0.759974	0.244393	-0.567979	0.763418	-0.190468	-0.327739	0.635042	0.132591	-0.336093	0.655969	0.098741	-0.329196	0.083405	-0.075764	-0.339064	0.077525	0.205470	-0.338658	0.080735	0.160373	-0.339204	0.645918	-0.015528	0.490753	0.070731	-0.053242	0.504587	0.093589	-0.020441
5698	47.483333	-0.764033	0.707763	0.070518	-0.744192	0.729032	-0.062112	-0.739285	0.897553	0.084352	-0.713375	0.900698	-0.059541	-0.629255	1.164601	-0.013097	-0.615927	1.153877	0.090170	-0.585987	0.760022	0.244387	-0.567862	0.763334	-0.190485	-0.327304	0.634723	0.132168	-0.335484	0.655304	0.098178	-0.329207	0.083389	-0.075754	-0.339066	0.077519	0.205467	-0.338669	0.080726	0.160371	-0.338352	0.645144	-0.014002	0.490793	0.070705	-0.053267	0.504610	0.093563	-0.020546
5699	47.491667	-0.764046	0.707768	0.070537	-0.744264	0.729042	-0.062059	-0.739268	0.897571	0.084428	-0.713449	0.900645	-0.059472	-0.629178	1.164594	-0.013245	-0.615978	1.153893	0.090053	-0.585748	0.760061	0.244383	-0.567720	0.763246	-0.190488	-0.327002	0.634557	0.131802	-0.334961	0.654592	0.097441	-0.329202	0.083389	-0.075773	-0.339073	0.077506	0.205460	-0.338674	0.080717	0.160364	-0.337493	0.644327	-0.012396	0.490771	0.070702	-0.053330	0.504562	0.093548	-0.020595
5700	47.500000	-0.764022	0.707762	0.070534	-0.744262	0.729021	-0.062105	-0.739233	0.897576	0.084502	-0.713499	0.900628	-0.059414	-0.629091	1.164572	-0.013409	-0.616017	1.153893	0.089952	-0.585502	0.760103	0.244381	-0.567559	0.763152	-0.190479	-0.326805	0.634436	0.131336	-0.334551	0.653923	0.096535	-0.329203	0.083381	-0.075783	-0.339077	0.077496	0.205452	-0.338679	0.080704	0.160359	-0.336629	0.643420	-0.010670	0.490748	0.070687	-0.053392	0.504517	0.093531	-0.020644
5701	47.508333	-0.764018	0.707760	0.070542	-0.744317	0.729025	-0.062078	-0.739193	0.897580	0.084569	-0.713543	0.900606	-0.059350	-0.629047	1.164559	-0.013540	-0.616063	1.153898	0.089828	-0.585257	0.760147	0.244404	-0.567383	0.763059	-0.190471	-0.326636	0.634721	0.130606	-0.334326	0.653357	0.095436	-0.329208	0.083386	-0.075788	-0.339079	0.077498	0.205458	-0.338682	0.080704	0.160359	-0.335773	0.642257	-0.008771	0.490721	0.070684	-0.053453	0.504484	0.093517	-0.020695
5702	47.516667	-0.764006	0.707759	0.070536	-0.744387	0.729003	-0.062043	-0.739153	0.897581	0.084629	-0.713579	0.900584	-0.059294	-0.628996	1.164527	-0.013621	-0.616108	1.153911	0.089720	-0.585022	0.760190	0.244434	-0.567176	0.762954	-0.190456	-0.326545	0.635071	0.129843	-0.334164	0.652865	0.094227	-0.328183	0.085165	-0.077304	-0.339075	0.077503	0.205473	-0.338683	0.080709	0.160357	-0.334962	0.640966	-0.006836	0.490700	0.070674	-0.053515	0.504448	0.093498	-0.020739
5703	47.525000	-0.764037	0.707769	0.070555	-0.744378	0.729017	-0.062050	-0.739118	0.897579	0.084682	-0.713617	0.900569	-0.059246	-0.628968	1.164533	-0.013745	-0.616124	1.153926	0.089626	-0.584798	0.760219	0.244468	-0.566932	0.762851	-0.190449	-0.326490	0.635315	0.129119	-0.333990	0.652357	0.093003	-0.328516	0.084653	-0.076779	-0.339074	0.077505	0.205472	-0.338682	0.080706	0.160365	-0.334263	0.639539	-0.004893	0.490675	0.070671	-0.053564	0.504415	0.093492	-0.020779
5704	47.533333	-0.763994	0.707760	0.070529	-0.744340	0.728978	-0.062106	-0.739077	0.897574	0.084727	-0.713649	0.900551	-0.059211	-0.628927	1.164514	-0.013822	-0.616133	1.153935	0.089543	-0.584573	0.760252	0.244504	-0.566650	0.762751	-0.190454	-0.326408	0.635496	0.128407	-0.333724	0.651802	0.091897	-0.329215	0.083384	-0.075779	-0.339071	0.077497	0.205466	-0.338682	0.080701	0.160366	-0.333697	0.638029	-0.002912	0.490656	0.070666	-0.053614	0.504407	0.093447	-0.020850
5705	47.541667	-0.763985	0.707756	0.070516	-0.744385	0.728948	-0.062077	-0.739042	0.897572	0.084755	-0.713637	0.900547	-0.059162	-0.628893	1.164494	-0.013887	-0.616145	1.153940	0.089506	-0.584355	0.760280	0.244540	-0.566319	0.762661	-0.190455	-0.326275	0.635646	0.127721	-0.333378	0.651266	0.090879	-0.329212	0.083396	-0.075775	-0.339071	0.077505	0.205476	-0.338752	0.080647	0.160423	-0.333351	0.636508	-0.000935	0.490635	0.070659	-0.053660	0.504374	0.093447	-0.020879
5706	47.550000	-0.764010	0.707766	0.070523	-0.744373	0.728963	-0.062069	-0.739026	0.897588	0.084785	-0.713692	0.900519	-0.059173	-0.628863	1.164477	-0.013939	-0.616129	1.153934	0.089434	-0.584128	0.760304	0.244554	-0.565935	0.762575	-0.190463	-0.326110	0.635753	0.127082	-0.333017	0.650763	0.089957	-0.329219	0.083388	-0.075763	-0.339070	0.077502	0.205472	-0.338683	0.080720	0.160375	-0.333193	0.635011	0.001036	0.490617	0.070664	-0.053711	0.504348	0.093440	-0.020928
5707	47.558333	-0.763987	0.707766	0.070500	-0.744394	0.728967	-0.062074	-0.738973	0.897569	0.084771	-0.713708	0.900506	-0.059171	-0.628824	1.164433	-0.013924	-0.616116	1.153929	0.089399	-0.583900	0.760313	0.244533	-0.565486	0.762501	-0.190479	-0.325937	0.635798	0.126485	-0.332684	0.650300	0.089120	-0.329222	0.083391	-0.075768	-0.339064	0.077513	0.205478	-0.338673	0.080715	0.160371	-0.333272	0.633544	0.003027	0.490569	0.070695	-0.053789	0.504325	0.093430	-0.020970
5708	47.566667	-0.763968	0.707760	0.070476	-0.744363	0.728943	-0.062131	-0.738948	0.897570	0.084766	-0.713717	0.900497	-0.059175	-0.628836	1.164437	-0.014001	-0.616098	1.153919	0.089381	-0.583680	0.760310	0.244491	-0.565034	0.762509	-0.190568	-0.325793	0.635878	0.125854	-0.332435	0.649852	0.088281	-0.329219	0.083392	-0.075775	-0.339068	0.077502	0.205459	-0.338669	0.080721	0.160365	-0.333463	0.632131	0.004990	0.490573	0.070660	-0.053810	0.504286	0.093423	-0.021003
5709	47.575000	-0.763965	0.707760	0.070463	-0.744382	0.728950	-0.062114	-0.738924	0.897571	0.084761	-0.713706	0.900505	-0.059164	-0.628830	1.164422	-0.014013	-0.616052	1.153909	0.089359	-0.583470	0.760310	0.244386	-0.564486	0.762376	-0.190514	-0.325684	0.636028	0.125137	-0.332297	0.649447	0.087422	-0.328986	0.083983	-0.076231	-0.339067	0.077506	0.205467	-0.338668	0.080712	0.160361	-0.333718	0.630760	0.006831	0.490557	0.070658	-0.053860	0.504262	0.093408	-0.021044
5710	47.583333	-0.763994	0.707769	0.070465	-0.744359	0.728932	-0.062098	-0.738900	0.897567	0.084740	-0.713718	0.900483	-0.059192	-0.628823	1.164413	-0.014013	-0.616031	1.153908	0.089364	-0.583327	0.760297	0.244379	-0.563938	0.762326	-0.190535	-0.325597	0.636099	0.124432	-0.332192	0.649044	0.086555	-0.328214	0.085100	-0.077281	-0.339071	0.077496	0.205453	-0.338668	0.080715	0.160353	-0.333951	0.629392	0.008582	0.490510	0.070681	-0.053944	0.504224	0.093402	-0.021100
5711	47.591667	-0.763988	0.707768	0.070449	-0.744336	0.728922	-0.062158	-0.738877	0.897568	0.084719	-0.713713	0.900473	-0.059211	-0.628765	1.164330	-0.013866	-0.615970	1.153901	0.089367	-0.583182	0.760298	0.244260	-0.563355	0.762293	-0.190567	-0.325463	0.636093	0.123752	-0.332011	0.648531	0.085676	-0.329210	0.083393	-0.075810	-0.339074	0.077497	0.205451	-0.338669	0.080713	0.160354	-0.334188	0.628159	0.010085	0.490482	0.070675	-0.053999	0.504176	0.093397	-0.021144
5712	47.600000	-0.763944	0.707754	0.070411	-0.744322	0.728916	-0.062166	-0.738857	0.897565	0.084690	-0.713703	0.900467	-0.059229	-0.628751	1.164301	-0.013816	-0.615903	1.153893	0.089377	-0.583068	0.760292	0.244138	-0.562755	0.762264	-0.190590	-0.325306	0.636196	0.123111	-0.331800	0.647902	0.084908	-0.329218	0.083384	-0.075803	-0.339074	0.077502	0.205464	-0.338673	0.080727	0.160354	-0.334370	0.627033	0.011358	0.490332	0.070705	-0.054139	0.504143	0.093367	-0.021194
5713	47.608333	-0.763950	0.707747	0.070404	-0.744327	0.728926	-0.062124	-0.738831	0.897571	0.084655	-0.713680	0.900463	-0.059250	-0.628742	1.164305	-0.013793	-0.615818	1.153887	0.089378	-0.583015	0.760273	0.244127	-0.562155	0.762253	-0.190613	-0.325206	0.636119	0.122531	-0.331645	0.647228	0.084112	-0.328712	0.084271	-0.076554	-0.339076	0.077510	0.205463	-0.338670	0.080731	0.160360	-0.334524	0.626004	0.012426	0.490373	0.070683	-0.054153	0.504103	0.093364	-0.021241
5714	47.616667	-0.763935	0.707762	0.070386	-0.744319	0.728939	-0.062175	-0.738805	0.897572	0.084618	-0.713655	0.900456	-0.059274	-0.628734	1.164305	-0.013771	-0.615782	1.153885	0.089419	-0.582985	0.760262	0.244120	-0.561507	0.762308	-0.190750	-0.325095	0.636037	0.121991	-0.331479	0.646565	0.083403	-0.329230	0.083380	-0.075788	-0.339075	0.077519	0.205466	-0.338678	0.080729	0.160361	-0.334663	0.625062	0.013394	0.490412	0.070657	-0.054160	0.504063	0.093352	-0.021286
5715	47.625000	-0.763885	0.707754	0.070343	-0.744294	0.728942	-0.062183	-0.738773	0.897575	0.084569	-0.713626	0.900455	-0.059311	-0.628777	1.164393	-0.013908	-0.615707	1.153885	0.089433	-0.582920	0.760257	0.244002	-0.560965	0.762278	-0.190717	-0.324940	0.635913	0.121512	-0.331322	0.646056	0.082807	-0.329228	0.083379	-0.075788	-0.339080	0.077520	0.205461	-0.338681	0.080720	0.160362	-0.334878	0.624204	0.014286	0.490391	0.070656	-0.054217	0.504027	0.093331	-0.021334
5716	47.633333	-0.763865	0.707757	0.070319	-0.744210	0.728914	-0.062194	-0.738746	0.897583	0.084521	-0.713593	0.900457	-0.059349	-0.628760	1.164373	-0.013890	-0.615642	1.153874	0.089446	-0.582902	0.760246	0.244001	-0.560458	0.762240	-0.190654	-0.324829	0.635817	0.121065	-0.331200	0.645653	0.082308	-0.329223	0.083378	-0.075783	-0.339079	0.077519	0.205461	-0.338681	0.080710	0.160363	-0.334958	0.623576	0.014972	0.490248	0.070689	-0.054364	0.504002	0.093316	-0.021379
5717	47.641667	-0.763797	0.707695	0.070230	-0.744243	0.728908	-0.062167	-0.738704	0.897585	0.084457	-0.713555	0.900466	-0.059386	-0.628743	1.164355	-0.013876	-0.615581	1.153862	0.089457	-0.582863	0.760223	0.243932	-0.560024	0.762197	-0.190573	-0.324760	0.635808	0.120722	-0.331108	0.645420	0.081916	-0.328708	0.084264	-0.076547	-0.339077	0.077510	0.205461	-0.338683	0.080716	0.160359	-0.334955	0.623161	0.015465	0.490287	0.070670	-0.054384	0.503959	0.093301	-0.021434
5718	47.650000	-0.763785	0.707753	0.070247	-0.744228	0.728950	-0.062152	-0.738675	0.897595	0.084404	-0.713521	0.900481	-0.059426	-0.628714	1.164320	-0.013831	-0.615500	1.153752	0.089410	-0.582830	0.760199	0.243853	-0.559653	0.762158	-0.190487	-0.324737	0.635865	0.120484	-0.331061	0.645343	0.081577	-0.329217	0.083376	-0.075796	-0.339077	0.077497	0.205452	-0.338688	0.080702	0.160361	-0.334898	0.622893	0.015774	0.490214	0.070681	-0.054487	0.503919	0.093298	-0.021476
5719	47.658333	-0.763858	0.707782	0.070252	-0.744195	0.728950	-0.062207	-0.738640	0.897604	0.084352	-0.713485	0.900500	-0.059466	-0.628695	1.164318	-0.013852	-0.615498	1.153899	0.089537	-0.582801	0.760177	0.243781	-0.559291	0.762153	-0.190317	-0.324745	0.635937	0.120364	-0.331018	0.645324	0.081426	-0.329219	0.083375	-0.075800	-0.339074	0.077498	0.205466	-0.338681	0.080697	0.160364	-0.334775	0.622790	0.015906	0.490304	0.070649	-0.054468	0.503886	0.093278	-0.021538
5720	47.666667	-0.763838	0.707786	0.070204	-0.744220	0.728911	-0.062191	-0.738604	0.897615	0.084305	-0.713444	0.900518	-0.059501	-0.628670	1.164315	-0.013874	-0.615410	1.153864	0.089488	-0.582773	0.760152	0.243712	-0.559075	0.762116	-0.190223	-0.324769	0.635996	0.120309	-0.330980	0.645362	0.081359	-0.329222	0.083368	-0.075787	-0.339069	0.077494	0.205471	-0.338687	0.080691	0.160366	-0.334600	0.622806	0.015915	0.490173	0.070677	-0.054626	0.503784	0.093317	-0.021610
5721	47.675000	-0.763765	0.707743	0.070182	-0.744177	0.728963	-0.062142	-0.738569	0.897624	0.084262	-0.713394	0.900527	-0.059529	-0.628615	1.164269	-0.013852	-0.615422	1.153941	0.089592	-0.582772	0.760123	0.243627	-0.558989	0.762062	-0.190181	-0.324772	0.636016	0.120340	-0.330924	0.645424	0.081389	-0.329229	0.083359	-0.075772	-0.339065	0.077494	0.205480	-0.338673	0.080707	0.160369	-0.334373	0.622917	0.015829	0.490211	0.070648	-0.054611	0.503793	0.093266	-0.021642
5722	47.683333	-0.763735	0.707738	0.070147	-0.744140	0.728967	-0.062228	-0.738517	0.897642	0.084225	-0.713347	0.900539	-0.059561	-0.628597	1.164249	-0.013903	-0.615366	1.153922	0.089599	-0.582778	0.760096	0.243549	-0.558960	0.762020	-0.190144	-0.324763	0.636009	0.120416	-0.330862	0.645476	0.081470	-0.329229	0.083366	-0.075765	-0.339069	0.077501	0.205481	-0.338668	0.080713	0.160367	-0.334113	0.623070	0.015703	0.490229	0.070644	-0.054677	0.503690	0.093304	-0.021721
5723	47.691667	-0.763736	0.707750	0.070131	-0.744134	0.728959	-0.062251	-0.738479	0.897653	0.084188	-0.713295	0.900550	-0.059585	-0.628564	1.164204	-0.013908	-0.615334	1.153909	0.089567	-0.582798	0.760075	0.243482	-0.558965	0.761991	-0.190097	-0.324749	0.635990	0.120501	-0.330794	0.645498	0.081589	-0.329227	0.083370	-0.075763	-0.339074	0.077497	0.205475	-0.338665	0.080720	0.160376	-0.333865	0.623243	0.015554	0.490167	0.070653	-0.054755	0.503632	0.093294	-0.021783
5724	47.700000	-0.763722	0.707743	0.070099	-0.744141	0.728958	-0.062196	-0.738444	0.897655	0.084156	-0.713247	0.900561	-0.059604	-0.628531	1.164176	-0.013915	-0.615317	1.153912	0.089533	-0.582825	0.760053	0.243420	-0.559010	0.761962	-0.190070	-0.324734	0.635971	0.120582	-0.330746	0.645512	0.081703	-0.329240	0.083359	-0.075749	-0.339076	0.077504	0.205479	-0.338669	0.080725	0.160375	-0.333645	0.623408	0.015418	0.490115	0.070661	-0.054842	0.503549	0.093327	-0.021862
5725	47.708333	-0.763795	0.707789	0.070094	-0.744053	0.728979	-0.062255	-0.738377	0.897677	0.084133	-0.713206	0.900572	-0.059617	-0.628496	1.164185	-0.013985	-0.615276	1.153938	0.089534	-0.582857	0.760036	0.243371	-0.559087	0.761934	-0.190057	-0.324725	0.635951	0.120658	-0.330723	0.645531	0.081793	-0.329227	0.083376	-0.075762	-0.339076	0.077510	0.205476	-0.338675	0.080716	0.160378	-0.333470	0.623543	0.015315	0.490085	0.070660	-0.054921	0.503508	0.093310	-0.021915
5726	47.716667	-0.763718	0.707770	0.070078	-0.744041	0.728936	-0.062240	-0.738326	0.897695	0.084116	-0.713167	0.900585	-0.059622	-0.628436	1.164169	-0.014040	-0.615192	1.153877	0.089366	-0.582891	0.760019	0.243342	-0.559234	0.761825	-0.189917	-0.324722	0.635935	0.120733	-0.330710	0.645542	0.081875	-0.329229	0.083370	-0.075757	-0.339076	0.077513	0.205471	-0.338678	0.080717	0.160376	-0.333352	0.623650	0.015238	0.490061	0.070657	-0.054982	0.503462	0.093303	-0.021968
5727	47.725000	-0.763694	0.707760	0.070057	-0.743929	0.728973	-0.062187	-0.738286	0.897710	0.084114	-0.713129	0.900598	-0.059621	-0.628368	1.164142	-0.014031	-0.615159	1.153884	0.089343	-0.582913	0.760014	0.243335	-0.559282	0.761878	-0.190090	-0.324720	0.635914	0.120795	-0.330701	0.645548	0.081944	-0.329223	0.083386	-0.075779	-0.339083	0.077502	0.205467	-0.338678	0.080717	0.160365	-0.333302	0.623701	0.015195	0.490042	0.070655	-0.055053	0.503375	0.093273	-0.021997
5728	47.733333	-0.763748	0.707810	0.070067	-0.743933	0.729001	-0.062229	-0.738229	0.897711	0.084107	-0.713065	0.900643	-0.059617	-0.628327	1.164144	-0.014049	-0.615096	1.153882	0.089299	-0.582926	0.760014	0.243335	-0.559435	0.761773	-0.189974	-0.324717	0.635897	0.120865	-0.330696	0.645548	0.082010	-0.329230	0.083363	-0.075766	-0.339085	0.077492	0.205457	-0.338682	0.080708	0.160365	-0.333301	0.623717	0.015177	0.490029	0.070649	-0.055110	0.503402	0.093256	-0.022080
5729	47.741667	-0.763661	0.707789	0.070078	-0.743895	0.729002	-0.062215	-0.738181	0.897720	0.084105	-0.712998	0.900647	-0.059602	-0.628279	1.164145	-0.014108	-0.615100	1.153934	0.089358	-0.582928	0.760018	0.243345	-0.559489	0.761810	-0.190082	-0.324717	0.635883	0.120918	-0.330687	0.645548	0.082067	-0.329217	0.083383	-0.075773	-0.339081	0.077497	0.205470	-0.338687	0.080705	0.160365	-0.333351	0.623701	0.015186	0.490011	0.070648	-0.055167	0.503363	0.093251	-0.022111
5730	47.750000	-0.763906	0.707925	0.070108	-0.743893	0.728962	-0.062183	-0.738146	0.897699	0.084105	-0.713004	0.900621	-0.059585	-0.628225	1.164155	-0.014115	-0.615037	1.153903	0.089251	-0.582919	0.760035	0.243384	-0.559587	0.761766	-0.190043	-0.324717	0.635879	0.120952	-0.330691	0.645546	0.082107	-0.329223	0.083365	-0.075753	-0.339079	0.077500	0.205479	-0.338679	0.080718	0.160369	-0.333431	0.623666	0.015201	0.490036	0.070633	-0.055220	0.503345	0.093230	-0.022160
5731	47.758333	-0.763572	0.707781	0.070087	-0.743851	0.729010	-0.062179	-0.738077	0.897726	0.084116	-0.712971	0.900640	-0.059572	-0.628184	1.164173	-0.014140	-0.615033	1.153902	0.089195	-0.582902	0.760054	0.243420	-0.559639	0.761761	-0.190089	-0.324720	0.635879	0.120972	-0.330698	0.645543	0.082124	-0.329214	0.083381	-0.075762	-0.339074	0.077504	0.205482	-0.338674	0.080721	0.160373	-0.333527	0.623616	0.015217	0.489954	0.070676	-0.055303	0.503313	0.093217	-0.022204
5732	47.766667	-0.763511	0.707765	0.070090	-0.743837	0.729006	-0.062169	-0.738025	0.897726	0.084122	-0.712978	0.900625	-0.059556	-0.628162	1.164209	-0.014193	-0.615055	1.154017	0.089339	-0.582882	0.760082	0.243470	-0.559625	0.761840	-0.190270	-0.324723	0.635876	0.120986	-0.330703	0.645535	0.082138	-0.329215	0.083374	-0.075751	-0.339070	0.077509	0.205488	-0.338673	0.080712	0.160392	-0.333622	0.623565	0.015239	0.489945	0.070679	-0.055357	0.503285	0.093205	-0.022236
5733	47.775000	-0.763479	0.707772	0.070100	-0.743836	0.728995	-0.062109	-0.737972	0.897732	0.084132	-0.712949	0.900644	-0.059536	-0.628130	1.164208	-0.014214	-0.615012	1.154012	0.089305	-0.582850	0.760106	0.243526	-0.559652	0.761826	-0.190300	-0.324719	0.635877	0.121008	-0.330704	0.645530	0.082158	-0.329214	0.083372	-0.075749	-0.339069	0.077510	0.205489	-0.338667	0.080717	0.160385	-0.333707	0.623517	0.015253	0.489943	0.070653	-0.055386	0.503267	0.093193	-0.022279
5734	47.783333	-0.763436	0.707757	0.070097	-0.743813	0.729001	-0.062179	-0.737927	0.897741	0.084150	-0.712956	0.900628	-0.059514	-0.628103	1.164208	-0.014230	-0.614918	1.153917	0.089136	-0.582811	0.760140	0.243597	-0.559732	0.761731	-0.190183	-0.324712	0.635870	0.121040	-0.330701	0.645529	0.082186	-0.329218	0.083377	-0.075751	-0.339069	0.077503	0.205486	-0.338664	0.080723	0.160383	-0.333779	0.623481	0.015262	0.489913	0.070667	-0.055442	0.503244	0.093188	-0.022311
5735	47.791667	-0.763419	0.707768	0.070118	-0.743840	0.728994	-0.062107	-0.737887	0.897754	0.084171	-0.712955	0.900638	-0.059489	-0.628071	1.164207	-0.014234	-0.614933	1.153951	0.089191	-0.582774	0.760165	0.243654	-0.559696	0.761798	-0.190340	-0.324701	0.635850	0.121075	-0.330685	0.645521	0.082226	-0.328712	0.084242	-0.076505	-0.339076	0.077495	0.205480	-0.338673	0.080723	0.160389	-0.333826	0.623456	0.015264	0.489902	0.070665	-0.055479	0.503217	0.093173	-0.022337
5736	47.800000	-0.763410	0.707784	0.070142	-0.743849	0.728990	-0.062111	-0.737842	0.897766	0.084197	-0.712953	0.900649	-0.059463	-0.628062	1.164193	-0.014265	-0.614862	1.153893	0.089110	-0.582724	0.760197	0.243717	-0.559718	0.761781	-0.190344	-0.324691	0.635829	0.121109	-0.330664	0.645515	0.082269	-0.329223	0.083358	-0.075756	-0.339077	0.077492	0.205479	-0.338675	0.080715	0.160371	-0.333850	0.623449	0.015253	0.489888	0.070666	-0.055515	0.503198	0.093157	-0.022374
5737	47.808333	-0.763402	0.707786	0.070151	-0.743848	0.728980	-0.062076	-0.737803	0.897786	0.084220	-0.712909	0.900697	-0.059442	-0.628044	1.164204	-0.014279	-0.614832	1.153873	0.089090	-0.582659	0.760225	0.243776	-0.559731	0.761762	-0.190338	-0.324672	0.635807	0.121146	-0.330641	0.645522	0.082307	-0.329230	0.083361	-0.075767	-0.339081	0.077482	0.205476	-0.338679	0.080704	0.160378	-0.333857	0.623454	0.015237	0.489892	0.070641	-0.055542	0.503168	0.093141	-0.022409
5738	47.816667	-0.763397	0.707786	0.070162	-0.743930	0.728954	-0.062029	-0.737766	0.897804	0.084245	-0.712902	0.900713	-0.059417	-0.628021	1.164165	-0.014257	-0.614746	1.153840	0.089036	-0.582588	0.760257	0.243827	-0.559746	0.761745	-0.190324	-0.324652	0.635792	0.121180	-0.330617	0.645533	0.082344	-0.329242	0.083348	-0.075747	-0.339086	0.077479	0.205466	-0.338683	0.080710	0.160371	-0.333845	0.623477	0.015213	0.489847	0.070659	-0.055596	0.503131	0.093147	-0.022426
5739	47.825000	-0.763398	0.707789	0.070163	-0.743864	0.728971	-0.062009	-0.737725	0.897822	0.084266	-0.712927	0.900697	-0.059399	-0.628019	1.164163	-0.014292	-0.614773	1.153841	0.089057	-0.582503	0.760290	0.243872	-0.559786	0.761694	-0.190227	-0.324632	0.635777	0.121205	-0.330584	0.645544	0.082374	-0.329233	0.083371	-0.075774	-0.339089	0.077490	0.205468	-0.338683	0.080717	0.160372	-0.333825	0.623497	0.015169	0.489829	0.070668	-0.055633	0.503097	0.093135	-0.022470
5740	47.833333	-0.763399	0.707784	0.070160	-0.743930	0.728960	-0.062072	-0.737682	0.897842	0.084283	-0.712880	0.900749	-0.059358	-0.628011	1.164154	-0.014329	-0.614797	1.153908	0.089178	-0.582414	0.760332	0.243912	-0.559773	0.761720	-0.190273	-0.324603	0.635757	0.121224	-0.330547	0.645554	0.082396	-0.329217	0.083387	-0.075782	-0.339082	0.077496	0.205466	-0.338682	0.080722	0.160374	-0.333797	0.623517	0.015122	0.489853	0.070637	-0.055657	0.503058	0.093143	-0.022495
5741	47.841667	-0.763398	0.707777	0.070149	-0.743947	0.728961	-0.062068	-0.737643	0.897856	0.084304	-0.712878	0.900727	-0.059369	-0.627995	1.164140	-0.014351	-0.614770	1.153896	0.089153	-0.582313	0.760363	0.243943	-0.559806	0.761671	-0.190174	-0.324577	0.635736	0.121229	-0.330510	0.645556	0.082407	-0.328721	0.084258	-0.076532	-0.339083	0.077504	0.205464	-0.338679	0.080728	0.160371	-0.333776	0.623544	0.015070	0.489824	0.070641	-0.055712	0.503048	0.093099	-0.022554
5742	47.850000	-0.763397	0.707772	0.070137	-0.744032	0.728966	-0.062026	-0.737607	0.897873	0.084323	-0.712880	0.900717	-0.059349	-0.627966	1.164089	-0.014346	-0.614744	1.153886	0.089134	-0.582217	0.760398	0.243963	-0.559836	0.761625	-0.190070	-0.324546	0.635708	0.121232	-0.330474	0.645556	0.082415	-0.329227	0.083383	-0.075782	-0.339081	0.077504	0.205470	-0.338679	0.080735	0.160366	-0.333755	0.623555	0.015019	0.489793	0.070648	-0.055772	0.503020	0.093084	-0.022588
5743	47.858333	-0.763397	0.707770	0.070125	-0.743970	0.728925	-0.062083	-0.737570	0.897887	0.084341	-0.712843	0.900741	-0.059334	-0.627970	1.164067	-0.014387	-0.614726	1.153874	0.089110	-0.582121	0.760438	0.243985	-0.559839	0.761621	-0.190042	-0.324524	0.635697	0.121221	-0.330442	0.645553	0.082408	-0.329236	0.083360	-0.075779	-0.339082	0.077505	0.205460	-0.338677	0.080725	0.160367	-0.333736	0.623570	0.014969	0.489799	0.070629	-0.055820	0.502996	0.093075	-0.022635
5744	47.866667	-0.763398	0.707767	0.070122	-0.743984	0.728917	-0.062030	-0.737536	0.897901	0.084356	-0.712806	0.900773	-0.059320	-0.627973	1.164054	-0.014433	-0.614716	1.153867	0.089088	-0.582026	0.760470	0.244006	-0.559840	0.761623	-0.190009	-0.324502	0.635683	0.121206	-0.330419	0.645551	0.082396	-0.329217	0.083377	-0.075798	-0.339074	0.077509	0.205465	-0.338673	0.080720	0.160360	-0.333720	0.623582	0.014912	0.489796	0.070618	-0.055858	0.502964	0.093059	-0.022668
5745	47.875000	-0.763386	0.707757	0.070106	-0.743975	0.728909	-0.062050	-0.737507	0.897919	0.084369	-0.712802	0.900775	-0.059308	-0.627977	1.164025	-0.014437	-0.614669	1.153787	0.088912	-0.581947	0.760493	0.244020	-0.559832	0.761635	-0.189988	-0.324492	0.635677	0.121189	-0.330401	0.645552	0.082379	-0.329223	0.083372	-0.075788	-0.339073	0.077503	0.205468	-0.338675	0.080714	0.160369	-0.333710	0.623599	0.014871	0.489757	0.070636	-0.055914	0.502877	0.093050	-0.022680
5746	47.883333	-0.763373	0.707753	0.070099	-0.743982	0.728913	-0.062016	-0.737482	0.897936	0.084381	-0.712759	0.900818	-0.059298	-0.627997	1.164027	-0.014473	-0.614679	1.153802	0.088875	-0.581878	0.760521	0.244033	-0.559819	0.761657	-0.189970	-0.324481	0.635675	0.121178	-0.330385	0.645553	0.082368	-0.328203	0.085130	-0.077288	-0.339069	0.077502	0.205475	-0.338668	0.080708	0.160370	-0.333704	0.623612	0.014839	0.489739	0.070635	-0.055956	0.502907	0.093040	-0.022726
5747	47.891667	-0.763388	0.707778	0.070115	-0.743969	0.728905	-0.062060	-0.737455	0.897952	0.084386	-0.712729	0.900846	-0.059298	-0.628015	1.164028	-0.014496	-0.614681	1.153828	0.088866	-0.581815	0.760539	0.244042	-0.559796	0.761678	-0.189951	-0.324473	0.635655	0.121157	-0.330371	0.645552	0.082354	-0.329219	0.083375	-0.075786	-0.339066	0.077499	0.205477	-0.338675	0.080708	0.160368	-0.333702	0.623625	0.014807	0.489719	0.070631	-0.055989	0.502874	0.093026	-0.022752
5748	47.900000	-0.763378	0.707784	0.070120	-0.743980	0.728905	-0.062008	-0.737436	0.897972	0.084385	-0.712698	0.900875	-0.059301	-0.628025	1.164035	-0.014528	-0.614697	1.153857	0.088825	-0.581765	0.760560	0.244052	-0.559771	0.761710	-0.189951	-0.324469	0.635653	0.121143	-0.330358	0.645550	0.082343	-0.329222	0.083370	-0.075782	-0.339062	0.077498	0.205478	-0.338667	0.080697	0.160366	-0.333704	0.623637	0.014782	0.489695	0.070623	-0.056040	0.502834	0.093007	-0.022781
5749	47.908333	-0.763371	0.707788	0.070120	-0.743968	0.728917	-0.062000	-0.737418	0.897987	0.084372	-0.712661	0.900900	-0.059309	-0.628027	1.164037	-0.014556	-0.614694	1.153878	0.088808	-0.581728	0.760583	0.244059	-0.559733	0.761754	-0.189958	-0.324466	0.635639	0.121131	-0.330354	0.645551	0.082328	-0.328724	0.084228	-0.076520	-0.339066	0.077490	0.205472	-0.338677	0.080700	0.160369	-0.333713	0.623651	0.014757	0.489674	0.070627	-0.056089	0.502713	0.093017	-0.022816
5750	47.916667	-0.763359	0.707790	0.070119	-0.743958	0.728908	-0.062048	-0.737403	0.898004	0.084357	-0.712625	0.900925	-0.059327	-0.628026	1.164027	-0.014591	-0.614707	1.153893	0.088772	-0.581701	0.760615	0.244065	-0.559682	0.761808	-0.189976	-0.324461	0.635627	0.121110	-0.330349	0.645547	0.082309	-0.329227	0.083365	-0.075785	-0.339072	0.077493	0.205473	-0.338675	0.080702	0.160367	-0.333723	0.623665	0.014722	0.489659	0.070617	-0.056143	0.502777	0.092972	-0.022866
5751	47.925000	-0.763347	0.707792	0.070112	-0.743955	0.728904	-0.062050	-0.737386	0.898033	0.084338	-0.712578	0.900966	-0.059339	-0.628029	1.163998	-0.014643	-0.614708	1.153889	0.088732	-0.581682	0.760648	0.244060	-0.559587	0.761916	-0.190060	-0.324461	0.635622	0.121095	-0.330347	0.645550	0.082301	-0.329226	0.083365	-0.075791	-0.339070	0.077494	0.205467	-0.338678	0.080690	0.160365	-0.333728	0.623682	0.014697	0.489637	0.070614	-0.056208	0.502707	0.092983	-0.022915
5752	47.933333	-0.763340	0.707791	0.070108	-0.743998	0.728866	-0.062030	-0.737377	0.898032	0.084303	-0.712545	0.900974	-0.059373	-0.628027	1.163969	-0.014696	-0.614702	1.153880	0.088703	-0.581670	0.760680	0.244059	-0.559481	0.762037	-0.190149	-0.324460	0.635607	0.121074	-0.330344	0.645561	0.082295	-0.328872	0.084109	-0.076253	-0.339077	0.077502	0.205464	-0.338681	0.080703	0.160363	-0.333728	0.623710	0.014676	0.489612	0.070612	-0.056260	0.502644	0.092980	-0.022963
5753	47.941667	-0.763342	0.707788	0.070105	-0.743984	0.728933	-0.062000	-0.737370	0.898051	0.084278	-0.712506	0.901000	-0.059403	-0.628019	1.163949	-0.014751	-0.614715	1.153873	0.088651	-0.581668	0.760722	0.244068	-0.559459	0.762114	-0.190109	-0.324467	0.635623	0.121066	-0.330345	0.645570	0.082302	-0.329228	0.083379	-0.075782	-0.339073	0.077509	0.205460	-0.338684	0.080712	0.160365	-0.333722	0.623736	0.014655	0.489594	0.070615	-0.056316	0.502564	0.092963	-0.022986
5754	47.950000	-0.763313	0.707776	0.070079	-0.743953	0.728917	-0.062002	-0.737353	0.898066	0.084241	-0.712462	0.901032	-0.059431	-0.628042	1.163929	-0.014771	-0.614712	1.153851	0.088573	-0.581660	0.760760	0.244075	-0.559297	0.762286	-0.190267	-0.324457	0.635616	0.121102	-0.330341	0.645584	0.082316	-0.329233	0.083380	-0.075778	-0.339075	0.077510	0.205459	-0.338677	0.080723	0.160360	-0.333715	0.623766	0.014641	0.489581	0.070618	-0.056361	0.502577	0.092968	-0.023040
5755	47.958333	-0.763325	0.707801	0.070090	-0.743936	0.728931	-0.062023	-0.737325	0.898082	0.084204	-0.712417	0.901068	-0.059468	-0.627965	1.163772	-0.014665	-0.614725	1.153825	0.088545	-0.581650	0.760802	0.244079	-0.559161	0.762336	-0.190232	-0.324451	0.635604	0.121111	-0.330337	0.645593	0.082342	-0.329233	0.083367	-0.075779	-0.339072	0.077510	0.205453	-0.338681	0.080706	0.160354	-0.333696	0.623793	0.014630	0.489561	0.070615	-0.056411	0.502546	0.092964	-0.023085
5756	47.966667	-0.763311	0.707782	0.070066	-0.743930	0.728946	-0.062001	-0.737279	0.898123	0.084172	-0.712359	0.901098	-0.059497	-0.627970	1.163731	-0.014724	-0.614720	1.153790	0.088480	-0.581639	0.760841	0.244086	-0.559002	0.762391	-0.190195	-0.324447	0.635609	0.121139	-0.330336	0.645607	0.082371	-0.329229	0.083371	-0.075789	-0.339074	0.077512	0.205458	-0.338677	0.080713	0.160348	-0.333674	0.623823	0.014616	0.489546	0.070622	-0.056460	0.502522	0.092957	-0.023116
5757	47.975000	-0.763320	0.707800	0.070065	-0.743933	0.728933	-0.062025	-0.737248	0.898136	0.084132	-0.712280	0.901138	-0.059531	-0.628045	1.163794	-0.014953	-0.614769	1.153762	0.088456	-0.581629	0.760880	0.244092	-0.558847	0.762476	-0.190209	-0.324460	0.635627	0.121156	-0.330337	0.645615	0.082400	-0.329227	0.083363	-0.075792	-0.339071	0.077500	0.205441	-0.338674	0.080705	0.160347	-0.333650	0.623846	0.014604	0.489620	0.070614	-0.056528	0.502492	0.092946	-0.023164
5758	47.983333	-0.763320	0.707800	0.070043	-0.743932	0.728934	-0.062004	-0.737229	0.898132	0.084070	-0.712192	0.901134	-0.059565	-0.628018	1.163704	-0.014890	-0.614779	1.153744	0.088370	-0.581612	0.760929	0.244108	-0.558680	0.762574	-0.190218	-0.324457	0.635608	0.121194	-0.330340	0.645620	0.082428	-0.329227	0.083362	-0.075791	-0.339067	0.077500	0.205443	-0.338668	0.080711	0.160345	-0.333628	0.623862	0.014594	0.489514	0.070604	-0.056549	0.502474	0.092926	-0.023201
5759	47.991667	-0.763313	0.707793	0.070018	-0.743938	0.728903	-0.062047	-0.737192	0.898181	0.084044	-0.712123	0.901171	-0.059610	-0.628101	1.163768	-0.015059	-0.614787	1.153739	0.088298	-0.581586	0.760985	0.244123	-0.558504	0.762685	-0.190229	-0.324470	0.635609	0.121218	-0.330353	0.645630	0.082454	-0.329221	0.083369	-0.075794	-0.339062	0.077505	0.205449	-0.338668	0.080700	0.160352	-0.333606	0.623889	0.014585	0.489452	0.070614	-0.056632	0.502447	0.092924	-0.023242
5760	48.000000	-0.763296	0.707763	0.069974	-0.743978	0.728946	-0.062008	-0.737148	0.898224	0.083997	-0.712052	0.901214	-0.059665	-0.628079	1.163715	-0.015011	-0.614877	1.153787	0.088254	-0.581547	0.761056	0.244146	-0.558307	0.762815	-0.190239	-0.324489	0.635614	0.121238	-0.330373	0.645640	0.082472	-0.328215	0.085115	-0.077284	-0.339059	0.077513	0.205455	-0.338660	0.080716	0.160356	-0.333591	0.623912	0.014573	0.489500	0.070606	-0.056646	0.502421	0.092917	-0.023263
5761	48.008333	-0.763298	0.707754	0.069943	-0.743948	0.728912	-0.062037	-0.737116	0.898265	0.083940	-0.711939	0.901303	-0.059728	-0.628172	1.163842	-0.015186	-0.614939	1.153814	0.088186	-0.581492	0.761144	0.244167	-0.558085	0.762986	-0.190243	-0.324517	0.635622	0.121260	-0.330396	0.645647	0.082498	-0.329227	0.083368	-0.075771	-0.339057	0.077520	0.205467	-0.338657	0.080718	0.160367	-0.333593	0.623931	0.014573	0.489510	0.070621	-0.056735	0.502382	0.092931	-0.023291
5762	48.016667	-0.763304	0.707740	0.069923	-0.743980	0.728900	-0.062066	-0.737078	0.898321	0.083884	-0.711818	0.901411	-0.059805	-0.628203	1.163864	-0.015250	-0.614989	1.153834	0.088123	-0.581417	0.761252	0.244194	-0.557836	0.763193	-0.190248	-0.324538	0.635638	0.121279	-0.330419	0.645652	0.082521	-0.329226	0.083368	-0.075767	-0.339061	0.077515	0.205478	-0.338661	0.080719	0.160384	-0.333600	0.623950	0.014575	0.489460	0.070601	-0.056714	0.502362	0.092923	-0.023328
5763	48.025000	-0.763322	0.707729	0.069906	-0.743998	0.728844	-0.062040	-0.737038	0.898397	0.083822	-0.711728	0.901478	-0.059921	-0.628235	1.163881	-0.015329	-0.615029	1.153833	0.088043	-0.581320	0.761379	0.244217	-0.557552	0.763459	-0.190252	-0.324559	0.635646	0.121297	-0.330440	0.645661	0.082534	-0.329219	0.083382	-0.075773	-0.339064	0.077511	0.205480	-0.338658	0.080725	0.160379	-0.333605	0.623967	0.014590	0.489393	0.070621	-0.056797	0.502332	0.092923	-0.023356
5764	48.033333	-0.763369	0.707728	0.069912	-0.744027	0.728857	-0.062019	-0.737002	0.898494	0.083757	-0.711591	0.901630	-0.059954	-0.628251	1.163909	-0.015420	-0.615067	1.153849	0.087987	-0.581210	0.761528	0.244249	-0.557233	0.763767	-0.190255	-0.324580	0.635665	0.121318	-0.330455	0.645674	0.082559	-0.329233	0.083362	-0.075758	-0.339069	0.077510	0.205486	-0.338658	0.080735	0.160374	-0.333612	0.623982	0.014602	0.489404	0.070643	-0.056839	0.502316	0.092899	-0.023409
5765	48.041667	-0.763372	0.707706	0.069888	-0.744025	0.728824	-0.062025	-0.736964	0.898599	0.083675	-0.711486	0.901755	-0.060065	-0.628184	1.163787	-0.015321	-0.615075	1.153836	0.087902	-0.581075	0.761691	0.244276	-0.556871	0.764123	-0.190252	-0.324592	0.635678	0.121346	-0.330463	0.645686	0.082587	-0.329233	0.083370	-0.075773	-0.339070	0.077501	0.205483	-0.338662	0.080710	0.160377	-0.333611	0.623994	0.014615	0.489376	0.070625	-0.056886	0.502294	0.092895	-0.023449
5766	48.050000	-0.763384	0.707687	0.069860	-0.744032	0.728803	-0.062022	-0.736928	0.898714	0.083583	-0.711357	0.901929	-0.060154	-0.628147	1.163748	-0.015397	-0.615060	1.153868	0.087882	-0.580919	0.761860	0.244301	-0.556467	0.764517	-0.190260	-0.324602	0.635688	0.121373	-0.330469	0.645693	0.082610	-0.329231	0.083360	-0.075778	-0.339067	0.077494	0.205482	-0.338671	0.080696	0.160380	-0.333608	0.624008	0.014624	0.489403	0.070583	-0.056907	0.502233	0.092926	-0.023519
5767	48.058333	-0.763408	0.707661	0.069828	-0.744056	0.728788	-0.061950	-0.736900	0.898850	0.083480	-0.711260	0.902075	-0.060293	-0.628107	1.163706	-0.015528	-0.615091	1.153830	0.087819	-0.580739	0.762066	0.244343	-0.556009	0.764958	-0.190267	-0.324613	0.635698	0.121397	-0.330479	0.645716	0.082636	-0.328707	0.084256	-0.076553	-0.339071	0.077485	0.205466	-0.338666	0.080708	0.160376	-0.333601	0.624028	0.014624	0.489364	0.070588	-0.056977	0.502236	0.092860	-0.023550
5768	48.066667	-0.763422	0.707643	0.069792	-0.744064	0.728770	-0.061974	-0.736866	0.899014	0.083383	-0.711124	0.902271	-0.060399	-0.628059	1.163676	-0.015658	-0.615033	1.153813	0.087715	-0.580538	0.762286	0.244387	-0.555502	0.765444	-0.190288	-0.324634	0.635713	0.121420	-0.330486	0.645736	0.082664	-0.329238	0.083339	-0.075770	-0.339069	0.077488	0.205465	-0.338669	0.080709	0.160376	-0.333589	0.624062	0.014632	0.489315	0.070612	-0.057050	0.502168	0.092906	-0.023628
5769	48.075000	-0.763464	0.707623	0.069752	-0.744041	0.728726	-0.061972	-0.736834	0.899181	0.083282	-0.710945	0.902467	-0.060506	-0.628003	1.163583	-0.015752	-0.614986	1.153745	0.087597	-0.580311	0.762537	0.244450	-0.554949	0.765976	-0.190316	-0.324647	0.635739	0.121441	-0.330491	0.645760	0.082683	-0.329218	0.083371	-0.075784	-0.339063	0.077509	0.205475	-0.338669	0.080709	0.160378	-0.333565	0.624096	0.014643	0.489330	0.070611	-0.057108	0.502097	0.092876	-0.023654
5770	48.083333	-0.763497	0.707603	0.069714	-0.744110	0.728674	-0.061939	-0.736781	0.899360	0.083178	-0.710823	0.902658	-0.060610	-0.627941	1.163524	-0.015841	-0.614983	1.153678	0.087511	-0.580073	0.762805	0.244518	-0.554272	0.766549	-0.190273	-0.324664	0.635759	0.121456	-0.330501	0.645783	0.082692	-0.329204	0.083405	-0.075783	-0.339055	0.077521	0.205475	-0.338654	0.080736	0.160379	-0.333523	0.624112	0.014663	0.489245	0.070660	-0.057191	0.502098	0.092894	-0.023728
5771	48.091667	-0.763600	0.707608	0.069662	-0.744115	0.728701	-0.061932	-0.736726	0.899551	0.083084	-0.710633	0.902915	-0.060714	-0.627931	1.163549	-0.016055	-0.614898	1.153602	0.087324	-0.579794	0.763070	0.244526	-0.553711	0.767078	-0.190408	-0.324693	0.635806	0.121448	-0.330515	0.645797	0.082693	-0.328698	0.084282	-0.076524	-0.339058	0.077526	0.205478	-0.338651	0.080742	0.160387	-0.333468	0.624116	0.014690	0.489284	0.070609	-0.057213	0.502009	0.092885	-0.023758
5772	48.100000	-0.763647	0.707598	0.069609	-0.744137	0.728711	-0.061901	-0.736656	0.899751	0.083002	-0.710427	0.903189	-0.060815	-0.627894	1.163562	-0.016211	-0.614833	1.153676	0.087298	-0.579541	0.763339	0.244659	-0.553045	0.767635	-0.190475	-0.324709	0.635805	0.121446	-0.330530	0.645805	0.082675	-0.329217	0.083391	-0.075763	-0.339058	0.077532	0.205475	-0.338641	0.080755	0.160379	-0.333421	0.624118	0.014728	0.489249	0.070617	-0.057277	0.502012	0.092902	-0.023833
5773	48.108333	-0.763748	0.707626	0.069559	-0.744142	0.728710	-0.061945	-0.736546	0.899953	0.082913	-0.710272	0.903459	-0.060912	-0.627833	1.163579	-0.016320	-0.614730	1.153647	0.087116	-0.579256	0.763600	0.244730	-0.552319	0.768189	-0.190518	-0.324740	0.635830	0.121418	-0.330553	0.645801	0.082637	-0.328710	0.084274	-0.076518	-0.339057	0.077530	0.205473	-0.338646	0.080747	0.160379	-0.333390	0.624123	0.014766	0.489222	0.070627	-0.057349	0.501965	0.092903	-0.023877
5774	48.116667	-0.763783	0.707640	0.069503	-0.744204	0.728683	-0.061909	-0.736444	0.900146	0.082836	-0.710074	0.903696	-0.061004	-0.627752	1.163598	-0.016457	-0.614634	1.153637	0.086902	-0.578978	0.763858	0.244809	-0.551572	0.768734	-0.190561	-0.324779	0.635862	0.121385	-0.330589	0.645807	0.082597	-0.329215	0.083397	-0.075768	-0.339054	0.077537	0.205474	-0.338645	0.080747	0.160370	-0.333364	0.624121	0.014804	0.489236	0.070616	-0.057401	0.501925	0.092896	-0.023936
5775	48.125000	-0.763737	0.707616	0.069446	-0.744205	0.728731	-0.061911	-0.736333	0.900300	0.082740	-0.709879	0.903962	-0.061083	-0.627678	1.163627	-0.016548	-0.614579	1.153726	0.086854	-0.578674	0.764116	0.244840	-0.550862	0.769256	-0.190669	-0.324820	0.635874	0.121341	-0.330620	0.645809	0.082551	-0.328728	0.084253	-0.076505	-0.339064	0.077524	0.205463	-0.338650	0.080744	0.160369	-0.333340	0.624115	0.014836	0.489142	0.070631	-0.057513	0.501831	0.092887	-0.023968
5776	48.133333	-0.763761	0.707627	0.069391	-0.744226	0.728758	-0.061886	-0.736212	0.900456	0.082661	-0.709667	0.904211	-0.061172	-0.627578	1.163658	-0.016637	-0.614463	1.153759	0.086726	-0.578361	0.764373	0.244883	-0.550144	0.769785	-0.190773	-0.324854	0.635883	0.121297	-0.330650	0.645803	0.082500	-0.329236	0.083382	-0.075766	-0.339057	0.077525	0.205468	-0.338658	0.080735	0.160359	-0.333323	0.624101	0.014865	0.489377	0.070614	-0.057596	0.501844	0.092882	-0.024048
5777	48.141667	-0.763806	0.707643	0.069337	-0.744229	0.728739	-0.061885	-0.736060	0.900603	0.082585	-0.709442	0.904422	-0.061252	-0.627448	1.163643	-0.016723	-0.614323	1.153752	0.086633	-0.578070	0.764646	0.244983	-0.549437	0.770317	-0.190889	-0.324876	0.635930	0.121220	-0.330677	0.645786	0.082447	-0.329235	0.083386	-0.075776	-0.339063	0.077515	0.205456	-0.338661	0.080729	0.160359	-0.333305	0.624080	0.014881	0.489264	0.070604	-0.057649	0.501775	0.092888	-0.024112
5778	48.150000	-0.763772	0.707625	0.069288	-0.744270	0.728709	-0.061890	-0.735905	0.900748	0.082523	-0.709223	0.904624	-0.061324	-0.627295	1.163582	-0.016823	-0.614224	1.153741	0.086605	-0.577772	0.764934	0.245076	-0.548730	0.770848	-0.191015	-0.324909	0.635893	0.121197	-0.330700	0.645772	0.082397	-0.329235	0.083379	-0.075777	-0.339058	0.077520	0.205459	-0.338659	0.080731	0.160357	-0.333289	0.624057	0.014898	0.489343	0.070614	-0.057748	0.501719	0.092894	-0.024179
5779	48.158333	-0.763831	0.707631	0.069263	-0.744294	0.728702	-0.061805	-0.735723	0.900922	0.082464	-0.708944	0.904836	-0.061383	-0.627084	1.163452	-0.016919	-0.614021	1.153609	0.086500	-0.577457	0.765229	0.245147	-0.548079	0.771390	-0.191166	-0.324922	0.635905	0.121153	-0.330716	0.645755	0.082337	-0.329238	0.083386	-0.075761	-0.339058	0.077525	0.205459	-0.338658	0.080742	0.160367	-0.333254	0.624040	0.014924	0.489297	0.070637	-0.057818	0.501661	0.092866	-0.024204
5780	48.166667	-0.763809	0.707636	0.069210	-0.744208	0.728716	-0.061833	-0.735537	0.901103	0.082401	-0.708656	0.905100	-0.061451	-0.626854	1.163238	-0.016973	-0.613857	1.153547	0.086570	-0.577186	0.765524	0.245326	-0.547427	0.771933	-0.191312	-0.324921	0.635914	0.121107	-0.330721	0.645738	0.082294	-0.329229	0.083406	-0.075765	-0.339054	0.077528	0.205465	-0.338658	0.080746	0.160365	-0.333189	0.624010	0.014947	0.489256	0.070655	-0.057877	0.501639	0.092889	-0.024281
5781	48.175000	-0.763771	0.707630	0.069182	-0.744198	0.728702	-0.061788	-0.735332	0.901325	0.082334	-0.708367	0.905350	-0.061521	-0.626605	1.163009	-0.017084	-0.613576	1.153365	0.086487	-0.576867	0.765851	0.245390	-0.546722	0.772490	-0.191369	-0.324908	0.635920	0.121065	-0.330704	0.645723	0.082251	-0.328706	0.084291	-0.076515	-0.339055	0.077534	0.205472	-0.338649	0.080752	0.160376	-0.333103	0.623974	0.014942	0.489172	0.070636	-0.057903	0.501596	0.092890	-0.024309
5782	48.183333	-0.763714	0.707599	0.069187	-0.744201	0.728709	-0.061739	-0.735094	0.901568	0.082274	-0.708067	0.905619	-0.061585	-0.626332	1.162822	-0.017188	-0.613265	1.153198	0.086389	-0.576535	0.766176	0.245446	-0.546035	0.773042	-0.191413	-0.324878	0.635937	0.121034	-0.330666	0.645698	0.082206	-0.329203	0.083407	-0.075759	-0.339051	0.077536	0.205474	-0.338650	0.080739	0.160379	-0.333029	0.623946	0.014927	0.489231	0.070656	-0.057979	0.501553	0.092893	-0.024357
5783	48.191667	-0.763564	0.707582	0.069143	-0.744139	0.728716	-0.061709	-0.734840	0.901828	0.082212	-0.707675	0.905960	-0.061644	-0.626022	1.162650	-0.017308	-0.612960	1.153060	0.086277	-0.576186	0.766503	0.245432	-0.545418	0.773572	-0.191537	-0.324842	0.635936	0.120992	-0.330624	0.645679	0.082155	-0.329200	0.083408	-0.075764	-0.339064	0.077520	0.205476	-0.338647	0.080739	0.160383	-0.332960	0.623932	0.014908	0.489213	0.070660	-0.058040	0.501522	0.092884	-0.024410
5784	48.200000	-0.763479	0.707569	0.069106	-0.744099	0.728739	-0.061681	-0.734581	0.902112	0.082159	-0.707297	0.906281	-0.061700	-0.625690	1.162495	-0.017440	-0.612557	1.152834	0.085962	-0.575838	0.766816	0.245404	-0.544815	0.774096	-0.191659	-0.324808	0.635941	0.120951	-0.330578	0.645660	0.082117	-0.329206	0.083401	-0.075771	-0.339048	0.077525	0.205476	-0.338644	0.080734	0.160382	-0.332900	0.623930	0.014890	0.489200	0.070648	-0.058102	0.501482	0.092879	-0.024457
5785	48.208333	-0.763399	0.707553	0.069083	-0.744137	0.728757	-0.061737	-0.734285	0.902423	0.082097	-0.706949	0.906586	-0.061765	-0.625324	1.162325	-0.017429	-0.612366	1.152843	0.086049	-0.575509	0.767110	0.245486	-0.544155	0.774609	-0.191703	-0.324782	0.635934	0.120923	-0.330537	0.645659	0.082082	-0.329198	0.083411	-0.075789	-0.339044	0.077528	0.205471	-0.338641	0.080731	0.160371	-0.332838	0.623935	0.014866	0.489013	0.070613	-0.058124	0.501447	0.092867	-0.024514
5786	48.216667	-0.763323	0.707541	0.069048	-0.744146	0.728747	-0.061662	-0.733992	0.902721	0.082043	-0.706572	0.906927	-0.061804	-0.625031	1.162296	-0.017614	-0.612052	1.152679	0.085813	-0.575192	0.767396	0.245565	-0.543488	0.775108	-0.191743	-0.324758	0.635910	0.120899	-0.330488	0.645652	0.082058	-0.328197	0.085129	-0.077280	-0.339044	0.077518	0.205464	-0.338644	0.080727	0.160371	-0.332773	0.623933	0.014838	0.488979	0.070618	-0.058202	0.501405	0.092856	-0.024572
5787	48.225000	-0.763225	0.707552	0.069014	-0.743998	0.728798	-0.061694	-0.733690	0.903036	0.081990	-0.706202	0.907237	-0.061879	-0.624694	1.162270	-0.017707	-0.611775	1.152693	0.085733	-0.574855	0.767676	0.245572	-0.542899	0.775579	-0.191850	-0.324740	0.635888	0.120886	-0.330443	0.645638	0.082042	-0.328710	0.084244	-0.076529	-0.339047	0.077510	0.205454	-0.338646	0.080721	0.160366	-0.332709	0.623941	0.014823	0.489141	0.070634	-0.058315	0.501358	0.092858	-0.024626
5788	48.233333	-0.763097	0.707582	0.068956	-0.743956	0.728842	-0.061612	-0.733384	0.903363	0.081938	-0.705792	0.907581	-0.061912	-0.624309	1.162265	-0.017829	-0.611494	1.152727	0.085658	-0.574502	0.767968	0.245565	-0.542303	0.776049	-0.191942	-0.324726	0.635866	0.120865	-0.330404	0.645622	0.082023	-0.329220	0.083379	-0.075782	-0.339045	0.077525	0.205464	-0.338646	0.080731	0.160370	-0.332648	0.623935	0.014814	0.488935	0.070613	-0.058336	0.501321	0.092845	-0.024688
5789	48.241667	-0.763207	0.707693	0.069035	-0.743838	0.728859	-0.061563	-0.733074	0.903678	0.081891	-0.705414	0.907913	-0.061948	-0.623928	1.162270	-0.017905	-0.611134	1.152765	0.085565	-0.574155	0.768272	0.245543	-0.541690	0.776519	-0.191987	-0.324720	0.635863	0.120830	-0.330376	0.645599	0.081982	-0.329223	0.083390	-0.075772	-0.339050	0.077526	0.205469	-0.338643	0.080736	0.160375	-0.332577	0.623919	0.014823	0.488911	0.070620	-0.058393	0.501276	0.092847	-0.024719
5790	48.250000	-0.763138	0.707754	0.069012	-0.743717	0.728899	-0.061512	-0.732752	0.903995	0.081851	-0.705068	0.908214	-0.062041	-0.623518	1.162282	-0.017990	-0.610780	1.152776	0.085502	-0.573809	0.768584	0.245519	-0.541081	0.776980	-0.192026	-0.324721	0.635861	0.120779	-0.330355	0.645585	0.081927	-0.328214	0.085146	-0.077257	-0.339052	0.077528	0.205477	-0.338642	0.080751	0.160377	-0.332500	0.623900	0.014842	0.488896	0.070621	-0.058449	0.501242	0.092824	-0.024783
5791	48.258333	-0.763023	0.707796	0.068971	-0.743591	0.728956	-0.061465	-0.732436	0.904294	0.081811	-0.704638	0.908569	-0.062083	-0.623047	1.162280	-0.018094	-0.610358	1.152861	0.085470	-0.573439	0.768910	0.245426	-0.540458	0.777445	-0.192016	-0.324719	0.635870	0.120711	-0.330333	0.645555	0.081848	-0.328713	0.084290	-0.076523	-0.339060	0.077537	0.205481	-0.338653	0.080750	0.160384	-0.332403	0.623851	0.014867	0.488964	0.070631	-0.058539	0.501216	0.092801	-0.024840
5792	48.266667	-0.762939	0.707863	0.068926	-0.743479	0.729005	-0.061402	-0.732086	0.904603	0.081770	-0.704248	0.908877	-0.062129	-0.622603	1.162343	-0.018204	-0.610008	1.152939	0.085473	-0.573077	0.769241	0.245331	-0.539847	0.777903	-0.191996	-0.324716	0.635883	0.120636	-0.330313	0.645524	0.081759	-0.329217	0.083410	-0.075779	-0.339058	0.077533	0.205482	-0.338656	0.080743	0.160370	-0.332318	0.623802	0.014886	0.488855	0.070625	-0.058595	0.501176	0.092795	-0.024896
5793	48.275000	-0.762784	0.707903	0.068903	-0.743359	0.729042	-0.061330	-0.731744	0.904873	0.081734	-0.703820	0.909202	-0.062166	-0.622161	1.162394	-0.018260	-0.609636	1.152991	0.085411	-0.572771	0.769563	0.245372	-0.539355	0.778342	-0.192088	-0.324713	0.635892	0.120545	-0.330296	0.645482	0.081652	-0.328710	0.084284	-0.076537	-0.339058	0.077520	0.205468	-0.338657	0.080738	0.160376	-0.332257	0.623770	0.014901	0.488828	0.070621	-0.058685	0.501127	0.092784	-0.024975
5794	48.283333	-0.762573	0.707916	0.068844	-0.743238	0.729115	-0.061281	-0.731390	0.905143	0.081693	-0.703423	0.909467	-0.062205	-0.621706	1.162469	-0.018350	-0.609255	1.153127	0.085311	-0.572428	0.769868	0.245299	-0.538816	0.778768	-0.192103	-0.324716	0.635900	0.120456	-0.330302	0.645474	0.081498	-0.328200	0.085161	-0.077313	-0.339058	0.077522	0.205470	-0.338660	0.080740	0.160367	-0.332206	0.623750	0.014918	0.488793	0.070644	-0.058779	0.501109	0.092749	-0.025029
5795	48.291667	-0.762455	0.707962	0.068833	-0.743091	0.729190	-0.061206	-0.731021	0.905385	0.081645	-0.702955	0.909746	-0.062223	-0.621230	1.162657	-0.018453	-0.608878	1.153298	0.085227	-0.572147	0.770149	0.245346	-0.538270	0.779171	-0.192072	-0.324728	0.635905	0.120366	-0.330300	0.645451	0.081401	-0.329215	0.083387	-0.075798	-0.339056	0.077526	0.205462	-0.338656	0.080723	0.160362	-0.332153	0.623733	0.014937	0.488772	0.070635	-0.058858	0.501029	0.092768	-0.025113
5796	48.300000	-0.762324	0.707993	0.068832	-0.742984	0.729218	-0.061117	-0.730645	0.905600	0.081598	-0.702527	0.909938	-0.062260	-0.620679	1.162854	-0.018542	-0.608455	1.153459	0.085121	-0.571889	0.770422	0.245399	-0.537802	0.779534	-0.192116	-0.324744	0.635916	0.120290	-0.330297	0.645433	0.081312	-0.329209	0.083392	-0.075809	-0.339052	0.077518	0.205450	-0.338646	0.080724	0.160345	-0.332093	0.623718	0.014957	0.488749	0.070640	-0.058931	0.500981	0.092767	-0.025160
5797	48.308333	-0.762189	0.708030	0.068832	-0.742888	0.729361	-0.061119	-0.730472	0.905986	0.081599	-0.702076	0.910134	-0.062272	-0.620077	1.162991	-0.018648	-0.607929	1.153516	0.084915	-0.571631	0.770662	0.245394	-0.537309	0.779873	-0.192087	-0.324756	0.635913	0.120235	-0.330291	0.645422	0.081254	-0.328715	0.084253	-0.076533	-0.339048	0.077522	0.205457	-0.338651	0.080727	0.160368	-0.332028	0.623702	0.014986	0.488867	0.070676	-0.059086	0.500946	0.092742	-0.025203
5798	48.316667	-0.762044	0.708066	0.068831	-0.742792	0.729454	-0.061053	-0.730084	0.906171	0.081578	-0.701612	0.910311	-0.062280	-0.619434	1.163145	-0.018724	-0.607275	1.153637	0.084811	-0.571398	0.770874	0.245393	-0.536906	0.780163	-0.192140	-0.324762	0.635909	0.120194	-0.330282	0.645399	0.081208	-0.328202	0.085155	-0.077272	-0.339048	0.077529	0.205466	-0.338645	0.080741	0.160372	-0.331966	0.623690	0.015025	0.488789	0.070706	-0.059179	0.500876	0.092761	-0.025258
5799	48.325000	-0.761890	0.708113	0.068822	-0.742638	0.729505	-0.060981	-0.729672	0.906372	0.081551	-0.701162	0.910471	-0.062285	-0.618661	1.163145	-0.018743	-0.606681	1.153693	0.084796	-0.571175	0.771059	0.245406	-0.536463	0.780405	-0.192105	-0.324764	0.635891	0.120162	-0.330272	0.645371	0.081169	-0.329215	0.083400	-0.075766	-0.339048	0.077536	0.205468	-0.338645	0.080737	0.160386	-0.331906	0.623673	0.015063	0.488869	0.070659	-0.059162	0.500832	0.092753	-0.025310
5800	48.333333	-0.761793	0.708221	0.068829	-0.742474	0.729598	-0.060889	-0.729062	0.906404	0.081503	-0.700706	0.910636	-0.062341	-0.617894	1.163124	-0.018850	-0.605911	1.153627	0.084653	-0.570967	0.771201	0.245413	-0.536056	0.780607	-0.192074	-0.324758	0.635875	0.120137	-0.330262	0.645342	0.081147	-0.329223	0.083394	-0.075753	-0.339052	0.077536	0.205478	-0.338644	0.080746	0.160386	-0.331845	0.623648	0.015110	0.488837	0.070656	-0.059226	0.500783	0.092743	-0.025368
5801	48.341667	-0.761612	0.708242	0.068819	-0.742351	0.729683	-0.060851	-0.728668	0.906593	0.081494	-0.700314	0.910780	-0.062287	-0.617072	1.162955	-0.018822	-0.605256	1.153557	0.084765	-0.570749	0.771332	0.245366	-0.535779	0.780725	-0.192191	-0.324748	0.635859	0.120116	-0.330246	0.645318	0.081121	-0.329234	0.083369	-0.075744	-0.339053	0.077538	0.205476	-0.338645	0.080740	0.160381	-0.331783	0.623617	0.015147	0.488823	0.070655	-0.059295	0.500746	0.092729	-0.025430
5802	48.350000	-0.761352	0.708293	0.068745	-0.742178	0.729776	-0.060796	-0.728249	0.906792	0.081484	-0.699824	0.910959	-0.062277	-0.616191	1.162711	-0.018742	-0.604504	1.153462	0.084787	-0.570543	0.771439	0.245317	-0.535450	0.780858	-0.192188	-0.324724	0.635835	0.120102	-0.330222	0.645288	0.081102	-0.329227	0.083379	-0.075763	-0.339054	0.077538	0.205465	-0.338654	0.080729	0.160371	-0.331724	0.623575	0.015173	0.488804	0.070647	-0.059363	0.500702	0.092712	-0.025491
5803	48.358333	-0.761209	0.708358	0.068708	-0.741964	0.729837	-0.060776	-0.727815	0.906973	0.081479	-0.699349	0.911102	-0.062282	-0.615335	1.162587	-0.018777	-0.603654	1.153346	0.084777	-0.570375	0.771502	0.245319	-0.535101	0.780930	-0.192142	-0.324704	0.635802	0.120098	-0.330193	0.645261	0.081092	-0.329058	0.083738	-0.076008	-0.339060	0.077519	0.205455	-0.338661	0.080722	0.160354	-0.331666	0.623539	0.015199	0.488611	0.070622	-0.059386	0.500647	0.092713	-0.025548
5804	48.366667	-0.761116	0.708419	0.068694	-0.741824	0.729939	-0.060684	-0.727575	0.907306	0.081505	-0.698854	0.911241	-0.062238	-0.614501	1.162531	-0.018975	-0.602801	1.153236	0.084761	-0.570218	0.771547	0.245329	-0.534837	0.780959	-0.192194	-0.324681	0.635767	0.120093	-0.330159	0.645238	0.081090	-0.329233	0.083372	-0.075793	-0.339063	0.077517	0.205442	-0.338662	0.080719	0.160344	-0.331606	0.623506	0.015228	0.488546	0.070616	-0.059447	0.500592	0.092711	-0.025612
5805	48.375000	-0.760911	0.708503	0.068633	-0.741632	0.730006	-0.060593	-0.727124	0.907452	0.081520	-0.698342	0.911354	-0.062187	-0.613515	1.162363	-0.018886	-0.601906	1.153081	0.084713	-0.570053	0.771563	0.245339	-0.534645	0.780923	-0.192277	-0.324656	0.635721	0.120104	-0.330120	0.645206	0.081097	-0.328731	0.084250	-0.076546	-0.339062	0.077510	0.205447	-0.338672	0.080711	0.160350	-0.331541	0.623473	0.015262	0.488519	0.070630	-0.059505	0.500565	0.092705	-0.025653
5806	48.383333	-0.760719	0.708554	0.068583	-0.741371	0.730087	-0.060546	-0.726642	0.907586	0.081557	-0.697839	0.911421	-0.062123	-0.612480	1.162166	-0.018887	-0.600944	1.152917	0.084634	-0.569881	0.771553	0.245351	-0.534471	0.780851	-0.192365	-0.324633	0.635670	0.120116	-0.330081	0.645175	0.081108	-0.329248	0.083371	-0.075766	-0.339064	0.077519	0.205454	-0.338676	0.080718	0.160360	-0.331476	0.623440	0.015306	0.488551	0.070632	-0.059555	0.500515	0.092708	-0.025681
5807	48.391667	-0.760579	0.708632	0.068556	-0.741175	0.730162	-0.060474	-0.726150	0.907692	0.081614	-0.697342	0.911422	-0.062032	-0.611450	1.161989	-0.018890	-0.599980	1.152724	0.084676	-0.569720	0.771506	0.245429	-0.534312	0.780724	-0.192419	-0.324614	0.635625	0.120123	-0.330055	0.645143	0.081116	-0.329244	0.083379	-0.075762	-0.339075	0.077517	0.205464	-0.338680	0.080718	0.160370	-0.331403	0.623410	0.015364	0.488535	0.070632	-0.059594	0.500479	0.092715	-0.025712
5808	48.400000	-0.760254	0.708592	0.068438	-0.740905	0.730308	-0.060389	-0.725653	0.907758	0.081670	-0.696832	0.911431	-0.061931	-0.610416	1.161808	-0.018981	-0.598915	1.152470	0.084608	-0.569538	0.771439	0.245498	-0.534174	0.780545	-0.192473	-0.324598	0.635580	0.120114	-0.330020	0.645109	0.081110	-0.329238	0.083382	-0.075763	-0.339075	0.077511	0.205462	-0.338678	0.080720	0.160379	-0.331323	0.623375	0.015415	0.488455	0.070642	-0.059652	0.500442	0.092705	-0.025732
5809	48.408333	-0.760134	0.708741	0.068485	-0.740713	0.730435	-0.060295	-0.725138	0.907818	0.081741	-0.696340	0.911394	-0.061821	-0.609360	1.161541	-0.018941	-0.597958	1.152291	0.084752	-0.569348	0.771360	0.245509	-0.534026	0.780340	-0.192453	-0.324589	0.635563	0.120080	-0.329986	0.645072	0.081091	-0.329239	0.083384	-0.075751	-0.339079	0.077516	0.205480	-0.338680	0.080734	0.160380	-0.331247	0.623346	0.015466	0.488482	0.070631	-0.059682	0.500422	0.092684	-0.025780
5810	48.416667	-0.759965	0.708803	0.068476	-0.740447	0.730467	-0.060217	-0.724612	0.907876	0.081830	-0.695794	0.911378	-0.061705	-0.608285	1.161335	-0.018905	-0.597001	1.152052	0.084857	-0.569165	0.771275	0.245523	-0.533976	0.780092	-0.192500	-0.324584	0.635548	0.120040	-0.329958	0.645042	0.081065	-0.329236	0.083390	-0.075765	-0.339079	0.077522	0.205489	-0.338682	0.080739	0.160385	-0.331175	0.623318	0.015511	0.488512	0.070621	-0.059718	0.500388	0.092684	-0.025810
5811	48.425000	-0.759806	0.708877	0.068503	-0.740255	0.730498	-0.060127	-0.724073	0.907934	0.081922	-0.695313	0.911327	-0.061598	-0.607117	1.161085	-0.018778	-0.595971	1.151849	0.084881	-0.568996	0.771185	0.245536	-0.533962	0.779824	-0.192547	-0.324574	0.635505	0.119994	-0.329930	0.645012	0.081025	-0.329237	0.083377	-0.075764	-0.339076	0.077521	0.205485	-0.338680	0.080729	0.160384	-0.331115	0.623291	0.015538	0.488495	0.070614	-0.059766	0.500371	0.092664	-0.025840
5812	48.433333	-0.759623	0.708949	0.068512	-0.740050	0.730587	-0.060056	-0.723508	0.908024	0.082029	-0.694757	0.911295	-0.061472	-0.605982	1.160878	-0.018756	-0.594946	1.151639	0.084887	-0.568825	0.771091	0.245556	-0.533975	0.779543	-0.192602	-0.324554	0.635443	0.119944	-0.329899	0.644972	0.080976	-0.329256	0.083336	-0.075751	-0.339081	0.077501	0.205468	-0.338680	0.080711	0.160374	-0.331072	0.623255	0.015575	0.488425	0.070617	-0.059817	0.500342	0.092641	-0.025871
5813	48.441667	-0.759459	0.709026	0.068538	-0.739823	0.730684	-0.059946	-0.722920	0.908108	0.082127	-0.694238	0.911263	-0.061349	-0.604888	1.160743	-0.018948	-0.593900	1.151325	0.084893	-0.568646	0.770984	0.245566	-0.534092	0.779241	-0.192731	-0.324535	0.635391	0.119902	-0.329867	0.644927	0.080937	-0.329250	0.083335	-0.075768	-0.339080	0.077482	0.205463	-0.338679	0.080706	0.160362	-0.331035	0.623213	0.015615	0.488413	0.070629	-0.059846	0.500325	0.092638	-0.025886
5814	48.450000	-0.759197	0.709061	0.068532	-0.739618	0.730810	-0.059760	-0.722328	0.908232	0.082247	-0.693672	0.911288	-0.061228	-0.603703	1.160410	-0.018928	-0.592677	1.150908	0.084679	-0.568416	0.770878	0.245450	-0.534082	0.778979	-0.192677	-0.324511	0.635347	0.119867	-0.329813	0.644855	0.080946	-0.329242	0.083345	-0.075777	-0.339078	0.077494	0.205473	-0.338681	0.080699	0.160372	-0.331000	0.623179	0.015662	0.488468	0.070605	-0.059858	0.500305	0.092636	-0.025889
5815	48.458333	-0.759023	0.709120	0.068577	-0.739331	0.730893	-0.059610	-0.721730	0.908354	0.082375	-0.693157	0.911303	-0.061099	-0.602516	1.160146	-0.018963	-0.591575	1.150522	0.084690	-0.568224	0.770771	0.245517	-0.534143	0.778714	-0.192700	-0.324488	0.635295	0.119837	-0.329773	0.644822	0.080914	-0.329249	0.083355	-0.075763	-0.339082	0.077485	0.205469	-0.338684	0.080709	0.160374	-0.330969	0.623145	0.015711	0.488423	0.070613	-0.059882	0.500283	0.092641	-0.025910
5816	48.466667	-0.758843	0.709179	0.068630	-0.739063	0.731047	-0.059386	-0.721145	0.908511	0.082521	-0.692651	0.911340	-0.060964	-0.601282	1.159808	-0.018973	-0.590427	1.150142	0.084728	-0.567975	0.770670	0.245461	-0.534205	0.778456	-0.192716	-0.324464	0.635244	0.119820	-0.329733	0.644781	0.080894	-0.328253	0.085083	-0.077231	-0.339082	0.077490	0.205480	-0.338683	0.080711	0.160378	-0.330928	0.623111	0.015765	0.488384	0.070633	-0.059900	0.500260	0.092635	-0.025916
5817	48.475000	-0.758608	0.709233	0.068670	-0.738757	0.731216	-0.059170	-0.720563	0.908675	0.082668	-0.692118	0.911474	-0.060806	-0.599980	1.159440	-0.018835	-0.589238	1.149749	0.084800	-0.567710	0.770574	0.245459	-0.534329	0.778182	-0.192793	-0.324447	0.635164	0.119798	-0.329693	0.644732	0.080883	-0.329256	0.083349	-0.075745	-0.339088	0.077494	0.205485	-0.338687	0.080719	0.160382	-0.330876	0.623089	0.015824	0.488412	0.070601	-0.059915	0.500253	0.092630	-0.025937
5818	48.483333	-0.758451	0.709331	0.068739	-0.738480	0.731328	-0.058957	-0.719978	0.908858	0.082816	-0.691665	0.911533	-0.060681	-0.598661	1.159085	-0.018700	-0.588102	1.149433	0.084936	-0.567409	0.770473	0.245448	-0.534368	0.777927	-0.192780	-0.324420	0.635091	0.119790	-0.329653	0.644679	0.080872	-0.329244	0.083376	-0.075756	-0.339093	0.077492	0.205490	-0.338694	0.080723	0.160384	-0.330815	0.623068	0.015883	0.488433	0.070596	-0.059937	0.500241	0.092619	-0.025957
5819	48.491667	-0.758165	0.709409	0.068797	-0.738219	0.731475	-0.058762	-0.719414	0.909028	0.082970	-0.691169	0.911677	-0.060487	-0.597373	1.158853	-0.018676	-0.586864	1.149074	0.084953	-0.567119	0.770378	0.245549	-0.534391	0.777679	-0.192754	-0.324371	0.634990	0.119793	-0.329602	0.644612	0.080857	-0.329262	0.083352	-0.075740	-0.339103	0.077486	0.205487	-0.338701	0.080716	0.160377	-0.330747	0.623048	0.015949	0.488401	0.070596	-0.059960	0.500235	0.092605	-0.025972
5820	48.500000	-0.757847	0.709485	0.068854	-0.737962	0.731549	-0.058692	-0.718836	0.909200	0.083129	-0.690651	0.911765	-0.060319	-0.596163	1.158745	-0.018798	-0.585680	1.148774	0.085006	-0.566758	0.770288	0.245515	-0.534404	0.777432	-0.192719	-0.324324	0.634933	0.119746	-0.329542	0.644550	0.080822	-0.329266	0.083356	-0.075745	-0.339107	0.077481	0.205485	-0.338719	0.080700	0.160380	-0.330672	0.623031	0.016016	0.488383	0.070620	-0.060002	0.500223	0.092594	-0.025989
5821	48.508333	-0.757612	0.709626	0.068934	-0.737774	0.731607	-0.058577	-0.718280	0.909355	0.083273	-0.690153	0.911823	-0.060163	-0.594875	1.158545	-0.018665	-0.584469	1.148535	0.085020	-0.566360	0.770214	0.245469	-0.534396	0.777189	-0.192681	-0.324229	0.634833	0.119676	-0.329451	0.644497	0.080762	-0.329270	0.083353	-0.075761	-0.339113	0.077474	0.205477	-0.338722	0.080692	0.160364	-0.330593	0.623009	0.016089	0.488396	0.070595	-0.060003	0.500216	0.092590	-0.026004
5822	48.516667	-0.757435	0.709784	0.069018	-0.737656	0.731708	-0.058450	-0.717726	0.909477	0.083416	-0.689673	0.911859	-0.060015	-0.593602	1.158399	-0.018589	-0.583332	1.148322	0.085095	-0.565971	0.770146	0.245422	-0.534381	0.776950	-0.192645	-0.324111	0.634734	0.119606	-0.329328	0.644435	0.080695	-0.329279	0.083345	-0.075757	-0.339113	0.077462	0.205457	-0.338730	0.080667	0.160359	-0.330512	0.622974	0.016179	0.488412	0.070596	-0.060020	0.500205	0.092588	-0.026014
5823	48.525000	-0.757206	0.709887	0.069104	-0.737437	0.731802	-0.058410	-0.717194	0.909600	0.083562	-0.689221	0.911864	-0.059877	-0.592335	1.158300	-0.018547	-0.582196	1.148084	0.085042	-0.565546	0.770072	0.245323	-0.534343	0.776690	-0.192606	-0.323968	0.634643	0.119540	-0.329181	0.644379	0.080629	-0.328768	0.084218	-0.076498	-0.339111	0.077455	0.205462	-0.338734	0.080670	0.160364	-0.330420	0.622929	0.016285	0.488362	0.070625	-0.060058	0.500190	0.092588	-0.026016
5824	48.533333	-0.756985	0.710020	0.069168	-0.737247	0.731905	-0.058365	-0.716686	0.909692	0.083709	-0.688760	0.911846	-0.059732	-0.591184	1.158318	-0.018674	-0.581054	1.147876	0.085015	-0.565115	0.770011	0.245237	-0.534293	0.776429	-0.192559	-0.323811	0.634559	0.119471	-0.329013	0.644331	0.080560	-0.329278	0.083337	-0.075729	-0.339115	0.077452	0.205464	-0.338733	0.080667	0.160366	-0.330330	0.622883	0.016401	0.488349	0.070609	-0.060048	0.500180	0.092583	-0.026024
5825	48.541667	-0.756755	0.710151	0.069248	-0.737064	0.732039	-0.058318	-0.716178	0.909773	0.083848	-0.688305	0.911869	-0.059591	-0.589998	1.158247	-0.018686	-0.579895	1.147689	0.084978	-0.564727	0.769959	0.245240	-0.534243	0.776165	-0.192511	-0.323650	0.634479	0.119405	-0.328835	0.644289	0.080495	-0.329279	0.083348	-0.075720	-0.339115	0.077450	0.205470	-0.338727	0.080673	0.160372	-0.330239	0.622828	0.016524	0.488344	0.070612	-0.060061	0.500165	0.092581	-0.026026
5826	48.550000	-0.756572	0.710294	0.069337	-0.736878	0.732171	-0.058301	-0.715682	0.909827	0.083982	-0.687867	0.911816	-0.059468	-0.588827	1.158210	-0.018674	-0.578887	1.147642	0.085166	-0.564341	0.769903	0.245259	-0.534185	0.775888	-0.192454	-0.323484	0.634392	0.119342	-0.328650	0.644246	0.080432	-0.329283	0.083337	-0.075699	-0.339111	0.077461	0.205482	-0.338723	0.080676	0.160377	-0.330145	0.622770	0.016654	0.488392	0.070588	-0.060080	0.500146	0.092571	-0.026041
5827	48.558333	-0.756357	0.710414	0.069403	-0.736745	0.732267	-0.058212	-0.715215	0.909889	0.084113	-0.687439	0.911795	-0.059317	-0.587608	1.158088	-0.018579	-0.577751	1.147490	0.085136	-0.563978	0.769855	0.245293	-0.534135	0.775608	-0.192385	-0.323319	0.634310	0.119289	-0.328470	0.644203	0.080381	-0.328292	0.085067	-0.077172	-0.339112	0.077460	0.205482	-0.338724	0.080682	0.160380	-0.330055	0.622705	0.016769	0.488335	0.070605	-0.060116	0.500143	0.092547	-0.026071
5828	48.566667	-0.756258	0.710566	0.069482	-0.736590	0.732360	-0.058119	-0.714741	0.909943	0.084239	-0.686985	0.911776	-0.059171	-0.586435	1.158065	-0.018547	-0.576702	1.147353	0.085170	-0.563635	0.769802	0.245331	-0.534090	0.775335	-0.192306	-0.323167	0.634219	0.119243	-0.328296	0.644148	0.080337	-0.328315	0.085037	-0.077153	-0.339113	0.077461	0.205485	-0.338722	0.080690	0.160380	-0.329968	0.622631	0.016881	0.488330	0.070593	-0.060147	0.500142	0.092527	-0.026100
5829	48.575000	-0.756241	0.710777	0.069588	-0.736437	0.732447	-0.058043	-0.714278	0.909991	0.084353	-0.686579	0.911720	-0.059066	-0.585299	1.158034	-0.018626	-0.575640	1.147181	0.085114	-0.563303	0.769736	0.245368	-0.534070	0.775064	-0.192192	-0.323006	0.634153	0.119168	-0.328136	0.644091	0.080305	-0.329308	0.083323	-0.075688	-0.339127	0.077447	0.205477	-0.338728	0.080678	0.160371	-0.329891	0.622533	0.016973	0.488322	0.070589	-0.060179	0.500130	0.092507	-0.026127
5830	48.583333	-0.755852	0.710807	0.069663	-0.736268	0.732567	-0.057952	-0.713835	0.910037	0.084453	-0.686175	0.911706	-0.058919	-0.584194	1.158019	-0.018682	-0.574587	1.147013	0.085081	-0.563030	0.769672	0.245529	-0.534054	0.774804	-0.192069	-0.322869	0.633991	0.119158	-0.327969	0.644024	0.080278	-0.329315	0.083326	-0.075694	-0.339134	0.077433	0.205466	-0.338748	0.080658	0.160363	-0.329814	0.622431	0.017062	0.488284	0.070625	-0.060242	0.500107	0.092513	-0.026153
5831	48.591667	-0.755673	0.710910	0.069719	-0.736072	0.732680	-0.057861	-0.713392	0.910109	0.084550	-0.685771	0.911713	-0.058811	-0.583088	1.157883	-0.018653	-0.573609	1.146814	0.084929	-0.562744	0.769600	0.245582	-0.534056	0.774561	-0.191928	-0.322701	0.633977	0.119072	-0.327811	0.643967	0.080233	-0.329327	0.083312	-0.075696	-0.339135	0.077424	0.205454	-0.338831	0.080574	0.160413	-0.329745	0.622322	0.017156	0.488278	0.070630	-0.060270	0.500090	0.092508	-0.026175
5832	48.600000	-0.755458	0.711017	0.069749	-0.735905	0.732769	-0.057784	-0.712963	0.910177	0.084641	-0.685363	0.911735	-0.058711	-0.582034	1.157778	-0.018584	-0.572690	1.146688	0.084934	-0.562462	0.769522	0.245634	-0.534068	0.774326	-0.191772	-0.322556	0.633896	0.119059	-0.327662	0.643918	0.080183	-0.329331	0.083310	-0.075693	-0.339143	0.077399	0.205446	-0.338764	0.080627	0.160342	-0.329676	0.622218	0.017261	0.488300	0.070592	-0.060262	0.500067	0.092522	-0.026189
5833	48.608333	-0.755321	0.711115	0.069811	-0.735719	0.732858	-0.057742	-0.712551	0.910254	0.084713	-0.684956	0.911777	-0.058618	-0.581113	1.157779	-0.018714	-0.571796	1.146616	0.084906	-0.562208	0.769425	0.245674	-0.534090	0.774113	-0.191601	-0.322443	0.633720	0.119087	-0.327509	0.643863	0.080195	-0.329338	0.083311	-0.075682	-0.339152	0.077409	0.205453	-0.338773	0.080628	0.160345	-0.329609	0.622124	0.017370	0.488276	0.070618	-0.060297	0.500049	0.092518	-0.026204
5834	48.616667	-0.755076	0.711175	0.069845	-0.735607	0.732941	-0.057658	-0.712142	0.910365	0.084776	-0.684553	0.911828	-0.058541	-0.580168	1.157668	-0.018613	-0.570952	1.146517	0.084909	-0.561971	0.769321	0.245722	-0.534113	0.773906	-0.191430	-0.322328	0.633662	0.119074	-0.327370	0.643808	0.080202	-0.329337	0.083324	-0.075672	-0.339150	0.077426	0.205466	-0.338774	0.080631	0.160348	-0.329533	0.622048	0.017489	0.488289	0.070620	-0.060326	0.500021	0.092518	-0.026228
5835	48.625000	-0.754914	0.711256	0.069894	-0.735423	0.733006	-0.057623	-0.711759	0.910475	0.084820	-0.684157	0.911899	-0.058488	-0.579358	1.157709	-0.018779	-0.570176	1.146457	0.084901	-0.561701	0.769209	0.245653	-0.534133	0.773718	-0.191256	-0.322236	0.633603	0.119064	-0.327264	0.643779	0.080164	-0.329340	0.083331	-0.075664	-0.339165	0.077402	0.205460	-0.338775	0.080635	0.160356	-0.329441	0.621975	0.017602	0.488239	0.070650	-0.060378	0.500002	0.092508	-0.026263
5836	48.633333	-0.754705	0.711317	0.069938	-0.735283	0.733079	-0.057581	-0.711397	0.910591	0.084874	-0.683758	0.911973	-0.058439	-0.578524	1.157637	-0.018755	-0.569434	1.146458	0.085091	-0.561490	0.769101	0.245705	-0.534140	0.773533	-0.191080	-0.322163	0.633542	0.119055	-0.327149	0.643724	0.080170	-0.329341	0.083330	-0.075666	-0.339152	0.077422	0.205474	-0.338770	0.080635	0.160359	-0.329336	0.621912	0.017709	0.488257	0.070589	-0.060379	0.499988	0.092501	-0.026291
5837	48.641667	-0.754552	0.711401	0.069971	-0.735110	0.733170	-0.057519	-0.711049	0.910719	0.084912	-0.683391	0.912056	-0.058404	-0.577734	1.157573	-0.018748	-0.568649	1.146351	0.084972	-0.561301	0.768991	0.245813	-0.534125	0.773362	-0.190908	-0.322104	0.633493	0.119042	-0.327039	0.643672	0.080148	-0.329353	0.083301	-0.075647	-0.339156	0.077415	0.205469	-0.338767	0.080636	0.160357	-0.329219	0.621850	0.017811	0.488260	0.070610	-0.060436	0.499973	0.092471	-0.026324
5838	48.650000	-0.754439	0.711491	0.070017	-0.734960	0.733252	-0.057509	-0.710746	0.910848	0.084949	-0.683046	0.912137	-0.058368	-0.576951	1.157500	-0.018675	-0.567956	1.146326	0.085041	-0.561078	0.768891	0.245788	-0.534103	0.773195	-0.190729	-0.322037	0.633443	0.119024	-0.326920	0.643621	0.080112	-0.328351	0.085033	-0.077142	-0.339142	0.077420	0.205474	-0.338764	0.080636	0.160355	-0.329099	0.621786	0.017899	0.488221	0.070625	-0.060495	0.499949	0.092465	-0.026350
5839	48.658333	-0.754286	0.711570	0.070023	-0.734778	0.733332	-0.057500	-0.710480	0.910952	0.084978	-0.682726	0.912208	-0.058334	-0.576260	1.157483	-0.018650	-0.567350	1.146375	0.085186	-0.560886	0.768795	0.245806	-0.534058	0.773032	-0.190551	-0.321969	0.633404	0.119004	-0.326782	0.643578	0.080081	-0.328852	0.084154	-0.076392	-0.339145	0.077407	0.205460	-0.338773	0.080612	0.160359	-0.328980	0.621725	0.017979	0.488209	0.070625	-0.060537	0.499929	0.092463	-0.026380
5840	48.666667	-0.754162	0.711666	0.070038	-0.734626	0.733369	-0.057488	-0.710223	0.911046	0.085010	-0.682427	0.912274	-0.058296	-0.575545	1.157415	-0.018474	-0.566760	1.146421	0.085268	-0.560745	0.768704	0.245932	-0.534008	0.772879	-0.190368	-0.321899	0.633372	0.118990	-0.326636	0.643542	0.080058	-0.329350	0.083286	-0.075662	-0.339153	0.077380	0.205443	-0.338773	0.080593	0.160347	-0.328871	0.621657	0.018063	0.488202	0.070625	-0.060569	0.499903	0.092468	-0.026399
5841	48.675000	-0.754122	0.711748	0.070048	-0.734493	0.733450	-0.057465	-0.709987	0.911139	0.085044	-0.682153	0.912326	-0.058255	-0.574949	1.157455	-0.018451	-0.566183	1.146466	0.085193	-0.560581	0.768622	0.245941	-0.533956	0.772738	-0.190184	-0.321830	0.633359	0.118982	-0.326498	0.643519	0.080035	-0.329353	0.083274	-0.075653	-0.339150	0.077379	0.205451	-0.338775	0.080597	0.160344	-0.328778	0.621577	0.018134	0.488189	0.070621	-0.060600	0.499882	0.092458	-0.026412
5842	48.683333	-0.753987	0.711763	0.070059	-0.734286	0.733544	-0.057366	-0.709771	0.911226	0.085079	-0.681897	0.912366	-0.058210	-0.574390	1.157533	-0.018405	-0.565685	1.146491	0.085124	-0.560428	0.768548	0.245943	-0.533908	0.772601	-0.190003	-0.321770	0.633352	0.118975	-0.326373	0.643508	0.080018	-0.329351	0.083279	-0.075644	-0.339145	0.077390	0.205464	-0.338764	0.080609	0.160347	-0.328697	0.621505	0.018214	0.488178	0.070624	-0.060612	0.499856	0.092467	-0.026424
5843	48.691667	-0.753935	0.711833	0.070078	-0.734202	0.733556	-0.057409	-0.709587	0.911289	0.085117	-0.681652	0.912386	-0.058166	-0.573938	1.157669	-0.018449	-0.565279	1.146617	0.085154	-0.560314	0.768480	0.245951	-0.533879	0.772468	-0.189815	-0.321725	0.633355	0.118967	-0.326265	0.643487	0.079993	-0.329342	0.083311	-0.075647	-0.339172	0.077373	0.205463	-0.338766	0.080621	0.160353	-0.328627	0.621436	0.018301	0.488196	0.070599	-0.060614	0.499847	0.092462	-0.026441
5844	48.700000	-0.753816	0.711856	0.070069	-0.734088	0.733605	-0.057424	-0.709415	0.911342	0.085155	-0.681427	0.912387	-0.058128	-0.573480	1.157754	-0.018408	-0.564901	1.146727	0.085166	-0.560221	0.768422	0.245964	-0.533858	0.772330	-0.189641	-0.321686	0.633352	0.118956	-0.326174	0.643458	0.079962	-0.329347	0.083312	-0.075636	-0.339159	0.077402	0.205486	-0.338758	0.080654	0.160358	-0.328567	0.621366	0.018388	0.488167	0.070627	-0.060650	0.499826	0.092459	-0.026450
5845	48.708333	-0.753788	0.711892	0.070099	-0.734035	0.733606	-0.057363	-0.709255	0.911365	0.085186	-0.681229	0.912366	-0.058095	-0.573072	1.157870	-0.018390	-0.564565	1.146862	0.085229	-0.560151	0.768365	0.245974	-0.533872	0.772197	-0.189491	-0.321663	0.633343	0.118940	-0.326104	0.643426	0.079945	-0.328855	0.084185	-0.076373	-0.339170	0.077397	0.205487	-0.338769	0.080646	0.160370	-0.328514	0.621290	0.018473	0.488161	0.070610	-0.060671	0.499819	0.092435	-0.026485
5846	48.716667	-0.753733	0.711914	0.070108	-0.733993	0.733598	-0.057307	-0.709110	0.911368	0.085211	-0.681049	0.912327	-0.058059	-0.572756	1.158091	-0.018527	-0.564235	1.146964	0.085209	-0.560106	0.768306	0.245984	-0.533901	0.772049	-0.189345	-0.321649	0.633330	0.118932	-0.326054	0.643386	0.079920	-0.329358	0.083313	-0.075648	-0.339167	0.077397	0.205483	-0.338764	0.080647	0.160365	-0.328463	0.621219	0.018558	0.488157	0.070597	-0.060697	0.499817	0.092415	-0.026514
5847	48.725000	-0.753661	0.711890	0.070079	-0.733900	0.733649	-0.057396	-0.708980	0.911349	0.085220	-0.680904	0.912286	-0.058045	-0.572436	1.158183	-0.018552	-0.563948	1.147054	0.085238	-0.560093	0.768250	0.246001	-0.533970	0.771892	-0.189218	-0.321640	0.633323	0.118918	-0.326018	0.643356	0.079895	-0.329367	0.083300	-0.075646	-0.339170	0.077393	0.205484	-0.338781	0.080634	0.160361	-0.328418	0.621167	0.018628	0.488159	0.070596	-0.060722	0.499803	0.092400	-0.026533
5848	48.733333	-0.753636	0.711942	0.070129	-0.733872	0.733690	-0.057347	-0.708875	0.911314	0.085215	-0.680785	0.912228	-0.058035	-0.572079	1.158134	-0.018363	-0.563710	1.147124	0.085243	-0.560103	0.768190	0.246011	-0.534070	0.771718	-0.189098	-0.321629	0.633314	0.118909	-0.325984	0.643329	0.079878	-0.329363	0.083305	-0.075658	-0.339175	0.077389	0.205476	-0.338784	0.080635	0.160357	-0.328379	0.621121	0.018691	0.488155	0.070593	-0.060745	0.499788	0.092405	-0.026554
5849	48.741667	-0.753618	0.711953	0.070139	-0.733832	0.733674	-0.057379	-0.708804	0.911253	0.085208	-0.680717	0.912139	-0.058018	-0.571826	1.158196	-0.018346	-0.563530	1.147212	0.085264	-0.560138	0.768120	0.246037	-0.534203	0.771535	-0.188988	-0.321627	0.633297	0.118921	-0.325958	0.643312	0.079892	-0.329379	0.083288	-0.075651	-0.339174	0.077388	0.205466	-0.338788	0.080622	0.160354	-0.328355	0.621084	0.018738	0.488149	0.070600	-0.060769	0.499769	0.092415	-0.026566
5850	48.750000	-0.753603	0.711957	0.070151	-0.733831	0.733664	-0.057405	-0.708756	0.911175	0.085191	-0.680667	0.912056	-0.058014	-0.571619	1.158263	-0.018339	-0.563385	1.147305	0.085279	-0.560191	0.768039	0.246065	-0.534359	0.771363	-0.188883	-0.321627	0.633278	0.118953	-0.325933	0.643304	0.079930	-0.329371	0.083304	-0.075666	-0.339176	0.077383	0.205470	-0.338794	0.080605	0.160351	-0.328343	0.621061	0.018785	0.488137	0.070596	-0.060784	0.499748	0.092429	-0.026572
5851	48.758333	-0.753614	0.711965	0.070173	-0.733824	0.733709	-0.057414	-0.708721	0.911122	0.085188	-0.680636	0.911995	-0.058014	-0.571465	1.158341	-0.018353	-0.563308	1.147395	0.085286	-0.560238	0.767954	0.246053	-0.534538	0.771196	-0.188777	-0.321634	0.633263	0.118996	-0.325920	0.643297	0.079966	-0.328877	0.084163	-0.076384	-0.339175	0.077380	0.205473	-0.338787	0.080618	0.160361	-0.328356	0.621031	0.018821	0.488153	0.070584	-0.060787	0.499732	0.092427	-0.026586
5852	48.766667	-0.753602	0.711962	0.070173	-0.733812	0.733719	-0.057354	-0.708712	0.911079	0.085180	-0.680624	0.911962	-0.058024	-0.571376	1.158464	-0.018416	-0.563277	1.147448	0.085245	-0.560293	0.767890	0.246048	-0.534734	0.771048	-0.188672	-0.321651	0.633252	0.119037	-0.325923	0.643303	0.080008	-0.329388	0.083287	-0.075623	-0.339170	0.077389	0.205489	-0.338783	0.080630	0.160361	-0.328377	0.621011	0.018855	0.488135	0.070596	-0.060814	0.499718	0.092425	-0.026600
5853	48.775000	-0.753621	0.711966	0.070174	-0.733926	0.733662	-0.057351	-0.708711	0.911077	0.085178	-0.680655	0.911917	-0.058058	-0.571325	1.158522	-0.018421	-0.563314	1.147513	0.085206	-0.560363	0.767832	0.246084	-0.534929	0.770939	-0.188575	-0.321673	0.633249	0.119071	-0.325937	0.643306	0.080044	-0.329375	0.083303	-0.075620	-0.339173	0.077381	0.205489	-0.338771	0.080650	0.160374	-0.328419	0.621003	0.018879	0.488120	0.070595	-0.060841	0.499716	0.092410	-0.026630
5854	48.783333	-0.753650	0.711966	0.070174	-0.734016	0.733619	-0.057419	-0.708717	0.911088	0.085158	-0.680646	0.911959	-0.058073	-0.571312	1.158582	-0.018439	-0.563399	1.147609	0.085186	-0.560472	0.767781	0.246231	-0.535116	0.770860	-0.188482	-0.321699	0.633243	0.119096	-0.325956	0.643308	0.080070	-0.329375	0.083308	-0.075616	-0.339172	0.077390	0.205493	-0.338765	0.080653	0.160377	-0.328470	0.621001	0.018892	0.488112	0.070591	-0.060863	0.499668	0.092431	-0.026686
5855	48.791667	-0.753760	0.711986	0.070190	-0.734051	0.733635	-0.057496	-0.708740	0.911127	0.085151	-0.680653	0.912010	-0.058111	-0.571360	1.158613	-0.018488	-0.563504	1.147666	0.085124	-0.560471	0.767776	0.246131	-0.535287	0.770815	-0.188395	-0.321722	0.633243	0.119110	-0.325985	0.643330	0.080059	-0.329364	0.083301	-0.075614	-0.339161	0.077396	0.205498	-0.338763	0.080652	0.160389	-0.328516	0.621000	0.018902	0.488112	0.070588	-0.060898	0.499704	0.092374	-0.026685
5856	48.800000	-0.753892	0.712001	0.070203	-0.734107	0.733612	-0.057543	-0.708771	0.911168	0.085138	-0.680685	0.912058	-0.058143	-0.571506	1.158767	-0.018715	-0.563662	1.147693	0.085101	-0.560498	0.767772	0.246142	-0.535431	0.770791	-0.188301	-0.321742	0.633247	0.119118	-0.325988	0.643317	0.080092	-0.329362	0.083297	-0.075618	-0.339162	0.077399	0.205500	-0.338761	0.080654	0.160381	-0.328560	0.620996	0.018900	0.488112	0.070585	-0.060925	0.499689	0.092358	-0.026712
5857	48.808333	-0.753930	0.711979	0.070196	-0.734269	0.733521	-0.057685	-0.708822	0.911211	0.085131	-0.680731	0.912104	-0.058176	-0.571627	1.158780	-0.018776	-0.563844	1.147717	0.085060	-0.560518	0.767774	0.246198	-0.535546	0.770795	-0.188214	-0.321757	0.633241	0.119121	-0.325994	0.643317	0.080101	-0.329362	0.083295	-0.075625	-0.339177	0.077384	0.205487	-0.338761	0.080644	0.160380	-0.328598	0.620999	0.018895	0.488101	0.070589	-0.060958	0.499632	0.092400	-0.026756
5858	48.816667	-0.754037	0.711973	0.070192	-0.734360	0.733513	-0.057735	-0.708895	0.911245	0.085114	-0.680793	0.912156	-0.058200	-0.571783	1.158760	-0.018827	-0.564056	1.147733	0.085019	-0.560527	0.767777	0.246245	-0.535625	0.770816	-0.188128	-0.321766	0.633242	0.119121	-0.325991	0.643315	0.080093	-0.329361	0.083298	-0.075627	-0.339164	0.077380	0.205473	-0.338766	0.080628	0.160374	-0.328626	0.620995	0.018884	0.488095	0.070589	-0.060986	0.499606	0.092409	-0.026783
5859	48.825000	-0.754094	0.711941	0.070194	-0.734499	0.733507	-0.057764	-0.709000	0.911269	0.085110	-0.680884	0.912195	-0.058228	-0.571966	1.158722	-0.018865	-0.564329	1.147725	0.084949	-0.560457	0.767786	0.246125	-0.535668	0.770835	-0.188047	-0.321770	0.633253	0.119108	-0.325987	0.643319	0.080081	-0.328845	0.084183	-0.076398	-0.339154	0.077395	0.205481	-0.338769	0.080636	0.160365	-0.328655	0.620987	0.018876	0.488090	0.070584	-0.061012	0.499602	0.092400	-0.026786
5860	48.833333	-0.754200	0.711922	0.070178	-0.734586	0.733426	-0.057821	-0.709121	0.911288	0.085108	-0.681013	0.912180	-0.058297	-0.572142	1.158605	-0.018771	-0.564611	1.147757	0.084952	-0.560423	0.767785	0.246126	-0.535687	0.770870	-0.187960	-0.321773	0.633268	0.119090	-0.325976	0.643314	0.080057	-0.329353	0.083312	-0.075640	-0.339164	0.077388	0.205476	-0.338774	0.080631	0.160369	-0.328682	0.620982	0.018877	0.488080	0.070594	-0.061037	0.499554	0.092417	-0.026819
5861	48.841667	-0.754228	0.711871	0.070162	-0.734691	0.733411	-0.057879	-0.709249	0.911277	0.085087	-0.681104	0.912233	-0.058311	-0.572399	1.158573	-0.018812	-0.564902	1.147779	0.084913	-0.560414	0.767773	0.246188	-0.535677	0.770907	-0.187886	-0.321776	0.633285	0.119052	-0.325973	0.643308	0.080024	-0.329358	0.083312	-0.075639	-0.339163	0.077392	0.205483	-0.338769	0.080643	0.160364	-0.328716	0.620959	0.018877	0.488070	0.070592	-0.061065	0.499531	0.092416	-0.026844
5862	48.850000	-0.754356	0.711856	0.070157	-0.734846	0.733415	-0.057924	-0.709398	0.911266	0.085062	-0.681227	0.912251	-0.058323	-0.572688	1.158566	-0.018858	-0.565174	1.147773	0.084820	-0.560370	0.767765	0.246136	-0.535650	0.770946	-0.187815	-0.321787	0.633308	0.119014	-0.325974	0.643314	0.079982	-0.329351	0.083318	-0.075645	-0.339162	0.077401	0.205492	-0.338765	0.080643	0.160367	-0.328750	0.620941	0.018873	0.488061	0.070592	-0.061096	0.499511	0.092398	-0.026876
5863	48.858333	-0.754443	0.711823	0.070112	-0.734946	0.733356	-0.058001	-0.709563	0.911242	0.085035	-0.681365	0.912265	-0.058365	-0.573024	1.158573	-0.018902	-0.565543	1.147811	0.084754	-0.560360	0.767759	0.246149	-0.535618	0.770994	-0.187756	-0.321793	0.633325	0.118971	-0.325974	0.643319	0.079935	-0.329356	0.083331	-0.075641	-0.339154	0.077423	0.205501	-0.338764	0.080671	0.160375	-0.328796	0.620928	0.018871	0.488057	0.070586	-0.061129	0.499503	0.092376	-0.026911
[truncated: 6,362 more rows]
[truncated: 207 more columns]
