# Supplementary material for: Musical improvisation enhances interpersonal coordination in subsequent conversation: Motor and speech evidence
Source: PLoS One. 2021 Apr 15;16(4):e0250166. doi: 10.1371/journal.pone.0250166 (PMC8049323; doi:10.1371/journal.pone.0250166)
Supplement: S2 File — (ZIP) [file pone.0250166.s005.zip › MI condition/EDITED_PC 223 T1.csv]

Format Version	1.21	Take Name	PC 223 T1	Capture Frame Rate	180.000000	Export Frame Rate	120.000000	Capture Start Time	2018-07-03 04.22.03 PM	Total Frames in Take	12401	Total Exported Frames	8268	Rotation Type	Quaternion	Length Units	Meters	Coordinate Space	Global
		Marker	Marker	Marker	Marker	Marker	Marker	Marker	Marker	Marker	Marker	Marker	Marker	Marker	Marker	Marker	Marker	Marker	Marker	Marker	Marker	Marker	Marker	Marker	Marker	Marker	Marker	Marker	Marker	Marker	Marker	Marker	Marker	Marker	Marker	Marker	Marker	Marker	Marker	Marker	Marker	Marker	Marker	Marker	Marker	Marker	Marker	Marker	Marker
		Unlabeled:5000	Unlabeled:5000	Unlabeled:5000	Unlabeled:5001	Unlabeled:5001	Unlabeled:5001	Unlabeled:5002	Unlabeled:5002	Unlabeled:5002	Unlabeled:5003	Unlabeled:5003	Unlabeled:5003	Unlabeled:5004	Unlabeled:5004	Unlabeled:5004	Unlabeled:5005	Unlabeled:5005	Unlabeled:5005	Unlabeled:5006	Unlabeled:5006	Unlabeled:5006	Unlabeled:5007	Unlabeled:5007	Unlabeled:5007	Unlabeled:5008	Unlabeled:5008	Unlabeled:5008	Unlabeled:5009	Unlabeled:5009	Unlabeled:5009	Unlabeled:5010	Unlabeled:5010	Unlabeled:5010	Unlabeled:5011	Unlabeled:5011	Unlabeled:5011	Unlabeled:5012	Unlabeled:5012	Unlabeled:5012	Unlabeled:5013	Unlabeled:5013	Unlabeled:5013	Unlabeled:5014	Unlabeled:5014	Unlabeled:5014	Unlabeled:5015	Unlabeled:5015	Unlabeled:5015
		8392B20CF49E35701388	8392B20CF49E35701388	8392B20CF49E35701388	8392B20CF49E35701389	8392B20CF49E35701389	8392B20CF49E35701389	8392B20CF49E3570138A	8392B20CF49E3570138A	8392B20CF49E3570138A	8392B20CF49E3570138B	8392B20CF49E3570138B	8392B20CF49E3570138B	8392B20CF49E3570138C	8392B20CF49E3570138C	8392B20CF49E3570138C	8392B20CF49E3570138D	8392B20CF49E3570138D	8392B20CF49E3570138D	8392B20CF49E3570138E	8392B20CF49E3570138E	8392B20CF49E3570138E	8392B20CF49E3570138F	8392B20CF49E3570138F	8392B20CF49E3570138F	8392B20CF49E35701390	8392B20CF49E35701390	8392B20CF49E35701390	8392B20CF49E35701391	8392B20CF49E35701391	8392B20CF49E35701391	8392B20CF49E35701392	8392B20CF49E35701392	8392B20CF49E35701392	8392B20CF49E35701393	8392B20CF49E35701393	8392B20CF49E35701393	8392B20CF49E35701394	8392B20CF49E35701394	8392B20CF49E35701394	8392B20CF49E35701395	8392B20CF49E35701395	8392B20CF49E35701395	8392B20CF49E35701396	8392B20CF49E35701396	8392B20CF49E35701396	8392B20CF49E35701397	8392B20CF49E35701397	8392B20CF49E35701397
		Position	Position	Position	Position	Position	Position	Position	Position	Position	Position	Position	Position	Position	Position	Position	Position	Position	Position	Position	Position	Position	Position	Position	Position	Position	Position	Position	Position	Position	Position	Position	Position	Position	Position	Position	Position	Position	Position	Position	Position	Position	Position	Position	Position	Position	Position	Position	Position
Frame	Time	X	Y	Z	X	Y	Z	X	Y	Z	X	Y	Z	X	Y	Z	X	Y	Z	X	Y	Z	X	Y	Z	X	Y	Z	X	Y	Z	X	Y	Z	X	Y	Z	X	Y	Z	X	Y	Z	X	Y	Z	X	Y	Z
1067	8.891667	-0.886582	0.613360	-0.032259	-0.879232	0.622708	0.165958	-0.739498	0.947106	-0.049589	-0.715669	0.947681	0.174240	-0.504074	1.186226	-0.021101	-0.505472	1.180092	0.083761	-0.502547	1.115800	0.085425	-0.490881	0.705259	-0.164542	-0.503212	0.695047	0.253621	-0.115418	0.671004	-0.157037	-0.131810	0.694556	0.188663	-0.126022	0.654136	0.189661	-0.267945	0.069670	0.245656	-0.263162	0.082338	0.192678	-0.250485	0.065226	-0.142275	0.418760	0.062658	-0.079940
1068	8.900000	-0.886685	0.613416	-0.032244	-0.879359	0.622741	0.165996	-0.739455	0.947138	-0.049609	-0.715676	0.947762	0.174347	-0.502491	1.186072	-0.021051	-0.503913	1.179908	0.083762	-0.501410	1.115592	0.085435	-0.490914	0.705196	-0.164612	-0.503244	0.694958	0.253605	-0.115392	0.670860	-0.156924	-0.131833	0.694446	0.188844	-0.126052	0.654003	0.189691	-0.267963	0.069663	0.245625	-0.263192	0.082319	0.192649	-0.250499	0.065204	-0.142268	0.418761	0.062661	-0.079948
1069	8.908333	-0.886721	0.613415	-0.032244	-0.879368	0.622767	0.166023	-0.739377	0.947183	-0.049604	-0.715629	0.947741	0.174319	-0.500903	1.185947	-0.021000	-0.502435	1.179813	0.083856	-0.500314	1.115404	0.085446	-0.490917	0.705148	-0.164666	-0.503265	0.694855	0.253601	-0.115353	0.670786	-0.156808	-0.131916	0.694436	0.189108	-0.126066	0.653933	0.189766	-0.267995	0.069629	0.245604	-0.263212	0.082331	0.192669	-0.250516	0.065222	-0.142223	0.418757	0.062664	-0.079937
1070	8.916667	-0.886791	0.613466	-0.032205	-0.879322	0.622753	0.165974	-0.739262	0.947239	-0.049588	-0.715528	0.947753	0.174354	-0.499318	1.185869	-0.020901	-0.500973	1.179738	0.083938	-0.499292	1.115259	0.085469	-0.490899	0.705127	-0.164703	-0.503276	0.694744	0.253600	-0.115301	0.670744	-0.156692	-0.131954	0.694453	0.189334	-0.126063	0.653906	0.189867	-0.268033	0.069622	0.245593	-0.263230	0.082377	0.192704	-0.250532	0.065263	-0.142170	0.418751	0.062681	-0.079912
1071	8.925000	-0.886827	0.613508	-0.032180	-0.879473	0.622832	0.166045	-0.739109	0.947295	-0.049573	-0.715371	0.947779	0.174337	-0.497784	1.185799	-0.020831	-0.499464	1.179650	0.083982	-0.498321	1.115145	0.085490	-0.490836	0.705097	-0.164740	-0.503264	0.694638	0.253609	-0.115227	0.670733	-0.156604	-0.131881	0.694432	0.189452	-0.126040	0.653921	0.189997	-0.268073	0.069588	0.245567	-0.263252	0.082425	0.192735	-0.250589	0.065265	-0.142081	0.418745	0.062722	-0.079874
1072	8.933333	-0.886798	0.613521	-0.032170	-0.879464	0.622878	0.166049	-0.738928	0.947341	-0.049569	-0.715257	0.947756	0.174353	-0.496316	1.185706	-0.020737	-0.497908	1.179453	0.084018	-0.497382	1.115025	0.085535	-0.490736	0.705067	-0.164787	-0.503233	0.694528	0.253623	-0.115132	0.670743	-0.156550	-0.131907	0.694494	0.189725	-0.126000	0.653952	0.190122	-0.268103	0.069580	0.245551	-0.263280	0.082445	0.192749	-0.250648	0.065256	-0.142006	0.418751	0.062695	-0.079877
1073	8.941667	-0.886796	0.613568	-0.032175	-0.879466	0.622912	0.165981	-0.738714	0.947374	-0.049587	-0.715030	0.947748	0.174277	-0.494955	1.185553	-0.020706	-0.496700	1.179370	0.084099	-0.496446	1.114871	0.085587	-0.490600	0.705036	-0.164845	-0.503185	0.694430	0.253647	-0.115038	0.670745	-0.156530	-0.131936	0.694558	0.190084	-0.125936	0.653954	0.190235	-0.268291	0.069926	0.245390	-0.263317	0.082429	0.192724	-0.250626	0.065285	-0.142021	0.418733	0.062753	-0.079829
1074	8.950000	-0.886784	0.613613	-0.032194	-0.879508	0.622930	0.165945	-0.738479	0.947399	-0.049624	-0.714835	0.947766	0.174304	-0.493729	1.185359	-0.020639	-0.495328	1.179096	0.084140	-0.495529	1.114675	0.085645	-0.490445	0.704990	-0.164914	-0.503118	0.694339	0.253673	-0.114940	0.670748	-0.156534	-0.131884	0.694513	0.190348	-0.125859	0.653925	0.190336	-0.268177	0.069627	0.245556	-0.263361	0.082376	0.192672	-0.250678	0.065244	-0.142007	0.418732	0.062744	-0.079841
1075	8.958333	-0.886793	0.613686	-0.032228	-0.879490	0.622989	0.165901	-0.738232	0.947403	-0.049671	-0.714615	0.947696	0.174154	-0.492566	1.185111	-0.020586	-0.494217	1.178894	0.084229	-0.494616	1.114453	0.085725	-0.490268	0.704945	-0.164991	-0.503030	0.694261	0.253704	-0.114839	0.670746	-0.156562	-0.131798	0.694436	0.190616	-0.125760	0.653871	0.190421	-0.268343	0.069935	0.245373	-0.263407	0.082298	0.192599	-0.250618	0.065264	-0.142096	0.418745	0.062710	-0.079878
1076	8.966667	-0.886744	0.613775	-0.032257	-0.879456	0.623058	0.165865	-0.737968	0.947413	-0.049733	-0.714434	0.947725	0.174150	-0.491505	1.184898	-0.020498	-0.493172	1.178678	0.084308	-0.493755	1.114233	0.085792	-0.490088	0.704910	-0.165055	-0.502937	0.694197	0.253738	-0.114724	0.670739	-0.156582	-0.131566	0.694271	0.190777	-0.125639	0.653787	0.190490	-0.268556	0.070230	0.245273	-0.263449	0.082223	0.192537	-0.250632	0.065235	-0.142116	0.418765	0.062622	-0.079948
1077	8.975000	-0.886693	0.613874	-0.032287	-0.879397	0.623145	0.165830	-0.737698	0.947445	-0.049759	-0.714188	0.947749	0.174117	-0.490522	1.184738	-0.020428	-0.492143	1.178536	0.084415	-0.492961	1.114070	0.085883	-0.489901	0.704891	-0.165092	-0.502841	0.694143	0.253769	-0.114601	0.670756	-0.156581	-0.131404	0.694058	0.191062	-0.125508	0.653681	0.190549	-0.268412	0.070123	0.245227	-0.263477	0.082184	0.192500	-0.250631	0.065226	-0.142130	0.418760	0.062629	-0.079947
1078	8.983333	-0.886627	0.614000	-0.032297	-0.879326	0.623254	0.165815	-0.737417	0.947505	-0.049743	-0.713960	0.947799	0.174115	-0.489607	1.184607	-0.020344	-0.491199	1.178408	0.084484	-0.492233	1.113938	0.085945	-0.489720	0.704928	-0.165090	-0.502742	0.694103	0.253801	-0.114460	0.670765	-0.156545	-0.131227	0.693950	0.191345	-0.125369	0.653562	0.190611	-0.268565	0.070212	0.245177	-0.263500	0.082182	0.192497	-0.250625	0.065229	-0.142130	0.418761	0.062623	-0.079955
1079	8.991667	-0.886507	0.614139	-0.032283	-0.879171	0.623397	0.165795	-0.737115	0.947594	-0.049729	-0.713716	0.947866	0.174138	-0.488769	1.184515	-0.020270	-0.490341	1.178323	0.084562	-0.491576	1.113834	0.086007	-0.489533	0.704967	-0.165055	-0.502636	0.694061	0.253825	-0.114307	0.670763	-0.156465	-0.131157	0.694025	0.191826	-0.125232	0.653434	0.190678	-0.268257	0.069978	0.245138	-0.263507	0.082237	0.192523	-0.250629	0.065252	-0.142077	0.418756	0.062659	-0.079925
1080	9.000000	-0.886417	0.614300	-0.032264	-0.879080	0.623551	0.165814	-0.736802	0.947674	-0.049706	-0.713399	0.947907	0.174130	-0.488058	1.184447	-0.020207	-0.489601	1.178239	0.084640	-0.490977	1.113719	0.086057	-0.489345	0.705031	-0.164983	-0.502517	0.694027	0.253858	-0.114144	0.670724	-0.156361	-0.130945	0.693749	0.192014	-0.125092	0.653306	0.190764	-0.268292	0.069968	0.245128	-0.263509	0.082300	0.192572	-0.250624	0.065278	-0.142022	0.418741	0.062700	-0.079878
1081	9.008333	-0.886252	0.614431	-0.032255	-0.878903	0.623644	0.165745	-0.736485	0.947732	-0.049673	-0.713109	0.947979	0.174215	-0.487427	1.184328	-0.020147	-0.488975	1.178110	0.084699	-0.490423	1.113569	0.086068	-0.489154	0.705064	-0.164928	-0.502384	0.693983	0.253889	-0.113967	0.670662	-0.156252	-0.130807	0.693658	0.192371	-0.124957	0.653180	0.190884	-0.268466	0.070060	0.245178	-0.263517	0.082350	0.192609	-0.250700	0.065250	-0.141920	0.418733	0.062744	-0.079837
1082	9.016667	-0.886146	0.614584	-0.032252	-0.878899	0.623806	0.165794	-0.736164	0.947761	-0.049656	-0.712804	0.947907	0.174127	-0.486863	1.184170	-0.020083	-0.488414	1.177950	0.084731	-0.489920	1.113421	0.086085	-0.488949	0.705053	-0.164870	-0.502238	0.693938	0.253923	-0.113775	0.670576	-0.156144	-0.130662	0.693564	0.192722	-0.124826	0.653055	0.191021	-0.268306	0.069986	0.245146	-0.263523	0.082360	0.192627	-0.250712	0.065255	-0.141903	0.418725	0.062767	-0.079818
1083	9.025000	-0.885984	0.614648	-0.032278	-0.878706	0.623860	0.165764	-0.735829	0.947766	-0.049664	-0.712470	0.947904	0.174107	-0.486372	1.184034	-0.020116	-0.487946	1.177784	0.084726	-0.489457	1.113286	0.086102	-0.488735	0.704989	-0.164849	-0.502081	0.693894	0.253953	-0.113584	0.670435	-0.156038	-0.130494	0.693437	0.193001	-0.124655	0.652921	0.191085	-0.268508	0.070287	0.245362	-0.263543	0.082316	0.192599	-0.250670	0.065262	-0.141948	0.418745	0.062699	-0.079863
1084	9.033333	-0.885815	0.614699	-0.032317	-0.878561	0.623954	0.165750	-0.735491	0.947744	-0.049695	-0.712144	0.947887	0.174083	-0.486007	1.183952	-0.020096	-0.487509	1.177644	0.084699	-0.489024	1.113169	0.086122	-0.488509	0.704901	-0.164831	-0.501925	0.693856	0.253979	-0.113400	0.670321	-0.155938	-0.130292	0.693275	0.193193	-0.124502	0.652782	0.191183	-0.268678	0.070167	0.245231	-0.263563	0.082241	0.192557	-0.250716	0.065198	-0.141954	0.418738	0.062707	-0.079860
1085	9.041667	-0.885718	0.614817	-0.032309	-0.878386	0.623989	0.165661	-0.735169	0.947722	-0.049713	-0.711832	0.947897	0.174106	-0.485579	1.183817	-0.020092	-0.487119	1.177551	0.084704	-0.488639	1.113114	0.086148	-0.488291	0.704860	-0.164804	-0.501756	0.693828	0.253998	-0.113208	0.670208	-0.155835	-0.130177	0.693189	0.193567	-0.124341	0.652661	0.191290	-0.268494	0.070091	0.245157	-0.263577	0.082184	0.192512	-0.250643	0.065210	-0.142040	0.418750	0.062663	-0.079903
1086	9.050000	-0.885573	0.614909	-0.032318	-0.878259	0.624062	0.165667	-0.734869	0.947719	-0.049712	-0.711523	0.947993	0.174175	-0.485190	1.183743	-0.020086	-0.486757	1.177511	0.084728	-0.488275	1.113087	0.086184	-0.488075	0.704845	-0.164763	-0.501584	0.693812	0.254012	-0.113008	0.670136	-0.155718	-0.130028	0.693074	0.193846	-0.124194	0.652547	0.191393	-0.268643	0.070184	0.245166	-0.263581	0.082150	0.192480	-0.250643	0.065187	-0.142048	0.418758	0.062632	-0.079934
1087	9.058333	-0.885408	0.615009	-0.032315	-0.878033	0.624145	0.165634	-0.734573	0.947737	-0.049709	-0.711212	0.947958	0.174089	-0.484891	1.183760	-0.020055	-0.486444	1.177515	0.084770	-0.487948	1.113086	0.086237	-0.487849	0.704861	-0.164689	-0.501407	0.693802	0.254015	-0.112804	0.670125	-0.155581	-0.129853	0.692977	0.194103	-0.124033	0.652431	0.191498	-0.268653	0.070168	0.245145	-0.263583	0.082154	0.192486	-0.250637	0.065202	-0.142043	0.418761	0.062613	-0.079948
1088	9.066667	-0.885303	0.615181	-0.032261	-0.877873	0.624310	0.165653	-0.734298	0.947776	-0.049668	-0.710942	0.948073	0.174235	-0.484653	1.183773	-0.019978	-0.486156	1.177553	0.084872	-0.487646	1.113077	0.086294	-0.487624	0.704903	-0.164594	-0.501219	0.693805	0.254016	-0.112600	0.670161	-0.155435	-0.129685	0.692865	0.194336	-0.123887	0.652327	0.191605	-0.268337	0.069962	0.245112	-0.263572	0.082195	0.192505	-0.250627	0.065214	-0.141998	0.418758	0.062641	-0.079930
1089	9.075000	-0.885102	0.615286	-0.032237	-0.877755	0.624458	0.165716	-0.734015	0.947816	-0.049629	-0.710678	0.948066	0.174195	-0.484468	1.183781	-0.019874	-0.485913	1.177565	0.084949	-0.487365	1.113051	0.086357	-0.487405	0.704948	-0.164470	-0.501036	0.693816	0.254016	-0.112387	0.670232	-0.155272	-0.129545	0.692799	0.194641	-0.123757	0.652228	0.191739	-0.268496	0.070055	0.245121	-0.263566	0.082250	0.192537	-0.250656	0.065236	-0.141931	0.418749	0.062690	-0.079885
1090	9.083333	-0.884931	0.615386	-0.032217	-0.877648	0.624577	0.165759	-0.733755	0.947837	-0.049578	-0.710406	0.948031	0.174157	-0.484324	1.183767	-0.019774	-0.485695	1.177557	0.085061	-0.487108	1.113014	0.086420	-0.487201	0.704996	-0.164348	-0.500856	0.693816	0.254012	-0.112177	0.670318	-0.155110	-0.129411	0.692734	0.194921	-0.123601	0.652144	0.191819	-0.268654	0.070182	0.245136	-0.263557	0.082289	0.192565	-0.250686	0.065236	-0.141861	0.418738	0.062732	-0.079838
1091	9.091667	-0.884815	0.615473	-0.032207	-0.877520	0.624642	0.165751	-0.733498	0.947833	-0.049549	-0.710205	0.948075	0.174255	-0.484205	1.183740	-0.019715	-0.485530	1.177519	0.085119	-0.486884	1.112967	0.086481	-0.487001	0.705007	-0.164238	-0.500689	0.693815	0.254011	-0.111974	0.670402	-0.154957	-0.129261	0.692666	0.195139	-0.123474	0.652073	0.191952	-0.268691	0.070137	0.245201	-0.263566	0.082287	0.192574	-0.250691	0.065235	-0.141844	0.418738	0.062737	-0.079831
1092	9.100000	-0.884695	0.615537	-0.032212	-0.877398	0.624691	0.165735	-0.733258	0.947810	-0.049541	-0.709952	0.948020	0.174194	-0.484101	1.183709	-0.019699	-0.485382	1.177464	0.085159	-0.486679	1.112930	0.086527	-0.486802	0.705009	-0.164136	-0.500528	0.693805	0.254016	-0.111777	0.670458	-0.154825	-0.129110	0.692601	0.195345	-0.123321	0.652013	0.192019	-0.268366	0.069543	0.245460	-0.263571	0.082261	0.192553	-0.250687	0.065206	-0.141856	0.418738	0.062731	-0.079837
1093	9.108333	-0.884582	0.615571	-0.032235	-0.877292	0.624722	0.165716	-0.733036	0.947770	-0.049550	-0.709747	0.948033	0.174254	-0.483986	1.183639	-0.019664	-0.485234	1.177392	0.085160	-0.486499	1.112906	0.086570	-0.486603	0.704968	-0.164053	-0.500381	0.693790	0.254020	-0.111580	0.670463	-0.154713	-0.128946	0.692522	0.195478	-0.123187	0.651962	0.192055	-0.268659	0.070151	0.245177	-0.263582	0.082210	0.192515	-0.250654	0.065210	-0.141915	0.418751	0.062678	-0.079880
1094	9.116667	-0.884484	0.615602	-0.032255	-0.877194	0.624754	0.165702	-0.732834	0.947744	-0.049554	-0.709563	0.947980	0.174212	-0.483873	1.183612	-0.019658	-0.485098	1.177368	0.085190	-0.486329	1.112899	0.086606	-0.486413	0.704941	-0.163978	-0.500246	0.693764	0.254019	-0.111393	0.670454	-0.154605	-0.128794	0.692451	0.195597	-0.123058	0.651918	0.192085	-0.268657	0.070181	0.245147	-0.263595	0.082161	0.192475	-0.250619	0.065212	-0.141974	0.418746	0.062667	-0.079908
1095	9.125000	-0.884394	0.615646	-0.032261	-0.877006	0.624772	0.165643	-0.732652	0.947727	-0.049550	-0.709374	0.947969	0.174242	-0.483767	1.183601	-0.019649	-0.484955	1.177359	0.085214	-0.486170	1.112897	0.086646	-0.486235	0.704933	-0.163893	-0.500129	0.693752	0.254025	-0.111233	0.670509	-0.154477	-0.128685	0.692413	0.195740	-0.122947	0.651892	0.192107	-0.268337	0.069960	0.245126	-0.263595	0.082142	0.192458	-0.250623	0.065202	-0.141978	0.418752	0.062644	-0.079934
1096	9.133333	-0.884316	0.615707	-0.032249	-0.877024	0.624811	0.165686	-0.732493	0.947730	-0.049525	-0.709244	0.948051	0.174349	-0.483662	1.183602	-0.019619	-0.484816	1.177349	0.085226	-0.486029	1.112895	0.086679	-0.486051	0.704914	-0.163823	-0.500028	0.693745	0.254036	-0.111080	0.670523	-0.154348	-0.128596	0.692389	0.195870	-0.122858	0.651875	0.192140	-0.268335	0.069948	0.245108	-0.263596	0.082154	0.192463	-0.250621	0.065216	-0.141956	0.418748	0.062654	-0.079940
1097	9.141667	-0.884270	0.615785	-0.032214	-0.876951	0.624861	0.165704	-0.732353	0.947761	-0.049486	-0.709154	0.948021	0.174318	-0.483585	1.183584	-0.019556	-0.484679	1.177346	0.085301	-0.485885	1.112875	0.086729	-0.485884	0.704943	-0.163696	-0.499952	0.693738	0.254053	-0.110943	0.670554	-0.154207	-0.128543	0.692392	0.196018	-0.122795	0.651864	0.192180	-0.268673	0.070135	0.245146	-0.263589	0.082203	0.192494	-0.250617	0.065250	-0.141846	0.418753	0.062658	-0.079932
1098	9.150000	-0.884235	0.615851	-0.032181	-0.876805	0.624919	0.165690	-0.732239	0.947796	-0.049425	-0.709029	0.948006	0.174287	-0.483528	1.183560	-0.019508	-0.484581	1.177334	0.085389	-0.485756	1.112819	0.086772	-0.485737	0.704982	-0.163558	-0.499898	0.693737	0.254078	-0.110818	0.670585	-0.154071	-0.128522	0.692385	0.196136	-0.122753	0.651871	0.192241	-0.268697	0.070116	0.245184	-0.263582	0.082257	0.192538	-0.250610	0.065258	-0.141855	0.418745	0.062710	-0.079885
1099	9.158333	-0.884230	0.615959	-0.032140	-0.876881	0.625000	0.165717	-0.732144	0.947831	-0.049375	-0.708961	0.948096	0.174446	-0.483524	1.183491	-0.019446	-0.484516	1.177290	0.085431	-0.485637	1.112749	0.086816	-0.485626	0.705066	-0.163408	-0.499869	0.693737	0.254114	-0.110717	0.670614	-0.153949	-0.128540	0.692385	0.196248	-0.122745	0.651882	0.192315	-0.268357	0.069932	0.245102	-0.263582	0.082286	0.192570	-0.250687	0.065221	-0.141770	0.418739	0.062744	-0.079853
1100	9.166667	-0.884226	0.616022	-0.032118	-0.876822	0.624986	0.165673	-0.732062	0.947850	-0.049344	-0.708875	0.948108	0.174444	-0.483506	1.183392	-0.019392	-0.484464	1.177218	0.085434	-0.485544	1.112677	0.086856	-0.485522	0.705050	-0.163327	-0.499855	0.693727	0.254158	-0.110640	0.670634	-0.153857	-0.128579	0.692393	0.196350	-0.122757	0.651908	0.192384	-0.268353	0.069912	0.245098	-0.263580	0.082290	0.192574	-0.250677	0.065215	-0.141758	0.418747	0.062736	-0.079852
1101	9.175000	-0.884165	0.616009	-0.032139	-0.876876	0.625056	0.165738	-0.731996	0.947840	-0.049332	-0.708888	0.948041	0.174389	-0.483498	1.183302	-0.019388	-0.484430	1.177155	0.085436	-0.485476	1.112617	0.086884	-0.485472	0.705061	-0.163238	-0.499864	0.693713	0.254205	-0.110595	0.670639	-0.153803	-0.128634	0.692393	0.196447	-0.122808	0.651929	0.192491	-0.268688	0.070145	0.245170	-0.263593	0.082252	0.192556	-0.250680	0.065211	-0.141787	0.418748	0.062723	-0.079855
1102	9.183333	-0.884197	0.616017	-0.032163	-0.876841	0.624973	0.165630	-0.731949	0.947818	-0.049340	-0.708819	0.948011	0.174364	-0.483492	1.183242	-0.019432	-0.484417	1.177093	0.085436	-0.485447	1.112583	0.086914	-0.485433	0.705024	-0.163175	-0.499888	0.693702	0.254260	-0.110574	0.670632	-0.153771	-0.128712	0.692393	0.196535	-0.122868	0.651947	0.192583	-0.268707	0.070128	0.245216	-0.263606	0.082207	0.192519	-0.250606	0.065221	-0.141872	0.418752	0.062704	-0.079868
1103	9.191667	-0.884156	0.615948	-0.032218	-0.876964	0.625037	0.165690	-0.731927	0.947791	-0.049344	-0.708836	0.948065	0.174495	-0.483489	1.183136	-0.019456	-0.484395	1.177036	0.085415	-0.485458	1.112548	0.086930	-0.485422	0.704978	-0.163136	-0.499927	0.693696	0.254316	-0.110579	0.670611	-0.153772	-0.128807	0.692393	0.196623	-0.122964	0.651980	0.192702	-0.268376	0.069938	0.245134	-0.263619	0.082169	0.192488	-0.250650	0.065195	-0.141822	0.418756	0.062663	-0.079914
1104	9.200000	-0.884162	0.615932	-0.032233	-0.876858	0.624948	0.165623	-0.731925	0.947771	-0.049342	-0.708843	0.947983	0.174383	-0.483526	1.183032	-0.019470	-0.484423	1.176937	0.085388	-0.485501	1.112483	0.086947	-0.485421	0.704937	-0.163092	-0.499976	0.693688	0.254372	-0.110586	0.670616	-0.153793	-0.128954	0.692441	0.196805	-0.123094	0.652015	0.192872	-0.268681	0.070116	0.245129	-0.263629	0.082150	0.192467	-0.250611	0.065188	-0.141892	0.418763	0.062630	-0.079952
1105	9.208333	-0.884167	0.615893	-0.032230	-0.876992	0.624965	0.165657	-0.731949	0.947769	-0.049325	-0.708887	0.948007	0.174465	-0.483635	1.182868	-0.019473	-0.484472	1.176792	0.085392	-0.485587	1.112358	0.086962	-0.485424	0.704925	-0.163036	-0.500031	0.693682	0.254441	-0.110615	0.670657	-0.153805	-0.129064	0.692457	0.196902	-0.123207	0.652044	0.193007	-0.268731	0.070101	0.245201	-0.263636	0.082159	0.192476	-0.250611	0.065239	-0.141779	0.418760	0.062637	-0.079942
1106	9.216667	-0.884236	0.615893	-0.032217	-0.876998	0.624951	0.165652	-0.731984	0.947786	-0.049292	-0.708947	0.948042	0.174550	-0.483902	1.182726	-0.019425	-0.484612	1.176586	0.085405	-0.485707	1.112185	0.086969	-0.485424	0.704938	-0.162973	-0.500085	0.693676	0.254505	-0.110643	0.670734	-0.153817	-0.129182	0.692486	0.197009	-0.123296	0.652062	0.193097	-0.268703	0.070135	0.245134	-0.263636	0.082204	0.192506	-0.250609	0.065285	-0.141737	0.418751	0.062671	-0.079911
1107	9.225000	-0.884329	0.615938	-0.032168	-0.877105	0.624947	0.165699	-0.732041	0.947812	-0.049255	-0.709013	0.948044	0.174579	-0.484114	1.182449	-0.019476	-0.484898	1.176377	0.085395	-0.485867	1.111964	0.086975	-0.485434	0.704963	-0.162908	-0.500143	0.693671	0.254566	-0.110678	0.670822	-0.153833	-0.129302	0.692517	0.197117	-0.123403	0.652097	0.193257	-0.268723	0.070085	0.245149	-0.263634	0.082252	0.192547	-0.250686	0.065216	-0.141739	0.418744	0.062716	-0.079884
1108	9.233333	-0.884385	0.615958	-0.032137	-0.877214	0.624935	0.165739	-0.732105	0.947838	-0.049220	-0.709117	0.948057	0.174624	-0.484472	1.182192	-0.019500	-0.485383	1.176230	0.085364	-0.486065	1.111730	0.086979	-0.485445	0.704982	-0.162854	-0.500203	0.693658	0.254627	-0.110705	0.670913	-0.153859	-0.129370	0.692509	0.197131	-0.123531	0.652144	0.193476	-0.268754	0.070068	0.245185	-0.263635	0.082284	0.192574	-0.250590	0.065374	-0.141631	0.418734	0.062746	-0.079856
1109	9.241667	-0.884436	0.615941	-0.032132	-0.877280	0.624923	0.165751	-0.732181	0.947849	-0.049199	-0.709169	0.947994	0.174565	-0.484868	1.181961	-0.019517	-0.485740	1.176012	0.085345	-0.486316	1.111526	0.086968	-0.485460	0.704997	-0.162827	-0.500268	0.693648	0.254687	-0.110732	0.670989	-0.153902	-0.129482	0.692543	0.197230	-0.123630	0.652181	0.193644	-0.268586	0.070000	0.245145	-0.263636	0.082287	0.192584	-0.250640	0.065293	-0.141656	0.418734	0.062756	-0.079846
1110	9.250000	-0.884496	0.615909	-0.032138	-0.877401	0.624906	0.165757	-0.732259	0.947841	-0.049193	-0.709298	0.948034	0.174663	-0.485296	1.181743	-0.019547	-0.486232	1.175863	0.085320	-0.486615	1.111356	0.086967	-0.485485	0.704989	-0.162822	-0.500331	0.693632	0.254745	-0.110760	0.671055	-0.153959	-0.129584	0.692576	0.197320	-0.123725	0.652207	0.193809	-0.268710	0.070104	0.245115	-0.263640	0.082270	0.192566	-0.250692	0.065197	-0.141706	0.418734	0.062747	-0.079854
1111	9.258333	-0.884536	0.615850	-0.032158	-0.877400	0.624836	0.165742	-0.732346	0.947817	-0.049202	-0.709402	0.947965	0.174599	-0.485730	1.181513	-0.019577	-0.486662	1.175645	0.085259	-0.486970	1.111204	0.086971	-0.485521	0.704966	-0.162845	-0.500395	0.693617	0.254797	-0.110794	0.671104	-0.154030	-0.129682	0.692604	0.197400	-0.123817	0.652239	0.193961	-0.268783	0.069783	0.245488	-0.263648	0.082224	0.192534	-0.250693	0.065190	-0.141700	0.418743	0.062717	-0.079884
1112	9.266667	-0.884529	0.615736	-0.032195	-0.877461	0.624781	0.165738	-0.732443	0.947782	-0.049197	-0.709505	0.947972	0.174647	-0.486262	1.181314	-0.019651	-0.487294	1.175546	0.085227	-0.487379	1.111052	0.086975	-0.485563	0.704940	-0.162882	-0.500459	0.693614	0.254847	-0.110829	0.671145	-0.154097	-0.129770	0.692627	0.197474	-0.123931	0.652250	0.194151	-0.268777	0.069795	0.245497	-0.263659	0.082175	0.192497	-0.250702	0.065141	-0.141787	0.418749	0.062679	-0.079917
1113	9.275000	-0.884565	0.615676	-0.032201	-0.877506	0.624695	0.165723	-0.732543	0.947759	-0.049208	-0.709615	0.947904	0.174582	-0.486847	1.181104	-0.019689	-0.487926	1.175373	0.085198	-0.487827	1.110898	0.086987	-0.485614	0.704908	-0.162919	-0.500519	0.693609	0.254889	-0.110853	0.671264	-0.154231	-0.129840	0.692639	0.197547	-0.124012	0.652259	0.194263	-0.268771	0.070081	0.245211	-0.263666	0.082157	0.192484	-0.250663	0.065193	-0.141775	0.418754	0.062653	-0.079935
1114	9.283333	-0.884606	0.615628	-0.032196	-0.877556	0.624655	0.165737	-0.732663	0.947735	-0.049181	-0.709729	0.947898	0.174607	-0.487567	1.180909	-0.019685	-0.488522	1.175125	0.085183	-0.488295	1.110734	0.086994	-0.485672	0.704911	-0.162942	-0.500579	0.693615	0.254926	-0.110876	0.671390	-0.154354	-0.129905	0.692645	0.197621	-0.124110	0.652248	0.194404	-0.268768	0.070066	0.245213	-0.263665	0.082168	0.192498	-0.250620	0.065260	-0.141730	0.418755	0.062633	-0.079943
1115	9.291667	-0.884659	0.615596	-0.032178	-0.877631	0.624624	0.165749	-0.732787	0.947730	-0.049162	-0.709841	0.947875	0.174615	-0.488327	1.180754	-0.019677	-0.489449	1.175028	0.085188	-0.488814	1.110581	0.086982	-0.485724	0.704933	-0.162953	-0.500638	0.693625	0.254947	-0.110924	0.671476	-0.154389	-0.129970	0.692638	0.197703	-0.124212	0.652229	0.194530	-0.268783	0.069915	0.245351	-0.263661	0.082213	0.192527	-0.250696	0.065185	-0.141726	0.418747	0.062673	-0.079908
1116	9.300000	-0.884704	0.615566	-0.032162	-0.877650	0.624601	0.165773	-0.732929	0.947727	-0.049134	-0.709958	0.947854	0.174619	-0.489131	1.180638	-0.019689	-0.490286	1.174908	0.085190	-0.489373	1.110455	0.086961	-0.485783	0.704950	-0.162962	-0.500702	0.693641	0.254967	-0.110980	0.671562	-0.154421	-0.130091	0.692655	0.197873	-0.124352	0.652195	0.194718	-0.268450	0.069421	0.245434	-0.263650	0.082264	0.192561	-0.250694	0.065220	-0.141686	0.418742	0.062705	-0.079881
1117	9.308333	-0.884753	0.615530	-0.032154	-0.877695	0.624563	0.165785	-0.733079	0.947723	-0.049115	-0.710093	0.947821	0.174624	-0.489966	1.180602	-0.019679	-0.491173	1.174833	0.085177	-0.489963	1.110378	0.086949	-0.485838	0.704972	-0.162989	-0.500771	0.693667	0.254983	-0.111047	0.671655	-0.154479	-0.130170	0.692621	0.197939	-0.124472	0.652143	0.194860	-0.268764	0.070033	0.245183	-0.263645	0.082298	0.192583	-0.250686	0.065283	-0.141557	0.418740	0.062735	-0.079863
1118	9.316667	-0.884799	0.615481	-0.032152	-0.877741	0.624494	0.165781	-0.733232	0.947710	-0.049107	-0.710214	0.947787	0.174611	-0.490796	1.180597	-0.019666	-0.492047	1.174766	0.085150	-0.490574	1.110345	0.086934	-0.485904	0.705002	-0.163014	-0.500845	0.693694	0.254991	-0.111119	0.671733	-0.154556	-0.130245	0.692574	0.198008	-0.124587	0.652096	0.194984	-0.268447	0.069447	0.245436	-0.263640	0.082314	0.192593	-0.250684	0.065309	-0.141580	0.418737	0.062752	-0.079852
1119	9.325000	-0.884841	0.615424	-0.032161	-0.877710	0.624425	0.165723	-0.733398	0.947686	-0.049125	-0.710403	0.947812	0.174643	-0.491643	1.180644	-0.019687	-0.492883	1.174775	0.085160	-0.491214	1.110373	0.086932	-0.485974	0.705006	-0.163067	-0.500924	0.693733	0.254991	-0.111217	0.671701	-0.154629	-0.130313	0.692514	0.198062	-0.124692	0.652030	0.195086	-0.268609	0.069753	0.245319	-0.263640	0.082283	0.192580	-0.250647	0.065301	-0.141671	0.418739	0.062726	-0.079864
1120	9.333333	-0.884877	0.615357	-0.032178	-0.877827	0.624391	0.165780	-0.733573	0.947657	-0.049138	-0.710562	0.947797	0.174633	-0.492471	1.180697	-0.019679	-0.493840	1.174861	0.085164	-0.491852	1.110441	0.086940	-0.486062	0.705050	-0.163105	-0.501011	0.693770	0.254984	-0.111301	0.671812	-0.154785	-0.130374	0.692435	0.198098	-0.124791	0.651959	0.195169	-0.268771	0.070052	0.245194	-0.263642	0.082231	0.192545	-0.250706	0.065196	-0.141753	0.418749	0.062666	-0.079908
1121	9.341667	-0.884912	0.615292	-0.032192	-0.877851	0.624322	0.165774	-0.733758	0.947636	-0.049167	-0.710737	0.947786	0.174623	-0.493283	1.180810	-0.019657	-0.494589	1.174904	0.085160	-0.492492	1.110562	0.086962	-0.486161	0.705077	-0.163161	-0.501102	0.693811	0.254964	-0.111415	0.671813	-0.154910	-0.130405	0.692335	0.198086	-0.124873	0.651876	0.195214	-0.268763	0.070071	0.245205	-0.263649	0.082201	0.192511	-0.250703	0.065195	-0.141691	0.418746	0.062662	-0.079916
1122	9.350000	-0.884958	0.615237	-0.032197	-0.877842	0.624182	0.165674	-0.733958	0.947610	-0.049185	-0.710927	0.947783	0.174618	-0.494101	1.180967	-0.019673	-0.495443	1.175038	0.085186	-0.493135	1.110705	0.086988	-0.486257	0.705065	-0.163236	-0.501198	0.693859	0.254941	-0.111524	0.671800	-0.155006	-0.130433	0.692230	0.198081	-0.124946	0.651781	0.195236	-0.268752	0.070079	0.245212	-0.263651	0.082187	0.192496	-0.250708	0.065161	-0.141791	0.418748	0.062650	-0.079930
1123	9.358333	-0.885029	0.615194	-0.032170	-0.877864	0.624136	0.165702	-0.734164	0.947600	-0.049194	-0.711116	0.947776	0.174606	-0.494883	1.181137	-0.019586	-0.496277	1.175219	0.085240	-0.493763	1.110884	0.087027	-0.486383	0.705107	-0.163259	-0.501301	0.693900	0.254907	-0.111638	0.671757	-0.155078	-0.130513	0.692155	0.198193	-0.125033	0.651659	0.195301	-0.268771	0.069929	0.245356	-0.263643	0.082201	0.192512	-0.250630	0.065251	-0.141772	0.418744	0.062656	-0.079924
1124	9.366667	-0.885127	0.615161	-0.032162	-0.877951	0.624125	0.165742	-0.734377	0.947593	-0.049197	-0.711362	0.947786	0.174623	-0.495646	1.181386	-0.019574	-0.497089	1.175409	0.085261	-0.494387	1.111092	0.087061	-0.486523	0.705157	-0.163275	-0.501408	0.693944	0.254870	-0.111738	0.671687	-0.155119	-0.130495	0.692022	0.198129	-0.125095	0.651542	0.195313	-0.268758	0.070074	0.245203	-0.263632	0.082249	0.192544	-0.250690	0.065251	-0.141636	0.418741	0.062686	-0.079900
1125	9.375000	-0.885142	0.615088	-0.032169	-0.878013	0.624035	0.165694	-0.734594	0.947592	-0.049200	-0.711562	0.947759	0.174602	-0.496275	1.181582	-0.019522	-0.497854	1.175633	0.085314	-0.494998	1.111327	0.087086	-0.486663	0.705209	-0.163281	-0.501519	0.693990	0.254832	-0.111839	0.671598	-0.155155	-0.130515	0.691917	0.198138	-0.125145	0.651420	0.195283	-0.268583	0.069977	0.245154	-0.263615	0.082295	0.192580	-0.250686	0.065283	-0.141601	0.418731	0.062707	-0.079881
1126	9.383333	-0.885237	0.615039	-0.032162	-0.878114	0.624008	0.165721	-0.734818	0.947589	-0.049206	-0.711761	0.947728	0.174571	-0.496934	1.181832	-0.019464	-0.498626	1.175888	0.085334	-0.495596	1.111580	0.087111	-0.486813	0.705257	-0.163291	-0.501631	0.694039	0.254793	-0.111938	0.671489	-0.155185	-0.130545	0.691812	0.198133	-0.125223	0.651312	0.195293	-0.268406	0.069875	0.245104	-0.263603	0.082326	0.192598	-0.250681	0.065296	-0.141578	0.418731	0.062727	-0.079862
1127	9.391667	-0.885248	0.614956	-0.032185	-0.878015	0.623925	0.165696	-0.735035	0.947569	-0.049229	-0.711972	0.947698	0.174539	-0.497553	1.182130	-0.019481	-0.499342	1.176155	0.085351	-0.496173	1.111853	0.087121	-0.486975	0.705286	-0.163326	-0.501746	0.694083	0.254752	-0.112083	0.671259	-0.155105	-0.130585	0.691718	0.198137	-0.125299	0.651206	0.195270	-0.268590	0.069963	0.245143	-0.263600	0.082319	0.192595	-0.250584	0.065357	-0.141683	0.418729	0.062729	-0.079865
1128	9.400000	-0.885321	0.614887	-0.032211	-0.878142	0.623826	0.165658	-0.735252	0.947537	-0.049236	-0.712237	0.947689	0.174546	-0.498079	1.182431	-0.019502	-0.499998	1.176442	0.085329	-0.496739	1.112149	0.087112	-0.487135	0.705309	-0.163384	-0.501865	0.694121	0.254714	-0.112201	0.671162	-0.155179	-0.130649	0.691639	0.198142	-0.125388	0.651108	0.195260	-0.268754	0.070061	0.245186	-0.263596	0.082297	0.192573	-0.250585	0.065360	-0.141662	0.418753	0.062662	-0.079918
1129	9.408333	-0.885395	0.614812	-0.032244	-0.878137	0.623763	0.165614	-0.735481	0.947499	-0.049255	-0.712444	0.947716	0.174614	-0.498509	1.182746	-0.019504	-0.500554	1.176767	0.085336	-0.497257	1.112478	0.087092	-0.487314	0.705399	-0.163428	-0.501980	0.694165	0.254673	-0.112320	0.671083	-0.155263	-0.130724	0.691574	0.198159	-0.125515	0.651053	0.195320	-0.268414	0.069679	0.245278	-0.263600	0.082267	0.192545	-0.250687	0.065249	-0.141681	0.418742	0.062701	-0.079898
1130	9.416667	-0.885396	0.614690	-0.032297	-0.878160	0.623647	0.165579	-0.735720	0.947468	-0.049279	-0.712669	0.947647	0.174501	-0.498921	1.183102	-0.019490	-0.501026	1.177066	0.085295	-0.497741	1.112817	0.087068	-0.487465	0.705366	-0.163528	-0.502095	0.694206	0.254630	-0.112444	0.671027	-0.155353	-0.130861	0.691565	0.198269	-0.125646	0.651011	0.195401	-0.268708	0.070146	0.245150	-0.263603	0.082242	0.192516	-0.250699	0.065191	-0.141811	0.418740	0.062679	-0.079922
1131	9.425000	-0.885462	0.614629	-0.032302	-0.878269	0.623597	0.165598	-0.735959	0.947452	-0.049299	-0.712919	0.947700	0.174577	-0.499229	1.183470	-0.019502	-0.501415	1.177420	0.085295	-0.498182	1.113150	0.087049	-0.487617	0.705420	-0.163578	-0.502211	0.694246	0.254588	-0.112566	0.670994	-0.155439	-0.130953	0.691536	0.198259	-0.125770	0.650982	0.195459	-0.268567	0.070015	0.245176	-0.263604	0.082231	0.192506	-0.250627	0.065266	-0.141827	0.418752	0.062658	-0.079937
1132	9.433333	-0.885531	0.614573	-0.032294	-0.878274	0.623496	0.165559	-0.736189	0.947442	-0.049305	-0.713115	0.947661	0.174503	-0.499488	1.183845	-0.019513	-0.501756	1.177767	0.085298	-0.498583	1.113473	0.087047	-0.487764	0.705475	-0.163616	-0.502330	0.694281	0.254545	-0.112682	0.670995	-0.155519	-0.131042	0.691520	0.198252	-0.125891	0.650965	0.195507	-0.268392	0.069918	0.245141	-0.263599	0.082247	0.192517	-0.250635	0.065293	-0.141757	0.418747	0.062677	-0.079925
1133	9.441667	-0.885604	0.614528	-0.032276	-0.878401	0.623481	0.165609	-0.736418	0.947447	-0.049307	-0.713326	0.947695	0.174544	-0.499718	1.184137	-0.019467	-0.502039	1.178068	0.085323	-0.498924	1.113768	0.087065	-0.487895	0.705512	-0.163654	-0.502457	0.694309	0.254505	-0.112802	0.671016	-0.155567	-0.131171	0.691534	0.198337	-0.126006	0.650943	0.195549	-0.268381	0.069920	0.245122	-0.263592	0.082282	0.192545	-0.250636	0.065312	-0.141769	0.418746	0.062690	-0.079908
1134	9.450000	-0.885675	0.614475	-0.032264	-0.878532	0.623469	0.165660	-0.736638	0.947446	-0.049305	-0.713595	0.947668	0.174513	-0.499921	1.184382	-0.019430	-0.502278	1.178310	0.085355	-0.499204	1.114011	0.087083	-0.488024	0.705550	-0.163685	-0.502584	0.694333	0.254468	-0.112910	0.671065	-0.155615	-0.131246	0.691490	0.198337	-0.126119	0.650901	0.195579	-0.268376	0.069910	0.245118	-0.263585	0.082322	0.192576	-0.250713	0.065264	-0.141728	0.418747	0.062699	-0.079888
1135	9.458333	-0.885752	0.614406	-0.032264	-0.878611	0.623423	0.165667	-0.736849	0.947428	-0.049301	-0.713778	0.947683	0.174539	-0.500065	1.184585	-0.019398	-0.502477	1.178518	0.085405	-0.499435	1.114201	0.087115	-0.488143	0.705564	-0.163724	-0.502713	0.694354	0.254437	-0.113013	0.671102	-0.155659	-0.131331	0.691438	0.198381	-0.126240	0.650823	0.195605	-0.268737	0.070094	0.245194	-0.263582	0.082346	0.192596	-0.250704	0.065328	-0.141599	0.418744	0.062716	-0.079882
1136	9.466667	-0.885904	0.614360	-0.032238	-0.878697	0.623336	0.165660	-0.737037	0.947407	-0.049316	-0.714016	0.947691	0.174566	-0.500166	1.184745	-0.019361	-0.502631	1.178675	0.085456	-0.499615	1.114352	0.087152	-0.488259	0.705563	-0.163779	-0.502840	0.694364	0.254415	-0.113107	0.671127	-0.155708	-0.131397	0.691366	0.198406	-0.126357	0.650744	0.195609	-0.268406	0.069921	0.245116	-0.263581	0.082346	0.192593	-0.250706	0.065313	-0.141597	0.418738	0.062726	-0.079872
1137	9.475000	-0.885887	0.614208	-0.032309	-0.878770	0.623248	0.165635	-0.737204	0.947371	-0.049344	-0.714170	0.947630	0.174481	-0.500209	1.184874	-0.019350	-0.502722	1.178802	0.085491	-0.499740	1.114473	0.087178	-0.488368	0.705547	-0.163852	-0.502974	0.694374	0.254394	-0.113190	0.671126	-0.155738	-0.131502	0.691337	0.198497	-0.126464	0.650674	0.195593	-0.268408	0.069903	0.245107	-0.263590	0.082313	0.192574	-0.250666	0.065332	-0.141695	0.418739	0.062711	-0.079879
1138	9.483333	-0.885953	0.614120	-0.032335	-0.878841	0.623160	0.165605	-0.737358	0.947337	-0.049377	-0.714344	0.947551	0.174382	-0.500188	1.184999	-0.019331	-0.502747	1.178912	0.085509	-0.499816	1.114594	0.087200	-0.488473	0.705533	-0.163935	-0.503102	0.694380	0.254379	-0.113276	0.671121	-0.155766	-0.131566	0.691265	0.198475	-0.126557	0.650609	0.195566	-0.268750	0.070080	0.245183	-0.263594	0.082279	0.192543	-0.250717	0.065234	-0.141758	0.418743	0.062704	-0.079889
1139	9.491667	-0.886022	0.614047	-0.032356	-0.878909	0.623094	0.165560	-0.737503	0.947308	-0.049409	-0.714519	0.947563	0.174420	-0.500082	1.185125	-0.019301	-0.502693	1.179024	0.085527	-0.499830	1.114726	0.087220	-0.488573	0.705530	-0.164019	-0.503232	0.694382	0.254373	-0.113361	0.671096	-0.155779	-0.131591	0.691182	0.198363	-0.126648	0.650567	0.195525	-0.268575	0.069992	0.245136	-0.263597	0.082268	0.192518	-0.250717	0.065253	-0.141680	0.418742	0.062689	-0.079902
1140	9.500000	-0.886094	0.613999	-0.032364	-0.878970	0.623023	0.165520	-0.737642	0.947291	-0.049432	-0.714664	0.947544	0.174415	-0.499903	1.185276	-0.019264	-0.502675	1.179223	0.085556	-0.499791	1.114879	0.087241	-0.488671	0.705533	-0.164098	-0.503358	0.694381	0.254374	-0.113447	0.671077	-0.155784	-0.131671	0.691154	0.198348	-0.126734	0.650538	0.195496	-0.268697	0.070117	0.245100	-0.263597	0.082257	0.192504	-0.250727	0.065252	-0.141688	0.418740	0.062685	-0.079903
1141	9.508333	-0.886229	0.613989	-0.032341	-0.879035	0.622998	0.165560	-0.737769	0.947287	-0.049446	-0.714792	0.947519	0.174327	-0.499632	1.185493	-0.019222	-0.502468	1.179400	0.085570	-0.499675	1.115050	0.087258	-0.488768	0.705550	-0.164159	-0.503483	0.694389	0.254385	-0.113542	0.671059	-0.155759	-0.131809	0.691177	0.198432	-0.126832	0.650524	0.195505	-0.268568	0.070021	0.245145	-0.263596	0.082269	0.192506	-0.250699	0.065268	-0.141788	0.418745	0.062668	-0.079912
1142	9.516667	-0.886366	0.613988	-0.032313	-0.879064	0.622960	0.165547	-0.737890	0.947286	-0.049453	-0.714939	0.947543	0.174412	-0.499270	1.185724	-0.019164	-0.502190	1.179635	0.085628	-0.499504	1.115258	0.087287	-0.488853	0.705569	-0.164219	-0.503603	0.694398	0.254404	-0.113631	0.671051	-0.155729	-0.131914	0.691174	0.198452	-0.126925	0.650518	0.195510	-0.268732	0.070117	0.245192	-0.263587	0.082294	0.192523	-0.250733	0.065300	-0.141634	0.418741	0.062674	-0.079910
1143	9.525000	-0.886430	0.613975	-0.032297	-0.879243	0.622974	0.165587	-0.738008	0.947295	-0.049455	-0.715069	0.947577	0.174409	-0.498893	1.186064	-0.019095	-0.501770	1.179932	0.085673	-0.499239	1.115517	0.087316	-0.488943	0.705613	-0.164272	-0.503716	0.694419	0.254431	-0.113713	0.671039	-0.155686	-0.132011	0.691151	0.198438	-0.127034	0.650510	0.195536	-0.268391	0.069918	0.245101	-0.263580	0.082324	0.192551	-0.250737	0.065325	-0.141596	0.418739	0.062692	-0.079891
1144	9.533333	-0.886452	0.613933	-0.032293	-0.879194	0.622934	0.165572	-0.738120	0.947297	-0.049468	-0.715166	0.947559	0.174294	-0.498294	1.186403	-0.019041	-0.501276	1.180203	0.085688	-0.498911	1.115817	0.087351	-0.489026	0.705643	-0.164314	-0.503821	0.694447	0.254463	-0.113789	0.671017	-0.155643	-0.132114	0.691132	0.198441	-0.127144	0.650516	0.195576	-0.268406	0.069916	0.245118	-0.263579	0.082345	0.192573	-0.250739	0.065345	-0.141583	0.418737	0.062700	-0.079886
1145	9.541667	-0.886503	0.613895	-0.032306	-0.879401	0.622970	0.165633	-0.738230	0.947290	-0.049501	-0.715308	0.947592	0.174366	-0.497553	1.186797	-0.018965	-0.500614	1.180631	0.085803	-0.498478	1.116174	0.087375	-0.489117	0.705674	-0.164370	-0.503919	0.694486	0.254500	-0.113865	0.670983	-0.155604	-0.132300	0.691170	0.198609	-0.127261	0.650521	0.195626	-0.268567	0.070016	0.245156	-0.263580	0.082347	0.192582	-0.250747	0.065315	-0.141639	0.418734	0.062692	-0.079886
1146	9.550000	-0.886540	0.613841	-0.032324	-0.879444	0.622944	0.165626	-0.738347	0.947261	-0.049527	-0.715381	0.947553	0.174213	-0.496684	1.187263	-0.018918	-0.499852	1.181058	0.085857	-0.497973	1.116593	0.087400	-0.489195	0.705675	-0.164433	-0.504015	0.694536	0.254540	-0.113945	0.670939	-0.155559	-0.132467	0.691159	0.198705	-0.127378	0.650529	0.195688	-0.268739	0.070107	0.245207	-0.263580	0.082336	0.192584	-0.250744	0.065326	-0.141610	0.418737	0.062693	-0.079885
1147	9.558333	-0.886556	0.613786	-0.032351	-0.879430	0.622890	0.165574	-0.738462	0.947236	-0.049572	-0.715521	0.947590	0.174279	-0.495612	1.187797	-0.018851	-0.498903	1.181527	0.085900	-0.497398	1.117082	0.087415	-0.489281	0.705687	-0.164511	-0.504109	0.694591	0.254573	-0.114012	0.670878	-0.155529	-0.132638	0.691121	0.198775	-0.127523	0.650532	0.195794	-0.268561	0.070003	0.245122	-0.263586	0.082324	0.192575	-0.250703	0.065322	-0.141705	0.418740	0.062685	-0.079890
1148	9.566667	-0.886607	0.613745	-0.032374	-0.879492	0.622881	0.165592	-0.738572	0.947210	-0.049613	-0.715619	0.947601	0.174230	-0.494437	1.188426	-0.018773	-0.497831	1.182071	0.085986	-0.496779	1.117645	0.087442	-0.489367	0.705706	-0.164581	-0.504205	0.694653	0.254602	-0.114062	0.670950	-0.155635	-0.132895	0.691115	0.198978	-0.127691	0.650535	0.195918	-0.268413	0.069924	0.245131	-0.263591	0.082301	0.192559	-0.250757	0.065245	-0.141761	0.418741	0.062687	-0.079899
1149	9.575000	-0.886613	0.613718	-0.032384	-0.879566	0.622860	0.165559	-0.738666	0.947215	-0.049648	-0.715695	0.947607	0.174127	-0.493054	1.189127	-0.018655	-0.496512	1.182689	0.086082	-0.496197	1.118416	0.087549	-0.489440	0.705716	-0.164646	-0.504301	0.694723	0.254631	-0.114148	0.670839	-0.155533	-0.133161	0.691096	0.199265	-0.127891	0.650509	0.196070	-0.268753	0.070113	0.245218	-0.263591	0.082309	0.192555	-0.250748	0.065263	-0.141648	0.418754	0.062642	-0.079932
1150	9.583333	-0.886615	0.613722	-0.032375	-0.879395	0.622763	0.165462	-0.738756	0.947251	-0.049674	-0.715791	0.947687	0.174157	-0.491513	1.189773	-0.018559	-0.495071	1.183226	0.086171	-0.495587	1.118756	0.087441	-0.489513	0.705761	-0.164700	-0.504401	0.694781	0.254653	-0.114212	0.670871	-0.155565	-0.133482	0.691097	0.199702	-0.128123	0.650459	0.196251	-0.268433	0.069489	0.245458	-0.263586	0.082324	0.192561	-0.250736	0.065283	-0.141625	0.418740	0.062699	-0.079892
1151	9.591667	-0.886609	0.613758	-0.032358	-0.879530	0.622857	0.165564	-0.738832	0.947309	-0.049690	-0.715816	0.947730	0.174063	-0.489943	1.190185	-0.018439	-0.493635	1.183537	0.086289	-0.494999	1.119060	0.087431	-0.489568	0.705777	-0.164763	-0.504508	0.694826	0.254674	-0.114277	0.670853	-0.155538	-0.133733	0.690971	0.200043	-0.128380	0.650360	0.196469	-0.268577	0.070020	0.245175	-0.263580	0.082351	0.192583	-0.250697	0.065322	-0.141612	0.418744	0.062683	-0.079903
1152	9.600000	-0.886609	0.613793	-0.032340	-0.879393	0.622876	0.165527	-0.738880	0.947374	-0.049703	-0.715875	0.947811	0.174112	-0.488551	1.190322	-0.018351	-0.492360	1.183612	0.086361	-0.494383	1.119116	0.087416	-0.489610	0.705782	-0.164825	-0.504609	0.694843	0.254688	-0.114337	0.670840	-0.155528	-0.134018	0.690822	0.200578	-0.128625	0.650193	0.196671	-0.268728	0.070099	0.245203	-0.263574	0.082377	0.192600	-0.250725	0.065315	-0.141563	0.418750	0.062673	-0.079907
1153	9.608333	-0.886608	0.613823	-0.032330	-0.879531	0.622949	0.165589	-0.738880	0.947423	-0.049715	-0.715884	0.947859	0.174101	-0.487395	1.190189	-0.018282	-0.491315	1.183340	0.086407	-0.493782	1.118872	0.087417	-0.489630	0.705785	-0.164871	-0.504695	0.694830	0.254707	-0.114403	0.670826	-0.155548	-0.134324	0.690649	0.201273	-0.128919	0.649977	0.196983	-0.268571	0.070017	0.245172	-0.263566	0.082382	0.192604	-0.250724	0.065324	-0.141555	0.418747	0.062686	-0.079900
1154	9.616667	-0.886608	0.613834	-0.032324	-0.879393	0.622926	0.165540	-0.738842	0.947459	-0.049725	-0.715824	0.947864	0.174070	-0.486290	1.189783	-0.018254	-0.490384	1.182855	0.086460	-0.493163	1.118469	0.087439	-0.489622	0.705753	-0.164917	-0.504758	0.694779	0.254728	-0.114459	0.670837	-0.155615	-0.134558	0.690374	0.201962	-0.129200	0.649710	0.197301	-0.268416	0.069485	0.245443	-0.263570	0.082375	0.192600	-0.250726	0.065317	-0.141551	0.418738	0.062704	-0.079888
1155	9.625000	-0.886574	0.613812	-0.032326	-0.879483	0.622965	0.165608	-0.738748	0.947459	-0.049748	-0.715723	0.947823	0.173988	-0.485296	1.189264	-0.018260	-0.489498	1.182312	0.086457	-0.492242	1.117835	0.087328	-0.489588	0.705685	-0.164978	-0.504785	0.694690	0.254747	-0.114509	0.670875	-0.155694	-0.134857	0.690096	0.202837	-0.129507	0.649413	0.197702	-0.268572	0.069997	0.245158	-0.263578	0.082346	0.192580	-0.250630	0.065418	-0.141629	0.418741	0.062691	-0.079891
1156	9.633333	-0.886585	0.613792	-0.032339	-0.879508	0.622959	0.165598	-0.738611	0.947445	-0.049774	-0.715625	0.947800	0.174032	-0.484324	1.188690	-0.018234	-0.488612	1.181736	0.086414	-0.491525	1.117288	0.087305	-0.489525	0.705585	-0.165040	-0.504790	0.694575	0.254761	-0.114532	0.670947	-0.155803	-0.135147	0.689772	0.203712	-0.129828	0.649095	0.198161	-0.268755	0.070070	0.245187	-0.263596	0.082308	0.192545	-0.250748	0.065286	-0.141609	0.418740	0.062686	-0.079896
1157	9.641667	-0.886613	0.613777	-0.032341	-0.879511	0.622931	0.165586	-0.738425	0.947414	-0.049763	-0.715430	0.947710	0.173901	-0.483333	1.188133	-0.018274	-0.487698	1.181212	0.086432	-0.490961	1.116796	0.087337	-0.489430	0.705463	-0.165102	-0.504754	0.694436	0.254776	-0.114539	0.671094	-0.155945	-0.135497	0.689478	0.204801	-0.130157	0.648789	0.198713	-0.268571	0.069990	0.245092	-0.263614	0.082279	0.192505	-0.250757	0.065272	-0.141629	0.418744	0.062672	-0.079904
1158	9.650000	-0.886643	0.613778	-0.032346	-0.879510	0.622945	0.165589	-0.738185	0.947397	-0.049764	-0.715195	0.947702	0.173938	-0.482465	1.187522	-0.018236	-0.486832	1.180569	0.086411	-0.490323	1.116188	0.087290	-0.489306	0.705339	-0.165158	-0.504686	0.694289	0.254786	-0.114516	0.671273	-0.156085	-0.135849	0.689188	0.205911	-0.130514	0.648535	0.199396	-0.268455	0.069895	0.245071	-0.263641	0.082260	0.192478	-0.250772	0.065264	-0.141623	0.418737	0.062685	-0.079899
1159	9.658333	-0.886657	0.613806	-0.032336	-0.879508	0.622959	0.165588	-0.737875	0.947397	-0.049780	-0.714992	0.947623	0.173891	-0.481725	1.186819	-0.018248	-0.486145	1.179835	0.086399	-0.489996	1.115528	0.087347	-0.489146	0.705224	-0.165204	-0.504586	0.694141	0.254797	-0.114461	0.671514	-0.156221	-0.136272	0.688966	0.207245	-0.130915	0.648309	0.200230	-0.268805	0.070050	0.245118	-0.263665	0.082257	0.192460	-0.250789	0.065267	-0.141650	0.418743	0.062669	-0.079914
1160	9.666667	-0.886667	0.613862	-0.032317	-0.879504	0.623026	0.165600	-0.737522	0.947406	-0.049773	-0.714700	0.947585	0.173888	-0.481208	1.185973	-0.018233	-0.485667	1.178960	0.086416	-0.489326	1.114569	0.087241	-0.488957	0.705084	-0.165242	-0.504469	0.693990	0.254797	-0.114376	0.671801	-0.156329	-0.136675	0.688747	0.208579	-0.131356	0.648135	0.201191	-0.268824	0.070040	0.245089	-0.263687	0.082264	0.192449	-0.250803	0.065306	-0.141561	0.418731	0.062704	-0.079891
1161	9.675000	-0.886645	0.613940	-0.032304	-0.879386	0.623090	0.165553	-0.737119	0.947441	-0.049760	-0.714399	0.947566	0.173889	-0.480920	1.185017	-0.018258	-0.485399	1.178005	0.086410	-0.488817	1.113597	0.087227	-0.488742	0.705021	-0.165252	-0.504337	0.693832	0.254788	-0.114252	0.672121	-0.156401	-0.137152	0.688618	0.210151	-0.131839	0.648000	0.202283	-0.268671	0.069976	0.245000	-0.263718	0.082268	0.192447	-0.250812	0.065296	-0.141569	0.418732	0.062713	-0.079889
1162	9.683333	-0.886607	0.614031	-0.032290	-0.879363	0.623194	0.165562	-0.736670	0.947474	-0.049780	-0.714028	0.947527	0.173853	-0.480770	1.184089	-0.018270	-0.485252	1.177064	0.086409	-0.488360	1.112617	0.087214	-0.488496	0.704915	-0.165290	-0.504191	0.693656	0.254769	-0.114104	0.672430	-0.156432	-0.137609	0.688454	0.211737	-0.132353	0.647885	0.203498	-0.268558	0.069872	0.244974	-0.263753	0.082264	0.192435	-0.250826	0.065286	-0.141592	0.418733	0.062710	-0.079889
1163	9.691667	-0.886570	0.614148	-0.032283	-0.879427	0.623319	0.165609	-0.736197	0.947500	-0.049796	-0.713671	0.947515	0.173842	-0.480748	1.183311	-0.018275	-0.485190	1.176247	0.086389	-0.488062	1.111839	0.087253	-0.488232	0.704864	-0.165322	-0.504053	0.693488	0.254740	-0.113925	0.672707	-0.156425	-0.138149	0.688399	0.213520	-0.132887	0.647806	0.204835	-0.268918	0.069994	0.245013	-0.263789	0.082229	0.192409	-0.250726	0.065423	-0.141603	0.418745	0.062671	-0.079906
1164	9.700000	-0.886493	0.614284	-0.032277	-0.879360	0.623462	0.165605	-0.735709	0.947522	-0.049816	-0.713298	0.947534	0.173889	-0.480721	1.182706	-0.018301	-0.485087	1.175621	0.086424	-0.487650	1.111114	0.087175	-0.487969	0.704844	-0.165340	-0.503921	0.693327	0.254693	-0.113729	0.672934	-0.156384	-0.138690	0.688345	0.215393	-0.133412	0.647776	0.206279	-0.268916	0.070010	0.244926	-0.263835	0.082186	0.192366	-0.250730	0.065481	-0.141605	0.418751	0.062682	-0.079899
1165	9.708333	-0.886404	0.614431	-0.032290	-0.879129	0.623518	0.165506	-0.735208	0.947537	-0.049848	-0.712816	0.947483	0.173796	-0.480719	1.182227	-0.018318	-0.485017	1.175142	0.086369	-0.487501	1.110703	0.087202	-0.487687	0.704799	-0.165388	-0.503805	0.693178	0.254625	-0.113512	0.673089	-0.156289	-0.139224	0.688288	0.217342	-0.133933	0.647786	0.207795	-0.268986	0.069959	0.244975	-0.263878	0.082143	0.192329	-0.250799	0.065333	-0.141512	0.418748	0.062678	-0.079898
1166	9.716667	-0.886240	0.614557	-0.032303	-0.878985	0.623648	0.165468	-0.734725	0.947556	-0.049887	-0.712386	0.947452	0.173708	-0.480778	1.181888	-0.018372	-0.484997	1.174796	0.086329	-0.487421	1.110423	0.087245	-0.487305	0.704826	-0.165388	-0.503709	0.693049	0.254540	-0.113289	0.673181	-0.156151	-0.139711	0.688164	0.219255	-0.134448	0.647782	0.209370	-0.268989	0.069958	0.244917	-0.263919	0.082122	0.192296	-0.250882	0.065249	-0.141494	0.418751	0.062680	-0.079891
1167	9.725000	-0.886097	0.614713	-0.032334	-0.878954	0.623841	0.165491	-0.734271	0.947579	-0.049921	-0.711981	0.947482	0.173725	-0.480972	1.181615	-0.018433	-0.485093	1.174520	0.086284	-0.487082	1.110048	0.087104	-0.487114	0.704748	-0.165474	-0.503631	0.692951	0.254439	-0.113052	0.673191	-0.155951	-0.140311	0.688073	0.221390	-0.134956	0.647765	0.210970	-0.269039	0.069946	0.244938	-0.263949	0.082115	0.192274	-0.250834	0.065323	-0.141601	0.418751	0.062677	-0.079896
1168	9.733333	-0.885983	0.614906	-0.032347	-0.878796	0.623992	0.165457	-0.733829	0.947610	-0.049951	-0.711531	0.947493	0.173620	-0.481287	1.181399	-0.018490	-0.485271	1.174260	0.086228	-0.486957	1.109799	0.087054	-0.486835	0.704735	-0.165508	-0.503566	0.692883	0.254341	-0.112815	0.673129	-0.155716	-0.140948	0.688007	0.223574	-0.135456	0.647766	0.212613	-0.269035	0.069960	0.244893	-0.263976	0.082115	0.192263	-0.250894	0.065267	-0.141461	0.418738	0.062722	-0.079878
1169	9.741667	-0.885764	0.615025	-0.032384	-0.878616	0.624152	0.165420	-0.733405	0.947642	-0.049987	-0.711146	0.947546	0.173597	-0.481717	1.181236	-0.018552	-0.485570	1.174070	0.086132	-0.486997	1.109653	0.087043	-0.486577	0.704781	-0.165516	-0.503497	0.692860	0.254256	-0.112586	0.673015	-0.155448	-0.141576	0.687963	0.225753	-0.135924	0.647784	0.214272	-0.269078	0.069933	0.244906	-0.263992	0.082124	0.192260	-0.250890	0.065294	-0.141434	0.418735	0.062715	-0.079880
1170	9.750000	-0.885628	0.615220	-0.032375	-0.878322	0.624306	0.165339	-0.733015	0.947667	-0.050018	-0.710738	0.947589	0.173546	-0.482205	1.181113	-0.018638	-0.485947	1.173961	0.086032	-0.486913	1.109490	0.086919	-0.486309	0.704822	-0.165509	-0.503426	0.692870	0.254181	-0.112350	0.672850	-0.155129	-0.142248	0.687943	0.227939	-0.136400	0.647846	0.215999	-0.269090	0.069935	0.244904	-0.264005	0.082131	0.192267	-0.250902	0.065253	-0.141508	0.418736	0.062710	-0.079890
1171	9.758333	-0.885391	0.615368	-0.032392	-0.878157	0.624539	0.165378	-0.732656	0.947695	-0.050063	-0.710424	0.947697	0.173578	-0.482739	1.181104	-0.018786	-0.486386	1.173931	0.085918	-0.487009	1.109478	0.086820	-0.486052	0.704875	-0.165490	-0.503348	0.692915	0.254130	-0.112113	0.672658	-0.154768	-0.142951	0.687999	0.230125	-0.136792	0.647876	0.217583	-0.269095	0.069929	0.244902	-0.264008	0.082134	0.192273	-0.250890	0.065310	-0.141419	0.418735	0.062694	-0.079904
1172	9.766667	-0.885121	0.615508	-0.032417	-0.878039	0.624724	0.165364	-0.732315	0.947716	-0.050116	-0.710099	0.947765	0.173543	-0.483300	1.181159	-0.018949	-0.486877	1.174026	0.085777	-0.487160	1.109552	0.086708	-0.485708	0.704981	-0.165403	-0.503263	0.692967	0.254077	-0.111901	0.672488	-0.154397	-0.143651	0.688158	0.232306	-0.137265	0.648094	0.219461	-0.269101	0.069924	0.244908	-0.264009	0.082133	0.192282	-0.250859	0.065326	-0.141410	0.418735	0.062686	-0.079913
1173	9.775000	-0.884868	0.615616	-0.032428	-0.877693	0.624818	0.165348	-0.732022	0.947722	-0.050191	-0.709804	0.947745	0.173390	-0.483876	1.181254	-0.019075	-0.487367	1.174172	0.085610	-0.487374	1.109699	0.086577	-0.485591	0.704966	-0.165415	-0.503185	0.693033	0.254035	-0.111678	0.672371	-0.154009	-0.144379	0.688432	0.234459	-0.137703	0.648402	0.221413	-0.269106	0.069917	0.244917	-0.264006	0.082123	0.192288	-0.250811	0.065346	-0.141459	0.418747	0.062650	-0.079931
1174	9.783333	-0.884658	0.615728	-0.032437	-0.877456	0.624910	0.165307	-0.731768	0.947714	-0.050261	-0.709575	0.947860	0.173442	-0.484461	1.181399	-0.019274	-0.487888	1.174359	0.085378	-0.487623	1.109895	0.086431	-0.485388	0.704998	-0.165366	-0.503106	0.693080	0.253988	-0.111466	0.672294	-0.153614	-0.145033	0.688675	0.236400	-0.138155	0.648812	0.223449	-0.269104	0.069898	0.244916	-0.263998	0.082115	0.192293	-0.250853	0.065260	-0.141560	0.418741	0.062684	-0.079899
1175	9.791667	-0.884458	0.615846	-0.032432	-0.877169	0.624967	0.165238	-0.731547	0.947688	-0.050349	-0.709356	0.947888	0.173351	-0.485019	1.181567	-0.019481	-0.488413	1.174633	0.085235	-0.487884	1.110142	0.086281	-0.485193	0.705017	-0.165313	-0.503047	0.693117	0.253932	-0.111257	0.672285	-0.153216	-0.145768	0.689223	0.238444	-0.138637	0.649417	0.225574	-0.269098	0.069895	0.244916	-0.263988	0.082123	0.192296	-0.250807	0.065350	-0.141533	0.418743	0.062689	-0.079893
1176	9.800000	-0.884248	0.615934	-0.032424	-0.876955	0.625090	0.165260	-0.731366	0.947648	-0.050445	-0.709155	0.947855	0.173160	-0.485548	1.181789	-0.019747	-0.488921	1.174873	0.084958	-0.488166	1.110437	0.086138	-0.485005	0.705028	-0.165257	-0.503006	0.693147	0.253874	-0.111066	0.672322	-0.152813	-0.146510	0.689931	0.240492	-0.139106	0.650142	0.227757	-0.269108	0.069880	0.244919	-0.263981	0.082142	0.192317	-0.250835	0.065267	-0.141457	0.418737	0.062715	-0.079875
1177	9.808333	-0.883969	0.615968	-0.032433	-0.876779	0.625115	0.165230	-0.731226	0.947593	-0.050549	-0.708995	0.947841	0.173053	-0.486036	1.182017	-0.019985	-0.489398	1.175234	0.084761	-0.488451	1.110782	0.085973	-0.484813	0.705026	-0.165188	-0.502978	0.693169	0.253801	-0.110871	0.672424	-0.152416	-0.147241	0.690810	0.242493	-0.139541	0.651029	0.229983	-0.269092	0.069907	0.244941	-0.263970	0.082162	0.192333	-0.250847	0.065232	-0.141500	0.418741	0.062725	-0.079869
1178	9.816667	-0.883796	0.616007	-0.032427	-0.876568	0.625127	0.165217	-0.731123	0.947532	-0.050655	-0.708922	0.947844	0.172983	-0.486492	1.182274	-0.020247	-0.489852	1.175589	0.084497	-0.488725	1.111135	0.085795	-0.484515	0.705090	-0.165062	-0.502966	0.693187	0.253709	-0.110681	0.672554	-0.152033	-0.147934	0.691792	0.244480	-0.139924	0.652003	0.232197	-0.269086	0.069914	0.244953	-0.263961	0.082182	0.192350	-0.250836	0.065250	-0.141420	0.418750	0.062696	-0.079889
1179	9.825000	-0.883645	0.616024	-0.032425	-0.876407	0.625152	0.165211	-0.731052	0.947458	-0.050777	-0.708803	0.947798	0.172872	-0.486880	1.182505	-0.020522	-0.490251	1.175941	0.084234	-0.488990	1.111502	0.085583	-0.484431	0.705015	-0.165035	-0.502973	0.693209	0.253600	-0.110514	0.672714	-0.151694	-0.148563	0.692872	0.246389	-0.140273	0.653070	0.234380	-0.269082	0.069911	0.244959	-0.263954	0.082179	0.192359	-0.250768	0.065320	-0.141417	0.418748	0.062701	-0.079892
1180	9.833333	-0.883516	0.616017	-0.032432	-0.876167	0.625110	0.165132	-0.731005	0.947378	-0.050897	-0.708816	0.947782	0.172772	-0.487219	1.182710	-0.020818	-0.490607	1.176306	0.083907	-0.489247	1.111873	0.085357	-0.484252	0.705005	-0.164955	-0.502999	0.693232	0.253479	-0.110349	0.672898	-0.151363	-0.149161	0.693982	0.248230	-0.140604	0.654218	0.236517	-0.269075	0.069904	0.244964	-0.263949	0.082175	0.192353	-0.250707	0.065384	-0.141437	0.418750	0.062680	-0.079914
1181	9.841667	-0.883444	0.616015	-0.032425	-0.876110	0.625108	0.165145	-0.730999	0.947310	-0.051001	-0.708793	0.947802	0.172713	-0.487504	1.182928	-0.021171	-0.490911	1.176652	0.083602	-0.489489	1.112209	0.085107	-0.484034	0.705002	-0.164847	-0.503046	0.693251	0.253349	-0.110194	0.673070	-0.151041	-0.149742	0.695134	0.249989	-0.140903	0.655385	0.238559	-0.269079	0.069912	0.244970	-0.263948	0.082162	0.192345	-0.250809	0.065276	-0.141404	0.418751	0.062671	-0.079920
1182	9.850000	-0.883391	0.616030	-0.032412	-0.875986	0.625087	0.165108	-0.731007	0.947248	-0.051100	-0.708798	0.947756	0.172541	-0.487721	1.183095	-0.021527	-0.491182	1.176966	0.083245	-0.489719	1.112522	0.084848	-0.483929	0.704944	-0.164784	-0.503119	0.693280	0.253222	-0.110047	0.673243	-0.150744	-0.150311	0.696270	0.251668	-0.141205	0.656560	0.240508	-0.269046	0.069944	0.244899	-0.263950	0.082161	0.192342	-0.250791	0.065294	-0.141414	0.418750	0.062664	-0.079917
1183	9.858333	-0.883320	0.615994	-0.032422	-0.876035	0.625080	0.165143	-0.731037	0.947197	-0.051199	-0.708871	0.947818	0.172505	-0.487866	1.183216	-0.021886	-0.491389	1.177232	0.082866	-0.489931	1.112799	0.084573	-0.483809	0.704942	-0.164697	-0.503118	0.693136	0.252872	-0.109921	0.673414	-0.150488	-0.150890	0.697410	0.253241	-0.141530	0.657744	0.242350	-0.269081	0.069912	0.244968	-0.263954	0.082164	0.192347	-0.250798	0.065272	-0.141422	0.418747	0.062680	-0.079903
1184	9.866667	-0.883279	0.615961	-0.032432	-0.876026	0.625105	0.165152	-0.731088	0.947151	-0.051299	-0.708978	0.947873	0.172467	-0.488013	1.183319	-0.022282	-0.491571	1.177460	0.082481	-0.490137	1.113040	0.084286	-0.483700	0.704916	-0.164599	-0.503240	0.693170	0.252761	-0.109817	0.673562	-0.150231	-0.151474	0.698547	0.254742	-0.141865	0.658917	0.244095	-0.269095	0.069900	0.244963	-0.263958	0.082177	0.192353	-0.250722	0.065346	-0.141482	0.418745	0.062669	-0.079913
1185	9.875000	-0.883296	0.615954	-0.032413	-0.876053	0.625092	0.165154	-0.731147	0.947112	-0.051400	-0.709077	0.947982	0.172420	-0.488121	1.183319	-0.022666	-0.491768	1.177665	0.082105	-0.490328	1.113223	0.084002	-0.483615	0.704857	-0.164517	-0.503386	0.693207	0.252667	-0.109735	0.673685	-0.150007	-0.152104	0.699643	0.256137	-0.142204	0.660042	0.245705	-0.269097	0.069897	0.244958	-0.263963	0.082194	0.192363	-0.250774	0.065350	-0.141504	0.418734	0.062715	-0.079874
1186	9.883333	-0.883330	0.615937	-0.032392	-0.876110	0.625085	0.165165	-0.731212	0.947074	-0.051499	-0.709149	0.948015	0.172293	-0.488216	1.183315	-0.023109	-0.491960	1.177823	0.081706	-0.490511	1.113380	0.083708	-0.483561	0.704811	-0.164435	-0.503557	0.693249	0.252594	-0.109682	0.673794	-0.149811	-0.152745	0.700730	0.257446	-0.142587	0.661155	0.247239	-0.269095	0.069893	0.244966	-0.263965	0.082211	0.192373	-0.250851	0.065269	-0.141424	0.418732	0.062712	-0.079866
1187	9.891667	-0.883391	0.615910	-0.032369	-0.876143	0.625040	0.165146	-0.731284	0.947036	-0.051602	-0.709286	0.948090	0.172242	-0.488277	1.183233	-0.023515	-0.492148	1.177950	0.081284	-0.490784	1.113568	0.083479	-0.483523	0.704725	-0.164389	-0.503762	0.693292	0.252538	-0.109647	0.673886	-0.149633	-0.153429	0.701853	0.258635	-0.143029	0.662284	0.248683	-0.269108	0.069905	0.244959	-0.263970	0.082234	0.192386	-0.250801	0.065332	-0.141404	0.418732	0.062716	-0.079866
1188	9.900000	-0.883467	0.615866	-0.032358	-0.876322	0.625076	0.165215	-0.731358	0.946998	-0.051716	-0.709435	0.948115	0.172109	-0.488408	1.183187	-0.023899	-0.492334	1.178033	0.080838	-0.491064	1.113747	0.083249	-0.483498	0.704632	-0.164345	-0.503994	0.693335	0.252490	-0.109634	0.673963	-0.149478	-0.154148	0.703016	0.259709	-0.143519	0.663422	0.250080	-0.269110	0.069901	0.244964	-0.263976	0.082242	0.192400	-0.250857	0.065298	-0.141361	0.418735	0.062688	-0.079886
1189	9.908333	-0.883562	0.615791	-0.032357	-0.876434	0.625017	0.165207	-0.731440	0.946949	-0.051842	-0.709595	0.948096	0.171897	-0.488333	1.183023	-0.024374	-0.492502	1.178140	0.080413	-0.491041	1.113725	0.082808	-0.483498	0.704588	-0.164276	-0.504250	0.693375	0.252457	-0.109645	0.674016	-0.149359	-0.154876	0.704226	0.260660	-0.144098	0.664610	0.251464	-0.269112	0.069902	0.244956	-0.263984	0.082244	0.192386	-0.250806	0.065365	-0.141398	0.418743	0.062685	-0.079896
1190	9.916667	-0.883662	0.615707	-0.032368	-0.876573	0.624975	0.165208	-0.731524	0.946904	-0.051985	-0.709728	0.948110	0.171755	-0.488328	1.182897	-0.024803	-0.492647	1.178247	0.080014	-0.491206	1.113836	0.082519	-0.483507	0.704495	-0.164257	-0.504514	0.693407	0.252436	-0.109673	0.674059	-0.149260	-0.155640	0.705488	0.261520	-0.144728	0.665855	0.252870	-0.269123	0.069929	0.244965	-0.263997	0.082239	0.192373	-0.250842	0.065307	-0.141308	0.418752	0.062677	-0.079911
1191	9.925000	-0.883776	0.615625	-0.032375	-0.876728	0.624948	0.165210	-0.731637	0.946865	-0.052101	-0.709950	0.948162	0.171659	-0.488264	1.182801	-0.025208	-0.492772	1.178344	0.079582	-0.491376	1.113954	0.082227	-0.483444	0.704477	-0.164143	-0.504785	0.693444	0.252430	-0.109720	0.674082	-0.149187	-0.156445	0.706881	0.262242	-0.145390	0.667162	0.254292	-0.269136	0.069914	0.244969	-0.264013	0.082228	0.192363	-0.250798	0.065349	-0.141342	0.418750	0.062675	-0.079904
1192	9.933333	-0.883891	0.615552	-0.032388	-0.876929	0.624916	0.165198	-0.731765	0.946820	-0.052226	-0.710147	0.948202	0.171545	-0.488271	1.182746	-0.025594	-0.492846	1.178451	0.079191	-0.491549	1.114068	0.081951	-0.483499	0.704431	-0.164138	-0.505058	0.693477	0.252427	-0.109788	0.674090	-0.149134	-0.157267	0.708365	0.262918	-0.146070	0.668534	0.255738	-0.269142	0.069910	0.244956	-0.264026	0.082221	0.192349	-0.250852	0.065315	-0.141335	0.418764	0.062633	-0.079930
1193	9.941667	-0.884050	0.615494	-0.032393	-0.877036	0.624898	0.165188	-0.731898	0.946798	-0.052340	-0.710313	0.948261	0.171436	-0.488133	1.182620	-0.025994	-0.492943	1.178558	0.078844	-0.491811	1.114256	0.081795	-0.483592	0.704420	-0.164149	-0.505337	0.693511	0.252424	-0.109860	0.674078	-0.149092	-0.158008	0.709875	0.263446	-0.146765	0.670004	0.257244	-0.269162	0.069914	0.244950	-0.264044	0.082220	0.192341	-0.250853	0.065316	-0.141343	0.418749	0.062693	-0.079881
1194	9.950000	-0.884142	0.615424	-0.032398	-0.877133	0.624832	0.165150	-0.732047	0.946776	-0.052459	-0.710531	0.948282	0.171278	-0.488131	1.182525	-0.026305	-0.493057	1.178609	0.078484	-0.491860	1.114236	0.081474	-0.483701	0.704421	-0.164177	-0.505599	0.693546	0.252417	-0.109947	0.674054	-0.149054	-0.158732	0.711378	0.263933	-0.147456	0.671499	0.258746	-0.269184	0.069913	0.244935	-0.264065	0.082227	0.192341	-0.250780	0.065384	-0.141381	0.418748	0.062700	-0.079867
1195	9.958333	-0.884362	0.615399	-0.032374	-0.877368	0.624814	0.165177	-0.732214	0.946761	-0.052582	-0.710800	0.948384	0.171194	-0.488147	1.182479	-0.026645	-0.493156	1.178665	0.078199	-0.492005	1.114295	0.081260	-0.483812	0.704381	-0.164223	-0.505914	0.693690	0.252514	-0.110032	0.674014	-0.149022	-0.159513	0.712897	0.264424	-0.148138	0.672974	0.260241	-0.269188	0.069909	0.244909	-0.264087	0.082245	0.192342	-0.250894	0.065304	-0.141324	0.418751	0.062683	-0.079884
1196	9.966667	-0.884513	0.615361	-0.032369	-0.877594	0.624804	0.165203	-0.732393	0.946745	-0.052712	-0.711054	0.948451	0.171084	-0.488185	1.182403	-0.026862	-0.493263	1.178766	0.077955	-0.492152	1.114367	0.081082	-0.483942	0.704396	-0.164274	-0.506109	0.693665	0.252372	-0.110118	0.673962	-0.148996	-0.160422	0.714507	0.265017	-0.148815	0.674414	0.261698	-0.269184	0.069921	0.244826	-0.264107	0.082263	0.192342	-0.250923	0.065289	-0.141297	0.418741	0.062696	-0.079880
1197	9.975000	-0.884590	0.615302	-0.032368	-0.877734	0.624792	0.165220	-0.732576	0.946723	-0.052849	-0.711279	0.948540	0.171018	-0.488258	1.182420	-0.027099	-0.493351	1.178859	0.077778	-0.492390	1.114496	0.080992	-0.484077	0.704375	-0.164353	-0.506351	0.693756	0.252336	-0.110195	0.673912	-0.148972	-0.161239	0.715933	0.265494	-0.149481	0.675823	0.263139	-0.268994	0.070164	0.245350	-0.264124	0.082274	0.192336	-0.250881	0.065367	-0.141313	0.418740	0.062700	-0.079891
1198	9.983333	-0.884696	0.615255	-0.032366	-0.877852	0.624743	0.165220	-0.732751	0.946704	-0.053004	-0.711546	0.948584	0.170805	-0.488301	1.182407	-0.027252	-0.493431	1.178923	0.077600	-0.492437	1.114533	0.080813	-0.484209	0.704350	-0.164443	-0.506572	0.693870	0.252299	-0.110265	0.673857	-0.148952	-0.162090	0.717305	0.265973	-0.150142	0.677208	0.264578	-0.269007	0.070163	0.245338	-0.264142	0.082290	0.192337	-0.250914	0.065374	-0.141288	0.418738	0.062679	-0.079913
1199	9.991667	-0.884720	0.615178	-0.032366	-0.877948	0.624698	0.165223	-0.732940	0.946663	-0.053133	-0.711827	0.948669	0.170692	-0.488426	1.182434	-0.027346	-0.493508	1.179014	0.077477	-0.492583	1.114618	0.080710	-0.484381	0.704283	-0.164571	-0.506758	0.694000	0.252262	-0.110311	0.673800	-0.148933	-0.162913	0.718684	0.266420	-0.150828	0.678610	0.266030	-0.269029	0.070168	0.245356	-0.264160	0.082298	0.192338	-0.250929	0.065373	-0.141292	0.418744	0.062671	-0.079924
1200	10.000000	-0.884775	0.615105	-0.032366	-0.877989	0.624624	0.165167	-0.733112	0.946616	-0.053296	-0.712077	0.948752	0.170565	-0.488522	1.182509	-0.027509	-0.493606	1.179080	0.077349	-0.492735	1.114880	0.080718	-0.484539	0.704211	-0.164713	-0.506916	0.694144	0.252220	-0.110340	0.673742	-0.148914	-0.163709	0.720099	0.266815	-0.151556	0.680080	0.267515	-0.269052	0.070172	0.245371	-0.264177	0.082294	0.192333	-0.250932	0.065360	-0.141289	0.418740	0.062687	-0.079920
1201	10.008333	-0.884821	0.615003	-0.032374	-0.878068	0.624570	0.165231	-0.733279	0.946559	-0.053479	-0.712320	0.948716	0.170275	-0.488703	1.182573	-0.027563	-0.493692	1.179150	0.077259	-0.492965	1.114975	0.080693	-0.484629	0.704159	-0.164837	-0.507051	0.694307	0.252183	-0.110351	0.673689	-0.148899	-0.164470	0.721572	0.267152	-0.152326	0.681628	0.269011	-0.269049	0.070168	0.245362	-0.264187	0.082287	0.192333	-0.250937	0.065336	-0.141297	0.418748	0.062664	-0.079917
1202	10.016667	-0.884857	0.614926	-0.032377	-0.878140	0.624514	0.165224	-0.733443	0.946500	-0.053666	-0.712579	0.948773	0.170089	-0.488785	1.182618	-0.027668	-0.493798	1.179237	0.077185	-0.493216	1.115235	0.080717	-0.484593	0.704108	-0.164914	-0.507160	0.694482	0.252144	-0.110350	0.673644	-0.148884	-0.165159	0.723093	0.267371	-0.153110	0.683299	0.270517	-0.269060	0.070177	0.245373	-0.264191	0.082289	0.192341	-0.250938	0.065324	-0.141314	0.418741	0.062699	-0.079887
1203	10.025000	-0.884933	0.614864	-0.032390	-0.878127	0.624418	0.165156	-0.733598	0.946434	-0.053857	-0.712866	0.948866	0.169915	-0.488939	1.182692	-0.027770	-0.493910	1.179305	0.077106	-0.493170	1.114928	0.080358	-0.484690	0.704044	-0.165093	-0.507231	0.694677	0.252119	-0.110327	0.673609	-0.148875	-0.165845	0.724830	0.267620	-0.153911	0.685140	0.272020	-0.269064	0.070175	0.245404	-0.264196	0.082301	0.192360	-0.250950	0.065310	-0.141310	0.418741	0.062710	-0.079862
1204	10.033333	-0.884953	0.614797	-0.032395	-0.878102	0.624328	0.165087	-0.733744	0.946361	-0.054051	-0.713097	0.948916	0.169695	-0.489109	1.182757	-0.027875	-0.494054	1.179355	0.077006	-0.493334	1.114983	0.080253	-0.484672	0.704026	-0.165182	-0.507267	0.694883	0.252105	-0.110295	0.673585	-0.148871	-0.166443	0.726503	0.267620	-0.154701	0.687070	0.273517	-0.269082	0.070151	0.245403	-0.264194	0.082304	0.192366	-0.250961	0.065279	-0.141295	0.418743	0.062709	-0.079850
1205	10.041667	-0.884914	0.614704	-0.032422	-0.878233	0.624339	0.165142	-0.733880	0.946293	-0.054269	-0.713356	0.949041	0.169531	-0.489382	1.182866	-0.027947	-0.494232	1.179412	0.076867	-0.493601	1.115123	0.080213	-0.484684	0.704025	-0.165329	-0.507247	0.695125	0.252098	-0.110254	0.673567	-0.148872	-0.166965	0.728232	0.267608	-0.155409	0.689067	0.274948	-0.269179	0.070043	0.245137	-0.264196	0.082317	0.192368	-0.250941	0.065308	-0.141294	0.418746	0.062709	-0.079855
1206	10.050000	-0.884927	0.614660	-0.032434	-0.878255	0.624320	0.165135	-0.734021	0.946215	-0.054459	-0.713620	0.949224	0.169467	-0.489662	1.182999	-0.028073	-0.494436	1.179479	0.076689	-0.493672	1.115096	0.079964	-0.484679	0.703992	-0.165455	-0.507183	0.695395	0.252107	-0.110205	0.673556	-0.148876	-0.167430	0.729931	0.267575	-0.156023	0.691082	0.276326	-0.268946	0.070234	0.245615	-0.264199	0.082321	0.192365	-0.250954	0.065294	-0.141287	0.418757	0.062665	-0.079894
1207	10.058333	-0.884930	0.614618	-0.032444	-0.878255	0.624308	0.165109	-0.734145	0.946137	-0.054675	-0.713858	0.949288	0.169220	-0.489656	1.183041	-0.028310	-0.494621	1.179580	0.076534	-0.493831	1.115341	0.079825	-0.484657	0.703924	-0.165550	-0.507076	0.695697	0.252123	-0.110149	0.673550	-0.148902	-0.167889	0.731676	0.267595	-0.156581	0.693108	0.277726	-0.269094	0.070170	0.245387	-0.264205	0.082316	0.192350	-0.250960	0.065287	-0.141275	0.418753	0.062667	-0.079907
1208	10.066667	-0.884926	0.614574	-0.032451	-0.878269	0.624295	0.165094	-0.734268	0.946050	-0.054900	-0.714021	0.949327	0.168903	-0.489810	1.183155	-0.028474	-0.494801	1.179717	0.076349	-0.494017	1.115471	0.079623	-0.484652	0.703910	-0.165660	-0.506943	0.696034	0.252155	-0.110089	0.673536	-0.148926	-0.168262	0.733331	0.267606	-0.157061	0.695057	0.279025	-0.269081	0.070172	0.245342	-0.264212	0.082311	0.192334	-0.250935	0.065335	-0.141281	0.418747	0.062665	-0.079912
1209	10.075000	-0.884920	0.614530	-0.032462	-0.878259	0.624258	0.165060	-0.734380	0.945963	-0.055149	-0.714200	0.949404	0.168674	-0.489939	1.183324	-0.028718	-0.495000	1.179874	0.076111	-0.494403	1.115720	0.079462	-0.484638	0.703863	-0.165744	-0.506779	0.696411	0.252211	-0.110036	0.673522	-0.148971	-0.168508	0.734829	0.267622	-0.157360	0.696911	0.280122	-0.269034	0.070205	0.245485	-0.264224	0.082302	0.192326	-0.250942	0.065335	-0.141287	0.418746	0.062664	-0.079913
1210	10.083333	-0.884912	0.614482	-0.032477	-0.878238	0.624218	0.165021	-0.734490	0.945883	-0.055382	-0.714356	0.949487	0.168437	-0.490140	1.183501	-0.028915	-0.495187	1.180023	0.075833	-0.494447	1.115791	0.079118	-0.484629	0.703811	-0.165814	-0.506579	0.696824	0.252293	-0.109991	0.673504	-0.149024	-0.168781	0.736380	0.267613	-0.157646	0.698792	0.281222	-0.269093	0.070188	0.245342	-0.264233	0.082296	0.192319	-0.250953	0.065298	-0.141405	0.418737	0.062677	-0.079902
1211	10.091667	-0.884952	0.614475	-0.032468	-0.878130	0.624205	0.164946	-0.734593	0.945791	-0.055622	-0.714492	0.949576	0.168197	-0.490214	1.183668	-0.029284	-0.495391	1.180194	0.075522	-0.494663	1.115955	0.078804	-0.484610	0.703736	-0.165866	-0.506341	0.697261	0.252399	-0.109942	0.673466	-0.149083	-0.169105	0.738059	0.267507	-0.157992	0.700747	0.282290	-0.269093	0.070182	0.245336	-0.264234	0.082302	0.192313	-0.250949	0.065329	-0.141305	0.418739	0.062670	-0.079897
1212	10.100000	-0.884887	0.614386	-0.032512	-0.878200	0.624220	0.164962	-0.734680	0.945702	-0.055865	-0.714612	0.949649	0.167905	-0.490210	1.183764	-0.029649	-0.495607	1.180336	0.075152	-0.494857	1.116080	0.078415	-0.484608	0.703688	-0.165940	-0.506084	0.697714	0.252525	-0.109897	0.673423	-0.149151	-0.169260	0.739663	0.267236	-0.158642	0.702960	0.283493	-0.269118	0.070164	0.245354	-0.264230	0.082314	0.192319	-0.250947	0.065339	-0.141325	0.418728	0.062708	-0.079866
1213	10.108333	-0.884876	0.614348	-0.032533	-0.878175	0.624243	0.164929	-0.734767	0.945615	-0.056117	-0.714710	0.949807	0.167745	-0.490282	1.183885	-0.030051	-0.495830	1.180454	0.074755	-0.495097	1.116161	0.078033	-0.484606	0.703632	-0.165996	-0.505792	0.698201	0.252672	-0.109874	0.673370	-0.149193	-0.169330	0.741282	0.266815	-0.159083	0.705092	0.284454	-0.269031	0.070215	0.245448	-0.264233	0.082337	0.192323	-0.250967	0.065308	-0.141369	0.418733	0.062697	-0.079876
1214	10.116667	-0.884866	0.614315	-0.032556	-0.878051	0.624278	0.164853	-0.734851	0.945530	-0.056373	-0.714785	0.949929	0.167502	-0.490444	1.184049	-0.030418	-0.496068	1.180605	0.074335	-0.495334	1.116403	0.077683	-0.484602	0.703565	-0.166052	-0.505484	0.698705	0.252834	-0.109841	0.673325	-0.149244	-0.169332	0.742921	0.266240	-0.159501	0.707325	0.285315	-0.269088	0.070194	0.245314	-0.264227	0.082353	0.192319	-0.250977	0.065296	-0.141292	0.418728	0.062726	-0.079863
1215	10.125000	-0.884857	0.614286	-0.032573	-0.878020	0.624331	0.164829	-0.734925	0.945455	-0.056626	-0.714811	0.949964	0.167124	-0.490400	1.184120	-0.030925	-0.496291	1.180775	0.073878	-0.495527	1.116559	0.077235	-0.484594	0.703497	-0.166104	-0.505156	0.699231	0.253018	-0.109809	0.673284	-0.149272	-0.169218	0.744516	0.265500	-0.159839	0.709644	0.286040	-0.269081	0.070202	0.245304	-0.264221	0.082353	0.192311	-0.250970	0.065291	-0.141281	0.418737	0.062716	-0.079883
1216	10.133333	-0.884845	0.614282	-0.032585	-0.878091	0.624428	0.164871	-0.734994	0.945381	-0.056876	-0.714871	0.950084	0.166876	-0.490551	1.184271	-0.031332	-0.496500	1.180961	0.073433	-0.495748	1.116726	0.076793	-0.484587	0.703428	-0.166154	-0.504830	0.699759	0.253225	-0.109771	0.673266	-0.149302	-0.169023	0.746062	0.264662	-0.160099	0.711967	0.286662	-0.269079	0.070212	0.245312	-0.264214	0.082346	0.192295	-0.250961	0.065302	-0.141287	0.418745	0.062692	-0.079902
1217	10.141667	-0.884834	0.614277	-0.032594	-0.878059	0.624484	0.164851	-0.735057	0.945310	-0.057117	-0.714956	0.950241	0.166719	-0.490511	1.184318	-0.031821	-0.496718	1.181141	0.072953	-0.495966	1.116912	0.076397	-0.484587	0.703375	-0.166196	-0.504464	0.700300	0.253465	-0.109737	0.673259	-0.149310	-0.168816	0.747586	0.263722	-0.160246	0.714248	0.287102	-0.269068	0.070223	0.245308	-0.264211	0.082327	0.192278	-0.250924	0.065320	-0.141269	0.418754	0.062653	-0.079929
1218	10.150000	-0.884823	0.614267	-0.032602	-0.878041	0.624534	0.164834	-0.735114	0.945237	-0.057355	-0.714946	0.950389	0.166471	-0.490593	1.184416	-0.032287	-0.496901	1.181307	0.072478	-0.496166	1.117090	0.076012	-0.484576	0.703281	-0.166260	-0.504091	0.700837	0.253737	-0.109697	0.673271	-0.149308	-0.168452	0.748893	0.262744	-0.160277	0.716422	0.287442	-0.269065	0.070223	0.245307	-0.264210	0.082312	0.192270	-0.250921	0.065309	-0.141267	0.418751	0.062672	-0.079925
1219	10.158333	-0.884819	0.614254	-0.032614	-0.877986	0.624599	0.164822	-0.735152	0.945163	-0.057606	-0.714993	0.950410	0.166122	-0.490705	1.184474	-0.032698	-0.497063	1.181490	0.072062	-0.496518	1.117459	0.075808	-0.484581	0.703235	-0.166296	-0.503675	0.701382	0.254061	-0.109666	0.673284	-0.149288	-0.168031	0.750002	0.261779	-0.160117	0.718366	0.287651	-0.269067	0.070233	0.245318	-0.264215	0.082299	0.192262	-0.250926	0.065316	-0.141287	0.418751	0.062670	-0.079910
1220	10.166667	-0.884815	0.614232	-0.032634	-0.877945	0.624630	0.164798	-0.735194	0.945081	-0.057841	-0.715030	0.950492	0.165876	-0.490826	1.184529	-0.033129	-0.497207	1.181661	0.071637	-0.496655	1.117636	0.075458	-0.484567	0.703152	-0.166358	-0.503231	0.701933	0.254437	-0.109626	0.673296	-0.149252	-0.167513	0.750902	0.260840	-0.159831	0.720102	0.287789	-0.269070	0.070219	0.245315	-0.264214	0.082295	0.192263	-0.250935	0.065307	-0.141276	0.418746	0.062692	-0.079887
1221	10.175000	-0.884817	0.614200	-0.032661	-0.878003	0.624671	0.164760	-0.735233	0.945000	-0.058072	-0.715080	0.950605	0.165694	-0.490975	1.184547	-0.033505	-0.497342	1.181806	0.071271	-0.496602	1.117600	0.074981	-0.484549	0.703069	-0.166423	-0.502710	0.702485	0.254891	-0.109581	0.673324	-0.149217	-0.166850	0.751559	0.259909	-0.159444	0.721592	0.287867	-0.269066	0.070220	0.245306	-0.264216	0.082304	0.192270	-0.250961	0.065306	-0.141284	0.418747	0.062696	-0.079874
1222	10.183333	-0.884818	0.614155	-0.032700	-0.877956	0.624687	0.164708	-0.735264	0.944920	-0.058316	-0.715136	0.950632	0.165422	-0.491156	1.184542	-0.033894	-0.497484	1.181903	0.070869	-0.496681	1.117692	0.074638	-0.484529	0.702988	-0.166488	-0.502128	0.703069	0.255455	-0.109541	0.673345	-0.149171	-0.166118	0.752066	0.258995	-0.158967	0.722933	0.287880	-0.269076	0.070237	0.245306	-0.264216	0.082322	0.192272	-0.250951	0.065326	-0.141273	0.418734	0.062728	-0.079861
1223	10.191667	-0.884812	0.614106	-0.032742	-0.877897	0.624676	0.164664	-0.735296	0.944838	-0.058538	-0.715142	0.950675	0.165185	-0.491334	1.184563	-0.034292	-0.497600	1.181977	0.070519	-0.496772	1.117803	0.074368	-0.484529	0.702876	-0.166586	-0.501492	0.703653	0.256122	-0.109494	0.673366	-0.149122	-0.165253	0.752409	0.258167	-0.158385	0.724045	0.287869	-0.269074	0.070228	0.245266	-0.264219	0.082341	0.192282	-0.250962	0.065339	-0.141266	0.418753	0.062685	-0.079893
1224	10.200000	-0.884853	0.614085	-0.032781	-0.877896	0.624706	0.164636	-0.735325	0.944757	-0.058747	-0.715174	0.950722	0.164974	-0.491544	1.184555	-0.034612	-0.497683	1.182021	0.070193	-0.496825	1.117851	0.074049	-0.484464	0.702822	-0.166596	-0.500803	0.704229	0.256859	-0.109451	0.673386	-0.149065	-0.164251	0.752594	0.257415	-0.157724	0.724940	0.287833	-0.269085	0.070232	0.245279	-0.264221	0.082355	0.192285	-0.251010	0.065269	-0.141361	0.418736	0.062722	-0.079869
1225	10.208333	-0.884848	0.614059	-0.032811	-0.877942	0.624740	0.164592	-0.735361	0.944678	-0.058932	-0.715183	0.950756	0.164783	-0.491737	1.184544	-0.034937	-0.497770	1.182050	0.069846	-0.496857	1.117877	0.073753	-0.484417	0.702752	-0.166671	-0.500079	0.704796	0.257683	-0.109400	0.673412	-0.149025	-0.163084	0.752597	0.256729	-0.156938	0.725586	0.287761	-0.269075	0.070234	0.245259	-0.264227	0.082345	0.192275	-0.250997	0.065322	-0.141249	0.418748	0.062670	-0.079912
1226	10.216667	-0.884797	0.614035	-0.032828	-0.877888	0.624787	0.164581	-0.735388	0.944616	-0.059111	-0.715158	0.950784	0.164598	-0.491964	1.184496	-0.035248	-0.497849	1.182071	0.069551	-0.496879	1.117885	0.073473	-0.484382	0.702740	-0.166720	-0.499498	0.705588	0.258836	-0.109345	0.673435	-0.148982	-0.161782	0.752469	0.256098	-0.156019	0.726046	0.287675	-0.269079	0.070254	0.245283	-0.264232	0.082315	0.192252	-0.250964	0.065351	-0.141254	0.418746	0.062672	-0.079913
1227	10.225000	-0.884812	0.614022	-0.032853	-0.877959	0.624838	0.164555	-0.735422	0.944557	-0.059262	-0.715157	0.950890	0.164543	-0.492204	1.184475	-0.035596	-0.497905	1.182070	0.069266	-0.496903	1.117890	0.073232	-0.484332	0.702660	-0.166814	-0.498604	0.705904	0.259466	-0.109291	0.673469	-0.148968	-0.160351	0.752192	0.255572	-0.155063	0.726447	0.287768	-0.269077	0.070248	0.245273	-0.264239	0.082291	0.192231	-0.250903	0.065416	-0.141345	0.418750	0.062648	-0.079924
1228	10.233333	-0.884830	0.614020	-0.032872	-0.877915	0.624834	0.164512	-0.735448	0.944511	-0.059411	-0.715159	0.950917	0.164412	-0.492466	1.184411	-0.035893	-0.497981	1.182063	0.068977	-0.496922	1.117858	0.073001	-0.484303	0.702674	-0.166850	-0.497653	0.706228	0.260223	-0.109237	0.673477	-0.148938	-0.158830	0.751787	0.255113	-0.153876	0.726501	0.287705	-0.269067	0.070244	0.245240	-0.264240	0.082268	0.192210	-0.250847	0.065486	-0.141422	0.418750	0.062641	-0.079914
1229	10.241667	-0.884805	0.614001	-0.032891	-0.877797	0.624827	0.164426	-0.735476	0.944472	-0.059565	-0.715049	0.950914	0.164200	-0.492714	1.184350	-0.036169	-0.498024	1.182045	0.068703	-0.496879	1.117850	0.072734	-0.484275	0.702640	-0.166928	-0.497024	0.706953	0.261350	-0.109185	0.673498	-0.148939	-0.157210	0.751263	0.254703	-0.152605	0.726386	0.287633	-0.269059	0.070267	0.245260	-0.264232	0.082263	0.192198	-0.250957	0.065311	-0.141276	0.418746	0.062672	-0.079888
1230	10.250000	-0.884830	0.613993	-0.032914	-0.877835	0.624880	0.164458	-0.735503	0.944434	-0.059707	-0.715000	0.950907	0.164011	-0.492955	1.184267	-0.036417	-0.498043	1.182039	0.068435	-0.497002	1.117913	0.072532	-0.484254	0.702593	-0.167003	-0.496403	0.707627	0.262331	-0.109136	0.673504	-0.148936	-0.155584	0.750669	0.254263	-0.151272	0.726160	0.287552	-0.269064	0.070259	0.245273	-0.264227	0.082271	0.192191	-0.250953	0.065310	-0.141275	0.418744	0.062695	-0.079868
1231	10.258333	-0.884831	0.613966	-0.032934	-0.877756	0.624859	0.164347	-0.735533	0.944400	-0.059841	-0.714951	0.950971	0.163934	-0.493183	1.184223	-0.036724	-0.498067	1.182043	0.068156	-0.496792	1.117849	0.072232	-0.484246	0.702536	-0.167085	-0.495831	0.708443	0.263566	-0.109099	0.673486	-0.148943	-0.153928	0.749958	0.253947	-0.150085	0.725953	0.287589	-0.269048	0.070275	0.245232	-0.264221	0.082288	0.192187	-0.250950	0.065307	-0.141255	0.418739	0.062716	-0.079865
1232	10.266667	-0.884841	0.613946	-0.032954	-0.877684	0.624885	0.164338	-0.735565	0.944364	-0.059962	-0.714895	0.950975	0.163754	-0.493365	1.184188	-0.037031	-0.498069	1.182064	0.067870	-0.496793	1.117891	0.072049	-0.484252	0.702471	-0.167169	-0.495024	0.708963	0.264443	-0.109063	0.673461	-0.148959	-0.152150	0.749034	0.253578	-0.148468	0.725266	0.287383	-0.269053	0.070261	0.245216	-0.264218	0.082308	0.192185	-0.250950	0.065317	-0.141238	0.418743	0.062732	-0.079862
1233	10.275000	-0.884801	0.613883	-0.032982	-0.877758	0.624965	0.164390	-0.735599	0.944328	-0.060071	-0.714870	0.951035	0.163672	-0.493525	1.184160	-0.037319	-0.498055	1.182102	0.067578	-0.496711	1.117893	0.071696	-0.484274	0.702420	-0.167263	-0.494269	0.709534	0.265363	-0.109038	0.673432	-0.148993	-0.150315	0.747951	0.253223	-0.147153	0.724697	0.287363	-0.269055	0.070278	0.245213	-0.264215	0.082324	0.192188	-0.250893	0.065400	-0.141300	0.418752	0.062683	-0.079899
1234	10.283333	-0.884865	0.613904	-0.032957	-0.877760	0.625012	0.164404	-0.735639	0.944284	-0.060167	-0.714786	0.951050	0.163546	-0.493672	1.184136	-0.037638	-0.498017	1.182138	0.067281	-0.496681	1.117941	0.071430	-0.484295	0.702351	-0.167338	-0.493409	0.710000	0.266196	-0.109031	0.673387	-0.149028	-0.148433	0.746777	0.252909	-0.145622	0.723984	0.287324	-0.268926	0.070354	0.245457	-0.264227	0.082317	0.192166	-0.251001	0.065303	-0.141216	0.418758	0.062667	-0.079923
1235	10.291667	-0.884877	0.613891	-0.032938	-0.877684	0.625030	0.164358	-0.735682	0.944246	-0.060267	-0.714682	0.951063	0.163435	-0.493811	1.184139	-0.037947	-0.498013	1.182162	0.066943	-0.496749	1.118031	0.071190	-0.484355	0.702312	-0.167444	-0.492691	0.710578	0.267073	-0.109035	0.673351	-0.149093	-0.146472	0.745521	0.252688	-0.144054	0.723071	0.287266	-0.269058	0.070305	0.245189	-0.264241	0.082291	0.192136	-0.250989	0.065324	-0.141217	0.418747	0.062687	-0.079909
1236	10.300000	-0.884888	0.613884	-0.032910	-0.877749	0.625079	0.164433	-0.735734	0.944214	-0.060331	-0.714608	0.951091	0.163360	-0.493838	1.184127	-0.038313	-0.497962	1.182229	0.066636	-0.496830	1.117992	0.070901	-0.484415	0.702265	-0.167523	-0.491988	0.711152	0.267933	-0.109050	0.673314	-0.149161	-0.144460	0.744169	0.252493	-0.142338	0.722037	0.287212	-0.269069	0.070286	0.245189	-0.264260	0.082254	0.192105	-0.250983	0.065334	-0.141228	0.418749	0.062668	-0.079915
1237	10.308333	-0.884900	0.613890	-0.032871	-0.877718	0.625097	0.164451	-0.735796	0.944183	-0.060373	-0.714578	0.951220	0.163443	-0.493904	1.184162	-0.038646	-0.497907	1.182284	0.066316	-0.496785	1.118161	0.070574	-0.484495	0.702217	-0.167614	-0.491373	0.711798	0.268835	-0.109068	0.673284	-0.149246	-0.142382	0.742696	0.252350	-0.140487	0.720888	0.287188	-0.269186	0.070167	0.244934	-0.264275	0.082220	0.192080	-0.250934	0.065409	-0.141333	0.418757	0.062626	-0.079930
1238	10.316667	-0.884906	0.613894	-0.032836	-0.877612	0.625105	0.164428	-0.735858	0.944158	-0.060414	-0.714433	0.951239	0.163324	-0.493939	1.184184	-0.039003	-0.497861	1.182330	0.065957	-0.496592	1.118132	0.070200	-0.484588	0.702179	-0.167703	-0.490601	0.712284	0.269577	-0.109095	0.673260	-0.149340	-0.140285	0.741164	0.252280	-0.138544	0.719584	0.287161	-0.269085	0.070291	0.245164	-0.264288	0.082206	0.192059	-0.250997	0.065328	-0.141268	0.418745	0.062664	-0.079893
1239	10.325000	-0.884864	0.613892	-0.032795	-0.877611	0.625143	0.164511	-0.735910	0.944139	-0.060475	-0.714377	0.951268	0.163254	-0.494101	1.184250	-0.039275	-0.497813	1.182402	0.065637	-0.496566	1.118191	0.069885	-0.484679	0.702132	-0.167769	-0.489898	0.712859	0.270348	-0.109116	0.673235	-0.149428	-0.138242	0.739528	0.252254	-0.136705	0.718182	0.287213	-0.269196	0.070160	0.244914	-0.264288	0.082204	0.192052	-0.251005	0.065317	-0.141277	0.418742	0.062673	-0.079888
1240	10.333333	-0.884911	0.613910	-0.032771	-0.877636	0.625161	0.164507	-0.735968	0.944113	-0.060517	-0.714264	0.951356	0.163232	-0.494064	1.184223	-0.039660	-0.497771	1.182474	0.065318	-0.496541	1.118260	0.069584	-0.484771	0.702075	-0.167834	-0.489185	0.713440	0.271095	-0.109133	0.673229	-0.149544	-0.136269	0.737832	0.252246	-0.134833	0.716722	0.287318	-0.269311	0.070028	0.244646	-0.264278	0.082224	0.192051	-0.251012	0.065299	-0.141394	0.418734	0.062708	-0.079858
1241	10.341667	-0.884909	0.613908	-0.032740	-0.877580	0.625191	0.164517	-0.736013	0.944088	-0.060564	-0.714177	0.951359	0.163132	-0.494174	1.184247	-0.039962	-0.497746	1.182550	0.064998	-0.496524	1.118348	0.069324	-0.484856	0.702013	-0.167889	-0.488232	0.713789	0.271619	-0.109142	0.673195	-0.149621	-0.134366	0.736060	0.252222	-0.132940	0.715105	0.287343	-0.269077	0.070297	0.245114	-0.264274	0.082246	0.192060	-0.251023	0.065296	-0.141308	0.418731	0.062722	-0.079857
1242	10.350000	-0.884910	0.613904	-0.032710	-0.877500	0.625205	0.164511	-0.736054	0.944051	-0.060611	-0.714086	0.951351	0.163029	-0.494287	1.184272	-0.040263	-0.497707	1.182635	0.064680	-0.496509	1.118440	0.069074	-0.484934	0.701952	-0.167949	-0.487898	0.714766	0.272704	-0.109152	0.673166	-0.149717	-0.132516	0.734276	0.252201	-0.131135	0.713567	0.287451	-0.269071	0.070295	0.245126	-0.264269	0.082261	0.192064	-0.251034	0.065300	-0.141226	0.418733	0.062726	-0.079862
1243	10.358333	-0.884907	0.613894	-0.032686	-0.877485	0.625237	0.164567	-0.736101	0.943995	-0.060650	-0.713988	0.951366	0.162979	-0.494252	1.184228	-0.040597	-0.497646	1.182699	0.064360	-0.496672	1.118607	0.068900	-0.484989	0.701867	-0.168014	-0.487066	0.715245	0.273340	-0.109148	0.673133	-0.149811	-0.130744	0.732479	0.252142	-0.129384	0.712000	0.287517	-0.269290	0.070045	0.244639	-0.264268	0.082248	0.192058	-0.250990	0.065348	-0.141225	0.418742	0.062668	-0.079901
1244	10.366667	-0.884905	0.613878	-0.032657	-0.877527	0.625251	0.164597	-0.736139	0.943940	-0.060696	-0.713892	0.951370	0.162934	-0.494323	1.184211	-0.040913	-0.497612	1.182763	0.064061	-0.496624	1.118652	0.068585	-0.485027	0.701781	-0.168073	-0.486217	0.715713	0.273983	-0.109136	0.673102	-0.149908	-0.128970	0.730668	0.252031	-0.127717	0.710498	0.287580	-0.269060	0.070294	0.245132	-0.264272	0.082223	0.192047	-0.251033	0.065305	-0.141214	0.418751	0.062641	-0.079920
1245	10.375000	-0.884899	0.613869	-0.032632	-0.877437	0.625260	0.164636	-0.736172	0.943894	-0.060734	-0.713755	0.951346	0.162886	-0.494464	1.184218	-0.041195	-0.497609	1.182769	0.063729	-0.496619	1.118698	0.068353	-0.485056	0.701728	-0.168126	-0.485341	0.716151	0.274575	-0.109115	0.673071	-0.149980	-0.127164	0.728883	0.251904	-0.126139	0.709107	0.287675	-0.269058	0.070314	0.245144	-0.264281	0.082196	0.192036	-0.251012	0.065303	-0.141216	0.418748	0.062652	-0.079904
1246	10.383333	-0.884848	0.613844	-0.032606	-0.877408	0.625266	0.164648	-0.736203	0.943854	-0.060761	-0.713654	0.951315	0.162816	-0.494488	1.184163	-0.041601	-0.497607	1.182769	0.063451	-0.496608	1.118714	0.068126	-0.485084	0.701740	-0.168164	-0.484879	0.716993	0.275519	-0.109089	0.673052	-0.150040	-0.125304	0.727153	0.251819	-0.124588	0.707767	0.287792	-0.269073	0.070310	0.245162	-0.264289	0.082179	0.192029	-0.250994	0.065327	-0.141243	0.418762	0.062614	-0.079932
1247	10.391667	-0.884839	0.613846	-0.032587	-0.877379	0.625269	0.164656	-0.736234	0.943833	-0.060778	-0.713551	0.951316	0.162785	-0.494566	1.184020	-0.041803	-0.497618	1.182759	0.063189	-0.496405	1.118604	0.067792	-0.485078	0.701667	-0.168217	-0.484060	0.717449	0.276115	-0.109056	0.673052	-0.150088	-0.123336	0.725460	0.251763	-0.122951	0.706389	0.287899	-0.269284	0.070066	0.244683	-0.264295	0.082175	0.192022	-0.250944	0.065395	-0.141329	0.418754	0.062645	-0.079906
1248	10.400000	-0.884833	0.613856	-0.032567	-0.877357	0.625280	0.164666	-0.736264	0.943812	-0.060790	-0.713484	0.951367	0.162802	-0.494689	1.183981	-0.042094	-0.497664	1.182715	0.062888	-0.496372	1.118554	0.067526	-0.485075	0.701649	-0.168257	-0.483262	0.717897	0.276696	-0.109032	0.673078	-0.150129	-0.121202	0.723873	0.251798	-0.121265	0.705009	0.287976	-0.269081	0.070307	0.245117	-0.264298	0.082182	0.192020	-0.251008	0.065322	-0.141262	0.418756	0.062659	-0.079904
1249	10.408333	-0.884823	0.613870	-0.032545	-0.877301	0.625317	0.164665	-0.736286	0.943799	-0.060797	-0.713362	0.951365	0.162770	-0.494803	1.183927	-0.042348	-0.497675	1.182677	0.062644	-0.496347	1.118536	0.067302	-0.485060	0.701605	-0.168287	-0.482588	0.718409	0.277319	-0.109008	0.673132	-0.150162	-0.118981	0.722232	0.251788	-0.119495	0.703800	0.288136	-0.269085	0.070304	0.245121	-0.264300	0.082208	0.192022	-0.251007	0.065317	-0.141264	0.418744	0.062719	-0.079876
1250	10.416667	-0.884812	0.613886	-0.032529	-0.877325	0.625390	0.164719	-0.736307	0.943791	-0.060805	-0.713268	0.951408	0.162773	-0.495015	1.183917	-0.042534	-0.497683	1.182666	0.062401	-0.496507	1.118614	0.067172	-0.485070	0.701616	-0.168345	-0.481712	0.718699	0.277718	-0.108988	0.673196	-0.150184	-0.116723	0.720668	0.251886	-0.117722	0.702505	0.288280	-0.269312	0.070047	0.244612	-0.264297	0.082221	0.192026	-0.251010	0.065312	-0.141247	0.418741	0.062741	-0.079877
1251	10.425000	-0.884822	0.613917	-0.032507	-0.877332	0.625398	0.164719	-0.736324	0.943775	-0.060816	-0.713178	0.951437	0.162771	-0.495001	1.183830	-0.042804	-0.497691	1.182643	0.062167	-0.496298	1.118361	0.066791	-0.485074	0.701603	-0.168391	-0.481149	0.719260	0.278342	-0.108970	0.673284	-0.150196	-0.114511	0.719098	0.252069	-0.115997	0.701198	0.288505	-0.269204	0.070174	0.244837	-0.264296	0.082237	0.192026	-0.251036	0.065278	-0.141291	0.418745	0.062726	-0.079889
1252	10.433333	-0.884825	0.613927	-0.032484	-0.877178	0.625359	0.164673	-0.736338	0.943754	-0.060829	-0.713076	0.951532	0.162841	-0.495078	1.183795	-0.043008	-0.497691	1.182673	0.061962	-0.496267	1.118361	0.066591	-0.485086	0.701582	-0.168438	-0.480524	0.719739	0.278877	-0.108960	0.673379	-0.150185	-0.112414	0.717550	0.252345	-0.114284	0.699816	0.288763	-0.269098	0.070287	0.245081	-0.264300	0.082241	0.192030	-0.251055	0.065303	-0.141229	0.418745	0.062712	-0.079898
1253	10.441667	-0.884775	0.613924	-0.032460	-0.877264	0.625416	0.164752	-0.736353	0.943730	-0.060859	-0.712977	0.951461	0.162720	-0.495146	1.183785	-0.043229	-0.497668	1.182666	0.061765	-0.496242	1.118520	0.066495	-0.485101	0.701561	-0.168463	-0.479933	0.720220	0.279383	-0.108949	0.673458	-0.150152	-0.110528	0.716053	0.252685	-0.112543	0.698262	0.289009	-0.269209	0.070150	0.244842	-0.264307	0.082216	0.192019	-0.251014	0.065344	-0.141230	0.418750	0.062661	-0.079914
1254	10.450000	-0.884765	0.613923	-0.032444	-0.877222	0.625426	0.164750	-0.736366	0.943703	-0.060890	-0.712909	0.951472	0.162687	-0.495221	1.183758	-0.043435	-0.497644	1.182697	0.061626	-0.496211	1.118522	0.066333	-0.485106	0.701498	-0.168494	-0.479365	0.720732	0.279875	-0.108941	0.673542	-0.150097	-0.108813	0.714616	0.253097	-0.110874	0.696663	0.289296	-0.269100	0.070307	0.244700	-0.264313	0.082187	0.192016	-0.251011	0.065356	-0.141240	0.418755	0.062636	-0.079928
1255	10.458333	-0.884754	0.613918	-0.032444	-0.877202	0.625436	0.164748	-0.736379	0.943671	-0.060941	-0.712868	0.951540	0.162738	-0.495322	1.183687	-0.043587	-0.497634	1.182652	0.061440	-0.496208	1.118520	0.066249	-0.485111	0.701455	-0.168502	-0.478767	0.721218	0.280333	-0.108920	0.673616	-0.150015	-0.107280	0.713292	0.253491	-0.109375	0.695130	0.289558	-0.269090	0.070289	0.245134	-0.264320	0.082162	0.192011	-0.251014	0.065344	-0.141247	0.418749	0.062634	-0.079907
1256	10.466667	-0.884745	0.613911	-0.032447	-0.877162	0.625406	0.164718	-0.736403	0.943646	-0.061000	-0.712827	0.951497	0.162582	-0.495435	1.183609	-0.043735	-0.497629	1.182621	0.061287	-0.496150	1.118512	0.066099	-0.485110	0.701417	-0.168496	-0.478187	0.721720	0.280782	-0.108897	0.673691	-0.149914	-0.105842	0.712028	0.253806	-0.107995	0.693730	0.289775	-0.269088	0.070296	0.245150	-0.264313	0.082165	0.192010	-0.251007	0.065327	-0.141248	0.418754	0.062630	-0.079916
1257	10.475000	-0.884744	0.613905	-0.032456	-0.877151	0.625438	0.164710	-0.736428	0.943629	-0.061068	-0.712805	0.951541	0.162563	-0.495534	1.183566	-0.043867	-0.497630	1.182609	0.061143	-0.496127	1.118517	0.065994	-0.485100	0.701391	-0.168483	-0.477605	0.722245	0.281252	-0.108864	0.673769	-0.149788	-0.104476	0.710878	0.253955	-0.106794	0.692565	0.289853	-0.269081	0.070303	0.245146	-0.264313	0.082174	0.192019	-0.251005	0.065315	-0.141238	0.418736	0.062690	-0.079873
1258	10.483333	-0.884749	0.613897	-0.032471	-0.877139	0.625468	0.164707	-0.736452	0.943612	-0.061138	-0.712826	0.951580	0.162580	-0.495624	1.183521	-0.043974	-0.497628	1.182636	0.061020	-0.496082	1.118502	0.065849	-0.485076	0.701365	-0.168466	-0.477031	0.722761	0.281710	-0.108821	0.673868	-0.149666	-0.103100	0.709809	0.253964	-0.105648	0.691599	0.289847	-0.269079	0.070297	0.245136	-0.264304	0.082191	0.192031	-0.250998	0.065324	-0.141242	0.418747	0.062673	-0.079899
1259	10.491667	-0.884754	0.613892	-0.032482	-0.877139	0.625480	0.164707	-0.736481	0.943592	-0.061218	-0.712826	0.951571	0.162473	-0.495695	1.183496	-0.044101	-0.497643	1.182657	0.060890	-0.496074	1.118455	0.065714	-0.485041	0.701365	-0.168457	-0.476299	0.723138	0.282096	-0.108766	0.673966	-0.149512	-0.101676	0.708734	0.253779	-0.104581	0.690942	0.289785	-0.269072	0.070307	0.245116	-0.264295	0.082209	0.192038	-0.250994	0.065302	-0.141219	0.418739	0.062705	-0.079881
1260	10.500000	-0.884762	0.613887	-0.032491	-0.877131	0.625514	0.164709	-0.736522	0.943569	-0.061295	-0.712857	0.951610	0.162487	-0.495751	1.183523	-0.044271	-0.497662	1.182680	0.060744	-0.496086	1.118564	0.065662	-0.484988	0.701337	-0.168429	-0.475868	0.723747	0.282629	-0.108708	0.674045	-0.149332	-0.100182	0.707696	0.253539	-0.103417	0.690236	0.289606	-0.269087	0.070312	0.244713	-0.264289	0.082223	0.192046	-0.250988	0.065315	-0.141207	0.418740	0.062727	-0.079875
1261	10.508333	-0.884818	0.613888	-0.032496	-0.877129	0.625503	0.164708	-0.736575	0.943541	-0.061340	-0.712879	0.951603	0.162392	-0.495803	1.183536	-0.044362	-0.497682	1.182729	0.060644	-0.496102	1.118603	0.065544	-0.484953	0.701377	-0.168448	-0.475305	0.724235	0.283075	-0.108650	0.674111	-0.149187	-0.098625	0.706657	0.253317	-0.102178	0.689516	0.289398	-0.269313	0.070082	0.244469	-0.264296	0.082210	0.192050	-0.250989	0.065316	-0.141194	0.418746	0.062687	-0.079894
1262	10.516667	-0.884833	0.613890	-0.032496	-0.877130	0.625466	0.164697	-0.736624	0.943510	-0.061417	-0.712900	0.951565	0.162299	-0.495837	1.183565	-0.044488	-0.497700	1.182765	0.060530	-0.496139	1.118482	0.065355	-0.484902	0.701387	-0.168452	-0.474751	0.724722	0.283522	-0.108584	0.674206	-0.149029	-0.097021	0.705547	0.253089	-0.100891	0.688800	0.289257	-0.269303	0.070025	0.244641	-0.264299	0.082190	0.192039	-0.250989	0.065303	-0.141173	0.418752	0.062669	-0.079902
1263	10.525000	-0.884820	0.613845	-0.032509	-0.877134	0.625471	0.164706	-0.736701	0.943476	-0.061464	-0.712943	0.951586	0.162308	-0.495887	1.183577	-0.044602	-0.497734	1.182794	0.060423	-0.496227	1.118676	0.065367	-0.484850	0.701374	-0.168459	-0.474222	0.725217	0.283933	-0.108528	0.674267	-0.148888	-0.095405	0.704394	0.252912	-0.099550	0.687906	0.289070	-0.269203	0.070144	0.244879	-0.264307	0.082163	0.192019	-0.251006	0.065282	-0.141177	0.418753	0.062668	-0.079907
1264	10.533333	-0.884809	0.613807	-0.032519	-0.877132	0.625425	0.164677	-0.736775	0.943445	-0.061524	-0.713002	0.951536	0.162218	-0.495954	1.183602	-0.044734	-0.497788	1.182808	0.060316	-0.496300	1.118703	0.065277	-0.484814	0.701393	-0.168487	-0.473431	0.725505	0.284169	-0.108468	0.674328	-0.148750	-0.093796	0.703152	0.252673	-0.098227	0.687056	0.288925	-0.269099	0.070271	0.245114	-0.264315	0.082136	0.191999	-0.250982	0.065307	-0.141208	0.418753	0.062659	-0.079911
1265	10.541667	-0.884820	0.613777	-0.032541	-0.877136	0.625400	0.164660	-0.736869	0.943421	-0.061574	-0.713086	0.951557	0.162248	-0.496026	1.183597	-0.044814	-0.497859	1.182848	0.060228	-0.496379	1.118732	0.065192	-0.484783	0.701394	-0.168497	-0.472791	0.725923	0.284460	-0.108414	0.674399	-0.148620	-0.092324	0.701944	0.252450	-0.096992	0.686204	0.288773	-0.269218	0.070221	0.244694	-0.264318	0.082135	0.191986	-0.250986	0.065306	-0.141211	0.418755	0.062660	-0.079919
1266	10.550000	-0.884826	0.613734	-0.032568	-0.877051	0.625343	0.164591	-0.736990	0.943388	-0.061595	-0.713170	0.951543	0.162243	-0.496193	1.183629	-0.044864	-0.497937	1.182858	0.060135	-0.496471	1.118766	0.065118	-0.484756	0.701402	-0.168517	-0.472152	0.726326	0.284706	-0.108362	0.674468	-0.148495	-0.091008	0.700730	0.252199	-0.095886	0.685377	0.288673	-0.269099	0.070327	0.244679	-0.264318	0.082145	0.191979	-0.250975	0.065315	-0.141222	0.418741	0.062691	-0.079894
1267	10.558333	-0.884888	0.613699	-0.032594	-0.877165	0.625329	0.164624	-0.737127	0.943363	-0.061645	-0.713303	0.951507	0.162146	-0.496352	1.183686	-0.044944	-0.498037	1.182872	0.060022	-0.496558	1.118805	0.065040	-0.484740	0.701407	-0.168535	-0.471544	0.726740	0.284989	-0.108320	0.674532	-0.148380	-0.090030	0.699730	0.251984	-0.095085	0.684747	0.288606	-0.269212	0.070225	0.244660	-0.264309	0.082163	0.191976	-0.250970	0.065315	-0.141219	0.418743	0.062715	-0.079894
1268	10.566667	-0.884908	0.613649	-0.032612	-0.877175	0.625307	0.164615	-0.737284	0.943344	-0.061689	-0.713454	0.951533	0.162159	-0.496426	1.183713	-0.044977	-0.498147	1.182952	0.059986	-0.496655	1.118848	0.064968	-0.484732	0.701424	-0.168553	-0.471172	0.727268	0.285269	-0.108287	0.674604	-0.148280	-0.089413	0.698847	0.251715	-0.094498	0.684199	0.288449	-0.269326	0.070149	0.244259	-0.264299	0.082184	0.191986	-0.250961	0.065310	-0.141211	0.418740	0.062734	-0.079888
1269	10.575000	-0.884932	0.613600	-0.032618	-0.877219	0.625245	0.164603	-0.737451	0.943323	-0.061723	-0.713603	0.951593	0.162253	-0.496428	1.183728	-0.045063	-0.498260	1.183015	0.059938	-0.496793	1.118823	0.064874	-0.484736	0.701436	-0.168568	-0.470570	0.727567	0.285489	-0.108261	0.674673	-0.148181	-0.089047	0.698174	0.251487	-0.094030	0.683825	0.288339	-0.269204	0.070217	0.244662	-0.264291	0.082201	0.192002	-0.250917	0.065384	-0.141275	0.418749	0.062693	-0.079914
1270	10.583333	-0.884962	0.613552	-0.032617	-0.877266	0.625173	0.164599	-0.737630	0.943303	-0.061751	-0.713716	0.951515	0.162125	-0.496553	1.183811	-0.045115	-0.498391	1.183055	0.059893	-0.496967	1.118956	0.064864	-0.484751	0.701459	-0.168596	-0.470227	0.727969	0.285694	-0.108246	0.674735	-0.148090	-0.088873	0.697673	0.251367	-0.093702	0.683553	0.288275	-0.269080	0.070320	0.244676	-0.264290	0.082197	0.192023	-0.250989	0.065294	-0.141174	0.418736	0.062727	-0.079882
1271	10.591667	-0.884977	0.613487	-0.032618	-0.877283	0.625115	0.164613	-0.737815	0.943280	-0.061773	-0.713877	0.951555	0.162131	-0.496691	1.183894	-0.045160	-0.498550	1.183128	0.059877	-0.497154	1.119001	0.064811	-0.484779	0.701469	-0.168623	-0.469981	0.728329	0.285863	-0.108242	0.674792	-0.148012	-0.088804	0.697390	0.251338	-0.093528	0.683376	0.288281	-0.269079	0.070293	0.244908	-0.264292	0.082178	0.192027	-0.250960	0.065296	-0.141160	0.418735	0.062696	-0.079900
1272	10.600000	-0.884990	0.613419	-0.032616	-0.877301	0.625053	0.164630	-0.738004	0.943248	-0.061794	-0.714042	0.951609	0.162214	-0.496956	1.184007	-0.045140	-0.498759	1.183191	0.059864	-0.497359	1.119035	0.064761	-0.484818	0.701475	-0.168664	-0.469799	0.728649	0.286004	-0.108248	0.674847	-0.147952	-0.088826	0.697294	0.251369	-0.093470	0.683349	0.288304	-0.269302	0.070028	0.244649	-0.264299	0.082149	0.192021	-0.250956	0.065306	-0.141166	0.418743	0.062672	-0.079917
1273	10.608333	-0.885068	0.613384	-0.032596	-0.877274	0.624982	0.164618	-0.738161	0.943170	-0.061766	-0.714221	0.951575	0.162172	-0.497206	1.184057	-0.045165	-0.498991	1.183211	0.059843	-0.497587	1.118982	0.064696	-0.484868	0.701483	-0.168704	-0.469701	0.728913	0.286122	-0.108264	0.674909	-0.147898	-0.088919	0.697435	0.251416	-0.093541	0.683436	0.288359	-0.269082	0.070281	0.245131	-0.264305	0.082125	0.192008	-0.250952	0.065296	-0.141176	0.418742	0.062668	-0.079928
1274	10.616667	-0.885103	0.613296	-0.032599	-0.877281	0.624936	0.164682	-0.738425	0.943181	-0.061791	-0.714386	0.951548	0.162109	-0.497398	1.184082	-0.045224	-0.499250	1.183233	0.059803	-0.497826	1.119079	0.064677	-0.484929	0.701495	-0.168756	-0.469674	0.729117	0.286210	-0.108286	0.674965	-0.147848	-0.089017	0.697773	0.251481	-0.093647	0.683673	0.288378	-0.269308	0.070010	0.244651	-0.264309	0.082116	0.192003	-0.250958	0.065282	-0.141186	0.418747	0.062657	-0.079942
1275	10.625000	-0.885162	0.613216	-0.032584	-0.877306	0.624869	0.164706	-0.738641	0.943143	-0.061795	-0.714631	0.951583	0.162196	-0.497612	1.184070	-0.045243	-0.499517	1.183244	0.059792	-0.498089	1.119116	0.064705	-0.484997	0.701503	-0.168803	-0.469828	0.729320	0.286276	-0.108315	0.675027	-0.147802	-0.089177	0.698361	0.251616	-0.093823	0.684070	0.288437	-0.269316	0.070024	0.244661	-0.264308	0.082113	0.192004	-0.250952	0.065277	-0.141198	0.418748	0.062662	-0.079942
1276	10.633333	-0.885272	0.613133	-0.032582	-0.877391	0.624790	0.164710	-0.738859	0.943111	-0.061785	-0.714846	0.951545	0.162150	-0.497850	1.184065	-0.045249	-0.499809	1.183246	0.059783	-0.498312	1.119117	0.064646	-0.485079	0.701517	-0.168864	-0.470024	0.729483	0.286303	-0.108357	0.675099	-0.147765	-0.089382	0.699092	0.251782	-0.094063	0.684627	0.288539	-0.269311	0.070018	0.244628	-0.264309	0.082129	0.192011	-0.250949	0.065284	-0.141212	0.418751	0.062669	-0.079939
1277	10.641667	-0.885323	0.613048	-0.032555	-0.877384	0.624683	0.164707	-0.739099	0.943075	-0.061755	-0.715065	0.951589	0.162216	-0.498155	1.184099	-0.045264	-0.500111	1.183269	0.059777	-0.498579	1.119149	0.064655	-0.485170	0.701538	-0.168932	-0.469949	0.729433	0.286254	-0.108412	0.675176	-0.147737	-0.089588	0.699968	0.251974	-0.094355	0.685385	0.288674	-0.269105	0.070252	0.245117	-0.264303	0.082154	0.192033	-0.250949	0.065296	-0.141213	0.418746	0.062720	-0.079900
1278	10.650000	-0.885411	0.612968	-0.032501	-0.877386	0.624507	0.164720	-0.739349	0.943043	-0.061749	-0.715282	0.951508	0.162149	-0.498487	1.184142	-0.045230	-0.500418	1.183332	0.059812	-0.498881	1.119221	0.064718	-0.485277	0.701563	-0.169005	-0.469923	0.729362	0.286173	-0.108466	0.675255	-0.147708	-0.089765	0.700867	0.252127	-0.094648	0.686244	0.288793	-0.269110	0.070238	0.245105	-0.264299	0.082179	0.192048	-0.250943	0.065319	-0.141213	0.418761	0.062678	-0.079925
1279	10.658333	-0.885479	0.612888	-0.032463	-0.877449	0.624468	0.164786	-0.739613	0.943004	-0.061730	-0.715585	0.951542	0.162183	-0.498824	1.184220	-0.045242	-0.500734	1.183389	0.059822	-0.499167	1.119285	0.064730	-0.485389	0.701587	-0.169074	-0.470379	0.729560	0.286162	-0.108541	0.675341	-0.147691	-0.089899	0.701739	0.252224	-0.094905	0.687125	0.288851	-0.269223	0.070123	0.244879	-0.264305	0.082180	0.192063	-0.250953	0.065336	-0.141213	0.418753	0.062709	-0.079896
1280	10.666667	-0.885555	0.612812	-0.032420	-0.877485	0.624333	0.164797	-0.739888	0.942965	-0.061717	-0.715889	0.951549	0.162183	-0.499163	1.184283	-0.045190	-0.501055	1.183442	0.059832	-0.499446	1.119321	0.064697	-0.485508	0.701608	-0.169143	-0.470616	0.729625	0.286069	-0.108620	0.675430	-0.147681	-0.090009	0.702576	0.252287	-0.095136	0.687953	0.288854	-0.269110	0.070254	0.245114	-0.264313	0.082176	0.192059	-0.250996	0.065301	-0.141207	0.418758	0.062679	-0.079917
1281	10.675000	-0.885628	0.612727	-0.032390	-0.877456	0.624253	0.164799	-0.740165	0.942917	-0.061737	-0.716211	0.951582	0.162171	-0.499567	1.184389	-0.045155	-0.501423	1.183574	0.059860	-0.499810	1.119452	0.064799	-0.485633	0.701630	-0.169219	-0.471086	0.729832	0.285980	-0.108699	0.675516	-0.147661	-0.090085	0.703235	0.252241	-0.095359	0.688654	0.288796	-0.269115	0.070246	0.245128	-0.264321	0.082153	0.192041	-0.250974	0.065335	-0.141229	0.418751	0.062685	-0.079913
1282	10.683333	-0.885710	0.612632	-0.032367	-0.877628	0.624185	0.164880	-0.740450	0.942884	-0.061769	-0.716594	0.951658	0.162191	-0.499905	1.184448	-0.045153	-0.501801	1.183711	0.059919	-0.500133	1.119553	0.064800	-0.485761	0.701681	-0.169270	-0.470941	0.729704	0.285776	-0.108774	0.675610	-0.147645	-0.090166	0.703784	0.252136	-0.095606	0.689241	0.288658	-0.269323	0.070013	0.244640	-0.264322	0.082128	0.192020	-0.250957	0.065320	-0.141244	0.418752	0.062676	-0.079934
1283	10.691667	-0.885793	0.612537	-0.032359	-0.877732	0.624109	0.164907	-0.740612	0.942786	-0.061766	-0.716953	0.951681	0.162154	-0.500306	1.184549	-0.045094	-0.502186	1.183830	0.059933	-0.500514	1.119688	0.064858	-0.485885	0.701673	-0.169350	-0.471453	0.729999	0.285695	-0.108856	0.675706	-0.147614	-0.090278	0.704220	0.251873	-0.095882	0.689676	0.288394	-0.269116	0.070244	0.245130	-0.264327	0.082109	0.192005	-0.250952	0.065315	-0.141255	0.418752	0.062683	-0.079949
1284	10.700000	-0.885877	0.612427	-0.032356	-0.877843	0.623993	0.164909	-0.741082	0.942786	-0.061810	-0.717314	0.951674	0.162100	-0.500693	1.184693	-0.045095	-0.502589	1.183964	0.059966	-0.500892	1.119671	0.064804	-0.486016	0.701701	-0.169404	-0.471752	0.730156	0.285555	-0.108935	0.675806	-0.147564	-0.090502	0.704606	0.251514	-0.096204	0.690069	0.288034	-0.269120	0.070239	0.245129	-0.264324	0.082112	0.192005	-0.250958	0.065310	-0.141253	0.418744	0.062695	-0.079945
1285	10.708333	-0.885962	0.612296	-0.032364	-0.877831	0.623857	0.164908	-0.741318	0.942653	-0.061750	-0.717722	0.951697	0.162072	-0.501100	1.184821	-0.045066	-0.503016	1.184070	0.059916	-0.501323	1.119990	0.064937	-0.486144	0.701708	-0.169454	-0.472275	0.730418	0.285435	-0.109019	0.675909	-0.147491	-0.090875	0.704993	0.251015	-0.096651	0.690471	0.287554	-0.269227	0.070130	0.244898	-0.264321	0.082133	0.192025	-0.250953	0.065315	-0.141261	0.418742	0.062707	-0.079933
1286	10.716667	-0.886093	0.612173	-0.032381	-0.878027	0.623768	0.164949	-0.741666	0.942605	-0.061765	-0.718142	0.951720	0.162056	-0.501499	1.184967	-0.045042	-0.503427	1.184259	0.059955	-0.501738	1.120163	0.064966	-0.486269	0.701729	-0.169510	-0.472421	0.730409	0.285237	-0.109096	0.676023	-0.147411	-0.091405	0.705386	0.250417	-0.097217	0.690900	0.286979	-0.269123	0.070249	0.245147	-0.264320	0.082154	0.192045	-0.250950	0.065302	-0.141244	0.418745	0.062709	-0.079930
1287	10.725000	-0.886196	0.612047	-0.032385	-0.878145	0.623604	0.164936	-0.742127	0.942643	-0.061830	-0.718582	0.951797	0.162158	-0.501897	1.185139	-0.045074	-0.503875	1.184414	0.059957	-0.502166	1.120301	0.064920	-0.486381	0.701741	-0.169553	-0.472853	0.730479	0.285045	-0.109170	0.676133	-0.147302	-0.092086	0.705861	0.249626	-0.097961	0.691443	0.286236	-0.269128	0.070228	0.245139	-0.264320	0.082171	0.192069	-0.250980	0.065275	-0.141287	0.418740	0.062719	-0.079906
1288	10.733333	-0.886277	0.611931	-0.032377	-0.878178	0.623484	0.164913	-0.742492	0.942581	-0.061826	-0.718942	0.951741	0.162014	-0.502284	1.185283	-0.045063	-0.504323	1.184598	0.059980	-0.502636	1.120479	0.064922	-0.486486	0.701756	-0.169588	-0.473388	0.730475	0.284833	-0.109235	0.676257	-0.147172	-0.092944	0.706528	0.248677	-0.098842	0.692186	0.285312	-0.269126	0.070204	0.245147	-0.264322	0.082168	0.192084	-0.250996	0.065268	-0.141208	0.418738	0.062726	-0.079888
1289	10.741667	-0.886340	0.611787	-0.032359	-0.878309	0.623310	0.164960	-0.742876	0.942532	-0.061820	-0.719385	0.951776	0.162017	-0.502720	1.185434	-0.045062	-0.504807	1.184758	0.059929	-0.503115	1.120660	0.064923	-0.486586	0.701788	-0.169614	-0.474170	0.730429	0.284605	-0.109295	0.676415	-0.147004	-0.093904	0.707408	0.247361	-0.099868	0.693298	0.284082	-0.269353	0.069986	0.244689	-0.264325	0.082165	0.192097	-0.250961	0.065309	-0.141200	0.418738	0.062711	-0.079890
1290	10.750000	-0.886483	0.611704	-0.032334	-0.878458	0.623210	0.165006	-0.743258	0.942495	-0.061802	-0.719803	0.951792	0.161994	-0.503157	1.185583	-0.045049	-0.505300	1.184955	0.059957	-0.503618	1.120831	0.064982	-0.486664	0.701808	-0.169598	-0.474869	0.730177	0.284334	-0.109352	0.676609	-0.146818	-0.095054	0.708566	0.245769	-0.101011	0.694656	0.282575	-0.269147	0.070234	0.245179	-0.264332	0.082166	0.192103	-0.250971	0.065330	-0.141198	0.418748	0.062654	-0.079925
1291	10.758333	-0.886566	0.611600	-0.032314	-0.878510	0.623080	0.165029	-0.743639	0.942450	-0.061777	-0.720284	0.951870	0.162068	-0.503590	1.185748	-0.045032	-0.505794	1.185134	0.059983	-0.504113	1.121009	0.065015	-0.486747	0.701866	-0.169599	-0.475934	0.729979	0.284090	-0.109350	0.676956	-0.146699	-0.096362	0.710003	0.243832	-0.102330	0.696247	0.280703	-0.269136	0.070217	0.245172	-0.264336	0.082155	0.192095	-0.250975	0.065348	-0.141210	0.418747	0.062674	-0.079917
1292	10.766667	-0.886658	0.611494	-0.032292	-0.878566	0.622940	0.165051	-0.743926	0.942307	-0.061700	-0.720735	0.951872	0.162001	-0.504039	1.185939	-0.045035	-0.506323	1.185316	0.060005	-0.504605	1.121188	0.065059	-0.486823	0.701893	-0.169568	-0.477106	0.729760	0.283885	-0.109409	0.677242	-0.146462	-0.097836	0.711662	0.241618	-0.103794	0.697967	0.278497	-0.269354	0.069959	0.244686	-0.264335	0.082132	0.192087	-0.250966	0.065353	-0.141227	0.418747	0.062685	-0.079912
1293	10.775000	-0.886756	0.611343	-0.032290	-0.878765	0.622817	0.165140	-0.744215	0.942221	-0.061680	-0.721283	0.951948	0.162049	-0.504593	1.186136	-0.044933	-0.506835	1.185480	0.060051	-0.505095	1.121357	0.065126	-0.486912	0.701916	-0.169530	-0.478373	0.729526	0.283756	-0.109486	0.677579	-0.146189	-0.099489	0.713560	0.239009	-0.105409	0.699785	0.275857	-0.269144	0.070218	0.245193	-0.264333	0.082124	0.192093	-0.250978	0.065325	-0.141221	0.418747	0.062680	-0.079909
1294	10.783333	-0.886853	0.611191	-0.032283	-0.878870	0.622666	0.165179	-0.744601	0.942171	-0.061660	-0.721863	0.951969	0.162014	-0.504942	1.186218	-0.044839	-0.507353	1.185675	0.060158	-0.505586	1.121528	0.065229	-0.487008	0.701940	-0.169494	-0.479681	0.729268	0.283625	-0.109558	0.677961	-0.145885	-0.101294	0.715575	0.236057	-0.107088	0.701671	0.272871	-0.269139	0.070256	0.244783	-0.264329	0.082148	0.192105	-0.250981	0.065332	-0.141222	0.418743	0.062694	-0.079895
1295	10.791667	-0.886944	0.611028	-0.032282	-0.878948	0.622440	0.165187	-0.745072	0.942183	-0.061673	-0.722543	0.952042	0.162068	-0.505387	1.186412	-0.044709	-0.507850	1.185859	0.060287	-0.506055	1.121737	0.065351	-0.487111	0.701953	-0.169462	-0.480701	0.728778	0.283286	-0.109633	0.678378	-0.145558	-0.103218	0.717727	0.232710	-0.108754	0.703623	0.269465	-0.269142	0.070203	0.245194	-0.264316	0.082178	0.192141	-0.250984	0.065339	-0.141192	0.418740	0.062715	-0.079864
1296	10.800000	-0.887032	0.610865	-0.032285	-0.879028	0.622205	0.165195	-0.745473	0.942119	-0.061647	-0.723253	0.952097	0.162094	-0.505839	1.186610	-0.044567	-0.508364	1.186097	0.060453	-0.506562	1.121992	0.065570	-0.487220	0.701966	-0.169444	-0.482476	0.728793	0.283363	-0.109701	0.678804	-0.145214	-0.105234	0.719996	0.229047	-0.110392	0.705648	0.265746	-0.269006	0.070269	0.245461	-0.264308	0.082193	0.192161	-0.250994	0.065320	-0.141173	0.418735	0.062710	-0.079845
1297	10.808333	-0.887171	0.610697	-0.032302	-0.879201	0.622017	0.165203	-0.745903	0.942058	-0.061620	-0.724055	0.952188	0.162201	-0.506262	1.186801	-0.044323	-0.508839	1.186303	0.060651	-0.507114	1.122229	0.065858	-0.487334	0.701985	-0.169435	-0.483800	0.728504	0.283130	-0.109768	0.679300	-0.144929	-0.107330	0.722374	0.225017	-0.111983	0.707740	0.261657	-0.269145	0.070219	0.245017	-0.264308	0.082180	0.192168	-0.251004	0.065318	-0.141166	0.418750	0.062652	-0.079875
1298	10.816667	-0.887261	0.610516	-0.032317	-0.879395	0.621781	0.165197	-0.746391	0.941996	-0.061563	-0.724901	0.952275	0.162297	-0.506814	1.187097	-0.044012	-0.509342	1.186576	0.060945	-0.507653	1.122487	0.066143	-0.487447	0.702045	-0.169443	-0.484790	0.727992	0.282679	-0.109829	0.679794	-0.144625	-0.109499	0.724791	0.220711	-0.113552	0.709917	0.257324	-0.269135	0.070195	0.245230	-0.264305	0.082172	0.192173	-0.251057	0.065286	-0.141141	0.418753	0.062630	-0.079889
1299	10.825000	-0.887353	0.610332	-0.032323	-0.879480	0.621542	0.165173	-0.746903	0.941955	-0.061549	-0.725784	0.952259	0.162282	-0.507118	1.187346	-0.043708	-0.509835	1.186884	0.061282	-0.508217	1.122779	0.066460	-0.487534	0.702083	-0.169448	-0.486121	0.727818	0.282413	-0.109904	0.680212	-0.144243	-0.111660	0.727291	0.216217	-0.115059	0.712176	0.252734	-0.269133	0.070198	0.245241	-0.264303	0.082181	0.192176	-0.251050	0.065317	-0.141125	0.418733	0.062668	-0.079860
1300	10.833333	-0.887455	0.610151	-0.032341	-0.879586	0.621243	0.165154	-0.747397	0.941852	-0.061441	-0.726697	0.952277	0.162341	-0.507527	1.187737	-0.043352	-0.510341	1.187270	0.061668	-0.508789	1.123150	0.066817	-0.487637	0.702212	-0.169449	-0.487385	0.727681	0.282111	-0.109979	0.680611	-0.143860	-0.113763	0.729822	0.211572	-0.116528	0.714428	0.247980	-0.269125	0.070202	0.245245	-0.264299	0.082173	0.192173	-0.251044	0.065339	-0.141110	0.418723	0.062665	-0.079862
1301	10.841667	-0.887641	0.609984	-0.032367	-0.879857	0.621011	0.165209	-0.748070	0.941862	-0.061416	-0.727675	0.952354	0.162535	-0.507864	1.188174	-0.042924	-0.510804	1.187688	0.062085	-0.509387	1.123570	0.067238	-0.487751	0.702399	-0.169474	-0.488542	0.727586	0.281766	-0.110058	0.680980	-0.143485	-0.115719	0.732425	0.206846	-0.117915	0.716651	0.243093	-0.269116	0.070218	0.245237	-0.264288	0.082170	0.192154	-0.251059	0.065315	-0.141092	0.418735	0.062642	-0.079889
1302	10.850000	-0.887779	0.609743	-0.032405	-0.880081	0.620712	0.165244	-0.748780	0.941874	-0.061390	-0.728677	0.952283	0.162554	-0.508219	1.188730	-0.042378	-0.511238	1.188180	0.062584	-0.509964	1.124028	0.067655	-0.487870	0.702565	-0.169478	-0.489396	0.727329	0.281175	-0.110157	0.681358	-0.143099	-0.117588	0.734953	0.202066	-0.119208	0.718791	0.238117	-0.269097	0.070238	0.245237	-0.264278	0.082162	0.192141	-0.251056	0.065330	-0.141110	0.418730	0.062665	-0.079891
1303	10.858333	-0.887930	0.609489	-0.032442	-0.880291	0.620366	0.165240	-0.749543	0.941842	-0.061310	-0.729689	0.952230	0.162669	-0.508331	1.189342	-0.041853	-0.511610	1.188755	0.063150	-0.510582	1.124602	0.068194	-0.488017	0.702741	-0.169470	-0.490245	0.727199	0.280591	-0.110291	0.681758	-0.142709	-0.119269	0.737437	0.197190	-0.120385	0.720744	0.232941	-0.269199	0.070111	0.244983	-0.264257	0.082177	0.192150	-0.251067	0.065335	-0.141112	0.418730	0.062666	-0.079873
1304	10.866667	-0.888143	0.609221	-0.032469	-0.880525	0.620047	0.165270	-0.750344	0.941807	-0.061228	-0.730738	0.952237	0.162927	-0.508460	1.190068	-0.041197	-0.511909	1.189387	0.063735	-0.511178	1.125234	0.068735	-0.488220	0.702972	-0.169445	-0.491028	0.727096	0.279939	-0.110480	0.682145	-0.142315	-0.120811	0.739828	0.192247	-0.121459	0.722520	0.227690	-0.269088	0.070224	0.245228	-0.264240	0.082211	0.192172	-0.251073	0.065358	-0.141121	0.418733	0.062668	-0.079857
1305	10.875000	-0.888271	0.608862	-0.032512	-0.880740	0.619630	0.165246	-0.751167	0.941722	-0.061088	-0.731850	0.952066	0.162960	-0.508476	1.190985	-0.040453	-0.512165	1.190153	0.064458	-0.511818	1.126012	0.069392	-0.488486	0.703154	-0.169437	-0.491760	0.727033	0.279183	-0.110742	0.682530	-0.141896	-0.122118	0.742106	0.187314	-0.122359	0.723969	0.222264	-0.269076	0.070221	0.245232	-0.264226	0.082226	0.192191	-0.251075	0.065336	-0.141113	0.418727	0.062676	-0.079829
1306	10.883333	-0.888409	0.608507	-0.032530	-0.880992	0.619234	0.165307	-0.752086	0.941722	-0.060984	-0.732979	0.951970	0.163137	-0.508335	1.191943	-0.039674	-0.512372	1.191023	0.065273	-0.512473	1.126840	0.070088	-0.488821	0.703318	-0.169435	-0.492615	0.727129	0.278494	-0.111060	0.682949	-0.141500	-0.123233	0.744254	0.182342	-0.123096	0.725163	0.216765	-0.269068	0.070221	0.245250	-0.264214	0.082217	0.192206	-0.251074	0.065330	-0.141118	0.418733	0.062674	-0.079814
1307	10.891667	-0.888689	0.608211	-0.032502	-0.881259	0.618846	0.165321	-0.753025	0.941693	-0.060841	-0.734093	0.951877	0.163303	-0.508208	1.192986	-0.038720	-0.512560	1.191897	0.066199	-0.513291	1.127786	0.070952	-0.489265	0.703518	-0.169457	-0.493273	0.727067	0.277521	-0.111512	0.683433	-0.141116	-0.124136	0.746255	0.177400	-0.123655	0.726079	0.211102	-0.268998	0.070251	0.245380	-0.264206	0.082205	0.192203	-0.251081	0.065325	-0.141112	0.418744	0.062623	-0.079837
1308	10.900000	-0.888914	0.607880	-0.032502	-0.881530	0.618484	0.165347	-0.753974	0.941674	-0.060680	-0.735241	0.951798	0.163510	-0.508039	1.194078	-0.037670	-0.512737	1.192757	0.067199	-0.513913	1.128603	0.071757	-0.489810	0.703733	-0.169493	-0.493978	0.727068	0.276543	-0.112042	0.683957	-0.140691	-0.124883	0.748090	0.172357	-0.124188	0.726852	0.205379	-0.269060	0.070214	0.245255	-0.264200	0.082203	0.192202	-0.251094	0.065335	-0.141100	0.418749	0.062597	-0.079844
1309	10.908333	-0.889148	0.607554	-0.032501	-0.881865	0.618173	0.165397	-0.754929	0.941629	-0.060466	-0.736377	0.951710	0.163725	-0.507860	1.195187	-0.036513	-0.512892	1.193606	0.068357	-0.514625	1.129441	0.072671	-0.490457	0.703894	-0.169567	-0.494719	0.727116	0.275524	-0.112699	0.684400	-0.140077	-0.125668	0.749910	0.167426	-0.124851	0.727358	0.199566	-0.269049	0.070239	0.245268	-0.264194	0.082200	0.192203	-0.251094	0.065364	-0.141108	0.418742	0.062608	-0.079848
1310	10.916667	-0.889326	0.607214	-0.032521	-0.882078	0.617788	0.165419	-0.755981	0.941675	-0.060292	-0.737530	0.951572	0.163903	-0.507701	1.196250	-0.035256	-0.513087	1.194356	0.069631	-0.515369	1.130158	0.073653	-0.491204	0.704144	-0.169609	-0.495394	0.727100	0.274410	-0.113488	0.685107	-0.139545	-0.126612	0.751771	0.162609	-0.125545	0.727898	0.193679	-0.269047	0.070256	0.245278	-0.264186	0.082193	0.192190	-0.251103	0.065358	-0.141097	0.418733	0.062630	-0.079842
1311	10.925000	-0.889581	0.606924	-0.032495	-0.882365	0.617458	0.165479	-0.757005	0.941699	-0.060077	-0.738758	0.951555	0.164222	-0.507651	1.197202	-0.033913	-0.513374	1.194890	0.070928	-0.516118	1.130706	0.074705	-0.492056	0.704363	-0.169714	-0.496316	0.727224	0.273437	-0.114461	0.685857	-0.138806	-0.128003	0.753707	0.157849	-0.126613	0.728396	0.187885	-0.269039	0.070244	0.245274	-0.264181	0.082194	0.192186	-0.251114	0.065354	-0.141096	0.418739	0.062611	-0.079860
1312	10.933333	-0.889924	0.606658	-0.032467	-0.882688	0.617106	0.165536	-0.757949	0.941646	-0.059782	-0.739986	0.951511	0.164524	-0.507697	1.198064	-0.032473	-0.513771	1.195324	0.072328	-0.516870	1.131119	0.075784	-0.492979	0.704519	-0.169805	-0.497228	0.727255	0.272428	-0.115564	0.686937	-0.138095	-0.129804	0.755738	0.153487	-0.128015	0.728979	0.182244	-0.269019	0.070265	0.245251	-0.264167	0.082214	0.192190	-0.251122	0.065365	-0.141100	0.418728	0.062647	-0.079845
1313	10.941667	-0.890237	0.606354	-0.032458	-0.882939	0.616753	0.165577	-0.759048	0.941741	-0.059545	-0.741013	0.951237	0.164610	-0.507899	1.198881	-0.030998	-0.514278	1.195640	0.073742	-0.517646	1.131460	0.076920	-0.494036	0.704660	-0.170006	-0.498289	0.727205	0.271470	-0.116884	0.688311	-0.137239	-0.132172	0.757884	0.149477	-0.130089	0.729764	0.176881	-0.269022	0.070263	0.245276	-0.264158	0.082236	0.192211	-0.251126	0.065362	-0.141091	0.418723	0.062657	-0.079823
1314	10.950000	-0.890551	0.606068	-0.032417	-0.883272	0.616387	0.165665	-0.760037	0.941783	-0.059235	-0.741950	0.950980	0.164741	-0.508180	1.199656	-0.029493	-0.514873	1.195926	0.075233	-0.518474	1.131737	0.078068	-0.495209	0.704819	-0.170303	-0.499495	0.727062	0.270565	-0.118360	0.689939	-0.136284	-0.135011	0.760233	0.145740	-0.132497	0.730047	0.170982	-0.269021	0.070258	0.245272	-0.264150	0.082253	0.192234	-0.251136	0.065370	-0.141087	0.418721	0.062662	-0.079798
1315	10.958333	-0.890824	0.605760	-0.032396	-0.883351	0.615913	0.165664	-0.761012	0.941835	-0.058903	-0.742952	0.950862	0.165088	-0.508524	1.200403	-0.027943	-0.515553	1.196198	0.076731	-0.519397	1.132005	0.079221	-0.496511	0.704998	-0.170694	-0.500909	0.726758	0.269721	-0.120068	0.691779	-0.135119	-0.138390	0.762764	0.142222	-0.135419	0.731260	0.165793	-0.269024	0.070257	0.245065	-0.264145	0.082252	0.192242	-0.251144	0.065373	-0.141084	0.418720	0.062653	-0.079791
1316	10.966667	-0.891156	0.605459	-0.032353	-0.883636	0.615524	0.165736	-0.761888	0.941811	-0.058486	-0.743744	0.950470	0.165131	-0.508945	1.201124	-0.026404	-0.516310	1.196415	0.078201	-0.520536	1.132390	0.080518	-0.497902	0.705114	-0.171196	-0.502517	0.726334	0.268912	-0.121944	0.693851	-0.133828	-0.142167	0.765398	0.138892	-0.138702	0.732840	0.160902	-0.269020	0.070255	0.245276	-0.264139	0.082252	0.192239	-0.251146	0.065393	-0.141089	0.418726	0.062646	-0.079788
1317	10.975000	-0.891500	0.605181	-0.032303	-0.883909	0.615175	0.165862	-0.762856	0.941941	-0.058110	-0.744700	0.950321	0.165499	-0.509475	1.201783	-0.024915	-0.517171	1.196567	0.079678	-0.521435	1.132358	0.081480	-0.499411	0.705200	-0.171825	-0.504347	0.725765	0.268184	-0.124044	0.696145	-0.132392	-0.146386	0.768165	0.135681	-0.142404	0.734787	0.156351	-0.269011	0.070231	0.245265	-0.264134	0.082238	0.192225	-0.251147	0.065386	-0.141076	0.418734	0.062629	-0.079807
1318	10.983333	-0.891821	0.604896	-0.032242	-0.884165	0.614825	0.165973	-0.763824	0.942075	-0.057692	-0.745576	0.950141	0.165884	-0.510155	1.202292	-0.023450	-0.518180	1.196609	0.081099	-0.522562	1.132386	0.082604	-0.501057	0.705316	-0.172672	-0.506370	0.725110	0.267535	-0.126343	0.698592	-0.130826	-0.150913	0.770919	0.132593	-0.146385	0.736910	0.152097	-0.269013	0.070255	0.245266	-0.264132	0.082229	0.192207	-0.251145	0.065393	-0.141082	0.418744	0.062606	-0.079836
1319	10.991667	-0.892167	0.604629	-0.032179	-0.884363	0.614497	0.166078	-0.764734	0.942208	-0.057196	-0.746511	0.950006	0.166390	-0.511070	1.202697	-0.022025	-0.519426	1.196557	0.082469	-0.523807	1.132424	0.083753	-0.502833	0.705469	-0.173618	-0.508628	0.724343	0.266974	-0.128894	0.701190	-0.129133	-0.155788	0.773578	0.129739	-0.150659	0.739134	0.148231	-0.269001	0.070267	0.245244	-0.264127	0.082225	0.192181	-0.251134	0.065412	-0.141094	0.418745	0.062604	-0.079842
1320	11.000000	-0.892462	0.604357	-0.032112	-0.884424	0.614151	0.166154	-0.765632	0.942334	-0.056648	-0.747081	0.949537	0.166527	-0.512133	1.203009	-0.020666	-0.520823	1.196396	0.083776	-0.524939	1.132189	0.084729	-0.504718	0.705541	-0.174756	-0.511055	0.723478	0.266476	-0.131673	0.703890	-0.127317	-0.160914	0.776089	0.126989	-0.155166	0.741320	0.144645	-0.269005	0.070276	0.245252	-0.264124	0.082212	0.192165	-0.251129	0.065378	-0.141220	0.418740	0.062622	-0.079832
1321	11.008333	-0.892736	0.604084	-0.032014	-0.884629	0.613848	0.166307	-0.766504	0.942495	-0.056072	-0.747921	0.949351	0.167043	-0.513402	1.203232	-0.019331	-0.522387	1.196230	0.085079	-0.526369	1.132052	0.085790	-0.506808	0.705463	-0.176110	-0.513701	0.722461	0.266039	-0.134741	0.706671	-0.125371	-0.166330	0.778277	0.124403	-0.159861	0.743328	0.141381	-0.269002	0.070281	0.245261	-0.264121	0.082207	0.192165	-0.251128	0.065410	-0.141120	0.418740	0.062622	-0.079825
1322	11.016667	-0.893024	0.603841	-0.031928	-0.884725	0.613552	0.166423	-0.767287	0.942586	-0.055409	-0.748928	0.949183	0.167645	-0.514782	1.203484	-0.018018	-0.524050	1.196070	0.086296	-0.527553	1.131822	0.086788	-0.509067	0.705374	-0.177616	-0.516545	0.721330	0.265686	-0.138021	0.709473	-0.123302	-0.171928	0.780169	0.121967	-0.164729	0.745084	0.138308	-0.268997	0.070289	0.245279	-0.264116	0.082209	0.192174	-0.251127	0.065421	-0.141140	0.418738	0.062627	-0.079806
1323	11.025000	-0.893322	0.603643	-0.031803	-0.884912	0.613252	0.166586	-0.768101	0.942745	-0.054786	-0.749377	0.948711	0.167915	-0.516293	1.203731	-0.016724	-0.525815	1.195966	0.087540	-0.529040	1.131716	0.087864	-0.511450	0.705139	-0.179228	-0.519706	0.720122	0.265548	-0.141555	0.712232	-0.121119	-0.177779	0.781559	0.119795	-0.169830	0.746268	0.135352	-0.268993	0.070281	0.245280	-0.264108	0.082225	0.192196	-0.251123	0.065402	-0.141201	0.418738	0.062615	-0.079795
1324	11.033333	-0.893586	0.603464	-0.031672	-0.885006	0.612956	0.166708	-0.768901	0.942906	-0.054145	-0.750241	0.948485	0.168463	-0.517868	1.204005	-0.015429	-0.527630	1.195880	0.088806	-0.530581	1.131643	0.088942	-0.513980	0.704846	-0.180940	-0.523128	0.718864	0.265549	-0.145272	0.714954	-0.118794	-0.183760	0.782378	0.117743	-0.175063	0.746987	0.132578	-0.268988	0.070258	0.245261	-0.264100	0.082227	0.192203	-0.251129	0.065421	-0.141147	0.418720	0.062641	-0.079757
1325	11.041667	-0.893844	0.603310	-0.031551	-0.885200	0.612654	0.166826	-0.769668	0.943066	-0.053504	-0.750997	0.948229	0.168991	-0.519646	1.204328	-0.014033	-0.529526	1.195848	0.090044	-0.531995	1.131539	0.089974	-0.516783	0.705144	-0.182787	-0.526885	0.717645	0.265752	-0.149272	0.717517	-0.116345	-0.189827	0.782619	0.115920	-0.180410	0.747035	0.129896	-0.268981	0.070268	0.245257	-0.264089	0.082228	0.192199	-0.251126	0.065423	-0.141145	0.418721	0.062637	-0.079756
1326	11.050000	-0.894120	0.603168	-0.031418	-0.885262	0.612319	0.166933	-0.770420	0.943229	-0.052858	-0.751667	0.947856	0.169425	-0.521342	1.204578	-0.012774	-0.531474	1.195781	0.091302	-0.533603	1.131474	0.091037	-0.519721	0.705812	-0.184619	-0.530874	0.716389	0.266069	-0.153504	0.720025	-0.113929	-0.195915	0.782292	0.114237	-0.185810	0.746528	0.127297	-0.268968	0.070284	0.245221	-0.264076	0.082222	0.192180	-0.251127	0.065392	-0.141259	0.418726	0.062628	-0.079768
1327	11.058333	-0.894336	0.602992	-0.031341	-0.885516	0.612084	0.167088	-0.771175	0.943409	-0.052181	-0.752469	0.947491	0.169848	-0.523180	1.204900	-0.011502	-0.533522	1.195714	0.092570	-0.535120	1.131367	0.092110	-0.522774	0.706593	-0.186582	-0.535069	0.715012	0.266440	-0.158189	0.722224	-0.111456	-0.201956	0.781304	0.112846	-0.191245	0.745255	0.124728	-0.268954	0.070281	0.245211	-0.264060	0.082222	0.192155	-0.251138	0.065410	-0.141214	0.418728	0.062623	-0.079785
1328	11.066667	-0.894514	0.602819	-0.031272	-0.885554	0.611762	0.167156	-0.771921	0.943581	-0.051482	-0.753317	0.947259	0.170498	-0.525157	1.205231	-0.010135	-0.535588	1.195593	0.093820	-0.536610	1.131210	0.093119	-0.525941	0.707531	-0.188521	-0.539507	0.713663	0.266973	-0.163227	0.724233	-0.108987	-0.207909	0.779708	0.111463	-0.196659	0.743454	0.122266	-0.268945	0.070290	0.245206	-0.264048	0.082218	0.192127	-0.251110	0.065453	-0.141179	0.418737	0.062610	-0.079809
1329	11.075000	-0.894673	0.602660	-0.031242	-0.885657	0.611470	0.167240	-0.772653	0.943764	-0.050793	-0.754085	0.946864	0.170955	-0.527028	1.205483	-0.008859	-0.537701	1.195451	0.095100	-0.538283	1.131109	0.094201	-0.529243	0.708436	-0.190494	-0.544137	0.712193	0.267554	-0.168716	0.725975	-0.106529	-0.213805	0.777463	0.110325	-0.201993	0.741005	0.119957	-0.268930	0.070316	0.245203	-0.264031	0.082207	0.192110	-0.251097	0.065415	-0.141249	0.418745	0.062603	-0.079817
1330	11.083333	-0.894788	0.602485	-0.031222	-0.885846	0.611170	0.167340	-0.773391	0.943950	-0.050100	-0.754822	0.946474	0.171403	-0.528995	1.205773	-0.007521	-0.539812	1.195282	0.096380	-0.539796	1.130926	0.095237	-0.532740	0.709423	-0.192505	-0.549105	0.711030	0.268533	-0.174560	0.727485	-0.104094	-0.219659	0.774667	0.109079	-0.207438	0.737991	0.117624	-0.268917	0.070334	0.245194	-0.264008	0.082208	0.192098	-0.250955	0.065565	-0.141480	0.418760	0.062582	-0.079834
1331	11.091667	-0.894898	0.602299	-0.031227	-0.885838	0.610887	0.167344	-0.774138	0.944139	-0.049437	-0.755566	0.946083	0.171845	-0.530928	1.206090	-0.006168	-0.541924	1.195115	0.097665	-0.541372	1.130762	0.096281	-0.536506	0.710528	-0.194509	-0.554193	0.709791	0.269580	-0.180785	0.728655	-0.101736	-0.225384	0.771156	0.107832	-0.212933	0.734301	0.115324	-0.268901	0.070346	0.245221	-0.263983	0.082218	0.192114	-0.251066	0.065440	-0.141292	0.418747	0.062640	-0.079779
1332	11.100000	-0.894997	0.602151	-0.031234	-0.885981	0.610590	0.167346	-0.774890	0.944341	-0.048773	-0.756343	0.945762	0.172375	-0.532873	1.206452	-0.004804	-0.544002	1.194950	0.098970	-0.542943	1.130663	0.097390	-0.540445	0.711511	-0.196524	-0.559272	0.708322	0.270511	-0.187278	0.729534	-0.099424	-0.231094	0.767159	0.106661	-0.218479	0.730137	0.113186	-0.268886	0.070349	0.245236	-0.263956	0.082238	0.192138	-0.251055	0.065418	-0.141348	0.418764	0.062611	-0.079793
1333	11.108333	-0.895086	0.602003	-0.031244	-0.886031	0.610289	0.167341	-0.775655	0.944542	-0.048127	-0.757319	0.945562	0.172941	-0.534797	1.206842	-0.003363	-0.545987	1.194861	0.100284	-0.544489	1.130583	0.098451	-0.544695	0.712690	-0.198484	-0.564649	0.707179	0.271867	-0.194160	0.729826	-0.096908	-0.236755	0.762494	0.105391	-0.224122	0.725474	0.111154	-0.268872	0.070349	0.245245	-0.263938	0.082246	0.192153	-0.251042	0.065472	-0.141237	0.418767	0.062629	-0.079777
1334	11.116667	-0.895187	0.601894	-0.031258	-0.886064	0.610013	0.167335	-0.776434	0.944769	-0.047512	-0.758189	0.945312	0.173396	-0.536576	1.207264	-0.001997	-0.547954	1.194791	0.101629	-0.546043	1.130549	0.099573	-0.549160	0.713827	-0.200428	-0.570137	0.706065	0.273333	-0.201255	0.729720	-0.094468	-0.242381	0.757360	0.104156	-0.229856	0.720269	0.109330	-0.268864	0.070366	0.245231	-0.263919	0.082253	0.192157	-0.251067	0.065438	-0.141227	0.418750	0.062686	-0.079740
1335	11.125000	-0.895315	0.601807	-0.031282	-0.886149	0.609783	0.167349	-0.777230	0.944987	-0.046874	-0.759023	0.945021	0.173849	-0.538346	1.207680	-0.000544	-0.549805	1.194755	0.102974	-0.547565	1.130518	0.100668	-0.553960	0.714929	-0.202374	-0.575681	0.704921	0.274912	-0.208555	0.729225	-0.092163	-0.247933	0.751740	0.103060	-0.235555	0.714597	0.107926	-0.268857	0.070357	0.245233	-0.263914	0.082249	0.192153	-0.251025	0.065474	-0.141220	0.418749	0.062698	-0.079761
1336	11.133333	-0.895476	0.601727	-0.031301	-0.886238	0.609562	0.167370	-0.778051	0.945197	-0.046242	-0.760028	0.944857	0.174383	-0.540054	1.208099	0.000916	-0.551707	1.194780	0.104383	-0.549083	1.130482	0.101803	-0.558928	0.716075	-0.204089	-0.581235	0.703741	0.276549	-0.216048	0.728365	-0.089822	-0.253437	0.745704	0.102076	-0.241433	0.708365	0.106552	-0.268855	0.070360	0.245231	-0.263907	0.082242	0.192138	-0.251020	0.065462	-0.141207	0.418751	0.062693	-0.079787
1337	11.141667	-0.895594	0.601592	-0.031305	-0.886391	0.609353	0.167428	-0.778901	0.945396	-0.045619	-0.760994	0.944642	0.174880	-0.541740	1.208519	0.002391	-0.553405	1.194655	0.105779	-0.550555	1.130455	0.102965	-0.564133	0.717255	-0.205666	-0.586783	0.702589	0.278239	-0.223719	0.727006	-0.087517	-0.258877	0.739167	0.101204	-0.247245	0.701750	0.105602	-0.268857	0.070359	0.245205	-0.263913	0.082226	0.192113	-0.251010	0.065478	-0.141224	0.418752	0.062691	-0.079811
1338	11.150000	-0.895694	0.601435	-0.031329	-0.886520	0.609130	0.167442	-0.779777	0.945555	-0.045000	-0.761826	0.944314	0.175261	-0.543375	1.208907	0.003927	-0.555148	1.194614	0.107208	-0.551997	1.130415	0.104135	-0.569606	0.718461	-0.207204	-0.592420	0.701850	0.280161	-0.231491	0.725240	-0.085199	-0.264219	0.732350	0.100423	-0.253033	0.694805	0.104807	-0.268863	0.070360	0.245197	-0.263919	0.082208	0.192098	-0.251006	0.065425	-0.141327	0.418758	0.062689	-0.079825
1339	11.158333	-0.895797	0.601247	-0.031331	-0.886616	0.608806	0.167468	-0.780678	0.945714	-0.044371	-0.762926	0.944182	0.175852	-0.544821	1.209218	0.005410	-0.556803	1.194537	0.108651	-0.553445	1.130365	0.105381	-0.575265	0.719674	-0.208486	-0.597756	0.701111	0.281751	-0.239377	0.722897	-0.082856	-0.269392	0.725237	0.099774	-0.258647	0.687598	0.104271	-0.268866	0.070347	0.245209	-0.263917	0.082193	0.192094	-0.250986	0.065469	-0.141224	0.418764	0.062684	-0.079832
1340	11.166667	-0.895933	0.601043	-0.031336	-0.886856	0.608549	0.167522	-0.781589	0.945831	-0.043768	-0.764051	0.944063	0.176450	-0.546211	1.209538	0.006887	-0.558385	1.194448	0.110121	-0.554820	1.130277	0.106596	-0.581085	0.720934	-0.209540	-0.602938	0.700633	0.283278	-0.247362	0.719980	-0.080394	-0.274411	0.718038	0.099336	-0.264157	0.680355	0.103860	-0.268867	0.070337	0.245219	-0.263912	0.082197	0.192109	-0.250963	0.065483	-0.141212	0.418775	0.062675	-0.079836
1341	11.175000	-0.896114	0.600820	-0.031320	-0.887054	0.608247	0.167571	-0.782526	0.945923	-0.043214	-0.765203	0.943881	0.176923	-0.547661	1.209828	0.008468	-0.559894	1.194317	0.111532	-0.556193	1.130211	0.107857	-0.587053	0.722158	-0.210416	-0.607806	0.700408	0.284733	-0.255222	0.716613	-0.078208	-0.279320	0.710976	0.099536	-0.269435	0.673108	0.103723	-0.268854	0.070339	0.245220	-0.263905	0.082217	0.192131	-0.250883	0.065565	-0.141346	0.418779	0.062721	-0.079814
1342	11.183333	-0.896233	0.600529	-0.031348	-0.887291	0.607942	0.167637	-0.783488	0.945993	-0.042678	-0.766059	0.943482	0.177116	-0.548848	1.210079	0.009916	-0.561405	1.194232	0.112978	-0.557511	1.130137	0.109072	-0.593103	0.723324	-0.211054	-0.612424	0.700362	0.286124	-0.263082	0.713073	-0.076227	-0.284167	0.704104	0.100022	-0.274630	0.666117	0.103848	-0.268853	0.070335	0.245234	-0.263894	0.082235	0.192153	-0.250913	0.065514	-0.141211	0.418773	0.062767	-0.079782
1343	11.191667	-0.896506	0.600312	-0.031353	-0.887676	0.607566	0.167700	-0.784469	0.946044	-0.042205	-0.767225	0.943348	0.177503	-0.550041	1.210383	0.011401	-0.562819	1.194196	0.114383	-0.558855	1.130130	0.110327	-0.599243	0.724534	-0.211333	-0.616692	0.700395	0.287418	-0.270764	0.709127	-0.074536	-0.288626	0.697779	0.100559	-0.279527	0.659595	0.104302	-0.268844	0.070352	0.245224	-0.263884	0.082254	0.192157	-0.250887	0.065526	-0.141213	0.418790	0.062762	-0.079820
1344	11.200000	-0.896737	0.600057	-0.031375	-0.887922	0.607242	0.167694	-0.785452	0.946068	-0.041775	-0.768385	0.943180	0.177807	-0.551173	1.210679	0.012861	-0.564183	1.194209	0.115766	-0.560172	1.130138	0.111503	-0.605381	0.725680	-0.211363	-0.620697	0.700478	0.288617	-0.278292	0.704728	-0.073061	-0.292737	0.691957	0.101101	-0.284148	0.653562	0.104913	-0.268838	0.070356	0.245212	-0.263885	0.082263	0.192146	-0.250751	0.065652	-0.141364	0.418808	0.062756	-0.079860
1345	11.208333	-0.896976	0.599754	-0.031418	-0.888308	0.606874	0.167679	-0.786455	0.946103	-0.041421	-0.769859	0.943172	0.178171	-0.552255	1.211038	0.014250	-0.565538	1.194246	0.117107	-0.561486	1.130167	0.112654	-0.611454	0.726807	-0.210986	-0.624398	0.700669	0.289735	-0.285783	0.700052	-0.071783	-0.296877	0.687311	0.101661	-0.288010	0.649168	0.105962	-0.268848	0.070349	0.245220	-0.263893	0.082254	0.192137	-0.250815	0.065570	-0.141255	0.418803	0.062807	-0.079864
1346	11.216667	-0.897252	0.599458	-0.031441	-0.888743	0.606492	0.167658	-0.787471	0.946138	-0.041093	-0.771090	0.942990	0.178359	-0.553297	1.211374	0.015617	-0.566887	1.194330	0.118345	-0.562810	1.130243	0.113755	-0.617413	0.727900	-0.210292	-0.627810	0.700870	0.290753	-0.292973	0.695352	-0.070708	-0.301286	0.685361	0.101817	-0.290724	0.647835	0.106727	-0.268859	0.070359	0.245241	-0.263915	0.082243	0.192122	-0.250826	0.065539	-0.141238	0.418811	0.062810	-0.079898
1347	11.225000	-0.897590	0.599182	-0.031475	-0.889292	0.606104	0.167633	-0.788546	0.946189	-0.040757	-0.772340	0.942816	0.178506	-0.554112	1.211743	0.016845	-0.568209	1.194405	0.119522	-0.564312	1.130372	0.114813	-0.623153	0.728888	-0.209209	-0.630778	0.701027	0.291608	-0.299836	0.690318	-0.069706	-0.305948	0.685761	0.101596	-0.293959	0.648497	0.107297	-0.268885	0.070333	0.245237	-0.263939	0.082229	0.192123	-0.250758	0.065616	-0.141320	0.418826	0.062813	-0.079927
1348	11.233333	-0.897929	0.598882	-0.031520	-0.889760	0.605691	0.167563	-0.789644	0.946257	-0.040433	-0.773777	0.942687	0.178732	-0.554965	1.212149	0.018085	-0.569449	1.194523	0.120662	-0.565676	1.130504	0.115758	-0.628684	0.729725	-0.207855	-0.633345	0.701152	0.292346	-0.306221	0.685083	-0.068818	-0.310334	0.686527	0.101289	-0.297116	0.649671	0.107843	-0.268904	0.070317	0.245258	-0.263956	0.082244	0.192142	-0.250785	0.065560	-0.141252	0.418834	0.062833	-0.079935
1349	11.241667	-0.898333	0.598608	-0.031568	-0.890329	0.605277	0.167511	-0.790777	0.946344	-0.040093	-0.775133	0.942505	0.178882	-0.555887	1.212587	0.019327	-0.570668	1.194669	0.121722	-0.567065	1.130657	0.116652	-0.633939	0.730384	-0.206173	-0.635440	0.701239	0.292957	-0.311907	0.679458	-0.068225	-0.313786	0.687639	0.100377	-0.299685	0.651438	0.108117	-0.268912	0.070323	0.245273	-0.263958	0.082285	0.192204	-0.250737	0.065600	-0.141268	0.418839	0.062868	-0.079923
1350	11.250000	-0.898749	0.598270	-0.031633	-0.890924	0.604867	0.167469	-0.791939	0.946448	-0.039744	-0.776427	0.942297	0.179006	-0.556717	1.213010	0.020461	-0.571924	1.194863	0.122754	-0.568461	1.130819	0.117498	-0.638916	0.730781	-0.204329	-0.637214	0.701328	0.293520	-0.317063	0.673467	-0.067748	-0.316693	0.688793	0.099311	-0.301908	0.653346	0.108431	-0.268925	0.070318	0.245305	-0.263947	0.082366	0.192296	-0.250689	0.065651	-0.141279	0.418853	0.062886	-0.079938
1351	11.258333	-0.899164	0.597959	-0.031647	-0.891512	0.604447	0.167459	-0.793139	0.946555	-0.039337	-0.777844	0.942153	0.179247	-0.557630	1.213339	0.021552	-0.573171	1.194988	0.123739	-0.569782	1.130897	0.118317	-0.643571	0.730966	-0.202308	-0.638626	0.701343	0.294008	-0.321543	0.667645	-0.067601	-0.318632	0.689782	0.098356	-0.303616	0.654869	0.108734	-0.269057	0.070190	0.245151	-0.263936	0.082449	0.192396	-0.250726	0.065649	-0.141251	0.418845	0.062970	-0.079920
1352	11.266667	-0.899673	0.597632	-0.031656	-0.892118	0.604034	0.167477	-0.794359	0.946637	-0.038892	-0.779260	0.942025	0.179554	-0.558626	1.213557	0.022541	-0.574515	1.195050	0.124665	-0.571064	1.130972	0.119116	-0.647929	0.731006	-0.200230	-0.639824	0.701361	0.294445	-0.325658	0.661999	-0.067559	-0.320083	0.690454	0.097564	-0.305130	0.655825	0.108965	-0.269185	0.070181	0.244579	-0.263932	0.082511	0.192485	-0.250685	0.065678	-0.141270	0.418866	0.062954	-0.079987
1353	11.275000	-0.900191	0.597312	-0.031634	-0.892685	0.603553	0.167495	-0.795621	0.946695	-0.038394	-0.780810	0.941926	0.180028	-0.559734	1.213623	0.023484	-0.575873	1.195062	0.125617	-0.572555	1.131015	0.120066	-0.651817	0.730827	-0.197995	-0.640838	0.701347	0.294820	-0.329083	0.657289	-0.067765	-0.320996	0.690334	0.097138	-0.306267	0.655710	0.109041	-0.269221	0.070144	0.244647	-0.263937	0.082542	0.192560	-0.250679	0.065685	-0.141337	0.418878	0.062965	-0.080037
1354	11.283333	-0.900676	0.596929	-0.031580	-0.893348	0.603168	0.167624	-0.796900	0.946713	-0.037848	-0.782058	0.941691	0.180363	-0.561121	1.213688	0.024459	-0.577320	1.195022	0.126509	-0.574005	1.131012	0.120956	-0.655237	0.730525	-0.195821	-0.641767	0.701291	0.295155	-0.331808	0.653726	-0.067897	-0.321648	0.689843	0.097042	-0.307127	0.655003	0.108962	-0.269223	0.070052	0.245110	-0.263952	0.082569	0.192621	-0.250760	0.065614	-0.141273	0.418884	0.063042	-0.080052
1355	11.291667	-0.901276	0.596595	-0.031448	-0.893964	0.602715	0.167766	-0.798219	0.946699	-0.037243	-0.783493	0.941524	0.180898	-0.562425	1.213691	0.025317	-0.578816	1.194982	0.127392	-0.575364	1.131008	0.121821	-0.657983	0.730336	-0.193626	-0.642470	0.700858	0.295171	-0.333875	0.651464	-0.067750	-0.322258	0.689252	0.097314	-0.307869	0.654045	0.108885	-0.269237	0.070038	0.245165	-0.263965	0.082599	0.192679	-0.250689	0.065692	-0.141327	0.418894	0.063029	-0.080093
1356	11.300000	-0.901910	0.596239	-0.031258	-0.894575	0.602247	0.167947	-0.799536	0.946645	-0.036588	-0.784735	0.941205	0.181317	-0.563861	1.213780	0.026176	-0.580247	1.195011	0.128257	-0.576746	1.131035	0.122662	-0.660146	0.730239	-0.191500	-0.643236	0.700612	0.295420	-0.335201	0.650607	-0.067758	-0.322912	0.688516	0.097816	-0.308382	0.653164	0.109062	-0.269257	0.070018	0.245218	-0.263976	0.082623	0.192741	-0.250688	0.065724	-0.141345	0.418911	0.063035	-0.080123
1357	11.308333	-0.902508	0.595891	-0.031051	-0.895177	0.601763	0.168162	-0.800850	0.946577	-0.035935	-0.786047	0.940973	0.181859	-0.565490	1.213978	0.027020	-0.581744	1.195084	0.129061	-0.578146	1.131114	0.123478	-0.661616	0.730261	-0.189581	-0.643875	0.700370	0.295730	-0.335840	0.651521	-0.068024	-0.323599	0.687647	0.098611	-0.308790	0.652328	0.109577	-0.269279	0.069996	0.245250	-0.263982	0.082651	0.192788	-0.250720	0.065720	-0.141323	0.418915	0.063087	-0.080115
1358	11.316667	-0.903193	0.595550	-0.030800	-0.895762	0.601265	0.168389	-0.802152	0.946476	-0.035299	-0.787531	0.940845	0.182546	-0.567015	1.214148	0.027798	-0.583254	1.195216	0.129877	-0.579563	1.131248	0.124268	-0.662612	0.730358	-0.187797	-0.644382	0.700147	0.296106	-0.336243	0.653354	-0.068087	-0.324181	0.686977	0.099665	-0.309073	0.651673	0.110370	-0.269325	0.069719	0.245584	-0.263998	0.082689	0.192842	-0.250760	0.065706	-0.141300	0.418920	0.063137	-0.080110
1359	11.325000	-0.903794	0.595175	-0.030573	-0.896252	0.600709	0.168570	-0.803426	0.946380	-0.034683	-0.788597	0.940460	0.182961	-0.568596	1.214304	0.028625	-0.584764	1.195376	0.130649	-0.580764	1.131308	0.124887	-0.663073	0.730463	-0.186364	-0.644715	0.699944	0.296526	-0.336100	0.656267	-0.067995	-0.324717	0.686555	0.100842	-0.309181	0.651333	0.111402	-0.269335	0.069711	0.245597	-0.264011	0.082741	0.192886	-0.250764	0.065730	-0.141306	0.418918	0.063184	-0.080112
1360	11.333333	-0.904408	0.594815	-0.030360	-0.896855	0.600266	0.168849	-0.804691	0.946267	-0.034088	-0.789636	0.940021	0.183344	-0.570215	1.214589	0.029317	-0.586309	1.195589	0.131342	-0.582188	1.131528	0.125586	-0.663109	0.730668	-0.185244	-0.644934	0.699762	0.296984	-0.335635	0.659734	-0.067739	-0.325232	0.686272	0.101924	-0.309134	0.651308	0.112588	-0.269358	0.069688	0.245577	-0.264036	0.082776	0.192917	-0.250683	0.065829	-0.141438	0.418916	0.063224	-0.080118
1361	11.341667	-0.904927	0.594402	-0.030156	-0.897403	0.599755	0.169081	-0.805917	0.946147	-0.033546	-0.790864	0.939805	0.183928	-0.571891	1.214862	0.030017	-0.587826	1.195843	0.132010	-0.583841	1.131883	0.126340	-0.662894	0.730768	-0.184258	-0.645004	0.699611	0.297455	-0.334938	0.663730	-0.067358	-0.325675	0.686135	0.102791	-0.308934	0.651635	0.113813	-0.269355	0.069835	0.245434	-0.264060	0.082777	0.192905	-0.250782	0.065671	-0.141450	0.418928	0.063209	-0.080155
1362	11.350000	-0.905447	0.594030	-0.029959	-0.897809	0.599277	0.169285	-0.807117	0.946034	-0.033013	-0.792048	0.939571	0.184495	-0.573547	1.215249	0.030645	-0.589364	1.196203	0.132665	-0.585070	1.132151	0.126889	-0.662319	0.730934	-0.183554	-0.644963	0.699466	0.297902	-0.334140	0.667820	-0.066827	-0.325994	0.686314	0.103650	-0.308747	0.652120	0.114986	-0.269389	0.069689	0.245564	-0.264095	0.082750	0.192876	-0.250716	0.065758	-0.141410	0.418937	0.063161	-0.080212
1363	11.358333	-0.905863	0.593740	-0.029751	-0.898214	0.598822	0.169503	-0.808263	0.945942	-0.032505	-0.793212	0.939348	0.185044	-0.575165	1.215702	0.031172	-0.590867	1.196591	0.133307	-0.586611	1.132624	0.127541	-0.661444	0.731200	-0.183032	-0.644838	0.699334	0.298297	-0.333239	0.671983	-0.066038	-0.326221	0.686487	0.104254	-0.308350	0.652767	0.116050	-0.269370	0.069980	0.245285	-0.264125	0.082718	0.192850	-0.250812	0.065666	-0.141529	0.418944	0.063134	-0.080244
1364	11.366667	-0.906217	0.593473	-0.029560	-0.898582	0.598393	0.169710	-0.809391	0.945883	-0.032006	-0.794362	0.939141	0.185585	-0.576968	1.216283	0.031795	-0.592396	1.197085	0.133918	-0.588135	1.133117	0.128134	-0.660345	0.731478	-0.182621	-0.644687	0.699217	0.298626	-0.332262	0.676025	-0.065049	-0.326212	0.686775	0.104850	-0.307901	0.653399	0.116988	-0.269381	0.069974	0.245276	-0.264136	0.082702	0.192836	-0.250670	0.065807	-0.141676	0.418949	0.063118	-0.080256
1365	11.375000	-0.906613	0.593293	-0.029345	-0.898881	0.598031	0.169896	-0.810479	0.945847	-0.031540	-0.795508	0.938992	0.186125	-0.578650	1.216778	0.032454	-0.593869	1.197574	0.134490	-0.589498	1.133628	0.128692	-0.659036	0.731751	-0.182388	-0.644656	0.699362	0.299121	-0.331171	0.679865	-0.063974	-0.325972	0.687026	0.105359	-0.307499	0.653799	0.117676	-0.269402	0.069816	0.245413	-0.264143	0.082710	0.192841	-0.250786	0.065733	-0.141556	0.418942	0.063146	-0.080235
1366	11.383333	-0.906891	0.593094	-0.029148	-0.899117	0.597680	0.170066	-0.811542	0.945821	-0.031083	-0.796638	0.938839	0.186623	-0.580278	1.217339	0.032936	-0.595401	1.198117	0.135100	-0.590827	1.134125	0.129201	-0.657610	0.732082	-0.182175	-0.644478	0.699241	0.299307	-0.330057	0.683348	-0.062600	-0.325545	0.687244	0.105866	-0.306949	0.654103	0.118258	-0.269418	0.069662	0.245556	-0.264135	0.082727	0.192863	-0.250751	0.065779	-0.141559	0.418946	0.063121	-0.080229
1367	11.391667	-0.907089	0.592959	-0.029004	-0.899237	0.597316	0.170152	-0.812563	0.945794	-0.030666	-0.797777	0.938739	0.187109	-0.582061	1.217989	0.033385	-0.596901	1.198665	0.135650	-0.592252	1.134675	0.129764	-0.656107	0.732499	-0.182047	-0.644324	0.699209	0.299499	-0.328802	0.686458	-0.061091	-0.324895	0.687382	0.106444	-0.306496	0.654175	0.118710	-0.269368	0.069983	0.245300	-0.264113	0.082763	0.192890	-0.250789	0.065765	-0.141518	0.418944	0.063151	-0.080207
1368	11.400000	-0.907285	0.592810	-0.028876	-0.899303	0.596984	0.170195	-0.813558	0.945761	-0.030280	-0.798817	0.938577	0.187503	-0.583904	1.218542	0.033841	-0.598442	1.199197	0.136210	-0.593657	1.135172	0.130328	-0.654549	0.732901	-0.181997	-0.644174	0.699230	0.299694	-0.327492	0.689198	-0.059577	-0.324181	0.687523	0.107109	-0.306043	0.654103	0.119115	-0.269356	0.069992	0.245291	-0.264085	0.082813	0.192918	-0.250805	0.065856	-0.141649	0.418933	0.063207	-0.080180
1369	11.408333	-0.907375	0.592653	-0.028827	-0.899576	0.596928	0.170404	-0.814523	0.945695	-0.029941	-0.799860	0.938379	0.187848	-0.585696	1.218950	0.034376	-0.599967	1.199673	0.136729	-0.595068	1.135675	0.130868	-0.652971	0.733347	-0.181972	-0.644008	0.699298	0.299899	-0.326117	0.691506	-0.057986	-0.323354	0.687596	0.107802	-0.305438	0.653967	0.119509	-0.269368	0.069698	0.245571	-0.264056	0.082850	0.192938	-0.250724	0.065887	-0.141646	0.418930	0.063205	-0.080173
1370	11.416667	-0.907474	0.592493	-0.028822	-0.899608	0.596690	0.170473	-0.815453	0.945610	-0.029621	-0.800898	0.938225	0.188202	-0.587528	1.219273	0.034955	-0.601512	1.200159	0.137215	-0.596415	1.136137	0.131356	-0.651403	0.733800	-0.181975	-0.643830	0.699378	0.300125	-0.324700	0.693592	-0.056374	-0.322542	0.687630	0.108502	-0.305013	0.653696	0.119812	-0.269343	0.069703	0.245580	-0.264027	0.082849	0.192938	-0.250727	0.065794	-0.141581	0.418932	0.063189	-0.080188
1371	11.425000	-0.907493	0.592303	-0.028841	-0.899527	0.596388	0.170446	-0.816367	0.945473	-0.029338	-0.801952	0.938051	0.188546	-0.589369	1.219803	0.035259	-0.603018	1.200610	0.137677	-0.597789	1.136640	0.131873	-0.649880	0.734252	-0.181978	-0.643639	0.699447	0.300350	-0.323330	0.695203	-0.054615	-0.321755	0.687621	0.109125	-0.304500	0.653440	0.120120	-0.269310	0.069857	0.245454	-0.264003	0.082819	0.192920	-0.250820	0.065683	-0.141592	0.418939	0.063115	-0.080215
1372	11.433333	-0.907527	0.592093	-0.028853	-0.899406	0.596072	0.170408	-0.817269	0.945320	-0.029044	-0.802914	0.937764	0.188798	-0.591192	1.220274	0.035598	-0.604532	1.201058	0.138129	-0.599157	1.137130	0.132372	-0.648423	0.734739	-0.181996	-0.643449	0.699500	0.300571	-0.322031	0.696646	-0.052681	-0.320993	0.687599	0.109676	-0.303976	0.653224	0.120427	-0.269303	0.069698	0.245595	-0.263977	0.082790	0.192900	-0.250809	0.065644	-0.141626	0.418949	0.063091	-0.080216
1373	11.441667	-0.907469	0.591888	-0.028890	-0.899366	0.595850	0.170462	-0.818115	0.945170	-0.028793	-0.803919	0.937543	0.189100	-0.592923	1.220709	0.036014	-0.606011	1.201541	0.138556	-0.600509	1.137618	0.132829	-0.647042	0.735232	-0.181928	-0.643276	0.699512	0.300731	-0.320902	0.697944	-0.050694	-0.320267	0.687629	0.110112	-0.303466	0.653121	0.120731	-0.269292	0.069681	0.245593	-0.263963	0.082765	0.192895	-0.250746	0.065710	-0.141600	0.418944	0.063050	-0.080200
1374	11.450000	-0.907392	0.591696	-0.028916	-0.899304	0.595624	0.170515	-0.818967	0.945022	-0.028563	-0.804912	0.937317	0.189377	-0.594652	1.221120	0.036464	-0.607496	1.202032	0.138965	-0.601825	1.138111	0.133205	-0.645746	0.735706	-0.181893	-0.643130	0.699491	0.300845	-0.319901	0.699211	-0.048529	-0.319592	0.687595	0.110335	-0.302938	0.652995	0.120980	-0.269272	0.069714	0.245631	-0.263944	0.082763	0.192910	-0.250679	0.065740	-0.141654	0.418952	0.062974	-0.080208
1375	11.458333	-0.907385	0.591576	-0.028902	-0.899226	0.595397	0.170549	-0.819808	0.944862	-0.028327	-0.805885	0.937040	0.189623	-0.596395	1.221627	0.036778	-0.608946	1.202466	0.139322	-0.603162	1.138576	0.133596	-0.644561	0.736137	-0.181864	-0.643043	0.699416	0.300872	-0.319088	0.700382	-0.046242	-0.318862	0.687425	0.110324	-0.302407	0.652769	0.121173	-0.269249	0.069864	0.245488	-0.263926	0.082777	0.192923	-0.250701	0.065735	-0.141617	0.418942	0.062982	-0.080172
1376	11.466667	-0.907288	0.591387	-0.028942	-0.899130	0.595179	0.170575	-0.820620	0.944697	-0.028147	-0.806744	0.936713	0.189772	-0.598035	1.222079	0.037065	-0.610389	1.202924	0.139678	-0.604481	1.139025	0.133939	-0.643477	0.736623	-0.181800	-0.643011	0.699313	0.300828	-0.318413	0.701473	-0.043851	-0.318108	0.687098	0.110118	-0.301865	0.652419	0.121222	-0.269252	0.069710	0.245620	-0.263908	0.082811	0.192935	-0.250646	0.065795	-0.141621	0.418927	0.063000	-0.080132
1377	11.475000	-0.907218	0.591225	-0.028989	-0.899048	0.594968	0.170560	-0.821393	0.944522	-0.028021	-0.807601	0.936414	0.189915	-0.599715	1.222588	0.037288	-0.611815	1.203345	0.139967	-0.605735	1.139464	0.134216	-0.642469	0.736964	-0.181817	-0.643040	0.699171	0.300687	-0.317894	0.702447	-0.041304	-0.317285	0.686455	0.109720	-0.301326	0.651820	0.121193	-0.269245	0.069724	0.245611	-0.263896	0.082837	0.192949	-0.250601	0.065813	-0.141638	0.418923	0.062977	-0.080120
1378	11.483333	-0.907148	0.591039	-0.029061	-0.898966	0.594752	0.170517	-0.822140	0.944332	-0.027934	-0.808347	0.936014	0.189939	-0.601309	1.222871	0.037655	-0.613230	1.203773	0.140258	-0.606999	1.139892	0.134532	-0.641537	0.737358	-0.181701	-0.643114	0.699003	0.300484	-0.317497	0.703185	-0.038732	-0.316399	0.685507	0.109277	-0.300806	0.650866	0.121134	-0.269247	0.069738	0.245611	-0.263885	0.082860	0.192959	-0.250552	0.065842	-0.141680	0.418913	0.062948	-0.080107
1379	11.491667	-0.907084	0.590802	-0.029193	-0.898890	0.594526	0.170443	-0.822852	0.944133	-0.027890	-0.809271	0.935763	0.190097	-0.602886	1.223178	0.037910	-0.614599	1.204108	0.140527	-0.608205	1.140233	0.134776	-0.640720	0.737679	-0.181618	-0.643252	0.698809	0.300226	-0.317258	0.703643	-0.036118	-0.315419	0.684125	0.108819	-0.300256	0.649541	0.121211	-0.269244	0.069739	0.245610	-0.263878	0.082856	0.192954	-0.250598	0.065770	-0.141646	0.418902	0.062949	-0.080073
1380	11.500000	-0.906966	0.590565	-0.029334	-0.898831	0.594303	0.170360	-0.823518	0.943936	-0.027874	-0.810096	0.935485	0.190180	-0.604494	1.223586	0.037979	-0.615921	1.204378	0.140794	-0.609370	1.140550	0.135023	-0.640025	0.738013	-0.181474	-0.643420	0.698606	0.299930	-0.317107	0.703769	-0.033602	-0.314435	0.682401	0.108366	-0.299857	0.647824	0.121329	-0.269249	0.069727	0.245610	-0.263874	0.082824	0.192941	-0.250581	0.065746	-0.141680	0.418902	0.062889	-0.080071
1381	11.508333	-0.906912	0.590363	-0.029458	-0.898765	0.594096	0.170263	-0.824173	0.943743	-0.027861	-0.810767	0.935032	0.190086	-0.605984	1.223761	0.038287	-0.617240	1.204669	0.141029	-0.610516	1.140814	0.135296	-0.639422	0.738271	-0.181313	-0.643634	0.698405	0.299590	-0.317017	0.703384	-0.031287	-0.313466	0.680311	0.107978	-0.299373	0.645875	0.121646	-0.269114	0.069825	0.245776	-0.263869	0.082792	0.192931	-0.250605	0.065695	-0.141715	0.418904	0.062824	-0.080073
1382	11.516667	-0.906873	0.590172	-0.029580	-0.898728	0.593899	0.170168	-0.824795	0.943578	-0.027884	-0.811612	0.934801	0.190165	-0.607406	1.223950	0.038471	-0.618529	1.204864	0.141270	-0.611627	1.141048	0.135577	-0.638937	0.738466	-0.181116	-0.643870	0.698212	0.299233	-0.317041	0.702579	-0.029232	-0.312554	0.677951	0.107670	-0.299035	0.643613	0.122019	-0.269253	0.069661	0.245618	-0.263863	0.082767	0.192939	-0.250541	0.065734	-0.141766	0.418906	0.062761	-0.080068
1383	11.525000	-0.906856	0.589992	-0.029705	-0.898702	0.593711	0.170060	-0.825419	0.943430	-0.027907	-0.812147	0.934321	0.189963	-0.608812	1.224105	0.038710	-0.619753	1.205015	0.141477	-0.612684	1.141244	0.135821	-0.638664	0.738685	-0.180879	-0.644132	0.698046	0.298840	-0.317173	0.701264	-0.027452	-0.311747	0.675334	0.107442	-0.298795	0.641130	0.122485	-0.269244	0.069665	0.245642	-0.263853	0.082779	0.192954	-0.250543	0.065699	-0.141694	0.418894	0.062750	-0.080032
1384	11.533333	-0.906831	0.589828	-0.029838	-0.898698	0.593535	0.169947	-0.826024	0.943316	-0.027944	-0.813111	0.934223	0.190112	-0.610175	1.224263	0.038891	-0.620945	1.205164	0.141690	-0.613706	1.141426	0.136042	-0.638539	0.738865	-0.180625	-0.644406	0.697925	0.298434	-0.317324	0.699510	-0.025883	-0.311053	0.672569	0.107230	-0.298609	0.638557	0.123032	-0.269233	0.069671	0.245663	-0.263839	0.082808	0.192984	-0.250465	0.065804	-0.141584	0.418895	0.062701	-0.080022
1385	11.541667	-0.906821	0.589676	-0.029978	-0.898733	0.593370	0.169844	-0.826627	0.943192	-0.027986	-0.813862	0.934049	0.190112	-0.611545	1.224532	0.039008	-0.622096	1.205293	0.141879	-0.614679	1.141560	0.136221	-0.638589	0.738961	-0.180299	-0.644674	0.697858	0.298027	-0.317516	0.697352	-0.024677	-0.310472	0.669740	0.107030	-0.298487	0.635986	0.123637	-0.269220	0.069659	0.245670	-0.263827	0.082854	0.193024	-0.250391	0.065822	-0.141687	0.418879	0.062728	-0.079985
1386	11.550000	-0.906818	0.589493	-0.030139	-0.898778	0.593204	0.169732	-0.827216	0.943070	-0.028050	-0.814470	0.933746	0.189973	-0.612688	1.224538	0.039349	-0.623152	1.205370	0.142046	-0.615624	1.141697	0.136364	-0.638796	0.738942	-0.179969	-0.644942	0.697828	0.297633	-0.317711	0.695200	-0.023664	-0.309970	0.666841	0.106782	-0.298403	0.633467	0.124283	-0.269214	0.069680	0.245694	-0.263819	0.082897	0.193061	-0.250407	0.065844	-0.141569	0.418855	0.062760	-0.079942
1387	11.558333	-0.906853	0.589367	-0.030260	-0.898848	0.593035	0.169628	-0.827796	0.942937	-0.028116	-0.815114	0.933608	0.189914	-0.613827	1.224766	0.039352	-0.624246	1.205469	0.142177	-0.616555	1.141794	0.136507	-0.639237	0.738893	-0.179655	-0.645198	0.697848	0.297289	-0.318156	0.693309	-0.022731	-0.309653	0.664117	0.106516	-0.298422	0.631150	0.124848	-0.269219	0.069702	0.245720	-0.263821	0.082915	0.193091	-0.250399	0.065788	-0.141629	0.418839	0.062750	-0.079916
1388	11.566667	-0.906893	0.589180	-0.030422	-0.898934	0.592856	0.169526	-0.828343	0.942800	-0.028212	-0.815742	0.933492	0.189840	-0.614885	1.224798	0.039591	-0.625301	1.205568	0.142325	-0.617463	1.141896	0.136620	-0.639880	0.738777	-0.179377	-0.645442	0.697903	0.296994	-0.318802	0.692066	-0.022086	-0.309514	0.661569	0.106307	-0.298514	0.629027	0.125272	-0.269232	0.069683	0.245742	-0.263830	0.082906	0.193111	-0.250384	0.065787	-0.141625	0.418842	0.062678	-0.079932
1389	11.575000	-0.906940	0.588972	-0.030543	-0.899077	0.592672	0.169452	-0.828888	0.942645	-0.028309	-0.816389	0.933432	0.189798	-0.615862	1.224917	0.039661	-0.626268	1.205620	0.142404	-0.618316	1.141950	0.136656	-0.640787	0.738598	-0.179190	-0.645677	0.698019	0.296777	-0.319892	0.691885	-0.021411	-0.309538	0.659533	0.106336	-0.298737	0.627156	0.125630	-0.269247	0.069653	0.245750	-0.263849	0.082881	0.193119	-0.250391	0.065740	-0.141695	0.418832	0.062654	-0.079910
1390	11.583333	-0.907019	0.588781	-0.030619	-0.899240	0.592509	0.169405	-0.829399	0.942493	-0.028456	-0.817109	0.933427	0.189789	-0.616823	1.225159	0.039563	-0.627198	1.205662	0.142459	-0.619138	1.141985	0.136653	-0.641874	0.738371	-0.179076	-0.645920	0.698160	0.296634	-0.321287	0.692161	-0.020770	-0.309501	0.657737	0.106360	-0.299000	0.625471	0.125977	-0.269274	0.069632	0.245765	-0.263868	0.082858	0.193126	-0.250452	0.065637	-0.141791	0.418829	0.062617	-0.079899
1391	11.591667	-0.907151	0.588619	-0.030645	-0.899406	0.592357	0.169357	-0.829930	0.942346	-0.028557	-0.817569	0.933339	0.189592	-0.617565	1.225273	0.039583	-0.628091	1.205685	0.142474	-0.619961	1.142000	0.136624	-0.643063	0.738100	-0.179020	-0.646155	0.698357	0.296584	-0.322662	0.692415	-0.020282	-0.309543	0.656332	0.106386	-0.299401	0.624112	0.126284	-0.269295	0.069610	0.245779	-0.263884	0.082862	0.193151	-0.250411	0.065699	-0.141775	0.418826	0.062587	-0.079890
1392	11.600000	-0.907284	0.588455	-0.030677	-0.899586	0.592204	0.169319	-0.830435	0.942213	-0.028693	-0.818265	0.933401	0.189552	-0.618412	1.225404	0.039558	-0.628945	1.205699	0.142441	-0.620734	1.142025	0.136532	-0.644303	0.737838	-0.179031	-0.646400	0.698592	0.296601	-0.324051	0.692457	-0.019979	-0.309700	0.655261	0.106409	-0.299846	0.623096	0.126540	-0.269309	0.069575	0.245779	-0.263896	0.082890	0.193186	-0.250453	0.065660	-0.141798	0.418817	0.062593	-0.079879
1393	11.608333	-0.907460	0.588263	-0.030708	-0.899808	0.592056	0.169282	-0.830936	0.942083	-0.028864	-0.818583	0.933267	0.189203	-0.619114	1.225461	0.039563	-0.629633	1.205539	0.142214	-0.621485	1.142004	0.136421	-0.645509	0.737518	-0.179087	-0.646625	0.698849	0.296679	-0.325346	0.692142	-0.019991	-0.309924	0.654487	0.106345	-0.300247	0.622435	0.126739	-0.269182	0.069701	0.245948	-0.263896	0.082942	0.193239	-0.250410	0.065735	-0.141807	0.418812	0.062607	-0.079865
1394	11.616667	-0.907603	0.588078	-0.030729	-0.900037	0.591919	0.169240	-0.831437	0.941954	-0.029025	-0.819019	0.933193	0.188937	-0.619743	1.225514	0.039486	-0.630398	1.205461	0.142093	-0.622212	1.141955	0.136270	-0.646658	0.737178	-0.179159	-0.646816	0.699115	0.296803	-0.326553	0.691575	-0.020179	-0.310215	0.653804	0.106135	-0.300620	0.621930	0.126872	-0.269326	0.069595	0.245822	-0.263895	0.083005	0.193290	-0.250372	0.065798	-0.141796	0.418806	0.062645	-0.079852
1395	11.625000	-0.907884	0.587873	-0.030770	-0.900270	0.591782	0.169196	-0.831951	0.941811	-0.029191	-0.819649	0.933301	0.188831	-0.620317	1.225443	0.039399	-0.631150	1.205331	0.141933	-0.622868	1.141802	0.136029	-0.647719	0.736789	-0.179233	-0.646951	0.699389	0.296977	-0.327603	0.690756	-0.020456	-0.310498	0.653097	0.105811	-0.300992	0.621491	0.126901	-0.269329	0.069607	0.245859	-0.263888	0.083052	0.193352	-0.250371	0.065810	-0.141789	0.418805	0.062666	-0.079847
1396	11.633333	-0.908068	0.587646	-0.030827	-0.900525	0.591617	0.169156	-0.832449	0.941663	-0.029367	-0.820274	0.933421	0.188747	-0.620842	1.225376	0.039287	-0.631867	1.205195	0.141727	-0.623503	1.141693	0.135770	-0.648759	0.736435	-0.179361	-0.647041	0.699680	0.297191	-0.328463	0.689601	-0.020810	-0.310836	0.652253	0.105345	-0.301307	0.621068	0.126908	-0.269339	0.069617	0.245916	-0.263884	0.083086	0.193406	-0.250370	0.065805	-0.141808	0.418809	0.062669	-0.079847
1397	11.641667	-0.908237	0.587378	-0.030884	-0.900762	0.591453	0.169126	-0.832959	0.941514	-0.029534	-0.820743	0.933450	0.188593	-0.621340	1.225335	0.039062	-0.632533	1.205029	0.141489	-0.624098	1.141578	0.135495	-0.649715	0.736077	-0.179455	-0.647072	0.699944	0.297409	-0.329174	0.688064	-0.020981	-0.311162	0.651259	0.104784	-0.301731	0.620282	0.126762	-0.269344	0.069594	0.245954	-0.263887	0.083094	0.193447	-0.250379	0.065789	-0.141845	0.418819	0.062651	-0.079855
1398	11.650000	-0.908500	0.587149	-0.030890	-0.901005	0.591293	0.169112	-0.833477	0.941355	-0.029670	-0.821252	0.933500	0.188480	-0.621775	1.225249	0.038838	-0.633161	1.204919	0.141245	-0.624673	1.141417	0.135184	-0.650623	0.735660	-0.179592	-0.647072	0.700205	0.297623	-0.329805	0.686178	-0.021034	-0.311525	0.649968	0.104110	-0.302136	0.619292	0.126557	-0.269354	0.069606	0.246014	-0.263898	0.083089	0.193481	-0.250472	0.065698	-0.141850	0.418831	0.062614	-0.079866
1399	11.658333	-0.908816	0.586922	-0.030902	-0.901247	0.591131	0.169108	-0.834008	0.941241	-0.029774	-0.821673	0.933523	0.188377	-0.622275	1.225320	0.038518	-0.633751	1.204820	0.140961	-0.625232	1.141342	0.134865	-0.651460	0.735332	-0.179738	-0.647034	0.700432	0.297816	-0.330356	0.683919	-0.021013	-0.311942	0.648317	0.103376	-0.302699	0.618077	0.126332	-0.269378	0.069579	0.246047	-0.263909	0.083091	0.193521	-0.250440	0.065713	-0.141877	0.418853	0.062568	-0.079896
1400	11.666667	-0.909061	0.586719	-0.030894	-0.901491	0.590989	0.169120	-0.834545	0.941137	-0.029834	-0.822063	0.933549	0.188290	-0.622837	1.225254	0.038380	-0.634293	1.204752	0.140647	-0.625760	1.141284	0.134538	-0.652226	0.735032	-0.179837	-0.646982	0.700654	0.297988	-0.330930	0.681475	-0.020976	-0.312418	0.646433	0.102621	-0.303347	0.616587	0.126040	-0.269388	0.069567	0.246085	-0.263921	0.083100	0.193565	-0.250493	0.065680	-0.141872	0.418850	0.062587	-0.079885
1401	11.675000	-0.909311	0.586511	-0.030867	-0.901701	0.590846	0.169141	-0.835091	0.941069	-0.029863	-0.822303	0.933474	0.188119	-0.623175	1.225345	0.037971	-0.634805	1.204743	0.140353	-0.626256	1.141264	0.134217	-0.652912	0.734753	-0.179958	-0.646923	0.700845	0.298133	-0.331461	0.679035	-0.020811	-0.312990	0.644244	0.101855	-0.304057	0.614693	0.125790	-0.269404	0.069541	0.246092	-0.263933	0.083144	0.193617	-0.250469	0.065535	-0.141666	0.418852	0.062613	-0.079883
1402	11.683333	-0.909576	0.586352	-0.030812	-0.901902	0.590729	0.169186	-0.835632	0.941000	-0.029857	-0.822636	0.933490	0.188077	-0.623687	1.225381	0.037710	-0.635283	1.204765	0.140052	-0.626717	1.141279	0.133908	-0.653528	0.734492	-0.180075	-0.646862	0.701028	0.298259	-0.331950	0.676526	-0.020638	-0.313592	0.641842	0.101127	-0.304922	0.612737	0.125560	-0.269428	0.069521	0.246093	-0.263943	0.083195	0.193671	-0.250482	0.065558	-0.141654	0.418859	0.062658	-0.079880
1403	11.691667	-0.909927	0.586215	-0.030719	-0.902080	0.590599	0.169238	-0.836181	0.940932	-0.029839	-0.823120	0.933625	0.188226	-0.624171	1.225447	0.037372	-0.635690	1.204813	0.139749	-0.627139	1.141297	0.133586	-0.654103	0.734289	-0.180249	-0.646798	0.701208	0.298363	-0.332389	0.673983	-0.020351	-0.314290	0.639278	0.100423	-0.305857	0.610628	0.125517	-0.269447	0.069515	0.246117	-0.263954	0.083234	0.193719	-0.250453	0.065624	-0.141685	0.418863	0.062672	-0.079891
1404	11.700000	-0.910136	0.585997	-0.030704	-0.902242	0.590463	0.169294	-0.836709	0.940849	-0.029800	-0.823403	0.933628	0.188247	-0.624555	1.225447	0.037065	-0.636053	1.204868	0.139422	-0.627508	1.141407	0.133298	-0.654561	0.734037	-0.180361	-0.646728	0.701386	0.298456	-0.332773	0.671313	-0.020108	-0.315059	0.636678	0.099714	-0.306795	0.608481	0.125322	-0.269468	0.069526	0.246135	-0.263966	0.083258	0.193756	-0.250508	0.065593	-0.141666	0.418869	0.062721	-0.079873
1405	11.708333	-0.910356	0.585820	-0.030639	-0.902393	0.590332	0.169352	-0.837232	0.940751	-0.029777	-0.823530	0.933514	0.188163	-0.625144	1.225513	0.036699	-0.636382	1.204987	0.139128	-0.627919	1.141525	0.133107	-0.654987	0.733861	-0.180534	-0.646629	0.701601	0.298528	-0.333067	0.668529	-0.019861	-0.315841	0.634062	0.099080	-0.307618	0.606216	0.125111	-0.269495	0.069505	0.246176	-0.263979	0.083258	0.193772	-0.250528	0.065592	-0.141690	0.418890	0.062693	-0.079898
1406	11.716667	-0.910596	0.585624	-0.030568	-0.902518	0.590208	0.169424	-0.837731	0.940654	-0.029726	-0.823759	0.933486	0.188199	-0.625585	1.225525	0.036332	-0.636703	1.205110	0.138828	-0.628214	1.141651	0.132806	-0.655403	0.733748	-0.180781	-0.646509	0.701849	0.298602	-0.333307	0.665566	-0.019701	-0.316571	0.631405	0.098437	-0.308372	0.603938	0.124926	-0.269523	0.069500	0.246213	-0.263998	0.083245	0.193776	-0.250629	0.065514	-0.141706	0.418902	0.062709	-0.079892
1407	11.725000	-0.910788	0.585457	-0.030524	-0.902619	0.590088	0.169478	-0.838229	0.940556	-0.029687	-0.824209	0.933614	0.188436	-0.626011	1.225568	0.035942	-0.636982	1.205251	0.138526	-0.628526	1.141787	0.132554	-0.655703	0.733662	-0.180925	-0.646348	0.702153	0.298682	-0.333443	0.662313	-0.019698	-0.317225	0.628790	0.097839	-0.309081	0.601823	0.124847	-0.269532	0.069501	0.246217	-0.264012	0.083227	0.193761	-0.250646	0.065499	-0.141754	0.418923	0.062673	-0.079920
1408	11.733333	-0.911014	0.585321	-0.030474	-0.902712	0.589987	0.169527	-0.838720	0.940480	-0.029615	-0.824470	0.933622	0.188521	-0.626468	1.225442	0.035766	-0.637259	1.205396	0.138242	-0.628817	1.141935	0.132308	-0.655954	0.733634	-0.181045	-0.646144	0.702507	0.298770	-0.333472	0.658877	-0.019867	-0.317744	0.626220	0.097303	-0.309685	0.599773	0.124863	-0.269517	0.069502	0.246172	-0.264029	0.083215	0.193734	-0.250608	0.065531	-0.141837	0.418936	0.062702	-0.079921
1409	11.741667	-0.911166	0.585206	-0.030433	-0.902789	0.589900	0.169556	-0.839206	0.940418	-0.029556	-0.824689	0.933632	0.188568	-0.626889	1.225610	0.035238	-0.637496	1.205603	0.137897	-0.629091	1.142112	0.132019	-0.656069	0.733640	-0.181040	-0.645857	0.702916	0.298846	-0.333428	0.655101	-0.020166	-0.318143	0.623731	0.096807	-0.310098	0.597487	0.124837	-0.269533	0.069482	0.246155	-0.264035	0.083228	0.193708	-0.250622	0.065529	-0.141857	0.418947	0.062723	-0.079930
1410	11.750000	-0.911326	0.585123	-0.030372	-0.902866	0.589825	0.169593	-0.839670	0.940360	-0.029497	-0.824728	0.933528	0.188466	-0.627355	1.225634	0.034957	-0.637747	1.205821	0.137572	-0.629363	1.142316	0.131744	-0.656202	0.733749	-0.181123	-0.645492	0.703373	0.298917	-0.333344	0.651175	-0.020517	-0.318540	0.621153	0.096347	-0.310568	0.595561	0.124938	-0.269528	0.069487	0.246110	-0.264047	0.083255	0.193695	-0.250695	0.065517	-0.141840	0.418961	0.062736	-0.079953
1411	11.758333	-0.911433	0.585066	-0.030318	-0.902933	0.589762	0.169617	-0.840110	0.940324	-0.029443	-0.825028	0.933631	0.188576	-0.627834	1.225832	0.034510	-0.637954	1.206055	0.137208	-0.629612	1.142565	0.131414	-0.656214	0.733859	-0.181149	-0.645017	0.703855	0.298969	-0.333188	0.647008	-0.020989	-0.318775	0.618738	0.095821	-0.311149	0.593529	0.124751	-0.269520	0.069498	0.246096	-0.264044	0.083274	0.193691	-0.250699	0.065537	-0.141835	0.418965	0.062814	-0.079934
1412	11.766667	-0.911523	0.585013	-0.030272	-0.902990	0.589708	0.169638	-0.840540	0.940277	-0.029401	-0.825409	0.933744	0.188719	-0.628345	1.226059	0.034058	-0.638283	1.206391	0.136966	-0.629877	1.142760	0.131071	-0.656176	0.733996	-0.181181	-0.644457	0.704366	0.298998	-0.333009	0.642789	-0.021501	-0.318936	0.616337	0.095235	-0.311204	0.592239	0.125002	-0.269519	0.069496	0.246069	-0.264040	0.083299	0.193688	-0.250710	0.065556	-0.141827	0.418975	0.062828	-0.079943
1413	11.775000	-0.911616	0.584942	-0.030247	-0.903033	0.589664	0.169655	-0.840926	0.940206	-0.029393	-0.825615	0.933783	0.188721	-0.628764	1.226181	0.033710	-0.638538	1.206662	0.136607	-0.630160	1.143060	0.130756	-0.656031	0.734068	-0.181155	-0.643799	0.704901	0.299002	-0.332943	0.638573	-0.021913	-0.319015	0.613940	0.094675	-0.311069	0.590308	0.125008	-0.269539	0.069495	0.246079	-0.264042	0.083307	0.193684	-0.250670	0.065600	-0.141831	0.418979	0.062842	-0.079947
1414	11.783333	-0.911726	0.584871	-0.030235	-0.903066	0.589612	0.169669	-0.841264	0.940126	-0.029419	-0.825821	0.933837	0.188718	-0.629302	1.226357	0.033245	-0.638790	1.206925	0.136205	-0.630435	1.143337	0.130426	-0.655857	0.734143	-0.181169	-0.643042	0.705440	0.298976	-0.332895	0.634509	-0.022332	-0.319008	0.611528	0.094011	-0.311104	0.588323	0.124670	-0.269540	0.069537	0.246083	-0.264045	0.083308	0.193687	-0.250731	0.065571	-0.141839	0.418992	0.062849	-0.079956
1415	11.791667	-0.911810	0.584755	-0.030215	-0.903098	0.589589	0.169693	-0.841574	0.940031	-0.029472	-0.825973	0.933850	0.188641	-0.629777	1.226535	0.032762	-0.639051	1.207203	0.135819	-0.630711	1.143586	0.130082	-0.655621	0.734179	-0.181193	-0.642171	0.705979	0.298913	-0.332871	0.630692	-0.022682	-0.319045	0.609084	0.093277	-0.311086	0.586441	0.124320	-0.269559	0.069520	0.246103	-0.264051	0.083296	0.193678	-0.250755	0.065547	-0.141886	0.419001	0.062851	-0.079970
1416	11.800000	-0.911860	0.584676	-0.030197	-0.903082	0.589571	0.169712	-0.841847	0.939919	-0.029552	-0.826284	0.933980	0.188686	-0.630219	1.226568	0.032373	-0.639349	1.207492	0.135408	-0.631000	1.143865	0.129740	-0.655326	0.734202	-0.181217	-0.641230	0.706537	0.298819	-0.332859	0.627156	-0.022947	-0.319055	0.606508	0.092498	-0.311050	0.584546	0.123901	-0.269577	0.069492	0.246100	-0.264059	0.083271	0.193664	-0.250783	0.065507	-0.141929	0.419016	0.062858	-0.079992
1417	11.808333	-0.911908	0.584635	-0.030165	-0.903077	0.589578	0.169735	-0.842074	0.939813	-0.029649	-0.826482	0.934047	0.188615	-0.630803	1.226756	0.031868	-0.639657	1.207747	0.134991	-0.631261	1.144148	0.129367	-0.654957	0.734237	-0.181208	-0.640174	0.707115	0.298675	-0.332832	0.624067	-0.023088	-0.319001	0.603952	0.091630	-0.310998	0.582701	0.123455	-0.269577	0.069510	0.246107	-0.264063	0.083269	0.193656	-0.250734	0.065537	-0.141995	0.419040	0.062824	-0.080042
1418	11.816667	-0.911946	0.584601	-0.030135	-0.903071	0.589599	0.169758	-0.842282	0.939736	-0.029746	-0.826676	0.934122	0.188538	-0.631187	1.226862	0.031346	-0.639974	1.207982	0.134529	-0.631536	1.144441	0.128988	-0.654546	0.734307	-0.181171	-0.639039	0.707696	0.298499	-0.332741	0.621305	-0.023148	-0.318990	0.601394	0.090760	-0.310951	0.580669	0.122833	-0.269602	0.069526	0.246153	-0.264064	0.083312	0.193671	-0.250757	0.065574	-0.142015	0.419037	0.062915	-0.080016
1419	11.825000	-0.911944	0.584591	-0.030096	-0.903066	0.589632	0.169775	-0.842480	0.939682	-0.029846	-0.826852	0.934192	0.188451	-0.631849	1.226994	0.030882	-0.640327	1.208250	0.134079	-0.631817	1.144658	0.128580	-0.654086	0.734454	-0.181136	-0.637803	0.708278	0.298276	-0.332532	0.618965	-0.023068	-0.318979	0.598909	0.089886	-0.310926	0.578660	0.122264	-0.269581	0.069507	0.246110	-0.264061	0.083356	0.193705	-0.250772	0.065592	-0.142018	0.419030	0.062973	-0.080004
1420	11.833333	-0.912017	0.584641	-0.030029	-0.903050	0.589688	0.169804	-0.842674	0.939632	-0.029943	-0.827012	0.934257	0.188368	-0.632439	1.227150	0.030320	-0.640687	1.208471	0.133604	-0.632105	1.144894	0.128183	-0.653503	0.734530	-0.181019	-0.636497	0.708852	0.298017	-0.332259	0.616801	-0.022957	-0.318949	0.596423	0.088994	-0.310503	0.576265	0.121573	-0.269604	0.069470	0.246125	-0.264059	0.083382	0.193743	-0.250848	0.065575	-0.141992	0.419042	0.062968	-0.080017
1421	11.841667	-0.912046	0.584653	-0.029980	-0.903039	0.589745	0.169815	-0.842834	0.939585	-0.030081	-0.827139	0.934313	0.188283	-0.632876	1.227232	0.029825	-0.641027	1.208685	0.133082	-0.632369	1.145131	0.127738	-0.652859	0.734683	-0.180935	-0.635109	0.709439	0.297715	-0.331838	0.614969	-0.022766	-0.318782	0.593844	0.088095	-0.310357	0.574054	0.120889	-0.269622	0.069487	0.246184	-0.264069	0.083386	0.193778	-0.250864	0.065589	-0.141995	0.419048	0.063030	-0.080009
1422	11.850000	-0.912022	0.584673	-0.029969	-0.903033	0.589800	0.169817	-0.842980	0.939546	-0.030200	-0.827234	0.934352	0.188186	-0.633443	1.227313	0.029256	-0.641405	1.208912	0.132602	-0.632651	1.145280	0.127305	-0.652145	0.734847	-0.180833	-0.633681	0.710022	0.297382	-0.331328	0.613319	-0.022563	-0.318625	0.591341	0.087174	-0.310231	0.571758	0.120160	-0.269630	0.069485	0.246226	-0.264086	0.083394	0.193819	-0.250882	0.065611	-0.142016	0.419053	0.063082	-0.079999
1423	11.858333	-0.911995	0.584662	-0.029979	-0.903029	0.589841	0.169791	-0.843102	0.939484	-0.030326	-0.827282	0.934370	0.188082	-0.633888	1.227338	0.028727	-0.641779	1.209093	0.132087	-0.632913	1.145475	0.126861	-0.651319	0.734967	-0.180721	-0.632209	0.710581	0.297028	-0.330701	0.611809	-0.022378	-0.318299	0.588500	0.086368	-0.310023	0.569293	0.119300	-0.269648	0.069476	0.246280	-0.264096	0.083406	0.193866	-0.250903	0.065605	-0.142056	0.419065	0.063087	-0.080025
1424	11.866667	-0.911953	0.584637	-0.030011	-0.903028	0.589869	0.169753	-0.843205	0.939416	-0.030454	-0.827453	0.934471	0.188085	-0.634463	1.227423	0.028136	-0.642149	1.209245	0.131558	-0.633163	1.145713	0.126455	-0.650450	0.735142	-0.180569	-0.630713	0.711128	0.296650	-0.329990	0.610378	-0.022177	-0.318019	0.586053	0.085489	-0.309761	0.566845	0.118478	-0.269661	0.069469	0.246335	-0.264110	0.083399	0.193899	-0.250930	0.065580	-0.142114	0.419077	0.063093	-0.080048
1425	11.875000	-0.911892	0.584600	-0.030073	-0.903034	0.589909	0.169704	-0.843292	0.939344	-0.030582	-0.827298	0.934380	0.187888	-0.634817	1.227255	0.027758	-0.642499	1.209411	0.131054	-0.633424	1.145856	0.126026	-0.649509	0.735214	-0.180441	-0.629217	0.711658	0.296246	-0.329237	0.609055	-0.021997	-0.317610	0.583579	0.084517	-0.309523	0.564404	0.117598	-0.269685	0.069458	0.246375	-0.264134	0.083382	0.193922	-0.250908	0.065563	-0.142198	0.419092	0.063084	-0.080086
1426	11.883333	-0.911799	0.584542	-0.030158	-0.903046	0.589946	0.169648	-0.843375	0.939278	-0.030699	-0.827270	0.934382	0.187816	-0.635135	1.227235	0.027124	-0.642844	1.209564	0.130533	-0.633683	1.146049	0.125628	-0.648529	0.735247	-0.180333	-0.627716	0.712139	0.295827	-0.328423	0.607911	-0.021851	-0.317036	0.581050	0.083599	-0.309152	0.562092	0.116710	-0.269699	0.069457	0.246396	-0.264146	0.083390	0.193954	-0.250887	0.065573	-0.142262	0.419102	0.063105	-0.080109
1427	11.891667	-0.911759	0.584557	-0.030210	-0.903060	0.589994	0.169578	-0.843460	0.939237	-0.030776	-0.827213	0.934383	0.187761	-0.635735	1.227395	0.026464	-0.643180	1.209686	0.130029	-0.633891	1.146217	0.125212	-0.647523	0.735306	-0.180112	-0.626249	0.712589	0.295394	-0.327560	0.606929	-0.021701	-0.316578	0.578934	0.082713	-0.308784	0.560030	0.115853	-0.269720	0.069446	0.246424	-0.264133	0.083641	0.194156	-0.250904	0.065573	-0.142282	0.419110	0.063123	-0.080135
1428	11.900000	-0.911730	0.584590	-0.030255	-0.903069	0.590040	0.169512	-0.843531	0.939237	-0.030850	-0.827141	0.934391	0.187733	-0.636160	1.227327	0.026064	-0.643513	1.209806	0.129545	-0.634111	1.146335	0.124806	-0.646495	0.735389	-0.179772	-0.624797	0.712998	0.294979	-0.326642	0.606067	-0.021513	-0.316100	0.576997	0.081891	-0.308322	0.558102	0.115007	-0.269740	0.069417	0.246438	-0.264138	0.083703	0.194229	-0.250909	0.065584	-0.142279	0.419111	0.063146	-0.080149
1429	11.908333	-0.911745	0.584661	-0.030271	-0.903077	0.590096	0.169456	-0.843612	0.939241	-0.030899	-0.827038	0.934398	0.187714	-0.636478	1.227222	0.025602	-0.643828	1.209902	0.129077	-0.634310	1.146405	0.124382	-0.645476	0.735423	-0.179538	-0.623366	0.713356	0.294605	-0.325667	0.605366	-0.021257	-0.315592	0.575228	0.081161	-0.307782	0.556275	0.114176	-0.269768	0.069375	0.246453	-0.264149	0.083746	0.194294	-0.250948	0.065584	-0.142246	0.419098	0.063248	-0.080105
1430	11.916667	-0.911728	0.584701	-0.030298	-0.903074	0.590153	0.169405	-0.843584	0.939185	-0.030898	-0.826967	0.934431	0.187734	-0.636971	1.227215	0.025087	-0.644129	1.209955	0.128623	-0.634489	1.146510	0.124014	-0.644446	0.735475	-0.179323	-0.621938	0.713676	0.294257	-0.324573	0.604835	-0.021014	-0.314987	0.573519	0.080466	-0.307279	0.554555	0.113424	-0.269794	0.069397	0.246515	-0.264162	0.083771	0.194352	-0.250899	0.065638	-0.142254	0.419099	0.063271	-0.080105
1431	11.925000	-0.911712	0.584733	-0.030329	-0.903061	0.590198	0.169359	-0.843621	0.939208	-0.030970	-0.826808	0.934451	0.187695	-0.637389	1.227139	0.024595	-0.644424	1.209987	0.128155	-0.634651	1.146519	0.123647	-0.643363	0.735503	-0.179051	-0.620517	0.713960	0.293929	-0.323437	0.604476	-0.020753	-0.314137	0.571775	0.079764	-0.306012	0.553017	0.112913	-0.269821	0.069362	0.246528	-0.264184	0.083775	0.194389	-0.250980	0.065610	-0.142219	0.419103	0.063272	-0.080128
1432	11.933333	-0.911701	0.584740	-0.030368	-0.903042	0.590240	0.169311	-0.843637	0.939217	-0.031066	-0.826699	0.934498	0.187673	-0.637676	1.226953	0.024127	-0.644683	1.209993	0.127685	-0.634773	1.146531	0.123245	-0.642300	0.735587	-0.178860	-0.619103	0.714218	0.293610	-0.322293	0.604099	-0.020457	-0.313386	0.570242	0.079027	-0.305206	0.551475	0.112168	-0.269837	0.069372	0.246571	-0.264201	0.083784	0.194410	-0.250989	0.065603	-0.142237	0.419104	0.063268	-0.080151
1433	11.941667	-0.911650	0.584709	-0.030441	-0.903017	0.590264	0.169271	-0.843625	0.939208	-0.031180	-0.826669	0.934600	0.187682	-0.638009	1.226822	0.023642	-0.644904	1.209978	0.127241	-0.634854	1.146531	0.122845	-0.641185	0.735637	-0.178624	-0.617565	0.714212	0.293049	-0.320928	0.603773	-0.020259	-0.312532	0.568838	0.078408	-0.304427	0.549997	0.111476	-0.269852	0.069360	0.246579	-0.264219	0.083790	0.194426	-0.250950	0.065626	-0.142301	0.419111	0.063279	-0.080178
1434	11.950000	-0.911635	0.584647	-0.030493	-0.902985	0.590296	0.169233	-0.843600	0.939195	-0.031306	-0.826623	0.934693	0.187664	-0.638306	1.226673	0.023091	-0.645104	1.209934	0.126789	-0.634926	1.146483	0.122457	-0.640023	0.735641	-0.178369	-0.616196	0.714422	0.292724	-0.319560	0.603435	-0.020037	-0.311610	0.567464	0.077832	-0.303529	0.548657	0.110917	-0.269858	0.069385	0.246621	-0.264238	0.083782	0.194438	-0.250999	0.065577	-0.142341	0.419116	0.063274	-0.080201
1435	11.958333	-0.911631	0.584624	-0.030529	-0.902963	0.590336	0.169209	-0.843611	0.939244	-0.031483	-0.826493	0.934726	0.187572	-0.638548	1.226502	0.022615	-0.645223	1.209840	0.126306	-0.634964	1.146442	0.122100	-0.638836	0.735652	-0.178183	-0.614882	0.714605	0.292371	-0.318155	0.603131	-0.019821	-0.310673	0.566213	0.077322	-0.302509	0.547318	0.110379	-0.269880	0.069352	0.246632	-0.264254	0.083774	0.194457	-0.250886	0.065717	-0.142511	0.419121	0.063273	-0.080219
1436	11.966667	-0.911632	0.584614	-0.030556	-0.902930	0.590382	0.169173	-0.843465	0.939162	-0.031562	-0.826367	0.934770	0.187488	-0.638767	1.226289	0.022178	-0.645366	1.209735	0.125867	-0.634949	1.146341	0.121688	-0.637588	0.735656	-0.177962	-0.613619	0.714771	0.292004	-0.316696	0.602830	-0.019611	-0.309775	0.565088	0.076879	-0.301534	0.546145	0.109920	-0.269888	0.069329	0.246652	-0.264268	0.083791	0.194490	-0.250931	0.065774	-0.142593	0.419122	0.063305	-0.080219
1437	11.975000	-0.911635	0.584621	-0.030567	-0.902935	0.590461	0.169177	-0.843413	0.939181	-0.031672	-0.826213	0.934798	0.187376	-0.638908	1.226138	0.021712	-0.645446	1.209637	0.125412	-0.634916	1.146307	0.121360	-0.636297	0.735651	-0.177668	-0.612455	0.714919	0.291599	-0.315183	0.602472	-0.019376	-0.309017	0.563889	0.076458	-0.300687	0.545050	0.109516	-0.269902	0.069312	0.246677	-0.264275	0.083827	0.194548	-0.250859	0.065865	-0.142599	0.419116	0.063342	-0.080205
1438	11.983333	-0.911642	0.584631	-0.030563	-0.902917	0.590529	0.169175	-0.843357	0.939206	-0.031771	-0.826056	0.934824	0.187277	-0.639040	1.226009	0.021296	-0.645507	1.209575	0.125032	-0.634847	1.146255	0.120996	-0.634984	0.735707	-0.177379	-0.611351	0.715044	0.291196	-0.313604	0.601902	-0.019110	-0.308289	0.562751	0.076050	-0.299648	0.544219	0.109309	-0.269926	0.069292	0.246708	-0.264285	0.083850	0.194607	-0.250937	0.065826	-0.142506	0.419118	0.063298	-0.080222
1439	11.991667	-0.911643	0.584653	-0.030563	-0.902885	0.590597	0.169161	-0.843282	0.939239	-0.031866	-0.825823	0.934781	0.187127	-0.639064	1.225826	0.020930	-0.645502	1.209553	0.124663	-0.634758	1.146208	0.120642	-0.633659	0.735846	-0.177074	-0.610330	0.715137	0.290773	-0.312007	0.601427	-0.018923	-0.307449	0.561915	0.075792	-0.298858	0.543452	0.109055	-0.269949	0.069283	0.246775	-0.264300	0.083862	0.194646	-0.250933	0.065838	-0.142455	0.419117	0.063336	-0.080196
1440	12.000000	-0.911628	0.584658	-0.030558	-0.902886	0.590664	0.169168	-0.843247	0.939273	-0.031961	-0.825736	0.934879	0.187114	-0.639060	1.225671	0.020583	-0.645440	1.209511	0.124272	-0.634668	1.146203	0.120325	-0.632275	0.735861	-0.176807	-0.609372	0.715193	0.290342	-0.310366	0.600700	-0.018673	-0.306561	0.561127	0.075562	-0.298004	0.542834	0.108918	-0.269966	0.069268	0.246786	-0.264312	0.083871	0.194667	-0.250930	0.065866	-0.142427	0.419113	0.063357	-0.080185
1441	12.008333	-0.911651	0.584714	-0.030539	-0.902866	0.590716	0.169158	-0.843168	0.939297	-0.032062	-0.825416	0.934840	0.186935	-0.639062	1.225687	0.020089	-0.645324	1.209523	0.123887	-0.634565	1.146187	0.120002	-0.630829	0.735910	-0.176472	-0.608489	0.715231	0.289917	-0.308684	0.599977	-0.018514	-0.305397	0.560231	0.075337	-0.297004	0.542340	0.108860	-0.269981	0.069262	0.246797	-0.264325	0.083875	0.194665	-0.250937	0.065851	-0.142401	0.419126	0.063342	-0.080217
1442	12.016667	-0.911618	0.584717	-0.030557	-0.902853	0.590761	0.169147	-0.843091	0.939329	-0.032180	-0.825285	0.934897	0.186896	-0.639001	1.225572	0.019718	-0.645218	1.209497	0.123517	-0.634423	1.146170	0.119642	-0.629420	0.736044	-0.176185	-0.607663	0.715224	0.289483	-0.307031	0.599223	-0.018315	-0.304215	0.559344	0.075110	-0.296085	0.541824	0.108759	-0.269999	0.069275	0.246789	-0.264347	0.083867	0.194654	-0.250931	0.065846	-0.142423	0.419137	0.063286	-0.080263
1443	12.025000	-0.911562	0.584707	-0.030589	-0.902826	0.590800	0.169128	-0.843010	0.939347	-0.032271	-0.825080	0.934947	0.186832	-0.638896	1.225416	0.019345	-0.645109	1.209477	0.123141	-0.634278	1.146140	0.119315	-0.628028	0.735995	-0.175975	-0.606978	0.715285	0.289179	-0.305455	0.598481	-0.018087	-0.303241	0.558590	0.074887	-0.294673	0.541032	0.108691	-0.270004	0.069299	0.246786	-0.264368	0.083849	0.194634	-0.250949	0.065806	-0.142444	0.419139	0.063307	-0.080254
1444	12.033333	-0.911467	0.584737	-0.030631	-0.902816	0.590846	0.169115	-0.842914	0.939377	-0.032355	-0.824920	0.935005	0.186802	-0.638758	1.225274	0.018975	-0.644919	1.209440	0.122758	-0.634117	1.146100	0.118994	-0.626593	0.736011	-0.175653	-0.606352	0.715338	0.288874	-0.303689	0.597609	-0.017830	-0.302247	0.557856	0.074760	-0.293762	0.540558	0.108691	-0.270009	0.069310	0.246769	-0.264391	0.083845	0.194624	-0.250867	0.065852	-0.142503	0.419137	0.063302	-0.080262
1445	12.041667	-0.911428	0.584784	-0.030638	-0.902792	0.590907	0.169111	-0.842820	0.939420	-0.032412	-0.824817	0.935096	0.186827	-0.638617	1.225179	0.018582	-0.644758	1.209383	0.122370	-0.633914	1.146081	0.118646	-0.625236	0.736082	-0.175436	-0.605662	0.715119	0.288343	-0.302188	0.596923	-0.017548	-0.301262	0.557219	0.074736	-0.292890	0.540121	0.108730	-0.270044	0.069271	0.246755	-0.264412	0.083851	0.194622	-0.250866	0.065859	-0.142489	0.419139	0.063309	-0.080251
1446	12.050000	-0.911387	0.584838	-0.030633	-0.902767	0.590978	0.169113	-0.842712	0.939480	-0.032454	-0.824598	0.935167	0.186805	-0.638483	1.225084	0.018220	-0.644541	1.209341	0.122011	-0.633703	1.146033	0.118344	-0.623868	0.736115	-0.175082	-0.605010	0.714857	0.287788	-0.300489	0.596199	-0.017218	-0.300357	0.556736	0.074859	-0.292047	0.539797	0.108899	-0.270079	0.069262	0.246747	-0.264433	0.083864	0.194629	-0.250821	0.065956	-0.142490	0.419133	0.063289	-0.080240
1447	12.058333	-0.911343	0.584895	-0.030623	-0.902730	0.591053	0.169125	-0.842593	0.939528	-0.032495	-0.824412	0.935187	0.186782	-0.638305	1.224996	0.017872	-0.644276	1.209296	0.121642	-0.633473	1.146007	0.118075	-0.622547	0.736123	-0.174821	-0.604607	0.714966	0.287587	-0.299054	0.595575	-0.016789	-0.299535	0.556397	0.075100	-0.291256	0.539505	0.109149	-0.270076	0.069254	0.246737	-0.264456	0.083869	0.194636	-0.250906	0.065864	-0.142391	0.419126	0.063337	-0.080196
1448	12.066667	-0.911324	0.584985	-0.030595	-0.902697	0.591146	0.169147	-0.842469	0.939585	-0.032542	-0.824240	0.935258	0.186774	-0.638129	1.224880	0.017599	-0.644079	1.209302	0.121427	-0.633192	1.145961	0.117785	-0.621233	0.736067	-0.174482	-0.604084	0.714825	0.287121	-0.297331	0.595124	-0.016363	-0.298817	0.556198	0.075401	-0.290500	0.539287	0.109392	-0.270095	0.069212	0.246732	-0.264471	0.083871	0.194633	-0.250944	0.065845	-0.142314	0.419123	0.063318	-0.080189
1449	12.075000	-0.911242	0.585035	-0.030608	-0.902653	0.591224	0.169153	-0.842302	0.939620	-0.032617	-0.824038	0.935321	0.186722	-0.637947	1.224766	0.017301	-0.643778	1.209272	0.121146	-0.632906	1.145926	0.117562	-0.619905	0.735984	-0.174070	-0.603464	0.714487	0.286430	-0.295932	0.594692	-0.015843				-0.289760	0.539105	0.109626	-0.270096	0.069226	0.246708	-0.264503	0.083677	0.194469	-0.250950	0.065852	-0.142279	0.419129	0.063270	-0.080211
1450	12.083333	-0.911185	0.585038	-0.030602	-0.902599	0.591300	0.169154	-0.842100	0.939637	-0.032719	-0.823847	0.935396	0.186653	-0.637705	1.224640	0.016995	-0.643465	1.209227	0.120897	-0.632580	1.145882	0.117319	-0.618646	0.736017	-0.173738	-0.603122	0.714620	0.286208	-0.294452	0.594190	-0.015378				-0.289017	0.538900	0.109850	-0.270089	0.069254	0.246697	-0.264518	0.083665	0.194438	-0.250953	0.065837	-0.142259	0.419128	0.063274	-0.080212
1451	12.091667	-0.911124	0.585109	-0.030621	-0.902547	0.591373	0.169141	-0.841885	0.939644	-0.032861	-0.823771	0.935562	0.186649	-0.637469	1.224470	0.016727	-0.643107	1.209158	0.120644	-0.632274	1.145819	0.117134	-0.617347	0.735920	-0.173330	-0.602668	0.714539	0.285753	-0.293044	0.593768	-0.014945				-0.288139	0.538679	0.110057	-0.270091	0.069271	0.246686	-0.264535	0.083645	0.194397	-0.250954	0.065819	-0.142276	0.419135	0.063252	-0.080232
1452	12.100000	-0.911072	0.585143	-0.030655	-0.902494	0.591449	0.169127	-0.841650	0.939651	-0.033011	-0.823565	0.935657	0.186530	-0.637213	1.224296	0.016452	-0.642751	1.209106	0.120386	-0.631933	1.145766	0.116957	-0.616049	0.735811	-0.172968	-0.602088	0.714240	0.285076	-0.291309	0.593315	-0.014468							-0.270099	0.069280	0.246677	-0.264554	0.083623	0.194376	-0.250968	0.065776	-0.142291	0.419148	0.063191	-0.080265
1453	12.108333	-0.910988	0.585167	-0.030672	-0.902437	0.591534	0.169111	-0.841381	0.939677	-0.033187	-0.823408	0.935769	0.186435	-0.637003	1.224194	0.016107	-0.642395	1.208989	0.120126	-0.631559	1.145626	0.116732	-0.614724	0.735737	-0.172541	-0.601644	0.714181	0.284666	-0.290013	0.592730	-0.014009							-0.270118	0.069283	0.246681	-0.264577	0.083617	0.194370	-0.250926	0.065813	-0.142335	0.419146	0.063201	-0.080260
1454	12.116667	-0.910968	0.585233	-0.030668	-0.902380	0.591622	0.169093	-0.841106	0.939710	-0.033346	-0.823190	0.935871	0.186303	-0.636703	1.223901	0.015890	-0.642022	1.208897	0.119903	-0.631172	1.145528	0.116540	-0.613404	0.735715	-0.172141	-0.601196	0.714098	0.284263	-0.288742	0.592061	-0.013530							-0.270137	0.069262	0.246675	-0.264600	0.083625	0.194379	-0.250974	0.065742	-0.142283	0.419137	0.063246	-0.080227
1455	12.125000	-0.910922	0.585293	-0.030675	-0.902345	0.591730	0.169084	-0.840818	0.939750	-0.033502	-0.823034	0.935975	0.186201	-0.636443	1.223653	0.015682	-0.641684	1.208751	0.119649	-0.630786	1.145410	0.116369	-0.612032	0.735647	-0.171704	-0.600760	0.714020	0.283897	-0.286960	0.591970	-0.013422							-0.270164	0.069250	0.246660	-0.264622	0.083650	0.194399	-0.250826	0.065924	-0.142354	0.419134	0.063258	-0.080214
1456	12.133333	-0.910865	0.585359	-0.030683	-0.902305	0.591836	0.169077	-0.840514	0.939792	-0.033676	-0.822798	0.936049	0.186067	-0.636165	1.223459	0.015448	-0.641306	1.208652	0.119407	-0.630397	1.145291	0.116200	-0.610650	0.735602	-0.171265	-0.600319	0.713922	0.283547	-0.285831	0.591122	-0.013046							-0.270208	0.069236	0.246673	-0.264638	0.083680	0.194416	-0.250961	0.065791	-0.142229	0.419127	0.063270	-0.080202
1457	12.141667	-0.910805	0.585422	-0.030692	-0.902268	0.591940	0.169062	-0.840181	0.939829	-0.033806	-0.822558	0.936148	0.185961	-0.635846	1.223291	0.015167	-0.640940	1.208571	0.119216	-0.629994	1.145195	0.116013	-0.609287	0.735663	-0.170888	-0.599865	0.713814	0.283222	-0.284576	0.590173	-0.012558							-0.270211	0.069214	0.246626	-0.264657	0.083696	0.194419	-0.250922	0.065866	-0.142227	0.419130	0.063272	-0.080203
1458	12.150000	-0.910697	0.585466	-0.030701	-0.902231	0.592033	0.169044	-0.839861	0.939863	-0.033937	-0.822423	0.936282	0.185949	-0.635534	1.223088	0.014924	-0.640513	1.208450	0.118961	-0.629571	1.145080	0.115824	-0.607903	0.735601	-0.170537	-0.599413	0.713693	0.282900										-0.270235	0.069219	0.246613	-0.264676	0.083708	0.194411	-0.250956	0.065826	-0.142174	0.419134	0.063260	-0.080214
1459	12.158333	-0.910602	0.585519	-0.030744	-0.902188	0.592120	0.169012	-0.839516	0.939890	-0.034081	-0.822007	0.936268	0.185769	-0.635163	1.222872	0.014687	-0.640120	1.208353	0.118730	-0.629161	1.144997	0.115658	-0.606506	0.735555	-0.170127	-0.598932	0.713553	0.282522										-0.270251	0.069233	0.246610	-0.264695	0.083712	0.194389	-0.250944	0.065824	-0.142164	0.419137	0.063241	-0.080241
1460	12.166667	-0.910501	0.585585	-0.030790	-0.902314	0.592369	0.169106	-0.839179	0.939910	-0.034205	-0.821722	0.936362	0.185718	-0.634794	1.222709	0.014427	-0.639684	1.208277	0.118501	-0.628727	1.144909	0.115455	-0.605159	0.735597	-0.169741	-0.598449	0.713444	0.282251							-0.282033	0.537356	0.110873	-0.270263	0.069241	0.246617	-0.264716	0.083709	0.194372	-0.250935	0.065826	-0.142167	0.419155	0.063163	-0.080288
1461	12.175000	-0.910408	0.585634	-0.030837	-0.902255	0.592462	0.169070	-0.838828	0.939947	-0.034325	-0.821344	0.936378	0.185613	-0.634403	1.222526	0.014196	-0.639234	1.208174	0.118268	-0.628324	1.144820	0.115300	-0.603822	0.735579	-0.169358	-0.597950	0.713334	0.281944							-0.281373	0.537527	0.111162	-0.270276	0.069243	0.246620	-0.264741	0.083705	0.194371	-0.250963	0.065780	-0.142197	0.419146	0.063217	-0.080262
1462	12.183333	-0.910323	0.585733	-0.030862	-0.902198	0.592554	0.169032	-0.838490	0.940002	-0.034429	-0.821027	0.936503	0.185590	-0.633995	1.222309	0.013969	-0.638786	1.208058	0.118045	-0.627900	1.144714	0.115125	-0.602496	0.735521	-0.168967	-0.597435	0.713235	0.281643										-0.270284	0.069240	0.246646	-0.264767	0.083708	0.194387	-0.250981	0.065735	-0.142199	0.419145	0.063206	-0.080260
1463	12.191667	-0.910246	0.585818	-0.030914	-0.902135	0.592661	0.169000	-0.838108	0.940081	-0.034558	-0.820728	0.936641	0.185576	-0.633623	1.222094	0.013744	-0.638364	1.207921	0.117841	-0.627477	1.144587	0.114981	-0.601240	0.735546	-0.168525	-0.596895	0.713110	0.281196							-0.279922	0.537022	0.111519	-0.270314	0.069225	0.246666	-0.264789	0.083720	0.194410	-0.250982	0.065728	-0.142177	0.419141	0.063216	-0.080239
1464	12.200000	-0.910149	0.585957	-0.030931	-0.902083	0.592785	0.168973	-0.837739	0.940169	-0.034636	-0.820316	0.936715	0.185490	-0.633272	1.221886	0.013541	-0.637961	1.207797	0.117661	-0.627072	1.144444	0.114876	-0.600052	0.735591	-0.168134	-0.596396	0.713076	0.280925							-0.279274	0.536540	0.111593	-0.270331	0.069215	0.246656	-0.264813	0.083749	0.194445	-0.250981	0.065736	-0.142150	0.419139	0.063197	-0.080246
1465	12.208333	-0.910037	0.586092	-0.030924	-0.902028	0.592912	0.168952	-0.837347	0.940280	-0.034712	-0.819897	0.936799	0.185425	-0.632929	1.221616	0.013369	-0.637591	1.207607	0.117514	-0.626598	1.144251	0.114719	-0.598949	0.735608	-0.167697	-0.595895	0.712992	0.280731							-0.278694	0.536002	0.111676	-0.270348	0.069197	0.246657	-0.264832	0.083787	0.194474	-0.250955	0.065802	-0.142149	0.419128	0.063249	-0.080211
1466	12.216667	-0.909894	0.586199	-0.030938	-0.901975	0.593049	0.168929	-0.836927	0.940380	-0.034793	-0.819504	0.936935	0.185396	-0.632599	1.221325	0.013236	-0.637207	1.207428	0.117355	-0.626133	1.144046	0.114598	-0.597950	0.735656	-0.167337	-0.595393	0.712894	0.280424							-0.278112	0.535422	0.111745	-0.270375	0.069180	0.246667	-0.264861	0.083814	0.194500	-0.251023	0.065746	-0.142070	0.419125	0.063240	-0.080212
1467	12.225000	-0.909782	0.586311	-0.030970	-0.901901	0.593180	0.168896	-0.836552	0.940527	-0.034921	-0.819083	0.937021	0.185332	-0.632257	1.221084	0.013088	-0.636844	1.207261	0.117255	-0.625672	1.143877	0.114504	-0.597064	0.735658	-0.166958	-0.594920	0.712783	0.280129							-0.277630	0.534861	0.111775	-0.270406	0.069183	0.246665	-0.264886	0.083821	0.194508	-0.250947	0.065880	-0.142144	0.419132	0.063199	-0.080233
1468	12.233333	-0.909713	0.586461	-0.030982	-0.901820	0.593340	0.168853	-0.836077	0.940611	-0.035027	-0.818673	0.937131	0.185285	-0.631915	1.220859	0.012964	-0.636359	1.207007	0.116988	-0.625225	1.143728	0.114426	-0.596264	0.735595	-0.166577	-0.594467	0.712662	0.279848							-0.277174	0.534301	0.111785	-0.270433	0.069150	0.246666	-0.264918	0.083812	0.194508	-0.251064	0.065730	-0.142046	0.419136	0.063187	-0.080244
1469	12.241667	-0.909528	0.586592	-0.031038	-0.901696	0.593479	0.168815	-0.835551	0.940647	-0.035117	-0.818050	0.937111	0.185104	-0.631526	1.220649	0.012791	-0.635997	1.206886	0.116949	-0.624754	1.143576	0.114310	-0.595649	0.735504	-0.166357	-0.594039	0.712517	0.279582							-0.276744	0.533747	0.111775	-0.270460	0.069151	0.246679	-0.264956	0.083792	0.194515	-0.251066	0.065748	-0.142075	0.419146	0.063165	-0.080258
1470	12.250000	-0.909355	0.586721	-0.031089	-0.901583	0.593624	0.168776	-0.834988	0.940694	-0.035194	-0.817655	0.937318	0.185136	-0.631162	1.220435	0.012691	-0.635636	1.206760	0.116909	-0.624333	1.143444	0.114245	-0.595124	0.735354	-0.166107	-0.593637	0.712362	0.279342							-0.276381	0.533238	0.111721	-0.270501	0.069140	0.246693	-0.264997	0.083783	0.194523	-0.251121	0.065710	-0.142100	0.419150	0.063141	-0.080264
1471	12.258333	-0.909195	0.586871	-0.031125	-0.901446	0.593782	0.168736	-0.834494	0.940826	-0.035311	-0.817052	0.937376	0.185026	-0.630813	1.220232	0.012615	-0.635240	1.206558	0.116771	-0.623902	1.143292	0.114187	-0.594769	0.735194	-0.165906	-0.593293	0.712210	0.279154							-0.276107	0.532840	0.111664	-0.270406	0.069261	0.246880	-0.265038	0.083780	0.194543	-0.251149	0.065699	-0.142121	0.419154	0.063110	-0.080264
1472	12.266667	-0.909035	0.587041	-0.031152	-0.901128	0.593803	0.168566	-0.833997	0.940979	-0.035404	-0.816534	0.937513	0.184987	-0.630458	1.220059	0.012469	-0.634890	1.206384	0.116708	-0.623466	1.143120	0.114140	-0.594545	0.735019	-0.165735	-0.592987	0.712059	0.279009							-0.275907	0.532527	0.111609	-0.270574	0.069122	0.246730	-0.265071	0.083798	0.194569	-0.251173	0.065695	-0.142127	0.419145	0.063143	-0.080233
1473	12.275000	-0.908883	0.587259	-0.031146	-0.900975	0.594004	0.168542	-0.833449	0.941108	-0.035454	-0.815835	0.937528	0.184840	-0.630180	1.219785	0.012495	-0.634547	1.206161	0.116646	-0.623042	1.142945	0.114120	-0.594449	0.734767	-0.165567	-0.592736	0.711892	0.278927							-0.275801	0.532290	0.111548	-0.270609	0.069101	0.246742	-0.265102	0.083822	0.194594	-0.251204	0.065709	-0.142114	0.419155	0.063110	-0.080253
1474	12.283333	-0.908657	0.587456	-0.031155	-0.900982	0.594359	0.168652	-0.832823	0.941171	-0.035425	-0.815203	0.937599	0.184765	-0.629905	1.219518	0.012422	-0.634221	1.206004	0.116669	-0.622616	1.142729	0.114113	-0.594493	0.734607	-0.165506	-0.592539	0.711724	0.278900							-0.275775	0.532138	0.111499	-0.270632	0.069080	0.246713	-0.265133	0.083858	0.194610	-0.251222	0.065723	-0.142107	0.419142	0.063171	-0.080206
1475	12.291667	-0.908450	0.587660	-0.031146	-0.900810	0.594586	0.168647	-0.832314	0.941343	-0.035482	-0.814686	0.937774	0.184776	-0.629683	1.219273	0.012385	-0.633960	1.205735	0.116592	-0.622176	1.142523	0.114117	-0.594629	0.734337	-0.165593	-0.592398	0.711562	0.278940							-0.275819	0.532054	0.111424	-0.270661	0.069077	0.246715	-0.265170	0.083873	0.194614	-0.251190	0.065807	-0.142145	0.419148	0.063133	-0.080238
1476	12.300000	-0.908268	0.587858	-0.031152	-0.900620	0.594794	0.168640	-0.831821	0.941497	-0.035516	-0.814011	0.937851	0.184689	-0.629449	1.219004	0.012391	-0.633676	1.205535	0.116616	-0.621762	1.142288	0.114119	-0.594800	0.734065	-0.165658	-0.592302	0.711395	0.279018							-0.275916	0.532013	0.111338	-0.270696	0.069054	0.246696	-0.265216	0.083874	0.194616	-0.251147	0.065880	-0.142171	0.419142	0.063132	-0.080237
1477	12.308333	-0.908111	0.588109	-0.031120	-0.900426	0.594992	0.168640	-0.831265	0.941612	-0.035523	-0.813399	0.937949	0.184658	-0.629232	1.218711	0.012401	-0.633405	1.205238	0.116595	-0.621360	1.142070	0.114139	-0.594997	0.733788	-0.165778	-0.592266	0.711240	0.279153							-0.276074	0.532029	0.111246	-0.270724	0.069053	0.246722	-0.265266	0.083862	0.194617	-0.251227	0.065782	-0.142091	0.419145	0.063108	-0.080241
1478	12.316667	-0.907941	0.588296	-0.031103	-0.900244	0.595187	0.168649	-0.830721	0.941703	-0.035545	-0.812801	0.938046	0.184630	-0.629021	1.218447	0.012381	-0.633149	1.204992	0.116600	-0.620934	1.141831	0.114125	-0.595217	0.733579	-0.165919	-0.592263	0.711094	0.279326							-0.276279	0.532085	0.111158	-0.270511	0.069291	0.247069	-0.265323	0.083849	0.194626	-0.251237	0.065746	-0.142036	0.419140	0.063085	-0.080239
1479	12.325000	-0.907745	0.588468	-0.031087	-0.900047	0.595355	0.168657	-0.830152	0.941738	-0.035512	-0.812215	0.938128	0.184599	-0.628822	1.218142	0.012363	-0.632877	1.204722	0.116570	-0.620550	1.141582	0.114123	-0.595415	0.733312	-0.166060	-0.592291	0.710962	0.279551							-0.276523	0.532201	0.111064	-0.270830	0.069024	0.246797	-0.265373	0.083873	0.194658	-0.251220	0.065797	-0.142098	0.419133	0.063067	-0.080225
1480	12.333333	-0.907536	0.588618	-0.031073	-0.899849	0.595524	0.168674	-0.829661	0.941835	-0.035560	-0.811627	0.938204	0.184570	-0.628614	1.217843	0.012334	-0.632657	1.204400	0.116547	-0.620181	1.141350	0.114126	-0.595632	0.733120	-0.166296	-0.592343	0.710874	0.279715							-0.276769	0.532365	0.110954	-0.270886	0.069016	0.246827	-0.265427	0.083904	0.194701	-0.251186	0.065832	-0.142158	0.419130	0.063029	-0.080232
1481	12.341667	-0.907369	0.588792	-0.031055	-0.899639	0.595703	0.168693	-0.829138	0.941902	-0.035545	-0.811033	0.938267	0.184521	-0.628374	1.217572	0.012212	-0.632446	1.204137	0.116476	-0.619825	1.141120	0.114113	-0.595809	0.732935	-0.166508	-0.592410	0.710770	0.279982							-0.277019	0.532598	0.110868	-0.270945	0.068989	0.246861	-0.265479	0.083952	0.194761	-0.251315	0.065652	-0.142042	0.419119	0.063060	-0.080194
1482	12.350000	-0.907178	0.588966	-0.031045	-0.899445	0.595870	0.168707	-0.828647	0.941970	-0.035543	-0.810523	0.938360	0.184526	-0.628165	1.217283	0.012153	-0.632113	1.203820	0.116297	-0.619463	1.140846	0.114044	-0.595944	0.732766	-0.166698	-0.592481	0.710672	0.280260							-0.277257	0.532871	0.110792	-0.270991	0.068965	0.246889	-0.265522	0.084022	0.194831	-0.251287	0.065657	-0.142064	0.419115	0.063069	-0.080180
1483	12.358333	-0.907032	0.589129	-0.031014	-0.899255	0.596046	0.168733	-0.828155	0.942053	-0.035512	-0.809956	0.938477	0.184518	-0.627933	1.216903	0.012205	-0.631903	1.203480	0.116229	-0.619130	1.140567	0.114000	-0.596073	0.732686	-0.166934	-0.592560	0.710577	0.280711							-0.277474	0.533193	0.110727	-0.271053	0.068975	0.246942	-0.265562	0.084087	0.194908	-0.251240	0.065752	-0.142123	0.419116	0.063038	-0.080187
1484	12.366667	-0.906880	0.589301	-0.030984	-0.899068	0.596208	0.168764	-0.827676	0.942139	-0.035477	-0.809457	0.938568	0.184530	-0.627747	1.216560	0.012168	-0.631726	1.203161	0.116200	-0.618823	1.140259	0.113947	-0.596170	0.732637	-0.167176	-0.592625	0.710485	0.281038							-0.277662	0.533510	0.110666	-0.271105	0.068928	0.246977	-0.265600	0.084123	0.194975	-0.251312	0.065686	-0.142048	0.419120	0.063001	-0.080200
1485	12.375000	-0.906774	0.589519	-0.030902	-0.898896	0.596364	0.168796	-0.827218	0.942211	-0.035419	-0.808925	0.938636	0.184529	-0.627652	1.216207	0.012075	-0.631552	1.202815	0.116150	-0.618469	1.139917	0.113901	-0.596246	0.732619	-0.167487	-0.592666	0.710416	0.281269							-0.277806	0.533772	0.110632	-0.271133	0.068920	0.247011	-0.265631	0.084127	0.195006	-0.251308	0.065673	-0.142045	0.419119	0.063016	-0.080177
1486	12.383333	-0.906567	0.589706	-0.030871	-0.898734	0.596508	0.168827	-0.826774	0.942302	-0.035362	-0.808462	0.938717	0.184579	-0.627597	1.215785	0.012056	-0.631419	1.202405	0.116085	-0.618084	1.139547	0.113844	-0.596281	0.732648	-0.167727	-0.592667	0.710293	0.281570							-0.277918	0.534021	0.110601	-0.271157	0.068905	0.247042	-0.265662	0.084106	0.195018	-0.251190	0.065854	-0.142173	0.419123	0.062970	-0.080181
1487	12.391667	-0.906393	0.589865	-0.030829	-0.898629	0.596639	0.168858	-0.826319	0.942392	-0.035326	-0.807936	0.938790	0.184586	-0.627554	1.215382	0.012003	-0.631283	1.202027	0.116039	-0.617750	1.139225	0.113855	-0.596272	0.732628	-0.167970	-0.592651	0.710189	0.281869							-0.278007	0.534234	0.110568	-0.271182	0.068903	0.247051	-0.265690	0.084102	0.195029	-0.251177	0.065887	-0.142178	0.419119	0.062978	-0.080171
1488	12.400000	-0.906270	0.590049	-0.030789	-0.898447	0.596796	0.168870	-0.825890	0.942461	-0.035278	-0.807485	0.938833	0.184603	-0.627528	1.215028	0.011935	-0.631133	1.201684	0.116034	-0.617412	1.138917	0.113835	-0.596231	0.732607	-0.168219	-0.592627	0.710082	0.282253							-0.278051	0.534407	0.110535	-0.271202	0.068919	0.247058	-0.265717	0.084111	0.195034	-0.251317	0.065712	-0.142073	0.419113	0.062977	-0.080148
1489	12.408333	-0.906149	0.590176	-0.030768	-0.898333	0.596917	0.168893	-0.825465	0.942534	-0.035251	-0.807070	0.938947	0.184669	-0.627508	1.214627	0.011907	-0.630990	1.201324	0.115969	-0.617064	1.138610	0.113796	-0.596177	0.732594	-0.168456	-0.592570	0.709992	0.282510							-0.278086	0.534517	0.110519	-0.271210	0.068922	0.247057	-0.265738	0.084120	0.195028	-0.251322	0.065693	-0.142088	0.419102	0.062986	-0.080139
1490	12.416667	-0.906054	0.590308	-0.030743	-0.898230	0.597035	0.168915	-0.825038	0.942578	-0.035239	-0.806578	0.938990	0.184664	-0.627502	1.214253	0.011875	-0.630852	1.200975	0.115942	-0.616751	1.138325	0.113808	-0.596082	0.732509	-0.168631	-0.592492	0.709905	0.282752							-0.278096	0.534587	0.110490	-0.271233	0.068911	0.247029	-0.265769	0.084115	0.195013	-0.251339	0.065667	-0.142112	0.419100	0.062967	-0.080141
1491	12.425000	-0.905940	0.590388	-0.030750	-0.898139	0.597145	0.168934	-0.824654	0.942626	-0.035227	-0.806213	0.939068	0.184708	-0.627491	1.213862	0.011860	-0.630723	1.200659	0.115943	-0.616456	1.138071	0.113862	-0.596019	0.732518	-0.168857	-0.592401	0.709828	0.282958							-0.278107	0.534607	0.110465	-0.271258	0.068916	0.247025	-0.265798	0.084123	0.195002	-0.251350	0.065641	-0.142121	0.419095	0.062982	-0.080145
1492	12.433333	-0.905821	0.590489	-0.030742	-0.898043	0.597247	0.168942	-0.824257	0.942681	-0.035218	-0.805853	0.939148	0.184748	-0.627508	1.213529	0.011826	-0.630572	1.200362	0.115953	-0.616140	1.137817	0.113879	-0.595916	0.732468	-0.168995	-0.592324	0.709824	0.283075							-0.278124	0.534606	0.110457	-0.271276	0.068924	0.247025	-0.265811	0.084318	0.195136	-0.251321	0.065663	-0.142160	0.419087	0.063004	-0.080139
1493	12.441667	-0.905742	0.590567	-0.030726	-0.897948	0.597349	0.168964	-0.823896	0.942735	-0.035213	-0.805360	0.939124	0.184681	-0.627529	1.213174	0.011874	-0.630424	1.200102	0.115977	-0.615845	1.137599	0.113936	-0.595804	0.732341	-0.169144	-0.592216	0.709763	0.283244							-0.278155	0.534590	0.110448	-0.271312	0.068902	0.247025	-0.265843	0.084338	0.195155	-0.251330	0.065665	-0.142168	0.419090	0.062998	-0.080141
1494	12.450000	-0.905699	0.590698	-0.030670	-0.897871	0.597439	0.168986	-0.823539	0.942794	-0.035200	-0.804996	0.939185	0.184702	-0.627535	1.212856	0.011913	-0.630239	1.199880	0.116005	-0.615565	1.137385	0.114017	-0.595712	0.732285	-0.169260	-0.592119	0.709721	0.283420							-0.278200	0.534566	0.110453	-0.271358	0.068873	0.247038	-0.265880	0.084357	0.195191	-0.251331	0.065673	-0.142167	0.419093	0.062992	-0.080143
1495	12.458333	-0.905644	0.590805	-0.030635	-0.897791	0.597542	0.169010	-0.823201	0.942859	-0.035182	-0.804614	0.939246	0.184701	-0.627557	1.212560	0.011941	-0.630124	1.199659	0.116088	-0.615312	1.137171	0.114092	-0.595639	0.732255	-0.169389	-0.592026	0.709683	0.283576							-0.278252	0.534525	0.110432	-0.271396	0.068894	0.247098	-0.265928	0.084379	0.195242	-0.251378	0.065661	-0.142142	0.419093	0.062972	-0.080137
1496	12.466667	-0.905599	0.590925	-0.030569	-0.897707	0.597634	0.169023	-0.822869	0.942918	-0.035165	-0.804298	0.939307	0.184716	-0.627603	1.212284	0.011929	-0.629969	1.199418	0.116127	-0.615058	1.136962	0.114165	-0.595573	0.732219	-0.169500	-0.591940	0.709646	0.283719							-0.278323	0.534478	0.110427	-0.271453	0.068888	0.247151	-0.265978	0.084424	0.195309	-0.251315	0.065756	-0.142157	0.419098	0.062964	-0.080137
1497	12.475000	-0.905519	0.591005	-0.030554	-0.897644	0.597720	0.169026	-0.822552	0.942978	-0.035176	-0.803970	0.939357	0.184713	-0.627615	1.211972	0.011983	-0.629821	1.199203	0.116163	-0.614789	1.136755	0.114220	-0.595491	0.732125	-0.169541	-0.591871	0.709609	0.283847							-0.278408	0.534426	0.110386	-0.271527	0.068876	0.247199	-0.266034	0.084486	0.195383	-0.251376	0.065698	-0.142158	0.419093	0.062959	-0.080140
1498	12.483333	-0.905407	0.591088	-0.030564	-0.897590	0.597801	0.169021	-0.822260	0.943016	-0.035186	-0.803675	0.939449	0.184723	-0.627637	1.211698	0.011973	-0.629687	1.198999	0.116207	-0.614526	1.136550	0.114250	-0.595448	0.732066	-0.169629	-0.591802	0.709539	0.284038							-0.278506	0.534360	0.110333	-0.271587	0.068861	0.247251	-0.266089	0.084553	0.195468	-0.251267	0.065865	-0.142291	0.419087	0.062958	-0.080132
1499	12.491667	-0.905359	0.591149	-0.030568	-0.897541	0.597881	0.169010	-0.821967	0.943050	-0.035204	-0.803387	0.939445	0.184696	-0.627631	1.211425	0.012000	-0.629485	1.198752	0.116206	-0.614293	1.136372	0.114282	-0.595405	0.731976	-0.169692	-0.591766	0.709505	0.284149							-0.278645	0.534272	0.110280	-0.271637	0.068901	0.247319	-0.266145	0.084611	0.195537	-0.251365	0.065700	-0.142226	0.419087	0.062996	-0.080128
1500	12.500000	-0.905338	0.591210	-0.030591	-0.897493	0.597952	0.169001	-0.821686	0.943079	-0.035224	-0.803119	0.939483	0.184689	-0.627623	1.211213	0.011966	-0.629427	1.198551	0.116212	-0.614073	1.136216	0.114319	-0.595373	0.731887	-0.169746	-0.591740	0.709459	0.284252							-0.278783	0.534176	0.110227	-0.271691	0.068903	0.247367	-0.266183	0.084652	0.195598	-0.251394	0.065666	-0.142231	0.419085	0.062996	-0.080126
1501	12.508333	-0.905294	0.591237	-0.030615	-0.897452	0.598013	0.168992	-0.821415	0.943103	-0.035244	-0.802822	0.939518	0.184664	-0.627569	1.210963	0.012004	-0.629278	1.198362	0.116196	-0.613855	1.136063	0.114320	-0.595340	0.731767	-0.169775	-0.591730	0.709393	0.284348							-0.278948	0.534075	0.110189	-0.271751	0.068861	0.247387	-0.266227	0.084679	0.195644	-0.251358	0.065680	-0.142274	0.419089	0.062960	-0.080137
1502	12.516667	-0.905251	0.591273	-0.030629	-0.897409	0.598071	0.168989	-0.821161	0.943127	-0.035247	-0.802571	0.939520	0.184644	-0.627523	1.210767	0.012004	-0.629142	1.198207	0.116225	-0.613660	1.135920	0.114326	-0.595325	0.731659	-0.169797	-0.591740	0.709326	0.284449							-0.279120	0.533978	0.110155	-0.271801	0.068822	0.247397	-0.266264	0.084697	0.195684	-0.251366	0.065676	-0.142282	0.419087	0.062960	-0.080121
1503	12.525000	-0.905175	0.591313	-0.030629	-0.897372	0.598135	0.168990	-0.820929	0.943160	-0.035232	-0.802334	0.939544	0.184645	-0.627476	1.210639	0.011979	-0.628979	1.198060	0.116211	-0.613474	1.135782	0.114325	-0.595338	0.731598	-0.169845	-0.591757	0.709245	0.284551							-0.279477	0.533809	0.110081	-0.271826	0.068824	0.247433	-0.266300	0.084713	0.195717	-0.251376	0.065670	-0.142273	0.419087	0.062953	-0.080116
1504	12.533333	-0.905143	0.591374	-0.030622	-0.897334	0.598196	0.168995	-0.820705	0.943215	-0.035209	-0.802109	0.939627	0.184683	-0.627421	1.210485	0.011993	-0.628837	1.197895	0.116187	-0.613288	1.135618	0.114286	-0.595363	0.731556	-0.169902	-0.591790	0.709158	0.284654							-0.279860	0.533750	0.110066	-0.271857	0.068809	0.247449	-0.266335	0.084728	0.195743	-0.251426	0.065660	-0.142243	0.419085	0.062937	-0.080109
1505	12.541667	-0.905139	0.591461	-0.030609	-0.897309	0.598265	0.168996	-0.820510	0.943268	-0.035185	-0.801957	0.939720	0.184759	-0.627369	1.210329	0.011981	-0.628733	1.197751	0.116189	-0.613110	1.135478	0.114275	-0.595401	0.731531	-0.169968	-0.591845	0.709070	0.284763							-0.280058	0.533783	0.110079	-0.271886	0.068821	0.247457	-0.266368	0.084733	0.195745	-0.251435	0.065674	-0.142229	0.419078	0.062933	-0.080109
1506	12.550000	-0.905082	0.591513	-0.030616	-0.897285	0.598333	0.168992	-0.820326	0.943315	-0.035161	-0.801721	0.939746	0.184764	-0.627310	1.210180	0.011958	-0.628639	1.197589	0.116151	-0.612949	1.135350	0.114253	-0.595445	0.731510	-0.170059	-0.591916	0.709011	0.284780							-0.280247	0.533820	0.110049	-0.271704	0.070631	0.249155	-0.266397	0.084747	0.195749	-0.251447	0.065685	-0.142231	0.419072	0.062945	-0.080107
1507	12.558333	-0.905140	0.591618	-0.030571	-0.897256	0.598390	0.168994	-0.820153	0.943355	-0.035157	-0.801389	0.939699	0.184689	-0.627247	1.210044	0.011937	-0.628460	1.197445	0.116123	-0.612792	1.135237	0.114233	-0.595500	0.731495	-0.170176	-0.591990	0.708912	0.284884							-0.280426	0.533855	0.109993	-0.271926	0.068870	0.247486	-0.266421	0.084780	0.195762	-0.251457	0.065694	-0.142255	0.419071	0.062947	-0.080117
1508	12.566667	-0.905078	0.591624	-0.030598	-0.897224	0.598438	0.168993	-0.819989	0.943386	-0.035183	-0.801195	0.939762	0.184714	-0.627161	1.209918	0.011911	-0.628413	1.197349	0.116116	-0.612639	1.135127	0.114211	-0.595566	0.731541	-0.170310	-0.592070	0.708820	0.284999							-0.280572	0.533904	0.109909	-0.271945	0.068887	0.247494	-0.266447	0.084811	0.195778	-0.251430	0.065704	-0.142303	0.419066	0.062957	-0.080125
1509	12.575000	-0.905041	0.591663	-0.030603	-0.897193	0.598478	0.169001	-0.819835	0.943407	-0.035185	-0.801008	0.939785	0.184718	-0.627070	1.209832	0.011873	-0.628286	1.197237	0.116095	-0.612488	1.135018	0.114177	-0.595631	0.731512	-0.170468	-0.592153	0.708738	0.285131							-0.280709	0.533899	0.109830	-0.271982	0.068891	0.247514	-0.266476	0.084836	0.195806	-0.251394	0.065777	-0.142381	0.419068	0.062966	-0.080118
1510	12.583333	-0.905000	0.591688	-0.030601	-0.897166	0.598517	0.169015	-0.819698	0.943432	-0.035161	-0.800835	0.939810	0.184717	-0.626970	1.209767	0.011838	-0.628155	1.197138	0.116083	-0.612346	1.134919	0.114144	-0.595700	0.731490	-0.170634	-0.592230	0.708662	0.285256							-0.280845	0.533993	0.109831	-0.272019	0.068875	0.247542	-0.266502	0.084873	0.195853	-0.251433	0.065700	-0.142364	0.419069	0.062960	-0.080117
1511	12.591667	-0.904976	0.591689	-0.030599	-0.897131	0.598549	0.169032	-0.819555	0.943455	-0.035179	-0.800647	0.939822	0.184697	-0.626837	1.209710	0.011828	-0.628021	1.197053	0.116080	-0.612198	1.134830	0.114095	-0.595775	0.731473	-0.170815	-0.592288	0.708599	0.285370							-0.280978	0.534074	0.109787	-0.272063	0.068846	0.247583	-0.266540	0.084898	0.195919	-0.251430	0.065721	-0.142384	0.419069	0.062937	-0.080115
1512	12.600000	-0.904969	0.591704	-0.030588	-0.897107	0.598590	0.169044	-0.819418	0.943482	-0.035197	-0.800465	0.939823	0.184659	-0.626695	1.209662	0.011821	-0.627889	1.196991	0.116078	-0.612054	1.134759	0.114056	-0.595845	0.731445	-0.170988	-0.592337	0.708544	0.285470							-0.281094	0.534154	0.109775	-0.272119	0.068826	0.247638	-0.266583	0.084925	0.195998	-0.251438	0.065722	-0.142392	0.419075	0.062904	-0.080119
1513	12.608333	-0.904977	0.591785	-0.030556	-0.897086	0.598644	0.169057	-0.819304	0.943521	-0.035192	-0.800332	0.939844	0.184628	-0.626570	1.209670	0.011807	-0.627749	1.196948	0.116062	-0.611934	1.134714	0.114020	-0.595913	0.731423	-0.171170	-0.592358	0.708488	0.285594							-0.281187	0.534223	0.109806	-0.272162	0.068798	0.247682	-0.266619	0.084964	0.196064	-0.251439	0.065723	-0.142372	0.419067	0.062940	-0.080095
1514	12.616667	-0.904975	0.591830	-0.030531	-0.897051	0.598701	0.169060	-0.819202	0.943550	-0.035221	-0.800212	0.939867	0.184590	-0.626446	1.209694	0.011791	-0.627606	1.196914	0.116021	-0.611827	1.134679	0.113989	-0.595982	0.731400	-0.171365	-0.592370	0.708458	0.285708							-0.281294	0.534305	0.109762	-0.272195	0.068776	0.247708	-0.266649	0.084996	0.196112	-0.251495	0.065726	-0.142339	0.419062	0.062956	-0.080095
1515	12.625000	-0.904933	0.591866	-0.030547	-0.897042	0.598750	0.169053	-0.819108	0.943574	-0.035260	-0.800111	0.939895	0.184552	-0.626298	1.209694	0.011830	-0.627320	1.196840	0.115970	-0.611707	1.134652	0.113939	-0.596043	0.731334	-0.171557	-0.592376	0.708460	0.285765							-0.281366	0.534346	0.109704	-0.272218	0.068809	0.247763	-0.266670	0.085024	0.196149	-0.251480	0.065721	-0.142366	0.419070	0.062911	-0.080135
1516	12.633333	-0.904974	0.591902	-0.030527	-0.897020	0.598786	0.169046	-0.819018	0.943582	-0.035312	-0.800022	0.939925	0.184506	-0.626162	1.209713	0.011813	-0.627186	1.196797	0.115940	-0.611592	1.134645	0.113888	-0.596113	0.731331	-0.171763	-0.592370	0.708470	0.285811							-0.281411	0.534340	0.109604	-0.272235	0.068847	0.247797	-0.266688	0.085052	0.196175	-0.251472	0.065722	-0.142427	0.419068	0.062919	-0.080139
1517	12.641667	-0.904945	0.591911	-0.030546	-0.896985	0.598827	0.169035	-0.818950	0.943573	-0.035358	-0.799941	0.939954	0.184464	-0.626012	1.209732	0.011774	-0.627205	1.196857	0.115962	-0.611496	1.134616	0.113842	-0.596176	0.731299	-0.171973	-0.592350	0.708482	0.285844							-0.281449	0.534297	0.109485	-0.272245	0.068848	0.247805	-0.266703	0.085072	0.196184	-0.251489	0.065723	-0.142389	0.419057	0.062982	-0.080111
1518	12.650000	-0.904928	0.591911	-0.030561	-0.896958	0.598858	0.169029	-0.818877	0.943576	-0.035415	-0.799800	0.939956	0.184383	-0.625877	1.209743	0.011745	-0.627078	1.196827	0.115930	-0.611395	1.134571	0.113775	-0.596214	0.731205	-0.172183	-0.592329	0.708500	0.285874							-0.281480	0.534250	0.109362	-0.272257	0.068854	0.247822	-0.266723	0.085080	0.196191	-0.251506	0.065697	-0.142407	0.419060	0.062972	-0.080115
1519	12.658333	-0.904870	0.591896	-0.030573	-0.896944	0.598871	0.169034	-0.818812	0.943571	-0.035457	-0.799751	0.940014	0.184384	-0.625766	1.209718	0.011718	-0.626930	1.196691	0.115834	-0.611300	1.134514	0.113728	-0.596269	0.731191	-0.172379	-0.592305	0.708511	0.285903							-0.281512	0.534197	0.109233	-0.272280	0.068856	0.247845	-0.266744	0.085082	0.196212	-0.251488	0.065708	-0.142473	0.419061	0.062936	-0.080122
1520	12.666667	-0.904813	0.591896	-0.030592	-0.896912	0.598898	0.169045	-0.818753	0.943567	-0.035493	-0.799632	0.939990	0.184322	-0.625668	1.209688	0.011693	-0.626865	1.196680	0.115827	-0.611221	1.134449	0.113685	-0.596332	0.731250	-0.172555	-0.592285	0.708522	0.285934							-0.281552	0.534151	0.109083	-0.272308	0.068833	0.247849	-0.266771	0.085084	0.196245	-0.251515	0.065715	-0.142454	0.419059	0.062945	-0.080109
1521	12.675000	-0.904827	0.591928	-0.030571	-0.896881	0.598922	0.169061	-0.818695	0.943576	-0.035519	-0.799606	0.940065	0.184349	-0.625589	1.209680	0.011663	-0.626762	1.196610	0.115800	-0.611141	1.134376	0.113638	-0.596390	0.731241	-0.172710	-0.592275	0.708533	0.285957							-0.281615	0.534257	0.109017	-0.272337	0.068808	0.247864	-0.266791	0.085109	0.196274	-0.251523	0.065719	-0.142450	0.419057	0.062937	-0.080103
1522	12.683333	-0.904866	0.591970	-0.030549	-0.896859	0.598953	0.169070	-0.818625	0.943585	-0.035535	-0.799457	0.940066	0.184290	-0.625511	1.209634	0.011672	-0.626707	1.196561	0.115790	-0.611059	1.134314	0.113586	-0.596446	0.731238	-0.172850	-0.592269	0.708545	0.285977							-0.281679	0.534396	0.108946	-0.272375	0.068788	0.247871	-0.266815	0.085139	0.196317	-0.251506	0.065804	-0.142572	0.419058	0.062924	-0.080112
1523	12.691667	-0.904876	0.591988	-0.030523	-0.896841	0.598980	0.169069	-0.818564	0.943593	-0.035559	-0.799344	0.940046	0.184245	-0.625448	1.209607	0.011649	-0.626636	1.196506	0.115759	-0.610997	1.134259	0.113537	-0.596499	0.731222	-0.172975	-0.592265	0.708538	0.285990							-0.281746	0.534535	0.108847	-0.272402	0.068780	0.247879	-0.266833	0.085174	0.196346	-0.251576	0.065725	-0.142401	0.419052	0.062953	-0.080109
1524	12.700000	-0.904877	0.591997	-0.030527	-0.896816	0.599010	0.169063	-0.818506	0.943597	-0.035585	-0.799226	0.940024	0.184200	-0.625386	1.209572	0.011619	-0.626584	1.196446	0.115743	-0.610934	1.134220	0.113499	-0.596555	0.731193	-0.173099	-0.592265	0.708519	0.285992							-0.281797	0.534576	0.108651	-0.272419	0.068815	0.247915	-0.266851	0.085220	0.196377	-0.251572	0.065738	-0.142395	0.419052	0.062981	-0.080104
1525	12.708333	-0.904868	0.591996	-0.030537	-0.896793	0.599026	0.169055	-0.818457	0.943597	-0.035614	-0.799107	0.940024	0.184183	-0.625332	1.209550	0.011560	-0.626447	1.196380	0.115679	-0.610867	1.134174	0.113446	-0.596613	0.731164	-0.173226	-0.592270	0.708482	0.285991							-0.281835	0.534762	0.108594	-0.272439	0.068810	0.247938	-0.266867	0.085246	0.196405	-0.251533	0.065740	-0.142472	0.419060	0.062951	-0.080130
1526	12.716667	-0.904856	0.591990	-0.030554	-0.896774	0.599041	0.169049	-0.818414	0.943595	-0.035642	-0.798986	0.940022	0.184178	-0.625247	1.209502	0.011502	-0.626305	1.196344	0.115625	-0.610804	1.134142	0.113403	-0.596673	0.731132	-0.173337	-0.592279	0.708426	0.285989							-0.281878	0.534874	0.108438	-0.272459	0.068820	0.247975	-0.266887	0.085276	0.196438	-0.251489	0.065752	-0.142549	0.419055	0.062983	-0.080117
1527	12.725000	-0.904844	0.591971	-0.030581	-0.896760	0.599060	0.169048	-0.818376	0.943597	-0.035658	-0.798835	0.940023	0.184164	-0.625180	1.209498	0.011435	-0.626224	1.196319	0.115580	-0.610744	1.134126	0.113363	-0.596734	0.731110	-0.173453	-0.592298	0.708353	0.285982							-0.281928	0.534934	0.108274	-0.272479	0.068825	0.248022	-0.266904	0.085305	0.196488	-0.251519	0.065735	-0.142515	0.419065	0.062950	-0.080138
1528	12.733333	-0.904775	0.591949	-0.030631	-0.896747	0.599073	0.169046	-0.818348	0.943606	-0.035672	-0.798692	0.939981	0.184146	-0.625095	1.209478	0.011405	-0.626141	1.196323	0.115545	-0.610687	1.134121	0.113324	-0.596796	0.731089	-0.173547	-0.592321	0.708279	0.285978							-0.281930	0.535008	0.108115	-0.272509	0.068840	0.248080	-0.266929	0.085341	0.196553	-0.251544	0.065722	-0.142474	0.419067	0.062960	-0.080124
1529	12.741667	-0.904790	0.591971	-0.030623	-0.896738	0.599091	0.169050	-0.818330	0.943626	-0.035670	-0.798644	0.940043	0.184215	-0.625029	1.209480	0.011360	-0.626121	1.196347	0.115522	-0.610625	1.134126	0.113293	-0.596851	0.731090	-0.173626	-0.592347	0.708206	0.285970							-0.281950	0.535235	0.108064	-0.272539	0.068820	0.248133	-0.266952	0.085373	0.196613	-0.251557	0.065715	-0.142467	0.419063	0.062935	-0.080136
1530	12.750000	-0.904814	0.592005	-0.030601	-0.896737	0.599109	0.169066	-0.818323	0.943646	-0.035657	-0.798490	0.940028	0.184202	-0.624959	1.209477	0.011332	-0.626114	1.196380	0.115480	-0.610551	1.134103	0.113220	-0.596915	0.731095	-0.173697	-0.592368	0.708140	0.285963							-0.281974	0.535423	0.107958	-0.272569	0.068790	0.248156	-0.266972	0.085396	0.196662	-0.251558	0.065720	-0.142454	0.419054	0.062956	-0.080129
1531	12.758333	-0.904830	0.592030	-0.030583	-0.896730	0.599130	0.169072	-0.818312	0.943673	-0.035643	-0.798392	0.940024	0.184210	-0.624883	1.209483	0.011300	-0.625998	1.196395	0.115434	-0.610478	1.134117	0.113208	-0.596975	0.731092	-0.173760	-0.592380	0.708087	0.285953							-0.282025	0.535634	0.107873	-0.272584	0.068782	0.248162	-0.266984	0.085415	0.196682	-0.251566	0.065732	-0.142441	0.419045	0.062978	-0.080123
1532	12.766667	-0.904846	0.592055	-0.030565	-0.896728	0.599147	0.169080	-0.818302	0.943694	-0.035630	-0.798295	0.940015	0.184210	-0.624789	1.209496	0.011262	-0.625869	1.196412	0.115385	-0.610393	1.134121	0.113162	-0.597031	0.731024	-0.173833	-0.592383	0.708046	0.285942							-0.282020	0.535825	0.107783	-0.272599	0.068780	0.248135	-0.266996	0.085424	0.196676	-0.251570	0.065755	-0.142438	0.419041	0.062965	-0.080143
1533	12.775000	-0.904855	0.592063	-0.030558	-0.896720	0.599156	0.169089	-0.818297	0.943700	-0.035628	-0.798191	0.939950	0.184182	-0.624676	1.209490	0.011215	-0.625650	1.196414	0.115327	-0.610276	1.134130	0.113099	-0.597110	0.731073	-0.173895	-0.592376	0.708012	0.285928							-0.282036	0.535993	0.107667	-0.272611	0.068773	0.248114	-0.267007	0.085419	0.196657	-0.251629	0.065732	-0.142404	0.419036	0.062967	-0.080157
1534	12.783333	-0.904888	0.592028	-0.030548	-0.896708	0.599159	0.169099	-0.818281	0.943703	-0.035633	-0.798106	0.939941	0.184182	-0.624542	1.209489	0.011167	-0.625426	1.196408	0.115278	-0.610159	1.134140	0.113054	-0.597182	0.731044	-0.173970	-0.592362	0.707990	0.285917							-0.282039	0.536103	0.107563	-0.272622	0.068777	0.248094	-0.267018	0.085403	0.196627	-0.251632	0.065728	-0.142420	0.419031	0.062997	-0.080146
1535	12.791667	-0.904894	0.592001	-0.030556	-0.896696	0.599158	0.169107	-0.818265	0.943688	-0.035644	-0.798019	0.939931	0.184179	-0.624385	1.209493	0.011069	-0.625380	1.196474	0.115233	-0.610039	1.134157	0.113008	-0.597239	0.730945	-0.174066	-0.592342	0.707977	0.285911							-0.282031	0.536176	0.107455	-0.272627	0.068791	0.248084	-0.267028	0.085388	0.196600	-0.251558	0.065759	-0.142526	0.419039	0.062966	-0.080172
1536	12.800000	-0.904908	0.591972	-0.030573	-0.896688	0.599159	0.169120	-0.818244	0.943679	-0.035656	-0.797932	0.939929	0.184166	-0.624215	1.209492	0.010945	-0.625192	1.196480	0.115163	-0.609913	1.134169	0.112959	-0.597306	0.730909	-0.174144	-0.592327	0.707979	0.285912							-0.282019	0.536225	0.107341	-0.272633	0.068806	0.248087	-0.267034	0.085377	0.196587	-0.251563	0.065832	-0.142653	0.419037	0.062991	-0.080162
1537	12.808333	-0.904886	0.591952	-0.030576	-0.896672	0.599163	0.169136	-0.818223	0.943689	-0.035672	-0.797846	0.939947	0.184159	-0.624047	1.209446	0.010907	-0.625000	1.196482	0.115088	-0.609783	1.134168	0.112909	-0.597367	0.730878	-0.174206	-0.592315	0.707984	0.285903							-0.282009	0.536266	0.107245	-0.272636	0.068801	0.248101	-0.267042	0.085387	0.196602	-0.251558	0.065750	-0.142547	0.419048	0.062941	-0.080192
1538	12.816667	-0.904847	0.591922	-0.030590	-0.896668	0.599178	0.169152	-0.818198	0.943707	-0.035679	-0.797701	0.939953	0.184112	-0.623903	1.209439	0.010803	-0.624809	1.196482	0.115014	-0.609651	1.134155	0.112858	-0.597430	0.730854	-0.174256	-0.592311	0.708003	0.285905							-0.282016	0.536334	0.107166	-0.272648	0.068784	0.248100	-0.267044	0.085404	0.196622	-0.251582	0.065772	-0.142510	0.419039	0.062998	-0.080155
1539	12.825000	-0.904876	0.591975	-0.030565	-0.896667	0.599207	0.169169	-0.818166	0.943734	-0.035681	-0.797804	0.940144	0.184272	-0.623754	1.209410	0.010739	-0.624561	1.196475	0.114940	-0.609512	1.134134	0.112800	-0.597480	0.730832	-0.174289	-0.592303	0.708017	0.285904							-0.282038	0.536413	0.107124	-0.272659	0.068806	0.248124	-0.267051	0.085433	0.196651	-0.251576	0.065800	-0.142554	0.419039	0.062985	-0.080170
1540	12.833333	-0.904884	0.592042	-0.030528	-0.896668	0.599239	0.169185	-0.818132	0.943768	-0.035685	-0.797530	0.940081	0.184111	-0.623600	1.209352	0.010697	-0.624466	1.196480	0.114887	-0.609367	1.134096	0.112739	-0.597528	0.730806	-0.174312	-0.592304	0.708035	0.285909							-0.282076	0.536513	0.107096	-0.272664	0.068793	0.248129	-0.267063	0.085456	0.196676	-0.251571	0.065836	-0.142592	0.419037	0.062984	-0.080179
1541	12.841667	-0.904896	0.592081	-0.030504	-0.896676	0.599271	0.169194	-0.818084	0.943792	-0.035693	-0.797438	0.940126	0.184101	-0.623444	1.209297	0.010612	-0.624289	1.196456	0.114821	-0.609201	1.134059	0.112654	-0.597564	0.730766	-0.174334	-0.592309	0.708040	0.285915							-0.282150	0.536616	0.107076	-0.272679	0.068766	0.248125	-0.267069	0.085475	0.196694	-0.251537	0.065849	-0.142490	0.419033	0.063008	-0.080177
1542	12.850000	-0.904904	0.592116	-0.030457	-0.896683	0.599306	0.169206	-0.818034	0.943812	-0.035703	-0.797340	0.940167	0.184087	-0.623299	1.209285	0.010497	-0.624102	1.196433	0.114730	-0.609042	1.134020	0.112589	-0.597593	0.730716	-0.174355	-0.592313	0.708044	0.285928							-0.282183	0.536686	0.107066	-0.272690	0.068772	0.248152	-0.267084	0.085488	0.196710	-0.251605	0.065767	-0.142423	0.419028	0.063010	-0.080192
1543	12.858333	-0.904923	0.592131	-0.030462	-0.896692	0.599338	0.169219	-0.817964	0.943816	-0.035720	-0.797234	0.940195	0.184068	-0.623149	1.209229	0.010447	-0.623911	1.196428	0.114677	-0.608888	1.134000	0.112528	-0.597611	0.730641	-0.174374	-0.592323	0.708038	0.285945							-0.282242	0.536732	0.107058	-0.272714	0.068779	0.248180	-0.267097	0.085506	0.196746	-0.251668	0.065727	-0.142362	0.419031	0.063010	-0.080193
1544	12.866667	-0.904947	0.592123	-0.030461	-0.896696	0.599357	0.169224	-0.817891	0.943815	-0.035756	-0.797124	0.940215	0.184049	-0.622997	1.209206	0.010370	-0.623583	1.196405	0.114604	-0.608735	1.133993	0.112469	-0.597622	0.730562	-0.174401	-0.592332	0.708025	0.285970							-0.282343	0.536751	0.107044	-0.272480	0.069078	0.248535	-0.267114	0.085530	0.196773	-0.251615	0.065776	-0.142418	0.419031	0.062993	-0.080210
1545	12.875000	-0.904874	0.592097	-0.030499	-0.896704	0.599372	0.169229	-0.817814	0.943801	-0.035790	-0.797081	0.940269	0.184074	-0.622835	1.209148	0.010300	-0.623443	1.196398	0.114522	-0.608573	1.133993	0.112422	-0.597616	0.730478	-0.174438	-0.592344	0.708013	0.286004							-0.282395	0.536746	0.107014	-0.272760	0.068803	0.248256	-0.267131	0.085553	0.196808	-0.251624	0.065768	-0.142431	0.419022	0.063024	-0.080202
1546	12.883333	-0.904877	0.592056	-0.030514	-0.896701	0.599387	0.169235	-0.817717	0.943783	-0.035832	-0.796900	0.940254	0.184008	-0.622658	1.209113	0.010217	-0.623320	1.196446	0.114491	-0.608416	1.133988	0.112366	-0.597602	0.730389	-0.174469	-0.592348	0.707999	0.286052							-0.282454	0.536703	0.107007	-0.272773	0.068771	0.248271	-0.267151	0.085559	0.196831	-0.251625	0.065748	-0.142454	0.419023	0.063011	-0.080213
1547	12.891667	-0.904827	0.592079	-0.030537	-0.896693	0.599402	0.169234	-0.817605	0.943778	-0.035880	-0.796843	0.940323	0.184036	-0.622494	1.209111	0.010149	-0.623096	1.196407	0.114360	-0.608252	1.133990	0.112308	-0.597574	0.730325	-0.174497	-0.592350	0.707983	0.286100							-0.282506	0.536672	0.106999	-0.272807	0.068786	0.248285	-0.267165	0.085565	0.196854	-0.251632	0.065749	-0.142459	0.419020	0.063014	-0.080221
1548	12.900000	-0.904811	0.592108	-0.030533	-0.896688	0.599423	0.169232	-0.817516	0.943793	-0.035895	-0.796619	0.940277	0.183940	-0.622314	1.209072	0.010063	-0.622873	1.196392	0.114292	-0.608075	1.133990	0.112245	-0.597535	0.730301	-0.174518	-0.592347	0.707979	0.286149							-0.282563	0.536680	0.106998	-0.272827	0.068795	0.248292	-0.267181	0.085585	0.196867	-0.251584	0.065784	-0.142545	0.419022	0.062981	-0.080250
1549	12.908333	-0.904796	0.592160	-0.030517	-0.896671	0.599452	0.169236	-0.817417	0.943822	-0.035911	-0.796501	0.940310	0.183921	-0.622157	1.209061	0.010009	-0.622661	1.196421	0.114253	-0.607893	1.133974	0.112186	-0.597507	0.730310	-0.174561	-0.592330	0.707977	0.286192							-0.282630	0.536646	0.107059	-0.272828	0.068759	0.248264	-0.267186	0.085615	0.196880	-0.251641	0.065795	-0.142445	0.419011	0.063057	-0.080227
1550	12.916667	-0.904778	0.592216	-0.030492	-0.896650	0.599483	0.169235	-0.817313	0.943849	-0.035929	-0.796382	0.940344	0.183908	-0.621991	1.209051	0.009963	-0.622449	1.196434	0.114234	-0.607698	1.133946	0.112125	-0.597464	0.730324	-0.174604	-0.592314	0.707978	0.286238							-0.282689	0.536639	0.107129	-0.272836	0.068707	0.248231	-0.267191	0.085605	0.196873	-0.251639	0.065792	-0.142426	0.419011	0.063023	-0.080257
1551	12.925000	-0.904726	0.592264	-0.030468	-0.896632	0.599517	0.169243	-0.817201	0.943875	-0.035970	-0.796268	0.940386	0.183901	-0.621819	1.209042	0.009919	-0.622207	1.196450	0.114172	-0.607495	1.133920	0.112064	-0.597407	0.730317	-0.174621	-0.592294	0.707986	0.286279							-0.282743	0.536611	0.107215	-0.272717	0.069610	0.249121	-0.267196	0.085595	0.196864	-0.251634	0.065852	-0.142441	0.419019	0.063036	-0.080255
1552	12.933333	-0.904696	0.592312	-0.030453	-0.896617	0.599558	0.169248	-0.817091	0.943903	-0.035989	-0.796303	0.940558	0.184040	-0.621627	1.209036	0.009870	-0.621978	1.196429	0.114110	-0.607298	1.133894	0.112006	-0.597356	0.730366	-0.174622	-0.592274	0.708011	0.286314							-0.282792	0.536572	0.107292	-0.272846	0.068748	0.248258	-0.267202	0.085602	0.196872	-0.251703	0.065783	-0.142368	0.419016	0.063052	-0.080250
1553	12.941667	-0.904665	0.592345	-0.030458	-0.896589	0.599604	0.169247	-0.816972	0.943930	-0.036012	-0.796185	0.940603	0.184018	-0.621448	1.209022	0.009823	-0.621750	1.196450	0.114079	-0.607091	1.133871	0.111920	-0.597295	0.730349	-0.174640	-0.592251	0.708045	0.286349							-0.282822	0.536496	0.107337	-0.272844	0.068749	0.248270	-0.267202	0.085632	0.196880	-0.251705	0.065779	-0.142351	0.419015	0.063083	-0.080252
1554	12.950000	-0.904621	0.592360	-0.030479	-0.896563	0.599642	0.169245	-0.816845	0.943936	-0.036051	-0.795911	0.940508	0.183839	-0.621267	1.208978	0.009762	-0.621538	1.196390	0.113995	-0.606900	1.133841	0.111868	-0.597221	0.730261	-0.174671	-0.592232	0.708083	0.286382							-0.282837	0.536383	0.107370	-0.272620	0.069079	0.248783	-0.267208	0.085638	0.196902	-0.251570	0.065941	-0.142471	0.419015	0.063066	-0.080260
1555	12.958333	-0.904598	0.592364	-0.030506	-0.896532	0.599673	0.169239	-0.816692	0.943932	-0.036115	-0.795721	0.940518	0.183764	-0.621050	1.208864	0.009683	-0.621328	1.196315	0.113938	-0.606713	1.133790	0.111821	-0.597163	0.730241	-0.174699	-0.592204	0.708119	0.286426							-0.282741	0.536267	0.107424	-0.272867	0.068769	0.248332	-0.267220	0.085624	0.196911	-0.251648	0.065759	-0.142387	0.419016	0.063060	-0.080272
1556	12.966667	-0.904551	0.592378	-0.030535	-0.896499	0.599713	0.169231	-0.816526	0.943934	-0.036178	-0.795583	0.940560	0.183727	-0.620907	1.208797	0.009580	-0.621128	1.196225	0.113843	-0.606521	1.133728	0.111765	-0.597104	0.730228	-0.174729	-0.592175	0.708161	0.286465							-0.282841	0.536095	0.107438	-0.272884	0.068774	0.248354	-0.267233	0.085627	0.196926	-0.251656	0.065738	-0.142391	0.419015	0.063072	-0.080281
1557	12.975000	-0.904505	0.592412	-0.030549	-0.896468	0.599766	0.169219	-0.816371	0.943944	-0.036224	-0.795441	0.940600	0.183685	-0.620728	1.208679	0.009529	-0.620912	1.196137	0.113753	-0.606324	1.133651	0.111700	-0.597028	0.730170	-0.174764	-0.592145	0.708193	0.286499							-0.282867	0.535967	0.107452	-0.272773	0.068905	0.248590	-0.267241	0.085646	0.196956	-0.251629	0.065744	-0.142428	0.419017	0.063075	-0.080286
1558	12.983333	-0.904470	0.592466	-0.030548	-0.896432	0.599817	0.169208	-0.816209	0.943964	-0.036265	-0.795292	0.940645	0.183642	-0.620584	1.208587	0.009466	-0.620593	1.196031	0.113683	-0.606126	1.133571	0.111638	-0.596948	0.730124	-0.174790	-0.592113	0.708211	0.286537							-0.282859	0.535929	0.107542	-0.272676	0.069059	0.248838	-0.267251	0.085665	0.196986	-0.251661	0.065748	-0.142372	0.419013	0.063085	-0.080285
1559	12.991667	-0.904406	0.592533	-0.030536	-0.896453	0.599859	0.169212	-0.816048	0.944004	-0.036300	-0.795135	0.940690	0.183609	-0.620450	1.208482	0.009411	-0.620539	1.195984	0.113624	-0.605923	1.133487	0.111547	-0.596878	0.730145	-0.174804	-0.592084	0.708223	0.286581							-0.282874	0.535909	0.107629	-0.272931	0.068693	0.248346	-0.267262	0.085684	0.197013	-0.251639	0.065777	-0.142408	0.419016	0.063073	-0.080295
1560	13.000000	-0.904364	0.592605	-0.030522	-0.896376	0.599952	0.169203	-0.815880	0.944050	-0.036337	-0.794977	0.940738	0.183571	-0.620319	1.208440	0.009312	-0.620364	1.195918	0.113556	-0.605739	1.133418	0.111479	-0.596799	0.730111	-0.174831	-0.592077	0.708274	0.286548							-0.282893	0.535913	0.107734	-0.272697	0.069033	0.248848	-0.267266	0.085705	0.197025	-0.251676	0.065787	-0.142334	0.419013	0.063114	-0.080282
1561	13.008333	-0.904330	0.592689	-0.030497	-0.896295	0.599978	0.169171	-0.815700	0.944088	-0.036375	-0.794788	0.940803	0.183534	-0.620179	1.208357	0.009241	-0.620206	1.195888	0.113493	-0.605553	1.133353	0.111413	-0.596722	0.730113	-0.174857	-0.592042	0.708245	0.286634							-0.282904	0.535888	0.107835	-0.272703	0.069031	0.248857	-0.267281	0.085728	0.197039	-0.251739	0.065768	-0.142292	0.419015	0.063086	-0.080306
1562	13.016667	-0.904287	0.592749	-0.030509	-0.896307	0.600085	0.169191	-0.815510	0.944131	-0.036418	-0.794593	0.940868	0.183501	-0.620022	1.208269	0.009133	-0.620044	1.195856	0.113431	-0.605368	1.133289	0.111348	-0.596643	0.730111	-0.174896	-0.592026	0.708257	0.286641							-0.282900	0.535856	0.107910	-0.272965	0.068688	0.248355	-0.267288	0.085755	0.197054	-0.251750	0.065770	-0.142285	0.419013	0.063106	-0.080302
1563	13.025000	-0.904222	0.592770	-0.030531	-0.896230	0.600100	0.169156	-0.815320	0.944160	-0.036472	-0.794572	0.941062	0.183632	-0.619860	1.208146	0.009029	-0.619949	1.195807	0.113445	-0.605183	1.133228	0.111284	-0.596564	0.730091	-0.174947	-0.592003	0.708252	0.286690							-0.282908	0.535763	0.107951	-0.272857	0.068881	0.248632	-0.267298	0.085781	0.197071	-0.251722	0.065793	-0.142327	0.419009	0.063133	-0.080304
1564	13.033333	-0.904154	0.592783	-0.030558	-0.896244	0.600193	0.169170	-0.815114	0.944173	-0.036537	-0.794396	0.941105	0.183602	-0.619716	1.208043	0.008934	-0.619759	1.195723	0.113322	-0.605006	1.133174	0.111214	-0.596476	0.730067	-0.175014	-0.591990	0.708259	0.286748							-0.282924	0.535645	0.107973	-0.272987	0.068733	0.248425	-0.267310	0.085790	0.197091	-0.251694	0.065803	-0.142366	0.419009	0.063123	-0.080322
1565	13.041667	-0.904110	0.592803	-0.030578	-0.896145	0.600193	0.169129	-0.814900	0.944179	-0.036617	-0.794211	0.941130	0.183561	-0.619557	1.207908	0.008864	-0.619587	1.195638	0.113227	-0.604819	1.133112	0.111136	-0.596388	0.730043	-0.175083	-0.591974	0.708275	0.286817							-0.282931	0.535521	0.108010	-0.273008	0.068710	0.248451	-0.267325	0.085789	0.197128	-0.251700	0.065785	-0.142376	0.419012	0.063106	-0.080332
1566	13.050000	-0.904066	0.592834	-0.030594	-0.896171	0.600280	0.169144	-0.814694	0.944188	-0.036640	-0.794143	0.941250	0.183632	-0.619390	1.207795	0.008731	-0.619309	1.195540	0.113025	-0.604634	1.133059	0.111063	-0.596295	0.730030	-0.175154	-0.591965	0.708287	0.286885							-0.282936	0.535360	0.108024	-0.273025	0.068686	0.248473	-0.267337	0.085807	0.197175	-0.251711	0.065761	-0.142364	0.419015	0.063137	-0.080329
1567	13.058333	-0.903994	0.592883	-0.030619	-0.896129	0.600338	0.169138	-0.814472	0.944220	-0.036686	-0.793957	0.941295	0.183606	-0.619238	1.207701	0.008625	-0.619222	1.195524	0.113040	-0.604449	1.133009	0.110998	-0.596190	0.730037	-0.175210	-0.591950	0.708308	0.286960							-0.282991	0.535297	0.108089	-0.273039	0.068663	0.248505	-0.267345	0.085833	0.197218	-0.251719	0.065768	-0.142358	0.419015	0.063116	-0.080347
1568	13.066667	-0.903952	0.592952	-0.030615	-0.896108	0.600404	0.169139	-0.814262	0.944261	-0.036708	-0.793478	0.941087	0.183308	-0.619095	1.207612	0.008542	-0.619036	1.195479	0.112931	-0.604254	1.132951	0.110920	-0.596146	0.730053	-0.175355	-0.591928	0.708319	0.287021							-0.283004	0.535313	0.108211	-0.272807	0.069002	0.249011	-0.267350	0.085849	0.197261	-0.251723	0.065770	-0.142321	0.419010	0.063156	-0.080335
1569	13.075000	-0.903955	0.593053	-0.030579	-0.896064	0.600475	0.169144	-0.814032	0.944316	-0.036748	-0.793297	0.941137	0.183294	-0.618939	1.207530	0.008459	-0.618824	1.195455	0.112862	-0.604063	1.132906	0.110855	-0.596014	0.730089	-0.175335	-0.591908	0.708328	0.287093							-0.283149	0.535349	0.108340	-0.272938	0.068789	0.248769	-0.267359	0.085868	0.197277	-0.251761	0.065745	-0.142269	0.419013	0.063133	-0.080352
1570	13.083333	-0.903921	0.593146	-0.030565	-0.896040	0.600547	0.169148	-0.813813	0.944362	-0.036773	-0.793272	0.941334	0.183439	-0.618780	1.207461	0.008332	-0.618633	1.195403	0.112780	-0.603855	1.132845	0.110775	-0.595881	0.730137	-0.175324	-0.591887	0.708336	0.287160							-0.283131	0.535240	0.108345	-0.273062	0.068622	0.248537	-0.267363	0.085885	0.197293	-0.251802	0.065743	-0.142227	0.419006	0.063167	-0.080343
1571	13.091667	-0.903861	0.593217	-0.030571	-0.896018	0.600618	0.169144	-0.813584	0.944408	-0.036816	-0.793166	0.941464	0.183479	-0.618607	1.207354	0.008235	-0.618400	1.195372	0.112669	-0.603647	1.132800	0.110678	-0.595814	0.730185	-0.175393	-0.591873	0.708341	0.287285							-0.283211	0.535372	0.108498	-0.272953	0.068820	0.248797	-0.267369	0.085911	0.197300	-0.251803	0.065763	-0.142230	0.419011	0.063155	-0.080359
1572	13.100000	-0.903807	0.593274	-0.030582	-0.895994	0.600686	0.169132	-0.813357	0.944456	-0.036872	-0.792874	0.941460	0.183363	-0.618413	1.207247	0.008109	-0.618171	1.195332	0.112551	-0.603449	1.132748	0.110608	-0.595689	0.730227	-0.175375	-0.591863	0.708346	0.287418							-0.283230	0.535339	0.108521	-0.272849	0.069013	0.249050	-0.267373	0.085928	0.197320	-0.251798	0.065795	-0.142344	0.419007	0.063148	-0.080369
1573	13.108333	-0.903766	0.593320	-0.030599	-0.895975	0.600734	0.169123	-0.813115	0.944498	-0.036950	-0.792698	0.941523	0.183332	-0.618186	1.207064	0.007999	-0.617926	1.195269	0.112435	-0.603247	1.132679	0.110532	-0.595593	0.730267	-0.175412	-0.591859	0.708355	0.287506							-0.283225	0.535290	0.108525	-0.273096	0.068675	0.248592	-0.267388	0.085924	0.197336	-0.251783	0.065811	-0.142265	0.419006	0.063169	-0.080358
1574	13.116667	-0.903690	0.593333	-0.030627	-0.895933	0.600779	0.169112	-0.812873	0.944545	-0.037040	-0.792545	0.941639	0.183330	-0.617988	1.206912	0.007868	-0.617664	1.195170	0.112271	-0.603040	1.132592	0.110447	-0.595493	0.730302	-0.175441	-0.591851	0.708362	0.287593							-0.283226	0.535232	0.108498	-0.273109	0.068676	0.248600	-0.267399	0.085925	0.197351	-0.251760	0.065789	-0.142334	0.419007	0.063161	-0.080361
1575	13.125000	-0.903647	0.593386	-0.030644	-0.895899	0.600831	0.169092	-0.812622	0.944596	-0.037125	-0.792368	0.941689	0.183267	-0.617772	1.206749	0.007725	-0.617412	1.195092	0.112147	-0.602823	1.132503	0.110357	-0.595386	0.730325	-0.175458	-0.591838	0.708381	0.287680							-0.283225	0.535208	0.108490	-0.273129	0.068661	0.248607	-0.267411	0.085931	0.197381	-0.251774	0.065809	-0.142356	0.419005	0.063166	-0.080359
1576	13.133333	-0.903645	0.593475	-0.030634	-0.895861	0.600897	0.169075	-0.812371	0.944656	-0.037205	-0.792200	0.941792	0.183227	-0.617531	1.206591	0.007552	-0.617144	1.195009	0.111986	-0.602594	1.132411	0.110248	-0.595271	0.730348	-0.175462	-0.591820	0.708403	0.287761							-0.283229	0.535208	0.108506	-0.273142	0.068643	0.248612	-0.267422	0.085942	0.197395	-0.251783	0.065828	-0.142360	0.419007	0.063170	-0.080364
1577	13.141667	-0.903614	0.593549	-0.030635	-0.895822	0.600974	0.169058	-0.812128	0.944725	-0.037288	-0.791977	0.941804	0.183112	-0.617288	1.206442	0.007380	-0.616850	1.194921	0.111848	-0.602369	1.132329	0.110157	-0.595148	0.730363	-0.175464	-0.591802	0.708426	0.287836							-0.283249	0.535250	0.108553	-0.273148	0.068612	0.248606	-0.267433	0.085946	0.197404	-0.251788	0.065874	-0.142322	0.419005	0.063181	-0.080369
1578	13.150000	-0.903588	0.593628	-0.030634	-0.895792	0.601058	0.169051	-0.811890	0.944803	-0.037339	-0.791815	0.941926	0.183095	-0.617048	1.206298	0.007222	-0.616579	1.194867	0.111730	-0.602140	1.132251	0.110061	-0.595019	0.730375	-0.175465	-0.591782	0.708462	0.287904							-0.283275	0.535305	0.108594	-0.273155	0.068601	0.248592	-0.267437	0.085954	0.197400	-0.251799	0.065839	-0.142342	0.419004	0.063202	-0.080374
1579	13.158333	-0.903534	0.593708	-0.030643	-0.895757	0.601148	0.169041	-0.811622	0.944886	-0.037432	-0.791569	0.941940	0.182968	-0.616770	1.206141	0.007054	-0.616299	1.194814	0.111603	-0.601899	1.132169	0.109968	-0.594888	0.730373	-0.175460	-0.591749	0.708492	0.287955							-0.283297	0.535353	0.108636	-0.273162	0.068589	0.248588	-0.267440	0.085966	0.197395	-0.251871	0.065783	-0.142274	0.419006	0.063189	-0.080405
1580	13.166667	-0.903478	0.593772	-0.030659	-0.895724	0.601225	0.169032	-0.811369	0.944948	-0.037494	-0.791466	0.942092	0.183002	-0.616485	1.205919	0.006936	-0.615980	1.194722	0.111459	-0.601631	1.132070	0.109858	-0.594826	0.730360	-0.175563	-0.591715	0.708515	0.288004							-0.283216	0.535408	0.108688	-0.273157	0.068604	0.248612	-0.267441	0.085975	0.197405	-0.251804	0.065892	-0.142344	0.419009	0.063163	-0.080425
1581	13.175000	-0.903459	0.593823	-0.030653	-0.895693	0.601294	0.169033	-0.811127	0.945005	-0.037548	-0.791337	0.942225	0.183027	-0.616209	1.205701	0.006784	-0.615679	1.194623	0.111317	-0.601363	1.131965	0.109785	-0.594712	0.730337	-0.175573	-0.591673	0.708521	0.288050							-0.283283	0.535351	0.108646	-0.273162	0.068626	0.248648	-0.267444	0.085992	0.197425	-0.251844	0.065821	-0.142269	0.419004	0.063213	-0.080396
1582	13.183333	-0.903436	0.593889	-0.030671	-0.895653	0.601353	0.169030	-0.810883	0.945045	-0.037610	-0.791041	0.942249	0.182919	-0.615895	1.205508	0.006587	-0.615400	1.194488	0.111140	-0.601088	1.131867	0.109711	-0.594590	0.730294	-0.175596	-0.591628	0.708523	0.288085							-0.283252	0.535310	0.108614	-0.273163	0.068624	0.248673	-0.267447	0.086000	0.197454	-0.251905	0.065752	-0.142262	0.419000	0.063162	-0.080410
1583	13.191667	-0.903406	0.593951	-0.030676	-0.895609	0.601415	0.169025	-0.810619	0.945097	-0.037665	-0.790688	0.942186	0.182742	-0.615621	1.205332	0.006423	-0.615058	1.194392	0.110991	-0.600808	1.131756	0.109628	-0.594480	0.730250	-0.175636	-0.591578	0.708512	0.288118							-0.283215	0.535283	0.108563	-0.273172	0.068635	0.248711	-0.267458	0.086000	0.197495	-0.251850	0.065837	-0.142291	0.419001	0.063179	-0.080400
1584	13.200000	-0.903375	0.594020	-0.030671	-0.895564	0.601480	0.169024	-0.810353	0.945144	-0.037723	-0.790489	0.942255	0.182716	-0.615323	1.205128	0.006298	-0.614658	1.194258	0.110733	-0.600513	1.131640	0.109512	-0.594361	0.730202	-0.175671	-0.591525	0.708498	0.288141							-0.283177	0.535300	0.108497	-0.273183	0.068643	0.248753	-0.267465	0.086014	0.197528	-0.251866	0.065895	-0.142276	0.418995	0.063184	-0.080385
1585	13.208333	-0.903348	0.594098	-0.030658	-0.895527	0.601555	0.169031	-0.810112	0.945196	-0.037763	-0.790440	0.942454	0.182838	-0.615007	1.204961	0.006135	-0.614445	1.194184	0.110703	-0.600241	1.131528	0.109435	-0.594240	0.730147	-0.175701	-0.591464	0.708478	0.288158							-0.283076	0.535326	0.108460	-0.273200	0.068616	0.248753	-0.267477	0.086031	0.197555	-0.251882	0.065902	-0.142254	0.418990	0.063200	-0.080378
1586	13.216667	-0.903319	0.594176	-0.030648	-0.895480	0.601638	0.169033	-0.809867	0.945251	-0.037831	-0.790235	0.942571	0.182834	-0.614722	1.204775	0.005989	-0.614158	1.194097	0.110571	-0.599970	1.131415	0.109340	-0.594107	0.730094	-0.175717	-0.591403	0.708461	0.288166							-0.283090	0.535447	0.108457	-0.273226	0.068594	0.248738	-0.267490	0.086048	0.197574	-0.251750	0.066029	-0.142427	0.418984	0.063197	-0.080386
1587	13.225000	-0.903260	0.594254	-0.030644	-0.895476	0.601730	0.169047	-0.809629	0.945307	-0.037844	-0.790069	0.942660	0.182834	-0.614440	1.204612	0.005845	-0.613905	1.193966	0.110442	-0.599695	1.131287	0.109225	-0.593978	0.730057	-0.175713	-0.591332	0.708440	0.288165							-0.282944	0.535530	0.108413	-0.273241	0.068577	0.248720	-0.267500	0.086065	0.197576	-0.251933	0.065883	-0.142234	0.418983	0.063206	-0.080393
1588	13.233333	-0.903169	0.594279	-0.030653	-0.895380	0.601818	0.169033	-0.809406	0.945352	-0.037882	-0.789759	0.942613	0.182718	-0.614149	1.204469	0.005712	-0.613645	1.193850	0.110336	-0.599423	1.131153	0.109101	-0.593849	0.730019	-0.175710	-0.591253	0.708417	0.288157							-0.283192	0.535484	0.108267	-0.273259	0.068560	0.248710	-0.267511	0.086070	0.197576	-0.251893	0.066016	-0.142209	0.418987	0.063181	-0.080420
1589	13.241667	-0.903115	0.594325	-0.030669	-0.895316	0.601890	0.169027	-0.809181	0.945392	-0.037943	-0.789548	0.942662	0.182691	-0.613817	1.204295	0.005608	-0.613376	1.193698	0.110182	-0.599160	1.131015	0.108988	-0.593720	0.729959	-0.175719	-0.591155	0.708392	0.288132							-0.282811	0.535663	0.108379	-0.273271	0.068565	0.248718	-0.267523	0.086075	0.197577	-0.252002	0.065904	-0.142178	0.418987	0.063156	-0.080426
1590	13.250000	-0.903109	0.594402	-0.030675	-0.895239	0.601964	0.169026	-0.808965	0.945422	-0.037997	-0.789325	0.942750	0.182685	-0.613518	1.204170	0.005497	-0.613086	1.193563	0.110065	-0.598911	1.130890	0.108882	-0.593596	0.729902	-0.175734	-0.591043	0.708373	0.288105							-0.282720	0.535666	0.108319	-0.273278	0.068565	0.248737	-0.267533	0.086070	0.197588	-0.252013	0.065828	-0.142248	0.418981	0.063192	-0.080399
1591	13.258333	-0.902985	0.594420	-0.030725	-0.895164	0.602033	0.169015	-0.808766	0.945452	-0.038041	-0.789137	0.942845	0.182703	-0.613198	1.204068	0.005383	-0.612811	1.193432	0.109953	-0.598650	1.130757	0.108750	-0.593439	0.729844	-0.175695	-0.590916	0.708357	0.288064							-0.282621	0.535605	0.108247	-0.273281	0.068566	0.248765	-0.267541	0.086070	0.197611	-0.252025	0.065881	-0.142202	0.418977	0.063190	-0.080386
1592	13.266667	-0.902952	0.594494	-0.030716	-0.895107	0.602091	0.169009	-0.808591	0.945490	-0.038071	-0.788839	0.942833	0.182620	-0.612893	1.203987	0.005289	-0.612539	1.193319	0.109849	-0.598411	1.130639	0.108644	-0.593295	0.729827	-0.175674	-0.590785	0.708354	0.288022							-0.282510	0.535535	0.108169	-0.273278	0.068578	0.248795	-0.267546	0.086074	0.197638	-0.251964	0.065941	-0.142260	0.418984	0.063127	-0.080393
1593	13.275000	-0.902874	0.594563	-0.030734	-0.895007	0.602171	0.169016	-0.808401	0.945529	-0.038088	-0.788622	0.942897	0.182620	-0.612591	1.203934	0.005169	-0.612275	1.193222	0.109748	-0.598179	1.130538	0.108553	-0.593177	0.729797	-0.175676	-0.590642	0.708366	0.287966							-0.282407	0.535485	0.108099	-0.273276	0.068587	0.248822	-0.267547	0.086086	0.197656	-0.251972	0.065930	-0.142219	0.418976	0.063157	-0.080368
1594	13.283333	-0.902842	0.594655	-0.030717	-0.894933	0.602254	0.169022	-0.808229	0.945586	-0.038115	-0.788426	0.942967	0.182629	-0.612297	1.203884	0.005134	-0.612023	1.193147	0.109692	-0.597953	1.130452	0.108472	-0.593058	0.729774	-0.175679	-0.590498	0.708382	0.287903							-0.282322	0.535464	0.108033	-0.273280	0.068561	0.248816	-0.267549	0.086102	0.197674	-0.251980	0.065938	-0.142180	0.418969	0.063157	-0.080363
1595	13.291667	-0.902806	0.594760	-0.030692	-0.894859	0.602343	0.169034	-0.808087	0.945637	-0.038117	-0.788226	0.943016	0.182620	-0.612050	1.203907	0.005089	-0.611785	1.193088	0.109660	-0.597733	1.130387	0.108418	-0.592915	0.729660	-0.175646	-0.590357	0.708413	0.287837							-0.282251	0.535476	0.107982	-0.273279	0.068567	0.248809	-0.267549	0.086117	0.197671	-0.252016	0.065921	-0.142134	0.418964	0.063183	-0.080360
1596	13.300000	-0.902795	0.594857	-0.030661	-0.894787	0.602428	0.169054	-0.807947	0.945682	-0.038114	-0.787959	0.943038	0.182578	-0.611801	1.203904	0.005086	-0.611530	1.192997	0.109624	-0.597505	1.130340	0.108387	-0.592831	0.729711	-0.175650	-0.590214	0.708434	0.287771							-0.282190	0.535507	0.107942	-0.273280	0.068560	0.248807	-0.267551	0.086125	0.197660	-0.252055	0.065904	-0.142089	0.418953	0.063176	-0.080365
1597	13.308333	-0.902755	0.594912	-0.030647	-0.894714	0.602502	0.169075	-0.807815	0.945714	-0.038116	-0.787759	0.943064	0.182573	-0.611554	1.203921	0.005102	-0.611283	1.193038	0.109687	-0.597272	1.130290	0.108346	-0.592741	0.729684	-0.175670	-0.590078	0.708467	0.287604							-0.282140	0.535504	0.107886	-0.273297	0.068551	0.248800	-0.267562	0.086112	0.197661	-0.252058	0.065911	-0.142078	0.418960	0.063170	-0.080382
1598	13.316667	-0.902707	0.594946	-0.030640	-0.894635	0.602558	0.169090	-0.807680	0.945734	-0.038127	-0.787566	0.943120	0.182590	-0.611283	1.203907	0.005160	-0.611030	1.193023	0.109719	-0.597047	1.130266	0.108348	-0.592646	0.729575	-0.175688	-0.589924	0.708455	0.287533							-0.282040	0.535473	0.107802	-0.273311	0.068518	0.248789	-0.267570	0.086094	0.197655	-0.252061	0.065901	-0.142089	0.418958	0.063157	-0.080383
1599	13.325000	-0.902661	0.594962	-0.030641	-0.894560	0.602615	0.169106	-0.807556	0.945751	-0.038143	-0.787366	0.943107	0.182577	-0.611056	1.203927	0.005186	-0.610752	1.192999	0.109738	-0.596828	1.130249	0.108354	-0.592586	0.729571	-0.175718	-0.589775	0.708439	0.287472							-0.282025	0.535372	0.107691	-0.273324	0.068515	0.248799	-0.267583	0.086089	0.197667	-0.252005	0.065963	-0.142107	0.418959	0.063134	-0.080391
1600	13.333333	-0.902616	0.594973	-0.030639	-0.894479	0.602653	0.169115	-0.807438	0.945761	-0.038154	-0.787176	0.943091	0.182568	-0.610830	1.203957	0.005201	-0.610483	1.192977	0.109758	-0.596615	1.130231	0.108361	-0.592528	0.729578	-0.175756	-0.589623	0.708420	0.287414							-0.281959	0.535260	0.107540	-0.273342	0.068545	0.248820	-0.267585	0.086086	0.197674	-0.252069	0.065893	-0.142102	0.418962	0.063098	-0.080394
1601	13.341667	-0.902568	0.595009	-0.030639	-0.894405	0.602703	0.169125	-0.807331	0.945794	-0.038164	-0.786943	0.943090	0.182544	-0.610579	1.203954	0.005242	-0.610224	1.192946	0.109774	-0.596408	1.130213	0.108368	-0.592466	0.729562	-0.175786	-0.589486	0.708409	0.287362							-0.281880	0.535096	0.107357	-0.273350	0.068535	0.248823	-0.267590	0.086104	0.197699	-0.252086	0.065852	-0.142127	0.418951	0.063162	-0.080350
1602	13.350000	-0.902528	0.595049	-0.030632	-0.894337	0.602755	0.169133	-0.807232	0.945828	-0.038165	-0.786778	0.943111	0.182549	-0.610358	1.203973	0.005253	-0.609953	1.192913	0.109793	-0.596204	1.130189	0.108373	-0.592419	0.729530	-0.175859	-0.589364	0.708413	0.287318							-0.281853	0.535031	0.107243	-0.273345	0.068541	0.248824	-0.267589	0.086126	0.197706	-0.252087	0.065877	-0.142083	0.418947	0.063176	-0.080333
1603	13.358333	-0.902499	0.595111	-0.030621	-0.894279	0.602819	0.169140	-0.807145	0.945875	-0.038166	-0.786625	0.943157	0.182561	-0.610148	1.204001	0.005269	-0.609729	1.192870	0.109777	-0.596007	1.130162	0.108358	-0.592373	0.729549	-0.175863	-0.589248	0.708419	0.287272							-0.281848	0.534993	0.107161	-0.273340	0.068541	0.248811	-0.267591	0.086126	0.197699	-0.252010	0.065957	-0.142119	0.418951	0.063157	-0.080348
1604	13.366667	-0.902496	0.595198	-0.030587	-0.894226	0.602884	0.169150	-0.807060	0.945918	-0.038161	-0.786472	0.943164	0.182553	-0.609931	1.204005	0.005294	-0.609508	1.192857	0.109817	-0.595813	1.130113	0.108327	-0.592346	0.729548	-0.175914	-0.589141	0.708430	0.287223							-0.281851	0.534989	0.107101	-0.273341	0.068543	0.248788	-0.267587	0.086131	0.197682	-0.252105	0.065900	-0.142051	0.418949	0.063187	-0.080344
1605	13.375000	-0.902459	0.595264	-0.030587	-0.894179	0.602939	0.169156	-0.806975	0.945966	-0.038158	-0.786346	0.943215	0.182575	-0.609748	1.204012	0.005311	-0.609317	1.192846	0.109838	-0.595620	1.130066	0.108289	-0.592272	0.729531	-0.175916	-0.589047	0.708428	0.287177							-0.281866	0.534995	0.107082	-0.273336	0.068536	0.248777	-0.267595	0.086117	0.197660	-0.252106	0.065912	-0.142025	0.418951	0.063177	-0.080358
1606	13.383333	-0.902417	0.595289	-0.030577	-0.894140	0.602987	0.169157	-0.806894	0.946006	-0.038157	-0.786216	0.943259	0.182587	-0.609564	1.204014	0.005318	-0.609087	1.192842	0.109846	-0.595425	1.130029	0.108262	-0.592211	0.729565	-0.175883	-0.588962	0.708417	0.287129							-0.281888	0.534983	0.107078	-0.273331	0.068514	0.248765	-0.267600	0.086089	0.197632	-0.252110	0.065921	-0.142025	0.418955	0.063141	-0.080374
1607	13.391667	-0.902364	0.595338	-0.030599	-0.894099	0.603021	0.169159	-0.806832	0.946028	-0.038153	-0.786070	0.943231	0.182563	-0.609393	1.204052	0.005281	-0.608874	1.192824	0.109847	-0.595260	1.130008	0.108240	-0.592141	0.729523	-0.175870	-0.588889	0.708399	0.287083							-0.281896	0.534948	0.107065	-0.273336	0.068507	0.248771	-0.267604	0.086063	0.197615	-0.252110	0.065933	-0.142011	0.418960	0.063130	-0.080376
1608	13.400000	-0.902340	0.595349	-0.030611	-0.894072	0.603039	0.169163	-0.806762	0.946043	-0.038156	-0.786075	0.943319	0.182664	-0.609200	1.204036	0.005309	-0.608656	1.192821	0.109861	-0.595101	1.129987	0.108225	-0.592068	0.729486	-0.175855	-0.588828	0.708378	0.287049							-0.281900	0.534894	0.107048	-0.273338	0.068495	0.248778	-0.267614	0.086056	0.197623	-0.252125	0.065899	-0.141992	0.418957	0.063111	-0.080376
1609	13.408333	-0.902317	0.595357	-0.030619	-0.894043	0.603063	0.169158	-0.806689	0.946047	-0.038158	-0.785905	0.943283	0.182615	-0.609019	1.204072	0.005275	-0.608458	1.192823	0.109830	-0.594940	1.130009	0.108209	-0.592016	0.729499	-0.175818	-0.588781	0.708364	0.287018							-0.281898	0.534825	0.107020	-0.273231	0.068695	0.249036	-0.267614	0.086069	0.197640	-0.252135	0.065898	-0.141986	0.418953	0.063129	-0.080350
1610	13.416667	-0.902300	0.595368	-0.030629	-0.894021	0.603077	0.169156	-0.806637	0.946048	-0.038167	-0.785748	0.943244	0.182559	-0.608839	1.204086	0.005285	-0.608278	1.192824	0.109767	-0.594792	1.130036	0.108186	-0.591948	0.729448	-0.175793	-0.588748	0.708365	0.286992							-0.281912	0.534686	0.106908	-0.273352	0.068524	0.248794	-0.267613	0.086097	0.197668	-0.252150	0.065913	-0.141978	0.418955	0.063125	-0.080348
1611	13.425000	-0.902312	0.595388	-0.030648	-0.894012	0.603097	0.169147	-0.806587	0.946051	-0.038181	-0.785666	0.943250	0.182554	-0.608638	1.204150	0.005215	-0.608052	1.192892	0.109751	-0.594656	1.130086	0.108163	-0.591909	0.729464	-0.175792	-0.588726	0.708375	0.286983							-0.281910	0.534710	0.106907	-0.273366	0.068518	0.248779	-0.267619	0.086116	0.197676	-0.252157	0.065914	-0.141961	0.418941	0.063153	-0.080328
1612	13.433333	-0.902303	0.595404	-0.030659	-0.894001	0.603119	0.169142	-0.806544	0.946055	-0.038197	-0.785599	0.943258	0.182552	-0.608441	1.204199	0.005185	-0.607848	1.192963	0.109707	-0.594522	1.130136	0.108129	-0.591859	0.729445	-0.175762	-0.588716	0.708391	0.286979							-0.281912	0.534705	0.106894	-0.272985	0.069002	0.249467	-0.267621	0.086120	0.197668	-0.252177	0.065853	-0.142014	0.418930	0.063177	-0.080319
1613	13.441667	-0.902293	0.595423	-0.030665	-0.894052	0.603140	0.169160	-0.806506	0.946063	-0.038211	-0.785535	0.943269	0.182546	-0.608273	1.204256	0.005135	-0.607640	1.193053	0.109681	-0.594402	1.130191	0.108121	-0.591797	0.729409	-0.175717	-0.588714	0.708401	0.286979							-0.281916	0.534680	0.106851	-0.273375	0.068533	0.248771	-0.267625	0.086116	0.197656	-0.252182	0.065859	-0.142016	0.418934	0.063172	-0.080335
1614	13.450000	-0.902258	0.595436	-0.030666	-0.893998	0.603162	0.169142	-0.806471	0.946075	-0.038225	-0.785481	0.943286	0.182542	-0.608108	1.204276	0.005111	-0.607443	1.193143	0.109672	-0.594277	1.130230	0.108110	-0.591739	0.729389	-0.175677	-0.588719	0.708401	0.286984							-0.282306	0.534728	0.106797	-0.273380	0.068514	0.248744	-0.267632	0.086108	0.197640	-0.252194	0.065879	-0.142026	0.418941	0.063098	-0.080365
1615	13.458333	-0.902259	0.595451	-0.030677	-0.893995	0.603176	0.169144	-0.806436	0.946091	-0.038236	-0.785426	0.943302	0.182543	-0.607946	1.204254	0.005105	-0.607263	1.193191	0.109675	-0.594143	1.130245	0.108108	-0.591718	0.729421	-0.175698	-0.588728	0.708391	0.287007							-0.281976	0.534902	0.107043	-0.273392	0.068492	0.248742	-0.267640	0.086081	0.197628	-0.252202	0.065862	-0.142019	0.418943	0.063117	-0.080357
1616	13.466667	-0.902238	0.595455	-0.030678	-0.893991	0.603179	0.169150	-0.806401	0.946105	-0.038246	-0.785382	0.943316	0.182548	-0.607824	1.204235	0.005071	-0.607082	1.193189	0.109652	-0.594001	1.130238	0.108113	-0.591678	0.729416	-0.175689	-0.588749	0.708371	0.287031							-0.282056	0.534971	0.107125	-0.273390	0.068452	0.248744	-0.267649	0.086054	0.197623	-0.252206	0.065845	-0.142019	0.418945	0.063065	-0.080362
1617	13.475000	-0.902231	0.595460	-0.030682	-0.893998	0.603185	0.169148	-0.806371	0.946123	-0.038255	-0.785336	0.943324	0.182543	-0.607693	1.204191	0.005056	-0.606913	1.193155	0.109638	-0.593863	1.130210	0.108118	-0.591642	0.729416	-0.175677	-0.588784	0.708345	0.287069							-0.282048	0.535000	0.107183	-0.273393	0.068482	0.248782	-0.267655	0.086053	0.197639	-0.252177	0.065956	-0.141943	0.418948	0.063064	-0.080342
1618	13.483333	-0.902231	0.595477	-0.030680	-0.894005	0.603193	0.169153	-0.806336	0.946146	-0.038264	-0.785297	0.943334	0.182538	-0.607577	1.204150	0.005047	-0.606743	1.193157	0.109619	-0.593720	1.130181	0.108120	-0.591611	0.729421	-0.175669	-0.588832	0.708326	0.287112							-0.282103	0.535060	0.107239	-0.273400	0.068484	0.248799	-0.267656	0.086094	0.197684	-0.252181	0.065906	-0.141978	0.418946	0.063101	-0.080309
1619	13.491667	-0.902248	0.595498	-0.030686	-0.894022	0.603200	0.169149	-0.806306	0.946161	-0.038278	-0.785259	0.943345	0.182525	-0.607469	1.204098	0.005041	-0.606563	1.193104	0.109589	-0.593601	1.130154	0.108119	-0.591582	0.729417	-0.175667	-0.588894	0.708304	0.287161							-0.282126	0.535135	0.107276	-0.273397	0.068488	0.248811	-0.267653	0.086140	0.197720	-0.252210	0.065889	-0.141946	0.418938	0.063127	-0.080289
1620	13.500000	-0.902226	0.595492	-0.030692	-0.894038	0.603211	0.169150	-0.806273	0.946162	-0.038291	-0.785224	0.943349	0.182506	-0.607365	1.204047	0.005031	-0.606419	1.193058	0.109606	-0.593490	1.130120	0.108112	-0.591567	0.729398	-0.175671	-0.588973	0.708289	0.287219							-0.282162	0.535220	0.107310	-0.273389	0.068524	0.248837	-0.267651	0.086181	0.197742	-0.252208	0.065889	-0.141914	0.418933	0.063123	-0.080285
1621	13.508333	-0.902256	0.595505	-0.030698	-0.894061	0.603222	0.169148	-0.806220	0.946166	-0.038311	-0.785176	0.943351	0.182486	-0.607275	1.203979	0.005018	-0.606294	1.193008	0.109577	-0.593384	1.130071	0.108098	-0.591542	0.729352	-0.175689	-0.589057	0.708267	0.287286							-0.282202	0.535336	0.107350	-0.273396	0.068530	0.248834	-0.267652	0.086175	0.197730	-0.252177	0.065920	-0.141942	0.418935	0.063107	-0.080304
1622	13.516667	-0.902267	0.595504	-0.030719	-0.894084	0.603231	0.169152	-0.806174	0.946164	-0.038336	-0.785132	0.943355	0.182466	-0.607178	1.203885	0.005032	-0.606173	1.192951	0.109577	-0.593282	1.130016	0.108095	-0.591538	0.729341	-0.175728	-0.589139	0.708242	0.287360							-0.282253	0.535466	0.107405	-0.273393	0.068526	0.248839	-0.267658	0.086153	0.197710	-0.252219	0.065931	-0.141832	0.418935	0.063131	-0.080299
1623	13.525000	-0.902271	0.595491	-0.030730	-0.894103	0.603230	0.169154	-0.806123	0.946166	-0.038353	-0.785130	0.943407	0.182510	-0.607105	1.203781	0.004999	-0.606080	1.192868	0.109568	-0.593189	1.129934	0.108082	-0.591533	0.729321	-0.175768	-0.589227	0.708202	0.287442							-0.282321	0.535658	0.107535	-0.273289	0.068677	0.249055	-0.267666	0.086129	0.197696	-0.252221	0.065873	-0.141902	0.418939	0.063107	-0.080319
1624	13.533333	-0.902250	0.595479	-0.030737	-0.894142	0.603225	0.169148	-0.806075	0.946175	-0.038362	-0.785022	0.943368	0.182464	-0.607046	1.203679	0.004970	-0.606000	1.192786	0.109559	-0.593090	1.129837	0.108073	-0.591507	0.729262	-0.175775	-0.589315	0.708151	0.287528							-0.282394	0.535869	0.107690	-0.273412	0.068490	0.248814	-0.267677	0.086101	0.197680	-0.252200	0.065977	-0.141856	0.418949	0.063030	-0.080357
1625	13.541667	-0.902258	0.595478	-0.030738	-0.894142	0.603225	0.169157	-0.806035	0.946190	-0.038369	-0.785003	0.943415	0.182509	-0.607023	1.203598	0.004982	-0.605921	1.192675	0.109557	-0.592997	1.129730	0.108055	-0.591506	0.729263	-0.175810	-0.589398	0.708090	0.287610							-0.282444	0.536018	0.107797	-0.273426	0.068462	0.248803	-0.267689	0.086081	0.197679	-0.252213	0.065915	-0.141905	0.418952	0.063018	-0.080355
1626	13.550000	-0.902264	0.595489	-0.030732	-0.894159	0.603221	0.169161	-0.805995	0.946216	-0.038373	-0.784979	0.943457	0.182555	-0.606969	1.203519	0.004934	-0.605835	1.192586	0.109551	-0.592905	1.129630	0.108040	-0.591484	0.729231	-0.175812	-0.589489	0.708031	0.287696							-0.282498	0.536168	0.107898	-0.273444	0.068444	0.248797	-0.267696	0.086087	0.197683	-0.252222	0.065928	-0.141894	0.418945	0.063054	-0.080332
1627	13.558333	-0.902277	0.595507	-0.030727	-0.894188	0.603232	0.169161	-0.805961	0.946251	-0.038378	-0.784841	0.943420	0.182504	-0.606931	1.203458	0.004938	-0.605745	1.192483	0.109532	-0.592809	1.129542	0.108024	-0.591480	0.729245	-0.175823	-0.589589	0.707982	0.287907							-0.282548	0.536329	0.107986	-0.273446	0.068465	0.248810	-0.267698	0.086132	0.197724	-0.252232	0.065952	-0.141864	0.418942	0.063073	-0.080302
1628	13.566667	-0.902285	0.595538	-0.030722	-0.894216	0.603246	0.169163	-0.805921	0.946283	-0.038380	-0.784706	0.943386	0.182452	-0.606880	1.203416	0.004947	-0.605644	1.192423	0.109516	-0.592721	1.129477	0.108010	-0.591452	0.729216	-0.175792	-0.589685	0.707947	0.287988							-0.282595	0.536489	0.108061	-0.273453	0.068485	0.248819	-0.267694	0.086192	0.197766	-0.252164	0.066100	-0.141892	0.418933	0.063109	-0.080279
1629	13.575000	-0.902307	0.595567	-0.030720	-0.894223	0.603269	0.169171	-0.805874	0.946307	-0.038397	-0.784640	0.943395	0.182454	-0.606790	1.203386	0.004953	-0.605556	1.192386	0.109497	-0.592631	1.129429	0.107967	-0.591420	0.729202	-0.175776	-0.589781	0.707926	0.288054							-0.282641	0.536690	0.108164	-0.273456	0.068490	0.248824	-0.267695	0.086229	0.197790	-0.252264	0.065996	-0.141785	0.418924	0.063155	-0.080263
1630	13.583333	-0.902318	0.595577	-0.030733	-0.894228	0.603285	0.169178	-0.805831	0.946322	-0.038396	-0.784580	0.943406	0.182462	-0.606719	1.203367	0.004943	-0.605471	1.192363	0.109493	-0.592551	1.129408	0.107935	-0.591416	0.729221	-0.175794	-0.589863	0.707905	0.288120							-0.282693	0.536881	0.108275	-0.273449	0.068512	0.248837	-0.267694	0.086233	0.197777	-0.252290	0.065975	-0.141760	0.418924	0.063137	-0.080277
1631	13.591667	-0.902312	0.595575	-0.030751	-0.894251	0.603299	0.169179	-0.805793	0.946320	-0.038405	-0.784519	0.943409	0.182468	-0.606632	1.203377	0.004920	-0.605357	1.192356	0.109459	-0.592477	1.129400	0.107921	-0.591378	0.729180	-0.175771	-0.589924	0.707896	0.288188							-0.282719	0.536995	0.108367	-0.273454	0.068510	0.248839	-0.267705	0.086196	0.197755	-0.252235	0.066036	-0.141796	0.418935	0.063107	-0.080304
1632	13.600000	-0.902301	0.595568	-0.030772	-0.894251	0.603308	0.169185	-0.805752	0.946304	-0.038408	-0.784456	0.943413	0.182479	-0.606547	1.203392	0.004884	-0.605250	1.192362	0.109449	-0.592411	1.129408	0.107908	-0.591336	0.729150	-0.175743	-0.589967	0.707892	0.288240							-0.282731	0.537070	0.108462	-0.273452	0.068488	0.248831	-0.267715	0.086150	0.197725	-0.252176	0.066092	-0.141839	0.418949	0.063060	-0.080341
1633	13.608333	-0.902255	0.595555	-0.030777	-0.894234	0.603314	0.169190	-0.805698	0.946300	-0.038416	-0.784404	0.943421	0.182496	-0.606446	1.203381	0.004897	-0.605149	1.192384	0.109452	-0.592344	1.129423	0.107905	-0.591293	0.729125	-0.175707	-0.589983	0.707898	0.288284							-0.282723	0.537085	0.108551	-0.273453	0.068471	0.248837	-0.267723	0.086106	0.197694	-0.252284	0.065930	-0.141744	0.418950	0.063073	-0.080342
1634	13.616667	-0.902240	0.595556	-0.030786	-0.894231	0.603323	0.169191	-0.805654	0.946310	-0.038413	-0.784348	0.943431	0.182514	-0.606354	1.203371	0.004920	-0.605037	1.192404	0.109446	-0.592274	1.129443	0.107918	-0.591243	0.729110	-0.175662	-0.589973	0.707919	0.288312							-0.282708	0.537056	0.108629	-0.273456	0.068456	0.248840	-0.267732	0.086078	0.197687	-0.252269	0.065949	-0.141744	0.418960	0.063022	-0.080368
1635	13.625000	-0.902226	0.595583	-0.030781	-0.894291	0.603320	0.169200	-0.805613	0.946331	-0.038413	-0.784297	0.943447	0.182522	-0.606277	1.203374	0.004931	-0.604937	1.192438	0.109469	-0.592193	1.129460	0.107938	-0.591197	0.729118	-0.175613	-0.589935	0.707937	0.288326							-0.282677	0.537011	0.108689	-0.273460	0.068441	0.248819	-0.267730	0.086085	0.197698	-0.252232	0.066014	-0.141759	0.418960	0.063029	-0.080352
1636	13.633333	-0.902212	0.595618	-0.030773	-0.894218	0.603345	0.169192	-0.805572	0.946355	-0.038413	-0.784253	0.943468	0.182526	-0.606201	1.203383	0.004939	-0.604826	1.192471	0.109471	-0.592107	1.129485	0.107955	-0.591138	0.729126	-0.175554	-0.589886	0.707967	0.288324							-0.282643	0.536942	0.108721	-0.273467	0.068435	0.248816	-0.267725	0.086125	0.197719	-0.252282	0.065979	-0.141686	0.418949	0.063090	-0.080305
1637	13.641667	-0.902200	0.595661	-0.030764	-0.894210	0.603370	0.169194	-0.805520	0.946385	-0.038442	-0.784217	0.943505	0.182526	-0.606127	1.203397	0.004950	-0.604697	1.192507	0.109501	-0.592019	1.129521	0.107976	-0.591080	0.729144	-0.175508	-0.589817	0.707993	0.288310							-0.282614	0.536860	0.108719	-0.273463	0.068459	0.248809	-0.267718	0.086172	0.197749	-0.252291	0.066007	-0.141654	0.418941	0.063120	-0.080285
1638	13.650000	-0.902121	0.595679	-0.030764	-0.894218	0.603399	0.169190	-0.805472	0.946412	-0.038449	-0.784179	0.943529	0.182512	-0.606039	1.203424	0.004949	-0.604554	1.192550	0.109479	-0.591930	1.129566	0.107995	-0.591012	0.729150	-0.175467	-0.589744	0.708020	0.288289							-0.282588	0.536776	0.108719	-0.273476	0.068475	0.248807	-0.267719	0.086209	0.197762	-0.252299	0.066023	-0.141627	0.418933	0.063131	-0.080278
1639	13.658333	-0.902171	0.595724	-0.030778	-0.894191	0.603426	0.169192	-0.805410	0.946423	-0.038483	-0.784145	0.943560	0.182504	-0.605941	1.203457	0.004911	-0.604439	1.192631	0.109472	-0.591843	1.129623	0.108000	-0.590939	0.729143	-0.175444	-0.589662	0.708045	0.288265							-0.282566	0.536687	0.108705	-0.273481	0.068490	0.248807	-0.267726	0.086201	0.197747	-0.252318	0.066042	-0.141630	0.418931	0.063147	-0.080277
1640	13.666667	-0.902127	0.595729	-0.030795	-0.894160	0.603449	0.169195	-0.805337	0.946428	-0.038543	-0.784102	0.943580	0.182491	-0.605827	1.203473	0.004906	-0.604329	1.192701	0.109455	-0.591764	1.129686	0.108006	-0.590861	0.729128	-0.175429	-0.589582	0.708066	0.288239							-0.282547	0.536585	0.108709	-0.273491	0.068467	0.248796	-0.267737	0.086166	0.197727	-0.252336	0.066038	-0.141637	0.418933	0.063103	-0.080305
1641	13.675000	-0.902075	0.595722	-0.030823	-0.894132	0.603477	0.169189	-0.805269	0.946424	-0.038561	-0.784058	0.943594	0.182481	-0.605710	1.203509	0.004871	-0.604223	1.192779	0.109422	-0.591694	1.129764	0.108009	-0.590744	0.729121	-0.175357	-0.589512	0.708085	0.288221							-0.282527	0.536469	0.108693	-0.273373	0.068590	0.248957	-0.267753	0.086121	0.197695	-0.252353	0.066043	-0.141666	0.418938	0.063062	-0.080327
1642	13.683333	-0.901994	0.595710	-0.030837	-0.894105	0.603500	0.169184	-0.805197	0.946429	-0.038573	-0.783995	0.943591	0.182465	-0.605604	1.203579	0.004802	-0.604125	1.192852	0.109381	-0.591629	1.129836	0.108000	-0.590625	0.729113	-0.175277	-0.589450	0.708100	0.288195							-0.282551	0.536425	0.108756	-0.273513	0.068435	0.248787	-0.267767	0.086083	0.197668	-0.252281	0.066162	-0.141771	0.418943	0.063033	-0.080346
1643	13.691667	-0.901942	0.595730	-0.030863	-0.894119	0.603521	0.169188	-0.805124	0.946437	-0.038595	-0.783940	0.943603	0.182454	-0.605482	1.203612	0.004738	-0.604035	1.192927	0.109365	-0.591567	1.129891	0.107973	-0.590538	0.729107	-0.175243	-0.589400	0.708110	0.288159							-0.282561	0.536351	0.108784	-0.273392	0.068604	0.249029	-0.267778	0.086062	0.197657	-0.252339	0.066099	-0.141719	0.418945	0.063036	-0.080342
1644	13.700000	-0.901891	0.595765	-0.030881	-0.894037	0.603558	0.169157	-0.805048	0.946458	-0.038603	-0.783971	0.943705	0.182534	-0.605392	1.203619	0.004768	-0.603953	1.192966	0.109312	-0.591506	1.129938	0.107955	-0.590454	0.729108	-0.175196	-0.589360	0.708124	0.288133							-0.282578	0.536294	0.108810	-0.273260	0.068668	0.249082	-0.267774	0.086077	0.197662	-0.252389	0.066044	-0.141640	0.418941	0.063030	-0.080347
1645	13.708333	-0.901857	0.595810	-0.030885	-0.894006	0.603590	0.169143	-0.804982	0.946480	-0.038603	-0.783782	0.943613	0.182426	-0.605309	1.203665	0.004666	-0.603894	1.192994	0.109281	-0.591439	1.129964	0.107928	-0.590368	0.729121	-0.175135	-0.589330	0.708137	0.288097							-0.282609	0.536187	0.108766	-0.273511	0.068408	0.248764	-0.267766	0.086114	0.197687	-0.252300	0.066175	-0.141699	0.418941	0.063063	-0.080322
1646	13.716667	-0.901835	0.595856	-0.030890	-0.893975	0.603621	0.169130	-0.804914	0.946504	-0.038601	-0.783595	0.943570	0.182394	-0.605236	1.203676	0.004637	-0.603790	1.193016	0.109218	-0.591374	1.129991	0.107900	-0.590285	0.729129	-0.175074	-0.589298	0.708146	0.288058							-0.282585	0.536129	0.108773	-0.273504	0.068426	0.248775	-0.267756	0.086161	0.197712	-0.252396	0.066062	-0.141541	0.418937	0.063095	-0.080297
1647	13.725000	-0.901799	0.595896	-0.030898	-0.893939	0.603657	0.169123	-0.804842	0.946515	-0.038602	-0.783467	0.943520	0.182258	-0.605163	1.203684	0.004606	-0.603778	1.193022	0.109209	-0.591309	1.130011	0.107881	-0.590212	0.729132	-0.175023	-0.589265	0.708155	0.288027							-0.282592	0.536008	0.108723	-0.273382	0.068609	0.249016	-0.267754	0.086179	0.197721	-0.252394	0.066057	-0.141499	0.418926	0.063168	-0.080259
1648	13.733333	-0.901755	0.595921	-0.030912	-0.893911	0.603688	0.169126	-0.804759	0.946518	-0.038616	-0.783395	0.943534	0.182258	-0.605072	1.203654	0.004612	-0.603691	1.193032	0.109169	-0.591248	1.130016	0.107860	-0.590141	0.729121	-0.174988	-0.589233	0.708164	0.288003							-0.282599	0.535906	0.108684	-0.273261	0.068789	0.249257	-0.267756	0.086159	0.197705	-0.252395	0.066050	-0.141477	0.418937	0.063117	-0.080283
1649	13.741667	-0.901718	0.595935	-0.030928	-0.893879	0.603712	0.169124	-0.804682	0.946515	-0.038641	-0.783332	0.943581	0.182312	-0.605003	1.203683	0.004548	-0.603632	1.193027	0.109126	-0.591182	1.130034	0.107846	-0.590106	0.729090	-0.175014	-0.589188	0.708161	0.287977							-0.282596	0.535855	0.108690	-0.273190	0.068855	0.249350	-0.267765	0.086111	0.197668	-0.252297	0.066168	-0.141587	0.418947	0.063090	-0.080301
1650	13.750000	-0.901707	0.595958	-0.030921	-0.893848	0.603739	0.169127	-0.804592	0.946508	-0.038662	-0.783246	0.943556	0.182258	-0.604916	1.203691	0.004526	-0.603593	1.193066	0.109126	-0.591109	1.130034	0.107795	-0.590078	0.729047	-0.175042	-0.589137	0.708166	0.287958							-0.282600	0.535797	0.108708	-0.273268	0.068784	0.249253	-0.267780	0.086062	0.197635	-0.252406	0.066022	-0.141485	0.418953	0.063079	-0.080312
1651	13.758333	-0.901670	0.595963	-0.030923	-0.893816	0.603760	0.169123	-0.804511	0.946499	-0.038672	-0.783175	0.943557	0.182252	-0.604817	1.203723	0.004526	-0.603534	1.193081	0.109126	-0.591067	1.130056	0.107799	-0.590043	0.729047	-0.175041	-0.589076	0.708162	0.287936							-0.282607	0.535812	0.108755	-0.273202	0.068841	0.249359	-0.267789	0.086024	0.197610	-0.252410	0.066016	-0.141482	0.418961	0.063033	-0.080330
1652	13.766667	-0.901633	0.595984	-0.030920	-0.893784	0.603782	0.169116	-0.804438	0.946501	-0.038681	-0.783110	0.943567	0.182251	-0.604713	1.203719	0.004536	-0.603471	1.193111	0.109130	-0.591003	1.130058	0.107760	-0.590009	0.729048	-0.175032	-0.589010	0.708166	0.287910							-0.282605	0.535834	0.108773	-0.273131	0.068903	0.249453	-0.267797	0.086009	0.197604	-0.252311	0.066165	-0.141579	0.418967	0.063024	-0.080337
1653	13.775000	-0.901591	0.596015	-0.030918	-0.893753	0.603809	0.169109	-0.804380	0.946513	-0.038681	-0.783048	0.943575	0.182239	-0.604635	1.203797	0.004504	-0.603426	1.193095	0.109120	-0.590956	1.130054	0.107736	-0.589951	0.729000	-0.174979	-0.588942	0.708176	0.287828							-0.282574	0.535752	0.108681	-0.273287	0.068752	0.249225	-0.267796	0.086032	0.197616	-0.252316	0.066174	-0.141541	0.418963	0.063036	-0.080320
1654	13.783333	-0.901575	0.596058	-0.030895	-0.893711	0.603835	0.169092	-0.804322	0.946529	-0.038685	-0.782988	0.943581	0.182224	-0.604540	1.203823	0.004505	-0.603381	1.193081	0.109101	-0.590901	1.130047	0.107715	-0.589910	0.728988	-0.174954	-0.588865	0.708174	0.287736							-0.282560	0.535755	0.108633	-0.273297	0.068746	0.249219	-0.267795	0.086076	0.197645	-0.252463	0.066067	-0.141376	0.418951	0.063112	-0.080268
1655	13.791667	-0.901548	0.596095	-0.030891	-0.893683	0.603863	0.169082	-0.804268	0.946539	-0.038688	-0.782940	0.943592	0.182214	-0.604450	1.203814	0.004518	-0.603327	1.193055	0.109083	-0.590848	1.130024	0.107700	-0.589882	0.729018	-0.174903	-0.588793	0.708176	0.287707							-0.282527	0.535747	0.108566	-0.273293	0.068739	0.249193	-0.267788	0.086119	0.197662	-0.252392	0.066144	-0.141411	0.418945	0.063115	-0.080252
1656	13.800000	-0.901492	0.596129	-0.030909	-0.893658	0.603889	0.169074	-0.804211	0.946545	-0.038697	-0.782969	0.943649	0.182330	-0.604340	1.203765	0.004481	-0.603274	1.193008	0.109053	-0.590798	1.129991	0.107676	-0.589835	0.728939	-0.174925	-0.588722	0.708176	0.287675							-0.282488	0.535736	0.108509	-0.273130	0.068902	0.249405	-0.267785	0.086140	0.197666	-0.252337	0.066220	-0.141461	0.418954	0.063094	-0.080256
1657	13.808333	-0.901472	0.596132	-0.030918	-0.893639	0.603904	0.169070	-0.804152	0.946537	-0.038710	-0.782829	0.943607	0.182182	-0.604274	1.203779	0.004479	-0.603226	1.192969	0.109045	-0.590739	1.129953	0.107664	-0.589821	0.728963	-0.174907	-0.588667	0.708190	0.287654							-0.282450	0.535697	0.108462	-0.273294	0.068762	0.249207	-0.267789	0.086114	0.197646	-0.252401	0.066155	-0.141406	0.418953	0.063099	-0.080242
1658	13.816667	-0.901450	0.596134	-0.030931	-0.893618	0.603924	0.169071	-0.804103	0.946525	-0.038727	-0.782963	0.943755	0.182345	-0.604178	1.203718	0.004487	-0.603175	1.192929	0.109045	-0.590682	1.129910	0.107653	-0.589781	0.728910	-0.174898	-0.588614	0.708196	0.287634							-0.282416	0.535647	0.108436	-0.273290	0.068764	0.249208	-0.267796	0.086067	0.197606	-0.252359	0.066200	-0.141472	0.418955	0.063080	-0.080251
1659	13.825000	-0.901427	0.596130	-0.030932	-0.893603	0.603927	0.169065	-0.804048	0.946511	-0.038741	-0.782932	0.943788	0.182354	-0.604088	1.203709	0.004442	-0.603128	1.192894	0.109041	-0.590625	1.129874	0.107655	-0.589762	0.728893	-0.174919	-0.588575	0.708198	0.287613							-0.282386	0.535603	0.108434	-0.273214	0.068829	0.249315	-0.267805	0.086015	0.197571	-0.252357	0.066195	-0.141480	0.418965	0.063014	-0.080283
1660	13.833333	-0.901421	0.596135	-0.030931	-0.893601	0.603927	0.169064	-0.804007	0.946508	-0.038756	-0.782980	0.943845	0.182465	-0.604002	1.203672	0.004437	-0.603077	1.192867	0.109047	-0.590572	1.129837	0.107655	-0.589712	0.728823	-0.174890	-0.588541	0.708194	0.287592							-0.282358	0.535571	0.108436	-0.273283	0.068757	0.249212	-0.267813	0.085978	0.197545	-0.252372	0.066184	-0.141473	0.418967	0.063002	-0.080288
1661	13.841667	-0.901423	0.596146	-0.030923	-0.893593	0.603938	0.169057	-0.803968	0.946509	-0.038766	-0.782830	0.943759	0.182282	-0.603926	1.203668	0.004464	-0.603026	1.192854	0.109061	-0.590522	1.129814	0.107660	-0.589685	0.728804	-0.174880	-0.588519	0.708188	0.287566							-0.282345	0.535569	0.108430	-0.273289	0.068744	0.249192	-0.267815	0.085976	0.197545	-0.252491	0.066057	-0.141344	0.418965	0.063009	-0.080277
1662	13.850000	-0.901424	0.596160	-0.030914	-0.893592	0.603936	0.169047	-0.803938	0.946519	-0.038771	-0.782814	0.943760	0.182262	-0.603839	1.203647	0.004540	-0.602968	1.192834	0.109070	-0.590478	1.129798	0.107669	-0.589645	0.728761	-0.174839	-0.588500	0.708162	0.287539							-0.282336	0.535564	0.108417	-0.273293	0.068727	0.249171	-0.267812	0.086000	0.197557	-0.252534	0.066048	-0.141279	0.418957	0.063011	-0.080263
1663	13.858333	-0.901432	0.596180	-0.030910	-0.893595	0.603938	0.169036	-0.803910	0.946528	-0.038782	-0.782850	0.943779	0.182303	-0.603759	1.203668	0.004480	-0.602910	1.192834	0.109089	-0.590438	1.129782	0.107672	-0.589626	0.728742	-0.174824	-0.588490	0.708131	0.287511							-0.282333	0.535582	0.108386	-0.273299	0.068716	0.249154	-0.267813	0.086043	0.197583	-0.252519	0.066091	-0.141255	0.418949	0.063030	-0.080237
1664	13.866667	-0.901445	0.596192	-0.030914	-0.893599	0.603942	0.169029	-0.803875	0.946540	-0.038796	-0.782809	0.943805	0.182238	-0.603661	1.203628	0.004523	-0.602859	1.192810	0.109081	-0.590401	1.129762	0.107664	-0.589596	0.728696	-0.174793	-0.588488	0.708099	0.287492							-0.282325	0.535589	0.108357	-0.273300	0.068701	0.249130	-0.267810	0.086078	0.197594	-0.252425	0.066226	-0.141358	0.418943	0.063033	-0.080222
1665	13.875000	-0.901462	0.596175	-0.030918	-0.893608	0.603953	0.169021	-0.803848	0.946527	-0.038822	-0.782798	0.943768	0.182189	-0.603559	1.203626	0.004500	-0.602823	1.192772	0.109053	-0.590371	1.129740	0.107654	-0.589602	0.728687	-0.174816	-0.588506	0.708078	0.287482							-0.282318	0.535616	0.108332	-0.273317	0.068722	0.249133	-0.267813	0.086083	0.197587	-0.252531	0.066127	-0.141232	0.418924	0.063093	-0.080189
1666	13.883333	-0.901446	0.596166	-0.030943	-0.893618	0.603961	0.169021	-0.803813	0.946522	-0.038844	-0.782857	0.943792	0.182204	-0.603478	1.203603	0.004482	-0.602786	1.192730	0.109039	-0.590337	1.129711	0.107641	-0.589598	0.728657	-0.174816	-0.588527	0.708055	0.287477							-0.282310	0.535632	0.108320	-0.273164	0.068871	0.249326	-0.267818	0.086071	0.197561	-0.252523	0.066146	-0.141250	0.418942	0.063014	-0.080230
1667	13.891667	-0.901451	0.596143	-0.030959	-0.893633	0.603963	0.169015	-0.803788	0.946501	-0.038874	-0.782814	0.943820	0.182175	-0.603404	1.203544	0.004458	-0.602735	1.192701	0.109014	-0.590308	1.129678	0.107626	-0.589593	0.728602	-0.174819	-0.588557	0.708033	0.287471							-0.282306	0.535649	0.108329	-0.273249	0.068791	0.249215	-0.267828	0.086024	0.197522	-0.252418	0.066246	-0.141398	0.418942	0.062991	-0.080247
1668	13.900000	-0.901482	0.596115	-0.030952	-0.893642	0.603962	0.169008	-0.803766	0.946487	-0.038899	-0.782806	0.943779	0.182131	-0.603329	1.203517	0.004438	-0.602698	1.192673	0.108993	-0.590274	1.129650	0.107613	-0.589607	0.728587	-0.174846	-0.588595	0.708019	0.287469							-0.282307	0.535685	0.108355	-0.273326	0.068727	0.249108	-0.267834	0.085984	0.197486	-0.252540	0.066120	-0.141295	0.418950	0.062964	-0.080272
1669	13.908333	-0.901475	0.596120	-0.030961	-0.893656	0.603957	0.168998	-0.803749	0.946490	-0.038913	-0.782813	0.943786	0.182118	-0.603269	1.203502	0.004426	-0.602674	1.192662	0.108990	-0.590249	1.129630	0.107603	-0.589619	0.728558	-0.174853	-0.588638	0.708009	0.287468							-0.282317	0.535714	0.108379	-0.273331	0.068729	0.249111	-0.267844	0.085955	0.197462	-0.252547	0.066110	-0.141287	0.418948	0.062950	-0.080271
1670	13.916667	-0.901471	0.596139	-0.030960	-0.893672	0.603949	0.168987	-0.803737	0.946502	-0.038918	-0.782832	0.943837	0.182134	-0.603210	1.203513	0.004428	-0.602617	1.192668	0.108968	-0.590208	1.129618	0.107572	-0.589629	0.728539	-0.174857	-0.588686	0.707995	0.287465							-0.282329	0.535762	0.108396	-0.273168	0.068857	0.249310	-0.267845	0.085953	0.197457	-0.252604	0.066090	-0.141248	0.418944	0.062959	-0.080263
1671	13.925000	-0.901481	0.596157	-0.030950	-0.893689	0.603941	0.168965	-0.803741	0.946516	-0.038921	-0.782838	0.943819	0.182104	-0.603163	1.203533	0.004434	-0.602601	1.192683	0.108970	-0.590188	1.129627	0.107570	-0.589636	0.728524	-0.174851	-0.588728	0.707978	0.287454							-0.282352	0.535826	0.108398	-0.273246	0.068769	0.249189	-0.267840	0.085981	0.197476	-0.252583	0.066111	-0.141224	0.418936	0.062999	-0.080242
1672	13.933333	-0.901496	0.596172	-0.030947	-0.893708	0.603935	0.168953	-0.803717	0.946530	-0.038919	-0.782840	0.943803	0.182074	-0.603119	1.203586	0.004441	-0.602562	1.192699	0.108954	-0.590189	1.129651	0.107592	-0.589647	0.728508	-0.174845	-0.588772	0.707964	0.287449							-0.282370	0.535875	0.108393	-0.273331	0.068689	0.249070	-0.267831	0.086022	0.197499	-0.252605	0.066124	-0.141181	0.418923	0.063046	-0.080215
1673	13.941667	-0.901500	0.596177	-0.030949	-0.893725	0.603933	0.168938	-0.803712	0.946525	-0.038920	-0.782854	0.943804	0.182062	-0.603080	1.203606	0.004441	-0.602536	1.192707	0.108953	-0.590182	1.129667	0.107598	-0.589661	0.728495	-0.174849	-0.588821	0.707948	0.287451							-0.282385	0.535912	0.108396	-0.273327	0.068696	0.249067	-0.267829	0.086050	0.197508	-0.252614	0.066116	-0.141149	0.418922	0.063022	-0.080221
1674	13.950000	-0.901506	0.596169	-0.030958	-0.893742	0.603932	0.168935	-0.803696	0.946519	-0.038919	-0.782880	0.943848	0.182081	-0.603056	1.203587	0.004441	-0.602522	1.192706	0.108950	-0.590163	1.129659	0.107575	-0.589673	0.728470	-0.174856	-0.588870	0.707933	0.287455							-0.282404	0.535951	0.108410	-0.273175	0.068836	0.249263	-0.267830	0.086058	0.197509	-0.252458	0.066282	-0.141305	0.418921	0.063020	-0.080217
1675	13.958333	-0.901519	0.596144	-0.030962	-0.893756	0.603934	0.168936	-0.803685	0.946499	-0.038932	-0.782879	0.943824	0.182060	-0.603045	1.203556	0.004442	-0.602535	1.192687	0.108963	-0.590166	1.129648	0.107593	-0.589605	0.728433	-0.174742	-0.588915	0.707912	0.287466							-0.282421	0.535991	0.108436	-0.273339	0.068700	0.249061	-0.267836	0.086033	0.197490	-0.252524	0.066203	-0.141240	0.418922	0.063024	-0.080217
1676	13.966667	-0.901499	0.596132	-0.030980	-0.893770	0.603936	0.168936	-0.803657	0.946492	-0.038942	-0.782888	0.943804	0.182049	-0.603063	1.203558	0.004405	-0.602560	1.192651	0.108983	-0.590165	1.129625	0.107618	-0.589634	0.728436	-0.174790	-0.588960	0.707897	0.287482							-0.282434	0.536025	0.108469	-0.273344	0.068701	0.249059	-0.267842	0.086007	0.197462	-0.252591	0.066136	-0.141187	0.418925	0.063026	-0.080220
1677	13.975000	-0.901519	0.596116	-0.030976	-0.893777	0.603933	0.168933	-0.803640	0.946475	-0.038936	-0.782954	0.943824	0.182124	-0.603078	1.203450	0.004449	-0.602555	1.192607	0.108981	-0.590152	1.129574	0.107618	-0.589649	0.728421	-0.174807	-0.589010	0.707873	0.287508							-0.282447	0.536072	0.108494	-0.273348	0.068708	0.249059	-0.267848	0.085973	0.197438	-0.252542	0.066196	-0.141265	0.418939	0.062976	-0.080246
1678	13.983333	-0.901503	0.596119	-0.030979	-0.893782	0.603924	0.168932	-0.803624	0.946470	-0.038937	-0.782976	0.943864	0.182196	-0.603112	1.203401	0.004465	-0.602582	1.192565	0.109001	-0.590151	1.129539	0.107650	-0.589640	0.728367	-0.174772	-0.589051	0.707853	0.287532							-0.282458	0.536125	0.108517	-0.273358	0.068683	0.249039	-0.267854	0.085943	0.197413	-0.252610	0.066128	-0.141215	0.418949	0.062939	-0.080257
1679	13.991667	-0.901536	0.596117	-0.030959	-0.893781	0.603913	0.168922	-0.803604	0.946470	-0.038932	-0.782880	0.943784	0.182037	-0.603158	1.203388	0.004463	-0.602641	1.192531	0.109042	-0.590148	1.129498	0.107657	-0.589695	0.728380	-0.174863	-0.589084	0.707829	0.287553							-0.282472	0.536218	0.108555	-0.273280	0.068757	0.249140	-0.267854	0.085928	0.197402	-0.252611	0.066149	-0.141216	0.418947	0.062971	-0.080249
1680	14.000000	-0.901505	0.596149	-0.030962	-0.893776	0.603905	0.168909	-0.803587	0.946481	-0.038923	-0.782881	0.943779	0.182037	-0.603204	1.203352	0.004505	-0.602688	1.192481	0.109065	-0.590151	1.129467	0.107675	-0.589666	0.728385	-0.174814	-0.589108	0.707793	0.287564							-0.282479	0.536321	0.108587	-0.273602	0.068336	0.248515	-0.267852	0.085959	0.197418	-0.252668	0.066128	-0.141161	0.418945	0.062994	-0.080233
1681	14.008333	-0.901507	0.596167	-0.030950	-0.893772	0.603895	0.168904	-0.803572	0.946491	-0.038910	-0.782905	0.943811	0.182065	-0.603266	1.203334	0.004533	-0.602735	1.192438	0.109076	-0.590163	1.129433	0.107686	-0.589648	0.728349	-0.174752	-0.589124	0.707760	0.287568							-0.282487	0.536390	0.108586	-0.273357	0.068679	0.249000	-0.267846	0.086002	0.197435	-0.252669	0.066136	-0.141137	0.418935	0.062997	-0.080222
1682	14.016667	-0.901507	0.596181	-0.030947	-0.893769	0.603895	0.168904	-0.803556	0.946499	-0.038899	-0.782876	0.943820	0.182064	-0.603338	1.203301	0.004558	-0.602789	1.192387	0.109093	-0.590168	1.129389	0.107706	-0.589646	0.728349	-0.174740	-0.589133	0.707718	0.287564							-0.282467	0.536417	0.108567	-0.273355	0.068660	0.248984	-0.267841	0.086027	0.197451	-0.252635	0.066194	-0.141139	0.418935	0.063014	-0.080209
1683	14.025000	-0.901514	0.596165	-0.030932	-0.893761	0.603899	0.168914	-0.803538	0.946493	-0.038888	-0.782857	0.943768	0.182043	-0.603432	1.203271	0.004549	-0.602852	1.192313	0.109139	-0.590180	1.129322	0.107722	-0.589710	0.728324	-0.174834	-0.589134	0.707693	0.287568							-0.282450	0.536449	0.108575	-0.273364	0.068666	0.248991	-0.267849	0.086025	0.197441	-0.252619	0.066179	-0.141145	0.418932	0.063052	-0.080184
1684	14.033333	-0.901486	0.596167	-0.030937	-0.893756	0.603907	0.168927	-0.803522	0.946484	-0.038877	-0.782844	0.943759	0.182051	-0.603525	1.203174	0.004618	-0.602906	1.192236	0.109166	-0.590189	1.129256	0.107745	-0.589730	0.728338	-0.174856	-0.589133	0.707664	0.287563							-0.282425	0.536474	0.108599	-0.273604	0.068324	0.248492	-0.267852	0.086008	0.197425	-0.252675	0.066134	-0.141102	0.418937	0.062996	-0.080208
1685	14.041667	-0.901478	0.596159	-0.030930	-0.893752	0.603919	0.168942	-0.803506	0.946472	-0.038865	-0.782835	0.943751	0.182062	-0.603638	1.203110	0.004630	-0.602984	1.192153	0.109201	-0.590195	1.129178	0.107765	-0.589720	0.728315	-0.174830	-0.589129	0.707656	0.287565							-0.282406	0.536468	0.108597	-0.273365	0.068683	0.249002	-0.267859	0.085989	0.197406	-0.252563	0.066236	-0.141204	0.418943	0.062980	-0.080219
1686	14.050000	-0.901502	0.596141	-0.030907	-0.893745	0.603923	0.168948	-0.803492	0.946461	-0.038853	-0.782825	0.943745	0.182069	-0.603751	1.203050	0.004640	-0.603066	1.192063	0.109237	-0.590210	1.129095	0.107785	-0.589727	0.728301	-0.174824	-0.589124	0.707660	0.287568							-0.282407	0.536559	0.108665	-0.273368	0.068683	0.248997	-0.267863	0.085960	0.197383	-0.252675	0.066122	-0.141101	0.418937	0.063004	-0.080208
1687	14.058333	-0.901463	0.596159	-0.030914	-0.893739	0.603922	0.168947	-0.803479	0.946446	-0.038841	-0.782821	0.943743	0.182079	-0.603874	1.202966	0.004722	-0.603150	1.191961	0.109275	-0.590227	1.129020	0.107803	-0.589731	0.728289	-0.174819	-0.589113	0.707661	0.287569							-0.282379	0.536571	0.108659	-0.273368	0.068658	0.248979	-0.267868	0.085928	0.197353	-0.252678	0.066103	-0.141094	0.418942	0.062965	-0.080227
1688	14.066667	-0.901458	0.596172	-0.030898	-0.893732	0.603909	0.168938	-0.803467	0.946436	-0.038834	-0.782806	0.943741	0.182084	-0.603989	1.202856	0.004780	-0.603228	1.191880	0.109305	-0.590252	1.128944	0.107823	-0.589726	0.728273	-0.174807	-0.589100	0.707675	0.287570							-0.282355	0.536568	0.108640	-0.273599	0.068336	0.248491	-0.267873	0.085908	0.197336	-0.252633	0.066121	-0.141114	0.418937	0.062976	-0.080218
1689	14.075000	-0.901470	0.596177	-0.030886	-0.893721	0.603902	0.168935	-0.803455	0.946438	-0.038824	-0.782794	0.943763	0.182098	-0.604115	1.202810	0.004810	-0.603318	1.191799	0.109339	-0.590284	1.128882	0.107836	-0.589717	0.728259	-0.174778	-0.589083	0.707676	0.287559							-0.282329	0.536568	0.108603	-0.273295	0.068714	0.249059	-0.267870	0.085915	0.197336	-0.252659	0.066122	-0.141091	0.418932	0.062973	-0.080209
1690	14.083333	-0.901485	0.596183	-0.030869	-0.893711	0.603894	0.168927	-0.803439	0.946443	-0.038817	-0.782776	0.943746	0.182088	-0.604245	1.202752	0.004845	-0.603414	1.191729	0.109369	-0.590317	1.128822	0.107857	-0.589726	0.728274	-0.174776	-0.589066	0.707683	0.287551							-0.282313	0.536563	0.108569	-0.273381	0.068630	0.248926	-0.267870	0.085941	0.197348	-0.252685	0.066102	-0.141057	0.418927	0.063015	-0.080177
1691	14.091667	-0.901470	0.596230	-0.030871	-0.893703	0.603896	0.168922	-0.803421	0.946444	-0.038807	-0.782766	0.943749	0.182091	-0.604399	1.202724	0.004871	-0.603540	1.191653	0.109400	-0.590359	1.128770	0.107867	-0.589721	0.728270	-0.174754	-0.589045	0.707676	0.287540							-0.282297	0.536557	0.108548	-0.273619	0.068286	0.248407	-0.267863	0.085959	0.197344	-0.252696	0.066121	-0.141053	0.418928	0.062985	-0.080180
1692	14.100000	-0.901441	0.596217	-0.030879	-0.893695	0.603907	0.168928	-0.803398	0.946444	-0.038795	-0.782750	0.943752	0.182096	-0.604549	1.202698	0.004874	-0.603668	1.191569	0.109415	-0.590401	1.128724	0.107877	-0.589632	0.728247	-0.174611	-0.589021	0.707669	0.287527							-0.282281	0.536550	0.108556	-0.273620	0.068273	0.248389	-0.267859	0.085959	0.197330	-0.252646	0.066165	-0.141091	0.418927	0.062986	-0.080176
1693	14.108333	-0.901431	0.596213	-0.030876	-0.893689	0.603922	0.168938	-0.803367	0.946437	-0.038781	-0.782733	0.943770	0.182116	-0.604685	1.202666	0.004892	-0.603780	1.191554	0.109467	-0.590449	1.128685	0.107885	-0.589677	0.728262	-0.174686	-0.589003	0.707658	0.287518							-0.282269	0.536529	0.108551	-0.273384	0.068626	0.248891	-0.267859	0.085945	0.197319	-0.252670	0.066145	-0.141080	0.418934	0.062987	-0.080167
1694	14.116667	-0.901423	0.596210	-0.030870	-0.893680	0.603939	0.168944	-0.803346	0.946427	-0.038756	-0.782712	0.943746	0.182117	-0.604836	1.202633	0.004940	-0.603895	1.191503	0.109497	-0.590501	1.128652	0.107896	-0.589705	0.728247	-0.174713	-0.588986	0.707652	0.287517							-0.282278	0.536542	0.108592	-0.273389	0.068624	0.248889	-0.267859	0.085935	0.197301	-0.252702	0.066138	-0.141078	0.418935	0.062951	-0.080177
1695	14.125000	-0.901415	0.596215	-0.030864	-0.893676	0.603950	0.168950	-0.803317	0.946421	-0.038736	-0.782696	0.943782	0.182151	-0.604964	1.202585	0.004958	-0.603999	1.191474	0.109508	-0.590551	1.128613	0.107899	-0.589699	0.728243	-0.174701	-0.588970	0.707646	0.287516							-0.282285	0.536532	0.108588	-0.273625	0.068309	0.248390	-0.267861	0.085921	0.197290	-0.252684	0.066168	-0.141091	0.418942	0.062947	-0.080182
1696	14.133333	-0.901408	0.596231	-0.030859	-0.893669	0.603954	0.168950	-0.803290	0.946410	-0.038712	-0.782673	0.943776	0.182165	-0.605120	1.202561	0.004966	-0.604121	1.191421	0.109507	-0.590595	1.128594	0.107913	-0.589691	0.728233	-0.174692	-0.588964	0.707649	0.287519							-0.282297	0.536526	0.108571	-0.273385	0.068642	0.248878	-0.267864	0.085906	0.197267	-0.252657	0.066188	-0.141108	0.418941	0.062936	-0.080188
1697	14.141667	-0.901426	0.596260	-0.030841	-0.893663	0.603947	0.168942	-0.803271	0.946399	-0.038695	-0.782642	0.943724	0.182151	-0.605254	1.202519	0.004969	-0.604217	1.191378	0.109513	-0.590642	1.128572	0.107931	-0.589692	0.728216	-0.174683	-0.588960	0.707651	0.287526							-0.282296	0.536485	0.108520	-0.273392	0.068650	0.248888	-0.267871	0.085894	0.197257	-0.252692	0.066152	-0.141079	0.418940	0.062959	-0.080185
1698	14.150000	-0.901439	0.596288	-0.030825	-0.893653	0.603932	0.168927	-0.803254	0.946393	-0.038681	-0.782627	0.943717	0.182166	-0.605378	1.202470	0.004983	-0.604308	1.191339	0.109529	-0.590686	1.128556	0.107952	-0.589693	0.728207	-0.174675	-0.588961	0.707648	0.287537							-0.282297	0.536440	0.108466	-0.273625	0.068304	0.248380	-0.267874	0.085887	0.197254	-0.252723	0.066130	-0.141045	0.418937	0.062935	-0.080187
1699	14.158333	-0.901395	0.596258	-0.030845	-0.893649	0.603920	0.168925	-0.803241	0.946390	-0.038676	-0.782623	0.943717	0.182173	-0.605480	1.202409	0.005031	-0.604397	1.191291	0.109512	-0.590724	1.128541	0.107966	-0.589691	0.728206	-0.174667	-0.588962	0.707636	0.287531							-0.282339	0.536465	0.108467	-0.273510	0.068442	0.248608	-0.267875	0.085906	0.197263	-0.252672	0.066159	-0.141065	0.418931	0.062948	-0.080175
1700	14.166667	-0.901393	0.596260	-0.030845	-0.893647	0.603915	0.168922	-0.803230	0.946395	-0.038674	-0.782622	0.943721	0.182174	-0.605591	1.202420	0.004980	-0.604475	1.191286	0.109523	-0.590771	1.128538	0.107989	-0.589630	0.728220	-0.174582	-0.588960	0.707622	0.287531							-0.282355	0.536450	0.108446	-0.273632	0.068268	0.248349	-0.267868	0.085925	0.197269	-0.252721	0.066130	-0.141025	0.418916	0.063006	-0.080141
1701	14.175000	-0.901409	0.596273	-0.030831	-0.893639	0.603917	0.168929	-0.803225	0.946395	-0.038669	-0.782628	0.943728	0.182173	-0.605678	1.202402	0.004980	-0.604553	1.191281	0.109533	-0.590806	1.128528	0.107985	-0.589671	0.728214	-0.174621	-0.588964	0.707609	0.287528							-0.282346	0.536402	0.108417	-0.273395	0.068592	0.248837	-0.267868	0.085928	0.197263	-0.252722	0.066125	-0.141020	0.418926	0.062966	-0.080158
1702	14.183333	-0.901426	0.596281	-0.030819	-0.893639	0.603929	0.168937	-0.803216	0.946393	-0.038668	-0.782632	0.943728	0.182165	-0.605744	1.202363	0.005007	-0.604583	1.191279	0.109523	-0.590848	1.128519	0.107973	-0.589707	0.728205	-0.174656	-0.588967	0.707597	0.287530							-0.282361	0.536411	0.108440	-0.273626	0.068258	0.248333	-0.267866	0.085920	0.197255	-0.252721	0.066117	-0.141013	0.418931	0.062954	-0.080159
1703	14.191667	-0.901386	0.596247	-0.030834	-0.893636	0.603938	0.168946	-0.803213	0.946395	-0.038665	-0.782692	0.943789	0.182245	-0.605813	1.202389	0.004964	-0.604636	1.191261	0.109514	-0.590881	1.128522	0.107962	-0.589687	0.728219	-0.174620	-0.588981	0.707597	0.287540							-0.282381	0.536413	0.108444	-0.273397	0.068587	0.248826	-0.267867	0.085915	0.197252	-0.252611	0.066228	-0.141129	0.418933	0.062947	-0.080158
1704	14.200000	-0.901429	0.596286	-0.030810	-0.893638	0.603950	0.168950	-0.803212	0.946397	-0.038659	-0.782650	0.943735	0.182149	-0.605863	1.202389	0.004950	-0.604712	1.191298	0.109521	-0.590909	1.128532	0.107953	-0.589670	0.728231	-0.174583	-0.589000	0.707606	0.287550							-0.282381	0.536375	0.108391	-0.273398	0.068615	0.248844	-0.267869	0.085910	0.197247	-0.252681	0.066158	-0.141068	0.418936	0.062948	-0.080162
1705	14.208333	-0.901397	0.596264	-0.030822	-0.893641	0.603954	0.168946	-0.803215	0.946393	-0.038655	-0.782667	0.943757	0.182155	-0.605900	1.202405	0.004943	-0.604734	1.191311	0.109518	-0.590932	1.128554	0.107952	-0.589752	0.728207	-0.174675	-0.589033	0.707621	0.287567							-0.282407	0.536511	0.108466	-0.273511	0.068453	0.248603	-0.267866	0.085895	0.197243	-0.252741	0.066128	-0.141028	0.418933	0.062942	-0.080166
1706	14.216667	-0.901398	0.596277	-0.030811	-0.893645	0.603947	0.168933	-0.803220	0.946391	-0.038647	-0.782670	0.943729	0.182132	-0.605936	1.202423	0.004933	-0.604748	1.191326	0.109506	-0.590957	1.128582	0.107950	-0.589707	0.728219	-0.174599	-0.589064	0.707631	0.287581							-0.282400	0.536454	0.108382	-0.273633	0.068284	0.248362	-0.267870	0.085882	0.197244	-0.252682	0.066174	-0.141068	0.418931	0.062938	-0.080160
1707	14.225000	-0.901402	0.596278	-0.030813	-0.893652	0.603932	0.168920	-0.803225	0.946385	-0.038644	-0.782692	0.943747	0.182140	-0.605959	1.202435	0.004942	-0.604789	1.191358	0.109483	-0.590981	1.128606	0.107943	-0.589790	0.728192	-0.174685	-0.589093	0.707638	0.287586							-0.282429	0.536546	0.108414	-0.273393	0.068581	0.248772	-0.267870	0.085886	0.197253	-0.252738	0.066150	-0.141028	0.418929	0.062943	-0.080158
1708	14.233333	-0.901445	0.596315	-0.030792	-0.893659	0.603917	0.168904	-0.803229	0.946376	-0.038640	-0.782703	0.943724	0.182124	-0.605984	1.202476	0.004923	-0.604825	1.191380	0.109484	-0.591003	1.128636	0.107941	-0.589797	0.728162	-0.174660	-0.589124	0.707639	0.287593							-0.282447	0.536632	0.108453	-0.273643	0.068267	0.248358	-0.267866	0.085902	0.197262	-0.252737	0.066161	-0.141028	0.418927	0.062954	-0.080155
1709	14.241667	-0.901424	0.596283	-0.030808	-0.893662	0.603910	0.168898	-0.803236	0.946364	-0.038634	-0.782724	0.943723	0.182120	-0.606008	1.202480	0.004934	-0.604845	1.191407	0.109478	-0.591024	1.128661	0.107941	-0.589833	0.728177	-0.174686	-0.589150	0.707636	0.287593							-0.282449	0.536659	0.108457	-0.273644	0.068255	0.248339	-0.267861	0.085917	0.197261	-0.252709	0.066175	-0.141043	0.418928	0.062952	-0.080146
1710	14.250000	-0.901405	0.596250	-0.030822	-0.893670	0.603909	0.168900	-0.803243	0.946356	-0.038633	-0.782744	0.943719	0.182113	-0.606021	1.202478	0.004948	-0.604862	1.191431	0.109475	-0.591032	1.128672	0.107917	-0.589835	0.728147	-0.174653	-0.589173	0.707623	0.287583							-0.282448	0.536689	0.108467	-0.273650	0.068236	0.248317	-0.267855	0.085923	0.197255	-0.252679	0.066184	-0.141055	0.418932	0.062949	-0.080150
1711	14.258333	-0.901450	0.596269	-0.030806	-0.893675	0.603909	0.168900	-0.803250	0.946341	-0.038634	-0.782762	0.943736	0.182117	-0.606043	1.202494	0.004945	-0.604881	1.191452	0.109481	-0.591056	1.128697	0.107941	-0.589878	0.728163	-0.174679	-0.589192	0.707616	0.287581							-0.282438	0.536698	0.108462	-0.273520	0.068408	0.248559	-0.267855	0.085913	0.197242	-0.252733	0.066135	-0.141016	0.418933	0.062954	-0.080159
1712	14.266667	-0.901415	0.596228	-0.030826	-0.893681	0.603909	0.168902	-0.803262	0.946331	-0.038634	-0.782857	0.943753	0.182236	-0.606068	1.202494	0.004943	-0.604894	1.191461	0.109482	-0.591068	1.128707	0.107941	-0.589880	0.728138	-0.174648	-0.589211	0.707607	0.287572							-0.282451	0.536759	0.108486	-0.273395	0.068585	0.248806	-0.267853	0.085908	0.197231	-0.252684	0.066171	-0.141047	0.418933	0.062953	-0.080165
1713	14.275000	-0.901427	0.596224	-0.030824	-0.893689	0.603906	0.168903	-0.803273	0.946326	-0.038628	-0.782794	0.943704	0.182100	-0.606093	1.202491	0.004945	-0.604904	1.191459	0.109484	-0.591072	1.128697	0.107930	-0.589839	0.728161	-0.174565	-0.589227	0.707600	0.287569							-0.282451	0.536795	0.108494	-0.273514	0.068418	0.248556	-0.267856	0.085898	0.197220	-0.252712	0.066148	-0.141024	0.418929	0.062969	-0.080155
1714	14.283333	-0.901475	0.596258	-0.030799	-0.893689	0.603899	0.168898	-0.803289	0.946320	-0.038625	-0.782812	0.943697	0.182104	-0.606119	1.202487	0.004950	-0.604917	1.191451	0.109493	-0.591085	1.128698	0.107949	-0.589867	0.728162	-0.174578	-0.589248	0.707596	0.287566							-0.282452	0.536822	0.108484	-0.273403	0.068609	0.248820	-0.267860	0.085889	0.197213	-0.252741	0.066138	-0.141002	0.418926	0.062987	-0.080152
1715	14.291667	-0.901437	0.596231	-0.030812	-0.893697	0.603883	0.168888	-0.803301	0.946311	-0.038619	-0.782836	0.943706	0.182114	-0.606148	1.202494	0.004940	-0.604923	1.191437	0.109507	-0.591088	1.128690	0.107952	-0.589880	0.728160	-0.174580	-0.589262	0.707597	0.287562							-0.282448	0.536825	0.108457	-0.273515	0.068434	0.248565	-0.267865	0.085872	0.197204	-0.252743	0.066138	-0.140993	0.418927	0.062960	-0.080164
1716	14.300000	-0.901440	0.596229	-0.030807	-0.893699	0.603859	0.168880	-0.803320	0.946298	-0.038613	-0.782849	0.943678	0.182107	-0.606168	1.202473	0.004961	-0.604933	1.191432	0.109498	-0.591088	1.128680	0.107955	-0.589884	0.728149	-0.174581	-0.589274	0.707590	0.287556							-0.282439	0.536819	0.108431	-0.273401	0.068600	0.248818	-0.267870	0.085865	0.197203	-0.252746	0.066143	-0.140985	0.418925	0.062962	-0.080163
1717	14.308333	-0.901462	0.596234	-0.030801	-0.893704	0.603845	0.168872	-0.803326	0.946295	-0.038607	-0.782894	0.943680	0.182126	-0.606191	1.202479	0.004951	-0.604942	1.191428	0.109508	-0.591094	1.128680	0.107964	-0.589931	0.728136	-0.174621	-0.589280	0.707572	0.287542							-0.282443	0.536814	0.108413	-0.273412	0.068583	0.248800	-0.267872	0.085874	0.197200	-0.252751	0.066155	-0.140978	0.418917	0.062979	-0.080149
1718	14.316667	-0.901479	0.596241	-0.030791	-0.893706	0.603837	0.168865	-0.803339	0.946277	-0.038604	-0.782948	0.943685	0.182147	-0.606213	1.202493	0.004938	-0.604950	1.191433	0.109521	-0.591096	1.128683	0.107967	-0.589972	0.728126	-0.174672	-0.589281	0.707557	0.287531							-0.282440	0.536811	0.108405	-0.273645	0.068260	0.248295	-0.267871	0.085890	0.197198	-0.252755	0.066152	-0.140974	0.418914	0.063011	-0.080142
1719	14.325000	-0.901433	0.596187	-0.030819	-0.893717	0.603834	0.168864	-0.803337	0.946276	-0.038590	-0.782996	0.943703	0.182210	-0.606221	1.202458	0.004979	-0.604957	1.191420	0.109506	-0.591100	1.128684	0.107970	-0.589939	0.728117	-0.174614	-0.589277	0.707540	0.287513							-0.282442	0.536812	0.108382	-0.273529	0.068401	0.248521	-0.267867	0.085900	0.197193	-0.252748	0.066159	-0.140989	0.418924	0.062955	-0.080173
1720	14.333333	-0.901470	0.596153	-0.030810	-0.893728	0.603832	0.168868	-0.803346	0.946259	-0.038587	-0.782923	0.943658	0.182117	-0.606249	1.202482	0.004946	-0.604948	1.191420	0.109512	-0.591109	1.128680	0.107967	-0.589968	0.728092	-0.174644	-0.589275	0.707530	0.287505							-0.282447	0.536823	0.108377	-0.273414	0.068556	0.248750	-0.267866	0.085900	0.197187	-0.252747	0.066162	-0.141000	0.418918	0.063002	-0.080155
1721	14.341667	-0.901483	0.596176	-0.030806	-0.893737	0.603837	0.168878	-0.803349	0.946254	-0.038579	-0.782963	0.943664	0.182134	-0.606269	1.202468	0.004945	-0.604956	1.191414	0.109524	-0.591113	1.128667	0.107971	-0.589989	0.728108	-0.174670	-0.589274	0.707512	0.287501							-0.282451	0.536839	0.108375	-0.273527	0.068390	0.248502	-0.267861	0.085896	0.197181	-0.252748	0.066154	-0.141014	0.418923	0.062998	-0.080160
1722	14.350000	-0.901456	0.596177	-0.030811	-0.893750	0.603840	0.168886	-0.803353	0.946251	-0.038570	-0.783004	0.943672	0.182151	-0.606278	1.202419	0.004978	-0.604968	1.191392	0.109542	-0.591117	1.128658	0.107975	-0.589999	0.728112	-0.174665	-0.589281	0.707508	0.287503							-0.282468	0.536862	0.108374	-0.273644	0.068227	0.248250	-0.267863	0.085891	0.197189	-0.252751	0.066165	-0.141015	0.418931	0.062962	-0.080173
1723	14.358333	-0.901470	0.596181	-0.030799	-0.893814	0.603842	0.168916	-0.803362	0.946246	-0.038570	-0.783017	0.943670	0.182152	-0.606317	1.202428	0.004951	-0.604989	1.191369	0.109547	-0.591114	1.128637	0.107981	-0.589996	0.728098	-0.174642	-0.589290	0.707506	0.287506							-0.282472	0.536864	0.108363	-0.273408	0.068568	0.248774	-0.267866	0.085879	0.197196	-0.252719	0.066186	-0.141035	0.418926	0.062968	-0.080166
1724	14.366667	-0.901480	0.596190	-0.030789	-0.893760	0.603808	0.168883	-0.803364	0.946240	-0.038569	-0.783030	0.943667	0.182152	-0.606344	1.202398	0.004963	-0.604983	1.191364	0.109538	-0.591106	1.128613	0.107988	-0.590010	0.728100	-0.174642	-0.589307	0.707510	0.287515							-0.282461	0.536831	0.108319	-0.273413	0.068582	0.248804	-0.267867	0.085865	0.197199	-0.252751	0.066143	-0.140992	0.418924	0.063001	-0.080151
1725	14.375000	-0.901528	0.596220	-0.030764	-0.893760	0.603790	0.168876	-0.803359	0.946246	-0.038569	-0.783041	0.943667	0.182150	-0.606370	1.202377	0.004969	-0.604988	1.191341	0.109559	-0.591099	1.128601	0.108004	-0.590014	0.728080	-0.174628	-0.589327	0.707513	0.287521							-0.282491	0.536866	0.108335	-0.273522	0.068407	0.248553	-0.267866	0.085860	0.197196	-0.252744	0.066161	-0.140994	0.418923	0.062971	-0.080162
1726	14.383333	-0.901488	0.596176	-0.030782	-0.893767	0.603779	0.168870	-0.803359	0.946243	-0.038569	-0.783052	0.943666	0.182140	-0.606389	1.202332	0.004973	-0.604992	1.191324	0.109573	-0.591089	1.128598	0.108015	-0.590039	0.728088	-0.174639	-0.589347	0.707517	0.287520							-0.282493	0.536864	0.108321	-0.273638	0.068253	0.248308	-0.267864	0.085866	0.197196	-0.252687	0.066189	-0.141016	0.418922	0.062972	-0.080168
1727	14.391667	-0.901550	0.596193	-0.030760	-0.893771	0.603774	0.168871	-0.803356	0.946232	-0.038576	-0.783061	0.943672	0.182132	-0.606394	1.202312	0.004991	-0.605003	1.191318	0.109565	-0.591081	1.128600	0.108014	-0.590041	0.728048	-0.174613	-0.589362	0.707510	0.287508							-0.282496	0.536861	0.108328	-0.273516	0.068412	0.248543	-0.267861	0.085881	0.197198	-0.252738	0.066154	-0.140975	0.418925	0.062990	-0.080162
1728	14.400000	-0.901567	0.596172	-0.030757	-0.893771	0.603781	0.168873	-0.803346	0.946231	-0.038577	-0.783066	0.943678	0.182121	-0.606404	1.202329	0.004969	-0.605001	1.191337	0.109548	-0.591078	1.128610	0.108009	-0.590076	0.728052	-0.174638	-0.589376	0.707503	0.287503							-0.282501	0.536866	0.108336	-0.273409	0.068560	0.248774	-0.267861	0.085893	0.197199	-0.252743	0.066141	-0.140969	0.418921	0.063013	-0.080159
1729	14.408333	-0.901513	0.596163	-0.030779	-0.893776	0.603789	0.168884	-0.803348	0.946221	-0.038578	-0.783074	0.943684	0.182111	-0.606401	1.202342	0.004956	-0.605012	1.191346	0.109544	-0.591082	1.128625	0.107997	-0.590095	0.728041	-0.174640	-0.589390	0.707494	0.287498							-0.282508	0.536895	0.108335	-0.273637	0.068239	0.248278	-0.267861	0.085900	0.197195	-0.252738	0.066149	-0.140980	0.418931	0.062964	-0.080183
1730	14.416667	-0.901498	0.596153	-0.030779	-0.893780	0.603806	0.168895	-0.803339	0.946224	-0.038575	-0.783079	0.943691	0.182105	-0.606402	1.202376	0.004942	-0.605023	1.191351	0.109531	-0.591086	1.128636	0.107986	-0.590100	0.728012	-0.174618	-0.589402	0.707482	0.287485							-0.282498	0.536917	0.108352	-0.273651	0.068229	0.248274	-0.267866	0.085892	0.197193	-0.252746	0.066149	-0.140974	0.418936	0.062955	-0.080184
1731	14.425000	-0.901532	0.596145	-0.030755	-0.893786	0.603812	0.168904	-0.803335	0.946219	-0.038574	-0.783086	0.943694	0.182101	-0.606404	1.202364	0.004923	-0.605022	1.191353	0.109513	-0.591091	1.128641	0.107970	-0.590121	0.728018	-0.174634	-0.589415	0.707481	0.287487							-0.282501	0.536941	0.108361	-0.273539	0.068393	0.248523	-0.267879	0.085878	0.197194	-0.252752	0.066161	-0.140984	0.418919	0.063000	-0.080148
1732	14.433333	-0.901506	0.596173	-0.030755	-0.893787	0.603812	0.168904	-0.803332	0.946215	-0.038573	-0.783088	0.943695	0.182092	-0.606410	1.202366	0.004907	-0.605033	1.191369	0.109485	-0.591086	1.128638	0.107952	-0.590140	0.728027	-0.174653	-0.589432	0.707487	0.287492							-0.282498	0.536955	0.108367	-0.273659	0.068234	0.248283	-0.267882	0.085870	0.197189	-0.252753	0.066167	-0.140986	0.418930	0.062957	-0.080165
1733	14.441667	-0.901510	0.596189	-0.030749	-0.893787	0.603806	0.168894	-0.803321	0.946221	-0.038566	-0.783092	0.943700	0.182091	-0.606413	1.202370	0.004887	-0.605042	1.191350	0.109485	-0.591086	1.128637	0.107934	-0.590157	0.728025	-0.174655	-0.589440	0.707491	0.287487							-0.282487	0.536953	0.108350	-0.273662	0.068240	0.248289	-0.267885	0.085863	0.197189	-0.252717	0.066213	-0.141016	0.418922	0.062962	-0.080159
1734	14.450000	-0.901550	0.596231	-0.030730	-0.893786	0.603805	0.168882	-0.803315	0.946220	-0.038567	-0.783031	0.943683	0.182044	-0.606421	1.202389	0.004869	-0.605056	1.191355	0.109460	-0.591084	1.128638	0.107913	-0.590150	0.727997	-0.174624	-0.589446	0.707497	0.287479							-0.282485	0.536952	0.108329	-0.273431	0.068574	0.248777	-0.267883	0.085868	0.197186	-0.252761	0.066181	-0.140981	0.418914	0.063001	-0.080137
1735	14.458333	-0.901547	0.596230	-0.030738	-0.893787	0.603794	0.168866	-0.803310	0.946209	-0.038570	-0.783094	0.943710	0.182077	-0.606426	1.202362	0.004851	-0.605063	1.191354	0.109439	-0.591081	1.128643	0.107898	-0.590162	0.727998	-0.174635	-0.589447	0.707503	0.287469							-0.282478	0.536940	0.108306	-0.273426	0.068574	0.248777	-0.267884	0.085869	0.197179	-0.252761	0.066170	-0.140973	0.418921	0.062988	-0.080155
1736	14.466667	-0.901540	0.596217	-0.030746	-0.893782	0.603790	0.168854	-0.803293	0.946204	-0.038575	-0.783087	0.943709	0.182063	-0.606433	1.202353	0.004831	-0.605055	1.191375	0.109407	-0.591084	1.128650	0.107886	-0.590171	0.727997	-0.174643	-0.589446	0.707504	0.287459							-0.282468	0.536923	0.108294	-0.273651	0.068232	0.248268	-0.267876	0.085888	0.197177	-0.252757	0.066176	-0.140977	0.418928	0.062968	-0.080162
1737	14.475000	-0.901489	0.596172	-0.030779	-0.893784	0.603797	0.168849	-0.803280	0.946194	-0.038577	-0.783081	0.943705	0.182047	-0.606432	1.202332	0.004832	-0.605079	1.191360	0.109402	-0.591082	1.128653	0.107868	-0.590176	0.727985	-0.174640	-0.589439	0.707501	0.287448							-0.282466	0.536909	0.108285	-0.273532	0.068399	0.248511	-0.267871	0.085897	0.197182	-0.252757	0.066161	-0.140964	0.418931	0.062965	-0.080166
1738	14.483333	-0.901523	0.596205	-0.030764	-0.893774	0.603804	0.168851	-0.803266	0.946176	-0.038584	-0.783022	0.943685	0.182012	-0.606443	1.202344	0.004794	-0.605096	1.191373	0.109361	-0.591082	1.128659	0.107855	-0.590178	0.727969	-0.174638	-0.589430	0.707489	0.287431							-0.282466	0.536910	0.108280	-0.273643	0.068224	0.248260	-0.267866	0.085900	0.197189	-0.252751	0.066148	-0.140957	0.418927	0.062999	-0.080144
1739	14.491667	-0.901495	0.596187	-0.030774	-0.893770	0.603813	0.168855	-0.803248	0.946180	-0.038588	-0.783073	0.943700	0.182036	-0.606449	1.202338	0.004782	-0.605093	1.191373	0.109367	-0.591078	1.128668	0.107857	-0.590176	0.727955	-0.174631	-0.589419	0.707479	0.287423							-0.282467	0.536907	0.108284	-0.273645	0.068220	0.248273	-0.267869	0.085889	0.197200	-0.252751	0.066144	-0.140959	0.418934	0.062954	-0.080169
1740	14.500000	-0.901467	0.596177	-0.030775	-0.893761	0.603819	0.168862	-0.803233	0.946173	-0.038592	-0.783067	0.943695	0.182030	-0.606438	1.202313	0.004809	-0.605098	1.191383	0.109343	-0.591057	1.128663	0.107827	-0.590172	0.727943	-0.174625	-0.589412	0.707470	0.287416							-0.282461	0.536890	0.108275	-0.273413	0.068557	0.248783	-0.267870	0.085879	0.197202	-0.252746	0.066154	-0.140961	0.418933	0.062952	-0.080162
1741	14.508333	-0.901481	0.596183	-0.030759	-0.893755	0.603824	0.168860	-0.803221	0.946168	-0.038601	-0.783054	0.943689	0.182016	-0.606456	1.202345	0.004764	-0.605089	1.191389	0.109329	-0.591065	1.128677	0.107842	-0.590165	0.727941	-0.174629	-0.589404	0.707475	0.287408							-0.282454	0.536872	0.108275	-0.273651	0.068223	0.248303	-0.267873	0.085873	0.197212	-0.252747	0.066154	-0.140953	0.418928	0.062974	-0.080140
1742	14.516667	-0.901462	0.596207	-0.030763	-0.893744	0.603823	0.168852	-0.803211	0.946177	-0.038606	-0.782999	0.943680	0.181976	-0.606456	1.202348	0.004756	-0.605095	1.191397	0.109327	-0.591049	1.128676	0.107814	-0.590142	0.727920	-0.174612	-0.589401	0.707480	0.287403							-0.282450	0.536849	0.108281	-0.273421	0.068571	0.248801	-0.267878	0.085862	0.197206	-0.252749	0.066151	-0.140955	0.418926	0.062955	-0.080152
1743	14.525000	-0.901474	0.596228	-0.030753	-0.893737	0.603824	0.168841	-0.803198	0.946177	-0.038616	-0.783054	0.943705	0.181998	-0.606461	1.202355	0.004749	-0.605093	1.191406	0.109318	-0.591038	1.128685	0.107809	-0.590147	0.727946	-0.174639	-0.589400	0.707492	0.287398							-0.282435	0.536825	0.108234	-0.273657	0.068234	0.248295	-0.267886	0.085860	0.197195	-0.252723	0.066166	-0.140972	0.418924	0.062958	-0.080154
1744	14.533333	-0.901445	0.596213	-0.030770	-0.893719	0.603827	0.168824	-0.803187	0.946180	-0.038628	-0.783045	0.943711	0.181978	-0.606441	1.202328	0.004783	-0.605071	1.191402	0.109333	-0.591031	1.128695	0.107799	-0.590137	0.727959	-0.174645	-0.589396	0.707502	0.287392							-0.282433	0.536835	0.108242	-0.273663	0.068256	0.248287	-0.267887	0.085874	0.197190	-0.252756	0.066158	-0.140949	0.418921	0.062965	-0.080155
1745	14.541667	-0.901461	0.596227	-0.030765	-0.893712	0.603827	0.168819	-0.803172	0.946180	-0.038638	-0.783010	0.943707	0.181951	-0.606452	1.202360	0.004737	-0.605067	1.191410	0.109313	-0.591027	1.128712	0.107816	-0.590131	0.727970	-0.174647	-0.589392	0.707500	0.287382							-0.282436	0.536836	0.108245	-0.273551	0.068406	0.248519	-0.267884	0.085893	0.197188	-0.252755	0.066173	-0.140956	0.418916	0.063003	-0.080140
1746	14.550000	-0.901432	0.596205	-0.030784	-0.893705	0.603833	0.168818	-0.803158	0.946179	-0.038648	-0.783027	0.943721	0.181957	-0.606428	1.202330	0.004771	-0.605060	1.191418	0.109294	-0.591011	1.128710	0.107803	-0.590123	0.727971	-0.174649	-0.589390	0.707493	0.287375							-0.282427	0.536860	0.108231	-0.273437	0.068552	0.248753	-0.267888	0.085895	0.197184	-0.252755	0.066176	-0.140964	0.418918	0.062999	-0.080149
1747	14.558333	-0.901446	0.596225	-0.030775	-0.893698	0.603844	0.168820	-0.803139	0.946172	-0.038656	-0.782990	0.943710	0.181928	-0.606428	1.202340	0.004739	-0.605019	1.191422	0.109306	-0.590977	1.128695	0.107773	-0.590118	0.727958	-0.174664	-0.589385	0.707472	0.287367							-0.282425	0.536874	0.108238	-0.273670	0.068191	0.248232	-0.267888	0.085880	0.197175	-0.252735	0.066186	-0.140985	0.418924	0.062950	-0.080164
1748	14.566667	-0.901423	0.596208	-0.030782	-0.893691	0.603858	0.168828	-0.803118	0.946167	-0.038665	-0.782958	0.943740	0.181924	-0.606407	1.202319	0.004748	-0.605010	1.191395	0.109312	-0.590967	1.128696	0.107781	-0.590095	0.727926	-0.174644	-0.589386	0.707452	0.287361							-0.282420	0.536894	0.108249	-0.273670	0.068206	0.248258	-0.267894	0.085862	0.197179	-0.252701	0.066209	-0.141014	0.418927	0.062941	-0.080162
1749	14.575000	-0.901424	0.596217	-0.030776	-0.893690	0.603864	0.168832	-0.803099	0.946168	-0.038667	-0.782929	0.943702	0.181893	-0.606396	1.202336	0.004719	-0.604989	1.191400	0.109280	-0.590937	1.128680	0.107757	-0.590102	0.727930	-0.174671	-0.589391	0.707431	0.287353							-0.282406	0.536903	0.108225	-0.273434	0.068539	0.248770	-0.267889	0.085870	0.197191	-0.252760	0.066173	-0.140962	0.418924	0.062965	-0.080141
1750	14.583333	-0.901423	0.596225	-0.030767	-0.893683	0.603866	0.168827	-0.803086	0.946168	-0.038671	-0.782918	0.943704	0.181888	-0.606384	1.202338	0.004693	-0.604953	1.191391	0.109277	-0.590908	1.128664	0.107737	-0.590108	0.727917	-0.174691	-0.589401	0.707424	0.287354							-0.282416	0.536935	0.108247	-0.273662	0.068220	0.248284	-0.267889	0.085866	0.197201	-0.252761	0.066161	-0.140938	0.418926	0.062945	-0.080137
1751	14.591667	-0.901423	0.596232	-0.030766	-0.893687	0.603868	0.168819	-0.803064	0.946163	-0.038683	-0.782898	0.943705	0.181874	-0.606367	1.202325	0.004678	-0.604913	1.191362	0.109249	-0.590884	1.128651	0.107721	-0.590107	0.727892	-0.174695	-0.589412	0.707423	0.287347							-0.282414	0.536953	0.108240	-0.273660	0.068219	0.248282	-0.267888	0.085858	0.197191	-0.252732	0.066170	-0.140950	0.418928	0.062945	-0.080146
1752	14.600000	-0.901418	0.596232	-0.030766	-0.893687	0.603868	0.168805	-0.803047	0.946158	-0.038692	-0.782886	0.943709	0.181864	-0.606326	1.202277	0.004699	-0.604924	1.191346	0.109224	-0.590850	1.128639	0.107701	-0.590098	0.727845	-0.174677	-0.589424	0.707432	0.287340							-0.282415	0.536962	0.108234	-0.273427	0.068544	0.248767	-0.267885	0.085858	0.197180	-0.252761	0.066145	-0.140923	0.418923	0.062994	-0.080128
1753	14.608333	-0.901462	0.596267	-0.030758	-0.893693	0.603868	0.168795	-0.803029	0.946158	-0.038701	-0.782878	0.943713	0.181850	-0.606307	1.202281	0.004664	-0.604849	1.191330	0.109196	-0.590816	1.128633	0.107682	-0.590117	0.727850	-0.174693	-0.589435	0.707437	0.287333							-0.282417	0.536967	0.108236	-0.273537	0.068403	0.248526	-0.267882	0.085874	0.197175	-0.252754	0.066156	-0.140916	0.418926	0.062949	-0.080157
1754	14.616667	-0.901460	0.596269	-0.030765	-0.893690	0.603873	0.168781	-0.803007	0.946160	-0.038707	-0.782871	0.943721	0.181839	-0.606288	1.202298	0.004627	-0.604802	1.191311	0.109165	-0.590783	1.128627	0.107660	-0.590122	0.727839	-0.174692	-0.589439	0.707442	0.287325							-0.282410	0.536977	0.108234	-0.273645	0.068251	0.248279	-0.267878	0.085889	0.197184	-0.252757	0.066158	-0.140913	0.418930	0.062953	-0.080155
1755	14.625000	-0.901459	0.596267	-0.030769	-0.893693	0.603876	0.168780	-0.802988	0.946162	-0.038706	-0.782863	0.943749	0.181843	-0.606235	1.202263	0.004648	-0.604760	1.191309	0.109148	-0.590745	1.128622	0.107640	-0.590125	0.727816	-0.174678	-0.589438	0.707432	0.287308							-0.282406	0.536978	0.108240	-0.273656	0.068226	0.248268	-0.267879	0.085885	0.197185	-0.252728	0.066190	-0.140946	0.418932	0.062951	-0.080156
1756	14.633333	-0.901417	0.596228	-0.030793	-0.893695	0.603884	0.168787	-0.802969	0.946160	-0.038700	-0.782842	0.943736	0.181832	-0.606192	1.202254	0.004625	-0.604724	1.191338	0.109143	-0.590704	1.128616	0.107623	-0.590137	0.727813	-0.174688	-0.589432	0.707425	0.287303							-0.282407	0.536980	0.108245	-0.273662	0.068208	0.248263	-0.267885	0.085867	0.197189	-0.252760	0.066150	-0.140931	0.418930	0.062979	-0.080141
1757	14.641667	-0.901438	0.596259	-0.030773	-0.893700	0.603892	0.168796	-0.802943	0.946160	-0.038695	-0.782826	0.943741	0.181833	-0.606146	1.202277	0.004531	-0.604677	1.191324	0.109126	-0.590657	1.128599	0.107611	-0.590151	0.727800	-0.174689	-0.589425	0.707414	0.287298							-0.282397	0.536987	0.108247	-0.273670	0.068208	0.248274	-0.267889	0.085867	0.197200	-0.252763	0.066158	-0.140932	0.418932	0.062943	-0.080145
1758	14.650000	-0.901421	0.596256	-0.030770	-0.893700	0.603899	0.168804	-0.802918	0.946162	-0.038687	-0.782805	0.943744	0.181832	-0.606105	1.202220	0.004588	-0.604610	1.191296	0.109133	-0.590607	1.128581	0.107596	-0.590160	0.727797	-0.174693	-0.589422	0.707412	0.287297							-0.282391	0.536987	0.108238	-0.273675	0.068214	0.248283	-0.267896	0.085880	0.197217	-0.252769	0.066170	-0.140938	0.418927	0.062947	-0.080125
1759	14.658333	-0.901420	0.596262	-0.030760	-0.893704	0.603904	0.168810	-0.802891	0.946163	-0.038687	-0.782787	0.943768	0.181840	-0.606069	1.202220	0.004531	-0.604566	1.191281	0.109090	-0.590558	1.128562	0.107579	-0.590163	0.727771	-0.174680	-0.589413	0.707402	0.287295							-0.282382	0.536987	0.108221	-0.273445	0.068518	0.248769	-0.267900	0.085877	0.197221	-0.252745	0.066177	-0.140955	0.418918	0.062976	-0.080111
1760	14.666667	-0.901416	0.596262	-0.030755	-0.893703	0.603901	0.168810	-0.802871	0.946150	-0.038689	-0.782763	0.943754	0.181828	-0.605995	1.202182	0.004469	-0.604499	1.191254	0.109087	-0.590505	1.128546	0.107566	-0.590162	0.727738	-0.174678	-0.589409	0.707394	0.287284							-0.282376	0.536984	0.108198	-0.273441	0.068519	0.248769	-0.267906	0.085860	0.197204	-0.252777	0.066164	-0.140954	0.418914	0.062991	-0.080106
1761	14.675000	-0.901451	0.596296	-0.030736	-0.893696	0.603896	0.168803	-0.802849	0.946146	-0.038702	-0.782743	0.943760	0.181814	-0.605920	1.202156	0.004428	-0.604448	1.191247	0.109021	-0.590448	1.128531	0.107543	-0.590171	0.727706	-0.174689	-0.589418	0.707406	0.287301							-0.282364	0.536981	0.108148	-0.273676	0.068223	0.248277	-0.267907	0.085859	0.197185	-0.252753	0.066204	-0.140977	0.418928	0.062941	-0.080147
1762	14.683333	-0.901407	0.596253	-0.030763	-0.893694	0.603895	0.168798	-0.802820	0.946154	-0.038724	-0.782724	0.943769	0.181799	-0.605871	1.202125	0.004410	-0.604375	1.191224	0.109003	-0.590390	1.128522	0.107512	-0.590194	0.727714	-0.174727	-0.589417	0.707409	0.287304							-0.282382	0.537015	0.108137	-0.273442	0.068544	0.248771	-0.267903	0.085869	0.197184	-0.252730	0.066237	-0.140992	0.418934	0.062943	-0.080156
1763	14.691667	-0.901447	0.596292	-0.030746	-0.893686	0.603902	0.168793	-0.802798	0.946163	-0.038735	-0.782559	0.943655	0.181634	-0.605784	1.202135	0.004363	-0.604318	1.191221	0.108966	-0.590338	1.128509	0.107469	-0.590180	0.727677	-0.174710	-0.589414	0.707404	0.287302							-0.282394	0.537041	0.108114	-0.273440	0.068541	0.248759	-0.267904	0.085889	0.197187	-0.252772	0.066179	-0.140925	0.418924	0.062988	-0.080136
1764	14.700000	-0.901446	0.596293	-0.030749	-0.893687	0.603910	0.168796	-0.802783	0.946169	-0.038737	-0.782541	0.943669	0.181623	-0.605710	1.202136	0.004330	-0.604265	1.191232	0.108909	-0.590285	1.128496	0.107430	-0.590199	0.727682	-0.174745	-0.589414	0.707395	0.287305							-0.282402	0.537065	0.108111	-0.273673	0.068226	0.248277	-0.267899	0.085885	0.197189	-0.252775	0.066165	-0.140909	0.418932	0.062948	-0.080162
1765	14.708333	-0.901450	0.596307	-0.030746	-0.893681	0.603929	0.168802	-0.802760	0.946182	-0.038747	-0.782537	0.943730	0.181636	-0.605630	1.202157	0.004295	-0.604186	1.191224	0.108879	-0.590238	1.128503	0.107394	-0.590163	0.727656	-0.174705	-0.589415	0.707381	0.287304							-0.282407	0.537090	0.108114	-0.273551	0.068378	0.248526	-0.267902	0.085878	0.197197	-0.252720	0.066222	-0.140951	0.418930	0.062946	-0.080159
1766	14.716667	-0.901450	0.596326	-0.030736	-0.893681	0.603952	0.168813	-0.802735	0.946200	-0.038753	-0.782506	0.943695	0.181597	-0.605548	1.202186	0.004269	-0.604110	1.191241	0.108833	-0.590188	1.128518	0.107359	-0.590178	0.727570	-0.174770	-0.589413	0.707368	0.287296							-0.282415	0.537115	0.108127	-0.273677	0.068213	0.248281	-0.267900	0.085873	0.197211	-0.252717	0.066228	-0.140946	0.418929	0.062956	-0.080147
1767	14.725000	-0.901451	0.596344	-0.030725	-0.893683	0.603968	0.168813	-0.802714	0.946207	-0.038754	-0.782495	0.943732	0.181607	-0.605454	1.202189	0.004284	-0.604038	1.191287	0.108814	-0.590142	1.128545	0.107334	-0.590155	0.727624	-0.174706	-0.589426	0.707360	0.287293							-0.282416	0.537127	0.108127	-0.273557	0.068347	0.248521	-0.267904	0.085880	0.197216	-0.252750	0.066193	-0.140916	0.418922	0.062981	-0.080124
1768	14.733333	-0.901444	0.596359	-0.030718	-0.893677	0.603973	0.168804	-0.802691	0.946207	-0.038758	-0.782481	0.943767	0.181609	-0.605374	1.202209	0.004266	-0.603954	1.191329	0.108789	-0.590090	1.128575	0.107318	-0.590124	0.727615	-0.174667	-0.589433	0.707364	0.287294							-0.282399	0.537102	0.108095	-0.273442	0.068526	0.248760	-0.267907	0.085878	0.197209	-0.252784	0.066154	-0.140895	0.418924	0.062976	-0.080129
1769	14.741667	-0.901415	0.596343	-0.030733	-0.893673	0.603979	0.168795	-0.802668	0.946200	-0.038764	-0.782458	0.943772	0.181593	-0.605309	1.202243	0.004222	-0.603853	1.191339	0.108775	-0.590020	1.128588	0.107276	-0.590154	0.727561	-0.174748	-0.589444	0.707376	0.287288							-0.282411	0.537143	0.108106	-0.273557	0.068373	0.248517	-0.267907	0.085862	0.197188	-0.252734	0.066196	-0.140952	0.418929	0.062959	-0.080141
1770	14.750000	-0.901424	0.596349	-0.030730	-0.893664	0.603982	0.168783	-0.802642	0.946191	-0.038775	-0.782423	0.943723	0.181552	-0.605231	1.202238	0.004220	-0.603789	1.191372	0.108751	-0.589959	1.128609	0.107260	-0.590132	0.727579	-0.174692	-0.589451	0.707392	0.287286							-0.282409	0.537167	0.108089	-0.273443	0.068545	0.248753	-0.267909	0.085855	0.197166	-0.252783	0.066154	-0.140930	0.418930	0.062984	-0.080136
1771	14.758333	-0.901413	0.596349	-0.030743	-0.893648	0.603982	0.168772	-0.802618	0.946188	-0.038779	-0.782402	0.943750	0.181557	-0.605168	1.202263	0.004184	-0.603698	1.191378	0.108761	-0.589909	1.128623	0.107250	-0.590134	0.727579	-0.174687	-0.589463	0.707409	0.287293							-0.282397	0.537187	0.108077	-0.273556	0.068378	0.248506	-0.267909	0.085870	0.197169	-0.252791	0.066154	-0.140924	0.418933	0.062940	-0.080165
1772	14.766667	-0.901363	0.596311	-0.030775	-0.893634	0.603992	0.168762	-0.802592	0.946192	-0.038779	-0.782372	0.943726	0.181537	-0.605122	1.202248	0.004208	-0.603637	1.191387	0.108758	-0.589850	1.128629	0.107246	-0.590137	0.727586	-0.174681	-0.589460	0.707411	0.287293							-0.282388	0.537221	0.108066	-0.273676	0.068203	0.248252	-0.267905	0.085884	0.197182	-0.252789	0.066172	-0.140921	0.418938	0.062941	-0.080158
1773	14.775000	-0.901394	0.596356	-0.030743	-0.893619	0.604002	0.168766	-0.802567	0.946198	-0.038772	-0.782343	0.943748	0.181550	-0.605076	1.202251	0.004202	-0.603578	1.191374	0.108751	-0.589795	1.128624	0.107244	-0.590167	0.727560	-0.174741	-0.589459	0.707409	0.287301							-0.282379	0.537265	0.108072	-0.273562	0.068373	0.248516	-0.267908	0.085881	0.197194	-0.252787	0.066187	-0.140908	0.418937	0.062936	-0.080151
1774	14.783333	-0.901382	0.596373	-0.030734	-0.893601	0.604014	0.168773	-0.802535	0.946205	-0.038765	-0.782306	0.943722	0.181539	-0.605040	1.202248	0.004201	-0.603527	1.191383	0.108764	-0.589741	1.128617	0.107244	-0.590146	0.727595	-0.174670	-0.589452	0.707390	0.287303							-0.282368	0.537310	0.108093	-0.273445	0.068532	0.248775	-0.267910	0.085872	0.197201	-0.252787	0.066188	-0.140898	0.418924	0.062973	-0.080123
1775	14.791667	-0.901376	0.596397	-0.030726	-0.893597	0.604037	0.168782	-0.802506	0.946215	-0.038760	-0.782272	0.943724	0.181547	-0.605008	1.202255	0.004193	-0.603484	1.191380	0.108770	-0.589693	1.128603	0.107243	-0.590133	0.727562	-0.174669	-0.589435	0.707364	0.287298							-0.282350	0.537349	0.108091	-0.273688	0.068179	0.248275	-0.267916	0.085873	0.197213	-0.252764	0.066222	-0.140916	0.418927	0.062939	-0.080130
1776	14.800000	-0.901332	0.596380	-0.030738	-0.893585	0.604053	0.168786	-0.802471	0.946224	-0.038754	-0.782243	0.943784	0.181574	-0.604992	1.202242	0.004205	-0.603439	1.191370	0.108770	-0.589648	1.128595	0.107236	-0.590131	0.727596	-0.174663	-0.589418	0.707347	0.287296							-0.282333	0.537356	0.108079	-0.273681	0.068177	0.248277	-0.267915	0.085885	0.197223	-0.252788	0.066191	-0.140885	0.418926	0.062957	-0.080119
1777	14.808333	-0.901338	0.596418	-0.030723	-0.893562	0.604067	0.168774	-0.802438	0.946230	-0.038755	-0.782205	0.943767	0.181561	-0.604975	1.202232	0.004201	-0.603410	1.191366	0.108758	-0.589604	1.128584	0.107228	-0.590135	0.727522	-0.174734	-0.589394	0.707325	0.287275							-0.282314	0.537347	0.108063	-0.273562	0.068360	0.248532	-0.267914	0.085881	0.197215	-0.252763	0.066216	-0.140919	0.418920	0.062982	-0.080112
1778	14.816667	-0.901337	0.596439	-0.030719	-0.893547	0.604074	0.168764	-0.802398	0.946223	-0.038762	-0.782165	0.943742	0.181546	-0.604963	1.202244	0.004156	-0.603371	1.191335	0.108751	-0.589557	1.128572	0.107218	-0.590162	0.727558	-0.174779	-0.589374	0.707319	0.287268							-0.282300	0.537327	0.108031	-0.273677	0.068179	0.248268	-0.267918	0.085865	0.197194	-0.252797	0.066156	-0.140901	0.418925	0.062961	-0.080133
1779	14.825000	-0.901304	0.596426	-0.030746	-0.893529	0.604074	0.168749	-0.802366	0.946215	-0.038766	-0.782134	0.943746	0.181545	-0.604933	1.202218	0.004124	-0.603343	1.191318	0.108733	-0.589512	1.128557	0.107210	-0.590110	0.727540	-0.174731	-0.589351	0.707320	0.287262							-0.282291	0.537304	0.107995	-0.273675	0.068208	0.248268	-0.267917	0.085860	0.197180	-0.252769	0.066175	-0.140933	0.418925	0.062951	-0.080149
1780	14.833333	-0.901304	0.596439	-0.030743	-0.893519	0.604075	0.168735	-0.802332	0.946212	-0.038769	-0.782055	0.943774	0.181536	-0.604922	1.202198	0.004138	-0.603309	1.191306	0.108738	-0.589471	1.128549	0.107205	-0.590046	0.727462	-0.174696	-0.589330	0.707335	0.287261							-0.282281	0.537277	0.107968	-0.273662	0.068223	0.248268	-0.267913	0.085864	0.197175	-0.252793	0.066139	-0.140912	0.418925	0.062958	-0.080159
1781	14.841667	-0.901297	0.596446	-0.030743	-0.893511	0.604080	0.168734	-0.802304	0.946206	-0.038761	-0.782073	0.943748	0.181549	-0.604897	1.202178	0.004152	-0.603265	1.191292	0.108717	-0.589428	1.128541	0.107200	-0.590093	0.727466	-0.174821	-0.589306	0.707337	0.287255							-0.282270	0.537259	0.107960	-0.273675	0.068215	0.248274	-0.267914	0.085871	0.197183	-0.252791	0.066159	-0.140913	0.418925	0.062985	-0.080145
1782	14.850000	-0.901287	0.596451	-0.030736	-0.893507	0.604087	0.168746	-0.802283	0.946205	-0.038750	-0.782048	0.943747	0.181559	-0.604865	1.202191	0.004105	-0.603242	1.191287	0.108737	-0.589398	1.128531	0.107202	-0.590073	0.727463	-0.174817	-0.589286	0.707341	0.287256							-0.282271	0.537271	0.107974	-0.273675	0.068215	0.248287	-0.267920	0.085868	0.197188	-0.252796	0.066169	-0.140902	0.418931	0.062933	-0.080158
1783	14.858333	-0.901286	0.596460	-0.030722	-0.893501	0.604100	0.168757	-0.802261	0.946206	-0.038741	-0.781969	0.943740	0.181537	-0.604861	1.202174	0.004143	-0.603206	1.191279	0.108722	-0.589361	1.128526	0.107212	-0.589998	0.727492	-0.174694	-0.589266	0.707343	0.287266							-0.282265	0.537258	0.108006	-0.273689	0.068189	0.248278	-0.267922	0.085862	0.197198	-0.252795	0.066178	-0.140896	0.418929	0.062931	-0.080156
1784	14.866667	-0.901291	0.596475	-0.030704	-0.893499	0.604114	0.168772	-0.802244	0.946206	-0.038732	-0.782004	0.943743	0.181567	-0.604841	1.202168	0.004143	-0.603189	1.191256	0.108730	-0.589329	1.128518	0.107210	-0.590044	0.727470	-0.174823	-0.589242	0.707339	0.287262							-0.282265	0.537261	0.108022	-0.273689	0.068190	0.248287	-0.267924	0.085866	0.197208	-0.252800	0.066192	-0.140889	0.418918	0.062981	-0.080126
1785	14.875000	-0.901282	0.596484	-0.030691	-0.893491	0.604120	0.168777	-0.802227	0.946212	-0.038731	-0.781963	0.943757	0.181560	-0.604817	1.202154	0.004142	-0.603136	1.191271	0.108718	-0.589308	1.128511	0.107206	-0.590032	0.727469	-0.174825	-0.589229	0.707333	0.287262							-0.282266	0.537264	0.108026	-0.273700	0.068173	0.248274	-0.267926	0.085870	0.197208	-0.252804	0.066199	-0.140893	0.418922	0.062947	-0.080139
1786	14.883333	-0.901287	0.596492	-0.030685	-0.893489	0.604125	0.168779	-0.802207	0.946214	-0.038737	-0.781931	0.943777	0.181552	-0.604774	1.202133	0.004087	-0.603110	1.191260	0.108690	-0.589279	1.128507	0.107202	-0.590035	0.727516	-0.174803	-0.589215	0.707330	0.287257							-0.282256	0.537247	0.108016	-0.273683	0.068177	0.248268	-0.267927	0.085872	0.197204	-0.252751	0.066235	-0.140949	0.418921	0.062957	-0.080130
1787	14.891667	-0.901285	0.596494	-0.030690	-0.893485	0.604126	0.168769	-0.802185	0.946216	-0.038748	-0.781921	0.943789	0.181544	-0.604766	1.202110	0.004111	-0.603066	1.191232	0.108673	-0.589247	1.128499	0.107188	-0.590022	0.727473	-0.174824	-0.589207	0.707329	0.287249							-0.282261	0.537247	0.107982	-0.273684	0.068177	0.248259	-0.267921	0.085873	0.197196	-0.252746	0.066239	-0.140963	0.418924	0.062962	-0.080137
1788	14.900000	-0.901280	0.596495	-0.030699	-0.893480	0.604120	0.168757	-0.802168	0.946217	-0.038761	-0.781899	0.943755	0.181510	-0.604729	1.202095	0.004081	-0.603041	1.191242	0.108651	-0.589217	1.128489	0.107170	-0.590014	0.727429	-0.174839	-0.589210	0.707334	0.287247							-0.282268	0.537229	0.107953	-0.273678	0.068202	0.248256	-0.267921	0.085873	0.197189	-0.252798	0.066180	-0.140925	0.418924	0.063003	-0.080123
1789	14.908333	-0.901278	0.596492	-0.030705	-0.893478	0.604114	0.168751	-0.802147	0.946218	-0.038770	-0.781905	0.943818	0.181533	-0.604684	1.202088	0.004037	-0.603028	1.191228	0.108620	-0.589195	1.128476	0.107151	-0.589948	0.727411	-0.174708	-0.589213	0.707334	0.287245							-0.282274	0.537212	0.107944	-0.273678	0.068199	0.248265	-0.267917	0.085872	0.197186	-0.252797	0.066175	-0.140912	0.418927	0.062964	-0.080147
1790	14.916667	-0.901281	0.596486	-0.030706	-0.893473	0.604112	0.168752	-0.802131	0.946220	-0.038774	-0.781897	0.943823	0.181525	-0.604650	1.202067	0.004010	-0.602977	1.191221	0.108591	-0.589173	1.128468	0.107133	-0.590017	0.727396	-0.174820	-0.589223	0.707336	0.287250							-0.282284	0.537199	0.107958	-0.273679	0.068201	0.248288	-0.267914	0.085866	0.197194	-0.252793	0.066173	-0.140899	0.418932	0.062953	-0.080143
1791	14.925000	-0.901284	0.596495	-0.030698	-0.893479	0.604124	0.168758	-0.802121	0.946226	-0.038780	-0.781881	0.943801	0.181500	-0.604612	1.202064	0.003988	-0.602960	1.191198	0.108579	-0.589154	1.128460	0.107119	-0.590037	0.727397	-0.174823	-0.589238	0.707338	0.287256							-0.282307	0.537203	0.107999	-0.273444	0.068522	0.248784	-0.267921	0.085860	0.197207	-0.252762	0.066211	-0.140902	0.418930	0.062940	-0.080139
1792	14.933333	-0.901293	0.596502	-0.030687	-0.893488	0.604132	0.168772	-0.802113	0.946229	-0.038778	-0.781870	0.943782	0.181482	-0.604573	1.202069	0.003977	-0.602943	1.191185	0.108548	-0.589135	1.128455	0.107108	-0.589967	0.727359	-0.174677	-0.589252	0.707337	0.287259							-0.282328	0.537207	0.108041	-0.273680	0.068184	0.248304	-0.267920	0.085860	0.197216	-0.252790	0.066181	-0.140864	0.418928	0.062941	-0.080137
1793	14.941667	-0.901303	0.596507	-0.030678	-0.893496	0.604144	0.168775	-0.802111	0.946228	-0.038778	-0.781871	0.943786	0.181475	-0.604543	1.202068	0.003974	-0.602910	1.191196	0.108548	-0.589116	1.128458	0.107095	-0.589973	0.727350	-0.174671	-0.589260	0.707328	0.287253							-0.282344	0.537205	0.108063	-0.273685	0.068191	0.248300	-0.267923	0.085858	0.197217	-0.252765	0.066211	-0.140887	0.418929	0.062939	-0.080134
1794	14.950000	-0.901316	0.596512	-0.030673	-0.893509	0.604150	0.168777	-0.802113	0.946230	-0.038783	-0.781890	0.943836	0.181498	-0.604501	1.202075	0.003968	-0.602864	1.191242	0.108561	-0.589096	1.128471	0.107086	-0.589982	0.727341	-0.174670	-0.589270	0.707322	0.287245							-0.282364	0.537200	0.108077	-0.273683	0.068200	0.248297	-0.267927	0.085861	0.197214	-0.252737	0.066237	-0.140926	0.418930	0.062945	-0.080136
1795	14.958333	-0.901318	0.596505	-0.030679	-0.893517	0.604150	0.168767	-0.802118	0.946229	-0.038792	-0.781882	0.943793	0.181460	-0.604456	1.202100	0.003952	-0.602819	1.191256	0.108551	-0.589078	1.128490	0.107080	-0.590034	0.727354	-0.174772	-0.589280	0.707326	0.287236							-0.282382	0.537170	0.108070	-0.273567	0.068348	0.248517	-0.267925	0.085864	0.197201	-0.252800	0.066176	-0.140880	0.418915	0.063001	-0.080112
1796	14.966667	-0.901323	0.596503	-0.030696	-0.893523	0.604140	0.168759	-0.802122	0.946232	-0.038801	-0.781890	0.943800	0.181455	-0.604421	1.202103	0.003940	-0.602778	1.191267	0.108537	-0.589058	1.128500	0.107079	-0.589996	0.727332	-0.174698	-0.589286	0.707327	0.287230							-0.282399	0.537150	0.108046	-0.273694	0.068192	0.248263	-0.267923	0.085867	0.197192	-0.252812	0.066163	-0.140897	0.418924	0.062952	-0.080147
1797	14.975000	-0.901329	0.596493	-0.030709	-0.893536	0.604128	0.168743	-0.802139	0.946229	-0.038814	-0.781913	0.943833	0.181470	-0.604395	1.202089	0.003937	-0.602743	1.191238	0.108511	-0.589039	1.128499	0.107074	-0.589997	0.727332	-0.174713	-0.589293	0.707340	0.287237							-0.282412	0.537118	0.108039	-0.273685	0.068198	0.248268	-0.267925	0.085871	0.197184	-0.252754	0.066217	-0.140956	0.418922	0.062958	-0.080151
1798	14.983333	-0.901333	0.596485	-0.030716	-0.893542	0.604114	0.168738	-0.802149	0.946226	-0.038818	-0.781931	0.943858	0.181483	-0.604364	1.202085	0.003932	-0.602716	1.191261	0.108530	-0.589021	1.128485	0.107072	-0.590000	0.727341	-0.174729	-0.589301	0.707343	0.287244							-0.282434	0.537096	0.108030	-0.273687	0.068194	0.248270	-0.267926	0.085871	0.197191	-0.252757	0.066246	-0.140967	0.418921	0.062957	-0.080140
1799	14.991667	-0.901336	0.596478	-0.030720	-0.893551	0.604109	0.168735	-0.802161	0.946229	-0.038827	-0.781926	0.943801	0.181450	-0.604340	1.202085	0.003931	-0.602692	1.191257	0.108535	-0.589009	1.128473	0.107071	-0.590001	0.727349	-0.174743	-0.589312	0.707360	0.287264							-0.282445	0.537085	0.108051	-0.273695	0.068192	0.248279	-0.267930	0.085872	0.197200	-0.252810	0.066173	-0.140913	0.418920	0.062970	-0.080137
1800	15.000000	-0.901341	0.596478	-0.030715	-0.893559	0.604104	0.168739	-0.802177	0.946231	-0.038829	-0.781950	0.943844	0.181477	-0.604314	1.202085	0.003941	-0.602665	1.191256	0.108544	-0.589001	1.128464	0.107072	-0.590066	0.727359	-0.174875	-0.589321	0.707364	0.287283							-0.282463	0.537080	0.108078	-0.273696	0.068199	0.248286	-0.267930	0.085878	0.197201	-0.252806	0.066202	-0.140902	0.418926	0.062957	-0.080144
1801	15.008333	-0.901346	0.596475	-0.030709	-0.893619	0.604103	0.168762	-0.802189	0.946236	-0.038833	-0.781955	0.943815	0.181460	-0.604298	1.202088	0.003953	-0.602638	1.191260	0.108552	-0.588990	1.128462	0.107077	-0.590024	0.727364	-0.174815	-0.589324	0.707362	0.287291							-0.282481	0.537081	0.108097	-0.273695	0.068185	0.248283	-0.267928	0.085878	0.197214	-0.252753	0.066271	-0.140942	0.418922	0.062954	-0.080140
1802	15.016667	-0.901347	0.596475	-0.030706	-0.893577	0.604107	0.168750	-0.802207	0.946237	-0.038844	-0.781955	0.943779	0.181434	-0.604270	1.202097	0.003962	-0.602609	1.191271	0.108560	-0.588977	1.128464	0.107081	-0.589982	0.727360	-0.174756	-0.589320	0.707350	0.287295							-0.282496	0.537073	0.108110	-0.273460	0.068521	0.248790	-0.267929	0.085882	0.197220	-0.252801	0.066199	-0.140876	0.418923	0.063003	-0.080122
1803	15.025000	-0.901346	0.596469	-0.030715	-0.893578	0.604106	0.168746	-0.802214	0.946231	-0.038856	-0.781961	0.943769	0.181422	-0.604245	1.202101	0.003970	-0.602574	1.191258	0.108556	-0.588970	1.128475	0.107097	-0.589975	0.727355	-0.174759	-0.589320	0.707341	0.287295							-0.282510	0.537030	0.108100	-0.273686	0.068187	0.248281	-0.267924	0.085886	0.197216	-0.252802	0.066188	-0.140878	0.418922	0.062985	-0.080129
1804	15.033333	-0.901309	0.596419	-0.030753	-0.893584	0.604103	0.168735	-0.802227	0.946227	-0.038878	-0.781975	0.943764	0.181409	-0.604233	1.202094	0.003980	-0.602558	1.191278	0.108573	-0.588953	1.128463	0.107081	-0.589967	0.727349	-0.174769	-0.589324	0.707333	0.287294							-0.282540	0.537027	0.108109	-0.273673	0.068181	0.248273	-0.267920	0.085878	0.197207	-0.252743	0.066236	-0.140939	0.418932	0.062959	-0.080143
1805	15.041667	-0.901346	0.596437	-0.030749	-0.893584	0.604097	0.168730	-0.802236	0.946221	-0.038900	-0.781982	0.943760	0.181397	-0.604218	1.202081	0.003979	-0.602547	1.191256	0.108577	-0.588957	1.128462	0.107098	-0.589973	0.727369	-0.174804	-0.589330	0.707335	0.287298							-0.282529	0.536928	0.108023	-0.273679	0.068180	0.248271	-0.267919	0.085872	0.197200	-0.252770	0.066189	-0.140924	0.418930	0.062981	-0.080140
1806	15.050000	-0.901314	0.596389	-0.030788	-0.893586	0.604086	0.168720	-0.802245	0.946218	-0.038917	-0.781988	0.943759	0.181387	-0.604218	1.202060	0.003984	-0.602547	1.191223	0.108580	-0.588964	1.128446	0.107114	-0.589960	0.727349	-0.174788	-0.589337	0.707339	0.287307							-0.282536	0.536918	0.108039	-0.273680	0.068198	0.248288	-0.267923	0.085872	0.197195	-0.252798	0.066139	-0.140897	0.418933	0.062956	-0.080158
1807	15.058333	-0.901334	0.596398	-0.030789	-0.893586	0.604078	0.168717	-0.802255	0.946220	-0.038934	-0.781994	0.943761	0.181383	-0.604224	1.202034	0.003985	-0.602536	1.191207	0.108583	-0.588967	1.128412	0.107115	-0.589954	0.727356	-0.174794	-0.589348	0.707348	0.287317							-0.282564	0.536904	0.108067	-0.273687	0.068188	0.248289	-0.267927	0.085860	0.197197	-0.252800	0.066149	-0.140907	0.418933	0.062952	-0.080159
1808	15.066667	-0.901359	0.596412	-0.030779	-0.893595	0.604077	0.168723	-0.802266	0.946229	-0.038943	-0.782010	0.943811	0.181408	-0.604230	1.202011	0.003988	-0.602567	1.191182	0.108585	-0.588974	1.128381	0.107113	-0.589951	0.727366	-0.174796	-0.589354	0.707362	0.287332							-0.282570	0.536855	0.108078	-0.273699	0.068181	0.248282	-0.267936	0.085850	0.197197	-0.252746	0.066231	-0.140952	0.418924	0.062946	-0.080153
1809	15.075000	-0.901371	0.596427	-0.030761	-0.893602	0.604082	0.168731	-0.802277	0.946246	-0.038947	-0.782049	0.943824	0.181426	-0.604226	1.201967	0.004048	-0.602578	1.191147	0.108599	-0.588983	1.128342	0.107103	-0.589979	0.727388	-0.174855	-0.589358	0.707373	0.287345							-0.282592	0.536874	0.108127	-0.273584	0.068344	0.248537	-0.267938	0.085861	0.197206	-0.252807	0.066175	-0.140874	0.418918	0.062974	-0.080132
1810	15.083333	-0.901380	0.596445	-0.030741	-0.893605	0.604094	0.168740	-0.802286	0.946258	-0.038946	-0.782080	0.943829	0.181443	-0.604231	1.201970	0.004053	-0.602599	1.191113	0.108595	-0.588989	1.128312	0.107094	-0.589940	0.727399	-0.174783	-0.589353	0.707368	0.287357							-0.282595	0.536858	0.108153	-0.273708	0.068189	0.248285	-0.267942	0.085874	0.197214	-0.252756	0.066264	-0.140911	0.418918	0.062999	-0.080113
1811	15.091667	-0.901386	0.596456	-0.030734	-0.893607	0.604100	0.168742	-0.802293	0.946266	-0.038956	-0.781995	0.943821	0.181397	-0.604234	1.201965	0.004060	-0.602601	1.191122	0.108597	-0.588990	1.128295	0.107083	-0.589965	0.727408	-0.174852	-0.589347	0.707375	0.287366							-0.282610	0.536872	0.108181	-0.273701	0.068191	0.248282	-0.267941	0.085879	0.197218	-0.252813	0.066202	-0.140852	0.418919	0.062978	-0.080125
1812	15.100000	-0.901386	0.596449	-0.030736	-0.893612	0.604106	0.168743	-0.802294	0.946262	-0.038970	-0.781978	0.943818	0.181385	-0.604245	1.201989	0.004012	-0.602603	1.191094	0.108585	-0.588992	1.128290	0.107073	-0.589988	0.727405	-0.174926	-0.589333	0.707374	0.287372							-0.282622	0.536885	0.108192	-0.273695	0.068182	0.248262	-0.267937	0.085882	0.197210	-0.252760	0.066267	-0.140919	0.418919	0.062979	-0.080130
1813	15.108333	-0.901361	0.596411	-0.030763	-0.893613	0.604107	0.168740	-0.802289	0.946246	-0.038995	-0.781956	0.943789	0.181362	-0.604216	1.201970	0.004028	-0.602595	1.191083	0.108578	-0.588997	1.128297	0.107068	-0.589918	0.727377	-0.174829	-0.589322	0.707369	0.287377							-0.282602	0.536821	0.108134	-0.273697	0.068196	0.248271	-0.267939	0.085860	0.197194	-0.252819	0.066177	-0.140888	0.418923	0.062975	-0.080133
1814	15.116667	-0.901370	0.596407	-0.030777	-0.893613	0.604099	0.168729	-0.802279	0.946227	-0.039020	-0.781935	0.943757	0.181337	-0.604213	1.202003	0.003982	-0.602594	1.191074	0.108551	-0.589001	1.128309	0.107067	-0.589903	0.727358	-0.174854	-0.589315	0.707375	0.287386							-0.282599	0.536783	0.108099	-0.273703	0.068192	0.248271	-0.267935	0.085851	0.197173	-0.252809	0.066176	-0.140924	0.418927	0.062947	-0.080156
1815	15.125000	-0.901332	0.596352	-0.030821	-0.893615	0.604093	0.168722	-0.802268	0.946223	-0.039055	-0.781921	0.943760	0.181332	-0.604195	1.202011	0.003980	-0.602583	1.191071	0.108536	-0.589007	1.128325	0.107064	-0.589895	0.727355	-0.174864	-0.589317	0.707393	0.287409							-0.282597	0.536663	0.108006	-0.273577	0.068359	0.248524	-0.267939	0.085857	0.197181	-0.252713	0.066249	-0.141007	0.418936	0.062940	-0.080161
1816	15.133333	-0.901326	0.596344	-0.030836	-0.893616	0.604096	0.168715	-0.802255	0.946232	-0.039077	-0.781906	0.943760	0.181329	-0.604178	1.202037	0.003978	-0.602569	1.191097	0.108544	-0.589009	1.128340	0.107064	-0.589951	0.727376	-0.175004	-0.589321	0.707406	0.287428							-0.282608	0.536637	0.108011	-0.273467	0.068523	0.248776	-0.267942	0.085862	0.197193	-0.252815	0.066148	-0.140929	0.418927	0.062989	-0.080134
1817	15.141667	-0.901343	0.596372	-0.030820	-0.893620	0.604102	0.168717	-0.802258	0.946245	-0.039044	-0.781886	0.943760	0.181328	-0.604169	1.202050	0.003981	-0.602559	1.191136	0.108571	-0.589009	1.128348	0.107059	-0.589940	0.727389	-0.174997	-0.589330	0.707429	0.287459							-0.282635	0.536689	0.108080	-0.273704	0.068181	0.248285	-0.267937	0.085879	0.197212	-0.252799	0.066164	-0.140903	0.418928	0.062972	-0.080141
1818	15.150000	-0.901329	0.596377	-0.030821	-0.893615	0.604118	0.168718	-0.802254	0.946268	-0.039028	-0.781866	0.943765	0.181332	-0.604160	1.202074	0.003985	-0.602553	1.191148	0.108580	-0.589000	1.128347	0.107057	-0.589928	0.727412	-0.174977	-0.589333	0.707447	0.287485							-0.282686	0.536786	0.108203	-0.273698	0.068209	0.248300	-0.267939	0.085890	0.197223	-0.252745	0.066243	-0.140929	0.418929	0.062957	-0.080143
1819	15.158333	-0.901371	0.596448	-0.030784	-0.893626	0.604134	0.168726	-0.802238	0.946287	-0.039023	-0.781855	0.943826	0.181373	-0.604153	1.202065	0.003995	-0.602545	1.191168	0.108579	-0.588987	1.128335	0.107046	-0.589922	0.727431	-0.174965	-0.589331	0.707448	0.287500							-0.282709	0.536799	0.108239	-0.273697	0.068201	0.248293	-0.267936	0.085892	0.197226	-0.252801	0.066197	-0.140847	0.418924	0.062978	-0.080132
1820	15.166667	-0.901371	0.596475	-0.030771	-0.893627	0.604149	0.168730	-0.802232	0.946299	-0.038998	-0.781812	0.943777	0.181355	-0.604137	1.202058	0.003997	-0.602534	1.191146	0.108584	-0.588961	1.128320	0.107049	-0.589919	0.727437	-0.174965	-0.589326	0.707443	0.287511							-0.282706	0.536765	0.108222	-0.273465	0.068525	0.248776	-0.267938	0.085886	0.197226	-0.252805	0.066198	-0.140844	0.418917	0.063026	-0.080110
1821	15.175000	-0.901363	0.596483	-0.030783	-0.893624	0.604157	0.168735	-0.802210	0.946295	-0.038998	-0.781791	0.943805	0.181380	-0.604119	1.202032	0.003989	-0.602510	1.191142	0.108582	-0.588932	1.128309	0.107052	-0.589915	0.727427	-0.174974	-0.589313	0.707427	0.287518							-0.282722	0.536742	0.108213	-0.273695	0.068188	0.248275	-0.267939	0.085868	0.197199	-0.252814	0.066192	-0.140853	0.418925	0.062982	-0.080136
1822	15.183333	-0.901317	0.596434	-0.030816	-0.893618	0.604158	0.168732	-0.802182	0.946289	-0.039029	-0.781763	0.943786	0.181385	-0.604090	1.202001	0.003980	-0.602446	1.191122	0.108562	-0.588903	1.128302	0.107065	-0.589913	0.727407	-0.174993	-0.589302	0.707411	0.287524							-0.282726	0.536691	0.108180	-0.273694	0.068196	0.248273	-0.267943	0.085843	0.197171	-0.252821	0.066159	-0.140877	0.418926	0.062968	-0.080149
1823	15.191667	-0.901309	0.596420	-0.030837	-0.893607	0.604152	0.168731	-0.802172	0.946281	-0.039018	-0.781742	0.943813	0.181403	-0.604045	1.201957	0.004001	-0.602433	1.191083	0.108550	-0.588863	1.128295	0.107076	-0.589904	0.727388	-0.175021	-0.589288	0.707395	0.287533							-0.282705	0.536546	0.108074	-0.273700	0.068204	0.248270	-0.267950	0.085835	0.197160	-0.252832	0.066158	-0.140909	0.418929	0.062977	-0.080149
1824	15.200000	-0.901334	0.596439	-0.030832	-0.893592	0.604150	0.168729	-0.802147	0.946280	-0.039034	-0.781717	0.943781	0.181381	-0.603999	1.201909	0.004025	-0.602389	1.191062	0.108551	-0.588825	1.128289	0.107096	-0.589893	0.727377	-0.175035	-0.589273	0.707382	0.287544							-0.282701	0.536500	0.108051	-0.273710	0.068187	0.248261	-0.267956	0.085843	0.197161	-0.252779	0.066190	-0.140955	0.418927	0.062988	-0.080141
1825	15.208333	-0.901310	0.596419	-0.030839	-0.893580	0.604154	0.168735	-0.802123	0.946289	-0.039035	-0.781691	0.943785	0.181382	-0.603952	1.201887	0.004031	-0.602342	1.191042	0.108556	-0.588782	1.128276	0.107103	-0.589874	0.727377	-0.175034	-0.589261	0.707376	0.287562							-0.282703	0.536473	0.108065	-0.273718	0.068176	0.248256	-0.267955	0.085853	0.197177	-0.252777	0.066224	-0.140957	0.418931	0.062954	-0.080150
1826	15.216667	-0.901284	0.596407	-0.030838	-0.893671	0.604148	0.168776	-0.802091	0.946302	-0.039061	-0.781673	0.943791	0.181384	-0.603918	1.201904	0.003993	-0.602292	1.191032	0.108553	-0.588737	1.128259	0.107104	-0.589852	0.727380	-0.175022	-0.589251	0.707384	0.287581							-0.282696	0.536457	0.108097	-0.273716	0.068158	0.248246	-0.267956	0.085869	0.197189	-0.252782	0.066248	-0.140946	0.418929	0.062960	-0.080133
1827	15.225000	-0.901326	0.596469	-0.030802	-0.893557	0.604177	0.168751	-0.802077	0.946327	-0.039025	-0.781651	0.943795	0.181384	-0.603832	1.201871	0.004024	-0.602223	1.191052	0.108575	-0.588689	1.128244	0.107093	-0.589825	0.727395	-0.175009	-0.589236	0.707388	0.287588							-0.282702	0.536497	0.108180	-0.273593	0.068362	0.248522	-0.267954	0.085878	0.197199	-0.252836	0.066195	-0.140848	0.418918	0.063021	-0.080099
1828	15.233333	-0.901325	0.596494	-0.030791	-0.893550	0.604195	0.168756	-0.802044	0.946353	-0.039013	-0.781623	0.943798	0.181385	-0.603781	1.201859	0.004013	-0.602185	1.191048	0.108570	-0.588635	1.128230	0.107082	-0.589802	0.727406	-0.174997	-0.589209	0.707357	0.287689							-0.282716	0.536560	0.108266	-0.273712	0.068178	0.248259	-0.267952	0.085874	0.197205	-0.252829	0.066222	-0.140843	0.418918	0.063022	-0.080095
1829	15.241667	-0.901323	0.596514	-0.030786	-0.893543	0.604211	0.168755	-0.802012	0.946359	-0.039021	-0.781749	0.943984	0.181568	-0.603722	1.201849	0.003995	-0.602150	1.191013	0.108520	-0.588569	1.128215	0.107044	-0.589777	0.727397	-0.174994	-0.589211	0.707395	0.287609							-0.282693	0.536450	0.108190	-0.273702	0.068176	0.248262	-0.267954	0.085864	0.197193	-0.252805	0.066235	-0.140871	0.418932	0.062963	-0.080126
1830	15.250000	-0.901311	0.596525	-0.030797	-0.893542	0.604226	0.168751	-0.801977	0.946364	-0.039016	-0.781718	0.943990	0.181573	-0.603666	1.201835	0.003976	-0.602078	1.191023	0.108482	-0.588519	1.128219	0.107033	-0.589754	0.727382	-0.174993	-0.589201	0.707397	0.287616							-0.282684	0.536423	0.108180	-0.273472	0.068521	0.248763	-0.267955	0.085844	0.197176	-0.252780	0.066251	-0.140915	0.418931	0.062960	-0.080137
1831	15.258333	-0.901297	0.596532	-0.030813	-0.893533	0.604233	0.168735	-0.801941	0.946361	-0.039017	-0.781687	0.944001	0.181578	-0.603601	1.201833	0.003941	-0.602029	1.191043	0.108484	-0.588460	1.128236	0.107015	-0.589741	0.727366	-0.175002	-0.589190	0.707391	0.287676							-0.282685	0.536441	0.108199	-0.273703	0.068182	0.248265	-0.267955	0.085836	0.197160	-0.252762	0.066245	-0.140951	0.418932	0.062966	-0.080148
1832	15.266667	-0.901245	0.596501	-0.030851	-0.893537	0.604242	0.168725	-0.801905	0.946353	-0.039039	-0.781658	0.944016	0.181589	-0.603535	1.201848	0.003917	-0.601947	1.191048	0.108440	-0.588411	1.128258	0.106996	-0.589725	0.727358	-0.175005	-0.589188	0.707391	0.287745							-0.282668	0.536370	0.108153	-0.273702	0.068177	0.248258	-0.267954	0.085828	0.197156	-0.252783	0.066225	-0.140961	0.418930	0.062959	-0.080148
1833	15.275000	-0.901263	0.596544	-0.030836	-0.893519	0.604245	0.168719	-0.801869	0.946367	-0.039013	-0.781621	0.943968	0.181568	-0.603452	1.201880	0.003832	-0.601885	1.191064	0.108425	-0.588363	1.128279	0.106989	-0.589709	0.727360	-0.174996	-0.589189	0.707402	0.287771							-0.282665	0.536350	0.108169	-0.273708	0.068189	0.248267	-0.267954	0.085845	0.197166	-0.252850	0.066147	-0.140904	0.418927	0.062992	-0.080129
1834	15.283333	-0.901252	0.596558	-0.030829	-0.893501	0.604256	0.168717	-0.801836	0.946377	-0.038995	-0.781589	0.944023	0.181601	-0.603389	1.201864	0.003843	-0.601841	1.191078	0.108387	-0.588315	1.128296	0.106983	-0.589695	0.727373	-0.174980	-0.589186	0.707401	0.287798							-0.282679	0.536437	0.108288	-0.273713	0.068175	0.248263	-0.267952	0.085867	0.197186	-0.252851	0.066160	-0.140877	0.418927	0.062963	-0.080130
1835	15.291667	-0.901241	0.596583	-0.030818	-0.893484	0.604274	0.168719	-0.801800	0.946396	-0.038986	-0.781554	0.944023	0.181606	-0.603358	1.201892	0.003838	-0.601793	1.191081	0.108366	-0.588262	1.128304	0.106980	-0.589677	0.727389	-0.174954	-0.589183	0.707402	0.287823							-0.282672	0.536380	0.108272	-0.273708	0.068184	0.248273	-0.267950	0.085878	0.197196	-0.252787	0.066254	-0.140917	0.418929	0.062969	-0.080129
1836	15.300000	-0.901228	0.596608	-0.030806	-0.893467	0.604290	0.168725	-0.801763	0.946409	-0.038976	-0.781517	0.944024	0.181610	-0.603292	1.201861	0.003833	-0.601765	1.191095	0.108358	-0.588210	1.128299	0.106965	-0.589680	0.727438	-0.174966	-0.589176	0.707398	0.287846							-0.282691	0.536489	0.108413	-0.273705	0.068172	0.248256	-0.267949	0.085878	0.197200	-0.252855	0.066203	-0.140826	0.418919	0.063020	-0.080093
1837	15.308333	-0.901213	0.596625	-0.030800	-0.893447	0.604305	0.168723	-0.801726	0.946415	-0.038964	-0.781480	0.944023	0.181615	-0.603245	1.201834	0.003808	-0.601715	1.191097	0.108380	-0.588148	1.128289	0.106958	-0.589643	0.727404	-0.174921	-0.589165	0.707395	0.287870							-0.282688	0.536504	0.108450	-0.273712	0.068182	0.248261	-0.267949	0.085873	0.197196	-0.252857	0.066212	-0.140824	0.418926	0.062987	-0.080114
1838	15.316667	-0.901190	0.596633	-0.030808	-0.893426	0.604317	0.168717	-0.801689	0.946413	-0.038959	-0.781448	0.944023	0.181623	-0.603201	1.201785	0.003770	-0.601700	1.191051	0.108310	-0.588093	1.128272	0.106943	-0.589623	0.727387	-0.174918	-0.589155	0.707391	0.287889							-0.282695	0.536517	0.108489	-0.273708	0.068161	0.248249	-0.267956	0.085854	0.197180	-0.252857	0.066202	-0.140838	0.418932	0.062954	-0.080138
1839	15.325000	-0.901167	0.596637	-0.030821	-0.893418	0.604325	0.168711	-0.801638	0.946414	-0.038981	-0.781421	0.944030	0.181631	-0.603152	1.201728	0.003727	-0.601673	1.191024	0.108281	-0.588041	1.128256	0.106928	-0.589608	0.727386	-0.174936	-0.589141	0.707389	0.287905							-0.282658	0.536397	0.108393	-0.273712	0.068168	0.248241	-0.267963	0.085830	0.197154	-0.252836	0.066217	-0.140907	0.418931	0.062942	-0.080151
1840	15.333333	-0.901137	0.596638	-0.030838	-0.893409	0.604330	0.168700	-0.801613	0.946403	-0.038967	-0.781400	0.944038	0.181641	-0.603093	1.201679	0.003670	-0.601634	1.190998	0.108276	-0.587991	1.128241	0.106917	-0.589569	0.727342	-0.174918	-0.589126	0.707385	0.287918							-0.282647	0.536396	0.108398	-0.273715	0.068176	0.248244	-0.267970	0.085814	0.197135	-0.252867	0.066173	-0.140917	0.418932	0.062936	-0.080163
1841	15.341667	-0.901112	0.596653	-0.030843	-0.893394	0.604335	0.168690	-0.801579	0.946415	-0.038970	-0.781385	0.944050	0.181658	-0.603051	1.201639	0.003640	-0.601614	1.190989	0.108222	-0.587945	1.128236	0.106909	-0.589535	0.727332	-0.174900	-0.589111	0.707381	0.287928							-0.282615	0.536276	0.108329	-0.273720	0.068173	0.248253	-0.267970	0.085825	0.197138	-0.252843	0.066199	-0.140951	0.418927	0.062946	-0.080152
1842	15.350000	-0.901064	0.596638	-0.030861	-0.893394	0.604341	0.168690	-0.801547	0.946438	-0.038979	-0.781373	0.944057	0.181671	-0.603010	1.201618	0.003621	-0.601583	1.190989	0.108203	-0.587902	1.128230	0.106903	-0.589517	0.727368	-0.174889	-0.589091	0.707374	0.287939							-0.282596	0.536270	0.108373	-0.273711	0.068165	0.248256	-0.267965	0.085843	0.197158	-0.252871	0.066169	-0.140915	0.418921	0.062966	-0.080134
1843	15.358333	-0.901095	0.596700	-0.030819	-0.893396	0.604349	0.168692	-0.801540	0.946460	-0.038936	-0.781369	0.944062	0.181687	-0.602983	1.201629	0.003603	-0.601555	1.190988	0.108195	-0.587864	1.128226	0.106895	-0.589481	0.727376	-0.174842	-0.589080	0.707359	0.287949							-0.282608	0.536379	0.108520	-0.273711	0.068182	0.248276	-0.267958	0.085870	0.197189	-0.252836	0.066223	-0.140904	0.418918	0.062994	-0.080102
1844	15.366667	-0.901083	0.596756	-0.030798	-0.893397	0.604357	0.168695	-0.801532	0.946479	-0.038914	-0.781363	0.944058	0.181695	-0.602941	1.201616	0.003624	-0.601538	1.191011	0.108196	-0.587832	1.128225	0.106891	-0.589440	0.727390	-0.174787	-0.589067	0.707347	0.287956							-0.282599	0.536428	0.108600	-0.273707	0.068186	0.248286	-0.267951	0.085889	0.197208	-0.252866	0.066183	-0.140818	0.418917	0.063020	-0.080087
1845	15.375000	-0.901029	0.596733	-0.030795	-0.893405	0.604360	0.168689	-0.801522	0.946485	-0.038901	-0.781365	0.944088	0.181742	-0.602911	1.201610	0.003618	-0.601509	1.191020	0.108191	-0.587807	1.128227	0.106888	-0.589401	0.727390	-0.174741	-0.589060	0.707336	0.287961							-0.282618	0.536509	0.108686	-0.273700	0.068188	0.248285	-0.267948	0.085886	0.197215	-0.252766	0.066302	-0.140874	0.418921	0.062983	-0.080100
1846	15.383333	-0.901045	0.596743	-0.030802	-0.893416	0.604354	0.168675	-0.801512	0.946479	-0.038898	-0.781376	0.944036	0.181690	-0.602889	1.201620	0.003573	-0.601482	1.191023	0.108179	-0.587781	1.128228	0.106891	-0.589361	0.727384	-0.174712	-0.589064	0.707334	0.287966							-0.282603	0.536532	0.108714	-0.273700	0.068177	0.248268	-0.267946	0.085867	0.197209	-0.252736	0.066330	-0.140884	0.418930	0.062974	-0.080112
1847	15.391667	-0.901020	0.596719	-0.030852	-0.893429	0.604338	0.168658	-0.801498	0.946459	-0.038929	-0.781392	0.944030	0.181690	-0.602846	1.201587	0.003545	-0.601454	1.191018	0.108156	-0.587760	1.128235	0.106888	-0.589315	0.727341	-0.174681	-0.589073	0.707330	0.287962							-0.282577	0.536529	0.108705	-0.273699	0.068185	0.248264	-0.267949	0.085848	0.197180	-0.252869	0.066187	-0.140843	0.418930	0.062974	-0.080123
1848	15.400000	-0.901003	0.596688	-0.030889	-0.893440	0.604323	0.168635	-0.801493	0.946438	-0.038943	-0.781415	0.944023	0.181684	-0.602798	1.201552	0.003512	-0.601411	1.191009	0.108139	-0.587738	1.128244	0.106896	-0.589291	0.727335	-0.174677	-0.589091	0.707324	0.287954							-0.282538	0.536498	0.108659	-0.273703	0.068187	0.248260	-0.267955	0.085825	0.197151	-0.252870	0.066156	-0.140877	0.418937	0.062935	-0.080160
1849	15.408333	-0.900962	0.596661	-0.030920	-0.893443	0.604305	0.168619	-0.801486	0.946424	-0.038971	-0.781443	0.944022	0.181681	-0.602752	1.201496	0.003500	-0.601377	1.190994	0.108111	-0.587712	1.128245	0.106897	-0.589192	0.727326	-0.174559	-0.589114	0.707315	0.287949							-0.282521	0.536512	0.108667	-0.273703	0.068163	0.248237	-0.267957	0.085814	0.197129	-0.252790	0.066206	-0.140991	0.418939	0.062920	-0.080170
1850	15.416667	-0.900937	0.596627	-0.030958	-0.893567	0.604280	0.168644	-0.801479	0.946429	-0.039002	-0.781470	0.944025	0.181682	-0.602718	1.201483	0.003461	-0.601345	1.190980	0.108090	-0.587684	1.128234	0.106890	-0.589219	0.727308	-0.174628	-0.589136	0.707298	0.287941							-0.282450	0.536375	0.108573	-0.273708	0.068164	0.248245	-0.267957	0.085806	0.197121	-0.252771	0.066236	-0.141037	0.418941	0.062920	-0.080169
1851	15.425000	-0.900953	0.596670	-0.030926	-0.893473	0.604291	0.168608	-0.801497	0.946450	-0.038977	-0.781499	0.943982	0.181658	-0.602685	1.201465	0.003445	-0.601332	1.190974	0.108081	-0.587662	1.128213	0.106873	-0.589119	0.727338	-0.174469	-0.589162	0.707281	0.287934							-0.282460	0.536530	0.108750	-0.273713	0.068158	0.248238	-0.267958	0.085824	0.197135	-0.252846	0.066181	-0.140973	0.418935	0.062955	-0.080138
1852	15.433333	-0.900947	0.596696	-0.030908	-0.893486	0.604295	0.168610	-0.801512	0.946476	-0.038969	-0.781529	0.944037	0.181675	-0.602664	1.201458	0.003434	-0.601313	1.190972	0.108072	-0.587637	1.128189	0.106857	-0.589083	0.727369	-0.174400	-0.589182	0.707260	0.287931							-0.282443	0.536586	0.108864	-0.273714	0.068143	0.248237	-0.267955	0.085842	0.197157	-0.252817	0.066272	-0.140987	0.418937	0.062947	-0.080117
1853	15.441667	-0.900926	0.596721	-0.030892	-0.893499	0.604301	0.168607	-0.801525	0.946506	-0.038981	-0.781561	0.944045	0.181668	-0.602653	1.201450	0.003421	-0.601320	1.190976	0.108055	-0.587631	1.128173	0.106834	-0.589043	0.727399	-0.174322	-0.589204	0.707245	0.287926							-0.282431	0.536652	0.108973	-0.273709	0.068141	0.248234	-0.267950	0.085865	0.197182	-0.252819	0.066290	-0.140950	0.418925	0.062990	-0.080090
1854	15.450000	-0.900934	0.596749	-0.030867	-0.893514	0.604301	0.168599	-0.801552	0.946525	-0.038957	-0.781457	0.943930	0.181512	-0.602641	1.201421	0.003403	-0.601310	1.190967	0.108004	-0.587617	1.128157	0.106785	-0.589002	0.727419	-0.174246	-0.589225	0.707238	0.287910							-0.282426	0.536701	0.109059	-0.273706	0.068169	0.248249	-0.267947	0.085876	0.197190	-0.252878	0.066220	-0.140858	0.418927	0.063015	-0.080067
1855	15.458333	-0.900934	0.596751	-0.030885	-0.893528	0.604297	0.168573	-0.801572	0.946527	-0.038979	-0.781489	0.943900	0.181478	-0.602633	1.201432	0.003356	-0.601318	1.191001	0.107977	-0.587631	1.128178	0.106772	-0.588951	0.727423	-0.174177	-0.589244	0.707246	0.287900							-0.282411	0.536710	0.109108	-0.273701	0.068189	0.248257	-0.267944	0.085877	0.197188	-0.252852	0.066261	-0.140892	0.418926	0.062996	-0.080082
1856	15.466667	-0.900912	0.596725	-0.030940	-0.893542	0.604288	0.168542	-0.801589	0.946520	-0.038987	-0.781571	0.944022	0.181619	-0.602608	1.201431	0.003262	-0.601339	1.191014	0.107929	-0.587644	1.128200	0.106734	-0.588895	0.727406	-0.174113	-0.589265	0.707254	0.287884							-0.282396	0.536701	0.109138	-0.273696	0.068170	0.248238	-0.267948	0.085866	0.197171	-0.252824	0.066285	-0.140942	0.418928	0.062963	-0.080110
1857	15.475000	-0.900939	0.596703	-0.030975	-0.893554	0.604273	0.168513	-0.801601	0.946504	-0.039046	-0.781581	0.943905	0.181442	-0.602607	1.201428	0.003215	-0.601338	1.191049	0.107875	-0.587682	1.128244	0.106710	-0.588838	0.727387	-0.174061	-0.589283	0.707260	0.287867							-0.282378	0.536660	0.109139	-0.273702	0.068165	0.248229	-0.267955	0.085841	0.197151	-0.252865	0.066217	-0.140952	0.418924	0.062972	-0.080121
1858	15.483333	-0.900938	0.596681	-0.031029	-0.893566	0.604258	0.168485	-0.801626	0.946483	-0.039080	-0.781626	0.943881	0.181415	-0.602579	1.201407	0.003175	-0.601345	1.191075	0.107797	-0.587717	1.128296	0.106666	-0.588779	0.727371	-0.174003	-0.589299	0.707273	0.287854							-0.282348	0.536591	0.109166	-0.273703	0.068170	0.248241	-0.267957	0.085818	0.197127	-0.252903	0.066145	-0.140961	0.418928	0.062932	-0.080151
1859	15.491667	-0.900901	0.596630	-0.031069	-0.893580	0.604244	0.168470	-0.801677	0.946464	-0.039077	-0.781683	0.943902	0.181411	-0.602582	1.201448	0.003124	-0.601347	1.191131	0.107742	-0.587764	1.128356	0.106639	-0.588714	0.727358	-0.173923	-0.589307	0.707276	0.287833							-0.282331	0.536561	0.109209	-0.273708	0.068151	0.248240	-0.267958	0.085800	0.197120	-0.252850	0.066199	-0.141020	0.418927	0.062934	-0.080150
1860	15.500000	-0.900846	0.596593	-0.031089	-0.893590	0.604236	0.168457	-0.801701	0.946471	-0.039118	-0.781738	0.943919	0.181411	-0.602582	1.201509	0.003094	-0.601327	1.191202	0.107690	-0.587817	1.128417	0.106606	-0.588648	0.727360	-0.173828	-0.589317	0.707282	0.287821							-0.282312	0.536545	0.109296	-0.273711	0.068153	0.248237	-0.267958	0.085800	0.197131	-0.252796	0.066242	-0.141042	0.418927	0.062915	-0.080157
1861	15.508333	-0.900848	0.596596	-0.031087	-0.893653	0.604225	0.168471	-0.801765	0.946473	-0.039110	-0.781793	0.943916	0.181400	-0.602604	1.201597	0.003063	-0.601343	1.191276	0.107662	-0.587862	1.128474	0.106582	-0.588575	0.727379	-0.173717	-0.589322	0.707282	0.287805							-0.282304	0.536562	0.109404	-0.273710	0.068159	0.248247	-0.267950	0.085825	0.197153	-0.252844	0.066210	-0.140967	0.418923	0.062947	-0.080122
1862	15.516667	-0.900904	0.596643	-0.031070	-0.893608	0.604216	0.168442	-0.801829	0.946493	-0.039115	-0.781848	0.943914	0.181385	-0.602612	1.201641	0.003074	-0.601359	1.191346	0.107672	-0.587896	1.128512	0.106565	-0.588471	0.727358	-0.173539	-0.589328	0.707295	0.287792							-0.282297	0.536585	0.109514	-0.273706	0.068154	0.248246	-0.267940	0.085862	0.197178	-0.252834	0.066274	-0.140951	0.418928	0.062950	-0.080106
1863	15.525000	-0.900899	0.596651	-0.031072	-0.893617	0.604206	0.168425	-0.801891	0.946502	-0.039124	-0.781904	0.943913	0.181365	-0.602666	1.201703	0.003024	-0.601390	1.191347	0.107632	-0.587919	1.128522	0.106544	-0.588397	0.727367	-0.173413	-0.589341	0.707309	0.287773							-0.282325	0.536733	0.109723	-0.273696	0.068184	0.248252	-0.267935	0.085888	0.197198	-0.252825	0.066296	-0.140920	0.418923	0.062975	-0.080091
1864	15.533333	-0.900894	0.596642	-0.031089	-0.893623	0.604191	0.168398	-0.801944	0.946501	-0.039149	-0.781957	0.943906	0.181332	-0.602712	1.201711	0.003011	-0.601406	1.191323	0.107618	-0.587946	1.128518	0.106524	-0.588318	0.727366	-0.173297	-0.589359	0.707329	0.287755							-0.282322	0.536733	0.109804	-0.273693	0.068192	0.248244	-0.267935	0.085896	0.197194	-0.252826	0.066313	-0.140908	0.418919	0.062980	-0.080088
1865	15.541667	-0.900884	0.596625	-0.031125	-0.893635	0.604173	0.168375	-0.801990	0.946479	-0.039186	-0.782051	0.943902	0.181326	-0.602761	1.201712	0.002991	-0.601456	1.191367	0.107628	-0.587977	1.128526	0.106511	-0.588237	0.727351	-0.173197	-0.589380	0.707347	0.287736							-0.282303	0.536713	0.109851	-0.273697	0.068190	0.248236	-0.267940	0.085878	0.197164	-0.252881	0.066225	-0.140868	0.418921	0.062995	-0.080095
1866	15.550000	-0.900872	0.596588	-0.031169	-0.893647	0.604158	0.168349	-0.802035	0.946451	-0.039234	-0.782073	0.943908	0.181284	-0.602804	1.201704	0.002975	-0.601475	1.191377	0.107640	-0.588012	1.128555	0.106506	-0.588155	0.727321	-0.173097	-0.589404	0.707367	0.287720							-0.282268	0.536631	0.109866	-0.273696	0.068179	0.248234	-0.267948	0.085849	0.197135	-0.252823	0.066279	-0.140957	0.418926	0.062990	-0.080120
1867	15.558333	-0.900804	0.596518	-0.031218	-0.893655	0.604138	0.168331	-0.802082	0.946417	-0.039281	-0.782126	0.943903	0.181257	-0.602848	1.201711	0.002948	-0.601507	1.191390	0.107623	-0.588049	1.128581	0.106504	-0.588127	0.727337	-0.173094	-0.589434	0.707376	0.287706							-0.282272	0.536641	0.109963	-0.273700	0.068167	0.248226	-0.267953	0.085812	0.197107	-0.252825	0.066256	-0.140987	0.418935	0.062932	-0.080145
1868	15.566667	-0.900791	0.596485	-0.031243	-0.893670	0.604126	0.168321	-0.802126	0.946398	-0.039312	-0.782229	0.943868	0.181238	-0.602916	1.201721	0.002980	-0.601541	1.191414	0.107603	-0.588087	1.128590	0.106502	-0.588070	0.727306	-0.173019	-0.589462	0.707400	0.287593							-0.282253	0.536620	0.110045	-0.273705	0.068163	0.248241	-0.267958	0.085790	0.197108	-0.252885	0.066166	-0.140944	0.418934	0.062947	-0.080138
1869	15.575000	-0.900792	0.596482	-0.031252	-0.893683	0.604112	0.168311	-0.802180	0.946384	-0.039343	-0.782282	0.943860	0.181212	-0.602959	1.201732	0.002966	-0.601570	1.191419	0.107622	-0.588122	1.128592	0.106497	-0.587986	0.727285	-0.172884	-0.589483	0.707373	0.287679							-0.282219	0.536584	0.110145	-0.273705	0.068152	0.248248	-0.267948	0.085808	0.197133	-0.252827	0.066257	-0.140977	0.418936	0.062936	-0.080124
1870	15.583333	-0.900792	0.596481	-0.031255	-0.893698	0.604104	0.168298	-0.802235	0.946386	-0.039355	-0.782332	0.943857	0.181183	-0.603032	1.201768	0.002965	-0.601607	1.191413	0.107622	-0.588163	1.128599	0.106482	-0.587916	0.727327	-0.172704	-0.589509	0.707372	0.287667							-0.282218	0.536615	0.110277	-0.273707	0.068155	0.248254	-0.267942	0.085855	0.197178	-0.252833	0.066267	-0.140938	0.418936	0.062940	-0.080110
1871	15.591667	-0.900792	0.596486	-0.031260	-0.893710	0.604092	0.168286	-0.802286	0.946392	-0.039365	-0.782383	0.943881	0.181166	-0.603112	1.201793	0.002973	-0.601665	1.191422	0.107609	-0.588202	1.128596	0.106474	-0.587839	0.727319	-0.172557	-0.589537	0.707398	0.287560							-0.282215	0.536659	0.110350	-0.273697	0.068177	0.248263	-0.267934	0.085896	0.197216	-0.252836	0.066290	-0.140901	0.418927	0.062967	-0.080081
1872	15.600000	-0.900797	0.596485	-0.031269	-0.893730	0.604074	0.168273	-0.802334	0.946392	-0.039378	-0.782574	0.943989	0.181273	-0.603191	1.201805	0.002974	-0.601744	1.191430	0.107601	-0.588245	1.128589	0.106458	-0.587693	0.727311	-0.172346	-0.589564	0.707395	0.287653							-0.282208	0.536688	0.110447	-0.273702	0.068189	0.248263	-0.267930	0.085924	0.197236	-0.252839	0.066291	-0.140873	0.418904	0.063046	-0.080038
1873	15.608333	-0.900788	0.596471	-0.031294	-0.893745	0.604062	0.168256	-0.802371	0.946375	-0.039406	-0.782554	0.943931	0.181178	-0.603256	1.201774	0.003002	-0.601796	1.191426	0.107577	-0.588292	1.128594	0.106435	-0.587614	0.727271	-0.172209	-0.589598	0.707423	0.287601							-0.282199	0.536707	0.110506	-0.273706	0.068186	0.248256	-0.267933	0.085910	0.197221	-0.252872	0.066244	-0.140838	0.418915	0.063004	-0.080074
1874	15.616667	-0.900778	0.596447	-0.031324	-0.893755	0.604042	0.168237	-0.802405	0.946351	-0.039440	-0.782673	0.944003	0.181234	-0.603305	1.201767	0.002948	-0.601841	1.191421	0.107554	-0.588341	1.128602	0.106406	-0.587535	0.727222	-0.172092	-0.589633	0.707456	0.287554							-0.282187	0.536705	0.110563	-0.273699	0.068195	0.248262	-0.267940	0.085871	0.197184	-0.252842	0.066279	-0.140909	0.418913	0.062958	-0.080114
1875	15.625000	-0.900769	0.596420	-0.031349	-0.893766	0.604026	0.168222	-0.802434	0.946315	-0.039480	-0.782717	0.944035	0.181227	-0.603369	1.201764	0.002951	-0.601895	1.191439	0.107546	-0.588375	1.128611	0.106382	-0.587457	0.727178	-0.171991	-0.589663	0.707472	0.287556							-0.282171	0.536687	0.110621	-0.273590	0.068337	0.248498	-0.267955	0.085819	0.197144	-0.252882	0.066215	-0.140901	0.418923	0.062943	-0.080138
1876	15.633333	-0.900754	0.596396	-0.031370	-0.893782	0.604010	0.168212	-0.802469	0.946288	-0.039514	-0.782768	0.944063	0.181230	-0.603388	1.201770	0.002891	-0.601924	1.191441	0.107524	-0.588409	1.128630	0.106370	-0.587336	0.727032	-0.171841	-0.589679	0.707446	0.287645							-0.282161	0.536642	0.110699	-0.273708	0.068155	0.248250	-0.267961	0.085785	0.197122	-0.252912	0.066168	-0.140897	0.418927	0.062910	-0.080151
1877	15.641667	-0.900744	0.596382	-0.031375	-0.893800	0.603996	0.168207	-0.802510	0.946271	-0.039533	-0.782807	0.944034	0.181201	-0.603415	1.201800	0.002880	-0.601933	1.191482	0.107505	-0.588440	1.128668	0.106362	-0.587263	0.727013	-0.171735	-0.589705	0.707457	0.287647							-0.282148	0.536638	0.110798	-0.273708	0.068139	0.248244	-0.267958	0.085789	0.197128	-0.252877	0.066224	-0.140935	0.418931	0.062908	-0.080145
1878	15.650000	-0.900743	0.596375	-0.031369	-0.893818	0.603990	0.168203	-0.802552	0.946272	-0.039542	-0.782862	0.944053	0.181194	-0.603453	1.201846	0.002918	-0.601935	1.191531	0.107497	-0.588459	1.128714	0.106359	-0.587190	0.727004	-0.171606	-0.589732	0.707487	0.287549							-0.282144	0.536638	0.110902	-0.273708	0.068147	0.248245	-0.267950	0.085826	0.197156	-0.252843	0.066268	-0.140926	0.418933	0.062932	-0.080120
1879	15.658333	-0.900742	0.596386	-0.031371	-0.893835	0.603981	0.168192	-0.802592	0.946281	-0.039534	-0.782908	0.943999	0.181151	-0.603461	1.201925	0.002875	-0.601931	1.191586	0.107490	-0.588478	1.128765	0.106370	-0.587152	0.727055	-0.171524	-0.589761	0.707485	0.287644							-0.282138	0.536665	0.111025	-0.273700	0.068165	0.248263	-0.267938	0.085886	0.197208	-0.252906	0.066213	-0.140806	0.418922	0.063017	-0.080070
1880	15.666667	-0.900742	0.596395	-0.031370	-0.893856	0.603976	0.168181	-0.802628	0.946295	-0.039524	-0.782973	0.944043	0.181164	-0.603463	1.201957	0.002897	-0.601917	1.191645	0.107482	-0.588477	1.128812	0.106357	-0.587068	0.727011	-0.171326	-0.589798	0.707501	0.287642							-0.282145	0.536763	0.111195	-0.273692	0.068188	0.248267	-0.267931	0.085941	0.197251	-0.252895	0.066250	-0.140759	0.418916	0.063053	-0.080032
1881	15.675000	-0.900742	0.596394	-0.031389	-0.893873	0.603970	0.168163	-0.802658	0.946295	-0.039515	-0.783028	0.944046	0.181159	-0.603471	1.201983	0.002901	-0.601894	1.191720	0.107492	-0.588482	1.128863	0.106363	-0.587052	0.727104	-0.171249	-0.589834	0.707533	0.287585							-0.282159	0.536773	0.111284	-0.273698	0.068195	0.248263	-0.267928	0.085949	0.197252	-0.252867	0.066286	-0.140770	0.418921	0.063001	-0.080065
1882	15.683333	-0.900731	0.596381	-0.031414	-0.893895	0.603961	0.168149	-0.802678	0.946286	-0.039516	-0.783070	0.944008	0.181137	-0.603471	1.202006	0.002812	-0.601880	1.191750	0.107469	-0.588475	1.128898	0.106363	-0.587004	0.727074	-0.171128	-0.589874	0.707560	0.287529							-0.282163	0.536843	0.111410	-0.273703	0.068206	0.248265	-0.267933	0.085920	0.197229	-0.252833	0.066314	-0.140812	0.418925	0.062984	-0.080092
1883	15.691667	-0.900721	0.596365	-0.031445	-0.893903	0.603937	0.168129	-0.802690	0.946266	-0.039524	-0.783121	0.944016	0.181149	-0.603447	1.201948	0.002786	-0.601857	1.191766	0.107443	-0.588446	1.128918	0.106353	-0.586973	0.727039	-0.171028	-0.589912	0.707575	0.287525							-0.282133	0.536793	0.111431	-0.273705	0.068202	0.248273	-0.267944	0.085877	0.197183	-0.252867	0.066249	-0.140794	0.418926	0.062977	-0.080110
1884	15.700000	-0.900714	0.596339	-0.031464	-0.893913	0.603915	0.168120	-0.802699	0.946242	-0.039530	-0.783168	0.944019	0.181162	-0.603422	1.201874	0.002762	-0.601849	1.191720	0.107384	-0.588408	1.128920	0.106350	-0.586944	0.726996	-0.170925	-0.589945	0.707576	0.287522							-0.282116	0.536772	0.111467	-0.273717	0.068177	0.248260	-0.267953	0.085829	0.197152	-0.252837	0.066253	-0.140856	0.418931	0.062922	-0.080147
1885	15.708333	-0.900706	0.596332	-0.031480	-0.893915	0.603893	0.168106	-0.802708	0.946225	-0.039535	-0.783217	0.944059	0.181199	-0.603410	1.201838	0.002700	-0.601827	1.191707	0.107349	-0.588360	1.128912	0.106344	-0.586918	0.726947	-0.170808	-0.589968	0.707562	0.287514							-0.282090	0.536729	0.111475	-0.273709	0.068162	0.248255	-0.267957	0.085794	0.197135	-0.252847	0.066235	-0.140876	0.418936	0.062912	-0.080150
1886	15.716667	-0.900697	0.596329	-0.031478	-0.893924	0.603875	0.168110	-0.802720	0.946222	-0.039534	-0.783259	0.944055	0.181208	-0.603365	1.201794	0.002694	-0.601777	1.191739	0.107328	-0.588310	1.128924	0.106342	-0.586899	0.726920	-0.170685	-0.589991	0.707541	0.287513							-0.282029	0.536661	0.111444	-0.273705	0.068156	0.248259	-0.267957	0.085800	0.197139	-0.252919	0.066144	-0.140812	0.418935	0.062930	-0.080127
1887	15.725000	-0.900708	0.596338	-0.031463	-0.893924	0.603868	0.168116	-0.802744	0.946240	-0.039521	-0.783297	0.944015	0.181197	-0.603320	1.201808	0.002686	-0.601722	1.191746	0.107304	-0.588258	1.128949	0.106326	-0.586888	0.726906	-0.170548	-0.590002	0.707490	0.287604							-0.282007	0.536687	0.111464	-0.273708	0.068145	0.248249	-0.267952	0.085843	0.197172	-0.252919	0.066171	-0.140781	0.418934	0.062959	-0.080104
1888	15.733333	-0.900716	0.596358	-0.031440	-0.893935	0.603871	0.168127	-0.802769	0.946259	-0.039500	-0.783396	0.944073	0.181255	-0.603261	1.201852	0.002685	-0.601656	1.191805	0.107298	-0.588213	1.129003	0.106339	-0.586876	0.726897	-0.170411	-0.590025	0.707473	0.287611							-0.282015	0.536794	0.111532	-0.273707	0.068149	0.248239	-0.267952	0.085888	0.197223	-0.252856	0.066301	-0.140829	0.418928	0.062973	-0.080077
1889	15.741667	-0.900726	0.596371	-0.031431	-0.893955	0.603873	0.168131	-0.802777	0.946283	-0.039479	-0.783422	0.944046	0.181235	-0.603204	1.201956	0.002640	-0.601584	1.191922	0.107310	-0.588167	1.129057	0.106309	-0.586866	0.726895	-0.170291	-0.590042	0.707461	0.287616							-0.281999	0.536871	0.111543	-0.273708	0.068166	0.248247	-0.267942	0.085927	0.197247	-0.252852	0.066311	-0.140794	0.418914	0.063023	-0.080045
1890	15.750000	-0.900730	0.596375	-0.031430	-0.893975	0.603874	0.168133	-0.802798	0.946294	-0.039452	-0.783438	0.944025	0.181218	-0.603118	1.202034	0.002629	-0.601500	1.192010	0.107307	-0.588134	1.129128	0.106301	-0.586858	0.726893	-0.170194	-0.590058	0.707447	0.287620							-0.281988	0.536935	0.111536	-0.273719	0.068178	0.248254	-0.267946	0.085935	0.197245	-0.252918	0.066240	-0.140695	0.418908	0.063052	-0.080033
1891	15.758333	-0.900733	0.596369	-0.031434	-0.893959	0.603869	0.168133	-0.802798	0.946297	-0.039450	-0.783538	0.944076	0.181277	-0.603023	1.202085	0.002604	-0.601406	1.192076	0.107273	-0.588108	1.129192	0.106287	-0.586857	0.726880	-0.170120	-0.590069	0.707440	0.287629							-0.281963	0.536983	0.111516	-0.273721	0.068181	0.248265	-0.267953	0.085903	0.197225	-0.252822	0.066331	-0.140787	0.418918	0.063003	-0.080070
1892	15.766667	-0.900730	0.596356	-0.031449	-0.893967	0.603857	0.168126	-0.802797	0.946293	-0.039451	-0.783575	0.944057	0.181282	-0.602930	1.202113	0.002565	-0.601296	1.192139	0.107262	-0.588075	1.129236	0.106268	-0.586862	0.726860	-0.170069	-0.590078	0.707438	0.287637							-0.281933	0.536992	0.111461	-0.273715	0.068186	0.248276	-0.267957	0.085862	0.197184	-0.252796	0.066347	-0.140825	0.418921	0.062943	-0.080112
1893	15.775000	-0.900728	0.596344	-0.031459	-0.893973	0.603841	0.168117	-0.802805	0.946289	-0.039450	-0.783608	0.944088	0.181316	-0.602838	1.202106	0.002525	-0.601230	1.192147	0.107227	-0.588028	1.129244	0.106247	-0.586862	0.726819	-0.170024	-0.590080	0.707429	0.287637							-0.281903	0.536991	0.111399	-0.273718	0.068167	0.248267	-0.267964	0.085824	0.197158	-0.252865	0.066287	-0.140846	0.418927	0.062940	-0.080128
1894	15.783333	-0.900726	0.596334	-0.031459	-0.893995	0.603821	0.168104	-0.802815	0.946287	-0.039445	-0.783634	0.944065	0.181324	-0.602751	1.202090	0.002492	-0.601193	1.192107	0.107181	-0.587972	1.129237	0.106230	-0.586863	0.726777	-0.169976	-0.590082	0.707430	0.287643							-0.281862	0.536969	0.111323	-0.273708	0.068171	0.248279	-0.267965	0.085805	0.197144	-0.252866	0.066266	-0.140865	0.418932	0.062940	-0.080130
1895	15.791667	-0.900730	0.596339	-0.031452	-0.893981	0.603818	0.168108	-0.802827	0.946291	-0.039426	-0.783656	0.944092	0.181358	-0.602687	1.202061	0.002475	-0.601148	1.192083	0.107151	-0.587930	1.129220	0.106214	-0.586883	0.726755	-0.169951	-0.590078	0.707427	0.287651							-0.281795	0.536925	0.111218	-0.273711	0.068154	0.248258	-0.267956	0.085818	0.197149	-0.252871	0.066252	-0.140867	0.418933	0.062923	-0.080137
1896	15.800000	-0.900738	0.596349	-0.031435	-0.893987	0.603817	0.168112	-0.802845	0.946301	-0.039396	-0.783676	0.944113	0.181386	-0.602611	1.202060	0.002459	-0.601103	1.192079	0.107132	-0.587892	1.129216	0.106206	-0.586911	0.726745	-0.169926	-0.590081	0.707434	0.287663							-0.281775	0.536963	0.111154	-0.273696	0.068150	0.248247	-0.267948	0.085850	0.197172	-0.252862	0.066247	-0.140852	0.418931	0.062940	-0.080117
1897	15.808333	-0.900749	0.596360	-0.031418	-0.893999	0.603820	0.168118	-0.802862	0.946311	-0.039363	-0.783686	0.944059	0.181382	-0.602536	1.202107	0.002461	-0.601066	1.192123	0.107117	-0.587871	1.129244	0.106204	-0.586946	0.726736	-0.169929	-0.590079	0.707431	0.287677							-0.281762	0.536990	0.111067	-0.273698	0.068149	0.248234	-0.267941	0.085891	0.197196	-0.252903	0.066211	-0.140785	0.418920	0.063008	-0.080077
1898	15.816667	-0.900760	0.596363	-0.031409	-0.894011	0.603822	0.168124	-0.802889	0.946315	-0.039317	-0.783699	0.944055	0.181406	-0.602470	1.202140	0.002475	-0.601025	1.192168	0.107117	-0.587853	1.129290	0.106214	-0.586981	0.726755	-0.169893	-0.590076	0.707435	0.287695							-0.281766	0.537085	0.111058	-0.273705	0.068169	0.248235	-0.267940	0.085921	0.197214	-0.252864	0.066277	-0.140810	0.418926	0.062987	-0.080095
1899	15.825000	-0.900769	0.596352	-0.031393	-0.894025	0.603799	0.168148	-0.802900	0.946323	-0.039300	-0.783704	0.944040	0.181426	-0.602384	1.202186	0.002463	-0.600976	1.192221	0.107110	-0.587839	1.129338	0.106228	-0.587026	0.726759	-0.169896	-0.590072	0.707427	0.287712							-0.281762	0.537201	0.111015	-0.273700	0.068186	0.248242	-0.267938	0.085918	0.197209	-0.252865	0.066281	-0.140808	0.418922	0.062984	-0.080097
1900	15.833333	-0.900772	0.596336	-0.031396	-0.893980	0.603796	0.168150	-0.802920	0.946308	-0.039260	-0.783709	0.944023	0.181457	-0.602309	1.202237	0.002484	-0.600935	1.192267	0.107126	-0.587823	1.129369	0.106239	-0.587096	0.726792	-0.169958	-0.590064	0.707411	0.287725							-0.281766	0.537262	0.110945	-0.273706	0.068179	0.248241	-0.267941	0.085893	0.197186	-0.252935	0.066214	-0.140751	0.418920	0.063007	-0.080091
1901	15.841667	-0.900776	0.596312	-0.031390	-0.893995	0.603778	0.168153	-0.802931	0.946307	-0.039247	-0.783742	0.944025	0.181540	-0.602231	1.202255	0.002478	-0.600888	1.192293	0.107152	-0.587801	1.129398	0.106264	-0.587139	0.726773	-0.169967	-0.590051	0.707390	0.287741							-0.281796	0.537278	0.110847	-0.273708	0.068177	0.248244	-0.267953	0.085853	0.197147	-0.252940	0.066193	-0.140772	0.418933	0.062940	-0.080138
1902	15.850000	-0.900781	0.596303	-0.031388	-0.893963	0.603759	0.168161	-0.802933	0.946302	-0.039232	-0.783711	0.943989	0.181525	-0.602162	1.202243	0.002515	-0.600832	1.192312	0.107184	-0.587776	1.129405	0.106290	-0.587180	0.726759	-0.169973	-0.590038	0.707369	0.287752							-0.281779	0.537292	0.110768	-0.273713	0.068187	0.248250	-0.267961	0.085816	0.197120	-0.252878	0.066270	-0.140880	0.418937	0.062924	-0.080154
1903	15.858333	-0.900786	0.596296	-0.031374	-0.893997	0.603742	0.168179	-0.802950	0.946299	-0.039179	-0.783568	0.943847	0.181419	-0.602151	1.202262	0.002526	-0.600811	1.192312	0.107201	-0.587755	1.129397	0.106323	-0.587244	0.726794	-0.170026	-0.590020	0.707346	0.287766							-0.281781	0.537239	0.110630	-0.273711	0.068172	0.248240	-0.267968	0.085808	0.197110	-0.252884	0.066275	-0.140893	0.418938	0.062918	-0.080151
1904	15.866667	-0.900794	0.596303	-0.031359	-0.893952	0.603741	0.168174	-0.802960	0.946316	-0.039137	-0.783566	0.943831	0.181461	-0.602129	1.202244	0.002551	-0.600808	1.192254	0.107236	-0.587736	1.129371	0.106358	-0.587299	0.726831	-0.170059	-0.590004	0.707322	0.287777							-0.281763	0.537148	0.110465	-0.273715	0.068173	0.248239	-0.267964	0.085820	0.197115	-0.252958	0.066182	-0.140820	0.418930	0.062967	-0.080115
1905	15.875000	-0.900800	0.596321	-0.031347	-0.893957	0.603751	0.168178	-0.802979	0.946334	-0.039084	-0.783569	0.943821	0.181500	-0.602145	1.202207	0.002649	-0.600806	1.192236	0.107291	-0.587722	1.129346	0.106398	-0.587344	0.726858	-0.170066	-0.589992	0.707302	0.287784							-0.281795	0.537180	0.110411	-0.273720	0.068139	0.248217	-0.267960	0.085849	0.197146	-0.252924	0.066235	-0.140839	0.418923	0.062955	-0.080111
1906	15.883333	-0.900809	0.596342	-0.031331	-0.893943	0.603759	0.168190	-0.802986	0.946366	-0.039040	-0.783575	0.943812	0.181540	-0.602133	1.202188	0.002679	-0.600808	1.192219	0.107330	-0.587707	1.129326	0.106440	-0.587382	0.726887	-0.170067	-0.589974	0.707280	0.287790							-0.281815	0.537182	0.110302	-0.273722	0.068160	0.248223	-0.267958	0.085877	0.197176	-0.252891	0.066299	-0.140856	0.418920	0.062982	-0.080088
1907	15.891667	-0.900816	0.596349	-0.031330	-0.893942	0.603766	0.168198	-0.803010	0.946377	-0.038989	-0.783577	0.943799	0.181579	-0.602155	1.202181	0.002768	-0.600817	1.192204	0.107397	-0.587700	1.129309	0.106487	-0.587417	0.726911	-0.170072	-0.589957	0.707259	0.287794							-0.281855	0.537216	0.110235	-0.273714	0.068146	0.248215	-0.267947	0.085897	0.197196	-0.252924	0.066242	-0.140785	0.418913	0.063004	-0.080071
1908	15.900000	-0.900822	0.596343	-0.031327	-0.893960	0.603761	0.168201	-0.803023	0.946383	-0.038951	-0.783582	0.943781	0.181611	-0.602163	1.202189	0.002823	-0.600819	1.192196	0.107461	-0.587691	1.129293	0.106535	-0.587446	0.726922	-0.170068	-0.589940	0.707230	0.287802							-0.281888	0.537286	0.110194	-0.273708	0.068146	0.248224	-0.267945	0.085892	0.197199	-0.252960	0.066196	-0.140741	0.418912	0.063023	-0.080059
1909	15.908333	-0.900826	0.596324	-0.031326	-0.893937	0.603740	0.168213	-0.803029	0.946381	-0.038931	-0.783588	0.943766	0.181646	-0.602163	1.202170	0.002892	-0.600803	1.192197	0.107525	-0.587689	1.129297	0.106598	-0.587475	0.726929	-0.170086	-0.589921	0.707208	0.287804							-0.281913	0.537277	0.110062	-0.273708	0.068147	0.248235	-0.267947	0.085849	0.197169	-0.252886	0.066277	-0.140834	0.418927	0.062949	-0.080101
1910	15.916667	-0.900831	0.596300	-0.031328	-0.893929	0.603723	0.168219	-0.803035	0.946362	-0.038913	-0.783592	0.943747	0.181669	-0.602162	1.202176	0.002963	-0.600774	1.192216	0.107588	-0.587680	1.129299	0.106653	-0.587502	0.726929	-0.170112	-0.589911	0.707188	0.287804							-0.281908	0.537296	0.109932	-0.273706	0.068159	0.248240	-0.267955	0.085805	0.197134	-0.252888	0.066266	-0.140862	0.418938	0.062917	-0.080125
1911	15.925000	-0.900844	0.596283	-0.031326	-0.893978	0.603688	0.168226	-0.803039	0.946358	-0.038903	-0.783598	0.943736	0.181691	-0.602187	1.202204	0.002977	-0.600765	1.192198	0.107653	-0.587677	1.129294	0.106711	-0.587520	0.726922	-0.170126	-0.589908	0.707166	0.287804							-0.281967	0.537342	0.109822	-0.273704	0.068160	0.248238	-0.267962	0.085776	0.197099	-0.252917	0.066217	-0.140843	0.418942	0.062915	-0.080137
1912	15.933333	-0.900927	0.596304	-0.031319	-0.893922	0.603676	0.168218	-0.803042	0.946356	-0.038886	-0.783605	0.943725	0.181714	-0.602198	1.202203	0.003045	-0.600758	1.192177	0.107719	-0.587670	1.129289	0.106771	-0.587535	0.726927	-0.170136	-0.589911	0.707151	0.287813							-0.281974	0.537376	0.109691	-0.273695	0.068169	0.248235	-0.267967	0.085770	0.197085	-0.252956	0.066175	-0.140807	0.418942	0.062898	-0.080146
1913	15.941667	-0.900916	0.596292	-0.031308	-0.893929	0.603672	0.168219	-0.803041	0.946370	-0.038871	-0.783615	0.943722	0.181729	-0.602210	1.202165	0.003159	-0.600760	1.192148	0.107779	-0.587676	1.129271	0.106844	-0.587547	0.726938	-0.170135	-0.589918	0.707135	0.287819							-0.281938	0.537407	0.109556	-0.273701	0.068162	0.248212	-0.267965	0.085798	0.197093	-0.252921	0.066222	-0.140836	0.418936	0.062926	-0.080134
1914	15.950000	-0.900976	0.596316	-0.031293	-0.893935	0.603686	0.168227	-0.803043	0.946387	-0.038850	-0.783617	0.943719	0.181737	-0.602254	1.202183	0.003190	-0.600769	1.192114	0.107833	-0.587677	1.129243	0.106902	-0.587564	0.726961	-0.170133	-0.589929	0.707120	0.287829							-0.281994	0.537503	0.109474	-0.273703	0.068177	0.248202	-0.267957	0.085833	0.197111	-0.252880	0.066278	-0.140858	0.418926	0.062958	-0.080114
1915	15.958333	-0.901003	0.596322	-0.031286	-0.893947	0.603688	0.168229	-0.803058	0.946395	-0.038818	-0.783649	0.943755	0.181824	-0.602267	1.202163	0.003234	-0.600798	1.192063	0.107878	-0.587670	1.129188	0.106938	-0.587566	0.726980	-0.170117	-0.589950	0.707101	0.287844							-0.282027	0.537587	0.109385	-0.273710	0.068172	0.248193	-0.267955	0.085867	0.197131	-0.252922	0.066258	-0.140803	0.418925	0.062980	-0.080100
1916	15.966667	-0.901024	0.596321	-0.031282	-0.893954	0.603686	0.168238	-0.803064	0.946411	-0.038800	-0.783618	0.943720	0.181762	-0.602293	1.202122	0.003283	-0.600804	1.192018	0.107931	-0.587666	1.129141	0.106963	-0.587583	0.726997	-0.170109	-0.589972	0.707086	0.287866							-0.282007	0.537628	0.109322	-0.273720	0.068153	0.248181	-0.267954	0.085882	0.197151	-0.252956	0.066233	-0.140758	0.418919	0.062992	-0.080086
1917	15.975000	-0.901048	0.596313	-0.031284	-0.893963	0.603686	0.168245	-0.803067	0.946418	-0.038787	-0.783616	0.943719	0.181770	-0.602297	1.202114	0.003309	-0.600819	1.191994	0.107962	-0.587669	1.129106	0.106979	-0.587598	0.727008	-0.170114	-0.589993	0.707066	0.287882							-0.282062	0.537738	0.109236	-0.273714	0.068150	0.248177	-0.267954	0.085872	0.197143	-0.252890	0.066316	-0.140832	0.418924	0.062982	-0.080089
1918	15.983333	-0.901061	0.596295	-0.031286	-0.893972	0.603677	0.168247	-0.803076	0.946415	-0.038780	-0.783607	0.943711	0.181778	-0.602303	1.202111	0.003366	-0.600842	1.191975	0.107984	-0.587668	1.129090	0.106990	-0.587617	0.727001	-0.170124	-0.590017	0.707044	0.287899							-0.282142	0.537821	0.109185	-0.273712	0.068152	0.248183	-0.267958	0.085845	0.197123	-0.252965	0.066227	-0.140766	0.418925	0.062984	-0.080086
1919	15.991667	-0.901076	0.596278	-0.031287	-0.893979	0.603661	0.168245	-0.803077	0.946403	-0.038774	-0.783633	0.943742	0.181869	-0.602275	1.202100	0.003379	-0.600835	1.191974	0.108003	-0.587668	1.129087	0.107002	-0.587635	0.726981	-0.170137	-0.590054	0.707036	0.287927							-0.282178	0.537876	0.109132	-0.273710	0.068153	0.248198	-0.267961	0.085805	0.197092	-0.252978	0.066197	-0.140776	0.418935	0.062945	-0.080117
1920	16.000000	-0.901093	0.596266	-0.031282	-0.893986	0.603644	0.168239	-0.803076	0.946392	-0.038770	-0.783598	0.943692	0.181795	-0.602255	1.202137	0.003353	-0.600823	1.191982	0.108020	-0.587672	1.129104	0.107015	-0.587655	0.726967	-0.170146	-0.590089	0.707025	0.287952							-0.282214	0.537903	0.109080	-0.273701	0.068161	0.248195	-0.267965	0.085783	0.197069	-0.252915	0.066280	-0.140867	0.418941	0.062909	-0.080137
1921	16.008333	-0.901110	0.596265	-0.031279	-0.893998	0.603636	0.168238	-0.803080	0.946386	-0.038758	-0.783596	0.943688	0.181805	-0.602252	1.202163	0.003405	-0.600803	1.191999	0.108022	-0.587679	1.129126	0.107026	-0.587674	0.726958	-0.170144	-0.590125	0.707022	0.287981							-0.282238	0.537934	0.109034	-0.273703	0.068175	0.248208	-0.267962	0.085789	0.197073	-0.252907	0.066272	-0.140867	0.418935	0.062912	-0.080139
1922	16.016667	-0.901126	0.596271	-0.031267	-0.894010	0.603636	0.168241	-0.803085	0.946388	-0.038743	-0.783604	0.943685	0.181811	-0.602225	1.202198	0.003420	-0.600787	1.192019	0.108033	-0.587687	1.129147	0.107033	-0.587695	0.726957	-0.170132	-0.590159	0.707012	0.288008							-0.282269	0.537975	0.108997	-0.273697	0.068178	0.248215	-0.267965	0.085814	0.197089	-0.252980	0.066185	-0.140771	0.418929	0.062968	-0.080103
1923	16.025000	-0.901140	0.596278	-0.031261	-0.894021	0.603638	0.168244	-0.803088	0.946402	-0.038726	-0.783639	0.943721	0.181898	-0.602196	1.202222	0.003438	-0.600772	1.192048	0.108066	-0.587695	1.129168	0.107046	-0.587716	0.726961	-0.170116	-0.590193	0.707006	0.288033							-0.282291	0.538010	0.108982	-0.273702	0.068177	0.248213	-0.267961	0.085835	0.197114	-0.252907	0.066273	-0.140832	0.418928	0.062950	-0.080111
1924	16.033333	-0.901188	0.596286	-0.031232	-0.894034	0.603637	0.168250	-0.803093	0.946404	-0.038701	-0.783618	0.943680	0.181831	-0.602191	1.202257	0.003447	-0.600754	1.192062	0.108050	-0.587698	1.129178	0.107050	-0.587733	0.726962	-0.170094	-0.590223	0.706998	0.288062							-0.282314	0.538048	0.108989	-0.273704	0.068192	0.248215	-0.267956	0.085851	0.197137	-0.252904	0.066286	-0.140817	0.418921	0.062961	-0.080097
1925	16.041667	-0.901178	0.596284	-0.031244	-0.894037	0.603642	0.168258	-0.803090	0.946413	-0.038686	-0.783653	0.943720	0.181918	-0.602169	1.202276	0.003450	-0.600741	1.192074	0.108055	-0.587697	1.129178	0.107052	-0.587745	0.726978	-0.170087	-0.590251	0.706987	0.288089							-0.282332	0.538087	0.109009	-0.273713	0.068151	0.248196	-0.267960	0.085854	0.197149	-0.252930	0.066244	-0.140762	0.418921	0.062961	-0.080090
1926	16.050000	-0.901168	0.596281	-0.031256	-0.894041	0.603638	0.168259	-0.803081	0.946420	-0.038677	-0.783625	0.943679	0.181846	-0.602129	1.202247	0.003483	-0.600725	1.192073	0.108064	-0.587685	1.129168	0.107050	-0.587751	0.726982	-0.170077	-0.590270	0.706972	0.288112							-0.282346	0.538117	0.109028	-0.273715	0.068145	0.248199	-0.267960	0.085852	0.197149	-0.252895	0.066296	-0.140803	0.418923	0.063002	-0.080074
1927	16.058333	-0.901169	0.596274	-0.031257	-0.894044	0.603625	0.168257	-0.803059	0.946425	-0.038683	-0.783628	0.943680	0.181860	-0.602106	1.202229	0.003460	-0.600704	1.192056	0.108101	-0.587661	1.129156	0.107053	-0.587750	0.726981	-0.170079	-0.590283	0.706966	0.288132							-0.282343	0.538121	0.109031	-0.273719	0.068142	0.248197	-0.267965	0.085837	0.197130	-0.252895	0.066296	-0.140814	0.418929	0.062946	-0.080105
1928	16.066667	-0.901201	0.596268	-0.031236	-0.894046	0.603609	0.168246	-0.803038	0.946420	-0.038681	-0.783627	0.943673	0.181859	-0.602093	1.202238	0.003421	-0.600688	1.192052	0.108074	-0.587633	1.129145	0.107056	-0.587743	0.726969	-0.170078	-0.590291	0.706960	0.288146							-0.282345	0.538117	0.109032	-0.273710	0.068154	0.248190	-0.267967	0.085812	0.197102	-0.252896	0.066291	-0.140828	0.418933	0.062931	-0.080121
1929	16.075000	-0.901180	0.596268	-0.031241	-0.894040	0.603605	0.168241	-0.803022	0.946403	-0.038676	-0.783620	0.943678	0.181863	-0.602056	1.202230	0.003430	-0.600650	1.192049	0.108072	-0.587604	1.129149	0.107060	-0.587720	0.726946	-0.170076	-0.590294	0.706953	0.288158							-0.282324	0.538092	0.109031	-0.273591	0.068315	0.248432	-0.267969	0.085807	0.197076	-0.252894	0.066288	-0.140835	0.418937	0.062941	-0.080125
1930	16.083333	-0.901162	0.596273	-0.031249	-0.894039	0.603599	0.168237	-0.803001	0.946399	-0.038680	-0.783667	0.943745	0.182007	-0.602047	1.202233	0.003470	-0.600617	1.192081	0.108105	-0.587579	1.129168	0.107076	-0.587694	0.726935	-0.170066	-0.590293	0.706954	0.288166							-0.282312	0.538082	0.109018	-0.273716	0.068173	0.248196	-0.267970	0.085804	0.197076	-0.252900	0.066284	-0.140833	0.418937	0.062932	-0.080131
1931	16.091667	-0.901189	0.596288	-0.031217	-0.894038	0.603609	0.168240	-0.802966	0.946406	-0.038688	-0.783603	0.943680	0.181863	-0.601985	1.202252	0.003460	-0.600566	1.192084	0.108091	-0.587551	1.129194	0.107094	-0.587668	0.726927	-0.170045	-0.590281	0.706953	0.288177							-0.282302	0.538059	0.109007	-0.273716	0.068181	0.248197	-0.267969	0.085830	0.197095	-0.252901	0.066298	-0.140836	0.418937	0.062946	-0.080121
1932	16.100000	-0.901186	0.596295	-0.031210	-0.894040	0.603623	0.168248	-0.802942	0.946408	-0.038685	-0.783589	0.943680	0.181854	-0.601969	1.202282	0.003480	-0.600519	1.192123	0.108106	-0.587529	1.129220	0.107119	-0.587636	0.726921	-0.170021	-0.590271	0.706956	0.288180							-0.282293	0.538054	0.109004	-0.273718	0.068181	0.248202	-0.267968	0.085850	0.197119	-0.252902	0.066295	-0.140819	0.418934	0.062950	-0.080114
1933	16.108333	-0.901149	0.596298	-0.031235	-0.894030	0.603637	0.168253	-0.802921	0.946402	-0.038681	-0.783581	0.943683	0.181852	-0.601941	1.202312	0.003497	-0.600493	1.192124	0.108127	-0.587505	1.129236	0.107139	-0.587603	0.726917	-0.169994	-0.590254	0.706958	0.288184							-0.282282	0.538041	0.109017	-0.273717	0.068178	0.248212	-0.267966	0.085858	0.197135	-0.252908	0.066292	-0.140809	0.418931	0.062954	-0.080105
1934	16.116667	-0.901141	0.596302	-0.031240	-0.894032	0.603650	0.168259	-0.802894	0.946416	-0.038694	-0.783572	0.943689	0.181856	-0.601906	1.202291	0.003527	-0.600465	1.192137	0.108149	-0.587486	1.129243	0.107159	-0.587542	0.726881	-0.169930	-0.590236	0.706961	0.288183							-0.282276	0.538036	0.109033	-0.273722	0.068162	0.248213	-0.267968	0.085860	0.197152	-0.252907	0.066285	-0.140800	0.418931	0.062949	-0.080104
1935	16.125000	-0.901167	0.596308	-0.031223	-0.894020	0.603655	0.168259	-0.802867	0.946419	-0.038699	-0.783559	0.943693	0.181848	-0.601902	1.202312	0.003518	-0.600446	1.192137	0.108164	-0.587462	1.129237	0.107171	-0.587526	0.726919	-0.169946	-0.590216	0.706969	0.288182							-0.282273	0.538018	0.109051	-0.273719	0.068148	0.248208	-0.267972	0.085850	0.197154	-0.252905	0.066296	-0.140811	0.418931	0.062942	-0.080103
1936	16.133333	-0.901126	0.596312	-0.031247	-0.894011	0.603662	0.168254	-0.802839	0.946423	-0.038706	-0.783547	0.943702	0.181845	-0.601892	1.202273	0.003583	-0.600431	1.192127	0.108171	-0.587435	1.129222	0.107171	-0.587482	0.726925	-0.169926	-0.590193	0.706978	0.288178							-0.282271	0.537993	0.109055	-0.273714	0.068134	0.248205	-0.267978	0.085839	0.197135	-0.252983	0.066195	-0.140724	0.418925	0.062970	-0.080082
1937	16.141667	-0.901120	0.596325	-0.031248	-0.893997	0.603666	0.168244	-0.802810	0.946424	-0.038717	-0.783562	0.943748	0.181913	-0.601882	1.202284	0.003553	-0.600418	1.192111	0.108178	-0.587409	1.129202	0.107172	-0.587434	0.726904	-0.169892	-0.590172	0.706989	0.288170							-0.282261	0.537949	0.109060	-0.273723	0.068141	0.248204	-0.267979	0.085821	0.197111	-0.252947	0.066236	-0.140770	0.418930	0.062936	-0.080116
1938	16.150000	-0.901114	0.596345	-0.031241	-0.893986	0.603670	0.168235	-0.802789	0.946430	-0.038727	-0.783516	0.943727	0.181837	-0.601849	1.202257	0.003520	-0.600397	1.192108	0.108175	-0.587379	1.129184	0.107167	-0.587390	0.726884	-0.169861	-0.590150	0.706997	0.288164							-0.282245	0.537907	0.109043	-0.273718	0.068153	0.248203	-0.267986	0.085811	0.197096	-0.252838	0.066331	-0.140814	0.418926	0.062941	-0.080115
1939	16.158333	-0.901119	0.596362	-0.031226	-0.893967	0.603679	0.168231	-0.802750	0.946426	-0.038730	-0.783504	0.943760	0.181848	-0.601829	1.202235	0.003513	-0.600402	1.192062	0.108169	-0.587350	1.129164	0.107165	-0.587365	0.726891	-0.169870	-0.590119	0.707003	0.288154							-0.282231	0.537859	0.109035	-0.273603	0.068316	0.248440	-0.267980	0.085806	0.197090	-0.252941	0.066237	-0.140771	0.418925	0.062956	-0.080109
1940	16.166667	-0.901090	0.596375	-0.031229	-0.893949	0.603691	0.168229	-0.802714	0.946420	-0.038732	-0.783476	0.943743	0.181835	-0.601813	1.202217	0.003511	-0.600384	1.192039	0.108165	-0.587324	1.129145	0.107162	-0.587344	0.726899	-0.169879	-0.590089	0.707001	0.288143							-0.282222	0.537811	0.109018	-0.273715	0.068173	0.248206	-0.267984	0.085803	0.197092	-0.252977	0.066203	-0.140734	0.418927	0.062946	-0.080110
1941	16.175000	-0.901073	0.596384	-0.031232	-0.893934	0.603707	0.168234	-0.802691	0.946428	-0.038736	-0.783446	0.943746	0.181833	-0.601796	1.202199	0.003553	-0.600370	1.192028	0.108163	-0.587308	1.129138	0.107160	-0.587299	0.726861	-0.169825	-0.590058	0.707003	0.288133							-0.282206	0.537777	0.109008	-0.273716	0.068175	0.248207	-0.267975	0.085816	0.197107	-0.252901	0.066295	-0.140802	0.418928	0.062952	-0.080095
1942	16.183333	-0.901054	0.596385	-0.031234	-0.893919	0.603723	0.168238	-0.802658	0.946429	-0.038739	-0.783419	0.943749	0.181833	-0.601778	1.202219	0.003512	-0.600356	1.192025	0.108164	-0.587295	1.129138	0.107166	-0.587276	0.726854	-0.169815	-0.590030	0.707005	0.288127							-0.282195	0.537750	0.108998	-0.273710	0.068151	0.248199	-0.267972	0.085835	0.197129	-0.252897	0.066289	-0.140783	0.418924	0.063000	-0.080068
1943	16.191667	-0.901039	0.596382	-0.031246	-0.893947	0.603724	0.168248	-0.802636	0.946432	-0.038747	-0.783427	0.943779	0.181898	-0.601765	1.202204	0.003510	-0.600344	1.192024	0.108162	-0.587280	1.129137	0.107170	-0.587252	0.726842	-0.169803	-0.590005	0.707008	0.288117							-0.282190	0.537745	0.108999	-0.273718	0.068157	0.248204	-0.267970	0.085835	0.197135	-0.252935	0.066256	-0.140753	0.418936	0.062968	-0.080079
1944	16.200000	-0.901027	0.596377	-0.031253	-0.893919	0.603745	0.168224	-0.802617	0.946431	-0.038755	-0.783376	0.943747	0.181819	-0.601767	1.202179	0.003545	-0.600338	1.192016	0.108168	-0.587259	1.129127	0.107176	-0.587231	0.726834	-0.169799	-0.589984	0.707016	0.288110							-0.282191	0.537737	0.108995	-0.273723	0.068164	0.248202	-0.267966	0.085839	0.197128	-0.252899	0.066285	-0.140789	0.418940	0.062984	-0.080079
1945	16.208333	-0.901019	0.596383	-0.031260	-0.893887	0.603750	0.168222	-0.802599	0.946433	-0.038758	-0.783354	0.943751	0.181813	-0.601753	1.202149	0.003539	-0.600339	1.191998	0.108165	-0.587236	1.129115	0.107171	-0.587217	0.726831	-0.169793	-0.589965	0.707026	0.288102							-0.282164	0.537733	0.108977	-0.273717	0.068149	0.248189	-0.267971	0.085833	0.197108	-0.252902	0.066297	-0.140791	0.418945	0.062935	-0.080112
1946	16.216667	-0.901016	0.596389	-0.031262	-0.893962	0.603735	0.168234	-0.802586	0.946438	-0.038755	-0.783342	0.943754	0.181815	-0.601725	1.202108	0.003552	-0.600334	1.191977	0.108163	-0.587219	1.129091	0.107165	-0.587209	0.726831	-0.169790	-0.589950	0.707027	0.288094							-0.282185	0.537741	0.108973	-0.273716	0.068142	0.248175	-0.267978	0.085825	0.197086	-0.252909	0.066289	-0.140796	0.418940	0.062936	-0.080124
1947	16.225000	-0.901019	0.596409	-0.031256	-0.893874	0.603755	0.168206	-0.802569	0.946440	-0.038746	-0.783325	0.943762	0.181820	-0.601732	1.202093	0.003522	-0.600335	1.191943	0.108158	-0.587194	1.129062	0.107158	-0.587202	0.726828	-0.169787	-0.589934	0.707027	0.288086							-0.282178	0.537745	0.108940	-0.273722	0.068158	0.248180	-0.267978	0.085814	0.197070	-0.252948	0.066249	-0.140753	0.418930	0.062973	-0.080105
1948	16.233333	-0.901020	0.596431	-0.031246	-0.893870	0.603761	0.168201	-0.802550	0.946447	-0.038738	-0.783300	0.943765	0.181830	-0.601754	1.202063	0.003525	-0.600332	1.191892	0.108153	-0.587167	1.129013	0.107151	-0.587196	0.726829	-0.169786	-0.589925	0.707024	0.288082							-0.282174	0.537751	0.108901	-0.273731	0.068165	0.248179	-0.267984	0.085806	0.197063	-0.252995	0.066182	-0.140701	0.418931	0.062949	-0.080124
1949	16.241667	-0.901023	0.596446	-0.031239	-0.893868	0.603770	0.168206	-0.802529	0.946457	-0.038725	-0.783277	0.943768	0.181842	-0.601735	1.201947	0.003531	-0.600333	1.191816	0.108159	-0.587136	1.128934	0.107128	-0.587194	0.726830	-0.169785	-0.589919	0.707010	0.288078							-0.282143	0.537751	0.108869	-0.273727	0.068171	0.248188	-0.267985	0.085805	0.197081	-0.252915	0.066292	-0.140781	0.418925	0.062960	-0.080114
1950	16.250000	-0.901022	0.596456	-0.031237	-0.893867	0.603776	0.168214	-0.802504	0.946465	-0.038708	-0.783254	0.943771	0.181852	-0.601739	1.201877	0.003529	-0.600334	1.191719	0.108166	-0.587111	1.128846	0.107131	-0.587198	0.726834	-0.169781	-0.589917	0.706990	0.288075							-0.282156	0.537766	0.108854	-0.273723	0.068171	0.248199	-0.267981	0.085821	0.197108	-0.252995	0.066207	-0.140687	0.418914	0.063003	-0.080082
1951	16.258333	-0.901021	0.596450	-0.031234	-0.893866	0.603780	0.168225	-0.802476	0.946470	-0.038705	-0.783224	0.943765	0.181860	-0.601769	1.201765	0.003517	-0.600358	1.191603	0.108170	-0.587070	1.128734	0.107121	-0.587201	0.726821	-0.169777	-0.589918	0.706963	0.288075							-0.282138	0.537788	0.108834	-0.273721	0.068159	0.248198	-0.267986	0.085826	0.197120	-0.252913	0.066303	-0.140770	0.418921	0.062959	-0.080092
1952	16.266667	-0.901018	0.596432	-0.031245	-0.893868	0.603781	0.168233	-0.802448	0.946472	-0.038706	-0.783197	0.943762	0.181859	-0.601805	1.201680	0.003476	-0.600380	1.191453	0.108137	-0.587017	1.128612	0.107090	-0.587207	0.726808	-0.169783	-0.589923	0.706938	0.288078							-0.282130	0.537809	0.108827	-0.273716	0.068152	0.248199	-0.267986	0.085819	0.197127	-0.252908	0.066303	-0.140776	0.418928	0.062953	-0.080097
1953	16.275000	-0.901018	0.596429	-0.031248	-0.893867	0.603786	0.168234	-0.802416	0.946473	-0.038717	-0.783209	0.943789	0.181924	-0.601826	1.201582	0.003469	-0.600382	1.191363	0.108135	-0.586991	1.128521	0.107080	-0.587230	0.726808	-0.169819	-0.589928	0.706920	0.288072							-0.282111	0.537850	0.108811	-0.273724	0.068153	0.248198	-0.267986	0.085816	0.197112	-0.252978	0.066215	-0.140706	0.418934	0.062935	-0.080103
1954	16.283333	-0.901020	0.596420	-0.031249	-0.893947	0.603762	0.168255	-0.802391	0.946476	-0.038728	-0.783154	0.943763	0.181845	-0.601838	1.201499	0.003458	-0.600401	1.191265	0.108103	-0.586971	1.128432	0.107059	-0.587227	0.726774	-0.169816	-0.589933	0.706907	0.288072							-0.282052	0.537868	0.108782	-0.273734	0.068142	0.248190	-0.267988	0.085800	0.197102	-0.252914	0.066291	-0.140795	0.418932	0.062925	-0.080107
1955	16.291667	-0.900997	0.596411	-0.031248	-0.893860	0.603782	0.168226	-0.802371	0.946479	-0.038735	-0.783138	0.943776	0.181836	-0.601827	1.201394	0.003485	-0.600420	1.191187	0.108081	-0.586962	1.128361	0.107031	-0.587237	0.726755	-0.169835	-0.589936	0.706897	0.288071							-0.282031	0.537927	0.108758	-0.273724	0.068147	0.248188	-0.267989	0.085793	0.197084	-0.252917	0.066286	-0.140800	0.418938	0.062921	-0.080113
1956	16.300000	-0.901037	0.596429	-0.031244	-0.893859	0.603782	0.168221	-0.802355	0.946487	-0.038737	-0.783128	0.943784	0.181828	-0.601842	1.201321	0.003460	-0.600455	1.191088	0.108055	-0.586957	1.128288	0.106995	-0.587265	0.726777	-0.169888	-0.589939	0.706896	0.288071							-0.281998	0.538005	0.108721	-0.273730	0.068146	0.248181	-0.267991	0.085789	0.197074	-0.252994	0.066207	-0.140717	0.418930	0.062965	-0.080090
1957	16.308333	-0.901054	0.596446	-0.031234	-0.893862	0.603790	0.168216	-0.802342	0.946497	-0.038737	-0.783115	0.943794	0.181820	-0.601888	1.201258	0.003412	-0.600483	1.190999	0.108038	-0.586963	1.128201	0.106950	-0.587259	0.726739	-0.169865	-0.589946	0.706910	0.288074							-0.281946	0.538125	0.108692	-0.273739	0.068142	0.248189	-0.267996	0.085786	0.197078	-0.252963	0.066246	-0.140749	0.418935	0.062950	-0.080092
1958	16.316667	-0.901061	0.596459	-0.031225	-0.893864	0.603795	0.168217	-0.802332	0.946506	-0.038734	-0.783105	0.943809	0.181812	-0.601927	1.201143	0.003351	-0.600536	1.190903	0.107995	-0.586970	1.128080	0.106874	-0.587273	0.726741	-0.169882	-0.589956	0.706926	0.288085							-0.281869	0.538273	0.108651	-0.273732	0.068149	0.248205	-0.267996	0.085782	0.197087	-0.252930	0.066300	-0.140786	0.418933	0.062938	-0.080097
1959	16.325000	-0.901067	0.596463	-0.031221	-0.893869	0.603805	0.168219	-0.802318	0.946512	-0.038727	-0.783217	0.943963	0.181953	-0.601997	1.201033	0.003295	-0.600614	1.190792	0.107934	-0.586982	1.127823	0.106732	-0.587319	0.726773	-0.169937	-0.589964	0.706949	0.288098							-0.281763	0.538455	0.108623	-0.273734	0.068152	0.248197	-0.267999	0.085792	0.197100	-0.252973	0.066254	-0.140733	0.418930	0.062963	-0.080080
1960	16.333333	-0.901071	0.596462	-0.031226	-0.893871	0.603816	0.168217	-0.802298	0.946517	-0.038719	-0.783082	0.943831	0.181796	-0.602066	1.200918	0.003214	-0.600705	1.190692	0.107864	-0.587019	1.127738	0.106671	-0.587350	0.726770	-0.169957	-0.589970	0.706972	0.288116							-0.281632	0.538672	0.108586	-0.273738	0.068135	0.248196	-0.268000	0.085805	0.197108	-0.253003	0.066217	-0.140694	0.418932	0.062982	-0.080074
1961	16.341667	-0.901065	0.596459	-0.031231	-0.893884	0.603830	0.168214	-0.802265	0.946525	-0.038718	-0.783167	0.943957	0.181937	-0.602149	1.200829	0.003119	-0.600819	1.190614	0.107759	-0.587072	1.127667	0.106607	-0.587376	0.726747	-0.169952	-0.589973	0.707001	0.288131							-0.281472	0.538917	0.108567	-0.273736	0.068167	0.248199	-0.267998	0.085813	0.197099	-0.252967	0.066261	-0.140739	0.418934	0.062949	-0.080102
[truncated: 6,306 more rows]
[truncated: 96 more columns]
