# Supplementary material for: Musical improvisation enhances interpersonal coordination in subsequent conversation: Motor and speech evidence
Source: PLoS One. 2021 Apr 15;16(4):e0250166. doi: 10.1371/journal.pone.0250166 (PMC8049323; doi:10.1371/journal.pone.0250166)
Supplement: S2 File — (ZIP) [file pone.0250166.s005.zip › MI condition/EDITED_PC 207 T1.csv]

Format Version	1.21	Take Name	PC 207 T1	Capture Frame Rate	180.000000	Export Frame Rate	120.000000	Capture Start Time	2018-06-14 03.27.46 PM	Total Frames in Take	14900	Total Exported Frames	9934	Rotation Type	Quaternion	Length Units	Meters	Coordinate Space	Global
		Marker	Marker	Marker	Marker	Marker	Marker	Marker	Marker	Marker	Marker	Marker	Marker	Marker	Marker	Marker	Marker	Marker	Marker	Marker	Marker	Marker	Marker	Marker	Marker	Marker	Marker	Marker	Marker	Marker	Marker	Marker	Marker	Marker	Marker	Marker	Marker	Marker	Marker	Marker	Marker	Marker	Marker	Marker	Marker	Marker	Marker	Marker	Marker
		Unlabeled:5000	Unlabeled:5000	Unlabeled:5000	Unlabeled:5001	Unlabeled:5001	Unlabeled:5001	Unlabeled:5002	Unlabeled:5002	Unlabeled:5002	Unlabeled:5003	Unlabeled:5003	Unlabeled:5003	Unlabeled:5004	Unlabeled:5004	Unlabeled:5004	Unlabeled:5005	Unlabeled:5005	Unlabeled:5005	Unlabeled:5006	Unlabeled:5006	Unlabeled:5006	Unlabeled:5007	Unlabeled:5007	Unlabeled:5007	Unlabeled:5008	Unlabeled:5008	Unlabeled:5008	Unlabeled:5009	Unlabeled:5009	Unlabeled:5009	Unlabeled:5010	Unlabeled:5010	Unlabeled:5010	Unlabeled:5011	Unlabeled:5011	Unlabeled:5011	Unlabeled:5012	Unlabeled:5012	Unlabeled:5012	Unlabeled:5013	Unlabeled:5013	Unlabeled:5013	Unlabeled:5014	Unlabeled:5014	Unlabeled:5014	Unlabeled:5015	Unlabeled:5015	Unlabeled:5015
		8392B20CF49E35701388	8392B20CF49E35701388	8392B20CF49E35701388	8392B20CF49E35701389	8392B20CF49E35701389	8392B20CF49E35701389	8392B20CF49E3570138A	8392B20CF49E3570138A	8392B20CF49E3570138A	8392B20CF49E3570138B	8392B20CF49E3570138B	8392B20CF49E3570138B	8392B20CF49E3570138C	8392B20CF49E3570138C	8392B20CF49E3570138C	8392B20CF49E3570138D	8392B20CF49E3570138D	8392B20CF49E3570138D	8392B20CF49E3570138E	8392B20CF49E3570138E	8392B20CF49E3570138E	8392B20CF49E3570138F	8392B20CF49E3570138F	8392B20CF49E3570138F	8392B20CF49E35701390	8392B20CF49E35701390	8392B20CF49E35701390	8392B20CF49E35701391	8392B20CF49E35701391	8392B20CF49E35701391	8392B20CF49E35701392	8392B20CF49E35701392	8392B20CF49E35701392	8392B20CF49E35701393	8392B20CF49E35701393	8392B20CF49E35701393	8392B20CF49E35701394	8392B20CF49E35701394	8392B20CF49E35701394	8392B20CF49E35701395	8392B20CF49E35701395	8392B20CF49E35701395	8392B20CF49E35701396	8392B20CF49E35701396	8392B20CF49E35701396	8392B20CF49E35701397	8392B20CF49E35701397	8392B20CF49E35701397
		Position	Position	Position	Position	Position	Position	Position	Position	Position	Position	Position	Position	Position	Position	Position	Position	Position	Position	Position	Position	Position	Position	Position	Position	Position	Position	Position	Position	Position	Position	Position	Position	Position	Position	Position	Position	Position	Position	Position	Position	Position	Position	Position	Position	Position	Position	Position	Position
Frame	Time	X	Y	Z	X	Y	Z	X	Y	Z	X	Y	Z	X	Y	Z	X	Y	Z	X	Y	Z	X	Y	Z	X	Y	Z	X	Y	Z	X	Y	Z	X	Y	Z	X	Y	Z	X	Y	Z	X	Y	Z	X	Y	Z
2733	22.775000	-0.790754	0.598356	0.087452	-0.789305	0.624127	-0.078067	-0.683777	0.889123	0.063696	-0.674353	0.888709	-0.082188	-0.577047	1.084612	-0.017810	-0.551587	1.085841	0.084223	-0.493963	1.059590	0.075392	-0.450958	0.678795	-0.206589	-0.428059	0.670305	0.202028	-0.271567	0.069751	0.082030	-0.268162	0.064002	0.123793	-0.269694	0.080068	-0.107489	-0.131253	0.697182	0.039670	-0.132895	0.679035	-0.119119	-0.119791	0.665455	0.063842	0.251103	0.073198	-0.076313
2734	22.783333	-0.790770	0.598346	0.087452	-0.789298	0.624117	-0.078033	-0.683781	0.889124	0.063695	-0.674384	0.888722	-0.082144	-0.577006	1.084808	-0.017758	-0.551494	1.086016	0.084269	-0.493972	1.059623	0.075422	-0.450990	0.678795	-0.206589	-0.428093	0.670288	0.202022	-0.271567	0.069751	0.082031	-0.268198	0.063979	0.123697	-0.269586	0.080138	-0.107485	-0.131274	0.697195	0.039688	-0.132947	0.679056	-0.119185	-0.119855	0.665383	0.063724	0.251090	0.073190	-0.076315
2735	22.791667	-0.790771	0.598354	0.087456	-0.789314	0.624088	-0.078055	-0.683803	0.889111	0.063703	-0.674395	0.888723	-0.082115	-0.576966	1.084985	-0.017706	-0.551398	1.086215	0.084296	-0.493947	1.059643	0.075438	-0.451135	0.678650	-0.206417	-0.428123	0.670271	0.202024	-0.271567	0.069742	0.082028	-0.268199	0.063967	0.123689	-0.269632	0.080090	-0.107602	-0.131296	0.697194	0.039689	-0.132975	0.679053	-0.119233	-0.119823	0.665471	0.063852	0.251092	0.073180	-0.076334
2736	22.800000	-0.790800	0.598335	0.087455	-0.789320	0.624058	-0.078074	-0.683811	0.889099	0.063713	-0.674386	0.888729	-0.082128	-0.576777	1.085093	-0.017536	-0.551299	1.086321	0.084333	-0.493909	1.059665	0.075454	-0.451033	0.678765	-0.206591	-0.428149	0.670254	0.202025	-0.271570	0.069729	0.082019	-0.268126	0.064004	0.123883	-0.269808	0.079980	-0.107513	-0.131311	0.697188	0.039685	-0.133109	0.678898	-0.119115	-0.119887	0.665398	0.063734	0.251095	0.073175	-0.076327
2737	22.808333	-0.790634	0.597847	0.087074	-0.789323	0.624084	-0.078040	-0.683801	0.889100	0.063724	-0.674376	0.888720	-0.082151	-0.576837	1.085290	-0.017586	-0.551159	1.086478	0.084378	-0.493850	1.059676	0.075476	-0.451047	0.678747	-0.206581	-0.428161	0.670240	0.202031	-0.271572	0.069729	0.082016	-0.268163	0.063976	0.123776	-0.269702	0.080040	-0.107521	-0.131301	0.697182	0.039675	-0.133058	0.678968	-0.119223	-0.119884	0.665395	0.063729	0.251094	0.073178	-0.076333
2738	22.816667	-0.790791	0.598332	0.087462	-0.789326	0.624091	-0.078040	-0.683761	0.889121	0.063728	-0.674347	0.888722	-0.082168	-0.576762	1.085431	-0.017537	-0.550959	1.086675	0.084394	-0.493777	1.059691	0.075492	-0.451168	0.678593	-0.206387	-0.428163	0.670233	0.202040	-0.271572	0.069725	0.082016	-0.268205	0.063945	0.123670	-0.269534	0.080143	-0.107609	-0.131276	0.697173	0.039657	-0.133001	0.679031	-0.119321	-0.119868	0.665400	0.063729	0.251092	0.073184	-0.076325
2739	22.825000	-0.790775	0.598337	0.087468	-0.789320	0.624083	-0.078048	-0.683739	0.889116	0.063742	-0.674326	0.888744	-0.082081	-0.576680	1.085560	-0.017483	-0.550816	1.086792	0.084437	-0.493689	1.059700	0.075498	-0.451104	0.678640	-0.206459	-0.428152	0.670224	0.202053	-0.271566	0.069716	0.082010	-0.268199	0.063943	0.123667	-0.269569	0.080116	-0.107575	-0.131236	0.697164	0.039632	-0.132992	0.679023	-0.119323	-0.119804	0.665484	0.063859	0.251100	0.073196	-0.076328
2740	22.833333	-0.790745	0.598350	0.087475	-0.789308	0.624081	-0.078051	-0.683710	0.889119	0.063757	-0.674271	0.888732	-0.082147	-0.576597	1.085696	-0.017424	-0.550738	1.086894	0.084513	-0.493592	1.059718	0.075523	-0.451029	0.678692	-0.206526	-0.428136	0.670220	0.202066	-0.271565	0.069727	0.082010	-0.268200	0.063935	0.123671	-0.269805	0.079966	-0.107516	-0.131190	0.697158	0.039620	-0.133080	0.678870	-0.119152	-0.119830	0.665405	0.063745	0.251105	0.073207	-0.076331
2741	22.841667	-0.790764	0.598340	0.087474	-0.789291	0.624134	-0.078012	-0.683643	0.889161	0.063781	-0.674239	0.888747	-0.082078	-0.576509	1.085814	-0.017359	-0.550578	1.087014	0.084541	-0.493488	1.059725	0.075542	-0.451061	0.678626	-0.206419	-0.428103	0.670230	0.202088	-0.271563	0.069734	0.082018	-0.268196	0.063963	0.123684	-0.269592	0.080112	-0.107517	-0.131149	0.697161	0.039625	-0.132936	0.679010	-0.119285	-0.119799	0.665413	0.063769	0.251102	0.073202	-0.076339
2742	22.850000	-0.790714	0.598382	0.087490	-0.789271	0.624155	-0.078004	-0.683587	0.889165	0.063788	-0.674177	0.888759	-0.082074	-0.576413	1.085933	-0.017302	-0.550424	1.087117	0.084592	-0.493387	1.059734	0.075561	-0.451085	0.678551	-0.206316	-0.428065	0.670242	0.202116	-0.271563	0.069751	0.082035	-0.268193	0.063981	0.123692	-0.269577	0.080142	-0.107501	-0.131107	0.697163	0.039643	-0.132901	0.679003	-0.119262	-0.119773	0.665426	0.063794	0.251107	0.073205	-0.076343
2743	22.858333	-0.790713	0.598391	0.087486	-0.789243	0.624159	-0.078019	-0.683557	0.889136	0.063787	-0.674101	0.888767	-0.082092	-0.576303	1.086033	-0.017243	-0.550276	1.087190	0.084652	-0.493272	1.059735	0.075577	-0.450920	0.678679	-0.206480	-0.428024	0.670247	0.202144	-0.271558	0.069753	0.082030	-0.268155	0.064009	0.123797	-0.269762	0.080005	-0.107569	-0.131069	0.697166	0.039662	-0.132914	0.678917	-0.119155	-0.119704	0.665498	0.063937	0.251104	0.073200	-0.076351
2744	22.866667	-0.790709	0.598396	0.087490	-0.789270	0.624199	-0.078070	-0.683474	0.889173	0.063808	-0.674032	0.888790	-0.082056	-0.576194	1.086121	-0.017180	-0.550107	1.087330	0.084705	-0.493150	1.059750	0.075611	-0.450876	0.678675	-0.206484	-0.427982	0.670255	0.202180	-0.271564	0.069744	0.082030	-0.268119	0.064030	0.123896	-0.269587	0.080120	-0.107529	-0.131027	0.697151	0.039675	-0.132912	0.678743	-0.118941	-0.119733	0.665411	0.063842	0.251108	0.073196	-0.076358
2745	22.875000	-0.790645	0.598445	0.087507	-0.789245	0.624233	-0.078051	-0.683410	0.889179	0.063816	-0.673936	0.888780	-0.082128	-0.576079	1.086201	-0.017112	-0.549930	1.087412	0.084765	-0.493020	1.059759	0.075635	-0.450951	0.678540	-0.206323	-0.427929	0.670261	0.202207	-0.271563	0.069734	0.082020	-0.268120	0.064008	0.123885	-0.269697	0.080040	-0.107531	-0.130992	0.697139	0.039687	-0.132819	0.678839	-0.119035	-0.119714	0.665392	0.063847	0.251108	0.073196	-0.076358
2746	22.883333	-0.790622	0.598473	0.087518	-0.789151	0.624243	-0.077991	-0.683331	0.889193	0.063834	-0.673878	0.888805	-0.082040	-0.575967	1.086287	-0.017045	-0.549754	1.087486	0.084828	-0.492877	1.059774	0.075651	-0.450906	0.678544	-0.206338	-0.427885	0.670269	0.202245	-0.271562	0.069738	0.082009	-0.268200	0.063966	0.123673	-0.269578	0.080125	-0.107536	-0.130962	0.697127	0.039693	-0.132733	0.678945	-0.119133	-0.119699	0.665381	0.063850	0.251104	0.073195	-0.076361
2747	22.891667	-0.790595	0.598496	0.087522	-0.789114	0.624246	-0.078011	-0.683271	0.889188	0.063846	-0.673795	0.888795	-0.082085	-0.575854	1.086385	-0.016990	-0.549598	1.087562	0.084849	-0.492753	1.059794	0.075677	-0.450739	0.678680	-0.206530	-0.427838	0.670274	0.202280	-0.271569	0.069726	0.082007	-0.268163	0.063975	0.123768	-0.269699	0.080036	-0.107540	-0.130937	0.697117	0.039696	-0.132792	0.678844	-0.119015	-0.119639	0.665441	0.063973	0.251109	0.073196	-0.076359
2748	22.900000	-0.790562	0.598517	0.087526	-0.789142	0.624348	-0.078005	-0.683178	0.889225	0.063874	-0.673716	0.888847	-0.081987	-0.575738	1.086483	-0.016937	-0.549447	1.087651	0.084885	-0.492631	1.059817	0.075704	-0.450698	0.678689	-0.206546	-0.427797	0.670272	0.202304	-0.271572	0.069718	0.082004	-0.268204	0.063947	0.123665	-0.269593	0.080101	-0.107541	-0.130894	0.697149	0.039807	-0.132830	0.678746	-0.118896	-0.119681	0.665364	0.063845	0.251101	0.073216	-0.076355
2749	22.908333	-0.790537	0.598552	0.087538	-0.789112	0.624391	-0.077993	-0.683097	0.889248	0.063897	-0.673604	0.888866	-0.082039	-0.575611	1.086583	-0.016885	-0.549302	1.087746	0.084901	-0.492521	1.059845	0.075732	-0.450795	0.678562	-0.206383	-0.427762	0.670279	0.202334	-0.271574	0.069721	0.082012	-0.268202	0.063951	0.123664	-0.269561	0.080136	-0.107563	-0.130900	0.697114	0.039683	-0.132754	0.678850	-0.118996	-0.119680	0.665361	0.063843	0.251101	0.073211	-0.076352
2750	22.916667	-0.790512	0.598583	0.087545	-0.789078	0.624433	-0.077984	-0.683019	0.889289	0.063965	-0.673537	0.888905	-0.081936	-0.575491	1.086689	-0.016851	-0.549139	1.087839	0.084957	-0.492414	1.059873	0.075750	-0.450638	0.678713	-0.206570	-0.427726	0.670281	0.202355	-0.271567	0.069733	0.082009	-0.268127	0.064002	0.123879	-0.269813	0.079965	-0.107509	-0.130886	0.697118	0.039682	-0.132809	0.678749	-0.118884	-0.119573	0.665530	0.064087	0.251106	0.073212	-0.076350
2751	22.925000	-0.790487	0.598616	0.087549	-0.789043	0.624475	-0.077970	-0.682928	0.889303	0.063964	-0.673450	0.888933	-0.081917	-0.575361	1.086773	-0.016821	-0.548988	1.087979	0.084994	-0.492293	1.059911	0.075787	-0.450682	0.678660	-0.206494	-0.427697	0.670286	0.202368	-0.271569	0.069738	0.082017	-0.268163	0.063993	0.123782	-0.269594	0.080126	-0.107494	-0.130862	0.697121	0.039676	-0.132807	0.678756	-0.118894	-0.119608	0.665456	0.063960	0.251094	0.073213	-0.076358
2752	22.933333	-0.790462	0.598646	0.087555	-0.789013	0.624513	-0.077958	-0.682838	0.889315	0.063958	-0.673345	0.888955	-0.081968	-0.575222	1.086863	-0.016799	-0.548835	1.088089	0.085028	-0.492166	1.059938	0.075812	-0.450728	0.678599	-0.206426	-0.427665	0.670288	0.202382	-0.271566	0.069748	0.082023	-0.268118	0.064019	0.123886	-0.269530	0.080160	-0.107580	-0.130840	0.697122	0.039676	-0.132815	0.678754	-0.118904	-0.119636	0.665376	0.063828	0.251095	0.073208	-0.076373
2753	22.941667	-0.790495	0.598680	0.087643	-0.788981	0.624545	-0.077956	-0.682737	0.889346	0.063975	-0.673284	0.888952	-0.081936	-0.575078	1.086934	-0.016792	-0.548699	1.088155	0.085024	-0.492041	1.059957	0.075833	-0.450709	0.678597	-0.206449	-0.427640	0.670291	0.202390	-0.271563	0.069750	0.082021	-0.268194	0.063977	0.123683	-0.269562	0.080138	-0.107542	-0.130813	0.697111	0.039673	-0.132811	0.678752	-0.118922	-0.119619	0.665373	0.063823	0.251095	0.073209	-0.076374
2754	22.950000	-0.790535	0.598721	0.087734	-0.788950	0.624577	-0.077952	-0.682663	0.889379	0.064041	-0.673185	0.889009	-0.081871	-0.574934	1.086996	-0.016772	-0.548544	1.088184	0.085027	-0.491914	1.059966	0.075849	-0.450563	0.678736	-0.206656	-0.427613	0.670290	0.202396	-0.271563	0.069737	0.082013	-0.268119	0.064012	0.123883	-0.269811	0.079969	-0.107494	-0.130787	0.697105	0.039670	-0.132812	0.678740	-0.118942	-0.119598	0.665368	0.063812	0.251103	0.073206	-0.076376
2755	22.958333	-0.790328	0.598279	0.087378	-0.788921	0.624606	-0.077949	-0.682569	0.889400	0.064034	-0.673090	0.889022	-0.081906	-0.574718	1.087024	-0.016710	-0.548383	1.088260	0.085016	-0.491785	1.059971	0.075864	-0.450611	0.678662	-0.206588	-0.427584	0.670287	0.202401	-0.271564	0.069725	0.082015	-0.268194	0.063953	0.123671	-0.269701	0.080041	-0.107497	-0.130736	0.697121	0.039782	-0.132813	0.678732	-0.118959	-0.119582	0.665358	0.063809	0.251109	0.073202	-0.076389
2756	22.966667	-0.790497	0.598757	0.087738	-0.788901	0.624633	-0.077938	-0.682498	0.889407	0.064035	-0.673027	0.889034	-0.081851	-0.574635	1.087097	-0.016744	-0.548215	1.088329	0.085044	-0.491650	1.059976	0.075875	-0.450658	0.678585	-0.206515	-0.427555	0.670288	0.202411	-0.271562	0.069725	0.082011	-0.268123	0.063991	0.123871	-0.269598	0.080101	-0.107503	-0.130708	0.697119	0.039774	-0.132807	0.678732	-0.118963	-0.119566	0.665356	0.063799	0.251112	0.073217	-0.076389
2757	22.975000	-0.790475	0.598786	0.087739	-0.788779	0.624640	-0.077917	-0.682429	0.889418	0.064048	-0.672950	0.889060	-0.081828	-0.574488	1.087151	-0.016729	-0.548055	1.088385	0.085041	-0.491508	1.059937	0.075875	-0.450642	0.678580	-0.206523	-0.427526	0.670284	0.202421	-0.271566	0.069718	0.082010	-0.268199	0.063943	0.123665	-0.269681	0.080046	-0.107535	-0.130701	0.697094	0.039664	-0.132798	0.678727	-0.118961	-0.119550	0.665355	0.063797	0.251108	0.073231	-0.076388
2758	22.983333	-0.790471	0.598798	0.087743	-0.788728	0.624656	-0.077893	-0.682359	0.889465	0.064112	-0.672846	0.889081	-0.081901	-0.574208	1.087145	-0.016587	-0.547872	1.088452	0.085075	-0.491382	1.059986	0.075902	-0.450627	0.678569	-0.206524	-0.427496	0.670288	0.202437	-0.271565	0.069719	0.082009	-0.268119	0.063988	0.123874	-0.269601	0.080096	-0.107485	-0.130650	0.697125	0.039774	-0.132785	0.678726	-0.118954	-0.119447	0.665522	0.064048	0.251110	0.073237	-0.076386
2759	22.991667	-0.790448	0.598818	0.087743	-0.788777	0.624698	-0.077908	-0.682302	0.889467	0.064084	-0.672797	0.889085	-0.081879	-0.574075	1.087204	-0.016563	-0.547703	1.088562	0.085079	-0.491250	1.059992	0.075923	-0.450600	0.678572	-0.206525	-0.427460	0.670289	0.202451	-0.271567	0.069724	0.082007	-0.268120	0.063992	0.123877	-0.269598	0.080116	-0.107471	-0.130632	0.697110	0.039710	-0.132765	0.678722	-0.118937	-0.119491	0.665444	0.063924	0.251103	0.073235	-0.076397
2760	23.000000	-0.790451	0.598832	0.087747	-0.788759	0.624712	-0.077890	-0.682253	0.889482	0.064103	-0.672727	0.889112	-0.081872	-0.573938	1.087266	-0.016547	-0.547548	1.088678	0.085074	-0.491136	1.059995	0.075945	-0.450582	0.678567	-0.206517	-0.427420	0.670294	0.202477	-0.271561	0.069733	0.082009	-0.268196	0.063961	0.123672	-0.269547	0.080147	-0.107556	-0.130615	0.697096	0.039653	-0.132750	0.678718	-0.118910	-0.119444	0.665536	0.064061	0.251104	0.073232	-0.076408
2761	23.008333	-0.790433	0.598856	0.087746	-0.788691	0.624718	-0.077886	-0.682221	0.889480	0.064136	-0.672697	0.889117	-0.081805	-0.573924	1.087392	-0.016639	-0.547411	1.088780	0.085082	-0.491030	1.060011	0.075955	-0.450563	0.678570	-0.206505	-0.427381	0.670291	0.202510	-0.271564	0.069748	0.082016	-0.268157	0.063995	0.123782	-0.269683	0.080063	-0.107505	-0.130591	0.697099	0.039650	-0.132669	0.678826	-0.118981	-0.119491	0.665473	0.063951	0.251100	0.073231	-0.076420
2762	23.016667	-0.790429	0.598867	0.087753	-0.788683	0.624737	-0.077878	-0.682180	0.889500	0.064174	-0.672625	0.889130	-0.081846	-0.573912	1.087531	-0.016760	-0.547289	1.088892	0.085069	-0.490942	1.060023	0.075972	-0.450547	0.678568	-0.206495	-0.427340	0.670289	0.202543	-0.271562	0.069748	0.082022	-0.268126	0.064018	0.123887	-0.269828	0.079971	-0.107464	-0.130566	0.697095	0.039646	-0.132719	0.678725	-0.118842	-0.119445	0.665558	0.064086	0.251103	0.073224	-0.076431
2763	23.025000	-0.790440	0.598854	0.087757	-0.788682	0.624760	-0.077886	-0.682143	0.889497	0.064166	-0.672593	0.889126	-0.081822	-0.573798	1.087614	-0.016772	-0.547173	1.088982	0.085052	-0.490872	1.060033	0.075985	-0.450526	0.678564	-0.206487	-0.427304	0.670283	0.202578	-0.271562	0.069734	0.082010	-0.268160	0.063991	0.123777	-0.269602	0.080109	-0.107471	-0.130524	0.697117	0.039759	-0.132711	0.678727	-0.118804	-0.119445	0.665555	0.064096	0.251104	0.073233	-0.076449
2764	23.033333	-0.790440	0.598862	0.087763	-0.788680	0.624773	-0.077902	-0.682106	0.889501	0.064162	-0.672538	0.889144	-0.081820	-0.573699	1.087668	-0.016753	-0.547058	1.089094	0.085055	-0.490801	1.060045	0.076004	-0.450505	0.678559	-0.206475	-0.427269	0.670271	0.202612	-0.271565	0.069728	0.082005	-0.268198	0.063959	0.123667	-0.269545	0.080143	-0.107562	-0.130499	0.697109	0.039768	-0.132705	0.678735	-0.118762	-0.119543	0.665394	0.063866	0.251105	0.073254	-0.076460
2765	23.041667	-0.790445	0.598859	0.087768	-0.788668	0.624769	-0.077871	-0.682089	0.889509	0.064196	-0.672530	0.889144	-0.081792	-0.573564	1.087795	-0.016773	-0.546932	1.089213	0.085068	-0.490727	1.060063	0.076022	-0.450480	0.678564	-0.206466	-0.427251	0.670258	0.202649	-0.271567	0.069721	0.082001	-0.268127	0.063998	0.123868	-0.269825	0.079964	-0.107469	-0.130470	0.697102	0.039791	-0.132635	0.678853	-0.118821	-0.119496	0.665470	0.064014	0.251109	0.073271	-0.076479
2766	23.050000	-0.790431	0.598881	0.087769	-0.788670	0.624768	-0.077866	-0.682064	0.889518	0.064196	-0.672497	0.889167	-0.081791	-0.573447	1.087884	-0.016771	-0.546808	1.089328	0.085066	-0.490654	1.060074	0.076037	-0.450457	0.678562	-0.206454	-0.427237	0.670243	0.202677	-0.271570	0.069722	0.081995	-0.268199	0.063948	0.123660	-0.269754	0.080005	-0.107577	-0.130439	0.697098	0.039812	-0.132702	0.678768	-0.118673	-0.119544	0.665387	0.063920	0.251112	0.073291	-0.076491
2767	23.058333	-0.790449	0.598863	0.087777	-0.788731	0.624839	-0.077861	-0.682051	0.889529	0.064209	-0.672474	0.889180	-0.081744	-0.573370	1.087956	-0.016756	-0.546677	1.089486	0.085065	-0.490590	1.060088	0.076052	-0.450434	0.678560	-0.206439	-0.427229	0.670228	0.202705	-0.271570	0.069718	0.082005	-0.268204	0.063954	0.123663	-0.269547	0.080143	-0.107549	-0.130419	0.697075	0.039784	-0.132696	0.678943	-0.118773	-0.119532	0.665385	0.063945	0.251117	0.073307	-0.076508
2768	23.066667	-0.790457	0.598869	0.087783	-0.788670	0.624780	-0.077863	-0.682048	0.889546	0.064259	-0.672481	0.889160	-0.081753	-0.573268	1.088053	-0.016753	-0.546557	1.089577	0.085101	-0.490521	1.060098	0.076058	-0.450273	0.678710	-0.206610	-0.427230	0.670215	0.202727	-0.271574	0.069730	0.082005	-0.268126	0.064004	0.123874	-0.269596	0.080129	-0.107460	-0.130381	0.697084	0.039867	-0.132699	0.678955	-0.118731	-0.119527	0.665396	0.063986	0.251122	0.073326	-0.076537
2769	23.075000	-0.790444	0.598886	0.087781	-0.788655	0.624776	-0.077850	-0.682038	0.889549	0.064269	-0.672431	0.889204	-0.081759	-0.573186	1.088134	-0.016741	-0.546459	1.089671	0.085098	-0.490463	1.060102	0.076062	-0.450330	0.678632	-0.206506	-0.427227	0.670209	0.202744	-0.271571	0.069733	0.082017	-0.268124	0.064009	0.123884	-0.269600	0.080122	-0.107455	-0.130349	0.697079	0.039896	-0.132700	0.678969	-0.118691	-0.119469	0.665480	0.064159	0.251132	0.073324	-0.076561
2770	23.083333	-0.790456	0.598866	0.087781	-0.788796	0.624815	-0.077999	-0.682021	0.889547	0.064237	-0.672427	0.889202	-0.081765	-0.573112	1.088212	-0.016730	-0.546380	1.089771	0.085079	-0.490404	1.060111	0.076050	-0.450387	0.678554	-0.206411	-0.427226	0.670205	0.202757	-0.271565	0.069743	0.082025	-0.268193	0.063977	0.123688	-0.269749	0.080010	-0.107567	-0.130313	0.697068	0.039924	-0.132708	0.678980	-0.118647	-0.119505	0.665409	0.064077	0.251136	0.073324	-0.076594
2771	23.091667	-0.790461	0.598869	0.087787	-0.788746	0.624814	-0.077893	-0.682011	0.889550	0.064247	-0.672430	0.889217	-0.081685	-0.573051	1.088295	-0.016724	-0.546282	1.089875	0.085103	-0.490382	1.060121	0.076076	-0.450380	0.678560	-0.206406	-0.427235	0.670214	0.202781	-0.271564	0.069740	0.082030	-0.268196	0.063975	0.123692	-0.269543	0.080143	-0.107542	-0.130276	0.697048	0.039930	-0.132711	0.678985	-0.118617	-0.119505	0.665407	0.064107	0.251149	0.073322	-0.076614
2772	23.100000	-0.790453	0.598882	0.087784	-0.788674	0.624777	-0.077872	-0.682016	0.889562	0.064298	-0.672412	0.889218	-0.081749	-0.572817	1.088306	-0.016572	-0.546220	1.089971	0.085104	-0.490364	1.060136	0.076082	-0.450377	0.678563	-0.206411	-0.427231	0.670213	0.202795	-0.271565	0.069737	0.082023	-0.268117	0.064014	0.123891	-0.269820	0.079960	-0.107460	-0.130243	0.697037	0.039928	-0.132739	0.679033	-0.118650	-0.119421	0.665566	0.064377	0.251151	0.073325	-0.076628
2773	23.108333	-0.790453	0.598884	0.087781	-0.788658	0.624768	-0.077862	-0.682023	0.889563	0.064307	-0.672420	0.889237	-0.081664	-0.572955	1.088460	-0.016730	-0.546163	1.090070	0.085079	-0.490353	1.060146	0.076094	-0.450311	0.678648	-0.206508	-0.427232	0.670233	0.202816	-0.271563	0.069728	0.082025	-0.268161	0.063980	0.123786	-0.269556	0.080123	-0.107563	-0.130219	0.697024	0.039911	-0.132734	0.679009	-0.118568	-0.119497	0.665495	0.064277	0.251147	0.073334	-0.076646
2774	23.116667	-0.790475	0.598875	0.087783	-0.788864	0.624824	-0.078016	-0.682011	0.889584	0.064327	-0.672397	0.889239	-0.081723	-0.572910	1.088533	-0.016740	-0.546113	1.090214	0.085049	-0.490337	1.060080	0.076081	-0.450386	0.678588	-0.206428	-0.427223	0.670247	0.202830	-0.271567	0.069723	0.082017	-0.268195	0.063952	0.123680	-0.269556	0.080121	-0.107568	-0.130192	0.697006	0.039885	-0.132724	0.678983	-0.118483	-0.119574	0.665427	0.064176	0.251150	0.073351	-0.076648
2775	23.125000	-0.790488	0.598878	0.087787	-0.788721	0.624807	-0.077890	-0.682006	0.889599	0.064326	-0.672412	0.889275	-0.081621	-0.572781	1.088567	-0.016675	-0.546104	1.090241	0.085026	-0.490351	1.060130	0.076101	-0.450389	0.678598	-0.206431	-0.427209	0.670257	0.202846	-0.271565	0.069719	0.082009	-0.268197	0.063955	0.123669	-0.269574	0.080129	-0.107520	-0.130168	0.696986	0.039849	-0.132713	0.679096	-0.118570	-0.119607	0.665443	0.064190	0.251144	0.073360	-0.076639
2776	23.133333	-0.790224	0.598307	0.087341	-0.788656	0.624788	-0.077856	-0.682012	0.889614	0.064359	-0.672412	0.889301	-0.081596	-0.572741	1.088662	-0.016714	-0.546077	1.090299	0.085033	-0.490364	1.060177	0.076122	-0.450395	0.678606	-0.206439	-0.427190	0.670267	0.202856	-0.271573	0.069721	0.082008	-0.268125	0.063988	0.123870	-0.269828	0.079966	-0.107477	-0.130165	0.696940	0.039705	-0.132681	0.679162	-0.118581	-0.119553	0.665618	0.064454	0.251137	0.073381	-0.076642
2777	23.141667	-0.790480	0.598894	0.087787	-0.788697	0.624791	-0.077876	-0.682008	0.889616	0.064356	-0.672408	0.889289	-0.081634	-0.572655	1.088636	-0.016622	-0.546090	1.090315	0.085021	-0.490362	1.060140	0.076116	-0.450398	0.678618	-0.206447	-0.427160	0.670279	0.202868	-0.271572	0.069731	0.082009	-0.268165	0.063976	0.123775	-0.269692	0.080050	-0.107524	-0.130124	0.696954	0.039798	-0.132668	0.679160	-0.118504	-0.119677	0.665473	0.064230	0.251140	0.073380	-0.076639
2778	23.150000	-0.790497	0.598878	0.087796	-0.788715	0.624813	-0.077903	-0.682019	0.889626	0.064388	-0.672416	0.889283	-0.081604	-0.572776	1.088765	-0.016786	-0.546078	1.090360	0.085042	-0.490359	1.060091	0.076105	-0.450401	0.678624	-0.206464	-0.427133	0.670280	0.202881	-0.271574	0.069730	0.082011	-0.268201	0.063968	0.123676	-0.269554	0.080143	-0.107562	-0.130104	0.696937	0.039784	-0.132700	0.679171	-0.118472	-0.119694	0.665494	0.064256	0.251141	0.073368	-0.076651
2779	23.158333	-0.790370	0.598594	0.087572	-0.788773	0.624821	-0.077967	-0.682017	0.889625	0.064399	-0.672410	0.889298	-0.081619	-0.572721	1.088724	-0.016726	-0.546098	1.090326	0.085016	-0.490385	1.060124	0.076120	-0.450331	0.678697	-0.206565	-0.427100	0.670284	0.202886	-0.271575	0.069737	0.082022	-0.268168	0.063996	0.123783	-0.269688	0.080058	-0.107521	-0.130098	0.696913	0.039730	-0.132715	0.679179	-0.118443	-0.119692	0.665496	0.064275	0.251145	0.073366	-0.076657
2780	23.166667	-0.790488	0.598892	0.087794	-0.788821	0.624798	-0.077987	-0.682015	0.889632	0.064412	-0.672417	0.889313	-0.081556	-0.572653	1.088658	-0.016635	-0.546149	1.090282	0.085010	-0.490418	1.060151	0.076141	-0.450400	0.678623	-0.206486	-0.427072	0.670290	0.202886	-0.271573	0.069740	0.082023	-0.268131	0.064015	0.123891	-0.269751	0.080010	-0.107591	-0.130062	0.696930	0.039797	-0.132731	0.679192	-0.118431	-0.119676	0.665489	0.064273	0.251273	0.073330	-0.076776
2781	23.175000	-0.790492	0.598881	0.087797	-0.788798	0.624802	-0.077963	-0.682005	0.889632	0.064403	-0.672410	0.889288	-0.081618	-0.572793	1.088695	-0.016762	-0.546170	1.090250	0.085033	-0.490452	1.060126	0.076151	-0.450398	0.678624	-0.206503	-0.427051	0.670300	0.202888	-0.271574	0.069736	0.082027	-0.268167	0.063987	0.123791	-0.269578	0.080125	-0.107531	-0.130042	0.696925	0.039805	-0.132760	0.679209	-0.118449	-0.119661	0.665487	0.064264	0.251150	0.073358	-0.076668
2782	23.183333	-0.790498	0.598879	0.087800	-0.788890	0.624824	-0.078036	-0.681997	0.889634	0.064394	-0.672417	0.889300	-0.081574	-0.572855	1.088660	-0.016799	-0.546231	1.090182	0.084988	-0.490497	1.060099	0.076156	-0.450399	0.678624	-0.206518	-0.427035	0.670313	0.202883	-0.271570	0.069736	0.082020	-0.268202	0.063957	0.123680	-0.269551	0.080134	-0.107585	-0.130023	0.696920	0.039808	-0.132734	0.679207	-0.118449	-0.119655	0.665491	0.064259	0.251147	0.073370	-0.076661
2783	23.191667	-0.790494	0.598892	0.087804	-0.788760	0.624798	-0.077936	-0.682006	0.889663	0.064441	-0.672420	0.889306	-0.081575	-0.572870	1.088625	-0.016828	-0.546334	1.090065	0.085011	-0.490547	1.060061	0.076156	-0.450327	0.678702	-0.206623	-0.427026	0.670315	0.202868	-0.271566	0.069728	0.082012	-0.268166	0.063975	0.123776	-0.269681	0.080051	-0.107533	-0.130019	0.696899	0.039736	-0.132787	0.679231	-0.118527	-0.119598	0.665569	0.064351	0.251151	0.073377	-0.076658
2784	23.200000	-0.790491	0.598889	0.087801	-0.788701	0.624797	-0.077880	-0.681999	0.889677	0.064446	-0.672410	0.889347	-0.081530	-0.572885	1.088579	-0.016856	-0.546440	1.089945	0.084974	-0.490609	1.060016	0.076149	-0.450397	0.678640	-0.206538	-0.427025	0.670337	0.202863	-0.271564	0.069724	0.082012	-0.268119	0.063997	0.123875	-0.269551	0.080128	-0.107581	-0.129993	0.696908	0.039778	-0.132791	0.679236	-0.118574	-0.119635	0.665484	0.064200	0.251147	0.073389	-0.076660
2785	23.208333	-0.790489	0.598896	0.087800	-0.788789	0.624821	-0.077956	-0.681991	0.889695	0.064431	-0.672402	0.889328	-0.081608	-0.572880	1.088528	-0.016902	-0.546537	1.089844	0.084958	-0.490673	1.059954	0.076134	-0.450393	0.678649	-0.206536	-0.427025	0.670354	0.202857	-0.271558	0.069727	0.082008	-0.268195	0.063958	0.123668	-0.269643	0.080085	-0.107584	-0.129981	0.696894	0.039746	-0.132782	0.679231	-0.118608	-0.119632	0.665487	0.064178	0.251152	0.073405	-0.076654
2786	23.216667	-0.790491	0.598905	0.087804	-0.788694	0.624800	-0.077893	-0.681993	0.889709	0.064443	-0.672397	0.889363	-0.081544	-0.572939	1.088455	-0.016960	-0.546638	1.089714	0.084916	-0.490751	1.059883	0.076103	-0.450245	0.678806	-0.206719	-0.427020	0.670368	0.202852	-0.271561	0.069722	0.082001	-0.268189	0.063951	0.123661	-0.269589	0.080122	-0.107485	-0.129988	0.696832	0.039590	-0.132760	0.679211	-0.118632	-0.119629	0.665490	0.064158	0.251152	0.073400	-0.076659
2787	23.225000	-0.790477	0.598916	0.087797	-0.788692	0.624807	-0.077898	-0.681988	0.889722	0.064432	-0.672391	0.889316	-0.081657	-0.572978	1.088379	-0.017038	-0.546790	1.089556	0.084891	-0.490879	1.059800	0.076128	-0.450385	0.678663	-0.206530	-0.427016	0.670385	0.202856	-0.271561	0.069734	0.082003	-0.268120	0.064002	0.123867	-0.269706	0.080046	-0.107483	-0.129970	0.696805	0.039548	-0.132745	0.679190	-0.118637	-0.119636	0.665495	0.064144	0.251154	0.073395	-0.076670
2788	23.233333	-0.790459	0.598927	0.087793	-0.788688	0.624806	-0.077901	-0.681964	0.889727	0.064380	-0.672368	0.889330	-0.081680	-0.573025	1.088286	-0.017111	-0.546914	1.089387	0.084815	-0.491007	1.059700	0.076097	-0.450377	0.678672	-0.206525	-0.427006	0.670400	0.202855	-0.271564	0.069739	0.082012	-0.268192	0.063973	0.123673	-0.269550	0.080137	-0.107577	-0.129958	0.696777	0.039504	-0.132734	0.679180	-0.118627	-0.119644	0.665510	0.064145	0.251157	0.073388	-0.076681
2789	23.241667	-0.790281	0.598483	0.087447	-0.788744	0.624815	-0.077959	-0.681963	0.889740	0.064387	-0.672362	0.889332	-0.081662	-0.572975	1.088163	-0.017124	-0.547117	1.089206	0.084805	-0.491118	1.059620	0.076086	-0.450376	0.678673	-0.206521	-0.426995	0.670417	0.202860	-0.271564	0.069745	0.082015	-0.268199	0.063977	0.123681	-0.269648	0.080081	-0.107580	-0.129953	0.696752	0.039476	-0.132726	0.679168	-0.118595	-0.119651	0.665514	0.064140	0.251157	0.073374	-0.076687
2790	23.250000	-0.790468	0.598958	0.087813	-0.788799	0.624828	-0.078018	-0.681958	0.889753	0.064391	-0.672320	0.889354	-0.081692	-0.573028	1.088034	-0.017207	-0.547318	1.088983	0.084755	-0.491228	1.059535	0.076058	-0.450228	0.678821	-0.206705	-0.426973	0.670434	0.202862	-0.271569	0.069746	0.082014	-0.268201	0.063972	0.123676	-0.269598	0.080132	-0.107481	-0.129950	0.696728	0.039468	-0.132730	0.679168	-0.118569	-0.119662	0.665501	0.064136	0.251153	0.073384	-0.076692
2791	23.258333	-0.790457	0.598961	0.087787	-0.788685	0.624816	-0.077922	-0.681949	0.889764	0.064378	-0.672325	0.889331	-0.081724	-0.573103	1.087892	-0.017271	-0.547487	1.088764	0.084737	-0.491333	1.059448	0.076033	-0.450361	0.678668	-0.206532	-0.426955	0.670448	0.202867	-0.271573	0.069734	0.082009	-0.268134	0.064014	0.123881	-0.269717	0.080039	-0.107485	-0.129948	0.696715	0.039474	-0.132746	0.679181	-0.118531	-0.119674	0.665483	0.064142	0.251152	0.073391	-0.076695
2792	23.266667	-0.790460	0.598978	0.087788	-0.788680	0.624827	-0.077928	-0.681943	0.889785	0.064374	-0.672340	0.889312	-0.081706	-0.573194	1.087746	-0.017331	-0.547706	1.088467	0.084695	-0.491448	1.059347	0.075998	-0.450350	0.678672	-0.206543	-0.426935	0.670471	0.202876	-0.271576	0.069739	0.082003	-0.268140	0.064007	0.123876	-0.269551	0.080151	-0.107568	-0.129939	0.696710	0.039501	-0.132770	0.679219	-0.118491	-0.119677	0.665466	0.064148	0.251149	0.073404	-0.076684
2793	23.275000	-0.790260	0.598664	0.087435	-0.788742	0.624883	-0.078002	-0.681927	0.889800	0.064370	-0.672299	0.889334	-0.081726	-0.573279	1.087602	-0.017411	-0.547943	1.088203	0.084651	-0.491626	1.059223	0.076018	-0.450262	0.678752	-0.206658	-0.426920	0.670484	0.202884	-0.271579	0.069736	0.082002	-0.268213	0.063961	0.123666	-0.269580	0.080138	-0.107517	-0.129922	0.696709	0.039537	-0.132806	0.679261	-0.118457	-0.119678	0.665453	0.064158	0.251143	0.073427	-0.076674
2794	23.283333	-0.790451	0.599016	0.087795	-0.788672	0.624864	-0.077929	-0.681911	0.889815	0.064363	-0.672273	0.889393	-0.081654	-0.573374	1.087458	-0.017498	-0.548202	1.087966	0.084637	-0.491815	1.059106	0.076029	-0.450317	0.678676	-0.206588	-0.426904	0.670497	0.202888	-0.271575	0.069728	0.081998	-0.268214	0.063956	0.123659	-0.269828	0.079966	-0.107474	-0.129906	0.696705	0.039565	-0.132829	0.679294	-0.118432	-0.119679	0.665443	0.064172	0.251147	0.073426	-0.076673
2795	23.291667	-0.790243	0.598694	0.087425	-0.788663	0.624867	-0.077938	-0.681885	0.889829	0.064333	-0.672233	0.889366	-0.081755	-0.573466	1.087296	-0.017608	-0.548518	1.087624	0.084559	-0.492001	1.058968	0.076028	-0.450295	0.678674	-0.206615	-0.426896	0.670514	0.202895	-0.271575	0.069722	0.082001	-0.268172	0.063971	0.123764	-0.269719	0.080045	-0.107466	-0.129892	0.696700	0.039588	-0.132857	0.679321	-0.118415	-0.119633	0.665519	0.064318	0.251145	0.073425	-0.076680
2796	23.300000	-0.790037	0.598375	0.087058	-0.788660	0.624864	-0.077953	-0.681859	0.889839	0.064305	-0.672212	0.889350	-0.081778	-0.573560	1.087095	-0.017715	-0.548790	1.087289	0.084473	-0.492172	1.058840	0.076005	-0.450276	0.678670	-0.206642	-0.426890	0.670531	0.202900	-0.271578	0.069725	0.082005	-0.268122	0.063999	0.123870	-0.269548	0.080140	-0.107561	-0.129879	0.696692	0.039601	-0.132867	0.679340	-0.118395	-0.119682	0.665431	0.064208	0.251147	0.073418	-0.076686
2797	23.308333	-0.790234	0.598709	0.087420	-0.788683	0.624880	-0.078026	-0.681840	0.889840	0.064307	-0.672189	0.889382	-0.081682	-0.573673	1.086839	-0.017802	-0.549051	1.086954	0.084436	-0.492317	1.058732	0.075975	-0.450180	0.678751	-0.206763	-0.426883	0.670542	0.202913	-0.271563	0.069733	0.082015	-0.268200	0.063963	0.123673	-0.269566	0.080134	-0.107519	-0.129867	0.696681	0.039607	-0.132834	0.679334	-0.118342	-0.119681	0.665447	0.064225	0.251153	0.073408	-0.076689
2798	23.316667	-0.790425	0.599034	0.087774	-0.788712	0.624900	-0.078092	-0.681826	0.889838	0.064309	-0.672190	0.889312	-0.081782	-0.573798	1.086521	-0.017865	-0.549289	1.086575	0.084403	-0.492424	1.058639	0.075946	-0.450237	0.678672	-0.206690	-0.426876	0.670555	0.202930	-0.271567	0.069737	0.082021	-0.268120	0.064009	0.123887	-0.269818	0.079958	-0.107476	-0.129862	0.696669	0.039592	-0.132827	0.679331	-0.118320	-0.119602	0.665616	0.064475	0.251163	0.073380	-0.076699
2799	23.325000	-0.790220	0.598711	0.087407	-0.788695	0.624863	-0.078070	-0.681798	0.889837	0.064281	-0.672122	0.889370	-0.081778	-0.573943	1.086185	-0.017923	-0.549548	1.086147	0.084363	-0.492503	1.058576	0.075924	-0.450221	0.678670	-0.206706	-0.426863	0.670573	0.202952	-0.271559	0.069734	0.082024	-0.268155	0.063990	0.123791	-0.269564	0.080119	-0.107523	-0.129857	0.696649	0.039572	-0.132853	0.679338	-0.118330	-0.119700	0.665461	0.064233	0.251161	0.073385	-0.076699
2800	23.333333	-0.790006	0.598391	0.087042	-0.788702	0.624893	-0.078107	-0.681777	0.889839	0.064259	-0.672134	0.889371	-0.081703	-0.574096	1.085814	-0.017967	-0.549784	1.085819	0.084339	-0.492564	1.058542	0.075917	-0.450179	0.678700	-0.206741	-0.426846	0.670582	0.202978	-0.271560	0.069729	0.082025	-0.268191	0.063971	0.123689	-0.269539	0.080142	-0.107562	-0.129824	0.696666	0.039658	-0.132842	0.679328	-0.118305	-0.119713	0.665474	0.064235	0.251157	0.073403	-0.076685
2801	23.341667	-0.790416	0.599051	0.087776	-0.788700	0.624902	-0.078103	-0.681784	0.889846	0.064288	-0.672107	0.889368	-0.081780	-0.574257	1.085454	-0.018037	-0.550016	1.085398	0.084306	-0.492635	1.058532	0.075903	-0.450117	0.678747	-0.206826	-0.426827	0.670588	0.203005	-0.271560	0.069728	0.082022	-0.268154	0.063988	0.123785	-0.269704	0.080036	-0.107468	-0.129826	0.696602	0.039525	-0.132816	0.679314	-0.118259	-0.119720	0.665462	0.064231	0.251153	0.073417	-0.076672
2802	23.350000	-0.790004	0.598392	0.087047	-0.788640	0.624899	-0.077997	-0.681756	0.889855	0.064248	-0.672252	0.889450	-0.081885	-0.574443	1.085065	-0.018089	-0.550253	1.085101	0.084292	-0.492709	1.058560	0.075884	-0.450183	0.678680	-0.206741	-0.426808	0.670604	0.203033	-0.271566	0.069724	0.082017	-0.268123	0.063996	0.123886	-0.269552	0.080124	-0.107573	-0.129803	0.696578	0.039501	-0.132798	0.679307	-0.118211	-0.119638	0.665607	0.064477	0.251156	0.073422	-0.076674
2803	23.358333	-0.790195	0.598755	0.087414	-0.788629	0.624884	-0.077992	-0.681746	0.889869	0.064245	-0.672112	0.889352	-0.081812	-0.574642	1.084677	-0.018144	-0.550514	1.084756	0.084222	-0.492776	1.058631	0.075854	-0.450175	0.678680	-0.206746	-0.426784	0.670612	0.203048	-0.271571	0.069715	0.082009	-0.268165	0.063968	0.123777	-0.269674	0.080057	-0.107535	-0.129779	0.696546	0.039484	-0.132819	0.679314	-0.118206	-0.119737	0.665430	0.064225	0.251151	0.073429	-0.076678
2804	23.366667	-0.790405	0.599082	0.087778	-0.788753	0.624935	-0.078104	-0.681742	0.889883	0.064237	-0.672106	0.889383	-0.081735	-0.574841	1.084305	-0.018208	-0.550775	1.084444	0.084185	-0.492858	1.058723	0.075818	-0.450166	0.678683	-0.206754	-0.426763	0.670622	0.203059	-0.271577	0.069713	0.082005	-0.268210	0.063943	0.123667	-0.269600	0.080114	-0.107486	-0.129761	0.696527	0.039467	-0.132849	0.679326	-0.118205	-0.119733	0.665421	0.064230	0.251155	0.073436	-0.076688
2805	23.375000	-0.790190	0.598776	0.087413	-0.788626	0.624899	-0.078002	-0.681757	0.889891	0.064264	-0.672094	0.889384	-0.081815	-0.575053	1.083970	-0.018273	-0.551053	1.084146	0.084129	-0.492961	1.058818	0.075794	-0.450016	0.678857	-0.206956	-0.426717	0.670988	0.203395	-0.271582	0.069719	0.082008	-0.268176	0.063973	0.123769	-0.269678	0.080061	-0.107550	-0.129743	0.696509	0.039460	-0.132861	0.679343	-0.118197	-0.119737	0.665418	0.064235	0.251155	0.073433	-0.076710
2806	23.383333	-0.789995	0.598452	0.087043	-0.788614	0.624897	-0.077999	-0.681762	0.889900	0.064252	-0.672103	0.889391	-0.081795	-0.575271	1.083673	-0.018333	-0.551271	1.083841	0.084028	-0.493087	1.058902	0.075759	-0.450018	0.678869	-0.206962	-0.426751	0.670694	0.203080	-0.271586	0.069727	0.082006	-0.268140	0.064004	0.123873	-0.269559	0.080125	-0.107598	-0.129732	0.696499	0.039463	-0.132880	0.679354	-0.118190	-0.119642	0.665582	0.064494	0.251157	0.073432	-0.076743
2807	23.391667	-0.789977	0.598467	0.087029	-0.788639	0.624916	-0.078074	-0.681763	0.889903	0.064217	-0.672122	0.889371	-0.081830	-0.575504	1.083422	-0.018393	-0.551603	1.083639	0.084029	-0.493245	1.058990	0.075728	-0.450173	0.678724	-0.206773	-0.426752	0.670728	0.203077	-0.271581	0.069739	0.082009	-0.268175	0.063990	0.123777	-0.269543	0.080145	-0.107593	-0.129730	0.696495	0.039481	-0.132891	0.679363	-0.118200	-0.119735	0.665406	0.064245	0.251158	0.073431	-0.076769
2808	23.400000	-0.789975	0.598474	0.087019	-0.788666	0.624944	-0.078141	-0.681791	0.889907	0.064228	-0.672127	0.889394	-0.081816	-0.575738	1.083175	-0.018457	-0.551910	1.083455	0.084011	-0.493402	1.059065	0.075691	-0.450029	0.678902	-0.206968	-0.426759	0.670766	0.203076	-0.271577	0.069744	0.082013	-0.268211	0.063980	0.123671	-0.269600	0.080111	-0.107518	-0.129725	0.696490	0.039505	-0.132899	0.679366	-0.118208	-0.119736	0.665395	0.064257	0.251163	0.073448	-0.076790
2809	23.408333	-0.789960	0.598482	0.087010	-0.788658	0.624950	-0.078142	-0.681815	0.889911	0.064222	-0.672152	0.889395	-0.081822	-0.575979	1.082950	-0.018505	-0.552221	1.083177	0.083957	-0.493592	1.059127	0.075657	-0.450114	0.678849	-0.206863	-0.426772	0.670803	0.203074	-0.271579	0.069748	0.082014	-0.268169	0.064004	0.123776	-0.269596	0.080112	-0.107512	-0.129724	0.696485	0.039540	-0.132905	0.679371	-0.118219	-0.119704	0.665458	0.064391	0.251161	0.073464	-0.076801
2810	23.416667	-0.789948	0.598499	0.087006	-0.788595	0.624934	-0.078045	-0.681823	0.889911	0.064181	-0.672138	0.889398	-0.081903	-0.576223	1.082711	-0.018547	-0.552470	1.083041	0.083946	-0.493797	1.059184	0.075630	-0.450200	0.678792	-0.206762	-0.426789	0.670846	0.203083	-0.271569	0.069739	0.082006	-0.268127	0.064022	0.123881	-0.269544	0.080133	-0.107599	-0.129718	0.696469	0.039577	-0.132909	0.679368	-0.118231	-0.119659	0.665516	0.064526	0.251164	0.073481	-0.076791
2811	23.425000	-0.790143	0.598830	0.087372	-0.788587	0.624913	-0.078039	-0.681874	0.889908	0.064222	-0.672214	0.889371	-0.081812	-0.576478	1.082493	-0.018600	-0.552845	1.082713	0.083866	-0.493989	1.059239	0.075601	-0.450200	0.678823	-0.206770	-0.426803	0.670880	0.203080	-0.271565	0.069729	0.082002	-0.268201	0.063966	0.123668	-0.269557	0.080123	-0.107551	-0.129711	0.696438	0.039595	-0.132918	0.679368	-0.118243	-0.119760	0.665314	0.064288	0.251170	0.073492	-0.076789
2812	23.433333	-0.790343	0.599149	0.087736	-0.788587	0.624917	-0.078049	-0.681909	0.889902	0.064221	-0.672263	0.889311	-0.081891	-0.576730	1.082275	-0.018629	-0.553151	1.082525	0.083852	-0.494182	1.059291	0.075577	-0.450076	0.678982	-0.206948	-0.426814	0.670907	0.203076	-0.271558	0.069717	0.081993	-0.268191	0.063952	0.123659	-0.269578	0.080114	-0.107502	-0.129708	0.696414	0.039616	-0.132924	0.679363	-0.118250	-0.119771	0.665290	0.064299	0.251177	0.073501	-0.076784
2813	23.441667	-0.789942	0.598478	0.087010	-0.788583	0.624891	-0.078040	-0.681948	0.889891	0.064216	-0.672284	0.889311	-0.081909	-0.576974	1.082052	-0.018661	-0.553436	1.082318	0.083850	-0.494427	1.059331	0.075614	-0.450245	0.678844	-0.206755	-0.426827	0.670944	0.203080	-0.271558	0.069723	0.081997	-0.268156	0.063972	0.123761	-0.269692	0.080034	-0.107515	-0.129714	0.696392	0.039625	-0.132929	0.679362	-0.118255	-0.119708	0.665445	0.064561	0.251175	0.073501	-0.076785
2814	23.450000	-0.789932	0.598482	0.087013	-0.788589	0.624886	-0.078062	-0.681979	0.889873	0.064167	-0.672303	0.889307	-0.081930	-0.577215	1.081827	-0.018686	-0.553674	1.082027	0.083792	-0.494654	1.059359	0.075620	-0.450261	0.678852	-0.206755	-0.426838	0.670971	0.203080	-0.271559	0.069715	0.082001	-0.268117	0.063992	0.123869	-0.269529	0.080122	-0.107612	-0.129725	0.696373	0.039621	-0.132928	0.679356	-0.118262	-0.119847	0.665300	0.064347	0.251180	0.073493	-0.076795
2815	23.458333	-0.789956	0.598447	0.087012	-0.788652	0.624877	-0.078173	-0.682037	0.889861	0.064180	-0.672343	0.889318	-0.081888	-0.577447	1.081611	-0.018716	-0.553984	1.081828	0.083800	-0.494782	1.059394	0.075586	-0.450203	0.678940	-0.206850	-0.426845	0.670989	0.203081	-0.271559	0.069725	0.082004	-0.268157	0.063977	0.123770	-0.269574	0.080109	-0.107520	-0.129741	0.696346	0.039613	-0.132925	0.679343	-0.118255	-0.119886	0.665310	0.064388	0.251177	0.073469	-0.076814
2816	23.466667	-0.789964	0.598439	0.087012	-0.788662	0.624858	-0.078178	-0.682101	0.889848	0.064192	-0.672382	0.889302	-0.081926	-0.577671	1.081409	-0.018739	-0.554241	1.081592	0.083783	-0.494967	1.059432	0.075558	-0.450294	0.678868	-0.206752	-0.426857	0.671012	0.203083	-0.271557	0.069729	0.082014	-0.268188	0.063962	0.123673	-0.269801	0.079958	-0.107525	-0.129748	0.696321	0.039622	-0.132928	0.679339	-0.118241	-0.119913	0.665314	0.064426	0.251175	0.073466	-0.076821
2817	23.475000	-0.790164	0.598760	0.087366	-0.788668	0.624809	-0.078150	-0.682152	0.889831	0.064149	-0.672463	0.889271	-0.081905	-0.577897	1.081208	-0.018776	-0.554507	1.081412	0.083818	-0.495115	1.059458	0.075523	-0.450312	0.678886	-0.206744	-0.426874	0.671025	0.203089	-0.271565	0.069740	0.082024	-0.268122	0.064018	0.123890	-0.269557	0.080118	-0.107578	-0.129740	0.696292	0.039642	-0.132938	0.679339	-0.118221	-0.119841	0.665473	0.064709	0.251171	0.073475	-0.076822
2818	23.483333	-0.789975	0.598421	0.087006	-0.788632	0.624784	-0.078057	-0.682221	0.889819	0.064145	-0.672524	0.889248	-0.081952	-0.578103	1.081030	-0.018785	-0.554737	1.081180	0.083764	-0.495162	1.059630	0.075458	-0.450325	0.678896	-0.206737	-0.426891	0.671036	0.203091	-0.271570	0.069748	0.082024	-0.268124	0.064022	0.123890	-0.269524	0.080143	-0.107605	-0.129718	0.696294	0.039775	-0.132956	0.679340	-0.118205	-0.119849	0.665455	0.064726	0.251170	0.073487	-0.076823
2819	23.491667	-0.790411	0.599055	0.087737	-0.788781	0.624801	-0.078200	-0.682303	0.889802	0.064159	-0.672617	0.889261	-0.081872	-0.578297	1.080879	-0.018817	-0.554978	1.081014	0.083797	-0.495194	1.059758	0.075496	-0.450190	0.679061	-0.206930	-0.426910	0.671041	0.203091	-0.271573	0.069739	0.082017	-0.268206	0.063974	0.123681	-0.269686	0.080047	-0.107521	-0.129738	0.696239	0.039668	-0.132973	0.679343	-0.118193	-0.119949	0.665267	0.064474	0.251164	0.073500	-0.076815
2820	23.500000	-0.790426	0.599036	0.087736	-0.788804	0.624779	-0.078199	-0.682380	0.889800	0.064177	-0.672670	0.889224	-0.081962	-0.578473	1.080679	-0.018804	-0.555174	1.080845	0.083800	-0.495376	1.059711	0.075483	-0.450355	0.678903	-0.206733	-0.426935	0.671039	0.203091	-0.271576	0.069728	0.082007	-0.268210	0.063962	0.123672	-0.269803	0.079965	-0.107525	-0.129744	0.696220	0.039671	-0.132998	0.679348	-0.118184	-0.119973	0.665256	0.064475	0.251163	0.073513	-0.076814
2821	23.508333	-0.790242	0.598680	0.087358	-0.788765	0.624735	-0.078079	-0.682451	0.889777	0.064151	-0.672747	0.889211	-0.081933	-0.578630	1.080553	-0.018791	-0.555372	1.080711	0.083788	-0.495519	1.059725	0.075475	-0.450373	0.678905	-0.206728	-0.426962	0.671040	0.203089	-0.271578	0.069719	0.082005	-0.268135	0.064005	0.123876	-0.269628	0.080074	-0.107630	-0.129755	0.696208	0.039739	-0.133030	0.679357	-0.118191	-0.119953	0.665326	0.064599	0.251159	0.073523	-0.076816
2822	23.516667	-0.790474	0.598975	0.087720	-0.788904	0.624731	-0.078213	-0.682530	0.889757	0.064125	-0.672839	0.889176	-0.081904	-0.578794	1.080458	-0.018812	-0.555596	1.080587	0.083771	-0.495789	1.059488	0.075262	-0.450390	0.678901	-0.206726	-0.426995	0.671033	0.203088	-0.271576	0.069721	0.081998	-0.268216	0.063957	0.123669	-0.269575	0.080114	-0.107534	-0.129788	0.696193	0.039807	-0.133054	0.679368	-0.118200	-0.120030	0.665239	0.064482	0.251166	0.073524	-0.076827
2823	23.525000	-0.790501	0.598953	0.087728	-0.788869	0.624686	-0.078164	-0.682610	0.889743	0.064147	-0.672890	0.889163	-0.081950	-0.578954	1.080381	-0.018820	-0.555777	1.080482	0.083760	-0.495845	1.059628	0.075288	-0.450336	0.678982	-0.206813	-0.427031	0.671032	0.203082	-0.271577	0.069718	0.082002	-0.268209	0.063950	0.123665	-0.269579	0.080104	-0.107551	-0.129836	0.696138	0.039695	-0.133070	0.679374	-0.118217	-0.120064	0.665237	0.064491	0.251166	0.073507	-0.076852
2824	23.533333	-0.790245	0.598350	0.087261	-0.788954	0.624637	-0.078260	-0.682689	0.889721	0.064130	-0.672958	0.889137	-0.082007	-0.579118	1.080324	-0.018833	-0.555962	1.080440	0.083777	-0.495899	1.059794	0.075367	-0.450283	0.679064	-0.206898	-0.427069	0.671029	0.203076	-0.271569	0.069722	0.082006	-0.268129	0.064000	0.123869	-0.269798	0.079962	-0.107551	-0.129874	0.696120	0.039705	-0.133084	0.679377	-0.118227	-0.120005	0.665406	0.064746	0.251165	0.073508	-0.076875
2825	23.541667	-0.790475	0.598902	0.087631	-0.788972	0.624637	-0.078230	-0.682763	0.889675	0.064068	-0.673132	0.889152	-0.081992	-0.579272	1.080292	-0.018850	-0.556134	1.080386	0.083768	-0.495815	1.059768	0.075468	-0.450458	0.678912	-0.206689	-0.427109	0.671035	0.203078	-0.271570	0.069737	0.082014	-0.268124	0.064002	0.123876	-0.269577	0.080103	-0.107563	-0.129896	0.696125	0.039766	-0.133089	0.679375	-0.118234	-0.120121	0.665249	0.064505	0.251172	0.073512	-0.076889
2826	23.550000	-0.790572	0.598869	0.087723	-0.788998	0.624613	-0.078235	-0.682860	0.889653	0.064092	-0.673133	0.889104	-0.081948	-0.579416	1.080282	-0.018875	-0.556288	1.080366	0.083763	-0.495716	1.059738	0.075569	-0.450333	0.679073	-0.206866	-0.427149	0.671036	0.203073	-0.271563	0.069739	0.082018	-0.268196	0.063973	0.123680	-0.269565	0.080120	-0.107549	-0.129934	0.696091	0.039711	-0.133095	0.679373	-0.118241	-0.120136	0.665253	0.064500	0.251170	0.073516	-0.076906
2827	23.558333	-0.790476	0.598836	0.087547	-0.788994	0.624548	-0.078268	-0.682923	0.889649	0.064067	-0.673354	0.889165	-0.082046	-0.579550	1.080276	-0.018880	-0.556422	1.080327	0.083732	-0.495960	1.059764	0.075487	-0.450364	0.679071	-0.206850	-0.427186	0.671047	0.203069	-0.271561	0.069744	0.082024	-0.268152	0.063997	0.123786	-0.269679	0.080037	-0.107553	-0.129952	0.696080	0.039712	-0.133111	0.679381	-0.118244	-0.120113	0.665331	0.064629	0.251177	0.073527	-0.076905
2828	23.566667	-0.790597	0.598833	0.087718	-0.789063	0.624566	-0.078222	-0.682990	0.889637	0.064034	-0.673288	0.889067	-0.081970	-0.579713	1.080331	-0.018959	-0.556585	1.080289	0.083740	-0.496491	1.059865	0.075366	-0.450539	0.678916	-0.206647	-0.427227	0.671055	0.203062	-0.271555	0.069743	0.082023	-0.268187	0.063979	0.123687	-0.269569	0.080112	-0.107556	-0.129962	0.696061	0.039713	-0.133135	0.679394	-0.118248	-0.120087	0.665405	0.064750	0.251183	0.073547	-0.076897
2829	23.575000	-0.790509	0.598792	0.087541	-0.789086	0.624545	-0.078220	-0.683064	0.889629	0.064021	-0.673355	0.889039	-0.081996	-0.579834	1.080346	-0.018965	-0.556690	1.080228	0.083682	-0.496609	1.059860	0.075358	-0.450570	0.678913	-0.206640	-0.427268	0.671054	0.203045	-0.271557	0.069738	0.082022	-0.268188	0.063973	0.123686	-0.269566	0.080121	-0.107546	-0.129948	0.696080	0.039835	-0.133160	0.679404	-0.118253	-0.120205	0.665282	0.064567	0.251181	0.073560	-0.076895
2830	23.583333	-0.790538	0.598768	0.087547	-0.789109	0.624520	-0.078218	-0.683148	0.889620	0.064042	-0.673410	0.889044	-0.081992	-0.579911	1.080312	-0.018910	-0.556815	1.080211	0.083665	-0.496720	1.059851	0.075334	-0.450451	0.679055	-0.206827	-0.427307	0.671048	0.203023	-0.271559	0.069730	0.082019	-0.268192	0.063970	0.123685	-0.269562	0.080130	-0.107544	-0.129976	0.696020	0.039726	-0.133178	0.679407	-0.118269	-0.120196	0.665206	0.064500	0.251183	0.073574	-0.076895
2831	23.591667	-0.790558	0.598737	0.087542	-0.789136	0.624459	-0.078257	-0.683216	0.889615	0.064007	-0.673467	0.889002	-0.082058	-0.580022	1.080359	-0.018971	-0.556922	1.080234	0.083665	-0.496802	1.059981	0.075383	-0.450549	0.678955	-0.206740	-0.427347	0.671045	0.203002	-0.271562	0.069722	0.082011	-0.268194	0.063959	0.123675	-0.269686	0.080040	-0.107557	-0.129982	0.696026	0.039783	-0.133186	0.679396	-0.118286	-0.120213	0.665201	0.064493	0.251186	0.073588	-0.076907
2832	23.600000	-0.790585	0.598717	0.087540	-0.789103	0.624447	-0.078130	-0.683250	0.889591	0.063949	-0.673517	0.888960	-0.082128	-0.580096	1.080359	-0.018963	-0.557016	1.080210	0.083629	-0.496924	1.059840	0.075299	-0.450640	0.678859	-0.206649	-0.427384	0.671037	0.202975	-0.271572	0.069721	0.082009	-0.268120	0.063992	0.123876	-0.269570	0.080128	-0.107560	-0.129998	0.696034	0.039828	-0.133188	0.679384	-0.118297	-0.120243	0.665206	0.064484	0.251187	0.073582	-0.076934
2833	23.608333	-0.790604	0.598697	0.087531	-0.789123	0.624420	-0.078145	-0.683310	0.889577	0.063934	-0.673560	0.888950	-0.082117	-0.580127	1.080390	-0.018928	-0.557113	1.080290	0.083639	-0.497008	1.059835	0.075277	-0.450651	0.678836	-0.206656	-0.427410	0.671016	0.202952	-0.271572	0.069732	0.082005	-0.268202	0.063960	0.123669	-0.269573	0.080120	-0.107558	-0.130043	0.696006	0.039743	-0.133176	0.679371	-0.118308	-0.120305	0.665276	0.064544	0.251189	0.073576	-0.076956
2834	23.616667	-0.790615	0.598676	0.087529	-0.789205	0.624378	-0.078290	-0.683361	0.889563	0.063923	-0.673613	0.888940	-0.082114	-0.580148	1.080433	-0.018879	-0.557182	1.080340	0.083619	-0.497088	1.059821	0.075255	-0.450534	0.678964	-0.206853	-0.427428	0.671004	0.202935	-0.271576	0.069734	0.082011	-0.268199	0.063971	0.123668	-0.269580	0.080109	-0.107572	-0.130090	0.695975	0.039652	-0.133165	0.679362	-0.118307	-0.120322	0.665236	0.064467	0.251191	0.073578	-0.076981
2835	23.625000	-0.790630	0.598661	0.087519	-0.789186	0.624371	-0.078231	-0.683383	0.889545	0.063875	-0.673652	0.888915	-0.082140	-0.580209	1.080502	-0.018888	-0.557219	1.080363	0.083617	-0.497162	1.059811	0.075234	-0.450607	0.678879	-0.206766	-0.427437	0.670989	0.202923	-0.271576	0.069751	0.082016	-0.268129	0.064016	0.123882	-0.269554	0.080123	-0.107606	-0.130125	0.695959	0.039612	-0.133159	0.679414	-0.118351	-0.120365	0.665255	0.064452	0.251189	0.073574	-0.076998
2836	23.633333	-0.790646	0.598652	0.087516	-0.789169	0.624373	-0.078169	-0.683401	0.889533	0.063835	-0.673672	0.888901	-0.082162	-0.580259	1.080567	-0.018895	-0.557262	1.080437	0.083589	-0.497220	1.059797	0.075216	-0.450678	0.678800	-0.206677	-0.427441	0.670973	0.202914	-0.271573	0.069757	0.082020	-0.268201	0.063980	0.123676	-0.269578	0.080132	-0.107557	-0.130161	0.695948	0.039580	-0.133161	0.679376	-0.118283	-0.120402	0.665268	0.064438	0.251187	0.073574	-0.077001
2837	23.641667	-0.790649	0.598644	0.087511	-0.789201	0.624355	-0.078231	-0.683414	0.889519	0.063819	-0.673695	0.888864	-0.082198	-0.580296	1.080625	-0.018902	-0.557274	1.080451	0.083559	-0.497354	1.059666	0.075149	-0.450612	0.678864	-0.206778	-0.427439	0.670962	0.202921	-0.271571	0.069757	0.082017	-0.268168	0.064001	0.123788	-0.269693	0.080051	-0.107555	-0.130177	0.695941	0.039563	-0.133163	0.679380	-0.118271	-0.120370	0.665348	0.064534	0.251186	0.073595	-0.076987
2838	23.650000	-0.790644	0.598644	0.087507	-0.789172	0.624338	-0.078192	-0.683418	0.889512	0.063810	-0.673687	0.888857	-0.082258	-0.580327	1.080674	-0.018915	-0.557304	1.080477	0.083534	-0.497479	1.059539	0.075085	-0.450677	0.678782	-0.206688	-0.427431	0.670953	0.202927	-0.271570	0.069743	0.082015	-0.268206	0.063964	0.123676	-0.269728	0.080012	-0.107659	-0.130185	0.695934	0.039546	-0.133163	0.679381	-0.118273	-0.120420	0.665259	0.064379	0.251189	0.073604	-0.076970
2839	23.658333	-0.790666	0.598631	0.087502	-0.789170	0.624373	-0.078164	-0.683411	0.889521	0.063829	-0.673697	0.888835	-0.082252	-0.580346	1.080717	-0.018950	-0.557318	1.080487	0.083490	-0.497513	1.059525	0.075059	-0.450601	0.678850	-0.206794	-0.427431	0.670945	0.202934	-0.271570	0.069727	0.082012	-0.268202	0.063952	0.123678	-0.269576	0.080125	-0.107543	-0.130191	0.695928	0.039525	-0.133153	0.679379	-0.118284	-0.120443	0.665314	0.064414	0.251191	0.073612	-0.076961
2840	23.666667	-0.790640	0.598660	0.087512	-0.789164	0.624348	-0.078198	-0.683394	0.889506	0.063795	-0.673652	0.888873	-0.082250	-0.580355	1.080755	-0.018993	-0.557355	1.080470	0.083439	-0.497557	1.059499	0.075031	-0.450528	0.678913	-0.206896	-0.427425	0.670936	0.202936	-0.271562	0.069714	0.082012	-0.268202	0.063944	0.123675	-0.269586	0.080103	-0.107552	-0.130194	0.695920	0.039497	-0.133140	0.679366	-0.118306	-0.120421	0.665258	0.064322	0.251183	0.073609	-0.076959
2841	23.675000	-0.790624	0.598661	0.087503	-0.789150	0.624380	-0.078166	-0.683356	0.889506	0.063788	-0.673662	0.888821	-0.082270	-0.580368	1.080793	-0.019046	-0.557379	1.080499	0.083415	-0.497587	1.059435	0.074948	-0.450651	0.678751	-0.206716	-0.427424	0.670935	0.202943	-0.271561	0.069713	0.082012	-0.268121	0.063985	0.123877	-0.269528	0.080136	-0.107634	-0.130192	0.695900	0.039459	-0.133125	0.679359	-0.118334	-0.120369	0.665345	0.064418	0.251184	0.073600	-0.076962
2842	23.683333	-0.790611	0.598678	0.087510	-0.789131	0.624388	-0.078168	-0.683307	0.889502	0.063774	-0.673604	0.888826	-0.082291	-0.580365	1.080832	-0.019113	-0.557412	1.080472	0.083346	-0.497650	1.059418	0.074932	-0.450634	0.678735	-0.206723	-0.427429	0.670937	0.202950	-0.271564	0.069726	0.082021	-0.268117	0.063986	0.123885	-0.269577	0.080117	-0.107539	-0.130185	0.695880	0.039411	-0.133107	0.679351	-0.118359	-0.120421	0.665279	0.064267	0.251188	0.073585	-0.076972
2843	23.691667	-0.790594	0.598700	0.087514	-0.789117	0.624397	-0.078174	-0.683266	0.889496	0.063776	-0.673564	0.888843	-0.082244	-0.580376	1.080873	-0.019205	-0.557447	1.080452	0.083281	-0.497679	1.059319	0.074801	-0.450554	0.678796	-0.206832	-0.427432	0.670933	0.202949	-0.271557	0.069733	0.082023	-0.268187	0.063954	0.123683	-0.269580	0.080111	-0.107545	-0.130178	0.695864	0.039358	-0.133065	0.679327	-0.118370	-0.120411	0.665297	0.064245	0.251182	0.073569	-0.076980
2844	23.700000	-0.790577	0.598715	0.087517	-0.789145	0.624394	-0.078313	-0.683203	0.889484	0.063738	-0.673506	0.888812	-0.082324	-0.580385	1.080917	-0.019287	-0.557482	1.080431	0.083207	-0.497733	1.059281	0.074751	-0.450608	0.678698	-0.206748	-0.427433	0.670940	0.202956	-0.271560	0.069743	0.082026	-0.268191	0.063963	0.123689	-0.269583	0.080104	-0.107547	-0.130173	0.695846	0.039305	-0.133061	0.679312	-0.118403	-0.120405	0.665307	0.064213	0.251181	0.073562	-0.076984
2845	23.708333	-0.790553	0.598726	0.087506	-0.789137	0.624412	-0.078303	-0.683135	0.889500	0.063714	-0.673452	0.888817	-0.082338	-0.580397	1.080961	-0.019379	-0.557541	1.080369	0.083135	-0.497798	1.059271	0.074727	-0.450596	0.678682	-0.206755	-0.427431	0.670939	0.202957	-0.271568	0.069750	0.082032	-0.268119	0.064016	0.123898	-0.269665	0.080051	-0.107573	-0.130171	0.695838	0.039260	-0.133030	0.679291	-0.118403	-0.120406	0.665323	0.064187	0.251173	0.073565	-0.076975
2846	23.716667	-0.790530	0.598755	0.087509	-0.789115	0.624438	-0.078301	-0.683060	0.889521	0.063691	-0.673393	0.888824	-0.082351	-0.580417	1.081023	-0.019465	-0.557603	1.080292	0.083045	-0.497844	1.059201	0.074623	-0.450576	0.678665	-0.206765	-0.427423	0.670944	0.202966	-0.271572	0.069743	0.082031	-0.268123	0.064020	0.123898	-0.269582	0.080117	-0.107518	-0.130168	0.695831	0.039221	-0.132999	0.679269	-0.118397	-0.120402	0.665335	0.064167	0.251166	0.073573	-0.076965
2847	23.725000	-0.790509	0.598781	0.087506	-0.789055	0.624490	-0.078218	-0.683009	0.889548	0.063722	-0.673331	0.888860	-0.082300	-0.580441	1.081094	-0.019552	-0.557685	1.080238	0.082948	-0.497903	1.059192	0.074599	-0.450553	0.678644	-0.206773	-0.427402	0.670946	0.202973	-0.271574	0.069740	0.082017	-0.268206	0.063969	0.123678	-0.269696	0.080043	-0.107527	-0.130158	0.695822	0.039188	-0.132963	0.679250	-0.118378	-0.120401	0.665333	0.064142	0.251166	0.073593	-0.076954
2848	23.733333	-0.790472	0.598813	0.087490	-0.789059	0.624496	-0.078292	-0.682927	0.889570	0.063668	-0.673253	0.888866	-0.082346	-0.580472	1.081170	-0.019640	-0.557780	1.080185	0.082847	-0.497953	1.059141	0.074506	-0.450525	0.678627	-0.206784	-0.427375	0.670954	0.202982	-0.271574	0.069725	0.082008	-0.268131	0.064003	0.123879	-0.269806	0.079976	-0.107532	-0.130146	0.695804	0.039177	-0.132932	0.679243	-0.118361	-0.120394	0.665319	0.064132	0.251158	0.073614	-0.076945
2849	23.741667	-0.790451	0.598841	0.087490	-0.788984	0.624532	-0.078152	-0.682858	0.889589	0.063655	-0.673211	0.888858	-0.082349	-0.580499	1.081255	-0.019722	-0.557856	1.080150	0.082774	-0.498047	1.059125	0.074475	-0.450495	0.678608	-0.206797	-0.427334	0.670959	0.202996	-0.271576	0.069723	0.082000	-0.268172	0.063978	0.123765	-0.269592	0.080119	-0.107543	-0.130134	0.695800	0.039173	-0.132907	0.679246	-0.118336	-0.120407	0.665369	0.064183	0.251161	0.073616	-0.076947
2850	23.750000	-0.790431	0.598870	0.087488	-0.788954	0.624557	-0.078159	-0.682808	0.889588	0.063652	-0.673141	0.888879	-0.082341	-0.580690	1.081379	-0.020104	-0.557929	1.080122	0.082711	-0.498111	1.059084	0.074383	-0.450323	0.678743	-0.207014	-0.427290	0.670968	0.203010	-0.271575	0.069725	0.081990	-0.268208	0.063950	0.123662	-0.269594	0.080113	-0.107554	-0.130114	0.695801	0.039184	-0.132886	0.679263	-0.118319	-0.120368	0.665307	0.064123	0.251164	0.073614	-0.076955
2851	23.758333	-0.790326	0.598552	0.087295	-0.788921	0.624580	-0.078155	-0.682720	0.889619	0.063632	-0.673074	0.888878	-0.082358	-0.580703	1.081442	-0.020176	-0.557991	1.080078	0.082647	-0.498170	1.059064	0.074321	-0.450351	0.678637	-0.206934	-0.427248	0.670989	0.203030	-0.271570	0.069723	0.081993	-0.268202	0.063960	0.123655	-0.269697	0.080044	-0.107551	-0.130088	0.695800	0.039191	-0.132857	0.679262	-0.118291	-0.120345	0.665302	0.064126	0.251165	0.073601	-0.076976
2852	23.766667	-0.790374	0.598898	0.087476	-0.788897	0.624595	-0.078158	-0.682651	0.889636	0.063626	-0.673010	0.888868	-0.082399	-0.580766	1.081549	-0.020343	-0.558065	1.080032	0.082586	-0.498253	1.059053	0.074288	-0.450378	0.678539	-0.206858	-0.427207	0.671006	0.203042	-0.271562	0.069738	0.081997	-0.268125	0.064003	0.123858	-0.269540	0.080123	-0.107652	-0.130062	0.695795	0.039200	-0.132832	0.679266	-0.118271	-0.120323	0.665296	0.064138	0.251167	0.073592	-0.076988
2853	23.775000	-0.790268	0.598594	0.087290	-0.788871	0.624612	-0.078148	-0.682583	0.889642	0.063612	-0.672932	0.888880	-0.082421	-0.580721	1.081588	-0.020278	-0.558120	1.079992	0.082537	-0.498227	1.059126	0.074263	-0.450336	0.678524	-0.206877	-0.427170	0.671030	0.203061	-0.271559	0.069744	0.082001	-0.268194	0.063968	0.123663	-0.269583	0.080100	-0.107561	-0.130033	0.695787	0.039221	-0.132791	0.679256	-0.118248	-0.120299	0.665293	0.064155	0.251176	0.073590	-0.076998
2854	23.783333	-0.790444	0.598963	0.087671	-0.788846	0.624635	-0.078140	-0.682520	0.889658	0.063606	-0.672880	0.888890	-0.082392	-0.580669	1.081625	-0.020212	-0.558185	1.079954	0.082497	-0.498348	1.059020	0.074187	-0.450155	0.678669	-0.207097	-0.427137	0.671045	0.203072	-0.271560	0.069746	0.082008	-0.268185	0.063976	0.123668	-0.269528	0.080127	-0.107647	-0.130002	0.695783	0.039236	-0.132762	0.679253	-0.118230	-0.120271	0.665294	0.064169	0.251185	0.073597	-0.076997
2855	23.791667	-0.790418	0.598983	0.087676	-0.788758	0.624647	-0.078124	-0.682460	0.889676	0.063604	-0.672825	0.888884	-0.082416	-0.580664	1.081636	-0.020208	-0.558268	1.079848	0.082407	-0.498405	1.058999	0.074147	-0.450191	0.678589	-0.207010	-0.427117	0.671071	0.203085	-0.271554	0.069742	0.082013	-0.268147	0.063994	0.123775	-0.269580	0.080111	-0.107556	-0.129975	0.695768	0.039238	-0.132719	0.679228	-0.118206	-0.120245	0.665282	0.064175	0.251183	0.073615	-0.076992
2856	23.800000	-0.790400	0.598997	0.087675	-0.788857	0.624701	-0.078215	-0.682402	0.889696	0.063604	-0.672740	0.888927	-0.082443	-0.580675	1.081689	-0.020251	-0.558318	1.079865	0.082411	-0.498461	1.059002	0.074144	-0.450230	0.678523	-0.206926	-0.427101	0.671085	0.203095	-0.271554	0.069744	0.082014	-0.268108	0.064019	0.123879	-0.269579	0.080111	-0.107551	-0.129945	0.695753	0.039236	-0.132694	0.679221	-0.118202	-0.120215	0.665273	0.064173	0.251181	0.073633	-0.076986
2857	23.808333	-0.790176	0.598688	0.087309	-0.788655	0.624683	-0.078064	-0.682324	0.889752	0.063629	-0.672714	0.888945	-0.082380	-0.580690	1.081756	-0.020298	-0.558393	1.079792	0.082360	-0.498535	1.058980	0.074110	-0.450207	0.678531	-0.206940	-0.427087	0.671089	0.203097	-0.271556	0.069738	0.082012	-0.268186	0.063968	0.123673	-0.269573	0.080124	-0.107539	-0.129924	0.695741	0.039234	-0.132669	0.679203	-0.118198	-0.120186	0.665254	0.064159	0.251189	0.073645	-0.076985
2858	23.816667	-0.790378	0.599032	0.087685	-0.788701	0.624721	-0.078056	-0.682302	0.889732	0.063617	-0.672657	0.888974	-0.082380	-0.580816	1.081864	-0.020528	-0.558470	1.079770	0.082315	-0.498596	1.058971	0.074117	-0.450187	0.678539	-0.206957	-0.427081	0.671091	0.203097	-0.271558	0.069726	0.082006	-0.268191	0.063966	0.123675	-0.269573	0.080130	-0.107532	-0.129913	0.695732	0.039222	-0.132668	0.679191	-0.118213	-0.120162	0.665246	0.064153	0.251188	0.073659	-0.076984
2859	23.825000	-0.790159	0.598724	0.087315	-0.788635	0.624741	-0.078064	-0.682264	0.889744	0.063618	-0.672613	0.888990	-0.082377	-0.580842	1.081929	-0.020553	-0.558530	1.079795	0.082333	-0.498609	1.059027	0.074119	-0.450175	0.678543	-0.206977	-0.427080	0.671079	0.203094	-0.271563	0.069721	0.082003	-0.268158	0.063980	0.123771	-0.269588	0.080107	-0.107547	-0.129917	0.695722	0.039209	-0.132689	0.679185	-0.118247	-0.120108	0.665331	0.064257	0.251185	0.073647	-0.076997
2860	23.833333	-0.789943	0.598430	0.086952	-0.788621	0.624735	-0.078058	-0.682225	0.889745	0.063616	-0.672563	0.888993	-0.082429	-0.580865	1.081982	-0.020569	-0.558584	1.079826	0.082355	-0.498755	1.058911	0.074085	-0.450141	0.678577	-0.207027	-0.427079	0.671064	0.203095	-0.271567	0.069725	0.081995	-0.268126	0.063999	0.123874	-0.269589	0.080099	-0.107556	-0.129931	0.695714	0.039183	-0.132706	0.679179	-0.118282	-0.120060	0.665413	0.064366	0.251191	0.073635	-0.077023
2861	23.841667	-0.790145	0.598749	0.087312	-0.788614	0.624740	-0.078071	-0.682205	0.889740	0.063615	-0.672534	0.889003	-0.082380	-0.580898	1.082039	-0.020591	-0.558683	1.079685	0.082288	-0.498739	1.059097	0.074134	-0.450013	0.678710	-0.207227	-0.427081	0.671039	0.203096	-0.271576	0.069723	0.082001	-0.268173	0.063976	0.123767	-0.269586	0.080103	-0.107545	-0.129951	0.695706	0.039148	-0.132730	0.679181	-0.118318	-0.120110	0.665356	0.064226	0.251184	0.073619	-0.077033
2862	23.850000	-0.790347	0.599090	0.087668	-0.788621	0.624762	-0.078102	-0.682184	0.889728	0.063614	-0.672509	0.889001	-0.082380	-0.580937	1.082107	-0.020598	-0.558757	1.079767	0.082320	-0.498871	1.058914	0.074148	-0.450146	0.678549	-0.207042	-0.427081	0.671014	0.203101	-0.271584	0.069727	0.082005	-0.268135	0.064000	0.123870	-0.269599	0.080090	-0.107558	-0.129977	0.695694	0.039102	-0.132746	0.679177	-0.118340	-0.120163	0.665289	0.064082	0.251176	0.073605	-0.077043
2863	23.858333	-0.790284	0.599087	0.087577	-0.788615	0.624744	-0.078098	-0.682176	0.889717	0.063611	-0.672496	0.888996	-0.082409	-0.580970	1.082180	-0.020590	-0.558805	1.079709	0.082291	-0.498907	1.058990	0.074177	-0.450135	0.678550	-0.207054	-0.427080	0.670991	0.203102	-0.271579	0.069727	0.082004	-0.268171	0.063983	0.123772	-0.269545	0.080114	-0.107648	-0.129998	0.695700	0.039092	-0.132761	0.679180	-0.118355	-0.120097	0.665603	0.064414	0.251173	0.073616	-0.077036
2864	23.866667	-0.790228	0.599079	0.087488	-0.788608	0.624726	-0.078091	-0.682180	0.889709	0.063615	-0.672484	0.888988	-0.082429	-0.580999	1.082245	-0.020586	-0.558853	1.079785	0.082324	-0.498936	1.059075	0.074212	-0.450089	0.678574	-0.207086	-0.427078	0.670972	0.203110	-0.271578	0.069733	0.082007	-0.268209	0.063964	0.123668	-0.269593	0.080090	-0.107557	-0.130021	0.695703	0.039070	-0.132763	0.679170	-0.118348	-0.120186	0.665338	0.064003	0.251175	0.073617	-0.077036
2865	23.875000	-0.790365	0.599061	0.087658	-0.788611	0.624722	-0.078090	-0.682200	0.889698	0.063628	-0.672501	0.888997	-0.082369	-0.581028	1.082327	-0.020568	-0.558909	1.079749	0.082316	-0.498984	1.059058	0.074220	-0.449956	0.678696	-0.207272	-0.427073	0.670954	0.203121	-0.271576	0.069724	0.082011	-0.268209	0.063960	0.123673	-0.269585	0.080106	-0.107546	-0.130061	0.695689	0.038986	-0.132765	0.679164	-0.118332	-0.120131	0.665782	0.064441	0.251173	0.073637	-0.077020
2866	23.883333	-0.790375	0.599047	0.087657	-0.788625	0.624744	-0.078113	-0.682221	0.889689	0.063646	-0.672513	0.888994	-0.082352	-0.581064	1.082425	-0.020536	-0.558948	1.079831	0.082364	-0.499030	1.059043	0.074235	-0.450085	0.678534	-0.207058	-0.427081	0.670939	0.203132	-0.271570	0.069722	0.082011	-0.268201	0.063961	0.123680	-0.269805	0.079969	-0.107536	-0.130093	0.695675	0.038910	-0.132760	0.679151	-0.118314	-0.120139	0.665802	0.064399	0.251176	0.073642	-0.077009
2867	23.891667	-0.789981	0.598361	0.086912	-0.788617	0.624708	-0.078087	-0.682257	0.889673	0.063660	-0.672536	0.888990	-0.082334	-0.581089	1.082519	-0.020503	-0.559027	1.079661	0.082201	-0.499078	1.059041	0.074258	-0.450073	0.678528	-0.207046	-0.427082	0.670925	0.203140	-0.271564	0.069719	0.082015	-0.268122	0.063999	0.123883	-0.269577	0.080104	-0.107544	-0.130121	0.695641	0.038834	-0.132745	0.679124	-0.118308	-0.120144	0.665818	0.064355	0.251174	0.073650	-0.076997
2868	23.900000	-0.790392	0.599014	0.087649	-0.788620	0.624698	-0.078090	-0.682293	0.889658	0.063677	-0.672559	0.888981	-0.082314	-0.580982	1.082609	-0.020223	-0.559056	1.079726	0.082238	-0.499125	1.059057	0.074290	-0.450065	0.678528	-0.207035	-0.427090	0.670916	0.203147	-0.271553	0.069721	0.082010	-0.268116	0.063990	0.123874	-0.269571	0.080123	-0.107535	-0.130146	0.695614	0.038764	-0.132732	0.679099	-0.118328	-0.120137	0.665831	0.064320	0.251183	0.073632	-0.077005
2869	23.908333	-0.790412	0.599001	0.087655	-0.788661	0.624697	-0.078110	-0.682335	0.889645	0.063698	-0.672599	0.888976	-0.082297	-0.581139	1.082749	-0.020456	-0.559087	1.079806	0.082254	-0.499175	1.059080	0.074321	-0.450069	0.678526	-0.207010	-0.427100	0.670910	0.203148	-0.271552	0.069719	0.082013	-0.268152	0.063973	0.123776	-0.269681	0.080035	-0.107538	-0.130167	0.695592	0.038712	-0.132732	0.679079	-0.118376	-0.120126	0.665845	0.064283	0.251182	0.073622	-0.077006
2870	23.916667	-0.790426	0.598984	0.087650	-0.788634	0.624669	-0.078093	-0.682380	0.889633	0.063715	-0.672635	0.888970	-0.082276	-0.581166	1.082891	-0.020434	-0.559109	1.079929	0.082260	-0.499236	1.059126	0.074383	-0.450083	0.678530	-0.206982	-0.427122	0.670909	0.203147	-0.271549	0.069724	0.082016	-0.268111	0.063998	0.123880	-0.269580	0.080090	-0.107554	-0.130200	0.695566	0.038669	-0.132745	0.679067	-0.118447	-0.120111	0.665856	0.064262	0.251184	0.073611	-0.077015
2871	23.925000	-0.790391	0.598968	0.087570	-0.788647	0.624657	-0.078096	-0.682423	0.889622	0.063739	-0.672666	0.888951	-0.082296	-0.581191	1.083070	-0.020423	-0.559123	1.080100	0.082291	-0.499301	1.059169	0.074407	-0.450099	0.678553	-0.206970	-0.427151	0.670907	0.203140	-0.271554	0.069727	0.082014	-0.268114	0.063998	0.123882	-0.269580	0.080085	-0.107560	-0.130244	0.695526	0.038557	-0.132771	0.679055	-0.118542	-0.120098	0.665880	0.064231	0.251179	0.073603	-0.077015
2872	23.933333	-0.790357	0.598942	0.087482	-0.788662	0.624649	-0.078092	-0.682481	0.889636	0.063823	-0.672714	0.888974	-0.082216	-0.581208	1.083277	-0.020417	-0.559179	1.080246	0.082280	-0.499376	1.059206	0.074423	-0.450000	0.678710	-0.207130	-0.427186	0.670905	0.203132	-0.271560	0.069733	0.082018	-0.268195	0.063962	0.123674	-0.269572	0.080109	-0.107561	-0.130275	0.695529	0.038548	-0.132799	0.679038	-0.118663	-0.120095	0.665909	0.064193	0.251177	0.073604	-0.077016
2873	23.941667	-0.790379	0.598927	0.087489	-0.788739	0.624659	-0.078152	-0.682529	0.889618	0.063817	-0.672757	0.888981	-0.082174	-0.581197	1.083508	-0.020416	-0.559199	1.080467	0.082290	-0.499445	1.059232	0.074424	-0.450190	0.678573	-0.206889	-0.427226	0.670905	0.203131	-0.271564	0.069735	0.082015	-0.268197	0.063963	0.123676	-0.269580	0.080107	-0.107565	-0.130336	0.695500	0.038418	-0.132858	0.678955	-0.118719	-0.120101	0.665938	0.064143	0.251167	0.073612	-0.077003
2874	23.950000	-0.790389	0.598898	0.087485	-0.788824	0.624670	-0.078211	-0.682593	0.889598	0.063843	-0.672825	0.888965	-0.082168	-0.581183	1.083756	-0.020438	-0.559177	1.080702	0.082282	-0.499496	1.059271	0.074435	-0.450226	0.678586	-0.206842	-0.427263	0.670904	0.203137	-0.271572	0.069738	0.082019	-0.268122	0.064008	0.123889	-0.269584	0.080103	-0.107567	-0.130396	0.695504	0.038378	-0.132912	0.678871	-0.118779	-0.120133	0.665970	0.064080	0.251164	0.073630	-0.076981
2875	23.958333	-0.790474	0.598884	0.087588	-0.788780	0.624645	-0.078129	-0.682678	0.889590	0.063899	-0.672890	0.888986	-0.082097	-0.581133	1.084003	-0.020419	-0.559168	1.080945	0.082288	-0.499543	1.059315	0.074449	-0.450200	0.678676	-0.206893	-0.427295	0.670902	0.203145	-0.271575	0.069739	0.082012	-0.268132	0.064012	0.123888	-0.269688	0.080054	-0.107560	-0.130484	0.695481	0.038275	-0.132923	0.678835	-0.118903	-0.120133	0.666108	0.064116	0.251166	0.073635	-0.076978
2876	23.966667	-0.790435	0.598865	0.087506	-0.788918	0.624664	-0.078191	-0.682739	0.889612	0.063960	-0.672965	0.889001	-0.082025	-0.581090	1.084260	-0.020418	-0.559122	1.081208	0.082276	-0.499563	1.059341	0.074424	-0.450171	0.678760	-0.206948	-0.427325	0.670900	0.203162	-0.271578	0.069734	0.082005	-0.268207	0.063972	0.123680	-0.269577	0.080137	-0.107566	-0.130579	0.695465	0.038163	-0.132934	0.678797	-0.119018	-0.120147	0.666411	0.064313	0.251164	0.073634	-0.076977
2877	23.975000	-0.790460	0.598827	0.087513	-0.788874	0.624648	-0.078176	-0.682821	0.889592	0.063993	-0.673123	0.889035	-0.082042	-0.581045	1.084523	-0.020405	-0.559017	1.081542	0.082286	-0.499568	1.059380	0.074418	-0.450277	0.678689	-0.206813	-0.427349	0.670904	0.203183	-0.271572	0.069730	0.082005	-0.268203	0.063968	0.123667	-0.269814	0.079961	-0.107566	-0.130688	0.695455	0.038043	-0.132942	0.678758	-0.119112	-0.120193	0.666353	0.064118	0.251160	0.073632	-0.076985
2878	23.983333	-0.790486	0.598805	0.087527	-0.788944	0.624639	-0.078178	-0.682892	0.889590	0.064045	-0.673285	0.889066	-0.082061	-0.581003	1.084797	-0.020388	-0.558903	1.081824	0.082312	-0.499567	1.059409	0.074407	-0.450379	0.678621	-0.206689	-0.427374	0.670904	0.203211	-0.271572	0.069731	0.082005	-0.268129	0.064006	0.123870	-0.269802	0.079971	-0.107579	-0.130802	0.695449	0.037923	-0.132946	0.678730	-0.119206	-0.120246	0.666475	0.064102	0.251170	0.073628	-0.077001
2879	23.991667	-0.790498	0.598789	0.087540	-0.788954	0.624627	-0.078167	-0.682952	0.889582	0.064096	-0.673224	0.888993	-0.081857	-0.580954	1.085070	-0.020382	-0.558784	1.082233	0.082382	-0.499563	1.059419	0.074366	-0.450336	0.678702	-0.206761	-0.427402	0.670903	0.203240	-0.271570	0.069729	0.082008	-0.268166	0.063988	0.123768	-0.269577	0.080119	-0.107579	-0.130921	0.695451	0.037816	-0.132964	0.678705	-0.119291	-0.120295	0.666347	0.063830	0.251173	0.073616	-0.077016
2880	24.000000	-0.790627	0.598783	0.087734	-0.788969	0.624623	-0.078154	-0.683010	0.889585	0.064151	-0.673301	0.888950	-0.081912	-0.580888	1.085341	-0.020393	-0.558705	1.082666	0.082494	-0.499571	1.059458	0.074379	-0.450427	0.678650	-0.206648	-0.427431	0.670903	0.203274	-0.271564	0.069730	0.082006	-0.268198	0.063958	0.123672	-0.269574	0.080112	-0.107588	-0.131064	0.695414	0.037608	-0.132982	0.678677	-0.119370	-0.120350	0.666388	0.063749	0.251178	0.073612	-0.077027
2881	24.008333	-0.790580	0.598751	0.087654	-0.788974	0.624605	-0.078148	-0.683076	0.889586	0.064250	-0.673375	0.888952	-0.081855	-0.580821	1.085609	-0.020435	-0.558621	1.083046	0.082480	-0.499605	1.059518	0.074401	-0.450454	0.678667	-0.206623	-0.427464	0.670899	0.203303	-0.271561	0.069729	0.082014	-0.268152	0.063977	0.123771	-0.269663	0.080046	-0.107636	-0.131191	0.695416	0.037525	-0.133012	0.678546	-0.119338	-0.120421	0.666065	0.063254	0.251181	0.073615	-0.077024
2882	24.016667	-0.790533	0.598725	0.087587	-0.788980	0.624623	-0.078106	-0.683100	0.889595	0.064288	-0.673439	0.888958	-0.081787	-0.580753	1.085875	-0.020520	-0.558614	1.083349	0.082386	-0.499692	1.059566	0.074399	-0.450486	0.678691	-0.206599	-0.427502	0.670896	0.203333	-0.271561	0.069735	0.082024	-0.268113	0.064010	0.123883	-0.269580	0.080106	-0.107588	-0.131318	0.695418	0.037439	-0.133039	0.678536	-0.119407	-0.120466	0.666103	0.063167	0.251190	0.073626	-0.077014
2883	24.025000	-0.790538	0.598718	0.087607	-0.788990	0.624628	-0.078072	-0.683146	0.889595	0.064387	-0.673509	0.889002	-0.081611	-0.580677	1.086144	-0.020654	-0.558670	1.083644	0.082247	-0.499814	1.059598	0.074362	-0.450451	0.678787	-0.206667	-0.427536	0.670889	0.203357	-0.271560	0.069737	0.082032	-0.268190	0.063962	0.123687	-0.269569	0.080116	-0.107575	-0.131428	0.695416	0.037328	-0.133069	0.678523	-0.119466	-0.120520	0.666151	0.063075	0.251194	0.073630	-0.077001
2884	24.033333	-0.790210	0.597721	0.086831	-0.788934	0.624626	-0.078043	-0.683170	0.889603	0.064457	-0.673563	0.889011	-0.081533	-0.580592	1.086430	-0.020825	-0.558745	1.083969	0.082105	-0.499968	1.059641	0.074323	-0.450568	0.678716	-0.206548	-0.427568	0.670889	0.203382	-0.271551	0.069738	0.082033	-0.268186	0.063967	0.123692	-0.269516	0.080146	-0.107663	-0.131519	0.695450	0.037302	-0.133094	0.678497	-0.119520	-0.120564	0.666196	0.062967	0.251190	0.073640	-0.076984
2885	24.041667	-0.790543	0.598696	0.087639	-0.789001	0.624634	-0.078022	-0.683182	0.889608	0.064520	-0.673602	0.888991	-0.081519	-0.580513	1.086743	-0.021036	-0.558839	1.084303	0.081936	-0.500155	1.059695	0.074280	-0.450609	0.678706	-0.206524	-0.427581	0.670888	0.203407	-0.271556	0.069743	0.082025	-0.268110	0.064012	0.123898	-0.269638	0.080080	-0.107616	-0.131636	0.695430	0.037153	-0.133099	0.678463	-0.119594	-0.120557	0.666580	0.063296	0.251191	0.073642	-0.076983
2886	24.050000	-0.790547	0.598693	0.087648	-0.789028	0.624641	-0.077998	-0.683193	0.889609	0.064577	-0.673631	0.889018	-0.081418	-0.580431	1.087081	-0.021273	-0.558931	1.084614	0.081724	-0.500366	1.059753	0.074206	-0.450654	0.678676	-0.206510	-0.427576	0.670899	0.203438	-0.271555	0.069738	0.082017	-0.268117	0.064012	0.123885	-0.269794	0.079987	-0.107561	-0.131745	0.695418	0.037001	-0.133101	0.678419	-0.119667	-0.120613	0.666615	0.063179	0.251185	0.073643	-0.077000
2887	24.058333	-0.790303	0.598037	0.087109	-0.789020	0.624615	-0.078007	-0.683194	0.889594	0.064622	-0.673661	0.888971	-0.081386	-0.580365	1.087445	-0.021551	-0.559035	1.085032	0.081507	-0.500575	1.059799	0.074103	-0.450623	0.678700	-0.206602	-0.427549	0.670905	0.203473	-0.271559	0.069736	0.082009	-0.268155	0.063985	0.123781	-0.269575	0.080131	-0.107561	-0.131869	0.695396	0.036862	-0.133094	0.678498	-0.119839	-0.120678	0.666657	0.063071	0.251183	0.073630	-0.077011
2888	24.066667	-0.790576	0.598663	0.087679	-0.789033	0.624618	-0.077992	-0.683198	0.889585	0.064666	-0.673667	0.888946	-0.081395	-0.580300	1.087801	-0.021819	-0.559113	1.085425	0.081261	-0.500778	1.059855	0.073977	-0.450719	0.678560	-0.206523	-0.427511	0.670920	0.203516	-0.271564	0.069728	0.082006	-0.268198	0.063965	0.123669	-0.269809	0.079963	-0.107570	-0.131968	0.695396	0.036739	-0.133099	0.678470	-0.119876	-0.120738	0.666696	0.062976	0.251174	0.073622	-0.077028
2889	24.075000	-0.790594	0.598641	0.087682	-0.789025	0.624589	-0.078005	-0.683188	0.889576	0.064699	-0.673679	0.888916	-0.081362	-0.580237	1.088149	-0.022091	-0.559143	1.085720	0.081010	-0.500946	1.059880	0.073811	-0.450721	0.678501	-0.206563	-0.427451	0.670933	0.203558	-0.271571	0.069728	0.082002	-0.268128	0.063989	0.123876	-0.269561	0.080119	-0.107620	-0.132044	0.695394	0.036639	-0.133105	0.678400	-0.119813	-0.120784	0.666731	0.062910	0.251173	0.073608	-0.077038
2890	24.083333	-0.790609	0.598619	0.087693	-0.789022	0.624590	-0.078001	-0.683194	0.889585	0.064788	-0.673687	0.888898	-0.081267	-0.580176	1.088483	-0.022357	-0.559160	1.086012	0.080737	-0.501066	1.059875	0.073606	-0.450575	0.678584	-0.206806	-0.427395	0.670952	0.203605	-0.271575	0.069736	0.082012	-0.268129	0.063992	0.123877	-0.269589	0.080093	-0.107579	-0.132115	0.695401	0.036554	-0.133115	0.678462	-0.119834	-0.120819	0.666769	0.062844	0.251175	0.073604	-0.077034
2891	24.091667	-0.790626	0.598606	0.087697	-0.789018	0.624585	-0.078005	-0.683163	0.889571	0.064781	-0.673686	0.888858	-0.081224	-0.580101	1.088767	-0.022610	-0.559106	1.086253	0.080483	-0.501139	1.059843	0.073368	-0.450595	0.678469	-0.206790	-0.427332	0.670983	0.203650	-0.271577	0.069732	0.082017	-0.268206	0.063957	0.123680	-0.269653	0.080046	-0.107631	-0.132165	0.695410	0.036524	-0.133136	0.678373	-0.119651	-0.120841	0.666787	0.062821	0.251184	0.073605	-0.077016
2892	24.100000	-0.790643	0.598598	0.087710	-0.789003	0.624615	-0.077966	-0.683120	0.889602	0.064812	-0.673673	0.888813	-0.081250	-0.580019	1.089009	-0.022873	-0.559045	1.086447	0.080223	-0.501184	1.059794	0.073130	-0.450469	0.678498	-0.206975	-0.427276	0.671016	0.203691	-0.271574	0.069728	0.082029	-0.268125	0.063999	0.123899	-0.269716	0.079996	-0.107675	-0.132203	0.695421	0.036531	-0.133127	0.678505	-0.119653	-0.120852	0.666804	0.062827	0.251180	0.073620	-0.077004
2893	24.108333	-0.790654	0.598599	0.087719	-0.788991	0.624644	-0.077946	-0.683085	0.889627	0.064855	-0.673668	0.888808	-0.081179	-0.579930	1.089186	-0.023121	-0.558975	1.086591	0.080000	-0.501289	1.059909	0.073095	-0.450398	0.678461	-0.207078	-0.427231	0.671054	0.203717	-0.271574	0.069734	0.082038	-0.268167	0.063977	0.123799	-0.269537	0.080098	-0.107608	-0.132235	0.695445	0.036582	-0.133111	0.678524	-0.119515	-0.120855	0.666802	0.062848	0.251187	0.073621	-0.076990
2894	24.116667	-0.790656	0.598610	0.087730	-0.788975	0.624672	-0.077923	-0.683045	0.889671	0.064896	-0.673646	0.888812	-0.081110	-0.579827	1.089317	-0.023405	-0.558940	1.086686	0.079716	-0.501211	1.059697	0.072656	-0.450328	0.678434	-0.207179	-0.427196	0.671101	0.203736	-0.271573	0.069731	0.082037	-0.268198	0.063957	0.123695	-0.269556	0.080096	-0.107572	-0.132252	0.695472	0.036632	-0.133099	0.678537	-0.119362	-0.120850	0.666802	0.062875	0.251189	0.073633	-0.076993
2895	24.125000	-0.790650	0.598623	0.087740	-0.788918	0.624698	-0.077876	-0.682963	0.889753	0.064932	-0.673627	0.888781	-0.081142	-0.579717	1.089379	-0.023704	-0.558950	1.086670	0.079429	-0.501247	1.059647	0.072446	-0.450264	0.678403	-0.207282	-0.427182	0.671140	0.203745	-0.271563	0.069731	0.082031	-0.268195	0.063961	0.123692	-0.269513	0.080105	-0.107610	-0.132274	0.695485	0.036685	-0.133097	0.678555	-0.119221	-0.120851	0.666801	0.062902	0.251189	0.073641	-0.076996
2896	24.133333	-0.790641	0.598646	0.087757	-0.788877	0.624712	-0.077825	-0.682884	0.889817	0.064966	-0.673590	0.888772	-0.081102	-0.579611	1.089415	-0.024013	-0.559007	1.086686	0.079187	-0.501297	1.059590	0.072252	-0.450317	0.678257	-0.207202	-0.427185	0.671182	0.203748	-0.271554	0.069735	0.082024	-0.268117	0.064000	0.123890	-0.269533	0.080069	-0.107580	-0.132289	0.695477	0.036734	-0.133104	0.678571	-0.119091	-0.120855	0.666780	0.062939	0.251192	0.073639	-0.077005
2897	24.141667	-0.790364	0.598015	0.087212	-0.788862	0.624739	-0.077807	-0.682788	0.889880	0.065001	-0.673510	0.888818	-0.081029	-0.579531	1.089459	-0.024307	-0.559095	1.086603	0.078904	-0.501399	1.059533	0.072053	-0.450237	0.678266	-0.207392	-0.427182	0.671220	0.203751	-0.271553	0.069740	0.082024	-0.268117	0.063995	0.123890	-0.269505	0.080056	-0.107579	-0.132309	0.695472	0.036771	-0.133114	0.678591	-0.118982	-0.120859	0.666767	0.062968	0.251196	0.073619	-0.077016
2898	24.150000	-0.790345	0.598029	0.087227	-0.788777	0.624761	-0.077763	-0.682673	0.889929	0.064987	-0.673427	0.888835	-0.081015	-0.579478	1.089551	-0.024616	-0.559201	1.086578	0.078608	-0.501514	1.059463	0.071836	-0.450130	0.678300	-0.207559	-0.427173	0.671262	0.203749	-0.271554	0.069733	0.082026	-0.268191	0.063956	0.123689	-0.269478	0.080029	-0.107607	-0.132326	0.695469	0.036793	-0.133124	0.678614	-0.118894	-0.120864	0.666762	0.063000	0.251198	0.073615	-0.077015
2899	24.158333	-0.790445	0.598373	0.087519	-0.788781	0.624771	-0.077743	-0.682557	0.889990	0.064992	-0.673359	0.888804	-0.081068	-0.579456	1.089668	-0.024891	-0.559304	1.086545	0.078344	-0.501643	1.059361	0.071602	-0.450231	0.678123	-0.207451	-0.427150	0.671296	0.203753	-0.271555	0.069735	0.082025	-0.268111	0.063995	0.123892	-0.269413	0.079985	-0.107700	-0.132354	0.695476	0.036792	-0.133135	0.678631	-0.118820	-0.120925	0.666941	0.063152	0.251194	0.073604	-0.077015
2900	24.166667	-0.790298	0.598046	0.087243	-0.788776	0.624816	-0.077782	-0.682428	0.890066	0.065006	-0.673258	0.888831	-0.081082	-0.579448	1.089776	-0.025154	-0.559423	1.086436	0.078083	-0.501769	1.059253	0.071382	-0.450202	0.678083	-0.207501	-0.427112	0.671335	0.203769	-0.271561	0.069746	0.082031	-0.268112	0.064007	0.123895	-0.269392	0.079937	-0.107665	-0.132382	0.695487	0.036775	-0.133139	0.678647	-0.118767	-0.120944	0.666961	0.063134	0.251188	0.073614	-0.077006
2901	24.175000	-0.790327	0.598110	0.087393	-0.788750	0.624819	-0.077729	-0.682321	0.890119	0.065014	-0.673174	0.888886	-0.081015	-0.579428	1.089833	-0.025410	-0.559550	1.086366	0.077875	-0.501880	1.059149	0.071171	-0.450103	0.678119	-0.207622	-0.427058	0.671368	0.203800	-0.271565	0.069744	0.082032	-0.268157	0.063994	0.123798	-0.269337	0.079885	-0.107685	-0.132419	0.695499	0.036725	-0.133071	0.678776	-0.118874	-0.120959	0.666991	0.063102	0.251191	0.073621	-0.077001
2902	24.183333	-0.790362	0.598164	0.087539	-0.788722	0.624847	-0.077649	-0.682209	0.890177	0.065020	-0.673090	0.888899	-0.081029	-0.579418	1.089854	-0.025660	-0.559668	1.086162	0.077595	-0.501971	1.059051	0.070966	-0.450018	0.678222	-0.207905	-0.426986	0.671398	0.203843	-0.271561	0.069751	0.082026	-0.268118	0.064017	0.123897	-0.269278	0.079837	-0.107721	-0.132466	0.695505	0.036659	-0.133043	0.678766	-0.118852	-0.120984	0.667018	0.063053	0.251185	0.073637	-0.077002
2903	24.191667	-0.790355	0.598171	0.087558	-0.788784	0.624893	-0.077702	-0.682095	0.890205	0.064950	-0.673024	0.888865	-0.081129	-0.579423	1.089844	-0.025882	-0.559737	1.086086	0.077404	-0.502038	1.058959	0.070765	-0.450126	0.678018	-0.207701	-0.426904	0.671408	0.203890	-0.271560	0.069745	0.082020	-0.268153	0.063991	0.123782	-0.269421	0.079651	-0.107748	-0.132506	0.695502	0.036578	-0.133006	0.678744	-0.118860	-0.121002	0.667034	0.062978	0.251179	0.073654	-0.077009
2904	24.200000	-0.790349	0.598185	0.087575	-0.788796	0.624891	-0.077708	-0.681987	0.890239	0.064916	-0.672940	0.888907	-0.081093	-0.579442	1.089829	-0.026082	-0.559833	1.085946	0.077189	-0.502104	1.058880	0.070579	-0.449957	0.678143	-0.207912	-0.426805	0.671426	0.203941	-0.271559	0.069742	0.082014	-0.268120	0.064011	0.123883	-0.269367	0.079607	-0.107767	-0.132546	0.695505	0.036485	-0.132962	0.678717	-0.118885	-0.121011	0.667054	0.062898	0.251190	0.073652	-0.077028
2905	24.208333	-0.790339	0.598203	0.087583	-0.788801	0.624886	-0.077635	-0.681890	0.890253	0.064899	-0.672868	0.888900	-0.081142	-0.579468	1.089799	-0.026257	-0.559904	1.085842	0.077035	-0.502158	1.058791	0.070405	-0.450062	0.677950	-0.207693	-0.426710	0.671424	0.203986	-0.271563	0.069736	0.082016	-0.268155	0.063982	0.123779	-0.269321	0.079579	-0.107811	-0.132583	0.695507	0.036390	-0.132935	0.678635	-0.118866	-0.121019	0.667069	0.062811	0.251192	0.073643	-0.077047
2906	24.216667	-0.790332	0.598212	0.087594	-0.788773	0.624843	-0.077637	-0.681774	0.890265	0.064835	-0.672798	0.888882	-0.081185	-0.579492	1.089761	-0.026429	-0.559963	1.085714	0.076887	-0.502206	1.058703	0.070260	-0.449895	0.678080	-0.207887	-0.426606	0.671420	0.204027	-0.271557	0.069730	0.082016	-0.268193	0.063955	0.123678	-0.269291	0.079546	-0.107859	-0.132640	0.695474	0.036193	-0.132920	0.678558	-0.118851	-0.121031	0.667087	0.062735	0.251196	0.073629	-0.077065
2907	24.225000	-0.790457	0.598492	0.087820	-0.788869	0.624862	-0.077661	-0.681688	0.890267	0.064786	-0.672742	0.888868	-0.081239	-0.579499	1.089699	-0.026597	-0.560015	1.085535	0.076730	-0.502219	1.058612	0.070128	-0.449930	0.677978	-0.207772	-0.426509	0.671404	0.204052	-0.271556	0.069712	0.082018	-0.268155	0.063955	0.123782	-0.269115	0.079606	-0.107960	-0.132664	0.695482	0.036105	-0.132875	0.678542	-0.118924	-0.121036	0.667109	0.062659	0.251203	0.073618	-0.077066
2908	24.233333	-0.790317	0.598209	0.087606	-0.788920	0.624863	-0.077626	-0.681603	0.890268	0.064735	-0.672685	0.888851	-0.081294	-0.579489	1.089604	-0.026743	-0.560013	1.085436	0.076646	-0.502191	1.058520	0.069992	-0.449834	0.678047	-0.207864	-0.426421	0.671400	0.204070	-0.271551	0.069703	0.082027	-0.268115	0.063964	0.123888	-0.268994	0.079658	-0.107977	-0.132685	0.695489	0.036025	-0.132827	0.678527	-0.119008	-0.121118	0.667286	0.062702	0.251212	0.073613	-0.077069
2909	24.241667	-0.790445	0.598493	0.087828	-0.788955	0.624830	-0.077652	-0.681534	0.890274	0.064686	-0.672645	0.888842	-0.081350	-0.579467	1.089456	-0.026841	-0.559987	1.085223	0.076520	-0.502099	1.058441	0.069854	-0.449879	0.677963	-0.207740	-0.426343	0.671403	0.204072	-0.271545	0.069695	0.082030	-0.268181	0.063917	0.123689	-0.268964	0.079637	-0.108036	-0.132695	0.695486	0.035955	-0.132773	0.678497	-0.119092	-0.121111	0.667302	0.062644	0.251218	0.073622	-0.077063
2910	24.250000	-0.790300	0.598208	0.087591	-0.789051	0.624850	-0.077709	-0.681477	0.890278	0.064633	-0.672612	0.888842	-0.081404	-0.579431	1.089264	-0.026916	-0.559901	1.085059	0.076418	-0.501955	1.058377	0.069734	-0.449794	0.678040	-0.207818	-0.426282	0.671415	0.204060	-0.271528	0.069702	0.082023	-0.268169	0.063913	0.123686	-0.268932	0.079628	-0.108107	-0.132692	0.695486	0.035888	-0.132712	0.678464	-0.119179	-0.121099	0.667319	0.062596	0.251222	0.073634	-0.077050
2911	24.258333	-0.790299	0.598207	0.087576	-0.789077	0.624854	-0.077712	-0.681435	0.890292	0.064584	-0.672583	0.888848	-0.081475	-0.579372	1.089082	-0.026995	-0.559753	1.084728	0.076301	-0.501771	1.058303	0.069624	-0.449790	0.678049	-0.207788	-0.426244	0.671439	0.204025	-0.271514	0.069696	0.082017	-0.268122	0.063927	0.123786	-0.268901	0.079627	-0.108170	-0.132687	0.695486	0.035837	-0.132653	0.678432	-0.119273	-0.121093	0.667330	0.062555	0.251221	0.073654	-0.077046
2912	24.266667	-0.790572	0.598786	0.088006	-0.789105	0.624859	-0.077717	-0.681409	0.890298	0.064531	-0.672580	0.888853	-0.081505	-0.579276	1.088868	-0.027006	-0.559586	1.084630	0.076305	-0.501555	1.058232	0.069518	-0.449795	0.678053	-0.207753	-0.426235	0.671466	0.203986	-0.271497	0.069697	0.082003	-0.268152	0.063901	0.123665	-0.268870	0.079619	-0.108230	-0.132674	0.695483	0.035789	-0.132597	0.678398	-0.119374	-0.121085	0.667335	0.062519	0.251220	0.073658	-0.077053
2913	24.275000	-0.790448	0.598506	0.087760	-0.789140	0.624822	-0.077772	-0.681405	0.890299	0.064480	-0.672582	0.888841	-0.081611	-0.579154	1.088639	-0.027003	-0.559352	1.084384	0.076250	-0.501287	1.058152	0.069421	-0.449956	0.677894	-0.207512	-0.426247	0.671492	0.203930	-0.271478	0.069678	0.081975	-0.268138	0.063882	0.123640	-0.268840	0.079620	-0.108304	-0.132675	0.695477	0.035751	-0.132555	0.678352	-0.119468	-0.121082	0.667328	0.062479	0.251221	0.073665	-0.077069
2914	24.283333	-0.790318	0.598232	0.087517	-0.789165	0.624804	-0.077799	-0.681423	0.890298	0.064431	-0.672640	0.888788	-0.081709	-0.579000	1.088390	-0.026994	-0.559104	1.084219	0.076240	-0.500977	1.058081	0.069338	-0.449855	0.678048	-0.207673	-0.426280	0.671509	0.203866	-0.271447	0.069659	0.081951	-0.268123	0.063867	0.123623	-0.268806	0.079613	-0.108390	-0.132690	0.695479	0.035736	-0.132515	0.678315	-0.119562	-0.121085	0.667328	0.062450	0.251224	0.073662	-0.077076
2915	24.291667	-0.790338	0.598225	0.087488	-0.789200	0.624776	-0.077837	-0.681461	0.890269	0.064355	-0.672689	0.888817	-0.081676	-0.578813	1.088129	-0.027025	-0.558845	1.084098	0.076226	-0.500697	1.058015	0.069292	-0.449912	0.678045	-0.207643	-0.426329	0.671518	0.203798	-0.271434	0.069628	0.081945	-0.268108	0.063842	0.123608	-0.268758	0.079597	-0.108491	-0.132703	0.695471	0.035731	-0.132487	0.678268	-0.119638	-0.121086	0.667312	0.062448	0.251224	0.073653	-0.077088
2916	24.300000	-0.790359	0.598217	0.087463	-0.789236	0.624748	-0.077874	-0.681489	0.890272	0.064326	-0.672749	0.888788	-0.081737	-0.578570	1.087882	-0.027116	-0.558646	1.083910	0.076140	-0.500456	1.057948	0.069273	-0.449975	0.678020	-0.207608	-0.426396	0.671516	0.203724	-0.271417	0.069601	0.081938	-0.268096	0.063818	0.123602	-0.268698	0.079590	-0.108601	-0.132720	0.695461	0.035740	-0.132473	0.678222	-0.119704	-0.121095	0.667298	0.062456	0.251228	0.073639	-0.077090
2917	24.308333	-0.790281	0.598123	0.087153	-0.789270	0.624712	-0.077921	-0.681543	0.890240	0.064250	-0.672806	0.888768	-0.081828	-0.578244	1.087606	-0.027268	-0.558502	1.083836	0.076012	-0.500276	1.057900	0.069309	-0.450110	0.677936	-0.207484	-0.426467	0.671509	0.203652	-0.271398	0.069591	0.081920	-0.268086	0.063795	0.123586	-0.268761	0.079509	-0.108694	-0.132750	0.695452	0.035770	-0.132470	0.678192	-0.119765	-0.121112	0.667292	0.062478	0.251224	0.073638	-0.077097
2918	24.316667	-0.790562	0.598770	0.087682	-0.789308	0.624672	-0.077967	-0.681573	0.890238	0.064186	-0.672903	0.888742	-0.081841	-0.577878	1.087293	-0.027437	-0.558153	1.083657	0.075719	-0.500136	1.057863	0.069360	-0.450116	0.677997	-0.207550	-0.426556	0.671498	0.203584	-0.271384	0.069584	0.081913	-0.268076	0.063798	0.123574	-0.268604	0.079587	-0.108797	-0.132791	0.695459	0.035806	-0.132472	0.678167	-0.119825	-0.121132	0.667301	0.062507	0.251226	0.073643	-0.077096
2919	24.325000	-0.790600	0.598763	0.087651	-0.789356	0.624644	-0.078012	-0.681652	0.890212	0.064141	-0.672981	0.888727	-0.081919	-0.577541	1.087032	-0.027679	-0.558311	1.083626	0.075603	-0.500031	1.057842	0.069395	-0.450184	0.677994	-0.207543	-0.426652	0.671491	0.203522	-0.271365	0.069591	0.081909	-0.268062	0.063795	0.123567	-0.268557	0.079599	-0.108878	-0.132854	0.695478	0.035843	-0.132480	0.678153	-0.119895	-0.121162	0.667270	0.062476	0.251235	0.073656	-0.077101
2920	24.333333	-0.790646	0.598759	0.087621	-0.789413	0.624611	-0.078052	-0.681719	0.890180	0.064058	-0.673070	0.888676	-0.082017	-0.577240	1.086761	-0.027898	-0.558271	1.083692	0.075526	-0.499936	1.057832	0.069410	-0.450252	0.677986	-0.207535	-0.426754	0.671485	0.203459	-0.271345	0.069593	0.081900	-0.268046	0.063794	0.123556	-0.268515	0.079610	-0.108974	-0.132904	0.695495	0.035886	-0.132508	0.678140	-0.119980	-0.121178	0.667356	0.062582	0.251233	0.073673	-0.077105
2921	24.341667	-0.790705	0.598725	0.087593	-0.789474	0.624568	-0.078085	-0.681782	0.890191	0.064016	-0.673154	0.888678	-0.082024	-0.577025	1.086522	-0.028123	-0.558218	1.083579	0.075286	-0.499854	1.057818	0.069359	-0.450310	0.677976	-0.207541	-0.426862	0.671478	0.203405	-0.271331	0.069584	0.081886	-0.268040	0.063791	0.123539	-0.268510	0.079600	-0.109146	-0.132935	0.695488	0.035943	-0.132532	0.678136	-0.120066	-0.121188	0.667289	0.062558	0.251229	0.073676	-0.077113
2922	24.350000	-0.790770	0.598679	0.087567	-0.789547	0.624521	-0.078111	-0.681861	0.890194	0.063973	-0.673239	0.888651	-0.082108	-0.576865	1.086304	-0.028351	-0.558166	1.083548	0.075114	-0.499811	1.057810	0.069291	-0.450371	0.677965	-0.207554	-0.426965	0.671462	0.203358	-0.271321	0.069576	0.081873	-0.268030	0.063781	0.123524	-0.268593	0.079500	-0.109287	-0.132962	0.695484	0.036002	-0.132562	0.678122	-0.120148	-0.121190	0.667201	0.062519	0.251230	0.073683	-0.077121
2923	24.358333	-0.790805	0.598652	0.087561	-0.789564	0.624440	-0.078053	-0.681962	0.890184	0.063954	-0.673341	0.888636	-0.082105	-0.576729	1.086098	-0.028565	-0.558199	1.083548	0.074918	-0.499816	1.057815	0.069203	-0.450420	0.677950	-0.207575	-0.427067	0.671448	0.203307	-0.271313	0.069548	0.081864	-0.268028	0.063761	0.123521	-0.268430	0.079569	-0.109347	-0.132977	0.695479	0.036060	-0.132609	0.678045	-0.120148	-0.121140	0.667078	0.062464	0.251239	0.073676	-0.077113
2924	24.366667	-0.790572	0.597951	0.086987	-0.789593	0.624357	-0.077989	-0.682054	0.890162	0.063880	-0.673413	0.888615	-0.082201	-0.576621	1.085935	-0.028800	-0.558274	1.083574	0.074686	-0.499870	1.057837	0.069128	-0.450463	0.677927	-0.207603	-0.427158	0.671426	0.203257	-0.271298	0.069527	0.081861	-0.268020	0.063737	0.123520	-0.268446	0.079539	-0.109418	-0.132990	0.695471	0.036110	-0.132657	0.677979	-0.120117	-0.121161	0.667149	0.062568	0.251243	0.073660	-0.077118
2925	24.375000	-0.790917	0.598529	0.087543	-0.789705	0.624294	-0.078013	-0.682156	0.890161	0.063834	-0.673515	0.888579	-0.082240	-0.576578	1.085863	-0.029070	-0.558336	1.083645	0.074474	-0.499938	1.057842	0.069023	-0.450655	0.677697	-0.207429	-0.427237	0.671415	0.203210	-0.271291	0.069511	0.081860	-0.268015	0.063721	0.123521	-0.268550	0.079465	-0.109498	-0.132989	0.695454	0.036146	-0.132617	0.678244	-0.120372	-0.121125	0.666868	0.062314	0.251243	0.073650	-0.077106
2926	24.383333	-0.790734	0.597773	0.086979	-0.789827	0.624227	-0.078019	-0.682249	0.890201	0.063835	-0.673637	0.888554	-0.082291	-0.576538	1.085831	-0.029344	-0.558394	1.083671	0.074256	-0.500004	1.057837	0.068892	-0.450518	0.677831	-0.207665	-0.427297	0.671401	0.203170	-0.271280	0.069503	0.081860	-0.268017	0.063710	0.123520	-0.268467	0.079512	-0.109581	-0.132985	0.695440	0.036166	-0.132670	0.678287	-0.120346	-0.121097	0.666601	0.062045	0.251247	0.073641	-0.077102
2927	24.391667	-0.791193	0.598376	0.087728	-0.789984	0.624165	-0.078013	-0.682351	0.890179	0.063718	-0.673720	0.888547	-0.082335	-0.576479	1.085794	-0.029526	-0.558387	1.083766	0.074056	-0.500030	1.057837	0.068735	-0.450522	0.677762	-0.207697	-0.427332	0.671396	0.203135	-0.271276	0.069499	0.081872	-0.268007	0.063702	0.123525	-0.268484	0.079511	-0.109666	-0.132992	0.695436	0.036179	-0.132765	0.678284	-0.120216	-0.121107	0.666596	0.062071	0.251249	0.073650	-0.077100
2928	24.400000	-0.790606	0.597444	0.086745	-0.790081	0.624072	-0.078033	-0.682448	0.890205	0.063658	-0.673822	0.888512	-0.082419	-0.576445	1.085762	-0.029737	-0.558388	1.083824	0.073832	-0.500040	1.057847	0.068555	-0.450664	0.677500	-0.207529	-0.427347	0.671402	0.203112	-0.271263	0.069503	0.081872	-0.267995	0.063701	0.123526	-0.268698	0.079403	-0.109768	-0.133001	0.695445	0.036194	-0.132848	0.678290	-0.120071	-0.121122	0.666613	0.062106	0.251245	0.073663	-0.077106
2929	24.408333	-0.790937	0.597557	0.086989	-0.790182	0.624013	-0.078015	-0.682540	0.890235	0.063597	-0.673917	0.888499	-0.082444	-0.576412	1.085732	-0.029962	-0.558362	1.083901	0.073617	-0.500034	1.057870	0.068363	-0.450628	0.677399	-0.207493	-0.427329	0.671409	0.203101	-0.271250	0.069508	0.081873	-0.267981	0.063697	0.123524	-0.268517	0.079526	-0.109849	-0.132999	0.695462	0.036216	-0.132893	0.678370	-0.119976	-0.121128	0.666629	0.062139	0.251239	0.073677	-0.077102
2930	24.416667	-0.791010	0.597496	0.086998	-0.790271	0.623946	-0.078005	-0.682630	0.890266	0.063540	-0.673997	0.888481	-0.082529	-0.576386	1.085729	-0.030184	-0.558323	1.083958	0.073384	-0.500034	1.057914	0.068166	-0.450442	0.677457	-0.207636	-0.427294	0.671418	0.203101	-0.271231	0.069509	0.081879	-0.267964	0.063686	0.123519	-0.268539	0.079543	-0.109930	-0.132992	0.695477	0.036247	-0.132923	0.678448	-0.119881	-0.121131	0.666637	0.062176	0.251235	0.073682	-0.077108
2931	24.425000	-0.791087	0.597436	0.087013	-0.790407	0.623894	-0.078004	-0.682707	0.890289	0.063485	-0.674083	0.888437	-0.082589	-0.576365	1.085766	-0.030387	-0.558300	1.084130	0.073204	-0.500027	1.057966	0.067979	-0.450544	0.677236	-0.207491	-0.427254	0.671444	0.203107	-0.271218	0.069491	0.081882	-0.267961	0.063671	0.123530	-0.268573	0.079554	-0.110002	-0.132959	0.695469	0.036348	-0.132949	0.678517	-0.119784	-0.121123	0.666626	0.062218	0.251233	0.073670	-0.077112
2932	24.433333	-0.791159	0.597375	0.087019	-0.790484	0.623812	-0.078011	-0.682781	0.890315	0.063432	-0.674180	0.888388	-0.082626	-0.576347	1.085825	-0.030585	-0.558263	1.084318	0.073024	-0.500016	1.058023	0.067778	-0.450502	0.677176	-0.207523	-0.427216	0.671476	0.203124	-0.271204	0.069467	0.081882	-0.267944	0.063637	0.123529	-0.268605	0.079562	-0.110077	-0.132920	0.695498	0.036468	-0.132969	0.678578	-0.119698	-0.121103	0.666594	0.062261	0.251239	0.073657	-0.077131
2933	24.441667	-0.791232	0.597329	0.087038	-0.790571	0.623752	-0.078009	-0.682849	0.890336	0.063388	-0.674268	0.888323	-0.082744	-0.576356	1.085915	-0.030807	-0.558173	1.084477	0.072809	-0.499993	1.058096	0.067565	-0.450395	0.677214	-0.207640	-0.427173	0.671507	0.203126	-0.271187	0.069446	0.081884	-0.267930	0.063617	0.123533	-0.268650	0.079573	-0.110161	-0.132873	0.695486	0.036544	-0.132991	0.678628	-0.119624	-0.121073	0.666557	0.062312	0.251243	0.073654	-0.077129
2934	24.450000	-0.791308	0.597274	0.087043	-0.790652	0.623698	-0.078003	-0.682911	0.890360	0.063344	-0.674360	0.888261	-0.082833	-0.576335	1.085967	-0.030997	-0.558122	1.084648	0.072610	-0.499971	1.058184	0.067352	-0.450437	0.677103	-0.207565	-0.427140	0.671544	0.203126	-0.271174	0.069436	0.081891	-0.267913	0.063603	0.123537	-0.268718	0.079581	-0.110256	-0.132822	0.695481	0.036627	-0.133018	0.678683	-0.119570	-0.121035	0.666519	0.062357	0.251246	0.073652	-0.077124
2935	24.458333	-0.791578	0.597548	0.087398	-0.790731	0.623648	-0.077998	-0.682968	0.890386	0.063313	-0.674430	0.888242	-0.082880	-0.576335	1.086088	-0.031247	-0.558011	1.084888	0.072373	-0.499924	1.058288	0.067126	-0.450421	0.677081	-0.207582	-0.427110	0.671587	0.203114	-0.271161	0.069431	0.081894	-0.267891	0.063595	0.123543	-0.268780	0.079599	-0.110351	-0.132758	0.695473	0.036714	-0.133073	0.678619	-0.119415	-0.120999	0.666488	0.062414	0.251241	0.073658	-0.077124
2936	24.466667	-0.791431	0.597164	0.087031	-0.790806	0.623609	-0.077991	-0.683021	0.890413	0.063285	-0.674529	0.888246	-0.082852	-0.576327	1.086173	-0.031453	-0.557877	1.085137	0.072124	-0.499874	1.058421	0.066915	-0.450418	0.677058	-0.207594	-0.427085	0.671622	0.203098	-0.271154	0.069432	0.081907	-0.267876	0.063599	0.123546	-0.268849	0.079627	-0.110445	-0.132705	0.695509	0.036813	-0.133118	0.678659	-0.119382	-0.120878	0.666627	0.062717	0.251250	0.073665	-0.077121
2937	24.475000	-0.791692	0.597451	0.087380	-0.790939	0.623573	-0.078004	-0.683061	0.890438	0.063268	-0.674628	0.888194	-0.082925	-0.576318	1.086275	-0.031661	-0.557769	1.085394	0.071919	-0.499788	1.058572	0.066658	-0.450432	0.677036	-0.207610	-0.427065	0.671649	0.203077	-0.271150	0.069448	0.081912	-0.267864	0.063612	0.123554	-0.268902	0.079681	-0.110558	-0.132651	0.695526	0.036895	-0.133173	0.678690	-0.119368	-0.120844	0.666611	0.062776	0.251246	0.073684	-0.077110
2938	24.483333	-0.791945	0.597748	0.087730	-0.790990	0.623515	-0.077986	-0.683097	0.890462	0.063254	-0.674707	0.888224	-0.082858	-0.576319	1.086379	-0.031842	-0.557615	1.085671	0.071708	-0.499681	1.058748	0.066402	-0.450310	0.677169	-0.207820	-0.427046	0.671669	0.203048	-0.271145	0.069465	0.081909	-0.267851	0.063621	0.123550	-0.268990	0.079705	-0.110653	-0.132594	0.695532	0.036966	-0.133229	0.678700	-0.119365	-0.120808	0.666600	0.062833	0.251254	0.073693	-0.077113
2939	24.491667	-0.791602	0.597033	0.086973	-0.791051	0.623483	-0.078015	-0.683125	0.890479	0.063249	-0.674801	0.888176	-0.082919	-0.576336	1.086466	-0.032015	-0.557456	1.085989	0.071522	-0.499565	1.058963	0.066156	-0.450477	0.676988	-0.207657	-0.427030	0.671676	0.203019	-0.271142	0.069462	0.081917	-0.267837	0.063609	0.123555	-0.269087	0.079729	-0.110748	-0.132554	0.695539	0.037025	-0.133275	0.678683	-0.119362	-0.120780	0.666586	0.062873	0.251245	0.073689	-0.077111
2940	24.500000	-0.791920	0.597639	0.087528	-0.791161	0.623447	-0.078027	-0.683148	0.890492	0.063252	-0.674888	0.888170	-0.082892	-0.576332	1.086547	-0.032206	-0.557256	1.086374	0.071349	-0.499407	1.059173	0.065893	-0.450507	0.676961	-0.207692	-0.427014	0.671674	0.202990	-0.271147	0.069443	0.081914	-0.267829	0.063603	0.123555	-0.269183	0.079751	-0.110829	-0.132515	0.695546	0.037061	-0.133307	0.678642	-0.119358	-0.120761	0.666580	0.062916	0.251244	0.073685	-0.077108
2941	24.508333	-0.791684	0.596940	0.086971	-0.791208	0.623403	-0.078028	-0.683161	0.890495	0.063257	-0.674988	0.888134	-0.082858	-0.576332	1.086616	-0.032396	-0.557057	1.086631	0.071086	-0.499295	1.059391	0.065657	-0.450532	0.676928	-0.207728	-0.426998	0.671677	0.202962	-0.271154	0.069420	0.081906	-0.267826	0.063581	0.123543	-0.269286	0.079742	-0.110934	-0.132499	0.695531	0.037100	-0.133351	0.678601	-0.119338	-0.120782	0.666472	0.062816	0.251249	0.073662	-0.077102
2942	24.516667	-0.791699	0.596922	0.086969	-0.791237	0.623363	-0.078034	-0.683169	0.890504	0.063260	-0.675071	0.888072	-0.082939	-0.576330	1.086730	-0.032573	-0.556887	1.086986	0.070866	-0.499186	1.059594	0.065422	-0.450558	0.676892	-0.207762	-0.426974	0.671685	0.202927	-0.271158	0.069391	0.081908	-0.267814	0.063560	0.123547	-0.269389	0.079741	-0.111043	-0.132473	0.695513	0.037131	-0.133397	0.678574	-0.119302	-0.120801	0.666366	0.062718	0.251250	0.073648	-0.077108
2943	24.525000	-0.791689	0.596923	0.086974	-0.791261	0.623337	-0.078032	-0.683171	0.890518	0.063248	-0.675154	0.888067	-0.082880	-0.576304	1.086891	-0.032732	-0.556656	1.087429	0.070671	-0.499077	1.059774	0.065188	-0.450600	0.676887	-0.207870	-0.426963	0.671714	0.202892	-0.271166	0.069378	0.081900	-0.267801	0.063548	0.123536	-0.269626	0.079626	-0.111165	-0.132435	0.695513	0.037169	-0.133449	0.678690	-0.119334	-0.120734	0.666427	0.062872	0.251246	0.073647	-0.077097
2944	24.533333	-0.791705	0.596924	0.086973	-0.791280	0.623324	-0.078030	-0.683178	0.890540	0.063262	-0.675251	0.888047	-0.082849	-0.576288	1.087043	-0.032874	-0.556420	1.087752	0.070441	-0.498954	1.059952	0.064938	-0.450642	0.676885	-0.207966	-0.426949	0.671747	0.202846	-0.271182	0.069372	0.081897	-0.267791	0.063539	0.123528	-0.269575	0.079761	-0.111246	-0.132396	0.695529	0.037211	-0.133513	0.678711	-0.119214	-0.120665	0.666498	0.063028	0.251242	0.073646	-0.077094
2945	24.541667	-0.791714	0.596922	0.086970	-0.791297	0.623317	-0.078027	-0.683181	0.890565	0.063254	-0.675328	0.888021	-0.082856	-0.576237	1.087171	-0.032882	-0.556147	1.088104	0.070282	-0.498766	1.060120	0.064662	-0.450670	0.676812	-0.207896	-0.426942	0.671790	0.202796	-0.271201	0.069380	0.081888	-0.267775	0.063550	0.123526	-0.269690	0.079711	-0.111305	-0.132362	0.695538	0.037267	-0.133568	0.678730	-0.119065	-0.120648	0.666486	0.063077	0.251244	0.073655	-0.077095
2946	24.550000	-0.791729	0.596926	0.086979	-0.791305	0.623313	-0.078017	-0.683181	0.890593	0.063243	-0.675423	0.887923	-0.082942	-0.576130	1.087234	-0.032925	-0.555884	1.088477	0.070125	-0.498553	1.060282	0.064378	-0.450709	0.676797	-0.207974	-0.426937	0.671836	0.202732	-0.271223	0.069386	0.081888	-0.267752	0.063555	0.123517	-0.269760	0.079723	-0.111349	-0.132325	0.695543	0.037331	-0.133611	0.678760	-0.118914	-0.120674	0.666683	0.063317	0.251238	0.073671	-0.077085
2947	24.558333	-0.791997	0.597600	0.087548	-0.791310	0.623310	-0.078005	-0.683183	0.890624	0.063220	-0.675473	0.887924	-0.082918	-0.576224	1.087350	-0.033144	-0.555522	1.088711	0.069924	-0.498314	1.060421	0.064088	-0.450664	0.676804	-0.207994	-0.426939	0.671886	0.202673	-0.271251	0.069397	0.081892	-0.267725	0.063578	0.123517	-0.269891	0.079735	-0.111378	-0.132286	0.695556	0.037404	-0.133584	0.678924	-0.118898	-0.120651	0.666673	0.063379	0.251235	0.073680	-0.077088
2948	24.566667	-0.791744	0.596938	0.086998	-0.791309	0.623301	-0.077995	-0.683187	0.890651	0.063178	-0.675522	0.887906	-0.082927	-0.576099	1.087357	-0.033208	-0.555222	1.088970	0.069749	-0.498066	1.060555	0.063814	-0.450627	0.676892	-0.208201	-0.426946	0.671924	0.202616	-0.271285	0.069404	0.081898	-0.267694	0.063584	0.123515	-0.269987	0.079728	-0.111431	-0.132241	0.695565	0.037477	-0.133596	0.678973	-0.118751	-0.120619	0.666653	0.063436	0.251238	0.073685	-0.077081
2949	24.575000	-0.791746	0.596934	0.087010	-0.791303	0.623284	-0.077988	-0.683190	0.890673	0.063119	-0.675576	0.887818	-0.083022	-0.576020	1.087376	-0.033343	-0.554885	1.089213	0.069512	-0.497818	1.060651	0.063504	-0.450638	0.676838	-0.208217	-0.426974	0.672144	0.202751	-0.271323	0.069394	0.081900	-0.267672	0.063572	0.123516	-0.269878	0.079726	-0.111404	-0.132194	0.695558	0.037570	-0.133603	0.679006	-0.118639	-0.120581	0.666609	0.063484	0.251239	0.073678	-0.077083
2950	24.583333	-0.792105	0.597631	0.087771	-0.791291	0.623263	-0.077981	-0.683195	0.890696	0.063047	-0.675593	0.887790	-0.083130	-0.575955	1.087379	-0.033534	-0.554562	1.089386	0.069208	-0.497544	1.060770	0.063163	-0.450643	0.676786	-0.208249	-0.427008	0.672360	0.202886	-0.271366	0.069376	0.081898	-0.267650	0.063545	0.123507	-0.269867	0.079719	-0.111448	-0.132161	0.695500	0.037546	-0.133606	0.679033	-0.118555	-0.120542	0.666550	0.063536	0.251241	0.073664	-0.077092
2951	24.591667	-0.791934	0.597284	0.087414	-0.791288	0.623241	-0.077973	-0.683201	0.890722	0.062953	-0.675673	0.887699	-0.083179	-0.575948	1.087371	-0.033793	-0.554229	1.089678	0.068981	-0.497285	1.060884	0.062824	-0.450636	0.676722	-0.208288	-0.427027	0.672404	0.202820	-0.271414	0.069361	0.081892	-0.267628	0.063533	0.123503	-0.269905	0.079712	-0.111512	-0.132106	0.695479	0.037639	-0.133602	0.679060	-0.118500	-0.120499	0.666489	0.063595	0.251246	0.073651	-0.077096
2952	24.600000	-0.792141	0.597616	0.087796	-0.791288	0.623222	-0.077969	-0.683206	0.890753	0.062850	-0.675710	0.887662	-0.083245	-0.575828	1.087347	-0.033987	-0.553914	1.089907	0.068696	-0.497056	1.061005	0.062479	-0.450618	0.676660	-0.208335	-0.427047	0.672449	0.202752	-0.271462	0.069356	0.081896	-0.267610	0.063539	0.123505	-0.269927	0.079706	-0.111563	-0.132049	0.695454	0.037735	-0.133590	0.679082	-0.118462	-0.120459	0.666431	0.063670	0.251238	0.073644	-0.077107
2953	24.608333	-0.792135	0.597616	0.087807	-0.791286	0.623211	-0.077952	-0.683203	0.890801	0.062723	-0.675749	0.887579	-0.083414	-0.575779	1.087380	-0.034287	-0.553617	1.090173	0.068359	-0.496821	1.061131	0.062080	-0.450606	0.676585	-0.208386	-0.427067	0.672498	0.202684	-0.271501	0.069353	0.081907	-0.267594	0.063537	0.123509	-0.269791	0.079755	-0.111521	-0.132003	0.695433	0.037823	-0.133567	0.679101	-0.118440	-0.120425	0.666390	0.063739	0.251242	0.073649	-0.077100
2954	24.616667	-0.792105	0.597624	0.087812	-0.791296	0.623200	-0.077938	-0.683199	0.890849	0.062588	-0.675811	0.887514	-0.083504	-0.575710	1.087426	-0.034541	-0.553347	1.090374	0.067976	-0.496686	1.061183	0.061715	-0.450569	0.676517	-0.208430	-0.427087	0.672552	0.202623	-0.271542	0.069360	0.081919	-0.267581	0.063540	0.123521	-0.269904	0.079609	-0.111441	-0.131966	0.695415	0.037895	-0.133543	0.679116	-0.118418	-0.120403	0.666360	0.063805	0.251241	0.073650	-0.077099
2955	24.625000	-0.792105	0.597614	0.087818	-0.791309	0.623190	-0.077923	-0.683200	0.890898	0.062468	-0.675850	0.887479	-0.083588	-0.575651	1.087463	-0.034832	-0.553077	1.090668	0.067648	-0.496464	1.061347	0.061329	-0.450596	0.676311	-0.208264	-0.427110	0.672610	0.202568	-0.271573	0.069368	0.081939	-0.267578	0.063548	0.123532	-0.269650	0.079746	-0.111569	-0.131944	0.695404	0.037947	-0.133522	0.679139	-0.118379	-0.120396	0.666345	0.063856	0.251243	0.073669	-0.077091
2956	24.633333	-0.791501	0.596783	0.087117	-0.791326	0.623177	-0.077914	-0.683210	0.890954	0.062344	-0.675901	0.887404	-0.083731	-0.575807	1.087663	-0.035380	-0.552836	1.090980	0.067274	-0.496287	1.061461	0.060890	-0.450661	0.676150	-0.208256	-0.427123	0.672676	0.202516	-0.271587	0.069381	0.081948	-0.267573	0.063559	0.123537	-0.269528	0.079706	-0.111645	-0.131946	0.695391	0.037976	-0.133502	0.679176	-0.118331	-0.120398	0.666349	0.063899	0.251235	0.073676	-0.077077
2957	24.641667	-0.792096	0.597595	0.087832	-0.791351	0.623156	-0.077909	-0.683202	0.891001	0.062201	-0.675945	0.887364	-0.083849	-0.575738	1.087683	-0.035720	-0.552624	1.091137	0.066876	-0.496175	1.061515	0.060530	-0.450544	0.676073	-0.208239	-0.427139	0.672748	0.202477	-0.271595	0.069384	0.081963	-0.267569	0.063556	0.123545	-0.269438	0.079712	-0.111783	-0.131963	0.695371	0.037971	-0.133487	0.679197	-0.118276	-0.120409	0.666346	0.063907	0.251240	0.073674	-0.077068
2958	24.650000	-0.792104	0.597596	0.087843	-0.791378	0.623126	-0.077910	-0.683206	0.891034	0.062071	-0.676000	0.887295	-0.083998	-0.575663	1.087673	-0.036074	-0.552389	1.091388	0.066520	-0.495983	1.061601	0.060089	-0.450440	0.676054	-0.208379	-0.427157	0.672819	0.202446	-0.271594	0.069372	0.081962	-0.267570	0.063548	0.123549	-0.269404	0.079637	-0.111950	-0.132001	0.695337	0.037931	-0.133510	0.679095	-0.118100	-0.120430	0.666343	0.063885	0.251236	0.073665	-0.077070
2959	24.658333	-0.791775	0.597254	0.087529	-0.791414	0.623088	-0.077916	-0.683192	0.891052	0.061919	-0.676060	0.887189	-0.084229	-0.575604	1.087636	-0.036430	-0.552192	1.091510	0.066078	-0.495849	1.061646	0.059683	-0.450421	0.675954	-0.208420	-0.427172	0.672903	0.202425	-0.271592	0.069355	0.081946	-0.267569	0.063538	0.123532	-0.269283	0.079654	-0.112174	-0.132059	0.695309	0.037848	-0.133441	0.679198	-0.118182	-0.120464	0.666351	0.063827	0.251231	0.073651	-0.077082
2960	24.666667	-0.792052	0.597609	0.087848	-0.791450	0.623050	-0.077919	-0.683160	0.891066	0.061722	-0.676131	0.887109	-0.084387	-0.575355	1.087526	-0.036643	-0.552014	1.091651	0.065726	-0.495700	1.061721	0.059300	-0.450406	0.675853	-0.208456	-0.427269	0.672951	0.202514	-0.271588	0.069345	0.081937	-0.267576	0.063531	0.123536	-0.269160	0.079659	-0.112407	-0.132131	0.695277	0.037739	-0.133395	0.679169	-0.118154	-0.120499	0.666357	0.063738	0.251233	0.073637	-0.077087
2961	24.675000	-0.792087	0.597569	0.087863	-0.791487	0.623014	-0.077920	-0.683150	0.891068	0.061561	-0.676209	0.887054	-0.084508	-0.575486	1.087537	-0.037132	-0.551781	1.091854	0.065354	-0.495551	1.061769	0.058917	-0.450386	0.675760	-0.208494	-0.427281	0.672996	0.202480	-0.271587	0.069344	0.081936	-0.267570	0.063532	0.123532	-0.269203	0.079564	-0.112617	-0.132205	0.695268	0.037651	-0.133319	0.679111	-0.118142	-0.120541	0.666375	0.063638	0.251233	0.073644	-0.077094
2962	24.683333	-0.792077	0.597515	0.087897	-0.791531	0.622978	-0.077911	-0.683116	0.891106	0.061417	-0.676285	0.887003	-0.084638	-0.575243	1.087404	-0.037311	-0.551575	1.091946	0.064914	-0.495396	1.061814	0.058499	-0.450363	0.675690	-0.208524	-0.427278	0.673055	0.202460	-0.271580	0.069350	0.081948	-0.267569	0.063530	0.123543	-0.269028	0.079584	-0.112790	-0.132291	0.695249	0.037544	-0.133212	0.679020	-0.118157	-0.120587	0.666404	0.063528	0.251234	0.073645	-0.077097
2963	24.691667	-0.791651	0.596807	0.087200	-0.791541	0.622929	-0.077869	-0.683115	0.891098	0.061243	-0.676379	0.886926	-0.084799	-0.575207	1.087376	-0.037639	-0.551416	1.092039	0.064555	-0.495251	1.061863	0.058102	-0.450412	0.675556	-0.208455	-0.427279	0.673117	0.202444	-0.271582	0.069355	0.081961	-0.267564	0.063542	0.123566	-0.268950	0.079562	-0.112975	-0.132405	0.695217	0.037371	-0.133080	0.678896	-0.118196	-0.120677	0.666082	0.062982	0.251240	0.073649	-0.077083
2964	24.700000	-0.791651	0.596775	0.087230	-0.791546	0.622870	-0.077825	-0.683110	0.891114	0.061079	-0.676428	0.886873	-0.085063	-0.575174	1.087351	-0.037970	-0.551240	1.092206	0.064210	-0.495129	1.061908	0.057728	-0.450330	0.675685	-0.208745	-0.427276	0.673173	0.202424	-0.271583	0.069373	0.081987	-0.267565	0.063553	0.123586	-0.268899	0.079526	-0.113153	-0.132511	0.695198	0.037187	-0.132935	0.678759	-0.118238	-0.120736	0.666149	0.062862	0.251243	0.073650	-0.077077
2965	24.708333	-0.791754	0.596813	0.087372	-0.791581	0.622828	-0.077815	-0.683132	0.891125	0.060936	-0.676544	0.886848	-0.085122	-0.575129	1.087309	-0.038295	-0.551105	1.092321	0.063844	-0.495049	1.061913	0.057401	-0.450302	0.675564	-0.208558	-0.427267	0.673231	0.202401	-0.271582	0.069384	0.082004	-0.267557	0.063561	0.123598	-0.268824	0.079498	-0.113309	-0.132626	0.695194	0.036989	-0.132744	0.678653	-0.118333	-0.120722	0.666401	0.062987	0.251244	0.073666	-0.077065
2966	24.716667	-0.791714	0.596775	0.087248	-0.791611	0.622778	-0.077801	-0.683126	0.891150	0.060734	-0.676630	0.886772	-0.085366	-0.575246	1.087344	-0.038781	-0.550950	1.092417	0.063491	-0.494928	1.061941	0.057001	-0.450296	0.675540	-0.208553	-0.427253	0.673287	0.202363	-0.271586	0.069387	0.082010	-0.267556	0.063572	0.123600	-0.268778	0.079434	-0.113507	-0.132757	0.695187	0.036749	-0.132569	0.678547	-0.118438	-0.120772	0.666689	0.063029	0.251244	0.073669	-0.077065
2967	24.725000	-0.791864	0.597114	0.087530	-0.791638	0.622719	-0.077811	-0.683147	0.891162	0.060544	-0.676708	0.886758	-0.085524	-0.575043	1.087217	-0.038967	-0.550795	1.092502	0.063098	-0.494842	1.061942	0.056643	-0.450371	0.675425	-0.208459	-0.427227	0.673353	0.202334	-0.271591	0.069378	0.081997	-0.267555	0.063556	0.123584	-0.268663	0.079453	-0.113702	-0.132928	0.695142	0.036380	-0.132454	0.678357	-0.118478	-0.120947	0.666422	0.062414	0.251250	0.073662	-0.077075
2968	24.733333	-0.792101	0.597483	0.087995	-0.791662	0.622659	-0.077825	-0.683190	0.891191	0.060415	-0.676820	0.886701	-0.085673	-0.575005	1.087149	-0.039306	-0.550698	1.092471	0.062690	-0.494754	1.061938	0.056294	-0.450316	0.675560	-0.208728	-0.427206	0.673413	0.202305	-0.271594	0.069368	0.081985	-0.267560	0.063555	0.123565	-0.268583	0.079422	-0.113867	-0.133085	0.695132	0.036128	-0.132345	0.678191	-0.118527	-0.121023	0.666499	0.062236	0.251249	0.073651	-0.077078
2969	24.741667	-0.792142	0.597461	0.087992	-0.791694	0.622599	-0.077846	-0.683238	0.891174	0.060180	-0.676915	0.886656	-0.085866	-0.574981	1.087082	-0.039630	-0.550564	1.092584	0.062401	-0.494674	1.061885	0.055926	-0.450319	0.675442	-0.208524	-0.427186	0.673469	0.202276	-0.271590	0.069355	0.081964	-0.267559	0.063541	0.123554	-0.268514	0.079397	-0.114022	-0.133249	0.695120	0.035924	-0.132223	0.678102	-0.118629	-0.121099	0.666559	0.062074	0.251247	0.073640	-0.077085
2970	24.750000	-0.791767	0.596790	0.087240	-0.791730	0.622546	-0.077866	-0.683273	0.891194	0.059974	-0.677010	0.886606	-0.086050	-0.574982	1.087039	-0.039968	-0.550465	1.092659	0.062049	-0.494613	1.061904	0.055558	-0.450348	0.675406	-0.208504	-0.427168	0.673531	0.202238	-0.271588	0.069349	0.081951	-0.267560	0.063533	0.123542	-0.268420	0.079368	-0.114179	-0.133427	0.695097	0.035781	-0.132059	0.678123	-0.118834	-0.121166	0.666611	0.061945	0.251257	0.073623	-0.077089
2971	24.758333	-0.791770	0.596792	0.087224	-0.791775	0.622469	-0.077921	-0.683333	0.891200	0.059778	-0.677105	0.886524	-0.086336	-0.574982	1.087005	-0.040295	-0.550386	1.092666	0.061670	-0.494587	1.061897	0.055219	-0.450402	0.675409	-0.208569	-0.427167	0.673592	0.202182	-0.271585	0.069343	0.081945	-0.267559	0.063543	0.123542	-0.268379	0.079326	-0.114273	-0.133506	0.695135	0.035707	-0.132059	0.678015	-0.118863	-0.121224	0.666641	0.061875	0.251254	0.073627	-0.077084
2972	24.766667	-0.792040	0.597435	0.087760	-0.791870	0.622456	-0.077933	-0.683421	0.891206	0.059621	-0.677211	0.886483	-0.086508	-0.574988	1.086979	-0.040619	-0.550314	1.092705	0.061301	-0.494592	1.061898	0.054890	-0.450456	0.675322	-0.208452	-0.427187	0.673642	0.202117	-0.271596	0.069351	0.081924	-0.267553	0.063566	0.123528	-0.268247	0.079393	-0.114400	-0.133580	0.695197	0.035803	-0.132020	0.678000	-0.118965	-0.121270	0.666664	0.061840	0.251254	0.073638	-0.077064
2973	24.775000	-0.791770	0.596768	0.087166	-0.791960	0.622379	-0.077983	-0.683482	0.891205	0.059397	-0.677340	0.886439	-0.086637	-0.575001	1.086980	-0.040953	-0.550308	1.092832	0.060939	-0.494611	1.061894	0.054519	-0.450528	0.675213	-0.208322	-0.427220	0.673699	0.202029	-0.271643	0.069358	0.081895	-0.267550	0.063579	0.123490	-0.268174	0.079341	-0.114555	-0.133657	0.695218	0.035828	-0.132009	0.678002	-0.119059	-0.121304	0.666672	0.061848	0.251248	0.073658	-0.077053
2974	24.783333	-0.791478	0.596729	0.087014	-0.791989	0.622320	-0.078037	-0.683563	0.891198	0.059202	-0.677431	0.886387	-0.086869	-0.575029	1.086984	-0.041289	-0.550278	1.092945	0.060573	-0.494655	1.061902	0.054214	-0.450614	0.675074	-0.208211	-0.427271	0.673746	0.201926	-0.271690	0.069370	0.081885	-0.267538	0.063597	0.123475	-0.268083	0.079335	-0.114728	-0.133739	0.695189	0.035759	-0.131995	0.678006	-0.119140	-0.121337	0.666675	0.061880	0.251247	0.073671	-0.077048
2975	24.791667	-0.791698	0.596786	0.087092	-0.792192	0.622274	-0.078110	-0.683639	0.891202	0.058996	-0.677550	0.886335	-0.087037	-0.575082	1.086982	-0.041630	-0.550287	1.093011	0.060191	-0.494694	1.061928	0.053859	-0.450668	0.675074	-0.208336	-0.427338	0.673785	0.201810	-0.271730	0.069372	0.081888	-0.267525	0.063596	0.123469	-0.268018	0.079314	-0.114936	-0.133792	0.695183	0.035784	-0.131976	0.678002	-0.119211	-0.121361	0.666668	0.061913	0.251241	0.073672	-0.077049
2976	24.800000	-0.792002	0.597391	0.087586	-0.792248	0.622180	-0.078191	-0.683738	0.891213	0.058852	-0.677674	0.886273	-0.087223	-0.575151	1.086981	-0.041964	-0.550307	1.093127	0.059878	-0.494761	1.061911	0.053519	-0.450725	0.674924	-0.208254	-0.427415	0.673813	0.201687	-0.271779	0.069354	0.081866	-0.267507	0.063593	0.123433	-0.267965	0.079284	-0.115180	-0.133843	0.695164	0.035801	-0.131942	0.677977	-0.119268	-0.121391	0.666665	0.061943	0.251245	0.073666	-0.077056
2977	24.808333	-0.791954	0.597416	0.087534	-0.792325	0.622104	-0.078259	-0.683821	0.891188	0.058605	-0.677786	0.886186	-0.087504	-0.575244	1.086993	-0.042350	-0.550371	1.093189	0.059535	-0.494840	1.061926	0.053226	-0.450761	0.674839	-0.208295	-0.427499	0.673836	0.201557	-0.271832	0.069341	0.081848	-0.267500	0.063579	0.123415	-0.267936	0.079260	-0.115476	-0.133907	0.695125	0.035797	-0.131900	0.677948	-0.119324	-0.121428	0.666662	0.061964	0.251243	0.073653	-0.077064
2978	24.816667	-0.791925	0.597428	0.087480	-0.792390	0.622002	-0.078359	-0.683913	0.891179	0.058408	-0.677906	0.886129	-0.087697	-0.575285	1.086977	-0.042631	-0.550406	1.093304	0.059208	-0.494894	1.061974	0.052870	-0.450941	0.674595	-0.208169	-0.427583	0.673860	0.201428	-0.271880	0.069342	0.081846	-0.267494	0.063574	0.123409	-0.268112	0.079125	-0.115797	-0.133961	0.695098	0.035781	-0.131836	0.677904	-0.119371	-0.121461	0.666664	0.061977	0.251246	0.073633	-0.077076
2979	24.825000	-0.791912	0.597424	0.087431	-0.792465	0.621950	-0.078422	-0.683998	0.891167	0.058193	-0.678045	0.886068	-0.087869	-0.575359	1.087004	-0.042959	-0.550467	1.093379	0.058852	-0.495024	1.061946	0.052593	-0.450881	0.674624	-0.208293	-0.427668	0.673891	0.201291	-0.271916	0.069341	0.081853	-0.267493	0.063587	0.123406	-0.267940	0.079204	-0.116098	-0.134010	0.695085	0.035806	-0.131738	0.677842	-0.119415	-0.121509	0.666667	0.061977	0.251250	0.073615	-0.077074
2980	24.833333	-0.792026	0.597376	0.087489	-0.792523	0.621908	-0.078473	-0.684101	0.891156	0.057976	-0.678171	0.886032	-0.088025	-0.575449	1.087020	-0.043277	-0.550550	1.093510	0.058581	-0.495135	1.061954	0.052290	-0.450809	0.674660	-0.208400	-0.427768	0.673922	0.201159	-0.271940	0.069352	0.081865	-0.267506	0.063604	0.123424	-0.267958	0.079209	-0.116396	-0.134067	0.695085	0.035820	-0.131617	0.677768	-0.119460	-0.121556	0.666674	0.061959	0.251251	0.073612	-0.077059
2981	24.841667	-0.791949	0.597399	0.087371	-0.792574	0.621891	-0.078507	-0.684202	0.891161	0.057792	-0.678301	0.885960	-0.088284	-0.575552	1.087031	-0.043559	-0.550663	1.093526	0.058246	-0.495255	1.062021	0.052023	-0.450885	0.674530	-0.208323	-0.427855	0.673974	0.201016	-0.271959	0.069359	0.081856	-0.267522	0.063629	0.123420	-0.268114	0.079153	-0.116704	-0.134150	0.695079	0.035769	-0.131490	0.677671	-0.119517	-0.121610	0.666695	0.061937	0.251244	0.073625	-0.077040
2982	24.850000	-0.791865	0.597443	0.087255	-0.792569	0.621837	-0.078561	-0.684310	0.891165	0.057612	-0.678427	0.885913	-0.088491	-0.575660	1.087056	-0.043832	-0.550795	1.093659	0.057947	-0.495400	1.062058	0.051764	-0.450962	0.674420	-0.208248	-0.427962	0.674033	0.200882	-0.271980	0.069371	0.081819	-0.267566	0.063807	0.123531	-0.268263	0.079119	-0.117006	-0.134236	0.695081	0.035720	-0.131349	0.677565	-0.119587	-0.121672	0.666726	0.061905	0.251245	0.073639	-0.077025
2983	24.858333	-0.791851	0.597458	0.087201	-0.792627	0.621803	-0.078629	-0.684431	0.891142	0.057408	-0.678596	0.885885	-0.088575	-0.575827	1.087126	-0.044166	-0.550932	1.093733	0.057681	-0.495568	1.062092	0.051508	-0.450808	0.674568	-0.208434	-0.428074	0.674088	0.200729	-0.272005	0.069374	0.081786	-0.267557	0.063813	0.123444	-0.268218	0.079255	-0.117262	-0.134332	0.695093	0.035662	-0.131274	0.677332	-0.119535	-0.121729	0.666761	0.061863	0.251240	0.073654	-0.077011
2984	24.866667	-0.791949	0.597432	0.087278	-0.792636	0.621755	-0.078681	-0.684524	0.891144	0.057214	-0.678732	0.885832	-0.088759	-0.575914	1.087124	-0.044393	-0.551085	1.093805	0.057429	-0.495709	1.062164	0.051253	-0.450963	0.674386	-0.208302	-0.428187	0.674148	0.200573	-0.272043	0.069372	0.081737	-0.267539	0.063837	0.123351	-0.268267	0.079381	-0.117430	-0.134419	0.695098	0.035600	-0.131136	0.677218	-0.119625	-0.121792	0.666808	0.061841	0.251231	0.073661	-0.077006
2985	24.875000	-0.791867	0.597479	0.087158	-0.792656	0.621701	-0.078752	-0.684633	0.891103	0.057012	-0.678848	0.885763	-0.088988	-0.576038	1.087156	-0.044666	-0.551221	1.093925	0.057152	-0.495888	1.062221	0.051058	-0.450806	0.674541	-0.208536	-0.428307	0.674200	0.200413	-0.272071	0.069358	0.081688	-0.267534	0.063839	0.123266	-0.268420	0.079373	-0.117707	-0.134499	0.695090	0.035539	-0.131021	0.677106	-0.119706	-0.121897	0.666615	0.061583	0.251236	0.073648	-0.077010
2986	24.883333	-0.791784	0.597506	0.087047	-0.792664	0.621650	-0.078816	-0.684751	0.891068	0.056868	-0.678988	0.885696	-0.089142	-0.576182	1.087193	-0.044932	-0.551403	1.093971	0.056876	-0.496074	1.062283	0.050865	-0.450779	0.674680	-0.208854	-0.428427	0.674253	0.200252	-0.272100	0.069351	0.081645	-0.267534	0.063838	0.123195	-0.268569	0.079375	-0.117972	-0.134566	0.695075	0.035488	-0.130934	0.677004	-0.119762	-0.121935	0.666636	0.061560	0.251230	0.073623	-0.077023
2987	24.891667	-0.791806	0.597518	0.087076	-0.792680	0.621605	-0.078888	-0.684852	0.891020	0.056640	-0.679130	0.885602	-0.089374	-0.576338	1.087221	-0.045163	-0.551572	1.094131	0.056695	-0.496274	1.062354	0.050674	-0.450767	0.674627	-0.208854	-0.428543	0.674301	0.200099	-0.272124	0.069351	0.081628	-0.267540	0.063841	0.123152	-0.268763	0.079350	-0.118204	-0.134620	0.695060	0.035445	-0.130894	0.676943	-0.119775	-0.121853	0.666917	0.061899	0.251240	0.073592	-0.077035
2988	24.900000	-0.791846	0.597525	0.087112	-0.792640	0.621574	-0.078933	-0.684960	0.891000	0.056471	-0.679266	0.885517	-0.089585	-0.576508	1.087297	-0.045396	-0.551772	1.094236	0.056487	-0.496498	1.062384	0.050513	-0.450724	0.674725	-0.209088	-0.428654	0.674344	0.199942	-0.272143	0.069356	0.081615	-0.267550	0.063850	0.123126	-0.268957	0.079330	-0.118500	-0.134668	0.695051	0.035412	-0.130877	0.676902	-0.119745	-0.121889	0.666816	0.061770	0.251237	0.073586	-0.077037
2989	24.908333	-0.791729	0.597559	0.086996	-0.792615	0.621570	-0.078971	-0.685075	0.890989	0.056297	-0.679362	0.885494	-0.089750	-0.576686	1.087349	-0.045590	-0.551955	1.094322	0.056285	-0.496650	1.062480	0.050284	-0.450862	0.674568	-0.209010	-0.428777	0.674386	0.199787	-0.272150	0.069363	0.081610	-0.267550	0.063872	0.123128	-0.269414	0.079171	-0.118740	-0.134712	0.695041	0.035377	-0.130829	0.676940	-0.119750	-0.121897	0.666929	0.061848	0.251238	0.073595	-0.077033
2990	24.916667	-0.791580	0.597633	0.086893	-0.792574	0.621577	-0.079011	-0.685202	0.890983	0.056130	-0.679501	0.885472	-0.089799	-0.576875	1.087385	-0.045777	-0.552142	1.094383	0.056080	-0.496863	1.062525	0.050104	-0.450672	0.674792	-0.209362	-0.428891	0.674425	0.199636	-0.272155	0.069377	0.081606	-0.267549	0.063892	0.123133	-0.269584	0.079204	-0.119068	-0.134771	0.695035	0.035328	-0.130874	0.676853	-0.119623	-0.121910	0.667049	0.061917	0.251239	0.073612	-0.077022
2991	24.925000	-0.791263	0.597300	0.086483	-0.792524	0.621583	-0.079057	-0.685341	0.890974	0.056003	-0.679628	0.885427	-0.089939	-0.577105	1.087449	-0.046075	-0.552336	1.094435	0.055894	-0.497063	1.062510	0.049921	-0.450638	0.674829	-0.209494	-0.429009	0.674456	0.199488	-0.272155	0.069383	0.081610	-0.267549	0.063912	0.123140	-0.269827	0.079209	-0.119255	-0.134848	0.695031	0.035255	-0.130864	0.676815	-0.119583	-0.121955	0.667076	0.061859	0.251239	0.073635	-0.077005
2992	24.933333	-0.790890	0.596852	0.085978	-0.792463	0.621590	-0.079107	-0.685465	0.890954	0.055844	-0.679735	0.885361	-0.090146	-0.577235	1.087445	-0.046182	-0.552567	1.094454	0.055702	-0.497288	1.062577	0.049769	-0.450602	0.674852	-0.209623	-0.429113	0.674490	0.199348	-0.272158	0.069387	0.081607	-0.267553	0.063931	0.123145	-0.269845	0.079371	-0.119407	-0.134938	0.695038	0.035174	-0.130857	0.676769	-0.119566	-0.122010	0.667121	0.061806	0.251237	0.073657	-0.076997
2993	24.941667	-0.790941	0.597034	0.086082	-0.792388	0.621578	-0.079163	-0.685597	0.890926	0.055707	-0.679850	0.885300	-0.090248	-0.577425	1.087430	-0.046356	-0.552853	1.094359	0.055550	-0.497541	1.062552	0.049629	-0.450682	0.674695	-0.209551	-0.429221	0.674534	0.199215	-0.272159	0.069396	0.081605	-0.267544	0.063930	0.123138	-0.270155	0.079291	-0.119570	-0.135056	0.695036	0.035072	-0.130836	0.676710	-0.119582	-0.122160	0.667019	0.061514	0.251240	0.073662	-0.077002
2994	24.950000	-0.790997	0.597132	0.086140	-0.792316	0.621573	-0.079219	-0.685722	0.890892	0.055572	-0.679965	0.885226	-0.090358	-0.577620	1.087419	-0.046530	-0.553085	1.094393	0.055382	-0.497764	1.062581	0.049492	-0.450589	0.674726	-0.209653	-0.429321	0.674577	0.199090	-0.272164	0.069392	0.081600	-0.267547	0.063925	0.123128	-0.270357	0.079249	-0.119808	-0.135175	0.695035	0.034982	-0.130797	0.676751	-0.119750	-0.122235	0.667080	0.061475	0.251242	0.073649	-0.077012
2995	24.958333	-0.790927	0.597164	0.086098	-0.792270	0.621580	-0.079292	-0.685855	0.890834	0.055438	-0.680095	0.885085	-0.090535	-0.577843	1.087452	-0.046742	-0.553344	1.094371	0.055203	-0.497948	1.062604	0.049332	-0.450585	0.674721	-0.209750	-0.429427	0.674630	0.198971	-0.272169	0.069391	0.081599	-0.267549	0.063916	0.123110	-0.270463	0.079300	-0.119731	-0.135279	0.695034	0.034908	-0.130754	0.676529	-0.119668	-0.122325	0.667015	0.061326	0.251247	0.073637	-0.077031
2996	24.966667	-0.791140	0.597871	0.086643	-0.792171	0.621559	-0.079311	-0.685958	0.890783	0.055288	-0.680142	0.885042	-0.090717	-0.578045	1.087420	-0.046863	-0.553609	1.094344	0.055051	-0.498217	1.062651	0.049232	-0.450753	0.674542	-0.209641	-0.429529	0.674693	0.198850	-0.272180	0.069388	0.081604	-0.267555	0.063909	0.123098	-0.270518	0.079370	-0.119702	-0.135369	0.695033	0.034854	-0.130694	0.676431	-0.119720	-0.122415	0.666947	0.061193	0.251258	0.073609	-0.077049
2997	24.975000	-0.791137	0.597915	0.086708	-0.792060	0.621548	-0.079373	-0.686070	0.890732	0.055182	-0.680258	0.884955	-0.090797	-0.578252	1.087413	-0.046995	-0.553854	1.094346	0.054951	-0.498466	1.062696	0.049138	-0.450692	0.674639	-0.209784	-0.429642	0.674766	0.198727	-0.272186	0.069397	0.081598	-0.267564	0.063906	0.123104	-0.270886	0.079240	-0.119647	-0.135455	0.695053	0.034831	-0.130653	0.676373	-0.119792	-0.122478	0.666977	0.061180	0.251260	0.073599	-0.077053
2998	24.983333	-0.791117	0.597966	0.086768	-0.791967	0.621554	-0.079354	-0.686177	0.890694	0.055083	-0.680344	0.884907	-0.090890	-0.578462	1.087419	-0.047111	-0.554126	1.094355	0.054830	-0.498714	1.062753	0.049051	-0.450626	0.674746	-0.209900	-0.429765	0.674827	0.198595	-0.272200	0.069408	0.081601	-0.267579	0.063921	0.123113	-0.271105	0.079236	-0.119488	-0.135543	0.695081	0.034819	-0.130621	0.676335	-0.119852	-0.122541	0.667007	0.061165	0.251256	0.073613	-0.077045
2999	24.991667	-0.791068	0.597980	0.086747	-0.791961	0.621591	-0.079412	-0.686256	0.890672	0.054950	-0.680418	0.884861	-0.090975	-0.578698	1.087422	-0.047256	-0.554380	1.094348	0.054739	-0.498943	1.062792	0.048974	-0.450815	0.674593	-0.209721	-0.429876	0.674902	0.198469	-0.272211	0.069415	0.081610	-0.267603	0.063938	0.123139	-0.271123	0.079350	-0.119557	-0.135646	0.695116	0.034806	-0.130596	0.676318	-0.119876	-0.122560	0.667249	0.061365	0.251254	0.073628	-0.077034
3000	25.000000	-0.790919	0.597987	0.086557	-0.791883	0.621594	-0.079439	-0.686338	0.890651	0.054843	-0.680466	0.884841	-0.091094	-0.578930	1.087388	-0.047388	-0.554710	1.094283	0.054680	-0.499165	1.062832	0.048903	-0.450841	0.674613	-0.209714	-0.429995	0.674972	0.198339	-0.272221	0.069428	0.081609	-0.267625	0.063959	0.123165	-0.271337	0.079332	-0.119710	-0.135783	0.695121	0.034667	-0.130578	0.676313	-0.119892	-0.122636	0.667291	0.061343	0.251249	0.073647	-0.077023
3001	25.008333	-0.790909	0.598045	0.086618	-0.791753	0.621555	-0.079422	-0.686429	0.890647	0.054753	-0.680526	0.884791	-0.091140	-0.579102	1.087311	-0.047454	-0.554963	1.094238	0.054608	-0.499385	1.062822	0.048835	-0.450776	0.674721	-0.209803	-0.430116	0.675042	0.198208	-0.272239	0.069442	0.081619	-0.267653	0.063973	0.123181	-0.271506	0.079359	-0.119832	-0.135910	0.695163	0.034619	-0.130562	0.676304	-0.119905	-0.122622	0.667477	0.061491	0.251250	0.073660	-0.077011
3002	25.016667	-0.790947	0.598085	0.086687	-0.791753	0.621572	-0.079496	-0.686498	0.890641	0.054622	-0.680559	0.884758	-0.091237	-0.579266	1.087201	-0.047535	-0.555178	1.094110	0.054479	-0.499598	1.062800	0.048766	-0.450705	0.674815	-0.209887	-0.430244	0.675109	0.198089	-0.272255	0.069452	0.081615	-0.267679	0.063984	0.123183	-0.271486	0.079525	-0.119927	-0.136039	0.695190	0.034557	-0.130534	0.676288	-0.119925	-0.122715	0.667516	0.061489	0.251241	0.073670	-0.077005
3003	25.025000	-0.790692	0.597758	0.086210	-0.791695	0.621553	-0.079531	-0.686569	0.890622	0.054497	-0.680577	0.884700	-0.091383	-0.579410	1.087084	-0.047648	-0.555478	1.094017	0.054392	-0.499811	1.062774	0.048710	-0.450867	0.674625	-0.209689	-0.430375	0.675173	0.197974	-0.272279	0.069459	0.081617	-0.267713	0.063977	0.123183	-0.271703	0.079553	-0.120024	-0.136172	0.695211	0.034482	-0.130502	0.676254	-0.119965	-0.122813	0.667605	0.061437	0.251249	0.073653	-0.077016
3004	25.033333	-0.790827	0.598112	0.086484	-0.791643	0.621498	-0.079590	-0.686629	0.890614	0.054375	-0.680592	0.884648	-0.091474	-0.579579	1.086909	-0.047802	-0.555796	1.093793	0.054333	-0.500020	1.062724	0.048661	-0.450718	0.674786	-0.209865	-0.430498	0.675242	0.197875	-0.272299	0.069454	0.081625	-0.267747	0.063959	0.123193	-0.272116	0.079414	-0.120008	-0.136314	0.695229	0.034396	-0.130473	0.676217	-0.120006	-0.122937	0.667485	0.061213	0.251253	0.073626	-0.077027
3005	25.041667	-0.790903	0.598124	0.086572	-0.791567	0.621487	-0.079578	-0.686684	0.890617	0.054256	-0.680576	0.884580	-0.091631	-0.579894	1.086856	-0.048118	-0.556043	1.093582	0.054229	-0.500196	1.062676	0.048600	-0.450725	0.674759	-0.209840	-0.430609	0.675314	0.197796	-0.272315	0.069462	0.081634	-0.267777	0.063945	0.123213	-0.272319	0.079392	-0.119795	-0.136450	0.695245	0.034322	-0.130451	0.676192	-0.120042	-0.123009	0.667709	0.061375	0.251254	0.073598	-0.077033
3006	25.050000	-0.790861	0.598132	0.086469	-0.791571	0.621504	-0.079602	-0.686738	0.890630	0.054141	-0.680559	0.884497	-0.091793	-0.580007	1.086690	-0.048227	-0.556314	1.093366	0.054158	-0.500365	1.062618	0.048549	-0.450893	0.674553	-0.209614	-0.430710	0.675376	0.197720	-0.272325	0.069478	0.081643	-0.267804	0.063949	0.123238	-0.272396	0.079405	-0.119731	-0.136575	0.695264	0.034262	-0.130430	0.676180	-0.120058	-0.123098	0.667754	0.061347	0.251251	0.073598	-0.077035
3007	25.058333	-0.790950	0.598141	0.086561	-0.791553	0.621487	-0.079624	-0.686791	0.890645	0.054026	-0.680548	0.884502	-0.091804	-0.579908	1.086404	-0.048145	-0.556629	1.093023	0.054067	-0.500570	1.062514	0.048512	-0.450821	0.674602	-0.209657	-0.430805	0.675439	0.197654	-0.272325	0.069488	0.081668	-0.267819	0.063968	0.123276	-0.272285	0.079485	-0.119819	-0.136654	0.695323	0.034328	-0.130406	0.676184	-0.120054	-0.123175	0.667800	0.061321	0.251252	0.073597	-0.077034
3008	25.066667	-0.791040	0.598141	0.086655	-0.791544	0.621475	-0.079632	-0.686856	0.890672	0.053948	-0.680535	0.884489	-0.091865	-0.580006	1.086245	-0.048262	-0.556910	1.092759	0.053952	-0.500752	1.062447	0.048467	-0.450747	0.674646	-0.209699	-0.430896	0.675491	0.197592	-0.272327	0.069507	0.081688	-0.267828	0.063980	0.123308	-0.272179	0.079562	-0.119921	-0.136749	0.695304	0.034206	-0.130382	0.676181	-0.120032	-0.123243	0.667816	0.061316	0.251248	0.073605	-0.077025
3009	25.075000	-0.790892	0.597743	0.086285	-0.791532	0.621506	-0.079592	-0.686927	0.890708	0.053872	-0.680506	0.884442	-0.091996	-0.580093	1.086051	-0.048377	-0.557129	1.092528	0.053883	-0.500903	1.062358	0.048409	-0.450811	0.674516	-0.209594	-0.430967	0.675541	0.197547	-0.272325	0.069518	0.081698	-0.267832	0.063993	0.123342	-0.272323	0.079481	-0.120042	-0.136785	0.695355	0.034307	-0.130347	0.676178	-0.119980	-0.123306	0.667981	0.061500	0.251246	0.073629	-0.077009
3010	25.083333	-0.790736	0.597370	0.085926	-0.791521	0.621550	-0.079541	-0.686990	0.890732	0.053775	-0.680513	0.884390	-0.092076	-0.580174	1.085845	-0.048484	-0.557430	1.092277	0.053836	-0.501042	1.062281	0.048364	-0.450853	0.674396	-0.209521	-0.431026	0.675588	0.197497	-0.272326	0.069521	0.081717	-0.267835	0.064008	0.123360	-0.272117	0.079635	-0.120093	-0.136853	0.695359	0.034314	-0.130302	0.676181	-0.119921	-0.123360	0.668154	0.061692	0.251247	0.073653	-0.076996
3011	25.091667	-0.790966	0.597693	0.086326	-0.791460	0.621540	-0.079511	-0.687070	0.890754	0.053720	-0.680490	0.884406	-0.092049	-0.580258	1.085666	-0.048619	-0.557641	1.092034	0.053761	-0.501184	1.062216	0.048334	-0.450700	0.674458	-0.209669	-0.431092	0.675614	0.197460	-0.272328	0.069533	0.081723	-0.267841	0.064005	0.123373	-0.272215	0.079580	-0.120123	-0.136888	0.695364	0.034259	-0.130227	0.676161	-0.119846	-0.123396	0.668151	0.061703	0.251243	0.073661	-0.076987
3012	25.100000	-0.791203	0.598025	0.086736	-0.791382	0.621549	-0.079445	-0.687145	0.890760	0.053678	-0.680498	0.884349	-0.092092	-0.580334	1.085466	-0.048729	-0.557875	1.091739	0.053683	-0.501347	1.062123	0.048322	-0.450533	0.674530	-0.209859	-0.431150	0.675635	0.197439	-0.272336	0.069530	0.081731	-0.267861	0.063992	0.123383	-0.272131	0.079645	-0.120087	-0.136966	0.695336	0.034198	-0.130128	0.676120	-0.119773	-0.123407	0.667853	0.061358	0.251244	0.073638	-0.076992
3013	25.108333	-0.791247	0.598013	0.086775	-0.791314	0.621561	-0.079414	-0.687207	0.890776	0.053659	-0.680491	0.884304	-0.092107	-0.580420	1.085283	-0.048823	-0.558111	1.091506	0.053621	-0.501490	1.062075	0.048314	-0.450428	0.674555	-0.210061	-0.431212	0.675642	0.197424	-0.272346	0.069534	0.081748	-0.267881	0.063975	0.123405	-0.272245	0.079563	-0.120044	-0.137015	0.695363	0.034280	-0.129998	0.676057	-0.119708	-0.123456	0.667870	0.061359	0.251243	0.073614	-0.077002
3014	25.116667	-0.791172	0.597976	0.086634	-0.791298	0.621598	-0.079407	-0.687276	0.890762	0.053645	-0.680518	0.884198	-0.092186	-0.580520	1.085133	-0.048931	-0.558320	1.091335	0.053532	-0.501649	1.062042	0.048316	-0.450316	0.674585	-0.210252	-0.431269	0.675654	0.197416	-0.272353	0.069531	0.081765	-0.267909	0.063970	0.123430	-0.272366	0.079491	-0.119999	-0.137095	0.695355	0.034247	-0.129860	0.675981	-0.119654	-0.123511	0.667890	0.061359	0.251245	0.073604	-0.077012
3015	25.125000	-0.791189	0.597958	0.086672	-0.791177	0.621536	-0.079349	-0.687335	0.890766	0.053664	-0.680552	0.884177	-0.092093	-0.580615	1.085017	-0.049010	-0.558563	1.091274	0.053493	-0.501818	1.062032	0.048327	-0.450216	0.674731	-0.210544	-0.431333	0.675676	0.197417	-0.272356	0.069550	0.081780	-0.267926	0.064000	0.123479	-0.272421	0.079468	-0.119950	-0.137187	0.695357	0.034199	-0.129740	0.675905	-0.119614	-0.123579	0.667914	0.061332	0.251245	0.073581	-0.077021
3016	25.133333	-0.791184	0.597945	0.086700	-0.791125	0.621551	-0.079319	-0.687419	0.890748	0.053714	-0.680556	0.884152	-0.092065	-0.580709	1.084931	-0.049083	-0.558808	1.091241	0.053484	-0.501999	1.062037	0.048333	-0.449974	0.674936	-0.210807	-0.431395	0.675708	0.197431	-0.272364	0.069577	0.081803	-0.267926	0.063872	0.123374	-0.272454	0.079493	-0.119909	-0.137282	0.695366	0.034154	-0.129651	0.675853	-0.119580	-0.123684	0.668249	0.061664	0.251241	0.073582	-0.077031
3017	25.141667	-0.791196	0.597910	0.086722	-0.791145	0.621638	-0.079317	-0.687456	0.890763	0.053736	-0.680566	0.884102	-0.092043	-0.580817	1.084830	-0.049108	-0.559066	1.091094	0.053446	-0.502187	1.062060	0.048365	-0.449941	0.674933	-0.210844	-0.431454	0.675743	0.197445	-0.272342	0.069619	0.081929	-0.267931	0.063881	0.123402	-0.272244	0.079669	-0.119872	-0.137376	0.695386	0.034107	-0.129609	0.675833	-0.119559	-0.123742	0.668283	0.061638	0.251236	0.073608	-0.077016
3018	25.150000	-0.791308	0.597918	0.086924	-0.791030	0.621641	-0.079288	-0.687510	0.890772	0.053800	-0.680575	0.884061	-0.092012	-0.580924	1.084771	-0.049142	-0.559301	1.091066	0.053437	-0.502377	1.062091	0.048414	-0.450289	0.674516	-0.210481	-0.431494	0.675794	0.197465	-0.272377	0.069600	0.081852	-0.267943	0.063884	0.123423	-0.272298	0.079654	-0.119862	-0.137472	0.695404	0.034043	-0.129602	0.675827	-0.119557	-0.123782	0.668020	0.061240	0.251239	0.073623	-0.077000
3019	25.158333	-0.791092	0.597581	0.086580	-0.790969	0.621622	-0.079288	-0.687578	0.890770	0.053891	-0.680614	0.884044	-0.091896	-0.581009	1.084743	-0.049174	-0.559499	1.091070	0.053459	-0.502554	1.062124	0.048476	-0.449970	0.674928	-0.210866	-0.431529	0.675838	0.197487	-0.272381	0.069607	0.081861	-0.267947	0.063880	0.123431	-0.272423	0.079599	-0.119880	-0.137566	0.695426	0.033977	-0.129628	0.675830	-0.119569	-0.123855	0.668069	0.061202	0.251238	0.073637	-0.076989
3020	25.166667	-0.791276	0.597912	0.086968	-0.790858	0.621603	-0.079218	-0.687625	0.890769	0.053955	-0.680635	0.883992	-0.091863	-0.581106	1.084694	-0.049184	-0.559720	1.091004	0.053455	-0.502721	1.062168	0.048545	-0.450016	0.674932	-0.210844	-0.431548	0.675891	0.197511	-0.272390	0.069597	0.081869	-0.267955	0.063867	0.123436	-0.272346	0.079660	-0.119887	-0.137654	0.695438	0.033895	-0.129671	0.675837	-0.119593	-0.123924	0.668122	0.061167	0.251234	0.073650	-0.076979
3021	25.175000	-0.790876	0.597250	0.086269	-0.790865	0.621625	-0.079256	-0.687673	0.890762	0.054021	-0.680633	0.883983	-0.091782	-0.581221	1.084666	-0.049180	-0.559880	1.091005	0.053473	-0.502871	1.062209	0.048632	-0.450423	0.674453	-0.210342	-0.431562	0.675936	0.197543	-0.272402	0.069592	0.081881	-0.267957	0.063847	0.123441	-0.272350	0.079658	-0.119910	-0.137734	0.695449	0.033819	-0.129713	0.675838	-0.119633	-0.123980	0.668173	0.061117	0.251240	0.073634	-0.076976
3022	25.183333	-0.790869	0.597245	0.086295	-0.790814	0.621623	-0.079230	-0.687702	0.890757	0.054065	-0.680641	0.883982	-0.091692	-0.581310	1.084607	-0.049130	-0.560061	1.090981	0.053511	-0.503024	1.062264	0.048722	-0.450505	0.674485	-0.210374	-0.431571	0.675988	0.197581	-0.272412	0.069593	0.081903	-0.267967	0.063837	0.123458	-0.272587	0.079499	-0.119953	-0.137816	0.695465	0.033739	-0.129743	0.675830	-0.119686	-0.124042	0.668223	0.061080	0.251246	0.073608	-0.076987
3023	25.191667	-0.791152	0.597909	0.086894	-0.790732	0.621605	-0.079203	-0.687761	0.890732	0.054143	-0.680657	0.883958	-0.091642	-0.581413	1.084615	-0.049101	-0.560246	1.091024	0.053598	-0.503172	1.062301	0.048811	-0.450422	0.674527	-0.210303	-0.431584	0.676029	0.197614	-0.272383	0.069630	0.082022	-0.267972	0.063838	0.123477	-0.272505	0.079552	-0.119950	-0.137915	0.695459	0.033605	-0.129739	0.675811	-0.119758	-0.124064	0.668253	0.061061	0.251244	0.073580	-0.077002
3024	25.200000	-0.791165	0.597909	0.086924	-0.790654	0.621615	-0.079167	-0.687803	0.890723	0.054212	-0.680668	0.883983	-0.091529	-0.581521	1.084642	-0.049062	-0.560397	1.091060	0.053667	-0.503318	1.062346	0.048902	-0.450656	0.674316	-0.209970	-0.431594	0.676075	0.197649	-0.272419	0.069621	0.081947	-0.267972	0.063842	0.123495	-0.272415	0.079612	-0.119948	-0.138002	0.695503	0.033587	-0.129707	0.675770	-0.119827	-0.124082	0.668319	0.061002	0.251246	0.073576	-0.077013
3025	25.208333	-0.790970	0.597524	0.086646	-0.790692	0.621692	-0.079165	-0.687825	0.890745	0.054295	-0.680695	0.883953	-0.091499	-0.581640	1.084702	-0.049007	-0.560554	1.091033	0.053762	-0.503428	1.062421	0.049015	-0.450618	0.674366	-0.209747	-0.431611	0.676109	0.197701	-0.272418	0.069640	0.081962	-0.267976	0.063871	0.123511	-0.272407	0.079654	-0.119931	-0.138111	0.695512	0.033456	-0.129632	0.675707	-0.119889	-0.124182	0.668285	0.060827	0.251244	0.073580	-0.077018
3026	25.216667	-0.791309	0.597889	0.087138	-0.790674	0.621753	-0.079108	-0.687870	0.890744	0.054380	-0.680699	0.884008	-0.091327	-0.581722	1.084655	-0.048859	-0.560678	1.091041	0.053849	-0.503548	1.062473	0.049134	-0.450757	0.674300	-0.209591	-0.431627	0.676142	0.197750	-0.272420	0.069661	0.081981	-0.267978	0.063885	0.123529	-0.272424	0.079650	-0.119933	-0.138220	0.695518	0.033332	-0.129539	0.675631	-0.119944	-0.124291	0.668247	0.060640	0.251249	0.073602	-0.077020
3027	25.225000	-0.791266	0.597896	0.087077	-0.790662	0.621799	-0.079064	-0.687891	0.890782	0.054490	-0.680707	0.884032	-0.091218	-0.581821	1.084647	-0.048734	-0.560815	1.091012	0.053961	-0.503638	1.062525	0.049249	-0.450729	0.674399	-0.209550	-0.431636	0.676179	0.197812	-0.272353	0.069720	0.082184	-0.267978	0.063876	0.123547	-0.272422	0.079666	-0.119912	-0.138308	0.695533	0.033276	-0.129419	0.675530	-0.119998	-0.124305	0.668362	0.060709	0.251246	0.073623	-0.076998
3028	25.233333	-0.790943	0.597220	0.086474	-0.790660	0.621834	-0.079022	-0.687920	0.890811	0.054598	-0.680703	0.884051	-0.091108	-0.581907	1.084607	-0.048607	-0.560951	1.090995	0.054108	-0.503723	1.062579	0.049379	-0.450693	0.674490	-0.209505	-0.431640	0.676210	0.197886	-0.272415	0.069648	0.082001	-0.267977	0.063863	0.123556	-0.272413	0.079694	-0.119906	-0.138387	0.695542	0.033222	-0.129297	0.675434	-0.120040	-0.124545	0.668161	0.060323	0.251245	0.073654	-0.076990
3029	25.241667	-0.790841	0.597163	0.086417	-0.790644	0.621875	-0.078981	-0.687946	0.890826	0.054714	-0.680705	0.884059	-0.091033	-0.581983	1.084595	-0.048492	-0.561056	1.090984	0.054251	-0.503787	1.062620	0.049521	-0.450736	0.674483	-0.209382	-0.431643	0.676233	0.197964	-0.272421	0.069649	0.082003	-0.267985	0.063850	0.123552	-0.272528	0.079618	-0.119922	-0.138459	0.695544	0.033162	-0.129209	0.675373	-0.120054	-0.124603	0.668488	0.060575	0.251243	0.073657	-0.076988
3030	25.250000	-0.790971	0.597190	0.086534	-0.790630	0.621883	-0.078965	-0.687967	0.890835	0.054830	-0.680695	0.884084	-0.090898	-0.582048	1.084561	-0.048364	-0.561157	1.090877	0.054352	-0.503842	1.062650	0.049658	-0.450779	0.674477	-0.209268	-0.431635	0.676263	0.198047	-0.272423	0.069639	0.082011	-0.267985	0.063842	0.123555	-0.272449	0.079686	-0.119908	-0.138530	0.695534	0.033103	-0.129160	0.675342	-0.120053	-0.124630	0.668605	0.060637	0.251253	0.073645	-0.076994
3031	25.258333	-0.790980	0.597166	0.086553	-0.790579	0.621902	-0.078915	-0.687978	0.890841	0.054922	-0.680682	0.884089	-0.090845	-0.582127	1.084535	-0.048265	-0.561224	1.090823	0.054527	-0.503886	1.062665	0.049798	-0.450810	0.674474	-0.209166	-0.431626	0.676282	0.198137	-0.272394	0.069678	0.082120	-0.267982	0.063840	0.123561	-0.272459	0.079677	-0.119979	-0.138590	0.695525	0.033056	-0.129139	0.675339	-0.120034	-0.124651	0.668546	0.060549	0.251251	0.073628	-0.077012
3032	25.266667	-0.791281	0.597821	0.087146	-0.790592	0.621922	-0.078926	-0.687988	0.890845	0.055017	-0.680663	0.884085	-0.090792	-0.582205	1.084507	-0.048154	-0.561283	1.090784	0.054692	-0.503908	1.062669	0.049943	-0.450993	0.674295	-0.208868	-0.431621	0.676287	0.198216	-0.272366	0.069723	0.082231	-0.267989	0.063853	0.123572	-0.272439	0.079701	-0.120050	-0.138643	0.695522	0.033015	-0.129132	0.675351	-0.120005	-0.124667	0.668487	0.060465	0.251245	0.073614	-0.077033
3033	25.275000	-0.791021	0.597428	0.086794	-0.790578	0.621961	-0.078879	-0.687996	0.890852	0.055112	-0.680647	0.884122	-0.090645	-0.582226	1.084438	-0.047945	-0.561352	1.090635	0.054855	-0.503915	1.062674	0.050093	-0.450946	0.674373	-0.208881	-0.431610	0.676291	0.198293	-0.272400	0.069716	0.082164	-0.267988	0.063865	0.123604	-0.272464	0.079684	-0.120158	-0.138693	0.695529	0.032997	-0.129125	0.675354	-0.119966	-0.124700	0.668510	0.060471	0.251251	0.073604	-0.077046
3034	25.283333	-0.791294	0.597808	0.087196	-0.790563	0.621974	-0.078861	-0.688006	0.890862	0.055219	-0.680633	0.884158	-0.090486	-0.582255	1.084369	-0.047716	-0.561394	1.090529	0.055028	-0.503918	1.062660	0.050241	-0.450894	0.674461	-0.208899	-0.431605	0.676293	0.198372	-0.272372	0.069754	0.082287	-0.267998	0.063878	0.123638	-0.272453	0.079695	-0.120283	-0.138740	0.695537	0.032999	-0.129112	0.675359	-0.119927	-0.124728	0.668526	0.060478	0.251249	0.073605	-0.077056
3035	25.291667	-0.791153	0.597462	0.086935	-0.790552	0.622016	-0.078810	-0.688012	0.890880	0.055339	-0.680618	0.884179	-0.090367	-0.582284	1.084317	-0.047530	-0.561437	1.090405	0.055226	-0.503906	1.062647	0.050394	-0.450903	0.674469	-0.208817	-0.431592	0.676275	0.198445	-0.272404	0.069737	0.082206	-0.268001	0.063885	0.123647	-0.272499	0.079679	-0.120334	-0.138790	0.695554	0.033017	-0.129068	0.675344	-0.119884	-0.124765	0.668533	0.060487	0.251245	0.073617	-0.077036
3036	25.300000	-0.790777	0.597021	0.086505	-0.790538	0.622055	-0.078758	-0.688029	0.890875	0.055454	-0.680593	0.884196	-0.090238	-0.582316	1.084259	-0.047332	-0.561471	1.090303	0.055433	-0.503888	1.062623	0.050564	-0.450891	0.674500	-0.208746	-0.431587	0.676256	0.198522	-0.272441	0.069707	0.082110	-0.268008	0.063882	0.123654	-0.272479	0.079682	-0.120510	-0.138837	0.695561	0.033033	-0.129007	0.675315	-0.119859	-0.124803	0.668527	0.060489	0.251248	0.073635	-0.077021
3037	25.308333	-0.791025	0.597104	0.086724	-0.790540	0.622052	-0.078736	-0.688033	0.890893	0.055592	-0.680596	0.884205	-0.090116	-0.582347	1.084203	-0.047132	-0.561473	1.090199	0.055621	-0.503886	1.062593	0.050736	-0.450882	0.674523	-0.208692	-0.431588	0.676232	0.198602	-0.272437	0.069695	0.082118	-0.268009	0.063867	0.123660	-0.272675	0.079527	-0.120727	-0.138886	0.695560	0.033053	-0.128938	0.675269	-0.119840	-0.124834	0.668520	0.060491	0.251245	0.073647	-0.076997
3038	25.316667	-0.791038	0.597096	0.086762	-0.790471	0.622044	-0.078664	-0.688045	0.890878	0.055717	-0.680575	0.884209	-0.089991	-0.582372	1.084153	-0.046937	-0.561494	1.090075	0.055794	-0.503883	1.062565	0.050909	-0.451010	0.674393	-0.208481	-0.431581	0.676212	0.198680	-0.272378	0.069728	0.082301	-0.268012	0.063850	0.123656	-0.272573	0.079566	-0.121082	-0.138913	0.695553	0.033062	-0.128856	0.675207	-0.119826	-0.124856	0.668508	0.060490	0.251246	0.073640	-0.076975
3039	25.325000	-0.790917	0.597012	0.086687	-0.790471	0.622039	-0.078647	-0.688056	0.890852	0.055833	-0.680584	0.884175	-0.089911	-0.582393	1.084164	-0.046787	-0.561545	1.090066	0.056056	-0.503893	1.062534	0.051097	-0.450976	0.674426	-0.208458	-0.431577	0.676190	0.198752	-0.272383	0.069722	0.082305	-0.268014	0.063842	0.123658	-0.272435	0.079628	-0.121311	-0.138940	0.695539	0.033050	-0.128768	0.675137	-0.119827	-0.124872	0.668504	0.060486	0.251236	0.073631	-0.076975
3040	25.333333	-0.791042	0.597031	0.086790	-0.790469	0.621999	-0.078675	-0.688075	0.890823	0.055951	-0.680609	0.884180	-0.089768	-0.582397	1.084098	-0.046582	-0.561543	1.089975	0.056219	-0.503903	1.062507	0.051279	-0.450945	0.674469	-0.208454	-0.431569	0.676168	0.198830	-0.272455	0.069684	0.082121	-0.268022	0.063847	0.123662	-0.272498	0.079550	-0.121575	-0.138957	0.695529	0.033031	-0.128666	0.675065	-0.119833	-0.124887	0.668510	0.060484	0.251239	0.073603	-0.076986
3041	25.341667	-0.791203	0.597354	0.087090	-0.790513	0.622044	-0.078645	-0.688116	0.890772	0.056073	-0.680604	0.884218	-0.089650	-0.582419	1.084080	-0.046414	-0.561580	1.089975	0.056413	-0.503924	1.062492	0.051454	-0.450747	0.674692	-0.208637	-0.431554	0.676146	0.198897	-0.272425	0.069714	0.082225	-0.268017	0.063849	0.123663	-0.272442	0.079576	-0.121839	-0.138966	0.695526	0.033017	-0.128577	0.675001	-0.119851	-0.124896	0.668522	0.060487	0.251232	0.073587	-0.077014
3042	25.350000	-0.791346	0.597674	0.087385	-0.790486	0.622036	-0.078621	-0.688123	0.890757	0.056189	-0.680646	0.884170	-0.089616	-0.582428	1.084087	-0.046243	-0.561622	1.089982	0.056601	-0.503937	1.062473	0.051622	-0.450714	0.674748	-0.208645	-0.431531	0.676120	0.198966	-0.272392	0.069758	0.082322	-0.268017	0.063861	0.123663	-0.272490	0.079528	-0.121950	-0.138968	0.695524	0.033006	-0.128505	0.674958	-0.119860	-0.124904	0.668522	0.060481	0.251234	0.073584	-0.077032
3043	25.358333	-0.791353	0.597660	0.087394	-0.790560	0.622078	-0.078639	-0.688141	0.890742	0.056307	-0.680654	0.884211	-0.089489	-0.582456	1.084084	-0.046068	-0.561618	1.089983	0.056791	-0.503953	1.062451	0.051798	-0.450764	0.674711	-0.208550	-0.431503	0.676086	0.199025	-0.272389	0.069772	0.082322	-0.268013	0.063882	0.123669	-0.272183	0.079709	-0.122225	-0.138958	0.695538	0.032995	-0.128469	0.674971	-0.119855	-0.124897	0.668531	0.060470	0.251231	0.073596	-0.077034
3044	25.366667	-0.791347	0.597651	0.087405	-0.790500	0.622069	-0.078582	-0.688159	0.890730	0.056428	-0.680664	0.884292	-0.089313	-0.582468	1.084114	-0.045908	-0.561565	1.089914	0.056882	-0.503979	1.062429	0.051977	-0.450666	0.674862	-0.208639	-0.431474	0.676044	0.199082	-0.272449	0.069730	0.082133	-0.268009	0.063889	0.123676	-0.272441	0.079520	-0.122376	-0.138952	0.695547	0.033004	-0.128477	0.675001	-0.119839	-0.124893	0.668520	0.060461	0.251239	0.073607	-0.077022
3045	25.375000	-0.791343	0.597634	0.087414	-0.790502	0.622076	-0.078566	-0.688186	0.890709	0.056541	-0.680682	0.884322	-0.089209	-0.582475	1.084156	-0.045730	-0.561648	1.089996	0.057166	-0.504001	1.062390	0.052159	-0.450665	0.674918	-0.208625	-0.431444	0.675997	0.199138	-0.272384	0.069777	0.082330	-0.268009	0.063887	0.123680	-0.272280	0.079609	-0.122586	-0.138950	0.695547	0.032995	-0.128517	0.675026	-0.119817	-0.124891	0.668515	0.060444	0.251241	0.073627	-0.077008
3046	25.383333	-0.791048	0.596970	0.086865	-0.790504	0.622081	-0.078553	-0.688205	0.890699	0.056653	-0.680701	0.884355	-0.089088	-0.582481	1.084201	-0.045554	-0.561653	1.089906	0.057288	-0.504019	1.062365	0.052344	-0.450678	0.674960	-0.208610	-0.431419	0.675948	0.199195	-0.272377	0.069765	0.082326	-0.268008	0.063878	0.123681	-0.272138	0.079677	-0.122777	-0.138963	0.695552	0.032974	-0.128558	0.675048	-0.119789	-0.124897	0.668517	0.060419	0.251245	0.073642	-0.076986
3047	25.391667	-0.791042	0.596968	0.086878	-0.790504	0.622075	-0.078554	-0.688225	0.890681	0.056753	-0.680750	0.884322	-0.089027	-0.582450	1.084255	-0.045328	-0.561662	1.089914	0.057470	-0.504041	1.062358	0.052539	-0.450711	0.674985	-0.208592	-0.431408	0.675895	0.199257	-0.272444	0.069691	0.082133	-0.268012	0.063863	0.123678	-0.272254	0.079697	-0.123183	-0.138983	0.695536	0.032912	-0.128587	0.675038	-0.119786	-0.124915	0.668520	0.060375	0.251245	0.073645	-0.076972
3048	25.400000	-0.791031	0.596974	0.086881	-0.790494	0.622056	-0.078561	-0.688273	0.890629	0.056860	-0.680714	0.884413	-0.088904	-0.582443	1.084265	-0.045128	-0.561646	1.089880	0.057617	-0.504058	1.062342	0.052733	-0.450748	0.675003	-0.208570	-0.431392	0.675846	0.199311	-0.272446	0.069665	0.082122	-0.268012	0.063844	0.123665	-0.272070	0.079783	-0.123402	-0.139022	0.695515	0.032825	-0.128610	0.675008	-0.119807	-0.124938	0.668537	0.060313	0.251253	0.073634	-0.076975
3049	25.408333	-0.791022	0.596963	0.086875	-0.790497	0.622039	-0.078582	-0.688267	0.890629	0.056944	-0.680715	0.884416	-0.088874	-0.582445	1.084301	-0.044975	-0.561658	1.089929	0.057883	-0.504077	1.062323	0.052912	-0.450786	0.675098	-0.208666	-0.431376	0.675798	0.199369	-0.272382	0.069714	0.082307	-0.268013	0.063839	0.123657	-0.272056	0.079770	-0.123563	-0.139066	0.695520	0.032780	-0.128610	0.674967	-0.119849	-0.124973	0.668578	0.060255	0.251247	0.073619	-0.076992
3050	25.416667	-0.791295	0.597619	0.087421	-0.790453	0.622002	-0.078573	-0.688280	0.890590	0.057006	-0.680738	0.884395	-0.088827	-0.582446	1.084332	-0.044829	-0.561640	1.089935	0.058076	-0.504093	1.062301	0.053093	-0.450813	0.675197	-0.208758	-0.431368	0.675757	0.199429	-0.272449	0.069682	0.082119	-0.268014	0.063847	0.123658	-0.272032	0.079654	-0.123448	-0.139122	0.695538	0.032730	-0.128593	0.674921	-0.119891	-0.125016	0.668637	0.060198	0.251251	0.073599	-0.077021
3051	25.425000	-0.791291	0.597627	0.087407	-0.790500	0.622018	-0.078625	-0.688304	0.890551	0.057056	-0.680710	0.884472	-0.088756	-0.582438	1.084362	-0.044667	-0.561636	1.089916	0.058226	-0.504098	1.062267	0.053264	-0.450853	0.675193	-0.208702	-0.431364	0.675713	0.199490	-0.272388	0.069752	0.082308	-0.268012	0.063877	0.123653	-0.272013	0.079784	-0.123858	-0.139189	0.695543	0.032644	-0.128547	0.674876	-0.119933	-0.125063	0.668691	0.060139	0.251249	0.073590	-0.077042
3052	25.433333	-0.791288	0.597634	0.087392	-0.790507	0.622024	-0.078635	-0.688306	0.890547	0.057120	-0.680737	0.884454	-0.088717	-0.582433	1.084388	-0.044499	-0.561675	1.089916	0.058440	-0.504100	1.062227	0.053430	-0.450848	0.675276	-0.208698	-0.431356	0.675673	0.199555	-0.272453	0.069729	0.082119	-0.268014	0.063897	0.123660	-0.271985	0.079800	-0.123988	-0.139254	0.695554	0.032575	-0.128491	0.674830	-0.119962	-0.125107	0.668726	0.060077	0.251252	0.073588	-0.077051
3053	25.441667	-0.791284	0.597636	0.087376	-0.790514	0.622037	-0.078642	-0.688318	0.890534	0.057181	-0.680737	0.884507	-0.088639	-0.582386	1.084376	-0.044259	-0.561666	1.089826	0.058564	-0.504091	1.062173	0.053590	-0.450852	0.675379	-0.208768	-0.431512	0.675930	0.199982	-0.272391	0.069781	0.082312	-0.268014	0.063904	0.123658	-0.271938	0.079702	-0.124123	-0.139307	0.695566	0.032532	-0.128443	0.674788	-0.119975	-0.125147	0.668753	0.060035	0.251246	0.073607	-0.077037
3054	25.450000	-0.791284	0.597633	0.087357	-0.790590	0.622072	-0.078687	-0.688331	0.890526	0.057240	-0.680711	0.884549	-0.088642	-0.582370	1.084369	-0.044079	-0.561642	1.089752	0.058733	-0.504073	1.062108	0.053759	-0.450849	0.675487	-0.208843	-0.431501	0.675880	0.200045	-0.272395	0.069774	0.082313	-0.268017	0.063901	0.123659	-0.271974	0.079823	-0.124444	-0.139340	0.695575	0.032512	-0.128410	0.674759	-0.119952	-0.125179	0.668764	0.060012	0.251248	0.073628	-0.077014
3055	25.458333	-0.791000	0.596967	0.086778	-0.790561	0.622066	-0.078675	-0.688348	0.890518	0.057298	-0.680711	0.884609	-0.088504	-0.582378	1.084351	-0.043940	-0.561633	1.089656	0.058923	-0.504050	1.062030	0.053909	-0.450923	0.675209	-0.208315	-0.431408	0.675693	0.199921	-0.272462	0.069698	0.082114	-0.268025	0.063890	0.123661	-0.272009	0.079840	-0.124484	-0.139361	0.695577	0.032496	-0.128401	0.674753	-0.119912	-0.125197	0.668759	0.059999	0.251249	0.073640	-0.076993
3056	25.466667	-0.791010	0.596984	0.086784	-0.790596	0.622077	-0.078709	-0.688360	0.890509	0.057349	-0.680690	0.884660	-0.088451	-0.582372	1.084312	-0.043780	-0.561629	1.089491	0.059066	-0.504037	1.061925	0.054049	-0.450834	0.675443	-0.208574	-0.431314	0.675512	0.199793	-0.272396	0.069723	0.082294	-0.268030	0.063870	0.123649	-0.271920	0.079675	-0.124389	-0.139365	0.695569	0.032484	-0.128404	0.674758	-0.119862	-0.125207	0.668745	0.059988	0.251246	0.073652	-0.076980
3057	25.475000	-0.791007	0.596994	0.086758	-0.790563	0.622063	-0.078716	-0.688355	0.890493	0.057378	-0.680658	0.884690	-0.088442	-0.582359	1.084260	-0.043632	-0.561630	1.089332	0.059221	-0.504012	1.061856	0.054194	-0.450792	0.675478	-0.208527	-0.431298	0.675475	0.199832	-0.272400	0.069712	0.082279	-0.268026	0.063857	0.123638	-0.271906	0.079668	-0.124503	-0.139354	0.695555	0.032473	-0.128421	0.674762	-0.119819	-0.125219	0.668817	0.060057	0.251243	0.073648	-0.076988
3058	25.483333	-0.791008	0.597001	0.086733	-0.790587	0.622070	-0.078762	-0.688343	0.890470	0.057393	-0.680606	0.884713	-0.088445	-0.582313	1.084136	-0.043448	-0.561641	1.089161	0.059362	-0.504003	1.061761	0.054339	-0.450771	0.675434	-0.208433	-0.431279	0.675437	0.199861	-0.272466	0.069668	0.082079	-0.268029	0.063859	0.123627	-0.271952	0.079824	-0.124828	-0.139338	0.695541	0.032451	-0.128543	0.674576	-0.119645	-0.125232	0.668890	0.060127	0.251246	0.073645	-0.077008
3059	25.491667	-0.791137	0.597335	0.086981	-0.790573	0.622053	-0.078808	-0.688330	0.890447	0.057397	-0.680585	0.884736	-0.088401	-0.582303	1.084021	-0.043315	-0.561675	1.088968	0.059507	-0.503980	1.061688	0.054476	-0.450736	0.675530	-0.208563	-0.431270	0.675413	0.199895	-0.272464	0.069687	0.082078	-0.268024	0.063878	0.123622	-0.271935	0.079815	-0.124932	-0.139324	0.695529	0.032442	-0.128539	0.674583	-0.119618	-0.125221	0.668902	0.060127	0.251250	0.073618	-0.077038
3060	25.500000	-0.791273	0.597677	0.087238	-0.790564	0.622071	-0.078813	-0.688305	0.890424	0.057400	-0.680528	0.884753	-0.088396	-0.582288	1.083906	-0.043185	-0.561700	1.088768	0.059665	-0.503941	1.061617	0.054597	-0.450696	0.675623	-0.208689	-0.431259	0.675384	0.199919	-0.272403	0.069759	0.082277	-0.267941	0.063942	0.123833	-0.271916	0.079825	-0.125010	-0.139312	0.695522	0.032420	-0.128403	0.674783	-0.119749	-0.125214	0.668911	0.060121	0.251250	0.073605	-0.077058
3061	25.508333	-0.791262	0.597697	0.087228	-0.790542	0.622088	-0.078828	-0.688271	0.890410	0.057402	-0.680473	0.884756	-0.088414	-0.582374	1.083786	-0.043118	-0.561730	1.088629	0.059905	-0.503888	1.061551	0.054727	-0.450668	0.675627	-0.208694	-0.431249	0.675347	0.199937	-0.272461	0.069728	0.082096	-0.268010	0.063920	0.123633	-0.271897	0.079834	-0.125060	-0.139305	0.695518	0.032410	-0.128438	0.674679	-0.119672	-0.125205	0.668918	0.060118	0.251250	0.073598	-0.077067
3062	25.516667	-0.791243	0.597709	0.087220	-0.790533	0.622076	-0.078857	-0.688231	0.890407	0.057410	-0.680432	0.884765	-0.088391	-0.582368	1.083576	-0.042973	-0.561748	1.088371	0.060048	-0.503826	1.061497	0.054852	-0.450778	0.675470	-0.208509	-0.431239	0.675319	0.199968	-0.272460	0.069724	0.082097	-0.268015	0.063926	0.123636	-0.271886	0.079828	-0.125092	-0.139300	0.695511	0.032406	-0.128464	0.674564	-0.119590	-0.125203	0.668913	0.060102	0.251249	0.073603	-0.077051
3063	25.525000	-0.791226	0.597719	0.087218	-0.790506	0.622112	-0.078841	-0.688186	0.890404	0.057421	-0.680342	0.884815	-0.088384	-0.582358	1.083367	-0.042753	-0.561799	1.088034	0.060156	-0.503776	1.061449	0.054959	-0.450604	0.675651	-0.208704	-0.431231	0.675284	0.199994	-0.272431	0.069738	0.082191	-0.268018	0.063912	0.123639	-0.271886	0.079833	-0.125103	-0.139302	0.695511	0.032390	-0.128422	0.674541	-0.119581	-0.125201	0.668895	0.060078	0.251247	0.073616	-0.077018
3064	25.533333	-0.790922	0.597077	0.086656	-0.790411	0.622128	-0.078787	-0.688137	0.890409	0.057439	-0.680299	0.884793	-0.088371	-0.582393	1.083160	-0.042567	-0.561874	1.087756	0.060301	-0.503740	1.061398	0.055063	-0.450560	0.675677	-0.208702	-0.431218	0.675259	0.200027	-0.272457	0.069680	0.082090	-0.268021	0.063892	0.123639	-0.271888	0.079828	-0.125106	-0.139311	0.695509	0.032377	-0.128360	0.674501	-0.119578	-0.125198	0.668878	0.060051	0.251244	0.073626	-0.076983
3065	25.541667	-0.790784	0.597062	0.086584	-0.790415	0.622167	-0.078806	-0.688076	0.890417	0.057447	-0.680207	0.884817	-0.088382	-0.582558	1.082977	-0.042487	-0.561919	1.087487	0.060424	-0.503738	1.061342	0.055148	-0.450595	0.675609	-0.208610	-0.431203	0.675233	0.200054	-0.272428	0.069692	0.082171	-0.268021	0.063871	0.123631	-0.271829	0.079764	-0.125058	-0.139320	0.695502	0.032351	-0.128287	0.674445	-0.119582	-0.125200	0.668861	0.060014	0.251240	0.073643	-0.076966
3066	25.550000	-0.790881	0.597146	0.086674	-0.790360	0.622211	-0.078817	-0.688010	0.890416	0.057447	-0.680115	0.884867	-0.088358	-0.582710	1.082770	-0.042412	-0.561973	1.087156	0.060535	-0.503731	1.061273	0.055237	-0.450494	0.675725	-0.208717	-0.431190	0.675215	0.200075	-0.272457	0.069661	0.082066	-0.268026	0.063863	0.123627	-0.271891	0.079819	-0.125120	-0.139331	0.695496	0.032317	-0.128217	0.674394	-0.119595	-0.125253	0.668733	0.059857	0.251242	0.073642	-0.076974
3067	25.558333	-0.790912	0.597203	0.086789	-0.790324	0.622242	-0.078825	-0.687932	0.890410	0.057441	-0.680038	0.884846	-0.088405	-0.582808	1.082458	-0.042380	-0.562088	1.086843	0.060697	-0.503706	1.061153	0.055306	-0.450468	0.675767	-0.208725	-0.431170	0.675201	0.200095	-0.272429	0.069695	0.082156	-0.268024	0.063874	0.123614	-0.271862	0.079816	-0.125167	-0.139346	0.695503	0.032282	-0.128158	0.674358	-0.119610	-0.125193	0.668810	0.059894	0.251238	0.073624	-0.076993
3068	25.566667	-0.790595	0.597098	0.086474	-0.790232	0.622227	-0.078778	-0.687848	0.890403	0.057433	-0.679988	0.884829	-0.088358	-0.582892	1.082063	-0.042364	-0.562200	1.086406	0.060777	-0.503665	1.061126	0.055374	-0.450449	0.675805	-0.208738	-0.431152	0.675188	0.200111	-0.272403	0.069747	0.082265	-0.268026	0.063895	0.123620	-0.271889	0.079821	-0.125142	-0.139356	0.695507	0.032237	-0.128113	0.674332	-0.119623	-0.125178	0.668761	0.059807	0.251244	0.073606	-0.077024
3069	25.575000	-0.791148	0.597871	0.087284	-0.790258	0.622288	-0.078848	-0.687762	0.890392	0.057434	-0.679865	0.884865	-0.088380	-0.582969	1.081585	-0.042344	-0.562325	1.086000	0.060908	-0.503594	1.061089	0.055449	-0.450516	0.675752	-0.208658	-0.431091	0.675207	0.200084	-0.272409	0.069763	0.082274	-0.268026	0.063904	0.123621	-0.271979	0.079719	-0.125174	-0.139364	0.695501	0.032191	-0.128090	0.674321	-0.119630	-0.125179	0.668777	0.059774	0.251244	0.073589	-0.077037
3070	25.583333	-0.791072	0.597915	0.087230	-0.790152	0.622298	-0.078774	-0.687671	0.890386	0.057442	-0.679777	0.884882	-0.088352	-0.582978	1.081039	-0.042235	-0.562455	1.085448	0.060982	-0.503515	1.061070	0.055524	-0.450420	0.675872	-0.208759	-0.431024	0.675209	0.200045	-0.272475	0.069719	0.082087	-0.268030	0.063909	0.123625	-0.271834	0.079805	-0.125208	-0.139362	0.695497	0.032145	-0.128082	0.674326	-0.119621	-0.125178	0.668781	0.059742	0.251242	0.073585	-0.077043
3071	25.591667	-0.791165	0.597902	0.087357	-0.790117	0.622343	-0.078756	-0.687587	0.890390	0.057465	-0.679697	0.884884	-0.088331	-0.583026	1.080484	-0.042158	-0.562562	1.084837	0.060999	-0.503424	1.061058	0.055580	-0.450413	0.675894	-0.208766	-0.430993	0.675198	0.200058	-0.272446	0.069747	0.082194	-0.268033	0.063908	0.123638	-0.271888	0.079817	-0.125125	-0.139346	0.695491	0.032122	-0.128091	0.674344	-0.119594	-0.125236	0.668868	0.059788	0.251241	0.073594	-0.077025
3072	25.600000	-0.790618	0.597202	0.086726	-0.790078	0.622391	-0.078733	-0.687505	0.890400	0.057496	-0.679647	0.884821	-0.088386	-0.583102	1.079950	-0.042085	-0.562680	1.084388	0.061118	-0.503349	1.061046	0.055631	-0.450561	0.675740	-0.208558	-0.430961	0.675193	0.200079	-0.272483	0.069708	0.082099	-0.268034	0.063896	0.123642	-0.271886	0.079826	-0.125117	-0.139323	0.695485	0.032106	-0.128105	0.674360	-0.119560	-0.125242	0.668775	0.059697	0.251246	0.073604	-0.077008
3073	25.608333	-0.790673	0.597307	0.086722	-0.790109	0.622478	-0.078769	-0.687433	0.890426	0.057553	-0.679545	0.884878	-0.088325	-0.583214	1.079462	-0.042017	-0.562770	1.083843	0.061174	-0.503312	1.061021	0.055649	-0.450402	0.675913	-0.208746	-0.430925	0.675192	0.200094	-0.272447	0.069712	0.082192	-0.268041	0.063882	0.123644	-0.271831	0.079813	-0.125176	-0.139288	0.695466	0.032091	-0.128133	0.674372	-0.119535	-0.125211	0.668751	0.059668	0.251245	0.073629	-0.076976
3074	25.616667	-0.790719	0.597395	0.086725	-0.790076	0.622517	-0.078760	-0.687364	0.890449	0.057604	-0.679472	0.884901	-0.088237	-0.583316	1.078992	-0.041928	-0.562915	1.083389	0.061260	-0.503301	1.061024	0.055718	-0.450406	0.675892	-0.208727	-0.430887	0.675200	0.200106	-0.272477	0.069665	0.082087	-0.268042	0.063866	0.123639	-0.271881	0.079809	-0.125099	-0.139254	0.695454	0.032079	-0.128151	0.674372	-0.119521	-0.125144	0.668529	0.059460	0.251241	0.073641	-0.076964
3075	25.625000	-0.790943	0.597733	0.087173	-0.790045	0.622563	-0.078748	-0.687277	0.890458	0.057602	-0.679406	0.884899	-0.088212	-0.583438	1.078560	-0.041885	-0.563098	1.082910	0.061325	-0.503411	1.060845	0.055828	-0.450420	0.675859	-0.208696	-0.430849	0.675209	0.200110	-0.272439	0.069686	0.082174	-0.268036	0.063865	0.123632	-0.271882	0.079806	-0.125107	-0.139219	0.695451	0.032074	-0.128179	0.674383	-0.119533	-0.125086	0.668608	0.059536	0.251238	0.073638	-0.076977
3076	25.633333	-0.791069	0.598031	0.087393	-0.789937	0.622576	-0.078748	-0.687210	0.890455	0.057636	-0.679346	0.884891	-0.088189	-0.583532	1.078099	-0.041813	-0.563285	1.082396	0.061407	-0.503256	1.060868	0.055755	-0.450438	0.675828	-0.208667	-0.430817	0.675225	0.200121	-0.272470	0.069676	0.082079	-0.268030	0.063862	0.123633	-0.271875	0.079810	-0.125114	-0.139201	0.695451	0.032069	-0.128200	0.674401	-0.119564	-0.125030	0.668694	0.059616	0.251241	0.073628	-0.076988
3077	25.641667	-0.790909	0.597783	0.087191	-0.789903	0.622606	-0.078747	-0.687128	0.890437	0.057590	-0.679289	0.884873	-0.088178	-0.583601	1.077610	-0.041808	-0.563458	1.081882	0.061442	-0.503264	1.060873	0.055790	-0.450467	0.675726	-0.208514	-0.430784	0.675248	0.200128	-0.272436	0.069720	0.082187	-0.268025	0.063886	0.123636	-0.271877	0.079803	-0.125114	-0.139162	0.695460	0.032071	-0.128224	0.674412	-0.119600	-0.124997	0.668703	0.059616	0.251241	0.073606	-0.077013
3078	25.650000	-0.790744	0.597486	0.086920	-0.789864	0.622632	-0.078739	-0.687057	0.890438	0.057598	-0.679240	0.884856	-0.088162	-0.583657	1.077100	-0.041797	-0.563654	1.081351	0.061516	-0.503262	1.060885	0.055822	-0.450501	0.675631	-0.208353	-0.430760	0.675273	0.200143	-0.272467	0.069721	0.082102	-0.268021	0.063895	0.123643	-0.271875	0.079807	-0.125113	-0.139130	0.695467	0.032085	-0.128125	0.674625	-0.119786	-0.124960	0.668704	0.059620	0.251249	0.073582	-0.077027
3079	25.658333	-0.791005	0.598045	0.087351	-0.789828	0.622665	-0.078726	-0.687014	0.890428	0.057616	-0.679191	0.884852	-0.088165	-0.583764	1.076564	-0.041739	-0.563831	1.080802	0.061596	-0.503230	1.061175	0.056048	-0.450535	0.675609	-0.208304	-0.430734	0.675295	0.200155	-0.272465	0.069721	0.082116	-0.268019	0.063901	0.123653	-0.271876	0.079815	-0.125111	-0.139091	0.695466	0.032123	-0.128256	0.674439	-0.119673	-0.124949	0.668597	0.059545	0.251250	0.073580	-0.077029
3080	25.666667	-0.790897	0.598173	0.087344	-0.789791	0.622699	-0.078710	-0.686958	0.890439	0.057633	-0.679161	0.884844	-0.088119	-0.583895	1.076074	-0.041689	-0.564004	1.080262	0.061676	-0.503238	1.061177	0.056091	-0.450548	0.675615	-0.208246	-0.430656	0.675026	0.199789	-0.272469	0.069728	0.082122	-0.268017	0.063908	0.123660	-0.271867	0.079821	-0.125100	-0.139039	0.695464	0.032177	-0.128269	0.674448	-0.119695	-0.124934	0.668477	0.059473	0.251249	0.073594	-0.077021
3081	25.675000	-0.790981	0.598145	0.087446	-0.789763	0.622737	-0.078689	-0.686914	0.890459	0.057665	-0.679142	0.884841	-0.088098	-0.584043	1.075643	-0.041647	-0.564234	1.079700	0.061754	-0.503275	1.061197	0.056151	-0.450568	0.675628	-0.208185	-0.430646	0.675014	0.199779	-0.272402	0.069776	0.082317	-0.268022	0.063901	0.123659	-0.271871	0.079815	-0.125092	-0.138970	0.695468	0.032259	-0.128165	0.674648	-0.119856	-0.124775	0.668600	0.059755	0.251246	0.073612	-0.077008
3082	25.683333	-0.790552	0.597586	0.086788	-0.789740	0.622775	-0.078669	-0.686889	0.890467	0.057685	-0.679132	0.884853	-0.088051	-0.584160	1.075168	-0.041534	-0.564437	1.079304	0.061892	-0.503322	1.061226	0.056223	-0.450591	0.675659	-0.208128	-0.430633	0.675020	0.199767	-0.272403	0.069772	0.082304	-0.268025	0.063895	0.123661	-0.271870	0.079828	-0.125085	-0.138882	0.695470	0.032361	-0.128304	0.674445	-0.119707	-0.124710	0.668561	0.059803	0.251246	0.073637	-0.076993
3083	25.691667	-0.790687	0.597924	0.087088	-0.789711	0.622823	-0.078635	-0.686873	0.890494	0.057740	-0.679113	0.884872	-0.088048	-0.584325	1.074747	-0.041488	-0.564631	1.078718	0.061916	-0.503365	1.061551	0.056470	-0.450598	0.675839	-0.208305	-0.430623	0.675036	0.199755	-0.272438	0.069733	0.082206	-0.268030	0.063895	0.123656	-0.271871	0.079836	-0.125086	-0.138775	0.695473	0.032480	-0.128330	0.674444	-0.119713	-0.124631	0.668502	0.059873	0.251243	0.073659	-0.076983
3084	25.700000	-0.790513	0.597632	0.086823	-0.789701	0.622814	-0.078659	-0.686880	0.890489	0.057774	-0.679100	0.884901	-0.088013	-0.584424	1.074343	-0.041351	-0.564887	1.078263	0.062021	-0.503466	1.061567	0.056567	-0.450767	0.675708	-0.208055	-0.430615	0.675036	0.199716	-0.272399	0.069738	0.082286	-0.268033	0.063881	0.123648	-0.271873	0.079827	-0.125101	-0.138668	0.695436	0.032505	-0.128361	0.674436	-0.119723	-0.124646	0.668282	0.059709	0.251238	0.073654	-0.077000
3085	25.708333	-0.790509	0.597647	0.086826	-0.789678	0.622838	-0.078647	-0.686860	0.890473	0.057745	-0.679099	0.884917	-0.087993	-0.584571	1.073969	-0.041270	-0.565172	1.077839	0.062148	-0.503586	1.061650	0.056735	-0.450714	0.675834	-0.208149	-0.430608	0.675024	0.199674	-0.272407	0.069741	0.082282	-0.267992	0.063887	0.123746	-0.271878	0.079815	-0.125119	-0.138488	0.695447	0.032715	-0.128420	0.674440	-0.119731	-0.124541	0.668479	0.060124	0.251234	0.073642	-0.077004
3086	25.716667	-0.790813	0.598268	0.087360	-0.789668	0.622830	-0.078663	-0.686871	0.890456	0.057773	-0.679125	0.884911	-0.087963	-0.584728	1.073598	-0.041190	-0.565424	1.077435	0.062262	-0.503752	1.061655	0.056862	-0.450807	0.675795	-0.208048	-0.430607	0.675000	0.199621	-0.272409	0.069748	0.082289	-0.268033	0.063872	0.123647	-0.271821	0.079802	-0.125191	-0.138307	0.695416	0.032834	-0.128505	0.674464	-0.119738	-0.124470	0.668320	0.060149	0.251236	0.073612	-0.077022
3087	25.725000	-0.790870	0.598233	0.087416	-0.789655	0.622830	-0.078657	-0.686884	0.890445	0.057826	-0.679130	0.884923	-0.087959	-0.584892	1.073250	-0.041081	-0.565680	1.077026	0.062390	-0.503912	1.061666	0.057028	-0.450675	0.676027	-0.208283	-0.430611	0.674976	0.199558	-0.272446	0.069739	0.082220	-0.268031	0.063890	0.123659	-0.272011	0.079695	-0.125100	-0.138096	0.695405	0.033048	-0.128629	0.674522	-0.119719	-0.124281	0.668113	0.060230	0.251240	0.073594	-0.077024
3088	25.733333	-0.790817	0.598246	0.087371	-0.789648	0.622826	-0.078650	-0.686914	0.890396	0.057832	-0.679135	0.884938	-0.087972	-0.585040	1.072907	-0.040969	-0.566001	1.076615	0.062553	-0.504132	1.061674	0.057168	-0.450838	0.675924	-0.208106	-0.430611	0.674940	0.199479	-0.272418	0.069777	0.082332	-0.268027	0.063899	0.123678	-0.271873	0.079810	-0.125123	-0.137835	0.695420	0.033395	-0.128774	0.674600	-0.119688	-0.124163	0.668230	0.060643	0.251234	0.073578	-0.077028
3089	25.741667	-0.790879	0.598205	0.087419	-0.789651	0.622825	-0.078638	-0.686955	0.890371	0.057873	-0.679192	0.884927	-0.087910	-0.585192	1.072560	-0.040853	-0.566278	1.076189	0.062674	-0.504331	1.061660	0.057320	-0.450771	0.676010	-0.208162	-0.430610	0.674896	0.199386	-0.272418	0.069780	0.082341	-0.268028	0.063903	0.123685	-0.271846	0.079807	-0.125153	-0.137567	0.695401	0.033665	-0.128880	0.674795	-0.119712	-0.123961	0.667970	0.060699	0.251235	0.073577	-0.077017
3090	25.750000	-0.790835	0.598220	0.087374	-0.789662	0.622826	-0.078631	-0.687021	0.890346	0.057954	-0.679222	0.884973	-0.087828	-0.585352	1.072211	-0.040754	-0.566506	1.075775	0.062794	-0.504514	1.061646	0.057470	-0.450703	0.676103	-0.208221	-0.430620	0.674843	0.199288	-0.272477	0.069725	0.082149	-0.268026	0.063896	0.123681	-0.271811	0.079805	-0.125183	-0.137283	0.695378	0.033943	-0.129107	0.674783	-0.119567	-0.123842	0.667616	0.060686	0.251233	0.073599	-0.076991
3091	25.758333	-0.790913	0.598176	0.087422	-0.789675	0.622821	-0.078628	-0.687072	0.890328	0.057996	-0.679277	0.884964	-0.087822	-0.585497	1.071897	-0.040654	-0.566788	1.075346	0.062918	-0.504707	1.061622	0.057592	-0.450697	0.676174	-0.208294	-0.430634	0.674771	0.199178	-0.272443	0.069737	0.082231	-0.268030	0.063892	0.123678	-0.271868	0.079820	-0.125110	-0.136996	0.695359	0.034214	-0.129261	0.674877	-0.119479	-0.123664	0.667623	0.061044	0.251231	0.073618	-0.076976
3092	25.766667	-0.790410	0.597407	0.086829	-0.789679	0.622842	-0.078590	-0.687126	0.890302	0.058038	-0.679326	0.884977	-0.087772	-0.585667	1.071651	-0.040613	-0.567087	1.074961	0.063040	-0.504897	1.061620	0.057715	-0.450691	0.676246	-0.208371	-0.430664	0.674695	0.199061	-0.272403	0.069743	0.082314	-0.268027	0.063882	0.123672	-0.271870	0.079822	-0.125116	-0.136763	0.695307	0.034366	-0.129307	0.675261	-0.119668	-0.123459	0.667559	0.061300	0.251230	0.073632	-0.076958
3093	25.775000	-0.790798	0.597833	0.087145	-0.789702	0.622813	-0.078623	-0.687201	0.890274	0.058106	-0.679387	0.885002	-0.087691	-0.585821	1.071346	-0.040489	-0.567369	1.074600	0.063124	-0.504617	1.061486	0.057956	-0.450694	0.676305	-0.208451	-0.430707	0.674601	0.198932	-0.272403	0.069730	0.082302	-0.268025	0.063869	0.123662	-0.271839	0.079819	-0.125168	-0.136576	0.695295	0.034598	-0.129428	0.675245	-0.119466	-0.123322	0.667468	0.061461	0.251229	0.073647	-0.076960
3094	25.783333	-0.790712	0.597528	0.086981	-0.789725	0.622778	-0.078656	-0.687282	0.890233	0.058173	-0.679463	0.885010	-0.087613	-0.586004	1.071144	-0.040416	-0.567644	1.074309	0.063222	-0.504685	1.061725	0.058177	-0.450710	0.676357	-0.208522	-0.430767	0.674512	0.198812	-0.272400	0.069733	0.082291	-0.268027	0.063859	0.123654	-0.271817	0.079811	-0.125212	-0.136424	0.695296	0.034795	-0.129567	0.675334	-0.119410	-0.123209	0.667404	0.061590	0.251234	0.073629	-0.076973
3095	25.791667	-0.791058	0.598055	0.087433	-0.789745	0.622767	-0.078661	-0.687356	0.890184	0.058216	-0.679524	0.884984	-0.087646	-0.586194	1.071015	-0.040332	-0.567942	1.074080	0.063329	-0.504986	1.061627	0.058241	-0.450725	0.676475	-0.208688	-0.430827	0.674421	0.198713	-0.272433	0.069718	0.082209	-0.268023	0.063873	0.123658	-0.271869	0.079818	-0.125153	-0.136310	0.695311	0.035002	-0.129705	0.675414	-0.119387	-0.123130	0.667361	0.061674	0.251232	0.073611	-0.076996
3096	25.800000	-0.791080	0.597981	0.087357	-0.789768	0.622726	-0.078689	-0.687433	0.890129	0.058258	-0.679639	0.884974	-0.087524	-0.586415	1.070989	-0.040350	-0.568209	1.073914	0.063408	-0.505181	1.061517	0.058214	-0.450757	0.676604	-0.208846	-0.430894	0.674345	0.198631	-0.272406	0.069763	0.082323	-0.268030	0.063895	0.123668	-0.271812	0.079823	-0.125225	-0.136227	0.695328	0.035178	-0.129838	0.675493	-0.119393	-0.123060	0.667326	0.061720	0.251233	0.073583	-0.077010
3097	25.808333	-0.791119	0.598001	0.087423	-0.789788	0.622699	-0.078699	-0.687511	0.890073	0.058294	-0.679723	0.884949	-0.087487	-0.586625	1.070890	-0.040236	-0.568523	1.073722	0.063487	-0.505559	1.061300	0.058221	-0.450900	0.676558	-0.208779	-0.430965	0.674284	0.198566	-0.272409	0.069777	0.082329	-0.268028	0.063906	0.123674	-0.271845	0.079818	-0.125193	-0.136181	0.695322	0.035248	-0.129967	0.675566	-0.119419	-0.123004	0.667480	0.061946	0.251240	0.073576	-0.077024
3098	25.816667	-0.791150	0.597988	0.087417	-0.789809	0.622678	-0.078699	-0.687591	0.890013	0.058333	-0.679812	0.884920	-0.087454	-0.586838	1.070874	-0.040146	-0.568830	1.073588	0.063596	-0.505797	1.061320	0.058306	-0.450883	0.676682	-0.208882	-0.431030	0.674246	0.198519	-0.272476	0.069734	0.082138	-0.268022	0.063908	0.123675	-0.271873	0.079822	-0.125160	-0.136164	0.695273	0.035186	-0.130100	0.675625	-0.119459	-0.122960	0.667632	0.062156	0.251242	0.073585	-0.077022
3099	25.825000	-0.791175	0.597964	0.087420	-0.789837	0.622667	-0.078693	-0.687678	0.889953	0.058369	-0.679913	0.884862	-0.087459	-0.587079	1.070885	-0.040088	-0.569118	1.073418	0.063638	-0.505971	1.061583	0.058501	-0.450964	0.676728	-0.208860	-0.431089	0.674230	0.198472	-0.272446	0.069753	0.082223	-0.268030	0.063904	0.123664	-0.271845	0.079824	-0.125194	-0.136108	0.695265	0.035278	-0.130244	0.675693	-0.119495	-0.122905	0.667260	0.061833	0.251228	0.073616	-0.077014
3100	25.833333	-0.790670	0.597215	0.086781	-0.789864	0.622645	-0.078675	-0.687769	0.889877	0.058376	-0.679978	0.884836	-0.087493	-0.587312	1.070924	-0.040010	-0.569386	1.073345	0.063705	-0.506237	1.061620	0.058589	-0.451065	0.676767	-0.208812	-0.431137	0.674229	0.198438	-0.272414	0.069766	0.082307	-0.268033	0.063896	0.123660	-0.271881	0.079835	-0.125158	-0.136055	0.695223	0.035265	-0.130398	0.675770	-0.119521	-0.122847	0.667243	0.061921	0.251231	0.073637	-0.076996
3101	25.841667	-0.790830	0.597275	0.086900	-0.789914	0.622633	-0.078663	-0.687858	0.889824	0.058419	-0.680083	0.884849	-0.087373	-0.587570	1.071010	-0.039932	-0.569727	1.073289	0.063820	-0.506538	1.061664	0.058694	-0.451176	0.676811	-0.208747	-0.431173	0.674252	0.198420	-0.272449	0.069729	0.082198	-0.268039	0.063885	0.123654	-0.271822	0.079823	-0.125222	-0.135954	0.695197	0.035371	-0.130576	0.675866	-0.119538	-0.122837	0.667157	0.061866	0.251236	0.073656	-0.076985
3102	25.850000	-0.790988	0.597332	0.087015	-0.789912	0.622603	-0.078649	-0.687983	0.889705	0.058412	-0.680178	0.884824	-0.087361	-0.587836	1.071125	-0.039863	-0.570064	1.073230	0.063893	-0.506835	1.061713	0.058794	-0.451308	0.676842	-0.208676	-0.431202	0.674286	0.198395	-0.272418	0.069733	0.082286	-0.268038	0.063877	0.123643	-0.271822	0.079821	-0.125233	-0.135850	0.695133	0.035376	-0.130758	0.675964	-0.119544	-0.122754	0.667093	0.061994	0.251236	0.073658	-0.076991
3103	25.858333	-0.790965	0.597285	0.086916	-0.789932	0.622578	-0.078646	-0.688073	0.889619	0.058404	-0.680259	0.884773	-0.087474	-0.588090	1.071279	-0.039792	-0.570360	1.073246	0.063979	-0.507145	1.061764	0.058902	-0.451444	0.676812	-0.208487	-0.431219	0.674336	0.198361	-0.272446	0.069715	0.082183	-0.268037	0.063880	0.123643	-0.271879	0.079828	-0.125172	-0.135691	0.695106	0.035569	-0.130940	0.676070	-0.119539	-0.122669	0.667040	0.062077	0.251241	0.073653	-0.076989
3104	25.866667	-0.790941	0.597222	0.086803	-0.790008	0.622564	-0.078645	-0.688158	0.889526	0.058387	-0.680376	0.884718	-0.087474	-0.588410	1.071485	-0.039799	-0.570715	1.073269	0.064072	-0.507454	1.061816	0.058995	-0.451576	0.676789	-0.208294	-0.431243	0.674383	0.198322	-0.272413	0.069746	0.082285	-0.268032	0.063887	0.123646	-0.271822	0.079829	-0.125256	-0.135551	0.695052	0.035665	-0.131125	0.676186	-0.119532	-0.122591	0.666968	0.062173	0.251248	0.073629	-0.077004
3105	25.875000	-0.790959	0.597192	0.086798	-0.789987	0.622527	-0.078644	-0.688243	0.889425	0.058363	-0.680468	0.884706	-0.087448	-0.588663	1.071675	-0.039671	-0.571010	1.073295	0.064174	-0.507773	1.061882	0.059119	-0.451704	0.676892	-0.208323	-0.431277	0.674421	0.198268	-0.272444	0.069736	0.082205	-0.268032	0.063896	0.123661	-0.271819	0.079820	-0.125258	-0.135428	0.694997	0.035784	-0.131294	0.676313	-0.119534	-0.122521	0.666908	0.062293	0.251257	0.073602	-0.077021
3106	25.883333	-0.790721	0.597057	0.086600	-0.790035	0.622514	-0.078646	-0.688330	0.889327	0.058342	-0.680563	0.884652	-0.087509	-0.588918	1.071876	-0.039524	-0.571282	1.073364	0.064294	-0.508059	1.061950	0.059234	-0.451957	0.676847	-0.208134	-0.431315	0.674450	0.198196	-0.272480	0.069722	0.082123	-0.268029	0.063904	0.123661	-0.271872	0.079823	-0.125202	-0.135318	0.694963	0.035921	-0.131446	0.676437	-0.119537	-0.122408	0.666973	0.062617	0.251254	0.073588	-0.077025
3107	25.891667	-0.790989	0.597440	0.086984	-0.790043	0.622501	-0.078645	-0.688411	0.889242	0.058335	-0.680628	0.884653	-0.087540	-0.589172	1.072101	-0.039383	-0.571590	1.073468	0.064438	-0.508350	1.062023	0.059355	-0.452055	0.676916	-0.208050	-0.431364	0.674474	0.198113	-0.272414	0.069779	0.082318	-0.268027	0.063908	0.123663	-0.271814	0.079822	-0.125274	-0.135207	0.694953	0.036085	-0.131579	0.676547	-0.119574	-0.122386	0.667016	0.062819	0.251254	0.073589	-0.077017
3108	25.900000	-0.790721	0.597048	0.086600	-0.789969	0.622448	-0.078588	-0.688494	0.889166	0.058339	-0.680740	0.884622	-0.087520	-0.589437	1.072337	-0.039253	-0.571870	1.073550	0.064572	-0.508630	1.062301	0.059694	-0.452154	0.676994	-0.207980	-0.431418	0.674493	0.198024	-0.272412	0.069775	0.082315	-0.268028	0.063911	0.123662	-0.271809	0.079808	-0.125287	-0.135102	0.694916	0.036175	-0.131701	0.676653	-0.119624	-0.122364	0.667044	0.063047	0.251256	0.073603	-0.076995
3109	25.908333	-0.791103	0.597506	0.087074	-0.790011	0.622489	-0.078644	-0.688589	0.889083	0.058349	-0.680826	0.884612	-0.087516	-0.589665	1.072575	-0.039086	-0.572122	1.073627	0.064720	-0.508917	1.062273	0.059740	-0.452094	0.677307	-0.208227	-0.431494	0.674497	0.197932	-0.272475	0.069718	0.082117	-0.268026	0.063897	0.123659	-0.271844	0.079826	-0.125226	-0.134962	0.694914	0.036425	-0.131806	0.676718	-0.119676	-0.122241	0.666857	0.063162	0.251255	0.073628	-0.076977
3110	25.916667	-0.790947	0.597190	0.086790	-0.790044	0.622501	-0.078647	-0.688664	0.889013	0.058350	-0.680904	0.884599	-0.087496	-0.589908	1.072809	-0.038938	-0.572335	1.073736	0.064853	-0.509162	1.062257	0.059801	-0.452324	0.677180	-0.207864	-0.431571	0.674500	0.197821	-0.272410	0.069754	0.082309	-0.268030	0.063892	0.123661	-0.271816	0.079841	-0.125256	-0.134847	0.694911	0.036676	-0.131899	0.676744	-0.119741	-0.122124	0.666676	0.063238	0.251259	0.073644	-0.076963
3111	25.925000	-0.790695	0.597095	0.086597	-0.789963	0.622489	-0.078618	-0.688750	0.888948	0.058402	-0.680975	0.884621	-0.087414	-0.590106	1.073051	-0.038774	-0.572615	1.073879	0.065047	-0.509397	1.062550	0.060156	-0.452330	0.677378	-0.207917	-0.431670	0.674496	0.197703	-0.272405	0.069749	0.082306	-0.268028	0.063885	0.123666	-0.271845	0.079841	-0.125207	-0.134732	0.694935	0.037009	-0.131962	0.676729	-0.119824	-0.122060	0.666598	0.063372	0.251253	0.073650	-0.076959
3112	25.933333	-0.790926	0.597220	0.086775	-0.789968	0.622503	-0.078660	-0.688827	0.888862	0.058405	-0.681079	0.884572	-0.087423	-0.590307	1.073277	-0.038636	-0.572829	1.073975	0.065177	-0.509614	1.062625	0.060302	-0.452318	0.677567	-0.207980	-0.431780	0.674480	0.197576	-0.272401	0.069750	0.082306	-0.268032	0.063888	0.123668	-0.272062	0.079640	-0.125244	-0.134650	0.694915	0.037200	-0.131990	0.676687	-0.119909	-0.122010	0.666503	0.063490	0.251257	0.073645	-0.076967
3113	25.941667	-0.790914	0.597230	0.086753	-0.789981	0.622498	-0.078693	-0.688888	0.888780	0.058414	-0.681114	0.884602	-0.087377	-0.590538	1.073525	-0.038605	-0.573018	1.074112	0.065330	-0.509852	1.062598	0.060351	-0.452469	0.677452	-0.207638	-0.431900	0.674462	0.197436	-0.272434	0.069724	0.082209	-0.268025	0.063889	0.123670	-0.271827	0.079834	-0.125239	-0.134580	0.694884	0.037343	-0.131986	0.676616	-0.120014	-0.121971	0.666434	0.063596	0.251252	0.073626	-0.076987
3114	25.950000	-0.790911	0.597227	0.086728	-0.789920	0.622464	-0.078660	-0.688944	0.888703	0.058424	-0.681168	0.884562	-0.087421	-0.590675	1.073735	-0.038361	-0.573271	1.074248	0.065477	-0.510099	1.062778	0.060620	-0.452588	0.677599	-0.207723	-0.432026	0.674436	0.197295	-0.272402	0.069761	0.082315	-0.268024	0.063894	0.123669	-0.271838	0.079826	-0.125237	-0.134526	0.694848	0.037443	-0.131967	0.676519	-0.120114	-0.121932	0.666381	0.063671	0.251249	0.073599	-0.077000
3115	25.958333	-0.790830	0.597174	0.086731	-0.789952	0.622494	-0.078735	-0.688994	0.888627	0.058431	-0.681230	0.884558	-0.087313	-0.590838	1.073976	-0.038259	-0.573473	1.074389	0.065583	-0.510307	1.062731	0.060656	-0.452651	0.677762	-0.207851	-0.432147	0.674410	0.197163	-0.272408	0.069770	0.082327	-0.268023	0.063901	0.123681	-0.271841	0.079827	-0.125232	-0.134486	0.694822	0.037491	-0.131930	0.676424	-0.120199	-0.121906	0.666345	0.063714	0.251245	0.073585	-0.077007
3116	25.966667	-0.791286	0.597866	0.087383	-0.789903	0.622488	-0.078742	-0.689048	0.888564	0.058447	-0.681277	0.884555	-0.087277	-0.590984	1.074240	-0.038180	-0.573680	1.074502	0.065672	-0.510522	1.062896	0.060890	-0.452535	0.678059	-0.208044	-0.432266	0.674383	0.197046	-0.272477	0.069733	0.082144	-0.268023	0.063905	0.123683	-0.271901	0.079828	-0.125160	-0.134462	0.694792	0.037506	-0.131897	0.676336	-0.120263	-0.121974	0.666505	0.063887	0.251244	0.073586	-0.077005
3117	25.975000	-0.791289	0.597868	0.087379	-0.789892	0.622497	-0.078745	-0.689108	0.888498	0.058460	-0.681319	0.884543	-0.087255	-0.591106	1.074542	-0.038127	-0.573913	1.074624	0.065737	-0.510754	1.062797	0.060899	-0.452666	0.678035	-0.207883	-0.432370	0.674359	0.196934	-0.272442	0.069755	0.082243	-0.268021	0.063904	0.123685	-0.271880	0.079829	-0.125176	-0.134471	0.694767	0.037474	-0.131876	0.676259	-0.120300	-0.121986	0.666500	0.063874	0.251236	0.073589	-0.076988
3118	25.983333	-0.790895	0.597226	0.086674	-0.789947	0.622522	-0.078741	-0.689146	0.888476	0.058485	-0.681358	0.884535	-0.087226	-0.591209	1.074865	-0.038094	-0.574168	1.074778	0.065796	-0.511006	1.062947	0.061143	-0.452776	0.677937	-0.207568	-0.432457	0.674338	0.196836	-0.272413	0.069782	0.082336	-0.268029	0.063900	0.123683	-0.271909	0.079830	-0.125127	-0.134502	0.694750	0.037428	-0.131863	0.676202	-0.120320	-0.121945	0.666316	0.063681	0.251236	0.073606	-0.076968
3119	25.991667	-0.790828	0.597188	0.086706	-0.789879	0.622515	-0.078731	-0.689216	0.888417	0.058495	-0.681391	0.884537	-0.087201	-0.591341	1.075219	-0.038149	-0.574387	1.074981	0.065839	-0.511388	1.062745	0.061157	-0.452662	0.678223	-0.207804	-0.432526	0.674328	0.196763	-0.272443	0.069741	0.082238	-0.268028	0.063893	0.123686	-0.271853	0.079832	-0.125184	-0.134549	0.694744	0.037376	-0.131856	0.676162	-0.120326	-0.122064	0.666517	0.063799	0.251234	0.073614	-0.076941
3120	26.000000	-0.790907	0.597238	0.086687	-0.789876	0.622522	-0.078726	-0.689234	0.888424	0.058512	-0.681413	0.884530	-0.087189	-0.591434	1.075586	-0.038256	-0.574596	1.075179	0.065853	-0.511648	1.062724	0.061237	-0.452874	0.678101	-0.207638	-0.432584	0.674329	0.196703	-0.272470	0.069704	0.082133	-0.268030	0.063880	0.123677	-0.271909	0.079845	-0.125113	-0.134599	0.694745	0.037329	-0.131859	0.676143	-0.120330	-0.122120	0.666522	0.063722	0.251226	0.073636	-0.076925
3121	26.008333	-0.790847	0.597210	0.086719	-0.789883	0.622519	-0.078730	-0.689284	0.888368	0.058488	-0.681417	0.884505	-0.087211	-0.591463	1.075959	-0.038280	-0.574868	1.075269	0.065738	-0.512197	1.062767	0.061250	-0.452735	0.678275	-0.207730	-0.432626	0.674339	0.196652	-0.272401	0.069751	0.082313	-0.268027	0.063878	0.123676	-0.271881	0.079839	-0.125159	-0.134653	0.694745	0.037288	-0.131866	0.676134	-0.120347	-0.122171	0.666538	0.063680	0.251224	0.073616	-0.076923
3122	26.016667	-0.791030	0.597283	0.086928	-0.789891	0.622509	-0.078736	-0.689302	0.888341	0.058462	-0.681403	0.884458	-0.087251	-0.591416	1.076320	-0.038231	-0.575127	1.075391	0.065618	-0.512731	1.062789	0.061220	-0.452888	0.678069	-0.207409	-0.432664	0.674360	0.196611	-0.272401	0.069752	0.082316	-0.268022	0.063877	0.123671	-0.271912	0.079837	-0.125135	-0.134704	0.694748	0.037267	-0.131902	0.676227	-0.120490	-0.122214	0.666555	0.063661	0.251226	0.073594	-0.076938
3123	26.025000	-0.790939	0.597201	0.086676	-0.789896	0.622482	-0.078744	-0.689337	0.888283	0.058445	-0.681390	0.884431	-0.087218	-0.591415	1.076721	-0.038352	-0.575274	1.075629	0.065542	-0.512870	1.062849	0.061327	-0.452782	0.678201	-0.207601	-0.432694	0.674389	0.196587	-0.272404	0.069755	0.082312	-0.268027	0.063884	0.123673	-0.271882	0.079828	-0.125187	-0.134749	0.694757	0.037269	-0.131921	0.676196	-0.120495	-0.122255	0.666572	0.063684	0.251224	0.073570	-0.076957
3124	26.033333	-0.791232	0.597848	0.087242	-0.789907	0.622464	-0.078747	-0.689337	0.888264	0.058405	-0.681361	0.884377	-0.087243	-0.591435	1.077155	-0.038602	-0.575421	1.075908	0.065491	-0.512994	1.062907	0.061392	-0.452815	0.678156	-0.207586	-0.432716	0.674423	0.196572	-0.272474	0.069719	0.082129	-0.268029	0.063893	0.123678	-0.271851	0.079827	-0.125239	-0.134789	0.694766	0.037295	-0.131937	0.676173	-0.120507	-0.122208	0.666407	0.063570	0.251220	0.073559	-0.076971
3125	26.041667	-0.791245	0.597828	0.087239	-0.789949	0.622460	-0.078744	-0.689351	0.888232	0.058386	-0.681302	0.884307	-0.087383	-0.591356	1.077565	-0.038734	-0.575617	1.076158	0.065394	-0.513318	1.062780	0.061428	-0.452897	0.678045	-0.207463	-0.432724	0.674464	0.196568	-0.272408	0.069785	0.082324	-0.268027	0.063899	0.123671	-0.271881	0.079831	-0.125209	-0.134817	0.694778	0.037356	-0.131974	0.676197	-0.120573	-0.122323	0.666582	0.063722	0.251223	0.073558	-0.076967
3126	26.050000	-0.790722	0.597025	0.086478	-0.789996	0.622465	-0.078733	-0.689360	0.888206	0.058374	-0.681281	0.884295	-0.087279	-0.591279	1.078002	-0.038933	-0.575766	1.076403	0.065243	-0.513520	1.062796	0.061460	-0.452853	0.678082	-0.207540	-0.432729	0.674509	0.196576	-0.272411	0.069789	0.082325	-0.268026	0.063898	0.123671	-0.271852	0.079828	-0.125244	-0.134835	0.694787	0.037436	-0.132005	0.676214	-0.120641	-0.122332	0.666578	0.063820	0.251225	0.073557	-0.076954
3127	26.058333	-0.791267	0.597799	0.087256	-0.789902	0.622431	-0.078686	-0.689355	0.888201	0.058375	-0.681242	0.884273	-0.087275	-0.591099	1.078456	-0.039015	-0.575842	1.076759	0.065064	-0.513706	1.062777	0.061425	-0.452863	0.678060	-0.207507	-0.432735	0.674557	0.196602	-0.272443	0.069755	0.082225	-0.268029	0.063899	0.123670	-0.271916	0.079841	-0.125169	-0.134844	0.694797	0.037534	-0.132030	0.676214	-0.120699	-0.122348	0.666547	0.063862	0.251227	0.073582	-0.076932
3128	26.066667	-0.790996	0.597124	0.086702	-0.790013	0.622477	-0.078690	-0.689321	0.888213	0.058362	-0.681174	0.884236	-0.087378	-0.590965	1.078940	-0.039232	-0.575995	1.077364	0.065082	-0.513900	1.062783	0.061348	-0.452867	0.678048	-0.207466	-0.432734	0.674608	0.196635	-0.272477	0.069722	0.082127	-0.268031	0.063897	0.123671	-0.271860	0.079842	-0.125235	-0.134837	0.694795	0.037626	-0.132054	0.676196	-0.120755	-0.122357	0.666513	0.063908	0.251229	0.073602	-0.076915
3129	26.075000	-0.790880	0.597079	0.086639	-0.790024	0.622493	-0.078671	-0.689303	0.888221	0.058405	-0.681146	0.884250	-0.087240	-0.590858	1.079502	-0.039593	-0.576192	1.077822	0.064843	-0.514137	1.062814	0.061358	-0.452862	0.678047	-0.207429	-0.432728	0.674652	0.196666	-0.272410	0.069766	0.082304	-0.267993	0.063904	0.123768	-0.271869	0.079849	-0.125231	-0.134826	0.694784	0.037711	-0.132068	0.676149	-0.120806	-0.122347	0.666482	0.063967	0.251228	0.073613	-0.076914
3130	26.083333	-0.791009	0.597137	0.086753	-0.789962	0.622496	-0.078653	-0.689268	0.888209	0.058400	-0.681100	0.884245	-0.087220	-0.590726	1.080184	-0.039960	-0.576297	1.078341	0.064605	-0.514502	1.062413	0.061049	-0.452851	0.678053	-0.207395	-0.432720	0.674689	0.196698	-0.272472	0.069712	0.082112	-0.268032	0.063884	0.123662	-0.271874	0.079849	-0.125237	-0.134811	0.694774	0.037772	-0.132086	0.676091	-0.120866	-0.122314	0.666148	0.063660	0.251233	0.073621	-0.076918
3131	26.091667	-0.790884	0.597092	0.086670	-0.789945	0.622505	-0.078644	-0.689204	0.888227	0.058425	-0.681049	0.884236	-0.087199	-0.590554	1.080807	-0.040174	-0.576463	1.078926	0.064345	-0.514806	1.062387	0.060952	-0.452833	0.678065	-0.207373	-0.432714	0.674723	0.196737	-0.272464	0.069709	0.082106	-0.268031	0.063888	0.123656	-0.271911	0.079848	-0.125212	-0.134801	0.694756	0.037818	-0.132112	0.676029	-0.120921	-0.122290	0.666345	0.063976	0.251232	0.073610	-0.076939
3132	26.100000	-0.791001	0.597147	0.086765	-0.789994	0.622529	-0.078645	-0.689135	0.888220	0.058431	-0.680975	0.884198	-0.087290	-0.590384	1.081499	-0.040377	-0.576555	1.079350	0.063846	-0.515144	1.062391	0.060853	-0.452972	0.677905	-0.207122	-0.432705	0.674741	0.196773	-0.272403	0.069759	0.082300	-0.268033	0.063886	0.123661	-0.271891	0.079843	-0.125248	-0.134788	0.694737	0.037853	-0.132170	0.676040	-0.121070	-0.122316	0.666429	0.064095	0.251234	0.073591	-0.076963
3133	26.108333	-0.790863	0.597094	0.086669	-0.789937	0.622536	-0.078637	-0.689070	0.888202	0.058475	-0.680923	0.884205	-0.087193	-0.590360	1.082271	-0.040851	-0.576721	1.080033	0.063568	-0.515506	1.062241	0.060648	-0.452871	0.678012	-0.207196	-0.432686	0.674739	0.196810	-0.272411	0.069767	0.082311	-0.268029	0.063900	0.123669	-0.271888	0.079845	-0.125249	-0.134761	0.694728	0.037890	-0.132185	0.675940	-0.121041	-0.122302	0.666434	0.064139	0.251235	0.073570	-0.076984
3134	26.116667	-0.791249	0.597831	0.087339	-0.789874	0.622550	-0.078629	-0.688978	0.888221	0.058539	-0.680871	0.884226	-0.087085	-0.590279	1.083090	-0.041174	-0.576809	1.080869	0.063322	-0.515915	1.062199	0.060577	-0.452931	0.677938	-0.207051	-0.432658	0.674724	0.196846	-0.272409	0.069781	0.082325	-0.268032	0.063906	0.123681	-0.271939	0.079851	-0.125177	-0.134735	0.694726	0.037922	-0.132183	0.675862	-0.120994	-0.122286	0.666425	0.064158	0.251233	0.073571	-0.076991
3135	26.125000	-0.790964	0.597444	0.086954	-0.789849	0.622577	-0.078611	-0.688899	0.888216	0.058598	-0.680811	0.884245	-0.087022	-0.590140	1.083981	-0.041356	-0.576954	1.081752	0.063085	-0.516308	1.062204	0.060565	-0.452917	0.677945	-0.206996	-0.432628	0.674697	0.196879	-0.272478	0.069729	0.082141	-0.268029	0.063908	0.123679	-0.271939	0.079849	-0.125168	-0.134714	0.694729	0.037952	-0.132180	0.675844	-0.120959	-0.122263	0.666429	0.064202	0.251234	0.073583	-0.076981
3136	26.133333	-0.791212	0.597860	0.087347	-0.789814	0.622610	-0.078591	-0.688820	0.888221	0.058662	-0.680745	0.884239	-0.087009	-0.590034	1.084860	-0.041635	-0.576998	1.082651	0.062848	-0.516715	1.062266	0.060531	-0.452900	0.677950	-0.206935	-0.432592	0.674663	0.196905	-0.272417	0.069782	0.082335	-0.268030	0.063904	0.123680	-0.271943	0.079857	-0.125159	-0.134692	0.694734	0.037981	-0.132173	0.675855	-0.120909	-0.122241	0.666427	0.064213	0.251235	0.073601	-0.076964
3137	26.141667	-0.790904	0.597206	0.086781	-0.789743	0.622658	-0.078559	-0.688741	0.888232	0.058753	-0.680661	0.884305	-0.086868	-0.589791	1.085696	-0.041603	-0.577056	1.083599	0.062656	-0.516971	1.062448	0.060539	-0.452739	0.678132	-0.207085	-0.432546	0.674618	0.196928	-0.272417	0.069778	0.082338	-0.268028	0.063896	0.123681	-0.271921	0.079858	-0.125180	-0.134672	0.694742	0.038025	-0.132156	0.675870	-0.120844	-0.122222	0.666413	0.064220	0.251237	0.073621	-0.076957
3138	26.150000	-0.790873	0.597246	0.086789	-0.789741	0.622695	-0.078558	-0.688658	0.888233	0.058786	-0.680584	0.884339	-0.086798	-0.589733	1.086665	-0.042067	-0.576990	1.084549	0.062481	-0.517207	1.062366	0.060338	-0.452902	0.677945	-0.206823	-0.432502	0.674580	0.196954	-0.272415	0.069766	0.082325	-0.268033	0.063899	0.123681	-0.271952	0.079867	-0.125135	-0.134652	0.694742	0.038062	-0.132146	0.675885	-0.120795	-0.122203	0.666396	0.064220	0.251233	0.073645	-0.076953
3139	26.158333	-0.790831	0.597249	0.086928	-0.789703	0.622730	-0.078546	-0.688566	0.888249	0.058841	-0.680489	0.884352	-0.086798	-0.589421	1.087443	-0.042095	-0.576870	1.085445	0.062337	-0.517357	1.062499	0.060372	-0.452913	0.677865	-0.206678	-0.432452	0.674540	0.196985	-0.272440	0.069733	0.082218	-0.268029	0.063888	0.123673	-0.271953	0.079863	-0.125137	-0.134638	0.694739	0.038090	-0.132153	0.675916	-0.120819	-0.122183	0.666373	0.064226	0.251225	0.073643	-0.076973
3140	26.166667	-0.790681	0.597197	0.086830	-0.789656	0.622770	-0.078540	-0.688473	0.888254	0.058882	-0.680406	0.884346	-0.086776	-0.589085	1.088139	-0.042176	-0.576705	1.086230	0.062162	-0.517502	1.062465	0.060217	-0.452923	0.677791	-0.206542	-0.432399	0.674511	0.197017	-0.272402	0.069760	0.082300	-0.268028	0.063886	0.123661	-0.271899	0.079847	-0.125210	-0.134624	0.694735	0.038113	-0.132119	0.675871	-0.120786	-0.122163	0.666357	0.064225	0.251227	0.073634	-0.076992
3141	26.175000	-0.790777	0.597291	0.086932	-0.789608	0.622817	-0.078518	-0.688384	0.888246	0.058932	-0.680280	0.884408	-0.086662	-0.588730	1.088766	-0.042444	-0.576545	1.086739	0.061897	-0.517511	1.062576	0.060179	-0.452929	0.677782	-0.206521	-0.432349	0.674483	0.197057	-0.272436	0.069732	0.082213	-0.268028	0.063884	0.123671	-0.271928	0.079852	-0.125179	-0.134605	0.694734	0.038126	-0.132097	0.675851	-0.120835	-0.122141	0.666346	0.064225	0.251230	0.073612	-0.077010
3142	26.183333	-0.791162	0.597941	0.087470	-0.789565	0.622833	-0.078521	-0.688276	0.888237	0.058938	-0.680162	0.884419	-0.086637	-0.588322	1.089293	-0.042727	-0.576336	1.087141	0.061636	-0.517461	1.062654	0.060124	-0.452769	0.677949	-0.206679	-0.432303	0.674461	0.197099	-0.272406	0.069768	0.082324	-0.268027	0.063891	0.123680	-0.271952	0.079851	-0.125147	-0.134588	0.694729	0.038130	-0.132067	0.675819	-0.120898	-0.122117	0.666345	0.064231	0.251227	0.073604	-0.077013
3143	26.191667	-0.791139	0.597964	0.087477	-0.789520	0.622885	-0.078494	-0.688162	0.888254	0.058972	-0.680037	0.884417	-0.086632	-0.587795	1.089728	-0.042945	-0.576139	1.087666	0.061589	-0.517381	1.062744	0.060086	-0.452913	0.677785	-0.206477	-0.432250	0.674449	0.197138	-0.272438	0.069753	0.082238	-0.268027	0.063895	0.123686	-0.271929	0.079848	-0.125175	-0.134571	0.694723	0.038117	-0.132027	0.675617	-0.120832	-0.122098	0.666352	0.064228	0.251228	0.073588	-0.077017
3144	26.200000	-0.791115	0.597992	0.087477	-0.789483	0.622917	-0.078493	-0.688067	0.888314	0.059113	-0.679901	0.884464	-0.086562	-0.587270	1.090164	-0.043222	-0.575968	1.087742	0.061156	-0.517283	1.062842	0.060060	-0.452744	0.677961	-0.206638	-0.432201	0.674445	0.197177	-0.272474	0.069736	0.082146	-0.268030	0.063894	0.123687	-0.271958	0.079850	-0.125137	-0.134554	0.694715	0.038089	-0.131954	0.675568	-0.120926	-0.122078	0.666353	0.064219	0.251226	0.073591	-0.077007
3145	26.208333	-0.790710	0.597272	0.086818	-0.789376	0.622973	-0.078432	-0.687954	0.888308	0.059077	-0.679773	0.884502	-0.086514	-0.586732	1.090600	-0.043500	-0.575821	1.088238	0.061162	-0.517205	1.062910	0.060028	-0.452727	0.677969	-0.206607	-0.432149	0.674440	0.197216	-0.272443	0.069762	0.082247	-0.268026	0.063897	0.123691	-0.271956	0.079864	-0.125123	-0.134531	0.694712	0.038058	-0.131841	0.675593	-0.121096	-0.122055	0.666365	0.064199	0.251229	0.073607	-0.076986
3146	26.216667	-0.791080	0.598043	0.087490	-0.789344	0.623022	-0.078439	-0.687835	0.888349	0.059107	-0.679632	0.884547	-0.086459	-0.586166	1.091071	-0.043704	-0.575651	1.088563	0.060962	-0.517136	1.062964	0.059995	-0.452858	0.677805	-0.206388	-0.432097	0.674431	0.197257	-0.272472	0.069734	0.082146	-0.268026	0.063901	0.123689	-0.271967	0.079864	-0.125113	-0.134512	0.694706	0.038010	-0.131738	0.675455	-0.121107	-0.122041	0.666368	0.064169	0.251224	0.073623	-0.076969
3147	26.225000	-0.790870	0.597788	0.087177	-0.789302	0.623106	-0.078387	-0.687721	0.888391	0.059156	-0.679500	0.884569	-0.086417	-0.585573	1.091562	-0.043860	-0.575451	1.088861	0.060691	-0.517090	1.063013	0.059964	-0.452835	0.677803	-0.206341	-0.432046	0.674421	0.197306	-0.272409	0.069777	0.082330	-0.267990	0.063910	0.123783	-0.271943	0.079871	-0.125143	-0.134504	0.694695	0.037945	-0.131582	0.675548	-0.121350	-0.121951	0.666186	0.063951	0.251219	0.073635	-0.076957
3148	26.233333	-0.790657	0.597544	0.086862	-0.789251	0.623159	-0.078375	-0.687630	0.888440	0.059239	-0.679336	0.884646	-0.086343	-0.585121	1.092032	-0.044172	-0.575229	1.089195	0.060457	-0.517035	1.063063	0.059922	-0.452648	0.677961	-0.206469	-0.431993	0.674413	0.197362	-0.272404	0.069764	0.082311	-0.268029	0.063883	0.123671	-0.271926	0.079870	-0.125172	-0.134508	0.694683	0.037866	-0.131455	0.675480	-0.121439	-0.121938	0.666195	0.063885	0.251211	0.073640	-0.076962
3149	26.241667	-0.790825	0.597848	0.087202	-0.789222	0.623206	-0.078355	-0.687494	0.888491	0.059272	-0.679172	0.884694	-0.086310	-0.584673	1.092508	-0.044431	-0.575018	1.089695	0.060370	-0.517159	1.063356	0.060149	-0.452641	0.677922	-0.206413	-0.431934	0.674383	0.197418	-0.272436	0.069736	0.082210	-0.268029	0.063873	0.123662	-0.271986	0.079874	-0.125105	-0.134525	0.694677	0.037782	-0.131340	0.675427	-0.121531	-0.121927	0.666229	0.063842	0.251216	0.073626	-0.076978
3150	26.250000	-0.791021	0.598149	0.087517	-0.789165	0.623253	-0.078345	-0.687349	0.888549	0.059307	-0.678999	0.884728	-0.086273	-0.584188	1.092929	-0.044569	-0.574770	1.090046	0.060191	-0.517065	1.063427	0.060102	-0.452638	0.677872	-0.206367	-0.431870	0.674352	0.197481	-0.272470	0.069710	0.082123	-0.268029	0.063866	0.123664	-0.271993	0.079868	-0.125104	-0.134557	0.694678	0.037705	-0.131237	0.675388	-0.121621	-0.121931	0.666265	0.063754	0.251220	0.073610	-0.076988
3151	26.258333	-0.791002	0.598218	0.087572	-0.789079	0.623281	-0.078300	-0.687219	0.888587	0.059370	-0.678829	0.884750	-0.086252	-0.583725	1.093353	-0.044757	-0.574546	1.090379	0.060009	-0.516969	1.063520	0.060052	-0.452614	0.677824	-0.206302	-0.431802	0.674331	0.197557	-0.272405	0.069761	0.082324	-0.268037	0.063877	0.123676	-0.271970	0.079856	-0.125128	-0.134591	0.694685	0.037637	-0.131156	0.675369	-0.121706	-0.121945	0.666298	0.063699	0.251217	0.073577	-0.076998
3152	26.266667	-0.790609	0.597596	0.086879	-0.789067	0.623349	-0.078310	-0.687074	0.888624	0.059396	-0.678669	0.884751	-0.086232	-0.583263	1.093759	-0.044931	-0.574337	1.090700	0.059824	-0.516880	1.063603	0.060012	-0.452610	0.677769	-0.206255	-0.431722	0.674302	0.197632	-0.272408	0.069776	0.082333	-0.268034	0.063885	0.123685	-0.272003	0.079859	-0.125086	-0.134620	0.694699	0.037577	-0.131088	0.675370	-0.121784	-0.121959	0.666318	0.063691	0.251228	0.073569	-0.076996
3153	26.275000	-0.790751	0.597751	0.087102	-0.789024	0.623395	-0.078288	-0.686942	0.888671	0.059450	-0.678504	0.884795	-0.086155	-0.582806	1.094185	-0.045128	-0.574110	1.091087	0.059681	-0.516810	1.063679	0.059973	-0.452598	0.677716	-0.206206	-0.431642	0.674282	0.197720	-0.272480	0.069730	0.082144	-0.268034	0.063893	0.123686	-0.272001	0.079860	-0.125076	-0.134636	0.694712	0.037527	-0.131060	0.675220	-0.121661	-0.121956	0.666355	0.063637	0.251224	0.073582	-0.076982
3154	26.283333	-0.790971	0.598314	0.087641	-0.788975	0.623453	-0.078267	-0.686808	0.888721	0.059499	-0.678313	0.884839	-0.086148	-0.582312	1.094574	-0.045141	-0.573933	1.091417	0.059523	-0.516741	1.063775	0.059954	-0.452564	0.677680	-0.206161	-0.431554	0.674263	0.197815	-0.272417	0.069790	0.082342	-0.268034	0.063895	0.123681	-0.272005	0.079868	-0.125065	-0.134637	0.694719	0.037489	-0.130993	0.675236	-0.121677	-0.121948	0.666381	0.063592	0.251234	0.073601	-0.076967
3155	26.291667	-0.790839	0.598326	0.087467	-0.788890	0.623518	-0.078230	-0.686696	0.888767	0.059584	-0.678172	0.884927	-0.085972	-0.581936	1.094996	-0.045335	-0.573712	1.091839	0.059426	-0.516684	1.063889	0.059949	-0.452526	0.677659	-0.206124	-0.431464	0.674244	0.197904	-0.272415	0.069794	0.082337	-0.268034	0.063891	0.123680	-0.271984	0.079879	-0.125087	-0.134632	0.694732	0.037451	-0.130929	0.675215	-0.121654	-0.121926	0.666402	0.063553	0.251234	0.073620	-0.076961
3156	26.300000	-0.790787	0.598379	0.087479	-0.788822	0.623558	-0.078221	-0.686578	0.888819	0.059644	-0.678025	0.884987	-0.085906	-0.581586	1.095418	-0.045507	-0.573487	1.092229	0.059285	-0.516595	1.064032	0.059950	-0.452476	0.677635	-0.206104	-0.431374	0.674226	0.197998	-0.272472	0.069733	0.082139	-0.268033	0.063894	0.123675	-0.272016	0.079895	-0.125042	-0.134622	0.694732	0.037408	-0.130826	0.675342	-0.121782	-0.121903	0.666403	0.063532	0.251240	0.073641	-0.076957
3157	26.308333	-0.790644	0.598068	0.087211	-0.788770	0.623616	-0.078202	-0.686433	0.888888	0.059724	-0.677860	0.885025	-0.085906	-0.581222	1.095814	-0.045608	-0.573277	1.092659	0.059240	-0.516540	1.064131	0.059943	-0.452414	0.677621	-0.206089	-0.431282	0.674208	0.198106	-0.272473	0.069729	0.082122	-0.268032	0.063889	0.123667	-0.272022	0.079893	-0.125038	-0.134600	0.694720	0.037356	-0.130741	0.675308	-0.121736	-0.121955	0.666586	0.063646	0.251244	0.073656	-0.076972
3158	26.316667	-0.790469	0.597784	0.086956	-0.788715	0.623664	-0.078190	-0.686314	0.888919	0.059800	-0.677719	0.885072	-0.085810	-0.580859	1.096199	-0.045681	-0.572994	1.093073	0.059141	-0.516469	1.064221	0.059941	-0.452341	0.677620	-0.206068	-0.431185	0.674191	0.198230	-0.272405	0.069766	0.082307	-0.268027	0.063882	0.123664	-0.272036	0.079889	-0.125036	-0.134579	0.694697	0.037304	-0.130653	0.675267	-0.121687	-0.121933	0.666400	0.063425	0.251248	0.073659	-0.076984
3159	26.325000	-0.790566	0.598144	0.087241	-0.788598	0.623727	-0.078134	-0.686200	0.888931	0.059881	-0.677599	0.885091	-0.085691	-0.580472	1.096535	-0.045757	-0.572785	1.093475	0.059094	-0.516191	1.064014	0.059660	-0.452279	0.677622	-0.206059	-0.431088	0.674157	0.198354	-0.272403	0.069754	0.082309	-0.268036	0.063880	0.123669	-0.272010	0.079881	-0.125067	-0.134560	0.694676	0.037252	-0.130549	0.675211	-0.121625	-0.121891	0.666486	0.063477	0.251267	0.073638	-0.077012
3160	26.333333	-0.790694	0.598484	0.087522	-0.788546	0.623734	-0.078146	-0.686094	0.888938	0.059963	-0.677480	0.885096	-0.085628	-0.580049	1.096836	-0.045838	-0.572505	1.093858	0.059072	-0.516069	1.064086	0.059697	-0.452212	0.677631	-0.206050	-0.430997	0.674119	0.198484	-0.272405	0.069754	0.082315	-0.268032	0.063876	0.123679	-0.272038	0.079880	-0.125028	-0.134545	0.694660	0.037208	-0.130430	0.675145	-0.121566	-0.121866	0.666409	0.063368	0.251275	0.073625	-0.077025
3161	26.341667	-0.790708	0.598475	0.087528	-0.788516	0.623763	-0.078122	-0.685995	0.888944	0.060048	-0.677339	0.885130	-0.085562	-0.579595	1.097032	-0.045843	-0.572224	1.094119	0.058995	-0.515921	1.064104	0.059729	-0.452321	0.677463	-0.205828	-0.430902	0.674086	0.198616	-0.272407	0.069767	0.082323	-0.268036	0.063879	0.123685	-0.272045	0.079879	-0.125029	-0.134546	0.694660	0.037173	-0.130300	0.675064	-0.121509	-0.121851	0.666615	0.063403	0.251284	0.073614	-0.077040
3162	26.350000	-0.790690	0.598498	0.087549	-0.788438	0.623820	-0.078100	-0.685900	0.888964	0.060141	-0.677204	0.885201	-0.085408	-0.579208	1.097196	-0.045974	-0.571890	1.094342	0.058932	-0.515741	1.064131	0.059789	-0.452109	0.677672	-0.206015	-0.430817	0.674057	0.198756	-0.272410	0.069779	0.082339	-0.268034	0.063887	0.123689	-0.272048	0.079878	-0.125024	-0.134564	0.694664	0.037146	-0.130154	0.674968	-0.121456	-0.121953	0.666251	0.062927	0.251291	0.073612	-0.077040
3163	26.358333	-0.790639	0.598547	0.087581	-0.788387	0.623881	-0.078054	-0.685808	0.888992	0.060261	-0.677104	0.885219	-0.085327	-0.578820	1.097275	-0.045997	-0.571674	1.094484	0.058913	-0.515697	1.064489	0.060160	-0.452058	0.677718	-0.205977	-0.430741	0.674025	0.198891	-0.272414	0.069791	0.082344	-0.268033	0.063899	0.123689	-0.272049	0.079891	-0.125009	-0.134588	0.694679	0.037129	-0.130000	0.674865	-0.121400	-0.121905	0.666471	0.063143	0.251294	0.073626	-0.077034
3164	26.366667	-0.790623	0.598567	0.087595	-0.788301	0.623912	-0.078015	-0.685699	0.889039	0.060345	-0.676970	0.885304	-0.085189	-0.578417	1.097270	-0.045980	-0.571441	1.094636	0.058935	-0.515334	1.064204	0.059922	-0.452016	0.677776	-0.205933	-0.430658	0.673996	0.199027	-0.272483	0.069741	0.082158	-0.268036	0.063904	0.123693	-0.272060	0.079901	-0.124995	-0.134640	0.694661	0.037001	-0.129851	0.674766	-0.121346	-0.121968	0.666301	0.062898	0.251297	0.073649	-0.077020
3165	26.375000	-0.790621	0.598588	0.087617	-0.788241	0.623982	-0.077956	-0.685602	0.889082	0.060443	-0.676841	0.885330	-0.085160	-0.578117	1.097298	-0.046049	-0.571198	1.094751	0.058910	-0.515129	1.064247	0.060000	-0.451994	0.677830	-0.205887	-0.430586	0.673976	0.199165	-0.272418	0.069795	0.082342	-0.268031	0.063896	0.123691	-0.272063	0.079918	-0.125051	-0.134650	0.694704	0.037083	-0.129720	0.674673	-0.121301	-0.121968	0.666219	0.062781	0.251295	0.073667	-0.077017
3166	26.383333	-0.790614	0.598611	0.087635	-0.788183	0.624060	-0.077904	-0.685523	0.889125	0.060572	-0.676704	0.885386	-0.085054	-0.577827	1.097264	-0.046055	-0.570907	1.094824	0.058880	-0.514937	1.064285	0.060077	-0.451980	0.677873	-0.205840	-0.430513	0.673962	0.199301	-0.272416	0.069787	0.082337	-0.268036	0.063891	0.123686	-0.272050	0.079798	-0.125349	-0.134704	0.694675	0.036929	-0.129601	0.674588	-0.121271	-0.121972	0.666132	0.062658	0.251293	0.073680	-0.077025
3167	26.391667	-0.790324	0.597980	0.087112	-0.788116	0.624122	-0.077869	-0.685410	0.889177	0.060648	-0.676562	0.885431	-0.084968	-0.577579	1.097194	-0.046055	-0.570694	1.094907	0.058890	-0.514743	1.064284	0.060151	-0.451972	0.677966	-0.205910	-0.430450	0.673939	0.199437	-0.272442	0.069743	0.082233	-0.268037	0.063878	0.123685	-0.272041	0.079911	-0.125534	-0.134746	0.694665	0.036872	-0.129506	0.674512	-0.121248	-0.121979	0.666152	0.062617	0.251294	0.073660	-0.077033
3168	26.400000	-0.790366	0.597980	0.087131	-0.788053	0.624176	-0.077835	-0.685290	0.889221	0.060713	-0.676386	0.885487	-0.084914	-0.577352	1.097076	-0.046045	-0.570472	1.094952	0.058912	-0.514574	1.064260	0.060223	-0.451968	0.678042	-0.205983	-0.430388	0.673912	0.199562	-0.272408	0.069754	0.082328	-0.268039	0.063872	0.123689	-0.272039	0.079891	-0.125854	-0.134787	0.694655	0.036803	-0.129424	0.674443	-0.121226	-0.121938	0.666398	0.062797	0.251300	0.073647	-0.077038
3169	26.408333	-0.790316	0.598016	0.087143	-0.787981	0.624228	-0.077803	-0.685185	0.889261	0.060798	-0.676242	0.885521	-0.084789	-0.577135	1.096867	-0.045931	-0.570300	1.094908	0.058941	-0.514404	1.064213	0.060309	-0.451975	0.678037	-0.205950	-0.430331	0.673891	0.199682	-0.272412	0.069747	0.082337	-0.268035	0.063869	0.123694	-0.272032	0.079887	-0.126142	-0.134845	0.694644	0.036712	-0.129349	0.674392	-0.121211	-0.121965	0.666420	0.062735	0.251305	0.073625	-0.077045
3170	26.416667	-0.790295	0.598031	0.087149	-0.787912	0.624281	-0.077773	-0.685086	0.889294	0.060876	-0.676095	0.885563	-0.084663	-0.576991	1.096648	-0.045927	-0.570127	1.094881	0.059039	-0.514226	1.064147	0.060412	-0.451975	0.678021	-0.205931	-0.430272	0.673873	0.199795	-0.272408	0.069762	0.082346	-0.268038	0.063877	0.123702	-0.272040	0.079836	-0.126420	-0.134921	0.694628	0.036602	-0.129278	0.674346	-0.121195	-0.122000	0.666457	0.062658	0.251312	0.073617	-0.077060
3171	26.425000	-0.790532	0.598716	0.087720	-0.787851	0.624337	-0.077750	-0.684981	0.889328	0.060928	-0.675943	0.885579	-0.084660	-0.576849	1.096310	-0.045831	-0.569985	1.094755	0.059153	-0.514027	1.064053	0.060545	-0.451979	0.677935	-0.205803	-0.430223	0.673857	0.199902	-0.272413	0.069779	0.082357	-0.268037	0.063879	0.123708	-0.272032	0.079851	-0.126647	-0.134998	0.694630	0.036478	-0.129211	0.674318	-0.121177	-0.122038	0.666512	0.062580	0.251305	0.073614	-0.077058
3172	26.433333	-0.790513	0.598747	0.087738	-0.787791	0.624400	-0.077722	-0.684876	0.889357	0.060984	-0.675800	0.885634	-0.084535	-0.576666	1.095865	-0.045592	-0.569847	1.094600	0.059311	-0.513992	1.064269	0.060999	-0.451966	0.677845	-0.205672	-0.430173	0.673850	0.200002	-0.272478	0.069744	0.082170	-0.268035	0.063891	0.123708	-0.272014	0.079854	-0.126859	-0.135082	0.694637	0.036336	-0.129135	0.674298	-0.121143	-0.122081	0.666574	0.062489	0.251309	0.073628	-0.077060
3173	26.441667	-0.790419	0.598321	0.087558	-0.787727	0.624463	-0.077696	-0.684782	0.889379	0.061032	-0.675638	0.885675	-0.084493	-0.576648	1.095407	-0.045585	-0.569702	1.094293	0.059410	-0.513690	1.064054	0.061073	-0.451932	0.677820	-0.205667	-0.430118	0.673853	0.200090	-0.272419	0.069797	0.082367	-0.268032	0.063899	0.123704	-0.271965	0.079868	-0.127087	-0.135149	0.694652	0.036241	-0.129056	0.674278	-0.121102	-0.122126	0.666631	0.062380	0.251299	0.073645	-0.077052
3174	26.450000	-0.790304	0.598227	0.087471	-0.787618	0.624517	-0.077661	-0.684674	0.889427	0.061093	-0.675505	0.885700	-0.084400	-0.576597	1.094853	-0.045425	-0.569574	1.093982	0.059544	-0.513556	1.064052	0.061385	-0.451889	0.677797	-0.205672	-0.430069	0.673859	0.200176	-0.272420	0.069795	0.082356	-0.268034	0.063896	0.123699	-0.272181	0.079723	-0.127189	-0.135209	0.694667	0.036142	-0.128977	0.674254	-0.121072	-0.122163	0.666683	0.062271	0.251300	0.073661	-0.077050
3175	26.458333	-0.790418	0.598537	0.087708	-0.787581	0.624586	-0.077668	-0.684573	0.889450	0.061145	-0.675356	0.885715	-0.084374	-0.576608	1.094265	-0.045231	-0.569534	1.093633	0.059716	-0.513350	1.063918	0.061568	-0.451839	0.677777	-0.205684	-0.430023	0.673862	0.200253	-0.272450	0.069764	0.082249	-0.268032	0.063886	0.123684	-0.272070	0.079796	-0.127306	-0.135260	0.694654	0.035989	-0.128895	0.674209	-0.121041	-0.122149	0.666797	0.062268	0.251287	0.073681	-0.077047
3176	26.466667	-0.790161	0.597957	0.087256	-0.787489	0.624646	-0.077600	-0.684452	0.889477	0.061174	-0.675237	0.885696	-0.084324	-0.576728	1.093717	-0.045166	-0.569428	1.093191	0.059873	-0.513150	1.063763	0.061763	-0.451783	0.677770	-0.205702	-0.429971	0.673866	0.200318	-0.272413	0.069779	0.082329	-0.268036	0.063883	0.123680	-0.271968	0.079866	-0.127391	-0.135308	0.694638	0.035847	-0.128826	0.674168	-0.121014	-0.122123	0.666904	0.062269	0.251288	0.073672	-0.077060
3177	26.475000	-0.790207	0.598313	0.087529	-0.787430	0.624719	-0.077603	-0.684374	0.889473	0.061234	-0.675093	0.885726	-0.084234	-0.576748	1.093043	-0.044788	-0.569327	1.092869	0.060136	-0.512977	1.063574	0.061963	-0.451735	0.677762	-0.205722	-0.429925	0.673868	0.200380	-0.272412	0.069769	0.082328	-0.268034	0.063869	0.123686	-0.271945	0.079897	-0.127444	-0.135346	0.694626	0.035731	-0.128768	0.674126	-0.120998	-0.122136	0.666930	0.062167	0.251292	0.073656	-0.077066
3178	26.483333	-0.790472	0.598880	0.087962	-0.787301	0.624691	-0.077568	-0.684286	0.889479	0.061273	-0.674974	0.885727	-0.084195	-0.576862	1.092395	-0.044517	-0.569297	1.092470	0.060427	-0.512805	1.063379	0.062205	-0.451691	0.677763	-0.205744	-0.429883	0.673866	0.200431	-0.272471	0.069722	0.082153	-0.268037	0.063874	0.123693	-0.271954	0.079848	-0.127483	-0.135378	0.694616	0.035631	-0.128731	0.674103	-0.120987	-0.122174	0.666746	0.061876	0.251296	0.073640	-0.077080
3179	26.491667	-0.790077	0.598027	0.087291	-0.787271	0.624750	-0.077578	-0.684179	0.889496	0.061297	-0.674858	0.885700	-0.084208	-0.577057	1.091711	-0.044274	-0.569184	1.091935	0.060628	-0.512648	1.063079	0.062427	-0.451650	0.677768	-0.205759	-0.429844	0.673849	0.200473	-0.272438	0.069755	0.082254	-0.268036	0.063880	0.123705	-0.271944	0.079851	-0.127505	-0.135400	0.694615	0.035563	-0.128721	0.674152	-0.121042	-0.122243	0.666721	0.061693	0.251291	0.073633	-0.077092
3180	26.500000	-0.790013	0.598326	0.087286	-0.787239	0.624815	-0.077590	-0.684094	0.889506	0.061335	-0.674737	0.885717	-0.084179	-0.577192	1.090949	-0.043872	-0.569100	1.091530	0.061037	-0.512460	1.062809	0.062662	-0.451742	0.677626	-0.205576	-0.429810	0.673833	0.200509	-0.272410	0.069796	0.082360	-0.268034	0.063892	0.123720	-0.271945	0.079843	-0.127520	-0.135409	0.694619	0.035518	-0.128727	0.674221	-0.121095	-0.122126	0.666993	0.061998	0.251290	0.073633	-0.077095
3181	26.508333	-0.790245	0.599068	0.087875	-0.787109	0.624825	-0.077520	-0.684039	0.889502	0.061383	-0.674640	0.885759	-0.084062	-0.577387	1.090154	-0.043491	-0.569096	1.090913	0.061352	-0.512245	1.062528	0.062919	-0.451588	0.677789	-0.205784	-0.429783	0.673816	0.200543	-0.272410	0.069800	0.082373	-0.268029	0.063892	0.123721	-0.271939	0.079847	-0.127525	-0.135419	0.694640	0.035509	-0.128718	0.674150	-0.120955	-0.122174	0.666838	0.061764	0.251294	0.073641	-0.077098
3182	26.516667	-0.790329	0.599049	0.088020	-0.787133	0.624895	-0.077574	-0.683945	0.889554	0.061434	-0.674583	0.885729	-0.084066	-0.577613	1.089307	-0.043065	-0.569034	1.090295	0.061730	-0.511995	1.062286	0.063209	-0.451561	0.677801	-0.205791	-0.429756	0.673789	0.200568	-0.272411	0.069806	0.082382	-0.268027	0.063879	0.123718	-0.271944	0.079845	-0.127548	-0.135422	0.694663	0.035522	-0.128763	0.674279	-0.121054	-0.122197	0.666879	0.061754	0.251289	0.073661	-0.077096
3183	26.525000	-0.789919	0.598390	0.087329	-0.787079	0.624961	-0.077536	-0.683892	0.889575	0.061468	-0.674482	0.885764	-0.084043	-0.577838	1.088478	-0.042541	-0.569012	1.089560	0.062144	-0.511531	1.061786	0.063150	-0.451674	0.677659	-0.205602	-0.429735	0.673761	0.200591	-0.272407	0.069805	0.082376	-0.268028	0.063883	0.123715	-0.271942	0.079863	-0.127559	-0.135418	0.694679	0.035537	-0.128755	0.674202	-0.120900	-0.122153	0.666961	0.061879	0.251296	0.073683	-0.077103
3184	26.533333	-0.789895	0.598397	0.087349	-0.787036	0.624999	-0.077531	-0.683871	0.889561	0.061485	-0.674395	0.885834	-0.083942	-0.578223	1.087773	-0.042193	-0.569065	1.088753	0.062596	-0.511237	1.061586	0.063328	-0.451521	0.677829	-0.205797	-0.429719	0.673738	0.200615	-0.272410	0.069787	0.082370	-0.268025	0.063878	0.123711	-0.271947	0.079859	-0.127590	-0.135421	0.694682	0.035553	-0.128773	0.674217	-0.120877	-0.122113	0.667038	0.062005	0.251303	0.073702	-0.077110
3185	26.541667	-0.789876	0.598402	0.087352	-0.786995	0.625021	-0.077530	-0.683827	0.889583	0.061516	-0.674347	0.885826	-0.083959	-0.578637	1.087169	-0.041781	-0.569102	1.087649	0.063001	-0.510941	1.061338	0.063466	-0.451514	0.677841	-0.205804	-0.429706	0.673720	0.200645	-0.272406	0.069776	0.082362	-0.268031	0.063869	0.123707	-0.271955	0.079872	-0.127644	-0.135426	0.694680	0.035555	-0.128784	0.674226	-0.120862	-0.122192	0.666874	0.061763	0.251313	0.073704	-0.077131
3186	26.550000	-0.789839	0.598431	0.087351	-0.786959	0.625043	-0.077538	-0.683790	0.889595	0.061534	-0.674310	0.885807	-0.083983	-0.578872	1.086612	-0.041117	-0.569215	1.086417	0.063466	-0.510704	1.061000	0.063593	-0.451511	0.677850	-0.205809	-0.429692	0.673699	0.200671	-0.272405	0.069768	0.082351	-0.268034	0.063861	0.123708	-0.272157	0.079715	-0.127718	-0.135440	0.694682	0.035554	-0.128798	0.674229	-0.120855	-0.122254	0.666651	0.061543	0.251325	0.073689	-0.077165
3187	26.558333	-0.789835	0.598450	0.087353	-0.786923	0.625056	-0.077538	-0.683781	0.889584	0.061545	-0.674290	0.885827	-0.083897	-0.579213	1.086186	-0.040674	-0.569434	1.085355	0.063930	-0.510570	1.060677	0.063731	-0.451560	0.677792	-0.205721	-0.429681	0.673692	0.200700	-0.272406	0.069766	0.082362	-0.268037	0.063862	0.123720	-0.271957	0.079874	-0.127780	-0.135465	0.694680	0.035545	-0.128814	0.674230	-0.120850	-0.122243	0.666772	0.061640	0.251331	0.073688	-0.077188
3188	26.566667	-0.789843	0.598439	0.087341	-0.786893	0.625069	-0.077542	-0.683805	0.889539	0.061537	-0.674288	0.885832	-0.083877	-0.579541	1.085804	-0.040271	-0.569631	1.084434	0.064370	-0.510483	1.060404	0.063881	-0.451485	0.677900	-0.205842	-0.429673	0.673701	0.200736	-0.272410	0.069770	0.082371	-0.268038	0.063869	0.123730	-0.271950	0.079878	-0.127854	-0.135497	0.694682	0.035524	-0.128836	0.674234	-0.120849	-0.122187	0.666834	0.061759	0.251331	0.073681	-0.077214
3189	26.575000	-0.789831	0.598437	0.087322	-0.786843	0.625066	-0.077544	-0.683810	0.889538	0.061549	-0.674328	0.885764	-0.083940	-0.579887	1.085428	-0.039986	-0.569799	1.083607	0.064673	-0.510431	1.060217	0.064049	-0.451543	0.677905	-0.205871	-0.429673	0.673714	0.200768	-0.272412	0.069794	0.082387	-0.268039	0.063882	0.123738	-0.271952	0.079883	-0.127929	-0.135537	0.694690	0.035508	-0.128866	0.674255	-0.120853	-0.122289	0.666809	0.061622	0.251337	0.073697	-0.077223
3190	26.583333	-0.789818	0.598445	0.087308	-0.786799	0.625061	-0.077541	-0.683827	0.889538	0.061554	-0.674348	0.885799	-0.083857	-0.580383	1.085040	-0.039832	-0.569969	1.082865	0.064993	-0.510401	1.060099	0.064242	-0.451596	0.677913	-0.205878	-0.429678	0.673732	0.200795	-0.272479	0.069752	0.082206	-0.268042	0.063897	0.123744	-0.271941	0.079893	-0.127998	-0.135575	0.694697	0.035484	-0.128894	0.674288	-0.120856	-0.122296	0.666946	0.061719	0.251340	0.073718	-0.077223
3191	26.591667	-0.789841	0.598436	0.087304	-0.786868	0.625076	-0.077545	-0.683884	0.889512	0.061550	-0.674402	0.885777	-0.083882	-0.580667	1.084600	-0.039358	-0.570202	1.082186	0.065424	-0.510357	1.060005	0.064414	-0.451523	0.678031	-0.206001	-0.429697	0.673756	0.200811	-0.272417	0.069815	0.082399	-0.268033	0.063895	0.123737	-0.271939	0.079904	-0.128053	-0.135613	0.694701	0.035454	-0.128929	0.674317	-0.120863	-0.122344	0.667067	0.061792	0.251342	0.073738	-0.077221
3192	26.600000	-0.789831	0.598451	0.087300	-0.786881	0.625069	-0.077555	-0.683956	0.889472	0.061536	-0.674491	0.885760	-0.083851	-0.581006	1.084211	-0.038914	-0.570354	1.081384	0.065729	-0.510341	1.059937	0.064640	-0.451456	0.678141	-0.206120	-0.429717	0.673789	0.200815	-0.272418	0.069809	0.082385	-0.268035	0.063888	0.123726	-0.271928	0.079904	-0.128100	-0.135651	0.694703	0.035428	-0.128964	0.674346	-0.120884	-0.122394	0.667182	0.061866	0.251348	0.073758	-0.077224
3193	26.608333	-0.789837	0.598440	0.087298	-0.786857	0.625042	-0.077566	-0.684009	0.889473	0.061521	-0.674616	0.885671	-0.083929	-0.581441	1.083919	-0.038557	-0.570483	1.080550	0.065930	-0.510293	1.059783	0.064773	-0.451549	0.678070	-0.206023	-0.429753	0.673819	0.200809	-0.272411	0.069800	0.082373	-0.268029	0.063882	0.123712	-0.271927	0.079912	-0.128141	-0.135697	0.694701	0.035405	-0.129009	0.674367	-0.120908	-0.122426	0.667192	0.061844	0.251343	0.073769	-0.077217
3194	26.616667	-0.789877	0.598403	0.087299	-0.786904	0.625022	-0.077581	-0.684103	0.889451	0.061494	-0.674718	0.885641	-0.083954	-0.581861	1.083649	-0.038139	-0.570591	1.079933	0.066321	-0.510260	1.059642	0.064911	-0.451648	0.678005	-0.205928	-0.429795	0.673846	0.200798	-0.272412	0.069783	0.082358	-0.268030	0.063873	0.123704	-0.271925	0.079907	-0.128172	-0.135745	0.694697	0.035388	-0.129057	0.674381	-0.120945	-0.122458	0.667199	0.061828	0.251344	0.073759	-0.077221
3195	26.625000	-0.789880	0.598401	0.087298	-0.786929	0.625000	-0.077597	-0.684206	0.889403	0.061458	-0.674812	0.885615	-0.083994	-0.582208	1.083391	-0.037575	-0.570667	1.079576	0.066891	-0.510219	1.059476	0.065019	-0.451544	0.678178	-0.206148	-0.429850	0.673877	0.200777	-0.272407	0.069774	0.082350	-0.267991	0.063883	0.123803	-0.271927	0.079905	-0.128196	-0.135792	0.694696	0.035381	-0.129111	0.674389	-0.120991	-0.122533	0.667011	0.061628	0.251350	0.073741	-0.077225
3196	26.633333	-0.789870	0.598392	0.087285	-0.786892	0.624953	-0.077617	-0.684317	0.889362	0.061422	-0.674945	0.885562	-0.084020	-0.582654	1.083242	-0.037278	-0.570766	1.079015	0.067254	-0.510200	1.059300	0.065128	-0.451600	0.678183	-0.206159	-0.429916	0.673898	0.200748	-0.272401	0.069766	0.082351	-0.268029	0.063861	0.123708	-0.271927	0.079903	-0.128206	-0.135842	0.694695	0.035383	-0.129171	0.674398	-0.121049	-0.122473	0.667011	0.061638	0.251350	0.073724	-0.077228
3197	26.641667	-0.789879	0.598373	0.087272	-0.786977	0.624930	-0.077636	-0.684423	0.889337	0.061368	-0.675059	0.885550	-0.084047	-0.583065	1.083111	-0.036854	-0.570834	1.078571	0.067671	-0.510179	1.059134	0.065285	-0.451738	0.678103	-0.206050	-0.429989	0.673911	0.200703	-0.272402	0.069772	0.082365	-0.268032	0.063873	0.123722	-0.271928	0.079897	-0.128211	-0.135894	0.694701	0.035394	-0.129238	0.674408	-0.121099	-0.122560	0.666808	0.061432	0.251356	0.073714	-0.077225
3198	26.650000	-0.789927	0.598327	0.087256	-0.787011	0.624899	-0.077653	-0.684554	0.889303	0.061327	-0.675216	0.885498	-0.084107	-0.583480	1.083020	-0.036413	-0.570837	1.078113	0.068038	-0.510004	1.059016	0.065305	-0.451741	0.678189	-0.206160	-0.430073	0.673929	0.200649	-0.272405	0.069783	0.082375	-0.268032	0.063886	0.123727	-0.271920	0.079892	-0.128230	-0.135950	0.694710	0.035403	-0.129301	0.674432	-0.121145	-0.122548	0.667031	0.061643	0.251363	0.073716	-0.077226
3199	26.658333	-0.790135	0.598639	0.087602	-0.787037	0.624848	-0.077681	-0.684688	0.889283	0.061278	-0.675367	0.885493	-0.084123	-0.583891	1.082955	-0.035920	-0.570786	1.077703	0.068481	-0.509903	1.058849	0.065387	-0.451811	0.678199	-0.206159	-0.430165	0.673928	0.200577	-0.272406	0.069805	0.082387	-0.268029	0.063896	0.123731	-0.272132	0.079763	-0.128227	-0.136005	0.694723	0.035403	-0.129371	0.674452	-0.121175	-0.122587	0.667054	0.061649	0.251368	0.073735	-0.077214
3200	26.666667	-0.790361	0.598937	0.087944	-0.786992	0.624764	-0.077655	-0.684822	0.889262	0.061236	-0.675508	0.885479	-0.084187	-0.584330	1.082794	-0.035394	-0.570744	1.077293	0.068894	-0.509799	1.058741	0.065511	-0.451891	0.678222	-0.206164	-0.430268	0.673928	0.200493	-0.272474	0.069762	0.082197	-0.268033	0.063910	0.123734	-0.271918	0.079923	-0.128243	-0.136076	0.694737	0.035395	-0.129443	0.674482	-0.121205	-0.122636	0.667090	0.061647	0.251380	0.073763	-0.077209
3201	26.675000	-0.790230	0.598461	0.087594	-0.787058	0.624776	-0.077673	-0.684971	0.889218	0.061192	-0.675657	0.885471	-0.084193	-0.584779	1.082679	-0.034925	-0.570667	1.076942	0.069291	-0.509683	1.058588	0.065531	-0.452028	0.678169	-0.206068	-0.430390	0.673924	0.200393	-0.272415	0.069809	0.082377	-0.268032	0.063898	0.123713	-0.271921	0.079925	-0.128259	-0.136153	0.694750	0.035368	-0.129520	0.674496	-0.121230	-0.122695	0.667118	0.061624	0.251390	0.073784	-0.077218
3202	26.683333	-0.790044	0.598275	0.087236	-0.787133	0.624731	-0.077744	-0.685118	0.889176	0.061149	-0.675801	0.885454	-0.084204	-0.585244	1.082571	-0.034490	-0.570644	1.076541	0.069607	-0.509622	1.058466	0.065572	-0.452031	0.678282	-0.206207	-0.430518	0.673923	0.200287	-0.272415	0.069798	0.082359	-0.268030	0.063888	0.123693	-0.271927	0.079935	-0.128290	-0.136237	0.694759	0.035328	-0.129606	0.674505	-0.121251	-0.122759	0.667143	0.061595	0.251404	0.073796	-0.077246
3203	26.691667	-0.790305	0.598443	0.087588	-0.787133	0.624657	-0.077749	-0.685232	0.889160	0.061117	-0.675937	0.885393	-0.084300	-0.585720	1.082503	-0.034122	-0.570692	1.076258	0.069994	-0.509614	1.058368	0.065623	-0.452161	0.678252	-0.206138	-0.430653	0.673921	0.200174	-0.272449	0.069760	0.082250	-0.268031	0.063877	0.123686	-0.271926	0.079923	-0.128345	-0.136314	0.694766	0.035261	-0.129703	0.674520	-0.121263	-0.122826	0.667177	0.061554	0.251432	0.073810	-0.077263
3204	26.700000	-0.790521	0.598891	0.087925	-0.787140	0.624587	-0.077751	-0.685351	0.889116	0.061043	-0.676035	0.885373	-0.084358	-0.586172	1.082427	-0.033654	-0.570788	1.076019	0.070305	-0.509658	1.058273	0.065661	-0.452161	0.678388	-0.206300	-0.430782	0.673911	0.200056	-0.272417	0.069765	0.082334	-0.268040	0.063867	0.123684	-0.271927	0.079914	-0.128402	-0.136378	0.694749	0.035209	-0.129809	0.674576	-0.121222	-0.122880	0.667195	0.061534	0.251457	0.073805	-0.077298
3205	26.708333	-0.790575	0.598867	0.087921	-0.787248	0.624581	-0.077830	-0.685491	0.889058	0.061003	-0.676155	0.885352	-0.084347	-0.586726	1.082403	-0.033240	-0.571032	1.076050	0.070827	-0.509728	1.058166	0.065624	-0.452231	0.678440	-0.206358	-0.430903	0.673902	0.199931	-0.272419	0.069762	0.082336	-0.268045	0.063868	0.123691	-0.271917	0.079902	-0.128489	-0.136396	0.694735	0.035184	-0.129971	0.674737	-0.121201	-0.122919	0.667185	0.061532	0.251474	0.073809	-0.077347
3206	26.716667	-0.790341	0.598281	0.087459	-0.787287	0.624525	-0.077860	-0.685610	0.889008	0.060938	-0.676265	0.885307	-0.084406	-0.587338	1.082386	-0.032678	-0.571210	1.076009	0.071212	-0.509881	1.058158	0.065689	-0.452299	0.678492	-0.206431	-0.431003	0.673875	0.199800	-0.272416	0.069769	0.082340	-0.268047	0.063875	0.123699	-0.272131	0.079745	-0.128566	-0.136401	0.694735	0.035163	-0.130113	0.674791	-0.121058	-0.122938	0.667194	0.061520	0.251485	0.073811	-0.077394
3207	26.725000	-0.790460	0.598534	0.087580	-0.787318	0.624453	-0.077902	-0.685711	0.888967	0.060845	-0.676373	0.885247	-0.084490	-0.588178	1.082440	-0.032083	-0.571334	1.076354	0.071690	-0.510104	1.058258	0.065835	-0.452360	0.678539	-0.206509	-0.431095	0.673849	0.199674	-0.272418	0.069783	0.082348	-0.268044	0.063891	0.123705	-0.271986	0.079851	-0.128655	-0.136460	0.694728	0.035088	-0.130260	0.674888	-0.120989	-0.122956	0.667219	0.061505	0.251510	0.073836	-0.077423
3208	26.733333	-0.790570	0.598782	0.087696	-0.787352	0.624372	-0.077910	-0.685850	0.888922	0.060802	-0.676474	0.885219	-0.084548	-0.589181	1.082604	-0.031583	-0.571402	1.077034	0.072285	-0.510326	1.058419	0.066009	-0.452407	0.678585	-0.206591	-0.431170	0.673814	0.199552	-0.272484	0.069755	0.082167	-0.268042	0.063908	0.123714	-0.271843	0.079954	-0.128742	-0.136478	0.694771	0.035128	-0.130381	0.674984	-0.120935	-0.122974	0.667256	0.061491	0.251525	0.073865	-0.077449
3209	26.741667	-0.790607	0.598739	0.087668	-0.787458	0.624341	-0.077981	-0.685976	0.888885	0.060729	-0.676583	0.885190	-0.084623	-0.590034	1.082819	-0.030922	-0.571517	1.077350	0.072783	-0.510480	1.058722	0.066196	-0.452433	0.678616	-0.206679	-0.431226	0.673770	0.199450	-0.272421	0.069824	0.082363	-0.268000	0.063938	0.123810	-0.271974	0.079843	-0.128786	-0.136508	0.694759	0.034986	-0.130486	0.675055	-0.120909	-0.122993	0.667285	0.061490	0.251538	0.073891	-0.077482
3210	26.750000	-0.790631	0.598702	0.087638	-0.787488	0.624294	-0.078015	-0.686109	0.888858	0.060662	-0.676686	0.885115	-0.084810	-0.590607	1.083162	-0.030248	-0.571549	1.077258	0.073171	-0.510633	1.058797	0.066323	-0.452582	0.678364	-0.206371	-0.431279	0.673728	0.199364	-0.272423	0.069815	0.082350	-0.268039	0.063907	0.123692	-0.271831	0.079959	-0.128864	-0.136505	0.694781	0.035075	-0.130558	0.675101	-0.120900	-0.123004	0.667302	0.061480	0.251551	0.073928	-0.077506
3211	26.758333	-0.790654	0.598660	0.087610	-0.787513	0.624248	-0.078050	-0.686232	0.888825	0.060559	-0.676797	0.885098	-0.084854	-0.591142	1.083456	-0.029718	-0.571902	1.077372	0.073640	-0.510865	1.058621	0.066363	-0.452496	0.678452	-0.206523	-0.431319	0.673689	0.199304	-0.272453	0.069778	0.082243	-0.268035	0.063899	0.123679	-0.271823	0.079966	-0.128920	-0.136548	0.694752	0.034929	-0.130587	0.675105	-0.120901	-0.123012	0.667311	0.061453	0.251568	0.073950	-0.077524
3212	26.766667	-0.790661	0.598624	0.087578	-0.787529	0.624206	-0.078080	-0.686400	0.888783	0.060514	-0.676893	0.885103	-0.084856	-0.591722	1.083758	-0.029232	-0.571925	1.077665	0.074002	-0.511116	1.058885	0.066590	-0.452394	0.678546	-0.206674	-0.431352	0.673652	0.199254	-0.272425	0.069782	0.082326	-0.268035	0.063888	0.123677	-0.271820	0.079961	-0.128972	-0.136566	0.694745	0.034896	-0.130583	0.675082	-0.120919	-0.123030	0.667310	0.061425	0.251580	0.073948	-0.077560
3213	26.775000	-0.790404	0.597951	0.087011	-0.787536	0.624168	-0.078109	-0.686516	0.888772	0.060429	-0.677020	0.885024	-0.085018	-0.592344	1.083957	-0.028807	-0.572249	1.077907	0.074326	-0.511393	1.058858	0.066567	-0.452415	0.678481	-0.206625	-0.431387	0.673642	0.199229	-0.272416	0.069777	0.082328	-0.268042	0.063876	0.123681	-0.271924	0.079880	-0.129030	-0.136587	0.694745	0.034870	-0.130542	0.675025	-0.120936	-0.123041	0.667316	0.061402	0.251585	0.073948	-0.077599
3214	26.783333	-0.790678	0.598604	0.087534	-0.787537	0.624139	-0.078135	-0.686635	0.888761	0.060336	-0.677113	0.885033	-0.085044	-0.592980	1.084105	-0.028416	-0.572590	1.078190	0.074656	-0.511636	1.059137	0.066639	-0.452440	0.678421	-0.206557	-0.431419	0.673648	0.199208	-0.272416	0.069766	0.082332	-0.268040	0.063874	0.123690	-0.271822	0.079952	-0.129055	-0.136607	0.694744	0.034840	-0.130496	0.674971	-0.120952	-0.123055	0.667320	0.061375	0.251591	0.073940	-0.077635
3215	26.791667	-0.790680	0.598615	0.087512	-0.787509	0.624105	-0.078142	-0.686760	0.888741	0.060254	-0.677209	0.885014	-0.085141	-0.593700	1.084241	-0.028022	-0.572761	1.078585	0.074934	-0.511931	1.059535	0.066767	-0.452343	0.678513	-0.206661	-0.431446	0.673678	0.199190	-0.272476	0.069726	0.082151	-0.268040	0.063887	0.123699	-0.271922	0.079876	-0.129096	-0.136629	0.694735	0.034826	-0.130460	0.674924	-0.120961	-0.123066	0.667318	0.061361	0.251606	0.073941	-0.077665
3216	26.800000	-0.790672	0.598632	0.087488	-0.787482	0.624069	-0.078154	-0.686876	0.888745	0.060181	-0.677346	0.884955	-0.085230	-0.594402	1.084413	-0.027624	-0.572862	1.079071	0.075147	-0.512205	1.059881	0.066756	-0.452264	0.678607	-0.206756	-0.431474	0.673738	0.199172	-0.272414	0.069790	0.082348	-0.268039	0.063896	0.123708	-0.271803	0.079962	-0.129121	-0.136630	0.694733	0.034820	-0.130449	0.674902	-0.120963	-0.123076	0.667326	0.061365	0.251613	0.073940	-0.077686
3217	26.808333	-0.790665	0.598623	0.087462	-0.787552	0.624064	-0.078230	-0.687003	0.888735	0.060104	-0.677472	0.884961	-0.085265	-0.595001	1.084696	-0.027408	-0.572997	1.079556	0.075315	-0.512471	1.060194	0.066718	-0.452338	0.678533	-0.206648	-0.431506	0.673824	0.199156	-0.272415	0.069807	0.082355	-0.268037	0.063913	0.123712	-0.272022	0.079812	-0.129127	-0.136626	0.694731	0.034838	-0.130475	0.674931	-0.120939	-0.123077	0.667329	0.061395	0.251617	0.073955	-0.077695
3218	26.816667	-0.790662	0.598622	0.087439	-0.787561	0.624033	-0.078267	-0.687127	0.888733	0.060034	-0.677587	0.884940	-0.085384	-0.595515	1.084979	-0.027248	-0.573114	1.079878	0.075352	-0.512662	1.060412	0.066583	-0.452429	0.678453	-0.206532	-0.431529	0.673934	0.199129	-0.272418	0.069825	0.082357	-0.268036	0.063920	0.123700	-0.271800	0.079958	-0.129126	-0.136598	0.694722	0.034876	-0.130549	0.674985	-0.120902	-0.123071	0.667319	0.061436	0.251621	0.073964	-0.077696
3219	26.825000	-0.790640	0.598625	0.087429	-0.787540	0.624023	-0.078239	-0.687241	0.888761	0.059981	-0.677760	0.884899	-0.085393	-0.595858	1.085137	-0.027194	-0.573194	1.080260	0.075391	-0.512735	1.060845	0.066502	-0.452399	0.678512	-0.206593	-0.431547	0.674066	0.199094	-0.272424	0.069810	0.082346	-0.268037	0.063915	0.123689	-0.272034	0.079813	-0.129094	-0.136535	0.694722	0.035004	-0.130664	0.675075	-0.120851	-0.123052	0.667286	0.061499	0.251623	0.073978	-0.077686
3220	26.833333	-0.790626	0.598618	0.087417	-0.787581	0.624016	-0.078274	-0.687368	0.888780	0.059923	-0.677888	0.884857	-0.085477	-0.596176	1.085207	-0.027201	-0.573191	1.080525	0.075335	-0.512848	1.060921	0.066314	-0.452379	0.678560	-0.206650	-0.431568	0.674214	0.199054	-0.272426	0.069793	0.082335	-0.268034	0.063894	0.123670	-0.271830	0.079971	-0.129031	-0.136459	0.694724	0.035152	-0.130801	0.675191	-0.120787	-0.123030	0.667240	0.061574	0.251622	0.073988	-0.077672
3221	26.841667	-0.790461	0.598282	0.087151	-0.787564	0.623978	-0.078267	-0.687486	0.888796	0.059862	-0.678049	0.884790	-0.085535	-0.596422	1.085176	-0.027212	-0.573144	1.080708	0.075231	-0.512789	1.061141	0.066032	-0.452428	0.678590	-0.206717	-0.431596	0.674379	0.199016	-0.272459	0.069738	0.082224	-0.268043	0.063875	0.123665	-0.272072	0.079819	-0.128965	-0.136392	0.694710	0.035267	-0.130964	0.675311	-0.120716	-0.122999	0.667188	0.061667	0.251454	0.074221	-0.077538
3222	26.850000	-0.790290	0.597926	0.086893	-0.787550	0.623940	-0.078249	-0.687599	0.888813	0.059798	-0.678176	0.884744	-0.085626	-0.596651	1.085135	-0.027259	-0.573058	1.080903	0.075166	-0.512691	1.061402	0.065807	-0.452491	0.678613	-0.206788	-0.431631	0.674551	0.198961	-0.272431	0.069743	0.082318	-0.268050	0.063865	0.123665	-0.271904	0.080007	-0.128816	-0.136326	0.694703	0.035385	-0.131133	0.675436	-0.120652	-0.122970	0.667137	0.061763	0.251627	0.073960	-0.077647
3223	26.858333	-0.790280	0.597930	0.086898	-0.787566	0.623925	-0.078253	-0.687704	0.888833	0.059748	-0.678329	0.884695	-0.085648	-0.596801	1.085150	-0.027341	-0.572857	1.081279	0.075138	-0.512552	1.061670	0.065577	-0.452570	0.678554	-0.206738	-0.431671	0.674731	0.198890	-0.272460	0.069725	0.082220	-0.268053	0.063874	0.123677	-0.271983	0.080025	-0.128619	-0.136276	0.694708	0.035513	-0.131298	0.675554	-0.120607	-0.122950	0.667094	0.061856	0.251613	0.073940	-0.077640
3224	26.866667	-0.790272	0.597926	0.086893	-0.787580	0.623883	-0.078295	-0.687819	0.888805	0.059635	-0.678485	0.884622	-0.085744	-0.597013	1.085137	-0.027340	-0.572717	1.081475	0.074986	-0.512361	1.061908	0.065263	-0.452649	0.678497	-0.206686	-0.431725	0.674922	0.198819	-0.272422	0.069758	0.082315	-0.268046	0.063890	0.123679	-0.272295	0.079925	-0.128402	-0.136245	0.694709	0.035633	-0.131464	0.675646	-0.120602	-0.122934	0.667057	0.061951	0.251610	0.073917	-0.077626
3225	26.875000	-0.790410	0.598263	0.087161	-0.787595	0.623890	-0.078282	-0.687884	0.888848	0.059556	-0.678624	0.884570	-0.085811	-0.597136	1.085145	-0.027355	-0.572500	1.081806	0.074912	-0.512173	1.062203	0.065045	-0.452730	0.678422	-0.206632	-0.431788	0.675117	0.198753	-0.272421	0.069774	0.082313	-0.268046	0.063915	0.123678	-0.272181	0.080194	-0.128164	-0.136240	0.694720	0.035727	-0.131617	0.675731	-0.120640	-0.122864	0.667080	0.062198	0.251609	0.073902	-0.077612
3226	26.883333	-0.790552	0.598606	0.087438	-0.787663	0.623898	-0.078345	-0.687988	0.888875	0.059496	-0.678758	0.884544	-0.085862	-0.597192	1.085178	-0.027236	-0.572224	1.082191	0.074876	-0.511994	1.062552	0.064888	-0.452798	0.678347	-0.206579	-0.431850	0.675306	0.198678	-0.272422	0.069778	0.082308	-0.268041	0.063931	0.123673	-0.272306	0.080336	-0.127922	-0.136250	0.694734	0.035787	-0.131760	0.675792	-0.120707	-0.122936	0.667044	0.062060	0.251606	0.073904	-0.077580
3227	26.891667	-0.790534	0.598626	0.087430	-0.787601	0.623880	-0.078295	-0.688096	0.888885	0.059437	-0.678887	0.884491	-0.085911	-0.597298	1.085179	-0.027284	-0.571969	1.082586	0.074796	-0.511735	1.062862	0.064618	-0.452865	0.678285	-0.206536	-0.431904	0.675469	0.198597	-0.272425	0.069790	0.082299	-0.268039	0.063933	0.123658	-0.272454	0.080507	-0.127735	-0.136261	0.694751	0.035820	-0.131891	0.675836	-0.120795	-0.122901	0.667097	0.062178	0.251597	0.073908	-0.077545
3228	26.900000	-0.790522	0.598658	0.087434	-0.787595	0.623850	-0.078331	-0.688189	0.888935	0.059400	-0.678995	0.884450	-0.086004	-0.597407	1.085218	-0.027395	-0.571660	1.083040	0.074775	-0.511517	1.063263	0.064488	-0.452940	0.678203	-0.206499	-0.431951	0.675617	0.198519	-0.272427	0.069781	0.082283	-0.268041	0.063928	0.123635	-0.272645	0.080722	-0.127460	-0.136270	0.694759	0.035822	-0.132049	0.675944	-0.120990	-0.122865	0.667156	0.062277	0.251581	0.073913	-0.077501
3229	26.908333	-0.790509	0.598669	0.087430	-0.787607	0.623869	-0.078349	-0.688308	0.888946	0.059344	-0.679151	0.884370	-0.086019	-0.597454	1.085191	-0.027379	-0.571371	1.083467	0.074699	-0.511252	1.063643	0.064292	-0.452989	0.678164	-0.206464	-0.431988	0.675741	0.198446	-0.272460	0.069740	0.082170	-0.268038	0.063911	0.123616	-0.273048	0.080782	-0.127251	-0.136271	0.694753	0.035807	-0.132149	0.675921	-0.121012	-0.122862	0.667159	0.062273	0.251580	0.073903	-0.077464
3230	26.916667	-0.790489	0.598693	0.087428	-0.787560	0.623858	-0.078326	-0.688435	0.889014	0.059378	-0.679267	0.884340	-0.086038	-0.597428	1.085185	-0.027200	-0.571032	1.083934	0.074647	-0.510961	1.063998	0.064032	-0.453045	0.678111	-0.206439	-0.432021	0.675853	0.198365	-0.272497	0.069695	0.082071	-0.268036	0.063905	0.123610	-0.273321	0.080931	-0.126919	-0.136259	0.694736	0.035790	-0.132257	0.675967	-0.121107	-0.122857	0.667157	0.062257	0.251237	0.074379	-0.077194
3231	26.925000	-0.790332	0.598366	0.087152	-0.787569	0.623855	-0.078361	-0.688544	0.889032	0.059267	-0.679399	0.884286	-0.086102	-0.597458	1.085231	-0.027254	-0.570680	1.084487	0.074565	-0.510676	1.064421	0.063808	-0.453083	0.678050	-0.206422	-0.432037	0.675952	0.198277	-0.272436	0.069743	0.082262	-0.268009	0.063918	0.123715	-0.273319	0.081299	-0.126686	-0.136239	0.694719	0.035769	-0.132290	0.676032	-0.121156	-0.122854	0.667149	0.062238	0.251568	0.073868	-0.077412
3232	26.933333	-0.790170	0.598038	0.086866	-0.787521	0.623828	-0.078355	-0.688655	0.889085	0.059196	-0.679521	0.884250	-0.086137	-0.597484	1.085284	-0.027341	-0.570379	1.084907	0.074376	-0.510394	1.065102	0.063722	-0.453107	0.677989	-0.206414	-0.432048	0.676043	0.198178	-0.272500	0.069692	0.082080	-0.268053	0.063899	0.123626	-0.273566	0.081474	-0.126425	-0.136216	0.694698	0.035747	-0.132368	0.676004	-0.121094	-0.122847	0.667143	0.062214	0.251566	0.073843	-0.077395
3233	26.941667	-0.790169	0.598022	0.086863	-0.787506	0.623827	-0.078355	-0.688783	0.889130	0.059138	-0.679647	0.884204	-0.086231	-0.597521	1.085266	-0.027465	-0.570037	1.085506	0.074199	-0.510142	1.065320	0.063291	-0.453135	0.677765	-0.206207	-0.432052	0.676146	0.198065	-0.272494	0.069699	0.082079	-0.268052	0.063922	0.123637	-0.273765	0.081690	-0.126226	-0.136193	0.694684	0.035712	-0.132360	0.676081	-0.121104	-0.122849	0.667134	0.062211	0.251563	0.073826	-0.077390
3234	26.950000	-0.790452	0.598666	0.087410	-0.787494	0.623847	-0.078329	-0.688895	0.889173	0.059066	-0.679787	0.884163	-0.086301	-0.597500	1.085360	-0.027526	-0.569714	1.086131	0.073968	-0.509889	1.066030	0.063094	-0.453131	0.677662	-0.206239	-0.432048	0.676250	0.197945	-0.272427	0.069762	0.082270	-0.268049	0.063930	0.123642	-0.273913	0.081970	-0.126093	-0.136175	0.694675	0.035678	-0.132328	0.676148	-0.121094	-0.122847	0.667124	0.062197	0.251560	0.073818	-0.077387
3235	26.958333	-0.790417	0.598665	0.087400	-0.787519	0.623830	-0.078376	-0.688969	0.889234	0.058943	-0.679896	0.884091	-0.086436	-0.597508	1.085505	-0.027733	-0.569420	1.086821	0.073679	-0.509673	1.066512	0.062735	-0.453096	0.677542	-0.206290	-0.432049	0.676354	0.197821	-0.272459	0.069735	0.082181	-0.268047	0.063930	0.123643	-0.274228	0.082199	-0.125803	-0.136144	0.694682	0.035640	-0.132366	0.676011	-0.120860	-0.122851	0.667146	0.062167	0.251553	0.073825	-0.077371
3236	26.966667	-0.790391	0.598659	0.087404	-0.787478	0.623796	-0.078366	-0.689055	0.889290	0.058842	-0.680004	0.884043	-0.086508	-0.597529	1.085777	-0.027928	-0.569150	1.087601	0.073397	-0.509499	1.067022	0.062375	-0.453170	0.677276	-0.206197	-0.432046	0.676471	0.197696	-0.272489	0.069703	0.082088	-0.268045	0.063927	0.123640	-0.274641	0.082300	-0.125441	-0.136153	0.694666	0.035613	-0.132314	0.676004	-0.120754	-0.122848	0.667156	0.062155	0.251552	0.073830	-0.077352
3237	26.975000	-0.790333	0.598671	0.087403	-0.787474	0.623785	-0.078374	-0.689140	0.889337	0.058741	-0.680103	0.883963	-0.086665	-0.597484	1.085974	-0.028241	-0.568914	1.088385	0.073005	-0.509376	1.067434	0.061941	-0.452968	0.677283	-0.206439	-0.432038	0.676608	0.197573	-0.272491	0.069694	0.082094	-0.268044	0.063902	0.123641	-0.274649	0.082714	-0.125175	-0.136110	0.694673	0.035574	-0.132160	0.676127	-0.120790	-0.122847	0.667161	0.062140	0.251547	0.073833	-0.077329
3238	26.983333	-0.790396	0.598705	0.087593	-0.787476	0.623768	-0.078389	-0.689195	0.889383	0.058589	-0.680207	0.883897	-0.086771	-0.597414	1.086236	-0.028410	-0.568695	1.089293	0.072656	-0.509254	1.068100	0.061659	-0.452886	0.677151	-0.206529	-0.432025	0.676763	0.197465	-0.272490	0.069677	0.082105	-0.268043	0.063880	0.123644	-0.274830	0.083026	-0.124880	-0.136097	0.694656	0.035535	-0.132160	0.675981	-0.120579	-0.122937	0.667029	0.061936	0.251548	0.073844	-0.077296
3239	26.991667	-0.790262	0.598728	0.087489	-0.787527	0.623788	-0.078444	-0.689253	0.889423	0.058428	-0.680298	0.883819	-0.086926	-0.597299	1.086486	-0.028580	-0.568460	1.090181	0.072255	-0.509173	1.068387	0.061168	-0.452808	0.677093	-0.206788	-0.432021	0.676920	0.197359	-0.272460	0.069695	0.082211	-0.268040	0.063860	0.123654	-0.275207	0.083111	-0.124506	-0.136082	0.694641	0.035493	-0.132049	0.675987	-0.120519	-0.122932	0.667036	0.061919	0.251553	0.073834	-0.077286
3240	27.000000	-0.789942	0.598154	0.087052	-0.787508	0.623767	-0.078471	-0.689309	0.889450	0.058277	-0.680371	0.883716	-0.087211	-0.597249	1.086867	-0.028900	-0.568283	1.091020	0.071862	-0.509095	1.068934	0.060863	-0.452726	0.676971	-0.206894	-0.432007	0.677116	0.197269	-0.272491	0.069669	0.082133	-0.268036	0.063847	0.123667	-0.275535	0.083230	-0.124134	-0.136082	0.694629	0.035450	-0.131990	0.675895	-0.120392	-0.122928	0.667042	0.061893	0.251559	0.073832	-0.077279
3241	27.008333	-0.789764	0.598178	0.086812	-0.787473	0.623741	-0.078483	-0.689342	0.889493	0.058099	-0.680467	0.883682	-0.087274	-0.597250	1.087246	-0.029250	-0.568053	1.091931	0.071467	-0.509037	1.069448	0.060493	-0.452654	0.676861	-0.206991	-0.432036	0.677671	0.197578	-0.272455	0.069692	0.082236	-0.268037	0.063858	0.123686	-0.275545	0.083602	-0.123683	-0.136080	0.694614	0.035393	-0.131925	0.675884	-0.120361	-0.122923	0.667051	0.061862	0.251574	0.073827	-0.077286
3242	27.016667	-0.789692	0.598204	0.086777	-0.787360	0.623725	-0.078489	-0.689376	0.889545	0.057918	-0.680521	0.883608	-0.087556	-0.597210	1.087615	-0.029596	-0.567832	1.092727	0.071027	-0.509029	1.069677	0.060067	-0.452575	0.676948	-0.207341	-0.432037	0.677895	0.197503	-0.272417	0.069722	0.082339	-0.268036	0.063867	0.123698	-0.275745	0.083722	-0.122987	-0.136078	0.694592	0.035330	-0.131975	0.675710	-0.120256	-0.122919	0.667060	0.061819	0.251584	0.073821	-0.077307
3243	27.025000	-0.789776	0.598584	0.087022	-0.787459	0.623737	-0.078584	-0.689377	0.889616	0.057694	-0.680610	0.883537	-0.087707	-0.597117	1.087949	-0.029915	-0.567556	1.093529	0.070649	-0.508889	1.070131	0.059737	-0.452623	0.676707	-0.207222	-0.432047	0.678114	0.197426	-0.272474	0.069671	0.082154	-0.268024	0.063866	0.123704	-0.275941	0.083952	-0.122411	-0.136093	0.694577	0.035256	-0.131793	0.675824	-0.120345	-0.122921	0.667074	0.061779	0.251602	0.073825	-0.077307
3244	27.033333	-0.789579	0.598310	0.086711	-0.787442	0.623726	-0.078637	-0.689397	0.889686	0.057491	-0.680668	0.883531	-0.087849	-0.596996	1.088247	-0.030257	-0.567262	1.094249	0.070250	-0.508716	1.070531	0.059395	-0.452516	0.676565	-0.207122	-0.432059	0.678324	0.197357	-0.272467	0.069669	0.082153	-0.268019	0.063856	0.123697	-0.276335	0.083861	-0.121541	-0.136123	0.694551	0.035170	-0.131714	0.675775	-0.120351	-0.122929	0.667103	0.061736	0.251618	0.073844	-0.077310
3245	27.041667	-0.789806	0.599039	0.087259	-0.787407	0.623718	-0.078670	-0.689423	0.889740	0.057284	-0.680716	0.883498	-0.088050	-0.596863	1.088470	-0.030581	-0.566922	1.094830	0.069843	-0.508503	1.070844	0.059025	-0.452481	0.676654	-0.207445	-0.432080	0.678525	0.197299	-0.272466	0.069662	0.082151	-0.268020	0.063856	0.123695	-0.276462	0.084059	-0.120593	-0.136193	0.694523	0.035018	-0.131626	0.675721	-0.120377	-0.122955	0.667143	0.061677	0.251624	0.073868	-0.077310
3246	27.050000	-0.789758	0.599092	0.087239	-0.787395	0.623717	-0.078702	-0.689424	0.889822	0.057088	-0.680753	0.883442	-0.088351	-0.596706	1.088651	-0.030908	-0.566560	1.095320	0.069450	-0.508182	1.071297	0.058654	-0.452467	0.676617	-0.207549	-0.432113	0.678718	0.197259	-0.272463	0.069647	0.082141	-0.267817	0.064178	0.123649	-0.276859	0.084111	-0.119423	-0.136286	0.694489	0.034855	-0.131548	0.675710	-0.120489	-0.122982	0.667182	0.061603	0.251629	0.073891	-0.077294
3247	27.058333	-0.789824	0.599109	0.087334	-0.787370	0.623708	-0.078734	-0.689389	0.889915	0.056868	-0.680785	0.883442	-0.088488	-0.596509	1.088758	-0.031212	-0.566125	1.095739	0.069063	-0.507908	1.071319	0.058169	-0.452552	0.676369	-0.207384	-0.432152	0.678891	0.197220	-0.272462	0.069629	0.082136	-0.267913	0.063983	0.123654	-0.277383	0.084059	-0.118107	-0.136369	0.694478	0.034747	-0.131416	0.675698	-0.120603	-0.123030	0.667222	0.061525	0.251640	0.073901	-0.077298
3248	27.066667	-0.789513	0.598598	0.086875	-0.787348	0.623704	-0.078767	-0.689368	0.889992	0.056652	-0.680814	0.883423	-0.088674	-0.596315	1.088836	-0.031498	-0.565670	1.096026	0.068635	-0.507510	1.071441	0.057691	-0.452448	0.676492	-0.207669	-0.432279	0.679015	0.197290	-0.272458	0.069619	0.082127	-0.267813	0.064145	0.123625	-0.277828	0.084099	-0.116603	-0.136459	0.694468	0.034639	-0.131307	0.675549	-0.120599	-0.123120	0.667071	0.061249	0.251647	0.073915	-0.077312
3249	27.075000	-0.789458	0.598652	0.086849	-0.787357	0.623695	-0.078796	-0.689334	0.890063	0.056423	-0.680826	0.883392	-0.088897	-0.596121	1.088881	-0.031773	-0.565198	1.096262	0.068245	-0.507114	1.071577	0.057219	-0.452574	0.676184	-0.207395	-0.432314	0.679140	0.197251	-0.272456	0.069607	0.082136	-0.267811	0.064129	0.123634	-0.278476	0.084050	-0.115010	-0.136558	0.694457	0.034535	-0.131160	0.675447	-0.120672	-0.123162	0.667209	0.061267	0.251652	0.073927	-0.077346
3250	27.083333	-0.789715	0.599234	0.087240	-0.787346	0.623693	-0.078830	-0.689314	0.890122	0.056187	-0.680842	0.883339	-0.089154	-0.595915	1.088904	-0.032059	-0.564730	1.096554	0.067888	-0.506728	1.071713	0.056764	-0.452542	0.676145	-0.207477	-0.432351	0.679255	0.197213	-0.272447	0.069608	0.082144	-0.267803	0.064121	0.123638	-0.279126	0.084004	-0.113405	-0.136677	0.694448	0.034431	-0.130977	0.675442	-0.120882	-0.123193	0.667355	0.061287	0.251665	0.073945	-0.077384
3251	27.091667	-0.789411	0.598716	0.086767	-0.787326	0.623641	-0.078900	-0.689299	0.890165	0.055946	-0.680858	0.883290	-0.089396	-0.595694	1.088938	-0.032424	-0.564324	1.096675	0.067457	-0.506376	1.071754	0.056288	-0.452420	0.676200	-0.207633	-0.432379	0.679361	0.197167	-0.272426	0.069609	0.082151	-0.267794	0.064115	0.123646	-0.279661	0.084052	-0.111735	-0.136750	0.694456	0.034379	-0.130799	0.675159	-0.120804	-0.123248	0.667394	0.061208	0.251683	0.073949	-0.077429
3252	27.100000	-0.789345	0.598761	0.086706	-0.787326	0.623607	-0.078970	-0.689252	0.890227	0.055708	-0.680846	0.883260	-0.089621	-0.595446	1.088956	-0.032822	-0.563992	1.096793	0.066999	-0.506025	1.071959	0.055866	-0.452292	0.676250	-0.207792	-0.432398	0.679453	0.197101	-0.272406	0.069603	0.082158	-0.267787	0.064102	0.123656	-0.280169	0.084076	-0.110210	-0.136802	0.694457	0.034323	-0.130592	0.674996	-0.120847	-0.123287	0.667424	0.061130	0.251695	0.073963	-0.077486
3253	27.108333	-0.789405	0.599098	0.086809	-0.787331	0.623551	-0.079065	-0.689213	0.890271	0.055443	-0.680839	0.883193	-0.089890	-0.595181	1.088981	-0.033262	-0.563702	1.096908	0.066535	-0.505938	1.071986	0.055637	-0.452324	0.676112	-0.207761	-0.432413	0.679542	0.197028	-0.272388	0.069591	0.082161	-0.267772	0.064082	0.123662	-0.280934	0.084013	-0.108580	-0.136859	0.694448	0.034211	-0.130331	0.675034	-0.121089	-0.123287	0.667409	0.061070	0.251711	0.073987	-0.077522
3254	27.116667	-0.789585	0.599398	0.087031	-0.787342	0.623489	-0.079164	-0.689174	0.890301	0.055166	-0.680835	0.883148	-0.090115	-0.594907	1.088986	-0.033722	-0.563415	1.096984	0.066094	-0.505635	1.071799	0.055109	-0.452351	0.675965	-0.207729	-0.432428	0.679619	0.196944	-0.272375	0.069567	0.082168	-0.267752	0.064047	0.123662	-0.281366	0.084030	-0.107298	-0.136902	0.694432	0.034102	-0.130186	0.674759	-0.120987	-0.123283	0.667398	0.061021	0.251722	0.074016	-0.077552
3255	27.125000	-0.789570	0.599438	0.086954	-0.787367	0.623447	-0.079259	-0.689124	0.890338	0.054922	-0.680844	0.883082	-0.090398	-0.594642	1.088943	-0.034163	-0.563173	1.096936	0.065641	-0.505398	1.071698	0.054672	-0.452120	0.676095	-0.207993	-0.432438	0.679697	0.196833	-0.272361	0.069542	0.082168	-0.267744	0.064019	0.123657	-0.281982	0.083887	-0.106186	-0.136927	0.694421	0.034001	-0.129972	0.674735	-0.121120	-0.123295	0.667419	0.060953	0.251741	0.074042	-0.077577
3256	27.133333	-0.789442	0.599499	0.086732	-0.787393	0.623404	-0.079353	-0.689077	0.890379	0.054681	-0.680814	0.883048	-0.090703	-0.594394	1.088872	-0.034577	-0.562868	1.096868	0.065199	-0.505174	1.071885	0.054362	-0.452059	0.676027	-0.208064	-0.432452	0.679765	0.196717	-0.272346	0.069523	0.082166	-0.267727	0.063993	0.123649	-0.282458	0.083941	-0.105236	-0.136932	0.694416	0.033908	-0.129822	0.674579	-0.121067	-0.123303	0.667442	0.060884	0.251410	0.074547	-0.077348
3257	27.141667	-0.789464	0.599519	0.086640	-0.787437	0.623376	-0.079433	-0.689009	0.890417	0.054417	-0.680843	0.882982	-0.090946	-0.594158	1.088763	-0.034957	-0.562628	1.096774	0.064830	-0.504818	1.071569	0.053736	-0.452078	0.675861	-0.208034	-0.432465	0.679821	0.196581	-0.272330	0.069510	0.082167	-0.267719	0.063963	0.123652	-0.283046	0.083685	-0.104507	-0.136897	0.694418	0.033821	-0.129686	0.674527	-0.121057	-0.123300	0.667434	0.060810	0.251583	0.074314	-0.077482
3258	27.150000	-0.789556	0.599568	0.086708	-0.787500	0.623323	-0.079537	-0.688939	0.890449	0.054130	-0.680826	0.882978	-0.091190	-0.593935	1.088662	-0.035330	-0.562375	1.096639	0.064417	-0.504653	1.071358	0.053409	-0.452109	0.675690	-0.208012	-0.432477	0.679875	0.196430	-0.272313	0.069514	0.082172	-0.267709	0.063952	0.123659	-0.283222	0.083633	-0.104116	-0.136856	0.694411	0.033749	-0.129593	0.674568	-0.121116	-0.123283	0.667429	0.060755	0.251756	0.074075	-0.077623
3259	27.158333	-0.789597	0.599588	0.086619	-0.787533	0.623249	-0.079610	-0.688889	0.890465	0.053886	-0.680811	0.882998	-0.091396	-0.593708	1.088565	-0.035687	-0.562155	1.096504	0.064078	-0.504431	1.071165	0.052995	-0.451891	0.675794	-0.208317	-0.432500	0.679909	0.196267	-0.272299	0.069518	0.082181	-0.267693	0.063952	0.123670	-0.283187	0.083597	-0.103902	-0.136792	0.694387	0.033676	-0.129474	0.674609	-0.121114	-0.123246	0.667405	0.060688	0.251754	0.074072	-0.077641
3260	27.166667	-0.789451	0.599606	0.086349	-0.787583	0.623174	-0.079686	-0.688826	0.890488	0.053640	-0.680788	0.882990	-0.091655	-0.593496	1.088470	-0.036038	-0.561942	1.096358	0.063744	-0.504283	1.071110	0.052738	-0.451843	0.675696	-0.208422	-0.432518	0.679925	0.196093	-0.272280	0.069526	0.082184	-0.267683	0.063947	0.123687	-0.283031	0.083586	-0.103910	-0.136711	0.694352	0.033611	-0.129423	0.674514	-0.120957	-0.123201	0.667370	0.060631	0.251749	0.074064	-0.077666
3261	27.175000	-0.789334	0.599273	0.085984	-0.787753	0.623116	-0.079860	-0.688738	0.890517	0.053363	-0.680770	0.882963	-0.091950	-0.593273	1.088359	-0.036352	-0.561773	1.096248	0.063466	-0.504069	1.071133	0.052461	-0.451888	0.675491	-0.208466	-0.432555	0.679907	0.195912	-0.272263	0.069516	0.082193	-0.267666	0.063925	0.123690	-0.283133	0.083317	-0.104092	-0.136632	0.694301	0.033535	-0.129309	0.674538	-0.120920	-0.123180	0.667381	0.060631	0.251755	0.074061	-0.077672
3262	27.183333	-0.789487	0.599602	0.086180	-0.787933	0.623063	-0.079946	-0.688666	0.890534	0.053107	-0.680755	0.882951	-0.092129	-0.593049	1.088214	-0.036634	-0.561625	1.096067	0.063187	-0.503861	1.070923	0.052125	-0.451914	0.675298	-0.208500	-0.432586	0.679859	0.195730	-0.272254	0.069506	0.082197	-0.267652	0.063892	0.123694	-0.283026	0.083202	-0.104205	-0.136571	0.694247	0.033449	-0.129236	0.674422	-0.120748	-0.123111	0.667314	0.060520	0.251757	0.074066	-0.077681
3263	27.191667	-0.789471	0.599617	0.086115	-0.788030	0.622950	-0.080066	-0.688636	0.890536	0.052891	-0.680708	0.882955	-0.092429	-0.592847	1.088065	-0.036905	-0.561504	1.095866	0.062963	-0.503694	1.070775	0.051907	-0.451687	0.675388	-0.208803	-0.432626	0.679773	0.195547	-0.272244	0.069486	0.082201	-0.267639	0.063877	0.123699	-0.282962	0.083076	-0.104252	-0.136544	0.694218	0.033374	-0.129083	0.674415	-0.120681	-0.123090	0.667318	0.060466	0.251751	0.074082	-0.077676
3264	27.200000	-0.789451	0.599631	0.086050	-0.788117	0.622865	-0.080154	-0.688589	0.890558	0.052688	-0.680658	0.882972	-0.092709	-0.592625	1.087901	-0.037166	-0.561363	1.095654	0.062743	-0.503543	1.070605	0.051703	-0.451762	0.675139	-0.208733	-0.432672	0.679652	0.195377	-0.272240	0.069472	0.082206	-0.267624	0.063861	0.123694	-0.282892	0.082984	-0.104303	-0.136552	0.694211	0.033299	-0.128914	0.674404	-0.120623	-0.123170	0.667489	0.060556	0.251753	0.074094	-0.077673
3265	27.208333	-0.789479	0.599608	0.085976	-0.788211	0.622787	-0.080227	-0.688524	0.890601	0.052490	-0.680626	0.883009	-0.092883	-0.592399	1.087726	-0.037408	-0.561245	1.095436	0.062533	-0.503475	1.070312	0.051595	-0.451601	0.675211	-0.209004	-0.432727	0.679505	0.195228	-0.272272	0.069449	0.082174	-0.267604	0.063843	0.123651	-0.282713	0.082902	-0.104415	-0.136588	0.694220	0.033241	-0.128775	0.674436	-0.120610	-0.123162	0.667612	0.060606	0.251588	0.074350	-0.077555
3266	27.216667	-0.789476	0.599611	0.085912	-0.788291	0.622712	-0.080302	-0.688481	0.890624	0.052293	-0.680595	0.883066	-0.093008	-0.592193	1.087531	-0.037697	-0.561114	1.095179	0.062336	-0.503332	1.070138	0.051456	-0.451432	0.675344	-0.209312	-0.432781	0.679347	0.195088	-0.272312	0.069445	0.082167	-0.267595	0.063835	0.123638	-0.282360	0.082916	-0.104496	-0.136630	0.694237	0.033199	-0.128668	0.674327	-0.120466	-0.123191	0.667649	0.060568	0.251426	0.074602	-0.077437
3267	27.225000	-0.789475	0.599607	0.085846	-0.788353	0.622651	-0.080381	-0.688463	0.890639	0.052118	-0.680586	0.883101	-0.093173	-0.591920	1.087279	-0.037870	-0.560981	1.094878	0.062131	-0.503156	1.070038	0.051332	-0.451261	0.675468	-0.209473	-0.432836	0.679179	0.194958	-0.272351	0.069454	0.082180	-0.267581	0.063837	0.123649	-0.282380	0.082932	-0.104606	-0.136672	0.694261	0.033176	-0.128539	0.674279	-0.120418	-0.123241	0.667623	0.060489	0.251596	0.074369	-0.077573
3268	27.233333	-0.789179	0.598966	0.085236	-0.788347	0.622564	-0.080395	-0.688445	0.890651	0.051969	-0.680617	0.883092	-0.093380	-0.591694	1.087033	-0.038138	-0.560853	1.094561	0.061934	-0.502889	1.069784	0.051038	-0.451252	0.675318	-0.209325	-0.432883	0.679015	0.194845	-0.272407	0.069462	0.082178	-0.267566	0.063850	0.123633	-0.282402	0.082580	-0.104725	-0.136709	0.694282	0.033165	-0.128413	0.674230	-0.120386	-0.123264	0.667511	0.060374	0.251769	0.074121	-0.077722
3269	27.241667	-0.789182	0.598978	0.085180	-0.788479	0.622550	-0.080520	-0.688437	0.890663	0.051837	-0.680653	0.883092	-0.093515	-0.591430	1.086756	-0.038356	-0.560748	1.094210	0.061743	-0.502923	1.069587	0.051057	-0.451337	0.675213	-0.209276	-0.432940	0.678872	0.194747	-0.272484	0.069469	0.082170	-0.267553	0.063844	0.123624	-0.282165	0.082561	-0.104884	-0.136740	0.694281	0.033111	-0.128319	0.674172	-0.120366	-0.123230	0.667430	0.060259	0.251774	0.074121	-0.077747
3270	27.250000	-0.789495	0.599617	0.085653	-0.788533	0.622496	-0.080593	-0.688437	0.890662	0.051715	-0.680626	0.883176	-0.093602	-0.591211	1.086468	-0.038607	-0.560633	1.093923	0.061579	-0.502795	1.069370	0.050931	-0.451105	0.675421	-0.209486	-0.432988	0.678730	0.194650	-0.272566	0.069464	0.082163	-0.267541	0.063833	0.123620	-0.281941	0.082489	-0.105059	-0.136740	0.694298	0.033176	-0.128237	0.674117	-0.120345	-0.123242	0.667424	0.060259	0.251781	0.074109	-0.077755
3271	27.258333	-0.789382	0.599283	0.085322	-0.788587	0.622444	-0.080656	-0.688447	0.890660	0.051596	-0.680653	0.883181	-0.093717	-0.590993	1.086252	-0.038880	-0.560540	1.093693	0.061342	-0.502558	1.069042	0.050628	-0.451052	0.675488	-0.209567	-0.433037	0.678624	0.194557	-0.272662	0.069451	0.082166	-0.267527	0.063819	0.123608	-0.281825	0.082357	-0.105189	-0.136739	0.694290	0.033194	-0.128276	0.673918	-0.120150	-0.123246	0.667408	0.060270	0.251781	0.074117	-0.077753
3272	27.266667	-0.789530	0.599606	0.085570	-0.788634	0.622362	-0.080742	-0.688473	0.890655	0.051480	-0.680686	0.883187	-0.093824	-0.590778	1.086045	-0.039133	-0.560551	1.093365	0.061118	-0.502541	1.068741	0.050530	-0.450834	0.675725	-0.209750	-0.433084	0.678548	0.194466	-0.272696	0.069480	0.082349	-0.267514	0.063798	0.123583	-0.281897	0.082122	-0.105344	-0.136718	0.694288	0.033237	-0.128235	0.673899	-0.120110	-0.123243	0.667394	0.060308	0.251779	0.074123	-0.077751
3273	27.275000	-0.789270	0.598920	0.084953	-0.788742	0.622343	-0.080771	-0.688506	0.890673	0.051389	-0.680737	0.883166	-0.093962	-0.590593	1.085885	-0.039374	-0.560506	1.093162	0.060933	-0.502478	1.068527	0.050402	-0.450969	0.675570	-0.209730	-0.433123	0.678505	0.194373	-0.272854	0.069429	0.082153	-0.267513	0.063790	0.123571	-0.281857	0.081978	-0.105365	-0.136655	0.694274	0.033316	-0.128246	0.673924	-0.120004	-0.123218	0.667357	0.060389	0.251785	0.074131	-0.077747
3274	27.283333	-0.789274	0.598914	0.084929	-0.788851	0.622332	-0.080788	-0.688553	0.890701	0.051308	-0.680790	0.883197	-0.094008	-0.590429	1.085751	-0.039606	-0.560469	1.092969	0.060749	-0.502317	1.068376	0.050194	-0.450941	0.675606	-0.209804	-0.433165	0.678482	0.194274	-0.272876	0.069478	0.082351	-0.267513	0.063791	0.123563	-0.281763	0.081883	-0.105466	-0.136572	0.694272	0.033406	-0.128275	0.673952	-0.119900	-0.123185	0.667314	0.060453	0.251444	0.074628	-0.077495
3275	27.291667	-0.789283	0.598917	0.084920	-0.788860	0.622285	-0.080813	-0.688608	0.890725	0.051233	-0.680855	0.883178	-0.094117	-0.590304	1.085653	-0.039821	-0.560406	1.092851	0.060567	-0.502280	1.068228	0.050074	-0.450982	0.675554	-0.209779	-0.433217	0.678483	0.194188	-0.272941	0.069495	0.082360	-0.267513	0.063804	0.123566	-0.281647	0.081817	-0.105599	-0.136521	0.694268	0.033475	-0.128272	0.673976	-0.119788	-0.123159	0.667276	0.060497	0.251444	0.074634	-0.077487
3276	27.300000	-0.789552	0.599581	0.085485	-0.788860	0.622237	-0.080833	-0.688682	0.890743	0.051155	-0.680926	0.883166	-0.094214	-0.590179	1.085595	-0.040025	-0.560421	1.092767	0.060395	-0.502287	1.068083	0.049936	-0.450891	0.675646	-0.209919	-0.433274	0.678496	0.194114	-0.272982	0.069518	0.082373	-0.267522	0.063815	0.123573	-0.281602	0.081721	-0.105628	-0.136513	0.694264	0.033502	-0.128262	0.674003	-0.119693	-0.123155	0.667260	0.060509	0.251778	0.074147	-0.077734
3277	27.308333	-0.789428	0.599250	0.085207	-0.788975	0.622259	-0.080808	-0.688746	0.890768	0.051093	-0.680994	0.883201	-0.094205	-0.590096	1.085606	-0.040254	-0.560447	1.092727	0.060202	-0.502338	1.068027	0.049850	-0.450682	0.675975	-0.210283	-0.433339	0.678533	0.194058	-0.273017	0.069501	0.082276	-0.267525	0.063841	0.123573	-0.281333	0.081820	-0.105677	-0.136565	0.694261	0.033450	-0.128244	0.674016	-0.119618	-0.123199	0.667287	0.060474	0.251780	0.074141	-0.077743
3278	27.316667	-0.789266	0.598924	0.084959	-0.789015	0.622234	-0.080807	-0.688822	0.890780	0.051037	-0.681073	0.883183	-0.094256	-0.590024	1.085666	-0.040474	-0.560438	1.092779	0.059977	-0.502414	1.067916	0.049743	-0.450691	0.675928	-0.210291	-0.433400	0.678582	0.194023	-0.273000	0.069533	0.082330	-0.267536	0.063862	0.123533	-0.281283	0.081769	-0.105732	-0.136642	0.694260	0.033374	-0.128215	0.674015	-0.119565	-0.123258	0.667320	0.060408	0.251779	0.074136	-0.077760
3279	27.325000	-0.789450	0.599210	0.085227	-0.789007	0.622171	-0.080817	-0.688898	0.890789	0.050989	-0.681175	0.883130	-0.094317	-0.589989	1.085813	-0.040728	-0.560579	1.092916	0.059782	-0.502573	1.067937	0.049661	-0.450911	0.675532	-0.209925	-0.433450	0.678652	0.194027	-0.273015	0.069521	0.082284	-0.267563	0.063883	0.123503	-0.281242	0.081726	-0.105790	-0.136747	0.694257	0.033249	-0.128112	0.674156	-0.119689	-0.123352	0.667414	0.060378	0.251782	0.074131	-0.077768
3280	27.333333	-0.789712	0.599516	0.085699	-0.789078	0.622135	-0.080821	-0.688982	0.890792	0.050948	-0.681245	0.883094	-0.094400	-0.589957	1.085973	-0.040979	-0.560690	1.093074	0.059575	-0.502747	1.067903	0.049570	-0.450950	0.675462	-0.209886	-0.433484	0.678733	0.194056	-0.273034	0.069502	0.082240	-0.267581	0.063891	0.123463	-0.281224	0.081662	-0.105854	-0.136883	0.694215	0.032999	-0.127983	0.674293	-0.119837	-0.123402	0.667448	0.060252	0.251783	0.074133	-0.077766
3281	27.341667	-0.789742	0.599477	0.085716	-0.789107	0.622097	-0.080810	-0.689085	0.890769	0.050909	-0.681342	0.883080	-0.094376	-0.589967	1.086157	-0.041264	-0.560837	1.093274	0.059385	-0.502998	1.067789	0.049523	-0.451011	0.675378	-0.209817	-0.433498	0.678825	0.194107	-0.273115	0.069439	0.082015	-0.267602	0.063900	0.123424	-0.281211	0.081643	-0.105860	-0.137002	0.694203	0.032841	-0.128066	0.674109	-0.119673	-0.123522	0.667782	0.060402	0.251779	0.074143	-0.077769
3282	27.350000	-0.789757	0.599447	0.085740	-0.789135	0.622062	-0.080792	-0.689163	0.890791	0.050897	-0.681439	0.883045	-0.094397	-0.589963	1.086360	-0.041473	-0.560960	1.093492	0.059194	-0.503186	1.067789	0.049408	-0.451088	0.675303	-0.209731	-0.433491	0.678911	0.194175	-0.273073	0.069489	0.082173	-0.267622	0.063916	0.123398	-0.281200	0.081600	-0.105896	-0.137116	0.694196	0.032681	-0.128066	0.674097	-0.119673	-0.123603	0.667837	0.060287	0.251774	0.074154	-0.077765
3283	27.358333	-0.789776	0.599417	0.085773	-0.789155	0.622035	-0.080762	-0.689260	0.890792	0.050888	-0.681556	0.882996	-0.094418	-0.589966	1.086582	-0.041684	-0.561145	1.093694	0.059027	-0.503420	1.067843	0.049401	-0.451346	0.675079	-0.209523	-0.433473	0.678990	0.194258	-0.273132	0.069469	0.082063	-0.267639	0.063925	0.123374	-0.281366	0.081417	-0.105930	-0.137210	0.694188	0.032535	-0.128046	0.674188	-0.119750	-0.123669	0.667898	0.060190	0.251440	0.074648	-0.077510
3284	27.366667	-0.789796	0.599390	0.085813	-0.789172	0.622011	-0.080725	-0.689355	0.890786	0.050885	-0.681639	0.882983	-0.094403	-0.589952	1.086782	-0.041852	-0.561320	1.093821	0.058878	-0.503611	1.067748	0.049367	-0.451113	0.675483	-0.209829	-0.433449	0.679065	0.194348	-0.273126	0.069506	0.082144	-0.267658	0.063943	0.123361	-0.281127	0.081515	-0.105964	-0.137293	0.694188	0.032415	-0.128046	0.674284	-0.119822	-0.123723	0.667949	0.060110	0.251441	0.074649	-0.077500
3285	27.375000	-0.789554	0.598968	0.085522	-0.789195	0.621993	-0.080675	-0.689463	0.890781	0.050913	-0.681741	0.882945	-0.094407	-0.589939	1.086951	-0.041982	-0.561383	1.094046	0.058787	-0.503784	1.067717	0.049362	-0.451212	0.675440	-0.209716	-0.433419	0.679114	0.194433	-0.273213	0.069478	0.081960	-0.267683	0.063978	0.123362	-0.281091	0.081472	-0.105978	-0.137341	0.694215	0.032395	-0.128198	0.674155	-0.119639	-0.123769	0.667998	0.060068	0.251605	0.074402	-0.077617
3286	27.383333	-0.789834	0.599321	0.085900	-0.789212	0.622011	-0.080595	-0.689553	0.890770	0.050905	-0.681825	0.882936	-0.094375	-0.589934	1.087075	-0.042084	-0.561510	1.094164	0.058687	-0.503961	1.067752	0.049392	-0.451298	0.675415	-0.209601	-0.433396	0.679155	0.194510	-0.273178	0.069561	0.082145	-0.267698	0.064006	0.123367	-0.281044	0.081436	-0.106020	-0.137367	0.694249	0.032414	-0.128347	0.674032	-0.119463	-0.123798	0.668031	0.060048	0.251775	0.074143	-0.077741
3287	27.391667	-0.789677	0.598949	0.085615	-0.789221	0.621964	-0.080569	-0.689654	0.890762	0.050927	-0.681919	0.882903	-0.094374	-0.589913	1.087197	-0.042177	-0.561580	1.094221	0.058631	-0.504083	1.067680	0.049406	-0.451699	0.674953	-0.209134	-0.433381	0.679175	0.194576	-0.273222	0.069541	0.082050	-0.267715	0.064031	0.123370	-0.280991	0.081377	-0.106071	-0.137394	0.694240	0.032377	-0.128384	0.674146	-0.119520	-0.123815	0.668046	0.060072	0.251773	0.074130	-0.077744
3288	27.400000	-0.789892	0.599232	0.086025	-0.789229	0.621976	-0.080492	-0.689748	0.890748	0.050951	-0.681988	0.882895	-0.094333	-0.589879	1.087255	-0.042243	-0.561633	1.094230	0.058596	-0.504177	1.067588	0.049435	-0.451459	0.675341	-0.209436	-0.433379	0.679186	0.194636	-0.273208	0.069567	0.082138	-0.267727	0.064037	0.123360	-0.280879	0.081338	-0.106215	-0.137355	0.694263	0.032480	-0.128516	0.674090	-0.119406	-0.123820	0.668029	0.060118	0.251774	0.074114	-0.077742
3289	27.408333	-0.789915	0.599191	0.086075	-0.789218	0.621916	-0.080450	-0.689832	0.890732	0.050984	-0.682049	0.882872	-0.094301	-0.589827	1.087241	-0.042265	-0.561646	1.094249	0.058611	-0.504233	1.067480	0.049473	-0.451522	0.675311	-0.209381	-0.433377	0.679171	0.194675	-0.273252	0.069540	0.082042	-0.267744	0.064043	0.123373	-0.280839	0.081257	-0.106239	-0.137333	0.694239	0.032481	-0.128629	0.674140	-0.119368	-0.123809	0.667995	0.060207	0.251766	0.074120	-0.077739
3290	27.416667	-0.789553	0.598507	0.085414	-0.789198	0.621888	-0.080388	-0.689910	0.890719	0.051022	-0.682154	0.882789	-0.094301	-0.589767	1.087201	-0.042278	-0.561675	1.094161	0.058610	-0.504258	1.067376	0.049550	-0.451880	0.674867	-0.208962	-0.433389	0.679153	0.194707	-0.273294	0.069510	0.081962	-0.267755	0.064052	0.123380	-0.280754	0.081218	-0.106343	-0.137270	0.694238	0.032616	-0.128754	0.674202	-0.119333	-0.123709	0.667830	0.060221	0.251759	0.074134	-0.077732
3291	27.425000	-0.789724	0.598804	0.085754	-0.789237	0.621868	-0.080353	-0.689990	0.890715	0.051091	-0.682164	0.882828	-0.094247	-0.589682	1.087119	-0.042263	-0.561674	1.094081	0.058646	-0.504267	1.067268	0.049622	-0.451839	0.674941	-0.209053	-0.433405	0.679120	0.194722	-0.273303	0.069519	0.081961	-0.267760	0.064055	0.123385	-0.280713	0.081161	-0.106366	-0.137172	0.694242	0.032787	-0.128789	0.674456	-0.119465	-0.123680	0.667710	0.060295	0.251763	0.074146	-0.077727
3292	27.433333	-0.789453	0.598330	0.085556	-0.789286	0.621884	-0.080300	-0.690058	0.890705	0.051163	-0.682205	0.882840	-0.094152	-0.589602	1.087029	-0.042229	-0.561650	1.093994	0.058726	-0.504259	1.067169	0.049714	-0.451785	0.675009	-0.209152	-0.433426	0.679075	0.194719	-0.273318	0.069518	0.081975	-0.267970	0.063728	0.123412	-0.280637	0.081132	-0.106450	-0.137061	0.694241	0.032978	-0.128924	0.674542	-0.119450	-0.123636	0.667569	0.060369	0.251767	0.074151	-0.077729
3293	27.441667	-0.789918	0.599063	0.086133	-0.789244	0.621861	-0.080256	-0.690035	0.890630	0.051182	-0.682262	0.882789	-0.094146	-0.589520	1.086959	-0.042183	-0.561649	1.093872	0.058790	-0.504250	1.067064	0.049853	-0.451684	0.675119	-0.209198	-0.433450	0.679015	0.194703	-0.273329	0.069540	0.081987	-0.267878	0.063905	0.123408	-0.280606	0.081094	-0.106488	-0.136924	0.694276	0.033305	-0.129159	0.674460	-0.119285	-0.123575	0.667491	0.060518	0.251431	0.074643	-0.077491
3294	27.450000	-0.789665	0.598358	0.085597	-0.789251	0.621832	-0.080233	-0.690163	0.890669	0.051313	-0.682279	0.882805	-0.094086	-0.589432	1.086896	-0.042101	-0.561634	1.093796	0.058899	-0.504237	1.066941	0.049997	-0.451759	0.674997	-0.209135	-0.433484	0.678951	0.194677	-0.273338	0.069556	0.082004	-0.267981	0.063757	0.123432	-0.280761	0.080937	-0.106548	-0.136815	0.694286	0.033518	-0.129293	0.674544	-0.119292	-0.123522	0.667420	0.060663	0.251760	0.074150	-0.077747
3295	27.458333	-0.789695	0.598340	0.085633	-0.789323	0.621836	-0.080222	-0.690202	0.890648	0.051375	-0.682326	0.882806	-0.093957	-0.589345	1.086844	-0.041998	-0.561624	1.093679	0.059010	-0.504219	1.066786	0.050162	-0.451710	0.675030	-0.209076	-0.433524	0.678887	0.194642	-0.273352	0.069573	0.082018	-0.267896	0.063951	0.123437	-0.280738	0.080914	-0.106559	-0.136732	0.694297	0.033703	-0.129332	0.674750	-0.119476	-0.123477	0.667353	0.060800	0.251763	0.074146	-0.077768
3296	27.466667	-0.789718	0.598319	0.085664	-0.789330	0.621879	-0.080174	-0.690227	0.890625	0.051439	-0.682323	0.882860	-0.093832	-0.589325	1.086814	-0.041969	-0.561596	1.093577	0.059155	-0.504187	1.066628	0.050334	-0.451522	0.675251	-0.209258	-0.433568	0.678824	0.194615	-0.273362	0.069585	0.082031	-0.267815	0.064134	0.123448	-0.280722	0.080891	-0.106572	-0.136664	0.694302	0.033859	-0.129411	0.674789	-0.119505	-0.123446	0.667301	0.060916	0.251759	0.074139	-0.077780
3297	27.475000	-0.789742	0.598300	0.085681	-0.789308	0.621858	-0.080163	-0.690251	0.890614	0.051524	-0.682330	0.882851	-0.093819	-0.589201	1.086743	-0.041807	-0.561548	1.093443	0.059336	-0.504138	1.066569	0.050535	-0.451465	0.675358	-0.209403	-0.433603	0.678767	0.194600	-0.273375	0.069583	0.082029	-0.267926	0.063971	0.123455	-0.280608	0.080931	-0.106577	-0.136624	0.694305	0.033965	-0.129522	0.674830	-0.119578	-0.123406	0.667414	0.061146	0.251765	0.074143	-0.077792
3298	27.483333	-0.789757	0.598279	0.085686	-0.789321	0.621841	-0.080181	-0.690269	0.890605	0.051611	-0.682310	0.882876	-0.093773	-0.589061	1.086658	-0.041635	-0.561469	1.093303	0.059527	-0.504040	1.066349	0.050726	-0.451758	0.674899	-0.208912	-0.433635	0.678721	0.194593	-0.273389	0.069578	0.082019	-0.268039	0.063795	0.123458	-0.280675	0.080842	-0.106628	-0.136606	0.694310	0.034026	-0.129591	0.674831	-0.119573	-0.123402	0.667400	0.061195	0.251769	0.074151	-0.077793
3299	27.491667	-0.789919	0.598615	0.085983	-0.789325	0.621869	-0.080164	-0.690281	0.890620	0.051731	-0.682315	0.882923	-0.093627	-0.588911	1.086555	-0.041425	-0.561337	1.093144	0.059777	-0.503920	1.066262	0.050978	-0.451413	0.675450	-0.209408	-0.433651	0.678681	0.194609	-0.273399	0.069578	0.082025	-0.267950	0.063969	0.123450	-0.280473	0.080950	-0.106600	-0.136620	0.694324	0.034049	-0.129765	0.674721	-0.119453	-0.123430	0.667330	0.061132	0.251776	0.074167	-0.077792
3300	27.500000	-0.790076	0.598946	0.086272	-0.789256	0.621867	-0.080173	-0.690290	0.890614	0.051786	-0.682295	0.883008	-0.093508	-0.588731	1.086411	-0.041149	-0.561183	1.092889	0.060014	-0.503760	1.066080	0.051233	-0.451424	0.675434	-0.209262	-0.433654	0.678661	0.194638	-0.273408	0.069588	0.082023	-0.268063	0.063807	0.123467	-0.280443	0.080924	-0.106638	-0.136642	0.694334	0.034063	-0.129802	0.674905	-0.119635	-0.123461	0.667266	0.061063	0.251775	0.074181	-0.077783
3301	27.508333	-0.790088	0.598959	0.086284	-0.789265	0.621886	-0.080176	-0.690315	0.890604	0.051843	-0.682332	0.883002	-0.093467	-0.588546	1.086282	-0.040855	-0.560979	1.092628	0.060354	-0.503549	1.065872	0.051484	-0.451749	0.675066	-0.208813	-0.433651	0.678645	0.194688	-0.273423	0.069592	0.082028	-0.268071	0.063815	0.123472	-0.280599	0.080770	-0.106683	-0.136675	0.694341	0.034052	-0.129860	0.674917	-0.119591	-0.123490	0.667279	0.061057	0.251617	0.074429	-0.077651
3302	27.516667	-0.790097	0.598974	0.086293	-0.789284	0.621912	-0.080185	-0.690338	0.890608	0.051893	-0.682325	0.883067	-0.093422	-0.588361	1.086111	-0.040496	-0.560753	1.092351	0.060698	-0.503313	1.065655	0.051752	-0.451426	0.675747	-0.209486	-0.433639	0.678648	0.194747	-0.273432	0.069601	0.082034	-0.268085	0.063818	0.123475	-0.280574	0.080740	-0.106706	-0.136705	0.694346	0.034034	-0.129943	0.674977	-0.119615	-0.123492	0.667434	0.061198	0.251454	0.074673	-0.077517
3303	27.525000	-0.789964	0.598671	0.086021	-0.789236	0.621971	-0.080157	-0.690367	0.890618	0.051935	-0.682266	0.883198	-0.093370	-0.588204	1.085972	-0.040094	-0.560489	1.092066	0.061118	-0.503031	1.065439	0.052037	-0.451456	0.675756	-0.209341	-0.433611	0.678680	0.194817	-0.273439	0.069611	0.082049	-0.268092	0.063825	0.123486	-0.280357	0.080841	-0.106698	-0.136736	0.694347	0.033991	-0.129994	0.675015	-0.119608	-0.123553	0.667306	0.061008	0.251613	0.074417	-0.077636
3304	27.533333	-0.789839	0.598356	0.085752	-0.789209	0.622007	-0.080152	-0.690390	0.890623	0.051970	-0.682245	0.883275	-0.093320	-0.588048	1.085865	-0.039635	-0.560194	1.091829	0.061520	-0.502758	1.065244	0.052306	-0.451829	0.675391	-0.208878	-0.433573	0.678719	0.194867	-0.273450	0.069621	0.082056	-0.268092	0.063834	0.123496	-0.280309	0.080833	-0.106742	-0.136798	0.694345	0.033929	-0.130026	0.675030	-0.119624	-0.123662	0.667500	0.061097	0.251777	0.074157	-0.077759
3305	27.541667	-0.789831	0.598411	0.085764	-0.789183	0.622002	-0.080176	-0.690399	0.890619	0.051998	-0.682216	0.883324	-0.093301	-0.587945	1.085902	-0.039210	-0.559914	1.091663	0.061891	-0.502506	1.065077	0.052542	-0.451875	0.675446	-0.208859	-0.433507	0.678789	0.194920	-0.273447	0.069633	0.082061	-0.268096	0.063844	0.123498	-0.280506	0.080638	-0.106759	-0.136818	0.694355	0.033814	-0.130021	0.675015	-0.119673	-0.123662	0.667458	0.060943	0.251776	0.074144	-0.077759
3306	27.550000	-0.789838	0.598432	0.085763	-0.789189	0.622027	-0.080179	-0.690395	0.890637	0.052072	-0.682174	0.883385	-0.093250	-0.587863	1.086018	-0.038736	-0.559660	1.091592	0.062268	-0.502285	1.064978	0.052795	-0.451560	0.675864	-0.209170	-0.433407	0.678884	0.194976	-0.273444	0.069632	0.082059	-0.268101	0.063842	0.123496	-0.280235	0.080767	-0.106812	-0.136832	0.694368	0.033678	-0.129998	0.674979	-0.119737	-0.123670	0.667423	0.060775	0.251772	0.074134	-0.077758
3307	27.558333	-0.789851	0.598417	0.085746	-0.789175	0.622030	-0.080199	-0.690375	0.890610	0.052081	-0.682124	0.883431	-0.093197	-0.587781	1.086293	-0.038168	-0.559457	1.091675	0.062677	-0.502127	1.064921	0.053036	-0.451576	0.675902	-0.209167	-0.433212	0.679051	0.195000	-0.273447	0.069621	0.082045	-0.268101	0.063836	0.123489	-0.280205	0.080734	-0.106846	-0.136859	0.694381	0.033504	-0.129954	0.674914	-0.119774	-0.123695	0.667570	0.060748	0.251764	0.074135	-0.077743
3308	27.566667	-0.789854	0.598409	0.085723	-0.789171	0.622003	-0.080255	-0.690363	0.890598	0.052137	-0.682081	0.883433	-0.093191	-0.587847	1.086743	-0.037690	-0.559266	1.091949	0.063101	-0.502049	1.065009	0.053277	-0.451923	0.675573	-0.208845	-0.432985	0.679254	0.195041	-0.273454	0.069613	0.082041	-0.268107	0.063832	0.123487	-0.280163	0.080683	-0.106924	-0.136890	0.694399	0.033308	-0.129917	0.674858	-0.119808	-0.123705	0.667731	0.060698	0.251764	0.074142	-0.077736
3309	27.575000	-0.790149	0.599061	0.086276	-0.789185	0.622014	-0.080290	-0.690359	0.890576	0.052188	-0.682006	0.883490	-0.093158	-0.587990	1.087374	-0.037232	-0.559060	1.092346	0.063523	-0.502021	1.065099	0.053563	-0.451912	0.675607	-0.208847	-0.432771	0.679482	0.195168	-0.273454	0.069615	0.082032	-0.268107	0.063835	0.123477	-0.280221	0.080586	-0.106978	-0.136917	0.694398	0.033039	-0.129947	0.674805	-0.119841	-0.123736	0.667690	0.060430	0.251767	0.074146	-0.077722
3310	27.583333	-0.790167	0.599054	0.086262	-0.789193	0.622074	-0.080297	-0.690382	0.890560	0.052273	-0.681976	0.883547	-0.093018	-0.588055	1.088070	-0.036594	-0.558870	1.092826	0.064007	-0.502015	1.065181	0.053904	-0.451549	0.676035	-0.209183	-0.432552	0.679748	0.195306	-0.273451	0.069608	0.082023	-0.268114	0.063843	0.123472	-0.280080	0.080618	-0.107021	-0.136951	0.694391	0.032753	-0.129950	0.674728	-0.119805	-0.123709	0.667915	0.060415	0.251767	0.074160	-0.077713
3311	27.591667	-0.790172	0.599044	0.086242	-0.789191	0.622096	-0.080301	-0.690376	0.890567	0.052300	-0.681954	0.883568	-0.093000	-0.588166	1.088807	-0.035911	-0.558614	1.093258	0.064633	-0.501994	1.065188	0.054270	-0.451510	0.676086	-0.209195	-0.432351	0.680048	0.195478	-0.273460	0.069618	0.082019	-0.268114	0.063846	0.123471	-0.280070	0.080571	-0.107041	-0.137002	0.694381	0.032483	-0.129905	0.674713	-0.119835	-0.123735	0.667950	0.060171	0.251599	0.074393	-0.077584
3312	27.600000	-0.790182	0.599060	0.086233	-0.789170	0.622095	-0.080343	-0.690400	0.890565	0.052340	-0.681909	0.883610	-0.093017	-0.588235	1.089515	-0.035088	-0.558320	1.093637	0.065281	-0.501902	1.065178	0.054677	-0.451481	0.676125	-0.209196	-0.432182	0.680365	0.195656	-0.273462	0.069620	0.082019	-0.268114	0.063855	0.123462	-0.280212	0.080426	-0.107156	-0.137069	0.694394	0.032287	-0.129835	0.674689	-0.119867	-0.123847	0.668227	0.060125	0.251771	0.074153	-0.077715
3313	27.608333	-0.789896	0.598409	0.085650	-0.789109	0.622132	-0.080291	-0.690446	0.890568	0.052380	-0.681892	0.883671	-0.092941	-0.588258	1.090143	-0.034171	-0.557795	1.093992	0.066058	-0.501630	1.065177	0.055135	-0.451426	0.676174	-0.209200	-0.432063	0.680682	0.195837	-0.273461	0.069627	0.082010	-0.268114	0.063862	0.123458	-0.279979	0.080541	-0.107183	-0.137208	0.694371	0.031955	-0.129724	0.674651	-0.119908	-0.123909	0.668350	0.059878	0.251774	0.074151	-0.077738
3314	27.616667	-0.789883	0.598434	0.085647	-0.789119	0.622174	-0.080296	-0.690492	0.890578	0.052416	-0.681903	0.883685	-0.092942	-0.588303	1.090656	-0.033185	-0.557219	1.094157	0.066818	-0.501223	1.065075	0.055547	-0.451389	0.676214	-0.209201	-0.431982	0.681004	0.196036	-0.273468	0.069640	0.082003	-0.268111	0.063869	0.123444	-0.279950	0.080527	-0.107229	-0.137391	0.694343	0.031610	-0.129585	0.674605	-0.119968	-0.123989	0.668500	0.059623	0.251778	0.074147	-0.077767
3315	27.625000	-0.789867	0.598444	0.085643	-0.789117	0.622203	-0.080304	-0.690503	0.890607	0.052419	-0.681850	0.883813	-0.092860	-0.588544	1.091156	-0.032244	-0.556471	1.094376	0.067788	-0.500705	1.065086	0.055990	-0.451346	0.676249	-0.209199	-0.431992	0.681485	0.196469	-0.273459	0.069637	0.081988	-0.268115	0.063880	0.123439	-0.279935	0.080500	-0.107236	-0.137650	0.694303	0.031188	-0.129358	0.674627	-0.120129	-0.124137	0.668648	0.059357	0.251783	0.074159	-0.077784
3316	27.633333	-0.789827	0.598470	0.085637	-0.789105	0.622197	-0.080336	-0.690526	0.890624	0.052441	-0.681848	0.883854	-0.092826	-0.588515	1.091375	-0.031034	-0.555715	1.094324	0.068644	-0.500085	1.064968	0.056370	-0.451315	0.676278	-0.209199	-0.431910	0.681554	0.196465	-0.273459	0.069629	0.081968	-0.268113	0.063875	0.123427	-0.279880	0.080489	-0.107314	-0.137939	0.694263	0.030771	-0.129166	0.674509	-0.120165	-0.124303	0.668815	0.059095	0.251793	0.074173	-0.077790
3317	27.641667	-0.789799	0.598477	0.085630	-0.789097	0.622245	-0.080301	-0.690537	0.890648	0.052471	-0.681847	0.883870	-0.092846	-0.588508	1.091587	-0.029877	-0.554833	1.094184	0.069523	-0.499404	1.064782	0.056709	-0.451490	0.675973	-0.208842	-0.431903	0.681770	0.196702	-0.273459	0.069620	0.081955	-0.268077	0.063889	0.123516	-0.279894	0.080450	-0.107274	-0.138228	0.694266	0.030499	-0.128983	0.674392	-0.120214	-0.124556	0.668922	0.058660	0.251793	0.074182	-0.077794
3318	27.650000	-0.790037	0.599183	0.086204	-0.789087	0.622237	-0.080328	-0.690535	0.890666	0.052510	-0.681820	0.883944	-0.092787	-0.588451	1.091759	-0.028713	-0.553982	1.093849	0.070341	-0.498678	1.064631	0.057119	-0.451479	0.676012	-0.208829	-0.431895	0.681953	0.196953	-0.273461	0.069616	0.081944	-0.268039	0.063904	0.123606	-0.279866	0.080430	-0.107303	-0.138536	0.694278	0.030283	-0.128821	0.674279	-0.120246	-0.124749	0.669066	0.058446	0.251798	0.074198	-0.077783
3319	27.658333	-0.790013	0.599194	0.086209	-0.789075	0.622286	-0.080294	-0.690528	0.890687	0.052563	-0.681779	0.884003	-0.092764	-0.588335	1.091909	-0.027643	-0.553168	1.093584	0.071137	-0.498007	1.064330	0.057435	-0.451488	0.676060	-0.208813	-0.431886	0.682078	0.197190	-0.273463	0.069610	0.081936	-0.268080	0.063889	0.123499	-0.279843	0.080407	-0.107337	-0.138809	0.694250	0.029973	-0.128776	0.674087	-0.120137	-0.124915	0.669184	0.058301	0.251459	0.074677	-0.077527
3320	27.666667	-0.790000	0.599212	0.086225	-0.789062	0.622310	-0.080287	-0.690355	0.890601	0.052572	-0.681753	0.884080	-0.092639	-0.588158	1.091994	-0.026616	-0.552363	1.093262	0.071851	-0.497378	1.064001	0.057776	-0.451504	0.676122	-0.208793	-0.431857	0.682161	0.197412	-0.273468	0.069605	0.081932	-0.268120	0.063874	0.123394	-0.279818	0.080390	-0.107366	-0.139002	0.694248	0.029819	-0.128671	0.674188	-0.120288	-0.125050	0.669280	0.058208	0.251455	0.074669	-0.077510
3321	27.675000	-0.789843	0.598889	0.085940	-0.789045	0.622321	-0.080288	-0.690336	0.890617	0.052642	-0.681757	0.884105	-0.092597	-0.588039	1.092077	-0.025822	-0.551579	1.093045	0.072599	-0.496764	1.063596	0.058103	-0.451602	0.676121	-0.208679	-0.431808	0.682208	0.197596	-0.273472	0.069616	0.081932	-0.268087	0.063900	0.123494	-0.279909	0.080303	-0.107397	-0.139138	0.694241	0.029729	-0.128668	0.674178	-0.120230	-0.125182	0.669433	0.058247	0.251790	0.074175	-0.077742
3322	27.683333	-0.789670	0.598593	0.085664	-0.788963	0.622355	-0.080252	-0.690319	0.890640	0.052729	-0.681759	0.884157	-0.092480	-0.587707	1.091949	-0.024934	-0.550820	1.092524	0.073301	-0.496169	1.063130	0.058426	-0.451713	0.676107	-0.208571	-0.431748	0.682210	0.197727	-0.273470	0.069619	0.081935	-0.268131	0.063905	0.123387	-0.279997	0.080220	-0.107434	-0.139204	0.694242	0.029696	-0.128704	0.674188	-0.120150	-0.125227	0.669473	0.058235	0.251780	0.074164	-0.077743
3323	27.691667	-0.789669	0.598609	0.085690	-0.789012	0.622399	-0.080237	-0.690287	0.890667	0.052813	-0.681740	0.884204	-0.092416	-0.587355	1.091743	-0.024166	-0.550125	1.091974	0.073868	-0.495539	1.062601	0.058724	-0.451629	0.676387	-0.208841	-0.431687	0.682193	0.197793	-0.273476	0.069624	0.081935	-0.268130	0.063908	0.123389	-0.279721	0.080390	-0.107535	-0.139216	0.694243	0.029690	-0.128763	0.674213	-0.120060	-0.125213	0.669434	0.058194	0.251778	0.074146	-0.077731
3324	27.700000	-0.789665	0.598628	0.085715	-0.789005	0.622429	-0.080222	-0.690277	0.890670	0.052898	-0.681751	0.884210	-0.092371	-0.587013	1.091424	-0.023474	-0.549398	1.091344	0.074392	-0.494870	1.062012	0.058999	-0.451685	0.676346	-0.208708	-0.431635	0.682163	0.197813	-0.273479	0.069620	0.081925	-0.268132	0.063899	0.123387	-0.279753	0.080354	-0.107483	-0.139199	0.694239	0.029685	-0.128875	0.674125	-0.119856	-0.125226	0.669478	0.058235	0.251780	0.074132	-0.077729
3325	27.708333	-0.789689	0.598670	0.085850	-0.788990	0.622459	-0.080191	-0.690266	0.890682	0.052984	-0.681770	0.884236	-0.092284	-0.586847	1.091080	-0.022967	-0.548753	1.090490	0.074956	-0.494169	1.061414	0.059245	-0.451724	0.676510	-0.208910	-0.431618	0.682111	0.197774	-0.273477	0.069619	0.081916	-0.268056	0.063934	0.123581	-0.279838	0.080265	-0.107519	-0.139172	0.694225	0.029658	-0.128918	0.674133	-0.119781	-0.125203	0.669465	0.058219	0.251782	0.074127	-0.077711
3326	27.716667	-0.790013	0.599255	0.086429	-0.788914	0.622457	-0.080123	-0.690419	0.890799	0.053118	-0.681761	0.884288	-0.092249	-0.586452	1.090571	-0.022320	-0.548043	1.089537	0.075568	-0.493446	1.060800	0.059472	-0.451909	0.676346	-0.208678	-0.431629	0.682056	0.197694	-0.273474	0.069617	0.081910	-0.268135	0.063888	0.123377	-0.279715	0.080329	-0.107544	-0.139150	0.694209	0.029615	-0.128943	0.674126	-0.119704	-0.125182	0.669454	0.058185	0.251789	0.074128	-0.077693
3327	27.725000	-0.789992	0.599268	0.086451	-0.788966	0.622486	-0.080142	-0.690422	0.890818	0.053195	-0.681818	0.884307	-0.092134	-0.586002	1.090060	-0.021672	-0.547406	1.088744	0.075997	-0.492788	1.060187	0.059733	-0.451709	0.676586	-0.208883	-0.431682	0.682000	0.197570	-0.273471	0.069607	0.081902	-0.268130	0.063891	0.123374	-0.279670	0.080333	-0.107612	-0.139158	0.694192	0.029541	-0.128935	0.674116	-0.119637	-0.125149	0.669372	0.058048	0.251793	0.074141	-0.077671
3328	27.733333	-0.789586	0.598643	0.085795	-0.788886	0.622467	-0.080122	-0.690437	0.890820	0.053256	-0.681860	0.884328	-0.092108	-0.585644	1.089564	-0.021115	-0.546808	1.087956	0.076524	-0.492207	1.059520	0.059953	-0.451834	0.676305	-0.208533	-0.431756	0.681926	0.197413	-0.273469	0.069604	0.081902	-0.268128	0.063889	0.123373	-0.279668	0.080304	-0.107594	-0.139197	0.694194	0.029460	-0.128899	0.674107	-0.119569	-0.125215	0.669486	0.058065	0.251800	0.074155	-0.077639
3329	27.741667	-0.789832	0.599342	0.086400	-0.788953	0.622499	-0.080091	-0.690468	0.890821	0.053303	-0.681902	0.884363	-0.092069	-0.585261	1.089191	-0.020578	-0.546365	1.087157	0.076971	-0.491681	1.058904	0.060190	-0.451856	0.676259	-0.208469	-0.431850	0.681853	0.197228	-0.273467	0.069610	0.081907	-0.268049	0.063922	0.123575	-0.279698	0.080257	-0.107718	-0.139172	0.694224	0.029469	-0.128800	0.674142	-0.119457	-0.125187	0.669441	0.057924	0.251649	0.074391	-0.077507
3330	27.750000	-0.789527	0.598668	0.085839	-0.788951	0.622501	-0.080069	-0.690502	0.890850	0.053375	-0.681943	0.884434	-0.091963	-0.584898	1.088948	-0.020075	-0.545901	1.086143	0.077368	-0.491224	1.058260	0.060405	-0.451880	0.676212	-0.208403	-0.431945	0.681761	0.197034	-0.273457	0.069613	0.081908	-0.268042	0.063915	0.123579	-0.279773	0.080180	-0.107759	-0.139196	0.694230	0.029364	-0.128730	0.674215	-0.119340	-0.125193	0.669474	0.057834	0.251824	0.074140	-0.077630
3331	27.758333	-0.789541	0.598644	0.085852	-0.788946	0.622502	-0.080056	-0.690550	0.890840	0.053389	-0.681977	0.884473	-0.091968	-0.584606	1.088832	-0.019647	-0.545507	1.085591	0.077745	-0.490898	1.057649	0.060649	-0.451898	0.676166	-0.208329	-0.432045	0.681625	0.196832	-0.273456	0.069626	0.081914	-0.268119	0.063896	0.123379	-0.279586	0.080300	-0.107695	-0.139283	0.694215	0.029108	-0.128654	0.674228	-0.119217	-0.125218	0.669536	0.057696	0.251817	0.074143	-0.077628
3332	27.766667	-0.789537	0.598637	0.085867	-0.788950	0.622499	-0.080048	-0.690578	0.890858	0.053407	-0.681978	0.884533	-0.092004	-0.584247	1.088725	-0.019246	-0.545185	1.084879	0.078038	-0.490582	1.056850	0.060702	-0.452091	0.675942	-0.208042	-0.432145	0.681463	0.196649	-0.273458	0.069631	0.081916	-0.268043	0.063937	0.123586	-0.279542	0.080294	-0.107767	-0.139371	0.694233	0.028948	-0.128578	0.674223	-0.119120	-0.125266	0.669603	0.057555	0.251819	0.074134	-0.077638
3333	27.775000	-0.789540	0.598629	0.085874	-0.788886	0.622478	-0.080042	-0.690629	0.890864	0.053440	-0.682008	0.884591	-0.091938	-0.583956	1.088621	-0.019028	-0.544907	1.084359	0.078290	-0.490358	1.056269	0.060869	-0.452029	0.676011	-0.208077	-0.432302	0.681451	0.196711	-0.273459	0.069634	0.081915	-0.268079	0.063913	0.123479	-0.279729	0.080147	-0.107813	-0.139476	0.694246	0.028769	-0.128512	0.674216	-0.119063	-0.125327	0.669666	0.057397	0.251824	0.074113	-0.077643
3334	27.783333	-0.789545	0.598615	0.085869	-0.788960	0.622466	-0.080053	-0.690682	0.890870	0.053463	-0.682029	0.884658	-0.091876	-0.583637	1.088481	-0.018902	-0.544686	1.083872	0.078435	-0.490260	1.055964	0.061255	-0.451962	0.676085	-0.208112	-0.432444	0.681410	0.196790	-0.273455	0.069622	0.081911	-0.268124	0.063883	0.123372	-0.279722	0.080142	-0.107835	-0.139576	0.694257	0.028592	-0.128473	0.674204	-0.119051	-0.125386	0.669714	0.057241	0.251826	0.074115	-0.077636
3335	27.791667	-0.789571	0.598592	0.085857	-0.788975	0.622449	-0.080065	-0.690697	0.890897	0.053457	-0.682040	0.884680	-0.091951	-0.583309	1.088320	-0.018964	-0.544571	1.083486	0.078575	-0.490110	1.055211	0.061186	-0.452062	0.675977	-0.207947	-0.432404	0.680457	0.195894	-0.273451	0.069622	0.081898	-0.268119	0.063881	0.123364	-0.279518	0.080277	-0.107798	-0.139655	0.694255	0.028431	-0.128430	0.674189	-0.119080	-0.125439	0.669755	0.057104	0.251815	0.074120	-0.077627
3336	27.800000	-0.789602	0.598570	0.085844	-0.788991	0.622427	-0.080078	-0.690735	0.890909	0.053460	-0.682038	0.884777	-0.091898	-0.582991	1.088117	-0.019084	-0.544479	1.083124	0.078556	-0.489975	1.054909	0.061397	-0.452155	0.675867	-0.207783	-0.432473	0.680206	0.195830	-0.273446	0.069621	0.081890	-0.268040	0.063904	0.123566	-0.279710	0.080128	-0.107827	-0.139706	0.694249	0.028303	-0.128396	0.674167	-0.119121	-0.125476	0.669778	0.056993	0.251817	0.074120	-0.077610
3337	27.808333	-0.789783	0.598881	0.086124	-0.789005	0.622381	-0.080101	-0.690782	0.890910	0.053460	-0.682043	0.884823	-0.091924	-0.582696	1.087862	-0.019269	-0.544480	1.082811	0.078485	-0.489949	1.054656	0.061542	-0.452079	0.675941	-0.207832	-0.432610	0.680110	0.195976	-0.273446	0.069614	0.081893	-0.268082	0.063882	0.123467	-0.279508	0.080262	-0.107790	-0.139715	0.694236	0.028219	-0.128376	0.674158	-0.119158	-0.125491	0.669783	0.056919	0.251646	0.074366	-0.077481
3338	27.816667	-0.789966	0.599187	0.086396	-0.789041	0.622351	-0.080114	-0.690802	0.890920	0.053439	-0.682037	0.884858	-0.091978	-0.582102	1.087496	-0.019299	-0.544496	1.082595	0.078398	-0.489961	1.054482	0.061691	-0.452008	0.676093	-0.208063	-0.432606	0.679683	0.195750	-0.273444	0.069624	0.081897	-0.268114	0.063863	0.123368	-0.279510	0.080265	-0.107776	-0.139689	0.694224	0.028174	-0.128379	0.674164	-0.119178	-0.125481	0.669771	0.056884	0.251481	0.074614	-0.077352
3339	27.825000	-0.790011	0.599159	0.086380	-0.789079	0.622322	-0.080131	-0.690847	0.890907	0.053424	-0.682018	0.884944	-0.091952	-0.581930	1.087381	-0.019744	-0.544590	1.082465	0.078245	-0.490009	1.054251	0.061730	-0.452083	0.675937	-0.207852	-0.432727	0.679582	0.195895	-0.273443	0.069624	0.081905	-0.268076	0.063884	0.123477	-0.279523	0.080239	-0.107759	-0.139627	0.694210	0.028185	-0.128416	0.674196	-0.119160	-0.125364	0.669855	0.057039	0.251648	0.074379	-0.077484
3340	27.833333	-0.789774	0.598455	0.085797	-0.789048	0.622263	-0.080108	-0.690876	0.890912	0.053388	-0.682022	0.884961	-0.092032	-0.581769	1.087348	-0.020242	-0.544736	1.082437	0.078066	-0.490125	1.054052	0.061764	-0.452156	0.675776	-0.207659	-0.432845	0.679499	0.196046	-0.273442	0.069639	0.081913	-0.268115	0.063878	0.123389	-0.279692	0.080124	-0.107812	-0.139544	0.694197	0.028231	-0.128487	0.674237	-0.119112	-0.125328	0.669815	0.057097	0.251816	0.074127	-0.077637
3341	27.841667	-0.789816	0.598434	0.085787	-0.789130	0.622245	-0.080140	-0.690915	0.890902	0.053362	-0.681992	0.885051	-0.091994	-0.581481	1.087330	-0.020695	-0.544942	1.082506	0.077841	-0.490306	1.053951	0.061832	-0.452071	0.675875	-0.207849	-0.432901	0.679263	0.196033	-0.273441	0.069645	0.081925	-0.268113	0.063882	0.123391	-0.279494	0.080253	-0.107777	-0.139454	0.694190	0.028328	-0.128600	0.674282	-0.119031	-0.125308	0.669737	0.057196	0.251832	0.074116	-0.077663
3342	27.850000	-0.789853	0.598403	0.085769	-0.789205	0.622231	-0.080177	-0.690933	0.890899	0.053310	-0.681976	0.885085	-0.092036	-0.581160	1.087399	-0.021222	-0.545212	1.082679	0.077574	-0.490551	1.053895	0.061890	-0.452133	0.675733	-0.207734	-0.432952	0.679051	0.196024	-0.273442	0.069642	0.081929	-0.268112	0.063885	0.123390	-0.279493	0.080258	-0.107770	-0.139364	0.694182	0.028460	-0.128794	0.674276	-0.118853	-0.125283	0.669679	0.057324	0.251832	0.074118	-0.077685
3343	27.858333	-0.789901	0.598362	0.085763	-0.789217	0.622186	-0.080178	-0.690961	0.890895	0.053273	-0.681985	0.885077	-0.092120	-0.580802	1.087530	-0.021820	-0.545528	1.082888	0.077160	-0.490862	1.053891	0.061945	-0.452106	0.675717	-0.207811	-0.433002	0.678854	0.196019	-0.273443	0.069641	0.081921	-0.268074	0.063889	0.123486	-0.279586	0.080176	-0.107799	-0.139255	0.694188	0.028652	-0.128930	0.674439	-0.118825	-0.125257	0.669621	0.057505	0.251845	0.074123	-0.077713
3344	27.866667	-0.789925	0.598341	0.085742	-0.789213	0.622147	-0.080166	-0.690997	0.890886	0.053233	-0.681970	0.885119	-0.092132	-0.580589	1.087771	-0.022659	-0.545895	1.083156	0.076770	-0.491248	1.053907	0.062014	-0.452070	0.675715	-0.207904	-0.433050	0.678675	0.196004	-0.273441	0.069635	0.081917	-0.268111	0.063879	0.123383	-0.279679	0.080102	-0.107819	-0.139132	0.694197	0.028885	-0.129136	0.674547	-0.118691	-0.125220	0.669543	0.057716	0.251853	0.074145	-0.077720
3345	27.875000	-0.789948	0.598315	0.085731	-0.789263	0.622138	-0.080199	-0.691031	0.890880	0.053193	-0.681962	0.885158	-0.092165	-0.580042	1.087900	-0.023344	-0.546447	1.083359	0.076175	-0.491773	1.053838	0.062023	-0.451870	0.675912	-0.208212	-0.432949	0.678221	0.195649	-0.273444	0.069624	0.081917	-0.268116	0.063870	0.123385	-0.279482	0.080216	-0.107783	-0.138974	0.694224	0.029284	-0.129349	0.674666	-0.118563	-0.125163	0.669435	0.057963	0.251685	0.074414	-0.077600
3346	27.883333	-0.790258	0.598963	0.086295	-0.789311	0.622135	-0.080226	-0.691077	0.890867	0.053158	-0.681995	0.885112	-0.092264	-0.579610	1.088146	-0.024275	-0.546951	1.083668	0.075610	-0.492288	1.053929	0.062100	-0.451826	0.675943	-0.208312	-0.432986	0.678094	0.195618	-0.273442	0.069613	0.081919	-0.268113	0.063855	0.123389	-0.279478	0.080198	-0.107792	-0.138820	0.694231	0.029602	-0.129548	0.674782	-0.118454	-0.125090	0.669321	0.058210	0.251517	0.074668	-0.077479
3347	27.891667	-0.790326	0.598914	0.086332	-0.789259	0.622077	-0.080214	-0.691123	0.890855	0.053116	-0.682005	0.885167	-0.092247	-0.579056	1.088380	-0.025128	-0.547632	1.084314	0.075108	-0.492868	1.054032	0.062109	-0.451787	0.675998	-0.208398	-0.433039	0.678005	0.195586	-0.273446	0.069614	0.081918	-0.268077	0.063871	0.123490	-0.279478	0.080207	-0.107786	-0.138695	0.694224	0.029826	-0.129772	0.674811	-0.118303	-0.125013	0.669223	0.058474	0.251527	0.074676	-0.077498
3348	27.900000	-0.790265	0.598968	0.086275	-0.789251	0.622078	-0.080214	-0.691183	0.890844	0.053075	-0.682023	0.885198	-0.092291	-0.578475	1.088679	-0.026029	-0.548285	1.084892	0.074483	-0.493490	1.054163	0.062097	-0.451760	0.676071	-0.208467	-0.433094	0.677944	0.195540	-0.273445	0.069621	0.081927	-0.268114	0.063870	0.123397	-0.279468	0.080209	-0.107776	-0.138559	0.694248	0.030151	-0.129910	0.674907	-0.118300	-0.124947	0.669126	0.058733	0.251541	0.074681	-0.077509
3349	27.908333	-0.790251	0.598979	0.086258	-0.789285	0.622086	-0.080250	-0.691237	0.890821	0.053025	-0.682054	0.885199	-0.092335	-0.577967	1.089102	-0.027067	-0.548836	1.085490	0.073766	-0.494136	1.054369	0.062104	-0.451746	0.676147	-0.208504	-0.433160	0.677915	0.195476	-0.273442	0.069625	0.081932	-0.268114	0.063879	0.123405	-0.279458	0.080200	-0.107790	-0.138430	0.694288	0.030507	-0.130033	0.674973	-0.118360	-0.124892	0.669042	0.058964	0.251709	0.074442	-0.077663
3350	27.916667	-0.789958	0.598312	0.085679	-0.789316	0.622094	-0.080285	-0.691305	0.890797	0.052976	-0.682095	0.885203	-0.092383	-0.577436	1.089600	-0.028148	-0.549383	1.086084	0.072932	-0.494803	1.054304	0.061859	-0.451744	0.676221	-0.208519	-0.433236	0.677910	0.195404	-0.273442	0.069629	0.081934	-0.268111	0.063876	0.123400	-0.279446	0.080191	-0.107806	-0.138340	0.694305	0.030722	-0.130153	0.675025	-0.118464	-0.124848	0.668960	0.059163	0.251882	0.074187	-0.077813
3351	27.925000	-0.789928	0.598356	0.085671	-0.789284	0.622054	-0.080300	-0.691372	0.890775	0.052927	-0.682159	0.885180	-0.092450	-0.576864	1.090203	-0.029354	-0.549909	1.086744	0.072091	-0.495540	1.054501	0.061756	-0.451753	0.676448	-0.208747	-0.433320	0.677946	0.195321	-0.273439	0.069634	0.081932	-0.268106	0.063886	0.123392	-0.279630	0.080057	-0.107852	-0.138268	0.694341	0.030911	-0.130246	0.675098	-0.118665	-0.124851	0.668943	0.059345	0.251890	0.074195	-0.077845
3352	27.933333	-0.789902	0.598373	0.085653	-0.789228	0.622050	-0.080288	-0.691286	0.890649	0.052827	-0.682196	0.885218	-0.092474	-0.576282	1.090878	-0.030648	-0.550455	1.087410	0.071181	-0.496315	1.054972	0.061846	-0.451782	0.676531	-0.208738	-0.433407	0.677994	0.195236	-0.273438	0.069634	0.081915	-0.268034	0.063920	0.123578	-0.279625	0.080055	-0.107865	-0.138225	0.694371	0.031034	-0.130339	0.675160	-0.118891	-0.124805	0.668857	0.059363	0.251890	0.074198	-0.077858
3353	27.941667	-0.789870	0.598383	0.085630	-0.789251	0.622062	-0.080324	-0.691510	0.890745	0.052830	-0.682257	0.885211	-0.092533	-0.575603	1.091586	-0.031940	-0.551052	1.088084	0.070346	-0.497092	1.055156	0.061763	-0.451810	0.676610	-0.208725	-0.433475	0.678049	0.195149	-0.273435	0.069626	0.081906	-0.268105	0.063883	0.123372	-0.279421	0.080180	-0.107827	-0.138217	0.694395	0.031065	-0.130442	0.675153	-0.119068	-0.124868	0.668945	0.059473	0.251892	0.074213	-0.077851
3354	27.950000	-0.789847	0.598392	0.085612	-0.789264	0.622090	-0.080366	-0.691585	0.890746	0.052778	-0.682300	0.885257	-0.092571	-0.574796	1.092193	-0.033038	-0.551595	1.088634	0.069454	-0.497881	1.055256	0.061618	-0.451837	0.676691	-0.208716	-0.433538	0.678098	0.195063	-0.273439	0.069612	0.081899	-0.268036	0.063906	0.123563	-0.279411	0.080165	-0.107848	-0.138224	0.694407	0.031037	-0.130547	0.675139	-0.119257	-0.124879	0.668949	0.059444	0.251551	0.074709	-0.077579
3355	27.958333	-0.789952	0.598752	0.085885	-0.789173	0.622029	-0.080368	-0.691676	0.890744	0.052736	-0.682359	0.885284	-0.092616	-0.573993	1.092763	-0.034083	-0.552266	1.089094	0.068659	-0.498584	1.055343	0.061422	-0.451934	0.676686	-0.208624	-0.433579	0.678154	0.194973	-0.273439	0.069606	0.081893	-0.268114	0.063858	0.123362	-0.279598	0.080029	-0.107882	-0.138210	0.694409	0.030960	-0.130697	0.675013	-0.119328	-0.124830	0.668863	0.059280	0.251550	0.074711	-0.077579
3356	27.966667	-0.790048	0.599140	0.086159	-0.789201	0.622069	-0.080423	-0.691720	0.890771	0.052654	-0.682391	0.885320	-0.092690	-0.573262	1.093340	-0.035090	-0.552909	1.089487	0.067892	-0.499286	1.055358	0.061309	-0.451881	0.676838	-0.208726	-0.433602	0.678198	0.194872	-0.273444	0.069606	0.081889	-0.268117	0.063861	0.123366	-0.279593	0.080028	-0.107882	-0.138183	0.694405	0.030874	-0.130801	0.674997	-0.119503	-0.124826	0.668863	0.059209	0.251556	0.074712	-0.077568
3357	27.975000	-0.790039	0.599153	0.086142	-0.789180	0.622101	-0.080424	-0.691769	0.890800	0.052582	-0.682407	0.885348	-0.092782	-0.572602	1.093806	-0.035977	-0.553436	1.089808	0.067182	-0.499905	1.055412	0.061200	-0.451896	0.676888	-0.208748	-0.433604	0.678226	0.194760	-0.273444	0.069602	0.081884	-0.268125	0.063858	0.123362	-0.279483	0.080084	-0.107874	-0.138120	0.694414	0.030782	-0.130898	0.674991	-0.119647	-0.124867	0.668955	0.059253	0.251553	0.074704	-0.077555
3358	27.983333	-0.790027	0.599183	0.086120	-0.789163	0.622102	-0.080454	-0.691644	0.890708	0.052448	-0.682399	0.885375	-0.092879	-0.572053	1.094262	-0.036838	-0.553854	1.089828	0.066301	-0.500543	1.055509	0.061294	-0.451905	0.676936	-0.208781	-0.433596	0.678235	0.194644	-0.273447	0.069611	0.081884	-0.268128	0.063854	0.123355	-0.279573	0.080008	-0.107896	-0.138062	0.694431	0.030713	-0.130984	0.674993	-0.119766	-0.124798	0.668872	0.059095	0.251552	0.074698	-0.077545
3359	27.991667	-0.789722	0.598570	0.085526	-0.789148	0.622116	-0.080465	-0.691648	0.890716	0.052366	-0.682353	0.885428	-0.092914	-0.571622	1.094668	-0.037601	-0.554334	1.090010	0.065624	-0.501121	1.055534	0.061102	-0.451903	0.676958	-0.208819	-0.433590	0.678227	0.194532	-0.273447	0.069612	0.081874	-0.268087	0.063883	0.123449	-0.279379	0.080145	-0.107873	-0.138049	0.694468	0.030663	-0.131047	0.675008	-0.119849	-0.124800	0.668900	0.059046	0.251884	0.074187	-0.077814
3360	28.000000	-0.789730	0.598603	0.085509	-0.789142	0.622129	-0.080478	-0.691596	0.890752	0.052293	-0.682300	0.885394	-0.093072	-0.571204	1.095091	-0.038384	-0.554940	1.090296	0.065094	-0.501732	1.055595	0.060934	-0.451892	0.676969	-0.208867	-0.433579	0.678199	0.194442	-0.273449	0.069616	0.081864	-0.268126	0.063870	0.123329	-0.279378	0.080149	-0.107875	-0.138055	0.694510	0.030621	-0.131084	0.675031	-0.119899	-0.124806	0.668934	0.058999	0.251882	0.074185	-0.077822
3361	28.008333	-0.789756	0.598605	0.085491	-0.789146	0.622168	-0.080462	-0.691601	0.890818	0.052252	-0.682162	0.885436	-0.093156	-0.570891	1.095577	-0.039198	-0.555417	1.090464	0.064474	-0.502322	1.055566	0.060645	-0.451942	0.676873	-0.208828	-0.433565	0.678129	0.194395	-0.273449	0.069621	0.081849	-0.268125	0.063874	0.123320	-0.279370	0.080136	-0.107902	-0.138070	0.694555	0.030590	-0.131101	0.675058	-0.119891	-0.124822	0.668966	0.058955	0.251874	0.074184	-0.077804
3362	28.016667	-0.789787	0.598601	0.085481	-0.789165	0.622149	-0.080497	-0.691567	0.890875	0.052193	-0.682039	0.885433	-0.093214	-0.570632	1.096062	-0.039946	-0.555979	1.090713	0.063915	-0.502988	1.055548	0.060314	-0.451974	0.676742	-0.208781	-0.433538	0.678036	0.194377	-0.273450	0.069620	0.081842	-0.268050	0.063912	0.123512	-0.279556	0.079999	-0.107935	-0.138089	0.694587	0.030559	-0.131105	0.675077	-0.119846	-0.124847	0.668995	0.058919	0.251868	0.074184	-0.077792
3363	28.025000	-0.789824	0.598576	0.085459	-0.789169	0.622139	-0.080505	-0.691451	0.890862	0.052162	-0.681879	0.885454	-0.093182	-0.570364	1.096628	-0.040679	-0.556648	1.090954	0.063314	-0.503715	1.055648	0.060105	-0.451774	0.676848	-0.209036	-0.433499	0.677919	0.194403	-0.273450	0.069605	0.081840	-0.268131	0.063869	0.123313	-0.279552	0.079999	-0.107936	-0.138112	0.694595	0.030514	-0.131090	0.675089	-0.119766	-0.124864	0.669013	0.058885	0.251699	0.074439	-0.077650
3364	28.033333	-0.790154	0.599226	0.086025	-0.789177	0.622157	-0.080481	-0.691297	0.890836	0.052094	-0.681692	0.885426	-0.093234	-0.570138	1.097244	-0.041422	-0.557388	1.091192	0.062709	-0.504486	1.055769	0.059838	-0.451846	0.676608	-0.208912	-0.433447	0.677770	0.194462	-0.273450	0.069600	0.081833	-0.268129	0.063866	0.123310	-0.279350	0.080126	-0.107913	-0.138138	0.694587	0.030454	-0.131065	0.675086	-0.119665	-0.124879	0.669039	0.058847	0.251529	0.074688	-0.077507
3365	28.041667	-0.790071	0.598861	0.085725	-0.789195	0.622140	-0.080499	-0.691143	0.890787	0.052063	-0.681478	0.885370	-0.093326	-0.569940	1.097888	-0.042114	-0.558204	1.091558	0.062196	-0.505254	1.056079	0.059737	-0.451689	0.676609	-0.209080	-0.433387	0.677612	0.194556	-0.273456	0.069593	0.081837	-0.268098	0.063882	0.123414	-0.279442	0.080056	-0.107927	-0.138165	0.694567	0.030384	-0.131025	0.675067	-0.119538	-0.124892	0.669055	0.058798	0.251532	0.074682	-0.077501
3366	28.050000	-0.790233	0.599175	0.086006	-0.789201	0.622116	-0.080514	-0.690976	0.890723	0.052041	-0.681251	0.885362	-0.093289	-0.569666	1.098657	-0.042936	-0.558885	1.091846	0.061545	-0.505987	1.056055	0.059291	-0.451521	0.676616	-0.209248	-0.433319	0.677453	0.194673	-0.273456	0.069590	0.081840	-0.268136	0.063864	0.123316	-0.279539	0.079987	-0.107942	-0.138176	0.694567	0.030404	-0.130968	0.675041	-0.119397	-0.124916	0.669079	0.058760	0.251539	0.074673	-0.077501
3367	28.058333	-0.790006	0.598484	0.085418	-0.789195	0.622133	-0.080503	-0.690649	0.890551	0.052002	-0.681032	0.885288	-0.093328	-0.569367	1.099315	-0.043653	-0.559488	1.092063	0.060870	-0.506674	1.056145	0.058975	-0.451502	0.676479	-0.209206	-0.433255	0.677289	0.194809	-0.273457	0.069593	0.081844	-0.268140	0.063873	0.123319	-0.279525	0.079989	-0.107953	-0.138227	0.694529	0.030273	-0.130856	0.675101	-0.119369	-0.124947	0.669101	0.058721	0.251701	0.074427	-0.077642
3368	28.066667	-0.790048	0.598457	0.085422	-0.789183	0.622170	-0.080491	-0.690472	0.890493	0.052035	-0.680805	0.885259	-0.093300	-0.569051	1.099862	-0.044351	-0.560057	1.092203	0.060214	-0.507297	1.056204	0.058683	-0.451340	0.676532	-0.209357	-0.433186	0.677133	0.194963	-0.273463	0.069595	0.081843	-0.268139	0.063883	0.123314	-0.279347	0.080115	-0.107932	-0.138279	0.694491	0.030149	-0.130765	0.675063	-0.119225	-0.124972	0.669128	0.058690	0.251865	0.074171	-0.077791
3369	28.075000	-0.790140	0.598838	0.085707	-0.789149	0.622203	-0.080496	-0.690372	0.890499	0.052131	-0.680557	0.885270	-0.093216	-0.568754	1.100186	-0.044981	-0.560642	1.092223	0.059643	-0.507862	1.056242	0.058408	-0.451264	0.676532	-0.209376	-0.433110	0.677004	0.195125	-0.273468	0.069609	0.081842	-0.268104	0.063900	0.123409	-0.279443	0.080051	-0.107953	-0.138307	0.694468	0.030102	-0.130659	0.675023	-0.119098	-0.124984	0.669140	0.058667	0.251867	0.074176	-0.077803
3370	28.083333	-0.789982	0.598539	0.085431	-0.789100	0.622254	-0.080495	-0.690270	0.890524	0.052250	-0.680299	0.885302	-0.093106	-0.568496	1.100358	-0.045574	-0.561253	1.092202	0.059151	-0.508320	1.056317	0.058224	-0.451204	0.676562	-0.209361	-0.433049	0.676901	0.195291	-0.273474	0.069613	0.081836	-0.268075	0.063922	0.123503	-0.279357	0.080120	-0.107920	-0.138331	0.694437	0.030072	-0.130467	0.675042	-0.119068	-0.124992	0.669139	0.058657	0.251869	0.074190	-0.077809
3371	28.091667	-0.789959	0.598577	0.085429	-0.789033	0.622373	-0.080437	-0.690033	0.890540	0.052352	-0.680034	0.885326	-0.093031	-0.568256	1.100317	-0.045998	-0.561811	1.091977	0.058601	-0.508666	1.056421	0.058084	-0.451248	0.676534	-0.209214	-0.432983	0.676834	0.195447	-0.273477	0.069611	0.081841	-0.268152	0.063889	0.123306	-0.279532	0.079977	-0.107968	-0.138356	0.694408	0.030066	-0.130368	0.674904	-0.118935	-0.124991	0.669131	0.058662	0.251702	0.074453	-0.077686
3372	28.100000	-0.789929	0.598612	0.085428	-0.788956	0.622472	-0.080399	-0.689822	0.890532	0.052483	-0.679803	0.885339	-0.092824	-0.568144	1.100208	-0.046494	-0.562219	1.091741	0.058106	-0.508933	1.056587	0.058013	-0.451307	0.676525	-0.209031	-0.432928	0.676806	0.195596	-0.273483	0.069605	0.081846	-0.268153	0.063883	0.123314	-0.279349	0.080107	-0.107928	-0.138379	0.694390	0.030064	-0.130156	0.674899	-0.118998	-0.125001	0.669126	0.058659	0.251539	0.074707	-0.077557
3373	28.108333	-0.790027	0.598995	0.085727	-0.788735	0.622576	-0.080333	-0.689579	0.890510	0.052609	-0.679497	0.885363	-0.092748	-0.568106	1.100038	-0.046866	-0.562613	1.091647	0.057754	-0.509146	1.056859	0.057986	-0.451232	0.676697	-0.209011	-0.433017	0.677121	0.196058	-0.273483	0.069589	0.081842	-0.268121	0.063889	0.123413	-0.279539	0.079965	-0.107955	-0.138412	0.694363	0.030032	-0.130045	0.674762	-0.118965	-0.125011	0.669122	0.058640	0.251540	0.074710	-0.077568
3374	28.116667	-0.790113	0.599385	0.086030	-0.788620	0.622674	-0.080282	-0.689338	0.890477	0.052770	-0.679218	0.885316	-0.092606	-0.568143	1.099876	-0.047199	-0.563040	1.091694	0.057472	-0.509335	1.057239	0.057971	-0.451172	0.676868	-0.208961	-0.432960	0.677171	0.196179	-0.273479	0.069575	0.081840	-0.268160	0.063858	0.123310	-0.279539	0.079956	-0.107953	-0.138468	0.694342	0.029972	-0.129891	0.674681	-0.119046	-0.125039	0.669128	0.058585	0.251554	0.074708	-0.077578
3375	28.125000	-0.790110	0.599421	0.086115	-0.788470	0.622778	-0.080202	-0.688931	0.890330	0.052894	-0.678892	0.885359	-0.092309	-0.568275	1.099824	-0.047488	-0.563405	1.091903	0.057258	-0.509498	1.057898	0.058134	-0.451210	0.676956	-0.208789	-0.432831	0.677132	0.196131	-0.273476	0.069576	0.081844	-0.268159	0.063853	0.123317	-0.279435	0.080010	-0.107946	-0.138537	0.694333	0.029869	-0.129732	0.674624	-0.119199	-0.125067	0.669163	0.058506	0.251552	0.074713	-0.077593
3376	28.133333	-0.790111	0.599452	0.086204	-0.788379	0.622962	-0.080147	-0.688659	0.890312	0.053106	-0.678570	0.885338	-0.092074	-0.568520	1.099922	-0.047731	-0.563749	1.092325	0.057073	-0.509709	1.058523	0.058046	-0.451261	0.677040	-0.208598	-0.432693	0.677136	0.196079	-0.273474	0.069593	0.081848	-0.268074	0.063891	0.123520	-0.279342	0.080071	-0.107926	-0.138602	0.694340	0.029737	-0.129626	0.674513	-0.119291	-0.125093	0.669228	0.058428	0.251558	0.074714	-0.077604
3377	28.141667	-0.790057	0.599498	0.086223	-0.788248	0.623104	-0.080084	-0.688397	0.890276	0.053344	-0.678244	0.885300	-0.091803	-0.568883	1.100233	-0.047914	-0.564177	1.092935	0.056872	-0.509994	1.059300	0.057856	-0.451325	0.677112	-0.208386	-0.432670	0.677458	0.196343	-0.273469	0.069606	0.081854	-0.268148	0.063874	0.123323	-0.279520	0.079951	-0.107946	-0.138652	0.694347	0.029598	-0.129518	0.674463	-0.119422	-0.125152	0.669328	0.058363	0.251896	0.074222	-0.077879
3378	28.150000	-0.789999	0.599540	0.086245	-0.788093	0.623284	-0.079990	-0.688282	0.890401	0.053697	-0.677926	0.885266	-0.091499	-0.569342	1.100720	-0.048053	-0.564564	1.093732	0.056679	-0.510284	1.060413	0.057910	-0.451562	0.677002	-0.207969	-0.432483	0.677521	0.196274	-0.273464	0.069611	0.081855	-0.268146	0.063877	0.123321	-0.279336	0.080068	-0.107910	-0.138688	0.694351	0.029455	-0.129371	0.674506	-0.119626	-0.125217	0.669405	0.058301	0.251889	0.074227	-0.077887
3379	28.158333	-0.789659	0.599037	0.085841	-0.787857	0.623458	-0.079892	-0.688021	0.890382	0.053980	-0.677614	0.885244	-0.091162	-0.569938	1.101434	-0.048123	-0.564999	1.094876	0.056670	-0.510634	1.061439	0.057764	-0.451554	0.677146	-0.207866	-0.432331	0.677764	0.196382	-0.273465	0.069608	0.081854	-0.268144	0.063870	0.123316	-0.279332	0.080064	-0.107908	-0.138695	0.694382	0.029426	-0.129322	0.674471	-0.119717	-0.125194	0.669356	0.058074	0.251890	0.074230	-0.077885
3380	28.166667	-0.789489	0.599080	0.085654	-0.787625	0.623649	-0.079819	-0.687770	0.890372	0.054317	-0.677306	0.885204	-0.090866	-0.570613	1.102312	-0.048102	-0.565382	1.096200	0.056642	-0.511064	1.062633	0.057661	-0.451721	0.677181	-0.207718	-0.432159	0.678039	0.196494	-0.273463	0.069614	0.081856	-0.268142	0.063878	0.123319	-0.279331	0.080067	-0.107898	-0.138734	0.694397	0.029308	-0.129351	0.674371	-0.119704	-0.125292	0.669353	0.057809	0.251890	0.074231	-0.077885
3381	28.175000	-0.789752	0.599808	0.086303	-0.787395	0.623873	-0.079682	-0.687539	0.890396	0.054668	-0.677022	0.885214	-0.090417	-0.571387	1.103348	-0.048157	-0.565726	1.097667	0.056587	-0.511512	1.063961	0.057761	-0.451633	0.677448	-0.207742	-0.431941	0.678385	0.196634	-0.273466	0.069615	0.081867	-0.268147	0.063869	0.123337	-0.279439	0.079997	-0.107885	-0.138764	0.694429	0.029246	-0.129249	0.674434	-0.119823	-0.125313	0.669381	0.057735	0.251558	0.074740	-0.077601
3382	28.183333	-0.789618	0.599999	0.086275	-0.787153	0.624104	-0.079559	-0.687359	0.890421	0.055056	-0.676766	0.885197	-0.090025	-0.572129	1.104359	-0.048129	-0.566019	1.099315	0.056657	-0.511994	1.065259	0.057919	-0.451847	0.677318	-0.207289	-0.431688	0.678794	0.196810	-0.273468	0.069600	0.081868	-0.268156	0.063854	0.123341	-0.279511	0.079946	-0.107899	-0.138762	0.694426	0.029084	-0.129214	0.674403	-0.119862	-0.125301	0.669393	0.057667	0.251553	0.074737	-0.077596
3383	28.191667	-0.789256	0.599505	0.085754	-0.786922	0.624323	-0.079461	-0.687159	0.890470	0.055411	-0.676533	0.885192	-0.089659	-0.572833	1.105225	-0.048129	-0.566096	1.100788	0.056604	-0.512400	1.066558	0.057915	-0.451915	0.677308	-0.206992	-0.431375	0.679312	0.197047	-0.273487	0.069580	0.081886	-0.268177	0.063839	0.123357	-0.279332	0.080048	-0.107863	-0.138644	0.694432	0.029045	-0.129178	0.674359	-0.119904	-0.125235	0.669366	0.057606	0.251553	0.074724	-0.077595
3384	28.200000	-0.789402	0.600342	0.086403	-0.786687	0.624562	-0.079321	-0.686995	0.890542	0.055784	-0.676303	0.885216	-0.089256	-0.573384	1.105883	-0.048004	-0.566139	1.102223	0.056634	-0.512564	1.067382	0.057558	-0.451804	0.677448	-0.206757	-0.431010	0.679915	0.197312	-0.273498	0.069572	0.081903	-0.268115	0.063856	0.123575	-0.279546	0.079888	-0.107885	-0.138417	0.694471	0.029157	-0.129150	0.674336	-0.119954	-0.125125	0.669300	0.057584	0.251554	0.074712	-0.077604
3385	28.208333	-0.789340	0.600472	0.086565	-0.786466	0.624839	-0.079274	-0.686841	0.890653	0.056182	-0.676094	0.885266	-0.088862	-0.573993	1.106320	-0.047933	-0.566090	1.103610	0.056841	-0.512708	1.068277	0.057541	-0.451863	0.677541	-0.206549	-0.430560	0.680659	0.197594	-0.273499	0.069586	0.081901	-0.268200	0.063848	0.123373	-0.279538	0.079896	-0.107874	-0.138109	0.694485	0.029197	-0.129154	0.674333	-0.120010	-0.124965	0.669219	0.057592	0.251551	0.074716	-0.077608
3386	28.216667	-0.789273	0.600653	0.086737	-0.786246	0.625110	-0.079193	-0.686668	0.890815	0.056570	-0.675894	0.885340	-0.088464	-0.574484	1.106512	-0.047872	-0.565947	1.104625	0.056904	-0.512727	1.069013	0.057547	-0.451929	0.677641	-0.206341	-0.430049	0.681519	0.197887	-0.273501	0.069607	0.081914	-0.268201	0.063865	0.123381	-0.279520	0.079912	-0.107862	-0.137742	0.694540	0.029261	-0.129187	0.674328	-0.120069	-0.124767	0.669155	0.057621	0.251881	0.074215	-0.077874
3387	28.225000	-0.789042	0.600850	0.086685	-0.786027	0.625341	-0.079122	-0.686336	0.890929	0.056902	-0.675684	0.885399	-0.088130	-0.574935	1.106223	-0.047723	-0.565621	1.105264	0.056997	-0.512583	1.069464	0.057617	-0.452083	0.677660	-0.206029	-0.429433	0.682560	0.198200	-0.273503	0.069615	0.081920	-0.268159	0.063888	0.123485	-0.279331	0.080032	-0.107823	-0.137250	0.694679	0.029245	-0.129257	0.674330	-0.120132	-0.124566	0.669170	0.057640	0.251879	0.074217	-0.077873
3388	28.233333	-0.788927	0.601008	0.086798	-0.785843	0.625592	-0.079026	-0.686143	0.891171	0.057291	-0.675454	0.885540	-0.087679	-0.575138	1.105641	-0.047401	-0.565171	1.105698	0.057157	-0.512280	1.069723	0.057785	-0.452062	0.678005	-0.206168	-0.428732	0.683748	0.198522	-0.273501	0.069619	0.081921	-0.268117	0.063908	0.123590	-0.279536	0.079886	-0.107839	-0.136752	0.694847	0.029190	-0.129392	0.674349	-0.120192	-0.124238	0.669339	0.057760	0.251882	0.074214	-0.077864
3389	28.241667	-0.788800	0.600781	0.086835	-0.785684	0.625800	-0.078926	-0.685879	0.891486	0.057634	-0.675220	0.885630	-0.087355	-0.575193	1.104576	-0.047127	-0.564531	1.105663	0.057357	-0.511778	1.070145	0.058451	-0.452148	0.678133	-0.206016	-0.427896	0.685126	0.198873	-0.273502	0.069612	0.081936	-0.268194	0.063868	0.123396	-0.279502	0.079904	-0.107843	-0.136128	0.695091	0.029039	-0.129693	0.674334	-0.120210	-0.123965	0.669584	0.057710	0.251717	0.074476	-0.077726
3390	28.250000	-0.788600	0.600510	0.086725	-0.785485	0.626009	-0.078798	-0.685598	0.891798	0.057937	-0.674973	0.885740	-0.087045	-0.575120	1.103035	-0.046735	-0.563700	1.105441	0.057734	-0.510842	1.070056	0.058769	-0.452214	0.678260	-0.205905	-0.426943	0.686617	0.199265	-0.273503	0.069604	0.081948	-0.268190	0.063868	0.123410	-0.279521	0.079880	-0.107828	-0.135449	0.695408	0.028783	-0.129940	0.674499	-0.120423	-0.123626	0.669967	0.057565	0.251551	0.074728	-0.077585
3391	28.258333	-0.788642	0.600781	0.086938	-0.785383	0.626187	-0.078691	-0.685442	0.892213	0.058245	-0.674709	0.885879	-0.086718	-0.574917	1.101039	-0.046301	-0.562696	1.104803	0.058069	-0.509573	1.069977	0.059179	-0.452313	0.678302	-0.205750	-0.425851	0.688177	0.199686	-0.273505	0.069600	0.081956	-0.268194	0.063854	0.123416	-0.279523	0.079868	-0.107826	-0.134668	0.695878	0.028359	-0.130389	0.674585	-0.120589	-0.123260	0.670556	0.057441	0.251555	0.074711	-0.077582
3392	28.266667	-0.788411	0.600521	0.086738	-0.785307	0.626346	-0.078568	-0.685132	0.892497	0.058443	-0.674442	0.885984	-0.086479	-0.574622	1.098677	-0.045643	-0.561619	1.103904	0.058401	-0.508067	1.069884	0.059569	-0.452250	0.678467	-0.205838	-0.424617	0.689730	0.200129	-0.273503	0.069586	0.081958	-0.268124	0.063869	0.123618	-0.279524	0.079862	-0.107833	-0.133833	0.696523	0.027838	-0.130922	0.674783	-0.120903	-0.122730	0.671376	0.057199	0.251560	0.074704	-0.077580
3393	28.275000	-0.788611	0.600899	0.087252	-0.785207	0.626467	-0.078407	-0.684829	0.892784	0.058547	-0.674191	0.886073	-0.086344	-0.574306	1.096120	-0.045088	-0.560592	1.103025	0.058874	-0.506199	1.069640	0.059647	-0.452285	0.678438	-0.205759	-0.423196	0.691218	0.200598	-0.273508	0.069572	0.081968	-0.268202	0.063829	0.123426	-0.279503	0.079871	-0.107840	-0.132911	0.697444	0.027048	-0.131437	0.675102	-0.121381	-0.121929	0.672800	0.056853	0.251551	0.074702	-0.077579
3394	28.283333	-0.788828	0.601254	0.087769	-0.785170	0.626613	-0.078225	-0.684542	0.893065	0.058599	-0.673937	0.886166	-0.086262	-0.573995	1.093584	-0.044524	-0.559503	1.102041	0.059186	-0.504490	1.069637	0.059594	-0.452307	0.678384	-0.205701	-0.421715	0.692887	0.201357	-0.273510	0.069578	0.081974	-0.268198	0.063839	0.123435	-0.279309	0.080006	-0.107817	-0.131812	0.698723	0.026103	-0.132104	0.675202	-0.121680	-0.120800	0.674685	0.056320	0.251543	0.074698	-0.077578
3395	28.291667	-0.788846	0.601252	0.087895	-0.785193	0.626706	-0.078156	-0.684202	0.893268	0.058577	-0.673699	0.886260	-0.086261	-0.573746	1.091335	-0.044016	-0.558543	1.101420	0.059526	-0.502889	1.070092	0.059850	-0.452172	0.678439	-0.205855	-0.419672	0.693922	0.201360	-0.273509	0.069612	0.081993	-0.268121	0.063900	0.123645	-0.279518	0.079881	-0.107832	-0.130624	0.700317	0.025106	-0.132597	0.675605	-0.122402	-0.119497	0.676950	0.055754	0.251708	0.074450	-0.077706
3396	28.300000	-0.788855	0.601244	0.088015	-0.785268	0.626846	-0.078051	-0.683980	0.893565	0.058607	-0.673447	0.886374	-0.086209	-0.573513	1.089500	-0.043473	-0.557741	1.101131	0.059791	-0.501540	1.070697	0.060058	-0.452045	0.678477	-0.206028	-0.417476	0.695139	0.201634	-0.273515	0.069635	0.082016	-0.268198	0.063889	0.123468	-0.279509	0.079892	-0.107818	-0.129320	0.702012	0.023946	-0.133136	0.675874	-0.123105	-0.117906	0.679491	0.055072	0.251871	0.074194	-0.077831
3397	28.308333	-0.788703	0.600792	0.087786	-0.785289	0.626898	-0.077928	-0.683721	0.893741	0.058604	-0.673199	0.886456	-0.086239	-0.573404	1.088384	-0.043093	-0.557080	1.101543	0.060051	-0.500605	1.071261	0.060163	-0.452132	0.678220	-0.205890	-0.414910	0.696310	0.201835	-0.273523	0.069628	0.082045	-0.268211	0.063887	0.123500	-0.279522	0.079885	-0.107810	-0.127878	0.703730	0.022632	-0.133616	0.676061	-0.123984	-0.116161	0.682233	0.054393	0.251865	0.074190	-0.077812
3398	28.316667	-0.788610	0.600682	0.087786	-0.785315	0.626927	-0.077833	-0.683456	0.893882	0.058596	-0.672973	0.886545	-0.086230	-0.573262	1.087992	-0.042929	-0.556521	1.101889	0.060097	-0.499977	1.071755	0.060264	-0.451953	0.678261	-0.206189	-0.412165	0.697786	0.202362	-0.273532	0.069631	0.082054	-0.268215	0.063874	0.123508	-0.279349	0.080002	-0.107766	-0.126222	0.705496	0.021393	-0.134156	0.675931	-0.124573	-0.114195	0.684892	0.053461	0.251863	0.074186	-0.077792
3399	28.325000	-0.788777	0.600961	0.088072	-0.785301	0.626914	-0.077720	-0.683221	0.893961	0.058638	-0.672745	0.886659	-0.086178	-0.572927	1.088112	-0.042814	-0.556167	1.102265	0.060186	-0.499710	1.071891	0.060345	-0.451915	0.678129	-0.206314	-0.408771	0.698978	0.202439	-0.273534	0.069622	0.082059	-0.268218	0.063866	0.123508	-0.279553	0.079868	-0.107790	-0.124473	0.707182	0.019950	-0.134653	0.676030	-0.125488	-0.112175	0.687736	0.052659	0.251526	0.074675	-0.077525
3400	28.333333	-0.788934	0.601236	0.088319	-0.785351	0.626933	-0.077756	-0.682949	0.894048	0.058685	-0.672539	0.886727	-0.086159	-0.572527	1.088565	-0.042851	-0.555804	1.102715	0.060152	-0.499588	1.072013	0.060497	-0.451862	0.677993	-0.206446	-0.405315	0.700403	0.202757	-0.273538	0.069617	0.082060	-0.268227	0.063865	0.123514	-0.279538	0.079886	-0.107792	-0.122536	0.708688	0.018365	-0.135146	0.675967	-0.126284	-0.109997	0.690325	0.051621	0.251527	0.074673	-0.077523
3401	28.341667	-0.788957	0.601239	0.088335	-0.785293	0.626895	-0.077646	-0.682735	0.894077	0.058725	-0.672379	0.886757	-0.086174	-0.572084	1.089105	-0.042919	-0.555444	1.103452	0.060092	-0.499507	1.072136	0.060585	-0.451801	0.677846	-0.206607	-0.401393	0.702006	0.202960	-0.273539	0.069600	0.082058	-0.268228	0.063841	0.123514	-0.279461	0.079930	-0.107769	-0.120323	0.710095	0.016870	-0.135644	0.675966	-0.127141	-0.107586	0.692648	0.050413	0.251517	0.074674	-0.077520
3402	28.350000	-0.788978	0.601240	0.088324	-0.785292	0.626895	-0.077678	-0.682527	0.894076	0.058779	-0.672256	0.886811	-0.086133	-0.571639	1.089573	-0.042950	-0.554885	1.104300	0.059965	-0.499296	1.072379	0.060685	-0.451726	0.677716	-0.206775	-0.397313	0.703727	0.203100	-0.273545	0.069588	0.082053	-0.268156	0.063856	0.123694	-0.279583	0.079840	-0.107774	-0.117921	0.711226	0.015025	-0.136184	0.675864	-0.127871	-0.105000	0.694761	0.049064	0.251517	0.074670	-0.077522
3403	28.358333	-0.788972	0.601242	0.088276	-0.785271	0.626887	-0.077725	-0.682203	0.893946	0.058784	-0.672189	0.886863	-0.086126	-0.571158	1.089833	-0.042815	-0.554206	1.105153	0.059895	-0.498894	1.072788	0.060759	-0.451639	0.677605	-0.206942	-0.393321	0.705386	0.203117	-0.273543	0.069598	0.082054	-0.268196	0.063840	0.123605	-0.279560	0.079864	-0.107768	-0.115177	0.712205	0.013291	-0.136659	0.675924	-0.128680	-0.102066	0.696624	0.047566	0.251519	0.074673	-0.077530
3404	28.366667	-0.788958	0.601264	0.088221	-0.785237	0.626887	-0.077770	-0.682038	0.893910	0.058828	-0.672155	0.886924	-0.086117	-0.570790	1.089951	-0.042726	-0.553453	1.105972	0.059807	-0.498313	1.073345	0.060830	-0.451560	0.677618	-0.207287	-0.389170	0.707279	0.202994	-0.273539	0.069621	0.082074	-0.268232	0.063847	0.123525	-0.279585	0.079844	-0.107742	-0.112247	0.712896	0.011236	-0.137115	0.675997	-0.129450	-0.098910	0.698267	0.045937	0.251854	0.074184	-0.077797
3405	28.375000	-0.788912	0.601289	0.088134	-0.785195	0.626896	-0.077831	-0.681879	0.893875	0.058861	-0.672165	0.886980	-0.086154	-0.570501	1.089925	-0.042518	-0.552589	1.106693	0.059718	-0.497589	1.073881	0.060820	-0.451581	0.677507	-0.207341	-0.384916	0.709380	0.202638	-0.273535	0.069645	0.082097	-0.268131	0.064029	0.123542	-0.279390	0.079978	-0.107685	-0.109053	0.713353	0.009192	-0.137523	0.676020	-0.130180	-0.095539	0.699520	0.044086	0.251857	0.074176	-0.077794
3406	28.383333	-0.788847	0.601320	0.088049	-0.785140	0.626905	-0.077903	-0.681902	0.893929	0.058975	-0.672199	0.887101	-0.086112	-0.570247	1.089955	-0.042259	-0.551577	1.107545	0.059732	-0.496773	1.074410	0.060732	-0.451482	0.677608	-0.207602	-0.380814	0.711419	0.202171	-0.273535	0.069644	0.082131	-0.268161	0.063900	0.123786	-0.279588	0.079837	-0.107687	-0.105718	0.713529	0.006954	-0.137949	0.675969	-0.130878	-0.092041	0.700520	0.042094	0.251860	0.074175	-0.077776
3407	28.391667	-0.788689	0.601374	0.087889	-0.785025	0.626900	-0.077967	-0.681758	0.893887	0.059012	-0.672251	0.887217	-0.086099	-0.570003	1.090077	-0.041946	-0.550503	1.108418	0.059767	-0.495874	1.074986	0.060770	-0.451498	0.677600	-0.207564	-0.376765	0.713471	0.201498	-0.273536	0.069638	0.082144	-0.268036	0.064177	0.123569	-0.279415	0.079971	-0.107574	-0.102217	0.713430	0.004760	-0.138330	0.675903	-0.131575	-0.088293	0.701362	0.040145	0.251863	0.074163	-0.077751
3408	28.400000	-0.788503	0.601445	0.087711	-0.784944	0.626908	-0.078067	-0.681632	0.893844	0.059073	-0.672336	0.887318	-0.086135	-0.569739	1.090293	-0.041651	-0.549324	1.109271	0.059731	-0.494977	1.075569	0.060929	-0.451385	0.677893	-0.207805	-0.372775	0.715506	0.200708	-0.273531	0.069622	0.082139	-0.268037	0.064150	0.123570	-0.279411	0.079948	-0.107595	-0.098664	0.713053	0.002306	-0.138711	0.675819	-0.132234	-0.084431	0.701957	0.038094	0.251865	0.074165	-0.077719
3409	28.408333	-0.788363	0.601548	0.087603	-0.784854	0.626921	-0.078188	-0.681507	0.893849	0.059142	-0.672432	0.887492	-0.086089	-0.569386	1.090571	-0.041385	-0.548179	1.110007	0.059659	-0.494138	1.075824	0.060726	-0.451740	0.677812	-0.207737	-0.368856	0.717480	0.199777	-0.273526	0.069610	0.082143	-0.268096	0.063985	0.123684	-0.279597	0.079795	-0.107639	-0.095018	0.712517	0.000043	-0.139089	0.675641	-0.132746	-0.080536	0.702386	0.036058	0.251521	0.074648	-0.077449
3410	28.416667	-0.788195	0.601673	0.087486	-0.784758	0.626911	-0.078355	-0.681175	0.893713	0.059147	-0.672558	0.887646	-0.086093	-0.568967	1.090910	-0.041161	-0.547016	1.110785	0.059657	-0.493244	1.076041	0.060403	-0.451803	0.678080	-0.207941	-0.365027	0.719380	0.198754	-0.273527	0.069609	0.082142	-0.268159	0.063818	0.123795	-0.279574	0.079816	-0.107647	-0.091382	0.711849	-0.002167	-0.139420	0.675551	-0.133306	-0.076673	0.702517	0.033976	0.251511	0.074634	-0.077430
3411	28.425000	-0.788092	0.601854	0.087556	-0.784681	0.626971	-0.078497	-0.681130	0.893839	0.059283	-0.672677	0.887849	-0.086045	-0.568467	1.091242	-0.040960	-0.545737	1.111325	0.059581	-0.492329	1.076280	0.060327	-0.452023	0.678237	-0.208026	-0.361319	0.721161	0.197626	-0.273529	0.069598	0.082143	-0.268237	0.063775	0.123598	-0.279394	0.079938	-0.107602	-0.087804	0.711016	-0.004316	-0.139763	0.675401	-0.133750	-0.072715	0.702628	0.032129	0.251497	0.074630	-0.077412
3412	28.433333	-0.787763	0.601992	0.087267	-0.784558	0.627007	-0.078593	-0.680893	0.893891	0.059411	-0.672800	0.888078	-0.085977	-0.567926	1.091542	-0.040746	-0.544473	1.111999	0.059611	-0.491401	1.076511	0.060231	-0.452233	0.678333	-0.207936	-0.357734	0.722852	0.196458	-0.273526	0.069597	0.082140	-0.268037	0.064116	0.123574	-0.279402	0.079911	-0.107632	-0.084217	0.710215	-0.006195	-0.140080	0.675160	-0.134025	-0.068978	0.702473	0.030191	0.251826	0.074126	-0.077660
3413	28.441667	-0.787570	0.602113	0.087148	-0.784499	0.627080	-0.078798	-0.680642	0.893930	0.059566	-0.672903	0.888371	-0.085796	-0.567336	1.091849	-0.040527	-0.543304	1.112477	0.059607	-0.490419	1.076645	0.060120	-0.452377	0.678524	-0.208014	-0.354302	0.724430	0.195277	-0.273527	0.069616	0.082146	-0.268005	0.064179	0.123677	-0.279485	0.079868	-0.107649	-0.080847	0.709262	-0.008025	-0.140345	0.675083	-0.134375	-0.065357	0.702380	0.028531	0.251825	0.074120	-0.077656
3414	28.450000	-0.787448	0.602224	0.087168	-0.784433	0.627129	-0.078938	-0.680351	0.893979	0.059741	-0.673014	0.888634	-0.085634	-0.566725	1.092131	-0.040253	-0.542067	1.112895	0.059638	-0.489386	1.076736	0.060010	-0.452381	0.678865	-0.208293	-0.350995	0.725937	0.194145	-0.273528	0.069640	0.082159	-0.268241	0.063831	0.123613	-0.279584	0.079813	-0.107667	-0.077540	0.708320	-0.009643	-0.140536	0.674902	-0.134584	-0.061932	0.702228	0.026955	0.251822	0.074115	-0.077650
3415	28.458333	-0.787086	0.602092	0.086854	-0.784392	0.627211	-0.079038	-0.680005	0.894028	0.059948	-0.673129	0.888865	-0.085463	-0.566126	1.092474	-0.039976	-0.540735	1.113417	0.059842	-0.488289	1.076807	0.059931	-0.452668	0.678842	-0.208171	-0.347896	0.727378	0.193067	-0.273530	0.069640	0.082157	-0.268241	0.063839	0.123619	-0.279475	0.079893	-0.107657	-0.074341	0.707367	-0.011164	-0.140736	0.674755	-0.134685	-0.058611	0.701892	0.025534	0.251817	0.074111	-0.077640
3416	28.466667	-0.786599	0.601917	0.086340	-0.784291	0.627256	-0.079121	-0.679639	0.894096	0.060196	-0.673236	0.889060	-0.085283	-0.565524	1.092806	-0.039650	-0.539360	1.113679	0.059940	-0.487158	1.076757	0.059773	-0.452804	0.678940	-0.208259	-0.344998	0.728752	0.192069	-0.273534	0.069628	0.082152	-0.268240	0.063830	0.123605	-0.279396	0.079943	-0.107649	-0.071148	0.706432	-0.012457	-0.140928	0.674750	-0.134832	-0.055315	0.701503	0.024261	0.251821	0.074098	-0.077638
3417	28.475000	-0.786385	0.602053	0.086291	-0.784326	0.627278	-0.079236	-0.679243	0.894145	0.060409	-0.673325	0.889242	-0.085105	-0.564940	1.093186	-0.039347	-0.538025	1.113922	0.060094	-0.485980	1.076661	0.059499	-0.452780	0.679124	-0.208545	-0.342332	0.730045	0.191189	-0.273541	0.069600	0.082142	-0.268203	0.063823	0.123689	-0.279496	0.079858	-0.107699	-0.068036	0.705467	-0.013749	-0.141028	0.674683	-0.134900	-0.052107	0.700992	0.023094	0.251822	0.074106	-0.077630
3418	28.483333	-0.786546	0.602817	0.086941	-0.784317	0.627294	-0.079306	-0.678800	0.894211	0.060598	-0.673392	0.889385	-0.084930	-0.564375	1.093568	-0.039065	-0.536671	1.114388	0.060422	-0.484723	1.076589	0.059262	-0.452886	0.679117	-0.208641	-0.339858	0.731264	0.190400	-0.273543	0.069579	0.082119	-0.268248	0.063787	0.123573	-0.279591	0.079782	-0.107762	-0.064974	0.704537	-0.014869	-0.141053	0.674503	-0.134845	-0.048969	0.700433	0.022037	0.251477	0.074610	-0.077374
3419	28.491667	-0.786350	0.602927	0.086911	-0.784303	0.627306	-0.079345	-0.678342	0.894276	0.060794	-0.673471	0.889479	-0.084793	-0.563810	1.093995	-0.038858	-0.535269	1.114580	0.060417	-0.483519	1.076419	0.058834	-0.452968	0.679073	-0.208754	-0.337611	0.732357	0.189723	-0.273541	0.069571	0.082099	-0.268247	0.063786	0.123561	-0.279395	0.079921	-0.107761	-0.062035	0.703665	-0.015833	-0.141076	0.674500	-0.134834	-0.046017	0.699794	0.021056	0.251477	0.074606	-0.077382
3420	28.500000	-0.786154	0.602958	0.086819	-0.784357	0.627317	-0.079383	-0.677883	0.894341	0.060971	-0.673490	0.889589	-0.084681	-0.563206	1.094429	-0.038677	-0.533753	1.114711	0.060343	-0.482309	1.076209	0.058338	-0.453170	0.678851	-0.208719	-0.335489	0.733338	0.189128	-0.273537	0.069567	0.082093	-0.268048	0.064131	0.123523	-0.279387	0.079934	-0.107800	-0.059259	0.702772	-0.016804	-0.141086	0.674524	-0.134776	-0.043227	0.699178	0.020195	0.251472	0.074602	-0.077386
3421	28.508333	-0.785614	0.602753	0.086412	-0.784374	0.627321	-0.079392	-0.677392	0.894427	0.061125	-0.673549	0.889647	-0.084531	-0.562527	1.094886	-0.038488	-0.532374	1.114746	0.060153	-0.481140	1.075980	0.057805	-0.453080	0.678867	-0.209030	-0.333526	0.734220	0.188648	-0.273541	0.069578	0.082088	-0.268247	0.063800	0.123545	-0.279578	0.079808	-0.107862	-0.056681	0.701925	-0.017538	-0.141074	0.674594	-0.134669	-0.040735	0.698584	0.019498	0.251813	0.074115	-0.077636
3422	28.516667	-0.785726	0.603208	0.086796	-0.784464	0.627325	-0.079399	-0.676900	0.894553	0.061270	-0.673715	0.889858	-0.084469	-0.561856	1.095314	-0.038515	-0.531014	1.114749	0.059888	-0.480003	1.075680	0.057225	-0.453078	0.678719	-0.209178	-0.331646	0.735021	0.188236	-0.273536	0.069596	0.082077	-0.268246	0.063818	0.123541	-0.279383	0.079937	-0.107880	-0.054312	0.701061	-0.018264	-0.141047	0.674697	-0.134525	-0.038416	0.697964	0.018818	0.251806	0.074119	-0.077640
3423	28.525000	-0.785641	0.603275	0.086875	-0.784538	0.627319	-0.079399	-0.676418	0.894657	0.061383	-0.673707	0.889935	-0.084376	-0.561101	1.095688	-0.038671	-0.529655	1.114747	0.059626	-0.478956	1.075186	0.056556	-0.453209	0.678391	-0.209149	-0.329859	0.735738	0.187900	-0.273536	0.069593	0.082079	-0.268045	0.064165	0.123510	-0.279368	0.079962	-0.107901	-0.052204	0.700213	-0.018950	-0.141058	0.675078	-0.134526	-0.036370	0.697400	0.018256	0.251801	0.074104	-0.077645
3424	28.533333	-0.785574	0.603331	0.086954	-0.784665	0.627327	-0.079413	-0.675935	0.894798	0.061474	-0.673702	0.889971	-0.084334	-0.560421	1.096003	-0.038796	-0.528302	1.114606	0.059250	-0.477947	1.074655	0.055891	-0.452998	0.678406	-0.209523	-0.328149	0.736403	0.187630	-0.273543	0.069595	0.082073	-0.268000	0.064263	0.123701	-0.279555	0.079835	-0.107965	-0.050246	0.699440	-0.019520	-0.141067	0.675165	-0.134216	-0.034459	0.696927	0.017800	0.251799	0.074101	-0.077641
3425	28.541667	-0.785417	0.603420	0.086960	-0.784675	0.627289	-0.079407	-0.675465	0.894928	0.061534	-0.673649	0.890006	-0.084305	-0.559531	1.096161	-0.039130	-0.527006	1.114418	0.058870	-0.476883	1.074195	0.055284	-0.452936	0.678225	-0.209748	-0.326545	0.737015	0.187416	-0.273547	0.069582	0.082067	-0.268057	0.064170	0.123503	-0.279370	0.079972	-0.107968	-0.048373	0.698918	-0.019775	-0.141068	0.675474	-0.134077	-0.032656	0.696458	0.017484	0.251797	0.074092	-0.077626
3426	28.550000	-0.784923	0.602891	0.086301	-0.784743	0.627256	-0.079426	-0.674986	0.895053	0.061532	-0.673556	0.890022	-0.084311	-0.558612	1.096189	-0.039511	-0.525789	1.114229	0.058476	-0.475816	1.073794	0.054680	-0.452832	0.678036	-0.209990	-0.325016	0.737598	0.187218	-0.273556	0.069564	0.082047	-0.268062	0.064144	0.123483	-0.279361	0.079956	-0.108025	-0.046589	0.698502	-0.020039	-0.141090	0.675701	-0.133844	-0.030903	0.696035	0.017243	0.251796	0.074081	-0.077626
3427	28.558333	-0.784983	0.603291	0.086595	-0.784837	0.627228	-0.079457	-0.674512	0.895186	0.061500	-0.673353	0.889975	-0.084307	-0.557687	1.096146	-0.039951	-0.524607	1.113953	0.057981	-0.474729	1.073413	0.054073	-0.452787	0.677810	-0.210244	-0.323585	0.738140	0.187034	-0.273564	0.069539	0.082029	-0.268071	0.064127	0.123466	-0.279358	0.079954	-0.108071	-0.044850	0.698194	-0.020248	-0.141135	0.675873	-0.133518	-0.029194	0.695641	0.017056	0.251619	0.074331	-0.077499
3428	28.566667	-0.784464	0.602851	0.086081	-0.784886	0.627197	-0.079460	-0.674042	0.895324	0.061478	-0.673105	0.889953	-0.084340	-0.556747	1.096089	-0.040426	-0.523388	1.113693	0.057430	-0.473640	1.073035	0.053452	-0.452719	0.677502	-0.210312	-0.322245	0.738650	0.186839	-0.273568	0.069533	0.082015	-0.268019	0.064214	0.123641	-0.279360	0.079949	-0.108119	-0.043163	0.697911	-0.020533	-0.141138	0.676200	-0.133360	-0.027515	0.695353	0.016901	0.251446	0.074580	-0.077379
3429	28.575000	-0.784732	0.603206	0.086406	-0.784980	0.627176	-0.079486	-0.673549	0.895431	0.061328	-0.672924	0.889948	-0.084478	-0.555828	1.096091	-0.040929	-0.522224	1.113558	0.056903	-0.472698	1.072617	0.052805	-0.452414	0.677488	-0.210771	-0.320974	0.739133	0.186594	-0.273570	0.069553	0.082001	-0.268023	0.064228	0.123637	-0.279538	0.079843	-0.108171	-0.041468	0.697713	-0.020631	-0.141153	0.676449	-0.133133	-0.025887	0.695106	0.016746	0.251608	0.074351	-0.077503
3430	28.583333	-0.784977	0.603767	0.086834	-0.785053	0.627173	-0.079514	-0.673059	0.895545	0.061203	-0.672880	0.890087	-0.084674	-0.554920	1.096082	-0.041450	-0.521083	1.113470	0.056336	-0.471759	1.072201	0.052099	-0.452252	0.677323	-0.211020	-0.319743	0.739581	0.186339	-0.273571	0.069564	0.081997	-0.268081	0.064156	0.123440	-0.279349	0.079980	-0.108174	-0.039832	0.697518	-0.020828	-0.141165	0.676670	-0.132894	-0.024316	0.694902	0.016575	0.251785	0.074097	-0.077642
3431	28.591667	-0.784962	0.603804	0.086800	-0.785082	0.627153	-0.079525	-0.672582	0.895641	0.061026	-0.672629	0.890126	-0.084801	-0.554017	1.096040	-0.041956	-0.519900	1.113331	0.055699	-0.470796	1.071940	0.051521	-0.452193	0.677128	-0.211227	-0.318574	0.740001	0.186074	-0.273578	0.069566	0.082004	-0.268058	0.064214	0.123543	-0.279442	0.079922	-0.108197	-0.038277	0.697349	-0.021087	-0.141229	0.676797	-0.132463	-0.022774	0.694844	0.016395	0.251782	0.074109	-0.077646
3432	28.600000	-0.784942	0.603845	0.086760	-0.785150	0.627167	-0.079578	-0.672107	0.895747	0.060868	-0.672333	0.890187	-0.084965	-0.553135	1.095937	-0.042459	-0.518773	1.113246	0.055187	-0.469839	1.071619	0.050895	-0.451975	0.677029	-0.211422	-0.317421	0.740375	0.185795	-0.273579	0.069576	0.082014	-0.268039	0.064269	0.123648	-0.279530	0.079872	-0.108227	-0.036757	0.697255	-0.021262	-0.141229	0.676958	-0.132174	-0.021266	0.694831	0.016194	0.251783	0.074114	-0.077642
3433	28.608333	-0.784681	0.603520	0.086454	-0.785181	0.627172	-0.079627	-0.671663	0.895838	0.060681	-0.672050	0.890224	-0.085227	-0.552281	1.095788	-0.042930	-0.517672	1.113117	0.054562	-0.468836	1.071323	0.050249	-0.451916	0.676833	-0.211481	-0.316321	0.740699	0.185558	-0.273590	0.069567	0.082041	-0.268076	0.064228	0.123578	-0.279440	0.079931	-0.108211	-0.035333	0.697208	-0.021588	-0.141205	0.677084	-0.131890	-0.019805	0.694862	0.015923	0.251784	0.074115	-0.077641
3434	28.616667	-0.784953	0.603948	0.086777	-0.785200	0.627184	-0.079687	-0.671198	0.895935	0.060461	-0.671791	0.890254	-0.085431	-0.551447	1.095602	-0.043406	-0.516548	1.113027	0.053967	-0.468158	1.071294	0.049712	-0.451877	0.676627	-0.211521	-0.315253	0.741014	0.185373	-0.273595	0.069553	0.082058	-0.268108	0.064168	0.123493	-0.279344	0.079993	-0.108194	-0.033969	0.697215	-0.021943	-0.141171	0.677191	-0.131607	-0.018334	0.694931	0.015592	0.252163	0.073935	-0.077088
3435	28.625000	-0.784635	0.603707	0.086354	-0.785192	0.627215	-0.079764	-0.670755	0.896037	0.060226	-0.671501	0.890357	-0.085623	-0.550634	1.095419	-0.043881	-0.515446	1.112956	0.053434	-0.467253	1.071161	0.049080	-0.451775	0.676523	-0.211631	-0.314229	0.741252	0.185205	-0.273595	0.069533	0.082054	-0.268112	0.064154	0.123492	-0.279460	0.079908	-0.108228	-0.032675	0.697307	-0.022312	-0.141129	0.677287	-0.131315	-0.016881	0.695028	0.015148	0.252156	0.073942	-0.077097
3436	28.633333	-0.784851	0.604239	0.086571	-0.785168	0.627249	-0.079856	-0.670318	0.896154	0.059987	-0.671221	0.890442	-0.085885	-0.549836	1.095263	-0.044375	-0.514380	1.112921	0.052821	-0.466364	1.071124	0.048501	-0.451530	0.676597	-0.211934	-0.313252	0.741450	0.185041	-0.273600	0.069526	0.082055	-0.268108	0.064143	0.123488	-0.279559	0.079834	-0.108247	-0.031466	0.697467	-0.022596	-0.141077	0.677376	-0.131038	-0.015498	0.695092	0.014671	0.252148	0.073929	-0.077116
3437	28.641667	-0.784739	0.604634	0.086591	-0.785186	0.627321	-0.079998	-0.669901	0.896252	0.059748	-0.670956	0.890514	-0.086189	-0.549074	1.095134	-0.044878	-0.513301	1.112903	0.052261	-0.465288	1.070753	0.047777	-0.451437	0.676526	-0.212017	-0.312306	0.741645	0.184916	-0.273601	0.069527	0.082051	-0.268080	0.064169	0.123581	-0.279469	0.079895	-0.108242	-0.030422	0.697609	-0.022972	-0.141011	0.677460	-0.130784	-0.014299	0.695197	0.014210	0.252146	0.073938	-0.077124
3438	28.650000	-0.784730	0.604992	0.086751	-0.785117	0.627379	-0.080115	-0.669464	0.896391	0.059533	-0.670711	0.890607	-0.086409	-0.548330	1.095025	-0.045379	-0.512281	1.112878	0.051659	-0.464515	1.070877	0.047211	-0.451344	0.676472	-0.212085	-0.311382	0.741854	0.184836	-0.273603	0.069532	0.082054	-0.268049	0.064214	0.123673	-0.279563	0.079845	-0.108259	-0.029539	0.697731	-0.023361	-0.140941	0.677542	-0.130553	-0.013238	0.695355	0.013758	0.252142	0.073938	-0.077139
3439	28.658333	-0.784297	0.604464	0.086007	-0.785031	0.627490	-0.080183	-0.669038	0.896493	0.059307	-0.670441	0.890760	-0.086567	-0.547614	1.094942	-0.045873	-0.511317	1.112812	0.051007	-0.463627	1.070677	0.046522	-0.451323	0.676382	-0.212059	-0.310470	0.742112	0.184811	-0.273595	0.069544	0.082058	-0.268077	0.064182	0.123591	-0.279470	0.079916	-0.108231	-0.028877	0.697799	-0.023787	-0.140859	0.677632	-0.130348	-0.012381	0.695500	0.013260	0.252143	0.073957	-0.077155
3440	28.666667	-0.784501	0.605289	0.086637	-0.784867	0.627562	-0.080248	-0.668606	0.896603	0.059088	-0.670205	0.890856	-0.086751	-0.546924	1.094874	-0.046338	-0.510356	1.112839	0.050425	-0.462728	1.070564	0.045893	-0.451147	0.676471	-0.212193	-0.309558	0.742394	0.184829	-0.273594	0.069554	0.082079	-0.268108	0.064155	0.123521	-0.279563	0.079857	-0.108212	-0.028405	0.697820	-0.024283	-0.140773	0.677739	-0.130172	-0.011705	0.695699	0.012703	0.252148	0.073967	-0.077168
3441	28.675000	-0.784254	0.605477	0.086469	-0.784759	0.627702	-0.080338	-0.668198	0.896706	0.058915	-0.669956	0.890940	-0.086988	-0.546263	1.094801	-0.046784	-0.509367	1.112835	0.049863	-0.461930	1.070405	0.045205	-0.451076	0.676480	-0.212256	-0.308672	0.742740	0.184918	-0.273594	0.069567	0.082099	-0.268107	0.064155	0.123539	-0.279471	0.079919	-0.108178	-0.028165	0.697752	-0.024861	-0.140698	0.677810	-0.130029	-0.011238	0.695940	0.012070	0.252155	0.073982	-0.077175
3442	28.683333	-0.784003	0.605742	0.086395	-0.784632	0.627784	-0.080449	-0.667779	0.896825	0.058760	-0.669723	0.891013	-0.087186	-0.545610	1.094721	-0.047187	-0.508429	1.112859	0.049345	-0.461082	1.070256	0.044589	-0.451173	0.676315	-0.212139	-0.307814	0.743125	0.185051	-0.273597	0.069567	0.082118	-0.268111	0.064140	0.123562	-0.279379	0.079976	-0.108140	-0.028044	0.697642	-0.025491	-0.140641	0.677853	-0.129910	-0.010911	0.696203	0.011378	0.252164	0.073991	-0.077187
3443	28.691667	-0.783935	0.605769	0.086278	-0.784437	0.627899	-0.080506	-0.667355	0.896924	0.058579	-0.669502	0.891068	-0.087334	-0.544995	1.094638	-0.047562	-0.507437	1.112877	0.048810	-0.460212	1.070175	0.044024	-0.451139	0.676306	-0.212197	-0.306975	0.743572	0.185225	-0.273597	0.069568	0.082134	-0.268110	0.064132	0.123571	-0.279378	0.079979	-0.108117	-0.028095	0.697531	-0.026269	-0.140591	0.677920	-0.129822	-0.010676	0.696454	0.010593	0.252179	0.074006	-0.077200
3444	28.700000	-0.783763	0.605930	0.086193	-0.784236	0.627979	-0.080597	-0.666945	0.897031	0.058423	-0.669282	0.891139	-0.087369	-0.544403	1.094555	-0.047905	-0.506490	1.112928	0.048343	-0.459334	1.070030	0.043413	-0.451103	0.676285	-0.212264	-0.306166	0.744070	0.185441	-0.273604	0.069554	0.082138	-0.268111	0.064117	0.123570	-0.279387	0.079956	-0.108100	-0.028223	0.697448	-0.027007	-0.140543	0.677996	-0.129768	-0.010493	0.696686	0.009760	0.252190	0.074024	-0.077223
3445	28.708333	-0.783504	0.606176	0.086121	-0.784135	0.628106	-0.080739	-0.666565	0.897119	0.058274	-0.669048	0.891169	-0.087581	-0.543842	1.094439	-0.048230	-0.505526	1.112876	0.047786	-0.458456	1.070012	0.042822	-0.451018	0.676309	-0.212440	-0.305384	0.744622	0.185676	-0.273605	0.069549	0.082133	-0.268083	0.064138	0.123672	-0.279580	0.079816	-0.108136	-0.028444	0.697371	-0.027766	-0.140511	0.678049	-0.129745	-0.010375	0.696898	0.008857	0.251840	0.074354	-0.077406
3446	28.716667	-0.783354	0.606282	0.086063	-0.783985	0.628189	-0.080822	-0.666188	0.897197	0.058075	-0.668832	0.891183	-0.087769	-0.543321	1.094324	-0.048543	-0.504656	1.112894	0.047323	-0.457594	1.069933	0.042224	-0.451079	0.676154	-0.212430	-0.304623	0.745225	0.185933	-0.273606	0.069539	0.082141	-0.268111	0.064085	0.123570	-0.279395	0.079934	-0.108109	-0.028748	0.697307	-0.028566	-0.140509	0.678072	-0.129751	-0.010328	0.697120	0.007876	0.251480	0.074687	-0.077602
3447	28.725000	-0.783177	0.606414	0.085999	-0.783844	0.628278	-0.080891	-0.665803	0.897307	0.057869	-0.668622	0.891192	-0.087963	-0.542834	1.094242	-0.048884	-0.503792	1.112885	0.046808	-0.456813	1.069897	0.041600	-0.451079	0.676060	-0.212526	-0.303889	0.745874	0.186225	-0.273602	0.069543	0.082141	-0.268115	0.064083	0.123577	-0.279395	0.079926	-0.108109	-0.029295	0.697257	-0.029425	-0.140545	0.678073	-0.129768	-0.010482	0.697447	0.006846	0.251479	0.074697	-0.077614
3448	28.733333	-0.783001	0.606528	0.085947	-0.783642	0.628345	-0.080904	-0.665466	0.897414	0.057709	-0.668410	0.891208	-0.088180	-0.542386	1.094188	-0.049243	-0.502998	1.112878	0.046264	-0.456117	1.069810	0.040938	-0.450913	0.676130	-0.212811	-0.303169	0.746552	0.186534	-0.273601	0.069555	0.082154	-0.268115	0.064090	0.123582	-0.279393	0.079934	-0.108098	-0.029961	0.697173	-0.030186	-0.140580	0.678086	-0.129798	-0.010844	0.697900	0.005835	0.251481	0.074705	-0.077618
3449	28.741667	-0.782781	0.606696	0.085905	-0.783539	0.628472	-0.080953	-0.665125	0.897507	0.057474	-0.668217	0.891216	-0.088353	-0.541917	1.094142	-0.049591	-0.502271	1.112960	0.045767	-0.455489	1.069763	0.040343	-0.450897	0.676028	-0.212907	-0.302465	0.747240	0.186864	-0.273601	0.069569	0.082172	-0.268114	0.064104	0.123606	-0.279487	0.079875	-0.108087	-0.030653	0.697180	-0.030976	-0.140614	0.678111	-0.129846	-0.011259	0.698527	0.004967	0.251815	0.074208	-0.077859
3450	28.750000	-0.782557	0.606884	0.085871	-0.783443	0.628563	-0.080970	-0.664802	0.897599	0.057264	-0.668021	0.891222	-0.088533	-0.541494	1.094099	-0.049990	-0.501639	1.112985	0.045172	-0.454904	1.069732	0.039751	-0.450870	0.675916	-0.212998	-0.301761	0.747945	0.187190	-0.273602	0.069576	0.082194	-0.268114	0.064114	0.123625	-0.279572	0.079822	-0.108086	-0.031413	0.697265	-0.031738	-0.140664	0.678118	-0.129911	-0.011724	0.699165	0.004077	0.251813	0.074193	-0.077851
3451	28.758333	-0.782463	0.606970	0.085885	-0.783357	0.628640	-0.080976	-0.664490	0.897707	0.057071	-0.667817	0.891260	-0.088673	-0.541177	1.094066	-0.050491	-0.501122	1.112976	0.044590	-0.454455	1.069675	0.039107	-0.450828	0.675803	-0.213074	-0.301073	0.748646	0.187520	-0.273608	0.069570	0.082199	-0.268115	0.064112	0.123629	-0.279383	0.079942	-0.108050	-0.032234	0.697288	-0.032568	-0.140729	0.678113	-0.129987	-0.012213	0.699749	0.003121	0.251804	0.074196	-0.077839
3452	28.766667	-0.782377	0.607042	0.085904	-0.783285	0.628699	-0.080978	-0.664210	0.897799	0.056885	-0.667615	0.891239	-0.088964	-0.540877	1.093991	-0.051021	-0.500664	1.112982	0.043974	-0.454096	1.069608	0.038420	-0.450785	0.675687	-0.213156	-0.300389	0.749333	0.187850	-0.273607	0.069556	0.082193	-0.268061	0.064186	0.123820	-0.279576	0.079803	-0.108086	-0.033006	0.697282	-0.033250	-0.140780	0.678121	-0.130075	-0.012700	0.700340	0.002198	0.251799	0.074184	-0.077831
3453	28.775000	-0.782265	0.607131	0.085904	-0.783184	0.628765	-0.080957	-0.663920	0.897870	0.056636	-0.667452	0.891199	-0.089159	-0.540629	1.093897	-0.051595	-0.500326	1.112958	0.043387	-0.453787	1.069510	0.037843	-0.450728	0.675564	-0.213231	-0.299706	0.750005	0.188157	-0.273607	0.069545	0.082177	-0.268117	0.064092	0.123613	-0.279389	0.079930	-0.108050	-0.033766	0.697251	-0.033951	-0.140803	0.678127	-0.130183	-0.013130	0.700899	0.001367	0.251627	0.074439	-0.077702
3454	28.783333	-0.782155	0.607229	0.085911	-0.783129	0.628771	-0.080984	-0.663652	0.897938	0.056421	-0.667288	0.891141	-0.089352	-0.540426	1.093750	-0.052192	-0.500033	1.112870	0.042743	-0.453553	1.069381	0.037226	-0.450675	0.675445	-0.213296	-0.299034	0.750677	0.188447	-0.273613	0.069534	0.082171	-0.268115	0.064086	0.123598	-0.279571	0.079787	-0.108114	-0.034503	0.697256	-0.034590	-0.140827	0.678130	-0.130298	-0.013556	0.701361	0.000565	0.251450	0.074684	-0.077585
3455	28.791667	-0.782025	0.607354	0.085914	-0.783117	0.628788	-0.080982	-0.663403	0.898002	0.056224	-0.667137	0.891105	-0.089536	-0.540246	1.093497	-0.052786	-0.499822	1.112692	0.042076	-0.453365	1.069238	0.036661	-0.450609	0.675329	-0.213355	-0.298398	0.751329	0.188701	-0.273618	0.069533	0.082163	-0.268121	0.064080	0.123594	-0.279384	0.079924	-0.108098	-0.035205	0.697289	-0.035139	-0.140837	0.678211	-0.130460	-0.013987	0.701806	-0.000131	0.251446	0.074689	-0.077598
3456	28.800000	-0.781908	0.607466	0.085924	-0.783114	0.628798	-0.080973	-0.663183	0.898057	0.056043	-0.667032	0.891006	-0.089799	-0.540107	1.093159	-0.053383	-0.499642	1.112494	0.041467	-0.453208	1.069040	0.036036	-0.450540	0.675210	-0.213393	-0.297780	0.751964	0.188954	-0.273619	0.069548	0.082158	-0.268065	0.064176	0.123785	-0.279386	0.079926	-0.108112	-0.035873	0.697323	-0.035646	-0.140850	0.678295	-0.130593	-0.014420	0.702237	-0.000793	0.251449	0.074692	-0.077597
3457	28.808333	-0.781864	0.607489	0.085932	-0.783118	0.628802	-0.080952	-0.662972	0.898079	0.055825	-0.666915	0.890946	-0.089959	-0.540031	1.092679	-0.053956	-0.499530	1.112221	0.040892	-0.453087	1.068829	0.035455	-0.450470	0.675093	-0.213421	-0.297191	0.752572	0.189170	-0.273616	0.069561	0.082167	-0.268097	0.064148	0.123699	-0.279480	0.079876	-0.108123	-0.036498	0.697355	-0.036047	-0.140810	0.678330	-0.130639	-0.014845	0.702635	-0.001392	0.251609	0.074442	-0.077718
3458	28.816667	-0.781833	0.607491	0.085950	-0.783133	0.628795	-0.080933	-0.662767	0.898090	0.055619	-0.666855	0.890870	-0.090029	-0.540005	1.092099	-0.054510	-0.499589	1.111809	0.040237	-0.452951	1.068553	0.034863	-0.450390	0.674969	-0.213435	-0.296637	0.753160	0.189364	-0.273620	0.069570	0.082177	-0.268129	0.064129	0.123617	-0.279388	0.079946	-0.108104	-0.037067	0.697386	-0.036397	-0.140727	0.678375	-0.130679	-0.015222	0.702987	-0.001915	0.251775	0.074188	-0.077842
3459	28.825000	-0.781821	0.607481	0.085961	-0.783148	0.628782	-0.080909	-0.662605	0.898097	0.055464	-0.666779	0.890763	-0.090238	-0.540037	1.091439	-0.055056	-0.499636	1.111377	0.039670	-0.452826	1.068323	0.034348	-0.450315	0.674834	-0.213452	-0.296122	0.753703	0.189555	-0.273625	0.069569	0.082182	-0.268101	0.064168	0.123717	-0.279485	0.079884	-0.108112	-0.037672	0.697372	-0.036866	-0.140630	0.678418	-0.130669	-0.015560	0.703289	-0.002387	0.251766	0.074181	-0.077822
3460	28.833333	-0.781817	0.607463	0.085961	-0.783159	0.628762	-0.080900	-0.662438	0.898124	0.055323	-0.666725	0.890679	-0.090409	-0.540103	1.090711	-0.055601	-0.499741	1.110936	0.039123	-0.452822	1.068117	0.033945	-0.450231	0.674710	-0.213468	-0.295651	0.754215	0.189730	-0.273632	0.069561	0.082180	-0.268134	0.064119	0.123613	-0.279396	0.079943	-0.108102	-0.038265	0.697363	-0.037275	-0.140491	0.678311	-0.130510	-0.015860	0.703580	-0.002804	0.251760	0.074170	-0.077806
3461	28.841667	-0.781825	0.607453	0.085955	-0.783200	0.628744	-0.080909	-0.662255	0.898154	0.055171	-0.666712	0.890583	-0.090471	-0.540216	1.089927	-0.056130	-0.499993	1.110381	0.038565	-0.452510	1.067450	0.033286	-0.450234	0.674489	-0.213386	-0.295210	0.754658	0.189873	-0.273636	0.069543	0.082169	-0.268108	0.064149	0.123705	-0.279485	0.079876	-0.108112	-0.038676	0.697427	-0.037414	-0.140386	0.678505	-0.130584	-0.016152	0.703802	-0.003179	0.251749	0.074157	-0.077783
3462	28.850000	-0.781835	0.607463	0.085942	-0.783184	0.628735	-0.080896	-0.662095	0.898180	0.055048	-0.666683	0.890510	-0.090583	-0.540370	1.089093	-0.056679	-0.500228	1.109822	0.038009	-0.452393	1.067032	0.032831	-0.450244	0.674267	-0.213310	-0.294812	0.755050	0.189977	-0.273637	0.069528	0.082159	-0.268136	0.064104	0.123588	-0.279399	0.079926	-0.108109	-0.039163	0.697456	-0.037502	-0.140273	0.678554	-0.130513	-0.016446	0.704005	-0.003533	0.251405	0.074643	-0.077512
3463	28.858333	-0.781840	0.607464	0.085920	-0.783199	0.628712	-0.080930	-0.661943	0.898224	0.054957	-0.666648	0.890447	-0.090788	-0.540524	1.088165	-0.057217	-0.500646	1.109246	0.037523	-0.452590	1.066586	0.032345	-0.450024	0.674323	-0.213528	-0.294426	0.755395	0.190041	-0.273643	0.069524	0.082150	-0.268114	0.064139	0.123676	-0.279400	0.079930	-0.108116	-0.039723	0.697404	-0.037685	-0.140178	0.678615	-0.130431	-0.016767	0.704208	-0.003874	0.251763	0.074305	-0.077322
3464	28.866667	-0.781836	0.607458	0.085889	-0.783214	0.628696	-0.080973	-0.661799	0.898258	0.054832	-0.666627	0.890429	-0.090825	-0.540690	1.087156	-0.057737	-0.501055	1.108539	0.036975	-0.452788	1.066246	0.032032	-0.449986	0.674203	-0.213559	-0.294066	0.755704	0.190064	-0.273646	0.069532	0.082148	-0.268141	0.064103	0.123573	-0.279408	0.079925	-0.108123	-0.040295	0.697283	-0.037842	-0.140111	0.678688	-0.130351	-0.017091	0.704416	-0.004200	0.251378	0.074632	-0.077475
3465	28.875000	-0.781838	0.607471	0.085858	-0.783271	0.628702	-0.081007	-0.661672	0.898313	0.054723	-0.666617	0.890408	-0.090895	-0.540886	1.086094	-0.058251	-0.501541	1.107820	0.036559	-0.453066	1.065762	0.031683	-0.450122	0.673922	-0.213390	-0.293720	0.755980	0.190047	-0.273648	0.069538	0.082152	-0.268140	0.064122	0.123584	-0.279410	0.079933	-0.108124	-0.040990	0.697014	-0.038210	-0.140100	0.678763	-0.130268	-0.017476	0.704486	-0.004577	0.252107	0.073962	-0.077118
3466	28.883333	-0.781845	0.607503	0.085831	-0.783326	0.628713	-0.081046	-0.661568	0.898360	0.054609	-0.666591	0.890384	-0.091085	-0.541090	1.084923	-0.058739	-0.502084	1.106968	0.036055	-0.453330	1.065282	0.031372	-0.449955	0.674019	-0.213635	-0.293374	0.756273	0.190033	-0.273649	0.069546	0.082163	-0.268148	0.064132	0.123594	-0.279408	0.079945	-0.108118	-0.041591	0.696745	-0.038333	-0.140138	0.678839	-0.130182	-0.017832	0.704577	-0.004863	0.252097	0.073953	-0.077093
3467	28.891667	-0.781840	0.607541	0.085785	-0.783283	0.628705	-0.081082	-0.661475	0.898410	0.054495	-0.666578	0.890399	-0.091178	-0.541313	1.083663	-0.059167	-0.502680	1.106155	0.035703	-0.453548	1.064884	0.031135	-0.449970	0.673964	-0.213693	-0.293047	0.756576	0.190019	-0.273653	0.069565	0.082175	-0.268089	0.064241	0.123810	-0.279502	0.079895	-0.108118	-0.042156	0.696436	-0.038408	-0.140224	0.678900	-0.130104	-0.018205	0.704540	-0.005187	0.252086	0.073938	-0.077073
3468	28.900000	-0.781836	0.607577	0.085746	-0.783363	0.628711	-0.081125	-0.661382	0.898459	0.054354	-0.666556	0.890453	-0.091216	-0.541572	1.082358	-0.059544	-0.503322	1.105235	0.035419	-0.453802	1.064421	0.030920	-0.449994	0.673934	-0.213758	-0.292731	0.756903	0.190035	-0.273660	0.069572	0.082187	-0.268147	0.064161	0.123629	-0.279410	0.079961	-0.108101	-0.042643	0.696099	-0.038345	-0.140339	0.678948	-0.130043	-0.018548	0.704446	-0.005491	0.252073	0.073930	-0.077055
3469	28.908333	-0.781819	0.607621	0.085709	-0.783390	0.628696	-0.081170	-0.661305	0.898487	0.054230	-0.666568	0.890428	-0.091363	-0.541885	1.081046	-0.059851	-0.503920	1.104237	0.035096	-0.454075	1.063941	0.030655	-0.450033	0.673942	-0.213832	-0.292417	0.757271	0.190073	-0.273665	0.069560	0.082195	-0.268124	0.064198	0.123728	-0.279419	0.079953	-0.108098	-0.043205	0.695670	-0.038566	-0.140468	0.678978	-0.130016	-0.018888	0.704329	-0.005752	0.252063	0.073912	-0.077043
3470	28.916667	-0.781801	0.607660	0.085663	-0.783412	0.628675	-0.081220	-0.661255	0.898513	0.054106	-0.666563	0.890420	-0.091567	-0.542150	1.079891	-0.060165	-0.504731	1.103055	0.034995	-0.454397	1.063402	0.030393	-0.450082	0.673982	-0.213919	-0.292119	0.757681	0.190124	-0.273671	0.069550	0.082187	-0.268154	0.064146	0.123624	-0.279420	0.079952	-0.108104	-0.043630	0.695308	-0.038538	-0.140572	0.678837	-0.129877	-0.019235	0.704233	-0.005962	0.252050	0.073896	-0.077034
3471	28.925000	-0.781773	0.607689	0.085611	-0.783439	0.628643	-0.081285	-0.661227	0.898526	0.053982	-0.666582	0.890438	-0.091661	-0.542412	1.079100	-0.060560	-0.505661	1.101650	0.035175	-0.454846	1.062889	0.030516	-0.450140	0.674028	-0.214000	-0.291853	0.758138	0.190208	-0.273676	0.069535	0.082181	-0.268100	0.064222	0.123806	-0.279518	0.079869	-0.108135	-0.044080	0.694982	-0.038549	-0.140698	0.678873	-0.129964	-0.019558	0.704108	-0.006101	0.252043	0.073890	-0.077020
3472	28.933333	-0.781744	0.607723	0.085552	-0.783459	0.628610	-0.081344	-0.661219	0.898528	0.053852	-0.666620	0.890459	-0.091750	-0.542634	1.078631	-0.060781	-0.506626	1.100244	0.035408	-0.455418	1.061765	0.030242	-0.450193	0.674097	-0.214092	-0.291603	0.758607	0.190309	-0.273678	0.069533	0.082174	-0.268155	0.064137	0.123611	-0.279421	0.079932	-0.108133	-0.044441	0.694742	-0.038530	-0.140801	0.678874	-0.130075	-0.019822	0.704046	-0.006173	0.252035	0.073889	-0.077011
3473	28.941667	-0.781726	0.607738	0.085495	-0.783481	0.628568	-0.081383	-0.661234	0.898517	0.053717	-0.666701	0.890420	-0.091894	-0.542924	1.078353	-0.061130	-0.507501	1.098788	0.035497	-0.456182	1.061003	0.030293	-0.450227	0.674184	-0.214178	-0.291382	0.759063	0.190436	-0.273681	0.069536	0.082174	-0.268152	0.064145	0.123609	-0.279419	0.079933	-0.108145	-0.044666	0.694629	-0.038483	-0.140853	0.678777	-0.130142	-0.020005	0.704038	-0.006167	0.252038	0.073880	-0.077009
3474	28.950000	-0.781700	0.607761	0.085442	-0.783529	0.628417	-0.081390	-0.661282	0.898487	0.053590	-0.666761	0.890420	-0.092033	-0.543252	1.078128	-0.061495	-0.508306	1.097423	0.035473	-0.456746	1.060116	0.030032	-0.450415	0.674111	-0.214091	-0.291208	0.759474	0.190573	-0.273678	0.069542	0.082180	-0.268149	0.064150	0.123611	-0.279603	0.079811	-0.108170	-0.044779	0.694624	-0.038418	-0.140875	0.678662	-0.130232	-0.020145	0.704138	-0.006089	0.252046	0.073878	-0.077006
3475	28.958333	-0.781676	0.607743	0.085388	-0.783564	0.628479	-0.081512	-0.661331	0.898477	0.053456	-0.666860	0.890374	-0.092170	-0.543651	1.077802	-0.061873	-0.509207	1.096356	0.035548	-0.457377	1.059329	0.029764	-0.450333	0.674309	-0.214269	-0.291109	0.759816	0.190717	-0.273672	0.069558	0.082190	-0.268093	0.064255	0.123814	-0.279408	0.079948	-0.108144	-0.044782	0.694778	-0.038331	-0.140845	0.678385	-0.130217	-0.020224	0.704260	-0.005911	0.251656	0.074062	-0.077579
3476	28.966667	-0.781675	0.607710	0.085346	-0.783599	0.628327	-0.081457	-0.661425	0.898443	0.053350	-0.666955	0.890335	-0.092281	-0.543982	1.077298	-0.062351	-0.510204	1.095340	0.035472	-0.458059	1.058742	0.029547	-0.450395	0.674340	-0.214265	-0.291144	0.760107	0.190987	-0.273672	0.069567	0.082198	-0.268146	0.064181	0.123639	-0.279398	0.079955	-0.108139	-0.044767	0.695042	-0.038221	-0.140855	0.678396	-0.130471	-0.020276	0.704405	-0.005678	0.252042	0.073902	-0.077012
3477	28.975000	-0.781718	0.607622	0.085302	-0.783626	0.628377	-0.081542	-0.661531	0.898412	0.053242	-0.667068	0.890278	-0.092336	-0.544560	1.076679	-0.062751	-0.511101	1.094152	0.035023	-0.458755	1.058409	0.029310	-0.450174	0.674637	-0.214524	-0.291190	0.760320	0.191109	-0.273667	0.069573	0.082212	-0.268145	0.064185	0.123651	-0.279398	0.079964	-0.108134	-0.044833	0.695316	-0.038223	-0.140824	0.678285	-0.130622	-0.020408	0.704598	-0.005455	0.251860	0.073988	-0.077305
3478	28.983333	-0.781760	0.607527	0.085264	-0.783663	0.628202	-0.081515	-0.661674	0.898375	0.053150	-0.667174	0.890202	-0.092474	-0.545193	1.076015	-0.063164	-0.512226	1.093379	0.034760	-0.459461	1.058218	0.029052	-0.450116	0.674734	-0.214610	-0.291295	0.760483	0.191215	-0.273665	0.069566	0.082214	-0.268080	0.064262	0.123846	-0.279581	0.079832	-0.108153	-0.044980	0.695515	-0.038270	-0.140751	0.678042	-0.130664	-0.020619	0.704849	-0.005290	0.251669	0.074088	-0.077601
3479	28.991667	-0.781708	0.607543	0.085253	-0.783750	0.628209	-0.081624	-0.661864	0.898317	0.053033	-0.667320	0.890107	-0.092559	-0.545846	1.075473	-0.063661	-0.513406	1.092523	0.034323	-0.460254	1.058069	0.028752	-0.450043	0.674812	-0.214686	-0.291465	0.760640	0.191302	-0.273667	0.069557	0.082209	-0.268111	0.064207	0.123746	-0.279392	0.079948	-0.108132	-0.045154	0.695589	-0.038229	-0.140714	0.677953	-0.130852	-0.020940	0.705096	-0.005249	0.252066	0.073923	-0.077046
3480	29.000000	-0.781783	0.607363	0.085158	-0.783809	0.628113	-0.081646	-0.662127	0.898256	0.052951	-0.667555	0.889964	-0.092638	-0.546493	1.075084	-0.064234	-0.514580	1.091869	0.033999	-0.461123	1.057840	0.028446	-0.449789	0.675049	-0.214860	-0.291654	0.760824	0.191354	-0.273661	0.069544	0.082205	-0.268138	0.064156	0.123631	-0.279393	0.079938	-0.108144	-0.045477	0.695523	-0.038318	-0.140685	0.677878	-0.131049	-0.021298	0.705297	-0.005273	0.251686	0.074094	-0.077653
3481	29.008333	-0.781700	0.607484	0.085232	-0.783864	0.628008	-0.081679	-0.662459	0.898223	0.052917	-0.667741	0.889866	-0.092746	-0.547104	1.074842	-0.064825	-0.515799	1.091340	0.033632	-0.462084	1.057649	0.028149	-0.449717	0.675083	-0.214907	-0.291830	0.761079	0.191347	-0.273669	0.069547	0.082193	-0.268080	0.064234	0.123823	-0.279478	0.079878	-0.108171	-0.045825	0.695343	-0.038381	-0.140661	0.677808	-0.131260	-0.021717	0.705446	-0.005327	0.251722	0.074259	-0.077262
3482	29.016667	-0.781742	0.607409	0.085216	-0.783923	0.627888	-0.081712	-0.662841	0.898172	0.052857	-0.667938	0.889786	-0.092802	-0.547723	1.074648	-0.065413	-0.516981	1.090864	0.033242	-0.463125	1.057121	0.027712	-0.449656	0.675094	-0.214934	-0.291972	0.761409	0.191307	-0.273669	0.069551	0.082197	-0.268077	0.064246	0.123822	-0.279566	0.079809	-0.108194	-0.046209	0.695081	-0.038450	-0.140651	0.677750	-0.131463	-0.022162	0.705499	-0.005423	0.251349	0.074596	-0.077453
3483	29.025000	-0.781795	0.607329	0.085206	-0.784004	0.627770	-0.081733	-0.663267	0.898147	0.052791	-0.668171	0.889698	-0.092854	-0.548373	1.074569	-0.066019	-0.518169	1.090620	0.032910	-0.464102	1.057332	0.027649	-0.449927	0.674741	-0.214625	-0.292045	0.761853	0.191222	-0.273669	0.069559	0.082197	-0.268083	0.064257	0.123829	-0.279379	0.079939	-0.108171	-0.046632	0.694686	-0.038489	-0.140648	0.677722	-0.131659	-0.022609	0.705505	-0.005517	0.251695	0.074114	-0.077710
3484	29.033333	-0.781875	0.607241	0.085193	-0.784086	0.627640	-0.081757	-0.663747	0.898099	0.052750	-0.668416	0.889586	-0.092973	-0.549050	1.074446	-0.066650	-0.519337	1.090399	0.032533	-0.465142	1.057203	0.027415	-0.449579	0.675051	-0.214916	-0.291983	0.762382	0.190983	-0.273676	0.069571	0.082201	-0.268137	0.064174	0.123637	-0.279377	0.079942	-0.108175	-0.046987	0.694285	-0.038275	-0.140661	0.677710	-0.131818	-0.023039	0.705376	-0.005643	0.251690	0.074118	-0.077715
3485	29.041667	-0.782102	0.606976	0.085181	-0.784133	0.627428	-0.081763	-0.664232	0.898069	0.052711	-0.668696	0.889504	-0.093051	-0.549791	1.074477	-0.067036	-0.520515	1.090438	0.032312	-0.466236	1.057351	0.027342	-0.449551	0.675019	-0.214869	-0.291907	0.763009	0.190871	-0.273674	0.069576	0.082214	-0.268113	0.064233	0.123745	-0.279467	0.079888	-0.108174	-0.047528	0.693716	-0.038378	-0.140682	0.677716	-0.131943	-0.023457	0.705179	-0.005769	0.251886	0.074040	-0.077411
3486	29.050000	-0.782222	0.606797	0.085194	-0.784303	0.627311	-0.081841	-0.664748	0.898050	0.052679	-0.668987	0.889414	-0.093126	-0.550587	1.074526	-0.067312	-0.521639	1.090558	0.032110	-0.467268	1.057411	0.027232	-0.449538	0.674969	-0.214829	-0.291770	0.763696	0.190756	-0.273674	0.069577	0.082219	-0.268088	0.064291	0.123856	-0.279369	0.079947	-0.108153	-0.048081	0.693167	-0.038435	-0.140714	0.677725	-0.132033	-0.023831	0.704964	-0.005891	0.251677	0.074123	-0.077696
3487	29.058333	-0.782349	0.606654	0.085206	-0.784579	0.627180	-0.081876	-0.665273	0.897995	0.052644	-0.669299	0.889344	-0.093156	-0.551442	1.074590	-0.067492	-0.522685	1.090680	0.031985	-0.468220	1.057563	0.027022	-0.449525	0.674920	-0.214772	-0.291580	0.764452	0.190647	-0.273682	0.069572	0.082227	-0.268089	0.064285	0.123859	-0.279372	0.079949	-0.108149	-0.048562	0.692727	-0.038331	-0.140715	0.677610	-0.132009	-0.024136	0.704734	-0.005991	0.251871	0.074039	-0.077388
3488	29.066667	-0.782461	0.606516	0.085224	-0.784641	0.626968	-0.081886	-0.665838	0.897912	0.052644	-0.669677	0.889231	-0.093207	-0.552320	1.074704	-0.067681	-0.523735	1.090773	0.031877	-0.469178	1.058003	0.027177	-0.449519	0.674862	-0.214727	-0.291357	0.765233	0.190534	-0.273684	0.069562	0.082232	-0.268091	0.064276	0.123861	-0.279374	0.079944	-0.108143	-0.049073	0.692326	-0.038197	-0.140741	0.677644	-0.132032	-0.024483	0.704631	-0.006076	0.252071	0.073944	-0.077080
3489	29.075000	-0.782764	0.606167	0.085197	-0.784806	0.626783	-0.081922	-0.666384	0.897838	0.052662	-0.670058	0.889121	-0.093233	-0.553176	1.074834	-0.067833	-0.524790	1.090922	0.031780	-0.470112	1.057928	0.026791	-0.449523	0.674803	-0.214687	-0.291105	0.766031	0.190400	-0.273683	0.069566	0.082231	-0.268089	0.064264	0.123857	-0.279554	0.079809	-0.108173	-0.049603	0.691994	-0.038035	-0.140800	0.677815	-0.132088	-0.024872	0.704631	-0.006116	0.251864	0.074010	-0.077353
3490	29.083333	-0.782964	0.605985	0.085203	-0.785040	0.626583	-0.081979	-0.666942	0.897720	0.052679	-0.670467	0.889005	-0.093231	-0.554032	1.074947	-0.067943	-0.525783	1.091143	0.031750	-0.471060	1.058184	0.026734	-0.449526	0.674746	-0.214649	-0.290876	0.766842	0.190262	-0.273683	0.069560	0.082237	-0.268084	0.064271	0.123858	-0.279552	0.079802	-0.108175	-0.050176	0.691721	-0.037824	-0.140830	0.677866	-0.132048	-0.025308	0.704746	-0.006123	0.251669	0.074085	-0.077635
3491	29.091667	-0.783077	0.605889	0.085223	-0.785214	0.626384	-0.082024	-0.667504	0.897619	0.052791	-0.670915	0.888897	-0.093137	-0.554909	1.075111	-0.068061	-0.526769	1.091296	0.031654	-0.472010	1.058662	0.026971	-0.449542	0.674704	-0.214622	-0.290637	0.767659	0.190115	-0.273681	0.069567	0.082248	-0.268108	0.064234	0.123772	-0.279365	0.079940	-0.108151	-0.050773	0.691541	-0.037561	-0.140870	0.677937	-0.131984	-0.025816	0.704986	-0.006069	0.252057	0.073911	-0.077054
3492	29.100000	-0.783432	0.605501	0.085214	-0.785453	0.626206	-0.081998	-0.668040	0.897489	0.052880	-0.671397	0.888738	-0.093074	-0.555795	1.075295	-0.068145	-0.527782	1.091532	0.031621	-0.472894	1.059089	0.026905	-0.449563	0.674673	-0.214599	-0.290427	0.768464	0.189970	-0.273681	0.069577	0.082257	-0.268135	0.064198	0.123682	-0.279360	0.079940	-0.108148	-0.051358	0.691456	-0.037236	-0.140911	0.678022	-0.131916	-0.026331	0.705303	-0.005946	0.251663	0.074077	-0.077637
3493	29.108333	-0.783654	0.605240	0.085242	-0.785723	0.626023	-0.082044	-0.668587	0.897389	0.053074	-0.671799	0.888611	-0.092875	-0.556699	1.075493	-0.068258	-0.528719	1.091844	0.031578	-0.473873	1.059193	0.026799	-0.449605	0.674658	-0.214594	-0.290253	0.769210	0.189840	-0.273679	0.069589	0.082273	-0.268080	0.064301	0.123896	-0.279451	0.079887	-0.108152	-0.051866	0.691539	-0.036841	-0.140963	0.678112	-0.131833	-0.026791	0.705781	-0.005705	0.251657	0.074079	-0.077637
3494	29.116667	-0.783748	0.605119	0.085292	-0.785921	0.625831	-0.082026	-0.669226	0.897418	0.053330	-0.672398	0.888587	-0.092675	-0.557662	1.075703	-0.068385	-0.529695	1.092118	0.031503	-0.474851	1.059410	0.026775	-0.449651	0.674661	-0.214595	-0.290110	0.769892	0.189703	-0.273680	0.069597	0.082290	-0.268134	0.064214	0.123722	-0.279361	0.079948	-0.108129	-0.052272	0.691757	-0.036395	-0.141025	0.678216	-0.131749	-0.027131	0.706213	-0.005401	0.251652	0.074088	-0.077634
3495	29.125000	-0.784041	0.604724	0.085276	-0.786131	0.625664	-0.081974	-0.669634	0.897211	0.053477	-0.672943	0.888481	-0.092508	-0.558528	1.075987	-0.068403	-0.530593	1.092434	0.031445	-0.475725	1.060020	0.026905	-0.449709	0.674676	-0.214595	-0.290013	0.770472	0.189592	-0.273683	0.069601	0.082315	-0.268091	0.064304	0.123947	-0.279366	0.079956	-0.108118	-0.052354	0.692080	-0.035877	-0.141087	0.678316	-0.131688	-0.027372	0.706821	-0.004991	0.251651	0.074087	-0.077636
3496	29.133333	-0.784105	0.604696	0.085412	-0.786259	0.625412	-0.081897	-0.670265	0.897278	0.053828	-0.673347	0.888253	-0.092294	-0.559320	1.076283	-0.068300	-0.531485	1.092807	0.031416	-0.476619	1.060402	0.026962	-0.449790	0.674691	-0.214611	-0.289962	0.770973	0.189495	-0.273696	0.069598	0.082350	-0.268161	0.064212	0.123781	-0.279553	0.079829	-0.108125	-0.052434	0.692597	-0.035542	-0.141176	0.678294	-0.131545	-0.027407	0.707355	-0.004522	0.251643	0.074076	-0.077625
3497	29.141667	-0.784286	0.604514	0.085485	-0.786548	0.625270	-0.081841	-0.670772	0.897221	0.054070	-0.674011	0.888246	-0.092022	-0.560157	1.076588	-0.068268	-0.532283	1.093177	0.031407	-0.477423	1.060642	0.027022	-0.449878	0.674713	-0.214611	-0.289979	0.771348	0.189419	-0.273700	0.069595	0.082338	-0.268110	0.064282	0.123973	-0.279467	0.079887	-0.108111	-0.052175	0.693289	-0.035119	-0.141225	0.678393	-0.131577	-0.027266	0.708022	-0.003964	0.251647	0.074070	-0.077614
3498	29.150000	-0.784457	0.604363	0.085577	-0.786832	0.625140	-0.081779	-0.671253	0.897171	0.054320	-0.674697	0.888241	-0.091748	-0.561098	1.076878	-0.068314	-0.533079	1.093594	0.031459	-0.478298	1.061158	0.027353	-0.449983	0.674733	-0.214625	-0.290039	0.771618	0.189337	-0.273701	0.069596	0.082330	-0.268110	0.064279	0.123967	-0.279559	0.079819	-0.108138	-0.051747	0.694016	-0.034731	-0.141293	0.678367	-0.131546	-0.026963	0.708587	-0.003392	0.251638	0.074063	-0.077612
3499	29.158333	-0.784739	0.604146	0.085748	-0.787023	0.624985	-0.081700	-0.671693	0.897099	0.054586	-0.675212	0.888053	-0.091561	-0.561941	1.077168	-0.068186	-0.533696	1.093859	0.031526	-0.479008	1.061409	0.027315	-0.450118	0.674745	-0.214626	-0.290158	0.771796	0.189227	-0.273707	0.069592	0.082329	-0.268142	0.064234	0.123862	-0.279370	0.079953	-0.108108	-0.051153	0.694719	-0.034406	-0.141345	0.678362	-0.131618	-0.026592	0.709152	-0.002809	0.251465	0.074290	-0.077488
3500	29.166667	-0.784036	0.602876	0.084774	-0.787192	0.624830	-0.081623	-0.672214	0.897126	0.054872	-0.675851	0.888105	-0.091277	-0.562710	1.077468	-0.067927	-0.534381	1.094224	0.031596	-0.479715	1.061869	0.027425	-0.450281	0.674747	-0.214620	-0.290330	0.771909	0.189068	-0.273707	0.069599	0.082324	-0.268113	0.064284	0.123954	-0.279559	0.079825	-0.108140	-0.050468	0.695400	-0.034093	-0.141396	0.678308	-0.131715	-0.026188	0.709675	-0.002185	0.251632	0.074046	-0.077613
3501	29.175000	-0.784050	0.602723	0.084592	-0.787301	0.624650	-0.081543	-0.672551	0.896950	0.055024	-0.676338	0.887926	-0.091065	-0.563547	1.077715	-0.067749	-0.535007	1.094599	0.031689	-0.480366	1.062176	0.027316	-0.450782	0.674419	-0.214304	-0.290562	0.771977	0.188856	-0.273707	0.069609	0.082326	-0.268112	0.064291	0.123960	-0.279549	0.079832	-0.108149	-0.049717	0.696060	-0.033735	-0.141441	0.678222	-0.131861	-0.025765	0.710153	-0.001494	0.251623	0.074043	-0.077607
3502	29.183333	-0.784991	0.603933	0.086010	-0.787398	0.624507	-0.081425	-0.673144	0.897016	0.055386	-0.676800	0.887803	-0.090737	-0.564499	1.077966	-0.067692	-0.535587	1.095032	0.031797	-0.480991	1.062488	0.027208	-0.450644	0.674788	-0.214548	-0.290836	0.772030	0.188624	-0.273704	0.069616	0.082330	-0.268167	0.064209	0.123763	-0.279357	0.079958	-0.108136	-0.048956	0.696733	-0.033293	-0.141478	0.678105	-0.132045	-0.025334	0.710600	-0.000707	0.251608	0.074044	-0.077596
3503	29.191667	-0.785104	0.603843	0.086097	-0.787587	0.624367	-0.081383	-0.673530	0.896910	0.055589	-0.677486	0.887859	-0.090544	-0.565291	1.078242	-0.067420	-0.536188	1.095434	0.031875	-0.481569	1.062825	0.027277	-0.450852	0.674815	-0.214471	-0.291155	0.772073	0.188362	-0.273700	0.069609	0.082350	-0.268163	0.064207	0.123778	-0.279448	0.079899	-0.108140	-0.048200	0.697454	-0.032741	-0.141511	0.677965	-0.132265	-0.024901	0.711023	0.000225	0.251608	0.074039	-0.077583
3504	29.200000	-0.785216	0.603731	0.086174	-0.787705	0.624236	-0.081319	-0.674082	0.896886	0.055842	-0.678008	0.887750	-0.090335	-0.566060	1.078532	-0.067154	-0.536739	1.095890	0.031975	-0.482153	1.063221	0.027364	-0.451052	0.674852	-0.214384	-0.291505	0.772100	0.188083	-0.273694	0.069608	0.082361	-0.268104	0.064297	0.123996	-0.279539	0.079835	-0.108144	-0.047455	0.698231	-0.032092	-0.141534	0.677655	-0.132401	-0.024466	0.711415	0.001246	0.251604	0.074035	-0.077563
3505	29.208333	-0.785273	0.603291	0.085979	-0.787900	0.624147	-0.081303	-0.674545	0.896843	0.056062	-0.678445	0.887578	-0.090106	-0.566978	1.078870	-0.067112	-0.537294	1.096397	0.032070	-0.482781	1.063839	0.027484	-0.451250	0.674882	-0.214283	-0.291908	0.772076	0.187777	-0.273695	0.069606	0.082371	-0.268102	0.064287	0.124003	-0.279446	0.079894	-0.108137	-0.046715	0.699217	-0.031345	-0.141573	0.677492	-0.132666	-0.023940	0.711758	0.002389	0.251603	0.074026	-0.077545
3506	29.216667	-0.785448	0.603486	0.086319	-0.788031	0.624062	-0.081239	-0.675055	0.896815	0.056368	-0.679029	0.887548	-0.089953	-0.567755	1.079168	-0.066904	-0.537904	1.096937	0.032130	-0.483389	1.064340	0.027530	-0.451447	0.674918	-0.214173	-0.292347	0.772015	0.187470	-0.273693	0.069600	0.082377	-0.268097	0.064275	0.124003	-0.279355	0.079958	-0.108132	-0.045833	0.700164	-0.030562	-0.141594	0.677447	-0.133097	-0.023398	0.712055	0.003614	0.251609	0.074016	-0.077541
3507	29.225000	-0.784823	0.602041	0.085158	-0.788133	0.623945	-0.081209	-0.675536	0.896746	0.056507	-0.679462	0.887385	-0.089774	-0.568464	1.079540	-0.066615	-0.538466	1.097554	0.032197	-0.483954	1.064878	0.027446	-0.451631	0.674947	-0.214045	-0.292839	0.771871	0.187153	-0.273694	0.069600	0.082375	-0.268094	0.064273	0.124002	-0.279542	0.079830	-0.108164	-0.044808	0.701177	-0.029684	-0.141656	0.677216	-0.133360	-0.022774	0.712388	0.004885	0.251614	0.074016	-0.077540
3508	29.233333	-0.784881	0.601903	0.085106	-0.788238	0.623869	-0.081161	-0.676029	0.896711	0.056691	-0.679898	0.887267	-0.089470	-0.569335	1.079914	-0.066541	-0.538969	1.098246	0.032243	-0.484477	1.065494	0.027362	-0.451811	0.674965	-0.213916	-0.293362	0.771661	0.186851	-0.273692	0.069606	0.082371	-0.268095	0.064278	0.123999	-0.279354	0.079964	-0.108147	-0.043825	0.702168	-0.028950	-0.141724	0.676978	-0.133629	-0.022112	0.712702	0.006150	0.251618	0.074024	-0.077552
3509	29.241667	-0.785637	0.602873	0.086240	-0.788332	0.623783	-0.081108	-0.676464	0.896634	0.056858	-0.680494	0.887246	-0.089348	-0.570063	1.080313	-0.066251	-0.539422	1.099064	0.032286	-0.485039	1.066107	0.027562	-0.451960	0.675041	-0.213893	-0.293872	0.771187	0.186421	-0.273685	0.069612	0.082368	-0.268094	0.064280	0.124003	-0.279451	0.079902	-0.108168	-0.042752	0.703196	-0.028201	-0.141787	0.676813	-0.133964	-0.021425	0.712933	0.007341	0.251276	0.074517	-0.077310
3510	29.250000	-0.785961	0.602836	0.086523	-0.788414	0.623720	-0.081040	-0.677055	0.896632	0.057070	-0.680941	0.887088	-0.089138	-0.570890	1.080733	-0.066064	-0.539814	1.099974	0.032371	-0.485530	1.066892	0.027619	-0.452085	0.675011	-0.213651	-0.294526	0.771015	0.186242	-0.273690	0.069616	0.082369	-0.268150	0.064199	0.123799	-0.279361	0.079966	-0.108152	-0.041720	0.704070	-0.027468	-0.141853	0.676658	-0.134301	-0.020818	0.713151	0.008365	0.251614	0.074023	-0.077569
3511	29.258333	-0.786025	0.602730	0.086568	-0.788449	0.623588	-0.081002	-0.677562	0.896606	0.057228	-0.681545	0.887056	-0.089062	-0.571640	1.081206	-0.065750	-0.540173	1.100858	0.032357	-0.485965	1.067493	0.027488	-0.452215	0.675151	-0.213727	-0.295147	0.770562	0.185923	-0.273696	0.069610	0.082379	-0.268121	0.064245	0.123908	-0.279542	0.079843	-0.108172	-0.040625	0.704894	-0.026462	-0.141921	0.676528	-0.134629	-0.020215	0.713406	0.009477	0.251615	0.074030	-0.077572
3512	29.266667	-0.785805	0.602206	0.086142	-0.788544	0.623521	-0.081009	-0.677938	0.896469	0.057288	-0.681997	0.886903	-0.088885	-0.572409	1.081667	-0.065383	-0.540495	1.101912	0.032366	-0.486409	1.068307	0.027441	-0.452311	0.675075	-0.213354	-0.295791	0.770054	0.185596	-0.273694	0.069616	0.082384	-0.268093	0.064291	0.124019	-0.279358	0.079961	-0.108147	-0.039738	0.705503	-0.025748	-0.141991	0.676393	-0.134938	-0.019683	0.713518	0.010416	0.251610	0.074030	-0.077568
3513	29.275000	-0.785770	0.602234	0.086157	-0.788574	0.623421	-0.080960	-0.678505	0.896508	0.057506	-0.682496	0.886851	-0.088751	-0.573324	1.082135	-0.065156	-0.540793	1.103084	0.032395	-0.486815	1.069192	0.027440	-0.452415	0.675118	-0.213188	-0.296430	0.769512	0.185239	-0.273700	0.069608	0.082391	-0.268098	0.064290	0.124023	-0.279357	0.079952	-0.108131	-0.038975	0.705956	-0.025127	-0.142050	0.676256	-0.135248	-0.019268	0.713569	0.011399	0.251609	0.074018	-0.077557
3514	29.283333	-0.785821	0.602182	0.086193	-0.788651	0.623376	-0.080984	-0.679053	0.896536	0.057717	-0.682970	0.886805	-0.088615	-0.574072	1.082693	-0.064672	-0.541053	1.104392	0.032423	-0.487221	1.070128	0.027465	-0.452503	0.675053	-0.212790	-0.297070	0.768946	0.184861	-0.273706	0.069602	0.082393	-0.268156	0.064196	0.123822	-0.279359	0.079945	-0.108126	-0.038276	0.706396	-0.024355	-0.142100	0.676105	-0.135558	-0.018899	0.713479	0.012383	0.251609	0.074008	-0.077546
3515	29.291667	-0.785871	0.602101	0.086214	-0.788739	0.623306	-0.081004	-0.679360	0.896434	0.057825	-0.683444	0.886761	-0.088512	-0.574991	1.083260	-0.064401	-0.541378	1.105743	0.032542	-0.487619	1.071233	0.027598	-0.452557	0.675294	-0.212874	-0.297699	0.768412	0.184498	-0.273701	0.069608	0.082391	-0.268098	0.064280	0.124020	-0.279545	0.079818	-0.108139	-0.037640	0.706757	-0.023675	-0.142126	0.675967	-0.135859	-0.018596	0.713310	0.013450	0.251604	0.074008	-0.077533
3516	29.300000	-0.785927	0.602054	0.086230	-0.788789	0.623251	-0.081013	-0.680032	0.896467	0.058014	-0.683889	0.886744	-0.088392	-0.575708	1.083899	-0.063855	-0.541601	1.107442	0.032916	-0.488021	1.072211	0.027648	-0.452643	0.675397	-0.212702	-0.298330	0.767891	0.184157	-0.273697	0.069604	0.082387	-0.268093	0.064284	0.124015	-0.279540	0.079825	-0.108143	-0.036972	0.707198	-0.022769	-0.142128	0.675819	-0.136163	-0.018292	0.713052	0.014506	0.251596	0.074005	-0.077520
3517	29.308333	-0.785848	0.601670	0.085960	-0.788903	0.623214	-0.081036	-0.680505	0.896448	0.058192	-0.684353	0.886717	-0.088250	-0.576523	1.084599	-0.063465	-0.541810	1.108624	0.032889	-0.488488	1.073377	0.027966	-0.452730	0.675527	-0.212526	-0.298950	0.767393	0.183864	-0.273693	0.069611	0.082385	-0.268150	0.064198	0.123811	-0.279348	0.079958	-0.108106	-0.036308	0.707545	-0.022046	-0.142122	0.675654	-0.136480	-0.017989	0.712721	0.015585	0.251587	0.074000	-0.077505
3518	29.316667	-0.786058	0.601960	0.086224	-0.788938	0.623140	-0.081070	-0.680851	0.896304	0.058247	-0.684807	0.886713	-0.088083	-0.577381	1.085453	-0.062878	-0.542061	1.109847	0.033051	-0.488981	1.074485	0.028297	-0.452822	0.675664	-0.212353	-0.299571	0.766894	0.183618	-0.273691	0.069614	0.082384	-0.268091	0.064287	0.124013	-0.279535	0.079835	-0.108134	-0.035613	0.707885	-0.021233	-0.142093	0.675451	-0.136811	-0.017707	0.712318	0.016640	0.251582	0.073995	-0.077503
3519	29.325000	-0.786129	0.601916	0.086216	-0.788989	0.623032	-0.081144	-0.681458	0.896329	0.058397	-0.685261	0.886677	-0.088004	-0.578125	1.086386	-0.062409	-0.542303	1.111011	0.033257	-0.489421	1.075290	0.028537	-0.452923	0.675754	-0.212050	-0.300205	0.766366	0.183423	-0.273690	0.069617	0.082387	-0.268086	0.064291	0.124013	-0.279536	0.079833	-0.108133	-0.034959	0.708192	-0.020443	-0.142038	0.675206	-0.137167	-0.017472	0.711797	0.017730	0.251398	0.074242	-0.077356
3520	29.333333	-0.785937	0.601165	0.085608	-0.788975	0.622927	-0.081135	-0.681951	0.896264	0.058535	-0.685703	0.886671	-0.087921	-0.578805	1.087401	-0.061865	-0.542503	1.112155	0.033504	-0.489836	1.075834	0.028569	-0.453021	0.675865	-0.211742	-0.300828	0.765816	0.183254	-0.273689	0.069618	0.082397	-0.268146	0.064202	0.123820	-0.279352	0.079949	-0.108101	-0.034349	0.708442	-0.019664	-0.141969	0.674916	-0.137544	-0.017270	0.711252	0.018667	0.251555	0.073982	-0.077464
3521	29.341667	-0.786144	0.601389	0.085999	-0.789036	0.622864	-0.081163	-0.682436	0.896168	0.058651	-0.686147	0.886631	-0.087833	-0.579460	1.088365	-0.061434	-0.542577	1.113084	0.033690	-0.490263	1.076452	0.028793	-0.453076	0.676077	-0.211572	-0.301475	0.765185	0.183061	-0.273685	0.069619	0.082405	-0.268118	0.064246	0.123932	-0.279355	0.079943	-0.108086	-0.033860	0.708662	-0.018885	-0.141877	0.674586	-0.137958	-0.017140	0.710755	0.019642	0.251555	0.073969	-0.077448
3522	29.350000	-0.786470	0.601633	0.086253	-0.789104	0.622767	-0.081204	-0.682778	0.895995	0.058659	-0.686572	0.886654	-0.087751	-0.580103	1.089264	-0.060990	-0.542674	1.113864	0.033885	-0.490574	1.076806	0.028839	-0.453133	0.676317	-0.211399	-0.302136	0.764534	0.182868	-0.273691	0.069614	0.082411	-0.268091	0.064291	0.124045	-0.279544	0.079823	-0.108093	-0.033481	0.708814	-0.018124	-0.141762	0.674361	-0.138608	-0.017105	0.710296	0.020574	0.251546	0.073948	-0.077437
3523	29.358333	-0.786272	0.601174	0.085906	-0.789213	0.622687	-0.081245	-0.683356	0.896029	0.058840	-0.687005	0.886647	-0.087624	-0.580712	1.089991	-0.060533	-0.542674	1.114576	0.034162	-0.490888	1.077276	0.028982	-0.453299	0.676425	-0.211084	-0.302820	0.763826	0.182647	-0.273697	0.069619	0.082413	-0.268093	0.064288	0.124042	-0.279363	0.079934	-0.108070	-0.033201	0.708944	-0.017308	-0.141667	0.673958	-0.139117	-0.017155	0.709924	0.021448	0.251545	0.073944	-0.077418
3524	29.366667	-0.786501	0.601540	0.086139	-0.789322	0.622605	-0.081281	-0.683862	0.895928	0.058974	-0.687429	0.886670	-0.087527	-0.581306	1.090627	-0.060095	-0.542766	1.115214	0.034435	-0.491163	1.077681	0.029070	-0.453159	0.676988	-0.211262	-0.303534	0.763105	0.182415	-0.273696	0.069613	0.082406	-0.268091	0.064280	0.124038	-0.279551	0.079814	-0.108095	-0.033027	0.708971	-0.016753	-0.141487	0.673455	-0.139668	-0.017205	0.709555	0.022219	0.251538	0.073944	-0.077401
3525	29.375000	-0.786428	0.601132	0.085850	-0.789371	0.622509	-0.081279	-0.684204	0.895741	0.058997	-0.687875	0.886637	-0.087550	-0.581858	1.091114	-0.059682	-0.542867	1.115640	0.034668	-0.491386	1.077974	0.029130	-0.453146	0.677226	-0.210979	-0.304282	0.762352	0.182195	-0.273698	0.069620	0.082402	-0.268094	0.064281	0.124028	-0.279371	0.079953	-0.108055	-0.032879	0.708970	-0.016175	-0.141422	0.672999	-0.140190	-0.017283	0.709252	0.022896	0.251533	0.073942	-0.077401
3526	29.383333	-0.786355	0.600716	0.085569	-0.789439	0.622402	-0.081276	-0.684795	0.895751	0.059149	-0.688301	0.886633	-0.087493	-0.582383	1.091519	-0.059301	-0.543063	1.116023	0.034898	-0.491654	1.078225	0.029221	-0.453144	0.677446	-0.210698	-0.305055	0.761579	0.181979	-0.273704	0.069618	0.082401	-0.268092	0.064289	0.124027	-0.279360	0.079965	-0.108064	-0.032735	0.708915	-0.015655	-0.141360	0.672567	-0.140778	-0.017313	0.708935	0.023503	0.251522	0.073950	-0.077408
3527	29.391667	-0.786430	0.600624	0.085580	-0.789678	0.622333	-0.081340	-0.685231	0.895650	0.059246	-0.688749	0.886646	-0.087360	-0.582853	1.091856	-0.058993	-0.543274	1.116273	0.035097	-0.491984	1.078426	0.029393	-0.453140	0.677788	-0.210638	-0.305832	0.760803	0.181792	-0.273704	0.069623	0.082397	-0.268096	0.064297	0.124028	-0.279363	0.079967	-0.108066	-0.032556	0.708855	-0.015178	-0.141314	0.672223	-0.141388	-0.017329	0.708622	0.024067	0.251527	0.073954	-0.077407
3528	29.400000	-0.786782	0.601208	0.086179	-0.789788	0.622230	-0.081348	-0.685584	0.895403	0.059166	-0.689159	0.886617	-0.087302	-0.583306	1.092133	-0.058732	-0.543540	1.116549	0.035313	-0.492372	1.078578	0.029556	-0.453175	0.677939	-0.210319	-0.306622	0.759996	0.181637	-0.273712	0.069614	0.082396	-0.268156	0.064209	0.123825	-0.279365	0.079966	-0.108070	-0.032362	0.708808	-0.014698	-0.141269	0.672040	-0.141998	-0.017335	0.708316	0.024654	0.251531	0.073958	-0.077409
3529	29.408333	-0.786917	0.601075	0.086249	-0.789898	0.622108	-0.081353	-0.686003	0.895306	0.059234	-0.689559	0.886531	-0.087336	-0.583730	1.092347	-0.058518	-0.543977	1.116759	0.035505	-0.492825	1.078682	0.029776	-0.453189	0.678148	-0.210118	-0.307401	0.759175	0.181521	-0.273708	0.069610	0.082400	-0.268128	0.064258	0.123928	-0.279460	0.079888	-0.108094	-0.032167	0.708795	-0.014068	-0.141274	0.671863	-0.142579	-0.017292	0.707882	0.025226	0.251526	0.073951	-0.077406
3530	29.416667	-0.787060	0.601038	0.086408	-0.790029	0.621974	-0.081358	-0.686403	0.895154	0.059184	-0.689954	0.886477	-0.087288	-0.584169	1.092494	-0.058345	-0.544357	1.116912	0.035722	-0.493264	1.078738	0.030038	-0.453223	0.678324	-0.209920	-0.308168	0.758336	0.181417	-0.273710	0.069611	0.082402	-0.268098	0.064300	0.124031	-0.279363	0.079947	-0.108089	-0.032043	0.708730	-0.013566	-0.141324	0.671704	-0.143109	-0.017324	0.707451	0.025848	0.251525	0.073943	-0.077401
3531	29.425000	-0.787106	0.600927	0.086331	-0.790216	0.621829	-0.081386	-0.686919	0.895136	0.059272	-0.690290	0.886394	-0.087335	-0.584595	1.092552	-0.058129	-0.544800	1.116951	0.035991	-0.493737	1.078756	0.030266	-0.453263	0.678466	-0.209726	-0.308934	0.757489	0.181358	-0.273709	0.069611	0.082398	-0.268101	0.064301	0.124027	-0.279362	0.079946	-0.108095	-0.031972	0.708683	-0.012876	-0.141399	0.671592	-0.143581	-0.017489	0.707016	0.026524	0.251528	0.073930	-0.077387
3532	29.433333	-0.786904	0.600114	0.085649	-0.790250	0.621615	-0.081355	-0.687278	0.895024	0.059268	-0.690620	0.886301	-0.087399	-0.585023	1.092533	-0.057888	-0.545292	1.116906	0.036261	-0.494187	1.078722	0.030470	-0.453311	0.678572	-0.209537	-0.309682	0.756647	0.181304	-0.273705	0.069611	0.082389	-0.268158	0.064210	0.123820	-0.279355	0.079946	-0.108103	-0.032005	0.708581	-0.012242	-0.141475	0.671509	-0.143995	-0.017735	0.706513	0.027200	0.251527	0.073911	-0.077373
3533	29.441667	-0.786766	0.599857	0.085458	-0.790425	0.621473	-0.081402	-0.687562	0.894826	0.059157	-0.690919	0.886219	-0.087457	-0.585454	1.092411	-0.057642	-0.545752	1.116709	0.036473	-0.494568	1.078661	0.030695	-0.453364	0.678623	-0.209358	-0.310422	0.755827	0.181274	-0.273709	0.069609	0.082387	-0.268096	0.064293	0.124014	-0.279540	0.079827	-0.108137	-0.032148	0.708433	-0.011621	-0.141556	0.671423	-0.144350	-0.018062	0.706029	0.027919	0.251515	0.073912	-0.077357
3534	29.450000	-0.786899	0.599728	0.085475	-0.790645	0.621334	-0.081460	-0.687831	0.894666	0.059087	-0.691212	0.886152	-0.087448	-0.585901	1.092262	-0.057444	-0.546185	1.116511	0.036774	-0.494935	1.078572	0.030964	-0.453737	0.678309	-0.208927	-0.311159	0.755006	0.181235	-0.273706	0.069617	0.082378	-0.268100	0.064294	0.124003	-0.279347	0.079962	-0.108129	-0.032349	0.708273	-0.010895	-0.141642	0.671342	-0.144656	-0.018429	0.705534	0.028617	0.251511	0.073908	-0.077335
3535	29.458333	-0.787333	0.599716	0.085632	-0.790765	0.621184	-0.081482	-0.688185	0.894722	0.059164	-0.691451	0.886090	-0.087540	-0.586286	1.092030	-0.057127	-0.546680	1.116192	0.037055	-0.495334	1.078426	0.031143	-0.453508	0.678644	-0.209078	-0.311913	0.754190	0.181184	-0.273703	0.069622	0.082376	-0.268096	0.064302	0.124005	-0.279439	0.079907	-0.108157	-0.032652	0.708056	-0.010262	-0.141729	0.671266	-0.144893	-0.018853	0.705057	0.029275	0.251501	0.073905	-0.077318
3536	29.466667	-0.787575	0.599631	0.085842	-0.790804	0.621011	-0.081472	-0.688555	0.894546	0.059014	-0.691676	0.886010	-0.087622	-0.586672	1.091765	-0.056871	-0.547213	1.115935	0.037476	-0.495699	1.078279	0.031393	-0.453588	0.678601	-0.208982	-0.312675	0.753381	0.181121	-0.273707	0.069620	0.082380	-0.268151	0.064215	0.123800	-0.279345	0.079972	-0.108157	-0.033025	0.707773	-0.009664	-0.141801	0.671207	-0.145060	-0.019339	0.704618	0.029902	0.251495	0.073890	-0.077303
3537	29.475000	-0.787735	0.599802	0.085866	-0.790949	0.620859	-0.081528	-0.688850	0.894409	0.058896	-0.691886	0.885913	-0.087740	-0.587041	1.091442	-0.056588	-0.547691	1.115417	0.037617	-0.496039	1.078130	0.031682	-0.453675	0.678539	-0.208923	-0.313440	0.752573	0.181048	-0.273708	0.069618	0.082367	-0.268096	0.064309	0.124001	-0.279528	0.079848	-0.108195	-0.033461	0.707408	-0.009129	-0.141856	0.671164	-0.145160	-0.019816	0.704123	0.030398	0.251481	0.073876	-0.077281
3538	29.483333	-0.788009	0.600016	0.086113	-0.791090	0.620756	-0.081554	-0.689110	0.894306	0.058767	-0.692053	0.885869	-0.087820	-0.587412	1.091086	-0.056302	-0.548134	1.115085	0.038015	-0.496373	1.077944	0.031930	-0.453739	0.678478	-0.208883	-0.314211	0.751782	0.180950	-0.273712	0.069609	0.082374	-0.268095	0.064313	0.124001	-0.279531	0.079849	-0.108205	-0.033980	0.706950	-0.008739	-0.141892	0.671139	-0.145200	-0.020327	0.703661	0.030857	0.251479	0.073857	-0.077260
3539	29.491667	-0.788128	0.599904	0.086075	-0.791267	0.620661	-0.081601	-0.689384	0.894243	0.058685	-0.692216	0.885820	-0.087964	-0.587753	1.090741	-0.056024	-0.548623	1.114750	0.038462	-0.496695	1.077772	0.032203	-0.453780	0.678438	-0.208880	-0.314984	0.751019	0.180836	-0.273712	0.069619	0.082365	-0.268099	0.064316	0.124002	-0.279345	0.079966	-0.108187	-0.034508	0.706463	-0.008270	-0.141909	0.671139	-0.145181	-0.020848	0.703198	0.031240	0.251471	0.073849	-0.077249
3540	29.500000	-0.788237	0.599813	0.086034	-0.791346	0.620574	-0.081641	-0.689651	0.894183	0.058562	-0.692376	0.885785	-0.088080	-0.588086	1.090374	-0.055731	-0.549087	1.114226	0.038718	-0.497002	1.077600	0.032482	-0.453804	0.678412	-0.208889	-0.315766	0.750274	0.180734	-0.273714	0.069614	0.082359	-0.268101	0.064318	0.123998	-0.279529	0.079845	-0.108209	-0.035082	0.705913	-0.007849	-0.141919	0.671149	-0.145124	-0.021375	0.702696	0.031561	0.251458	0.073845	-0.077246
3541	29.508333	-0.788075	0.599355	0.085619	-0.791408	0.620526	-0.081652	-0.689936	0.894123	0.058446	-0.692537	0.885754	-0.088204	-0.588399	1.090043	-0.055422	-0.549528	1.113896	0.039163	-0.497302	1.077442	0.032778	-0.453802	0.678416	-0.208910	-0.316533	0.749567	0.180651	-0.273715	0.069619	0.082360	-0.268105	0.064316	0.123995	-0.279532	0.079849	-0.108217	-0.035688	0.705284	-0.007553	-0.141900	0.671171	-0.145038	-0.021916	0.702150	0.031797	0.251462	0.073843	-0.077245
3542	29.516667	-0.788419	0.599708	0.085966	-0.791459	0.620494	-0.081658	-0.690085	0.894023	0.058343	-0.692695	0.885758	-0.088278	-0.588708	1.089709	-0.055113	-0.549997	1.113330	0.039309	-0.497561	1.077124	0.032929	-0.453789	0.678448	-0.208943	-0.317279	0.748863	0.180583	-0.273718	0.069616	0.082358	-0.268106	0.064324	0.123992	-0.279347	0.079981	-0.108190	-0.036350	0.704608	-0.007388	-0.141874	0.671192	-0.144932	-0.022541	0.701604	0.032026	0.251452	0.073845	-0.077229
3543	29.525000	-0.788522	0.599663	0.086002	-0.791507	0.620433	-0.081701	-0.690369	0.893971	0.058210	-0.692854	0.885733	-0.088422	-0.589029	1.089440	-0.054846	-0.550445	1.112924	0.039715	-0.497898	1.077037	0.033253	-0.453761	0.678509	-0.208983	-0.318014	0.748169	0.180553	-0.273717	0.069624	0.082360	-0.268135	0.064282	0.123890	-0.279437	0.079922	-0.108199	-0.037039	0.704005	-0.007048	-0.141827	0.671213	-0.144826	-0.023265	0.701094	0.032282	0.251437	0.073843	-0.077216
3544	29.533333	-0.787960	0.598916	0.085203	-0.791446	0.620375	-0.081656	-0.690637	0.893952	0.058143	-0.692997	0.885757	-0.088495	-0.589311	1.089211	-0.054598	-0.550909	1.112479	0.039979	-0.498226	1.076922	0.033560	-0.453724	0.678596	-0.209025	-0.318740	0.747500	0.180562	-0.273715	0.069631	0.082360	-0.268103	0.064323	0.123988	-0.279531	0.079859	-0.108207	-0.037789	0.703379	-0.006871	-0.141762	0.671235	-0.144739	-0.024032	0.700568	0.032577	0.251425	0.073836	-0.077203
3545	29.541667	-0.788256	0.599278	0.085551	-0.791501	0.620374	-0.081686	-0.690888	0.893914	0.058065	-0.693142	0.885772	-0.088520	-0.589558	1.088956	-0.054465	-0.551418	1.112038	0.040408	-0.498525	1.076606	0.033682	-0.453681	0.678702	-0.209060	-0.319441	0.746808	0.180619	-0.273720	0.069623	0.082363	-0.268104	0.064327	0.123988	-0.279344	0.079991	-0.108175	-0.038551	0.702906	-0.006392	-0.141694	0.671251	-0.144662	-0.024835	0.700008	0.032955	0.251418	0.073823	-0.077194
3546	29.550000	-0.788550	0.599640	0.085908	-0.791537	0.620375	-0.081710	-0.691149	0.893850	0.058007	-0.693252	0.885813	-0.088567	-0.589811	1.088757	-0.054372	-0.551950	1.111616	0.040765	-0.498898	1.076373	0.033977	-0.453651	0.678940	-0.209295	-0.320140	0.746123	0.180710	-0.273719	0.069621	0.082355	-0.268100	0.064324	0.123985	-0.279345	0.079978	-0.108176	-0.039372	0.702482	-0.005897	-0.141624	0.671256	-0.144596	-0.025665	0.699434	0.033435	0.251415	0.073815	-0.077171
3547	29.558333	-0.788491	0.599273	0.085683	-0.791542	0.620370	-0.081702	-0.691381	0.893815	0.057956	-0.693380	0.885815	-0.088631	-0.590069	1.088655	-0.054241	-0.552399	1.111188	0.040985	-0.499305	1.076211	0.034094	-0.453611	0.679084	-0.209322	-0.320865	0.745429	0.180848	-0.273721	0.069611	0.082346	-0.268132	0.064287	0.123877	-0.279438	0.079906	-0.108186	-0.040268	0.702149	-0.005288	-0.141573	0.671258	-0.144554	-0.026534	0.698858	0.034013	0.251405	0.073801	-0.077156
3548	29.566667	-0.788023	0.598854	0.085173	-0.791432	0.620314	-0.081648	-0.691610	0.893780	0.057904	-0.693505	0.885820	-0.088684	-0.590333	1.088594	-0.054134	-0.552945	1.110926	0.041275	-0.499732	1.076033	0.034187	-0.453587	0.679233	-0.209326	-0.321592	0.744700	0.180997	-0.273721	0.069611	0.082336	-0.268106	0.064327	0.123970	-0.279535	0.079831	-0.108195	-0.041224	0.701877	-0.004618	-0.141519	0.671261	-0.144531	-0.027477	0.698358	0.034665	0.251394	0.073794	-0.077146
3549	29.575000	-0.788334	0.599225	0.085544	-0.791488	0.620340	-0.081694	-0.691951	0.893863	0.057950	-0.693635	0.885807	-0.088736	-0.590629	1.088540	-0.054126	-0.553379	1.110542	0.041488	-0.500026	1.075608	0.034102	-0.453553	0.679343	-0.209214	-0.322356	0.743933	0.181158	-0.273724	0.069601	0.082330	-0.268106	0.064333	0.123960	-0.279439	0.079889	-0.108188	-0.042249	0.701676	-0.003971	-0.141469	0.671261	-0.144534	-0.028502	0.697963	0.035335	0.251390	0.073784	-0.077128
3550	29.583333	-0.788709	0.599564	0.086064	-0.791466	0.620331	-0.081682	-0.692026	0.893715	0.057808	-0.693740	0.885817	-0.088795	-0.590931	1.088492	-0.054142	-0.553859	1.110185	0.041723	-0.500405	1.075429	0.034257	-0.453535	0.679450	-0.209088	-0.323160	0.743126	0.181355	-0.273720	0.069606	0.082320	-0.268162	0.064244	0.123753	-0.279347	0.079952	-0.108177	-0.043320	0.701542	-0.003334	-0.141431	0.671269	-0.144556	-0.029615	0.697682	0.036001	0.251391	0.073782	-0.077116
3551	29.591667	-0.788600	0.599592	0.085955	-0.791460	0.620340	-0.081661	-0.692226	0.893687	0.057754	-0.693859	0.885798	-0.088870	-0.591082	1.088404	-0.054156	-0.554373	1.109890	0.041918	-0.500823	1.075215	0.034437	-0.453511	0.679771	-0.209318	-0.324047	0.742254	0.181618	-0.273722	0.069602	0.082321	-0.268135	0.064293	0.123849	-0.279529	0.079843	-0.108193	-0.044425	0.701559	-0.002629	-0.141430	0.671260	-0.144597	-0.030761	0.697644	0.036740	0.251574	0.073700	-0.076832
3552	29.600000	-0.788094	0.598843	0.085239	-0.791459	0.620349	-0.081643	-0.692456	0.893625	0.057686	-0.693968	0.885776	-0.088944	-0.591224	1.088285	-0.054179	-0.554840	1.109484	0.042055	-0.501195	1.074979	0.034579	-0.453528	0.679910	-0.209263	-0.325000	0.741322	0.181912	-0.273722	0.069615	0.082319	-0.268108	0.064342	0.123955	-0.279527	0.079840	-0.108191	-0.045567	0.701670	-0.001912	-0.141452	0.671250	-0.144650	-0.032024	0.697621	0.037438	0.251376	0.073801	-0.077106
3553	29.608333	-0.788463	0.599249	0.085710	-0.791444	0.620361	-0.081613	-0.692652	0.893599	0.057615	-0.694094	0.885770	-0.088953	-0.591419	1.088161	-0.054173	-0.555206	1.108988	0.042116	-0.501536	1.074768	0.034789	-0.453574	0.680006	-0.209214	-0.326001	0.740295	0.182267	-0.273711	0.069636	0.082408	-0.268109	0.064344	0.123956	-0.279437	0.079910	-0.108175	-0.046786	0.701909	-0.001269	-0.141520	0.671229	-0.144722	-0.033413	0.697755	0.038191	0.251375	0.073800	-0.077111
3554	29.616667	-0.788428	0.598977	0.085699	-0.791418	0.620332	-0.081621	-0.692857	0.893553	0.057570	-0.694180	0.885765	-0.089000	-0.591598	1.088004	-0.054188	-0.555600	1.108492	0.042203	-0.501872	1.074549	0.034899	-0.453637	0.680065	-0.209156	-0.327082	0.739230	0.182693	-0.273703	0.069646	0.082506	-0.268111	0.064344	0.123960	-0.279342	0.079975	-0.108160	-0.048063	0.702305	-0.000578	-0.141612	0.671194	-0.144816	-0.034899	0.697969	0.038981	0.251379	0.073799	-0.077107
3555	29.625000	-0.788452	0.599229	0.085753	-0.791424	0.620326	-0.081605	-0.693030	0.893511	0.057479	-0.694271	0.885737	-0.089097	-0.591735	1.087830	-0.054228	-0.556050	1.108072	0.042297	-0.502186	1.074330	0.035050	-0.453749	0.679993	-0.208967	-0.328220	0.738080	0.183182	-0.273717	0.069627	0.082415	-0.268115	0.064347	0.123958	-0.279438	0.079909	-0.108177	-0.049426	0.702925	0.000241	-0.141714	0.671142	-0.144937	-0.036545	0.698318	0.039895	0.251374	0.073791	-0.077109
3556	29.633333	-0.788701	0.599511	0.086168	-0.791429	0.620311	-0.081608	-0.693205	0.893454	0.057416	-0.694362	0.885711	-0.089150	-0.591852	1.087654	-0.054279	-0.556467	1.107671	0.042481	-0.502485	1.074081	0.035182	-0.453862	0.679885	-0.208766	-0.329420	0.736886	0.183752	-0.273727	0.069613	0.082315	-0.268114	0.064335	0.123951	-0.279346	0.079966	-0.108170	-0.050853	0.703805	0.001266	-0.141813	0.671089	-0.145068	-0.038210	0.698698	0.040842	0.251372	0.073778	-0.077103
3557	29.641667	-0.788035	0.598790	0.085332	-0.791433	0.620291	-0.081593	-0.693330	0.893420	0.057345	-0.694450	0.885659	-0.089278	-0.591943	1.087496	-0.054323	-0.556863	1.107306	0.042621	-0.502806	1.073851	0.035519	-0.453965	0.679912	-0.208810	-0.330686	0.735620	0.184405	-0.273706	0.069630	0.082497	-0.268116	0.064340	0.123947	-0.279442	0.079891	-0.108185	-0.052366	0.704835	0.002308	-0.141918	0.671030	-0.145203	-0.039977	0.699331	0.041853	0.251362	0.073780	-0.077109
3558	29.650000	-0.788013	0.598690	0.085279	-0.791364	0.620232	-0.081520	-0.693530	0.893345	0.057217	-0.694540	0.885594	-0.089417	-0.592023	1.087358	-0.054339	-0.557219	1.106912	0.042689	-0.503135	1.073594	0.035600	-0.454112	0.679748	-0.208585	-0.332013	0.734309	0.185110	-0.273707	0.069630	0.082498	-0.268113	0.064336	0.123942	-0.279539	0.079816	-0.108190	-0.053907	0.706018	0.003444	-0.142011	0.670977	-0.145328	-0.041789	0.700000	0.043045	0.251360	0.073769	-0.077100
3559	29.658333	-0.788615	0.599523	0.086104	-0.791475	0.620249	-0.081573	-0.693714	0.893298	0.057177	-0.694606	0.885629	-0.089390	-0.592099	1.087224	-0.054333	-0.557540	1.106590	0.042863	-0.503398	1.073402	0.035846	-0.454240	0.679650	-0.208477	-0.333405	0.732918	0.185850	-0.273717	0.069611	0.082399	-0.268116	0.064339	0.123942	-0.279346	0.079947	-0.108171	-0.055499	0.707427	0.004727	-0.142087	0.670927	-0.145441	-0.043587	0.700741	0.044289	0.251356	0.073767	-0.077095
3560	29.666667	-0.788123	0.598735	0.085364	-0.791495	0.620226	-0.081559	-0.693874	0.893247	0.057067	-0.694678	0.885617	-0.089453	-0.592167	1.087112	-0.054304	-0.557843	1.106229	0.042998	-0.503581	1.073157	0.035909	-0.454367	0.679554	-0.208370	-0.334853	0.731498	0.186589	-0.273704	0.069620	0.082487	-0.268114	0.064335	0.123927	-0.279344	0.079944	-0.108171	-0.057078	0.708956	0.006044	-0.142152	0.670892	-0.145537	-0.045368	0.701581	0.045540	0.251354	0.073764	-0.077089
3561	29.675000	-0.788231	0.598718	0.085448	-0.791524	0.620199	-0.081554	-0.694030	0.893224	0.057002	-0.694741	0.885571	-0.089591	-0.592204	1.086995	-0.054235	-0.558074	1.105865	0.043113	-0.503792	1.072913	0.036148	-0.454476	0.679455	-0.208271	-0.336376	0.730039	0.187340	-0.273704	0.069626	0.082482	-0.268114	0.064338	0.123932	-0.279437	0.079900	-0.108185	-0.058643	0.710604	0.007396	-0.142197	0.670867	-0.145613	-0.047174	0.702610	0.046874	0.251535	0.073684	-0.076803
3562	29.683333	-0.788437	0.598738	0.085560	-0.791556	0.620168	-0.081560	-0.694208	0.893192	0.056952	-0.694811	0.885548	-0.089657	-0.592263	1.086880	-0.054211	-0.558239	1.105648	0.043390	-0.503976	1.072781	0.036427	-0.454875	0.679015	-0.207912	-0.337963	0.728557	0.188062	-0.273700	0.069635	0.082481	-0.268114	0.064347	0.123932	-0.279338	0.079968	-0.108175	-0.060206	0.712334	0.008761	-0.142221	0.670854	-0.145674	-0.048947	0.703629	0.048156	0.251344	0.073770	-0.077078
3563	29.691667	-0.788465	0.598712	0.085569	-0.791573	0.620132	-0.081559	-0.694395	0.893159	0.056933	-0.694853	0.885562	-0.089629	-0.592227	1.086780	-0.054010	-0.558376	1.105339	0.043593	-0.503976	1.072425	0.036602	-0.454640	0.679277	-0.208118	-0.339725	0.727025	0.188840	-0.273715	0.069628	0.082388	-0.268112	0.064356	0.123926	-0.279333	0.079980	-0.108171	-0.061712	0.714118	0.010161	-0.142239	0.670848	-0.145711	-0.050643	0.704765	0.049606	0.251526	0.073679	-0.076790
3564	29.700000	-0.788511	0.598642	0.085555	-0.791587	0.620088	-0.081571	-0.694551	0.893103	0.056819	-0.694894	0.885488	-0.089782	-0.592213	1.086667	-0.053806	-0.558454	1.104974	0.043785	-0.504062	1.072075	0.036682	-0.454689	0.679191	-0.208085	-0.341455	0.725504	0.189480	-0.273705	0.069639	0.082480	-0.268112	0.064358	0.123925	-0.279518	0.079846	-0.108203	-0.063224	0.715961	0.011621	-0.142265	0.670834	-0.145727	-0.052324	0.706094	0.051056	0.251704	0.073590	-0.076502
3565	29.708333	-0.788564	0.598565	0.085536	-0.791602	0.620045	-0.081587	-0.694732	0.893028	0.056717	-0.694932	0.885424	-0.089847	-0.592208	1.086589	-0.053590	-0.558434	1.104632	0.044038	-0.504090	1.071828	0.036941	-0.454703	0.679112	-0.208071	-0.343246	0.723978	0.190059	-0.273706	0.069636	0.082473	-0.268113	0.064354	0.123919	-0.279425	0.079893	-0.108204	-0.064744	0.717843	0.013137	-0.142308	0.670826	-0.145726	-0.054021	0.707071	0.052421	0.251697	0.073579	-0.076496
3566	29.716667	-0.788638	0.598471	0.085508	-0.791682	0.619993	-0.081621	-0.694938	0.892937	0.056624	-0.694935	0.885422	-0.089884	-0.592214	1.086519	-0.053326	-0.558433	1.104403	0.044395	-0.504019	1.071621	0.037111	-0.454687	0.679052	-0.208086	-0.345075	0.722460	0.190597	-0.273710	0.069639	0.082468	-0.268116	0.064358	0.123914	-0.279328	0.079956	-0.108200	-0.066278	0.719717	0.014714	-0.142374	0.670823	-0.145713	-0.055719	0.708122	0.053826	0.251322	0.073737	-0.077042
3567	29.725000	-0.789044	0.599055	0.086126	-0.791695	0.619935	-0.081650	-0.695126	0.892879	0.056524	-0.694956	0.885347	-0.089991	-0.592224	1.086477	-0.053050	-0.558349	1.104186	0.044711	-0.504009	1.071473	0.037367	-0.454636	0.679013	-0.208129	-0.346942	0.720965	0.191099	-0.273724	0.069621	0.082374	-0.268119	0.064356	0.123909	-0.279329	0.079951	-0.108209	-0.067796	0.721592	0.016482	-0.142464	0.670829	-0.145674	-0.057462	0.709265	0.055340	0.251687	0.073565	-0.076489
3568	29.733333	-0.789050	0.599020	0.086047	-0.791660	0.619907	-0.081643	-0.695321	0.892842	0.056431	-0.694975	0.885287	-0.090101	-0.592214	1.086422	-0.052740	-0.558285	1.103995	0.045021	-0.503965	1.071133	0.037575	-0.454580	0.678974	-0.208187	-0.348819	0.719489	0.191567	-0.273715	0.069639	0.082462	-0.268124	0.064358	0.123914	-0.279514	0.079830	-0.108241	-0.069342	0.723429	0.018296	-0.142570	0.670842	-0.145626	-0.059155	0.710310	0.056793	0.251676	0.073564	-0.076489
3569	29.741667	-0.789058	0.598592	0.085786	-0.791737	0.619862	-0.081685	-0.695508	0.892791	0.056319	-0.694948	0.885283	-0.090247	-0.592210	1.086413	-0.052462	-0.558187	1.103785	0.045250	-0.503888	1.071003	0.037864	-0.454500	0.678961	-0.208235	-0.350705	0.718043	0.192017	-0.273714	0.069632	0.082463	-0.268123	0.064359	0.123910	-0.279514	0.079833	-0.108248	-0.070969	0.725273	0.020014	-0.142684	0.670877	-0.145581	-0.060802	0.711338	0.058237	0.251494	0.073657	-0.076770
[truncated: 6,364 more rows]
[truncated: 42 more columns]
