# Supplementary material for: Musical improvisation enhances interpersonal coordination in subsequent conversation: Motor and speech evidence
Source: PLoS One. 2021 Apr 15;16(4):e0250166. doi: 10.1371/journal.pone.0250166 (PMC8049323; doi:10.1371/journal.pone.0250166)
Supplement: S2 File — (ZIP) [file pone.0250166.s005.zip › MI condition/EDITED_PC 219 T1.csv]

Format Version	1.21	Take Name	PC 219 T1	Capture Frame Rate	180.000000	Export Frame Rate	120.000000	Capture Start Time	2018-06-26 05.36.58 PM	Total Frames in Take	23873	Total Exported Frames	15916	Rotation Type	Quaternion	Length Units	Meters	Coordinate Space	Global
		Marker	Marker	Marker	Marker	Marker	Marker	Marker	Marker	Marker	Marker	Marker	Marker	Marker	Marker	Marker	Marker	Marker	Marker	Marker	Marker	Marker	Marker	Marker	Marker	Marker	Marker	Marker	Marker	Marker	Marker	Marker	Marker	Marker	Marker	Marker	Marker	Marker	Marker	Marker	Marker	Marker	Marker	Marker	Marker	Marker	Marker	Marker	Marker
		Unlabeled:5000	Unlabeled:5000	Unlabeled:5000	Unlabeled:5001	Unlabeled:5001	Unlabeled:5001	Unlabeled:5002	Unlabeled:5002	Unlabeled:5002	Unlabeled:5003	Unlabeled:5003	Unlabeled:5003	Unlabeled:5004	Unlabeled:5004	Unlabeled:5004	Unlabeled:5005	Unlabeled:5005	Unlabeled:5005	Unlabeled:5006	Unlabeled:5006	Unlabeled:5006	Unlabeled:5007	Unlabeled:5007	Unlabeled:5007	Unlabeled:5008	Unlabeled:5008	Unlabeled:5008	Unlabeled:5009	Unlabeled:5009	Unlabeled:5009	Unlabeled:5010	Unlabeled:5010	Unlabeled:5010	Unlabeled:5011	Unlabeled:5011	Unlabeled:5011	Unlabeled:5012	Unlabeled:5012	Unlabeled:5012	Unlabeled:5013	Unlabeled:5013	Unlabeled:5013	Unlabeled:5014	Unlabeled:5014	Unlabeled:5014	Unlabeled:5015	Unlabeled:5015	Unlabeled:5015
		8392B20CF49E35701388	8392B20CF49E35701388	8392B20CF49E35701388	8392B20CF49E35701389	8392B20CF49E35701389	8392B20CF49E35701389	8392B20CF49E3570138A	8392B20CF49E3570138A	8392B20CF49E3570138A	8392B20CF49E3570138B	8392B20CF49E3570138B	8392B20CF49E3570138B	8392B20CF49E3570138C	8392B20CF49E3570138C	8392B20CF49E3570138C	8392B20CF49E3570138D	8392B20CF49E3570138D	8392B20CF49E3570138D	8392B20CF49E3570138E	8392B20CF49E3570138E	8392B20CF49E3570138E	8392B20CF49E3570138F	8392B20CF49E3570138F	8392B20CF49E3570138F	8392B20CF49E35701390	8392B20CF49E35701390	8392B20CF49E35701390	8392B20CF49E35701391	8392B20CF49E35701391	8392B20CF49E35701391	8392B20CF49E35701392	8392B20CF49E35701392	8392B20CF49E35701392	8392B20CF49E35701393	8392B20CF49E35701393	8392B20CF49E35701393	8392B20CF49E35701394	8392B20CF49E35701394	8392B20CF49E35701394	8392B20CF49E35701395	8392B20CF49E35701395	8392B20CF49E35701395	8392B20CF49E35701396	8392B20CF49E35701396	8392B20CF49E35701396	8392B20CF49E35701397	8392B20CF49E35701397	8392B20CF49E35701397
		Position	Position	Position	Position	Position	Position	Position	Position	Position	Position	Position	Position	Position	Position	Position	Position	Position	Position	Position	Position	Position	Position	Position	Position	Position	Position	Position	Position	Position	Position	Position	Position	Position	Position	Position	Position	Position	Position	Position	Position	Position	Position	Position	Position	Position	Position	Position	Position
Frame	Time	X	Y	Z	X	Y	Z	X	Y	Z	X	Y	Z	X	Y	Z	X	Y	Z	X	Y	Z	X	Y	Z	X	Y	Z	X	Y	Z	X	Y	Z	X	Y	Z	X	Y	Z	X	Y	Z	X	Y	Z	X	Y	Z
8715	72.625000	-0.880006	0.623003	-0.087019	-0.876848	0.634430	0.165897	-0.846428	0.855091	-0.091906	-0.816872	0.871008	0.183556	-0.663966	0.730770	-0.231508	-0.734887	1.177249	0.052784	-0.713083	1.117723	0.056554	-0.512192	0.807199	0.256188	-0.697367	1.195376	-0.043508	-0.396567	0.568031	-0.068513				-0.418573	1.057478	0.066279	-0.224017	0.073400	0.189070	-0.203880	0.076095	0.132125	-0.204805	0.076922	-0.214457	0.305798	0.672756	0.209233
8716	72.633333	-0.880000	0.623007	-0.087020	-0.876865	0.634401	0.165875	-0.846412	0.855089	-0.091895	-0.816935	0.871007	0.183577	-0.663911	0.730749	-0.231389	-0.734825	1.177302	0.052756	-0.712900	1.117292	0.056154	-0.512201	0.807258	0.256221	-0.697321	1.195471	-0.043375	-0.396570	0.568021	-0.068425				-0.418401	1.057412	0.065978	-0.224015	0.073402	0.189066	-0.203878	0.076106	0.132124	-0.204807	0.076920	-0.214461	0.305792	0.672754	0.209248
8717	72.641667	-0.880005	0.623015	-0.087017	-0.876903	0.634384	0.165872	-0.846580	0.855147	-0.091952	-0.816993	0.871002	0.183604	-0.663844	0.730679	-0.231324	-0.734813	1.177318	0.052856	-0.712914	1.117230	0.056173	-0.512204	0.807315	0.256255	-0.697283	1.195574	-0.043237	-0.396589	0.568004	-0.068347				-0.418234	1.057309	0.065555	-0.224015	0.073409	0.189077	-0.203879	0.076107	0.132126	-0.204806	0.076911	-0.214464	0.305783	0.672749	0.209265
8718	72.650000	-0.879998	0.623010	-0.087021	-0.876925	0.634328	0.165848	-0.846393	0.855103	-0.091870	-0.817052	0.870982	0.183634	-0.663830	0.730774	-0.231309	-0.734812	1.177311	0.052935	-0.713033	1.117450	0.056435	-0.512195	0.807366	0.256278	-0.697211	1.195654	-0.043130	-0.396604	0.567980	-0.068264				-0.418071	1.057172	0.065044	-0.224014	0.073405	0.189080	-0.203871	0.076102	0.132126	-0.204805	0.076910	-0.214466	0.305777	0.672743	0.209286
8719	72.658333	-0.880010	0.623015	-0.087015	-0.876953	0.634307	0.165851	-0.846474	0.855138	-0.091889	-0.817113	0.870963	0.183665	-0.663802	0.730805	-0.231264	-0.734841	1.177365	0.053057	-0.713065	1.117406	0.056460	-0.512169	0.807425	0.256287	-0.697164	1.195751	-0.042956	-0.396631	0.567948	-0.068186				-0.417874	1.056988	0.064437	-0.224020	0.073419	0.189100	-0.203875	0.076098	0.132127	-0.204804	0.076908	-0.214464	0.305774	0.672735	0.209298
8720	72.666667	-0.880003	0.623009	-0.087014	-0.876978	0.634285	0.165850	-0.846383	0.855125	-0.091834	-0.817173	0.870938	0.183697	-0.663777	0.730824	-0.231219	-0.734872	1.177392	0.053137	-0.713072	1.117276	0.056352	-0.512124	0.807488	0.256283	-0.697105	1.195811	-0.042812	-0.396655	0.567918	-0.068116				-0.417690	1.056750	0.063757	-0.224016	0.073425	0.189105	-0.203869	0.076088	0.132130	-0.204801	0.076906	-0.214466	0.305779	0.672724	0.209312
8721	72.675000	-0.880008	0.623011	-0.087012	-0.877016	0.634287	0.165870	-0.846566	0.855190	-0.091889	-0.817233	0.870914	0.183733	-0.663775	0.730874	-0.231254	-0.734886	1.177417	0.053192	-0.713173	1.117404	0.056520	-0.512063	0.807575	0.256279	-0.697011	1.195892	-0.042683	-0.396678	0.567897	-0.068059				-0.417522	1.056473	0.063021	-0.224016	0.073414	0.189105	-0.203871	0.076083	0.132138	-0.204800	0.076912	-0.214465	0.305778	0.672710	0.209326
8722	72.683333	-0.880024	0.623021	-0.087005	-0.877044	0.634269	0.165875	-0.846387	0.855148	-0.091796	-0.817299	0.870893	0.183775	-0.663755	0.730890	-0.231140	-0.734927	1.177432	0.053241	-0.713204	1.117287	0.056394	-0.511979	0.807668	0.256271	-0.696895	1.196000	-0.042592	-0.396698	0.567881	-0.068009				-0.417379	1.056160	0.062274	-0.224017	0.073402	0.189090	-0.203869	0.076088	0.132141	-0.204800	0.076919	-0.214456	0.305772	0.672701	0.209337
8723	72.691667	-0.880019	0.623015	-0.087001	-0.877081	0.634235	0.165875	-0.846397	0.855165	-0.091771	-0.817353	0.870868	0.183811	-0.663746	0.730928	-0.231103	-0.734973	1.177447	0.053255	-0.713320	1.117391	0.056482	-0.511872	0.807756	0.256253	-0.696791	1.196115	-0.042483	-0.396716	0.567871	-0.067967				-0.417248	1.055847	0.061558	-0.224019	0.073415	0.189091	-0.203870	0.076097	0.132153	-0.204797	0.076921	-0.214451	0.305768	0.672694	0.209341
8724	72.700000	-0.880022	0.623020	-0.086993	-0.877118	0.634199	0.165878	-0.846410	0.855174	-0.091745	-0.817400	0.870848	0.183853	-0.663690	0.730807	-0.231000	-0.735040	1.177445	0.053275	-0.713405	1.117471	0.056537	-0.511747	0.807842	0.256229	-0.696678	1.196225	-0.042409	-0.396731	0.567843	-0.067930				-0.417134	1.055529	0.060863	-0.224015	0.073406	0.189083	-0.203870	0.076109	0.132156	-0.204800	0.076916	-0.214444	0.305764	0.672691	0.209346
8725	72.708333	-0.880028	0.623024	-0.086980	-0.877122	0.634185	0.165885	-0.846513	0.855212	-0.091746	-0.817436	0.870823	0.183900	-0.663734	0.731010	-0.231100	-0.735086	1.177419	0.053274	-0.713420	1.117294	0.056386	-0.511616	0.807918	0.256207	-0.696567	1.196295	-0.042354	-0.396734	0.567843	-0.067915				-0.417120	1.055234	0.060139	-0.224020	0.073413	0.189086	-0.203870	0.076121	0.132153	-0.204801	0.076918	-0.214444	0.305768	0.672690	0.209355
8726	72.716667	-0.880027	0.623021	-0.086977	-0.877162	0.634142	0.165893	-0.846440	0.855194	-0.091672	-0.817465	0.870790	0.183953	-0.663728	0.731040	-0.231069	-0.735205	1.177395	0.053468	-0.713533	1.117468	0.056514	-0.511483	0.807972	0.256166	-0.696472	1.196418	-0.042224	-0.396739	0.567828	-0.067892				-0.417079	1.054965	0.059520	-0.224024	0.073409	0.189082	-0.203867	0.076128	0.132143	-0.204807	0.076912	-0.214446	0.305770	0.672684	0.209360
8727	72.725000	-0.880026	0.623019	-0.086964	-0.877176	0.634112	0.165907	-0.846461	0.855207	-0.091626	-0.817485	0.870762	0.184012	-0.663721	0.731071	-0.231041	-0.735202	1.177347	0.053338	-0.713582	1.117362	0.056458	-0.511355	0.808010	0.256107	-0.696383	1.196497	-0.042118	-0.396744	0.567818	-0.067891				-0.417078	1.054702	0.058863	-0.224018	0.073408	0.189085	-0.203877	0.076115	0.132146	-0.204809	0.076917	-0.214458	0.305777	0.672673	0.209374
8728	72.733333	-0.880022	0.623022	-0.086953	-0.877176	0.634087	0.165923	-0.846653	0.855274	-0.091647	-0.817498	0.870734	0.184074	-0.663661	0.730914	-0.230938	-0.735281	1.177329	0.053399	-0.713636	1.117309	0.056447	-0.511239	0.808033	0.256025	-0.696300	1.196554	-0.041980	-0.396743	0.567807	-0.067894				-0.417073	1.054454	0.058182	-0.224019	0.073410	0.189101	-0.203874	0.076105	0.132131	-0.204811	0.076912	-0.214460	0.305785	0.672666	0.209385
8729	72.741667	-0.879992	0.623064	-0.086893	-0.877183	0.634060	0.165940	-0.846589	0.855273	-0.091559	-0.817505	0.870707	0.184139	-0.663658	0.730948	-0.230911	-0.735299	1.177287	0.053467	-0.713677	1.117189	0.056387	-0.511125	0.808047	0.255913	-0.696218	1.196657	-0.041864	-0.396739	0.567807	-0.067909				-0.417046	1.054185	0.057501	-0.224016	0.073406	0.189102	-0.203878	0.076096	0.132132	-0.204806	0.076909	-0.214469	0.305792	0.672657	0.209391
8730	72.750000	-0.880023	0.623038	-0.086918	-0.877179	0.634043	0.165950	-0.846516	0.855267	-0.091468	-0.817516	0.870682	0.184207	-0.663710	0.731164	-0.230964	-0.735383	1.177181	0.053551	-0.713692	1.117012	0.056293	-0.511015	0.808051	0.255780	-0.696186	1.196740	-0.041686	-0.396732	0.567810	-0.067925				-0.417022	1.053933	0.056845	-0.224006	0.073405	0.189098	-0.203874	0.076097	0.132133	-0.204801	0.076912	-0.214468	0.305790	0.672655	0.209390
8731	72.758333	-0.880027	0.623054	-0.086897	-0.877174	0.634025	0.165966	-0.846630	0.855309	-0.091451	-0.817529	0.870662	0.184268	-0.663690	0.731103	-0.230886	-0.735400	1.177237	0.053648	-0.713760	1.117105	0.056461	-0.510913	0.808038	0.255629	-0.696134	1.196817	-0.041549	-0.396733	0.567811	-0.067951				-0.417003	1.053675	0.056195	-0.224001	0.073412	0.189103	-0.203865	0.076105	0.132140	-0.204798	0.076918	-0.214471	0.305794	0.672649	0.209384
8732	72.766667	-0.880035	0.623070	-0.086871	-0.877174	0.634005	0.165987	-0.846736	0.855364	-0.091440	-0.817537	0.870637	0.184329	-0.663675	0.731049	-0.230810	-0.735418	1.177217	0.053732	-0.713756	1.116895	0.056374	-0.510808	0.808025	0.255477	-0.696091	1.196896	-0.041410	-0.396735	0.567813	-0.067975				-0.416990	1.053446	0.055561	-0.223999	0.073411	0.189094	-0.203861	0.076116	0.132143	-0.204791	0.076930	-0.214468	0.305793	0.672649	0.209388
8733	72.775000	-0.880040	0.623079	-0.086860	-0.877177	0.633996	0.166000	-0.846672	0.855352	-0.091354	-0.817544	0.870615	0.184387	-0.663695	0.731102	-0.230781	-0.735460	1.177166	0.053840	-0.713810	1.116937	0.056467	-0.510695	0.808006	0.255319	-0.696066	1.196944	-0.041253	-0.396740	0.567819	-0.068020				-0.417002	1.053220	0.054972	-0.223998	0.073415	0.189091	-0.203849	0.076117	0.132143	-0.204786	0.076931	-0.214464	0.305790	0.672645	0.209393
8734	72.783333	-0.880041	0.623092	-0.086844	-0.877177	0.633989	0.166017	-0.846603	0.855352	-0.091269	-0.817549	0.870594	0.184443	-0.663714	0.731151	-0.230746	-0.735450	1.177098	0.053770	-0.713843	1.116924	0.056531	-0.510583	0.807981	0.255152	-0.696017	1.197018	-0.041134	-0.396750	0.567807	-0.068048				-0.417031	1.052998	0.054399	-0.223992	0.073409	0.189079	-0.203848	0.076124	0.132141	-0.204786	0.076928	-0.214452	0.305750	0.672710	0.209435
8735	72.791667	-0.880051	0.623095	-0.086829	-0.877168	0.633969	0.166031	-0.846708	0.855407	-0.091262	-0.817546	0.870561	0.184489	-0.663731	0.731211	-0.230702	-0.735471	1.177064	0.053838	-0.713895	1.116978	0.056637	-0.510467	0.807959	0.254982	-0.695978	1.197054	-0.040991	-0.396770	0.567784	-0.068085				-0.417098	1.052795	0.053830	-0.223998	0.073423	0.189087	-0.203847	0.076121	0.132142	-0.204788	0.076925	-0.214455	0.305791	0.672642	0.209400
8736	72.800000	-0.880068	0.623113	-0.086813	-0.877168	0.633953	0.166045	-0.846813	0.855456	-0.091255	-0.817537	0.870520	0.184532	-0.663757	0.731270	-0.230678	-0.735503	1.177066	0.053922	-0.713908	1.116835	0.056630	-0.510350	0.807950	0.254814	-0.695968	1.197100	-0.040842	-0.396793	0.567750	-0.068114				-0.417192	1.052588	0.053287	-0.224002	0.073430	0.189093	-0.203843	0.076107	0.132135	-0.204785	0.076935	-0.214466	0.305752	0.672707	0.209445
8737	72.808333	-0.880095	0.623123	-0.086799	-0.877175	0.633937	0.166055	-0.846744	0.855461	-0.091174	-0.817536	0.870490	0.184587	-0.663807	0.731420	-0.230689	-0.735684	1.177157	0.054302	-0.713988	1.116962	0.056774	-0.510228	0.807960	0.254645	-0.695933	1.197143	-0.040723	-0.396821	0.567734	-0.068152				-0.417304	1.052385	0.052781	-0.224004	0.073424	0.189088	-0.203850	0.076095	0.132125	-0.204788	0.076925	-0.214467	0.305775	0.672670	0.209432
8738	72.816667	-0.880079	0.623112	-0.086803	-0.877191	0.633916	0.166070	-0.846843	0.855515	-0.091174	-0.817533	0.870462	0.184638	-0.663851	0.731573	-0.230700	-0.735793	1.177172	0.054481	-0.714059	1.116988	0.056854	-0.510107	0.807985	0.254473	-0.695919	1.197181	-0.040580	-0.396850	0.567696	-0.068174				-0.417417	1.052183	0.052277	-0.224009	0.073422	0.189080	-0.203854	0.076091	0.132117	-0.204793	0.076929	-0.214476	0.305800	0.672631	0.209420
8739	72.825000	-0.880097	0.623128	-0.086794	-0.877192	0.633893	0.166076	-0.846857	0.855555	-0.091132	-0.817526	0.870430	0.184681	-0.663865	0.731631	-0.230668	-0.735741	1.177161	0.054331	-0.714141	1.116982	0.056920	-0.509981	0.808023	0.254322	-0.695865	1.197259	-0.040485	-0.396877	0.567675	-0.068197				-0.417515	1.051944	0.051745	-0.224009	0.073416	0.189074	-0.203860	0.076091	0.132116	-0.204798	0.076933	-0.214481	0.305790	0.672661	0.209449
8740	72.833333	-0.880112	0.623136	-0.086782	-0.877205	0.633879	0.166086	-0.846871	0.855595	-0.091092	-0.817522	0.870405	0.184730	-0.663873	0.731699	-0.230641	-0.735802	1.177183	0.054431	-0.714206	1.117013	0.056994	-0.509845	0.808064	0.254172	-0.695840	1.197300	-0.040359	-0.396908	0.567660	-0.068218				-0.417581	1.051704	0.051212	-0.224014	0.073410	0.189070	-0.203864	0.076097	0.132112	-0.204796	0.076941	-0.214487	0.305775	0.672697	0.209489
8741	72.841667	-0.880113	0.623145	-0.086781	-0.877205	0.633864	0.166091	-0.846791	0.855599	-0.091019	-0.817515	0.870383	0.184769	-0.663882	0.731755	-0.230617	-0.735836	1.177198	0.054511	-0.714248	1.117013	0.057041	-0.509707	0.808104	0.254043	-0.695810	1.197357	-0.040242	-0.396932	0.567631	-0.068224				-0.417619	1.051449	0.050679	-0.224007	0.073397	0.189056	-0.203864	0.076097	0.132112	-0.204793	0.076931	-0.214481	0.305791	0.672690	0.209496
8742	72.850000	-0.880130	0.623170	-0.086761	-0.877203	0.633855	0.166097	-0.846887	0.855662	-0.091027	-0.817500	0.870367	0.184804	-0.663886	0.731807	-0.230593	-0.735858	1.177202	0.054579	-0.714279	1.117015	0.057083	-0.509569	0.808131	0.253936	-0.695781	1.197417	-0.040135	-0.396954	0.567608	-0.068229				-0.417667	1.051187	0.050161	-0.223997	0.073386	0.189046	-0.203866	0.076105	0.132115	-0.204790	0.076929	-0.214476	0.305812	0.672689	0.209516
8743	72.858333	-0.880139	0.623181	-0.086755	-0.877202	0.633852	0.166105	-0.846901	0.855685	-0.090996	-0.817479	0.870355	0.184836	-0.663866	0.731856	-0.230578	-0.735865	1.177188	0.054649	-0.714286	1.116982	0.057099	-0.509452	0.808125	0.253847	-0.695757	1.197478	-0.040042	-0.396969	0.567599	-0.068228				-0.417723	1.050953	0.049646	-0.224001	0.073402	0.189057	-0.203862	0.076102	0.132116	-0.204786	0.076926	-0.214473	0.305843	0.672650	0.209515
8744	72.866667	-0.880199	0.623219	-0.086723	-0.877205	0.633859	0.166121	-0.846907	0.855709	-0.090963	-0.817453	0.870345	0.184866	-0.663826	0.731712	-0.230487	-0.735865	1.177163	0.054682	-0.714300	1.116982	0.057127	-0.509348	0.808101	0.253770	-0.695723	1.197516	-0.039962	-0.396978	0.567586	-0.068225				-0.417789	1.050726	0.049161	-0.224002	0.073409	0.189063	-0.203859	0.076102	0.132112	-0.204774	0.076920	-0.214464	0.305835	0.672679	0.209558
8745	72.875000	-0.880143	0.623195	-0.086745	-0.877201	0.633866	0.166130	-0.846835	0.855702	-0.090899	-0.817420	0.870341	0.184890	-0.663855	0.731919	-0.230556	-0.735882	1.177130	0.054700	-0.714290	1.116936	0.057111	-0.509274	0.808067	0.253702	-0.695665	1.197543	-0.039920	-0.396989	0.567562	-0.068219				-0.417871	1.050509	0.048730	-0.223998	0.073394	0.189063	-0.203854	0.076087	0.132110	-0.204753	0.076903	-0.214457	0.305872	0.672628	0.209556
8746	72.883333	-0.880153	0.623209	-0.086738	-0.877186	0.633871	0.166127	-0.846931	0.855752	-0.090910	-0.817386	0.870342	0.184912	-0.663783	0.731755	-0.230468	-0.735996	1.177107	0.054881	-0.714294	1.116926	0.057110	-0.509211	0.808020	0.253624	-0.695599	1.197542	-0.039894	-0.396998	0.567547	-0.068222				-0.417969	1.050299	0.048333	-0.223993	0.073408	0.189072	-0.203853	0.076078	0.132110	-0.204713	0.076866	-0.214441	0.305899	0.672585	0.209556
8747	72.891667	-0.880152	0.623209	-0.086736	-0.877191	0.633881	0.166136	-0.846932	0.855764	-0.090891	-0.817358	0.870344	0.184931	-0.663811	0.731869	-0.230501	-0.735888	1.177022	0.054619	-0.714268	1.116836	0.057043	-0.509165	0.807987	0.253551	-0.695506	1.197536	-0.039904	-0.397011	0.567539	-0.068220				-0.418075	1.050106	0.047989	-0.223997	0.073425	0.189082	-0.203851	0.076077	0.132108	-0.204654	0.076837	-0.214427	0.305885	0.672622	0.209578
8748	72.900000	-0.880179	0.623219	-0.086722	-0.877180	0.633887	0.166133	-0.846762	0.855723	-0.090805	-0.817332	0.870352	0.184942	-0.663855	0.731972	-0.230540	-0.735893	1.176997	0.054552	-0.714272	1.116882	0.057042	-0.509129	0.807954	0.253474	-0.695402	1.197523	-0.039928	-0.397012	0.567543	-0.068228				-0.418190	1.049934	0.047686	-0.223994	0.073421	0.189080	-0.203842	0.076078	0.132105	-0.204588	0.076804	-0.214416	0.305868	0.672659	0.209594
8749	72.908333	-0.880162	0.623216	-0.086734	-0.877184	0.633897	0.166132	-0.846927	0.855798	-0.090860	-0.817315	0.870353	0.184955	-0.663856	0.731979	-0.230534	-0.735906	1.176998	0.054464	-0.714281	1.116873	0.056973	-0.509107	0.807919	0.253395	-0.695305	1.197515	-0.039963	-0.397025	0.567552	-0.068231				-0.418300	1.049784	0.047433	-0.223988	0.073413	0.189064	-0.203840	0.076085	0.132107	-0.204527	0.076788	-0.214405	0.305871	0.672660	0.209591
8750	72.916667	-0.880193	0.623249	-0.086721	-0.877196	0.633902	0.166141	-0.846915	0.855811	-0.090847	-0.817296	0.870350	0.184959	-0.663811	0.731805	-0.230442	-0.735919	1.177010	0.054352	-0.714314	1.116871	0.056903	-0.509088	0.807876	0.253314	-0.695201	1.197515	-0.040014	-0.397046	0.567564	-0.068237				-0.418414	1.049638	0.047236	-0.223991	0.073416	0.189062	-0.203842	0.076091	0.132118	-0.204466	0.076769	-0.214401	0.305910	0.672599	0.209557
8751	72.925000	-0.880206	0.623251	-0.086714	-0.877204	0.633910	0.166145	-0.846905	0.855839	-0.090838	-0.817282	0.870352	0.184964	-0.663879	0.731908	-0.230477	-0.735940	1.177039	0.054227	-0.714323	1.116870	0.056781	-0.509079	0.807833	0.253252	-0.695095	1.197514	-0.040052	-0.397057	0.567591	-0.068243				-0.418531	1.049509	0.047109	-0.223990	0.073413	0.189049	-0.203842	0.076106	0.132115	-0.204408	0.076753	-0.214391	0.305873	0.672668	0.209580
8752	72.933333	-0.880234	0.623283	-0.086701	-0.877222	0.633915	0.166158	-0.846890	0.855857	-0.090834	-0.817270	0.870352	0.184964	-0.663881	0.731834	-0.230430	-0.736072	1.177090	0.054318	-0.714381	1.116921	0.056681	-0.509074	0.807775	0.253186	-0.694959	1.197535	-0.040140	-0.397088	0.567608	-0.068234				-0.418675	1.049393	0.047017	-0.223989	0.073408	0.189048	-0.203846	0.076110	0.132112	-0.204365	0.076736	-0.214377	0.305871	0.672663	0.209571
8753	72.941667	-0.880257	0.623300	-0.086689	-0.877240	0.633929	0.166171	-0.846875	0.855879	-0.090829	-0.817250	0.870363	0.184964	-0.663913	0.731841	-0.230419	-0.735962	1.177122	0.053957	-0.714402	1.116944	0.056604	-0.509081	0.807717	0.253128	-0.694829	1.197558	-0.040228	-0.397118	0.567640	-0.068234				-0.418854	1.049305	0.046949	-0.223997	0.073407	0.189047	-0.203853	0.076102	0.132105	-0.204319	0.076709	-0.214385	0.305893	0.672622	0.209548
8754	72.950000	-0.880315	0.623339	-0.086663	-0.877262	0.633947	0.166188	-0.846860	0.855908	-0.090822	-0.817233	0.870377	0.184959	-0.663998	0.732042	-0.230494	-0.736003	1.177169	0.053837	-0.714375	1.116941	0.056467	-0.509088	0.807657	0.253074	-0.694675	1.197554	-0.040343	-0.397152	0.567667	-0.068218				-0.419062	1.049239	0.046865	-0.224005	0.073409	0.189046	-0.203864	0.076098	0.132099	-0.204264	0.076689	-0.214389	0.305871	0.672658	0.209568
8755	72.958333	-0.880269	0.623355	-0.086625	-0.877286	0.633969	0.166204	-0.846846	0.855929	-0.090822	-0.817219	0.870399	0.184959	-0.663978	0.731858	-0.230392	-0.735931	1.177161	0.053691	-0.714414	1.116976	0.056408	-0.509088	0.807593	0.253013	-0.694564	1.197522	-0.040397	-0.397190	0.567700	-0.068184				-0.419320	1.049193	0.046777	-0.224011	0.073409	0.189046	-0.203866	0.076089	0.132094	-0.204220	0.076660	-0.214382	0.305889	0.672626	0.209548
8756	72.966667	-0.880352	0.623338	-0.086631	-0.877307	0.633990	0.166223	-0.846831	0.855954	-0.090819	-0.817203	0.870420	0.184959	-0.663997	0.731858	-0.230382	-0.735912	1.177178	0.053598	-0.714398	1.116958	0.056353	-0.509089	0.807537	0.252951	-0.694441	1.197498	-0.040477	-0.397223	0.567730	-0.068144				-0.419636	1.049141	0.046600	-0.224013	0.073415	0.189049	-0.203871	0.076085	0.132086	-0.204165	0.076633	-0.214389	0.305870	0.672658	0.209570
8757	72.975000	-0.880415	0.623368	-0.086611	-0.877327	0.634013	0.166240	-0.846820	0.855973	-0.090815	-0.817193	0.870448	0.184964	-0.664012	0.731846	-0.230371	-0.735846	1.177139	0.053497	-0.714383	1.117090	0.056440	-0.509083	0.807472	0.252886	-0.694348	1.197430	-0.040490	-0.397257	0.567765	-0.068089				-0.419951	1.049152	0.046594	-0.224008	0.073401	0.189041	-0.203867	0.076084	0.132083	-0.204092	0.076590	-0.214378	0.305873	0.672656	0.209567
8758	72.983333	-0.880367	0.623420	-0.086518	-0.877358	0.634037	0.166248	-0.846806	0.855990	-0.090808	-0.817180	0.870473	0.184969	-0.664015	0.731827	-0.230355	-0.735796	1.177140	0.053438	-0.714302	1.116950	0.056255	-0.509078	0.807409	0.252827	-0.694229	1.197417	-0.040552	-0.397285	0.567812	-0.068016				-0.420253	1.049187	0.046633	-0.224010	0.073411	0.189054	-0.203869	0.076088	0.132096	-0.204017	0.076548	-0.214369	0.305875	0.672659	0.209568
8759	72.991667	-0.880473	0.623371	-0.086577	-0.877379	0.634051	0.166266	-0.846795	0.856007	-0.090800	-0.817170	0.870498	0.184980	-0.664016	0.731808	-0.230346	-0.735828	1.177200	0.053548	-0.714297	1.116925	0.056216	-0.509078	0.807339	0.252775	-0.694130	1.197393	-0.040571	-0.397317	0.567852	-0.067936				-0.420530	1.049208	0.046677	-0.224003	0.073403	0.189040	-0.203861	0.076101	0.132090	-0.203934	0.076511	-0.214370	0.305895	0.672626	0.209546
8760	73.000000	-0.880525	0.623393	-0.086548	-0.877403	0.634069	0.166291	-0.846787	0.856021	-0.090789	-0.817156	0.870525	0.184993	-0.664019	0.731787	-0.230330	-0.735714	1.177229	0.053421	-0.714245	1.117015	0.056287	-0.509087	0.807259	0.252734	-0.694054	1.197366	-0.040552	-0.397350	0.567902	-0.067845				-0.420736	1.049212	0.046759	-0.223996	0.073409	0.189046	-0.203854	0.076103	0.132099	-0.203835	0.076457	-0.214394	0.305918	0.672591	0.209521
8761	73.008333	-0.880557	0.623402	-0.086526	-0.877432	0.634088	0.166310	-0.846781	0.856037	-0.090775	-0.817143	0.870548	0.185004	-0.664032	0.731771	-0.230308	-0.735643	1.177265	0.053428	-0.714167	1.117012	0.056288	-0.509107	0.807175	0.252701	-0.693964	1.197397	-0.040569	-0.397381	0.567956	-0.067744				-0.420831	1.049187	0.046869	-0.223991	0.073403	0.189043	-0.203849	0.076104	0.132107	-0.203719	0.076417	-0.214435	0.305903	0.672625	0.209529
8762	73.016667	-0.880512	0.623477	-0.086421	-0.877466	0.634110	0.166332	-0.846780	0.856054	-0.090764	-0.817134	0.870576	0.185020	-0.664041	0.731758	-0.230299	-0.735576	1.177321	0.053440	-0.714126	1.117048	0.056305	-0.509147	0.807087	0.252674	-0.693906	1.197416	-0.040565	-0.397423	0.568015	-0.067636				-0.420844	1.049141	0.046983	-0.223990	0.073410	0.189041	-0.203847	0.076105	0.132108	-0.203620	0.076389	-0.214488	0.305884	0.672660	0.209539
8763	73.025000	-0.880629	0.623435	-0.086471	-0.877497	0.634129	0.166359	-0.846785	0.856072	-0.090745	-0.817126	0.870604	0.185037	-0.664074	0.731754	-0.230285	-0.735541	1.177343	0.053539	-0.714087	1.117100	0.056330	-0.509213	0.806986	0.252650	-0.693851	1.197432	-0.040564	-0.397470	0.568109	-0.067543				-0.420768	1.049066	0.047094	-0.223995	0.073420	0.189054	-0.203843	0.076099	0.132107	-0.203521	0.076357	-0.214540	0.305899	0.672632	0.209511
8764	73.033333	-0.880672	0.623458	-0.086441	-0.877531	0.634151	0.166379	-0.846794	0.856100	-0.090723	-0.817116	0.870631	0.185052	-0.664104	0.731752	-0.230281	-0.735523	1.177428	0.053682	-0.714031	1.117047	0.056302	-0.509291	0.806874	0.252621	-0.693733	1.197490	-0.040628	-0.397523	0.568201	-0.067452				-0.420771	1.048916	0.047039	-0.223997	0.073428	0.189049	-0.203846	0.076093	0.132100	-0.203433	0.076332	-0.214602	0.305915	0.672602	0.209486
8765	73.041667	-0.880718	0.623482	-0.086410	-0.877564	0.634167	0.166396	-0.846810	0.856123	-0.090704	-0.817119	0.870659	0.185070	-0.664154	0.731759	-0.230271	-0.735347	1.177417	0.053486	-0.713977	1.117100	0.056326	-0.509380	0.806758	0.252587	-0.693721	1.197442	-0.040604	-0.397581	0.568313	-0.067349				-0.420568	1.048870	0.047238	-0.224001	0.073428	0.189049	-0.203849	0.076084	0.132091	-0.203359	0.076311	-0.214659	0.305874	0.672672	0.209519
8766	73.050000	-0.880763	0.623507	-0.086383	-0.877595	0.634184	0.166419	-0.846822	0.856150	-0.090681	-0.817108	0.870679	0.185087	-0.664206	0.731766	-0.230262	-0.735280	1.177402	0.053493	-0.713937	1.117126	0.056364	-0.509472	0.806640	0.252562	-0.693685	1.197405	-0.040601	-0.397636	0.568424	-0.067263				-0.420376	1.048825	0.047443	-0.224000	0.073421	0.189041	-0.203852	0.076078	0.132080	-0.203297	0.076298	-0.214701	0.305873	0.672674	0.209515
8767	73.058333	-0.880780	0.623503	-0.086371	-0.877622	0.634191	0.166433	-0.846841	0.856168	-0.090658	-0.817109	0.870701	0.185111	-0.664271	0.731772	-0.230263	-0.735304	1.177388	0.053684	-0.713879	1.117186	0.056462	-0.509565	0.806521	0.252550	-0.693603	1.197377	-0.040668	-0.397668	0.568515	-0.067105				-0.420293	1.048746	0.047592	-0.224004	0.073420	0.189032	-0.203849	0.076085	0.132082	-0.203259	0.076272	-0.214728	0.305906	0.672603	0.209470
8768	73.066667	-0.880825	0.623532	-0.086343	-0.877660	0.634225	0.166468	-0.846856	0.856188	-0.090635	-0.817101	0.870711	0.185132	-0.664342	0.731777	-0.230254	-0.735094	1.177321	0.053473	-0.713788	1.117064	0.056384	-0.509649	0.806398	0.252555	-0.693604	1.197313	-0.040627	-0.397754	0.568604	-0.067133				-0.420242	1.048673	0.047757	-0.223990	0.073416	0.189031	-0.203846	0.076081	0.132074	-0.203228	0.076261	-0.214744	0.305903	0.672603	0.209468
8769	73.075000	-0.880854	0.623538	-0.086326	-0.877695	0.634217	0.166474	-0.846874	0.856205	-0.090605	-0.817085	0.870719	0.185157	-0.664415	0.731769	-0.230239	-0.735032	1.177287	0.053486	-0.713748	1.117197	0.056564	-0.509730	0.806264	0.252575	-0.693584	1.197253	-0.040621	-0.397812	0.568659	-0.067098				-0.420237	1.048592	0.047951	-0.223973	0.073386	0.189016	-0.203826	0.076080	0.132075	-0.203220	0.076256	-0.214748	0.305860	0.672673	0.209503
8770	73.083333	-0.880879	0.623543	-0.086312	-0.877726	0.634210	0.166488	-0.846888	0.856217	-0.090577	-0.817070	0.870724	0.185183	-0.664490	0.731762	-0.230230	-0.735075	1.177303	0.053701	-0.713700	1.117202	0.056593	-0.509809	0.806125	0.252611	-0.693526	1.197243	-0.040664	-0.397863	0.568681	-0.067075				-0.420250	1.048507	0.048137	-0.223948	0.073369	0.189014	-0.203795	0.076076	0.132076	-0.203218	0.076252	-0.214742	0.305896	0.672599	0.209455
8771	73.091667	-0.880900	0.623542	-0.086300	-0.877720	0.634192	0.166481	-0.846911	0.856231	-0.090546	-0.817047	0.870718	0.185200	-0.664566	0.731747	-0.230212	-0.734920	1.177293	0.053534	-0.713618	1.117031	0.056443	-0.509890	0.805971	0.252661	-0.693513	1.197238	-0.040675	-0.397913	0.568660	-0.067081				-0.420269	1.048411	0.048294	-0.223912	0.073360	0.189026	-0.203765	0.076066	0.132082	-0.203241	0.076245	-0.214732	0.305848	0.672673	0.209491
8772	73.100000	-0.880914	0.623542	-0.086289	-0.877743	0.634196	0.166502	-0.846925	0.856242	-0.090520	-0.817023	0.870713	0.185217	-0.664630	0.731719	-0.230192	-0.734872	1.177318	0.053560	-0.713582	1.117046	0.056464	-0.509971	0.805820	0.252721	-0.693506	1.197220	-0.040658	-0.397953	0.568624	-0.067111				-0.420271	1.048304	0.048430	-0.223874	0.073351	0.189039	-0.203720	0.076042	0.132087	-0.203274	0.076247	-0.214713	0.305845	0.672686	0.209488
8773	73.108333	-0.880940	0.623548	-0.086286	-0.877744	0.634206	0.166500	-0.846941	0.856254	-0.090498	-0.816995	0.870705	0.185229	-0.664680	0.731693	-0.230175	-0.734827	1.177354	0.053583	-0.713574	1.117118	0.056549	-0.510049	0.805677	0.252777	-0.693514	1.197208	-0.040636	-0.397977	0.568567	-0.067165				-0.420263	1.048194	0.048539	-0.223832	0.073348	0.189060	-0.203674	0.076029	0.132102	-0.203324	0.076254	-0.214691	0.305888	0.672621	0.209443
8774	73.116667	-0.880944	0.623542	-0.086282	-0.877765	0.634198	0.166497	-0.846946	0.856263	-0.090479	-0.816977	0.870701	0.185238	-0.664720	0.731666	-0.230155	-0.734873	1.177398	0.053789	-0.713576	1.117267	0.056667	-0.510127	0.805540	0.252825	-0.693477	1.197230	-0.040667	-0.397993	0.568490	-0.067233				-0.420256	1.048086	0.048630	-0.223784	0.073336	0.189084	-0.203625	0.076012	0.132119	-0.203395	0.076267	-0.214665	0.305887	0.672628	0.209438
8775	73.125000	-0.880952	0.623543	-0.086284	-0.877756	0.634208	0.166493	-0.846949	0.856273	-0.090469	-0.816953	0.870693	0.185240	-0.664737	0.731640	-0.230144	-0.734720	1.177397	0.053604	-0.713539	1.117294	0.056680	-0.510194	0.805417	0.252874	-0.693459	1.197222	-0.040658	-0.397998	0.568401	-0.067310				-0.420247	1.047984	0.048721	-0.223736	0.073323	0.189108	-0.203569	0.075985	0.132151	-0.203459	0.076271	-0.214622	0.305874	0.672663	0.209456
8776	73.133333	-0.880958	0.623544	-0.086289	-0.877747	0.634213	0.166483	-0.846943	0.856280	-0.090461	-0.816940	0.870692	0.185244	-0.664759	0.731615	-0.230129	-0.734662	1.177401	0.053604	-0.713433	1.117095	0.056482	-0.510252	0.805307	0.252911	-0.693398	1.197212	-0.040674	-0.397995	0.568307	-0.067387				-0.420249	1.047903	0.048816	-0.223681	0.073318	0.189142	-0.203500	0.075964	0.132187	-0.203528	0.076288	-0.214584	0.305865	0.672695	0.209481
8777	73.141667	-0.880963	0.623545	-0.086301	-0.877778	0.634214	0.166465	-0.846927	0.856286	-0.090463	-0.816930	0.870691	0.185237	-0.664736	0.731600	-0.230123	-0.734599	1.177385	0.053593	-0.713384	1.117092	0.056480	-0.510301	0.805210	0.252933	-0.693321	1.197203	-0.040775	-0.397988	0.568209	-0.067468				-0.420256	1.047846	0.048912	-0.223612	0.073284	0.189156	-0.203433	0.075948	0.132225	-0.203607	0.076309	-0.214542	0.305897	0.672650	0.209455
8778	73.150000	-0.880965	0.623546	-0.086315	-0.877803	0.634214	0.166449	-0.846902	0.856292	-0.090475	-0.816930	0.870694	0.185228	-0.664749	0.731768	-0.230204	-0.734533	1.177361	0.053591	-0.713305	1.117086	0.056479	-0.510347	0.805131	0.252951	-0.693268	1.197162	-0.040691	-0.397970	0.568112	-0.067540				-0.420258	1.047803	0.049019	-0.223545	0.073274	0.189180	-0.203355	0.075934	0.132259	-0.203694	0.076334	-0.214493	0.305929	0.672599	0.209439
8779	73.158333	-0.880954	0.623546	-0.086343	-0.877809	0.634225	0.166424	-0.846871	0.856305	-0.090490	-0.816939	0.870703	0.185215	-0.664653	0.731567	-0.230124	-0.734461	1.177347	0.053588	-0.713175	1.116971	0.056398	-0.510389	0.805069	0.252956	-0.693201	1.197146	-0.040694	-0.397952	0.568023	-0.067597				-0.420246	1.047771	0.049142	-0.223477	0.073242	0.189198	-0.203288	0.075917	0.132297	-0.203792	0.076372	-0.214453	0.305914	0.672635	0.209461
8780	73.166667	-0.880953	0.623562	-0.086364	-0.877841	0.634218	0.166392	-0.846829	0.856311	-0.090523	-0.816948	0.870712	0.185193	-0.664598	0.731558	-0.230135	-0.734384	1.177343	0.053579	-0.713148	1.117015	0.056438	-0.510431	0.805017	0.252962	-0.693132	1.197136	-0.040688	-0.397936	0.567939	-0.067631				-0.420211	1.047751	0.049266	-0.223410	0.073220	0.189218	-0.203226	0.075899	0.132329	-0.203906	0.076410	-0.214403	0.305900	0.672668	0.209487
8781	73.175000	-0.880938	0.623569	-0.086392	-0.877863	0.634222	0.166363	-0.846778	0.856321	-0.090555	-0.816960	0.870723	0.185167	-0.664534	0.731545	-0.230153	-0.734318	1.177368	0.053604	-0.713068	1.116990	0.056419	-0.510475	0.804962	0.252959	-0.693037	1.197163	-0.040864	-0.397912	0.567855	-0.067655				-0.420160	1.047736	0.049376	-0.223358	0.073209	0.189251	-0.203167	0.075868	0.132357	-0.204030	0.076452	-0.214363	0.305949	0.672587	0.209450
8782	73.183333	-0.880914	0.623576	-0.086426	-0.877881	0.634228	0.166324	-0.846727	0.856333	-0.090600	-0.816976	0.870731	0.185136	-0.664457	0.731534	-0.230172	-0.734215	1.177399	0.053622	-0.713042	1.117073	0.056463	-0.510524	0.804906	0.252954	-0.692999	1.197158	-0.040672	-0.397888	0.567762	-0.067657				-0.420094	1.047723	0.049477	-0.223306	0.073197	0.189287	-0.203118	0.075859	0.132374	-0.204090	0.076451	-0.214360	0.305913	0.672661	0.209496
8783	73.191667	-0.880884	0.623577	-0.086475	-0.877892	0.634228	0.166281	-0.846666	0.856340	-0.090644	-0.816988	0.870743	0.185091	-0.664366	0.731526	-0.230192	-0.734132	1.177445	0.053625	-0.712991	1.117143	0.056538	-0.510581	0.804840	0.252946	-0.692951	1.197184	-0.040642	-0.397863	0.567658	-0.067635				-0.420025	1.047721	0.049563	-0.223263	0.073186	0.189315	-0.203078	0.075843	0.132399	-0.204131	0.076469	-0.214356	0.305957	0.672596	0.209451
8784	73.200000	-0.880854	0.623588	-0.086509	-0.877904	0.634227	0.166238	-0.846598	0.856343	-0.090697	-0.817003	0.870751	0.185043	-0.664263	0.731516	-0.230210	-0.734070	1.177507	0.053661	-0.712947	1.117282	0.056640	-0.510642	0.804769	0.252941	-0.692902	1.197220	-0.040612	-0.397834	0.567546	-0.067592				-0.420063	1.047687	0.049579	-0.223231	0.073188	0.189349	-0.203041	0.075831	0.132424	-0.204129	0.076478	-0.214359	0.305952	0.672600	0.209445
8785	73.208333	-0.880816	0.623585	-0.086560	-0.877915	0.634229	0.166195	-0.846527	0.856342	-0.090759	-0.817017	0.870750	0.184987	-0.664149	0.731509	-0.230227	-0.733973	1.177549	0.053672	-0.712885	1.117167	0.056492	-0.510715	0.804694	0.252936	-0.692832	1.197277	-0.040605	-0.397789	0.567484	-0.067538				-0.419999	1.047693	0.049681	-0.223195	0.073179	0.189375	-0.203010	0.075824	0.132445	-0.204110	0.076480	-0.214364	0.305945	0.672601	0.209445
8786	73.216667	-0.880780	0.623582	-0.086606	-0.877900	0.634250	0.166152	-0.846455	0.856348	-0.090818	-0.817028	0.870754	0.184931	-0.664025	0.731506	-0.230242	-0.733883	1.177581	0.053691	-0.712810	1.117116	0.056467	-0.510788	0.804621	0.252932	-0.692730	1.197353	-0.040627	-0.397747	0.567446	-0.067468				-0.419960	1.047716	0.049815	-0.223155	0.073158	0.189387	-0.202975	0.075830	0.132463	-0.204083	0.076476	-0.214369	0.305938	0.672602	0.209448
8787	73.225000	-0.880742	0.623585	-0.086648	-0.877916	0.634253	0.166111	-0.846367	0.856353	-0.090878	-0.817038	0.870757	0.184875	-0.663899	0.731505	-0.230249	-0.733801	1.177580	0.053735	-0.712749	1.117205	0.056575	-0.510860	0.804541	0.252942	-0.692695	1.197359	-0.040575	-0.397712	0.567457	-0.067375				-0.419953	1.047768	0.050012	-0.223140	0.073159	0.189405	-0.202955	0.075835	0.132479	-0.204068	0.076473	-0.214372	0.305906	0.672637	0.209473
8788	73.233333	-0.880718	0.623598	-0.086679	-0.877892	0.634238	0.166047	-0.846300	0.856360	-0.090943	-0.817044	0.870761	0.184824	-0.663760	0.731519	-0.230272	-0.733715	1.177567	0.053771	-0.712681	1.117330	0.056706	-0.510938	0.804447	0.252966	-0.692641	1.197365	-0.040541	-0.397678	0.567498	-0.067265				-0.419984	1.047806	0.050170	-0.223124	0.073152	0.189416	-0.202939	0.075842	0.132496	-0.204061	0.076459	-0.214368	0.305921	0.672594	0.209462
8789	73.241667	-0.880689	0.623601	-0.086711	-0.877889	0.634239	0.166003	-0.846188	0.856359	-0.090989	-0.817044	0.870762	0.184774	-0.663715	0.731720	-0.230372	-0.733628	1.177549	0.053812	-0.712581	1.117253	0.056661	-0.511018	0.804350	0.253020	-0.692559	1.197394	-0.040542	-0.397658	0.567562	-0.067150				-0.420011	1.047923	0.050586	-0.223115	0.073144	0.189424	-0.202935	0.075835	0.132502	-0.204059	0.076446	-0.214362	0.305898	0.672616	0.209502
8790	73.250000	-0.880653	0.623609	-0.086740	-0.877922	0.634253	0.165985	-0.846120	0.856364	-0.091041	-0.817036	0.870762	0.184726	-0.663573	0.731550	-0.230304	-0.733544	1.177537	0.053861	-0.712469	1.117127	0.056590	-0.511102	0.804235	0.253086	-0.692497	1.197381	-0.040508	-0.397644	0.567625	-0.067021				-0.420051	1.048006	0.050941	-0.223125	0.073126	0.189416	-0.202943	0.075827	0.132502	-0.204054	0.076441	-0.214361	0.305882	0.672639	0.209541
8791	73.258333	-0.880634	0.623636	-0.086750	-0.877894	0.634240	0.165933	-0.846042	0.856379	-0.091091	-0.817025	0.870759	0.184679	-0.663525	0.731663	-0.230365	-0.733458	1.177530	0.053916	-0.712424	1.117182	0.056674	-0.511192	0.804121	0.253174	-0.692447	1.197360	-0.040450	-0.397631	0.567678	-0.066892				-0.420062	1.048079	0.051314	-0.223139	0.073130	0.189415	-0.202956	0.075844	0.132499	-0.204054	0.076430	-0.214347	0.305908	0.672590	0.209552
8792	73.266667	-0.880562	0.623616	-0.086800	-0.877855	0.634226	0.165885	-0.845970	0.856395	-0.091139	-0.817012	0.870750	0.184625	-0.663484	0.731772	-0.230420	-0.733370	1.177550	0.053988	-0.712301	1.117184	0.056709	-0.511285	0.804000	0.253260	-0.692423	1.197359	-0.040380	-0.397623	0.567711	-0.066762				-0.420046	1.048155	0.051698	-0.223170	0.073129	0.189405	-0.202980	0.075862	0.132496	-0.204064	0.076425	-0.214341	0.305902	0.672607	0.209592
8793	73.275000	-0.880524	0.623634	-0.086826	-0.877831	0.634212	0.165846	-0.845907	0.856432	-0.091200	-0.816991	0.870746	0.184580	-0.663425	0.731785	-0.230435	-0.733277	1.177553	0.054054	-0.712213	1.117167	0.056733	-0.511389	0.803886	0.253355	-0.692353	1.197427	-0.040374	-0.397605	0.567707	-0.066671				-0.419994	1.048232	0.052027	-0.223202	0.073136	0.189385	-0.203018	0.075897	0.132484	-0.204056	0.076431	-0.214341	0.305935	0.672562	0.209603
8794	73.283333	-0.880475	0.623645	-0.086857	-0.877799	0.634213	0.165816	-0.845844	0.856471	-0.091250	-0.816973	0.870740	0.184532	-0.663365	0.731792	-0.230454	-0.733177	1.177674	0.054239	-0.712136	1.117173	0.056771	-0.511497	0.803785	0.253453	-0.692314	1.197453	-0.040321	-0.397542	0.567660	-0.066443				-0.419895	1.048246	0.052349	-0.223246	0.073139	0.189360	-0.203066	0.075939	0.132462	-0.204059	0.076439	-0.214345	0.305972	0.672510	0.209606
8795	73.291667	-0.880340	0.623695	-0.086817	-0.877770	0.634215	0.165788	-0.845778	0.856488	-0.091284	-0.816943	0.870739	0.184489	-0.663315	0.731793	-0.230471	-0.733106	1.177556	0.054190	-0.712082	1.117203	0.056842	-0.511612	0.803695	0.253550	-0.692315	1.197431	-0.040212	-0.397570	0.567668	-0.066581				-0.419759	1.048245	0.052622	-0.223310	0.073152	0.189329	-0.203129	0.075988	0.132435	-0.204066	0.076431	-0.214340	0.305960	0.672542	0.209640
8796	73.300000	-0.880395	0.623665	-0.086907	-0.877737	0.634227	0.165767	-0.845703	0.856489	-0.091308	-0.816919	0.870741	0.184445	-0.663268	0.731787	-0.230491	-0.733023	1.177558	0.054268	-0.711992	1.117200	0.056907	-0.511722	0.803615	0.253646	-0.692283	1.197461	-0.040151	-0.397544	0.567635	-0.066585				-0.419600	1.048219	0.052861	-0.223371	0.073160	0.189293	-0.203197	0.076031	0.132404	-0.204076	0.076443	-0.214344	0.305988	0.672508	0.209634
8797	73.308333	-0.880353	0.623672	-0.086914	-0.877696	0.634245	0.165753	-0.845652	0.856518	-0.091357	-0.816894	0.870753	0.184417	-0.663202	0.731694	-0.230469	-0.732959	1.177540	0.054372	-0.711879	1.117097	0.056894	-0.511819	0.803542	0.253740	-0.692220	1.197520	-0.040149	-0.397504	0.567575	-0.066541				-0.419418	1.048155	0.053060	-0.223444	0.073179	0.189256	-0.203274	0.076062	0.132363	-0.204080	0.076453	-0.214354	0.305959	0.672582	0.209678
8798	73.316667	-0.880306	0.623673	-0.086912	-0.877662	0.634258	0.165760	-0.845580	0.856505	-0.091369	-0.816868	0.870769	0.184389	-0.663131	0.731588	-0.230447	-0.732893	1.177496	0.054462	-0.711773	1.117091	0.056942	-0.511904	0.803473	0.253833	-0.692221	1.197483	-0.040050	-0.397505	0.567543	-0.066683				-0.419230	1.048078	0.053230	-0.223506	0.073199	0.189218	-0.203345	0.076082	0.132310	-0.204087	0.076461	-0.214365	0.305969	0.672589	0.209685
8799	73.325000	-0.880212	0.623691	-0.086873	-0.877621	0.634273	0.165768	-0.845521	0.856510	-0.091387	-0.816835	0.870789	0.184370	-0.663091	0.731571	-0.230462	-0.732816	1.177443	0.054511	-0.711679	1.117031	0.056971	-0.511970	0.803409	0.253926	-0.692181	1.197439	-0.039926	-0.397458	0.567465	-0.066669				-0.419039	1.047986	0.053386	-0.223566	0.073206	0.189180	-0.203418	0.076095	0.132263	-0.204100	0.076459	-0.214365	0.305998	0.672558	0.209673
8800	73.333333	-0.880217	0.623666	-0.086900	-0.877576	0.634291	0.165778	-0.845457	0.856507	-0.091392	-0.816808	0.870811	0.184362	-0.663049	0.731549	-0.230479	-0.732829	1.177416	0.054768	-0.711577	1.116966	0.057003	-0.512021	0.803338	0.254016	-0.692115	1.197502	-0.039991	-0.397459	0.567432	-0.066811				-0.418864	1.047887	0.053526	-0.223629	0.073223	0.189153	-0.203482	0.076085	0.132224	-0.204116	0.076463	-0.214364	0.305980	0.672598	0.209698
8801	73.341667	-0.880221	0.623688	-0.086883	-0.877514	0.634313	0.165787	-0.845397	0.856508	-0.091398	-0.816769	0.870834	0.184353	-0.663009	0.731534	-0.230483	-0.732747	1.177350	0.054831	-0.711459	1.116871	0.057027	-0.512061	0.803265	0.254101	-0.692109	1.197464	-0.039873	-0.397433	0.567390	-0.066861				-0.418696	1.047788	0.053652	-0.223668	0.073222	0.189118	-0.203519	0.076079	0.132178	-0.204127	0.076469	-0.214371	0.305991	0.672590	0.209706
8802	73.350000	-0.880225	0.623708	-0.086871	-0.877481	0.634324	0.165795	-0.845309	0.856506	-0.091399	-0.816729	0.870856	0.184355	-0.662966	0.731509	-0.230484	-0.732659	1.177278	0.054912	-0.711345	1.116823	0.057083	-0.512090	0.803196	0.254182	-0.692058	1.197476	-0.039821	-0.397352	0.567319	-0.066732				-0.418539	1.047689	0.053772	-0.223687	0.073236	0.189100	-0.203538	0.076060	0.132157	-0.204144	0.076471	-0.214373	0.305992	0.672587	0.209723
8803	73.358333	-0.880196	0.623721	-0.086865	-0.877476	0.634323	0.165811	-0.845289	0.856539	-0.091405	-0.816690	0.870876	0.184356	-0.662934	0.731487	-0.230481	-0.732553	1.177227	0.054933	-0.711225	1.116794	0.057167	-0.512106	0.803137	0.254254	-0.692033	1.197466	-0.039722	-0.397367	0.567356	-0.066894				-0.418366	1.047585	0.053868	-0.223682	0.073229	0.189090	-0.203519	0.076037	0.132152	-0.204159	0.076461	-0.214365	0.306011	0.672554	0.209735
8804	73.366667	-0.880174	0.623727	-0.086880	-0.877469	0.634329	0.165807	-0.845241	0.856561	-0.091407	-0.816653	0.870898	0.184363	-0.662897	0.731468	-0.230478	-0.732356	1.177100	0.054779	-0.711100	1.116750	0.057273	-0.512119	0.803090	0.254321	-0.692022	1.197472	-0.039585	-0.397333	0.567376	-0.066880				-0.418190	1.047474	0.053933	-0.223646	0.073225	0.189097	-0.203481	0.076004	0.132167	-0.204179	0.076453	-0.214359	0.306002	0.672581	0.209787
8805	73.375000	-0.880138	0.623792	-0.086829	-0.877431	0.634353	0.165800	-0.845174	0.856580	-0.091397	-0.816612	0.870907	0.184366	-0.662849	0.731458	-0.230480	-0.732346	1.177148	0.055153	-0.710987	1.116727	0.057417	-0.512120	0.803054	0.254373	-0.692044	1.197507	-0.039430	-0.397299	0.567403	-0.066856				-0.418024	1.047358	0.053962	-0.223595	0.073235	0.189116	-0.203412	0.075959	0.132202	-0.204197	0.076464	-0.214364	0.306028	0.672522	0.209822
8806	73.383333	-0.880155	0.623788	-0.086859	-0.877426	0.634364	0.165796	-0.845107	0.856607	-0.091383	-0.816567	0.870919	0.184368	-0.662797	0.731462	-0.230468	-0.732254	1.177125	0.055393	-0.710880	1.116722	0.057606	-0.512111	0.803017	0.254408	-0.692110	1.197566	-0.039240	-0.397219	0.567379	-0.066650				-0.417890	1.047242	0.053965	-0.223527	0.073218	0.189139	-0.203327	0.075911	0.132247	-0.204206	0.076467	-0.214350	0.306015	0.672526	0.209882
8807	73.391667	-0.880143	0.623819	-0.086857	-0.877456	0.634366	0.165800	-0.845055	0.856636	-0.091373	-0.816522	0.870920	0.184372	-0.662770	0.731484	-0.230453	-0.732080	1.177042	0.055508	-0.710810	1.116899	0.057941	-0.512088	0.802975	0.254442	-0.692236	1.197695	-0.038995	-0.397251	0.567437	-0.066776				-0.417814	1.047134	0.053946	-0.223437	0.073207	0.189178	-0.203232	0.075858	0.132297	-0.204206	0.076467	-0.214343	0.306050	0.672428	0.209898
8808	73.400000	-0.880130	0.623841	-0.086851	-0.877432	0.634392	0.165795	-0.845002	0.856664	-0.091358	-0.816475	0.870921	0.184377	-0.662733	0.731519	-0.230456	-0.731977	1.177052	0.055840	-0.710663	1.116722	0.058017	-0.512060	0.802933	0.254471	-0.692414	1.197792	-0.038700	-0.397200	0.567383	-0.066585				-0.417791	1.047048	0.053925	-0.223350	0.073185	0.189228	-0.203141	0.075809	0.132346	-0.204196	0.076463	-0.214339	0.306056	0.672415	0.209927
8809	73.408333	-0.880126	0.623859	-0.086845	-0.877439	0.634399	0.165794	-0.844944	0.856696	-0.091341	-0.816431	0.870914	0.184385	-0.662699	0.731558	-0.230439	-0.731968	1.177214	0.056425	-0.710600	1.116803	0.058266	-0.512016	0.802874	0.254494	-0.692578	1.197998	-0.038432	-0.397203	0.567367	-0.066570				-0.417840	1.047005	0.053915	-0.223261	0.073176	0.189282	-0.203054	0.075779	0.132397	-0.204177	0.076478	-0.214352	0.306069	0.672401	0.209943
8810	73.416667	-0.880107	0.623873	-0.086837	-0.877449	0.634402	0.165801	-0.844888	0.856724	-0.091316	-0.816386	0.870906	0.184396	-0.662675	0.731595	-0.230424	-0.731893	1.177295	0.056819	-0.710563	1.116934	0.058542	-0.511971	0.802807	0.254509	-0.692755	1.198175	-0.038116	-0.397216	0.567338	-0.066558				-0.417931	1.046994	0.053915	-0.223181	0.073160	0.189331	-0.202977	0.075757	0.132445	-0.204160	0.076477	-0.214348	0.306073	0.672401	0.209946
8811	73.425000	-0.880106	0.623890	-0.086831	-0.877460	0.634421	0.165811	-0.844835	0.856755	-0.091297	-0.816339	0.870888	0.184409	-0.662648	0.731633	-0.230409	-0.731847	1.177402	0.057364	-0.710526	1.117058	0.058875	-0.511920	0.802742	0.254519	-0.692952	1.198337	-0.037765	-0.397237	0.567306	-0.066559				-0.418046	1.047007	0.053940	-0.223106	0.073154	0.189384	-0.202904	0.075747	0.132492	-0.204143	0.076470	-0.214351	0.306070	0.672409	0.209949
8812	73.433333	-0.880106	0.623906	-0.086822	-0.877443	0.634404	0.165797	-0.844796	0.856790	-0.091269	-0.816293	0.870865	0.184426	-0.662629	0.731666	-0.230397	-0.731773	1.177521	0.057896	-0.710495	1.117109	0.059196	-0.511869	0.802674	0.254526	-0.693130	1.198472	-0.037312	-0.397266	0.567289	-0.066573				-0.418160	1.047037	0.053966	-0.223044	0.073150	0.189435	-0.202843	0.075739	0.132540	-0.204122	0.076461	-0.214364	0.306069	0.672418	0.209940
8813	73.441667	-0.880113	0.623925	-0.086822	-0.877426	0.634390	0.165801	-0.844747	0.856807	-0.091243	-0.816249	0.870842	0.184443	-0.662614	0.731702	-0.230382	-0.731562	1.177540	0.058130	-0.710467	1.117178	0.059549	-0.511820	0.802612	0.254523	-0.693352	1.198657	-0.037008	-0.397284	0.567277	-0.066570				-0.418241	1.047042	0.054032	-0.222985	0.073140	0.189482	-0.202788	0.075736	0.132569	-0.204107	0.076452	-0.214370	0.306074	0.672427	0.209928
8814	73.450000	-0.880103	0.623939	-0.086814	-0.877412	0.634379	0.165804	-0.844712	0.856823	-0.091223	-0.816205	0.870810	0.184459	-0.662596	0.731741	-0.230365	-0.731453	1.177665	0.058711	-0.710418	1.117275	0.059979	-0.511768	0.802545	0.254512	-0.693626	1.198781	-0.036655	-0.397307	0.567276	-0.066566				-0.418304	1.047080	0.054047	-0.222929	0.073126	0.189529	-0.202748	0.075733	0.132608	-0.204091	0.076448	-0.214374	0.306082	0.672440	0.209925
8815	73.458333	-0.880102	0.623957	-0.086806	-0.877393	0.634372	0.165811	-0.844709	0.856856	-0.091195	-0.816178	0.870783	0.184488	-0.662585	0.731777	-0.230342	-0.731381	1.177751	0.059362	-0.710331	1.117247	0.060366	-0.511724	0.802476	0.254489	-0.693860	1.198853	-0.036215	-0.397349	0.567306	-0.066625				-0.418304	1.047111	0.054033	-0.222886	0.073117	0.189559	-0.202715	0.075726	0.132644	-0.204080	0.076443	-0.214377	0.306095	0.672446	0.209924
8816	73.466667	-0.880096	0.623966	-0.086793	-0.877376	0.634359	0.165820	-0.844726	0.856898	-0.091170	-0.816160	0.870752	0.184519	-0.662569	0.731808	-0.230313	-0.731195	1.177770	0.059855	-0.710247	1.117328	0.060933	-0.511679	0.802405	0.254444	-0.694090	1.198859	-0.035786	-0.397337	0.567290	-0.066525				-0.418253	1.047140	0.053976	-0.222854	0.073103	0.189584	-0.202683	0.075715	0.132664	-0.204075	0.076438	-0.214377	0.306076	0.672521	0.209947
8817	73.475000	-0.880090	0.623972	-0.086777	-0.877365	0.634350	0.165831	-0.844735	0.856917	-0.091168	-0.816150	0.870716	0.184528	-0.662564	0.731851	-0.230286	-0.731065	1.177740	0.060447	-0.710089	1.117270	0.061500	-0.511645	0.802346	0.254386	-0.694383	1.198796	-0.035315	-0.397354	0.567285	-0.066504				-0.418141	1.047153	0.053868	-0.222830	0.073092	0.189604	-0.202660	0.075711	0.132676	-0.204069	0.076433	-0.214373	0.306107	0.672477	0.209940
8818	73.483333	-0.880090	0.623979	-0.086760	-0.877367	0.634341	0.165848	-0.844764	0.856966	-0.091152	-0.816146	0.870685	0.184524	-0.662554	0.731905	-0.230253	-0.731039	1.177755	0.061374	-0.710089	1.117345	0.062354	-0.511619	0.802293	0.254320	-0.694719	1.198690	-0.034822	-0.397367	0.567274	-0.066486				-0.417997	1.047157	0.053713	-0.222814	0.073076	0.189603	-0.202642	0.075714	0.132684	-0.204069	0.076427	-0.214367	0.306131	0.672434	0.209934
8819	73.491667	-0.880095	0.623975	-0.086744	-0.877381	0.634331	0.165854	-0.844779	0.857011	-0.091152	-0.816159	0.870640	0.184509	-0.662571	0.732061	-0.230257	-0.730861	1.177670	0.061904	-0.709931	1.117286	0.063093	-0.511600	0.802251	0.254238	-0.695069	1.198501	-0.034291	-0.397454	0.567294	-0.066643				-0.417809	1.047132	0.053502	-0.222804	0.073074	0.189600	-0.202634	0.075713	0.132685	-0.204060	0.076416	-0.214351	0.306131	0.672431	0.209939
8820	73.500000	-0.880103	0.623966	-0.086729	-0.877375	0.634320	0.165861	-0.844787	0.857053	-0.091163	-0.816187	0.870591	0.184487	-0.662528	0.732048	-0.230165	-0.730791	1.177675	0.062765	-0.709808	1.117533	0.064146	-0.511579	0.802210	0.254152	-0.695460	1.198206	-0.033582	-0.397443	0.567213	-0.066493				-0.417606	1.047080	0.053265	-0.222804	0.073073	0.189590	-0.202629	0.075723	0.132679	-0.204047	0.076414	-0.214346	0.306130	0.672428	0.209945
8821	73.508333	-0.880128	0.623955	-0.086722	-0.877394	0.634311	0.165856	-0.844772	0.857095	-0.091174	-0.816229	0.870528	0.184450	-0.662558	0.732347	-0.230189	-0.730666	1.177619	0.063552	-0.709703	1.117377	0.064892	-0.511555	0.802169	0.254066	-0.695950	1.198044	-0.033106	-0.397495	0.567163	-0.066510				-0.417377	1.046992	0.053011	-0.222817	0.073071	0.189575	-0.202633	0.075730	0.132672	-0.204019	0.076393	-0.214332	0.306129	0.672427	0.209947
8822	73.516667	-0.880158	0.623942	-0.086728	-0.877412	0.634289	0.165848	-0.844744	0.857139	-0.091205	-0.816286	0.870457	0.184417	-0.662540	0.732477	-0.230133	-0.730587	1.177618	0.064479	-0.709648	1.117507	0.065942	-0.511524	0.802125	0.253992	-0.696448	1.197753	-0.032450	-0.397598	0.567153	-0.066692				-0.417119	1.046892	0.052735	-0.222832	0.073075	0.189568	-0.202642	0.075739	0.132661	-0.203978	0.076374	-0.214325	0.306121	0.672419	0.209950
8823	73.525000	-0.880199	0.623921	-0.086727	-0.877461	0.634261	0.165845	-0.844703	0.857189	-0.091244	-0.816353	0.870372	0.184387	-0.662467	0.732542	-0.230038	-0.730568	1.177587	0.065501	-0.709514	1.117593	0.066913	-0.511479	0.802091	0.253929	-0.696973	1.197504	-0.031853	-0.397621	0.567041	-0.066556				-0.416773	1.046777	0.052408	-0.222856	0.073071	0.189555	-0.202662	0.075734	0.132653	-0.203930	0.076365	-0.214332	0.306116	0.672410	0.209951
8824	73.533333	-0.880184	0.623964	-0.086655	-0.877522	0.634229	0.165843	-0.844639	0.857246	-0.091291	-0.816427	0.870282	0.184357	-0.662391	0.732649	-0.229883	-0.730539	1.177564	0.066513	-0.709400	1.117603	0.067887	-0.511414	0.802070	0.253869	-0.697586	1.197212	-0.031175	-0.397703	0.566977	-0.066571				-0.416380	1.046649	0.052043	-0.222881	0.073075	0.189547	-0.202690	0.075744	0.132642	-0.203871	0.076335	-0.214342	0.306082	0.672486	0.209970
8825	73.541667	-0.880290	0.623890	-0.086742	-0.877571	0.634197	0.165836	-0.844560	0.857315	-0.091338	-0.816505	0.870192	0.184338	-0.662325	0.732871	-0.229819	-0.730384	1.177511	0.067321	-0.709202	1.117484	0.068771	-0.511315	0.802083	0.253799	-0.698125	1.196837	-0.030378	-0.397797	0.566908	-0.066578				-0.415916	1.046475	0.051644	-0.222903	0.073067	0.189533	-0.202727	0.075749	0.132629	-0.203792	0.076310	-0.214382	0.306108	0.672410	0.209946
8826	73.550000	-0.880339	0.623877	-0.086763	-0.877625	0.634170	0.165827	-0.844478	0.857399	-0.091386	-0.816587	0.870092	0.184322	-0.662288	0.733280	-0.229820	-0.730287	1.177470	0.068319	-0.709099	1.117534	0.069815	-0.511194	0.802119	0.253733	-0.698749	1.196489	-0.029665	-0.397903	0.566850	-0.066569				-0.415449	1.046300	0.051246	-0.222935	0.073065	0.189516	-0.202764	0.075765	0.132609	-0.203710	0.076283	-0.214428	0.306104	0.672411	0.209936
8827	73.558333	-0.880427	0.623904	-0.086759	-0.877678	0.634146	0.165817	-0.844394	0.857515	-0.091426	-0.816666	0.869996	0.184324	-0.662169	0.733479	-0.229741	-0.730175	1.177413	0.069258	-0.708857	1.117416	0.070675	-0.511052	0.802184	0.253671	-0.699434	1.196362	-0.029052	-0.398023	0.566790	-0.066523				-0.414974	1.046158	0.050831	-0.222976	0.073069	0.189496	-0.202815	0.075783	0.132583	-0.203631	0.076255	-0.214480	0.306068	0.672501	0.209946
8828	73.566667	-0.880397	0.623968	-0.086676	-0.877733	0.634123	0.165803	-0.844295	0.857655	-0.091456	-0.816742	0.869904	0.184334	-0.662129	0.733935	-0.229902	-0.730089	1.177400	0.070327	-0.708637	1.117345	0.071653	-0.510887	0.802270	0.253620	-0.700034	1.196138	-0.028390	-0.398143	0.566743	-0.066455				-0.414524	1.045978	0.050293	-0.223016	0.073076	0.189476	-0.202866	0.075814	0.132558	-0.203556	0.076232	-0.214533	0.306094	0.672440	0.209908
8829	73.575000	-0.880504	0.623939	-0.086754	-0.877787	0.634091	0.165786	-0.844206	0.857793	-0.091454	-0.816809	0.869815	0.184357	-0.661936	0.734125	-0.229736	-0.729976	1.177313	0.071207	-0.708460	1.117327	0.072592	-0.510706	0.802371	0.253583	-0.700612	1.195785	-0.027569	-0.398262	0.566705	-0.066358				-0.414073	1.045923	0.049911	-0.223076	0.073095	0.189451	-0.202931	0.075850	0.132528	-0.203495	0.076225	-0.214583	0.306092	0.672454	0.209890
8830	73.583333	-0.880556	0.623988	-0.086746	-0.877831	0.634064	0.165767	-0.844091	0.857921	-0.091447	-0.816878	0.869731	0.184409	-0.661733	0.734333	-0.229562	-0.729954	1.177341	0.072224	-0.708302	1.117290	0.073471	-0.510517	0.802461	0.253561	-0.701146	1.195498	-0.026788	-0.398429	0.566721	-0.066402				-0.413676	1.045825	0.049415	-0.223145	0.073112	0.189424	-0.203004	0.075891	0.132503	-0.203444	0.076208	-0.214615	0.306093	0.672465	0.209873
8831	73.591667	-0.880500	0.624035	-0.086718	-0.877883	0.634034	0.165757	-0.844015	0.858060	-0.091426	-0.816938	0.869655	0.184482	-0.661604	0.734733	-0.229554	-0.729871	1.177293	0.073122	-0.708124	1.117345	0.074341	-0.510324	0.802551	0.253549	-0.701607	1.195332	-0.026151	-0.398491	0.566615	-0.066097				-0.413284	1.045724	0.048897	-0.223228	0.073136	0.189400	-0.203079	0.075924	0.132473	-0.203407	0.076199	-0.214641	0.306065	0.672543	0.209883
8832	73.600000	-0.880554	0.624075	-0.086741	-0.877889	0.633985	0.165729	-0.843950	0.858196	-0.091392	-0.816979	0.869583	0.184558	-0.661418	0.734948	-0.229475	-0.729800	1.177345	0.074003	-0.707960	1.117361	0.075099	-0.510138	0.802647	0.253552	-0.701980	1.195188	-0.025573	-0.398586	0.566561	-0.065950				-0.412966	1.045612	0.048395	-0.223318	0.073161	0.189366	-0.203172	0.075954	0.132440	-0.203389	0.076186	-0.214647	0.306103	0.672472	0.209849
8833	73.608333	-0.880532	0.624117	-0.086742	-0.877904	0.633938	0.165718	-0.843910	0.858332	-0.091324	-0.817021	0.869519	0.184648	-0.661299	0.735388	-0.229480	-0.729730	1.177364	0.074824	-0.707855	1.117337	0.075804	-0.509957	0.802757	0.253554	-0.702342	1.195042	-0.024973	-0.398673	0.566493	-0.065804				-0.412788	1.045519	0.047884	-0.223409	0.073181	0.189317	-0.203273	0.075972	0.132394	-0.203388	0.076181	-0.214644	0.306096	0.672513	0.209862
8834	73.616667	-0.880509	0.624157	-0.086741	-0.877934	0.633916	0.165731	-0.843871	0.858459	-0.091247	-0.817056	0.869462	0.184745	-0.661139	0.735652	-0.229478	-0.729551	1.177290	0.075210	-0.707702	1.117351	0.076397	-0.509786	0.802893	0.253562	-0.702596	1.194891	-0.024481	-0.398748	0.566405	-0.065671				-0.412670	1.045439	0.047384	-0.223505	0.073201	0.189251	-0.203382	0.075982	0.132337	-0.203398	0.076175	-0.214638	0.306089	0.672544	0.209876
8835	73.625000	-0.880430	0.624213	-0.086713	-0.877886	0.633869	0.165713	-0.843852	0.858553	-0.091173	-0.817092	0.869417	0.184841	-0.660977	0.735875	-0.229444	-0.729503	1.177297	0.075840	-0.707561	1.117331	0.076956	-0.509618	0.803049	0.253558	-0.702796	1.194759	-0.024057	-0.398809	0.566290	-0.065576				-0.412637	1.045359	0.046898	-0.223605	0.073234	0.189195	-0.203480	0.075997	0.132265	-0.203438	0.076182	-0.214625	0.306115	0.672500	0.209861
8836	73.633333	-0.880402	0.624188	-0.086761	-0.877867	0.633843	0.165722	-0.843824	0.858629	-0.091085	-0.817120	0.869374	0.184935	-0.660840	0.736067	-0.229391	-0.729406	1.177169	0.076187	-0.707423	1.117310	0.077428	-0.509456	0.803219	0.253563	-0.702926	1.194647	-0.023715	-0.398860	0.566152	-0.065502				-0.412653	1.045280	0.046399	-0.223704	0.073261	0.189128	-0.203576	0.075999	0.132190	-0.203488	0.076196	-0.214610	0.306139	0.672461	0.209853
8837	73.641667	-0.880448	0.624254	-0.086740	-0.877842	0.633825	0.165737	-0.843822	0.858691	-0.091002	-0.817153	0.869342	0.185040	-0.660702	0.736246	-0.229352	-0.729367	1.177173	0.076663	-0.707288	1.117252	0.077822	-0.509288	0.803402	0.253576	-0.703007	1.194498	-0.023357	-0.398893	0.566000	-0.065466				-0.412711	1.045176	0.045880	-0.223779	0.073276	0.189057	-0.203647	0.075990	0.132114	-0.203555	0.076204	-0.214574	0.306125	0.672497	0.209869
8838	73.650000	-0.880428	0.624268	-0.086738	-0.877813	0.633814	0.165756	-0.843807	0.858731	-0.090910	-0.817174	0.869302	0.185143	-0.660600	0.736392	-0.229302	-0.729268	1.177075	0.076870	-0.707129	1.117230	0.078129	-0.509113	0.803584	0.253604	-0.703046	1.194401	-0.023088	-0.398912	0.565839	-0.065459				-0.412813	1.045054	0.045423	-0.223816	0.073269	0.188991	-0.203683	0.075977	0.132052	-0.203629	0.076231	-0.214539	0.306109	0.672532	0.209876
8839	73.658333	-0.880314	0.624325	-0.086652	-0.877791	0.633804	0.165778	-0.843788	0.858759	-0.090812	-0.817177	0.869260	0.185245	-0.660508	0.736512	-0.229242	-0.729184	1.177048	0.077170	-0.707101	1.117238	0.078475	-0.508936	0.803750	0.253663	-0.703079	1.194327	-0.022846	-0.398910	0.565674	-0.065488				-0.412980	1.044911	0.045055	-0.223820	0.073297	0.188972	-0.203677	0.075963	0.132020	-0.203708	0.076253	-0.214503	0.306128	0.672501	0.209850
8840	73.666667	-0.880334	0.624273	-0.086726	-0.877772	0.633778	0.165800	-0.843775	0.858780	-0.090715	-0.817165	0.869217	0.185349	-0.660430	0.736617	-0.229166	-0.729146	1.177123	0.077567	-0.707043	1.117240	0.078776	-0.508773	0.803866	0.253741	-0.703122	1.194210	-0.022503	-0.398896	0.565506	-0.065535				-0.413197	1.044773	0.044769	-0.223797	0.073296	0.188966	-0.203653	0.075942	0.132022	-0.203788	0.076287	-0.214460	0.306109	0.672544	0.209851
8841	73.675000	-0.880349	0.624304	-0.086699	-0.877757	0.633765	0.165827	-0.843769	0.858799	-0.090604	-0.817139	0.869174	0.185454	-0.660378	0.736693	-0.229080	-0.729048	1.177162	0.077822	-0.706998	1.117331	0.079154	-0.508623	0.803935	0.253871	-0.703124	1.194226	-0.022256	-0.398865	0.565352	-0.065606				-0.413462	1.044649	0.044640	-0.223747	0.073290	0.188991	-0.203598	0.075924	0.132051	-0.203882	0.076329	-0.214415	0.306103	0.672546	0.209837
8842	73.683333	-0.880367	0.624343	-0.086664	-0.877742	0.633741	0.165853	-0.843765	0.858814	-0.090490	-0.817104	0.869137	0.185568	-0.660340	0.736737	-0.228981	-0.728931	1.177238	0.078116	-0.706973	1.117407	0.079509	-0.508497	0.803944	0.254017	-0.703118	1.194234	-0.022014	-0.398818	0.565210	-0.065692				-0.413755	1.044548	0.044623	-0.223688	0.073272	0.189023	-0.203528	0.075915	0.132095	-0.203989	0.076380	-0.214376	0.306098	0.672555	0.209823
8843	73.691667	-0.880267	0.624346	-0.086627	-0.877740	0.633713	0.165875	-0.843757	0.858818	-0.090380	-0.817060	0.869096	0.185673	-0.660310	0.736764	-0.228883	-0.728846	1.177317	0.078486	-0.706926	1.117443	0.079812	-0.508417	0.803903	0.254183	-0.703144	1.194221	-0.021719	-0.398764	0.565085	-0.065786				-0.414098	1.044513	0.044713	-0.223610	0.073258	0.189076	-0.203450	0.075886	0.132154	-0.204068	0.076378	-0.214340	0.306110	0.672523	0.209794
8844	73.700000	-0.880266	0.624313	-0.086659	-0.877735	0.633683	0.165896	-0.843753	0.858826	-0.090273	-0.817018	0.869052	0.185785	-0.660302	0.736772	-0.228778	-0.728772	1.177407	0.078902	-0.706828	1.117484	0.080150	-0.508372	0.803813	0.254350	-0.703200	1.194170	-0.021408	-0.398699	0.564970	-0.065874				-0.414465	1.044526	0.044865	-0.223520	0.073239	0.189133	-0.203349	0.075840	0.132216	-0.204107	0.076373	-0.214340	0.306081	0.672568	0.209802
8845	73.708333	-0.880272	0.624342	-0.086632	-0.877731	0.633634	0.165911	-0.843754	0.858835	-0.090161	-0.816987	0.868999	0.185892	-0.660265	0.736682	-0.228621	-0.728607	1.177333	0.079112	-0.706727	1.117451	0.080467	-0.508370	0.803689	0.254525	-0.703309	1.194202	-0.021298	-0.398629	0.564888	-0.065952				-0.414842	1.044494	0.045159	-0.223415	0.073223	0.189194	-0.203245	0.075806	0.132285	-0.204114	0.076368	-0.214328	0.306093	0.672543	0.209783
8846	73.716667	-0.880269	0.624364	-0.086601	-0.877727	0.633579	0.165922	-0.843755	0.858847	-0.090049	-0.816968	0.868952	0.186009	-0.660238	0.736582	-0.228464	-0.728473	1.177352	0.079534	-0.706560	1.117457	0.080785	-0.508400	0.803538	0.254701	-0.703360	1.194053	-0.020860	-0.398556	0.564829	-0.066018				-0.415204	1.044497	0.045458	-0.223317	0.073209	0.189270	-0.203138	0.075779	0.132349	-0.204077	0.076364	-0.214347	0.306070	0.672586	0.209793
8847	73.725000	-0.880190	0.624340	-0.086597	-0.877724	0.633550	0.165952	-0.843752	0.858860	-0.089937	-0.816965	0.868894	0.186120	-0.660270	0.736659	-0.228344	-0.728415	1.177366	0.080120	-0.706431	1.117371	0.081056	-0.508465	0.803361	0.254860	-0.703427	1.194019	-0.020618	-0.398474	0.564823	-0.066052				-0.415521	1.044488	0.045799	-0.223223	0.073210	0.189336	-0.203042	0.075758	0.132407	-0.204035	0.076361	-0.214357	0.306102	0.672513	0.209768
8848	73.733333	-0.880179	0.624366	-0.086552	-0.877717	0.633513	0.165984	-0.843768	0.858857	-0.089798	-0.816969	0.868831	0.186227	-0.660309	0.736730	-0.228226	-0.728138	1.177243	0.080108	-0.706267	1.117328	0.081330	-0.508552	0.803175	0.255018	-0.703502	1.193946	-0.020359	-0.398397	0.564861	-0.066065				-0.415789	1.044494	0.046143	-0.223140	0.073206	0.189399	-0.202960	0.075747	0.132471	-0.203990	0.076344	-0.214355	0.306104	0.672511	0.209777
8849	73.741667	-0.880163	0.624385	-0.086510	-0.877698	0.633473	0.166016	-0.843770	0.858889	-0.089692	-0.816991	0.868777	0.186340	-0.660371	0.736750	-0.228211	-0.727968	1.177209	0.080413	-0.706099	1.117325	0.081630	-0.508666	0.802977	0.255172	-0.703603	1.193885	-0.020063	-0.398332	0.564951	-0.066054				-0.415959	1.044397	0.046583	-0.223079	0.073196	0.189447	-0.202896	0.075739	0.132514	-0.203953	0.076347	-0.214371	0.306073	0.672586	0.209814
8850	73.750000	-0.880134	0.624386	-0.086474	-0.877678	0.633463	0.166069	-0.843761	0.858909	-0.089589	-0.817018	0.868723	0.186452	-0.660384	0.736711	-0.227975	-0.727808	1.177270	0.080796	-0.705921	1.117308	0.081849	-0.508793	0.802771	0.255323	-0.703645	1.193875	-0.019877	-0.398276	0.565068	-0.066021				-0.416043	1.044312	0.046993	-0.223034	0.073188	0.189488	-0.202853	0.075741	0.132556	-0.203916	0.076337	-0.214378	0.306111	0.672508	0.209782
8851	73.758333	-0.880153	0.624429	-0.086408	-0.877690	0.633418	0.166107	-0.843765	0.858911	-0.089453	-0.817047	0.868673	0.186558	-0.660424	0.736646	-0.227833	-0.727594	1.177261	0.080989	-0.705749	1.117313	0.082060	-0.508934	0.802567	0.255492	-0.703659	1.193886	-0.019720	-0.398241	0.565197	-0.065964				-0.416054	1.044179	0.047413	-0.223019	0.073189	0.189511	-0.202838	0.075739	0.132580	-0.203876	0.076326	-0.214393	0.306080	0.672582	0.209816
8852	73.766667	-0.880165	0.624436	-0.086366	-0.877700	0.633337	0.166126	-0.843784	0.858928	-0.089342	-0.817075	0.868632	0.186663	-0.660471	0.736577	-0.227700	-0.727409	1.177282	0.081120	-0.705590	1.117342	0.082236	-0.509085	0.802363	0.255658	-0.703689	1.193879	-0.019529	-0.398229	0.565323	-0.065895				-0.416018	1.044014	0.047830	-0.223012	0.073177	0.189518	-0.202840	0.075748	0.132591	-0.203847	0.076317	-0.214402	0.306085	0.672584	0.209810
8853	73.775000	-0.880154	0.624444	-0.086340	-0.877699	0.633286	0.166159	-0.843779	0.858937	-0.089229	-0.817105	0.868595	0.186775	-0.660532	0.736586	-0.227608	-0.727222	1.177393	0.081271	-0.705464	1.117442	0.082372	-0.509239	0.802165	0.255830	-0.703600	1.193915	-0.019497	-0.398217	0.565410	-0.065802				-0.416014	1.043812	0.048203	-0.223029	0.073157	0.189498	-0.202862	0.075741	0.132582	-0.203833	0.076316	-0.214420	0.306106	0.672545	0.209781
8854	73.783333	-0.880208	0.624481	-0.086283	-0.877701	0.633239	0.166192	-0.843773	0.858942	-0.089112	-0.817125	0.868571	0.186886	-0.660593	0.736588	-0.227530	-0.726943	1.177544	0.081416	-0.705356	1.117445	0.082413	-0.509405	0.801964	0.255998	-0.703511	1.193936	-0.019441	-0.398212	0.565467	-0.065715				-0.415992	1.043610	0.048550	-0.223059	0.073151	0.189480	-0.202897	0.075745	0.132555	-0.203826	0.076314	-0.214428	0.306091	0.672585	0.209785
8855	73.791667	-0.880169	0.624463	-0.086278	-0.877716	0.633223	0.166237	-0.843781	0.858957	-0.088994	-0.817150	0.868555	0.187006	-0.660644	0.736589	-0.227452	-0.726741	1.177628	0.081440	-0.705240	1.117533	0.082455	-0.509568	0.801767	0.256159	-0.703394	1.193966	-0.019409	-0.398221	0.565502	-0.065635				-0.415927	1.043450	0.048889	-0.223104	0.073156	0.189453	-0.202954	0.075745	0.132525	-0.203842	0.076304	-0.214426	0.306106	0.672544	0.209762
8856	73.800000	-0.880180	0.624484	-0.086252	-0.877714	0.633182	0.166259	-0.843792	0.858971	-0.088872	-0.817176	0.868547	0.187127	-0.660687	0.736575	-0.227373	-0.726642	1.177701	0.081437	-0.705100	1.117635	0.082475	-0.509723	0.801592	0.256310	-0.703217	1.193998	-0.019453	-0.398219	0.565508	-0.065569				-0.415880	1.043314	0.049207	-0.223160	0.073153	0.189415	-0.203022	0.075759	0.132485	-0.203867	0.076297	-0.214414	0.306089	0.672583	0.209771
8857	73.808333	-0.880196	0.624514	-0.086221	-0.877750	0.633201	0.166312	-0.843816	0.858988	-0.088748	-0.817206	0.868548	0.187253	-0.660729	0.736554	-0.227294	-0.726427	1.177776	0.081406	-0.704916	1.117722	0.082458	-0.509870	0.801443	0.256441	-0.703021	1.194020	-0.019491	-0.398215	0.565489	-0.065524				-0.415865	1.043195	0.049495	-0.223244	0.073155	0.189372	-0.203101	0.075795	0.132446	-0.203896	0.076307	-0.214401	0.306088	0.672582	0.209754
8858	73.816667	-0.880121	0.624593	-0.086120	-0.877790	0.633178	0.166342	-0.843843	0.859005	-0.088623	-0.817227	0.868553	0.187367	-0.660804	0.736681	-0.227296	-0.726106	1.177894	0.081467	-0.704745	1.117764	0.082447	-0.510005	0.801322	0.256562	-0.702955	1.194080	-0.019525	-0.398211	0.565441	-0.065496				-0.415878	1.043091	0.049765	-0.223338	0.073178	0.189325	-0.203200	0.075841	0.132401	-0.203935	0.076313	-0.214373	0.306086	0.672589	0.209740
8859	73.825000	-0.880186	0.624571	-0.086171	-0.877814	0.633179	0.166367	-0.843872	0.859019	-0.088507	-0.817251	0.868570	0.187481	-0.660811	0.736657	-0.227226	-0.725819	1.177857	0.081316	-0.704536	1.117729	0.082405	-0.510125	0.801238	0.256687	-0.702582	1.194020	-0.019584	-0.398206	0.565371	-0.065491				-0.415919	1.043006	0.049995	-0.223439	0.073200	0.189269	-0.203304	0.075892	0.132348	-0.203970	0.076319	-0.214345	0.306086	0.672599	0.209734
8860	73.833333	-0.880182	0.624600	-0.086147	-0.877811	0.633198	0.166391	-0.843903	0.859036	-0.088392	-0.817267	0.868585	0.187585	-0.660835	0.736627	-0.227227	-0.725632	1.177768	0.081131	-0.704289	1.117733	0.082369	-0.510232	0.801164	0.256806	-0.702374	1.194152	-0.019753	-0.398201	0.565287	-0.065505				-0.415960	1.042926	0.050192	-0.223545	0.073228	0.189212	-0.203419	0.075942	0.132290	-0.203985	0.076332	-0.214338	0.306091	0.672609	0.209725
8861	73.841667	-0.880198	0.624624	-0.086133	-0.877829	0.633205	0.166417	-0.843938	0.859052	-0.088281	-0.817290	0.868612	0.187684	-0.660860	0.736572	-0.227167	-0.725321	1.177843	0.081188	-0.704025	1.117742	0.082281	-0.510336	0.801094	0.256914	-0.702133	1.194161	-0.019823	-0.398193	0.565195	-0.065537				-0.415985	1.042854	0.050341	-0.223661	0.073262	0.189165	-0.203538	0.075978	0.132228	-0.203997	0.076330	-0.214336	0.306133	0.672544	0.209689
8862	73.850000	-0.880208	0.624653	-0.086108	-0.877857	0.633210	0.166443	-0.843960	0.859060	-0.088182	-0.817306	0.868639	0.187778	-0.660933	0.736562	-0.227250	-0.725004	1.177949	0.081333	-0.703770	1.117717	0.082236	-0.510429	0.801027	0.257011	-0.701827	1.194081	-0.019767	-0.398188	0.565107	-0.065566				-0.415998	1.042786	0.050469	-0.223768	0.073311	0.189123	-0.203644	0.075997	0.132169	-0.203987	0.076336	-0.214338	0.306099	0.672622	0.209726
8863	73.858333	-0.880241	0.624678	-0.086086	-0.877876	0.633217	0.166476	-0.843979	0.859064	-0.088092	-0.817314	0.868666	0.187862	-0.660908	0.736443	-0.227042	-0.724701	1.178003	0.081340	-0.703531	1.117720	0.082211	-0.510512	0.800973	0.257096	-0.701605	1.194048	-0.019714	-0.398174	0.565060	-0.065590				-0.415992	1.042728	0.050561	-0.223844	0.073322	0.189078	-0.203730	0.076014	0.132127	-0.203980	0.076335	-0.214341	0.306110	0.672626	0.209733
8864	73.866667	-0.880274	0.624695	-0.086068	-0.877898	0.633222	0.166501	-0.843992	0.859063	-0.088008	-0.817318	0.868692	0.187941	-0.660883	0.736193	-0.226907	-0.724374	1.177930	0.081209	-0.703299	1.117725	0.082185	-0.510581	0.800924	0.257164	-0.701510	1.194099	-0.019713	-0.398157	0.565052	-0.065600				-0.415953	1.042683	0.050614	-0.223894	0.073327	0.189041	-0.203784	0.076008	0.132089	-0.203962	0.076331	-0.214351	0.306121	0.672633	0.209753
8865	73.875000	-0.880263	0.624779	-0.085968	-0.877925	0.633224	0.166524	-0.843997	0.859073	-0.087928	-0.817322	0.868724	0.188010	-0.660924	0.736132	-0.226853	-0.724136	1.178004	0.081215	-0.703027	1.117668	0.082097	-0.510626	0.800890	0.257212	-0.701285	1.194104	-0.019734	-0.398139	0.565102	-0.065583				-0.415874	1.042651	0.050617	-0.223912	0.073345	0.189018	-0.203803	0.076018	0.132058	-0.203941	0.076322	-0.214357	0.306158	0.672580	0.209744
8866	73.883333	-0.880355	0.624737	-0.086030	-0.877951	0.633237	0.166545	-0.844004	0.859086	-0.087857	-0.817317	0.868758	0.188077	-0.660969	0.736074	-0.226799	-0.723888	1.178062	0.081189	-0.702771	1.117631	0.082030	-0.510642	0.800886	0.257250	-0.700877	1.194095	-0.019840	-0.398123	0.565189	-0.065542				-0.415764	1.042620	0.050577	-0.223914	0.073355	0.189004	-0.203797	0.076020	0.132055	-0.203921	0.076314	-0.214359	0.306157	0.672614	0.209783
8867	73.891667	-0.880449	0.624792	-0.085994	-0.877982	0.633244	0.166571	-0.844002	0.859099	-0.087793	-0.817318	0.868795	0.188146	-0.661062	0.736115	-0.226793	-0.723641	1.178197	0.081228	-0.702592	1.117702	0.082011	-0.510612	0.800924	0.257275	-0.700669	1.194098	-0.019852	-0.398118	0.565312	-0.065481				-0.415616	1.042572	0.050492	-0.223896	0.073353	0.189013	-0.203775	0.076030	0.132073	-0.203896	0.076303	-0.214371	0.306168	0.672616	0.209804
8868	73.900000	-0.880489	0.624809	-0.085979	-0.878002	0.633250	0.166586	-0.843997	0.859112	-0.087734	-0.817324	0.868826	0.188217	-0.661097	0.735974	-0.226704	-0.723444	1.178246	0.081242	-0.702446	1.117763	0.081984	-0.510547	0.800996	0.257299	-0.700510	1.194281	-0.020223	-0.398118	0.565439	-0.065408				-0.415443	1.042497	0.050377	-0.223878	0.073364	0.189041	-0.203744	0.076040	0.132103	-0.203875	0.076297	-0.214378	0.306216	0.672532	0.209789
8869	73.908333	-0.880515	0.624824	-0.085964	-0.878022	0.633258	0.166597	-0.843990	0.859128	-0.087680	-0.817315	0.868847	0.188281	-0.661156	0.735931	-0.226670	-0.723135	1.178337	0.081084	-0.702286	1.117841	0.082004	-0.510436	0.801118	0.257334	-0.700165	1.194160	-0.019961	-0.398124	0.565546	-0.065325				-0.415224	1.042386	0.050217	-0.223843	0.073350	0.189057	-0.203708	0.076040	0.132131	-0.203863	0.076294	-0.214387	0.306196	0.672563	0.209819
8870	73.916667	-0.880536	0.624838	-0.085950	-0.878041	0.633264	0.166611	-0.843990	0.859144	-0.087631	-0.817299	0.868861	0.188342	-0.661279	0.736073	-0.226709	-0.722907	1.178431	0.081114	-0.702108	1.117908	0.082055	-0.510295	0.801252	0.257382	-0.699943	1.194162	-0.019988	-0.398144	0.565633	-0.065246				-0.415008	1.042249	0.050016	-0.223810	0.073340	0.189087	-0.203674	0.076035	0.132160	-0.203862	0.076283	-0.214385	0.306210	0.672524	0.209822
8871	73.925000	-0.880546	0.624844	-0.085937	-0.878068	0.633263	0.166627	-0.843983	0.859134	-0.087572	-0.817269	0.868860	0.188388	-0.661340	0.736040	-0.226680	-0.722659	1.178485	0.081139	-0.701993	1.118052	0.082234	-0.510117	0.801375	0.257437	-0.699762	1.194104	-0.019953	-0.398168	0.565672	-0.065185				-0.414810	1.042095	0.049775	-0.223779	0.073342	0.189119	-0.203643	0.076027	0.132177	-0.203867	0.076290	-0.214390	0.306173	0.672589	0.209865
8872	73.933333	-0.880546	0.624848	-0.085922	-0.878059	0.633267	0.166635	-0.843986	0.859166	-0.087554	-0.817229	0.868858	0.188435	-0.661394	0.736003	-0.226651	-0.722442	1.178525	0.081182	-0.701853	1.118164	0.082393	-0.509936	0.801479	0.257507	-0.699595	1.194047	-0.019917	-0.398190	0.565681	-0.065132				-0.414646	1.041928	0.049509	-0.223746	0.073324	0.189142	-0.203613	0.076004	0.132192	-0.203879	0.076289	-0.214390	0.306204	0.672510	0.209848
8873	73.941667	-0.880543	0.624853	-0.085908	-0.878075	0.633266	0.166652	-0.843982	0.859169	-0.087505	-0.817159	0.868850	0.188471	-0.661431	0.735966	-0.226625	-0.722338	1.178512	0.081190	-0.701582	1.118010	0.082316	-0.509744	0.801553	0.257573	-0.699459	1.194011	-0.019904	-0.398206	0.565664	-0.065103				-0.414508	1.041764	0.049245	-0.223714	0.073314	0.189152	-0.203581	0.075990	0.132201	-0.203898	0.076298	-0.214378	0.306177	0.672545	0.209869
8874	73.950000	-0.880537	0.624859	-0.085894	-0.878055	0.633273	0.166659	-0.843975	0.859166	-0.087454	-0.817090	0.868844	0.188513	-0.661455	0.735936	-0.226606	-0.722146	1.178490	0.081180	-0.701392	1.118006	0.082364	-0.509569	0.801599	0.257633	-0.699430	1.194142	-0.020173	-0.398212	0.565627	-0.065094				-0.414430	1.041630	0.049007	-0.223685	0.073304	0.189159	-0.203551	0.075982	0.132204	-0.203925	0.076305	-0.214362	0.306192	0.672515	0.209858
8875	73.958333	-0.880488	0.624878	-0.085850	-0.878043	0.633276	0.166670	-0.843979	0.859185	-0.087414	-0.816994	0.868832	0.188548	-0.661463	0.735911	-0.226598	-0.721862	1.178553	0.081299	-0.701220	1.118019	0.082396	-0.509413	0.801613	0.257668	-0.699278	1.193895	-0.019763	-0.398213	0.565580	-0.065104				-0.414367	1.041525	0.048805	-0.223667	0.073305	0.189161	-0.203531	0.075984	0.132211	-0.203941	0.076309	-0.214342	0.306159	0.672598	0.209896
8876	73.966667	-0.880528	0.624862	-0.085881	-0.878050	0.633318	0.166708	-0.843973	0.859204	-0.087378	-0.816897	0.868829	0.188587	-0.661451	0.735886	-0.226600	-0.721669	1.178536	0.081302	-0.701103	1.118170	0.082552	-0.509275	0.801623	0.257695	-0.699113	1.193923	-0.019840	-0.398211	0.565519	-0.065137				-0.414316	1.041434	0.048635	-0.223657	0.073306	0.189158	-0.203517	0.075984	0.132210	-0.203952	0.076305	-0.214325	0.306163	0.672596	0.209912
8877	73.975000	-0.880519	0.624874	-0.085877	-0.877989	0.633294	0.166694	-0.843959	0.859189	-0.087311	-0.816800	0.868826	0.188621	-0.661431	0.735862	-0.226611	-0.721518	1.178603	0.081456	-0.700897	1.118098	0.082499	-0.509147	0.801606	0.257688	-0.699020	1.193946	-0.019847	-0.398199	0.565460	-0.065188				-0.414269	1.041375	0.048504	-0.223663	0.073307	0.189159	-0.203518	0.075983	0.132211	-0.203944	0.076303	-0.214324	0.306164	0.672582	0.209925
8878	73.983333	-0.880508	0.624886	-0.085876	-0.877952	0.633305	0.166706	-0.843942	0.859205	-0.087271	-0.816710	0.868831	0.188658	-0.661409	0.735839	-0.226634	-0.721294	1.178535	0.081345	-0.700703	1.118011	0.082439	-0.509025	0.801591	0.257666	-0.698894	1.193973	-0.019855	-0.398180	0.565407	-0.065248				-0.414220	1.041316	0.048392	-0.223673	0.073310	0.189152	-0.203524	0.075987	0.132205	-0.203931	0.076300	-0.214327	0.306197	0.672495	0.209909
8879	73.991667	-0.880444	0.624922	-0.085836	-0.877916	0.633337	0.166727	-0.843921	0.859211	-0.087246	-0.816617	0.868833	0.188683	-0.661386	0.735821	-0.226667	-0.721142	1.178588	0.081418	-0.700634	1.118186	0.082563	-0.508909	0.801572	0.257618	-0.698802	1.193980	-0.019850	-0.398158	0.565370	-0.065311				-0.414159	1.041271	0.048287	-0.223686	0.073313	0.189148	-0.203536	0.075973	0.132198	-0.203913	0.076291	-0.214337	0.306198	0.672483	0.209919
8880	74.000000	-0.880472	0.624917	-0.085867	-0.877883	0.633375	0.166752	-0.843889	0.859213	-0.087209	-0.816528	0.868837	0.188701	-0.661365	0.735811	-0.226704	-0.721005	1.178695	0.081506	-0.700438	1.118206	0.082508	-0.508792	0.801552	0.257548	-0.698712	1.194005	-0.019850	-0.398131	0.565356	-0.065378				-0.414041	1.041212	0.048165	-0.223691	0.073307	0.189135	-0.203550	0.075963	0.132187	-0.203892	0.076284	-0.214356	0.306205	0.672481	0.209932
8881	74.008333	-0.880455	0.624950	-0.085858	-0.877825	0.633379	0.166744	-0.843852	0.859239	-0.087189	-0.816444	0.868847	0.188714	-0.661302	0.735625	-0.226657	-0.720839	1.178714	0.081483	-0.700264	1.118083	0.082360	-0.508676	0.801528	0.257458	-0.698630	1.194157	-0.020071	-0.398110	0.565373	-0.065436				-0.413945	1.041148	0.048020	-0.223701	0.073299	0.189128	-0.203563	0.075956	0.132178	-0.203863	0.076274	-0.214376	0.306196	0.672506	0.209942
8882	74.016667	-0.880377	0.624938	-0.085871	-0.877795	0.633421	0.166757	-0.843811	0.859256	-0.087181	-0.816363	0.868857	0.188721	-0.661297	0.735630	-0.226694	-0.720663	1.178748	0.081359	-0.700164	1.118138	0.082318	-0.508565	0.801505	0.257359	-0.698566	1.194424	-0.020328	-0.398076	0.565419	-0.065491				-0.413832	1.041077	0.047838	-0.223708	0.073304	0.189120	-0.203579	0.075942	0.132171	-0.203842	0.076279	-0.214401	0.306221	0.672461	0.209931
8883	74.025000	-0.880369	0.625027	-0.085811	-0.877758	0.633450	0.166756	-0.843759	0.859296	-0.087191	-0.816278	0.868871	0.188716	-0.661307	0.735650	-0.226732	-0.720530	1.178887	0.081296	-0.700091	1.118219	0.082254	-0.508459	0.801482	0.257251	-0.698408	1.194350	-0.020196	-0.398048	0.565498	-0.065525				-0.413711	1.040992	0.047609	-0.223713	0.073287	0.189104	-0.203582	0.075946	0.132156	-0.203818	0.076273	-0.214414	0.306191	0.672540	0.209953
8884	74.033333	-0.880393	0.625031	-0.085847	-0.877730	0.633479	0.166754	-0.843715	0.859295	-0.087180	-0.816196	0.868886	0.188704	-0.661318	0.735679	-0.226762	-0.720412	1.179002	0.081200	-0.700038	1.118300	0.082154	-0.508356	0.801459	0.257134	-0.698199	1.194312	-0.020106	-0.398016	0.565610	-0.065562				-0.413583	1.040899	0.047369	-0.223713	0.073287	0.189098	-0.203590	0.075960	0.132158	-0.203801	0.076280	-0.214419	0.306196	0.672542	0.209955
8885	74.041667	-0.880374	0.625057	-0.085849	-0.877697	0.633499	0.166744	-0.843671	0.859314	-0.087191	-0.816116	0.868901	0.188687	-0.661323	0.735698	-0.226788	-0.720302	1.179069	0.080985	-0.699965	1.118404	0.082017	-0.508258	0.801422	0.256999	-0.698010	1.194389	-0.020231	-0.397985	0.565703	-0.065585				-0.413416	1.040799	0.047110	-0.223719	0.073297	0.189102	-0.203594	0.075966	0.132165	-0.203793	0.076282	-0.214423	0.306219	0.672510	0.209937
8886	74.050000	-0.880255	0.625116	-0.085786	-0.877668	0.633518	0.166734	-0.843621	0.859354	-0.087218	-0.816041	0.868922	0.188673	-0.661326	0.735721	-0.226820	-0.720160	1.179271	0.081008	-0.699971	1.118680	0.082023	-0.508159	0.801386	0.256856	-0.697852	1.194674	-0.020677	-0.397947	0.565792	-0.065612				-0.413253	1.040710	0.046872	-0.223719	0.073301	0.189104	-0.203592	0.075982	0.132165	-0.203794	0.076280	-0.214423	0.306207	0.672551	0.209941
8887	74.058333	-0.880274	0.625047	-0.085890	-0.877640	0.633540	0.166724	-0.843590	0.859370	-0.087232	-0.815966	0.868936	0.188653	-0.661336	0.735720	-0.226839	-0.720026	1.179230	0.080681	-0.699843	1.118651	0.081841	-0.508055	0.801354	0.256717	-0.697592	1.194473	-0.020520	-0.397920	0.565834	-0.065644				-0.413112	1.040626	0.046678	-0.223729	0.073314	0.189112	-0.203596	0.075978	0.132162	-0.203805	0.076276	-0.214412	0.306220	0.672564	0.209945
8888	74.066667	-0.880248	0.625049	-0.085900	-0.877612	0.633553	0.166712	-0.843558	0.859381	-0.087246	-0.815887	0.868951	0.188632	-0.661338	0.735709	-0.226861	-0.719899	1.179233	0.080423	-0.699691	1.118576	0.081605	-0.507948	0.801315	0.256567	-0.697377	1.194453	-0.020665	-0.397892	0.565848	-0.065683				-0.412984	1.040548	0.046505	-0.223732	0.073316	0.189119	-0.203600	0.075971	0.132166	-0.203825	0.076272	-0.214403	0.306263	0.672501	0.209922
8889	74.075000	-0.880225	0.625108	-0.085858	-0.877580	0.633576	0.166699	-0.843526	0.859386	-0.087265	-0.815811	0.868964	0.188611	-0.661332	0.735687	-0.226883	-0.719773	1.179245	0.080291	-0.699565	1.118568	0.081449	-0.507842	0.801271	0.256414	-0.697163	1.194518	-0.021014	-0.397870	0.565827	-0.065731				-0.412875	1.040482	0.046363	-0.223735	0.073324	0.189126	-0.203603	0.075968	0.132167	-0.203852	0.076279	-0.214392	0.306275	0.672494	0.209923
8890	74.083333	-0.880201	0.625052	-0.085923	-0.877541	0.633600	0.166685	-0.843502	0.859387	-0.087288	-0.815725	0.868974	0.188583	-0.661334	0.735645	-0.226906	-0.719622	1.179197	0.080056	-0.699444	1.118556	0.081298	-0.507735	0.801236	0.256267	-0.697015	1.194434	-0.021030	-0.397850	0.565773	-0.065785				-0.412781	1.040428	0.046222	-0.223731	0.073317	0.189124	-0.203603	0.075964	0.132160	-0.203878	0.076279	-0.214377	0.306287	0.672492	0.209938
8891	74.091667	-0.880183	0.625056	-0.085937	-0.877477	0.633607	0.166647	-0.843473	0.859383	-0.087314	-0.815645	0.868985	0.188547	-0.661318	0.735589	-0.226946	-0.719486	1.179234	0.079924	-0.699346	1.118719	0.081255	-0.507626	0.801200	0.256109	-0.696600	1.194342	-0.021232	-0.397830	0.565714	-0.065853				-0.412649	1.040354	0.046043	-0.223733	0.073310	0.189117	-0.203608	0.075950	0.132156	-0.203905	0.076283	-0.214367	0.306271	0.672569	0.209981
8892	74.100000	-0.880170	0.625058	-0.085951	-0.877484	0.633652	0.166648	-0.843441	0.859377	-0.087343	-0.815566	0.868999	0.188509	-0.661304	0.735528	-0.226976	-0.719301	1.179286	0.079760	-0.699135	1.118533	0.080970	-0.507523	0.801163	0.255950	-0.696357	1.194280	-0.021392	-0.397816	0.565645	-0.065916				-0.412581	1.040290	0.045839	-0.223735	0.073297	0.189104	-0.203616	0.075950	0.132155	-0.203927	0.076285	-0.214348	0.306284	0.672568	0.209996
8893	74.108333	-0.880162	0.625064	-0.085959	-0.877422	0.633663	0.166618	-0.843405	0.859375	-0.087376	-0.815496	0.869024	0.188474	-0.661292	0.735464	-0.227017	-0.719112	1.179244	0.079452	-0.698995	1.118541	0.080798	-0.507421	0.801129	0.255792	-0.696221	1.194253	-0.021509	-0.397797	0.565584	-0.065968				-0.412495	1.040215	0.045584	-0.223745	0.073305	0.189094	-0.203622	0.075964	0.132151	-0.203927	0.076285	-0.214336	0.306337	0.672487	0.209992
8894	74.116667	-0.880156	0.625071	-0.085969	-0.877398	0.633695	0.166605	-0.843370	0.859371	-0.087423	-0.815427	0.869053	0.188437	-0.661273	0.735398	-0.227053	-0.718974	1.179303	0.079275	-0.698885	1.118594	0.080669	-0.507329	0.801091	0.255642	-0.695811	1.194260	-0.021787	-0.397783	0.565528	-0.066010				-0.412418	1.040130	0.045305	-0.223752	0.073312	0.189090	-0.203632	0.075968	0.132146	-0.203913	0.076288	-0.214337	0.306351	0.672496	0.210017
8895	74.125000	-0.880158	0.625080	-0.085981	-0.877390	0.633729	0.166601	-0.843343	0.859378	-0.087462	-0.815360	0.869084	0.188397	-0.661263	0.735329	-0.227064	-0.718831	1.179391	0.079097	-0.698806	1.118724	0.080563	-0.507235	0.801048	0.255492	-0.695547	1.194266	-0.021991	-0.397773	0.565504	-0.066041				-0.412343	1.040045	0.045020	-0.223769	0.073318	0.189082	-0.203637	0.075976	0.132144	-0.203896	0.076301	-0.214344	0.306350	0.672532	0.210061
8896	74.133333	-0.880163	0.625086	-0.085991	-0.877384	0.633766	0.166599	-0.843309	0.859380	-0.087504	-0.815303	0.869129	0.188363	-0.661292	0.735434	-0.227159	-0.718777	1.179532	0.079145	-0.698773	1.118868	0.080458	-0.507149	0.801005	0.255344	-0.695285	1.194262	-0.022182	-0.397768	0.565495	-0.066047				-0.412268	1.039945	0.044743	-0.223780	0.073327	0.189084	-0.203646	0.075974	0.132135	-0.203873	0.076298	-0.214355	0.306379	0.672477	0.210078
8897	74.141667	-0.880144	0.625127	-0.085950	-0.877379	0.633798	0.166598	-0.843257	0.859369	-0.087536	-0.815246	0.869170	0.188324	-0.661246	0.735218	-0.227195	-0.718543	1.179496	0.078598	-0.698630	1.118731	0.080129	-0.507067	0.800967	0.255209	-0.694997	1.194309	-0.022400	-0.397769	0.565519	-0.066039				-0.412135	1.039804	0.044493	-0.223792	0.073332	0.189079	-0.203663	0.075977	0.132137	-0.203857	0.076294	-0.214371	0.306387	0.672465	0.210108
8898	74.150000	-0.880184	0.625102	-0.085996	-0.877379	0.633832	0.166597	-0.843233	0.859373	-0.087570	-0.815186	0.869213	0.188284	-0.661249	0.735175	-0.227247	-0.718435	1.179607	0.078497	-0.698543	1.118767	0.079945	-0.506991	0.800940	0.255093	-0.694736	1.194323	-0.022592	-0.397774	0.565569	-0.066010				-0.412051	1.039677	0.044272	-0.223803	0.073341	0.189076	-0.203674	0.075970	0.132132	-0.203841	0.076298	-0.214393	0.306388	0.672454	0.210134
8899	74.158333	-0.880225	0.625127	-0.085987	-0.877376	0.633863	0.166593	-0.843203	0.859370	-0.087599	-0.815128	0.869258	0.188243	-0.661292	0.735215	-0.227348	-0.718251	1.179613	0.078235	-0.698420	1.118777	0.079742	-0.506921	0.800905	0.254992	-0.694492	1.194325	-0.022755	-0.397784	0.565647	-0.065970				-0.411957	1.039539	0.044098	-0.223802	0.073337	0.189082	-0.203683	0.075964	0.132124	-0.203832	0.076290	-0.214413	0.306394	0.672447	0.210160
8900	74.166667	-0.880227	0.625128	-0.085990	-0.877373	0.633894	0.166590	-0.843189	0.859371	-0.087632	-0.815075	0.869303	0.188208	-0.661291	0.735082	-0.227366	-0.718095	1.179666	0.078100	-0.698297	1.118783	0.079576	-0.506862	0.800873	0.254908	-0.694262	1.194311	-0.022900	-0.397797	0.565733	-0.065921				-0.411851	1.039397	0.043946	-0.223804	0.073333	0.189079	-0.203690	0.075959	0.132120	-0.203834	0.076291	-0.214428	0.306399	0.672437	0.210180
8901	74.175000	-0.880227	0.625113	-0.086001	-0.877353	0.633910	0.166567	-0.843158	0.859368	-0.087655	-0.815015	0.869344	0.188170	-0.661356	0.735127	-0.227462	-0.717929	1.179681	0.077938	-0.698149	1.118801	0.079433	-0.506810	0.800843	0.254842	-0.694074	1.194382	-0.023093	-0.397815	0.565828	-0.065865				-0.411732	1.039247	0.043800	-0.223804	0.073328	0.189077	-0.203691	0.075956	0.132112	-0.203842	0.076289	-0.214434	0.306397	0.672430	0.210198
8902	74.183333	-0.880284	0.625151	-0.085985	-0.877350	0.633936	0.166553	-0.843138	0.859372	-0.087680	-0.814954	0.869380	0.188125	-0.661425	0.735174	-0.227553	-0.717731	1.179637	0.077709	-0.697998	1.118810	0.079305	-0.506763	0.800809	0.254778	-0.693777	1.194373	-0.023214	-0.397827	0.565918	-0.065814				-0.411560	1.039060	0.043654	-0.223803	0.073330	0.189080	-0.203689	0.075969	0.132113	-0.203855	0.076298	-0.214428	0.306400	0.672429	0.210208
8903	74.191667	-0.880289	0.625151	-0.085984	-0.877352	0.633966	0.166544	-0.843122	0.859373	-0.087707	-0.814896	0.869415	0.188089	-0.661471	0.735128	-0.227605	-0.717539	1.179695	0.077650	-0.697833	1.118822	0.079167	-0.506726	0.800766	0.254715	-0.693581	1.194394	-0.023301	-0.397845	0.565974	-0.065779				-0.411461	1.038900	0.043496	-0.223801	0.073324	0.189084	-0.203690	0.075977	0.132128	-0.203877	0.076301	-0.214408	0.306398	0.672426	0.210217
8904	74.200000	-0.880235	0.625119	-0.086005	-0.877346	0.633994	0.166527	-0.843106	0.859379	-0.087734	-0.814838	0.869446	0.188051	-0.661510	0.735078	-0.227650	-0.717312	1.179700	0.077505	-0.697696	1.118849	0.079098	-0.506698	0.800723	0.254656	-0.693405	1.194420	-0.023390	-0.397855	0.565999	-0.065763				-0.411362	1.038750	0.043326	-0.223806	0.073336	0.189096	-0.203686	0.075982	0.132136	-0.203904	0.076310	-0.214396	0.306405	0.672424	0.210211
8905	74.208333	-0.880226	0.625126	-0.086015	-0.877360	0.634030	0.166521	-0.843094	0.859386	-0.087761	-0.814780	0.869476	0.188011	-0.661554	0.735017	-0.227693	-0.717141	1.179772	0.077473	-0.697564	1.118879	0.079022	-0.506673	0.800678	0.254594	-0.693226	1.194439	-0.023490	-0.397865	0.565998	-0.065775				-0.411291	1.038602	0.043137	-0.223810	0.073343	0.189097	-0.203687	0.075975	0.132138	-0.203925	0.076320	-0.214376	0.306408	0.672428	0.210206
8906	74.216667	-0.880215	0.625132	-0.086028	-0.877350	0.634062	0.166506	-0.843079	0.859391	-0.087793	-0.814725	0.869507	0.187969	-0.661591	0.734962	-0.227722	-0.716979	1.179864	0.077459	-0.697522	1.118827	0.078950	-0.506654	0.800632	0.254535	-0.693051	1.194451	-0.023592	-0.397865	0.565971	-0.065811				-0.411231	1.038468	0.042950	-0.223818	0.073354	0.189103	-0.203688	0.075977	0.132143	-0.203951	0.076328	-0.214354	0.306410	0.672435	0.210204
8907	74.225000	-0.880226	0.625155	-0.086029	-0.877336	0.634097	0.166496	-0.843066	0.859388	-0.087828	-0.814674	0.869538	0.187930	-0.661614	0.734904	-0.227748	-0.716791	1.179909	0.077368	-0.697323	1.118942	0.078862	-0.506617	0.800595	0.254475	-0.692881	1.194451	-0.023687	-0.397860	0.565924	-0.065873				-0.411181	1.038338	0.042781	-0.223817	0.073345	0.189093	-0.203689	0.075981	0.132140	-0.203955	0.076331	-0.214347	0.306405	0.672436	0.210194
8908	74.233333	-0.880189	0.625144	-0.086049	-0.877319	0.634128	0.166482	-0.843047	0.859384	-0.087857	-0.814625	0.869568	0.187891	-0.661627	0.734838	-0.227763	-0.716579	1.179877	0.077146	-0.697207	1.118963	0.078791	-0.506578	0.800567	0.254416	-0.692752	1.194418	-0.023761	-0.397851	0.565866	-0.065951				-0.411143	1.038225	0.042637	-0.223821	0.073352	0.189086	-0.203688	0.075982	0.132134	-0.203953	0.076330	-0.214352	0.306402	0.672435	0.210189
8909	74.241667	-0.880148	0.625184	-0.086016	-0.877298	0.634155	0.166473	-0.843026	0.859373	-0.087890	-0.814568	0.869590	0.187848	-0.661605	0.734690	-0.227748	-0.716455	1.179951	0.077132	-0.697107	1.118914	0.078691	-0.506521	0.800551	0.254370	-0.692613	1.194367	-0.023882	-0.397835	0.565814	-0.066034				-0.411086	1.038121	0.042525	-0.223820	0.073338	0.189073	-0.203692	0.075978	0.132124	-0.203936	0.076328	-0.214363	0.306404	0.672434	0.210187
8910	74.250000	-0.880215	0.625185	-0.086050	-0.877250	0.634179	0.166456	-0.843012	0.859365	-0.087924	-0.814510	0.869608	0.187815	-0.661634	0.734724	-0.227807	-0.716327	1.179980	0.077096	-0.696968	1.118963	0.078654	-0.506452	0.800540	0.254338	-0.692478	1.194303	-0.024030	-0.397813	0.565778	-0.066109				-0.411038	1.038018	0.042430	-0.223822	0.073344	0.189071	-0.203693	0.075974	0.132114	-0.203924	0.076323	-0.214374	0.306370	0.672508	0.210210
8911	74.258333	-0.880166	0.625148	-0.086076	-0.877237	0.634201	0.166454	-0.842980	0.859357	-0.087951	-0.814455	0.869627	0.187784	-0.661559	0.734498	-0.227745	-0.716185	1.179966	0.077032	-0.696881	1.119041	0.078693	-0.506363	0.800534	0.254320	-0.692389	1.194212	-0.024107	-0.397790	0.565770	-0.066155				-0.411013	1.037929	0.042344	-0.223822	0.073339	0.189064	-0.203701	0.075985	0.132114	-0.203902	0.076322	-0.214390	0.306401	0.672426	0.210201
8912	74.266667	-0.880165	0.625145	-0.086079	-0.877219	0.634214	0.166455	-0.842953	0.859337	-0.087982	-0.814399	0.869641	0.187762	-0.661548	0.734458	-0.227765	-0.716015	1.179876	0.076865	-0.696785	1.119117	0.078754	-0.506269	0.800537	0.254311	-0.692438	1.194045	-0.023987	-0.397770	0.565786	-0.066184				-0.411003	1.037850	0.042238	-0.223825	0.073336	0.189064	-0.203703	0.075980	0.132115	-0.203886	0.076323	-0.214407	0.306398	0.672416	0.210216
8913	74.275000	-0.880192	0.625162	-0.086073	-0.877239	0.634236	0.166472	-0.842917	0.859333	-0.088004	-0.814338	0.869651	0.187740	-0.661530	0.734422	-0.227789	-0.715871	1.179901	0.076846	-0.696656	1.119100	0.078760	-0.506168	0.800556	0.254306	-0.692389	1.193948	-0.024108	-0.397750	0.565827	-0.066180				-0.410978	1.037760	0.042095	-0.223825	0.073340	0.189079	-0.203710	0.075985	0.132125	-0.203877	0.076332	-0.214419	0.306399	0.672413	0.210236
8914	74.283333	-0.880171	0.625150	-0.086084	-0.877201	0.634226	0.166453	-0.842889	0.859344	-0.088017	-0.814282	0.869658	0.187720	-0.661518	0.734396	-0.227817	-0.715715	1.179874	0.076807	-0.696457	1.118900	0.078636	-0.506063	0.800574	0.254297	-0.692357	1.193847	-0.024192	-0.397735	0.565891	-0.066158				-0.410963	1.037663	0.041916	-0.223829	0.073346	0.189082	-0.203710	0.075978	0.132131	-0.203879	0.076352	-0.214440	0.306373	0.672480	0.210276
8915	74.291667	-0.880169	0.625204	-0.086036	-0.877187	0.634238	0.166451	-0.842856	0.859344	-0.088036	-0.814233	0.869666	0.187703	-0.661499	0.734368	-0.227850	-0.715585	1.179885	0.076797	-0.696333	1.118903	0.078657	-0.505962	0.800597	0.254287	-0.692146	1.193855	-0.024308	-0.397725	0.565953	-0.066114				-0.410960	1.037579	0.041708	-0.223828	0.073355	0.189096	-0.203708	0.075973	0.132137	-0.203901	0.076367	-0.214445	0.306397	0.672398	0.210287
8916	74.300000	-0.880162	0.625151	-0.086089	-0.877203	0.634288	0.166478	-0.842825	0.859348	-0.088058	-0.814189	0.869675	0.187682	-0.661485	0.734353	-0.227883	-0.715463	1.179904	0.076798	-0.696194	1.118932	0.078670	-0.505865	0.800622	0.254272	-0.692072	1.193786	-0.024362	-0.397712	0.566026	-0.066065				-0.410989	1.037508	0.041501	-0.223822	0.073355	0.189103	-0.203705	0.075970	0.132141	-0.203927	0.076388	-0.214448	0.306400	0.672391	0.210307
8917	74.308333	-0.880148	0.625159	-0.086092	-0.877188	0.634305	0.166473	-0.842786	0.859353	-0.088078	-0.814149	0.869690	0.187657	-0.661468	0.734340	-0.227913	-0.715342	1.179955	0.076792	-0.696097	1.118977	0.078703	-0.505776	0.800642	0.254244	-0.692224	1.193666	-0.024251	-0.397708	0.566076	-0.066008				-0.411024	1.037464	0.041284	-0.223821	0.073361	0.189104	-0.203699	0.075974	0.132140	-0.203960	0.076398	-0.214437	0.306402	0.672386	0.210324
8918	74.316667	-0.880174	0.625204	-0.086079	-0.877168	0.634325	0.166463	-0.842741	0.859362	-0.088103	-0.814112	0.869706	0.187635	-0.661447	0.734324	-0.227940	-0.715237	1.180048	0.076792	-0.696032	1.119060	0.078777	-0.505694	0.800665	0.254205	-0.692033	1.193773	-0.024327	-0.397709	0.566098	-0.065955				-0.411071	1.037438	0.041085	-0.223811	0.073353	0.189093	-0.203691	0.075974	0.132129	-0.203997	0.076403	-0.214421	0.306408	0.672386	0.210340
8919	74.325000	-0.880100	0.625179	-0.086101	-0.877137	0.634329	0.166438	-0.842699	0.859381	-0.088127	-0.814078	0.869733	0.187619	-0.661421	0.734314	-0.227964	-0.715147	1.180184	0.076877	-0.695965	1.119120	0.078796	-0.505618	0.800695	0.254177	-0.691960	1.193772	-0.024395	-0.397707	0.566078	-0.065908				-0.411127	1.037437	0.040910	-0.223809	0.073354	0.189093	-0.203690	0.075970	0.132124	-0.204033	0.076424	-0.214423	0.306422	0.672384	0.210349
8920	74.333333	-0.880068	0.625192	-0.086105	-0.877130	0.634368	0.166443	-0.842662	0.859393	-0.088146	-0.814041	0.869750	0.187599	-0.661384	0.734310	-0.227977	-0.715057	1.180297	0.076923	-0.695980	1.119370	0.078970	-0.505548	0.800724	0.254149	-0.691888	1.193763	-0.024451	-0.397704	0.566035	-0.065876				-0.411187	1.037439	0.040773	-0.223802	0.073346	0.189083	-0.203685	0.075969	0.132124	-0.204048	0.076426	-0.214417	0.306431	0.672384	0.210361
8921	74.341667	-0.880034	0.625204	-0.086116	-0.877110	0.634394	0.166433	-0.842616	0.859413	-0.088167	-0.814007	0.869767	0.187577	-0.661343	0.734306	-0.227984	-0.714956	1.180305	0.076787	-0.695915	1.119341	0.078937	-0.505474	0.800761	0.254133	-0.691929	1.193684	-0.024442	-0.397704	0.565967	-0.065862				-0.411238	1.037446	0.040696	-0.223807	0.073344	0.189083	-0.203681	0.075971	0.132129	-0.204050	0.076420	-0.214414	0.306438	0.672379	0.210367
8922	74.350000	-0.880006	0.625218	-0.086126	-0.877093	0.634412	0.166424	-0.842576	0.859425	-0.088187	-0.813973	0.869786	0.187563	-0.661294	0.734310	-0.227988	-0.714907	1.180424	0.076881	-0.695905	1.119467	0.079017	-0.505400	0.800806	0.254127	-0.691835	1.193651	-0.024449	-0.397700	0.565894	-0.065858				-0.411275	1.037442	0.040654	-0.223808	0.073331	0.189076	-0.203679	0.075977	0.132134	-0.204035	0.076423	-0.214412	0.306447	0.672383	0.210378
8923	74.358333	-0.879988	0.625234	-0.086130	-0.877078	0.634425	0.166417	-0.842535	0.859430	-0.088209	-0.813932	0.869795	0.187544	-0.661241	0.734315	-0.227982	-0.714833	1.180452	0.076827	-0.695865	1.119488	0.079023	-0.505323	0.800852	0.254133	-0.691741	1.193649	-0.024566	-0.397696	0.565819	-0.065864				-0.411298	1.037442	0.040629	-0.223809	0.073351	0.189082	-0.203678	0.075982	0.132134	-0.204009	0.076410	-0.214411	0.306449	0.672377	0.210383
8924	74.366667	-0.879979	0.625249	-0.086135	-0.877069	0.634441	0.166414	-0.842496	0.859445	-0.088223	-0.813889	0.869809	0.187523	-0.661184	0.734321	-0.227975	-0.714772	1.180474	0.076802	-0.695822	1.119504	0.079039	-0.505249	0.800901	0.254147	-0.691709	1.193584	-0.024601	-0.397701	0.565760	-0.065866				-0.411313	1.037435	0.040616	-0.223816	0.073352	0.189084	-0.203680	0.075973	0.132141	-0.203974	0.076401	-0.214416	0.306441	0.672374	0.210391
8925	74.375000	-0.879987	0.625265	-0.086132	-0.877058	0.634459	0.166416	-0.842456	0.859460	-0.088239	-0.813848	0.869820	0.187506	-0.661141	0.734331	-0.227972	-0.714715	1.180482	0.076767	-0.695783	1.119511	0.079055	-0.505175	0.800948	0.254162	-0.691784	1.193460	-0.024578	-0.397700	0.565742	-0.065873				-0.411328	1.037419	0.040603	-0.223821	0.073361	0.189088	-0.203685	0.075974	0.132130	-0.203927	0.076389	-0.214427	0.306434	0.672371	0.210392
8926	74.383333	-0.879991	0.625273	-0.086140	-0.877060	0.634479	0.166420	-0.842410	0.859477	-0.088250	-0.813809	0.869836	0.187494	-0.661092	0.734348	-0.227972	-0.714634	1.180465	0.076723	-0.695742	1.119514	0.079072	-0.505095	0.800985	0.254177	-0.691682	1.193413	-0.024627	-0.397704	0.565745	-0.065860				-0.411348	1.037409	0.040582	-0.223819	0.073368	0.189089	-0.203682	0.075969	0.132120	-0.203874	0.076374	-0.214452	0.306433	0.672371	0.210392
8927	74.391667	-0.879998	0.625286	-0.086130	-0.877060	0.634502	0.166434	-0.842378	0.859493	-0.088266	-0.813771	0.869850	0.187481	-0.661068	0.734354	-0.227978	-0.714578	1.180416	0.076582	-0.695705	1.119515	0.079089	-0.505021	0.801020	0.254191	-0.691633	1.193357	-0.024683	-0.397711	0.565790	-0.065821				-0.411387	1.037409	0.040564	-0.223818	0.073359	0.189083	-0.203688	0.075963	0.132111	-0.203818	0.076360	-0.214494	0.306438	0.672371	0.210387
8928	74.400000	-0.880022	0.625296	-0.086110	-0.877061	0.634523	0.166454	-0.842342	0.859510	-0.088277	-0.813739	0.869864	0.187471	-0.661054	0.734357	-0.227982	-0.714530	1.180427	0.076583	-0.695639	1.119544	0.079120	-0.504944	0.801053	0.254205	-0.691585	1.193303	-0.024720	-0.397721	0.565860	-0.065751				-0.411447	1.037428	0.040566	-0.223812	0.073366	0.189082	-0.203689	0.075964	0.132108	-0.203768	0.076352	-0.214527	0.306440	0.672368	0.210381
8929	74.408333	-0.880020	0.625302	-0.086111	-0.877060	0.634537	0.166466	-0.842310	0.859524	-0.088282	-0.813718	0.869872	0.187469	-0.661032	0.734368	-0.227996	-0.714484	1.180448	0.076566	-0.695619	1.119550	0.079144	-0.504872	0.801071	0.254213	-0.691557	1.193243	-0.024713	-0.397734	0.565958	-0.065651				-0.411532	1.037485	0.040637	-0.223803	0.073354	0.189090	-0.203684	0.075954	0.132112	-0.203728	0.076343	-0.214560	0.306448	0.672368	0.210385
8930	74.416667	-0.880038	0.625308	-0.086090	-0.877059	0.634548	0.166483	-0.842258	0.859534	-0.088283	-0.813694	0.869873	0.187462	-0.661014	0.734370	-0.228012	-0.714464	1.180549	0.076678	-0.695579	1.119585	0.079173	-0.504809	0.801084	0.254221	-0.691494	1.193201	-0.024734	-0.397750	0.566059	-0.065544				-0.411639	1.037567	0.040777	-0.223787	0.073329	0.189086	-0.203675	0.075948	0.132117	-0.203703	0.076335	-0.214591	0.306457	0.672363	0.210384
8931	74.425000	-0.880040	0.625312	-0.086078	-0.877050	0.634554	0.166483	-0.842243	0.859545	-0.088290	-0.813677	0.869870	0.187466	-0.661021	0.734366	-0.228018	-0.714394	1.180515	0.076544	-0.695564	1.119616	0.079208	-0.504759	0.801075	0.254225	-0.691488	1.193128	-0.024738	-0.397770	0.566166	-0.065436				-0.411759	1.037692	0.041033	-0.223774	0.073322	0.189086	-0.203661	0.075936	0.132136	-0.203683	0.076330	-0.214609	0.306467	0.672363	0.210391
8932	74.433333	-0.880032	0.625319	-0.086070	-0.877049	0.634551	0.166484	-0.842230	0.859563	-0.088295	-0.813654	0.869862	0.187465	-0.661026	0.734369	-0.228020	-0.714365	1.180643	0.076662	-0.695553	1.119655	0.079252	-0.504725	0.801057	0.254239	-0.691542	1.193051	-0.024688	-0.397797	0.566256	-0.065330				-0.411906	1.037849	0.041411	-0.223757	0.073315	0.189086	-0.203639	0.075932	0.132141	-0.203681	0.076316	-0.214606	0.306478	0.672368	0.210409
8933	74.441667	-0.879984	0.625355	-0.086031	-0.877046	0.634549	0.166473	-0.842197	0.859576	-0.088289	-0.813627	0.869854	0.187460	-0.661037	0.734372	-0.228024	-0.714319	1.180690	0.076669	-0.695559	1.119685	0.079304	-0.504709	0.801022	0.254256	-0.691382	1.193023	-0.024691	-0.397818	0.566315	-0.065252				-0.411994	1.038001	0.041933	-0.223741	0.073320	0.189097	-0.203610	0.075931	0.132150	-0.203686	0.076322	-0.214605	0.306490	0.672370	0.210423
8934	74.450000	-0.880021	0.625339	-0.086062	-0.877047	0.634547	0.166462	-0.842147	0.859583	-0.088273	-0.813596	0.869842	0.187458	-0.661061	0.734380	-0.228014	-0.714254	1.180696	0.076596	-0.695514	1.119763	0.079356	-0.504707	0.800963	0.254280	-0.691413	1.192951	-0.024671	-0.397843	0.566328	-0.065193				-0.412075	1.038161	0.042530	-0.223721	0.073332	0.189104	-0.203579	0.075927	0.132155	-0.203700	0.076323	-0.214599	0.306495	0.672373	0.210443
8935	74.458333	-0.880015	0.625351	-0.086064	-0.877052	0.634550	0.166450	-0.842140	0.859608	-0.088273	-0.813558	0.869834	0.187449	-0.661065	0.734381	-0.228002	-0.714216	1.180749	0.076641	-0.695517	1.119803	0.079446	-0.504732	0.800897	0.254312	-0.691381	1.192894	-0.024625	-0.397871	0.566291	-0.065173				-0.412169	1.038326	0.043215	-0.223689	0.073319	0.189107	-0.203541	0.075912	0.132155	-0.203733	0.076323	-0.214578	0.306507	0.672366	0.210461
8936	74.466667	-0.880012	0.625376	-0.086071	-0.877063	0.634555	0.166446	-0.842119	0.859625	-0.088262	-0.813528	0.869828	0.187446	-0.661083	0.734393	-0.227983	-0.714197	1.180810	0.076697	-0.695511	1.119805	0.079515	-0.504771	0.800813	0.254336	-0.691359	1.192847	-0.024563	-0.397902	0.566226	-0.065184				-0.412225	1.038462	0.043908	-0.223656	0.073322	0.189122	-0.203494	0.075893	0.132162	-0.203765	0.076328	-0.214560	0.306515	0.672362	0.210484
8937	74.475000	-0.880033	0.625404	-0.086070	-0.877072	0.634569	0.166437	-0.842106	0.859653	-0.088258	-0.813508	0.869820	0.187444	-0.661084	0.734406	-0.227964	-0.714172	1.180883	0.076809	-0.695511	1.119904	0.079699	-0.504820	0.800726	0.254367	-0.691348	1.192814	-0.024521	-0.397915	0.566123	-0.065218				-0.412252	1.038605	0.044574	-0.223615	0.073307	0.189135	-0.203453	0.075867	0.132175	-0.203799	0.076329	-0.214536	0.306527	0.672349	0.210498
8938	74.483333	-0.880019	0.625397	-0.086088	-0.877078	0.634578	0.166434	-0.842093	0.859678	-0.088256	-0.813501	0.869819	0.187448	-0.661058	0.734422	-0.227945	-0.714119	1.180908	0.076835	-0.695503	1.119912	0.079776	-0.504883	0.800633	0.254400	-0.691335	1.192806	-0.024514	-0.397925	0.566007	-0.065276				-0.412288	1.038700	0.045222	-0.223568	0.073281	0.189143	-0.203402	0.075851	0.132202	-0.203830	0.076337	-0.214513	0.306536	0.672341	0.210513
8939	74.491667	-0.880020	0.625409	-0.086099	-0.877091	0.634585	0.166427	-0.842087	0.859715	-0.088269	-0.813499	0.869808	0.187442	-0.661043	0.734443	-0.227926	-0.714124	1.181017	0.077020	-0.695477	1.119959	0.079915	-0.504959	0.800537	0.254438	-0.691414	1.192772	-0.024422	-0.397952	0.565891	-0.065340				-0.412318	1.038780	0.045833	-0.223518	0.073257	0.189167	-0.203354	0.075835	0.132233	-0.203850	0.076334	-0.214493	0.306545	0.672341	0.210524
8940	74.500000	-0.880011	0.625415	-0.086118	-0.877106	0.634585	0.166417	-0.842060	0.859738	-0.088275	-0.813517	0.869796	0.187441	-0.661010	0.734463	-0.227906	-0.714069	1.181010	0.077074	-0.695446	1.119984	0.080011	-0.505040	0.800439	0.254479	-0.691278	1.192716	-0.024391	-0.397954	0.565795	-0.065401				-0.412369	1.038859	0.046427	-0.223462	0.073240	0.189191	-0.203299	0.075821	0.132272	-0.203850	0.076335	-0.214480	0.306554	0.672338	0.210527
8941	74.508333	-0.880029	0.625423	-0.086117	-0.877126	0.634580	0.166410	-0.842020	0.859735	-0.088265	-0.813541	0.869784	0.187435	-0.660970	0.734484	-0.227888	-0.714033	1.181060	0.077168	-0.695406	1.119997	0.080109	-0.505125	0.800350	0.254530	-0.691265	1.192715	-0.024348	-0.397949	0.565733	-0.065461				-0.412408	1.038947	0.047106	-0.223412	0.073225	0.189221	-0.203244	0.075810	0.132303	-0.203852	0.076330	-0.214478	0.306560	0.672339	0.210534
8942	74.516667	-0.880034	0.625423	-0.086124	-0.877147	0.634570	0.166397	-0.842005	0.859765	-0.088293	-0.813569	0.869772	0.187435	-0.660921	0.734508	-0.227884	-0.713957	1.180996	0.077115	-0.695355	1.119994	0.080207	-0.505215	0.800256	0.254595	-0.691242	1.192634	-0.024258	-0.397947	0.565706	-0.065510				-0.412486	1.039040	0.047838	-0.223363	0.073219	0.189254	-0.203197	0.075806	0.132339	-0.203848	0.076328	-0.214484	0.306562	0.672341	0.210536
8943	74.525000	-0.880035	0.625420	-0.086134	-0.877172	0.634553	0.166390	-0.841968	0.859783	-0.088300	-0.813596	0.869756	0.187428	-0.660877	0.734541	-0.227869	-0.713920	1.181035	0.077312	-0.695293	1.119983	0.080319	-0.505318	0.800153	0.254661	-0.691207	1.192615	-0.024205	-0.397939	0.565697	-0.065526				-0.412676	1.039140	0.048608	-0.223317	0.073207	0.189287	-0.203152	0.075794	0.132368	-0.203836	0.076336	-0.214497	0.306565	0.672358	0.210528
8944	74.533333	-0.880046	0.625435	-0.086134	-0.877203	0.634537	0.166379	-0.841932	0.859799	-0.088305	-0.813622	0.869740	0.187425	-0.660822	0.734586	-0.227866	-0.713874	1.181041	0.077426	-0.695240	1.119967	0.080432	-0.505438	0.800039	0.254745	-0.691188	1.192578	-0.024137	-0.397941	0.565711	-0.065507				-0.412911	1.039248	0.049453	-0.223273	0.073205	0.189321	-0.203100	0.075784	0.132395	-0.203832	0.076338	-0.214511	0.306571	0.672370	0.210518
8945	74.541667	-0.880034	0.625426	-0.086148	-0.877230	0.634519	0.166369	-0.841885	0.859798	-0.088295	-0.813650	0.869726	0.187421	-0.660786	0.734619	-0.227860	-0.713820	1.181000	0.077478	-0.695192	1.119945	0.080535	-0.505579	0.799913	0.254843	-0.691215	1.192517	-0.023995	-0.397933	0.565753	-0.065473				-0.413170	1.039386	0.050348	-0.223224	0.073204	0.189359	-0.203054	0.075772	0.132412	-0.203834	0.076343	-0.214523	0.306572	0.672364	0.210521
8946	74.550000	-0.880098	0.625479	-0.086117	-0.877252	0.634502	0.166360	-0.841856	0.859835	-0.088327	-0.813676	0.869712	0.187416	-0.660739	0.734662	-0.227852	-0.713768	1.180962	0.077538	-0.695139	1.119936	0.080660	-0.505728	0.799778	0.254945	-0.691227	1.192485	-0.023870	-0.397939	0.565796	-0.065406				-0.413549	1.039522	0.051274	-0.223185	0.073186	0.189389	-0.203012	0.075758	0.132441	-0.203843	0.076350	-0.214527	0.306574	0.672368	0.210519
8947	74.558333	-0.880030	0.625441	-0.086153	-0.877278	0.634487	0.166347	-0.841820	0.859856	-0.088335	-0.813708	0.869701	0.187412	-0.660697	0.734698	-0.227844	-0.713726	1.180968	0.077650	-0.695114	1.119945	0.080778	-0.505892	0.799637	0.255034	-0.691220	1.192467	-0.023772	-0.397945	0.565824	-0.065323				-0.414035	1.039736	0.052208	-0.223148	0.073175	0.189411	-0.202981	0.075759	0.132470	-0.203858	0.076356	-0.214524	0.306576	0.672360	0.210520
8948	74.566667	-0.880016	0.625453	-0.086167	-0.877288	0.634480	0.166331	-0.841787	0.859873	-0.088347	-0.813751	0.869689	0.187410	-0.660658	0.734733	-0.227834	-0.713683	1.180980	0.077777	-0.695096	1.119958	0.080920	-0.506061	0.799512	0.255116	-0.691211	1.192458	-0.023672	-0.397944	0.565843	-0.065232				-0.414634	1.039948	0.053112	-0.223118	0.073154	0.189431	-0.202945	0.075762	0.132494	-0.203885	0.076363	-0.214507	0.306576	0.672352	0.210521
8949	74.575000	-0.880012	0.625458	-0.086176	-0.877300	0.634464	0.166310	-0.841751	0.859885	-0.088343	-0.813799	0.869674	0.187402	-0.660616	0.734759	-0.227825	-0.713627	1.181001	0.077901	-0.695076	1.119983	0.081063	-0.506227	0.799416	0.255198	-0.691194	1.192462	-0.023572	-0.397956	0.565840	-0.065150				-0.415371	1.040150	0.054005	-0.223091	0.073141	0.189436	-0.202922	0.075760	0.132521	-0.203910	0.076376	-0.214494	0.306581	0.672350	0.210528
8950	74.583333	-0.880002	0.625468	-0.086190	-0.877310	0.634447	0.166284	-0.841723	0.859916	-0.088366	-0.813855	0.869657	0.187391	-0.660572	0.734776	-0.227817	-0.713561	1.181044	0.078054	-0.695049	1.120014	0.081220	-0.506378	0.799359	0.255278	-0.691166	1.192425	-0.023443	-0.397963	0.565810	-0.065075				-0.416145	1.040303	0.054943	-0.223076	0.073143	0.189445	-0.202909	0.075764	0.132529	-0.203951	0.076381	-0.214463	0.306584	0.672343	0.210530
8951	74.591667	-0.879973	0.625467	-0.086227	-0.877319	0.634434	0.166252	-0.841686	0.859931	-0.088390	-0.813916	0.869646	0.187386	-0.660521	0.734786	-0.227798	-0.713511	1.181119	0.078282	-0.694993	1.120023	0.081369	-0.506512	0.799350	0.255372	-0.691146	1.192401	-0.023297	-0.397970	0.565754	-0.065018				-0.417080	1.040347	0.055841	-0.223071	0.073151	0.189448	-0.202894	0.075765	0.132533	-0.203989	0.076397	-0.214439	0.306590	0.672340	0.210538
8952	74.600000	-0.879954	0.625466	-0.086252	-0.877328	0.634419	0.166219	-0.841643	0.859949	-0.088405	-0.813979	0.869632	0.187378	-0.660466	0.734797	-0.227768	-0.713442	1.181147	0.078427	-0.694940	1.120061	0.081554	-0.506626	0.799364	0.255481	-0.691132	1.192350	-0.023115	-0.397977	0.565670	-0.064974				-0.418000	1.040445	0.056331	-0.223074	0.073153	0.189450	-0.202893	0.075773	0.132529	-0.204024	0.076401	-0.214415	0.306593	0.672332	0.210544
8953	74.608333	-0.879933	0.625471	-0.086280	-0.877346	0.634404	0.166190	-0.841605	0.859961	-0.088423	-0.814035	0.869622	0.187377	-0.660408	0.734811	-0.227738	-0.713375	1.181141	0.078486	-0.694879	1.120091	0.081670	-0.506727	0.799398	0.255612	-0.691103	1.192358	-0.022993	-0.397979	0.565562	-0.064957				-0.418686	1.040432	0.057010	-0.223078	0.073161	0.189453	-0.202898	0.075778	0.132524	-0.204040	0.076398	-0.214407	0.306605	0.672332	0.210548
8954	74.616667	-0.879912	0.625475	-0.086303	-0.877369	0.634347	0.166144	-0.841559	0.859971	-0.088435	-0.814081	0.869611	0.187367	-0.660339	0.734829	-0.227696	-0.713348	1.181167	0.078598	-0.694875	1.120134	0.081841	-0.506816	0.799422	0.255753	-0.691086	1.192370	-0.022859	-0.397979	0.565448	-0.064947				-0.419271	1.040384	0.057662	-0.223088	0.073158	0.189445	-0.202918	0.075780	0.132511	-0.204048	0.076397	-0.214409	0.306617	0.672331	0.210552
8955	74.625000	-0.879900	0.625485	-0.086315	-0.877360	0.634336	0.166123	-0.841514	0.859978	-0.088446	-0.814123	0.869605	0.187370	-0.660266	0.734856	-0.227658	-0.713292	1.181234	0.078741	-0.694868	1.120213	0.082001	-0.506900	0.799411	0.255915	-0.691053	1.192425	-0.022771	-0.397971	0.565348	-0.064940				-0.419717	1.040316	0.058241	-0.223102	0.073151	0.189439	-0.202938	0.075784	0.132503	-0.204037	0.076397	-0.214413	0.306628	0.672332	0.210560
8956	74.633333	-0.879884	0.625498	-0.086334	-0.877382	0.634327	0.166110	-0.841469	0.859985	-0.088450	-0.814157	0.869596	0.187370	-0.660192	0.734895	-0.227602	-0.713273	1.181293	0.078885	-0.694898	1.120278	0.082123	-0.506990	0.799363	0.256077	-0.691072	1.192506	-0.022646	-0.397958	0.565266	-0.064931				-0.420098	1.040178	0.058920	-0.223131	0.073150	0.189433	-0.202970	0.075799	0.132490	-0.204025	0.076405	-0.214428	0.306641	0.672336	0.210567
8957	74.641667	-0.879865	0.625508	-0.086340	-0.877425	0.634320	0.166108	-0.841425	0.859998	-0.088453	-0.814186	0.869590	0.187375	-0.660112	0.734940	-0.227560	-0.713240	1.181355	0.078970	-0.694922	1.120316	0.082200	-0.507089	0.799266	0.256225	-0.691035	1.192593	-0.022590	-0.397934	0.565239	-0.064918				-0.420420	1.040122	0.059619	-0.223160	0.073140	0.189418	-0.203008	0.075830	0.132486	-0.204014	0.076405	-0.214430	0.306652	0.672336	0.210570
8958	74.650000	-0.879852	0.625525	-0.086338	-0.877419	0.634314	0.166108	-0.841384	0.860010	-0.088450	-0.814212	0.869582	0.187387	-0.660041	0.734981	-0.227512	-0.713210	1.181417	0.079044	-0.694948	1.120376	0.082277	-0.507207	0.799141	0.256353	-0.691021	1.192642	-0.022489	-0.397911	0.565243	-0.064886				-0.420734	1.040104	0.060412	-0.223193	0.073141	0.189398	-0.203054	0.075863	0.132476	-0.204008	0.076416	-0.214437	0.306659	0.672340	0.210577
8959	74.658333	-0.879838	0.625541	-0.086334	-0.877439	0.634299	0.166111	-0.841346	0.860031	-0.088433	-0.814230	0.869574	0.187403	-0.659974	0.735029	-0.227485	-0.713218	1.181494	0.079189	-0.694966	1.120419	0.082349	-0.507351	0.798976	0.256459	-0.691054	1.192688	-0.022369	-0.397883	0.565286	-0.064844				-0.421050	1.040176	0.061289	-0.223253	0.073146	0.189377	-0.203112	0.075887	0.132455	-0.204013	0.076416	-0.214443	0.306669	0.672337	0.210584
8960	74.666667	-0.879821	0.625556	-0.086328	-0.877454	0.634286	0.166121	-0.841311	0.860050	-0.088414	-0.814243	0.869560	0.187424	-0.659930	0.735074	-0.227458	-0.713237	1.181595	0.079341	-0.694976	1.120440	0.082419	-0.507516	0.798788	0.256538	-0.691045	1.192706	-0.022301	-0.397864	0.565338	-0.064778				-0.421425	1.040297	0.062248	-0.223319	0.073153	0.189350	-0.203181	0.075911	0.132431	-0.204021	0.076432	-0.214455	0.306672	0.672343	0.210607
8961	74.675000	-0.879808	0.625571	-0.086317	-0.877442	0.634271	0.166127	-0.841288	0.860075	-0.088385	-0.814258	0.869547	0.187455	-0.659899	0.735107	-0.227433	-0.713194	1.181591	0.079378	-0.694964	1.120439	0.082480	-0.507722	0.798570	0.256588	-0.690997	1.192712	-0.022282	-0.397840	0.565402	-0.064710				-0.421996	1.040480	0.063337	-0.223387	0.073176	0.189320	-0.203243	0.075941	0.132398	-0.204049	0.076452	-0.214449	0.306674	0.672338	0.210622
8962	74.683333	-0.879790	0.625586	-0.086300	-0.877392	0.634260	0.166133	-0.841268	0.860112	-0.088351	-0.814266	0.869528	0.187485	-0.659881	0.735130	-0.227402	-0.713157	1.181545	0.079412	-0.694923	1.120433	0.082562	-0.507943	0.798339	0.256623	-0.690987	1.192694	-0.022221	-0.397823	0.565448	-0.064641				-0.422619	1.040704	0.064498	-0.223452	0.073206	0.189294	-0.203312	0.075959	0.132361	-0.204073	0.076469	-0.214447	0.306682	0.672332	0.210652
8963	74.691667	-0.879770	0.625599	-0.086286	-0.877386	0.634239	0.166152	-0.841249	0.860141	-0.088319	-0.814271	0.869503	0.187516	-0.659868	0.735156	-0.227381	-0.713160	1.181540	0.079490	-0.694896	1.120424	0.082645	-0.508184	0.798082	0.256638	-0.690903	1.192661	-0.022182	-0.397810	0.565463	-0.064577				-0.423284	1.040949	0.065694	-0.223517	0.073218	0.189253	-0.203376	0.075979	0.132321	-0.204097	0.076475	-0.214447	0.306676	0.672316	0.210680
8964	74.700000	-0.879749	0.625611	-0.086267	-0.877383	0.634224	0.166171	-0.841224	0.860159	-0.088283	-0.814276	0.869489	0.187547	-0.659862	0.735165	-0.227348	-0.713129	1.181573	0.079568	-0.694874	1.120429	0.082732	-0.508433	0.797833	0.256657	-0.691115	1.192510	-0.021898	-0.397799	0.565449	-0.064535				-0.423897	1.041174	0.066861	-0.223585	0.073240	0.189224	-0.203441	0.075984	0.132284	-0.204118	0.076479	-0.214443	0.306680	0.672307	0.210715
8965	74.708333	-0.879724	0.625623	-0.086253	-0.877342	0.634214	0.166183	-0.841187	0.860176	-0.088250	-0.814272	0.869470	0.187579	-0.659860	0.735172	-0.227310	-0.713105	1.181529	0.079536	-0.694853	1.120452	0.082832	-0.508668	0.797604	0.256664	-0.690972	1.192512	-0.022012	-0.397807	0.565397	-0.064518				-0.424350	1.041315	0.067946	-0.223636	0.073243	0.189178	-0.203494	0.075989	0.132239	-0.204135	0.076485	-0.214441	0.306676	0.672289	0.210739
8966	74.716667	-0.879703	0.625636	-0.086240	-0.877302	0.634215	0.166191	-0.841141	0.860184	-0.088219	-0.814269	0.869460	0.187606	-0.659839	0.735188	-0.227267	-0.713086	1.181544	0.079599	-0.694841	1.120496	0.082945	-0.508884	0.797381	0.256679	-0.690987	1.192473	-0.021938	-0.397803	0.565332	-0.064519				-0.424572	1.041446	0.068836	-0.223674	0.073251	0.189131	-0.203532	0.075993	0.132201	-0.204143	0.076487	-0.214438	0.306677	0.672278	0.210763
8967	74.725000	-0.879687	0.625662	-0.086221	-0.877295	0.634215	0.166199	-0.841100	0.860203	-0.088180	-0.814258	0.869446	0.187629	-0.659832	0.735194	-0.227211	-0.713098	1.181683	0.079745	-0.694835	1.120550	0.083090	-0.509072	0.797170	0.256705	-0.691044	1.192467	-0.021852	-0.397798	0.565261	-0.064547				-0.424520	1.041508	0.069551	-0.223691	0.073252	0.189100	-0.203544	0.075984	0.132174	-0.204137	0.076482	-0.214434	0.306678	0.672271	0.210779
8968	74.733333	-0.879667	0.625676	-0.086211	-0.877282	0.634219	0.166211	-0.841054	0.860219	-0.088142	-0.814242	0.869432	0.187653	-0.659815	0.735213	-0.227152	-0.713083	1.181746	0.079837	-0.694814	1.120632	0.083195	-0.509240	0.796965	0.256735	-0.691053	1.192431	-0.021803	-0.397788	0.565196	-0.064583				-0.424322	1.041513	0.070181	-0.223677	0.073253	0.189085	-0.203524	0.075982	0.132153	-0.204119	0.076480	-0.214431	0.306675	0.672268	0.210797
8969	74.741667	-0.879665	0.625706	-0.086198	-0.877292	0.634216	0.166228	-0.841008	0.860236	-0.088104	-0.814221	0.869428	0.187689	-0.659792	0.735237	-0.227100	-0.713083	1.181796	0.079895	-0.694823	1.120691	0.083329	-0.509391	0.796761	0.256774	-0.691087	1.192403	-0.021746	-0.397788	0.565139	-0.064619				-0.423917	1.041546	0.070607	-0.223642	0.073245	0.189080	-0.203492	0.075962	0.132165	-0.204080	0.076459	-0.214427	0.306676	0.672254	0.210810
8970	74.750000	-0.879673	0.625736	-0.086183	-0.877277	0.634226	0.166237	-0.840968	0.860260	-0.088057	-0.814200	0.869427	0.187727	-0.659770	0.735269	-0.227052	-0.713116	1.181888	0.080063	-0.694827	1.120713	0.083443	-0.509525	0.796564	0.256814	-0.691126	1.192357	-0.021703	-0.397781	0.565110	-0.064655				-0.423468	1.041527	0.071014	-0.223601	0.073241	0.189102	-0.203437	0.075932	0.132178	-0.204030	0.076444	-0.214433	0.306675	0.672245	0.210824
8971	74.758333	-0.879671	0.625753	-0.086182	-0.877301	0.634225	0.166255	-0.840913	0.860272	-0.088027	-0.814174	0.869420	0.187766	-0.659748	0.735305	-0.227006	-0.713139	1.181868	0.080112	-0.694839	1.120730	0.083593	-0.509646	0.796372	0.256851	-0.691167	1.192286	-0.021673	-0.397779	0.565112	-0.064665				-0.423029	1.041497	0.071416	-0.223539	0.073241	0.189140	-0.203369	0.075896	0.132211	-0.203963	0.076424	-0.214459	0.306678	0.672240	0.210840
8972	74.766667	-0.879677	0.625776	-0.086173	-0.877323	0.634219	0.166276	-0.840867	0.860306	-0.087976	-0.814146	0.869416	0.187813	-0.659726	0.735342	-0.226970	-0.713182	1.181817	0.080155	-0.694804	1.120675	0.083626	-0.509765	0.796189	0.256887	-0.691248	1.192201	-0.021589	-0.397789	0.565143	-0.064665				-0.422619	1.041525	0.071963	-0.223468	0.073219	0.189186	-0.203295	0.075861	0.132255	-0.203881	0.076396	-0.214495	0.306677	0.672238	0.210850
8973	74.775000	-0.879694	0.625802	-0.086159	-0.877316	0.634223	0.166286	-0.840830	0.860340	-0.087937	-0.814117	0.869412	0.187856	-0.659709	0.735395	-0.226946	-0.713217	1.181753	0.080195	-0.694806	1.120640	0.083726	-0.509864	0.796012	0.256931	-0.691273	1.192101	-0.021590	-0.397785	0.565220	-0.064632				-0.422254	1.041454	0.072445	-0.223386	0.073210	0.189243	-0.203212	0.075823	0.132313	-0.203810	0.076382	-0.214553	0.306674	0.672228	0.210851
8974	74.783333	-0.879699	0.625821	-0.086144	-0.877312	0.634221	0.166294	-0.840790	0.860371	-0.087897	-0.814089	0.869412	0.187898	-0.659705	0.735428	-0.226930	-0.713224	1.181623	0.080141	-0.694782	1.120591	0.083798	-0.509953	0.795857	0.256989	-0.691308	1.191994	-0.021572	-0.397788	0.565323	-0.064578				-0.421907	1.041353	0.072932	-0.223303	0.073194	0.189297	-0.203125	0.075800	0.132368	-0.203756	0.076384	-0.214613	0.306668	0.672230	0.210850
8975	74.791667	-0.879731	0.625865	-0.086118	-0.877339	0.634227	0.166307	-0.840759	0.860409	-0.087860	-0.814061	0.869406	0.187935	-0.659698	0.735485	-0.226910	-0.713245	1.181554	0.080272	-0.694745	1.120514	0.083932	-0.510026	0.795713	0.257057	-0.691418	1.191885	-0.021467	-0.397780	0.565454	-0.064507				-0.421574	1.041239	0.073381	-0.223223	0.073176	0.189342	-0.203044	0.075784	0.132434	-0.203725	0.076377	-0.214655	0.306662	0.672230	0.210840
8976	74.800000	-0.879710	0.625868	-0.086105	-0.877357	0.634220	0.166319	-0.840728	0.860446	-0.087820	-0.814038	0.869400	0.187968	-0.659754	0.735716	-0.226986	-0.713251	1.181469	0.080382	-0.694718	1.120437	0.084075	-0.510090	0.795584	0.257135	-0.691728	1.191784	-0.021252	-0.397788	0.565580	-0.064429				-0.421225	1.041105	0.073788	-0.223151	0.073177	0.189400	-0.202962	0.075787	0.132490	-0.203720	0.076379	-0.214673	0.306656	0.672232	0.210822
8977	74.808333	-0.879717	0.625886	-0.086082	-0.877326	0.634232	0.166315	-0.840710	0.860486	-0.087796	-0.814018	0.869392	0.188001	-0.659747	0.735660	-0.226948	-0.713225	1.181442	0.080609	-0.694648	1.120406	0.084326	-0.510140	0.795460	0.257231	-0.691670	1.191649	-0.021175	-0.397812	0.565677	-0.064362				-0.420826	1.040947	0.074126	-0.223079	0.073166	0.189438	-0.202887	0.075779	0.132532	-0.203736	0.076388	-0.214675	0.306653	0.672229	0.210817
8978	74.816667	-0.879741	0.625940	-0.086052	-0.877362	0.634224	0.166324	-0.840686	0.860524	-0.087771	-0.813995	0.869376	0.188027	-0.659738	0.735605	-0.226904	-0.713155	1.181514	0.081111	-0.694603	1.120399	0.084685	-0.510178	0.795334	0.257331	-0.691872	1.191473	-0.020837	-0.397828	0.565733	-0.064321				-0.420407	1.040774	0.074392	-0.223009	0.073146	0.189465	-0.202818	0.075768	0.132571	-0.203766	0.076410	-0.214679	0.306643	0.672229	0.210817
8979	74.825000	-0.879687	0.625912	-0.086068	-0.877349	0.634217	0.166329	-0.840666	0.860554	-0.087747	-0.813977	0.869351	0.188048	-0.659814	0.735816	-0.226976	-0.713112	1.181502	0.081404	-0.694521	1.120390	0.085005	-0.510202	0.795205	0.257430	-0.692060	1.191423	-0.020613	-0.397868	0.565727	-0.064301				-0.419966	1.040556	0.074573	-0.222962	0.073139	0.189501	-0.202769	0.075752	0.132594	-0.203805	0.076419	-0.214670	0.306634	0.672219	0.210819
8980	74.833333	-0.879676	0.625916	-0.086068	-0.877347	0.634203	0.166320	-0.840643	0.860575	-0.087725	-0.813963	0.869324	0.188072	-0.659826	0.735843	-0.226967	-0.713130	1.181422	0.081603	-0.694451	1.120386	0.085312	-0.510223	0.795077	0.257530	-0.692322	1.191358	-0.020291	-0.397901	0.565678	-0.064299				-0.419536	1.040325	0.074702	-0.222910	0.073121	0.189526	-0.202732	0.075724	0.132619	-0.203844	0.076432	-0.214648	0.306625	0.672209	0.210825
8981	74.841667	-0.879679	0.625929	-0.086068	-0.877330	0.634192	0.166307	-0.840617	0.860594	-0.087704	-0.813951	0.869285	0.188091	-0.659804	0.735883	-0.226957	-0.713026	1.181496	0.082077	-0.694421	1.120423	0.085696	-0.510245	0.794954	0.257629	-0.692542	1.191370	-0.020037	-0.397929	0.565582	-0.064327				-0.419107	1.040067	0.074731	-0.222882	0.073116	0.189555	-0.202699	0.075725	0.132635	-0.203903	0.076452	-0.214620	0.306612	0.672198	0.210841
8982	74.850000	-0.879695	0.625952	-0.086069	-0.877352	0.634178	0.166298	-0.840597	0.860622	-0.087677	-0.813944	0.869245	0.188111	-0.659749	0.735723	-0.226842	-0.712993	1.181517	0.082440	-0.694381	1.120425	0.085997	-0.510268	0.794834	0.257723	-0.692741	1.191377	-0.019771	-0.397941	0.565456	-0.064374				-0.418714	1.039784	0.074657	-0.222861	0.073104	0.189570	-0.202681	0.075716	0.132647	-0.203960	0.076463	-0.214583	0.306601	0.672187	0.210852
8983	74.858333	-0.879665	0.625935	-0.086099	-0.877339	0.634163	0.166279	-0.840566	0.860623	-0.087664	-0.813938	0.869206	0.188130	-0.659742	0.735939	-0.226891	-0.712950	1.181548	0.082819	-0.694329	1.120423	0.086278	-0.510281	0.794731	0.257815	-0.692980	1.191397	-0.019458	-0.397944	0.565312	-0.064434				-0.418322	1.039491	0.074751	-0.222846	0.073099	0.189581	-0.202673	0.075718	0.132658	-0.204014	0.076471	-0.214548	0.306595	0.672185	0.210868
8984	74.866667	-0.879632	0.625919	-0.086125	-0.877328	0.634150	0.166266	-0.840545	0.860653	-0.087641	-0.813935	0.869170	0.188154	-0.659683	0.735971	-0.226850	-0.712894	1.181517	0.083118	-0.694310	1.120391	0.086558	-0.510290	0.794626	0.257895	-0.693153	1.191449	-0.019211	-0.397933	0.565167	-0.064499				-0.417929	1.039160	0.074740	-0.222840	0.073092	0.189592	-0.202668	0.075734	0.132662	-0.204055	0.076472	-0.214509	0.306592	0.672187	0.210883
8985	74.875000	-0.879626	0.625934	-0.086133	-0.877350	0.634127	0.166261	-0.840516	0.860661	-0.087624	-0.813941	0.869141	0.188181	-0.659582	0.735907	-0.226761	-0.712828	1.181510	0.083402	-0.694250	1.120386	0.086785	-0.510301	0.794532	0.257982	-0.693329	1.191428	-0.018941	-0.397912	0.565021	-0.064538				-0.417544	1.038908	0.074550	-0.222843	0.073088	0.189589	-0.202672	0.075748	0.132669	-0.204065	0.076471	-0.214483	0.306589	0.672180	0.210898
8986	74.883333	-0.879609	0.625939	-0.086142	-0.877389	0.634113	0.166257	-0.840503	0.860686	-0.087603	-0.813942	0.869112	0.188206	-0.659477	0.735845	-0.226673	-0.712769	1.181487	0.083696	-0.694185	1.120377	0.086994	-0.510311	0.794429	0.258067	-0.693425	1.191442	-0.018753	-0.397882	0.564925	-0.064586				-0.417105	1.038583	0.074642	-0.222848	0.073081	0.189582	-0.202683	0.075755	0.132672	-0.204054	0.076461	-0.214465	0.306593	0.672173	0.210909
8987	74.891667	-0.879607	0.625963	-0.086137	-0.877398	0.634101	0.166263	-0.840494	0.860709	-0.087584	-0.813943	0.869094	0.188234	-0.659453	0.735997	-0.226751	-0.712709	1.181478	0.083959	-0.694135	1.120365	0.087166	-0.510332	0.794306	0.258148	-0.693713	1.191522	-0.018472	-0.397848	0.564847	-0.064604				-0.416837	1.038301	0.074504	-0.222859	0.073087	0.189584	-0.202701	0.075756	0.132666	-0.204021	0.076447	-0.214477	0.306590	0.672173	0.210925
8988	74.900000	-0.879613	0.625986	-0.086132	-0.877408	0.634090	0.166275	-0.840488	0.860730	-0.087565	-0.813943	0.869082	0.188257	-0.659337	0.735909	-0.226605	-0.712629	1.181479	0.084186	-0.694107	1.120353	0.087341	-0.510377	0.794168	0.258217	-0.693808	1.191436	-0.018068	-0.397826	0.564819	-0.064616				-0.416337	1.038059	0.074490	-0.222890	0.073094	0.189580	-0.202734	0.075758	0.132649	-0.203980	0.076429	-0.214495	0.306586	0.672165	0.210945
8989	74.908333	-0.879630	0.626021	-0.086116	-0.877418	0.634093	0.166284	-0.840486	0.860760	-0.087538	-0.813941	0.869075	0.188279	-0.659343	0.736066	-0.226699	-0.712559	1.181508	0.084417	-0.694078	1.120363	0.087523	-0.510446	0.794000	0.258271	-0.693799	1.191550	-0.018059	-0.397797	0.564851	-0.064595				-0.415950	1.037819	0.074509	-0.222929	0.073096	0.189564	-0.202774	0.075760	0.132627	-0.203942	0.076425	-0.214533	0.306586	0.672163	0.210965
8990	74.916667	-0.879652	0.626061	-0.086096	-0.877429	0.634097	0.166294	-0.840485	0.860789	-0.087513	-0.813933	0.869070	0.188296	-0.659270	0.735982	-0.226560	-0.712537	1.181589	0.084694	-0.694047	1.120386	0.087667	-0.510532	0.793827	0.258304	-0.693859	1.191636	-0.017941	-0.397782	0.564938	-0.064573				-0.415581	1.037637	0.074551	-0.222976	0.073101	0.189542	-0.202823	0.075766	0.132607	-0.203909	0.076423	-0.214566	0.306584	0.672161	0.210976
8991	74.925000	-0.879646	0.626074	-0.086083	-0.877424	0.634105	0.166302	-0.840486	0.860821	-0.087488	-0.813929	0.869081	0.188312	-0.659332	0.736142	-0.226661	-0.712459	1.181585	0.084760	-0.694003	1.120420	0.087765	-0.510644	0.793637	0.258310	-0.694012	1.191748	-0.017774	-0.397787	0.565056	-0.064523				-0.415280	1.037521	0.074618	-0.223039	0.073116	0.189507	-0.202894	0.075791	0.132577	-0.203897	0.076433	-0.214600	0.306582	0.672164	0.210993
8992	74.933333	-0.879660	0.626106	-0.086056	-0.877422	0.634117	0.166309	-0.840484	0.860851	-0.087464	-0.813923	0.869084	0.188327	-0.659315	0.736060	-0.226532	-0.712406	1.181632	0.084900	-0.693982	1.120455	0.087863	-0.510769	0.793424	0.258294	-0.694140	1.191816	-0.017588	-0.397806	0.565181	-0.064452				-0.414994	1.037468	0.074694	-0.223117	0.073129	0.189468	-0.202963	0.075816	0.132539	-0.203903	0.076436	-0.214618	0.306543	0.672207	0.211047
8993	74.941667	-0.879648	0.626108	-0.086046	-0.877402	0.634121	0.166307	-0.840484	0.860881	-0.087441	-0.813922	0.869087	0.188340	-0.659380	0.736097	-0.226522	-0.712345	1.181687	0.085052	-0.693972	1.120532	0.087991	-0.510898	0.793229	0.258265	-0.694153	1.191835	-0.017392	-0.397829	0.565303	-0.064376				-0.414703	1.037406	0.074852	-0.223198	0.073139	0.189418	-0.203044	0.075856	0.132505	-0.203918	0.076454	-0.214630	0.306585	0.672161	0.211011
8994	74.950000	-0.879674	0.626149	-0.086017	-0.877402	0.634112	0.166308	-0.840481	0.860906	-0.087415	-0.813927	0.869089	0.188356	-0.659453	0.736129	-0.226508	-0.712291	1.181782	0.085219	-0.693939	1.120563	0.088084	-0.511028	0.793037	0.258233	-0.694056	1.191874	-0.017381	-0.397857	0.565403	-0.064308				-0.414480	1.037414	0.074837	-0.223289	0.073160	0.189365	-0.203140	0.075897	0.132466	-0.203952	0.076467	-0.214620	0.306587	0.672157	0.211027
8995	74.958333	-0.879668	0.626147	-0.085999	-0.877381	0.634109	0.166316	-0.840474	0.860929	-0.087393	-0.813930	0.869076	0.188366	-0.659522	0.736157	-0.226491	-0.712217	1.181837	0.085319	-0.693907	1.120620	0.088196	-0.511144	0.792878	0.258199	-0.694039	1.191936	-0.017318	-0.397912	0.565427	-0.064256				-0.414219	1.037422	0.074885	-0.223381	0.073168	0.189305	-0.203237	0.075926	0.132417	-0.203998	0.076482	-0.214600	0.306586	0.672144	0.211040
8996	74.966667	-0.879646	0.626137	-0.085996	-0.877365	0.634093	0.166326	-0.840467	0.860950	-0.087369	-0.813937	0.869060	0.188375	-0.659587	0.736169	-0.226480	-0.712182	1.181936	0.085507	-0.693846	1.120691	0.088310	-0.511241	0.792754	0.258181	-0.694067	1.192027	-0.017368	-0.397953	0.565407	-0.064233				-0.413926	1.037386	0.074918	-0.223475	0.073182	0.189258	-0.203348	0.075947	0.132362	-0.204054	0.076496	-0.214575	0.306585	0.672132	0.211055
8997	74.975000	-0.879610	0.626112	-0.086004	-0.877346	0.634079	0.166327	-0.840458	0.860959	-0.087353	-0.813944	0.869042	0.188380	-0.659634	0.736175	-0.226452	-0.712117	1.181905	0.085512	-0.693817	1.120694	0.088386	-0.511307	0.792667	0.258178	-0.694063	1.192013	-0.017305	-0.397995	0.565320	-0.064243				-0.413601	1.037320	0.074806	-0.223571	0.073214	0.189218	-0.203455	0.075946	0.132301	-0.204109	0.076503	-0.214544	0.306584	0.672121	0.211068
8998	74.983333	-0.879601	0.626126	-0.086000	-0.877323	0.634080	0.166330	-0.840439	0.860953	-0.087352	-0.813947	0.869023	0.188381	-0.659657	0.736175	-0.226425	-0.712067	1.181922	0.085519	-0.693781	1.120724	0.088443	-0.511349	0.792601	0.258188	-0.693995	1.191927	-0.017139	-0.398017	0.565196	-0.064275				-0.413275	1.037283	0.074582	-0.223669	0.073244	0.189175	-0.203560	0.075953	0.132237	-0.204155	0.076508	-0.214506	0.306588	0.672113	0.211079
8999	74.991667	-0.879580	0.626124	-0.086000	-0.877295	0.634084	0.166330	-0.840426	0.860958	-0.087343	-0.813946	0.869013	0.188381	-0.659651	0.736173	-0.226388	-0.712053	1.182000	0.085579	-0.693757	1.120784	0.088475	-0.511368	0.792562	0.258210	-0.693954	1.191961	-0.017142	-0.398025	0.565039	-0.064340				-0.412909	1.037238	0.074390	-0.223753	0.073273	0.189136	-0.203644	0.075961	0.132181	-0.204186	0.076515	-0.214484	0.306586	0.672112	0.211083
9000	75.000000	-0.879558	0.626127	-0.085997	-0.877271	0.634094	0.166327	-0.840409	0.860960	-0.087332	-0.813943	0.869008	0.188378	-0.659616	0.736167	-0.226350	-0.712049	1.182092	0.085610	-0.693782	1.120809	0.088482	-0.511378	0.792539	0.258228	-0.693953	1.192088	-0.017285	-0.398015	0.564890	-0.064411				-0.412531	1.037181	0.074207	-0.223805	0.073290	0.189093	-0.203698	0.075972	0.132131	-0.204174	0.076506	-0.214473	0.306587	0.672109	0.211086
9001	75.008333	-0.879535	0.626127	-0.086001	-0.877273	0.634098	0.166334	-0.840394	0.860951	-0.087333	-0.813935	0.869006	0.188379	-0.659560	0.736168	-0.226316	-0.712016	1.182080	0.085459	-0.693770	1.120860	0.088421	-0.511365	0.792532	0.258235	-0.693835	1.192037	-0.017214	-0.397992	0.564763	-0.064483				-0.412240	1.037142	0.073997	-0.223830	0.073315	0.189060	-0.203718	0.075965	0.132096	-0.204151	0.076499	-0.214467	0.306593	0.672107	0.211076
9002	75.016667	-0.879540	0.626143	-0.085990	-0.877246	0.634110	0.166339	-0.840375	0.860947	-0.087321	-0.813923	0.869008	0.188381	-0.659485	0.736165	-0.226279	-0.712015	1.182106	0.085375	-0.693791	1.120886	0.088366	-0.511344	0.792543	0.258247	-0.693918	1.192043	-0.017174	-0.397956	0.564684	-0.064543				-0.411998	1.037136	0.073802	-0.223837	0.073331	0.189043	-0.203721	0.075983	0.132079	-0.204107	0.076485	-0.214473	0.306597	0.672110	0.211069
9003	75.025000	-0.879548	0.626154	-0.085984	-0.877273	0.634111	0.166356	-0.840354	0.860939	-0.087315	-0.813909	0.869018	0.188386	-0.659407	0.736156	-0.226266	-0.712012	1.182135	0.085280	-0.693818	1.120902	0.088296	-0.511311	0.792567	0.258255	-0.693830	1.192117	-0.017299	-0.397912	0.564671	-0.064571				-0.411801	1.037152	0.073622	-0.223823	0.073345	0.189045	-0.203706	0.075996	0.132099	-0.204043	0.076466	-0.214489	0.306580	0.672129	0.211075
9004	75.033333	-0.879557	0.626157	-0.085980	-0.877238	0.634120	0.166353	-0.840332	0.860934	-0.087302	-0.813897	0.869030	0.188396	-0.659333	0.736145	-0.226265	-0.711990	1.182152	0.085164	-0.693862	1.120883	0.088228	-0.511274	0.792606	0.258275	-0.693604	1.192050	-0.017415	-0.397873	0.564707	-0.064582				-0.411655	1.037163	0.073515	-0.223814	0.073348	0.189058	-0.203685	0.076012	0.132122	-0.203977	0.076452	-0.214526	0.306595	0.672109	0.211040
9005	75.041667	-0.879560	0.626156	-0.085985	-0.877230	0.634119	0.166359	-0.840292	0.860920	-0.087303	-0.813890	0.869038	0.188412	-0.659278	0.736141	-0.226280	-0.712013	1.182130	0.085078	-0.693849	1.120905	0.088176	-0.511225	0.792652	0.258304	-0.693556	1.192027	-0.017514	-0.397834	0.564800	-0.064570				-0.411598	1.037172	0.073446	-0.223802	0.073339	0.189075	-0.203674	0.076010	0.132142	-0.203921	0.076428	-0.214577	0.306586	0.672108	0.211025
9006	75.050000	-0.879579	0.626171	-0.085977	-0.877227	0.634118	0.166366	-0.840260	0.860923	-0.087297	-0.813881	0.869046	0.188424	-0.659246	0.736140	-0.226301	-0.712014	1.182189	0.085075	-0.693848	1.120900	0.088126	-0.511165	0.792710	0.258342	-0.693531	1.191951	-0.017578	-0.397804	0.564926	-0.064529				-0.411587	1.037182	0.073386	-0.223794	0.073338	0.189097	-0.203668	0.076008	0.132162	-0.203880	0.076428	-0.214630	0.306576	0.672108	0.211007
9007	75.058333	-0.879569	0.626159	-0.085975	-0.877234	0.634108	0.166370	-0.840258	0.860929	-0.087302	-0.813873	0.869049	0.188432	-0.659236	0.736142	-0.226328	-0.712029	1.182167	0.084931	-0.693860	1.120892	0.088089	-0.511098	0.792767	0.258378	-0.693272	1.191849	-0.017688	-0.397786	0.565087	-0.064477				-0.411601	1.037181	0.073327	-0.223797	0.073347	0.189115	-0.203664	0.075999	0.132169	-0.203866	0.076423	-0.214675	0.306564	0.672105	0.210996
9008	75.066667	-0.879549	0.626150	-0.085972	-0.877211	0.634108	0.166359	-0.840207	0.860927	-0.087299	-0.813862	0.869048	0.188437	-0.659246	0.736155	-0.226357	-0.712025	1.182150	0.084805	-0.693866	1.120888	0.088045	-0.511035	0.792822	0.258419	-0.693208	1.191918	-0.017895	-0.397776	0.565235	-0.064397				-0.411609	1.037166	0.073232	-0.223796	0.073338	0.189115	-0.203664	0.075988	0.132177	-0.203867	0.076434	-0.214703	0.306550	0.672099	0.210979
9009	75.075000	-0.879540	0.626165	-0.085961	-0.877208	0.634102	0.166354	-0.840176	0.860934	-0.087304	-0.813854	0.869046	0.188446	-0.659278	0.736159	-0.226378	-0.711988	1.182161	0.084712	-0.693843	1.120920	0.088005	-0.510974	0.792861	0.258466	-0.693252	1.191808	-0.017741	-0.397779	0.565352	-0.064316				-0.411576	1.037118	0.073079	-0.223802	0.073347	0.189107	-0.203672	0.075991	0.132162	-0.203886	0.076446	-0.214706	0.306538	0.672101	0.210975
9010	75.083333	-0.879532	0.626187	-0.085945	-0.877173	0.634110	0.166343	-0.840179	0.860959	-0.087295	-0.813830	0.869040	0.188445	-0.659313	0.736172	-0.226375	-0.711972	1.182207	0.084639	-0.693817	1.120936	0.087943	-0.510919	0.792890	0.258516	-0.693181	1.191844	-0.017845	-0.397779	0.565433	-0.064249				-0.411484	1.037066	0.072849	-0.223801	0.073344	0.189087	-0.203672	0.076000	0.132142	-0.203926	0.076463	-0.214696	0.306525	0.672101	0.210971
9011	75.091667	-0.879489	0.626184	-0.085943	-0.877161	0.634107	0.166344	-0.840143	0.860976	-0.087277	-0.813800	0.869035	0.188446	-0.659351	0.736170	-0.226383	-0.711954	1.182239	0.084547	-0.693807	1.120987	0.087889	-0.510875	0.792896	0.258560	-0.693099	1.191867	-0.017922	-0.397797	0.565452	-0.064209				-0.411397	1.036973	0.072609	-0.223811	0.073359	0.189077	-0.203683	0.076004	0.132129	-0.203975	0.076483	-0.214661	0.306514	0.672100	0.210970
9012	75.100000	-0.879463	0.626200	-0.085928	-0.877115	0.634115	0.166341	-0.840135	0.860994	-0.087254	-0.813767	0.869028	0.188449	-0.659384	0.736170	-0.226371	-0.711946	1.182263	0.084461	-0.693796	1.121032	0.087832	-0.510827	0.792890	0.258607	-0.693010	1.191890	-0.018024	-0.397809	0.565417	-0.064195				-0.411309	1.036864	0.072351	-0.223813	0.073349	0.189057	-0.203688	0.076005	0.132123	-0.204036	0.076510	-0.214615	0.306503	0.672099	0.210976
9013	75.108333	-0.879383	0.626228	-0.085888	-0.877086	0.634114	0.166343	-0.840104	0.860988	-0.087244	-0.813730	0.869021	0.188457	-0.659402	0.736167	-0.226337	-0.711910	1.182267	0.084321	-0.693795	1.121016	0.087748	-0.510786	0.792873	0.258657	-0.692761	1.191822	-0.018126	-0.397818	0.565317	-0.064227				-0.411247	1.036741	0.072093	-0.223820	0.073342	0.189055	-0.203698	0.076019	0.132121	-0.204089	0.076528	-0.214577	0.306497	0.672097	0.210984
9014	75.116667	-0.879407	0.626211	-0.085919	-0.877053	0.634110	0.166343	-0.840095	0.860996	-0.087219	-0.813692	0.869013	0.188462	-0.659409	0.736133	-0.226314	-0.711891	1.182287	0.084202	-0.693791	1.121019	0.087635	-0.510741	0.792860	0.258705	-0.692857	1.191895	-0.018152	-0.397811	0.565185	-0.064302				-0.411217	1.036628	0.071855	-0.223831	0.073357	0.189069	-0.203715	0.076014	0.132122	-0.204140	0.076536	-0.214538	0.306496	0.672097	0.210994
9015	75.125000	-0.879380	0.626208	-0.085920	-0.877025	0.634109	0.166351	-0.840095	0.860996	-0.087199	-0.813653	0.869009	0.188469	-0.659398	0.736101	-0.226287	-0.711894	1.182331	0.084123	-0.693774	1.121004	0.087504	-0.510677	0.792839	0.258729	-0.692618	1.191818	-0.018328	-0.397815	0.565010	-0.064396				-0.411247	1.036521	0.071658	-0.223837	0.073353	0.189081	-0.203723	0.075996	0.132120	-0.204168	0.076532	-0.214506	0.306498	0.672097	0.210998
9016	75.133333	-0.879364	0.626208	-0.085921	-0.877008	0.634108	0.166356	-0.840078	0.860988	-0.087187	-0.813622	0.869002	0.188479	-0.659379	0.736071	-0.226260	-0.711866	1.182234	0.083836	-0.693750	1.120981	0.087357	-0.510610	0.792823	0.258749	-0.692503	1.191690	-0.018315	-0.397805	0.564851	-0.064510				-0.411340	1.036436	0.071508	-0.223835	0.073358	0.189091	-0.203727	0.075986	0.132121	-0.204178	0.076523	-0.214492	0.306503	0.672092	0.211003
9017	75.141667	-0.879261	0.626248	-0.085852	-0.877007	0.634108	0.166358	-0.840063	0.860979	-0.087181	-0.813598	0.869007	0.188482	-0.659353	0.736037	-0.226219	-0.711851	1.182197	0.083609	-0.693715	1.120976	0.087196	-0.510539	0.792812	0.258751	-0.692164	1.191651	-0.018703	-0.397774	0.564731	-0.064606				-0.411501	1.036402	0.071430	-0.223838	0.073354	0.189097	-0.203729	0.075973	0.132121	-0.204155	0.076497	-0.214492	0.306500	0.672089	0.211015
9018	75.150000	-0.879363	0.626218	-0.085913	-0.876992	0.634123	0.166359	-0.840042	0.860977	-0.087176	-0.813572	0.869015	0.188485	-0.659323	0.735996	-0.226190	-0.711804	1.182166	0.083336	-0.693697	1.120957	0.086996	-0.510466	0.792803	0.258733	-0.692100	1.191580	-0.018762	-0.397746	0.564658	-0.064691				-0.411690	1.036402	0.071370	-0.223844	0.073372	0.189104	-0.203729	0.075973	0.132123	-0.204123	0.076474	-0.214499	0.306507	0.672091	0.211018
9019	75.158333	-0.879373	0.626230	-0.085905	-0.877005	0.634137	0.166366	-0.840025	0.860983	-0.087176	-0.813548	0.869016	0.188479	-0.659320	0.736058	-0.226140	-0.711802	1.182109	0.083044	-0.693714	1.120915	0.086749	-0.510400	0.792791	0.258698	-0.691730	1.191587	-0.019167	-0.397716	0.564659	-0.064733				-0.411856	1.036410	0.071278	-0.223846	0.073375	0.189100	-0.203723	0.075987	0.132133	-0.204071	0.076462	-0.214521	0.306511	0.672094	0.211027
9020	75.166667	-0.879388	0.626244	-0.085890	-0.877033	0.634154	0.166376	-0.840009	0.860993	-0.087179	-0.813536	0.869025	0.188482	-0.659282	0.735964	-0.226082	-0.711792	1.182092	0.082729	-0.693691	1.120886	0.086450	-0.510334	0.792767	0.258659	-0.691451	1.191553	-0.019459	-0.397685	0.564722	-0.064740				-0.411969	1.036408	0.071151	-0.223844	0.073359	0.189087	-0.203713	0.076005	0.132141	-0.204014	0.076453	-0.214546	0.306521	0.672091	0.211034
9021	75.175000	-0.879406	0.626252	-0.085874	-0.877055	0.634160	0.166381	-0.839993	0.861004	-0.087182	-0.813511	0.869025	0.188474	-0.659314	0.736099	-0.226156	-0.711817	1.182038	0.082290	-0.693711	1.120871	0.086139	-0.510277	0.792738	0.258599	-0.691159	1.191496	-0.019761	-0.397663	0.564847	-0.064699				-0.412018	1.036402	0.070954	-0.223844	0.073364	0.189079	-0.203713	0.076014	0.132150	-0.203978	0.076448	-0.214573	0.306510	0.672115	0.211063
9022	75.183333	-0.879421	0.626256	-0.085861	-0.877076	0.634164	0.166384	-0.839976	0.861011	-0.087186	-0.813494	0.869025	0.188467	-0.659276	0.735927	-0.226095	-0.711891	1.182017	0.081838	-0.693730	1.120861	0.085770	-0.510222	0.792698	0.258529	-0.690834	1.191484	-0.020137	-0.397649	0.564996	-0.064624				-0.411998	1.036380	0.070721	-0.223847	0.073360	0.189072	-0.203716	0.076025	0.132146	-0.203951	0.076456	-0.214604	0.306538	0.672095	0.211050
9023	75.191667	-0.879428	0.626253	-0.085851	-0.877097	0.634174	0.166393	-0.839969	0.861019	-0.087193	-0.813480	0.869029	0.188464	-0.659301	0.735917	-0.226108	-0.711916	1.182064	0.081407	-0.693817	1.120878	0.085405	-0.510177	0.792652	0.258449	-0.690653	1.191468	-0.020431	-0.397643	0.565150	-0.064515				-0.411898	1.036356	0.070460	-0.223849	0.073357	0.189070	-0.203722	0.076019	0.132144	-0.203956	0.076476	-0.214625	0.306545	0.672089	0.211058
9024	75.200000	-0.879436	0.626259	-0.085840	-0.877089	0.634150	0.166377	-0.839960	0.861023	-0.087200	-0.813467	0.869028	0.188458	-0.659332	0.735889	-0.226184	-0.711939	1.182069	0.080864	-0.693911	1.120916	0.085060	-0.510132	0.792599	0.258363	-0.690017	1.191318	-0.020976	-0.397649	0.565290	-0.064391				-0.411765	1.036322	0.070225	-0.223853	0.073355	0.189070	-0.203730	0.076009	0.132136	-0.203976	0.076500	-0.214648	0.306555	0.672085	0.211063
9025	75.208333	-0.879429	0.626242	-0.085840	-0.877098	0.634165	0.166382	-0.839957	0.861030	-0.087201	-0.813452	0.869034	0.188449	-0.659422	0.735986	-0.226322	-0.712003	1.182107	0.080347	-0.694011	1.120950	0.084650	-0.510100	0.792550	0.258268	-0.689601	1.191261	-0.021420	-0.397665	0.565377	-0.064273				-0.411640	1.036274	0.070046	-0.223861	0.073359	0.189088	-0.203743	0.076003	0.132128	-0.204016	0.076503	-0.214643	0.306564	0.672086	0.211063
9026	75.216667	-0.879420	0.626233	-0.085840	-0.877060	0.634137	0.166352	-0.839953	0.861033	-0.087206	-0.813435	0.869044	0.188437	-0.659412	0.735825	-0.226215	-0.712100	1.182205	0.079923	-0.694107	1.121007	0.084275	-0.510071	0.792499	0.258165	-0.689193	1.191211	-0.021869	-0.397688	0.565430	-0.064173				-0.411527	1.036234	0.069927	-0.223865	0.073373	0.189097	-0.203752	0.075991	0.132113	-0.204062	0.076520	-0.214634	0.306569	0.672098	0.211061
9027	75.225000	-0.879406	0.626231	-0.085838	-0.877047	0.634143	0.166338	-0.839950	0.861033	-0.087210	-0.813426	0.869052	0.188421	-0.659557	0.736029	-0.226451	-0.712162	1.182216	0.079352	-0.694210	1.121058	0.083860	-0.510060	0.792431	0.258062	-0.688812	1.191164	-0.022282	-0.397711	0.565416	-0.064099				-0.411427	1.036219	0.069866	-0.223873	0.073380	0.189097	-0.203759	0.075989	0.132110	-0.204118	0.076531	-0.214602	0.306551	0.672127	0.211076
9028	75.233333	-0.879389	0.626226	-0.085845	-0.877030	0.634148	0.166318	-0.839950	0.861037	-0.087219	-0.813416	0.869059	0.188402	-0.659582	0.735985	-0.226448	-0.712174	1.182261	0.078730	-0.694313	1.121114	0.083455	-0.510052	0.792359	0.257962	-0.688406	1.191151	-0.022746	-0.397728	0.565365	-0.064051				-0.411410	1.036199	0.069894	-0.223868	0.073383	0.189101	-0.203758	0.075997	0.132113	-0.204171	0.076542	-0.214560	0.306574	0.672106	0.211051
9029	75.241667	-0.879371	0.626225	-0.085847	-0.877019	0.634154	0.166302	-0.839949	0.861043	-0.087226	-0.813400	0.869063	0.188380	-0.659543	0.735820	-0.226329	-0.712252	1.182371	0.078223	-0.694424	1.121177	0.083009	-0.510073	0.792278	0.257856	-0.687988	1.191130	-0.023201	-0.397742	0.565266	-0.064057				-0.411411	1.036219	0.069974	-0.223869	0.073385	0.189099	-0.203761	0.076006	0.132125	-0.204216	0.076548	-0.214523	0.306556	0.672137	0.211075
9030	75.250000	-0.879355	0.626227	-0.085859	-0.877016	0.634165	0.166288	-0.839944	0.861045	-0.087238	-0.813386	0.869065	0.188354	-0.659488	0.735652	-0.226198	-0.712330	1.182463	0.077710	-0.694543	1.121231	0.082567	-0.510101	0.792194	0.257758	-0.687546	1.191115	-0.023693	-0.397757	0.565140	-0.064090				-0.411429	1.036241	0.070071	-0.223872	0.073384	0.189100	-0.203760	0.076008	0.132128	-0.204249	0.076549	-0.214484	0.306575	0.672109	0.211057
9031	75.258333	-0.879326	0.626217	-0.085816	-0.877016	0.634172	0.166270	-0.839935	0.861039	-0.087254	-0.813378	0.869064	0.188325	-0.659475	0.735611	-0.226189	-0.712352	1.182451	0.077018	-0.694657	1.121256	0.082056	-0.510137	0.792108	0.257666	-0.687111	1.191109	-0.024163	-0.397753	0.565001	-0.064159				-0.411437	1.036249	0.070169	-0.223862	0.073376	0.189093	-0.203746	0.076009	0.132138	-0.204249	0.076544	-0.214466	0.306556	0.672123	0.211080
9032	75.266667	-0.879336	0.626225	-0.085877	-0.877026	0.634177	0.166255	-0.839923	0.861034	-0.087276	-0.813370	0.869064	0.188287	-0.659450	0.735571	-0.226177	-0.712419	1.182514	0.076436	-0.694807	1.121341	0.081631	-0.510174	0.792031	0.257582	-0.686700	1.191049	-0.024569	-0.397748	0.564882	-0.064246				-0.411431	1.036228	0.070247	-0.223857	0.073375	0.189089	-0.203738	0.075999	0.132143	-0.204241	0.076548	-0.214456	0.306573	0.672099	0.211060
9033	75.275000	-0.879337	0.626224	-0.085885	-0.877053	0.634197	0.166258	-0.839909	0.861026	-0.087301	-0.813364	0.869066	0.188245	-0.659414	0.735542	-0.226182	-0.712490	1.182556	0.075865	-0.694900	1.121356	0.081170	-0.510215	0.791954	0.257501	-0.686126	1.191080	-0.025119	-0.397729	0.564803	-0.064330				-0.411409	1.036149	0.070306	-0.223853	0.073370	0.189095	-0.203730	0.075988	0.132149	-0.204228	0.076550	-0.214464	0.306578	0.672089	0.211052
9034	75.283333	-0.879339	0.626223	-0.085894	-0.877050	0.634183	0.166233	-0.839887	0.861015	-0.087330	-0.813363	0.869076	0.188200	-0.659379	0.735514	-0.226199	-0.712559	1.182602	0.075316	-0.695023	1.121412	0.080756	-0.510249	0.791877	0.257428	-0.685728	1.191047	-0.025605	-0.397726	0.564755	-0.064406				-0.411307	1.036063	0.070308	-0.223847	0.073361	0.189087	-0.203712	0.075974	0.132142	-0.204220	0.076543	-0.214473	0.306575	0.672088	0.211042
9035	75.291667	-0.879350	0.626219	-0.085902	-0.877063	0.634187	0.166219	-0.839859	0.861009	-0.087369	-0.813373	0.869095	0.188157	-0.659340	0.735496	-0.226223	-0.712593	1.182629	0.074805	-0.695112	1.121435	0.080364	-0.510291	0.791818	0.257379	-0.685382	1.190963	-0.025964	-0.397701	0.564770	-0.064463				-0.411204	1.035924	0.070257	-0.223830	0.073365	0.189084	-0.203692	0.075964	0.132133	-0.204216	0.076544	-0.214486	0.306575	0.672087	0.211024
9036	75.300000	-0.879360	0.626226	-0.085905	-0.877101	0.634230	0.166233	-0.839822	0.861001	-0.087405	-0.813375	0.869114	0.188109	-0.659315	0.735485	-0.226263	-0.712627	1.182667	0.074346	-0.695216	1.121489	0.080035	-0.510328	0.791754	0.257335	-0.685059	1.190926	-0.026346	-0.397684	0.564832	-0.064484				-0.410941	1.035819	0.070224	-0.223815	0.073356	0.189071	-0.203679	0.075965	0.132130	-0.204219	0.076551	-0.214498	0.306562	0.672093	0.211004
9037	75.308333	-0.879365	0.626219	-0.085913	-0.877069	0.634194	0.166187	-0.839784	0.861003	-0.087445	-0.813378	0.869134	0.188065	-0.659294	0.735475	-0.226301	-0.712708	1.182753	0.074025	-0.695285	1.121522	0.079724	-0.510366	0.791690	0.257306	-0.684788	1.190863	-0.026638	-0.397670	0.564928	-0.064471				-0.410770	1.035671	0.070207	-0.223801	0.073361	0.189084	-0.203656	0.075970	0.132131	-0.204231	0.076567	-0.214508	0.306554	0.672094	0.210982
9038	75.316667	-0.879365	0.626211	-0.085924	-0.877068	0.634196	0.166164	-0.839737	0.860985	-0.087495	-0.813385	0.869144	0.188019	-0.659271	0.735463	-0.226339	-0.712759	1.182826	0.073761	-0.695374	1.121595	0.079558	-0.510405	0.791624	0.257283	-0.684520	1.190828	-0.026932	-0.397651	0.565034	-0.064422				-0.410622	1.035527	0.070233	-0.223781	0.073341	0.189083	-0.203643	0.075955	0.132144	-0.204253	0.076578	-0.214502	0.306540	0.672099	0.210960
9039	75.325000	-0.879331	0.626186	-0.085949	-0.877066	0.634198	0.166140	-0.839694	0.860987	-0.087537	-0.813398	0.869160	0.187981	-0.659255	0.735448	-0.226382	-0.712741	1.182787	0.073353	-0.695413	1.121596	0.079344	-0.510450	0.791555	0.257273	-0.684315	1.190781	-0.027138	-0.397637	0.565113	-0.064354				-0.410512	1.035384	0.070249	-0.223756	0.073333	0.189090	-0.203625	0.075960	0.132153	-0.204286	0.076589	-0.214496	0.306532	0.672108	0.210946
9040	75.333333	-0.879346	0.626197	-0.085959	-0.877065	0.634199	0.166109	-0.839648	0.860986	-0.087577	-0.813403	0.869170	0.187939	-0.659238	0.735435	-0.226423	-0.712752	1.182805	0.073118	-0.695408	1.121599	0.079131	-0.510502	0.791483	0.257266	-0.684132	1.190750	-0.027323	-0.397629	0.565178	-0.064288				-0.410412	1.035290	0.070382	-0.223741	0.073333	0.189109	-0.203612	0.075954	0.132159	-0.204320	0.076606	-0.214499	0.306530	0.672112	0.210934
9041	75.341667	-0.879309	0.626177	-0.085994	-0.877063	0.634193	0.166071	-0.839613	0.860989	-0.087621	-0.813412	0.869173	0.187890	-0.659220	0.735413	-0.226455	-0.712743	1.182851	0.073018	-0.695399	1.121609	0.078957	-0.510562	0.791412	0.257263	-0.683988	1.190707	-0.027448	-0.397623	0.565193	-0.064231				-0.410359	1.035213	0.070469	-0.223719	0.073331	0.189120	-0.203602	0.075939	0.132170	-0.204349	0.076623	-0.214495	0.306526	0.672115	0.210930
9042	75.350000	-0.879197	0.626221	-0.085948	-0.877063	0.634202	0.166025	-0.839575	0.860999	-0.087664	-0.813425	0.869175	0.187846	-0.659190	0.735389	-0.226490	-0.712794	1.182868	0.073035	-0.695350	1.121596	0.078781	-0.510626	0.791346	0.257264	-0.683822	1.190706	-0.027640	-0.397615	0.565170	-0.064188				-0.410268	1.035182	0.070529	-0.223704	0.073329	0.189128	-0.203585	0.075921	0.132176	-0.204378	0.076629	-0.214488	0.306520	0.672117	0.210931
9043	75.358333	-0.879169	0.626223	-0.085980	-0.877084	0.634196	0.165984	-0.839545	0.861009	-0.087711	-0.813431	0.869176	0.187793	-0.659152	0.735364	-0.226510	-0.712723	1.182835	0.072805	-0.695319	1.121566	0.078679	-0.510700	0.791280	0.257264	-0.683695	1.190683	-0.027738	-0.397614	0.565107	-0.064173				-0.410313	1.035088	0.070645	-0.223687	0.073327	0.189137	-0.203567	0.075908	0.132178	-0.204412	0.076647	-0.214492	0.306524	0.672122	0.210936
9044	75.366667	-0.879196	0.626160	-0.086088	-0.877080	0.634202	0.165941	-0.839515	0.861011	-0.087751	-0.813440	0.869181	0.187736	-0.659114	0.735331	-0.226526	-0.712657	1.182805	0.072597	-0.695300	1.121597	0.078618	-0.510772	0.791228	0.257267	-0.683567	1.190668	-0.027819	-0.397610	0.565026	-0.064179				-0.410305	1.035028	0.070706	-0.223679	0.073330	0.189150	-0.203545	0.075890	0.132183	-0.204427	0.076657	-0.214490	0.306534	0.672120	0.210939
9045	75.375000	-0.879216	0.626193	-0.086104	-0.877097	0.634208	0.165904	-0.839486	0.861012	-0.087796	-0.813450	0.869189	0.187683	-0.659069	0.735299	-0.226534	-0.712605	1.182776	0.072439	-0.695258	1.121580	0.078533	-0.510846	0.791185	0.257274	-0.683464	1.190647	-0.027883	-0.397605	0.564941	-0.064198				-0.410279	1.034963	0.070770	-0.223661	0.073333	0.189157	-0.203524	0.075883	0.132189	-0.204433	0.076650	-0.214472	0.306536	0.672123	0.210944
9046	75.383333	-0.879102	0.626236	-0.086058	-0.877113	0.634216	0.165876	-0.839455	0.861003	-0.087842	-0.813469	0.869199	0.187634	-0.659061	0.735457	-0.226623	-0.712576	1.182790	0.072424	-0.695198	1.121569	0.078441	-0.510906	0.791157	0.257299	-0.683367	1.190635	-0.027962	-0.397599	0.564866	-0.064219				-0.410203	1.034904	0.070826	-0.223638	0.073313	0.189155	-0.203499	0.075867	0.132207	-0.204414	0.076642	-0.214465	0.306546	0.672122	0.210956
9047	75.391667	-0.879144	0.626167	-0.086162	-0.877132	0.634207	0.165843	-0.839419	0.860995	-0.087882	-0.813483	0.869210	0.187582	-0.659018	0.735432	-0.226629	-0.712543	1.182786	0.072353	-0.695153	1.121516	0.078365	-0.510964	0.791143	0.257325	-0.683294	1.190635	-0.028004	-0.397591	0.564811	-0.064238				-0.410135	1.034819	0.070917	-0.223612	0.073300	0.189162	-0.203476	0.075860	0.132228	-0.204395	0.076631	-0.214458	0.306547	0.672109	0.210973
9048	75.400000	-0.879136	0.626158	-0.086186	-0.877123	0.634213	0.165816	-0.839384	0.860982	-0.087923	-0.813494	0.869225	0.187526	-0.658982	0.735411	-0.226630	-0.712472	1.182803	0.072287	-0.695307	1.121643	0.078410	-0.511016	0.791133	0.257356	-0.683192	1.190662	-0.028096	-0.397579	0.564790	-0.064242				-0.410052	1.034722	0.071007	-0.223593	0.073294	0.189172	-0.203452	0.075862	0.132243	-0.204362	0.076617	-0.214450	0.306554	0.672097	0.210985
9049	75.408333	-0.879099	0.626184	-0.086160	-0.877139	0.634206	0.165796	-0.839352	0.860970	-0.087963	-0.813514	0.869240	0.187483	-0.658949	0.735395	-0.226630	-0.712456	1.182829	0.072274	-0.695199	1.121637	0.078364	-0.511067	0.791120	0.257384	-0.683143	1.190682	-0.028106	-0.397569	0.564800	-0.064222				-0.409967	1.034623	0.071096	-0.223578	0.073276	0.189180	-0.203437	0.075871	0.132265	-0.204329	0.076600	-0.214447	0.306560	0.672090	0.210994
9050	75.416667	-0.879072	0.626215	-0.086121	-0.877121	0.634216	0.165773	-0.839316	0.860957	-0.088000	-0.813527	0.869257	0.187437	-0.658923	0.735380	-0.226632	-0.712394	1.182867	0.072241	-0.695066	1.121558	0.078209	-0.511117	0.791106	0.257419	-0.683100	1.190710	-0.028112	-0.397550	0.564847	-0.064193				-0.409887	1.034539	0.071189	-0.223573	0.073269	0.189185	-0.203435	0.075888	0.132278	-0.204302	0.076586	-0.214441	0.306565	0.672091	0.211015
9051	75.425000	-0.879091	0.626173	-0.086168	-0.877130	0.634211	0.165759	-0.839290	0.860948	-0.088036	-0.813534	0.869275	0.187389	-0.658898	0.735376	-0.226654	-0.712346	1.182891	0.072181	-0.695216	1.121716	0.078275	-0.511180	0.791081	0.257454	-0.683059	1.190760	-0.028119	-0.397542	0.564927	-0.064138				-0.409880	1.034437	0.071330	-0.223584	0.073282	0.189200	-0.203442	0.075920	0.132282	-0.204282	0.076582	-0.214452	0.306554	0.672113	0.211044
9052	75.433333	-0.879098	0.626120	-0.086225	-0.877112	0.634223	0.165750	-0.839261	0.860935	-0.088067	-0.813540	0.869286	0.187343	-0.658881	0.735357	-0.226678	-0.712383	1.183000	0.072398	-0.695238	1.121803	0.078346	-0.511245	0.791047	0.257492	-0.683015	1.190813	-0.028127	-0.397531	0.565024	-0.064068				-0.409861	1.034374	0.071448	-0.223597	0.073286	0.189197	-0.203451	0.075949	0.132266	-0.204259	0.076574	-0.214461	0.306575	0.672095	0.211031
9053	75.441667	-0.879111	0.626127	-0.086202	-0.877115	0.634211	0.165743	-0.839233	0.860924	-0.088096	-0.813550	0.869299	0.187311	-0.658890	0.735360	-0.226689	-0.712300	1.183026	0.072295	-0.695148	1.121768	0.078266	-0.511312	0.791008	0.257526	-0.682969	1.190866	-0.028149	-0.397520	0.565122	-0.064001				-0.409886	1.034334	0.071591	-0.223628	0.073303	0.189204	-0.203494	0.075966	0.132259	-0.204256	0.076573	-0.214470	0.306571	0.672099	0.211035
9054	75.450000	-0.879035	0.626183	-0.086119	-0.877118	0.634203	0.165742	-0.839208	0.860920	-0.088114	-0.813556	0.869306	0.187281	-0.658900	0.735345	-0.226707	-0.712258	1.183051	0.072361	-0.695154	1.121801	0.078273	-0.511388	0.790965	0.257555	-0.682939	1.190867	-0.028126	-0.397517	0.565205	-0.063926				-0.409943	1.034315	0.071752	-0.223667	0.073324	0.189200	-0.203534	0.075986	0.132238	-0.204261	0.076581	-0.214482	0.306574	0.672102	0.211044
9055	75.458333	-0.879050	0.626143	-0.086145	-0.877094	0.634209	0.165752	-0.839215	0.860917	-0.088126	-0.813564	0.869315	0.187259	-0.658866	0.735231	-0.226686	-0.712231	1.183059	0.072343	-0.695130	1.121849	0.078254	-0.511465	0.790919	0.257568	-0.682872	1.190885	-0.028162	-0.397517	0.565258	-0.063877				-0.410026	1.034317	0.071931	-0.223725	0.073338	0.189190	-0.203599	0.076010	0.132217	-0.204282	0.076590	-0.214489	0.306570	0.672103	0.211042
9056	75.466667	-0.879067	0.626101	-0.086170	-0.877072	0.634219	0.165764	-0.839227	0.860912	-0.088131	-0.813569	0.869321	0.187243	-0.658900	0.735296	-0.226739	-0.712206	1.183057	0.072306	-0.695072	1.121828	0.078184	-0.511538	0.790874	0.257578	-0.682787	1.190919	-0.028231	-0.397513	0.565286	-0.063840				-0.410172	1.034299	0.072138	-0.223777	0.073339	0.189162	-0.203664	0.076025	0.132197	-0.204302	0.076593	-0.214483	0.306529	0.672151	0.211086
9057	75.475000	-0.879066	0.626114	-0.086143	-0.877064	0.634206	0.165778	-0.839201	0.860900	-0.088127	-0.813578	0.869330	0.187234	-0.658946	0.735296	-0.226801	-0.712131	1.183037	0.072270	-0.694869	1.121738	0.078072	-0.511605	0.790823	0.257579	-0.682737	1.190904	-0.028260	-0.397507	0.565282	-0.063828				-0.410282	1.034322	0.072344	-0.223822	0.073343	0.189124	-0.203710	0.076039	0.132174	-0.204317	0.076606	-0.214475	0.306541	0.672125	0.211065
9058	75.483333	-0.878971	0.626160	-0.086046	-0.877058	0.634198	0.165797	-0.839238	0.860905	-0.088117	-0.813581	0.869345	0.187225	-0.658936	0.735234	-0.226717	-0.712127	1.183018	0.072226	-0.694802	1.121713	0.078035	-0.511666	0.790779	0.257572	-0.682696	1.190877	-0.028268	-0.397504	0.565250	-0.063830				-0.410387	1.034336	0.072562	-0.223852	0.073341	0.189085	-0.203740	0.076059	0.132148	-0.204335	0.076607	-0.214464	0.306519	0.672145	0.211087
9059	75.491667	-0.879030	0.626100	-0.086102	-0.877019	0.634213	0.165815	-0.839247	0.860896	-0.088105	-0.813579	0.869352	0.187217	-0.658950	0.735188	-0.226696	-0.712047	1.182982	0.072076	-0.694765	1.121688	0.077962	-0.511717	0.790741	0.257556	-0.682647	1.190871	-0.028310	-0.397497	0.565197	-0.063858				-0.410490	1.034339	0.072831	-0.223859	0.073342	0.189054	-0.203748	0.076050	0.132117	-0.204346	0.076613	-0.214463	0.306553	0.672086	0.211040
9060	75.500000	-0.879040	0.626101	-0.086073	-0.877001	0.634213	0.165829	-0.839252	0.860883	-0.088091	-0.813577	0.869359	0.187208	-0.658969	0.735140	-0.226667	-0.711968	1.182951	0.071927	-0.694726	1.121672	0.077906	-0.511767	0.790695	0.257537	-0.682585	1.190867	-0.028346	-0.397487	0.565139	-0.063891				-0.410600	1.034339	0.073150	-0.223847	0.073335	0.189029	-0.203732	0.076053	0.132099	-0.204359	0.076606	-0.214451	0.306545	0.672082	0.211048
9061	75.508333	-0.879058	0.626104	-0.086069	-0.877012	0.634198	0.165840	-0.839263	0.860872	-0.088075	-0.813576	0.869373	0.187210	-0.659037	0.735152	-0.226781	-0.711936	1.182946	0.071877	-0.694692	1.121648	0.077840	-0.511805	0.790665	0.257525	-0.682534	1.190880	-0.028407	-0.397483	0.565093	-0.063933				-0.410710	1.034373	0.073501	-0.223831	0.073338	0.189034	-0.203698	0.076040	0.132098	-0.204353	0.076603	-0.214449	0.306541	0.672072	0.211051
9062	75.516667	-0.879055	0.626096	-0.086059	-0.877011	0.634198	0.165852	-0.839274	0.860865	-0.088064	-0.813565	0.869380	0.187206	-0.659053	0.735113	-0.226742	-0.711923	1.182962	0.071833	-0.694684	1.121680	0.077808	-0.511842	0.790620	0.257507	-0.682463	1.190892	-0.028484	-0.397475	0.565054	-0.063972				-0.410818	1.034405	0.073929	-0.223800	0.073331	0.189046	-0.203660	0.076013	0.132109	-0.204336	0.076585	-0.214442	0.306540	0.672064	0.211054
9063	75.525000	-0.879063	0.626097	-0.086056	-0.876991	0.634215	0.165855	-0.839280	0.860850	-0.088052	-0.813550	0.869381	0.187203	-0.658971	0.734826	-0.226507	-0.711900	1.182979	0.071792	-0.694679	1.121695	0.077764	-0.511885	0.790576	0.257487	-0.682421	1.190907	-0.028520	-0.397471	0.565042	-0.064004				-0.411020	1.034451	0.074401	-0.223761	0.073328	0.189078	-0.203605	0.075991	0.132131	-0.204308	0.076575	-0.214448	0.306543	0.672065	0.211057
9064	75.533333	-0.879074	0.626085	-0.086056	-0.877000	0.634214	0.165862	-0.839285	0.860839	-0.088043	-0.813538	0.869388	0.187205	-0.659003	0.734798	-0.226494	-0.711880	1.182994	0.071758	-0.694674	1.121709	0.077743	-0.511924	0.790528	0.257458	-0.682384	1.190918	-0.028552	-0.397460	0.565059	-0.064021				-0.411252	1.034519	0.074913	-0.223704	0.073318	0.189115	-0.203543	0.075949	0.132174	-0.204265	0.076558	-0.214453	0.306545	0.672061	0.211057
9065	75.541667	-0.879076	0.626130	-0.086003	-0.877021	0.634217	0.165860	-0.839294	0.860834	-0.088035	-0.813530	0.869391	0.187210	-0.659021	0.734777	-0.226480	-0.711836	1.182982	0.071665	-0.694654	1.121721	0.077687	-0.511976	0.790465	0.257422	-0.682350	1.190917	-0.028571	-0.397461	0.565109	-0.064023				-0.411533	1.034628	0.075451	-0.223624	0.073287	0.189146	-0.203466	0.075902	0.132220	-0.204210	0.076545	-0.214472	0.306532	0.672078	0.211078
9066	75.550000	-0.879119	0.626089	-0.086040	-0.877056	0.634216	0.165868	-0.839302	0.860832	-0.088026	-0.813523	0.869392	0.187207	-0.659066	0.734764	-0.226469	-0.711802	1.182971	0.071593	-0.694653	1.121688	0.077670	-0.512033	0.790396	0.257376	-0.682324	1.190922	-0.028584	-0.397457	0.565198	-0.064013				-0.411842	1.034789	0.076034	-0.223539	0.073267	0.189180	-0.203367	0.075860	0.132263	-0.204144	0.076520	-0.214491	0.306563	0.672057	0.211047
9067	75.558333	-0.879166	0.626101	-0.086019	-0.877076	0.634225	0.165876	-0.839318	0.860830	-0.088009	-0.813522	0.869388	0.187212	-0.659112	0.734761	-0.226465	-0.711793	1.182984	0.071602	-0.694651	1.121745	0.077708	-0.512095	0.790329	0.257327	-0.682310	1.190914	-0.028571	-0.397463	0.565316	-0.063988				-0.412389	1.034873	0.076701	-0.223430	0.073243	0.189215	-0.203258	0.075828	0.132322	-0.204076	0.076503	-0.214529	0.306573	0.672054	0.211045
9068	75.566667	-0.879131	0.626163	-0.085921	-0.877095	0.634216	0.165873	-0.839307	0.860821	-0.087992	-0.813532	0.869386	0.187217	-0.659274	0.735001	-0.226712	-0.711789	1.183046	0.071705	-0.694630	1.121751	0.077722	-0.512160	0.790260	0.257278	-0.682292	1.190908	-0.028580	-0.397475	0.565459	-0.063956				-0.412769	1.035060	0.077338	-0.223334	0.073223	0.189257	-0.203152	0.075794	0.132367	-0.204012	0.076489	-0.214567	0.306583	0.672059	0.211046
9069	75.575000	-0.879198	0.626122	-0.085950	-0.877143	0.634203	0.165885	-0.839359	0.860838	-0.087973	-0.813545	0.869382	0.187224	-0.659234	0.734760	-0.226483	-0.711839	1.183076	0.071912	-0.694592	1.121724	0.077723	-0.512230	0.790185	0.257213	-0.682276	1.190906	-0.028579	-0.397502	0.565613	-0.063933				-0.413270	1.035267	0.077950	-0.223237	0.073211	0.189305	-0.203058	0.075779	0.132407	-0.203970	0.076483	-0.214603	0.306584	0.672061	0.211045
9070	75.583333	-0.879238	0.626076	-0.085979	-0.877144	0.634209	0.165886	-0.839380	0.860836	-0.087957	-0.813562	0.869377	0.187231	-0.659314	0.734765	-0.226503	-0.711788	1.183074	0.071891	-0.694558	1.121744	0.077756	-0.512301	0.790118	0.257145	-0.682266	1.190888	-0.028571	-0.397537	0.565747	-0.063919				-0.413844	1.035450	0.078557	-0.223160	0.073212	0.189366	-0.202982	0.075756	0.132449	-0.203949	0.076487	-0.214636	0.306587	0.672059	0.211044
9071	75.591667	-0.879293	0.626078	-0.085965	-0.877192	0.634183	0.165893	-0.839407	0.860836	-0.087943	-0.813579	0.869361	0.187240	-0.659393	0.734764	-0.226518	-0.711728	1.183056	0.071825	-0.694524	1.121718	0.077761	-0.512378	0.790052	0.257087	-0.682264	1.190870	-0.028549	-0.397579	0.565861	-0.063911				-0.414479	1.035630	0.079186	-0.223092	0.073201	0.189420	-0.202911	0.075736	0.132491	-0.203946	0.076484	-0.214665	0.306583	0.672066	0.211041
9072	75.600000	-0.879345	0.626085	-0.085945	-0.877179	0.634182	0.165887	-0.839437	0.860839	-0.087929	-0.813603	0.869346	0.187253	-0.659480	0.734759	-0.226529	-0.711646	1.182968	0.071623	-0.694486	1.121742	0.077776	-0.512456	0.789993	0.257036	-0.682238	1.190859	-0.028557	-0.397626	0.565938	-0.063905				-0.415113	1.035829	0.079749	-0.223034	0.073194	0.189470	-0.202858	0.075709	0.132532	-0.203955	0.076492	-0.214685	0.306583	0.672074	0.211046
9073	75.608333	-0.879302	0.626083	-0.085922	-0.877219	0.634143	0.165878	-0.839474	0.860837	-0.087922	-0.813626	0.869323	0.187257	-0.659638	0.734975	-0.226710	-0.711623	1.182989	0.071653	-0.694468	1.121754	0.077815	-0.512537	0.789931	0.256980	-0.682210	1.190848	-0.028551	-0.397670	0.565973	-0.063924				-0.415750	1.035950	0.080422	-0.222984	0.073170	0.189517	-0.202817	0.075692	0.132577	-0.203979	0.076485	-0.214680	0.306582	0.672075	0.211045
9074	75.616667	-0.879358	0.626048	-0.085963	-0.877198	0.634138	0.165857	-0.839503	0.860838	-0.087912	-0.813651	0.869306	0.187260	-0.659635	0.734746	-0.226542	-0.711622	1.183071	0.071760	-0.694457	1.121773	0.077842	-0.512616	0.789874	0.256930	-0.682198	1.190839	-0.028524	-0.397720	0.565959	-0.063944				-0.416532	1.036037	0.080859	-0.222940	0.073158	0.189548	-0.202783	0.075690	0.132616	-0.204009	0.076491	-0.214669	0.306580	0.672074	0.211038
9075	75.625000	-0.879325	0.626070	-0.085931	-0.877245	0.634113	0.165839	-0.839554	0.860843	-0.087898	-0.813675	0.869292	0.187256	-0.659685	0.734748	-0.226535	-0.711670	1.183134	0.071920	-0.694468	1.121818	0.077832	-0.512703	0.789828	0.256878	-0.682141	1.190875	-0.028549	-0.397748	0.565920	-0.063981				-0.417188	1.036192	0.081306	-0.222916	0.073148	0.189574	-0.202761	0.075700	0.132647	-0.204049	0.076505	-0.214637	0.306579	0.672076	0.211045
9076	75.633333	-0.879297	0.626094	-0.085900	-0.877265	0.634104	0.165822	-0.839599	0.860849	-0.087889	-0.813704	0.869279	0.187254	-0.659723	0.734745	-0.226525	-0.711668	1.183180	0.071925	-0.694478	1.121843	0.077789	-0.512786	0.789784	0.256832	-0.682062	1.190909	-0.028586	-0.397777	0.565844	-0.064028				-0.417868	1.036342	0.081743	-0.222902	0.073135	0.189584	-0.202744	0.075722	0.132666	-0.204104	0.076520	-0.214594	0.306577	0.672071	0.211049
9077	75.641667	-0.879373	0.626026	-0.085995	-0.877289	0.634100	0.165808	-0.839628	0.860847	-0.087890	-0.813737	0.869267	0.187243	-0.659740	0.734738	-0.226504	-0.711648	1.183254	0.071866	-0.694518	1.121878	0.077763	-0.512872	0.789747	0.256792	-0.682000	1.190944	-0.028604	-0.397794	0.565737	-0.064081				-0.418590	1.036481	0.082182	-0.222908	0.073123	0.189579	-0.202753	0.075738	0.132667	-0.204143	0.076528	-0.214547	0.306574	0.672077	0.211070
9078	75.650000	-0.879397	0.626027	-0.085998	-0.877295	0.634114	0.165802	-0.839669	0.860847	-0.087889	-0.813776	0.869259	0.187231	-0.659740	0.734729	-0.226483	-0.711636	1.183305	0.071817	-0.694679	1.122051	0.077835	-0.512956	0.789704	0.256747	-0.681939	1.190958	-0.028607	-0.397810	0.565619	-0.064140				-0.419381	1.036621	0.082657	-0.222927	0.073122	0.189566	-0.202773	0.075762	0.132662	-0.204171	0.076540	-0.214498	0.306534	0.672118	0.211137
9079	75.658333	-0.879360	0.626040	-0.085971	-0.877348	0.634092	0.165800	-0.839696	0.860837	-0.087894	-0.813823	0.869252	0.187220	-0.659732	0.734720	-0.226460	-0.711562	1.183295	0.071565	-0.694594	1.121955	0.077700	-0.513044	0.789661	0.256713	-0.681861	1.190970	-0.028639	-0.397800	0.565515	-0.064193				-0.420295	1.036810	0.083179	-0.222981	0.073133	0.189552	-0.202820	0.075785	0.132640	-0.204170	0.076526	-0.214463	0.306534	0.672101	0.211165
9080	75.666667	-0.879432	0.626015	-0.086006	-0.877376	0.634082	0.165797	-0.839717	0.860824	-0.087907	-0.813876	0.869245	0.187211	-0.659707	0.734709	-0.226434	-0.711520	1.183252	0.071362	-0.694575	1.121966	0.077590	-0.513142	0.789607	0.256671	-0.681757	1.191002	-0.028710	-0.397790	0.565424	-0.064251				-0.421302	1.036985	0.083939	-0.223047	0.073135	0.189531	-0.202893	0.075807	0.132610	-0.204132	0.076508	-0.214461	0.306578	0.672040	0.211158
9081	75.675000	-0.879406	0.625975	-0.086025	-0.877400	0.634069	0.165801	-0.839736	0.860811	-0.087925	-0.813924	0.869250	0.187204	-0.659687	0.734680	-0.226440	-0.711563	1.183348	0.071421	-0.694757	1.122127	0.077703	-0.513253	0.789554	0.256630	-0.681654	1.190995	-0.028764	-0.397783	0.565374	-0.064290				-0.422265	1.037206	0.084416	-0.223140	0.073139	0.189501	-0.202997	0.075838	0.132574	-0.204064	0.076472	-0.214489	0.306568	0.672052	0.211200
9082	75.683333	-0.879447	0.625970	-0.086021	-0.877425	0.634057	0.165811	-0.839742	0.860798	-0.087946	-0.813970	0.869256	0.187195	-0.659671	0.734669	-0.226439	-0.711559	1.183365	0.071332	-0.694679	1.122040	0.077542	-0.513372	0.789500	0.256579	-0.681520	1.191001	-0.028873	-0.397770	0.565387	-0.064311				-0.423349	1.037411	0.084985	-0.223243	0.073144	0.189440	-0.203114	0.075880	0.132531	-0.203975	0.076429	-0.214539	0.306554	0.672066	0.211246
9083	75.691667	-0.879428	0.625987	-0.085978	-0.877436	0.634050	0.165819	-0.839760	0.860793	-0.087956	-0.814026	0.869269	0.187193	-0.659661	0.734669	-0.226439	-0.711563	1.183380	0.071241	-0.694690	1.122037	0.077463	-0.513505	0.789437	0.256528	-0.681432	1.190996	-0.028923	-0.397759	0.565481	-0.064303				-0.424477	1.037656	0.085475	-0.223371	0.073172	0.189381	-0.203250	0.075926	0.132465	-0.203880	0.076396	-0.214602	0.306565	0.672064	0.211250
9084	75.700000	-0.879485	0.625953	-0.086006	-0.877440	0.634050	0.165829	-0.839773	0.860793	-0.087966	-0.814072	0.869281	0.187186	-0.659659	0.734695	-0.226434	-0.711569	1.183403	0.071144	-0.694732	1.122075	0.077428	-0.513649	0.789372	0.256466	-0.681367	1.190976	-0.028934	-0.397756	0.565637	-0.064264				-0.425670	1.037921	0.085945	-0.223500	0.073201	0.189296	-0.203389	0.075988	0.132388	-0.203790	0.076373	-0.214678	0.306579	0.672078	0.211258
9085	75.708333	-0.879524	0.625959	-0.085978	-0.877448	0.634044	0.165848	-0.839788	0.860793	-0.087966	-0.814117	0.869296	0.187178	-0.659686	0.734708	-0.226446	-0.711585	1.183448	0.071050	-0.694813	1.122156	0.077379	-0.513799	0.789309	0.256401	-0.681259	1.190999	-0.029009	-0.397766	0.565836	-0.064186				-0.426986	1.038159	0.086371	-0.223636	0.073240	0.189212	-0.203532	0.076038	0.132306	-0.203724	0.076376	-0.214748	0.306583	0.672080	0.211255
9086	75.716667	-0.879558	0.625967	-0.085943	-0.877453	0.634043	0.165870	-0.839804	0.860802	-0.087952	-0.814161	0.869306	0.187175	-0.659731	0.734745	-0.226454	-0.711575	1.183447	0.070851	-0.694931	1.122237	0.077339	-0.513947	0.789247	0.256335	-0.681180	1.191016	-0.029060	-0.397794	0.566059	-0.064089				-0.428439	1.038353	0.086668	-0.223778	0.073283	0.189128	-0.203670	0.076076	0.132213	-0.203681	0.076372	-0.214801	0.306589	0.672089	0.211264
9087	75.725000	-0.879584	0.625984	-0.085902	-0.877446	0.634042	0.165890	-0.839812	0.860814	-0.087932	-0.814202	0.869316	0.187177	-0.659796	0.734791	-0.226455	-0.711660	1.183585	0.070969	-0.694897	1.122282	0.077259	-0.514088	0.789187	0.256279	-0.681086	1.191058	-0.029126	-0.397822	0.566261	-0.063968				-0.430000	1.038510	0.087253	-0.223866	0.073309	0.189047	-0.203763	0.076074	0.132128	-0.203672	0.076394	-0.214834	0.306610	0.672055	0.211243
9088	75.733333	-0.879603	0.626002	-0.085868	-0.877435	0.634036	0.165911	-0.839820	0.860828	-0.087907	-0.814233	0.869319	0.187183	-0.659919	0.735020	-0.226544	-0.711716	1.183676	0.070992	-0.695000	1.122397	0.077248	-0.514220	0.789138	0.256235	-0.681004	1.191115	-0.029190	-0.397875	0.566426	-0.063842				-0.431651	1.038677	0.087702	-0.223918	0.073322	0.188973	-0.203798	0.076047	0.132049	-0.203683	0.076404	-0.214846	0.306635	0.672025	0.211234
9089	75.741667	-0.879605	0.626002	-0.085844	-0.877432	0.634025	0.165921	-0.839826	0.860837	-0.087884	-0.814257	0.869319	0.187189	-0.659973	0.734949	-0.226490	-0.711731	1.183749	0.070946	-0.695049	1.122437	0.077248	-0.514331	0.789098	0.256211	-0.680948	1.191138	-0.029219	-0.397931	0.566507	-0.063732				-0.433383	1.038776	0.088298	-0.223914	0.073345	0.188946	-0.203792	0.076023	0.132004	-0.203718	0.076413	-0.214841	0.306601	0.672074	0.211269
9090	75.750000	-0.879601	0.626005	-0.085837	-0.877424	0.634017	0.165922	-0.839825	0.860852	-0.087865	-0.814282	0.869315	0.187201	-0.660016	0.734884	-0.226424	-0.711746	1.183821	0.070920	-0.695060	1.122618	0.077316	-0.514427	0.789070	0.256189	-0.680919	1.191145	-0.029208	-0.397987	0.566524	-0.063649				-0.434950	1.038921	0.088745	-0.223873	0.073340	0.188952	-0.203740	0.075996	0.132001	-0.203762	0.076419	-0.214832	0.306606	0.672071	0.211274
9091	75.758333	-0.879586	0.626002	-0.085851	-0.877412	0.634001	0.165908	-0.839827	0.860864	-0.087846	-0.814296	0.869303	0.187210	-0.660061	0.734897	-0.226403	-0.711761	1.183916	0.070936	-0.695071	1.122604	0.077302	-0.514500	0.789057	0.256174	-0.680888	1.191154	-0.029210	-0.398035	0.566453	-0.063616				-0.436388	1.038938	0.089272	-0.223811	0.073329	0.188981	-0.203661	0.075961	0.132032	-0.203826	0.076426	-0.214800	0.306626	0.672043	0.211260
9092	75.766667	-0.879570	0.626003	-0.085869	-0.877405	0.633988	0.165887	-0.839826	0.860876	-0.087829	-0.814311	0.869289	0.187218	-0.660094	0.734905	-0.226370	-0.711751	1.183968	0.070949	-0.695093	1.122649	0.077347	-0.514556	0.789056	0.256160	-0.680869	1.191184	-0.029196	-0.398076	0.566327	-0.063621				-0.437572	1.038984	0.089705	-0.223740	0.073318	0.189033	-0.203583	0.075936	0.132099	-0.203904	0.076433	-0.214751	0.306644	0.672012	0.211234
9093	75.775000	-0.879531	0.625987	-0.085907	-0.877409	0.633979	0.165855	-0.839827	0.860880	-0.087817	-0.814329	0.869263	0.187225	-0.660090	0.734914	-0.226330	-0.711756	1.184011	0.070998	-0.695146	1.122736	0.077426	-0.514592	0.789064	0.256136	-0.680889	1.191202	-0.029135	-0.398100	0.566151	-0.063673				-0.438365	1.039108	0.089972	-0.223663	0.073294	0.189090	-0.203505	0.075925	0.132167	-0.203969	0.076444	-0.214696	0.306620	0.672036	0.211237
9094	75.783333	-0.879534	0.626010	-0.085919	-0.877410	0.633965	0.165826	-0.839833	0.860883	-0.087808	-0.814351	0.869236	0.187229	-0.660079	0.734930	-0.226278	-0.711761	1.184053	0.071063	-0.695128	1.122718	0.077466	-0.514606	0.789077	0.256115	-0.680920	1.191229	-0.029059	-0.398112	0.565952	-0.063756				-0.438951	1.039189	0.090295	-0.223570	0.073273	0.189142	-0.203408	0.075894	0.132244	-0.204025	0.076448	-0.214629	0.306600	0.672066	0.211237
9095	75.791667	-0.879488	0.625988	-0.085955	-0.877416	0.633953	0.165809	-0.839831	0.860880	-0.087799	-0.814375	0.869204	0.187237	-0.660029	0.734938	-0.226236	-0.711735	1.184063	0.071060	-0.695152	1.122777	0.077559	-0.514602	0.789102	0.256108	-0.680939	1.191280	-0.029014	-0.398100	0.565739	-0.063865				-0.439368	1.039204	0.090552	-0.223464	0.073254	0.189203	-0.203303	0.075848	0.132319	-0.204043	0.076439	-0.214576	0.306637	0.672028	0.211194
9096	75.800000	-0.879479	0.625984	-0.085966	-0.877418	0.633941	0.165800	-0.839830	0.860870	-0.087792	-0.814393	0.869171	0.187242	-0.659965	0.734952	-0.226203	-0.711709	1.184092	0.071056	-0.695048	1.122678	0.077456	-0.514593	0.789123	0.256094	-0.680973	1.191350	-0.028944	-0.398074	0.565544	-0.063980				-0.439620	1.039344	0.090955	-0.223354	0.073241	0.189268	-0.203190	0.075814	0.132385	-0.204025	0.076437	-0.214542	0.306634	0.672028	0.211181
9097	75.808333	-0.879475	0.625977	-0.085966	-0.877428	0.633932	0.165805	-0.839829	0.860855	-0.087783	-0.814416	0.869146	0.187254	-0.659877	0.734964	-0.226178	-0.711714	1.184098	0.071142	-0.695191	1.122781	0.077702	-0.514580	0.789132	0.256081	-0.681025	1.191358	-0.028851	-0.398032	0.565413	-0.064095				-0.439884	1.039462	0.091324	-0.223252	0.073227	0.189341	-0.203080	0.075773	0.132439	-0.203962	0.076423	-0.214556	0.306596	0.672082	0.211217
9098	75.816667	-0.879500	0.625984	-0.085956	-0.877442	0.633928	0.165821	-0.839831	0.860841	-0.087777	-0.814432	0.869128	0.187266	-0.659806	0.734975	-0.226168	-0.711719	1.184087	0.071223	-0.695094	1.122680	0.077673	-0.514571	0.789138	0.256069	-0.681083	1.191347	-0.028769	-0.397986	0.565352	-0.064206				-0.440211	1.039540	0.091619	-0.223154	0.073211	0.189390	-0.202986	0.075740	0.132480	-0.203879	0.076402	-0.214593	0.306635	0.672031	0.211177
9099	75.825000	-0.879502	0.625954	-0.085964	-0.877461	0.633917	0.165836	-0.839823	0.860817	-0.087765	-0.814454	0.869117	0.187286	-0.659722	0.734992	-0.226179	-0.711723	1.184022	0.071237	-0.695199	1.122794	0.077842	-0.514576	0.789135	0.256056	-0.681151	1.191293	-0.028656	-0.397935	0.565389	-0.064279				-0.440649	1.039641	0.092054	-0.223075	0.073206	0.189445	-0.202907	0.075715	0.132512	-0.203786	0.076379	-0.214666	0.306637	0.672026	0.211186
9100	75.833333	-0.879510	0.625928	-0.085964	-0.877476	0.633905	0.165854	-0.839823	0.860800	-0.087755	-0.814476	0.869107	0.187304	-0.659673	0.735019	-0.226196	-0.711840	1.184070	0.071570	-0.695235	1.122741	0.077913	-0.514595	0.789124	0.256048	-0.681206	1.191266	-0.028611	-0.397884	0.565527	-0.064323				-0.441170	1.039794	0.092647	-0.223020	0.073190	0.189490	-0.202852	0.075704	0.132544	-0.203697	0.076367	-0.214758	0.306638	0.672017	0.211198
9101	75.841667	-0.879545	0.625926	-0.085950	-0.877490	0.633886	0.165871	-0.839832	0.860788	-0.087745	-0.814498	0.869102	0.187328	-0.659656	0.735053	-0.226226	-0.711779	1.183964	0.071418	-0.695181	1.122662	0.077912	-0.514630	0.789106	0.256036	-0.681263	1.191219	-0.028553	-0.397841	0.565769	-0.064303				-0.441880	1.039817	0.093182	-0.222989	0.073180	0.189511	-0.202831	0.075724	0.132569	-0.203633	0.076356	-0.214836	0.306622	0.672032	0.211240
9102	75.850000	-0.879598	0.625950	-0.085919	-0.877494	0.633866	0.165880	-0.839852	0.860787	-0.087731	-0.814519	0.869092	0.187347	-0.659661	0.735094	-0.226252	-0.711816	1.183930	0.071475	-0.695131	1.122575	0.077916	-0.514677	0.789082	0.256029	-0.681312	1.191186	-0.028511	-0.397814	0.566041	-0.064244				-0.442652	1.039840	0.093742	-0.222978	0.073157	0.189516	-0.202819	0.075744	0.132588	-0.203590	0.076363	-0.214907	0.306636	0.672002	0.211243
9103	75.858333	-0.879577	0.625920	-0.085918	-0.877494	0.633837	0.165877	-0.839868	0.860792	-0.087715	-0.814546	0.869077	0.187370	-0.659700	0.735140	-0.226282	-0.711814	1.183865	0.071405	-0.695260	1.122692	0.078073	-0.514739	0.789050	0.256029	-0.681373	1.191173	-0.028463	-0.397812	0.566306	-0.064146				-0.443463	1.039829	0.094280	-0.222995	0.073168	0.189524	-0.202840	0.075769	0.132595	-0.203585	0.076366	-0.214942	0.306602	0.672044	0.211299
9104	75.866667	-0.879585	0.625924	-0.085898	-0.877486	0.633813	0.165872	-0.839900	0.860805	-0.087698	-0.814570	0.869055	0.187389	-0.659783	0.735188	-0.226285	-0.711865	1.183886	0.071494	-0.695323	1.122719	0.078182	-0.514816	0.789014	0.256029	-0.681425	1.191180	-0.028431	-0.397830	0.566536	-0.064024				-0.444230	1.039846	0.094914	-0.223030	0.073157	0.189493	-0.202878	0.075789	0.132591	-0.203602	0.076388	-0.214963	0.306605	0.672031	0.211318
9105	75.875000	-0.879586	0.625934	-0.085881	-0.877482	0.633791	0.165861	-0.839919	0.860827	-0.087674	-0.814600	0.869027	0.187412	-0.659846	0.735235	-0.226289	-0.711932	1.184008	0.071719	-0.695303	1.122697	0.078220	-0.514905	0.788963	0.256034	-0.681504	1.191218	-0.028376	-0.397862	0.566684	-0.063889				-0.444875	1.039822	0.095460	-0.223089	0.073163	0.189474	-0.202933	0.075819	0.132563	-0.203642	0.076395	-0.214946	0.306611	0.672019	0.211330
9106	75.883333	-0.879558	0.625926	-0.085880	-0.877478	0.633771	0.165852	-0.839945	0.860850	-0.087650	-0.814622	0.868995	0.187429	-0.659931	0.735266	-0.226276	-0.711955	1.184065	0.071819	-0.695382	1.122817	0.078375	-0.514998	0.788908	0.256047	-0.681574	1.191257	-0.028293	-0.397912	0.566747	-0.063776				-0.445336	1.039789	0.095908	-0.223163	0.073169	0.189437	-0.203014	0.075845	0.132529	-0.203698	0.076422	-0.214921	0.306644	0.671976	0.211312
9107	75.891667	-0.879544	0.625932	-0.085877	-0.877473	0.633751	0.165841	-0.839979	0.860868	-0.087630	-0.814644	0.868962	0.187446	-0.660009	0.735292	-0.226244	-0.711984	1.184126	0.071933	-0.695429	1.122874	0.078518	-0.515090	0.788855	0.256075	-0.681684	1.191256	-0.028130	-0.397959	0.566705	-0.063702				-0.445394	1.039846	0.096540	-0.223250	0.073177	0.189381	-0.203103	0.075866	0.132481	-0.203776	0.076449	-0.214877	0.306621	0.672020	0.211350
9108	75.900000	-0.879509	0.625923	-0.085889	-0.877473	0.633738	0.165834	-0.840010	0.860882	-0.087614	-0.814660	0.868936	0.187457	-0.660068	0.735310	-0.226207	-0.711959	1.184074	0.071944	-0.695460	1.122891	0.078640	-0.515185	0.788811	0.256114	-0.681802	1.191266	-0.027999	-0.398007	0.566587	-0.063671				-0.445459	1.039868	0.096870	-0.223350	0.073189	0.189326	-0.203209	0.075886	0.132420	-0.203863	0.076480	-0.214827	0.306651	0.671976	0.211322
9109	75.908333	-0.879502	0.625939	-0.085888	-0.877467	0.633725	0.165829	-0.840036	0.860890	-0.087588	-0.814664	0.868919	0.187471	-0.660107	0.735307	-0.226154	-0.711975	1.184065	0.072115	-0.695450	1.122886	0.078799	-0.515279	0.788776	0.256158	-0.681935	1.191280	-0.027887	-0.398049	0.566390	-0.063695				-0.445297	1.039921	0.097328	-0.223460	0.073213	0.189271	-0.203329	0.075927	0.132350	-0.203959	0.076486	-0.214755	0.306643	0.672009	0.211341
9110	75.916667	-0.879446	0.625911	-0.085921	-0.877463	0.633714	0.165827	-0.840051	0.860894	-0.087561	-0.814671	0.868914	0.187492	-0.660121	0.735301	-0.226091	-0.712085	1.184115	0.072609	-0.695407	1.122821	0.078937	-0.515369	0.788742	0.256218	-0.682050	1.191257	-0.027785	-0.398072	0.566158	-0.063763				-0.445104	1.039966	0.097816	-0.223567	0.073229	0.189190	-0.203450	0.075972	0.132281	-0.204035	0.076493	-0.214691	0.306663	0.671989	0.211330
9111	75.925000	-0.879452	0.625927	-0.085911	-0.877461	0.633713	0.165835	-0.840065	0.860883	-0.087541	-0.814664	0.868912	0.187509	-0.660105	0.735282	-0.226021	-0.712076	1.183994	0.072698	-0.695367	1.122734	0.079078	-0.515464	0.788701	0.256292	-0.682221	1.191237	-0.027622	-0.398079	0.565917	-0.063867				-0.444912	1.040017	0.098448	-0.223691	0.073267	0.189139	-0.203574	0.076015	0.132216	-0.204073	0.076498	-0.214635	0.306643	0.672035	0.211377
9112	75.933333	-0.879472	0.625954	-0.085891	-0.877468	0.633715	0.165864	-0.840074	0.860877	-0.087511	-0.814655	0.868915	0.187532	-0.660073	0.735260	-0.225949	-0.712076	1.183837	0.072803	-0.695319	1.122633	0.079205	-0.515546	0.788660	0.256378	-0.682421	1.191192	-0.027434	-0.398064	0.565689	-0.063979				-0.444897	1.039838	0.099036	-0.223799	0.073298	0.189092	-0.203690	0.076034	0.132166	-0.204065	0.076479	-0.214595	0.306685	0.671975	0.211365
9113	75.941667	-0.879467	0.625943	-0.085888	-0.877465	0.633722	0.165888	-0.840066	0.860865	-0.087475	-0.814648	0.868934	0.187559	-0.660020	0.735233	-0.225894	-0.712079	1.183641	0.072869	-0.695265	1.122475	0.079300	-0.515628	0.788609	0.256464	-0.682589	1.191183	-0.027320	-0.398040	0.565500	-0.064092				-0.444867	1.039727	0.099624	-0.223868	0.073307	0.189049	-0.203755	0.076036	0.132117	-0.204022	0.076466	-0.214599	0.306680	0.671986	0.211404
9114	75.950000	-0.879497	0.625958	-0.085871	-0.877473	0.633746	0.165924	-0.840057	0.860862	-0.087443	-0.814636	0.868962	0.187587	-0.659964	0.735213	-0.225837	-0.712119	1.183524	0.073065	-0.695211	1.122324	0.079407	-0.515712	0.788556	0.256550	-0.682783	1.191167	-0.027190	-0.398008	0.565397	-0.064191				-0.444699	1.039758	0.100400	-0.223896	0.073319	0.189011	-0.203790	0.076022	0.132079	-0.203946	0.076444	-0.214626	0.306675	0.672002	0.211443
9115	75.958333	-0.879556	0.625996	-0.085840	-0.877486	0.633770	0.165960	-0.840032	0.860872	-0.087407	-0.814626	0.868998	0.187613	-0.659910	0.735193	-0.225808	-0.712168	1.183464	0.073375	-0.695042	1.122146	0.079457	-0.515803	0.788490	0.256627	-0.683010	1.191126	-0.026992	-0.397972	0.565403	-0.064258				-0.444400	1.039722	0.101135	-0.223885	0.073346	0.189006	-0.203760	0.076015	0.132060	-0.203864	0.076425	-0.214666	0.306695	0.671971	0.211444
9116	75.966667	-0.879602	0.626028	-0.085816	-0.877501	0.633799	0.165998	-0.839996	0.860884	-0.087378	-0.814617	0.869036	0.187647	-0.659869	0.735195	-0.225794	-0.712304	1.183431	0.073772	-0.695019	1.122086	0.079633	-0.515902	0.788420	0.256695	-0.683240	1.191102	-0.026839	-0.397946	0.565508	-0.064284				-0.444044	1.039607	0.101373	-0.223853	0.073349	0.189011	-0.203715	0.075995	0.132066	-0.203783	0.076409	-0.214728	0.306720	0.671950	0.211448
9117	75.975000	-0.879647	0.626056	-0.085793	-0.877528	0.633831	0.166022	-0.839969	0.860912	-0.087349	-0.814608	0.869074	0.187675	-0.659848	0.735212	-0.225785	-0.712337	1.183376	0.073983	-0.695109	1.122148	0.079879	-0.515997	0.788337	0.256755	-0.683464	1.191075	-0.026704	-0.397932	0.565708	-0.064253				-0.443253	1.039674	0.101744	-0.223799	0.073337	0.189033	-0.203656	0.075985	0.132091	-0.203714	0.076402	-0.214804	0.306722	0.671973	0.211477
9118	75.983333	-0.879682	0.626081	-0.085769	-0.877557	0.633852	0.166037	-0.839939	0.860938	-0.087320	-0.814601	0.869098	0.187702	-0.659848	0.735242	-0.225800	-0.712336	1.183314	0.074059	-0.695046	1.122025	0.080029	-0.516076	0.788261	0.256807	-0.683726	1.191007	-0.026514	-0.397929	0.565960	-0.064172				-0.442374	1.039744	0.101942	-0.223741	0.073325	0.189073	-0.203592	0.075961	0.132130	-0.203671	0.076401	-0.214865	0.306720	0.671986	0.211508
9119	75.991667	-0.879702	0.626106	-0.085751	-0.877590	0.633858	0.166039	-0.839901	0.860966	-0.087311	-0.814601	0.869109	0.187729	-0.659879	0.735288	-0.225813	-0.712333	1.183237	0.074245	-0.695045	1.122023	0.080301	-0.516127	0.788203	0.256858	-0.684002	1.190916	-0.026302	-0.397944	0.566203	-0.064035				-0.441280	1.039842	0.102061	-0.223679	0.073309	0.189111	-0.203532	0.075962	0.132176	-0.203663	0.076406	-0.214903	0.306748	0.671925	0.211495
9120	76.000000	-0.879710	0.626123	-0.085736	-0.877622	0.633851	0.166038	-0.839867	0.861002	-0.087286	-0.814608	0.869103	0.187757	-0.659930	0.735334	-0.225826	-0.712362	1.183205	0.074486	-0.695005	1.121979	0.080524	-0.516159	0.788153	0.256928	-0.684259	1.190830	-0.026105	-0.397984	0.566431	-0.063854				-0.440252	1.039834	0.102197	-0.223610	0.073290	0.189152	-0.203469	0.075940	0.132232	-0.203688	0.076415	-0.214920	0.306721	0.671962	0.211532
9121	76.008333	-0.879701	0.626135	-0.085725	-0.877642	0.633836	0.166029	-0.839837	0.861030	-0.087274	-0.814616	0.869086	0.187780	-0.659979	0.735382	-0.225824	-0.712386	1.183194	0.074852	-0.695012	1.121924	0.080840	-0.516172	0.788123	0.257019	-0.684538	1.190736	-0.025890	-0.398032	0.566564	-0.063657				-0.439395	1.039647	0.102335	-0.223542	0.073278	0.189203	-0.203394	0.075920	0.132287	-0.203738	0.076439	-0.214917	0.306724	0.671956	0.211540
9122	76.016667	-0.879683	0.626149	-0.085721	-0.877653	0.633815	0.166014	-0.839795	0.861046	-0.087267	-0.814617	0.869062	0.187793	-0.660023	0.735415	-0.225824	-0.712371	1.183153	0.075165	-0.694977	1.121910	0.081268	-0.516164	0.788099	0.257129	-0.684853	1.190584	-0.025602	-0.398086	0.566618	-0.063464				-0.438649	1.039506	0.102535	-0.223472	0.073255	0.189237	-0.203316	0.075892	0.132326	-0.203811	0.076459	-0.214888	0.306727	0.671960	0.211549
9123	76.025000	-0.879642	0.626149	-0.085731	-0.877653	0.633795	0.165995	-0.839766	0.861087	-0.087241	-0.814612	0.869040	0.187803	-0.660046	0.735438	-0.225800	-0.712361	1.183163	0.075677	-0.694945	1.121942	0.081772	-0.516161	0.788077	0.257249	-0.685270	1.190452	-0.025229	-0.398135	0.566576	-0.063307				-0.438014	1.039326	0.102819	-0.223405	0.073251	0.189273	-0.203247	0.075853	0.132362	-0.203903	0.076493	-0.214838	0.306748	0.671932	0.211539
9124	76.033333	-0.879604	0.626156	-0.085742	-0.877650	0.633778	0.165972	-0.839737	0.861111	-0.087236	-0.814602	0.869016	0.187809	-0.660055	0.735449	-0.225769	-0.712413	1.183201	0.076504	-0.694834	1.121903	0.082297	-0.516165	0.788041	0.257381	-0.685720	1.190346	-0.024861	-0.398180	0.566446	-0.063193				-0.437338	1.039165	0.103223	-0.223349	0.073237	0.189292	-0.203186	0.075836	0.132383	-0.203999	0.076522	-0.214764	0.306735	0.671960	0.211551
9125	76.041667	-0.879562	0.626164	-0.085760	-0.877637	0.633771	0.165948	-0.839689	0.861130	-0.087223	-0.814583	0.869003	0.187807	-0.660019	0.735445	-0.225731	-0.712261	1.183139	0.076974	-0.694714	1.121904	0.083027	-0.516184	0.787985	0.257508	-0.686401	1.190107	-0.024239	-0.398211	0.566234	-0.063153				-0.436760	1.038988	0.103282	-0.223309	0.073226	0.189304	-0.203141	0.075815	0.132394	-0.204097	0.076551	-0.214695	0.306738	0.671964	0.211550
9126	76.050000	-0.879518	0.626167	-0.085791	-0.877617	0.633775	0.165921	-0.839639	0.861146	-0.087219	-0.814558	0.868990	0.187802	-0.659950	0.735450	-0.225678	-0.712156	1.183082	0.077696	-0.694575	1.121902	0.083825	-0.516207	0.787910	0.257630	-0.687127	1.189896	-0.023587	-0.398227	0.565968	-0.063163				-0.436043	1.038844	0.103430	-0.223280	0.073225	0.189318	-0.203116	0.075808	0.132399	-0.204175	0.076565	-0.214621	0.306774	0.671925	0.211529
9127	76.058333	-0.879481	0.626175	-0.085818	-0.877585	0.633775	0.165897	-0.839581	0.861162	-0.087220	-0.814522	0.868971	0.187798	-0.659844	0.735439	-0.225653	-0.712031	1.183081	0.078635	-0.694364	1.121896	0.084601	-0.516241	0.787818	0.257747	-0.687831	1.189761	-0.022928	-0.398225	0.565678	-0.063239				-0.435245	1.038765	0.103554	-0.223269	0.073214	0.189317	-0.203102	0.075803	0.132404	-0.204225	0.076562	-0.214553	0.306759	0.671967	0.211550
9128	76.066667	-0.879456	0.626185	-0.085842	-0.877562	0.633773	0.165887	-0.839512	0.861171	-0.087219	-0.814478	0.868946	0.187800	-0.659709	0.735457	-0.225602	-0.711862	1.183035	0.079505	-0.694131	1.121871	0.085463	-0.516276	0.787713	0.257867	-0.688591	1.189629	-0.022203	-0.398205	0.565398	-0.063348				-0.434403	1.038718	0.103665	-0.223264	0.073206	0.189320	-0.203104	0.075805	0.132402	-0.204235	0.076557	-0.214522	0.306772	0.671960	0.211567
9129	76.075000	-0.879435	0.626204	-0.085856	-0.877537	0.633779	0.165884	-0.839428	0.861188	-0.087224	-0.814433	0.868920	0.187798	-0.659558	0.735492	-0.225575	-0.711726	1.183053	0.080574	-0.693921	1.121882	0.086393	-0.516313	0.787589	0.257983	-0.689350	1.189511	-0.021469	-0.398174	0.565163	-0.063479				-0.433572	1.038708	0.103703	-0.223282	0.073208	0.189320	-0.203118	0.075802	0.132406	-0.204198	0.076538	-0.214513	0.306785	0.671951	0.211588
9130	76.083333	-0.879425	0.626235	-0.085858	-0.877515	0.633785	0.165890	-0.839336	0.861211	-0.087226	-0.814389	0.868894	0.187803	-0.659391	0.735546	-0.225566	-0.711569	1.183101	0.081675	-0.693671	1.121899	0.087340	-0.516363	0.787466	0.258103	-0.690167	1.189352	-0.020645	-0.398139	0.564992	-0.063602				-0.432752	1.038777	0.103780	-0.223295	0.073212	0.189324	-0.203131	0.075807	0.132399	-0.204124	0.076520	-0.214547	0.306824	0.671890	0.211595
9131	76.091667	-0.879415	0.626262	-0.085856	-0.877501	0.633788	0.165901	-0.839202	0.861247	-0.087225	-0.814354	0.868867	0.187804	-0.659207	0.735641	-0.225541	-0.711274	1.183082	0.082671	-0.693381	1.121901	0.088276	-0.516423	0.787343	0.258221	-0.691010	1.189230	-0.019835	-0.398110	0.564920	-0.063702				-0.432013	1.038739	0.103809	-0.223315	0.073206	0.189313	-0.203156	0.075802	0.132393	-0.204032	0.076495	-0.214596	0.306812	0.671931	0.211647
9132	76.100000	-0.879408	0.626300	-0.085840	-0.877495	0.633801	0.165918	-0.839086	0.861290	-0.087240	-0.814333	0.868851	0.187806	-0.659032	0.735763	-0.225530	-0.710989	1.183195	0.083849	-0.693123	1.121962	0.089321	-0.516489	0.787234	0.258326	-0.691841	1.189046	-0.019003	-0.398085	0.564939	-0.063762				-0.431283	1.038657	0.103813	-0.223341	0.073214	0.189314	-0.203191	0.075795	0.132392	-0.203944	0.076473	-0.214661	0.306836	0.671929	0.211685
9133	76.108333	-0.879406	0.626339	-0.085821	-0.877493	0.633807	0.165933	-0.838948	0.861353	-0.087254	-0.814323	0.868846	0.187801	-0.658880	0.735913	-0.225538	-0.710739	1.183217	0.084952	-0.692796	1.122006	0.090433	-0.516551	0.787153	0.258440	-0.692741	1.188819	-0.018099	-0.398070	0.565063	-0.063760				-0.430476	1.038485	0.103830	-0.223368	0.073214	0.189292	-0.203221	0.075797	0.132373	-0.203867	0.076456	-0.214721	0.306866	0.671887	0.211713
9134	76.116667	-0.879398	0.626379	-0.085803	-0.877491	0.633818	0.165945	-0.838810	0.861438	-0.087280	-0.814317	0.868844	0.187786	-0.658732	0.736092	-0.225543	-0.710450	1.183269	0.086139	-0.692425	1.122082	0.091584	-0.516609	0.787090	0.258565	-0.693694	1.188543	-0.017152	-0.398060	0.565234	-0.063696				-0.429491	1.038293	0.103771	-0.223401	0.073228	0.189281	-0.203253	0.075810	0.132351	-0.203808	0.076444	-0.214784	0.306877	0.671903	0.211760
9135	76.125000	-0.879386	0.626420	-0.085786	-0.877482	0.633825	0.165942	-0.838670	0.861530	-0.087317	-0.814323	0.868841	0.187771	-0.658663	0.736443	-0.225562	-0.710138	1.183346	0.087411	-0.692023	1.122185	0.092874	-0.516658	0.787039	0.258716	-0.694772	1.188234	-0.016076	-0.398068	0.565429	-0.063565				-0.428241	1.038019	0.103642	-0.223431	0.073238	0.189262	-0.203292	0.075817	0.132332	-0.203777	0.076444	-0.214838	0.306895	0.671886	0.211803
9136	76.133333	-0.879369	0.626464	-0.085764	-0.877466	0.633828	0.165932	-0.838522	0.861627	-0.087361	-0.814334	0.868831	0.187749	-0.658558	0.736642	-0.225570	-0.709800	1.183436	0.088695	-0.691540	1.122320	0.094172	-0.516702	0.786990	0.258878	-0.695691	1.187904	-0.015082	-0.398100	0.565587	-0.063405				-0.426606	1.037775	0.103482	-0.223465	0.073246	0.189243	-0.203330	0.075829	0.132313	-0.203770	0.076443	-0.214870	0.306914	0.671870	0.211843
9137	76.141667	-0.879279	0.626511	-0.085726	-0.877446	0.633824	0.165912	-0.838367	0.861732	-0.087407	-0.814354	0.868814	0.187727	-0.658450	0.736852	-0.225548	-0.709413	1.183514	0.089970	-0.691027	1.122407	0.095422	-0.516738	0.786936	0.259065	-0.696710	1.187619	-0.014073	-0.398143	0.565679	-0.063211				-0.424844	1.037343	0.103158	-0.223494	0.073251	0.189221	-0.203365	0.075847	0.132291	-0.203789	0.076446	-0.214878	0.306941	0.671836	0.211880
9138	76.150000	-0.879220	0.626472	-0.085780	-0.877419	0.633820	0.165887	-0.838209	0.861832	-0.087450	-0.814381	0.868774	0.187707	-0.658347	0.737080	-0.225585	-0.709005	1.183588	0.091246	-0.690502	1.122497	0.096664	-0.516787	0.786866	0.259264	-0.697693	1.187315	-0.012956	-0.398197	0.565696	-0.063017				-0.422823	1.036927	0.102837	-0.223526	0.073255	0.189202	-0.203396	0.075861	0.132277	-0.203825	0.076452	-0.214867	0.306963	0.671794	0.211915
9139	76.158333	-0.879221	0.626548	-0.085766	-0.877384	0.633810	0.165850	-0.838023	0.861920	-0.087486	-0.814422	0.868719	0.187695	-0.658231	0.737287	-0.225543	-0.708595	1.183583	0.092454	-0.689869	1.122603	0.097805	-0.516876	0.786752	0.259467	-0.698640	1.187025	-0.011910	-0.398255	0.565614	-0.062853				-0.420691	1.036505	0.102524	-0.223556	0.073266	0.189196	-0.203426	0.075862	0.132265	-0.203882	0.076467	-0.214840	0.306958	0.671805	0.211954
9140	76.166667	-0.879100	0.626535	-0.085800	-0.877349	0.633804	0.165812	-0.837880	0.862019	-0.087516	-0.814465	0.868655	0.187676	-0.658095	0.737496	-0.225492	-0.708163	1.183620	0.093641	-0.689272	1.122680	0.098912	-0.517014	0.786608	0.259655	-0.699568	1.186760	-0.010876	-0.398312	0.565453	-0.062713				-0.418538	1.036089	0.102212	-0.223584	0.073268	0.189189	-0.203447	0.075863	0.132256	-0.203956	0.076488	-0.214797	0.306954	0.671818	0.211989
9141	76.175000	-0.879033	0.626566	-0.085820	-0.877306	0.633791	0.165766	-0.837739	0.862116	-0.087537	-0.814521	0.868587	0.187651	-0.657925	0.737688	-0.225419	-0.707738	1.183602	0.094779	-0.688659	1.122693	0.099924	-0.517205	0.786429	0.259829	-0.700460	1.186523	-0.009892	-0.398360	0.565211	-0.062631				-0.416444	1.035625	0.102019	-0.223596	0.073275	0.189188	-0.203466	0.075863	0.132242	-0.204023	0.076495	-0.214734	0.306974	0.671760	0.212008
9142	76.183333	-0.878965	0.626597	-0.085843	-0.877270	0.633781	0.165726	-0.837607	0.862198	-0.087559	-0.814581	0.868522	0.187621	-0.657747	0.737857	-0.225330	-0.707306	1.183536	0.095830	-0.688035	1.122674	0.100872	-0.517443	0.786244	0.260004	-0.701354	1.186298	-0.008926	-0.398385	0.564928	-0.062591				-0.414172	1.035175	0.101826	-0.223604	0.073277	0.189182	-0.203473	0.075863	0.132237	-0.204089	0.076525	-0.214684	0.306975	0.671757	0.212030
9143	76.191667	-0.878905	0.626640	-0.085867	-0.877240	0.633779	0.165702	-0.837492	0.862274	-0.087578	-0.814643	0.868466	0.187585	-0.657559	0.738014	-0.225226	-0.706875	1.183512	0.096910	-0.687464	1.122694	0.101839	-0.517705	0.786084	0.260180	-0.702141	1.186055	-0.007761	-0.398389	0.564628	-0.062612				-0.412180	1.034618	0.101822	-0.223612	0.073290	0.189180	-0.203477	0.075866	0.132226	-0.204146	0.076535	-0.214630	0.306971	0.671806	0.212051
9144	76.200000	-0.878842	0.626668	-0.085890	-0.877214	0.633782	0.165676	-0.837371	0.862325	-0.087604	-0.814714	0.868414	0.187545	-0.657315	0.737961	-0.225044	-0.706433	1.183491	0.097907	-0.686890	1.122707	0.102729	-0.517973	0.785941	0.260358	-0.702960	1.185829	-0.006783	-0.398382	0.564329	-0.062675				-0.409876	1.034073	0.101750	-0.223608	0.073284	0.189170	-0.203468	0.075868	0.132217	-0.204196	0.076542	-0.214579	0.306981	0.671807	0.212059
9145	76.208333	-0.878788	0.626679	-0.085921	-0.877197	0.633786	0.165669	-0.837227	0.862340	-0.087636	-0.814777	0.868370	0.187500	-0.657129	0.738068	-0.224951	-0.706056	1.183545	0.098885	-0.686364	1.122750	0.103563	-0.518219	0.785849	0.260546	-0.703712	1.185647	-0.005902	-0.398360	0.564036	-0.062774				-0.407545	1.033337	0.101835	-0.223601	0.073285	0.189166	-0.203466	0.075871	0.132220	-0.204218	0.076543	-0.214550	0.306998	0.671787	0.212064
9146	76.216667	-0.878762	0.626708	-0.085927	-0.877191	0.633782	0.165660	-0.837098	0.862343	-0.087666	-0.814857	0.868329	0.187467	-0.657010	0.738350	-0.224947	-0.705704	1.183543	0.099704	-0.685865	1.122817	0.104320	-0.518466	0.785805	0.260756	-0.704423	1.185452	-0.005071	-0.398321	0.563784	-0.062887				-0.405114	1.032489	0.101897	-0.223588	0.073281	0.189160	-0.203454	0.075879	0.132221	-0.204223	0.076535	-0.214532	0.307001	0.671816	0.212072
9147	76.225000	-0.878744	0.626715	-0.085942	-0.877180	0.633786	0.165665	-0.836988	0.862326	-0.087703	-0.814936	0.868288	0.187432	-0.656796	0.738242	-0.224790	-0.705435	1.183594	0.100418	-0.685328	1.122922	0.104879	-0.518685	0.785837	0.260982	-0.705029	1.185327	-0.004396	-0.398271	0.563611	-0.063006				-0.402413	1.031498	0.101943	-0.223581	0.073288	0.189174	-0.203440	0.075884	0.132240	-0.204211	0.076525	-0.214543	0.307016	0.671815	0.212081
9148	76.233333	-0.878769	0.626742	-0.085936	-0.877175	0.633782	0.165666	-0.836881	0.862301	-0.087738	-0.815018	0.868251	0.187390	-0.656720	0.738499	-0.224818	-0.705199	1.183653	0.100995	-0.684979	1.123002	0.105392	-0.518887	0.785909	0.261237	-0.705592	1.185295	-0.003889	-0.398220	0.563509	-0.063096				-0.399590	1.030363	0.101919	-0.223564	0.073272	0.189181	-0.203429	0.075874	0.132259	-0.204191	0.076522	-0.214556	0.307031	0.671807	0.212091
9149	76.241667	-0.878709	0.626696	-0.085969	-0.877177	0.633777	0.165660	-0.836795	0.862278	-0.087773	-0.815092	0.868220	0.187337	-0.656582	0.738375	-0.224681	-0.705048	1.183726	0.101453	-0.684720	1.123074	0.105762	-0.519067	0.786000	0.261539	-0.706034	1.185219	-0.003421	-0.398160	0.563511	-0.063155				-0.396657	1.029082	0.101786	-0.223554	0.073270	0.189192	-0.203414	0.075881	0.132260	-0.204176	0.076513	-0.214580	0.307052	0.671749	0.212095
9150	76.250000	-0.878697	0.626692	-0.085978	-0.877180	0.633766	0.165645	-0.836724	0.862257	-0.087809	-0.815170	0.868198	0.187294	-0.656513	0.738425	-0.224655	-0.704950	1.183732	0.101722	-0.684538	1.123130	0.106002	-0.519232	0.786122	0.261918	-0.706425	1.185198	-0.003154	-0.398090	0.563591	-0.063178				-0.393670	1.027681	0.101587	-0.223543	0.073271	0.189198	-0.203409	0.075872	0.132276	-0.204171	0.076524	-0.214596	0.307047	0.671799	0.212117
9151	76.258333	-0.878693	0.626695	-0.085978	-0.877176	0.633758	0.165628	-0.836668	0.862235	-0.087839	-0.815233	0.868193	0.187252	-0.656483	0.738467	-0.224626	-0.704945	1.183754	0.101854	-0.684443	1.123192	0.106088	-0.519383	0.786261	0.262382	-0.706722	1.185204	-0.003013	-0.398016	0.563741	-0.063159				-0.390589	1.026165	0.101279	-0.223537	0.073275	0.189207	-0.203399	0.075873	0.132272	-0.204178	0.076538	-0.214606	0.307052	0.671788	0.212136
9152	76.266667	-0.878661	0.626679	-0.085995	-0.877178	0.633747	0.165608	-0.836643	0.862219	-0.087864	-0.815296	0.868196	0.187213	-0.656473	0.738503	-0.224606	-0.704997	1.183779	0.101845	-0.684424	1.123254	0.106037	-0.519522	0.786405	0.262889	-0.706945	1.185249	-0.003011	-0.397941	0.563914	-0.063117				-0.387625	1.024458	0.100799	-0.223528	0.073273	0.189204	-0.203388	0.075874	0.132267	-0.204191	0.076556	-0.214607	0.307077	0.671728	0.212146
9153	76.275000	-0.878630	0.626676	-0.086000	-0.877178	0.633729	0.165579	-0.836633	0.862197	-0.087876	-0.815347	0.868203	0.187183	-0.656499	0.738511	-0.224586	-0.705127	1.183815	0.101681	-0.684513	1.123291	0.105860	-0.519674	0.786574	0.263501	-0.707058	1.185317	-0.003174	-0.397874	0.564086	-0.063059				-0.384621	1.022618	0.100123	-0.223525	0.073277	0.189198	-0.203372	0.075881	0.132251	-0.204226	0.076570	-0.214591	0.307093	0.671723	0.212158
9154	76.283333	-0.878595	0.626673	-0.086003	-0.877180	0.633706	0.165547	-0.836652	0.862175	-0.087886	-0.815400	0.868213	0.187165	-0.656539	0.738505	-0.224570	-0.705288	1.183863	0.101408	-0.684677	1.123362	0.105567	-0.519835	0.786745	0.264172	-0.707085	1.185433	-0.003482	-0.397803	0.564244	-0.062998				-0.381670	1.020693	0.099243	-0.223513	0.073279	0.189193	-0.203367	0.075880	0.132245	-0.204270	0.076581	-0.214565	0.307114	0.671728	0.212180
9155	76.291667	-0.878540	0.626668	-0.086011	-0.877173	0.633687	0.165531	-0.836686	0.862148	-0.087880	-0.815458	0.868224	0.187137	-0.656607	0.738471	-0.224546	-0.705504	1.183929	0.100999	-0.684903	1.123401	0.105165	-0.520049	0.786919	0.264896	-0.707056	1.185585	-0.003888	-0.397730	0.564351	-0.062952				-0.378830	1.018684	0.098085	-0.223500	0.073273	0.189193	-0.203339	0.075882	0.132247	-0.204325	0.076593	-0.214536	0.307134	0.671754	0.212206
9156	76.300000	-0.878487	0.626660	-0.086012	-0.877171	0.633671	0.165515	-0.836737	0.862107	-0.087867	-0.815519	0.868237	0.187104	-0.656691	0.738417	-0.224506	-0.705773	1.183980	0.100499	-0.685187	1.123443	0.104677	-0.520311	0.787091	0.265678	-0.706950	1.185694	-0.004317	-0.397665	0.564421	-0.062951				-0.376085	1.016592	0.096660	-0.223479	0.073262	0.189200	-0.203324	0.075874	0.132267	-0.204386	0.076606	-0.214498	0.307166	0.671725	0.212227
9157	76.308333	-0.878436	0.626650	-0.086005	-0.877146	0.633633	0.165491	-0.836818	0.862061	-0.087844	-0.815586	0.868251	0.187067	-0.656795	0.738334	-0.224466	-0.706082	1.184047	0.099918	-0.685524	1.123485	0.104107	-0.520645	0.787261	0.266534	-0.706815	1.185897	-0.004932	-0.397599	0.564428	-0.062994				-0.373467	1.014365	0.094950	-0.223457	0.073250	0.189204	-0.203291	0.075859	0.132276	-0.204463	0.076621	-0.214461	0.307185	0.671715	0.212254
9158	76.316667	-0.878396	0.626652	-0.085989	-0.877117	0.633603	0.165470	-0.836898	0.861990	-0.087815	-0.815657	0.868266	0.187017	-0.656936	0.738231	-0.224412	-0.706441	1.184103	0.099270	-0.685908	1.123552	0.103451	-0.521039	0.787432	0.267405	-0.706640	1.186129	-0.005640	-0.397530	0.564406	-0.063093				-0.370889	1.011886	0.093063	-0.223425	0.073224	0.189207	-0.203263	0.075848	0.132293	-0.204532	0.076630	-0.214418	0.307205	0.671709	0.212281
9159	76.325000	-0.878355	0.626633	-0.085971	-0.877116	0.633633	0.165495	-0.836987	0.861905	-0.087779	-0.815738	0.868281	0.186959	-0.657102	0.738212	-0.224388	-0.706853	1.184180	0.098477	-0.686459	1.123573	0.102749	-0.521533	0.787582	0.268307	-0.706388	1.186328	-0.006330	-0.397464	0.564367	-0.063243				-0.368421	1.009170	0.090853	-0.223392	0.073220	0.189227	-0.203219	0.075839	0.132317	-0.204557	0.076626	-0.214397	0.307219	0.671706	0.212305
9160	76.333333	-0.878327	0.626614	-0.085948	-0.877055	0.633613	0.165477	-0.837075	0.861812	-0.087745	-0.815803	0.868290	0.186888	-0.657298	0.738185	-0.224358	-0.707299	1.184265	0.097645	-0.686944	1.123650	0.101928	-0.522131	0.787671	0.269288	-0.706136	1.186602	-0.007169	-0.397384	0.564310	-0.063429				-0.365991	1.006148	0.088436	-0.223347	0.073205	0.189239	-0.203173	0.075841	0.132333	-0.204582	0.076635	-0.214371	0.307235	0.671701	0.212324
9161	76.341667	-0.878313	0.626597	-0.085924	-0.877039	0.633595	0.165476	-0.837176	0.861706	-0.087704	-0.815855	0.868298	0.186815	-0.657474	0.738040	-0.224291	-0.707758	1.184339	0.096664	-0.687467	1.123725	0.101010	-0.522859	0.787675	0.270382	-0.705853	1.186940	-0.008154	-0.397281	0.564278	-0.063663				-0.363547	1.002808	0.085794	-0.223312	0.073194	0.189262	-0.203124	0.075841	0.132350	-0.204581	0.076631	-0.214357	0.307244	0.671694	0.212350
9162	76.350000	-0.878305	0.626575	-0.085894	-0.877027	0.633579	0.165483	-0.837274	0.861589	-0.087671	-0.815884	0.868297	0.186738	-0.657679	0.737884	-0.224221	-0.708249	1.184410	0.095644	-0.688013	1.123773	0.099996	-0.523695	0.787568	0.271575	-0.705523	1.187216	-0.009083	-0.397163	0.564298	-0.063928				-0.361303	0.999029	0.082938	-0.223262	0.073196	0.189301	-0.203069	0.075839	0.132376	-0.204574	0.076635	-0.214352	0.307260	0.671687	0.212381
9163	76.358333	-0.878295	0.626536	-0.085869	-0.877003	0.633597	0.165512	-0.837377	0.861476	-0.087644	-0.815897	0.868301	0.186670	-0.657889	0.737718	-0.224163	-0.708758	1.184479	0.094507	-0.688594	1.123855	0.098908	-0.524698	0.787308	0.272869	-0.705186	1.187562	-0.010226	-0.397030	0.564359	-0.064187				-0.359255	0.994759	0.079872	-0.223212	0.073178	0.189330	-0.203016	0.075847	0.132407	-0.204568	0.076636	-0.214358	0.307276	0.671680	0.212408
9164	76.366667	-0.878242	0.626467	-0.085853	-0.876964	0.633539	0.165502	-0.837496	0.861364	-0.087618	-0.815883	0.868303	0.186603	-0.658128	0.737520	-0.224032	-0.709293	1.184525	0.093345	-0.689162	1.123879	0.097774	-0.525832	0.786935	0.274230	-0.704846	1.187803	-0.011457	-0.396886	0.564482	-0.064445				-0.357348	0.990051	0.076658	-0.223165	0.073168	0.189376	-0.202962	0.075856	0.132450	-0.204569	0.076636	-0.214370	0.307290	0.671672	0.212437
9165	76.375000	-0.878309	0.626485	-0.085792	-0.876954	0.633533	0.165533	-0.837610	0.861254	-0.087605	-0.815846	0.868312	0.186543	-0.658337	0.737185	-0.223940	-0.709816	1.184466	0.092127	-0.689770	1.123806	0.096601	-0.527153	0.786434	0.275657	-0.704484	1.187992	-0.012638	-0.396741	0.564680	-0.064685				-0.355612	0.984779	0.073265	-0.223102	0.073142	0.189411	-0.202913	0.075856	0.132487	-0.204575	0.076650	-0.214387	0.307311	0.671660	0.212468
9166	76.383333	-0.878305	0.626451	-0.085754	-0.876918	0.633552	0.165572	-0.837723	0.861153	-0.087576	-0.815792	0.868324	0.186480	-0.658607	0.736991	-0.223980	-0.710334	1.184330	0.090884	-0.690327	1.123722	0.095451	-0.528618	0.785843	0.277095	-0.704133	1.188110	-0.013781	-0.396606	0.564914	-0.064894				-0.353981	0.978994	0.069785	-0.223051	0.073132	0.189458	-0.202862	0.075859	0.132526	-0.204596	0.076663	-0.214400	0.307326	0.671654	0.212510
9167	76.391667	-0.878304	0.626427	-0.085713	-0.876885	0.633548	0.165596	-0.837850	0.861059	-0.087551	-0.815724	0.868349	0.186420	-0.658918	0.736798	-0.223979	-0.710848	1.184184	0.089729	-0.690805	1.123546	0.094310	-0.530284	0.785154	0.278520	-0.703812	1.188138	-0.014917	-0.396575	0.565113	-0.065048				-0.352437	0.972570	0.066189	-0.223001	0.073116	0.189484	-0.202815	0.075855	0.132562	-0.204620	0.076682	-0.214411	0.307347	0.671639	0.212561
9168	76.400000	-0.878308	0.626412	-0.085666	-0.876851	0.633548	0.165621	-0.837980	0.860995	-0.087496	-0.815647	0.868377	0.186367	-0.659291	0.736777	-0.224073	-0.711308	1.183999	0.088588	-0.691107	1.123391	0.093222	-0.532115	0.784392	0.279932	-0.703543	1.188074	-0.015964	-0.396350	0.565453	-0.065314				-0.350741	0.965601	0.062680	-0.222958	0.073101	0.189505	-0.202770	0.075852	0.132588	-0.204649	0.076692	-0.214414	0.307364	0.671625	0.212611
9169	76.408333	-0.878312	0.626410	-0.085626	-0.876812	0.633513	0.165621	-0.838108	0.860930	-0.087438	-0.815561	0.868422	0.186314	-0.659622	0.736563	-0.224106	-0.711732	1.183791	0.087524	-0.691524	1.123210	0.092327	-0.534141	0.783524	0.281288	-0.703285	1.187903	-0.016931	-0.396348	0.565621	-0.065483				-0.349165	0.958026	0.058945	-0.222923	0.073105	0.189526	-0.202726	0.075849	0.132603	-0.204677	0.076715	-0.214414	0.307378	0.671614	0.212665
9170	76.416667	-0.878226	0.626451	-0.085517	-0.876767	0.633563	0.165656	-0.838237	0.860866	-0.087376	-0.815479	0.868465	0.186258	-0.660029	0.736401	-0.224303	-0.712085	1.183605	0.086536	-0.691779	1.123060	0.091430	-0.536344	0.782595	0.282609	-0.703044	1.187700	-0.017884	-0.396366	0.565727	-0.065651				-0.347667	0.949763	0.055238	-0.222883	0.073099	0.189542	-0.202678	0.075856	0.132607	-0.204708	0.076729	-0.214413	0.307387	0.671591	0.212708
9171	76.425000	-0.878220	0.626443	-0.085478	-0.876721	0.633580	0.165677	-0.838361	0.860817	-0.087304	-0.815393	0.868511	0.186183	-0.660333	0.736124	-0.224186	-0.712347	1.183378	0.085586	-0.691952	1.122908	0.090625	-0.538803	0.781585	0.283888	-0.702826	1.187469	-0.018775	-0.396304	0.565857	-0.065899				-0.346385	0.940844	0.051924	-0.222847	0.073092	0.189561	-0.202638	0.075860	0.132627	-0.204742	0.076748	-0.214405	0.307385	0.671576	0.212762
9172	76.433333	-0.878276	0.626371	-0.085531	-0.876675	0.633597	0.165693	-0.838481	0.860767	-0.087242	-0.815307	0.868552	0.186096	-0.660689	0.735892	-0.224221	-0.712577	1.183135	0.084686	-0.692046	1.122682	0.089832	-0.541598	0.780896	0.285409	-0.702700	1.187336	-0.019754	-0.396244	0.565948	-0.066190				-0.345324	0.931515	0.048869	-0.222803	0.073079	0.189577	-0.202594	0.075863	0.132649	-0.204771	0.076768	-0.214407	0.307387	0.671554	0.212799
9173	76.441667	-0.878321	0.626392	-0.085490	-0.876633	0.633615	0.165703	-0.838553	0.860702	-0.087206	-0.815226	0.868597	0.185990	-0.661067	0.735649	-0.224264	-0.712721	1.182863	0.083858	-0.692028	1.122469	0.089126	-0.544476	0.779695	0.286656	-0.702485	1.186929	-0.020398	-0.396180	0.566012	-0.066535				-0.344539	0.921792	0.046310	-0.222759	0.073054	0.189592	-0.202547	0.075863	0.132677	-0.204801	0.076785	-0.214409	0.307393	0.671535	0.212842
9174	76.450000	-0.878226	0.626428	-0.085397	-0.876590	0.633641	0.165709	-0.838606	0.860633	-0.087192	-0.815145	0.868643	0.185865	-0.661432	0.735417	-0.224316	-0.712832	1.182576	0.083070	-0.692009	1.122281	0.088401	-0.547531	0.778418	0.287883	-0.702380	1.186761	-0.021291	-0.396112	0.566062	-0.066926				-0.343923	0.911859	0.044203	-0.222720	0.073045	0.189622	-0.202506	0.075869	0.132707	-0.204824	0.076791	-0.214406	0.307393	0.671523	0.212868
9175	76.458333	-0.878275	0.626404	-0.085422	-0.876561	0.633671	0.165696	-0.838633	0.860585	-0.087189	-0.815073	0.868695	0.185725	-0.661791	0.735191	-0.224372	-0.712899	1.182314	0.082330	-0.691904	1.122033	0.087622	-0.550779	0.777040	0.289075	-0.702178	1.186436	-0.021917	-0.396044	0.566094	-0.067382				-0.343429	0.901691	0.042681	-0.222674	0.073021	0.189636	-0.202459	0.075877	0.132740	-0.204824	0.076773	-0.214391	0.307396	0.671516	0.212889
9176	76.466667	-0.878341	0.626389	-0.085450	-0.876533	0.633705	0.165677	-0.838641	0.860546	-0.087209	-0.815001	0.868741	0.185578	-0.662149	0.734967	-0.224423	-0.712875	1.181941	0.081525	-0.691743	1.121743	0.086877	-0.554185	0.775599	0.290239	-0.702034	1.186139	-0.022594	-0.395986	0.566105	-0.067832				-0.342935	0.891536	0.041498	-0.222640	0.073009	0.189655	-0.202417	0.075880	0.132762	-0.204795	0.076764	-0.214391	0.307395	0.671514	0.212909
9177	76.475000	-0.878315	0.626414	-0.085413	-0.876512	0.633749	0.165647	-0.838619	0.860527	-0.087242	-0.814934	0.868798	0.185425	-0.662467	0.734746	-0.224486	-0.712825	1.181628	0.080850	-0.691511	1.121458	0.086105	-0.557766	0.774113	0.291336	-0.701865	1.185948	-0.023338	-0.395900	0.566137	-0.068277				-0.342346	0.881174	0.040834	-0.222607	0.073013	0.189678	-0.202379	0.075886	0.132781	-0.204762	0.076744	-0.214391	0.307403	0.671508	0.212917
9178	76.483333	-0.878293	0.626442	-0.085385	-0.876505	0.633792	0.165616	-0.838579	0.860519	-0.087288	-0.814864	0.868858	0.185265	-0.662770	0.734524	-0.224573	-0.712702	1.181235	0.080067	-0.691229	1.121158	0.085355	-0.561469	0.772637	0.292360	-0.701680	1.185730	-0.024036	-0.395829	0.566171	-0.068708				-0.341768	0.870573	0.040557	-0.222581	0.073006	0.189694	-0.202343	0.075892	0.132789	-0.204717	0.076720	-0.214385	0.307402	0.671512	0.212923
9179	76.491667	-0.878415	0.626396	-0.085464	-0.876500	0.633844	0.165581	-0.838520	0.860505	-0.087324	-0.814788	0.868913	0.185112	-0.663126	0.734350	-0.224804	-0.712598	1.180953	0.079419	-0.690985	1.120877	0.084573	-0.565282	0.771189	0.293269	-0.701432	1.185556	-0.024752	-0.395780	0.566186	-0.069107				-0.341091	0.859809	0.040663	-0.222563	0.073029	0.189723	-0.202318	0.075897	0.132803	-0.204687	0.076712	-0.214390	0.307396	0.671515	0.212928
9180	76.500000	-0.878449	0.626419	-0.085475	-0.876495	0.633899	0.165539	-0.838442	0.860491	-0.087355	-0.814726	0.868980	0.184964	-0.663294	0.733878	-0.224679	-0.712404	1.180614	0.078662	-0.690681	1.120620	0.083832	-0.569159	0.769773	0.294055	-0.701157	1.185371	-0.025437	-0.395758	0.566204	-0.069473				-0.340411	0.848798	0.041039	-0.222537	0.073017	0.189733	-0.202286	0.075897	0.132812	-0.204667	0.076702	-0.214394	0.307399	0.671506	0.212926
9181	76.508333	-0.878478	0.626451	-0.085473	-0.876500	0.633953	0.165504	-0.838329	0.860451	-0.087361	-0.814685	0.869066	0.184811	-0.663559	0.733640	-0.224809	-0.712172	1.180419	0.077967	-0.690416	1.120440	0.083123	-0.573166	0.768856	0.295050	-0.700847	1.185209	-0.026099	-0.395770	0.566213	-0.069797				-0.339836	0.837564	0.041684	-0.222519	0.073015	0.189752	-0.202274	0.075894	0.132829	-0.204667	0.076710	-0.214401	0.307392	0.671503	0.212932
9182	76.516667	-0.878505	0.626492	-0.085470	-0.876502	0.634013	0.165459	-0.838204	0.860427	-0.087404	-0.814666	0.869162	0.184642	-0.663830	0.733373	-0.224957	-0.711942	1.180355	0.077375	-0.690147	1.120339	0.082480	-0.577131	0.767362	0.295424	-0.700542	1.185156	-0.026807	-0.395804	0.566221	-0.070103				-0.339469	0.826218	0.042562	-0.222500	0.073006	0.189771	-0.202260	0.075898	0.132847	-0.204673	0.076704	-0.214399	0.307389	0.671494	0.212929
9183	76.525000	-0.878493	0.626511	-0.085483	-0.876501	0.634086	0.165415	-0.838086	0.860405	-0.087443	-0.814687	0.869273	0.184457	-0.664065	0.733130	-0.225116	-0.711649	1.180285	0.076730	-0.689885	1.120286	0.081922	-0.581260	0.766033	0.295778	-0.700205	1.184999	-0.027355	-0.395851	0.566233	-0.070388				-0.339384	0.814804	0.043623	-0.222475	0.072987	0.189776	-0.202245	0.075899	0.132869	-0.204689	0.076725	-0.214410	0.307387	0.671494	0.212937
9184	76.533333	-0.878496	0.626556	-0.085490	-0.876502	0.634167	0.165367	-0.837955	0.860382	-0.087495	-0.814737	0.869408	0.184260	-0.664301	0.732871	-0.225283	-0.711358	1.180314	0.076235	-0.689594	1.120278	0.081426	-0.585458	0.764683	0.295986	-0.699853	1.184880	-0.027934	-0.395902	0.566261	-0.070655				-0.339519	0.803620	0.044834	-0.222459	0.072983	0.189788	-0.202230	0.075903	0.132879	-0.204710	0.076729	-0.214406	0.307339	0.671572	0.212997
9185	76.541667	-0.878483	0.626594	-0.085499	-0.876493	0.634227	0.165311	-0.837817	0.860349	-0.087578	-0.814820	0.869557	0.184042	-0.664499	0.732595	-0.225455	-0.710992	1.180275	0.075635	-0.689277	1.120287	0.081034	-0.589681	0.763157	0.295841	-0.699494	1.184737	-0.028446	-0.395944	0.566303	-0.070894				-0.339962	0.792527	0.046206	-0.222445	0.072966	0.189783	-0.202218	0.075908	0.132885	-0.204736	0.076744	-0.214408	0.307393	0.671479	0.212939
9186	76.550000	-0.878478	0.626631	-0.085513	-0.876497	0.634304	0.165263	-0.837672	0.860326	-0.087685	-0.814939	0.869721	0.183814	-0.664714	0.732508	-0.225702	-0.710619	1.180243	0.075092	-0.688970	1.120255	0.080584	-0.593935	0.761602	0.295499	-0.699130	1.184556	-0.028947	-0.396218	0.566209	-0.070941				-0.340514	0.781553	0.047661	-0.222437	0.072959	0.189783	-0.202207	0.075910	0.132887	-0.204754	0.076755	-0.214412	0.307393	0.671474	0.212940
9187	76.558333	-0.878467	0.626652	-0.085548	-0.876526	0.634406	0.165203	-0.837498	0.860290	-0.087827	-0.815096	0.869891	0.183562	-0.664872	0.732271	-0.225929	-0.710271	1.180208	0.074661	-0.688621	1.120221	0.080233	-0.598270	0.760208	0.295102	-0.698713	1.184328	-0.029416	-0.396226	0.566273	-0.071164				-0.341259	0.770571	0.049241	-0.222426	0.072965	0.189786	-0.202196	0.075906	0.132884	-0.204775	0.076762	-0.214413	0.307398	0.671475	0.212947
9188	76.566667	-0.878456	0.626664	-0.085598	-0.876529	0.634491	0.165132	-0.837310	0.860239	-0.088004	-0.815283	0.870059	0.183296	-0.664957	0.731982	-0.226002	-0.709892	1.180131	0.074248	-0.688231	1.120133	0.079869	-0.602723	0.758859	0.294449	-0.698263	1.184085	-0.029895	-0.396221	0.566332	-0.071369				-0.341969	0.759763	0.050939	-0.222426	0.072977	0.189793	-0.202186	0.075913	0.132874	-0.204788	0.076772	-0.214413	0.307406	0.671471	0.212952
9189	76.575000	-0.878428	0.626645	-0.085671	-0.876550	0.634584	0.165062	-0.837070	0.860182	-0.088200	-0.815498	0.870216	0.183029	-0.665044	0.731762	-0.226213	-0.709464	1.179981	0.073753	-0.687835	1.120016	0.079520	-0.606912	0.757287	0.293463	-0.697843	1.183847	-0.030300	-0.396196	0.566376	-0.071565				-0.342723	0.749001	0.052764	-0.222429	0.072985	0.189800	-0.202185	0.075914	0.132876	-0.204792	0.076768	-0.214405	0.307405	0.671480	0.212965
9190	76.583333	-0.878411	0.626628	-0.085743	-0.876575	0.634681	0.164989	-0.836842	0.860140	-0.088413	-0.815735	0.870359	0.182752	-0.665059	0.731494	-0.226259	-0.709085	1.179898	0.073392	-0.687443	1.119881	0.079161	-0.611243	0.756207	0.292679	-0.697272	1.183605	-0.030794	-0.396151	0.566397	-0.071747				-0.343599	0.738336	0.054671	-0.222431	0.072984	0.189800	-0.202186	0.075915	0.132879	-0.204787	0.076772	-0.214405	0.307398	0.671483	0.212974
9191	76.591667	-0.878397	0.626616	-0.085819	-0.876592	0.634730	0.164880	-0.836593	0.860096	-0.088648	-0.815985	0.870475	0.182465	-0.665029	0.731145	-0.226327	-0.708658	1.179760	0.072883	-0.687089	1.119787	0.078818	-0.615415	0.755019	0.291549	-0.696698	1.183408	-0.031237	-0.396105	0.566388	-0.071892				-0.344765	0.728000	0.056643	-0.222441	0.072985	0.189809	-0.202193	0.075914	0.132882	-0.204784	0.076766	-0.214407	0.307402	0.671485	0.212982
9192	76.600000	-0.878370	0.626600	-0.085903	-0.876643	0.634809	0.164795	-0.836335	0.860060	-0.088885	-0.816257	0.870586	0.182172	-0.664969	0.730804	-0.226386	-0.708255	1.179711	0.072403	-0.686762	1.119729	0.078461	-0.619446	0.753674	0.290169	-0.696108	1.183262	-0.031651	-0.396044	0.566381	-0.072017				-0.346251	0.718044	0.058549	-0.222445	0.072978	0.189798	-0.202206	0.075918	0.132878	-0.204774	0.076757	-0.214399	0.307403	0.671490	0.212990
9193	76.608333	-0.878328	0.626586	-0.085994	-0.876697	0.634854	0.164694	-0.836026	0.860005	-0.089149	-0.816587	0.870633	0.181867	-0.664899	0.730557	-0.226479	-0.707868	1.179822	0.072038	-0.686489	1.119727	0.078089	-0.623487	0.752659	0.288987	-0.695513	1.183230	-0.032075	-0.395961	0.566375	-0.072100				-0.348231	0.708608	0.060241	-0.222452	0.072972	0.189788	-0.202214	0.075919	0.132881	-0.204772	0.076755	-0.214399	0.307402	0.671489	0.212989
9194	76.616667	-0.878287	0.626584	-0.086079	-0.876739	0.634846	0.164562	-0.835742	0.859960	-0.089418	-0.816830	0.870766	0.181565	-0.664791	0.730340	-0.226562	-0.707469	1.179921	0.071572	-0.686287	1.119793	0.077687	-0.627420	0.751641	0.287744	-0.694908	1.183263	-0.032511	-0.395892	0.566346	-0.072135				-0.350362	0.699710	0.061850	-0.222464	0.072975	0.189782	-0.202225	0.075924	0.132882	-0.204775	0.076760	-0.214398	0.307409	0.671485	0.212987
9195	76.625000	-0.878245	0.626599	-0.086169	-0.876817	0.634870	0.164463	-0.835468	0.859950	-0.089717	-0.817129	0.870827	0.181238	-0.664663	0.730144	-0.226648	-0.707105	1.180045	0.071108	-0.686086	1.119876	0.077318	-0.631080	0.750437	0.286265	-0.694257	1.183291	-0.032919	-0.395826	0.566333	-0.072102				-0.352726	0.691353	0.063271	-0.222472	0.072969	0.189774	-0.202241	0.075914	0.132872	-0.204785	0.076761	-0.214398	0.307414	0.671477	0.213000
9196	76.633333	-0.878093	0.626651	-0.086195	-0.876898	0.634859	0.164337	-0.835166	0.859936	-0.090011	-0.817423	0.870884	0.180919	-0.664507	0.729979	-0.226679	-0.706745	1.180261	0.070709	-0.685887	1.119995	0.076956	-0.634590	0.749241	0.284756	-0.693625	1.183385	-0.033301	-0.395763	0.566335	-0.072013				-0.355181	0.683314	0.064548	-0.222481	0.072978	0.189778	-0.202257	0.075899	0.132867	-0.204805	0.076768	-0.214396	0.307420	0.671471	0.213008
9197	76.641667	-0.878060	0.626593	-0.086392	-0.877005	0.634865	0.164203	-0.834880	0.859929	-0.090313	-0.817711	0.870929	0.180574	-0.664309	0.729815	-0.226819	-0.706371	1.180474	0.070266	-0.685756	1.120186	0.076632	-0.637946	0.748120	0.283272	-0.692944	1.183558	-0.033705	-0.395697	0.566357	-0.071850				-0.357687	0.675617	0.065704	-0.222491	0.072968	0.189767	-0.202266	0.075906	0.132858	-0.204831	0.076769	-0.214388	0.307428	0.671460	0.213012
9198	76.650000	-0.877998	0.626617	-0.086499	-0.877072	0.634848	0.164036	-0.834609	0.859927	-0.090614	-0.817997	0.870965	0.180225	-0.664131	0.729877	-0.227011	-0.705962	1.180635	0.069743	-0.685600	1.120330	0.076321	-0.641147	0.747022	0.281786	-0.692276	1.183803	-0.034214	-0.395633	0.566390	-0.071660				-0.360028	0.668159	0.066950	-0.222496	0.072971	0.189768	-0.202277	0.075909	0.132855	-0.204860	0.076784	-0.214393	0.307437	0.671458	0.213022
9199	76.658333	-0.877932	0.626648	-0.086609	-0.877150	0.634863	0.163872	-0.834339	0.859931	-0.090925	-0.818282	0.871013	0.179888	-0.663861	0.729778	-0.227093	-0.705618	1.180897	0.069431	-0.685417	1.120483	0.076019	-0.644091	0.745991	0.280293	-0.691505	1.183819	-0.034425	-0.395847	0.566240	-0.071187				-0.362285	0.660858	0.068255	-0.222500	0.072977	0.189777	-0.202285	0.075911	0.132863	-0.204900	0.076789	-0.214381	0.307457	0.671449	0.213025
9200	76.666667	-0.877790	0.626732	-0.086648	-0.877238	0.634868	0.163704	-0.834043	0.859921	-0.091226	-0.818552	0.871047	0.179543	-0.663511	0.729510	-0.227082	-0.705274	1.181141	0.069093	-0.685217	1.120657	0.075750	-0.646802	0.745011	0.278828	-0.690772	1.183937	-0.034731	-0.395482	0.566477	-0.071278				-0.364494	0.653759	0.069687	-0.222501	0.072980	0.189785	-0.202295	0.075922	0.132875	-0.204942	0.076796	-0.214381	0.307471	0.671457	0.213031
9201	76.675000	-0.877800	0.626715	-0.086843	-0.877311	0.634901	0.163503	-0.833794	0.859943	-0.091521	-0.818910	0.871052	0.179240	-0.663203	0.729465	-0.227161	-0.704889	1.181271	0.068687	-0.684998	1.120787	0.075446	-0.649260	0.744211	0.277554	-0.690018	1.184093	-0.035057	-0.395525	0.566478	-0.070858				-0.366627	0.646910	0.071219	-0.222508	0.072981	0.189786	-0.202296	0.075934	0.132882	-0.204983	0.076799	-0.214381	0.307491	0.671464	0.213036
9202	76.683333	-0.877682	0.626712	-0.086991	-0.877384	0.634942	0.163291	-0.833537	0.859966	-0.091813	-0.819045	0.871074	0.178869	-0.662858	0.729454	-0.227243	-0.704509	1.181472	0.068405	-0.684793	1.120907	0.075208	-0.651438	0.743475	0.276421	-0.689294	1.184208	-0.035298	-0.395280	0.566656	-0.070625				-0.368744	0.640200	0.072754	-0.222510	0.072973	0.189788	-0.202295	0.075940	0.132889	-0.205019	0.076808	-0.214382	0.307457	0.671546	0.213096
9203	76.691667	-0.877624	0.626769	-0.087116	-0.877460	0.634976	0.163057	-0.833271	0.859992	-0.092104	-0.819267	0.871065	0.178524	-0.662519	0.729468	-0.227353	-0.704150	1.181579	0.068083	-0.684586	1.121021	0.075003	-0.653138	0.742520	0.275265	-0.688534	1.184309	-0.035518	-0.395236	0.566720	-0.070145				-0.370721	0.633694	0.074069	-0.222517	0.072978	0.189786	-0.202297	0.075944	0.132883	-0.205059	0.076829	-0.214388	0.307522	0.671458	0.213044
9204	76.700000	-0.877546	0.626816	-0.087246	-0.877579	0.635033	0.162820	-0.832983	0.860018	-0.092388	-0.819458	0.871049	0.178180	-0.662226	0.729711	-0.227561	-0.703820	1.181759	0.067871	-0.684383	1.121124	0.074822	-0.654605	0.741819	0.274473	-0.687833	1.184442	-0.035746	-0.395272	0.566717	-0.069592				-0.372624	0.627373	0.075266	-0.222527	0.072973	0.189777	-0.202304	0.075953	0.132882	-0.205096	0.076843	-0.214385	0.307522	0.671457	0.213046
9205	76.708333	-0.877420	0.626810	-0.087411	-0.877673	0.635065	0.162556	-0.832732	0.860055	-0.092689	-0.819641	0.871007	0.177843	-0.661830	0.729691	-0.227656	-0.703480	1.181822	0.067592	-0.684167	1.121214	0.074670	-0.655629	0.741199	0.273948	-0.687146	1.184508	-0.035867	-0.395390	0.566628	-0.068929				-0.374431	0.621313	0.076285	-0.222529	0.072975	0.189787	-0.202307	0.075944	0.132880	-0.205122	0.076858	-0.214390	0.307519	0.671468	0.213047
9206	76.716667	-0.877330	0.626841	-0.087574	-0.877818	0.635115	0.162309	-0.832469	0.860099	-0.093002	-0.819717	0.871045	0.177526	-0.661428	0.729696	-0.227762	-0.703205	1.181941	0.067459	-0.683965	1.121286	0.074567	-0.656266	0.740673	0.273638	-0.686487	1.184581	-0.036000	-0.395536	0.566509	-0.068195				-0.376145	0.615554	0.076793	-0.222531	0.072974	0.189781	-0.202309	0.075936	0.132876	-0.205157	0.076873	-0.214389	0.307463	0.671558	0.213104
9207	76.725000	-0.877256	0.626886	-0.087742	-0.877941	0.635156	0.162035	-0.832204	0.860163	-0.093303	-0.819762	0.871045	0.177224	-0.661069	0.729915	-0.227980	-0.702901	1.181940	0.067199	-0.683712	1.121256	0.074363	-0.656407	0.740273	0.273578	-0.685843	1.184722	-0.036161	-0.395711	0.566354	-0.067381				-0.377548	0.610188	0.076823	-0.222531	0.072975	0.189788	-0.202300	0.075949	0.132882	-0.205184	0.076882	-0.214385	0.307514	0.671475	0.213047
9208	76.733333	-0.877180	0.626928	-0.087928	-0.878019	0.635177	0.161734	-0.831933	0.860235	-0.093604	-0.819747	0.871034	0.176943	-0.660690	0.730145	-0.228218	-0.702676	1.182108	0.067188	-0.683620	1.121352	0.074309	-0.656166	0.739978	0.273702	-0.685282	1.184816	-0.036187	-0.395931	0.566200	-0.066565				-0.378718	0.605211	0.076669	-0.222530	0.072986	0.189799	-0.202290	0.075959	0.132891	-0.205210	0.076896	-0.214386	0.307508	0.671476	0.213045
9209	76.741667	-0.877095	0.626971	-0.088143	-0.878137	0.635206	0.161463	-0.831679	0.860321	-0.093895	-0.819507	0.870748	0.176490	-0.660300	0.730298	-0.228416	-0.702457	1.182174	0.067109	-0.683493	1.121420	0.074257	-0.655476	0.739802	0.274006	-0.684781	1.184937	-0.036176	-0.396169	0.566052	-0.065716				-0.379661	0.600716	0.076120	-0.222512	0.072981	0.189802	-0.202280	0.075976	0.132911	-0.205233	0.076895	-0.214380	0.307505	0.671480	0.213042
9210	76.750000	-0.876997	0.627024	-0.088323	-0.878267	0.635280	0.161232	-0.831423	0.860406	-0.094154	-0.819614	0.870901	0.176452	-0.659894	0.730450	-0.228611	-0.702250	1.182227	0.066987	-0.683371	1.121527	0.074230	-0.654501	0.739738	0.274449	-0.684326	1.185144	-0.036181	-0.396413	0.565919	-0.064851				-0.380375	0.596934	0.075355	-0.222505	0.072986	0.189818	-0.202261	0.075994	0.132930	-0.205257	0.076899	-0.214383	0.307509	0.671476	0.213036
9211	76.758333	-0.876947	0.627101	-0.088509	-0.878294	0.635289	0.160982	-0.831176	0.860489	-0.094410	-0.819342	0.870887	0.176226	-0.659490	0.730516	-0.228765	-0.702088	1.182371	0.067040	-0.683274	1.121606	0.074202	-0.653207	0.739762	0.275027	-0.683879	1.185325	-0.036127	-0.396586	0.565756	-0.064218				-0.380760	0.593918	0.074387	-0.222483	0.072971	0.189818	-0.202247	0.076007	0.132945	-0.205271	0.076896	-0.214380	0.307508	0.671474	0.213032
9212	76.766667	-0.876862	0.627167	-0.088696	-0.878336	0.635362	0.160802	-0.830932	0.860587	-0.094646	-0.819161	0.870817	0.176056	-0.659078	0.730577	-0.228925	-0.701872	1.182464	0.066980	-0.683186	1.121734	0.074200	-0.651718	0.739844	0.275682	-0.683466	1.185568	-0.036097	-0.396784	0.565467	-0.063726				-0.380919	0.591563	0.073549	-0.222472	0.072972	0.189832	-0.202228	0.076022	0.132954	-0.205287	0.076905	-0.214387	0.307510	0.671467	0.213029
9213	76.775000	-0.876795	0.627251	-0.088846	-0.878299	0.635393	0.160609	-0.830714	0.860681	-0.094859	-0.818711	0.870766	0.175822	-0.658767	0.730957	-0.229292	-0.701727	1.182587	0.067006	-0.683102	1.121801	0.074167	-0.650136	0.740200	0.276608	-0.683121	1.185820	-0.036020	-0.397095	0.564928	-0.063433				-0.380678	0.589852	0.072851	-0.222456	0.072966	0.189848	-0.202212	0.076024	0.132968	-0.205300	0.076900	-0.214384	0.307514	0.671466	0.213028
9214	76.783333	-0.876722	0.627338	-0.088969	-0.878293	0.635513	0.160508	-0.830489	0.860761	-0.095049	-0.818305	0.870614	0.175577	-0.658377	0.731103	-0.229423	-0.701584	1.182699	0.067029	-0.683013	1.121888	0.074121	-0.648314	0.740182	0.277217	-0.682786	1.186054	-0.035934	-0.397416	0.564242	-0.063461				-0.380138	0.588421	0.072218	-0.222444	0.072958	0.189858	-0.202202	0.076015	0.132970	-0.205313	0.076886	-0.214381	0.307513	0.671460	0.213024
9215	76.791667	-0.876625	0.627407	-0.089057	-0.878207	0.635602	0.160424	-0.830276	0.860838	-0.095214	-0.818040	0.870617	0.175483	-0.658062	0.731313	-0.229669	-0.701449	1.182794	0.067053	-0.682934	1.121961	0.074093	-0.646602	0.740568	0.278179	-0.682464	1.186301	-0.035880	-0.397716	0.563527	-0.063803				-0.379339	0.587308	0.071721	-0.222433	0.072959	0.189871	-0.202188	0.076019	0.132967	-0.205314	0.076899	-0.214380	0.307513	0.671456	0.213024
9216	76.800000	-0.876527	0.627475	-0.089097	-0.878080	0.635698	0.160369	-0.830063	0.860910	-0.095355	-0.818149	0.870790	0.175639	-0.657764	0.731520	-0.229897	-0.701432	1.182847	0.067007	-0.682832	1.122019	0.074061	-0.644701	0.740564	0.278766	-0.682165	1.186493	-0.035787	-0.397951	0.562875	-0.064279				-0.378389	0.586313	0.071289	-0.222426	0.072955	0.189874	-0.202185	0.076025	0.132972	-0.205319	0.076898	-0.214375	0.307511	0.671457	0.213022
9217	76.808333	-0.876422	0.627535	-0.089094	-0.877922	0.635806	0.160356	-0.829831	0.860972	-0.095461	-0.817846	0.870848	0.175592	-0.657450	0.731639	-0.229862	-0.701339	1.182941	0.067083	-0.682756	1.122077	0.074057	-0.642921	0.740647	0.279414	-0.681924	1.186664	-0.035697	-0.398086	0.562486	-0.064801				-0.377314	0.585379	0.070862	-0.222426	0.072965	0.189890	-0.202166	0.076031	0.132984	-0.205321	0.076895	-0.214371	0.307511	0.671453	0.213020
9218	76.816667	-0.876305	0.627588	-0.089053	-0.877708	0.635936	0.160376	-0.829633	0.861028	-0.095534	-0.817254	0.870657	0.175321	-0.657237	0.731799	-0.229940	-0.701282	1.183028	0.067146	-0.682697	1.122126	0.074047	-0.641070	0.740881	0.280092	-0.681693	1.186878	-0.035654	-0.398084	0.562305	-0.065343				-0.376181	0.584492	0.070457	-0.222411	0.072960	0.189894	-0.202150	0.076034	0.132993	-0.205318	0.076897	-0.214372	0.307508	0.671451	0.213019
9219	76.825000	-0.876181	0.627640	-0.088980	-0.877471	0.636003	0.160409	-0.829460	0.861080	-0.095572	-0.817056	0.870692	0.175354	-0.657037	0.731754	-0.229910	-0.701173	1.183079	0.067136	-0.682663	1.122184	0.074050	-0.639366	0.741117	0.280740	-0.681509	1.187044	-0.035617	-0.397951	0.562334	-0.065885				-0.375023	0.583675	0.070108	-0.222398	0.072955	0.189900	-0.202138	0.076042	0.133011	-0.205319	0.076886	-0.214366	0.307506	0.671450	0.213015
9220	76.833333	-0.876051	0.627695	-0.088879	-0.877191	0.636109	0.160487	-0.829288	0.861125	-0.095571	-0.816747	0.870695	0.175368	-0.656925	0.731873	-0.229948	-0.701216	1.183178	0.067235	-0.682655	1.122275	0.074085	-0.637733	0.741318	0.281312	-0.681377	1.187180	-0.035537	-0.397725	0.562502	-0.066431				-0.373842	0.582925	0.069907	-0.222378	0.072946	0.189899	-0.202117	0.076047	0.133018	-0.205317	0.076879	-0.214373	0.307510	0.671453	0.213015
9221	76.841667	-0.875900	0.627731	-0.088779	-0.876970	0.636236	0.160636	-0.829119	0.861154	-0.095527	-0.816796	0.870872	0.175682	-0.656858	0.731960	-0.229962	-0.701181	1.183195	0.067221	-0.682616	1.122332	0.074088	-0.636176	0.741382	0.281709	-0.681255	1.187275	-0.035460	-0.397432	0.562768	-0.066985				-0.372725	0.582210	0.069595	-0.222346	0.072923	0.189896	-0.202082	0.076049	0.133033	-0.205314	0.076874	-0.214375	0.307484	0.671496	0.213047
9222	76.850000	-0.875736	0.627748	-0.088678	-0.876715	0.636298	0.160770	-0.828953	0.861172	-0.095443	-0.816453	0.870879	0.175792	-0.656806	0.732018	-0.229954	-0.701174	1.183189	0.067201	-0.682573	1.122352	0.074081	-0.634643	0.741214	0.281849	-0.681181	1.187377	-0.035407	-0.397111	0.563021	-0.067538				-0.371599	0.581626	0.069386	-0.222316	0.072914	0.189911	-0.202047	0.076048	0.133046	-0.205311	0.076861	-0.214375	0.307520	0.671453	0.213025
9223	76.858333	-0.875604	0.627793	-0.088544	-0.876426	0.636344	0.160916	-0.828817	0.861174	-0.095310	-0.816055	0.870676	0.175828	-0.656764	0.732044	-0.229903	-0.701114	1.183176	0.067266	-0.682509	1.122330	0.074086	-0.633347	0.741203	0.282098	-0.681114	1.187445	-0.035373	-0.396763	0.563238	-0.068110				-0.370690	0.581053	0.069100	-0.222277	0.072900	0.189933	-0.202001	0.076051	0.133063	-0.205298	0.076851	-0.214380	0.307523	0.671456	0.213028
9224	76.866667	-0.875465	0.627831	-0.088403	-0.876164	0.636422	0.161096	-0.828700	0.861163	-0.095151	-0.815521	0.870501	0.175858	-0.656730	0.732046	-0.229824	-0.701159	1.183063	0.067273	-0.682454	1.122274	0.074128	-0.632247	0.741361	0.282453	-0.681096	1.187456	-0.035320	-0.396426	0.563397	-0.068663				-0.369808	0.580591	0.068920	-0.222222	0.072897	0.189954	-0.201949	0.076062	0.133079	-0.205286	0.076840	-0.214378	0.307528	0.671462	0.213035
9225	76.875000	-0.875314	0.627869	-0.088243	-0.875860	0.636405	0.161235	-0.828616	0.861148	-0.094959	-0.815359	0.870487	0.176167	-0.656717	0.732107	-0.229739	-0.701125	1.183014	0.067418	-0.682336	1.122160	0.074117	-0.631170	0.741165	0.282470	-0.681064	1.187375	-0.035231	-0.396091	0.563502	-0.069142				-0.368995	0.580009	0.068678	-0.222178	0.072897	0.190001	-0.201893	0.076074	0.133110	-0.205262	0.076816	-0.214368	0.307532	0.671457	0.213047
9226	76.883333	-0.875170	0.627925	-0.088067	-0.875619	0.636404	0.161422	-0.828533	0.861121	-0.094740	-0.815090	0.870568	0.176500	-0.656726	0.732145	-0.229624	-0.701055	1.182827	0.067442	-0.682230	1.122058	0.074127	-0.630283	0.741125	0.282606	-0.681078	1.187349	-0.035196	-0.395759	0.563560	-0.069541				-0.368271	0.579329	0.068484	-0.222117	0.072880	0.190038	-0.201829	0.076097	0.133152	-0.205229	0.076807	-0.214360	0.307537	0.671453	0.213054
9227	76.891667	-0.874987	0.627988	-0.087829	-0.875374	0.636446	0.161628	-0.828458	0.861093	-0.094502	-0.814712	0.870473	0.176728	-0.656710	0.732082	-0.229435	-0.701057	1.182640	0.067479	-0.682116	1.121933	0.074139	-0.629477	0.740932	0.282568	-0.681126	1.187288	-0.035141	-0.395451	0.563589	-0.069843				-0.367760	0.578685	0.068168	-0.222065	0.072881	0.190084	-0.201767	0.076122	0.133197	-0.205188	0.076788	-0.214345	0.307539	0.671451	0.213062
9228	76.900000	-0.874800	0.627998	-0.087743	-0.875132	0.636442	0.161821	-0.828396	0.861077	-0.094236	-0.814038	0.870138	0.176731	-0.656706	0.732001	-0.229246	-0.701052	1.182497	0.067549	-0.681996	1.121796	0.074154	-0.628780	0.740737	0.282486	-0.681188	1.187237	-0.035087	-0.395153	0.563596	-0.070093				-0.367384	0.578080	0.067855	-0.222015	0.072874	0.190134	-0.201716	0.076137	0.133258	-0.205138	0.076756	-0.214329	0.307541	0.671449	0.213072
9229	76.908333	-0.874685	0.628099	-0.087554	-0.874886	0.636436	0.162016	-0.828334	0.861049	-0.093964	-0.813830	0.870125	0.177101	-0.656707	0.731902	-0.229042	-0.701057	1.182443	0.067767	-0.681855	1.121699	0.074232	-0.628121	0.740314	0.282156	-0.681293	1.187185	-0.034981	-0.394864	0.563389	-0.070248				-0.367094	0.577374	0.067478	-0.221969	0.072860	0.190178	-0.201662	0.076145	0.133303	-0.205086	0.076717	-0.214314	0.307541	0.671437	0.213085
9230	76.916667	-0.874606	0.628127	-0.087356	-0.874651	0.636432	0.162216	-0.828255	0.861023	-0.093686	-0.813609	0.870158	0.177475	-0.656709	0.731798	-0.228831	-0.701009	1.182343	0.067909	-0.681720	1.121624	0.074328	-0.627725	0.740281	0.282151	-0.681378	1.187152	-0.034922	-0.394663	0.563378	-0.070386				-0.366907	0.576654	0.067079	-0.221923	0.072855	0.190212	-0.201607	0.076155	0.133337	-0.205034	0.076689	-0.214307	0.307536	0.671435	0.213100
9231	76.925000	-0.874436	0.628250	-0.087197	-0.874367	0.636427	0.162394	-0.828247	0.861022	-0.093401	-0.813198	0.870147	0.177752	-0.656692	0.731705	-0.228645	-0.700925	1.182261	0.068124	-0.681562	1.121564	0.074470	-0.627357	0.740070	0.281929	-0.681527	1.187103	-0.034769	-0.394494	0.563395	-0.070493				-0.366855	0.575978	0.066684	-0.221884	0.072835	0.190219	-0.201569	0.076154	0.133359	-0.204979	0.076658	-0.214296	0.307507	0.671476	0.213140
9232	76.933333	-0.874336	0.628313	-0.087019	-0.874148	0.636446	0.162585	-0.828213	0.861019	-0.093111	-0.812788	0.870018	0.177950	-0.656646	0.731431	-0.228374	-0.700804	1.182122	0.068254	-0.681383	1.121498	0.074654	-0.627068	0.739866	0.281678	-0.681711	1.187038	-0.034555	-0.394355	0.563417	-0.070597				-0.366852	0.575251	0.066240	-0.221855	0.072828	0.190230	-0.201523	0.076147	0.133367	-0.204929	0.076620	-0.214279	0.307529	0.671424	0.213122
9233	76.941667	-0.874257	0.628379	-0.086845	-0.873941	0.636474	0.162761	-0.828172	0.861028	-0.092812	-0.812357	0.869930	0.178140	-0.656669	0.731358	-0.228219	-0.700669	1.182039	0.068521	-0.681145	1.121448	0.074880	-0.626860	0.739707	0.281432	-0.681875	1.186992	-0.034387	-0.394262	0.563449	-0.070695				-0.366915	0.574543	0.065822	-0.221835	0.072820	0.190230	-0.201506	0.076141	0.133366	-0.204872	0.076590	-0.214270	0.307526	0.671425	0.213129
9234	76.950000	-0.874208	0.628446	-0.086666	-0.873697	0.636514	0.162917	-0.828155	0.861049	-0.092526	-0.812107	0.870130	0.178526	-0.656714	0.731319	-0.228084	-0.700567	1.182029	0.068950	-0.680935	1.121371	0.075128	-0.626613	0.739379	0.281016	-0.682066	1.186882	-0.034096	-0.394208	0.563488	-0.070783				-0.366989	0.573865	0.065436	-0.221821	0.072816	0.190223	-0.201488	0.076137	0.133355	-0.204814	0.076565	-0.214258	0.307520	0.671426	0.213131
9235	76.958333	-0.874143	0.628549	-0.086452	-0.873567	0.636589	0.163087	-0.828121	0.861078	-0.092229	-0.811799	0.870143	0.178775	-0.656794	0.731295	-0.227968	-0.700334	1.181920	0.069245	-0.680596	1.121329	0.075442	-0.626477	0.739254	0.280795	-0.682220	1.186782	-0.033797	-0.394197	0.563519	-0.070858				-0.367144	0.573221	0.065071	-0.221813	0.072806	0.190217	-0.201481	0.076133	0.133355	-0.204748	0.076536	-0.214241	0.307522	0.671416	0.213135
9236	76.966667	-0.874199	0.628617	-0.086301	-0.873461	0.636676	0.163251	-0.828097	0.861119	-0.091957	-0.811643	0.870138	0.179040	-0.656914	0.731292	-0.227873	-0.700073	1.181801	0.069559	-0.680254	1.121276	0.075771	-0.626358	0.739145	0.280608	-0.682390	1.186709	-0.033546	-0.394211	0.563535	-0.070941				-0.367234	0.572698	0.064718	-0.221813	0.072794	0.190214	-0.201475	0.076128	0.133363	-0.204683	0.076520	-0.214231	0.307458	0.671502	0.213185
9237	76.975000	-0.874215	0.628688	-0.086138	-0.873364	0.636751	0.163394	-0.828071	0.861159	-0.091709	-0.811249	0.870225	0.179216	-0.657075	0.731430	-0.227915	-0.699837	1.181722	0.070004	-0.679896	1.121210	0.076077	-0.626263	0.739069	0.280489	-0.682577	1.186636	-0.033219	-0.394324	0.563401	-0.071090				-0.367392	0.572249	0.064388	-0.221802	0.072786	0.190209	-0.201474	0.076123	0.133359	-0.204607	0.076481	-0.214211	0.307453	0.671501	0.213184
9238	76.983333	-0.874248	0.628759	-0.085981	-0.873298	0.636825	0.163523	-0.828041	0.861213	-0.091445	-0.811007	0.870271	0.179404	-0.657260	0.731585	-0.227976	-0.699603	1.181690	0.070463	-0.679523	1.121145	0.076425	-0.626179	0.739008	0.280420	-0.682775	1.186572	-0.032866	-0.394477	0.563229	-0.071278				-0.367542	0.571811	0.064079	-0.221802	0.072772	0.190204	-0.201476	0.076125	0.133359	-0.204527	0.076450	-0.214203	0.307506	0.671404	0.213129
9239	76.991667	-0.874304	0.628842	-0.085842	-0.873274	0.636897	0.163636	-0.828001	0.861275	-0.091210	-0.810816	0.870275	0.179544	-0.657404	0.731622	-0.227920	-0.699277	1.181598	0.070826	-0.679149	1.121107	0.076691	-0.626112	0.738962	0.280408	-0.682897	1.186536	-0.032565	-0.394642	0.563070	-0.071466				-0.367711	0.571533	0.063878	-0.221800	0.072767	0.190200	-0.201476	0.076130	0.133357	-0.204453	0.076430	-0.214210	0.307500	0.671402	0.213115
9240	77.000000	-0.874369	0.628919	-0.085725	-0.873274	0.636971	0.163725	-0.827968	0.861343	-0.090996	-0.810735	0.870383	0.179741	-0.657488	0.731624	-0.227742	-0.698970	1.181585	0.071248	-0.678759	1.121080	0.076991	-0.626127	0.739120	0.280605	-0.683049	1.186528	-0.032232	-0.394787	0.562979	-0.071614				-0.367868	0.571306	0.063699	-0.221808	0.072767	0.190192	-0.201478	0.076127	0.133348	-0.204378	0.076397	-0.214210	0.307490	0.671405	0.213098
9241	77.008333	-0.874462	0.629013	-0.085616	-0.873294	0.637049	0.163790	-0.827932	0.861412	-0.090813	-0.810482	0.870371	0.179784	-0.657617	0.731669	-0.227700	-0.698642	1.181560	0.071629	-0.678380	1.121068	0.077281	-0.626034	0.739001	0.280599	-0.683141	1.186543	-0.031946	-0.394908	0.562998	-0.071701				-0.367979	0.571093	0.063543	-0.221805	0.072761	0.190179	-0.201482	0.076119	0.133332	-0.204302	0.076364	-0.214215	0.307481	0.671419	0.213084
9242	77.016667	-0.874557	0.629103	-0.085538	-0.873328	0.637118	0.163834	-0.827903	0.861483	-0.090647	-0.810453	0.870461	0.179933	-0.657706	0.731528	-0.227581	-0.698278	1.181471	0.071896	-0.678001	1.121048	0.077573	-0.626034	0.739087	0.280792	-0.683217	1.186562	-0.031666	-0.395009	0.563109	-0.071740				-0.368164	0.570989	0.063409	-0.221814	0.072771	0.190179	-0.201480	0.076119	0.133318	-0.204229	0.076331	-0.214229	0.307477	0.671425	0.213064
9243	77.025000	-0.874700	0.629214	-0.085454	-0.873427	0.637171	0.163869	-0.827888	0.861556	-0.090500	-0.810270	0.870448	0.179943	-0.657852	0.731571	-0.227572	-0.697954	1.181466	0.072278	-0.677622	1.121053	0.077820	-0.625972	0.738978	0.280848	-0.683280	1.186549	-0.031317	-0.395145	0.563499	-0.071777				-0.368292	0.570972	0.063379	-0.221808	0.072772	0.190179	-0.201480	0.076117	0.133312	-0.204144	0.076297	-0.214240	0.307474	0.671421	0.213051
9244	77.033333	-0.874786	0.629286	-0.085404	-0.873513	0.637223	0.163883	-0.827886	0.861631	-0.090371	-0.810188	0.870427	0.179966	-0.657993	0.731605	-0.227574	-0.697634	1.181515	0.072741	-0.677265	1.121039	0.078096	-0.625923	0.738867	0.280925	-0.683336	1.186611	-0.031046	-0.395261	0.563713	-0.071744				-0.368402	0.570998	0.063404	-0.221806	0.072760	0.190176	-0.201480	0.076120	0.133317	-0.204047	0.076250	-0.214266	0.307460	0.671424	0.213042
9245	77.041667	-0.874927	0.629373	-0.085362	-0.873619	0.637305	0.163911	-0.827897	0.861703	-0.090270	-0.809810	0.870345	0.179807	-0.658145	0.731624	-0.227569	-0.697291	1.181468	0.073034	-0.676935	1.121021	0.078342	-0.626001	0.738791	0.281088	-0.683399	1.186672	-0.030802	-0.395379	0.563942	-0.071705				-0.368480	0.571045	0.063484	-0.221805	0.072768	0.190182	-0.201477	0.076118	0.133321	-0.203951	0.076211	-0.214301	0.307458	0.671424	0.213041
9246	77.050000	-0.875077	0.629450	-0.085329	-0.873712	0.637344	0.163904	-0.827910	0.861774	-0.090193	-0.810054	0.870603	0.180057	-0.658289	0.731635	-0.227564	-0.696951	1.181421	0.073328	-0.676596	1.120995	0.078606	-0.625987	0.738833	0.281269	-0.683427	1.186640	-0.030437	-0.395501	0.564153	-0.071638				-0.368540	0.571107	0.063610	-0.221804	0.072759	0.190188	-0.201477	0.076126	0.133333	-0.203862	0.076178	-0.214336	0.307452	0.671414	0.213041
9247	77.058333	-0.875203	0.629500	-0.085309	-0.873817	0.637361	0.163884	-0.827947	0.861840	-0.090133	-0.809946	0.870453	0.179930	-0.658430	0.731636	-0.227519	-0.696617	1.181406	0.073672	-0.676275	1.120950	0.078849	-0.626067	0.738815	0.281446	-0.683418	1.186645	-0.030176	-0.395625	0.564350	-0.071560				-0.368594	0.571245	0.063823	-0.221808	0.072758	0.190186	-0.201483	0.076130	0.133341	-0.203779	0.076136	-0.214382	0.307445	0.671409	0.213045
9248	77.066667	-0.875331	0.629539	-0.085294	-0.873933	0.637395	0.163871	-0.827998	0.861901	-0.090091	-0.810127	0.870661	0.180096	-0.658568	0.731616	-0.227575	-0.696297	1.181367	0.073952	-0.675967	1.120905	0.079049	-0.626237	0.738989	0.281787	-0.683598	1.186702	-0.029859	-0.395748	0.564524	-0.071475				-0.368633	0.571307	0.063986	-0.221812	0.072757	0.190179	-0.201488	0.076142	0.133339	-0.203689	0.076100	-0.214422	0.307434	0.671410	0.213052
9249	77.075000	-0.875462	0.629560	-0.085285	-0.874042	0.637411	0.163850	-0.828058	0.861950	-0.090058	-0.810023	0.870595	0.179982	-0.658710	0.731582	-0.227574	-0.696044	1.181381	0.074332	-0.675699	1.120858	0.079234	-0.626281	0.738760	0.281761	-0.683433	1.186655	-0.029689	-0.395871	0.564684	-0.071385				-0.368672	0.571380	0.064135	-0.221817	0.072767	0.190181	-0.201499	0.076141	0.133338	-0.203621	0.076071	-0.214475	0.307433	0.671406	0.213058
9250	77.083333	-0.875592	0.629567	-0.085273	-0.874124	0.637409	0.163802	-0.828129	0.861991	-0.090027	-0.810113	0.870706	0.180036	-0.658865	0.731529	-0.227526	-0.695757	1.181260	0.074454	-0.675441	1.120793	0.079354	-0.626484	0.738901	0.282061	-0.683407	1.186624	-0.029453	-0.395984	0.564833	-0.071302				-0.368720	0.571442	0.064277	-0.221822	0.072759	0.190171	-0.201505	0.076145	0.133326	-0.203553	0.076036	-0.214517	0.307435	0.671407	0.213064
9251	77.091667	-0.875712	0.629551	-0.085272	-0.874232	0.637411	0.163774	-0.828214	0.862012	-0.090003	-0.810133	0.870637	0.179962	-0.658985	0.731473	-0.227559	-0.695534	1.181216	0.074624	-0.675229	1.120730	0.079478	-0.626626	0.738849	0.282167	-0.683368	1.186636	-0.029305	-0.396094	0.564952	-0.071225				-0.368787	0.571508	0.064393	-0.221830	0.072760	0.190172	-0.201512	0.076142	0.133311	-0.203499	0.076015	-0.214548	0.307406	0.671452	0.213102
9252	77.100000	-0.875820	0.629523	-0.085275	-0.874330	0.637396	0.163741	-0.828301	0.862016	-0.089983	-0.810116	0.870518	0.179849	-0.659123	0.731415	-0.227534	-0.695330	1.181178	0.074779	-0.675055	1.120680	0.079543	-0.626906	0.738650	0.282221	-0.683327	1.186700	-0.029225	-0.396195	0.565065	-0.071154				-0.368867	0.571590	0.064498	-0.221833	0.072760	0.190168	-0.201519	0.076146	0.133310	-0.203451	0.075989	-0.214575	0.307383	0.671494	0.213144
9253	77.108333	-0.875939	0.629497	-0.085274	-0.874396	0.637353	0.163701	-0.828369	0.862004	-0.089966	-0.810292	0.870686	0.179958	-0.659233	0.731354	-0.227546	-0.695166	1.181168	0.074872	-0.674936	1.120657	0.079578	-0.626995	0.738632	0.282294	-0.683261	1.186704	-0.029074	-0.396278	0.565181	-0.071110				-0.368953	0.571694	0.064581	-0.221833	0.072758	0.190177	-0.201527	0.076146	0.133316	-0.203413	0.075975	-0.214594	0.307444	0.671393	0.213110
9254	77.116667	-0.875939	0.629495	-0.085213	-0.874493	0.637293	0.163665	-0.828430	0.861973	-0.089958	-0.810471	0.870611	0.179948	-0.659331	0.731288	-0.227622	-0.695027	1.181187	0.074934	-0.674866	1.120655	0.079591	-0.627094	0.738621	0.282355	-0.683170	1.186815	-0.029057	-0.396349	0.565282	-0.071078				-0.369045	0.571801	0.064637	-0.221840	0.072756	0.190185	-0.201523	0.076148	0.133318	-0.203384	0.075961	-0.214608	0.307397	0.671472	0.213183
9255	77.125000	-0.876058	0.629428	-0.085258	-0.874590	0.637263	0.163642	-0.828487	0.861929	-0.089966	-0.810551	0.870576	0.179902	-0.659414	0.731236	-0.227653	-0.694929	1.181248	0.074955	-0.674857	1.120690	0.079570	-0.627202	0.738447	0.282281	-0.683096	1.186948	-0.029055	-0.396420	0.565354	-0.071070				-0.369145	0.571906	0.064666	-0.221830	0.072751	0.190190	-0.201520	0.076146	0.133338	-0.203362	0.075944	-0.214609	0.307462	0.671376	0.213159
9256	77.133333	-0.876153	0.629345	-0.085315	-0.874657	0.637215	0.163609	-0.828537	0.861885	-0.089984	-0.810529	0.870567	0.179820	-0.659480	0.731194	-0.227683	-0.694846	1.181348	0.074936	-0.674901	1.120753	0.079533	-0.627307	0.738284	0.282179	-0.683060	1.187192	-0.029180	-0.396474	0.565410	-0.071081				-0.369251	0.572081	0.064726	-0.221824	0.072756	0.190205	-0.201515	0.076149	0.133346	-0.203349	0.075936	-0.214604	0.307472	0.671374	0.213181
9257	77.141667	-0.876186	0.629291	-0.085345	-0.874708	0.637169	0.163568	-0.828588	0.861837	-0.090016	-0.810715	0.870511	0.179782	-0.659525	0.731169	-0.227716	-0.694824	1.181529	0.074970	-0.674983	1.120850	0.079486	-0.627482	0.738333	0.282225	-0.683005	1.187333	-0.029198	-0.396516	0.565441	-0.071121				-0.369332	0.572160	0.064700	-0.221820	0.072759	0.190203	-0.201502	0.076166	0.133355	-0.203358	0.075941	-0.214603	0.307483	0.671366	0.213200
9258	77.150000	-0.876213	0.629244	-0.085365	-0.874776	0.637147	0.163537	-0.828632	0.861803	-0.090060	-0.810804	0.870488	0.179712	-0.659545	0.731157	-0.227753	-0.694813	1.181698	0.074919	-0.675097	1.120989	0.079415	-0.627566	0.738203	0.282066	-0.682897	1.187410	-0.029102	-0.396546	0.565450	-0.071176				-0.369402	0.572224	0.064663	-0.221810	0.072764	0.190209	-0.201483	0.076180	0.133351	-0.203381	0.075952	-0.214598	0.307493	0.671361	0.213212
9259	77.158333	-0.876237	0.629209	-0.085385	-0.874860	0.637140	0.163528	-0.828680	0.861773	-0.090131	-0.810792	0.870428	0.179576	-0.659531	0.731163	-0.227809	-0.694817	1.181855	0.074869	-0.675214	1.121129	0.079409	-0.627812	0.738312	0.282117	-0.682858	1.187553	-0.029138	-0.396565	0.565428	-0.071243				-0.369457	0.572260	0.064605	-0.221803	0.072762	0.190204	-0.201477	0.076180	0.133353	-0.203421	0.075962	-0.214583	0.307472	0.671404	0.213254
9260	77.166667	-0.876253	0.629178	-0.085407	-0.874891	0.637124	0.163489	-0.828715	0.861760	-0.090213	-0.810867	0.870474	0.179519	-0.659487	0.731181	-0.227867	-0.694862	1.182064	0.074919	-0.675315	1.121223	0.079326	-0.627875	0.738043	0.281813	-0.682839	1.187684	-0.029162	-0.396584	0.565379	-0.071309				-0.369494	0.572268	0.064554	-0.221790	0.072770	0.190207	-0.201465	0.076177	0.133354	-0.203471	0.075974	-0.214553	0.307504	0.671345	0.213242
9261	77.175000	-0.876265	0.629151	-0.085430	-0.874902	0.637102	0.163442	-0.828740	0.861746	-0.090298	-0.810956	0.870480	0.179440	-0.659408	0.731216	-0.227896	-0.694903	1.182148	0.074824	-0.675426	1.121341	0.079331	-0.628034	0.738256	0.281840	-0.682830	1.187763	-0.029184	-0.396588	0.565294	-0.071366				-0.369547	0.572249	0.064525	-0.221783	0.072766	0.190217	-0.201461	0.076180	0.133362	-0.203532	0.075996	-0.214525	0.307510	0.671330	0.213261
9262	77.183333	-0.876242	0.629094	-0.085478	-0.874866	0.637073	0.163376	-0.828739	0.861729	-0.090399	-0.811046	0.870491	0.179361	-0.659293	0.731274	-0.227940	-0.694965	1.182210	0.074707	-0.675542	1.121408	0.079280	-0.627949	0.738416	0.281750	-0.682836	1.187866	-0.029236	-0.396587	0.565190	-0.071409				-0.369517	0.572207	0.064456	-0.221773	0.072756	0.190228	-0.201453	0.076189	0.133382	-0.203602	0.076018	-0.214494	0.307509	0.671314	0.213273
9263	77.191667	-0.876232	0.629059	-0.085510	-0.874863	0.637061	0.163329	-0.828734	0.861734	-0.090475	-0.811131	0.870498	0.179286	-0.659141	0.731318	-0.228053	-0.695068	1.182305	0.074680	-0.675664	1.121476	0.079227	-0.628101	0.738320	0.281564	-0.682870	1.187976	-0.029323	-0.396577	0.565069	-0.071441				-0.369496	0.572080	0.064360	-0.221765	0.072746	0.190237	-0.201449	0.076181	0.133393	-0.203669	0.076028	-0.214460	0.307511	0.671313	0.213291
9264	77.200000	-0.876216	0.629030	-0.085549	-0.874855	0.637051	0.163276	-0.828721	0.861734	-0.090560	-0.811210	0.870498	0.179201	-0.658957	0.731385	-0.228117	-0.695179	1.182340	0.074557	-0.675807	1.121537	0.079150	-0.628108	0.738367	0.281424	-0.682908	1.188054	-0.029393	-0.396551	0.564947	-0.071460				-0.369463	0.571982	0.064311	-0.221762	0.072746	0.190249	-0.201439	0.076190	0.133405	-0.203737	0.076043	-0.214422	0.307514	0.671299	0.213297
9265	77.208333	-0.876184	0.628992	-0.085608	-0.874849	0.637038	0.163219	-0.828683	0.861707	-0.090645	-0.811298	0.870510	0.179132	-0.658761	0.731456	-0.228153	-0.695329	1.182421	0.074519	-0.675921	1.121614	0.079082	-0.628086	0.738415	0.281287	-0.682974	1.188112	-0.029442	-0.396527	0.564831	-0.071467				-0.369414	0.571895	0.064291	-0.221757	0.072747	0.190262	-0.201432	0.076190	0.133409	-0.203800	0.076072	-0.214392	0.307512	0.671290	0.213304
9266	77.216667	-0.876149	0.628965	-0.085659	-0.874845	0.637033	0.163159	-0.828661	0.861698	-0.090718	-0.811372	0.870512	0.179054	-0.658570	0.731536	-0.228191	-0.695467	1.182454	0.074383	-0.676078	1.121671	0.078981	-0.627923	0.738607	0.281204	-0.683049	1.188196	-0.029532	-0.396491	0.564730	-0.071465				-0.369354	0.571818	0.064278	-0.221745	0.072746	0.190258	-0.201421	0.076197	0.133409	-0.203870	0.076086	-0.214357	0.307509	0.671288	0.213302
9267	77.225000	-0.876114	0.628950	-0.085711	-0.874843	0.637021	0.163099	-0.828651	0.861693	-0.090795	-0.811439	0.870507	0.178973	-0.658373	0.731616	-0.228249	-0.695641	1.182518	0.074275	-0.676269	1.121711	0.078873	-0.627970	0.738428	0.280958	-0.683257	1.188290	-0.029513	-0.396447	0.564635	-0.071452				-0.369279	0.571745	0.064296	-0.221743	0.072738	0.190252	-0.201410	0.076209	0.133413	-0.203936	0.076117	-0.214320	0.307488	0.671327	0.213319
9268	77.233333	-0.876070	0.628943	-0.085763	-0.874849	0.637016	0.163043	-0.828638	0.861685	-0.090861	-0.811500	0.870508	0.178896	-0.658181	0.731683	-0.228296	-0.695843	1.182598	0.074146	-0.676438	1.121811	0.078767	-0.627880	0.738386	0.280772	-0.683381	1.188396	-0.029667	-0.396396	0.564544	-0.071438				-0.369194	0.571673	0.064342	-0.221736	0.072739	0.190250	-0.201400	0.076215	0.133407	-0.204003	0.076149	-0.214286	0.307519	0.671297	0.213292
9269	77.241667	-0.875981	0.628951	-0.085781	-0.874842	0.637006	0.162989	-0.828610	0.861666	-0.090921	-0.811665	0.870450	0.178841	-0.657997	0.731735	-0.228339	-0.696053	1.182732	0.074066	-0.676661	1.121891	0.078634	-0.627887	0.738542	0.280776	-0.683378	1.188447	-0.029758	-0.396337	0.564457	-0.071411				-0.369110	0.571588	0.064402	-0.221725	0.072733	0.190244	-0.201389	0.076210	0.133400	-0.204068	0.076179	-0.214257	0.307510	0.671317	0.213307
9270	77.250000	-0.875935	0.628882	-0.085885	-0.874834	0.636997	0.162940	-0.828599	0.861650	-0.090986	-0.811706	0.870455	0.178771	-0.657820	0.731780	-0.228371	-0.696256	1.182807	0.073911	-0.676881	1.121976	0.078524	-0.627687	0.738640	0.280661	-0.683446	1.188570	-0.029985	-0.396275	0.564369	-0.071379				-0.369015	0.571506	0.064491	-0.221718	0.072730	0.190245	-0.201379	0.076199	0.133398	-0.204136	0.076205	-0.214232	0.307513	0.671330	0.213329
9271	77.258333	-0.875901	0.628865	-0.085928	-0.874795	0.636931	0.162862	-0.828579	0.861626	-0.091040	-0.811665	0.870466	0.178672	-0.657675	0.731813	-0.228425	-0.696526	1.182891	0.073786	-0.677116	1.122065	0.078413	-0.627659	0.738690	0.280605	-0.683602	1.188694	-0.030151	-0.396219	0.564282	-0.071341				-0.368935	0.571442	0.064587	-0.221705	0.072722	0.190252	-0.201369	0.076192	0.133410	-0.204166	0.076217	-0.214225	0.307542	0.671294	0.213317
9272	77.266667	-0.875856	0.628846	-0.085973	-0.874781	0.636906	0.162816	-0.828559	0.861599	-0.091091	-0.811720	0.870451	0.178601	-0.657553	0.731830	-0.228399	-0.696773	1.182955	0.073651	-0.677347	1.122128	0.078333	-0.627643	0.738748	0.280561	-0.683722	1.188737	-0.030216	-0.396156	0.564198	-0.071298				-0.368862	0.571378	0.064684	-0.221702	0.072716	0.190254	-0.201364	0.076197	0.133415	-0.204210	0.076237	-0.214224	0.307552	0.671284	0.213333
9273	77.275000	-0.875802	0.628826	-0.086022	-0.874780	0.636914	0.162782	-0.828533	0.861548	-0.091136	-0.811833	0.870407	0.178543	-0.657444	0.731831	-0.228403	-0.697012	1.182996	0.073514	-0.677586	1.122185	0.078184	-0.627645	0.738804	0.280527	-0.683873	1.188796	-0.030353	-0.396098	0.564119	-0.071266				-0.368784	0.571319	0.064761	-0.221692	0.072716	0.190266	-0.201352	0.076189	0.133425	-0.204241	0.076240	-0.214227	0.307548	0.671292	0.213359
9274	77.283333	-0.875762	0.628809	-0.086056	-0.874749	0.636874	0.162725	-0.828526	0.861512	-0.091175	-0.811819	0.870415	0.178463	-0.657423	0.732010	-0.228549	-0.697260	1.182974	0.073325	-0.677804	1.122227	0.078081	-0.627658	0.738856	0.280492	-0.683993	1.188822	-0.030457	-0.396036	0.564053	-0.071233				-0.368721	0.571281	0.064820	-0.221684	0.072712	0.190266	-0.201339	0.076187	0.133434	-0.204275	0.076258	-0.214237	0.307547	0.671298	0.213387
9275	77.291667	-0.875724	0.628790	-0.086076	-0.874732	0.636867	0.162687	-0.828518	0.861456	-0.091212	-0.811868	0.870404	0.178395	-0.657343	0.731889	-0.228480	-0.697503	1.183015	0.073223	-0.677986	1.122247	0.077964	-0.627685	0.738908	0.280466	-0.684133	1.188835	-0.030570	-0.395984	0.564008	-0.071206				-0.368669	0.571268	0.064872	-0.221675	0.072709	0.190261	-0.201330	0.076202	0.133431	-0.204311	0.076260	-0.214235	0.307569	0.671265	0.213381
9276	77.300000	-0.875680	0.628777	-0.086098	-0.874718	0.636859	0.162646	-0.828514	0.861408	-0.091228	-0.811926	0.870392	0.178332	-0.657283	0.731766	-0.228415	-0.697725	1.182986	0.073073	-0.678156	1.122247	0.077858	-0.627679	0.739045	0.280600	-0.684286	1.188805	-0.030637	-0.395932	0.563977	-0.071174				-0.368625	0.571265	0.064916	-0.221669	0.072710	0.190257	-0.201313	0.076227	0.133439	-0.204344	0.076280	-0.214235	0.307575	0.671251	0.213382
9277	77.308333	-0.875633	0.628747	-0.086112	-0.874694	0.636848	0.162608	-0.828522	0.861340	-0.091232	-0.812026	0.870373	0.178294	-0.657279	0.731734	-0.228392	-0.697969	1.182971	0.072968	-0.678336	1.122234	0.077721	-0.627738	0.739037	0.280508	-0.684501	1.188848	-0.030747	-0.395882	0.563954	-0.071151				-0.368597	0.571262	0.064955	-0.221661	0.072706	0.190260	-0.201300	0.076235	0.133441	-0.204375	0.076283	-0.214233	0.307560	0.671256	0.213399
9278	77.316667	-0.875591	0.628720	-0.086125	-0.874674	0.636830	0.162572	-0.828544	0.861281	-0.091243	-0.812042	0.870345	0.178219	-0.657292	0.731701	-0.228360	-0.698202	1.182899	0.072820	-0.678498	1.122218	0.077619	-0.627791	0.739019	0.280415	-0.684673	1.188767	-0.030704	-0.395835	0.563933	-0.071131				-0.368571	0.571258	0.064997	-0.221649	0.072700	0.190262	-0.201290	0.076232	0.133439	-0.204405	0.076293	-0.214242	0.307564	0.671236	0.213389
9279	77.325000	-0.875543	0.628677	-0.086142	-0.874654	0.636804	0.162542	-0.828579	0.861210	-0.091244	-0.812099	0.870316	0.178166	-0.657323	0.731668	-0.228330	-0.698425	1.182849	0.072689	-0.678660	1.122205	0.077526	-0.627797	0.739128	0.280571	-0.684803	1.188807	-0.030966	-0.395784	0.563933	-0.071100				-0.368555	0.571247	0.065044	-0.221635	0.072698	0.190282	-0.201276	0.076228	0.133447	-0.204438	0.076311	-0.214242	0.307557	0.671230	0.213385
9280	77.333333	-0.875467	0.628623	-0.086170	-0.874634	0.636776	0.162508	-0.828615	0.861136	-0.091241	-0.812168	0.870280	0.178124	-0.657366	0.731632	-0.228294	-0.698668	1.182872	0.072639	-0.678826	1.122200	0.077433	-0.627836	0.739145	0.280563	-0.684871	1.188753	-0.031057	-0.395735	0.563953	-0.071062				-0.368532	0.571242	0.065099	-0.221621	0.072687	0.190305	-0.201269	0.076221	0.133463	-0.204468	0.076332	-0.214254	0.307548	0.671228	0.213384
9281	77.341667	-0.875457	0.628620	-0.086163	-0.874617	0.636745	0.162486	-0.828669	0.861082	-0.091229	-0.812298	0.870237	0.178103	-0.657429	0.731594	-0.228259	-0.698879	1.182829	0.072505	-0.679007	1.122196	0.077334	-0.627901	0.739110	0.280475	-0.685078	1.188779	-0.031128	-0.395689	0.563980	-0.071027				-0.368516	0.571237	0.065164	-0.221612	0.072684	0.190316	-0.201257	0.076232	0.133477	-0.204493	0.076344	-0.214259	0.307545	0.671230	0.213381
9282	77.350000	-0.875390	0.628568	-0.086188	-0.874629	0.636691	0.162460	-0.828735	0.861015	-0.091216	-0.812299	0.870206	0.178041	-0.657494	0.731550	-0.228222	-0.699085	1.182840	0.072371	-0.679207	1.122236	0.077242	-0.627969	0.739077	0.280382	-0.685288	1.188802	-0.031179	-0.395637	0.564015	-0.070997				-0.368492	0.571243	0.065236	-0.221603	0.072678	0.190332	-0.201245	0.076239	0.133493	-0.204524	0.076351	-0.214260	0.307545	0.671234	0.213377
9283	77.358333	-0.875351	0.628536	-0.086196	-0.874607	0.636664	0.162440	-0.828806	0.860938	-0.091210	-0.812494	0.870160	0.178058	-0.657562	0.731497	-0.228181	-0.699292	1.182896	0.072258	-0.679423	1.122276	0.077157	-0.628003	0.739137	0.280446	-0.685250	1.188807	-0.031350	-0.395585	0.564057	-0.070972				-0.368454	0.571243	0.065301	-0.221591	0.072682	0.190341	-0.201233	0.076250	0.133507	-0.204546	0.076358	-0.214258	0.307552	0.671241	0.213368
9284	77.366667	-0.875319	0.628502	-0.086205	-0.874609	0.636621	0.162413	-0.828888	0.860877	-0.091188	-0.812565	0.870132	0.178029	-0.657626	0.731441	-0.228132	-0.699511	1.182967	0.072173	-0.679645	1.122327	0.077065	-0.628034	0.739190	0.280504	-0.685347	1.188835	-0.031484	-0.395533	0.564099	-0.070947				-0.368437	0.571252	0.065369	-0.221577	0.072681	0.190349	-0.201223	0.076270	0.133520	-0.204579	0.076368	-0.214257	0.307557	0.671245	0.213367
9285	77.375000	-0.875289	0.628473	-0.086212	-0.874604	0.636579	0.162396	-0.828980	0.860810	-0.091154	-0.812533	0.870047	0.177942	-0.657714	0.731477	-0.228137	-0.699712	1.182982	0.072015	-0.679866	1.122347	0.076942	-0.628111	0.739110	0.280330	-0.685452	1.188853	-0.031582	-0.395487	0.564127	-0.070915				-0.368385	0.571276	0.065416	-0.221575	0.072683	0.190349	-0.201218	0.076281	0.133533	-0.204608	0.076384	-0.214258	0.307559	0.671265	0.213379
9286	77.383333	-0.875278	0.628457	-0.086205	-0.874601	0.636538	0.162377	-0.829073	0.860750	-0.091112	-0.812582	0.870066	0.177939	-0.657802	0.731511	-0.228140	-0.699914	1.182987	0.071877	-0.680062	1.122370	0.076848	-0.628148	0.739118	0.280316	-0.685557	1.188884	-0.031710	-0.395442	0.564143	-0.070882				-0.368364	0.571366	0.065518	-0.221566	0.072684	0.190353	-0.201203	0.076292	0.133540	-0.204633	0.076392	-0.214259	0.307581	0.671244	0.213381
9287	77.391667	-0.875275	0.628431	-0.086206	-0.874600	0.636493	0.162361	-0.829175	0.860687	-0.091063	-0.812714	0.869907	0.177902	-0.657864	0.731446	-0.228103	-0.700117	1.183020	0.071822	-0.680253	1.122391	0.076770	-0.628178	0.739122	0.280308	-0.685695	1.188866	-0.031852	-0.395399	0.564150	-0.070853				-0.368328	0.571367	0.065559	-0.221568	0.072688	0.190357	-0.201205	0.076288	0.133539	-0.204662	0.076404	-0.214263	0.307592	0.671244	0.213409
9288	77.400000	-0.875246	0.628391	-0.086220	-0.874562	0.636435	0.162327	-0.829311	0.860630	-0.091015	-0.812731	0.869899	0.177891	-0.657925	0.731382	-0.228072	-0.700279	1.182969	0.071657	-0.680400	1.122382	0.076670	-0.628205	0.739124	0.280298	-0.685781	1.188771	-0.031879	-0.395365	0.564151	-0.070839				-0.368304	0.571360	0.065597	-0.221568	0.072682	0.190356	-0.201205	0.076282	0.133531	-0.204689	0.076413	-0.214270	0.307599	0.671249	0.213449
9289	77.408333	-0.875244	0.628367	-0.086218	-0.874605	0.636418	0.162344	-0.829426	0.860568	-0.090962	-0.812643	0.869851	0.177823	-0.657991	0.731325	-0.228043	-0.700474	1.182966	0.071587	-0.680556	1.122341	0.076608	-0.628232	0.739123	0.280302	-0.685886	1.188722	-0.031988	-0.395335	0.564150	-0.070833				-0.368271	0.571314	0.065607	-0.221574	0.072673	0.190357	-0.201213	0.076265	0.133525	-0.204716	0.076425	-0.214277	0.307625	0.671215	0.213473
9290	77.416667	-0.875261	0.628355	-0.086204	-0.874617	0.636382	0.162339	-0.829529	0.860507	-0.090911	-0.812852	0.869941	0.177953	-0.658067	0.731273	-0.228020	-0.700692	1.182962	0.071536	-0.680696	1.122335	0.076547	-0.628257	0.739120	0.280305	-0.686001	1.188712	-0.032120	-0.395314	0.564154	-0.070831				-0.368236	0.571278	0.065610	-0.221581	0.072675	0.190363	-0.201212	0.076264	0.133521	-0.204743	0.076438	-0.214280	0.307657	0.671185	0.213500
9291	77.425000	-0.875288	0.628356	-0.086193	-0.874642	0.636352	0.162338	-0.829636	0.860450	-0.090860	-0.812957	0.869851	0.177944	-0.658123	0.731226	-0.227998	-0.700848	1.182922	0.071375	-0.680829	1.122344	0.076492	-0.628283	0.739116	0.280309	-0.686098	1.188641	-0.032194	-0.395287	0.564168	-0.070835				-0.368232	0.571352	0.065690	-0.221588	0.072676	0.190362	-0.201221	0.076263	0.133521	-0.204771	0.076457	-0.214291	0.307682	0.671160	0.213546
9292	77.433333	-0.875278	0.628317	-0.086204	-0.874669	0.636325	0.162336	-0.829734	0.860400	-0.090822	-0.813114	0.869852	0.178009	-0.658179	0.731187	-0.227982	-0.700994	1.182912	0.071241	-0.680983	1.122354	0.076425	-0.628305	0.739112	0.280319	-0.686202	1.188580	-0.032267	-0.395269	0.564185	-0.070839				-0.368220	0.571349	0.065703	-0.221599	0.072670	0.190348	-0.201232	0.076272	0.133525	-0.204796	0.076479	-0.214294	0.307689	0.671170	0.213605
9293	77.441667	-0.875313	0.628314	-0.086187	-0.874704	0.636295	0.162337	-0.829837	0.860351	-0.090779	-0.813102	0.869862	0.177994	-0.658239	0.731151	-0.227964	-0.701157	1.182963	0.071195	-0.681144	1.122392	0.076379	-0.628328	0.739103	0.280325	-0.686456	1.188555	-0.032232	-0.395261	0.564212	-0.070846				-0.368222	0.571348	0.065709	-0.221608	0.072676	0.190339	-0.201244	0.076287	0.133518	-0.204820	0.076497	-0.214297	0.307718	0.671134	0.213638
9294	77.450000	-0.875340	0.628293	-0.086181	-0.874733	0.636267	0.162346	-0.829922	0.860314	-0.090742	-0.813188	0.869840	0.178009	-0.658295	0.731111	-0.227946	-0.701326	1.183030	0.071142	-0.681294	1.122427	0.076327	-0.628356	0.739087	0.280333	-0.686582	1.188613	-0.032390	-0.395260	0.564234	-0.070843				-0.368229	0.571339	0.065709	-0.221612	0.072676	0.190326	-0.201255	0.076309	0.133501	-0.204846	0.076505	-0.214297	0.307741	0.671094	0.213676
9295	77.458333	-0.875380	0.628284	-0.086171	-0.874772	0.636234	0.162353	-0.830016	0.860283	-0.090707	-0.813393	0.869741	0.178038	-0.658354	0.731087	-0.227936	-0.701459	1.183037	0.071015	-0.681447	1.122464	0.076306	-0.628381	0.739072	0.280344	-0.686608	1.188573	-0.032474	-0.395267	0.564255	-0.070839				-0.368248	0.571317	0.065710	-0.221621	0.072682	0.190320	-0.201268	0.076309	0.133493	-0.204868	0.076524	-0.214303	0.307751	0.671090	0.213735
9296	77.466667	-0.875404	0.628253	-0.086165	-0.874808	0.636202	0.162359	-0.830112	0.860261	-0.090673	-0.813375	0.869777	0.178042	-0.658410	0.731065	-0.227921	-0.701596	1.183053	0.070911	-0.681608	1.122498	0.076276	-0.628413	0.739046	0.280356	-0.686788	1.188613	-0.032533	-0.395289	0.564273	-0.070827				-0.368272	0.571279	0.065710	-0.221634	0.072675	0.190310	-0.201294	0.076295	0.133487	-0.204887	0.076539	-0.214311	0.307757	0.671086	0.213796
9297	77.475000	-0.875430	0.628218	-0.086159	-0.874827	0.636144	0.162356	-0.830221	0.860245	-0.090648	-0.813513	0.869711	0.178066	-0.658464	0.731048	-0.227916	-0.701738	1.183137	0.070923	-0.681764	1.122531	0.076265	-0.628446	0.739021	0.280370	-0.686907	1.188601	-0.032592	-0.395315	0.564277	-0.070817				-0.368295	0.571201	0.065690	-0.221657	0.072677	0.190310	-0.201315	0.076273	0.133468	-0.204903	0.076543	-0.214321	0.307789	0.671015	0.213850
9298	77.483333	-0.875505	0.628218	-0.086133	-0.874875	0.636128	0.162380	-0.830297	0.860219	-0.090626	-0.813641	0.869638	0.178084	-0.658523	0.731032	-0.227911	-0.701873	1.183187	0.070941	-0.681903	1.122550	0.076263	-0.628448	0.739083	0.280546	-0.686858	1.188536	-0.032666	-0.395341	0.564282	-0.070808				-0.368348	0.571109	0.065672	-0.221679	0.072673	0.190304	-0.201344	0.076251	0.133451	-0.204921	0.076544	-0.214325	0.307793	0.671019	0.213919
9299	77.491667	-0.875522	0.628170	-0.086135	-0.874897	0.636070	0.162374	-0.830401	0.860213	-0.090603	-0.813723	0.869609	0.178104	-0.658585	0.731029	-0.227903	-0.701981	1.183170	0.070891	-0.682030	1.122560	0.076265	-0.628519	0.739122	0.280626	-0.686970	1.188490	-0.032664	-0.395373	0.564295	-0.070805				-0.368357	0.571081	0.065669	-0.221699	0.072678	0.190303	-0.201376	0.076240	0.133439	-0.204934	0.076551	-0.214331	0.307818	0.670956	0.213994
9300	77.500000	-0.875569	0.628162	-0.086111	-0.874913	0.636018	0.162366	-0.830513	0.860202	-0.090582	-0.813593	0.869435	0.177956	-0.658639	0.731023	-0.227893	-0.702042	1.183127	0.070828	-0.682163	1.122566	0.076291	-0.628561	0.738934	0.280407	-0.687076	1.188477	-0.032691	-0.395401	0.564316	-0.070801				-0.368389	0.571055	0.065664	-0.221733	0.072682	0.190287	-0.201407	0.076233	0.133427	-0.204943	0.076562	-0.214332	0.307825	0.670928	0.214077
9301	77.508333	-0.875595	0.628119	-0.086117	-0.874940	0.635978	0.162370	-0.830611	0.860202	-0.090550	-0.813604	0.869409	0.177946	-0.658696	0.731016	-0.227886	-0.702168	1.183146	0.070904	-0.682233	1.122558	0.076288	-0.628601	0.738903	0.280411	-0.687347	1.188505	-0.032640	-0.395428	0.564336	-0.070803				-0.368416	0.571037	0.065645	-0.221764	0.072694	0.190266	-0.201443	0.076238	0.133410	-0.204955	0.076560	-0.214323	0.307834	0.670892	0.214166
9302	77.516667	-0.875676	0.628127	-0.086090	-0.874986	0.635955	0.162379	-0.830721	0.860195	-0.090528	-0.813751	0.869390	0.177994	-0.658752	0.731007	-0.227877	-0.702260	1.183169	0.070977	-0.682329	1.122556	0.076312	-0.628600	0.738971	0.280579	-0.687326	1.188402	-0.032635	-0.395450	0.564358	-0.070813				-0.368441	0.571034	0.065622	-0.221800	0.072699	0.190237	-0.201476	0.076242	0.133388	-0.204969	0.076569	-0.214324	0.307824	0.670846	0.214267
9303	77.525000	-0.875701	0.628097	-0.086083	-0.874985	0.635913	0.162378	-0.830812	0.860185	-0.090486	-0.813708	0.869372	0.177969	-0.658805	0.730992	-0.227870	-0.702305	1.183125	0.070931	-0.682374	1.122558	0.076343	-0.628673	0.738851	0.280418	-0.687419	1.188377	-0.032623	-0.395472	0.564369	-0.070826				-0.368457	0.571032	0.065600	-0.221842	0.072704	0.190202	-0.201524	0.076248	0.133363	-0.204976	0.076576	-0.214315	0.307811	0.670787	0.214377
9304	77.533333	-0.875744	0.628088	-0.086053	-0.875037	0.635893	0.162405	-0.830912	0.860167	-0.090443	-0.814070	0.869586	0.178236	-0.658854	0.730977	-0.227858	-0.702364	1.183131	0.070972	-0.682427	1.122568	0.076391	-0.628701	0.738821	0.280420	-0.687568	1.188481	-0.032720	-0.395486	0.564374	-0.070846				-0.368471	0.571030	0.065577	-0.221887	0.072710	0.190175	-0.201575	0.076243	0.133330	-0.204980	0.076582	-0.214316	0.307781	0.670721	0.214496
9305	77.541667	-0.875767	0.628052	-0.086053	-0.875048	0.635857	0.162419	-0.831014	0.860151	-0.090395	-0.814283	0.869532	0.178303	-0.658905	0.730954	-0.227850	-0.702424	1.183195	0.071110	-0.682463	1.122584	0.076447	-0.628727	0.738789	0.280430	-0.687655	1.188421	-0.032608	-0.395500	0.564364	-0.070867				-0.368479	0.571018	0.065548	-0.221939	0.072708	0.190148	-0.201634	0.076226	0.133290	-0.204988	0.076593	-0.214322	0.307742	0.670636	0.214625
9306	77.550000	-0.875812	0.628039	-0.086032	-0.875080	0.635826	0.162445	-0.831091	0.860128	-0.090353	-0.814358	0.869505	0.178330	-0.658955	0.730931	-0.227839	-0.702464	1.183228	0.071166	-0.682502	1.122611	0.076508	-0.628744	0.738755	0.280439	-0.687870	1.188343	-0.032286	-0.395508	0.564346	-0.070904				-0.368485	0.571000	0.065531	-0.221998	0.072704	0.190123	-0.201707	0.076196	0.133243	-0.204997	0.076592	-0.214328	0.307693	0.670545	0.214761
9307	77.558333	-0.875780	0.627975	-0.086045	-0.875101	0.635786	0.162463	-0.831173	0.860100	-0.090315	-0.814331	0.869443	0.178297	-0.659010	0.730921	-0.227825	-0.702519	1.183292	0.071231	-0.682584	1.122650	0.076537	-0.628733	0.738771	0.280521	-0.687915	1.188399	-0.032331	-0.395513	0.564343	-0.070941				-0.368484	0.570976	0.065513	-0.222060	0.072725	0.190096	-0.201785	0.076162	0.133197	-0.204999	0.076602	-0.214346	0.307621	0.670486	0.214931
9308	77.566667	-0.875810	0.627967	-0.086024	-0.875125	0.635746	0.162478	-0.831245	0.860074	-0.090276	-0.814495	0.869440	0.178365	-0.659062	0.730908	-0.227818	-0.702576	1.183387	0.071288	-0.682674	1.122701	0.076561	-0.628753	0.738705	0.280440	-0.688071	1.188508	-0.032272	-0.395509	0.564351	-0.070980				-0.368485	0.570952	0.065490	-0.222139	0.072740	0.190058	-0.201867	0.076142	0.133155	-0.205004	0.076611	-0.214358	0.307592	0.670354	0.215076
9309	77.575000	-0.875792	0.627979	-0.085980	-0.875132	0.635715	0.162485	-0.831332	0.860057	-0.090241	-0.814474	0.869313	0.178298	-0.659118	0.730918	-0.227796	-0.702622	1.183481	0.071347	-0.682767	1.122784	0.076602	-0.628749	0.738691	0.280428	-0.688191	1.188628	-0.032308	-0.395505	0.564373	-0.071018				-0.368477	0.570922	0.065477	-0.222215	0.072759	0.190001	-0.201947	0.076134	0.133099	-0.205011	0.076609	-0.214357	0.307559	0.670257	0.215264
9310	77.583333	-0.875856	0.627963	-0.085990	-0.875137	0.635687	0.162490	-0.831415	0.860043	-0.090205	-0.814529	0.869283	0.178308	-0.659173	0.730930	-0.227775	-0.702662	1.183570	0.071387	-0.682859	1.122843	0.076633	-0.628739	0.738684	0.280414	-0.688170	1.188674	-0.032338	-0.395492	0.564406	-0.071054				-0.368465	0.570887	0.065468	-0.222299	0.072782	0.189946	-0.202028	0.076129	0.133044	-0.205018	0.076620	-0.214358	0.307536	0.670165	0.215477
9311	77.591667	-0.875834	0.627912	-0.086010	-0.875123	0.635668	0.162499	-0.831474	0.860019	-0.090164	-0.814563	0.869379	0.178371	-0.659214	0.730948	-0.227755	-0.702681	1.183592	0.071308	-0.682950	1.122930	0.076645	-0.628723	0.738679	0.280394	-0.688250	1.188762	-0.032316	-0.395485	0.564435	-0.071092				-0.368455	0.570843	0.065448	-0.222382	0.072799	0.189872	-0.202119	0.076126	0.132988	-0.205022	0.076620	-0.214354	0.307514	0.670057	0.215693
9312	77.600000	-0.875839	0.627903	-0.085999	-0.875132	0.635640	0.162516	-0.831529	0.860001	-0.090119	-0.814589	0.869342	0.178374	-0.659248	0.730970	-0.227734	-0.702736	1.183683	0.071326	-0.683046	1.123013	0.076649	-0.628704	0.738671	0.280373	-0.688346	1.188851	-0.032295	-0.395482	0.564451	-0.071121				-0.368438	0.570787	0.065439	-0.222469	0.072821	0.189801	-0.202205	0.076127	0.132923	-0.205028	0.076631	-0.214350	0.307480	0.669949	0.215917
9313	77.608333	-0.875895	0.627941	-0.085949	-0.875117	0.635620	0.162537	-0.831580	0.859977	-0.090069	-0.814692	0.869277	0.178398	-0.659282	0.730992	-0.227712	-0.702802	1.183801	0.071353	-0.683166	1.123132	0.076702	-0.628718	0.738771	0.280450	-0.688443	1.188971	-0.032318	-0.395479	0.564451	-0.071144				-0.368429	0.570718	0.065415	-0.222559	0.072846	0.189751	-0.202303	0.076121	0.132872	-0.205033	0.076628	-0.214345	0.307418	0.669870	0.216167
9314	77.616667	-0.875850	0.627899	-0.085964	-0.875091	0.635602	0.162558	-0.831628	0.859949	-0.090018	-0.814655	0.869102	0.178324	-0.659303	0.731023	-0.227690	-0.702872	1.183913	0.071350	-0.683281	1.123254	0.076714	-0.628645	0.738672	0.280348	-0.688535	1.189077	-0.032329	-0.395480	0.564438	-0.071165				-0.368410	0.570654	0.065414	-0.222643	0.072848	0.189687	-0.202400	0.076106	0.132815	-0.205038	0.076621	-0.214341	0.307375	0.669761	0.216397
9315	77.625000	-0.875837	0.627901	-0.085946	-0.875043	0.635591	0.162579	-0.831676	0.859935	-0.089956	-0.814586	0.869183	0.178349	-0.659314	0.731044	-0.227660	-0.702938	1.184047	0.071338	-0.683401	1.123369	0.076701	-0.628605	0.738675	0.280331	-0.688633	1.189173	-0.032307	-0.395476	0.564410	-0.071191				-0.368388	0.570557	0.065391	-0.222738	0.072878	0.189646	-0.202495	0.076080	0.132755	-0.205040	0.076617	-0.214345	0.307318	0.669632	0.216628
9316	77.633333	-0.875822	0.627897	-0.085929	-0.875010	0.635565	0.162602	-0.831717	0.859917	-0.089900	-0.814577	0.869133	0.178340	-0.659320	0.731074	-0.227637	-0.703017	1.184204	0.071320	-0.683535	1.123494	0.076691	-0.628558	0.738692	0.280313	-0.688729	1.189298	-0.032313	-0.395464	0.564372	-0.071217				-0.368355	0.570471	0.065382	-0.222831	0.072910	0.189600	-0.202579	0.076062	0.132700	-0.205038	0.076609	-0.214341	0.307238	0.669493	0.216883
9317	77.641667	-0.875816	0.627902	-0.085906	-0.874960	0.635551	0.162617	-0.831761	0.859900	-0.089852	-0.814591	0.868999	0.178303	-0.659318	0.731100	-0.227602	-0.703090	1.184393	0.071306	-0.683688	1.123640	0.076692	-0.628495	0.738718	0.280288	-0.688827	1.189424	-0.032319	-0.395448	0.564337	-0.071243				-0.368386	0.570354	0.065371	-0.222922	0.072934	0.189550	-0.202670	0.076059	0.132645	-0.205033	0.076604	-0.214347	0.307146	0.669358	0.217130
9318	77.650000	-0.875770	0.627883	-0.085895	-0.874905	0.635540	0.162629	-0.831794	0.859879	-0.089810	-0.814588	0.868980	0.178314	-0.659308	0.731137	-0.227572	-0.703185	1.184560	0.071319	-0.683840	1.123800	0.076695	-0.628423	0.738760	0.280261	-0.688920	1.189523	-0.032325	-0.395426	0.564312	-0.071272				-0.368278	0.570275	0.065323	-0.223007	0.072957	0.189490	-0.202748	0.076076	0.132587	-0.205025	0.076599	-0.214346	0.307037	0.669210	0.217373
9319	77.658333	-0.875759	0.627908	-0.085858	-0.874853	0.635526	0.162645	-0.831842	0.859903	-0.089759	-0.814578	0.869070	0.178368	-0.659265	0.731086	-0.227496	-0.703305	1.184719	0.071321	-0.684010	1.123927	0.076682	-0.628395	0.738769	0.280231	-0.689037	1.189687	-0.032390	-0.395398	0.564292	-0.071311				-0.368235	0.570195	0.065297	-0.223085	0.072999	0.189440	-0.202823	0.076085	0.132544	-0.205018	0.076600	-0.214350	0.306899	0.669078	0.217642
9320	77.666667	-0.875729	0.627928	-0.085828	-0.874797	0.635525	0.162664	-0.831882	0.859928	-0.089709	-0.814641	0.868955	0.178353	-0.659221	0.731049	-0.227369	-0.703382	1.184872	0.071314	-0.684153	1.124057	0.076704	-0.628357	0.738783	0.280203	-0.689200	1.189861	-0.032502	-0.395369	0.564296	-0.071336				-0.368191	0.570115	0.065271	-0.223158	0.073035	0.189390	-0.202883	0.076103	0.132503	-0.205011	0.076602	-0.214347	0.306784	0.668888	0.217925
9321	77.675000	-0.875731	0.627977	-0.085775	-0.874736	0.635530	0.162694	-0.831903	0.859943	-0.089672	-0.814611	0.868981	0.178365	-0.659197	0.731109	-0.227340	-0.703493	1.185018	0.071351	-0.684281	1.124214	0.076766	-0.628157	0.738945	0.280163	-0.689333	1.189866	-0.032360	-0.395341	0.564310	-0.071379				-0.368155	0.570040	0.065240	-0.223228	0.073068	0.189346	-0.202953	0.076124	0.132465	-0.204997	0.076592	-0.214340	0.306660	0.668724	0.218260
9322	77.683333	-0.875702	0.628001	-0.085732	-0.874650	0.635557	0.162729	-0.831926	0.859977	-0.089601	-0.814556	0.869094	0.178412	-0.659176	0.731169	-0.227374	-0.703623	1.185200	0.071487	-0.684402	1.124346	0.076834	-0.628064	0.739006	0.280126	-0.689480	1.189921	-0.032350	-0.395316	0.564335	-0.071409				-0.368108	0.569898	0.065154	-0.223280	0.073087	0.189310	-0.203015	0.076123	0.132434	-0.204978	0.076577	-0.214326	0.306547	0.668539	0.218640
9323	77.691667	-0.875644	0.628002	-0.085696	-0.874608	0.635553	0.162769	-0.831931	0.859990	-0.089543	-0.814603	0.868965	0.178383	-0.659143	0.731249	-0.227356	-0.703738	1.185282	0.071505	-0.684501	1.124435	0.076911	-0.627968	0.739068	0.280102	-0.689677	1.189974	-0.032302	-0.395301	0.564344	-0.071441				-0.368070	0.569822	0.065114	-0.223338	0.073102	0.189277	-0.203074	0.076120	0.132398	-0.204948	0.076568	-0.214319	0.306441	0.668326	0.219072
9324	77.700000	-0.875643	0.628029	-0.085650	-0.874561	0.635548	0.162808	-0.831925	0.859998	-0.089483	-0.814586	0.868954	0.178390	-0.659111	0.731322	-0.227335	-0.703868	1.185372	0.071609	-0.684583	1.124498	0.076997	-0.627953	0.739301	0.280238	-0.689866	1.189965	-0.032258	-0.395289	0.564346	-0.071476				-0.368033	0.569750	0.065076	-0.223390	0.073118	0.189263	-0.203129	0.076107	0.132369	-0.204906	0.076549	-0.214308	0.306351	0.668078	0.219538
9325	77.708333	-0.875611	0.628031	-0.085620	-0.874498	0.635557	0.162845	-0.831914	0.859986	-0.089431	-0.814568	0.868928	0.178402	-0.659071	0.731393	-0.227310	-0.703949	1.185322	0.071545	-0.684641	1.124541	0.077064	-0.627824	0.739243	0.280129	-0.690039	1.189917	-0.032203	-0.395278	0.564344	-0.071506				-0.367984	0.569689	0.065040	-0.223429	0.073128	0.189237	-0.203181	0.076100	0.132351	-0.204860	0.076529	-0.214299	0.306247	0.667830	0.220043
9326	77.716667	-0.875601	0.628035	-0.085588	-0.874441	0.635563	0.162877	-0.831908	0.859978	-0.089395	-0.814482	0.869011	0.178440	-0.659037	0.731462	-0.227289	-0.704061	1.185312	0.071572	-0.684688	1.124551	0.077126	-0.627698	0.739178	0.280023	-0.690213	1.189864	-0.032183	-0.395270	0.564345	-0.071528				-0.367941	0.569632	0.065005	-0.223475	0.073143	0.189214	-0.203223	0.076104	0.132322	-0.204802	0.076500	-0.214283	0.306176	0.667546	0.220568
9327	77.725000	-0.875577	0.628016	-0.085580	-0.874405	0.635559	0.162908	-0.831908	0.859985	-0.089377	-0.814501	0.868931	0.178439	-0.659010	0.731522	-0.227267	-0.704195	1.185289	0.071591	-0.684737	1.124559	0.077188	-0.627661	0.739301	0.280087	-0.690399	1.189777	-0.032159	-0.395254	0.564350	-0.071558				-0.367888	0.569595	0.064964	-0.223516	0.073173	0.189203	-0.203253	0.076115	0.132296	-0.204761	0.076472	-0.214274	0.306108	0.667288	0.221107
9328	77.733333	-0.875604	0.628035	-0.085552	-0.874378	0.635557	0.162940	-0.831899	0.859986	-0.089359	-0.814475	0.868886	0.178441	-0.658986	0.731586	-0.227236	-0.704362	1.185270	0.071682	-0.684791	1.124558	0.077259	-0.627627	0.739416	0.280150	-0.690598	1.189701	-0.032141	-0.395245	0.564357	-0.071578				-0.367837	0.569569	0.064933	-0.223549	0.073193	0.189172	-0.203280	0.076124	0.132276	-0.204728	0.076441	-0.214266	0.306053	0.667021	0.221660
9329	77.741667	-0.875587	0.628033	-0.085526	-0.874365	0.635546	0.162973	-0.831887	0.859985	-0.089333	-0.814454	0.868889	0.178476	-0.658964	0.731631	-0.227207	-0.704516	1.185291	0.071789	-0.684870	1.124577	0.077394	-0.627475	0.739283	0.280054	-0.690837	1.189610	-0.032052	-0.395228	0.564373	-0.071582				-0.367789	0.569552	0.064897	-0.223580	0.073212	0.189148	-0.203300	0.076147	0.132258	-0.204695	0.076425	-0.214257	0.306017	0.666757	0.222189
9330	77.750000	-0.875584	0.628038	-0.085495	-0.874327	0.635551	0.163011	-0.831878	0.860000	-0.089314	-0.814385	0.868930	0.178505	-0.658941	0.731682	-0.227179	-0.704642	1.185221	0.071816	-0.684971	1.124602	0.077537	-0.627509	0.739428	0.280139	-0.691063	1.189492	-0.031961	-0.395221	0.564379	-0.071589				-0.367751	0.569533	0.064864	-0.223606	0.073226	0.189134	-0.203325	0.076154	0.132247	-0.204647	0.076413	-0.214247	0.305993	0.666470	0.222716
9331	77.758333	-0.875584	0.628043	-0.085466	-0.874307	0.635552	0.163044	-0.831872	0.860026	-0.089300	-0.814434	0.868819	0.178517	-0.658920	0.731726	-0.227162	-0.704799	1.185271	0.071992	-0.685038	1.124619	0.077725	-0.627386	0.739235	0.279979	-0.691330	1.189397	-0.031891	-0.395215	0.564378	-0.071600				-0.367717	0.569502	0.064824	-0.223631	0.073228	0.189120	-0.203340	0.076156	0.132237	-0.204601	0.076387	-0.214235	0.305966	0.666212	0.223220
9332	77.766667	-0.875593	0.628054	-0.085428	-0.874278	0.635529	0.163061	-0.831871	0.860053	-0.089272	-0.814358	0.868842	0.178541	-0.658891	0.731768	-0.227138	-0.704915	1.185196	0.072086	-0.685101	1.124595	0.077896	-0.627336	0.739226	0.279990	-0.691623	1.189242	-0.031738	-0.395213	0.564367	-0.071609				-0.367703	0.569487	0.064799	-0.223657	0.073244	0.189112	-0.203359	0.076149	0.132230	-0.204551	0.076369	-0.214231	0.305952	0.665918	0.223684
9333	77.775000	-0.875604	0.628066	-0.085393	-0.874279	0.635550	0.163109	-0.831863	0.860069	-0.089231	-0.814316	0.868872	0.178585	-0.658858	0.731809	-0.227120	-0.705056	1.185129	0.072271	-0.685140	1.124542	0.078072	-0.627295	0.739203	0.280012	-0.691899	1.189086	-0.031610	-0.395214	0.564369	-0.071614				-0.367694	0.569466	0.064775	-0.223667	0.073232	0.189106	-0.203376	0.076137	0.132224	-0.204498	0.076357	-0.214230	0.305931	0.665672	0.224112
9334	77.783333	-0.875588	0.628057	-0.085380	-0.874284	0.635566	0.163150	-0.831863	0.860090	-0.089190	-0.814359	0.868795	0.178616	-0.658956	0.732084	-0.227330	-0.705207	1.185060	0.072508	-0.685150	1.124489	0.078252	-0.627264	0.739178	0.280038	-0.692214	1.188935	-0.031468	-0.395224	0.564378	-0.071607				-0.367695	0.569457	0.064741	-0.223687	0.073232	0.189104	-0.203397	0.076127	0.132219	-0.204452	0.076348	-0.214223	0.305928	0.665428	0.224514
9335	77.791667	-0.875646	0.628085	-0.085335	-0.874295	0.635562	0.163173	-0.831863	0.860108	-0.089148	-0.814348	0.868783	0.178653	-0.658944	0.732091	-0.227234	-0.705331	1.184902	0.072586	-0.685166	1.124439	0.078451	-0.627294	0.739104	0.280075	-0.692513	1.188784	-0.031334	-0.395232	0.564429	-0.071609				-0.367698	0.569456	0.064722	-0.223699	0.073248	0.189099	-0.203405	0.076135	0.132204	-0.204401	0.076328	-0.214227	0.305946	0.665242	0.224859
9336	77.800000	-0.875679	0.628091	-0.085310	-0.874323	0.635557	0.163198	-0.831875	0.860127	-0.089108	-0.814296	0.868793	0.178681	-0.658991	0.732149	-0.227286	-0.705470	1.184849	0.072761	-0.685224	1.124387	0.078628	-0.627191	0.739207	0.280253	-0.692861	1.188638	-0.031133	-0.395244	0.564499	-0.071595				-0.367715	0.569466	0.064704	-0.223713	0.073249	0.189091	-0.203416	0.076147	0.132200	-0.204351	0.076300	-0.214222	0.305994	0.665088	0.225145
9337	77.808333	-0.875717	0.628091	-0.085286	-0.874352	0.635548	0.163219	-0.831894	0.860140	-0.089068	-0.814302	0.868793	0.178734	-0.658991	0.732153	-0.227185	-0.705633	1.184794	0.072907	-0.685320	1.124372	0.078747	-0.627216	0.739075	0.280128	-0.693136	1.188619	-0.031034	-0.395269	0.564587	-0.071579				-0.367748	0.569468	0.064691	-0.223715	0.073262	0.189085	-0.203427	0.076155	0.132194	-0.204300	0.076286	-0.214228	0.306055	0.664911	0.225418
9338	77.816667	-0.875765	0.628107	-0.085259	-0.874394	0.635535	0.163249	-0.831921	0.860151	-0.089029	-0.814341	0.868729	0.178764	-0.659072	0.732204	-0.227247	-0.705782	1.184889	0.073128	-0.685447	1.124371	0.078860	-0.627300	0.739050	0.280351	-0.693430	1.188608	-0.030878	-0.395304	0.564667	-0.071573				-0.367790	0.569458	0.064679	-0.223725	0.073265	0.189084	-0.203430	0.076170	0.132196	-0.204253	0.076258	-0.214227	0.306146	0.664783	0.225623
9339	77.825000	-0.875803	0.628095	-0.085236	-0.874432	0.635523	0.163277	-0.831967	0.860168	-0.088987	-0.814344	0.868701	0.178805	-0.659027	0.731984	-0.226986	-0.705864	1.184928	0.073162	-0.685564	1.124470	0.078995	-0.627212	0.739066	0.280284	-0.693667	1.188679	-0.030815	-0.395351	0.564733	-0.071567				-0.367813	0.569445	0.064673	-0.223727	0.073268	0.189089	-0.203437	0.076177	0.132203	-0.204200	0.076239	-0.214228	0.306250	0.664693	0.225781
9340	77.833333	-0.875849	0.628089	-0.085206	-0.874502	0.635495	0.163309	-0.832005	0.860165	-0.088941	-0.814348	0.868678	0.178849	-0.659096	0.732004	-0.226962	-0.705998	1.185050	0.073371	-0.685686	1.124558	0.079123	-0.627212	0.739100	0.280405	-0.693875	1.188705	-0.030696	-0.395406	0.564796	-0.071569				-0.367895	0.569393	0.064687	-0.223723	0.073272	0.189099	-0.203443	0.076178	0.132212	-0.204153	0.076209	-0.214231	0.306358	0.664631	0.225892
9341	77.841667	-0.875903	0.628078	-0.085176	-0.874507	0.635486	0.163335	-0.832069	0.860170	-0.088890	-0.814324	0.868709	0.178899	-0.659171	0.732022	-0.226943	-0.706068	1.185048	0.073409	-0.685784	1.124612	0.079237	-0.627272	0.738996	0.280283	-0.694070	1.188729	-0.030623	-0.395456	0.564855	-0.071562				-0.367951	0.569360	0.064713	-0.223721	0.073263	0.189113	-0.203442	0.076173	0.132216	-0.204098	0.076182	-0.214236	0.306462	0.664593	0.225971
9342	77.850000	-0.875957	0.628066	-0.085148	-0.874531	0.635458	0.163359	-0.832125	0.860165	-0.088842	-0.814377	0.868640	0.178926	-0.659257	0.732042	-0.226920	-0.706164	1.185125	0.073591	-0.685853	1.124623	0.079342	-0.627302	0.738988	0.280314	-0.694261	1.188706	-0.030541	-0.395500	0.564921	-0.071545				-0.367998	0.569337	0.064736	-0.223720	0.073266	0.189125	-0.203444	0.076160	0.132223	-0.204030	0.076156	-0.214260	0.306579	0.664604	0.226029
9343	77.858333	-0.876012	0.628054	-0.085126	-0.874583	0.635440	0.163387	-0.832190	0.860159	-0.088798	-0.814341	0.868733	0.178981	-0.659354	0.732055	-0.226894	-0.706228	1.185058	0.073660	-0.685900	1.124608	0.079438	-0.627324	0.739042	0.280423	-0.694458	1.188658	-0.030459	-0.395543	0.564997	-0.071527				-0.368094	0.569316	0.064754	-0.223718	0.073269	0.189129	-0.203437	0.076155	0.132224	-0.203957	0.076121	-0.214283	0.306707	0.664600	0.226073
9344	77.866667	-0.876119	0.628080	-0.085085	-0.874639	0.635421	0.163404	-0.832282	0.860164	-0.088755	-0.814430	0.868614	0.178976	-0.659463	0.732067	-0.226861	-0.706322	1.185057	0.073791	-0.685925	1.124577	0.079528	-0.627389	0.739006	0.280365	-0.694642	1.188563	-0.030341	-0.395589	0.565085	-0.071512				-0.368101	0.569326	0.064745	-0.223723	0.073281	0.189133	-0.203432	0.076160	0.132223	-0.203887	0.076098	-0.214317	0.306820	0.664593	0.226109
9345	77.875000	-0.876180	0.628076	-0.085055	-0.874675	0.635426	0.163417	-0.832350	0.860152	-0.088716	-0.814405	0.868720	0.179020	-0.659574	0.732072	-0.226829	-0.706393	1.184940	0.073779	-0.685964	1.124520	0.079601	-0.627443	0.739016	0.280386	-0.694798	1.188504	-0.030282	-0.395641	0.565166	-0.071503				-0.368154	0.569342	0.064732	-0.223714	0.073274	0.189117	-0.203413	0.076175	0.132216	-0.203814	0.076066	-0.214342	0.306919	0.664571	0.226152
9346	77.883333	-0.876232	0.628078	-0.085030	-0.874725	0.635414	0.163430	-0.832424	0.860151	-0.088675	-0.814439	0.868713	0.179032	-0.659695	0.732075	-0.226797	-0.706485	1.184924	0.073894	-0.685997	1.124490	0.079691	-0.627465	0.739107	0.280565	-0.694963	1.188433	-0.030209	-0.395695	0.565252	-0.071501				-0.368204	0.569368	0.064731	-0.223710	0.073275	0.189106	-0.203396	0.076177	0.132215	-0.203738	0.076034	-0.214377	0.307016	0.664543	0.226191
9347	77.891667	-0.876281	0.628068	-0.085004	-0.874784	0.635410	0.163450	-0.832497	0.860148	-0.088641	-0.814483	0.868704	0.179050	-0.659826	0.732075	-0.226764	-0.706556	1.184889	0.074010	-0.686013	1.124476	0.079796	-0.627531	0.739109	0.280587	-0.695122	1.188379	-0.030158	-0.395743	0.565351	-0.071493				-0.368263	0.569407	0.064732	-0.223691	0.073270	0.189109	-0.203379	0.076176	0.132222	-0.203666	0.076010	-0.214407	0.307112	0.664513	0.226243
9348	77.900000	-0.876321	0.628062	-0.084984	-0.874852	0.635457	0.163489	-0.832573	0.860143	-0.088604	-0.814539	0.868696	0.179072	-0.659964	0.732069	-0.226737	-0.706617	1.184816	0.074042	-0.686069	1.124471	0.079885	-0.627638	0.739006	0.280453	-0.695278	1.188325	-0.030099	-0.395794	0.565470	-0.071480				-0.368323	0.569445	0.064740	-0.223675	0.073261	0.189114	-0.203366	0.076189	0.132244	-0.203604	0.075990	-0.214440	0.307237	0.664512	0.226300
9349	77.908333	-0.876382	0.628056	-0.084949	-0.874875	0.635399	0.163478	-0.832653	0.860146	-0.088571	-0.814596	0.868673	0.179101	-0.660127	0.732159	-0.226742	-0.706717	1.184794	0.074171	-0.686107	1.124432	0.079937	-0.627693	0.739030	0.280554	-0.695454	1.188271	-0.030009	-0.395836	0.565601	-0.071458				-0.368386	0.569495	0.064762	-0.223647	0.073238	0.189127	-0.203343	0.076178	0.132263	-0.203541	0.075964	-0.214471	0.307349	0.664482	0.226385
9350	77.916667	-0.876426	0.628042	-0.084940	-0.874958	0.635393	0.163514	-0.832740	0.860141	-0.088545	-0.814375	0.868418	0.178890	-0.660273	0.732241	-0.226757	-0.706789	1.184781	0.074247	-0.686157	1.124425	0.080000	-0.627745	0.739056	0.280662	-0.695629	1.188242	-0.029922	-0.395870	0.565738	-0.071436				-0.368451	0.569544	0.064782	-0.223618	0.073235	0.189152	-0.203314	0.076174	0.132280	-0.203487	0.075935	-0.214492	0.307459	0.664421	0.226465
9351	77.925000	-0.876472	0.628018	-0.084926	-0.874963	0.635349	0.163508	-0.832832	0.860136	-0.088516	-0.814615	0.868426	0.179000	-0.660392	0.732234	-0.226723	-0.706850	1.184833	0.074306	-0.686236	1.124445	0.080057	-0.627819	0.739036	0.280681	-0.695800	1.188302	-0.029955	-0.395896	0.565862	-0.071417				-0.368508	0.569596	0.064799	-0.223588	0.073223	0.189175	-0.203288	0.076162	0.132303	-0.203435	0.075915	-0.214515	0.307532	0.664352	0.226544
9352	77.933333	-0.876521	0.627992	-0.084915	-0.875044	0.635333	0.163539	-0.832932	0.860138	-0.088475	-0.814611	0.868319	0.178956	-0.660496	0.732226	-0.226695	-0.706911	1.184836	0.074308	-0.686330	1.124494	0.080118	-0.627895	0.739027	0.280699	-0.695907	1.188322	-0.029862	-0.395927	0.565968	-0.071400				-0.368562	0.569653	0.064818	-0.223555	0.073220	0.189199	-0.203256	0.076151	0.132318	-0.203391	0.075898	-0.214542	0.307594	0.664303	0.226614
9353	77.941667	-0.876570	0.627968	-0.084912	-0.875087	0.635303	0.163545	-0.833021	0.860115	-0.088466	-0.814748	0.868391	0.179034	-0.660581	0.732228	-0.226664	-0.706983	1.184917	0.074372	-0.686433	1.124530	0.080165	-0.627978	0.738976	0.280636	-0.696037	1.188332	-0.029789	-0.395947	0.566053	-0.071388				-0.368636	0.569691	0.064818	-0.223521	0.073209	0.189210	-0.203225	0.076157	0.132327	-0.203353	0.075879	-0.214557	0.307643	0.664242	0.226689
9354	77.950000	-0.876615	0.627939	-0.084904	-0.875109	0.635294	0.163550	-0.833115	0.860100	-0.088440	-0.814817	0.868372	0.179044	-0.660663	0.732222	-0.226634	-0.707097	1.184967	0.074450	-0.686542	1.124588	0.080237	-0.628063	0.738931	0.280569	-0.696239	1.188445	-0.029869	-0.395960	0.566117	-0.071385				-0.368650	0.569758	0.064820	-0.223490	0.073202	0.189217	-0.203191	0.076165	0.132335	-0.203312	0.075876	-0.214575	0.307697	0.664202	0.226748
9355	77.958333	-0.876659	0.627909	-0.084901	-0.875177	0.635236	0.163546	-0.833203	0.860068	-0.088421	-0.814887	0.868346	0.179054	-0.660723	0.732232	-0.226613	-0.707174	1.185031	0.074530	-0.686660	1.124638	0.080304	-0.628104	0.738985	0.280661	-0.696343	1.188472	-0.029768	-0.395977	0.566155	-0.071384				-0.368689	0.569806	0.064817	-0.223467	0.073200	0.189224	-0.203160	0.076165	0.132346	-0.203288	0.075856	-0.214585	0.307767	0.664167	0.226816
9356	77.966667	-0.876749	0.627924	-0.084866	-0.875224	0.635194	0.163543	-0.833293	0.860027	-0.088405	-0.814965	0.868321	0.179064	-0.660783	0.732227	-0.226591	-0.707247	1.185081	0.074602	-0.686722	1.124705	0.080389	-0.628142	0.739034	0.280759	-0.696544	1.188522	-0.029741	-0.395987	0.566195	-0.071385				-0.368731	0.569851	0.064813	-0.223445	0.073192	0.189229	-0.203134	0.076170	0.132363	-0.203264	0.075852	-0.214590	0.307838	0.664133	0.226892
9357	77.975000	-0.876738	0.627844	-0.084885	-0.875269	0.635160	0.163546	-0.833404	0.859996	-0.088379	-0.815254	0.868436	0.179246	-0.660833	0.732233	-0.226580	-0.707348	1.185202	0.074761	-0.686832	1.124758	0.080427	-0.628187	0.739049	0.280773	-0.696626	1.188508	-0.029538	-0.395997	0.566232	-0.071387				-0.368778	0.569892	0.064810	-0.223432	0.073192	0.189251	-0.203114	0.076164	0.132380	-0.203255	0.075848	-0.214591	0.307916	0.664103	0.226970
9358	77.983333	-0.876778	0.627810	-0.084874	-0.875312	0.635126	0.163550	-0.833507	0.859964	-0.088350	-0.815257	0.868473	0.179262	-0.660887	0.732235	-0.226569	-0.707390	1.185220	0.074739	-0.686926	1.124804	0.080493	-0.628263	0.738962	0.280623	-0.696767	1.188552	-0.029460	-0.396012	0.566271	-0.071383				-0.368824	0.569928	0.064794	-0.223412	0.073179	0.189264	-0.203100	0.076158	0.132395	-0.203254	0.075850	-0.214593	0.308020	0.664113	0.227051
9359	77.991667	-0.876816	0.627784	-0.084873	-0.875350	0.635099	0.163549	-0.833591	0.859936	-0.088313	-0.815332	0.868446	0.179273	-0.660957	0.732237	-0.226563	-0.707450	1.185322	0.074831	-0.687016	1.124933	0.080601	-0.628344	0.739064	0.280718	-0.696916	1.188633	-0.029408	-0.396026	0.566307	-0.071391				-0.368881	0.569956	0.064777	-0.223392	0.073167	0.189273	-0.203071	0.076145	0.132401	-0.203267	0.075851	-0.214590	0.308137	0.664102	0.227137
9360	78.000000	-0.876847	0.627755	-0.084868	-0.875379	0.635075	0.163547	-0.833684	0.859902	-0.088283	-0.815414	0.868424	0.179280	-0.660972	0.732059	-0.226479	-0.707503	1.185429	0.074928	-0.687089	1.125016	0.080685	-0.628422	0.739170	0.280812	-0.697067	1.188697	-0.029331	-0.396043	0.566346	-0.071407				-0.368937	0.569982	0.064744	-0.223367	0.073142	0.189271	-0.203045	0.076132	0.132401	-0.203289	0.075859	-0.214581	0.308260	0.664082	0.227224
9361	78.008333	-0.876880	0.627739	-0.084874	-0.875411	0.635057	0.163541	-0.833772	0.859888	-0.088256	-0.815494	0.868405	0.179280	-0.661045	0.732065	-0.226482	-0.707568	1.185538	0.075040	-0.687164	1.125086	0.080767	-0.628389	0.738984	0.280627	-0.697264	1.188774	-0.029280	-0.396069	0.566375	-0.071437				-0.368995	0.570001	0.064709	-0.223344	0.073141	0.189281	-0.203023	0.076123	0.132408	-0.203320	0.075865	-0.214570	0.308364	0.664048	0.227327
9362	78.016667	-0.876907	0.627721	-0.084877	-0.875441	0.635045	0.163527	-0.833859	0.859877	-0.088234	-0.815573	0.868390	0.179277	-0.661114	0.732081	-0.226482	-0.707633	1.185637	0.075153	-0.687253	1.125200	0.080899	-0.628513	0.739187	0.280785	-0.697484	1.188847	-0.029214	-0.396096	0.566396	-0.071467				-0.369044	0.570025	0.064666	-0.223310	0.073123	0.189270	-0.202988	0.076125	0.132417	-0.203358	0.075877	-0.214561	0.308460	0.663985	0.227431
9363	78.025000	-0.876933	0.627712	-0.084887	-0.875473	0.635037	0.163514	-0.833938	0.859872	-0.088217	-0.815652	0.868386	0.179271	-0.661174	0.732107	-0.226474	-0.707716	1.185770	0.075334	-0.687333	1.125294	0.081043	-0.628538	0.739210	0.280822	-0.697631	1.188828	-0.029010	-0.396123	0.566400	-0.071489				-0.369094	0.570044	0.064629	-0.223277	0.073107	0.189274	-0.202953	0.076136	0.132421	-0.203407	0.075891	-0.214539	0.308589	0.663936	0.227521
9364	78.033333	-0.876953	0.627699	-0.084898	-0.875499	0.635027	0.163503	-0.834015	0.859861	-0.088222	-0.815779	0.868269	0.179237	-0.661228	0.732130	-0.226467	-0.707764	1.185833	0.075443	-0.687394	1.125387	0.081246	-0.628534	0.739017	0.280571	-0.697863	1.188846	-0.028870	-0.396138	0.566398	-0.071516				-0.369147	0.570059	0.064585	-0.223240	0.073104	0.189296	-0.202907	0.076143	0.132432	-0.203438	0.075891	-0.214512	0.308690	0.663925	0.227682
9365	78.041667	-0.876971	0.627682	-0.084916	-0.875528	0.635015	0.163484	-0.834088	0.859862	-0.088220	-0.815824	0.868306	0.179237	-0.661269	0.732159	-0.226448	-0.707810	1.185908	0.075592	-0.687452	1.125467	0.081403	-0.628583	0.739027	0.280549	-0.698088	1.188847	-0.028736	-0.396144	0.566402	-0.071539				-0.369196	0.570086	0.064532	-0.223198	0.073085	0.189314	-0.202873	0.076128	0.132457	-0.203462	0.075901	-0.214502	0.308845	0.663855	0.227780
9366	78.050000	-0.877002	0.627659	-0.084927	-0.875543	0.634995	0.163462	-0.834150	0.859853	-0.088234	-0.815997	0.868331	0.179294	-0.661307	0.732195	-0.226424	-0.707860	1.185983	0.075763	-0.687513	1.125566	0.081576	-0.628628	0.739035	0.280535	-0.698360	1.188870	-0.028573	-0.396147	0.566390	-0.071561				-0.369249	0.570115	0.064481	-0.223158	0.073068	0.189346	-0.202829	0.076135	0.132482	-0.203477	0.075895	-0.214483	0.308948	0.663791	0.227912
9367	78.058333	-0.876968	0.627668	-0.084914	-0.875574	0.634979	0.163445	-0.834208	0.859848	-0.088239	-0.815975	0.868208	0.179200	-0.661321	0.732213	-0.226409	-0.707945	1.186069	0.076024	-0.687559	1.125639	0.081757	-0.628711	0.739139	0.280611	-0.698615	1.188862	-0.028425	-0.396147	0.566380	-0.071581				-0.369301	0.570147	0.064417	-0.223121	0.073060	0.189383	-0.202789	0.076136	0.132518	-0.203474	0.075901	-0.214474	0.309037	0.663729	0.228033
9368	78.066667	-0.877015	0.627611	-0.084973	-0.875607	0.634958	0.163428	-0.834254	0.859831	-0.088261	-0.816040	0.868179	0.179190	-0.661332	0.732241	-0.226379	-0.708009	1.186118	0.076181	-0.687611	1.125704	0.081925	-0.628716	0.739056	0.280516	-0.698904	1.188833	-0.028231	-0.396145	0.566365	-0.071601				-0.369360	0.570172	0.064365	-0.223083	0.073057	0.189420	-0.202751	0.076133	0.132547	-0.203456	0.075901	-0.214480	0.309107	0.663667	0.228143
9369	78.075000	-0.877007	0.627604	-0.084955	-0.875623	0.634911	0.163393	-0.834318	0.859807	-0.088272	-0.815790	0.868010	0.178974	-0.661324	0.732260	-0.226375	-0.708079	1.186154	0.076314	-0.687607	1.125761	0.082045	-0.628750	0.739066	0.280511	-0.699184	1.188881	-0.028171	-0.396139	0.566366	-0.071609				-0.369454	0.570170	0.064312	-0.223046	0.073047	0.189446	-0.202716	0.076130	0.132568	-0.203432	0.075888	-0.214487	0.309168	0.663607	0.228241
9370	78.083333	-0.877059	0.627526	-0.085026	-0.875642	0.634859	0.163355	-0.834346	0.859770	-0.088287	-0.815861	0.867971	0.178964	-0.661316	0.732281	-0.226372	-0.708152	1.186210	0.076430	-0.687735	1.125839	0.082184	-0.628779	0.739079	0.280508	-0.699402	1.188868	-0.028003	-0.396133	0.566390	-0.071596				-0.369462	0.570197	0.064254	-0.223020	0.073046	0.189462	-0.202681	0.076131	0.132581	-0.203414	0.075885	-0.214512	0.309242	0.663557	0.228334
9371	78.091667	-0.877004	0.627552	-0.084974	-0.875678	0.634819	0.163334	-0.834402	0.859739	-0.088293	-0.816041	0.867903	0.178983	-0.661310	0.732312	-0.226358	-0.708283	1.186254	0.076526	-0.687833	1.125893	0.082253	-0.628844	0.739186	0.280586	-0.699622	1.188900	-0.027944	-0.396118	0.566456	-0.071562				-0.369526	0.570213	0.064198	-0.222993	0.073043	0.189470	-0.202652	0.076147	0.132593	-0.203393	0.075883	-0.214523	0.309297	0.663508	0.228426
9372	78.100000	-0.877081	0.627456	-0.085079	-0.875743	0.634773	0.163322	-0.834454	0.859707	-0.088301	-0.816113	0.867846	0.178964	-0.661298	0.732331	-0.226360	-0.708436	1.186325	0.076615	-0.687978	1.125911	0.082278	-0.628821	0.739110	0.280497	-0.699824	1.188937	-0.027924	-0.396096	0.566542	-0.071509				-0.369569	0.570265	0.064166	-0.222969	0.073034	0.189474	-0.202628	0.076159	0.132615	-0.203375	0.075883	-0.214538	0.309349	0.663473	0.228517
9373	78.108333	-0.877098	0.627431	-0.085095	-0.875764	0.634739	0.163301	-0.834495	0.859663	-0.088300	-0.816167	0.867807	0.178950	-0.661295	0.732353	-0.226376	-0.708579	1.186376	0.076560	-0.688107	1.125994	0.082280	-0.628838	0.739133	0.280497	-0.699993	1.188943	-0.027929	-0.396087	0.566631	-0.071444				-0.369615	0.570312	0.064126	-0.222950	0.073014	0.189470	-0.202614	0.076154	0.132622	-0.203369	0.075888	-0.214551	0.309397	0.663446	0.228565
9374	78.116667	-0.877150	0.627436	-0.085090	-0.875805	0.634698	0.163290	-0.834542	0.859621	-0.088305	-0.816424	0.867917	0.179105	-0.661294	0.732364	-0.226390	-0.708733	1.186409	0.076462	-0.688309	1.126090	0.082303	-0.628852	0.739157	0.280499	-0.700143	1.188966	-0.028028	-0.396082	0.566713	-0.071385				-0.369658	0.570361	0.064096	-0.222942	0.073000	0.189479	-0.202598	0.076153	0.132625	-0.203372	0.075896	-0.214556	0.309431	0.663426	0.228607
9375	78.125000	-0.877058	0.627453	-0.085030	-0.875823	0.634673	0.163279	-0.834594	0.859584	-0.088308	-0.816367	0.867816	0.179007	-0.661295	0.732378	-0.226401	-0.708931	1.186466	0.076423	-0.688459	1.126089	0.082238	-0.628903	0.739282	0.280587	-0.700271	1.188922	-0.028117	-0.396070	0.566775	-0.071348				-0.369694	0.570404	0.064076	-0.222931	0.072996	0.189492	-0.202599	0.076149	0.132641	-0.203392	0.075895	-0.214546	0.309490	0.663474	0.228622
9376	78.133333	-0.877120	0.627367	-0.085116	-0.875807	0.634665	0.163259	-0.834662	0.859557	-0.088316	-0.816190	0.867758	0.178864	-0.661302	0.732385	-0.226409	-0.709146	1.186431	0.076317	-0.688581	1.126117	0.082198	-0.628883	0.739232	0.280513	-0.700402	1.188832	-0.028208	-0.396065	0.566807	-0.071312				-0.369721	0.570456	0.064084	-0.222922	0.072999	0.189497	-0.202595	0.076146	0.132649	-0.203412	0.075909	-0.214534	0.309514	0.663464	0.228671
9377	78.141667	-0.877145	0.627369	-0.085115	-0.875810	0.634663	0.163244	-0.834718	0.859544	-0.088317	-0.816387	0.867879	0.178969	-0.661307	0.732380	-0.226411	-0.709355	1.186391	0.076144	-0.688711	1.126149	0.082130	-0.628940	0.739365	0.280606	-0.700536	1.188749	-0.028327	-0.396061	0.566817	-0.071284				-0.369740	0.570488	0.064095	-0.222922	0.072986	0.189492	-0.202591	0.076154	0.132647	-0.203443	0.075919	-0.214519	0.309531	0.663452	0.228682
9378	78.150000	-0.877066	0.627411	-0.085046	-0.875815	0.634665	0.163239	-0.834795	0.859553	-0.088332	-0.816300	0.867770	0.178832	-0.661324	0.732380	-0.226402	-0.709599	1.186384	0.076012	-0.688921	1.126067	0.082021	-0.628923	0.739324	0.280538	-0.700668	1.188679	-0.028444	-0.396055	0.566807	-0.071270				-0.369768	0.570517	0.064111	-0.222918	0.072990	0.189497	-0.202585	0.076161	0.132642	-0.203481	0.075936	-0.214506	0.309546	0.663444	0.228694
9379	78.158333	-0.877066	0.627396	-0.085049	-0.875854	0.634655	0.163240	-0.834850	0.859550	-0.088346	-0.816389	0.867786	0.178827	-0.661326	0.732365	-0.226385	-0.709828	1.186421	0.075902	-0.689092	1.126133	0.081930	-0.628934	0.739367	0.280541	-0.700800	1.188677	-0.028605	-0.396047	0.566763	-0.071256				-0.369789	0.570512	0.064115	-0.222913	0.072988	0.189499	-0.202577	0.076161	0.132635	-0.203517	0.075937	-0.214483	0.309549	0.663439	0.228696
9380	78.166667	-0.877064	0.627380	-0.085060	-0.875836	0.634664	0.163227	-0.834876	0.859527	-0.088343	-0.816403	0.867799	0.178789	-0.661331	0.732357	-0.226375	-0.710044	1.186496	0.075818	-0.689278	1.126181	0.081849	-0.628947	0.739415	0.280547	-0.700928	1.188661	-0.028713	-0.396036	0.566719	-0.071242				-0.369819	0.570512	0.064127	-0.222903	0.072988	0.189489	-0.202568	0.076157	0.132628	-0.203546	0.075948	-0.214475	0.309543	0.663436	0.228695
9381	78.175000	-0.877168	0.627318	-0.085135	-0.875878	0.634646	0.163233	-0.834933	0.859515	-0.088370	-0.816687	0.867936	0.178934	-0.661318	0.732351	-0.226356	-0.710223	1.186491	0.075636	-0.689456	1.126212	0.081765	-0.629034	0.739657	0.280721	-0.701032	1.188671	-0.028804	-0.396024	0.566674	-0.071216				-0.369856	0.570499	0.064124	-0.222897	0.072981	0.189494	-0.202554	0.076155	0.132628	-0.203571	0.075948	-0.214458	0.309530	0.663429	0.228697
9382	78.183333	-0.877084	0.627327	-0.085075	-0.875897	0.634628	0.163230	-0.834967	0.859478	-0.088384	-0.816508	0.867803	0.178755	-0.661300	0.732350	-0.226341	-0.710417	1.186521	0.075531	-0.689670	1.126290	0.081707	-0.629043	0.739712	0.280725	-0.701152	1.188728	-0.028907	-0.396015	0.566634	-0.071178				-0.369903	0.570471	0.064109	-0.222888	0.072984	0.189504	-0.202541	0.076148	0.132634	-0.203592	0.075956	-0.214449	0.309514	0.663416	0.228697
9383	78.191667	-0.877130	0.627254	-0.085130	-0.875918	0.634619	0.163229	-0.834984	0.859439	-0.088397	-0.816881	0.868006	0.178984	-0.661269	0.732346	-0.226326	-0.710607	1.186593	0.075526	-0.689792	1.126333	0.081623	-0.628969	0.739578	0.280543	-0.701242	1.188756	-0.028935	-0.396014	0.566604	-0.071129				-0.369959	0.570442	0.064088	-0.222867	0.072970	0.189504	-0.202527	0.076149	0.132645	-0.203615	0.075960	-0.214436	0.309506	0.663408	0.228705
9384	78.200000	-0.877237	0.627219	-0.085162	-0.875949	0.634601	0.163223	-0.835027	0.859394	-0.088419	-0.817006	0.867939	0.178974	-0.661237	0.732346	-0.226316	-0.710759	1.186664	0.075498	-0.689971	1.126377	0.081584	-0.628969	0.739637	0.280529	-0.701516	1.188865	-0.028954	-0.395816	0.566734	-0.071176				-0.370019	0.570410	0.064061	-0.222853	0.072967	0.189517	-0.202507	0.076138	0.132660	-0.203637	0.075964	-0.214427	0.309508	0.663393	0.228726
9385	78.208333	-0.877228	0.627212	-0.085131	-0.875982	0.634575	0.163218	-0.835050	0.859342	-0.088446	-0.817008	0.867954	0.178938	-0.661195	0.732352	-0.226314	-0.710850	1.186680	0.075387	-0.690104	1.126440	0.081551	-0.629009	0.739796	0.280599	-0.701434	1.188908	-0.029046	-0.395919	0.566656	-0.071059				-0.370080	0.570379	0.064041	-0.222841	0.072960	0.189522	-0.202490	0.076158	0.132678	-0.203662	0.075982	-0.214416	0.309511	0.663373	0.228758
9386	78.216667	-0.877301	0.627152	-0.085176	-0.876018	0.634560	0.163213	-0.835078	0.859290	-0.088472	-0.817118	0.867913	0.178924	-0.661162	0.732354	-0.226321	-0.710971	1.186798	0.075442	-0.690200	1.126465	0.081510	-0.628974	0.739758	0.280490	-0.701508	1.188937	-0.029067	-0.395829	0.566722	-0.071028				-0.370141	0.570353	0.064019	-0.222823	0.072967	0.189540	-0.202477	0.076166	0.132693	-0.203688	0.075998	-0.214397	0.309516	0.663349	0.228804
9387	78.225000	-0.877283	0.627150	-0.085142	-0.876064	0.634571	0.163220	-0.835099	0.859248	-0.088511	-0.817087	0.867956	0.178880	-0.661126	0.732353	-0.226328	-0.711046	1.186783	0.075436	-0.690257	1.126508	0.081534	-0.628974	0.739810	0.280470	-0.701590	1.188916	-0.029041	-0.395944	0.566640	-0.070910				-0.370197	0.570320	0.064005	-0.222815	0.072971	0.189549	-0.202464	0.076173	0.132704	-0.203723	0.076013	-0.214386	0.309516	0.663317	0.228856
9388	78.233333	-0.877342	0.627103	-0.085184	-0.876108	0.634584	0.163230	-0.835129	0.859225	-0.088537	-0.817100	0.867968	0.178843	-0.661097	0.732350	-0.226345	-0.711096	1.186745	0.075444	-0.690326	1.126438	0.081545	-0.629060	0.740048	0.280625	-0.701644	1.188875	-0.029018	-0.395868	0.566694	-0.070895				-0.370235	0.570299	0.063991	-0.222800	0.072967	0.189553	-0.202454	0.076174	0.132710	-0.203763	0.076042	-0.214378	0.309527	0.663292	0.228920
9389	78.241667	-0.877353	0.627089	-0.085186	-0.876114	0.634528	0.163193	-0.835157	0.859205	-0.088564	-0.817241	0.867935	0.178840	-0.661067	0.732340	-0.226356	-0.711143	1.186702	0.075484	-0.690331	1.126431	0.081606	-0.628992	0.739886	0.280426	-0.701706	1.188873	-0.029031	-0.396087	0.566529	-0.070735				-0.370262	0.570287	0.063988	-0.222795	0.072959	0.189563	-0.202446	0.076175	0.132710	-0.203813	0.076060	-0.214360	0.309544	0.663249	0.228983
9390	78.250000	-0.877352	0.627065	-0.085197	-0.876139	0.634518	0.163184	-0.835178	0.859183	-0.088618	-0.817238	0.867917	0.178790	-0.661047	0.732335	-0.226372	-0.711140	1.186594	0.075445	-0.690290	1.126349	0.081621	-0.629014	0.739905	0.280407	-0.701764	1.188784	-0.028983	-0.396112	0.566494	-0.070682				-0.370278	0.570277	0.063982	-0.222780	0.072948	0.189563	-0.202435	0.076173	0.132720	-0.203872	0.076080	-0.214350	0.309566	0.663204	0.229055
9391	78.258333	-0.877349	0.627047	-0.085208	-0.876183	0.634532	0.163193	-0.835219	0.859198	-0.088624	-0.817341	0.867921	0.178795	-0.661022	0.732326	-0.226394	-0.711169	1.186551	0.075564	-0.690261	1.126268	0.081640	-0.629039	0.739912	0.280388	-0.701794	1.188713	-0.028927	-0.396137	0.566452	-0.070658				-0.370283	0.570286	0.063980	-0.222770	0.072944	0.189571	-0.202424	0.076165	0.132716	-0.203927	0.076104	-0.214316	0.309589	0.663158	0.229131
9392	78.266667	-0.877350	0.627043	-0.085216	-0.876203	0.634509	0.163170	-0.835249	0.859209	-0.088658	-0.817382	0.867929	0.178776	-0.661004	0.732310	-0.226421	-0.711147	1.186415	0.075508	-0.690223	1.126200	0.081655	-0.629153	0.740112	0.280547	-0.701789	1.188667	-0.028897	-0.396160	0.566404	-0.070644				-0.370282	0.570304	0.063975	-0.222767	0.072936	0.189578	-0.202417	0.076158	0.132729	-0.204000	0.076135	-0.214291	0.309619	0.663109	0.229204
9393	78.275000	-0.877289	0.627047	-0.085205	-0.876172	0.634482	0.163124	-0.835266	0.859202	-0.088713	-0.817416	0.867929	0.178752	-0.660964	0.732319	-0.226435	-0.711115	1.186360	0.075551	-0.690142	1.126183	0.081702	-0.629101	0.739908	0.280355	-0.701796	1.188612	-0.028855	-0.396178	0.566343	-0.070640				-0.370285	0.570327	0.063974	-0.222745	0.072930	0.189575	-0.202398	0.076159	0.132733	-0.204068	0.076152	-0.214243	0.309684	0.663092	0.229278
9394	78.283333	-0.877333	0.627014	-0.085261	-0.876220	0.634485	0.163122	-0.835321	0.859233	-0.088757	-0.817394	0.867969	0.178725	-0.660924	0.732322	-0.226451	-0.711087	1.186311	0.075594	-0.690058	1.126148	0.081755	-0.629133	0.739908	0.280343	-0.701803	1.188579	-0.028818	-0.395998	0.566416	-0.070758				-0.370293	0.570352	0.063975	-0.222733	0.072936	0.189588	-0.202376	0.076161	0.132741	-0.204115	0.076155	-0.214217	0.309745	0.663083	0.229385
9395	78.291667	-0.877342	0.626998	-0.085279	-0.876233	0.634478	0.163097	-0.835301	0.859256	-0.088782	-0.817466	0.867933	0.178703	-0.660856	0.732336	-0.226485	-0.711072	1.186282	0.075646	-0.690001	1.126123	0.081768	-0.629149	0.739906	0.280329	-0.701794	1.188526	-0.028740	-0.396008	0.566326	-0.070757				-0.370304	0.570371	0.063973	-0.222709	0.072940	0.189592	-0.202351	0.076165	0.132750	-0.204142	0.076163	-0.214212	0.309828	0.662997	0.229452
9396	78.300000	-0.877344	0.626988	-0.085305	-0.876250	0.634462	0.163078	-0.835296	0.859276	-0.088843	-0.817483	0.867935	0.178679	-0.660788	0.732350	-0.226510	-0.711024	1.186286	0.075675	-0.689998	1.126122	0.081792	-0.629160	0.739904	0.280319	-0.701791	1.188552	-0.028726	-0.396015	0.566232	-0.070757				-0.370321	0.570383	0.063967	-0.222680	0.072936	0.189615	-0.202310	0.076172	0.132763	-0.204161	0.076176	-0.214210	0.309871	0.662916	0.229550
9397	78.308333	-0.877315	0.626993	-0.085294	-0.876256	0.634450	0.163054	-0.835267	0.859290	-0.088904	-0.817441	0.867891	0.178618	-0.660701	0.732382	-0.226526	-0.711005	1.186322	0.075683	-0.689998	1.126148	0.081809	-0.629155	0.739910	0.280311	-0.701759	1.188574	-0.028730	-0.396017	0.566156	-0.070766				-0.370348	0.570390	0.063942	-0.222628	0.072914	0.189634	-0.202271	0.076155	0.132786	-0.204168	0.076183	-0.214214	0.309897	0.662837	0.229652
9398	78.316667	-0.877391	0.626960	-0.085350	-0.876311	0.634458	0.163052	-0.835230	0.859318	-0.088958	-0.817473	0.867943	0.178631	-0.660601	0.732417	-0.226564	-0.710968	1.186363	0.075636	-0.690026	1.126183	0.081809	-0.629140	0.739923	0.280311	-0.701699	1.188604	-0.028770	-0.396018	0.566102	-0.070763				-0.370381	0.570394	0.063903	-0.222580	0.072908	0.189671	-0.202214	0.076144	0.132817	-0.204171	0.076192	-0.214223	0.309919	0.662751	0.229755
9399	78.325000	-0.877417	0.626965	-0.085378	-0.876352	0.634466	0.163030	-0.835168	0.859339	-0.089020	-0.817458	0.867959	0.178607	-0.660544	0.732638	-0.226679	-0.710975	1.186388	0.075571	-0.690037	1.126241	0.081783	-0.629110	0.739942	0.280312	-0.701587	1.188586	-0.028808	-0.396023	0.566080	-0.070739				-0.370422	0.570396	0.063850	-0.222513	0.072893	0.189707	-0.202154	0.076147	0.132859	-0.204174	0.076195	-0.214232	0.309961	0.662705	0.229889
9400	78.333333	-0.877432	0.626982	-0.085409	-0.876400	0.634487	0.163011	-0.835101	0.859367	-0.089086	-0.817322	0.868039	0.178559	-0.660430	0.732673	-0.226715	-0.710997	1.186393	0.075464	-0.690046	1.126195	0.081686	-0.629066	0.739964	0.280320	-0.701458	1.188593	-0.028928	-0.396029	0.566080	-0.070706				-0.370464	0.570402	0.063798	-0.222443	0.072883	0.189753	-0.202085	0.076149	0.132908	-0.204175	0.076201	-0.214238	0.310005	0.662611	0.230015
9401	78.341667	-0.877417	0.626982	-0.085445	-0.876444	0.634512	0.162975	-0.835016	0.859408	-0.089155	-0.817401	0.868028	0.178552	-0.660312	0.732710	-0.226753	-0.711018	1.186398	0.075336	-0.690047	1.126189	0.081556	-0.629030	0.739998	0.280331	-0.701283	1.188555	-0.029072	-0.396040	0.566093	-0.070662				-0.370509	0.570409	0.063752	-0.222372	0.072878	0.189800	-0.202009	0.076178	0.132962	-0.204179	0.076197	-0.214231	0.310088	0.662611	0.230122
9402	78.350000	-0.877481	0.627020	-0.085451	-0.876493	0.634545	0.162937	-0.834923	0.859446	-0.089220	-0.817254	0.868138	0.178499	-0.660207	0.732746	-0.226789	-0.711011	1.186344	0.075081	-0.690045	1.126166	0.081407	-0.628991	0.740025	0.280340	-0.701114	1.188590	-0.029405	-0.396263	0.565968	-0.070522				-0.370551	0.570410	0.063719	-0.222300	0.072877	0.189856	-0.201935	0.076203	0.133033	-0.204192	0.076200	-0.214234	0.310034	0.662426	0.230336
9403	78.358333	-0.877490	0.627052	-0.085481	-0.876531	0.634584	0.162894	-0.834826	0.859486	-0.089298	-0.817229	0.868211	0.178470	-0.660097	0.732771	-0.226846	-0.711036	1.186310	0.074828	-0.690039	1.126138	0.081226	-0.628960	0.740047	0.280353	-0.700815	1.188443	-0.029466	-0.396297	0.565945	-0.070480				-0.370581	0.570409	0.063695	-0.222224	0.072872	0.189909	-0.201846	0.076232	0.133080	-0.204194	0.076205	-0.214234	0.310071	0.662328	0.230467
9404	78.366667	-0.877480	0.627083	-0.085519	-0.876560	0.634625	0.162848	-0.834719	0.859535	-0.089378	-0.817312	0.868217	0.178453	-0.659942	0.732605	-0.226803	-0.711071	1.186282	0.074621	-0.690012	1.126059	0.081035	-0.628943	0.740074	0.280369	-0.700512	1.188388	-0.029705	-0.396328	0.565905	-0.070444				-0.370617	0.570406	0.063675	-0.222151	0.072870	0.189959	-0.201761	0.076260	0.133127	-0.204199	0.076205	-0.214226	0.310121	0.662242	0.230594
9405	78.375000	-0.877477	0.627108	-0.085540	-0.876583	0.634664	0.162804	-0.834605	0.859576	-0.089461	-0.817225	0.868326	0.178405	-0.659836	0.732609	-0.226852	-0.711004	1.186202	0.074266	-0.690013	1.126061	0.080809	-0.628944	0.740092	0.280381	-0.700173	1.188325	-0.029976	-0.396359	0.565851	-0.070422				-0.370650	0.570428	0.063651	-0.222086	0.072868	0.190014	-0.201686	0.076274	0.133178	-0.204201	0.076200	-0.214219	0.310182	0.662156	0.230703
9406	78.383333	-0.877466	0.627127	-0.085564	-0.876598	0.634701	0.162760	-0.834466	0.859613	-0.089548	-0.817146	0.868438	0.178360	-0.659761	0.732601	-0.226901	-0.711004	1.186182	0.074066	-0.689969	1.125977	0.080586	-0.628955	0.740100	0.280389	-0.699797	1.188201	-0.030165	-0.396396	0.565792	-0.070391				-0.370678	0.570466	0.063632	-0.222005	0.072852	0.190065	-0.201614	0.076283	0.133234	-0.204190	0.076199	-0.214224	0.310239	0.662074	0.230816
9407	78.391667	-0.877378	0.627172	-0.085558	-0.876610	0.634745	0.162725	-0.834318	0.859647	-0.089636	-0.817124	0.868508	0.178324	-0.659699	0.732577	-0.226945	-0.710899	1.185979	0.073698	-0.689864	1.125895	0.080394	-0.629060	0.740297	0.280571	-0.699414	1.188141	-0.030428	-0.396407	0.565768	-0.070372				-0.370744	0.570523	0.063604	-0.221944	0.072840	0.190112	-0.201536	0.076283	0.133289	-0.204164	0.076185	-0.214219	0.310323	0.661947	0.230905
9408	78.400000	-0.877398	0.627168	-0.085615	-0.876617	0.634782	0.162695	-0.834168	0.859677	-0.089722	-0.817097	0.868571	0.178278	-0.659652	0.732543	-0.226995	-0.710800	1.185862	0.073493	-0.689713	1.125766	0.080198	-0.629017	0.740098	0.280396	-0.699036	1.188084	-0.030661	-0.396401	0.565776	-0.070357				-0.370734	0.570593	0.063537	-0.221878	0.072810	0.190144	-0.201465	0.076290	0.133330	-0.204120	0.076170	-0.214215	0.310347	0.661877	0.231055
9409	78.408333	-0.877368	0.627187	-0.085636	-0.876620	0.634821	0.162664	-0.834026	0.859710	-0.089808	-0.817076	0.868632	0.178235	-0.659620	0.732499	-0.227044	-0.710649	1.185734	0.073323	-0.689526	1.125644	0.080055	-0.629055	0.740074	0.280399	-0.698630	1.187939	-0.030775	-0.396404	0.565822	-0.070345				-0.370755	0.570661	0.063500	-0.221814	0.072802	0.190175	-0.201400	0.076295	0.133379	-0.204065	0.076150	-0.214214	0.310412	0.661750	0.231182
9410	78.416667	-0.877337	0.627212	-0.085656	-0.876624	0.634862	0.162641	-0.833876	0.859738	-0.089883	-0.817056	0.868688	0.178192	-0.659595	0.732443	-0.227085	-0.710508	1.185601	0.073224	-0.689298	1.125476	0.079910	-0.629102	0.740036	0.280396	-0.698244	1.187829	-0.030880	-0.396393	0.565901	-0.070334				-0.370758	0.570725	0.063493	-0.221765	0.072787	0.190201	-0.201337	0.076307	0.133411	-0.203994	0.076127	-0.214221	0.310478	0.661609	0.231326
9411	78.425000	-0.877267	0.627261	-0.085634	-0.876627	0.634913	0.162617	-0.833729	0.859776	-0.089970	-0.817045	0.868739	0.178157	-0.659606	0.732485	-0.227168	-0.710261	1.185364	0.072994	-0.688973	1.125343	0.079759	-0.629228	0.740182	0.280584	-0.697819	1.187754	-0.031021	-0.396371	0.566012	-0.070313				-0.370755	0.570768	0.063505	-0.221725	0.072782	0.190218	-0.201290	0.076319	0.133438	-0.203897	0.076085	-0.214236	0.310494	0.661470	0.231530
9412	78.433333	-0.877295	0.627272	-0.085678	-0.876629	0.634954	0.162603	-0.833580	0.859809	-0.090055	-0.817031	0.868789	0.178123	-0.659573	0.732329	-0.227160	-0.709982	1.185206	0.072851	-0.688725	1.125183	0.079650	-0.629200	0.739927	0.280430	-0.697420	1.187785	-0.031264	-0.396349	0.566149	-0.070279				-0.370746	0.570790	0.063538	-0.221692	0.072794	0.190247	-0.201254	0.076328	0.133462	-0.203782	0.076040	-0.214282	0.310486	0.661314	0.231739
9413	78.441667	-0.877286	0.627300	-0.085687	-0.876609	0.635013	0.162595	-0.833453	0.859845	-0.090123	-0.817027	0.868834	0.178101	-0.659573	0.732278	-0.227201	-0.709731	1.185055	0.072768	-0.688410	1.125027	0.079511	-0.629249	0.739853	0.280456	-0.696889	1.187581	-0.031220	-0.396347	0.566308	-0.070227				-0.370708	0.570833	0.063603	-0.221668	0.072780	0.190253	-0.201224	0.076332	0.133474	-0.203664	0.075994	-0.214339	0.310449	0.661129	0.231940
9414	78.450000	-0.877270	0.627332	-0.085690	-0.876607	0.635045	0.162584	-0.833334	0.859889	-0.090193	-0.817025	0.868876	0.178094	-0.659582	0.732218	-0.227233	-0.709434	1.184864	0.072541	-0.688104	1.124859	0.079312	-0.629309	0.739761	0.280491	-0.696384	1.187503	-0.031359	-0.396333	0.566496	-0.070166				-0.370667	0.570874	0.063672	-0.221654	0.072777	0.190270	-0.201208	0.076327	0.133486	-0.203547	0.075951	-0.214402	0.310360	0.660942	0.232157
9415	78.458333	-0.877211	0.627384	-0.085650	-0.876617	0.635057	0.162576	-0.833207	0.859937	-0.090257	-0.817026	0.868916	0.178112	-0.659627	0.732256	-0.227314	-0.709170	1.184704	0.072317	-0.687819	1.124701	0.079072	-0.629418	0.739761	0.280623	-0.695852	1.187416	-0.031479	-0.396321	0.566698	-0.070115				-0.370635	0.570964	0.063761	-0.221642	0.072763	0.190273	-0.201204	0.076323	0.133492	-0.203447	0.075917	-0.214466	0.310219	0.660755	0.232367
9416	78.466667	-0.877187	0.627358	-0.085692	-0.876602	0.635082	0.162570	-0.833111	0.859996	-0.090307	-0.817024	0.868949	0.178137	-0.659631	0.732130	-0.227252	-0.708872	1.184584	0.072052	-0.687530	1.124577	0.078813	-0.629527	0.739756	0.280753	-0.695210	1.187370	-0.031763	-0.396110	0.567045	-0.070184				-0.370593	0.571070	0.063852	-0.221638	0.072757	0.190284	-0.201206	0.076315	0.133504	-0.203354	0.075896	-0.214528	0.310079	0.660530	0.232505
9417	78.475000	-0.877202	0.627421	-0.085661	-0.876593	0.635097	0.162561	-0.833028	0.860055	-0.090337	-0.817009	0.868986	0.178173	-0.659664	0.732069	-0.227323	-0.708592	1.184506	0.071794	-0.687259	1.124488	0.078532	-0.629604	0.739642	0.280799	-0.694557	1.187350	-0.032045	-0.396107	0.567245	-0.070142				-0.370538	0.571162	0.063908	-0.221644	0.072754	0.190281	-0.201213	0.076311	0.133496	-0.203295	0.075877	-0.214570	0.309910	0.660397	0.232636
9418	78.483333	-0.877193	0.627470	-0.085637	-0.876579	0.635099	0.162558	-0.832946	0.860113	-0.090350	-0.816993	0.869015	0.178220	-0.659704	0.732009	-0.227391	-0.708265	1.184380	0.071336	-0.686995	1.124410	0.078196	-0.629669	0.739528	0.280849	-0.693855	1.187370	-0.032376	-0.396099	0.567416	-0.070108				-0.370471	0.571259	0.063962	-0.221652	0.072745	0.190272	-0.201217	0.076307	0.133488	-0.203253	0.075859	-0.214599	0.309736	0.660281	0.232774
9419	78.491667	-0.877065	0.627547	-0.085545	-0.876550	0.635067	0.162546	-0.832868	0.860154	-0.090343	-0.816963	0.869038	0.178274	-0.659749	0.731952	-0.227366	-0.707970	1.184394	0.070981	-0.686754	1.124377	0.077844	-0.629726	0.739423	0.280907	-0.693112	1.187413	-0.032711	-0.396080	0.567552	-0.070095				-0.370401	0.571367	0.064017	-0.221670	0.072742	0.190255	-0.201229	0.076315	0.133466	-0.203230	0.075858	-0.214608	0.309463	0.660176	0.232997
9420	78.500000	-0.877073	0.627499	-0.085621	-0.876514	0.635094	0.162563	-0.832795	0.860188	-0.090324	-0.816929	0.869054	0.178332	-0.659797	0.731870	-0.227406	-0.707646	1.184445	0.070588	-0.686523	1.124369	0.077455	-0.629771	0.739314	0.280971	-0.692305	1.187486	-0.033069	-0.396073	0.567650	-0.070079				-0.370324	0.571477	0.064072	-0.221685	0.072736	0.190237	-0.201245	0.076320	0.133449	-0.203226	0.075866	-0.214612	0.309237	0.660009	0.233148
9421	78.508333	-0.877030	0.627568	-0.085558	-0.876469	0.635094	0.162572	-0.832734	0.860207	-0.090293	-0.816895	0.869063	0.178401	-0.659867	0.731863	-0.227471	-0.707328	1.184488	0.070045	-0.686275	1.124389	0.076998	-0.629796	0.739199	0.281026	-0.691500	1.187602	-0.033445	-0.396143	0.567641	-0.070024				-0.370247	0.571566	0.064124	-0.221709	0.072752	0.190225	-0.201276	0.076319	0.133438	-0.203254	0.075875	-0.214593	0.309004	0.659881	0.233285
9422	78.516667	-0.877067	0.627577	-0.085577	-0.876405	0.635048	0.162559	-0.832685	0.860225	-0.090251	-0.816860	0.869069	0.178477	-0.659934	0.731833	-0.227534	-0.706974	1.184556	0.069489	-0.686097	1.124485	0.076590	-0.629802	0.739088	0.281092	-0.690630	1.187805	-0.033905	-0.396212	0.567604	-0.069972				-0.370162	0.571615	0.064169	-0.221735	0.072755	0.190219	-0.201305	0.076312	0.133417	-0.203306	0.075899	-0.214575	0.308757	0.659772	0.233412
9423	78.525000	-0.876978	0.627542	-0.085597	-0.876362	0.635052	0.162592	-0.832646	0.860214	-0.090217	-0.816823	0.869071	0.178554	-0.659975	0.731709	-0.227550	-0.706656	1.184799	0.068990	-0.685927	1.124611	0.076058	-0.629769	0.738747	0.280981	-0.689733	1.188050	-0.034359	-0.395962	0.567728	-0.070081				-0.370081	0.571639	0.064217	-0.221761	0.072756	0.190204	-0.201343	0.076293	0.133400	-0.203375	0.075912	-0.214545	0.308484	0.659686	0.233517
9424	78.533333	-0.876940	0.627547	-0.085596	-0.876337	0.635080	0.162646	-0.832617	0.860211	-0.090175	-0.816780	0.869074	0.178633	-0.660019	0.731574	-0.227571	-0.706301	1.185034	0.068368	-0.685841	1.124774	0.075532	-0.629677	0.738700	0.281022	-0.688774	1.188338	-0.034792	-0.395905	0.567699	-0.070094				-0.370002	0.571635	0.064264	-0.221791	0.072748	0.190191	-0.201389	0.076276	0.133382	-0.203463	0.075931	-0.214507	0.308167	0.659622	0.233625
9425	78.541667	-0.876911	0.627574	-0.085578	-0.876257	0.635050	0.162643	-0.832601	0.860216	-0.090131	-0.816730	0.869090	0.178706	-0.660031	0.731440	-0.227586	-0.705922	1.185378	0.067792	-0.685862	1.124986	0.074957	-0.629617	0.738620	0.281046	-0.687734	1.188756	-0.035338	-0.395928	0.567597	-0.070060				-0.369918	0.571584	0.064301	-0.221822	0.072754	0.190182	-0.201428	0.076258	0.133361	-0.203573	0.075961	-0.214466	0.307762	0.659589	0.233766
9426	78.550000	-0.876853	0.627577	-0.085581	-0.876230	0.635057	0.162680	-0.832592	0.860204	-0.090106	-0.816672	0.869114	0.178779	-0.660001	0.731154	-0.227533	-0.705544	1.185741	0.067235	-0.685851	1.125190	0.074413	-0.629648	0.738458	0.281067	-0.686691	1.189146	-0.035791	-0.395745	0.567618	-0.070130				-0.369839	0.571498	0.064323	-0.221856	0.072742	0.190161	-0.201474	0.076245	0.133341	-0.203683	0.075994	-0.214416	0.307361	0.659525	0.233806
9427	78.558333	-0.876836	0.627628	-0.085557	-0.876187	0.635072	0.162710	-0.832597	0.860215	-0.090078	-0.816622	0.869090	0.178825	-0.659992	0.731021	-0.227572	-0.705134	1.186030	0.066655	-0.685803	1.125420	0.073903	-0.629419	0.738567	0.281143	-0.685703	1.189477	-0.036231	-0.395654	0.567559	-0.070152				-0.369765	0.571391	0.064349	-0.221900	0.072752	0.190150	-0.201524	0.076256	0.133318	-0.203815	0.076049	-0.214360	0.306869	0.659478	0.233835
9428	78.566667	-0.876780	0.627666	-0.085548	-0.876109	0.635102	0.162736	-0.832609	0.860239	-0.090044	-0.816514	0.869204	0.178906	-0.659986	0.730887	-0.227605	-0.704755	1.186308	0.066231	-0.685708	1.125571	0.073462	-0.629285	0.738582	0.281219	-0.684754	1.189743	-0.036604	-0.395583	0.567465	-0.070171				-0.369693	0.571265	0.064372	-0.221949	0.072764	0.190126	-0.201581	0.076255	0.133291	-0.203964	0.076117	-0.214290	0.306315	0.659482	0.233891
9429	78.575000	-0.876739	0.627709	-0.085535	-0.876066	0.635137	0.162767	-0.832615	0.860263	-0.090026	-0.816454	0.869189	0.178950	-0.659971	0.730847	-0.227646	-0.704396	1.186333	0.065642	-0.685477	1.125630	0.072994	-0.629223	0.738564	0.281136	-0.683841	1.189937	-0.036925	-0.395514	0.567352	-0.070194				-0.369622	0.571128	0.064378	-0.222013	0.072771	0.190104	-0.201651	0.076254	0.133256	-0.204124	0.076165	-0.214221	0.305892	0.659599	0.233803
9430	78.583333	-0.876718	0.627774	-0.085506	-0.876049	0.635212	0.162836	-0.832617	0.860278	-0.090022	-0.816340	0.869206	0.178981	-0.659980	0.730816	-0.227684	-0.703929	1.186368	0.065163	-0.685268	1.125700	0.072661	-0.629013	0.738543	0.281208	-0.682947	1.190045	-0.037203	-0.395456	0.567195	-0.070198				-0.369560	0.570990	0.064379	-0.222086	0.072774	0.190062	-0.201736	0.076248	0.133234	-0.204255	0.076193	-0.214199	0.305317	0.659653	0.233898
9431	78.591667	-0.876654	0.627793	-0.085508	-0.875994	0.635249	0.162875	-0.832607	0.860320	-0.090002	-0.816244	0.869307	0.179073	-0.659932	0.730685	-0.227686	-0.703544	1.186429	0.064905	-0.684981	1.125640	0.072309	-0.628877	0.738476	0.281129	-0.682146	1.190135	-0.037465	-0.395407	0.567035	-0.070205				-0.369498	0.570855	0.064367	-0.222184	0.072807	0.190039	-0.201835	0.076229	0.133183	-0.204352	0.076227	-0.214198	0.304771	0.659672	0.234040
9432	78.600000	-0.876601	0.627822	-0.085507	-0.875938	0.635285	0.162919	-0.832580	0.860353	-0.089996	-0.816092	0.869429	0.179142	-0.659895	0.730540	-0.227697	-0.703129	1.186439	0.064683	-0.684661	1.125605	0.072046	-0.628814	0.738587	0.281213	-0.681413	1.190184	-0.037653	-0.395361	0.566848	-0.070190				-0.369437	0.570716	0.064351	-0.222289	0.072828	0.189994	-0.201945	0.076208	0.133132	-0.204433	0.076262	-0.214189	0.304230	0.659669	0.234173
9433	78.608333	-0.876582	0.627863	-0.085482	-0.875882	0.635318	0.162956	-0.832524	0.860392	-0.089989	-0.815894	0.869371	0.179100	-0.659842	0.730404	-0.227711	-0.702697	1.186361	0.064399	-0.684326	1.125503	0.071794	-0.628619	0.738445	0.281136	-0.680708	1.190233	-0.037854	-0.395304	0.566712	-0.070202				-0.369412	0.570532	0.064300	-0.222399	0.072832	0.189920	-0.202069	0.076190	0.133060	-0.204460	0.076273	-0.214199	0.303711	0.659607	0.234211
9434	78.616667	-0.876545	0.627897	-0.085467	-0.875822	0.635345	0.162993	-0.832451	0.860433	-0.089986	-0.815959	0.869520	0.179274	-0.659779	0.730284	-0.227724	-0.702294	1.186374	0.064277	-0.683990	1.125464	0.071620	-0.628502	0.738488	0.281221	-0.680068	1.190221	-0.037935	-0.395448	0.566504	-0.070123				-0.369296	0.570383	0.064243	-0.222523	0.072870	0.189850	-0.202197	0.076171	0.132983	-0.204465	0.076287	-0.214210	0.303127	0.659636	0.234366
9435	78.625000	-0.876508	0.627915	-0.085451	-0.875766	0.635383	0.163032	-0.832353	0.860480	-0.089991	-0.815760	0.869592	0.179293	-0.659710	0.730185	-0.227750	-0.701897	1.186369	0.064140	-0.683658	1.125438	0.071481	-0.628345	0.738426	0.281230	-0.679485	1.190259	-0.038037	-0.395196	0.566610	-0.070204				-0.369228	0.570253	0.064225	-0.222652	0.072892	0.189756	-0.202330	0.076162	0.132887	-0.204449	0.076298	-0.214229	0.302599	0.659696	0.234544
9436	78.633333	-0.876454	0.627942	-0.085446	-0.875697	0.635421	0.163056	-0.832204	0.860523	-0.089995	-0.815552	0.869658	0.179310	-0.659638	0.730116	-0.227771	-0.701453	1.186321	0.063901	-0.683319	1.125447	0.071346	-0.628196	0.738349	0.281237	-0.678965	1.190345	-0.038131	-0.395147	0.566647	-0.070195				-0.369155	0.570115	0.064218	-0.222777	0.072920	0.189648	-0.202457	0.076159	0.132782	-0.204433	0.076313	-0.214251	0.301921	0.659665	0.234716
9437	78.641667	-0.876439	0.628004	-0.085421	-0.875633	0.635465	0.163080	-0.832057	0.860581	-0.090000	-0.815400	0.869704	0.179343	-0.659559	0.730091	-0.227800	-0.701087	1.186365	0.063843	-0.683001	1.125475	0.071251	-0.628045	0.738277	0.281252	-0.678469	1.190427	-0.038199	-0.395300	0.566616	-0.070090				-0.369078	0.569965	0.064245	-0.222892	0.072930	0.189524	-0.202560	0.076138	0.132654	-0.204424	0.076308	-0.214252	0.301116	0.659625	0.234898
9438	78.650000	-0.876403	0.628065	-0.085408	-0.875565	0.635510	0.163097	-0.831908	0.860646	-0.090010	-0.815232	0.869737	0.179369	-0.659494	0.730095	-0.227819	-0.700756	1.186462	0.063882	-0.682685	1.125496	0.071151	-0.627903	0.738205	0.281273	-0.678022	1.190483	-0.038208	-0.395062	0.566843	-0.070152				-0.368990	0.569816	0.064278	-0.222967	0.072947	0.189411	-0.202637	0.076108	0.132543	-0.204430	0.076312	-0.214251	0.300195	0.659605	0.235131
9439	78.658333	-0.876368	0.628143	-0.085402	-0.875502	0.635558	0.163115	-0.831746	0.860727	-0.090011	-0.815039	0.869771	0.179389	-0.659430	0.730132	-0.227841	-0.700399	1.186469	0.063736	-0.682423	1.125501	0.071068	-0.627766	0.738145	0.281309	-0.677586	1.190566	-0.038286	-0.395032	0.566967	-0.070151				-0.368906	0.569691	0.064341	-0.223001	0.072959	0.189345	-0.202659	0.076070	0.132477	-0.204439	0.076313	-0.214253	0.299180	0.659624	0.235338
9440	78.666667	-0.876332	0.628228	-0.085403	-0.875443	0.635611	0.163134	-0.831560	0.860810	-0.090020	-0.814840	0.869799	0.179405	-0.659367	0.730186	-0.227860	-0.700069	1.186528	0.063706	-0.682126	1.125496	0.070959	-0.627633	0.738090	0.281345	-0.677205	1.190639	-0.038311	-0.395013	0.567043	-0.070159				-0.368819	0.569585	0.064396	-0.222995	0.072962	0.189313	-0.202636	0.076032	0.132448	-0.204459	0.076313	-0.214246	0.298049	0.659678	0.235607
9441	78.675000	-0.876278	0.628308	-0.085414	-0.875348	0.635693	0.163142	-0.831360	0.860889	-0.090015	-0.814719	0.869755	0.179425	-0.659281	0.730249	-0.227886	-0.699775	1.186552	0.063620	-0.681839	1.125530	0.070857	-0.627541	0.737906	0.281305	-0.676809	1.190742	-0.038441	-0.394974	0.567034	-0.070153				-0.368728	0.569511	0.064438	-0.222949	0.072959	0.189330	-0.202579	0.076000	0.132463	-0.204471	0.076315	-0.214241	0.296902	0.659711	0.235735
9442	78.683333	-0.876235	0.628410	-0.085422	-0.875281	0.635759	0.163138	-0.831190	0.860986	-0.090012	-0.814503	0.869806	0.179441	-0.659200	0.730309	-0.227913	-0.699505	1.186565	0.063486	-0.681569	1.125573	0.070767	-0.627449	0.737746	0.281274	-0.676452	1.190782	-0.038503	-0.394947	0.566989	-0.070181				-0.368639	0.569469	0.064453	-0.222876	0.072955	0.189376	-0.202505	0.075988	0.132507	-0.204481	0.076317	-0.214233	0.295582	0.659708	0.236059
9443	78.691667	-0.876170	0.628506	-0.085441	-0.875209	0.635835	0.163120	-0.830990	0.861080	-0.090023	-0.814201	0.869890	0.179425	-0.659102	0.730367	-0.227938	-0.699184	1.186537	0.063249	-0.681287	1.125631	0.070659	-0.627367	0.737964	0.281439	-0.676044	1.190827	-0.038617	-0.394916	0.566900	-0.070229				-0.368558	0.569480	0.064436	-0.222791	0.072947	0.189453	-0.202420	0.075993	0.132582	-0.204491	0.076315	-0.214233	0.294240	0.659721	0.236293
9444	78.700000	-0.876099	0.628595	-0.085457	-0.875167	0.635943	0.163118	-0.830822	0.861178	-0.090044	-0.813978	0.869925	0.179415	-0.658991	0.730426	-0.227984	-0.698963	1.186646	0.063255	-0.681031	1.125681	0.070571	-0.627202	0.738020	0.281454	-0.675661	1.190828	-0.038669	-0.394889	0.566796	-0.070290				-0.368484	0.569513	0.064378	-0.222701	0.072941	0.189538	-0.202330	0.076007	0.132677	-0.204501	0.076318	-0.214240	0.292853	0.659754	0.236533
9445	78.708333	-0.875932	0.628668	-0.085457	-0.875049	0.635996	0.163062	-0.830645	0.861260	-0.090073	-0.813850	0.869923	0.179417	-0.658880	0.730473	-0.228031	-0.698717	1.186674	0.063088	-0.680740	1.125726	0.070418	-0.627074	0.737959	0.281372	-0.675277	1.190889	-0.038813	-0.394849	0.566671	-0.070324				-0.368465	0.569579	0.064311	-0.222617	0.072945	0.189626	-0.202244	0.076036	0.132772	-0.204506	0.076320	-0.214239	0.291463	0.659748	0.236739
9446	78.716667	-0.875863	0.628706	-0.085517	-0.874969	0.636066	0.163030	-0.830470	0.861332	-0.090113	-0.813556	0.870023	0.179397	-0.658764	0.730519	-0.228088	-0.698436	1.186663	0.062784	-0.680490	1.125790	0.070274	-0.627019	0.738082	0.281439	-0.674842	1.190925	-0.038968	-0.394810	0.566620	-0.070400				-0.368399	0.569667	0.064187	-0.222536	0.072952	0.189713	-0.202164	0.076063	0.132864	-0.204510	0.076322	-0.214243	0.290033	0.659734	0.236950
9447	78.725000	-0.875780	0.628773	-0.085518	-0.874880	0.636133	0.163007	-0.830301	0.861399	-0.090144	-0.813354	0.870066	0.179381	-0.658649	0.730550	-0.228153	-0.698226	1.186763	0.062665	-0.680232	1.125834	0.070082	-0.626925	0.738141	0.281420	-0.674439	1.191018	-0.039125	-0.394776	0.566549	-0.070426				-0.368381	0.569779	0.064054	-0.222470	0.072960	0.189786	-0.202093	0.076087	0.132929	-0.204518	0.076331	-0.214248	0.288608	0.659755	0.237072
9448	78.733333	-0.875685	0.628819	-0.085523	-0.874785	0.636193	0.162994	-0.830101	0.861436	-0.090190	-0.813165	0.870109	0.179366	-0.658547	0.730577	-0.228230	-0.698000	1.186819	0.062437	-0.680009	1.125894	0.069909	-0.626829	0.738202	0.281398	-0.674020	1.191101	-0.039260	-0.394741	0.566551	-0.070496				-0.368366	0.569885	0.063913	-0.222410	0.072958	0.189840	-0.202038	0.076097	0.132982	-0.204533	0.076333	-0.214244	0.286950	0.659733	0.237504
9449	78.741667	-0.875575	0.628834	-0.085537	-0.874678	0.636248	0.162987	-0.829926	0.861454	-0.090246	-0.813036	0.870051	0.179313	-0.658436	0.730589	-0.228312	-0.697750	1.186882	0.062154	-0.679804	1.125971	0.069697	-0.626691	0.738170	0.281269	-0.673572	1.191211	-0.039446	-0.394696	0.566535	-0.070536				-0.368385	0.569977	0.063804	-0.222376	0.072960	0.189878	-0.202005	0.076102	0.133015	-0.204547	0.076346	-0.214248	0.285435	0.659641	0.237638
9450	78.750000	-0.875494	0.628860	-0.085534	-0.874571	0.636298	0.162984	-0.829746	0.861475	-0.090290	-0.812825	0.870198	0.179315	-0.658281	0.730409	-0.228313	-0.697573	1.187062	0.062028	-0.679613	1.126076	0.069460	-0.626548	0.738138	0.281128	-0.673116	1.191344	-0.039616	-0.394641	0.566553	-0.070601				-0.368321	0.570040	0.063684	-0.222354	0.072960	0.189894	-0.201989	0.076097	0.133020	-0.204571	0.076354	-0.214261	0.283781	0.659582	0.237887
9451	78.758333	-0.875414	0.628873	-0.085536	-0.874451	0.636341	0.162989	-0.829585	0.861456	-0.090349	-0.812798	0.870195	0.179302	-0.658177	0.730396	-0.228396	-0.697334	1.187167	0.061689	-0.679469	1.126220	0.069246	-0.626517	0.738397	0.281252	-0.672634	1.191518	-0.039853	-0.394575	0.566572	-0.070655				-0.368270	0.570069	0.063610	-0.222356	0.072955	0.189889	-0.201990	0.076078	0.133001	-0.204602	0.076370	-0.214272	0.282091	0.659557	0.238095
9452	78.766667	-0.875323	0.628865	-0.085544	-0.874337	0.636386	0.162992	-0.829423	0.861424	-0.090415	-0.812684	0.870244	0.179266	-0.658056	0.730373	-0.228478	-0.697124	1.187404	0.061492	-0.679398	1.126351	0.068947	-0.626440	0.738144	0.281003	-0.672163	1.191720	-0.040074	-0.394490	0.566596	-0.070700				-0.368284	0.570071	0.063604	-0.222376	0.072948	0.189874	-0.202010	0.076062	0.132977	-0.204628	0.076379	-0.214279	0.280488	0.659540	0.238166
9453	78.775000	-0.875236	0.628868	-0.085551	-0.874169	0.636400	0.162968	-0.829258	0.861394	-0.090483	-0.812505	0.870325	0.179200	-0.657933	0.730343	-0.228553	-0.696867	1.187565	0.061115	-0.679352	1.126516	0.068679	-0.626336	0.738187	0.280942	-0.671635	1.191940	-0.040309	-0.394395	0.566615	-0.070730				-0.368107	0.570028	0.063571	-0.222404	0.072942	0.189840	-0.202050	0.076060	0.132947	-0.204659	0.076396	-0.214279	0.278717	0.659713	0.238441
9454	78.783333	-0.875151	0.628876	-0.085562	-0.874062	0.636432	0.162963	-0.829104	0.861369	-0.090555	-0.812359	0.870365	0.179116	-0.657796	0.730299	-0.228621	-0.696652	1.187800	0.060892	-0.679257	1.126592	0.068349	-0.626123	0.738336	0.280888	-0.671118	1.192121	-0.040497	-0.394289	0.566598	-0.070737				-0.367996	0.569960	0.063609	-0.222444	0.072934	0.189808	-0.202092	0.076054	0.132916	-0.204689	0.076417	-0.214288	0.276880	0.659881	0.238736
9455	78.791667	-0.875060	0.628876	-0.085589	-0.873970	0.636461	0.162942	-0.828958	0.861324	-0.090653	-0.812282	0.870394	0.179039	-0.657668	0.730239	-0.228670	-0.696423	1.187919	0.060549	-0.679236	1.126741	0.068117	-0.626031	0.738356	0.280838	-0.670600	1.192278	-0.040726	-0.394282	0.566501	-0.070682				-0.367864	0.569851	0.063675	-0.222487	0.072929	0.189766	-0.202138	0.076044	0.132874	-0.204700	0.076419	-0.214289	0.274968	0.659900	0.238976
9456	78.800000	-0.874920	0.628851	-0.085634	-0.873854	0.636497	0.162914	-0.828824	0.861294	-0.090746	-0.812212	0.870426	0.178962	-0.657537	0.730178	-0.228724	-0.696223	1.188075	0.060355	-0.679124	1.126839	0.067861	-0.625945	0.738360	0.280793	-0.670110	1.192416	-0.040919	-0.394270	0.566404	-0.070631				-0.367726	0.569727	0.063767	-0.222532	0.072929	0.189725	-0.202186	0.076037	0.132848	-0.204711	0.076417	-0.214283	0.272957	0.659900	0.239239
9457	78.808333	-0.874823	0.628859	-0.085679	-0.873799	0.636527	0.162887	-0.828697	0.861274	-0.090851	-0.812158	0.870422	0.178872	-0.657399	0.730115	-0.228779	-0.695945	1.188129	0.060027	-0.679027	1.126931	0.067626	-0.625871	0.738350	0.280756	-0.669615	1.192548	-0.041143	-0.394170	0.566341	-0.070595				-0.367587	0.569579	0.063863	-0.222576	0.072930	0.189687	-0.202225	0.076030	0.132816	-0.204706	0.076423	-0.214285	0.270832	0.659909	0.239559
9458	78.816667	-0.874733	0.628865	-0.085727	-0.873765	0.636560	0.162855	-0.828574	0.861254	-0.090956	-0.812080	0.870468	0.178793	-0.657255	0.730049	-0.228831	-0.695718	1.188163	0.059718	-0.678928	1.126972	0.067389	-0.625873	0.738514	0.280897	-0.669019	1.192698	-0.041349	-0.393870	0.566387	-0.070638				-0.367458	0.569446	0.063961	-0.222620	0.072934	0.189648	-0.202261	0.076017	0.132782	-0.204708	0.076422	-0.214286	0.268703	0.659936	0.239793
9459	78.825000	-0.874637	0.628870	-0.085788	-0.873737	0.636603	0.162812	-0.828463	0.861253	-0.091065	-0.812015	0.870479	0.178703	-0.657104	0.729985	-0.228876	-0.695534	1.188288	0.059577	-0.678780	1.126968	0.067096	-0.625775	0.738386	0.280794	-0.668659	1.192701	-0.041523	-0.393876	0.566272	-0.070546				-0.367344	0.569337	0.064044	-0.222660	0.072941	0.189619	-0.202291	0.076004	0.132752	-0.204711	0.076426	-0.214288	0.266483	0.660042	0.240037
9460	78.833333	-0.874574	0.628884	-0.085842	-0.873758	0.636674	0.162804	-0.828346	0.861251	-0.091175	-0.812015	0.870455	0.178625	-0.657016	0.730113	-0.229007	-0.695293	1.188259	0.059185	-0.678638	1.127008	0.066816	-0.625680	0.738260	0.280689	-0.668219	1.192786	-0.041710	-0.393698	0.566300	-0.070537				-0.367248	0.569258	0.064107	-0.222696	0.072960	0.189605	-0.202325	0.076002	0.132730	-0.204711	0.076423	-0.214278	0.264222	0.660142	0.240296
9461	78.841667	-0.874534	0.628906	-0.085891	-0.873750	0.636688	0.162756	-0.828239	0.861259	-0.091285	-0.811878	0.870503	0.178532	-0.656885	0.730063	-0.229059	-0.695084	1.188374	0.059052	-0.678468	1.127001	0.066532	-0.625645	0.738221	0.280664	-0.667758	1.192829	-0.041897	-0.393643	0.566295	-0.070477				-0.367182	0.569136	0.064095	-0.222726	0.072956	0.189582	-0.202359	0.076009	0.132719	-0.204712	0.076426	-0.214276	0.261897	0.660322	0.240543
9462	78.850000	-0.874516	0.628934	-0.085941	-0.873742	0.636695	0.162715	-0.828129	0.861275	-0.091385	-0.811808	0.870520	0.178455	-0.656766	0.730022	-0.229110	-0.694825	1.188358	0.058676	-0.678364	1.127033	0.066334	-0.625694	0.738379	0.280810	-0.667305	1.192884	-0.042069	-0.393813	0.566189	-0.070331				-0.367119	0.569112	0.064120	-0.222758	0.072959	0.189568	-0.202385	0.076029	0.132700	-0.204725	0.076434	-0.214273	0.259496	0.660493	0.240831
9463	78.858333	-0.874514	0.628956	-0.085979	-0.873781	0.636761	0.162713	-0.828046	0.861305	-0.091503	-0.811742	0.870539	0.178389	-0.656665	0.729983	-0.229169	-0.694685	1.188499	0.058638	-0.678201	1.127085	0.066072	-0.625607	0.738170	0.280623	-0.666848	1.192950	-0.042278	-0.393595	0.566346	-0.070375				-0.367066	0.569123	0.064143	-0.222784	0.072968	0.189562	-0.202424	0.076041	0.132698	-0.204730	0.076442	-0.214274	0.257028	0.660686	0.241102
9464	78.866667	-0.874523	0.628976	-0.086015	-0.873785	0.636793	0.162690	-0.827961	0.861324	-0.091606	-0.811676	0.870566	0.178325	-0.656583	0.729954	-0.229228	-0.694517	1.188619	0.058503	-0.678053	1.127135	0.065820	-0.625608	0.738159	0.280603	-0.666395	1.193070	-0.042497	-0.393800	0.566264	-0.070237				-0.367073	0.569123	0.064163	-0.222815	0.072966	0.189551	-0.202461	0.076061	0.132698	-0.204742	0.076443	-0.214271	0.254561	0.660781	0.241301
9465	78.875000	-0.874539	0.628991	-0.086041	-0.873788	0.636825	0.162672	-0.827883	0.861364	-0.091695	-0.811614	0.870593	0.178261	-0.656528	0.729935	-0.229291	-0.694251	1.188674	0.058161	-0.677944	1.127202	0.065632	-0.625622	0.738161	0.280587	-0.665968	1.193126	-0.042641	-0.393615	0.566418	-0.070297				-0.367083	0.569219	0.064239	-0.222847	0.072984	0.189554	-0.202509	0.076072	0.132696	-0.204751	0.076454	-0.214272	0.252048	0.660851	0.241521
9466	78.883333	-0.874564	0.629010	-0.086055	-0.873784	0.636858	0.162658	-0.827799	0.861384	-0.091794	-0.811561	0.870636	0.178204	-0.656490	0.729915	-0.229353	-0.693991	1.188712	0.057743	-0.677817	1.127291	0.065410	-0.625719	0.738357	0.280738	-0.665553	1.193230	-0.042816	-0.393637	0.566450	-0.070279				-0.367091	0.569236	0.064254	-0.222883	0.072994	0.189554	-0.202551	0.076076	0.132685	-0.204765	0.076458	-0.214281	0.249510	0.660885	0.241706
9467	78.891667	-0.874570	0.629008	-0.086073	-0.873776	0.636896	0.162646	-0.827704	0.861407	-0.091892	-0.811542	0.870615	0.178109	-0.656463	0.729901	-0.229419	-0.693797	1.188889	0.057635	-0.677729	1.127397	0.065196	-0.625710	0.738289	0.280643	-0.665158	1.193327	-0.042958	-0.393676	0.566457	-0.070277				-0.367108	0.569255	0.064260	-0.222920	0.073007	0.189553	-0.202589	0.076072	0.132663	-0.204777	0.076453	-0.214287	0.246916	0.660962	0.241866
9468	78.900000	-0.874573	0.629010	-0.086080	-0.873772	0.636946	0.162638	-0.827618	0.861431	-0.091977	-0.811511	0.870673	0.178040	-0.656445	0.729889	-0.229487	-0.693552	1.189021	0.057443	-0.677668	1.127500	0.065048	-0.625706	0.738214	0.280538	-0.664735	1.193469	-0.043162	-0.393716	0.566450	-0.070271				-0.367127	0.569273	0.064268	-0.222953	0.073021	0.189533	-0.202637	0.076076	0.132648	-0.204790	0.076455	-0.214289	0.244333	0.660904	0.242064
9469	78.908333	-0.874577	0.629019	-0.086085	-0.873769	0.636997	0.162631	-0.827533	0.861457	-0.092061	-0.811441	0.870823	0.177995	-0.656430	0.729877	-0.229547	-0.693341	1.189145	0.057325	-0.677592	1.127574	0.064922	-0.625779	0.738334	0.280602	-0.664421	1.193542	-0.043197	-0.393853	0.566373	-0.070238				-0.367162	0.569284	0.064265	-0.223004	0.073040	0.189527	-0.202683	0.076078	0.132626	-0.204801	0.076464	-0.214293	0.241681	0.660879	0.242266
9470	78.916667	-0.874577	0.629032	-0.086088	-0.873773	0.637053	0.162618	-0.827444	0.861478	-0.092140	-0.811538	0.870905	0.177988	-0.656415	0.729868	-0.229608	-0.693117	1.189173	0.057113	-0.677495	1.127627	0.064827	-0.625781	0.738256	0.280504	-0.664122	1.193607	-0.043251	-0.393991	0.566280	-0.070200				-0.367191	0.569277	0.064260	-0.223040	0.073047	0.189496	-0.202726	0.076087	0.132599	-0.204810	0.076469	-0.214293	0.238951	0.660946	0.242522
9471	78.925000	-0.874570	0.629043	-0.086097	-0.873781	0.637098	0.162599	-0.827372	0.861505	-0.092220	-0.811432	0.870858	0.177839	-0.656398	0.729851	-0.229666	-0.692985	1.189301	0.057273	-0.677357	1.127671	0.064748	-0.625815	0.738270	0.280487	-0.663840	1.193643	-0.043283	-0.394023	0.566246	-0.070196				-0.367239	0.569251	0.064254	-0.223098	0.073076	0.189469	-0.202774	0.076094	0.132571	-0.204818	0.076475	-0.214291	0.236276	0.660944	0.242637
9472	78.933333	-0.874564	0.629063	-0.086111	-0.873796	0.637142	0.162582	-0.827296	0.861525	-0.092293	-0.811351	0.870992	0.177801	-0.656370	0.729833	-0.229726	-0.692829	1.189360	0.057344	-0.677214	1.127696	0.064736	-0.625848	0.738270	0.280475	-0.663637	1.193660	-0.043275	-0.393862	0.566328	-0.070281				-0.367269	0.569216	0.064241	-0.223152	0.073092	0.189435	-0.202817	0.076106	0.132546	-0.204825	0.076478	-0.214289	0.233548	0.660985	0.242794
9473	78.941667	-0.874557	0.629083	-0.086127	-0.873812	0.637177	0.162566	-0.827230	0.861544	-0.092355	-0.811344	0.870986	0.177739	-0.656347	0.729814	-0.229781	-0.692590	1.189335	0.057155	-0.677074	1.127680	0.064674	-0.625876	0.738258	0.280464	-0.663439	1.193710	-0.043307	-0.393886	0.566306	-0.070261				-0.367312	0.569165	0.064237	-0.223198	0.073098	0.189398	-0.202869	0.076112	0.132527	-0.204832	0.076483	-0.214287	0.230763	0.661044	0.242966
9474	78.950000	-0.874546	0.629090	-0.086155	-0.873830	0.637204	0.162553	-0.827128	0.861542	-0.092407	-0.811278	0.871052	0.177701	-0.656269	0.729601	-0.229746	-0.692431	1.189337	0.057161	-0.676970	1.127682	0.064678	-0.625968	0.738431	0.280626	-0.663273	1.193757	-0.043338	-0.393906	0.566292	-0.070249				-0.367342	0.569035	0.064178	-0.223251	0.073113	0.189372	-0.202920	0.076109	0.132497	-0.204841	0.076488	-0.214290	0.227981	0.661091	0.243133
9475	78.958333	-0.874544	0.629107	-0.086176	-0.873839	0.637222	0.162542	-0.827083	0.861548	-0.092463	-0.811236	0.871062	0.177664	-0.656239	0.729567	-0.229809	-0.692276	1.189324	0.057147	-0.676880	1.127734	0.064679	-0.626000	0.738251	0.280527	-0.663148	1.193781	-0.043343	-0.393919	0.566287	-0.070236				-0.367368	0.568951	0.064170	-0.223301	0.073129	0.189345	-0.202967	0.076109	0.132476	-0.204853	0.076494	-0.214298	0.225169	0.661138	0.243316
9476	78.966667	-0.874540	0.629124	-0.086194	-0.873849	0.637237	0.162530	-0.827029	0.861559	-0.092506	-0.811193	0.871070	0.177632	-0.656212	0.729535	-0.229851	-0.692173	1.189321	0.057127	-0.676834	1.127801	0.064729	-0.626017	0.738072	0.280429	-0.663048	1.193806	-0.043361	-0.393924	0.566299	-0.070225				-0.367381	0.568881	0.064175	-0.223346	0.073147	0.189325	-0.203016	0.076104	0.132460	-0.204866	0.076501	-0.214300	0.222412	0.661169	0.243433
9477	78.975000	-0.874524	0.629119	-0.086213	-0.873839	0.637251	0.162529	-0.826995	0.861558	-0.092546	-0.811225	0.871077	0.177642	-0.656172	0.729508	-0.229904	-0.692082	1.189306	0.057045	-0.676718	1.127669	0.064541	-0.625990	0.738042	0.280399	-0.662958	1.193846	-0.043393	-0.393915	0.566315	-0.070220				-0.367379	0.568825	0.064180	-0.223391	0.073166	0.189308	-0.203057	0.076105	0.132443	-0.204873	0.076504	-0.214298	0.219699	0.661162	0.243538
9478	78.983333	-0.874515	0.629125	-0.086219	-0.873823	0.637262	0.162534	-0.826942	0.861553	-0.092570	-0.811102	0.871067	0.177586	-0.656145	0.729484	-0.229945	-0.692021	1.189292	0.056954	-0.676693	1.127680	0.064495	-0.626044	0.738214	0.280541	-0.662877	1.193884	-0.043448	-0.393903	0.566327	-0.070213				-0.367362	0.568771	0.064184	-0.223425	0.073175	0.189287	-0.203086	0.076112	0.132427	-0.204884	0.076510	-0.214296	0.217031	0.661096	0.243609
9479	78.991667	-0.874506	0.629127	-0.086216	-0.873796	0.637266	0.162537	-0.826901	0.861539	-0.092588	-0.811048	0.871065	0.177570	-0.656128	0.729459	-0.229981	-0.691983	1.189292	0.056898	-0.676747	1.127743	0.064518	-0.625895	0.738014	0.280369	-0.662839	1.193849	-0.043456	-0.393884	0.566337	-0.070234				-0.367320	0.568732	0.064178	-0.223449	0.073187	0.189272	-0.203110	0.076130	0.132408	-0.204887	0.076519	-0.214306	0.214418	0.660958	0.243639
9480	79.000000	-0.874537	0.629162	-0.086189	-0.873762	0.637275	0.162547	-0.826849	0.861507	-0.092604	-0.810989	0.871072	0.177559	-0.656117	0.729435	-0.230016	-0.692030	1.189333	0.056978	-0.676753	1.127655	0.064426	-0.625791	0.738323	0.280549	-0.662832	1.193836	-0.043477	-0.393854	0.566343	-0.070254				-0.367293	0.568715	0.064185	-0.223464	0.073186	0.189254	-0.203133	0.076142	0.132395	-0.204888	0.076517	-0.214308	0.211814	0.660768	0.243658
9481	79.008333	-0.874465	0.629113	-0.086205	-0.873722	0.637286	0.162564	-0.826805	0.861482	-0.092610	-0.810923	0.871015	0.177523	-0.656096	0.729412	-0.230037	-0.692021	1.189229	0.056888	-0.676775	1.127592	0.064440	-0.625706	0.738325	0.280539	-0.662866	1.193759	-0.043476	-0.393830	0.566337	-0.070279				-0.367217	0.568686	0.064148	-0.223489	0.073199	0.189250	-0.203151	0.076151	0.132387	-0.204888	0.076518	-0.214304	0.209254	0.660505	0.243601
9482	79.016667	-0.874443	0.629110	-0.086197	-0.873673	0.637295	0.162575	-0.826763	0.861458	-0.092615	-0.810851	0.871089	0.177556	-0.656093	0.729386	-0.230065	-0.692064	1.189135	0.056954	-0.676830	1.127622	0.064618	-0.625613	0.738331	0.280533	-0.662959	1.193657	-0.043457	-0.393793	0.566333	-0.070318				-0.367146	0.568675	0.064117	-0.223505	0.073196	0.189245	-0.203168	0.076147	0.132378	-0.204881	0.076519	-0.214317	0.206682	0.660249	0.243513
9483	79.025000	-0.874413	0.629104	-0.086191	-0.873625	0.637317	0.162581	-0.826720	0.861442	-0.092616	-0.810760	0.871101	0.177561	-0.656079	0.729366	-0.230085	-0.692150	1.189020	0.057153	-0.676776	1.127436	0.064651	-0.625432	0.738149	0.280360	-0.663159	1.193524	-0.043392	-0.393875	0.566254	-0.070324				-0.367081	0.568667	0.064071	-0.223520	0.073214	0.189247	-0.203182	0.076143	0.132372	-0.204883	0.076513	-0.214322	0.204086	0.659969	0.243402
9484	79.033333	-0.874378	0.629111	-0.086185	-0.873576	0.637339	0.162592	-0.826679	0.861432	-0.092608	-0.810767	0.871088	0.177606	-0.656089	0.729340	-0.230104	-0.692225	1.188839	0.057309	-0.676834	1.127138	0.064640	-0.625324	0.738160	0.280359	-0.663450	1.193368	-0.043242	-0.393936	0.566202	-0.070338				-0.367014	0.568669	0.064019	-0.223535	0.073235	0.189249	-0.203200	0.076138	0.132374	-0.204879	0.076513	-0.214330	0.201470	0.659687	0.243242
9485	79.041667	-0.874346	0.629120	-0.086176	-0.873519	0.637382	0.162600	-0.826644	0.861437	-0.092592	-0.810564	0.871061	0.177569	-0.656099	0.729327	-0.230105	-0.692268	1.188545	0.057396	-0.676625	1.126992	0.064827	-0.625280	0.738349	0.280527	-0.663780	1.193255	-0.043116	-0.393801	0.566276	-0.070439				-0.366960	0.568677	0.063960	-0.223551	0.073238	0.189250	-0.203214	0.076144	0.132376	-0.204874	0.076516	-0.214323	0.198827	0.659437	0.243066
9486	79.050000	-0.874311	0.629141	-0.086168	-0.873463	0.637425	0.162607	-0.826616	0.861445	-0.092567	-0.810423	0.871126	0.177612	-0.656112	0.729316	-0.230105	-0.692377	1.188397	0.057815	-0.676732	1.126866	0.065118	-0.625087	0.738173	0.280362	-0.664193	1.193077	-0.042864	-0.393669	0.566355	-0.070543				-0.366912	0.568692	0.063900	-0.223570	0.073240	0.189243	-0.203230	0.076139	0.132373	-0.204878	0.076531	-0.214323	0.196136	0.659238	0.242931
9487	79.058333	-0.874279	0.629163	-0.086153	-0.873426	0.637431	0.162605	-0.826591	0.861468	-0.092535	-0.810376	0.871070	0.177651	-0.656134	0.729310	-0.230120	-0.692560	1.188242	0.058350	-0.676616	1.126674	0.065419	-0.624969	0.738183	0.280358	-0.664672	1.192991	-0.042633	-0.393640	0.566387	-0.070600				-0.366877	0.568690	0.063833	-0.223585	0.073247	0.189230	-0.203241	0.076151	0.132363	-0.204873	0.076525	-0.214317	0.193521	0.659064	0.242668
9488	79.066667	-0.874245	0.629194	-0.086135	-0.873361	0.637459	0.162606	-0.826564	0.861484	-0.092498	-0.810135	0.871135	0.177679	-0.656162	0.729305	-0.230118	-0.692597	1.188017	0.058627	-0.676469	1.126498	0.065775	-0.624852	0.738207	0.280362	-0.665213	1.192912	-0.042364	-0.393615	0.566425	-0.070653				-0.366843	0.568682	0.063772	-0.223601	0.073256	0.189224	-0.203259	0.076158	0.132356	-0.204874	0.076522	-0.214309	0.190867	0.659004	0.242475
9489	79.075000	-0.874224	0.629233	-0.086105	-0.873329	0.637498	0.162633	-0.826545	0.861507	-0.092449	-0.809987	0.871139	0.177728	-0.656191	0.729315	-0.230118	-0.692681	1.187787	0.059094	-0.676422	1.126307	0.066188	-0.624934	0.738292	0.280507	-0.665910	1.192739	-0.041898	-0.393592	0.566467	-0.070712				-0.366805	0.568665	0.063730	-0.223614	0.073258	0.189208	-0.203268	0.076172	0.132350	-0.204873	0.076522	-0.214294	0.188289	0.659114	0.242335
9490	79.083333	-0.874192	0.629262	-0.086082	-0.873288	0.637535	0.162668	-0.826523	0.861523	-0.092400	-0.809833	0.871144	0.177780	-0.656209	0.729325	-0.230122	-0.692779	1.187554	0.059631	-0.676312	1.126142	0.066630	-0.624707	0.738131	0.280358	-0.666586	1.192616	-0.041524	-0.393578	0.566495	-0.070771				-0.366782	0.568633	0.063698	-0.223625	0.073256	0.189192	-0.203282	0.076174	0.132343	-0.204874	0.076520	-0.214295	0.185778	0.659350	0.242205
9491	79.091667	-0.874160	0.629278	-0.086062	-0.873215	0.637515	0.162669	-0.826497	0.861537	-0.092347	-0.809764	0.871076	0.177833	-0.656235	0.729344	-0.230122	-0.692907	1.187416	0.060445	-0.676244	1.125963	0.067190	-0.624575	0.738157	0.280364	-0.667367	1.192430	-0.041028	-0.393567	0.566498	-0.070814				-0.366719	0.568477	0.063665	-0.223630	0.073261	0.189189	-0.203287	0.076172	0.132333	-0.204871	0.076505	-0.214296	0.183376	0.659718	0.242142
9492	79.100000	-0.874143	0.629307	-0.086031	-0.873162	0.637530	0.162699	-0.826479	0.861548	-0.092282	-0.809628	0.871082	0.177902	-0.656245	0.729367	-0.230117	-0.692989	1.187167	0.060990	-0.676139	1.125739	0.067693	-0.624406	0.738493	0.280568	-0.668139	1.192234	-0.040556	-0.393558	0.566489	-0.070853				-0.366651	0.568321	0.063635	-0.223631	0.073254	0.189194	-0.203298	0.076159	0.132337	-0.204862	0.076485	-0.214289	0.181054	0.660152	0.242132
9493	79.108333	-0.874127	0.629331	-0.086003	-0.873103	0.637543	0.162731	-0.826459	0.861563	-0.092218	-0.809501	0.871081	0.177968	-0.656256	0.729403	-0.230104	-0.693028	1.186818	0.061485	-0.676072	1.125545	0.068263	-0.624234	0.738418	0.280501	-0.668972	1.192028	-0.040096	-0.393555	0.566464	-0.070884				-0.366621	0.568250	0.063600	-0.223647	0.073279	0.189200	-0.203296	0.076158	0.132326	-0.204852	0.076489	-0.214294	0.178913	0.660570	0.242017
9494	79.116667	-0.874110	0.629353	-0.085976	-0.873035	0.637551	0.162762	-0.826450	0.861580	-0.092143	-0.809380	0.871074	0.178034	-0.656256	0.729445	-0.230085	-0.693173	1.186660	0.062268	-0.675959	1.125333	0.068851	-0.624069	0.738339	0.280436	-0.669805	1.191780	-0.039631	-0.393556	0.566432	-0.070912				-0.366581	0.568181	0.063566	-0.223648	0.073275	0.189204	-0.203301	0.076156	0.132327	-0.204844	0.076482	-0.214293	0.176887	0.660990	0.241882
9495	79.125000	-0.874091	0.629380	-0.085940	-0.872984	0.637586	0.162805	-0.826442	0.861596	-0.092070	-0.809249	0.871081	0.178099	-0.656253	0.729486	-0.230053	-0.693231	1.186363	0.062880	-0.675835	1.125147	0.069433	-0.623947	0.738341	0.280457	-0.670661	1.191449	-0.039164	-0.393555	0.566398	-0.070938				-0.366544	0.568121	0.063528	-0.223644	0.073273	0.189199	-0.203299	0.076150	0.132322	-0.204830	0.076790	-0.214549	0.175035	0.661420	0.241694
9496	79.133333	-0.874078	0.629404	-0.085908	-0.872905	0.637578	0.162816	-0.826445	0.861621	-0.091990	-0.809058	0.871103	0.178150	-0.656248	0.729534	-0.230020	-0.693358	1.186100	0.063498	-0.675735	1.124948	0.070059	-0.623908	0.738517	0.280653	-0.671526	1.191135	-0.038736	-0.393556	0.566361	-0.070959				-0.366504	0.568078	0.063493	-0.223642	0.073273	0.189198	-0.203296	0.076144	0.132316	-0.204814	0.076791	-0.214549	0.173274	0.661944	0.241520
9497	79.141667	-0.874064	0.629430	-0.085876	-0.872880	0.637610	0.162864	-0.826446	0.861645	-0.091916	-0.809077	0.871026	0.178238	-0.656246	0.729584	-0.229984	-0.693466	1.185833	0.064125	-0.675598	1.124762	0.070695	-0.623769	0.738409	0.280594	-0.672414	1.190692	-0.038231	-0.393554	0.566331	-0.070985				-0.366467	0.567982	0.063399	-0.223646	0.073279	0.189198	-0.203294	0.076151	0.132318	-0.204810	0.076793	-0.214544	0.171635	0.662566	0.241384
9498	79.150000	-0.874053	0.629454	-0.085845	-0.872827	0.637592	0.162878	-0.826451	0.861669	-0.091838	-0.808877	0.871054	0.178283	-0.656249	0.729639	-0.229943	-0.693601	1.185635	0.064861	-0.675450	1.124591	0.071345	-0.623639	0.738284	0.280534	-0.673330	1.190263	-0.037783	-0.393557	0.566296	-0.071002				-0.366428	0.567958	0.063365	-0.223639	0.073280	0.189199	-0.203290	0.076163	0.132323	-0.204806	0.076798	-0.214542	0.170098	0.663229	0.241209
9499	79.158333	-0.874006	0.629502	-0.085772	-0.872832	0.637633	0.162938	-0.826463	0.861697	-0.091766	-0.808848	0.871015	0.178367	-0.656252	0.729686	-0.229899	-0.693668	1.185394	0.065412	-0.675312	1.124459	0.071986	-0.623565	0.738243	0.280560	-0.674235	1.189806	-0.037346	-0.393552	0.566263	-0.071027				-0.366391	0.567944	0.063323	-0.223638	0.073279	0.189193	-0.203285	0.076164	0.132330	-0.204796	0.076795	-0.214541	0.168540	0.664060	0.241128
9500	79.166667	-0.874034	0.629483	-0.085788	-0.872772	0.637579	0.162934	-0.826473	0.861716	-0.091697	-0.808746	0.870988	0.178419	-0.656259	0.729732	-0.229858	-0.693697	1.185327	0.066134	-0.675185	1.124343	0.072626	-0.623577	0.738378	0.280764	-0.675131	1.189332	-0.036923	-0.393551	0.566241	-0.071059				-0.366359	0.567934	0.063283	-0.223636	0.073284	0.189200	-0.203284	0.076166	0.132332	-0.204788	0.076793	-0.214540	0.166965	0.665050	0.241058
9501	79.175000	-0.874037	0.629496	-0.085763	-0.872773	0.637584	0.162975	-0.826494	0.861735	-0.091626	-0.808704	0.870949	0.178488	-0.656280	0.729784	-0.229810	-0.693781	1.185175	0.066660	-0.675050	1.124271	0.073234	-0.623449	0.738142	0.280623	-0.675996	1.188864	-0.036551	-0.393557	0.566209	-0.071077				-0.366336	0.567940	0.063240	-0.223634	0.073283	0.189201	-0.203278	0.076161	0.132334	-0.204791	0.076790	-0.214543	0.165371	0.666298	0.240921
9502	79.183333	-0.873944	0.629549	-0.085664	-0.872770	0.637588	0.163018	-0.826518	0.861755	-0.091554	-0.808798	0.870869	0.178582	-0.656345	0.730015	-0.229866	-0.693873	1.185081	0.067144	-0.674953	1.124235	0.073854	-0.623416	0.738092	0.280655	-0.676818	1.188379	-0.036229	-0.393562	0.566206	-0.071126				-0.366316	0.567958	0.063196	-0.223629	0.073282	0.189202	-0.203286	0.076149	0.132338	-0.204794	0.076783	-0.214547	0.163720	0.667888	0.240861
9503	79.191667	-0.873993	0.629533	-0.085675	-0.872738	0.637550	0.163021	-0.826542	0.861769	-0.091484	-0.808704	0.870873	0.178632	-0.656370	0.730063	-0.229833	-0.693928	1.184962	0.067504	-0.674880	1.124227	0.074408	-0.623436	0.738130	0.280757	-0.677635	1.187925	-0.035954	-0.393574	0.566204	-0.071158				-0.366300	0.567974	0.063155	-0.223636	0.073284	0.189207	-0.203285	0.076146	0.132335	-0.204791	0.076780	-0.214549	0.162123	0.669959	0.240736
9504	79.200000	-0.874051	0.629523	-0.085685	-0.872705	0.637508	0.163027	-0.826564	0.861787	-0.091411	-0.808657	0.870841	0.178672	-0.656394	0.730113	-0.229797	-0.694032	1.184931	0.067961	-0.674812	1.124238	0.074971	-0.623465	0.738182	0.280865	-0.678447	1.187357	-0.035652	-0.393588	0.566199	-0.071192				-0.366290	0.568001	0.063124	-0.223640	0.073288	0.189208	-0.203281	0.076146	0.132331	-0.204783	0.076774	-0.214554	0.160567	0.672270	0.240647
9505	79.208333	-0.874064	0.629536	-0.085665	-0.872700	0.637496	0.163047	-0.826587	0.861811	-0.091339	-0.808796	0.870773	0.178764	-0.656420	0.730164	-0.229763	-0.694133	1.184915	0.068409	-0.674736	1.124300	0.075609	-0.623389	0.737967	0.280718	-0.679269	1.186811	-0.035375	-0.393609	0.566198	-0.071222				-0.366282	0.568030	0.063100	-0.223632	0.073284	0.189201	-0.203279	0.076140	0.132323	-0.204772	0.076765	-0.214545	0.159187	0.674749	0.240540
9506	79.216667	-0.874086	0.629550	-0.085641	-0.872728	0.637480	0.163078	-0.826604	0.861829	-0.091271	-0.808760	0.870744	0.178799	-0.656443	0.730221	-0.229726	-0.694242	1.184910	0.068785	-0.674646	1.124356	0.076156	-0.623478	0.738121	0.280905	-0.680083	1.186238	-0.035115	-0.393629	0.566188	-0.071247				-0.366282	0.568063	0.063073	-0.223633	0.073280	0.189195	-0.203281	0.076137	0.132319	-0.204732	0.076744	-0.214532	0.157984	0.677277	0.240390
9507	79.225000	-0.874112	0.629563	-0.085627	-0.872706	0.637460	0.163079	-0.826621	0.861846	-0.091206	-0.808761	0.870712	0.178826	-0.656460	0.730273	-0.229690	-0.694368	1.184885	0.069067	-0.674577	1.124432	0.076717	-0.623512	0.738093	0.280921	-0.680830	1.185705	-0.034962	-0.393661	0.566183	-0.071265				-0.366296	0.568094	0.063047	-0.223629	0.073285	0.189195	-0.203271	0.076138	0.132318	-0.204668	0.076729	-0.214516	0.157061	0.679870	0.240194
9508	79.233333	-0.874150	0.629582	-0.085612	-0.872730	0.637452	0.163092	-0.826631	0.861867	-0.091147	-0.808895	0.870710	0.178921	-0.656422	0.730149	-0.229566	-0.694472	1.184858	0.069306	-0.674478	1.124498	0.077147	-0.623481	0.737879	0.280779	-0.681557	1.185179	-0.034790	-0.393693	0.566184	-0.071273				-0.366315	0.568130	0.063028	-0.223617	0.073278	0.189183	-0.203266	0.076138	0.132317	-0.204592	0.076716	-0.214500	0.156398	0.682298	0.239905
9509	79.241667	-0.874205	0.629607	-0.085591	-0.872795	0.637440	0.163117	-0.826647	0.861891	-0.091084	-0.808949	0.870690	0.178966	-0.656441	0.730215	-0.229528	-0.694590	1.184912	0.069590	-0.674417	1.124615	0.077631	-0.623575	0.737943	0.280883	-0.682234	1.184654	-0.034616	-0.393736	0.566192	-0.071265				-0.366344	0.568161	0.063012	-0.223602	0.073269	0.189178	-0.203247	0.076137	0.132325	-0.204500	0.076700	-0.214486	0.156134	0.684181	0.239443
9510	79.250000	-0.874263	0.629627	-0.085569	-0.872837	0.637427	0.163128	-0.826659	0.861902	-0.091039	-0.809010	0.870677	0.179006	-0.656458	0.730282	-0.229490	-0.694679	1.184992	0.069808	-0.674273	1.124752	0.077965	-0.623691	0.738009	0.280995	-0.682878	1.184210	-0.034494	-0.393786	0.566206	-0.071252				-0.366387	0.568186	0.063003	-0.223576	0.073252	0.189179	-0.203222	0.076125	0.132323	-0.204416	0.076665	-0.214474	0.156206	0.685586	0.238845
9511	79.258333	-0.874320	0.629633	-0.085555	-0.872893	0.637421	0.163132	-0.826680	0.861925	-0.090993	-0.808993	0.870722	0.179030	-0.656483	0.730336	-0.229456	-0.694752	1.185011	0.069878	-0.674346	1.124922	0.078374	-0.623774	0.737993	0.281028	-0.683505	1.183825	-0.034405	-0.393844	0.566229	-0.071230				-0.366446	0.568208	0.062999	-0.223541	0.073246	0.189185	-0.203185	0.076104	0.132332	-0.204337	0.076641	-0.214483	0.156560	0.686727	0.238202
9512	79.266667	-0.874384	0.629645	-0.085540	-0.872954	0.637415	0.163146	-0.826710	0.861949	-0.090948	-0.809080	0.870717	0.179063	-0.656515	0.730390	-0.229422	-0.694827	1.185121	0.070035	-0.674316	1.125099	0.078697	-0.623804	0.737811	0.280907	-0.684067	1.183463	-0.034311	-0.393907	0.566268	-0.071198				-0.366515	0.568241	0.063003	-0.223492	0.073244	0.189199	-0.203134	0.076092	0.132334	-0.204274	0.076614	-0.214482	0.156957	0.687757	0.237658
9513	79.275000	-0.874464	0.629654	-0.085518	-0.873055	0.637442	0.163184	-0.826748	0.861956	-0.090918	-0.809173	0.870729	0.179085	-0.656568	0.730445	-0.229386	-0.694907	1.185324	0.070229	-0.674320	1.125285	0.079007	-0.623981	0.737995	0.281097	-0.684613	1.183139	-0.034225	-0.393987	0.566343	-0.071172				-0.366598	0.568308	0.063048	-0.223443	0.073236	0.189214	-0.203071	0.076083	0.132345	-0.204214	0.076577	-0.214480	0.157253	0.689020	0.237411
9514	79.283333	-0.874550	0.629660	-0.085491	-0.873134	0.637437	0.163205	-0.826800	0.861975	-0.090879	-0.809265	0.870737	0.179099	-0.656633	0.730493	-0.229347	-0.694958	1.185516	0.070401	-0.674321	1.125465	0.079298	-0.624101	0.738013	0.281132	-0.685137	1.182811	-0.034108	-0.394069	0.566400	-0.071130				-0.366756	0.568572	0.063089	-0.223385	0.073235	0.189244	-0.203007	0.076066	0.132364	-0.204149	0.076544	-0.214488	0.157670	0.690338	0.237344
9515	79.291667	-0.874633	0.629659	-0.085465	-0.873220	0.637437	0.163218	-0.826861	0.861974	-0.090854	-0.809368	0.870754	0.179112	-0.656715	0.730524	-0.229309	-0.694967	1.185617	0.070427	-0.674333	1.125675	0.079614	-0.624195	0.737973	0.281099	-0.685611	1.182493	-0.034038	-0.394153	0.566466	-0.071084				-0.366862	0.568641	0.063133	-0.223314	0.073204	0.189257	-0.202936	0.076053	0.132384	-0.204088	0.076506	-0.214484	0.158284	0.691708	0.237470
9516	79.300000	-0.874725	0.629656	-0.085437	-0.873307	0.637436	0.163240	-0.826931	0.861979	-0.090821	-0.809477	0.870777	0.179121	-0.656804	0.730557	-0.229275	-0.695009	1.185754	0.070535	-0.674322	1.125867	0.079944	-0.624295	0.737924	0.281056	-0.686088	1.182190	-0.033915	-0.394241	0.566528	-0.071029				-0.366971	0.568716	0.063177	-0.223248	0.073179	0.189293	-0.202855	0.076052	0.132418	-0.204010	0.076467	-0.214496	0.159000	0.693137	0.237750
9517	79.308333	-0.874815	0.629642	-0.085403	-0.873390	0.637433	0.163259	-0.827013	0.861976	-0.090786	-0.809710	0.870761	0.179160	-0.656897	0.730586	-0.229224	-0.695055	1.185872	0.070621	-0.674325	1.126052	0.080212	-0.624468	0.738054	0.281169	-0.686506	1.181890	-0.033852	-0.394334	0.566595	-0.070964				-0.367121	0.568805	0.063243	-0.223163	0.073159	0.189331	-0.202773	0.076050	0.132467	-0.203910	0.076428	-0.214519	0.159760	0.694817	0.238289
9518	79.316667	-0.874911	0.629627	-0.085371	-0.873476	0.637433	0.163285	-0.827103	0.861975	-0.090748	-0.809714	0.870822	0.179143	-0.657026	0.730604	-0.229182	-0.695141	1.186038	0.070767	-0.674281	1.126169	0.080401	-0.624586	0.738010	0.281133	-0.686867	1.181677	-0.033659	-0.394434	0.566676	-0.070911				-0.367193	0.568889	0.063273	-0.223070	0.073121	0.189372	-0.202680	0.076055	0.132526	-0.203804	0.076387	-0.214558	0.160727	0.696479	0.239108
9519	79.325000	-0.875067	0.629640	-0.085318	-0.873568	0.637430	0.163304	-0.827185	0.861955	-0.090705	-0.809842	0.870844	0.179151	-0.657180	0.730695	-0.229195	-0.695168	1.186101	0.070796	-0.674256	1.126371	0.080590	-0.624744	0.738050	0.281178	-0.687247	1.181433	-0.033594	-0.394539	0.566760	-0.070850				-0.367339	0.568974	0.063343	-0.222978	0.073099	0.189430	-0.202589	0.076043	0.132591	-0.203694	0.076348	-0.214613	0.161955	0.697931	0.239858
9520	79.333333	-0.875166	0.629607	-0.085290	-0.873659	0.637429	0.163326	-0.827266	0.861937	-0.090673	-0.809972	0.870865	0.179155	-0.657343	0.730801	-0.229201	-0.695161	1.186259	0.070847	-0.674209	1.126554	0.080787	-0.624910	0.738094	0.281225	-0.687578	1.181210	-0.033499	-0.394652	0.566858	-0.070781				-0.367414	0.569058	0.063388	-0.222880	0.073077	0.189490	-0.202487	0.076043	0.132640	-0.203585	0.076301	-0.214669	0.163184	0.699369	0.240348
9521	79.341667	-0.875257	0.629581	-0.085261	-0.873784	0.637421	0.163346	-0.827372	0.861926	-0.090650	-0.810137	0.870855	0.179148	-0.657481	0.730800	-0.229171	-0.695215	1.186450	0.071005	-0.674239	1.126732	0.080984	-0.625085	0.738140	0.281273	-0.687929	1.181100	-0.033513	-0.394765	0.566969	-0.070713				-0.367535	0.569160	0.063453	-0.222786	0.073055	0.189553	-0.202387	0.076046	0.132697	-0.203486	0.076271	-0.214730	0.164438	0.700648	0.240674
9522	79.350000	-0.875344	0.629555	-0.085232	-0.873903	0.637456	0.163376	-0.827452	0.861902	-0.090636	-0.810227	0.870922	0.179139	-0.657627	0.730798	-0.229138	-0.695202	1.186651	0.071138	-0.674242	1.126925	0.081173	-0.625263	0.738185	0.281312	-0.688263	1.181012	-0.033466	-0.394874	0.567090	-0.070634				-0.367650	0.569273	0.063528	-0.222691	0.073032	0.189607	-0.202287	0.076057	0.132747	-0.203389	0.076239	-0.214785	0.165489	0.702344	0.241145
9523	79.358333	-0.875429	0.629538	-0.085207	-0.874008	0.637455	0.163375	-0.827539	0.861884	-0.090642	-0.810363	0.870954	0.179120	-0.657747	0.730699	-0.229071	-0.695107	1.186781	0.071164	-0.674214	1.127120	0.081413	-0.625448	0.738249	0.281354	-0.688603	1.180883	-0.033285	-0.394978	0.567220	-0.070564				-0.367768	0.569375	0.063598	-0.222601	0.073032	0.189676	-0.202194	0.076058	0.132806	-0.203297	0.076213	-0.214834	0.166564	0.704049	0.241589
9524	79.366667	-0.875559	0.629558	-0.085161	-0.874114	0.637455	0.163370	-0.827631	0.861865	-0.090657	-0.810616	0.870946	0.179119	-0.657880	0.730594	-0.228992	-0.695072	1.187029	0.071338	-0.674094	1.127339	0.081605	-0.625639	0.738308	0.281387	-0.688915	1.180769	-0.033112	-0.395072	0.567349	-0.070489				-0.367886	0.569483	0.063675	-0.222508	0.073025	0.189741	-0.202102	0.076072	0.132864	-0.203221	0.076187	-0.214874	0.167530	0.705975	0.242219
9525	79.375000	-0.875578	0.629482	-0.085181	-0.874225	0.637443	0.163358	-0.827700	0.861837	-0.090678	-0.810685	0.870981	0.179059	-0.657989	0.730579	-0.228958	-0.695023	1.187213	0.071520	-0.674173	1.127532	0.081914	-0.625865	0.738445	0.281494	-0.689212	1.180688	-0.032946	-0.395166	0.567467	-0.070409				-0.368010	0.569659	0.063800	-0.222421	0.073002	0.189802	-0.202017	0.076091	0.132923	-0.203154	0.076172	-0.214900	0.168400	0.707962	0.242931
9526	79.383333	-0.875647	0.629452	-0.085184	-0.874306	0.637438	0.163331	-0.827789	0.861812	-0.090715	-0.810770	0.871018	0.178995	-0.658110	0.730570	-0.228926	-0.694995	1.187358	0.071680	-0.674130	1.127691	0.082145	-0.626089	0.738576	0.281601	-0.689491	1.180605	-0.032819	-0.395243	0.567568	-0.070331				-0.368123	0.569768	0.063879	-0.222342	0.072998	0.189867	-0.201936	0.076116	0.132993	-0.203104	0.076149	-0.214914	0.169161	0.709906	0.243631
9527	79.391667	-0.875710	0.629416	-0.085203	-0.874398	0.637420	0.163299	-0.827870	0.861785	-0.090759	-0.810969	0.871004	0.178952	-0.658208	0.730551	-0.228897	-0.694945	1.187479	0.071806	-0.674036	1.127838	0.082328	-0.626238	0.738529	0.281545	-0.689748	1.180516	-0.032693	-0.395314	0.567647	-0.070267				-0.368219	0.569867	0.063950	-0.222252	0.072974	0.189913	-0.201861	0.076142	0.133055	-0.203063	0.076132	-0.214921	0.169768	0.711670	0.244246
9528	79.400000	-0.875768	0.629374	-0.085224	-0.874512	0.637381	0.163269	-0.827948	0.861750	-0.090811	-0.811166	0.870973	0.178899	-0.658281	0.730527	-0.228877	-0.694898	1.187590	0.071923	-0.673949	1.127957	0.082468	-0.626463	0.738643	0.281647	-0.689892	1.180390	-0.032398	-0.395377	0.567688	-0.070197				-0.368311	0.569951	0.064019	-0.222186	0.072957	0.189963	-0.201787	0.076155	0.133113	-0.203039	0.076113	-0.214928	0.170237	0.713182	0.244743
9529	79.408333	-0.875826	0.629328	-0.085256	-0.874591	0.637352	0.163228	-0.828031	0.861718	-0.090864	-0.811276	0.870991	0.178833	-0.658338	0.730501	-0.228872	-0.694865	1.187669	0.072011	-0.673952	1.128053	0.082628	-0.626655	0.738661	0.281664	-0.690117	1.180383	-0.032300	-0.395432	0.567706	-0.070138				-0.368427	0.570017	0.064088	-0.222117	0.072941	0.190007	-0.201710	0.076168	0.133156	-0.203032	0.076104	-0.214936	0.170578	0.714316	0.245142
9530	79.416667	-0.875851	0.629261	-0.085304	-0.874664	0.637322	0.163183	-0.828114	0.861691	-0.090922	-0.811395	0.871008	0.178774	-0.658373	0.730473	-0.228880	-0.694837	1.187748	0.072086	-0.673999	1.128109	0.082732	-0.626774	0.738494	0.281518	-0.690343	1.180435	-0.032282	-0.395478	0.567722	-0.070089				-0.368461	0.570078	0.064135	-0.222059	0.072938	0.190045	-0.201641	0.076187	0.133197	-0.203036	0.076099	-0.214940	0.170819	0.715147	0.245447
9531	79.425000	-0.875861	0.629249	-0.085294	-0.874741	0.637290	0.163143	-0.828196	0.861651	-0.090970	-0.811561	0.870997	0.178712	-0.658389	0.730436	-0.228892	-0.694834	1.187874	0.072159	-0.673996	1.128220	0.082788	-0.626971	0.738572	0.281586	-0.690474	1.180429	-0.032207	-0.395506	0.567727	-0.070034				-0.368550	0.570115	0.064204	-0.222006	0.072938	0.190088	-0.201575	0.076204	0.133237	-0.203060	0.076104	-0.214937	0.170937	0.715608	0.245631
9532	79.433333	-0.875862	0.629241	-0.085286	-0.874807	0.637259	0.163107	-0.828278	0.861618	-0.091019	-0.811860	0.870985	0.178711	-0.658388	0.730400	-0.228912	-0.694820	1.187978	0.072190	-0.674041	1.128302	0.082826	-0.627158	0.738642	0.281635	-0.690645	1.180524	-0.032226	-0.395529	0.567727	-0.069988				-0.368569	0.570147	0.064260	-0.221955	0.072934	0.190125	-0.201520	0.076214	0.133278	-0.203095	0.076107	-0.214929	0.171066	0.715808	0.245724
9533	79.441667	-0.875955	0.629106	-0.085401	-0.874868	0.637230	0.163070	-0.828351	0.861579	-0.091069	-0.811867	0.870969	0.178585	-0.658370	0.730362	-0.228945	-0.694817	1.188108	0.072247	-0.674102	1.128383	0.082847	-0.627292	0.738641	0.281607	-0.690740	1.180535	-0.032143	-0.395532	0.567711	-0.069930				-0.368607	0.570169	0.064337	-0.221911	0.072914	0.190156	-0.201469	0.076221	0.133317	-0.203143	0.076130	-0.214911	0.171230	0.715738	0.245748
9534	79.450000	-0.875958	0.629078	-0.085437	-0.874938	0.637199	0.163022	-0.828411	0.861532	-0.091132	-0.812006	0.870957	0.178513	-0.658336	0.730322	-0.228987	-0.694786	1.188225	0.072270	-0.674157	1.128481	0.082896	-0.627344	0.738470	0.281424	-0.690858	1.180582	-0.032105	-0.395527	0.567700	-0.069887				-0.368640	0.570178	0.064418	-0.221867	0.072902	0.190189	-0.201426	0.076238	0.133352	-0.203201	0.076150	-0.214887	0.171435	0.715470	0.245762
9535	79.458333	-0.875980	0.629039	-0.085479	-0.874993	0.637174	0.162982	-0.828463	0.861467	-0.091201	-0.812181	0.870850	0.178409	-0.658296	0.730287	-0.229022	-0.694759	1.188303	0.072304	-0.674213	1.128546	0.082947	-0.627518	0.738648	0.281536	-0.690971	1.180603	-0.032069	-0.395521	0.567646	-0.069823				-0.368659	0.570180	0.064490	-0.221841	0.072889	0.190209	-0.201396	0.076261	0.133389	-0.203268	0.076165	-0.214837	0.171663	0.714957	0.245813
9536	79.466667	-0.875958	0.628970	-0.085535	-0.875053	0.637140	0.162929	-0.828519	0.861419	-0.091279	-0.812248	0.870929	0.178349	-0.658252	0.730245	-0.229040	-0.694788	1.188368	0.072340	-0.674252	1.128594	0.083008	-0.627618	0.738664	0.281500	-0.691103	1.180591	-0.031996	-0.395509	0.567595	-0.069781				-0.368679	0.570180	0.064552	-0.221808	0.072876	0.190233	-0.201371	0.076280	0.133419	-0.203335	0.076200	-0.214795	0.171907	0.714211	0.245874
9537	79.475000	-0.876005	0.628958	-0.085570	-0.875104	0.637114	0.162874	-0.828566	0.861369	-0.091355	-0.812353	0.870914	0.178269	-0.658215	0.730285	-0.229141	-0.694791	1.188390	0.072373	-0.674291	1.128626	0.083064	-0.627671	0.738588	0.281370	-0.691219	1.180552	-0.031963	-0.395495	0.567499	-0.069722				-0.368692	0.570176	0.064600	-0.221788	0.072871	0.190251	-0.201357	0.076279	0.133441	-0.203421	0.076222	-0.214755	0.172098	0.713226	0.245918
9538	79.483333	-0.875984	0.628899	-0.085637	-0.875151	0.637091	0.162815	-0.828585	0.861317	-0.091435	-0.812456	0.870902	0.178181	-0.658191	0.730321	-0.229210	-0.694838	1.188406	0.072410	-0.674316	1.128639	0.083102	-0.627721	0.738513	0.281245	-0.691366	1.180523	-0.031970	-0.395485	0.567424	-0.069695				-0.368699	0.570166	0.064633	-0.221778	0.072868	0.190270	-0.201348	0.076279	0.133450	-0.203522	0.076257	-0.214712	0.172202	0.712066	0.245945
9539	79.491667	-0.875944	0.628879	-0.085667	-0.875192	0.637071	0.162756	-0.828620	0.861268	-0.091545	-0.812563	0.870841	0.178075	-0.658096	0.730182	-0.229202	-0.694909	1.188404	0.072430	-0.674355	1.128655	0.083118	-0.627833	0.738604	0.281272	-0.691428	1.180446	-0.031924	-0.395478	0.567322	-0.069658				-0.368704	0.570150	0.064661	-0.221775	0.072874	0.190284	-0.201338	0.076277	0.133456	-0.203651	0.076302	-0.214661	0.172203	0.710708	0.245902
9540	79.500000	-0.876017	0.628834	-0.085756	-0.875192	0.637012	0.162666	-0.828637	0.861241	-0.091645	-0.812637	0.870861	0.177996	-0.658010	0.730038	-0.229179	-0.694973	1.188441	0.072405	-0.674409	1.128678	0.083113	-0.627871	0.738516	0.281150	-0.691518	1.180439	-0.031964	-0.395474	0.567213	-0.069626				-0.368709	0.570125	0.064690	-0.221784	0.072882	0.190289	-0.201347	0.076269	0.133457	-0.203792	0.076361	-0.214606	0.172128	0.709220	0.245794
9541	79.508333	-0.875978	0.628776	-0.085828	-0.875228	0.636991	0.162609	-0.828626	0.861199	-0.091753	-0.812717	0.870845	0.177903	-0.657914	0.730007	-0.229208	-0.695052	1.188455	0.072352	-0.674475	1.128713	0.083092	-0.627932	0.738515	0.281097	-0.691594	1.180432	-0.032003	-0.395454	0.567070	-0.069570				-0.368702	0.570095	0.064715	-0.221793	0.072880	0.190288	-0.201364	0.076259	0.133451	-0.203975	0.076430	-0.214525	0.171962	0.707607	0.245616
9542	79.516667	-0.875984	0.628761	-0.085879	-0.875254	0.636979	0.162554	-0.828622	0.861174	-0.091850	-0.812797	0.870832	0.177808	-0.657826	0.729967	-0.229230	-0.695124	1.188510	0.072293	-0.674564	1.128763	0.083058	-0.627986	0.738498	0.281039	-0.691688	1.180455	-0.032093	-0.395441	0.566945	-0.069550				-0.368686	0.570059	0.064737	-0.221817	0.072883	0.190286	-0.201386	0.076249	0.133438	-0.204164	0.076495	-0.214456	0.171721	0.705945	0.245420
9543	79.525000	-0.875881	0.628729	-0.085912	-0.875249	0.636965	0.162491	-0.828606	0.861147	-0.091950	-0.812903	0.870762	0.177696	-0.657721	0.729935	-0.229248	-0.695197	1.188586	0.072201	-0.674673	1.128836	0.083018	-0.628027	0.738496	0.280993	-0.691753	1.180480	-0.032162	-0.395421	0.566792	-0.069522				-0.368666	0.570024	0.064763	-0.221844	0.072878	0.190262	-0.201418	0.076244	0.133416	-0.204273	0.076497	-0.214439	0.171395	0.704277	0.245203
9544	79.533333	-0.875872	0.628664	-0.086018	-0.875204	0.636960	0.162420	-0.828580	0.861122	-0.092049	-0.812933	0.870799	0.177602	-0.657608	0.729913	-0.229262	-0.695288	1.188690	0.072138	-0.674798	1.128930	0.082981	-0.628133	0.738672	0.281099	-0.691821	1.180500	-0.032235	-0.395390	0.566621	-0.069496				-0.368637	0.569989	0.064787	-0.221870	0.072875	0.190235	-0.201453	0.076243	0.133398	-0.204373	0.076517	-0.214424	0.170989	0.702668	0.245001
9545	79.541667	-0.875834	0.628638	-0.086074	-0.875186	0.636955	0.162356	-0.828553	0.861098	-0.092147	-0.812994	0.870790	0.177498	-0.657477	0.729892	-0.229279	-0.695392	1.188814	0.072064	-0.674932	1.129028	0.082949	-0.628084	0.738489	0.280874	-0.691907	1.180534	-0.032348	-0.395341	0.566445	-0.069471				-0.368603	0.569938	0.064806	-0.221910	0.072865	0.190203	-0.201497	0.076248	0.133372	-0.204394	0.076546	-0.214417	0.170482	0.701156	0.244864
9546	79.550000	-0.875785	0.628612	-0.086140	-0.875197	0.636940	0.162307	-0.828519	0.861075	-0.092245	-0.813046	0.870779	0.177393	-0.657331	0.729871	-0.229297	-0.695450	1.188914	0.071933	-0.675068	1.129149	0.082964	-0.628099	0.738494	0.280812	-0.691970	1.180509	-0.032397	-0.395282	0.566294	-0.069446				-0.368563	0.569872	0.064822	-0.221951	0.072869	0.190175	-0.201541	0.076239	0.133339	-0.204374	0.076542	-0.214412	0.169903	0.699739	0.244855
9547	79.558333	-0.875751	0.628594	-0.086194	-0.875175	0.636935	0.162263	-0.828481	0.861050	-0.092335	-0.813123	0.870654	0.177248	-0.657172	0.729858	-0.229332	-0.695553	1.189006	0.071876	-0.675183	1.129245	0.082947	-0.628100	0.738500	0.280749	-0.692070	1.180471	-0.032461	-0.395218	0.566199	-0.069414				-0.368517	0.569777	0.064826	-0.221997	0.072868	0.190138	-0.201595	0.076237	0.133296	-0.204314	0.076538	-0.214417	0.169248	0.698480	0.245028
9548	79.566667	-0.875699	0.628587	-0.086235	-0.875123	0.636941	0.162217	-0.828430	0.861018	-0.092426	-0.813124	0.870770	0.177203	-0.657029	0.729861	-0.229362	-0.695633	1.189069	0.071783	-0.675282	1.129341	0.082935	-0.628087	0.738500	0.280688	-0.692160	1.180407	-0.032521	-0.395154	0.566178	-0.069378				-0.368469	0.569671	0.064836	-0.222045	0.072883	0.190109	-0.201654	0.076235	0.133255	-0.204241	0.076531	-0.214430	0.168518	0.697324	0.245296
9549	79.575000	-0.875664	0.628567	-0.086275	-0.875097	0.636946	0.162186	-0.828385	0.860989	-0.092509	-0.813196	0.870721	0.177132	-0.656877	0.729891	-0.229408	-0.695741	1.189082	0.071709	-0.675341	1.129392	0.082929	-0.628067	0.738499	0.280638	-0.692215	1.180357	-0.032624	-0.395103	0.566258	-0.069350				-0.368415	0.569531	0.064842	-0.222111	0.072888	0.190088	-0.201722	0.076217	0.133219	-0.204172	0.076518	-0.214444	0.167712	0.696248	0.245652
9550	79.583333	-0.875646	0.628559	-0.086306	-0.875069	0.636945	0.162169	-0.828318	0.860952	-0.092585	-0.813261	0.870667	0.177065	-0.656765	0.729928	-0.229454	-0.695800	1.189108	0.071625	-0.675395	1.129455	0.082887	-0.628040	0.738491	0.280592	-0.692246	1.180255	-0.032652	-0.395062	0.566363	-0.069293				-0.368349	0.569410	0.064862	-0.222167	0.072889	0.190056	-0.201796	0.076194	0.133181	-0.204121	0.076491	-0.214450	0.166862	0.695230	0.246049
9551	79.591667	-0.875610	0.628550	-0.086317	-0.875051	0.636934	0.162158	-0.828256	0.860918	-0.092651	-0.813208	0.870702	0.177010	-0.656677	0.729981	-0.229505	-0.695904	1.189179	0.071620	-0.675446	1.129493	0.082846	-0.628013	0.738484	0.280564	-0.692285	1.180195	-0.032726	-0.395028	0.566530	-0.069271				-0.368281	0.569354	0.064913	-0.222249	0.072903	0.190027	-0.201882	0.076172	0.133141	-0.204086	0.076474	-0.214455	0.165945	0.694250	0.246462
9552	79.600000	-0.875546	0.628505	-0.086342	-0.875001	0.636935	0.162145	-0.828186	0.860904	-0.092709	-0.813206	0.870697	0.176967	-0.656607	0.730043	-0.229546	-0.695989	1.189215	0.071535	-0.675486	1.129547	0.082798	-0.627983	0.738471	0.280537	-0.692322	1.180206	-0.032827	-0.394995	0.566660	-0.069232				-0.368204	0.569352	0.064971	-0.222338	0.072932	0.189998	-0.201976	0.076153	0.133102	-0.204053	0.076453	-0.214453	0.164993	0.693263	0.246882
9553	79.608333	-0.875535	0.628510	-0.086324	-0.874983	0.636903	0.162140	-0.828123	0.860886	-0.092745	-0.813258	0.870656	0.176935	-0.656562	0.730110	-0.229576	-0.696030	1.189252	0.071423	-0.675534	1.129603	0.082751	-0.627965	0.738455	0.280526	-0.692371	1.180276	-0.032956	-0.394971	0.566758	-0.069230				-0.368106	0.569383	0.065029	-0.222428	0.072948	0.189940	-0.202071	0.076158	0.133054	-0.204027	0.076440	-0.214448	0.164022	0.692251	0.247302
9554	79.616667	-0.875505	0.628508	-0.086304	-0.874933	0.636891	0.162142	-0.828054	0.860871	-0.092778	-0.813303	0.870621	0.176912	-0.656535	0.730181	-0.229602	-0.696041	1.189341	0.071362	-0.675580	1.129676	0.082712	-0.627947	0.738442	0.280513	-0.692388	1.180307	-0.033007	-0.394943	0.566818	-0.069241				-0.368012	0.569439	0.065070	-0.222544	0.072969	0.189880	-0.202176	0.076161	0.133000	-0.204003	0.076426	-0.214437	0.163028	0.691222	0.247704
9555	79.625000	-0.875468	0.628494	-0.086290	-0.874865	0.636889	0.162150	-0.828021	0.860877	-0.092796	-0.813196	0.870577	0.176839	-0.656520	0.730228	-0.229614	-0.696091	1.189426	0.071318	-0.675636	1.129754	0.082671	-0.627920	0.738423	0.280504	-0.692398	1.180326	-0.033058	-0.394918	0.566822	-0.069275				-0.367923	0.569492	0.065083	-0.222654	0.072992	0.189806	-0.202296	0.076162	0.132941	-0.203988	0.076410	-0.214415	0.162022	0.690215	0.248135
9556	79.633333	-0.875438	0.628495	-0.086263	-0.874789	0.636891	0.162168	-0.828004	0.860891	-0.092799	-0.812886	0.870399	0.176624	-0.656516	0.730265	-0.229638	-0.696081	1.189500	0.071219	-0.675685	1.129831	0.082658	-0.627887	0.738414	0.280500	-0.692428	1.180369	-0.033118	-0.394886	0.566794	-0.069324				-0.367851	0.569531	0.065080	-0.222771	0.073013	0.189722	-0.202418	0.076162	0.132860	-0.203976	0.076396	-0.214406	0.161047	0.689230	0.248577
9557	79.641667	-0.875414	0.628508	-0.086231	-0.874731	0.636889	0.162202	-0.827999	0.860910	-0.092776	-0.813029	0.870485	0.176748	-0.656522	0.730287	-0.229650	-0.696069	1.189569	0.071185	-0.675598	1.129912	0.082621	-0.627837	0.738405	0.280491	-0.692442	1.180363	-0.033133	-0.394868	0.566744	-0.069380				-0.367756	0.569548	0.065059	-0.222895	0.073031	0.189633	-0.202545	0.076143	0.132773	-0.203970	0.076395	-0.214402	0.160149	0.688288	0.249042
9558	79.650000	-0.875390	0.628523	-0.086190	-0.874666	0.636895	0.162245	-0.828016	0.860927	-0.092742	-0.813084	0.870485	0.176822	-0.656533	0.730296	-0.229660	-0.696068	1.189607	0.071176	-0.675597	1.129959	0.082644	-0.627770	0.738395	0.280483	-0.692453	1.180335	-0.033128	-0.394839	0.566696	-0.069451				-0.367678	0.569537	0.065020	-0.223016	0.073063	0.189545	-0.202659	0.076117	0.132672	-0.203960	0.076388	-0.214403	0.159331	0.687416	0.249513
9559	79.658333	-0.875329	0.628511	-0.086161	-0.874603	0.636904	0.162297	-0.828040	0.860939	-0.092684	-0.812986	0.870606	0.176903	-0.656554	0.730290	-0.229672	-0.696077	1.189664	0.071260	-0.675627	1.129976	0.082731	-0.627678	0.738389	0.280477	-0.692478	1.180290	-0.033126	-0.394836	0.566641	-0.069530				-0.367717	0.569410	0.064944	-0.223115	0.073088	0.189455	-0.202752	0.076094	0.132575	-0.203948	0.076385	-0.214413	0.158598	0.686700	0.250014
9560	79.666667	-0.875324	0.628532	-0.086106	-0.874542	0.636921	0.162359	-0.828059	0.860948	-0.092614	-0.812901	0.870606	0.176956	-0.656585	0.730278	-0.229671	-0.696036	1.189624	0.071230	-0.675528	1.129995	0.082744	-0.627570	0.738387	0.280468	-0.692501	1.180254	-0.033097	-0.394849	0.566592	-0.069608				-0.367694	0.569308	0.064867	-0.223175	0.073102	0.189368	-0.202814	0.076066	0.132488	-0.203932	0.076377	-0.214419	0.157935	0.686106	0.250486
9561	79.675000	-0.875338	0.628556	-0.086050	-0.874464	0.636908	0.162405	-0.828081	0.860951	-0.092532	-0.812929	0.870587	0.177065	-0.656636	0.730275	-0.229661	-0.696003	1.189627	0.071266	-0.675478	1.129998	0.082779	-0.627436	0.738369	0.280454	-0.692518	1.180223	-0.033062	-0.394878	0.566556	-0.069686				-0.367677	0.569187	0.064778	-0.223201	0.073107	0.189301	-0.202823	0.076048	0.132426	-0.203906	0.076365	-0.214433	0.157298	0.685739	0.250962
9562	79.683333	-0.875386	0.628596	-0.085981	-0.874407	0.636968	0.162492	-0.828094	0.860959	-0.092442	-0.812758	0.870582	0.177113	-0.656697	0.730272	-0.229641	-0.695961	1.189628	0.071300	-0.675419	1.130005	0.082825	-0.627287	0.738348	0.280433	-0.692528	1.180201	-0.033019	-0.394914	0.566528	-0.069759				-0.367662	0.569065	0.064675	-0.223194	0.073122	0.189270	-0.202797	0.076030	0.132387	-0.203871	0.076353	-0.214455	0.156656	0.685544	0.251417
9563	79.691667	-0.875438	0.628622	-0.085918	-0.874376	0.636977	0.162566	-0.828114	0.860976	-0.092347	-0.812575	0.870625	0.177190	-0.656780	0.730282	-0.229615	-0.695923	1.189680	0.071411	-0.675488	1.130042	0.082957	-0.627135	0.738324	0.280416	-0.692536	1.180199	-0.032973	-0.394969	0.566530	-0.069838				-0.367667	0.568955	0.064560	-0.223149	0.073123	0.189273	-0.202747	0.076028	0.132396	-0.203831	0.076340	-0.214476	0.156008	0.685592	0.251764
9564	79.700000	-0.875502	0.628656	-0.085856	-0.874369	0.637041	0.162659	-0.828123	0.861002	-0.092249	-0.812455	0.870632	0.177282	-0.656873	0.730297	-0.229576	-0.695831	1.189666	0.071405	-0.675412	1.130078	0.083018	-0.626980	0.738294	0.280405	-0.692515	1.180150	-0.032853	-0.395035	0.566545	-0.069914				-0.367666	0.568798	0.064388	-0.223077	0.073114	0.189297	-0.202672	0.076026	0.132432	-0.203793	0.076328	-0.214504	0.155308	0.685818	0.252047
9565	79.708333	-0.875566	0.628686	-0.085799	-0.874309	0.637040	0.162699	-0.828134	0.861048	-0.092153	-0.812323	0.870641	0.177374	-0.656980	0.730328	-0.229537	-0.695739	1.189740	0.071518	-0.675345	1.130122	0.083097	-0.626866	0.738356	0.280479	-0.692511	1.180159	-0.032789	-0.395101	0.566570	-0.070006				-0.367651	0.568767	0.064247	-0.222988	0.073097	0.189360	-0.202591	0.076015	0.132486	-0.203756	0.076308	-0.214530	0.154559	0.686239	0.252244
9566	79.716667	-0.875636	0.628719	-0.085742	-0.874348	0.637084	0.162776	-0.828145	0.861092	-0.092058	-0.812183	0.870649	0.177465	-0.657104	0.730364	-0.229493	-0.695650	1.189782	0.071641	-0.675264	1.130163	0.083189	-0.626760	0.738418	0.280560	-0.692498	1.180153	-0.032712	-0.395172	0.566603	-0.070113				-0.367704	0.568728	0.064090	-0.222895	0.073086	0.189439	-0.202503	0.076018	0.132563	-0.203729	0.076309	-0.214564	0.153790	0.686751	0.252361
9567	79.725000	-0.875706	0.628759	-0.085690	-0.874355	0.637103	0.162823	-0.828177	0.861159	-0.091970	-0.812053	0.870652	0.177557	-0.657223	0.730415	-0.229454	-0.695527	1.189798	0.071695	-0.675161	1.130192	0.083323	-0.626599	0.738310	0.280487	-0.692484	1.180113	-0.032588	-0.395238	0.566649	-0.070241				-0.367731	0.568782	0.063918	-0.222802	0.073069	0.189519	-0.202412	0.076021	0.132646	-0.203707	0.076302	-0.214586	0.153039	0.687275	0.252401
9568	79.733333	-0.875763	0.628795	-0.085642	-0.874372	0.637123	0.162859	-0.828214	0.861235	-0.091875	-0.811931	0.870654	0.177650	-0.657351	0.730468	-0.229421	-0.695391	1.189796	0.071769	-0.674933	1.130193	0.083371	-0.626459	0.738215	0.280430	-0.692453	1.180034	-0.032419	-0.395305	0.566677	-0.070375				-0.367760	0.568880	0.063736	-0.222721	0.073054	0.189589	-0.202327	0.076024	0.132719	-0.203696	0.076299	-0.214602	0.152345	0.687759	0.252339
9569	79.741667	-0.875805	0.628832	-0.085598	-0.874383	0.637139	0.162891	-0.828224	0.861300	-0.091783	-0.811881	0.870559	0.177726	-0.657498	0.730617	-0.229426	-0.695257	1.189803	0.071889	-0.674789	1.130190	0.083500	-0.626403	0.738281	0.280538	-0.692429	1.179984	-0.032312	-0.395360	0.566723	-0.070554				-0.367760	0.569058	0.063562	-0.222647	0.073052	0.189648	-0.202255	0.076035	0.132781	-0.203700	0.076302	-0.214605	0.151696	0.688199	0.252174
9570	79.750000	-0.875844	0.628873	-0.085548	-0.874390	0.637151	0.162917	-0.828266	0.861384	-0.091680	-0.811698	0.870652	0.177836	-0.657647	0.730763	-0.229441	-0.695103	1.189812	0.072042	-0.674757	1.130203	0.083694	-0.626296	0.738175	0.280493	-0.692439	1.179990	-0.032258	-0.395415	0.566731	-0.070722				-0.367828	0.569213	0.063361	-0.222593	0.073059	0.189698	-0.202190	0.076040	0.132828	-0.203717	0.076309	-0.214598	0.151129	0.688597	0.251938
9571	79.758333	-0.875854	0.628902	-0.085506	-0.874387	0.637160	0.162943	-0.828280	0.861449	-0.091578	-0.811638	0.870596	0.177923	-0.657792	0.730839	-0.229494	-0.694969	1.189805	0.072190	-0.674484	1.130199	0.083761	-0.626279	0.738218	0.280596	-0.692390	1.179912	-0.032075	-0.395462	0.566720	-0.070888				-0.367853	0.569417	0.063183	-0.222558	0.073064	0.189728	-0.202151	0.076050	0.132856	-0.203750	0.076065	-0.214370	0.150693	0.688987	0.251638
9572	79.766667	-0.875859	0.628927	-0.085464	-0.874367	0.637164	0.162973	-0.828293	0.861518	-0.091475	-0.811507	0.870632	0.178020	-0.657921	0.730908	-0.229553	-0.694827	1.189838	0.072342	-0.674331	1.130210	0.083900	-0.626274	0.738244	0.280710	-0.692344	1.179888	-0.031942	-0.395511	0.566685	-0.071033				-0.367876	0.569593	0.063017	-0.222541	0.073054	0.189733	-0.202125	0.076062	0.132872	-0.203797	0.076088	-0.214351	0.150420	0.689358	0.251288
9573	79.775000	-0.875846	0.628940	-0.085428	-0.874336	0.637161	0.163007	-0.828270	0.861560	-0.091373	-0.811459	0.870549	0.178087	-0.657982	0.730919	-0.229468	-0.694682	1.189872	0.072477	-0.674186	1.130233	0.084046	-0.626199	0.738019	0.280596	-0.692286	1.179870	-0.031763	-0.395552	0.566637	-0.071151				-0.367904	0.569714	0.062886	-0.222534	0.073046	0.189735	-0.202125	0.076059	0.132871	-0.203856	0.076374	-0.214543	0.150349	0.689792	0.250898
9574	79.783333	-0.875844	0.628966	-0.085383	-0.874294	0.637163	0.163050	-0.828276	0.861602	-0.091280	-0.811347	0.870590	0.178178	-0.658026	0.730927	-0.229388	-0.694531	1.189923	0.072605	-0.674053	1.130279	0.084175	-0.626192	0.737944	0.280628	-0.692229	1.179904	-0.031645	-0.395585	0.566582	-0.071249				-0.367927	0.569784	0.062783	-0.222549	0.073030	0.189717	-0.202143	0.076053	0.132864	-0.203908	0.076397	-0.214512	0.150408	0.690321	0.250538
9575	79.791667	-0.875836	0.628991	-0.085352	-0.874238	0.637152	0.163076	-0.828260	0.861633	-0.091203	-0.811326	0.870517	0.178240	-0.658062	0.730963	-0.229381	-0.694385	1.190003	0.072702	-0.673960	1.130340	0.084276	-0.626193	0.737863	0.280652	-0.692149	1.179993	-0.031586	-0.395613	0.566524	-0.071313				-0.367943	0.569785	0.062720	-0.222579	0.073031	0.189705	-0.202185	0.076040	0.132837	-0.203952	0.076142	-0.214254	0.150604	0.690982	0.250209
9576	79.800000	-0.875858	0.629028	-0.085320	-0.874195	0.637154	0.163101	-0.828233	0.861658	-0.091141	-0.811280	0.870482	0.178294	-0.658085	0.730993	-0.229378	-0.694246	1.190093	0.072779	-0.673889	1.130408	0.084353	-0.626189	0.737784	0.280670	-0.692024	1.180070	-0.031530	-0.395626	0.566470	-0.071349				-0.367955	0.569710	0.062670	-0.222625	0.073023	0.189673	-0.202238	0.076034	0.132802	-0.203968	0.076146	-0.214238	0.150887	0.691760	0.249911
9577	79.808333	-0.875821	0.629037	-0.085318	-0.874156	0.637160	0.163123	-0.828168	0.861670	-0.091090	-0.811271	0.870447	0.178352	-0.658047	0.731021	-0.229374	-0.694112	1.190179	0.072819	-0.673894	1.130532	0.084479	-0.626183	0.737712	0.280681	-0.691886	1.180169	-0.031478	-0.395620	0.566412	-0.071346				-0.367948	0.569605	0.062686	-0.222673	0.073023	0.189641	-0.202303	0.076020	0.132763	-0.203963	0.076140	-0.214243	0.151227	0.692690	0.249632
9578	79.816667	-0.875803	0.629048	-0.085329	-0.874128	0.637164	0.163134	-0.828131	0.861699	-0.091072	-0.811177	0.870501	0.178392	-0.657976	0.731045	-0.229365	-0.693987	1.190258	0.072846	-0.673909	1.130599	0.084562	-0.626172	0.737649	0.280693	-0.691712	1.180229	-0.031434	-0.395601	0.566363	-0.071313				-0.367929	0.569448	0.062722	-0.222732	0.073019	0.189598	-0.202364	0.076016	0.132717	-0.203945	0.076141	-0.214267	0.151588	0.693789	0.249378
9579	79.825000	-0.875790	0.629063	-0.085334	-0.874113	0.637173	0.163144	-0.828073	0.861715	-0.091055	-0.811214	0.870440	0.178414	-0.657885	0.731073	-0.229341	-0.693902	1.190299	0.072859	-0.673754	1.130570	0.084488	-0.626148	0.737590	0.280700	-0.691496	1.180262	-0.031466	-0.395566	0.566339	-0.071254				-0.367905	0.569273	0.062795	-0.222790	0.073039	0.189564	-0.202423	0.076010	0.132670	-0.203899	0.076120	-0.214289	0.151984	0.695103	0.249133
9580	79.833333	-0.875807	0.629106	-0.085331	-0.874113	0.637176	0.163151	-0.828004	0.861738	-0.091057	-0.811012	0.870278	0.178266	-0.657816	0.731157	-0.229464	-0.693804	1.190301	0.072859	-0.673713	1.130541	0.084518	-0.626124	0.737542	0.280711	-0.691251	1.180215	-0.031388	-0.395526	0.566324	-0.071172				-0.367862	0.569102	0.062886	-0.222846	0.073053	0.189525	-0.202477	0.076014	0.132625	-0.203845	0.076103	-0.214328	0.152374	0.696606	0.248892
9581	79.841667	-0.875755	0.629102	-0.085340	-0.874123	0.637180	0.163156	-0.827932	0.861756	-0.091074	-0.811087	0.870372	0.178349	-0.657631	0.731133	-0.229278	-0.693695	1.190226	0.072799	-0.673717	1.130482	0.084540	-0.626092	0.737504	0.280737	-0.691040	1.180200	-0.031418	-0.395487	0.566325	-0.071068				-0.367815	0.568957	0.062997	-0.222900	0.073070	0.189492	-0.202529	0.076026	0.132605	-0.203777	0.076077	-0.214365	0.152775	0.698375	0.248650
9582	79.850000	-0.875735	0.629124	-0.085336	-0.874141	0.637185	0.163158	-0.827853	0.861771	-0.091097	-0.811265	0.870383	0.178421	-0.657497	0.731157	-0.229233	-0.693633	1.190139	0.072767	-0.673621	1.130361	0.084468	-0.626074	0.737467	0.280771	-0.690818	1.180165	-0.031448	-0.395454	0.566345	-0.070958				-0.367753	0.568831	0.063099	-0.222954	0.073089	0.189463	-0.202577	0.076036	0.132583	-0.203718	0.076061	-0.214402	0.153190	0.700328	0.248380
9583	79.858333	-0.875708	0.629123	-0.085346	-0.874161	0.637185	0.163158	-0.827768	0.861792	-0.091138	-0.811157	0.870339	0.178329	-0.657382	0.731205	-0.229271	-0.693602	1.190042	0.072705	-0.673603	1.130269	0.084406	-0.626066	0.737442	0.280818	-0.690548	1.180150	-0.031510	-0.395424	0.566374	-0.070840				-0.367696	0.568787	0.063208	-0.223000	0.073096	0.189438	-0.202624	0.076050	0.132568	-0.203668	0.076040	-0.214434	0.153652	0.702466	0.248063
9584	79.866667	-0.875693	0.629139	-0.085342	-0.874172	0.637186	0.163154	-0.827676	0.861813	-0.091184	-0.811057	0.870301	0.178220	-0.657219	0.731194	-0.229165	-0.693589	1.190022	0.072672	-0.673609	1.130210	0.084335	-0.626073	0.737422	0.280875	-0.690282	1.180149	-0.031568	-0.395383	0.566412	-0.070720				-0.367642	0.568791	0.063308	-0.223044	0.073104	0.189412	-0.202678	0.076062	0.132550	-0.203635	0.076037	-0.214460	0.154153	0.704738	0.247688
9585	79.875000	-0.875641	0.629138	-0.085350	-0.874178	0.637194	0.163142	-0.827571	0.861838	-0.091236	-0.811284	0.870479	0.178355	-0.657092	0.731210	-0.229144	-0.693560	1.189975	0.072533	-0.673738	1.130183	0.084307	-0.626102	0.737413	0.280939	-0.689992	1.180254	-0.031737	-0.395336	0.566457	-0.070606				-0.367594	0.568858	0.063415	-0.223102	0.073121	0.189396	-0.202727	0.076074	0.132532	-0.203616	0.076029	-0.214469	0.154718	0.707186	0.247260
9586	79.883333	-0.875576	0.629115	-0.085378	-0.874177	0.637204	0.163131	-0.827462	0.861862	-0.091294	-0.811275	0.870545	0.178317	-0.656982	0.731219	-0.229108	-0.693539	1.189983	0.072433	-0.673778	1.130176	0.084207	-0.626153	0.737402	0.281007	-0.689699	1.180354	-0.031842	-0.395291	0.566499	-0.070497				-0.367557	0.568970	0.063533	-0.223157	0.073138	0.189379	-0.202787	0.076081	0.132518	-0.203618	0.076028	-0.214467	0.155320	0.709778	0.246761
9587	79.891667	-0.875538	0.629127	-0.085389	-0.874162	0.637214	0.163104	-0.827337	0.861882	-0.091359	-0.811408	0.870474	0.178263	-0.656879	0.731229	-0.229078	-0.693516	1.189999	0.072347	-0.673822	1.130165	0.084110	-0.626226	0.737396	0.281078	-0.689369	1.180432	-0.031913	-0.395240	0.566527	-0.070382				-0.367513	0.569068	0.063658	-0.223215	0.073163	0.189373	-0.202845	0.076102	0.132498	-0.203643	0.076029	-0.214442	0.155986	0.712597	0.246128
9588	79.900000	-0.875457	0.629112	-0.085433	-0.874148	0.637233	0.163076	-0.827183	0.861896	-0.091427	-0.811411	0.870529	0.178199	-0.656775	0.731230	-0.229054	-0.693473	1.190017	0.072274	-0.673850	1.130159	0.084041	-0.626312	0.737391	0.281146	-0.689009	1.180482	-0.031970	-0.395180	0.566524	-0.070265				-0.367475	0.569177	0.063785	-0.223267	0.073185	0.189355	-0.202910	0.076127	0.132487	-0.203679	0.076040	-0.214419	0.156721	0.715680	0.245366
9589	79.908333	-0.875388	0.629112	-0.085466	-0.874126	0.637244	0.163044	-0.827057	0.861914	-0.091508	-0.811468	0.870566	0.178144	-0.656680	0.731230	-0.229032	-0.693416	1.190016	0.072243	-0.673858	1.130126	0.084002	-0.626414	0.737394	0.281219	-0.688706	1.180586	-0.032032	-0.395123	0.566487	-0.070168				-0.367441	0.569243	0.063923	-0.223327	0.073205	0.189333	-0.202973	0.076138	0.132464	-0.203716	0.076050	-0.214393	0.157568	0.719111	0.244356
9590	79.916667	-0.875317	0.629112	-0.085504	-0.874107	0.637264	0.163013	-0.826923	0.861923	-0.091584	-0.811567	0.870538	0.178076	-0.656558	0.731219	-0.229017	-0.693303	1.189934	0.072178	-0.673827	1.130057	0.083986	-0.626513	0.737379	0.281282	-0.688400	1.180608	-0.031996	-0.395069	0.566425	-0.070072				-0.367424	0.569346	0.064097	-0.223381	0.073224	0.189322	-0.203028	0.076152	0.132437	-0.203743	0.076047	-0.214368	0.158517	0.722811	0.243096
9591	79.925000	-0.875238	0.629108	-0.085546	-0.874055	0.637261	0.162959	-0.826788	0.861931	-0.091669	-0.811580	0.870589	0.178006	-0.656422	0.731215	-0.229000	-0.693258	1.189842	0.072270	-0.673753	1.129953	0.084004	-0.626685	0.737530	0.281498	-0.688133	1.180596	-0.031939	-0.395014	0.566332	-0.069978				-0.367404	0.569347	0.064225	-0.223441	0.073250	0.189303	-0.203085	0.076158	0.132410	-0.203758	0.076053	-0.214360	0.159628	0.726802	0.241484
9592	79.933333	-0.875171	0.629118	-0.085575	-0.874045	0.637279	0.162928	-0.826644	0.861937	-0.091748	-0.811683	0.870575	0.177944	-0.656215	0.731027	-0.228898	-0.693142	1.189698	0.072298	-0.673655	1.129789	0.084030	-0.626724	0.737336	0.281390	-0.687924	1.180622	-0.031906	-0.394965	0.566245	-0.069874				-0.367372	0.569343	0.064345	-0.223487	0.073262	0.189279	-0.203144	0.076170	0.132390	-0.203755	0.076045	-0.214347	0.160886	0.730951	0.239523
9593	79.941667	-0.875064	0.629148	-0.085573	-0.874044	0.637294	0.162903	-0.826505	0.861947	-0.091820	-0.811720	0.870600	0.177881	-0.656044	0.731035	-0.228879	-0.693083	1.189530	0.072424	-0.673511	1.129584	0.084056	-0.626821	0.737290	0.281429	-0.687723	1.180630	-0.031829	-0.394918	0.566173	-0.069752				-0.367342	0.569315	0.064460	-0.223536	0.073278	0.189255	-0.203197	0.076187	0.132371	-0.203737	0.076045	-0.214346	0.162299	0.735245	0.237092
9594	79.950000	-0.875016	0.629112	-0.085651	-0.874042	0.637313	0.162877	-0.826369	0.861962	-0.091885	-0.811745	0.870619	0.177826	-0.655853	0.731059	-0.228859	-0.692985	1.189367	0.072571	-0.673373	1.129440	0.084125	-0.626909	0.737230	0.281464	-0.687514	1.180594	-0.031679	-0.394866	0.566127	-0.069634				-0.367316	0.569269	0.064566	-0.223582	0.073285	0.189230	-0.203241	0.076197	0.132350	-0.203707	0.076035	-0.214365	0.163865	0.739582	0.234250
9595	79.958333	-0.874993	0.629142	-0.085671	-0.874073	0.637328	0.162875	-0.826206	0.861971	-0.091936	-0.811774	0.870686	0.177804	-0.655663	0.731091	-0.228861	-0.692896	1.189270	0.072703	-0.673272	1.129315	0.084195	-0.626989	0.737158	0.281489	-0.687337	1.180622	-0.031544	-0.394821	0.566106	-0.069512				-0.367293	0.569213	0.064660	-0.223608	0.073295	0.189207	-0.203274	0.076194	0.132330	-0.203665	0.076015	-0.214381	0.165607	0.743971	0.230915
9596	79.966667	-0.874935	0.629149	-0.085703	-0.874059	0.637325	0.162848	-0.826072	0.861992	-0.091988	-0.811878	0.870571	0.177746	-0.655482	0.731146	-0.228857	-0.692837	1.189164	0.072830	-0.673173	1.129222	0.084256	-0.627060	0.737080	0.281514	-0.687184	1.180691	-0.031458	-0.394782	0.566085	-0.069353				-0.367264	0.569156	0.064749	-0.223635	0.073308	0.189200	-0.203288	0.076187	0.132312	-0.203626	0.076001	-0.214402	0.167481	0.748383	0.227146
9597	79.975000	-0.874875	0.629202	-0.085693	-0.874059	0.637330	0.162823	-0.825927	0.862013	-0.092036	-0.811868	0.870606	0.177732	-0.655307	0.731217	-0.228846	-0.692749	1.189083	0.072925	-0.673088	1.129130	0.084318	-0.627188	0.737172	0.281691	-0.687050	1.180689	-0.031417	-0.394739	0.566117	-0.069227				-0.367233	0.569111	0.064832	-0.223644	0.073314	0.189188	-0.203287	0.076195	0.132308	-0.203583	0.076002	-0.214432	0.169489	0.752914	0.222859
9598	79.983333	-0.874889	0.629219	-0.085743	-0.874061	0.637326	0.162804	-0.825795	0.862036	-0.092093	-0.811848	0.870625	0.177720	-0.655143	0.731302	-0.228844	-0.692691	1.189013	0.073029	-0.673018	1.129062	0.084353	-0.627182	0.736910	0.281561	-0.686881	1.180742	-0.031342	-0.394707	0.566152	-0.069126				-0.367199	0.569083	0.064905	-0.223644	0.073320	0.189183	-0.203282	0.076199	0.132313	-0.203551	0.075994	-0.214452	0.171633	0.757557	0.218125
9599	79.991667	-0.874845	0.629214	-0.085792	-0.874063	0.637309	0.162782	-0.825685	0.862067	-0.092131	-0.811852	0.870589	0.177714	-0.654985	0.731391	-0.228844	-0.692631	1.188925	0.073101	-0.672960	1.128964	0.084408	-0.627226	0.736823	0.281585	-0.686683	1.180797	-0.031273	-0.394675	0.566190	-0.069051				-0.367160	0.569086	0.064963	-0.223634	0.073336	0.189196	-0.203263	0.076192	0.132316	-0.203537	0.075985	-0.214471	0.173988	0.762441	0.212837
9600	80.000000	-0.874819	0.629229	-0.085822	-0.874064	0.637292	0.162753	-0.825586	0.862104	-0.092169	-0.811855	0.870553	0.177723	-0.654852	0.731481	-0.228840	-0.692534	1.188818	0.073151	-0.672902	1.128859	0.084422	-0.627264	0.736741	0.281612	-0.686473	1.180833	-0.031204	-0.394652	0.566221	-0.069004				-0.367118	0.569113	0.065000	-0.223628	0.073347	0.189218	-0.203250	0.076194	0.132328	-0.203531	0.075983	-0.214484	0.176547	0.767504	0.207127
9601	80.008333	-0.874768	0.629288	-0.085804	-0.874064	0.637273	0.162733	-0.825511	0.862150	-0.092182	-0.811920	0.870438	0.177731	-0.654746	0.731565	-0.228847	-0.692457	1.188680	0.073255	-0.672803	1.128711	0.084496	-0.627322	0.736753	0.281725	-0.686295	1.180835	-0.031150	-0.394623	0.566234	-0.068983				-0.367078	0.569168	0.065021	-0.223626	0.073344	0.189232	-0.203241	0.076198	0.132344	-0.203546	0.075989	-0.214478	0.179335	0.772831	0.200926
[truncated: 6,314 more rows]
[truncated: 150 more columns]
