# Supplementary material for: Musical improvisation enhances interpersonal coordination in subsequent conversation: Motor and speech evidence
Source: PLoS One. 2021 Apr 15;16(4):e0250166. doi: 10.1371/journal.pone.0250166 (PMC8049323; doi:10.1371/journal.pone.0250166)
Supplement: S2 File — (ZIP) [file pone.0250166.s005.zip › MI condition/EDITED_PC 223 T2.csv]

Format Version	1.21	Take Name	PC 223 T2	Capture Frame Rate	180.000000	Export Frame Rate	120.000000	Capture Start Time	2018-07-03 04.34.16 PM	Total Frames in Take	34185	Total Exported Frames	22790	Rotation Type	Quaternion	Length Units	Meters	Coordinate Space	Global
		Marker	Marker	Marker	Marker	Marker	Marker	Marker	Marker	Marker	Marker	Marker	Marker	Marker	Marker	Marker	Marker	Marker	Marker	Marker	Marker	Marker	Marker	Marker	Marker	Marker	Marker	Marker	Marker	Marker	Marker	Marker	Marker	Marker	Marker	Marker	Marker	Marker	Marker	Marker	Marker	Marker	Marker	Marker	Marker	Marker	Marker	Marker	Marker
		Unlabeled:5000	Unlabeled:5000	Unlabeled:5000	Unlabeled:5001	Unlabeled:5001	Unlabeled:5001	Unlabeled:5002	Unlabeled:5002	Unlabeled:5002	Unlabeled:5003	Unlabeled:5003	Unlabeled:5003	Unlabeled:5004	Unlabeled:5004	Unlabeled:5004	Unlabeled:5005	Unlabeled:5005	Unlabeled:5005	Unlabeled:5006	Unlabeled:5006	Unlabeled:5006	Unlabeled:5007	Unlabeled:5007	Unlabeled:5007	Unlabeled:5008	Unlabeled:5008	Unlabeled:5008	Unlabeled:5009	Unlabeled:5009	Unlabeled:5009	Unlabeled:5010	Unlabeled:5010	Unlabeled:5010	Unlabeled:5011	Unlabeled:5011	Unlabeled:5011	Unlabeled:5012	Unlabeled:5012	Unlabeled:5012	Unlabeled:5013	Unlabeled:5013	Unlabeled:5013	Unlabeled:5014	Unlabeled:5014	Unlabeled:5014	Unlabeled:5015	Unlabeled:5015	Unlabeled:5015
		8392B20CF49E35701388	8392B20CF49E35701388	8392B20CF49E35701388	8392B20CF49E35701389	8392B20CF49E35701389	8392B20CF49E35701389	8392B20CF49E3570138A	8392B20CF49E3570138A	8392B20CF49E3570138A	8392B20CF49E3570138B	8392B20CF49E3570138B	8392B20CF49E3570138B	8392B20CF49E3570138C	8392B20CF49E3570138C	8392B20CF49E3570138C	8392B20CF49E3570138D	8392B20CF49E3570138D	8392B20CF49E3570138D	8392B20CF49E3570138E	8392B20CF49E3570138E	8392B20CF49E3570138E	8392B20CF49E3570138F	8392B20CF49E3570138F	8392B20CF49E3570138F	8392B20CF49E35701390	8392B20CF49E35701390	8392B20CF49E35701390	8392B20CF49E35701391	8392B20CF49E35701391	8392B20CF49E35701391	8392B20CF49E35701392	8392B20CF49E35701392	8392B20CF49E35701392	8392B20CF49E35701393	8392B20CF49E35701393	8392B20CF49E35701393	8392B20CF49E35701394	8392B20CF49E35701394	8392B20CF49E35701394	8392B20CF49E35701395	8392B20CF49E35701395	8392B20CF49E35701395	8392B20CF49E35701396	8392B20CF49E35701396	8392B20CF49E35701396	8392B20CF49E35701397	8392B20CF49E35701397	8392B20CF49E35701397
		Position	Position	Position	Position	Position	Position	Position	Position	Position	Position	Position	Position	Position	Position	Position	Position	Position	Position	Position	Position	Position	Position	Position	Position	Position	Position	Position	Position	Position	Position	Position	Position	Position	Position	Position	Position	Position	Position	Position	Position	Position	Position	Position	Position	Position	Position	Position	Position
Frame	Time	X	Y	Z	X	Y	Z	X	Y	Z	X	Y	Z	X	Y	Z	X	Y	Z	X	Y	Z	X	Y	Z	X	Y	Z	X	Y	Z	X	Y	Z	X	Y	Z	X	Y	Z	X	Y	Z	X	Y	Z	X	Y	Z
14408	120.066667	-0.874377	0.623914	-0.009525	-0.846013	0.622527	0.168002	-0.718334	0.942682	-0.043604	-0.678702	0.937142	0.172918	-0.489185	1.146770	-0.073562	-0.494049	1.158223	0.030598	-0.462572	0.720736	0.294290	-0.485827	1.095923	0.043509	-0.455706	0.712775	-0.195477	-0.347178	0.602612	-0.019155	-0.323472	0.572313	-0.011631	-0.256384	0.908913	-0.052599	-0.256543	0.089203	0.231056				-0.249266	0.066179	-0.151299	0.433335	0.065616	0.218429
14409	120.075000	-0.874416	0.623923	-0.009517	-0.846031	0.622506	0.168001	-0.718355	0.942678	-0.043617	-0.678726	0.937153	0.172919	-0.489192	1.146759	-0.073528	-0.494082	1.158228	0.030584	-0.462579	0.720731	0.294287	-0.485854	1.095934	0.043489	-0.455741	0.712747	-0.195505	-0.347179	0.602621	-0.019154	-0.323472	0.572303	-0.011638	-0.256336	0.908919	-0.052697	-0.256541	0.089193	0.231054				-0.249266	0.066186	-0.151309	0.433330	0.065623	0.218424
14410	120.083333	-0.874424	0.623910	-0.009530	-0.846060	0.622546	0.168017	-0.718378	0.942673	-0.043620	-0.678745	0.937129	0.172905	-0.489141	1.146771	-0.073612	-0.494093	1.158273	0.030557	-0.462586	0.720731	0.294284	-0.485885	1.095968	0.043483	-0.455780	0.712712	-0.195536	-0.347180	0.602622	-0.019152	-0.323474	0.572328	-0.011618	-0.256298	0.908921	-0.052778	-0.256526	0.089214	0.231070				-0.249210	0.066221	-0.151353	0.433327	0.065611	0.218419
14411	120.091667	-0.874388	0.623863	-0.009576	-0.846043	0.622484	0.167982	-0.718403	0.942673	-0.043616	-0.678769	0.937138	0.172906	-0.489120	1.146791	-0.073653	-0.494116	1.158266	0.030472	-0.462599	0.720736	0.294288	-0.485928	1.096003	0.043460	-0.455828	0.712703	-0.195524	-0.347184	0.602630	-0.019145	-0.323474	0.572362	-0.011579	-0.256279	0.908903	-0.052803	-0.256521	0.089233	0.231078				-0.249204	0.066195	-0.151374	0.433330	0.065619	0.218415
14412	120.100000	-0.874390	0.623838	-0.009607	-0.846070	0.622479	0.167982	-0.718428	0.942664	-0.043632	-0.678813	0.937156	0.172923	-0.489085	1.146830	-0.073686	-0.494132	1.158290	0.030427	-0.462618	0.720745	0.294290	-0.485966	1.096049	0.043442	-0.455869	0.712692	-0.195498	-0.347189	0.602648	-0.019142	-0.323477	0.572401	-0.011549	-0.256242	0.908914	-0.052828	-0.256522	0.089262	0.231100				-0.249202	0.066187	-0.151381	0.433329	0.065605	0.218405
14413	120.108333	-0.874448	0.623851	-0.009586	-0.845905	0.622501	0.168060	-0.718460	0.942670	-0.043625	-0.678798	0.937123	0.172902	-0.489071	1.146862	-0.073691	-0.494154	1.158333	0.030417	-0.462632	0.720760	0.294299	-0.486009	1.096076	0.043419	-0.455901	0.712642	-0.195538	-0.347201	0.602659	-0.019136	-0.323494	0.572415	-0.011542	-0.256195	0.908917	-0.052793	-0.256529	0.089276	0.231102				-0.249205	0.066177	-0.151369	0.433318	0.065608	0.218416
14414	120.116667	-0.874420	0.623824	-0.009598	-0.846090	0.622480	0.168007	-0.718502	0.942678	-0.043593	-0.678810	0.937129	0.172919	-0.489049	1.146890	-0.073719	-0.494169	1.158370	0.030394	-0.462641	0.720764	0.294304	-0.486050	1.096088	0.043399	-0.455927	0.712640	-0.195529	-0.347213	0.602660	-0.019132	-0.323507	0.572407	-0.011543	-0.256138	0.908917	-0.052727	-0.256535	0.089281	0.231105				-0.249206	0.066168	-0.151355	0.433316	0.065593	0.218412
14415	120.125000	-0.874451	0.623833	-0.009577	-0.845990	0.622486	0.168059	-0.718529	0.942688	-0.043592	-0.678849	0.937161	0.172994	-0.489058	1.146911	-0.073680	-0.494195	1.158395	0.030394	-0.462640	0.720764	0.294303	-0.486093	1.096091	0.043370	-0.455946	0.712674	-0.195459	-0.347228	0.602648	-0.019132	-0.323523	0.572363	-0.011581	-0.256061	0.908926	-0.052637	-0.256542	0.089272	0.231106				-0.249209	0.066170	-0.151339	0.433314	0.065585	0.218417
14416	120.133333	-0.874530	0.623860	-0.009539	-0.845903	0.622531	0.168143	-0.718559	0.942690	-0.043587	-0.678821	0.937140	0.172940	-0.489048	1.146932	-0.073689	-0.494232	1.158408	0.030410	-0.462640	0.720771	0.294308	-0.486124	1.096100	0.043365	-0.455957	0.712682	-0.195442	-0.347243	0.602628	-0.019136	-0.323538	0.572322	-0.011605	-0.255992	0.908920	-0.052521	-0.256543	0.089246	0.231095				-0.249204	0.066181	-0.151331	0.433312	0.065587	0.218423
14417	120.141667	-0.874467	0.623842	-0.009530	-0.845997	0.622496	0.168111	-0.718586	0.942694	-0.043586	-0.678822	0.937136	0.172942	-0.489037	1.146940	-0.073686	-0.494244	1.158404	0.030374	-0.462631	0.720767	0.294305	-0.486152	1.096134	0.043387	-0.455956	0.712663	-0.195473	-0.347251	0.602615	-0.019135	-0.323553	0.572296	-0.011611	-0.255930	0.908915	-0.052466	-0.256542	0.089219	0.231081				-0.249272	0.066148	-0.151287	0.433313	0.065568	0.218418
14418	120.150000	-0.874451	0.623822	-0.009534	-0.846098	0.622479	0.168084	-0.718608	0.942698	-0.043593	-0.678827	0.937136	0.172937	-0.489021	1.146950	-0.073688	-0.494266	1.158430	0.030363	-0.462620	0.720761	0.294297	-0.486209	1.096098	0.043301	-0.455955	0.712673	-0.195459	-0.347259	0.602605	-0.019134	-0.323559	0.572287	-0.011600	-0.255856	0.908896	-0.052367	-0.256537	0.089193	0.231061				-0.249181	0.066260	-0.151322	0.433316	0.065573	0.218419
14419	120.158333	-0.874501	0.623842	-0.009513	-0.846118	0.622493	0.168098	-0.718623	0.942694	-0.043597	-0.678849	0.937152	0.172936	-0.489014	1.146986	-0.073728	-0.494282	1.158447	0.030337	-0.462619	0.720763	0.294286	-0.486274	1.096233	0.043364	-0.455951	0.712681	-0.195451	-0.347262	0.602591	-0.019134	-0.323563	0.572310	-0.011572	-0.255784	0.908889	-0.052252	-0.256526	0.089198	0.231066				-0.249197	0.066243	-0.151349	0.433316	0.065575	0.218411
14420	120.166667	-0.874501	0.623823	-0.009524	-0.845930	0.622514	0.168176	-0.718627	0.942693	-0.043628	-0.678840	0.937137	0.172904	-0.488986	1.146996	-0.073733	-0.494297	1.158465	0.030309	-0.462621	0.720767	0.294279	-0.486246	1.096209	0.043378	-0.455949	0.712682	-0.195448	-0.347262	0.602597	-0.019129	-0.323564	0.572344	-0.011534	-0.255757	0.908878	-0.052193	-0.256529	0.089201	0.231063				-0.249271	0.066167	-0.151328	0.433307	0.065585	0.218409
14421	120.175000	-0.874486	0.623788	-0.009571	-0.846092	0.622525	0.168131	-0.718633	0.942694	-0.043650	-0.678854	0.937171	0.172911	-0.488962	1.147020	-0.073776	-0.494302	1.158480	0.030289	-0.462634	0.720782	0.294278	-0.486268	1.096292	0.043409	-0.455939	0.712683	-0.195448	-0.347261	0.602600	-0.019129	-0.323563	0.572363	-0.011514	-0.255766	0.908892	-0.052113	-0.256533	0.089240	0.231074				-0.249205	0.066208	-0.151380	0.433310	0.065583	0.218406
14422	120.183333	-0.874513	0.623800	-0.009565	-0.846043	0.622545	0.168162	-0.718636	0.942695	-0.043669	-0.678863	0.937182	0.172907	-0.488960	1.147049	-0.073778	-0.494304	1.158499	0.030287	-0.462653	0.720800	0.294285	-0.486311	1.096236	0.043316	-0.455931	0.712681	-0.195446	-0.347255	0.602597	-0.019132	-0.323560	0.572362	-0.011514	-0.255802	0.908918	-0.052008	-0.256542	0.089270	0.231087				-0.249207	0.066203	-0.151377	0.433311	0.065587	0.218412
14423	120.191667	-0.874514	0.623792	-0.009575	-0.846108	0.622486	0.168083	-0.718634	0.942702	-0.043672	-0.678874	0.937177	0.172900	-0.488951	1.147069	-0.073761	-0.494303	1.158523	0.030297	-0.462667	0.720809	0.294285	-0.486330	1.096221	0.043298	-0.455924	0.712690	-0.195465	-0.347251	0.602604	-0.019135	-0.323556	0.572337	-0.011547	-0.255888	0.908957	-0.051895	-0.256557	0.089279	0.231096				-0.249206	0.066201	-0.151383	0.433302	0.065570	0.218406
14424	120.200000	-0.874514	0.623786	-0.009582	-0.846114	0.622501	0.168089	-0.718630	0.942711	-0.043678	-0.678874	0.937172	0.172892	-0.488930	1.147082	-0.073714	-0.494298	1.158540	0.030320	-0.462678	0.720811	0.294283	-0.486321	1.096257	0.043344	-0.455917	0.712690	-0.195470	-0.347248	0.602603	-0.019145	-0.323555	0.572302	-0.011587	-0.255984	0.908989	-0.051747	-0.256562	0.089267	0.231094				-0.249203	0.066192	-0.151369	0.433306	0.065561	0.218410
14425	120.208333	-0.874468	0.623783	-0.009604	-0.846065	0.622588	0.168177	-0.718630	0.942722	-0.043681	-0.678880	0.937192	0.172899	-0.488911	1.147099	-0.073724	-0.494291	1.158552	0.030358	-0.462678	0.720799	0.294275	-0.486308	1.096296	0.043412	-0.455915	0.712688	-0.195479	-0.347250	0.602601	-0.019156	-0.323544	0.572275	-0.011633	-0.256073	0.909043	-0.051550	-0.256562	0.089252	0.231083				-0.249205	0.066181	-0.151363	0.433308	0.065554	0.218408
14426	120.216667	-0.874565	0.623846	-0.009566	-0.846123	0.622506	0.168087	-0.718623	0.942733	-0.043682	-0.678906	0.937211	0.172914	-0.488902	1.147123	-0.073705	-0.494279	1.158556	0.030388	-0.462675	0.720790	0.294267	-0.486308	1.096260	0.043391	-0.455912	0.712713	-0.195438	-0.347246	0.602601	-0.019167	-0.323541	0.572274	-0.011660	-0.256169	0.909058	-0.051269	-0.256544	0.089232	0.231076				-0.249212	0.066182	-0.151348	0.433314	0.065551	0.218397
14427	120.225000	-0.874534	0.623835	-0.009576	-0.846115	0.622512	0.168077	-0.718615	0.942742	-0.043689	-0.678867	0.937173	0.172870	-0.488897	1.147113	-0.073636	-0.494283	1.158571	0.030424	-0.462669	0.720778	0.294259	-0.486287	1.096302	0.043450	-0.455905	0.712689	-0.195497	-0.347237	0.602608	-0.019176	-0.323540	0.572306	-0.011664	-0.256240	0.909086	-0.051109	-0.256529	0.089208	0.231064				-0.249271	0.066142	-0.151297	0.433314	0.065555	0.218388
14428	120.233333	-0.874463	0.623815	-0.009598	-0.846127	0.622543	0.168073	-0.718609	0.942749	-0.043700	-0.678856	0.937167	0.172858	-0.488872	1.147121	-0.073603	-0.494283	1.158584	0.030454	-0.462659	0.720763	0.294251	-0.486289	1.096266	0.043420	-0.455895	0.712693	-0.195501	-0.347229	0.602623	-0.019184	-0.323530	0.572360	-0.011631	-0.256284	0.909113	-0.050924	-0.256517	0.089188	0.231049				-0.249202	0.066183	-0.151336	0.433316	0.065563	0.218379
14429	120.241667	-0.874482	0.623798	-0.009626	-0.845938	0.622544	0.168149	-0.718601	0.942751	-0.043702	-0.678844	0.937173	0.172864	-0.488814	1.147160	-0.073641	-0.494240	1.158559	0.030428	-0.462650	0.720755	0.294245	-0.486281	1.096321	0.043469	-0.455882	0.712702	-0.195511	-0.347227	0.602633	-0.019190	-0.323530	0.572410	-0.011601	-0.256329	0.909115	-0.050790	-0.256508	0.089205	0.231060				-0.249209	0.066191	-0.151348	0.433313	0.065562	0.218370
14430	120.250000	-0.874441	0.623789	-0.009641	-0.845923	0.622539	0.168139	-0.718594	0.942750	-0.043715	-0.678858	0.937187	0.172880	-0.488766	1.147186	-0.073644	-0.494225	1.158573	0.030423	-0.462648	0.720763	0.294254	-0.486301	1.096274	0.043417	-0.455867	0.712717	-0.195518	-0.347226	0.602645	-0.019192	-0.323529	0.572437	-0.011597	-0.256337	0.909124	-0.050654	-0.256515	0.089231	0.231075				-0.249207	0.066199	-0.151358	0.433309	0.065564	0.218370
14431	120.258333	-0.874481	0.623797	-0.009634	-0.845959	0.622549	0.168118	-0.718587	0.942756	-0.043718	-0.678811	0.937154	0.172860	-0.488746	1.147209	-0.073616	-0.494215	1.158592	0.030417	-0.462649	0.720776	0.294260	-0.486309	1.096300	0.043416	-0.455844	0.712731	-0.195519	-0.347233	0.602659	-0.019196	-0.323538	0.572437	-0.011606	-0.256260	0.909151	-0.050668	-0.256527	0.089262	0.231091				-0.249204	0.066203	-0.151364	0.433312	0.065553	0.218364
14432	120.266667	-0.874436	0.623797	-0.009656	-0.846016	0.622600	0.168141	-0.718581	0.942764	-0.043723	-0.678797	0.937190	0.172890	-0.488681	1.147238	-0.073650	-0.494206	1.158612	0.030418	-0.462645	0.720783	0.294269	-0.486319	1.096322	0.043418	-0.455819	0.712749	-0.195513	-0.347242	0.602664	-0.019199	-0.323541	0.572402	-0.011632	-0.256176	0.909152	-0.050700	-0.256544	0.089277	0.231096				-0.249201	0.066212	-0.151374	0.433309	0.065553	0.218375
14433	120.275000	-0.874433	0.623801	-0.009651	-0.846069	0.622541	0.168065	-0.718578	0.942777	-0.043723	-0.678794	0.937198	0.172902	-0.488654	1.147243	-0.073608	-0.494201	1.158631	0.030418	-0.462634	0.720786	0.294269	-0.486332	1.096322	0.043407	-0.455794	0.712791	-0.195447	-0.347247	0.602646	-0.019204	-0.323545	0.572347	-0.011674	-0.256038	0.909151	-0.050704	-0.256556	0.089283	0.231100				-0.249203	0.066209	-0.151378	0.433315	0.065537	0.218369
14434	120.283333	-0.874471	0.623822	-0.009637	-0.846044	0.622548	0.168060	-0.718568	0.942793	-0.043722	-0.678765	0.937165	0.172878	-0.488595	1.147284	-0.073640	-0.494192	1.158650	0.030420	-0.462622	0.720794	0.294269	-0.486341	1.096342	0.043408	-0.455764	0.712762	-0.195479	-0.347245	0.602630	-0.019216	-0.323545	0.572293	-0.011709	-0.255883	0.909138	-0.050806	-0.256569	0.089256	0.231077				-0.249198	0.066214	-0.151381	0.433320	0.065537	0.218373
14435	120.291667	-0.874489	0.623831	-0.009636	-0.845953	0.622628	0.168158	-0.718555	0.942800	-0.043725	-0.678752	0.937163	0.172876	-0.488546	1.147278	-0.073625	-0.494205	1.158669	0.030434	-0.462601	0.720778	0.294251	-0.486335	1.096396	0.043412	-0.455746	0.712766	-0.195469	-0.347232	0.602605	-0.019222	-0.323534	0.572271	-0.011714	-0.255710	0.909113	-0.050932	-0.256574	0.089227	0.231054				-0.249208	0.066212	-0.151372	0.433320	0.065543	0.218365
14436	120.300000	-0.874458	0.623833	-0.009650	-0.845896	0.622613	0.168157	-0.718536	0.942805	-0.043715	-0.678738	0.937160	0.172871	-0.488495	1.147281	-0.073612	-0.494211	1.158681	0.030456	-0.462582	0.720762	0.294238	-0.486342	1.096340	0.043400	-0.455731	0.712755	-0.195455	-0.347217	0.602590	-0.019224	-0.323525	0.572290	-0.011685	-0.255548	0.909059	-0.051040	-0.256556	0.089204	0.231038				-0.249205	0.066195	-0.151380	0.433323	0.065548	0.218354
14437	120.308333	-0.874476	0.623848	-0.009628	-0.845875	0.622601	0.168141	-0.718513	0.942808	-0.043717	-0.678727	0.937161	0.172879	-0.488456	1.147299	-0.073619	-0.494202	1.158661	0.030461	-0.462569	0.720752	0.294239	-0.486339	1.096315	0.043395	-0.455729	0.712773	-0.195390	-0.347201	0.602582	-0.019224	-0.323508	0.572334	-0.011644	-0.255344	0.909052	-0.051225	-0.256546	0.089167	0.231025				-0.249270	0.066147	-0.151320	0.433326	0.065542	0.218349
14438	120.316667	-0.874515	0.623859	-0.009626	-0.845856	0.622584	0.168133	-0.718488	0.942804	-0.043720	-0.678692	0.937136	0.172861	-0.488411	1.147292	-0.073606	-0.494187	1.158625	0.030469	-0.462554	0.720737	0.294237	-0.486339	1.096264	0.043364	-0.455707	0.712730	-0.195426	-0.347190	0.602583	-0.019216	-0.323494	0.572378	-0.011601	-0.255164	0.909016	-0.051381	-0.256533	0.089166	0.231034				-0.249268	0.066156	-0.151321	0.433324	0.065531	0.218329
14439	120.325000	-0.874411	0.623814	-0.009652	-0.846031	0.622537	0.168035	-0.718472	0.942798	-0.043707	-0.678668	0.937134	0.172875	-0.488361	1.147254	-0.073554	-0.494142	1.158559	0.030459	-0.462542	0.720732	0.294242	-0.486312	1.096268	0.043423	-0.455697	0.712739	-0.195385	-0.347177	0.602597	-0.019207	-0.323488	0.572398	-0.011578	-0.255008	0.908992	-0.051536	-0.256532	0.089195	0.231051				-0.249205	0.066192	-0.151355	0.433319	0.065537	0.218338
14440	120.333333	-0.874406	0.623811	-0.009663	-0.845864	0.622588	0.168149	-0.718447	0.942798	-0.043702	-0.678668	0.937171	0.172920	-0.488324	1.147245	-0.073510	-0.494120	1.158528	0.030501	-0.462530	0.720727	0.294248	-0.486297	1.096210	0.043436	-0.455679	0.712757	-0.195349	-0.347169	0.602602	-0.019198	-0.323485	0.572391	-0.011590	-0.254871	0.908968	-0.051681	-0.256536	0.089240	0.231076				-0.249207	0.066196	-0.151353	0.433322	0.065526	0.218333
14441	120.341667	-0.874396	0.623818	-0.009659	-0.845850	0.622602	0.168157	-0.718412	0.942810	-0.043705	-0.678617	0.937163	0.172924	-0.488315	1.147274	-0.073505	-0.494095	1.158500	0.030545	-0.462527	0.720741	0.294269	-0.486272	1.096175	0.043462	-0.455657	0.712748	-0.195349	-0.347167	0.602607	-0.019193	-0.323486	0.572345	-0.011626	-0.254703	0.908993	-0.051848	-0.256545	0.089267	0.231100				-0.249205	0.066191	-0.151348	0.433316	0.065521	0.218340
14442	120.350000	-0.874433	0.623851	-0.009636	-0.845947	0.622653	0.168161	-0.718389	0.942822	-0.043696	-0.678585	0.937162	0.172938	-0.488276	1.147257	-0.073422	-0.494057	1.158486	0.030627	-0.462515	0.720742	0.294280	-0.486246	1.096144	0.043496	-0.455636	0.712747	-0.195368	-0.347165	0.602614	-0.019195	-0.323494	0.572296	-0.011659	-0.254680	0.908957	-0.051910	-0.256560	0.089268	0.231091				-0.249203	0.066209	-0.151355	0.433316	0.065506	0.218334
14443	120.358333	-0.874405	0.623862	-0.009645	-0.845949	0.622610	0.168121	-0.718376	0.942825	-0.043674	-0.678564	0.937185	0.172959	-0.488287	1.147308	-0.073444	-0.494024	1.158472	0.030684	-0.462499	0.720732	0.294286	-0.486211	1.096111	0.043518	-0.455618	0.712756	-0.195360	-0.347166	0.602603	-0.019196	-0.323502	0.572262	-0.011682	-0.254564	0.908972	-0.052020	-0.256562	0.089268	0.231087				-0.249233	0.066169	-0.151337	0.433319	0.065514	0.218329
14444	120.366667	-0.874387	0.623897	-0.009616	-0.845999	0.622606	0.168099	-0.718353	0.942837	-0.043667	-0.678538	0.937174	0.172957	-0.488307	1.147348	-0.073421	-0.493990	1.158457	0.030743	-0.462482	0.720725	0.294287	-0.486176	1.096095	0.043554	-0.455608	0.712785	-0.195310	-0.347170	0.602594	-0.019205	-0.323506	0.572261	-0.011678	-0.254583	0.908924	-0.052017	-0.256570	0.089240	0.231062				-0.249200	0.066191	-0.151361	0.433317	0.065514	0.218323
14445	120.375000	-0.874418	0.623925	-0.009600	-0.845849	0.622663	0.168200	-0.718326	0.942849	-0.043683	-0.678515	0.937174	0.172961	-0.488183	1.147317	-0.073310	-0.493958	1.158458	0.030802	-0.462461	0.720706	0.294287	-0.486140	1.096075	0.043578	-0.455598	0.712765	-0.195332	-0.347169	0.602579	-0.019204	-0.323505	0.572288	-0.011650	-0.254408	0.908987	-0.052157	-0.256565	0.089211	0.231041				-0.249202	0.066191	-0.151367	0.433323	0.065517	0.218312
14446	120.383333	-0.874373	0.623907	-0.009608	-0.846004	0.622609	0.168103	-0.718303	0.942860	-0.043683	-0.678517	0.937204	0.172984	-0.488204	1.147403	-0.073383	-0.493902	1.158463	0.030859	-0.462445	0.720695	0.294296	-0.486101	1.096053	0.043584	-0.455595	0.712766	-0.195310	-0.347166	0.602571	-0.019200	-0.323498	0.572324	-0.011607	-0.254377	0.908968	-0.052166	-0.256560	0.089176	0.231024				-0.249269	0.066149	-0.151324	0.433318	0.065536	0.218310
14447	120.391667	-0.874380	0.623913	-0.009598	-0.845975	0.622582	0.168082	-0.718292	0.942856	-0.043676	-0.678476	0.937160	0.172952	-0.488099	1.147387	-0.073253	-0.493855	1.158445	0.030887	-0.462424	0.720678	0.294303	-0.486059	1.096047	0.043615	-0.455598	0.712739	-0.195333	-0.347157	0.602574	-0.019186	-0.323493	0.572358	-0.011562	-0.254494	0.908856	-0.052047	-0.256553	0.089164	0.231017				-0.249241	0.066178	-0.151344	0.433314	0.065520	0.218301
14448	120.400000	-0.874392	0.623910	-0.009584	-0.845961	0.622565	0.168087	-0.718279	0.942859	-0.043681	-0.678448	0.937151	0.172954	-0.488057	1.147393	-0.073162	-0.493786	1.158438	0.030929	-0.462415	0.720679	0.294315	-0.485979	1.096112	0.043766	-0.455606	0.712746	-0.195313	-0.347150	0.602579	-0.019171	-0.323486	0.572371	-0.011530	-0.254325	0.908906	-0.052141	-0.256556	0.089174	0.231033				-0.249202	0.066200	-0.151379	0.433316	0.065525	0.218305
14449	120.408333	-0.874343	0.623857	-0.009631	-0.845894	0.622602	0.168153	-0.718269	0.942857	-0.043669	-0.678452	0.937181	0.172994	-0.488013	1.147438	-0.073157	-0.493747	1.158443	0.030971	-0.462418	0.720693	0.294340	-0.485976	1.096051	0.043671	-0.455610	0.712745	-0.195307	-0.347142	0.602587	-0.019148	-0.323475	0.572346	-0.011525	-0.254292	0.908881	-0.052124	-0.256555	0.089214	0.231064				-0.249203	0.066205	-0.151379	0.433316	0.065509	0.218300
14450	120.416667	-0.874336	0.623869	-0.009619	-0.845770	0.622587	0.168169	-0.718261	0.942861	-0.043653	-0.678412	0.937153	0.172986	-0.487975	1.147477	-0.073156	-0.493674	1.158443	0.030996	-0.462423	0.720716	0.294362	-0.485936	1.096052	0.043692	-0.455614	0.712752	-0.195302	-0.347134	0.602596	-0.019130	-0.323473	0.572304	-0.011543	-0.254362	0.908809	-0.052043	-0.256553	0.089260	0.231091				-0.249204	0.066198	-0.151364	0.433321	0.065504	0.218308
14451	120.425000	-0.874355	0.623893	-0.009603	-0.845837	0.622667	0.168213	-0.718262	0.942870	-0.043626	-0.678393	0.937160	0.173001	-0.487958	1.147507	-0.073095	-0.493647	1.158460	0.031032	-0.462427	0.720729	0.294372	-0.485900	1.096086	0.043746	-0.455611	0.712747	-0.195316	-0.347134	0.602597	-0.019112	-0.323474	0.572267	-0.011559	-0.254273	0.908810	-0.052067	-0.256560	0.089273	0.231101				-0.249207	0.066197	-0.151351	0.433316	0.065499	0.218311
14452	120.433333	-0.874425	0.623956	-0.009566	-0.845973	0.622643	0.168145	-0.718257	0.942886	-0.043619	-0.678395	0.937207	0.173042	-0.487967	1.147546	-0.073035	-0.493626	1.158507	0.031085	-0.462429	0.720746	0.294380	-0.485883	1.096081	0.043738	-0.455615	0.712779	-0.195278	-0.347137	0.602603	-0.019104	-0.323479	0.572251	-0.011575	-0.254289	0.908759	-0.052037	-0.256563	0.089274	0.231101				-0.249203	0.066195	-0.151342	0.433317	0.065493	0.218306
14453	120.441667	-0.874367	0.623961	-0.009569	-0.845890	0.622688	0.168195	-0.718252	0.942899	-0.043608	-0.678387	0.937215	0.173053	-0.487961	1.147586	-0.073018	-0.493612	1.158530	0.031115	-0.462428	0.720750	0.294387	-0.485859	1.096118	0.043781	-0.455612	0.712783	-0.195267	-0.347134	0.602594	-0.019101	-0.323481	0.572259	-0.011561	-0.254103	0.908827	-0.052195	-0.256557	0.089269	0.231094				-0.249239	0.066166	-0.151314	0.433320	0.065502	0.218303
14454	120.450000	-0.874373	0.623997	-0.009551	-0.845804	0.622719	0.168243	-0.718242	0.942910	-0.043601	-0.678355	0.937210	0.173041	-0.487953	1.147611	-0.073005	-0.493589	1.158537	0.031124	-0.462417	0.720738	0.294380	-0.485856	1.096114	0.043771	-0.455592	0.712758	-0.195301	-0.347139	0.602582	-0.019104	-0.323485	0.572285	-0.011533	-0.254183	0.908736	-0.052152	-0.256554	0.089238	0.231065				-0.249269	0.066154	-0.151298	0.433315	0.065498	0.218293
14455	120.458333	-0.874370	0.623997	-0.009549	-0.845981	0.622687	0.168160	-0.718234	0.942912	-0.043601	-0.678340	0.937203	0.173035	-0.487954	1.147611	-0.072986	-0.493594	1.158545	0.031140	-0.462404	0.720718	0.294373	-0.485843	1.096142	0.043815	-0.455586	0.712770	-0.195287	-0.347139	0.602579	-0.019103	-0.323487	0.572322	-0.011499	-0.254104	0.908750	-0.052262	-0.256545	0.089197	0.231048				-0.249194	0.066203	-0.151331	0.433321	0.065493	0.218286
14456	120.466667	-0.874325	0.623970	-0.009568	-0.845947	0.622651	0.168140	-0.718219	0.942899	-0.043608	-0.678343	0.937193	0.173042	-0.487971	1.147609	-0.072965	-0.493602	1.158545	0.031152	-0.462398	0.720716	0.294380	-0.485835	1.096168	0.043857	-0.455578	0.712779	-0.195267	-0.347134	0.602565	-0.019110	-0.323479	0.572344	-0.011464	-0.253901	0.908813	-0.052467	-0.256541	0.089173	0.231039				-0.249206	0.066179	-0.151362	0.433321	0.065504	0.218287
14457	120.475000	-0.874341	0.623952	-0.009579	-0.845836	0.622653	0.168180	-0.718209	0.942885	-0.043615	-0.678326	0.937164	0.173031	-0.487962	1.147602	-0.072978	-0.493590	1.158529	0.031143	-0.462385	0.720709	0.294384	-0.485845	1.096153	0.043847	-0.455572	0.712771	-0.195273	-0.347132	0.602565	-0.019111	-0.323482	0.572341	-0.011474	-0.253888	0.908762	-0.052541	-0.256545	0.089168	0.231041				-0.249232	0.066156	-0.151350	0.433317	0.065499	0.218287
14458	120.483333	-0.874315	0.623925	-0.009581	-0.845831	0.622687	0.168217	-0.718200	0.942869	-0.043619	-0.678307	0.937166	0.173041	-0.487970	1.147585	-0.072975	-0.493609	1.158527	0.031153	-0.462371	0.720701	0.294381	-0.485859	1.096137	0.043842	-0.455565	0.712768	-0.195271	-0.347128	0.602574	-0.019113	-0.323481	0.572319	-0.011497	-0.253874	0.908724	-0.052621	-0.256560	0.089183	0.231048				-0.249207	0.066179	-0.151371	0.433323	0.065500	0.218293
14459	120.491667	-0.874342	0.623900	-0.009593	-0.845804	0.622630	0.168185	-0.718200	0.942865	-0.043615	-0.678310	0.937149	0.173046	-0.487964	1.147561	-0.072953	-0.493628	1.158523	0.031169	-0.462372	0.720718	0.294390	-0.485862	1.096158	0.043880	-0.455566	0.712751	-0.195284	-0.347126	0.602579	-0.019107	-0.323471	0.572279	-0.011528	-0.253678	0.908765	-0.052832	-0.256563	0.089221	0.231070				-0.249198	0.066200	-0.151375	0.433329	0.065500	0.218307
14460	120.500000	-0.874297	0.623883	-0.009607	-0.845901	0.622635	0.168161	-0.718200	0.942867	-0.043612	-0.678320	0.937173	0.173069	-0.487988	1.147567	-0.072953	-0.493644	1.158531	0.031165	-0.462369	0.720736	0.294394	-0.485873	1.096176	0.043908	-0.455570	0.712775	-0.195249	-0.347119	0.602591	-0.019107	-0.323464	0.572250	-0.011560	-0.253595	0.908771	-0.052958	-0.256573	0.089262	0.231084				-0.249200	0.066192	-0.151366	0.433329	0.065496	0.218305
14461	120.508333	-0.874322	0.623922	-0.009580	-0.845884	0.622646	0.168158	-0.718206	0.942879	-0.043610	-0.678305	0.937153	0.173047	-0.487987	1.147564	-0.072960	-0.493671	1.158535	0.031168	-0.462359	0.720739	0.294377	-0.485911	1.096137	0.043857	-0.455580	0.712766	-0.195250	-0.347112	0.602594	-0.019115	-0.323452	0.572250	-0.011577	-0.253522	0.908778	-0.053106	-0.256571	0.089266	0.231076				-0.249197	0.066209	-0.151364	0.433337	0.065499	0.218307
14462	120.516667	-0.874302	0.623950	-0.009567	-0.845886	0.622664	0.168163	-0.718213	0.942893	-0.043608	-0.678306	0.937198	0.173055	-0.488000	1.147555	-0.072956	-0.493713	1.158531	0.031190	-0.462354	0.720742	0.294364	-0.485931	1.096130	0.043862	-0.455594	0.712793	-0.195218	-0.347100	0.602590	-0.019122	-0.323443	0.572272	-0.011566	-0.253454	0.908773	-0.053251	-0.256572	0.089270	0.231074				-0.249201	0.066217	-0.151357	0.433338	0.065499	0.218299
14463	120.525000	-0.874319	0.623984	-0.009557	-0.845723	0.622714	0.168250	-0.718221	0.942908	-0.043616	-0.678313	0.937205	0.173048	-0.488024	1.147542	-0.072936	-0.493740	1.158508	0.031188	-0.462346	0.720739	0.294348	-0.485938	1.096146	0.043912	-0.455601	0.712774	-0.195220	-0.347093	0.602585	-0.019129	-0.323432	0.572309	-0.011539	-0.253392	0.908788	-0.053311	-0.256572	0.089228	0.231043				-0.249229	0.066201	-0.151334	0.433336	0.065507	0.218297
14464	120.533333	-0.874306	0.623985	-0.009565	-0.845726	0.622719	0.168244	-0.718226	0.942917	-0.043624	-0.678319	0.937175	0.173022	-0.488008	1.147521	-0.072991	-0.493773	1.158484	0.031174	-0.462346	0.720745	0.294344	-0.485973	1.096085	0.043859	-0.455625	0.712786	-0.195188	-0.347085	0.602572	-0.019137	-0.323422	0.572342	-0.011514	-0.253471	0.908721	-0.053328	-0.256560	0.089190	0.231017				-0.249260	0.066167	-0.151307	0.433337	0.065513	0.218300
14465	120.541667	-0.874306	0.623977	-0.009578	-0.845896	0.622669	0.168145	-0.718229	0.942914	-0.043633	-0.678318	0.937205	0.173024	-0.488022	1.147496	-0.072992	-0.493803	1.158455	0.031181	-0.462339	0.720727	0.294327	-0.485989	1.096064	0.043868	-0.455645	0.712774	-0.195187	-0.347087	0.602561	-0.019143	-0.323425	0.572355	-0.011506	-0.253439	0.908732	-0.053451	-0.256554	0.089168	0.231013				-0.249205	0.066190	-0.151342	0.433339	0.065513	0.218297
14466	120.550000	-0.874312	0.623958	-0.009589	-0.845896	0.622656	0.168143	-0.718226	0.942901	-0.043647	-0.678333	0.937202	0.173028	-0.488054	1.147475	-0.072941	-0.493826	1.158428	0.031195	-0.462341	0.720724	0.294325	-0.485988	1.096087	0.043937	-0.455667	0.712755	-0.195192	-0.347089	0.602558	-0.019148	-0.323432	0.572345	-0.011517	-0.253261	0.908839	-0.053722	-0.256556	0.089138	0.231011				-0.249202	0.066176	-0.151368	0.433340	0.065509	0.218297
14467	120.558333	-0.874369	0.623946	-0.009607	-0.845835	0.622679	0.168201	-0.718225	0.942888	-0.043652	-0.678333	0.937195	0.173031	-0.488056	1.147455	-0.072929	-0.493838	1.158412	0.031199	-0.462342	0.720718	0.294326	-0.486012	1.096041	0.043902	-0.455688	0.712733	-0.195201	-0.347096	0.602559	-0.019153	-0.323446	0.572310	-0.011555	-0.253244	0.908870	-0.053846	-0.256557	0.089166	0.231029				-0.249202	0.066166	-0.151372	0.433347	0.065508	0.218306
14468	120.566667	-0.874319	0.623884	-0.009637	-0.845897	0.622644	0.168152	-0.718227	0.942880	-0.043650	-0.678312	0.937157	0.173011	-0.488047	1.147458	-0.072956	-0.493853	1.158404	0.031231	-0.462354	0.720735	0.294331	-0.486010	1.096079	0.043977	-0.455707	0.712717	-0.195214	-0.347111	0.602564	-0.019159	-0.323458	0.572271	-0.011597	-0.253232	0.908903	-0.053956	-0.256563	0.089193	0.231042				-0.249203	0.066165	-0.151375	0.433347	0.065498	0.218306
14469	120.575000	-0.874373	0.623888	-0.009623	-0.845921	0.622655	0.168167	-0.718234	0.942878	-0.043649	-0.678323	0.937188	0.173036	-0.488123	1.147468	-0.072836	-0.493859	1.158407	0.031269	-0.462362	0.720736	0.294332	-0.486029	1.096055	0.043976	-0.455721	0.712710	-0.195223	-0.347128	0.602586	-0.019159	-0.323475	0.572264	-0.011622	-0.253218	0.908997	-0.054165	-0.256562	0.089233	0.231063				-0.249205	0.066177	-0.151364	0.433344	0.065494	0.218302
14470	120.583333	-0.874384	0.623894	-0.009619	-0.845778	0.622704	0.168271	-0.718242	0.942882	-0.043644	-0.678304	0.937186	0.173034	-0.488124	1.147502	-0.072816	-0.493877	1.158418	0.031319	-0.462373	0.720748	0.294336	-0.486037	1.096075	0.044024	-0.455733	0.712719	-0.195227	-0.347137	0.602603	-0.019163	-0.323489	0.572269	-0.011632	-0.253207	0.909020	-0.054221	-0.256568	0.089260	0.231066				-0.249200	0.066201	-0.151362	0.433344	0.065502	0.218305
14471	120.591667	-0.874383	0.623897	-0.009615	-0.845773	0.622710	0.168272	-0.718252	0.942895	-0.043640	-0.678307	0.937172	0.173028	-0.488168	1.147527	-0.072790	-0.493895	1.158412	0.031360	-0.462378	0.720747	0.294336	-0.486060	1.096043	0.044013	-0.455741	0.712728	-0.195240	-0.347151	0.602609	-0.019168	-0.323505	0.572296	-0.011612	-0.253191	0.909032	-0.054255	-0.256569	0.089270	0.231072				-0.249229	0.066198	-0.151334	0.433340	0.065501	0.218299
14472	120.600000	-0.874397	0.623942	-0.009571	-0.845937	0.622664	0.168180	-0.718262	0.942906	-0.043639	-0.678318	0.937185	0.173039	-0.488217	1.147563	-0.072726	-0.493911	1.158405	0.031397	-0.462377	0.720740	0.294332	-0.486076	1.096002	0.044006	-0.455737	0.712706	-0.195290	-0.347165	0.602612	-0.019173	-0.323515	0.572332	-0.011577	-0.253174	0.909027	-0.054270	-0.256570	0.089247	0.231053				-0.249200	0.066214	-0.151348	0.433344	0.065504	0.218300
14473	120.608333	-0.874411	0.623946	-0.009568	-0.845977	0.622692	0.168203	-0.718271	0.942915	-0.043641	-0.678308	0.937164	0.173020	-0.488244	1.147584	-0.072688	-0.493929	1.158393	0.031426	-0.462375	0.720719	0.294322	-0.486081	1.096009	0.044037	-0.455744	0.712745	-0.195251	-0.347174	0.602594	-0.019177	-0.323520	0.572362	-0.011545	-0.253158	0.909005	-0.054263	-0.256571	0.089213	0.231036				-0.249234	0.066205	-0.151335	0.433342	0.065498	0.218295
14474	120.616667	-0.874374	0.623925	-0.009587	-0.845808	0.622715	0.168287	-0.718279	0.942913	-0.043651	-0.678316	0.937175	0.173023	-0.488270	1.147603	-0.072657	-0.493945	1.158384	0.031447	-0.462369	0.720697	0.294319	-0.486086	1.096016	0.044074	-0.455744	0.712750	-0.195255	-0.347183	0.602578	-0.019180	-0.323523	0.572363	-0.011528	-0.253142	0.908971	-0.054253	-0.256566	0.089179	0.231039				-0.249270	0.066164	-0.151325	0.433344	0.065510	0.218298
14475	120.625000	-0.874433	0.623924	-0.009607	-0.845914	0.622713	0.168254	-0.718287	0.942912	-0.043664	-0.678306	0.937173	0.173010	-0.488291	1.147633	-0.072671	-0.493959	1.158375	0.031455	-0.462372	0.720704	0.294324	-0.486103	1.095984	0.044042	-0.455747	0.712755	-0.195272	-0.347188	0.602564	-0.019181	-0.323528	0.572333	-0.011550	-0.253138	0.908944	-0.054252	-0.256569	0.089157	0.231030				-0.249196	0.066199	-0.151385	0.433346	0.065493	0.218296
14476	120.633333	-0.874416	0.623888	-0.009633	-0.845981	0.622665	0.168194	-0.718296	0.942905	-0.043683	-0.678294	0.937173	0.172993	-0.488309	1.147663	-0.072666	-0.493968	1.158372	0.031463	-0.462363	0.720694	0.294311	-0.486122	1.095962	0.044013	-0.455743	0.712750	-0.195280	-0.347191	0.602549	-0.019186	-0.323532	0.572295	-0.011584	-0.253158	0.908912	-0.054322	-0.256577	0.089153	0.231028				-0.249202	0.066177	-0.151393	0.433349	0.065489	0.218296
14477	120.641667	-0.874423	0.623877	-0.009642	-0.845899	0.622693	0.168239	-0.718306	0.942902	-0.043699	-0.678303	0.937183	0.172989	-0.488318	1.147673	-0.072649	-0.493972	1.158377	0.031479	-0.462376	0.720719	0.294315	-0.486115	1.096022	0.044088	-0.455740	0.712752	-0.195275	-0.347194	0.602556	-0.019182	-0.323541	0.572257	-0.011619	-0.253153	0.908924	-0.054268	-0.256575	0.089184	0.231044				-0.249202	0.066189	-0.151394	0.433347	0.065491	0.218295
14478	120.650000	-0.874387	0.623852	-0.009662	-0.845817	0.622722	0.168290	-0.718313	0.942906	-0.043711	-0.678305	0.937194	0.172981	-0.488322	1.147710	-0.072677	-0.493991	1.158385	0.031473	-0.462381	0.720737	0.294309	-0.486156	1.095976	0.044005	-0.455739	0.712757	-0.195273	-0.347191	0.602567	-0.019181	-0.323540	0.572238	-0.011636	-0.253180	0.908942	-0.054277	-0.256575	0.089222	0.231054				-0.249206	0.066183	-0.151381	0.433345	0.065487	0.218294
14479	120.658333	-0.874431	0.623874	-0.009645	-0.845883	0.622704	0.168243	-0.718323	0.942913	-0.043717	-0.678306	0.937187	0.172959	-0.488360	1.147732	-0.072672	-0.494007	1.158392	0.031479	-0.462387	0.720763	0.294308	-0.486172	1.095988	0.044004	-0.455731	0.712761	-0.195267	-0.347189	0.602575	-0.019177	-0.323541	0.572248	-0.011637	-0.253226	0.908991	-0.054357	-0.256569	0.089267	0.231071				-0.249204	0.066189	-0.151360	0.433342	0.065493	0.218292
14480	120.666667	-0.874393	0.623849	-0.009658	-0.845974	0.622694	0.168206	-0.718327	0.942918	-0.043719	-0.678311	0.937207	0.172957	-0.488407	1.147730	-0.072642	-0.494027	1.158397	0.031489	-0.462394	0.720790	0.294308	-0.486185	1.095993	0.044006	-0.455723	0.712735	-0.195311	-0.347184	0.602578	-0.019174	-0.323541	0.572275	-0.011612	-0.253278	0.909041	-0.054434	-0.256570	0.089282	0.231073				-0.249204	0.066209	-0.151347	0.433344	0.065494	0.218292
14481	120.675000	-0.874465	0.623916	-0.009614	-0.845968	0.622693	0.168206	-0.718329	0.942922	-0.043726	-0.678314	0.937206	0.172947	-0.488444	1.147721	-0.072622	-0.494050	1.158398	0.031500	-0.462392	0.720789	0.294304	-0.486190	1.096018	0.044041	-0.455718	0.712749	-0.195294	-0.347179	0.602575	-0.019169	-0.323532	0.572302	-0.011575	-0.253348	0.909080	-0.054453	-0.256569	0.089266	0.231064				-0.249202	0.066208	-0.151343	0.433343	0.065498	0.218289
14482	120.683333	-0.874443	0.623896	-0.009625	-0.845772	0.622723	0.168281	-0.718324	0.942920	-0.043732	-0.678314	0.937170	0.172921	-0.488478	1.147737	-0.072657	-0.494077	1.158393	0.031506	-0.462384	0.720771	0.294281	-0.486210	1.095993	0.044033	-0.455720	0.712767	-0.195293	-0.347177	0.602563	-0.019175	-0.323526	0.572324	-0.011555	-0.253427	0.909123	-0.054493	-0.256570	0.089231	0.231051				-0.249267	0.066162	-0.151304	0.433344	0.065486	0.218282
14483	120.691667	-0.874420	0.623883	-0.009631	-0.845934	0.622741	0.168247	-0.718317	0.942913	-0.043747	-0.678312	0.937197	0.172923	-0.488554	1.147701	-0.072613	-0.494110	1.158383	0.031512	-0.462385	0.720756	0.294278	-0.486227	1.095983	0.044039	-0.455709	0.712731	-0.195360	-0.347174	0.602556	-0.019184	-0.323519	0.572325	-0.011552	-0.253509	0.909154	-0.054551	-0.256562	0.089189	0.231033				-0.249190	0.066223	-0.151346	0.433347	0.065492	0.218286
14484	120.700000	-0.874467	0.623917	-0.009639	-0.845794	0.622736	0.168287	-0.718307	0.942905	-0.043765	-0.678311	0.937161	0.172902	-0.488609	1.147672	-0.072592	-0.494149	1.158370	0.031523	-0.462388	0.720747	0.294274	-0.486208	1.096049	0.044179	-0.455712	0.712757	-0.195340	-0.347168	0.602548	-0.019194	-0.323507	0.572304	-0.011587	-0.253590	0.909183	-0.054612	-0.256566	0.089159	0.231027				-0.249199	0.066193	-0.151376	0.433352	0.065486	0.218286
14485	120.708333	-0.874410	0.623884	-0.009693	-0.845792	0.622750	0.168293	-0.718293	0.942902	-0.043780	-0.678318	0.937198	0.172914	-0.488688	1.147665	-0.072600	-0.494197	1.158371	0.031538	-0.462396	0.720739	0.294266	-0.486257	1.095980	0.044080	-0.455706	0.712762	-0.195360	-0.347160	0.602549	-0.019206	-0.323498	0.572283	-0.011626	-0.253650	0.909216	-0.054681	-0.256566	0.089152	0.231019				-0.249195	0.066192	-0.151388	0.433350	0.065489	0.218297
14486	120.716667	-0.874401	0.623894	-0.009724	-0.845900	0.622821	0.168309	-0.718279	0.942905	-0.043789	-0.678304	0.937205	0.172907	-0.488768	1.147648	-0.072588	-0.494229	1.158347	0.031542	-0.462394	0.720733	0.294250	-0.486272	1.095971	0.044099	-0.455702	0.712765	-0.195372	-0.347154	0.602557	-0.019217	-0.323489	0.572267	-0.011663	-0.253704	0.909245	-0.054753	-0.256571	0.089164	0.231019				-0.249201	0.066193	-0.151394	0.433355	0.065477	0.218298
14487	120.725000	-0.874398	0.623906	-0.009736	-0.845854	0.622822	0.168324	-0.718271	0.942909	-0.043797	-0.678307	0.937214	0.172912	-0.488856	1.147632	-0.072570	-0.494313	1.158337	0.031594	-0.462409	0.720753	0.294256	-0.486280	1.095978	0.044154	-0.455689	0.712751	-0.195426	-0.347145	0.602576	-0.019222	-0.323479	0.572271	-0.011680	-0.253732	0.909275	-0.054814	-0.256588	0.089191	0.231012				-0.249203	0.066193	-0.151385	0.433348	0.065493	0.218295
14488	120.733333	-0.874400	0.623917	-0.009738	-0.845796	0.622817	0.168332	-0.718262	0.942917	-0.043799	-0.678300	0.937220	0.172915	-0.488967	1.147609	-0.072517	-0.494375	1.158303	0.031628	-0.462417	0.720761	0.294253	-0.486282	1.095978	0.044209	-0.455682	0.712792	-0.195373	-0.347140	0.602587	-0.019226	-0.323472	0.572290	-0.011673	-0.253749	0.909302	-0.054868	-0.256588	0.089232	0.231023				-0.249204	0.066210	-0.151380	0.433352	0.065499	0.218299
14489	120.741667	-0.874420	0.623943	-0.009725	-0.845867	0.622802	0.168294	-0.718252	0.942915	-0.043794	-0.678283	0.937198	0.172903	-0.489069	1.147578	-0.072498	-0.494426	1.158263	0.031677	-0.462416	0.720769	0.294258	-0.486287	1.095926	0.044244	-0.455672	0.712797	-0.195368	-0.347137	0.602592	-0.019220	-0.323471	0.572309	-0.011646	-0.253754	0.909314	-0.054924	-0.256586	0.089261	0.231048				-0.249202	0.066211	-0.151354	0.433347	0.065496	0.218292
14490	120.750000	-0.874383	0.623925	-0.009726	-0.845954	0.622808	0.168264	-0.718245	0.942913	-0.043794	-0.678258	0.937168	0.172884	-0.489167	1.147548	-0.072480	-0.494477	1.158218	0.031725	-0.462399	0.720756	0.294248	-0.486295	1.095896	0.044276	-0.455650	0.712775	-0.195414	-0.347136	0.602588	-0.019217	-0.323466	0.572327	-0.011609	-0.253745	0.909316	-0.054982	-0.256584	0.089265	0.231051				-0.249202	0.066215	-0.151348	0.433345	0.065494	0.218298
14491	120.758333	-0.874379	0.623915	-0.009731	-0.845765	0.622807	0.168334	-0.718234	0.942905	-0.043796	-0.678241	0.937183	0.172889	-0.489301	1.147522	-0.072394	-0.494526	1.158174	0.031799	-0.462386	0.720760	0.294253	-0.486296	1.095847	0.044312	-0.455640	0.712785	-0.195394	-0.347133	0.602568	-0.019218	-0.323468	0.572331	-0.011593	-0.253749	0.909315	-0.055105	-0.256585	0.089228	0.231036				-0.249206	0.066206	-0.151351	0.433354	0.065494	0.218295
14492	120.766667	-0.874367	0.623940	-0.009711	-0.845751	0.622799	0.168326	-0.718224	0.942895	-0.043804	-0.678221	0.937164	0.172880	-0.489398	1.147488	-0.072371	-0.494565	1.158135	0.031849	-0.462362	0.720747	0.294251	-0.486312	1.095785	0.044295	-0.455625	0.712763	-0.195424	-0.347133	0.602546	-0.019218	-0.323472	0.572305	-0.011600	-0.253741	0.909313	-0.055187	-0.256567	0.089198	0.231034				-0.249267	0.066157	-0.151318	0.433354	0.065495	0.218293
14493	120.775000	-0.874383	0.623924	-0.009737	-0.845813	0.622790	0.168276	-0.718210	0.942888	-0.043812	-0.678187	0.937147	0.172868	-0.489506	1.147491	-0.072349	-0.494615	1.158104	0.031884	-0.462333	0.720736	0.294235	-0.486322	1.095761	0.044327	-0.455621	0.712787	-0.195384	-0.347134	0.602527	-0.019218	-0.323479	0.572267	-0.011626	-0.253750	0.909311	-0.055263	-0.256565	0.089164	0.231021				-0.249234	0.066155	-0.151350	0.433354	0.065490	0.218295
14494	120.783333	-0.874354	0.623902	-0.009778	-0.845708	0.622801	0.168304	-0.718200	0.942890	-0.043822	-0.678154	0.937131	0.172857	-0.489628	1.147479	-0.072295	-0.494680	1.158090	0.031955	-0.462303	0.720728	0.294221	-0.486329	1.095736	0.044344	-0.455605	0.712753	-0.195434	-0.347131	0.602516	-0.019220	-0.323489	0.572235	-0.011658	-0.253754	0.909317	-0.055339	-0.256554	0.089161	0.231023				-0.249206	0.066186	-0.151383	0.433358	0.065486	0.218300
14495	120.791667	-0.874347	0.623920	-0.009774	-0.845783	0.622805	0.168266	-0.718192	0.942900	-0.043825	-0.678139	0.937176	0.172882	-0.489739	1.147457	-0.072252	-0.494736	1.158050	0.031955	-0.462279	0.720737	0.294222	-0.486331	1.095758	0.044425	-0.455603	0.712780	-0.195414	-0.347135	0.602515	-0.019220	-0.323487	0.572215	-0.011680	-0.253772	0.909353	-0.055427	-0.256562	0.089161	0.231017				-0.249197	0.066182	-0.151386	0.433359	0.065488	0.218308
14496	120.800000	-0.874339	0.623943	-0.009765	-0.845722	0.622860	0.168334	-0.718179	0.942910	-0.043818	-0.678115	0.937190	0.172887	-0.489858	1.147449	-0.072213	-0.494794	1.158029	0.031997	-0.462265	0.720755	0.294221	-0.486344	1.095715	0.044438	-0.455603	0.712810	-0.195386	-0.347132	0.602527	-0.019216	-0.323488	0.572207	-0.011683	-0.253792	0.909403	-0.055520	-0.256562	0.089199	0.231033				-0.249199	0.066186	-0.151372	0.433348	0.065509	0.218317
14497	120.808333	-0.874340	0.623964	-0.009750	-0.845853	0.622840	0.168255	-0.718174	0.942926	-0.043805	-0.678077	0.937189	0.172889	-0.489991	1.147463	-0.072201	-0.494859	1.158007	0.032033	-0.462256	0.720777	0.294237	-0.486371	1.095684	0.044440	-0.455608	0.712819	-0.195383	-0.347128	0.602538	-0.019212	-0.323486	0.572238	-0.011653	-0.253804	0.909464	-0.055561	-0.256573	0.089236	0.231046				-0.249194	0.066200	-0.151358	0.433349	0.065498	0.218310
14498	120.816667	-0.874341	0.623986	-0.009730	-0.845843	0.622851	0.168270	-0.718167	0.942934	-0.043796	-0.678049	0.937209	0.172901	-0.490104	1.147456	-0.072183	-0.494923	1.157982	0.032074	-0.462249	0.720800	0.294252	-0.486396	1.095650	0.044468	-0.455607	0.712799	-0.195422	-0.347123	0.602550	-0.019203	-0.323481	0.572263	-0.011615	-0.253816	0.909544	-0.055683	-0.256583	0.089267	0.231056				-0.249199	0.066209	-0.151346	0.433351	0.065499	0.218312
14499	120.825000	-0.874383	0.624024	-0.009687	-0.845764	0.622867	0.168327	-0.718159	0.942931	-0.043782	-0.678025	0.937202	0.172908	-0.490230	1.147435	-0.072139	-0.494996	1.157945	0.032092	-0.462225	0.720789	0.294236	-0.486412	1.095628	0.044495	-0.455625	0.712818	-0.195406	-0.347119	0.602551	-0.019204	-0.323475	0.572276	-0.011583	-0.253847	0.909594	-0.055784	-0.256591	0.089252	0.231051				-0.249198	0.066216	-0.151346	0.433356	0.065506	0.218303
14500	120.833333	-0.874369	0.624017	-0.009679	-0.845657	0.622876	0.168368	-0.718149	0.942922	-0.043771	-0.678000	0.937155	0.172893	-0.490351	1.147410	-0.072107	-0.495068	1.157897	0.032102	-0.462216	0.720799	0.294253	-0.486444	1.095594	0.044479	-0.455637	0.712794	-0.195437	-0.347117	0.602536	-0.019205	-0.323470	0.572279	-0.011567	-0.253876	0.909631	-0.055897	-0.256594	0.089238	0.231045				-0.249260	0.066178	-0.151311	0.433354	0.065496	0.218306
14501	120.841667	-0.874318	0.623993	-0.009680	-0.845760	0.622867	0.168336	-0.718142	0.942904	-0.043773	-0.677978	0.937142	0.172885	-0.490430	1.147396	-0.072162	-0.495149	1.157869	0.032091	-0.462193	0.720780	0.294240	-0.486473	1.095571	0.044469	-0.455649	0.712772	-0.195441	-0.347117	0.602519	-0.019214	-0.323471	0.572251	-0.011589	-0.253902	0.909659	-0.056017	-0.256588	0.089192	0.231022				-0.249218	0.066214	-0.151340	0.433361	0.065497	0.218305
14502	120.850000	-0.874318	0.623973	-0.009694	-0.845643	0.622851	0.168352	-0.718143	0.942888	-0.043782	-0.677951	0.937161	0.172891	-0.490524	1.147390	-0.072180	-0.495211	1.157849	0.032106	-0.462181	0.720771	0.294230	-0.486495	1.095575	0.044488	-0.455665	0.712757	-0.195452	-0.347118	0.602491	-0.019230	-0.323478	0.572224	-0.011618	-0.253923	0.909684	-0.056139	-0.256577	0.089160	0.231015				-0.249207	0.066199	-0.151392	0.433353	0.065495	0.218309
14503	120.858333	-0.874314	0.623938	-0.009737	-0.845648	0.622867	0.168365	-0.718143	0.942883	-0.043787	-0.677940	0.937129	0.172876	-0.490633	1.147385	-0.072157	-0.495272	1.157853	0.032071	-0.462169	0.720769	0.294216	-0.486524	1.095585	0.044478	-0.455680	0.712770	-0.195405	-0.347116	0.602488	-0.019231	-0.323479	0.572194	-0.011657	-0.253951	0.909724	-0.056253	-0.256572	0.089140	0.231001				-0.249203	0.066188	-0.151385	0.433354	0.065501	0.218317
14504	120.866667	-0.874306	0.623933	-0.009745	-0.845833	0.622871	0.168295	-0.718149	0.942884	-0.043786	-0.677928	0.937133	0.172880	-0.490701	1.147422	-0.072207	-0.495313	1.157872	0.032066	-0.462147	0.720765	0.294191	-0.486555	1.095600	0.044454	-0.455685	0.712764	-0.195403	-0.347112	0.602490	-0.019231	-0.323482	0.572179	-0.011678	-0.253972	0.909783	-0.056363	-0.256568	0.089151	0.230997				-0.249209	0.066186	-0.151378	0.433348	0.065489	0.218319
14505	120.875000	-0.874308	0.623958	-0.009741	-0.845795	0.622849	0.168285	-0.718159	0.942895	-0.043779	-0.677921	0.937159	0.172895	-0.490805	1.147445	-0.072159	-0.495341	1.157925	0.032078	-0.462145	0.720781	0.294189	-0.486577	1.095634	0.044447	-0.455692	0.712735	-0.195438	-0.347111	0.602496	-0.019231	-0.323484	0.572187	-0.011674	-0.254017	0.909831	-0.056450	-0.256568	0.089172	0.231001				-0.249211	0.066176	-0.151360	0.433354	0.065487	0.218313
14506	120.883333	-0.874318	0.623983	-0.009728	-0.845794	0.622866	0.168299	-0.718167	0.942903	-0.043760	-0.677915	0.937184	0.172915	-0.490895	1.147489	-0.072137	-0.495360	1.157987	0.032079	-0.462133	0.720796	0.294178	-0.486592	1.095693	0.044452	-0.455704	0.712746	-0.195425	-0.347116	0.602498	-0.019239	-0.323488	0.572200	-0.011657	-0.254063	0.909904	-0.056597	-0.256565	0.089213	0.231018				-0.249196	0.066192	-0.151348	0.433348	0.065497	0.218305
14507	120.891667	-0.874336	0.624012	-0.009699	-0.845738	0.622916	0.168377	-0.718178	0.942915	-0.043741	-0.677890	0.937189	0.172922	-0.490951	1.147519	-0.072155	-0.495368	1.158014	0.032085	-0.462138	0.720823	0.294184	-0.486623	1.095695	0.044438	-0.455721	0.712759	-0.195411	-0.347111	0.602509	-0.019229	-0.323485	0.572224	-0.011624	-0.254106	0.909972	-0.056694	-0.256575	0.089247	0.231033				-0.249197	0.066203	-0.151330	0.433348	0.065495	0.218302
14508	120.900000	-0.874318	0.624032	-0.009665	-0.845785	0.622881	0.168337	-0.718188	0.942917	-0.043721	-0.677891	0.937191	0.172943	-0.491031	1.147511	-0.072158	-0.495414	1.158004	0.032085	-0.462159	0.720824	0.294257	-0.486641	1.095673	0.044421	-0.455742	0.712766	-0.195405	-0.347121	0.602508	-0.019227	-0.323484	0.572230	-0.011604	-0.254163	0.910031	-0.056799	-0.256581	0.089250	0.231037				-0.249194	0.066195	-0.151324	0.433356	0.065487	0.218293
14509	120.908333	-0.874341	0.624027	-0.009660	-0.845665	0.622927	0.168425	-0.718191	0.942911	-0.043713	-0.677880	0.937189	0.172943	-0.491117	1.147453	-0.072146	-0.495464	1.157961	0.032083	-0.462114	0.720834	0.294179	-0.486656	1.095649	0.044431	-0.455761	0.712765	-0.195412	-0.347123	0.602488	-0.019240	-0.323490	0.572217	-0.011605	-0.254216	0.910086	-0.056919	-0.256579	0.089229	0.231033				-0.249191	0.066203	-0.151347	0.433355	0.065492	0.218296
14510	120.916667	-0.874306	0.624007	-0.009657	-0.845608	0.622891	0.168422	-0.718191	0.942896	-0.043708	-0.677862	0.937179	0.172940	-0.491186	1.147378	-0.072157	-0.495521	1.157906	0.032063	-0.462096	0.720819	0.294154	-0.486684	1.095583	0.044401	-0.455783	0.712754	-0.195430	-0.347128	0.602469	-0.019242	-0.323494	0.572190	-0.011627	-0.254279	0.910134	-0.057042	-0.256580	0.089199	0.231022				-0.249258	0.066157	-0.151333	0.433351	0.065502	0.218306
14511	120.925000	-0.874306	0.623986	-0.009668	-0.845654	0.622904	0.168424	-0.718189	0.942877	-0.043713	-0.677853	0.937160	0.172938	-0.491266	1.147332	-0.072201	-0.495574	1.157835	0.032033	-0.462096	0.720801	0.294183	-0.486715	1.095549	0.044383	-0.455806	0.712739	-0.195450	-0.347132	0.602455	-0.019260	-0.323500	0.572160	-0.011670	-0.254354	0.910159	-0.057142	-0.256575	0.089162	0.231007				-0.249231	0.066166	-0.151356	0.433350	0.065492	0.218303
14512	120.933333	-0.874312	0.623967	-0.009677	-0.845609	0.622879	0.168423	-0.718187	0.942863	-0.043715	-0.677835	0.937172	0.172933	-0.491351	1.147283	-0.072218	-0.495637	1.157797	0.032012	-0.462069	0.720799	0.294128	-0.486736	1.095522	0.044374	-0.455827	0.712724	-0.195462	-0.347137	0.602444	-0.019273	-0.323507	0.572140	-0.011699	-0.254431	0.910213	-0.057252	-0.256572	0.089147	0.230998				-0.249200	0.066193	-0.151390	0.433350	0.065492	0.218318
14513	120.941667	-0.874318	0.623931	-0.009711	-0.845693	0.622864	0.168393	-0.718191	0.942854	-0.043721	-0.677802	0.937170	0.172922	-0.491409	1.147248	-0.072241	-0.495684	1.157777	0.032003	-0.462059	0.720788	0.294117	-0.486742	1.095522	0.044374	-0.455845	0.712728	-0.195474	-0.347141	0.602453	-0.019275	-0.323512	0.572142	-0.011718	-0.254534	0.910268	-0.057300	-0.256578	0.089134	0.230980				-0.249201	0.066198	-0.151384	0.433351	0.065488	0.218310
14514	120.950000	-0.874370	0.623975	-0.009687	-0.845781	0.622860	0.168363	-0.718197	0.942855	-0.043724	-0.677825	0.937151	0.172927	-0.491478	1.147229	-0.072240	-0.495711	1.157768	0.031981	-0.462051	0.720785	0.294112	-0.486744	1.095532	0.044388	-0.455864	0.712773	-0.195436	-0.347149	0.602461	-0.019285	-0.323519	0.572161	-0.011718	-0.254631	0.910335	-0.057246	-0.256578	0.089158	0.230983				-0.249199	0.066202	-0.151371	0.433353	0.065498	0.218316
14515	120.958333	-0.874337	0.623940	-0.009697	-0.845729	0.622957	0.168474	-0.718213	0.942863	-0.043729	-0.677821	0.937185	0.172939	-0.491533	1.147252	-0.072262	-0.495699	1.157753	0.031951	-0.462086	0.720787	0.294193	-0.486755	1.095524	0.044354	-0.455867	0.712756	-0.195492	-0.347157	0.602474	-0.019292	-0.323521	0.572183	-0.011707	-0.254768	0.910365	-0.057189	-0.256588	0.089188	0.230996				-0.249211	0.066207	-0.151358	0.433352	0.065498	0.218306
14516	120.966667	-0.874353	0.623947	-0.009689	-0.845830	0.622917	0.168409	-0.718230	0.942876	-0.043734	-0.677795	0.937202	0.172922	-0.491582	1.147284	-0.072248	-0.495696	1.157776	0.031958	-0.462061	0.720800	0.294124	-0.486764	1.095525	0.044324	-0.455882	0.712783	-0.195498	-0.347164	0.602481	-0.019295	-0.323529	0.572199	-0.011685	-0.254892	0.910393	-0.057024	-0.256596	0.089217	0.231004				-0.249212	0.066213	-0.151354	0.433362	0.065498	0.218306
14517	120.975000	-0.874352	0.623958	-0.009688	-0.845742	0.622920	0.168457	-0.718253	0.942891	-0.043739	-0.677796	0.937205	0.172913	-0.491597	1.147305	-0.072227	-0.495709	1.157852	0.031996	-0.462060	0.720803	0.294108	-0.486741	1.095576	0.044357	-0.455893	0.712801	-0.195504	-0.347172	0.602475	-0.019286	-0.323530	0.572197	-0.011666	-0.255032	0.910399	-0.056849	-0.256591	0.089238	0.231021				-0.249206	0.066210	-0.151349	0.433357	0.065501	0.218298
14518	120.983333	-0.874370	0.623985	-0.009660	-0.845742	0.622964	0.168485	-0.718275	0.942899	-0.043749	-0.677827	0.937212	0.172915	-0.491621	1.147362	-0.072253	-0.495672	1.157858	0.031991	-0.462066	0.720814	0.294107	-0.486746	1.095560	0.044302	-0.455913	0.712817	-0.195526	-0.347177	0.602469	-0.019284	-0.323542	0.572181	-0.011664	-0.255172	0.910397	-0.056649	-0.256589	0.089237	0.231028				-0.249219	0.066212	-0.151330	0.433355	0.065496	0.218297
14519	120.991667	-0.874361	0.623976	-0.009675	-0.845796	0.622938	0.168440	-0.718293	0.942899	-0.043762	-0.677823	0.937211	0.172886	-0.491630	1.147398	-0.072264	-0.495662	1.157900	0.032002	-0.462088	0.720822	0.294139	-0.486734	1.095575	0.044296	-0.455940	0.712824	-0.195553	-0.347188	0.602446	-0.019283	-0.323560	0.572151	-0.011681	-0.255316	0.910364	-0.056450	-0.256578	0.089212	0.231027				-0.249205	0.066197	-0.151370	0.433358	0.065498	0.218298
14520	121.000000	-0.874370	0.623963	-0.009691	-0.845675	0.622917	0.168470	-0.718308	0.942892	-0.043782	-0.677815	0.937203	0.172854	-0.491647	1.147420	-0.072259	-0.495635	1.157912	0.032005	-0.462081	0.720833	0.294083	-0.486718	1.095589	0.044295	-0.455975	0.712823	-0.195584	-0.347204	0.602427	-0.019286	-0.323573	0.572123	-0.011714	-0.255454	0.910319	-0.056282	-0.256574	0.089174	0.231014				-0.249195	0.066181	-0.151377	0.433358	0.065485	0.218300
14521	121.008333	-0.874411	0.623961	-0.009712	-0.845654	0.622938	0.168475	-0.718322	0.942884	-0.043799	-0.677851	0.937216	0.172849	-0.491661	1.147439	-0.072251	-0.495618	1.157905	0.032005	-0.462093	0.720855	0.294075	-0.486689	1.095629	0.044331	-0.456015	0.712815	-0.195608	-0.347215	0.602423	-0.019282	-0.323588	0.572109	-0.011724	-0.255635	0.910259	-0.056108	-0.256561	0.089155	0.231008				-0.249196	0.066183	-0.151383	0.433350	0.065492	0.218310
14522	121.016667	-0.874362	0.623923	-0.009740	-0.845848	0.622926	0.168386	-0.718334	0.942881	-0.043812	-0.677856	0.937232	0.172841	-0.491670	1.147482	-0.072275	-0.495599	1.157897	0.032004	-0.462102	0.720875	0.294060	-0.486692	1.095613	0.044287	-0.456049	0.712797	-0.195622	-0.347221	0.602435	-0.019276	-0.323599	0.572119	-0.011722	-0.255792	0.910213	-0.055987	-0.256565	0.089157	0.230998				-0.249199	0.066193	-0.151378	0.433353	0.065491	0.218315
14523	121.025000	-0.874372	0.623923	-0.009738	-0.845649	0.622923	0.168440	-0.718347	0.942876	-0.043823	-0.677832	0.937221	0.172797	-0.491701	1.147495	-0.072247	-0.495595	1.157917	0.032009	-0.462119	0.720901	0.294051	-0.486685	1.095619	0.044282	-0.456078	0.712786	-0.195629	-0.347224	0.602446	-0.019275	-0.323603	0.572140	-0.011707	-0.255849	0.910230	-0.055994	-0.256565	0.089171	0.231000				-0.249198	0.066210	-0.151370	0.433352	0.065492	0.218307
14524	121.033333	-0.874368	0.623927	-0.009734	-0.845670	0.622941	0.168454	-0.718350	0.942881	-0.043840	-0.677836	0.937247	0.172787	-0.491725	1.147514	-0.072246	-0.495600	1.157930	0.032012	-0.462132	0.720916	0.294043	-0.486675	1.095653	0.044308	-0.456103	0.712778	-0.195637	-0.347232	0.602455	-0.019281	-0.323602	0.572167	-0.011682	-0.255775	0.910298	-0.056117	-0.256576	0.089197	0.231007				-0.249197	0.066236	-0.151355	0.433354	0.065497	0.218304
14525	121.041667	-0.874381	0.623926	-0.009726	-0.845695	0.622968	0.168457	-0.718353	0.942875	-0.043846	-0.677849	0.937234	0.172766	-0.491756	1.147524	-0.072254	-0.495618	1.157907	0.031995	-0.462141	0.720934	0.294034	-0.486681	1.095648	0.044290	-0.456108	0.712772	-0.195650	-0.347233	0.602459	-0.019284	-0.323603	0.572178	-0.011671	-0.255936	0.910270	-0.056063	-0.256583	0.089236	0.231019				-0.249197	0.066224	-0.151349	0.433356	0.065492	0.218296
14526	121.050000	-0.874375	0.623930	-0.009727	-0.845838	0.622957	0.168395	-0.718345	0.942877	-0.043872	-0.677827	0.937267	0.172761	-0.491790	1.147520	-0.072263	-0.495641	1.157900	0.031988	-0.462146	0.720930	0.294022	-0.486693	1.095640	0.044274	-0.456106	0.712773	-0.195664	-0.347239	0.602450	-0.019300	-0.323608	0.572173	-0.011672	-0.255943	0.910305	-0.056152	-0.256592	0.089245	0.231024				-0.249201	0.066207	-0.151346	0.433360	0.065499	0.218303
14527	121.058333	-0.874385	0.623939	-0.009719	-0.845689	0.622986	0.168464	-0.718343	0.942873	-0.043892	-0.677823	0.937259	0.172736	-0.491816	1.147498	-0.072270	-0.495677	1.157897	0.031982	-0.462135	0.720922	0.294005	-0.486724	1.095585	0.044207	-0.456087	0.712780	-0.195687	-0.347240	0.602434	-0.019319	-0.323607	0.572142	-0.011691	-0.255924	0.910336	-0.056243	-0.256597	0.089225	0.231016				-0.249204	0.066212	-0.151363	0.433361	0.065501	0.218307
14528	121.066667	-0.874431	0.623949	-0.009727	-0.845656	0.622986	0.168478	-0.718337	0.942864	-0.043917	-0.677808	0.937245	0.172708	-0.491867	1.147493	-0.072316	-0.495731	1.157887	0.031966	-0.462153	0.720906	0.294073	-0.486729	1.095596	0.044225	-0.456069	0.712786	-0.195719	-0.347241	0.602405	-0.019345	-0.323607	0.572102	-0.011738	-0.255870	0.910377	-0.056373	-0.256586	0.089214	0.231018				-0.249207	0.066192	-0.151387	0.433357	0.065496	0.218311
14529	121.075000	-0.874375	0.623939	-0.009737	-0.845681	0.622977	0.168437	-0.718331	0.942858	-0.043944	-0.677798	0.937243	0.172694	-0.491889	1.147465	-0.072344	-0.495753	1.157845	0.031933	-0.462097	0.720894	0.293959	-0.486764	1.095545	0.044154	-0.456051	0.712784	-0.195752	-0.347239	0.602385	-0.019368	-0.323602	0.572078	-0.011787	-0.256010	0.910308	-0.056342	-0.256578	0.089180	0.231006				-0.249206	0.066178	-0.151390	0.433349	0.065497	0.218320
14530	121.083333	-0.874364	0.623905	-0.009786	-0.845725	0.623006	0.168434	-0.718324	0.942854	-0.043966	-0.677785	0.937247	0.172682	-0.491919	1.147475	-0.072399	-0.495780	1.157835	0.031904	-0.462068	0.720877	0.293929	-0.486785	1.095539	0.044135	-0.456037	0.712790	-0.195772	-0.347228	0.602379	-0.019389	-0.323597	0.572058	-0.011830	-0.255884	0.910389	-0.056501	-0.256570	0.089154	0.230995				-0.249203	0.066182	-0.151395	0.433349	0.065485	0.218318
14531	121.091667	-0.874366	0.623904	-0.009799	-0.845698	0.622962	0.168387	-0.718322	0.942854	-0.043985	-0.677773	0.937244	0.172661	-0.491955	1.147435	-0.072377	-0.495816	1.157828	0.031890	-0.462045	0.720878	0.293907	-0.486798	1.095542	0.044138	-0.456028	0.712790	-0.195781	-0.347212	0.602382	-0.019402	-0.323584	0.572082	-0.011843	-0.255898	0.910398	-0.056528	-0.256564	0.089146	0.230988				-0.249202	0.066195	-0.151392	0.433349	0.065484	0.218311
14532	121.100000	-0.874359	0.623918	-0.009801	-0.845605	0.622991	0.168433	-0.718317	0.942858	-0.043996	-0.677766	0.937249	0.172649	-0.491973	1.147412	-0.072369	-0.495842	1.157804	0.031876	-0.462028	0.720884	0.293888	-0.486818	1.095511	0.044095	-0.456027	0.712790	-0.195785	-0.347196	0.602392	-0.019415	-0.323573	0.572105	-0.011841	-0.256048	0.910345	-0.056445	-0.256560	0.089169	0.230996				-0.249198	0.066202	-0.151377	0.433350	0.065487	0.218302
14533	121.108333	-0.874352	0.623927	-0.009799	-0.845753	0.623016	0.168397	-0.718320	0.942865	-0.044002	-0.677757	0.937248	0.172641	-0.492023	1.147442	-0.072420	-0.495838	1.157768	0.031841	-0.462017	0.720905	0.293877	-0.486827	1.095506	0.044092	-0.456035	0.712787	-0.195787	-0.347187	0.602404	-0.019420	-0.323558	0.572138	-0.011823	-0.256062	0.910370	-0.056449	-0.256565	0.089185	0.231005				-0.249202	0.066212	-0.151349	0.433349	0.065488	0.218296
14534	121.116667	-0.874358	0.623932	-0.009807	-0.845604	0.622988	0.168418	-0.718323	0.942870	-0.044008	-0.677754	0.937266	0.172637	-0.492048	1.147444	-0.072429	-0.495855	1.157762	0.031843	-0.462011	0.720918	0.293869	-0.486834	1.095510	0.044091	-0.456046	0.712780	-0.195795	-0.347181	0.602409	-0.019432	-0.323552	0.572150	-0.011815	-0.255950	0.910459	-0.056564	-0.256576	0.089209	0.231017				-0.249191	0.066219	-0.151350	0.433359	0.065497	0.218302
14535	121.125000	-0.874347	0.623926	-0.009827	-0.845589	0.623015	0.168433	-0.718322	0.942871	-0.044016	-0.677748	0.937253	0.172618	-0.492064	1.147415	-0.072386	-0.495882	1.157780	0.031858	-0.462005	0.720936	0.293863	-0.486825	1.095547	0.044143	-0.456061	0.712771	-0.195806	-0.347180	0.602406	-0.019442	-0.323546	0.572139	-0.011820	-0.255976	0.910469	-0.056590	-0.256584	0.089224	0.231023				-0.249195	0.066220	-0.151356	0.433352	0.065501	0.218306
14536	121.133333	-0.874336	0.623933	-0.009839	-0.845688	0.623068	0.168444	-0.718330	0.942866	-0.044008	-0.677745	0.937270	0.172617	-0.492081	1.147402	-0.072376	-0.495885	1.157772	0.031841	-0.462002	0.720948	0.293853	-0.486825	1.095556	0.044143	-0.456079	0.712769	-0.195831	-0.347184	0.602398	-0.019457	-0.323550	0.572118	-0.011845	-0.256131	0.910412	-0.056520	-0.256580	0.089235	0.231038				-0.249215	0.066211	-0.151341	0.433353	0.065495	0.218305
14537	121.141667	-0.874331	0.623930	-0.009856	-0.845726	0.623054	0.168401	-0.718329	0.942873	-0.044015	-0.677744	0.937273	0.172620	-0.492104	1.147424	-0.072404	-0.495924	1.157811	0.031862	-0.461998	0.720952	0.293847	-0.486839	1.095552	0.044114	-0.456092	0.712763	-0.195848	-0.347192	0.602389	-0.019472	-0.323549	0.572082	-0.011888	-0.256022	0.910480	-0.056719	-0.256585	0.089211	0.231019				-0.249235	0.066179	-0.151357	0.433346	0.065495	0.218315
14538	121.150000	-0.874387	0.623973	-0.009839	-0.845570	0.623028	0.168417	-0.718329	0.942878	-0.044026	-0.677741	0.937272	0.172611	-0.492115	1.147428	-0.072399	-0.495940	1.157822	0.031851	-0.461991	0.720950	0.293833	-0.486860	1.095547	0.044080	-0.456112	0.712764	-0.195865	-0.347193	0.602374	-0.019486	-0.323556	0.572067	-0.011923	-0.256025	0.910507	-0.056792	-0.256581	0.089184	0.231003				-0.249262	0.066135	-0.151349	0.433348	0.065490	0.218317
14539	121.158333	-0.874357	0.623958	-0.009853	-0.845594	0.623065	0.168433	-0.718328	0.942879	-0.044022	-0.677733	0.937273	0.172610	-0.492131	1.147433	-0.072426	-0.495965	1.157845	0.031841	-0.461983	0.720945	0.293823	-0.486862	1.095582	0.044095	-0.456130	0.712769	-0.195878	-0.347191	0.602389	-0.019479	-0.323557	0.572079	-0.011942	-0.256052	0.910520	-0.056919	-0.256574	0.089151	0.230981				-0.249264	0.066143	-0.151361	0.433351	0.065506	0.218320
14540	121.166667	-0.874323	0.623951	-0.009855	-0.845665	0.623105	0.168446	-0.718335	0.942883	-0.044017	-0.677726	0.937282	0.172619	-0.492158	1.147429	-0.072424	-0.495963	1.157814	0.031796	-0.461982	0.720941	0.293816	-0.486881	1.095572	0.044061	-0.456152	0.712777	-0.195882	-0.347201	0.602386	-0.019507	-0.323563	0.572102	-0.011943	-0.256071	0.910550	-0.057064	-0.256572	0.089144	0.230969				-0.249202	0.066186	-0.151389	0.433348	0.065505	0.218323
14541	121.175000	-0.874335	0.623953	-0.009841	-0.845741	0.623047	0.168382	-0.718331	0.942884	-0.044007	-0.677719	0.937280	0.172628	-0.492206	1.147448	-0.072479	-0.495991	1.157816	0.031789	-0.461980	0.720933	0.293811	-0.486898	1.095565	0.044050	-0.456172	0.712780	-0.195883	-0.347202	0.602403	-0.019509	-0.323569	0.572135	-0.011928	-0.256085	0.910595	-0.057199	-0.256566	0.089150	0.230959				-0.249198	0.066213	-0.151381	0.433353	0.065506	0.218313
14542	121.183333	-0.874343	0.623960	-0.009828	-0.845565	0.623055	0.168454	-0.718329	0.942886	-0.043996	-0.677711	0.937281	0.172639	-0.492234	1.147423	-0.072451	-0.496017	1.157799	0.031784	-0.461986	0.720934	0.293819	-0.486898	1.095595	0.044106	-0.456183	0.712784	-0.195878	-0.347194	0.602435	-0.019477	-0.323572	0.572161	-0.011917	-0.256094	0.910652	-0.057350	-0.256566	0.089167	0.230973				-0.249200	0.066212	-0.151354	0.433358	0.065511	0.218302
14543	121.191667	-0.874344	0.623959	-0.009816	-0.845611	0.623090	0.168494	-0.718330	0.942886	-0.043986	-0.677707	0.937274	0.172653	-0.492247	1.147385	-0.072420	-0.496055	1.157782	0.031787	-0.461986	0.720930	0.293823	-0.486926	1.095546	0.044063	-0.456196	0.712777	-0.195886	-0.347212	0.602425	-0.019518	-0.323580	0.572166	-0.011907	-0.256098	0.910707	-0.057492	-0.256573	0.089197	0.230993				-0.249203	0.066225	-0.151361	0.433353	0.065510	0.218313
14544	121.200000	-0.874347	0.623945	-0.009817	-0.845667	0.623102	0.168500	-0.718324	0.942883	-0.043981	-0.677701	0.937264	0.172661	-0.492295	1.147387	-0.072459	-0.496099	1.157798	0.031821	-0.461987	0.720931	0.293830	-0.486941	1.095531	0.044070	-0.456211	0.712767	-0.195901	-0.347221	0.602427	-0.019528	-0.323587	0.572151	-0.011916	-0.256096	0.910754	-0.057632	-0.256585	0.089203	0.231000				-0.249200	0.066217	-0.151355	0.433355	0.065511	0.218321
14545	121.208333	-0.874350	0.623933	-0.009822	-0.845668	0.623085	0.168498	-0.718322	0.942881	-0.043976	-0.677697	0.937253	0.172662	-0.492301	1.147356	-0.072483	-0.496127	1.157762	0.031812	-0.461980	0.720924	0.293830	-0.486959	1.095517	0.044077	-0.456222	0.712754	-0.195913	-0.347223	0.602420	-0.019539	-0.323591	0.572128	-0.011948	-0.256116	0.910788	-0.057797	-0.256588	0.089210	0.231013				-0.249197	0.066212	-0.151375	0.433347	0.065502	0.218318
14546	121.216667	-0.874399	0.623959	-0.009814	-0.845565	0.623049	0.168499	-0.718318	0.942877	-0.043976	-0.677685	0.937210	0.172642	-0.492330	1.147318	-0.072454	-0.496167	1.157750	0.031822	-0.461970	0.720914	0.293828	-0.486978	1.095502	0.044080	-0.456242	0.712747	-0.195931	-0.347214	0.602435	-0.019519	-0.323593	0.572109	-0.011976	-0.256139	0.910808	-0.057931	-0.256586	0.089211	0.231015				-0.249263	0.066146	-0.151337	0.433344	0.065502	0.218327
14547	121.225000	-0.874349	0.623958	-0.009808	-0.845669	0.623074	0.168489	-0.718317	0.942877	-0.043967	-0.677682	0.937241	0.172663	-0.492332	1.147290	-0.072494	-0.496189	1.157728	0.031795	-0.461961	0.720907	0.293821	-0.486988	1.095514	0.044111	-0.456262	0.712736	-0.195943	-0.347221	0.602416	-0.019546	-0.323589	0.572098	-0.012011	-0.256209	0.910821	-0.058036	-0.256582	0.089180	0.230995				-0.249204	0.066198	-0.151388	0.433347	0.065498	0.218326
14548	121.233333	-0.874347	0.623929	-0.009840	-0.845572	0.623055	0.168510	-0.718314	0.942881	-0.043957	-0.677671	0.937237	0.172665	-0.492338	1.147255	-0.072466	-0.496211	1.157697	0.031779	-0.461948	0.720894	0.293814	-0.487019	1.095481	0.044087	-0.456283	0.712734	-0.195956	-0.347224	0.602405	-0.019570	-0.323585	0.572106	-0.012031	-0.256314	0.910804	-0.058090	-0.256581	0.089157	0.230981				-0.249256	0.066154	-0.151363	0.433349	0.065494	0.218327
14549	121.241667	-0.874382	0.623956	-0.009812	-0.845578	0.623050	0.168502	-0.718315	0.942886	-0.043942	-0.677662	0.937241	0.172678	-0.492408	1.147250	-0.072468	-0.496251	1.157666	0.031780	-0.461941	0.720882	0.293816	-0.487022	1.095472	0.044115	-0.456303	0.712740	-0.195963	-0.347212	0.602424	-0.019554	-0.323584	0.572137	-0.012017	-0.256217	0.910908	-0.058311	-0.256569	0.089143	0.230972				-0.249196	0.066197	-0.151391	0.433350	0.065500	0.218321
14550	121.250000	-0.874406	0.623993	-0.009784	-0.845590	0.623087	0.168544	-0.718316	0.942892	-0.043922	-0.677647	0.937216	0.172683	-0.492438	1.147228	-0.072443	-0.496283	1.157643	0.031791	-0.461935	0.720881	0.293823	-0.487047	1.095425	0.044093	-0.456326	0.712746	-0.195968	-0.347204	0.602449	-0.019531	-0.323582	0.572168	-0.011986	-0.256388	0.910891	-0.058320	-0.256560	0.089156	0.230983				-0.249192	0.066207	-0.151381	0.433346	0.065514	0.218318
14551	121.258333	-0.874357	0.623967	-0.009782	-0.845684	0.623126	0.168551	-0.718312	0.942895	-0.043898	-0.677640	0.937254	0.172721	-0.492475	1.147222	-0.072435	-0.496332	1.157614	0.031825	-0.461937	0.720881	0.293838	-0.487065	1.095405	0.044102	-0.456347	0.712744	-0.195968	-0.347215	0.602445	-0.019541	-0.323582	0.572188	-0.011964	-0.256322	0.911019	-0.058538	-0.256567	0.089169	0.230984				-0.249194	0.066212	-0.151360	0.433351	0.065512	0.218318
14552	121.266667	-0.874355	0.623965	-0.009767	-0.845742	0.623041	0.168470	-0.718309	0.942898	-0.043875	-0.677627	0.937253	0.172743	-0.492514	1.147217	-0.072427	-0.496361	1.157599	0.031818	-0.461948	0.720886	0.293855	-0.487090	1.095394	0.044118	-0.456367	0.712741	-0.195972	-0.347225	0.602439	-0.019552	-0.323594	0.572184	-0.011951	-0.256392	0.911091	-0.058647	-0.256572	0.089199	0.231010				-0.249197	0.066232	-0.151362	0.433354	0.065518	0.218316
14553	121.275000	-0.874351	0.623961	-0.009770	-0.845579	0.623070	0.168555	-0.718300	0.942894	-0.043862	-0.677619	0.937248	0.172754	-0.492565	1.147206	-0.072411	-0.496436	1.157601	0.031874	-0.461957	0.720893	0.293873	-0.487116	1.095381	0.044130	-0.456389	0.712733	-0.195981	-0.347227	0.602453	-0.019524	-0.323603	0.572166	-0.011948	-0.256554	0.911113	-0.058669	-0.256586	0.089200	0.231005				-0.249200	0.066235	-0.151371	0.433347	0.065508	0.218323
14554	121.283333	-0.874344	0.623994	-0.009747	-0.845681	0.623111	0.168563	-0.718287	0.942892	-0.043859	-0.677609	0.937234	0.172758	-0.492625	1.147179	-0.072393	-0.496496	1.157607	0.031906	-0.461961	0.720899	0.293884	-0.487143	1.095385	0.044155	-0.456405	0.712717	-0.195991	-0.347232	0.602460	-0.019504	-0.323611	0.572131	-0.011959	-0.256591	0.911197	-0.058796	-0.256589	0.089223	0.231021				-0.249204	0.066216	-0.151376	0.433348	0.065512	0.218326
14555	121.291667	-0.874339	0.623961	-0.009778	-0.845769	0.623052	0.168480	-0.718273	0.942882	-0.043854	-0.677603	0.937226	0.172768	-0.492666	1.147164	-0.072403	-0.496542	1.157597	0.031913	-0.461966	0.720898	0.293894	-0.487172	1.095387	0.044180	-0.456413	0.712706	-0.196007	-0.347248	0.602438	-0.019523	-0.323624	0.572104	-0.011985	-0.256685	0.911256	-0.058909	-0.256598	0.089216	0.231018				-0.249203	0.066205	-0.151391	0.433345	0.065503	0.218335
14556	121.300000	-0.874336	0.623976	-0.009776	-0.845570	0.623060	0.168552	-0.718260	0.942878	-0.043853	-0.677610	0.937211	0.172767	-0.492744	1.147139	-0.072368	-0.496600	1.157553	0.031931	-0.461961	0.720889	0.293901	-0.487201	1.095370	0.044198	-0.456417	0.712693	-0.196017	-0.347259	0.602427	-0.019538	-0.323637	0.572087	-0.012007	-0.256755	0.911315	-0.058959	-0.256590	0.089197	0.231010				-0.249202	0.066191	-0.151406	0.433345	0.065507	0.218332
14557	121.308333	-0.874330	0.623975	-0.009780	-0.845715	0.623067	0.168505	-0.718241	0.942877	-0.043846	-0.677587	0.937188	0.172764	-0.492806	1.147118	-0.072377	-0.496668	1.157527	0.031950	-0.461951	0.720874	0.293897	-0.487226	1.095345	0.044220	-0.456414	0.712695	-0.196033	-0.347260	0.602431	-0.019521	-0.323635	0.572100	-0.012000	-0.256842	0.911364	-0.059023	-0.256587	0.089170	0.230991				-0.249230	0.066168	-0.151376	0.433348	0.065509	0.218333
14558	121.316667	-0.874365	0.624006	-0.009776	-0.845565	0.623034	0.168521	-0.718224	0.942877	-0.043841	-0.677564	0.937170	0.172765	-0.492896	1.147090	-0.072343	-0.496734	1.157460	0.031965	-0.461940	0.720860	0.293897	-0.487252	1.095314	0.044241	-0.456408	0.712696	-0.196044	-0.347248	0.602451	-0.019497	-0.323636	0.572137	-0.011974	-0.256913	0.911439	-0.059097	-0.256577	0.089155	0.230978				-0.249200	0.066192	-0.151386	0.433351	0.065510	0.218331
14559	121.325000	-0.874312	0.623980	-0.009785	-0.845610	0.623095	0.168558	-0.718202	0.942878	-0.043831	-0.677552	0.937212	0.172795	-0.492977	1.147075	-0.072330	-0.496809	1.157426	0.031990	-0.461936	0.720850	0.293901	-0.487278	1.095281	0.044256	-0.456397	0.712700	-0.196044	-0.347243	0.602449	-0.019511	-0.323627	0.572170	-0.011944	-0.256990	0.911476	-0.059201	-0.256573	0.089139	0.230974				-0.249199	0.066205	-0.151370	0.433349	0.065505	0.218323
14560	121.333333	-0.874311	0.623996	-0.009773	-0.845551	0.623087	0.168570	-0.718184	0.942879	-0.043815	-0.677538	0.937212	0.172797	-0.493069	1.147059	-0.072311	-0.496881	1.157394	0.032011	-0.461931	0.720840	0.293902	-0.487303	1.095245	0.044268	-0.456393	0.712711	-0.196045	-0.347226	0.602469	-0.019495	-0.323616	0.572187	-0.011933	-0.257046	0.911529	-0.059248	-0.256575	0.089142	0.230977				-0.249195	0.066219	-0.151360	0.433342	0.065507	0.218323
14561	121.341667	-0.874321	0.624027	-0.009748	-0.845610	0.623129	0.168588	-0.718160	0.942877	-0.043811	-0.677524	0.937217	0.172815	-0.493144	1.147036	-0.072274	-0.496949	1.157376	0.032040	-0.461935	0.720847	0.293908	-0.487310	1.095265	0.044363	-0.456390	0.712712	-0.196037	-0.347228	0.602454	-0.019531	-0.323602	0.572186	-0.011926	-0.257095	0.911582	-0.059293	-0.256575	0.089166	0.230998				-0.249198	0.066224	-0.151354	0.433342	0.065501	0.218324
14562	121.350000	-0.874285	0.624013	-0.009757	-0.845651	0.623153	0.168580	-0.718134	0.942870	-0.043805	-0.677512	0.937213	0.172828	-0.493225	1.147023	-0.072276	-0.497014	1.157366	0.032061	-0.461940	0.720854	0.293915	-0.487349	1.095218	0.044321	-0.456388	0.712704	-0.196031	-0.347223	0.602450	-0.019535	-0.323592	0.572164	-0.011949	-0.257133	0.911620	-0.059338	-0.256578	0.089198	0.231008				-0.249195	0.066218	-0.151359	0.433340	0.065494	0.218328
14563	121.358333	-0.874271	0.624008	-0.009772	-0.845641	0.623088	0.168519	-0.718109	0.942865	-0.043803	-0.677493	0.937200	0.172816	-0.493306	1.147009	-0.072246	-0.497065	1.157378	0.032076	-0.461939	0.720860	0.293919	-0.487377	1.095243	0.044347	-0.456395	0.712695	-0.196035	-0.347216	0.602442	-0.019542	-0.323587	0.572129	-0.011981	-0.257163	0.911646	-0.059370	-0.256584	0.089212	0.231018				-0.249193	0.066207	-0.151377	0.433341	0.065495	0.218333
14564	121.366667	-0.874268	0.624047	-0.009758	-0.845638	0.623136	0.168547	-0.718080	0.942860	-0.043806	-0.677479	0.937197	0.172822	-0.493381	1.147014	-0.072263	-0.497124	1.157377	0.032085	-0.461935	0.720868	0.293920	-0.487403	1.095258	0.044363	-0.456399	0.712683	-0.196029	-0.347198	0.602457	-0.019522	-0.323585	0.572098	-0.012021	-0.257183	0.911662	-0.059393	-0.256591	0.089225	0.231019				-0.249197	0.066197	-0.151395	0.433337	0.065489	0.218333
14565	121.375000	-0.874245	0.624043	-0.009771	-0.845728	0.623093	0.168456	-0.718058	0.942861	-0.043803	-0.677458	0.937186	0.172812	-0.493476	1.146995	-0.072221	-0.497209	1.157369	0.032090	-0.461926	0.720875	0.293917	-0.487433	1.095266	0.044373	-0.456402	0.712679	-0.196037	-0.347211	0.602429	-0.019566	-0.323582	0.572092	-0.012038	-0.257192	0.911672	-0.059398	-0.256590	0.089211	0.231002				-0.249227	0.066169	-0.151391	0.433337	0.065494	0.218333
14566	121.383333	-0.874282	0.624059	-0.009795	-0.845526	0.623075	0.168485	-0.718033	0.942863	-0.043800	-0.677454	0.937183	0.172815	-0.493561	1.146974	-0.072186	-0.497272	1.157367	0.032092	-0.461907	0.720873	0.293907	-0.487416	1.095344	0.044502	-0.456407	0.712678	-0.196033	-0.347209	0.602432	-0.019572	-0.323581	0.572102	-0.012037	-0.257193	0.911681	-0.059397	-0.256593	0.089179	0.230981				-0.249262	0.066151	-0.151368	0.433337	0.065495	0.218322
14567	121.391667	-0.874235	0.624073	-0.009777	-0.845623	0.623148	0.168503	-0.718010	0.942874	-0.043785	-0.677411	0.937170	0.172802	-0.493634	1.146980	-0.072171	-0.497344	1.157369	0.032094	-0.461890	0.720870	0.293902	-0.487436	1.095353	0.044502	-0.456413	0.712677	-0.196026	-0.347196	0.602445	-0.019556	-0.323588	0.572138	-0.012010	-0.257188	0.911692	-0.059388	-0.256584	0.089168	0.230974				-0.249194	0.066199	-0.151395	0.433334	0.065504	0.218322
14568	121.400000	-0.874221	0.624057	-0.009800	-0.845523	0.623100	0.168485	-0.717990	0.942885	-0.043771	-0.677385	0.937163	0.172807	-0.493712	1.147000	-0.072180	-0.497396	1.157365	0.032091	-0.461872	0.720873	0.293897	-0.487492	1.095287	0.044376	-0.456413	0.712686	-0.196019	-0.347203	0.602441	-0.019572	-0.323597	0.572172	-0.011981	-0.257181	0.911707	-0.059382	-0.256582	0.089143	0.230965				-0.249192	0.066212	-0.151387	0.433333	0.065497	0.218316
14569	121.408333	-0.874248	0.624098	-0.009776	-0.845608	0.623150	0.168480	-0.717969	0.942892	-0.043758	-0.677359	0.937214	0.172839	-0.493764	1.147001	-0.072190	-0.497445	1.157366	0.032074	-0.461855	0.720877	0.293895	-0.487507	1.095290	0.044371	-0.456414	0.712697	-0.196019	-0.347198	0.602457	-0.019557	-0.323602	0.572180	-0.011970	-0.257167	0.911718	-0.059377	-0.256587	0.089139	0.230968				-0.249198	0.066222	-0.151377	0.433336	0.065503	0.218324
14570	121.416667	-0.874283	0.624134	-0.009749	-0.845506	0.623174	0.168520	-0.717942	0.942900	-0.043755	-0.677331	0.937222	0.172851	-0.493797	1.146981	-0.072196	-0.497501	1.157384	0.032103	-0.461838	0.720890	0.293899	-0.487480	1.095362	0.044490	-0.456419	0.712697	-0.196017	-0.347200	0.602468	-0.019543	-0.323605	0.572175	-0.011971	-0.257157	0.911736	-0.059382	-0.256584	0.089156	0.230988				-0.249198	0.066220	-0.151361	0.433324	0.065502	0.218326
14571	121.425000	-0.874216	0.624105	-0.009774	-0.845626	0.623260	0.168547	-0.717919	0.942899	-0.043751	-0.677303	0.937231	0.172856	-0.493860	1.146987	-0.072210	-0.497519	1.157382	0.032043	-0.461825	0.720908	0.293902	-0.487520	1.095299	0.044355	-0.456413	0.712699	-0.196021	-0.347212	0.602457	-0.019580	-0.323609	0.572143	-0.012006	-0.257142	0.911762	-0.059372	-0.256591	0.089189	0.231001				-0.249199	0.066210	-0.151377	0.433330	0.065495	0.218337
14572	121.433333	-0.874225	0.624109	-0.009770	-0.845704	0.623226	0.168465	-0.717894	0.942898	-0.043748	-0.677268	0.937233	0.172855	-0.493878	1.146993	-0.072240	-0.497561	1.157415	0.032053	-0.461816	0.720928	0.293905	-0.487523	1.095314	0.044345	-0.456413	0.712699	-0.196035	-0.347208	0.602455	-0.019574	-0.323618	0.572104	-0.012049	-0.257145	0.911771	-0.059415	-0.256601	0.089202	0.231004				-0.249192	0.066204	-0.151394	0.433326	0.065493	0.218338
14573	121.441667	-0.874251	0.624147	-0.009763	-0.845600	0.623210	0.168485	-0.717871	0.942897	-0.043752	-0.677239	0.937227	0.172848	-0.493889	1.146973	-0.072258	-0.497551	1.157403	0.032011	-0.461796	0.720938	0.293899	-0.487495	1.095362	0.044396	-0.456417	0.712692	-0.196042	-0.347213	0.602446	-0.019605	-0.323618	0.572082	-0.012085	-0.257148	0.911792	-0.059430	-0.256595	0.089224	0.231013				-0.249190	0.066198	-0.151412	0.433323	0.065490	0.218337
14574	121.450000	-0.874186	0.624142	-0.009767	-0.845607	0.623252	0.168516	-0.717848	0.942895	-0.043755	-0.677204	0.937218	0.172833	-0.493928	1.146974	-0.072278	-0.497552	1.157410	0.031993	-0.461780	0.720947	0.293895	-0.487499	1.095344	0.044325	-0.456423	0.712679	-0.196048	-0.347204	0.602450	-0.019603	-0.323616	0.572080	-0.012103	-0.257153	0.911837	-0.059404	-0.256588	0.089217	0.231006				-0.249199	0.066206	-0.151394	0.433321	0.065487	0.218330
14575	121.458333	-0.874196	0.624143	-0.009757	-0.845595	0.623251	0.168506	-0.717824	0.942897	-0.043756	-0.677173	0.937208	0.172822	-0.493931	1.146963	-0.072294	-0.497556	1.157421	0.031988	-0.461759	0.720942	0.293884	-0.487482	1.095353	0.044320	-0.456433	0.712670	-0.196061	-0.347200	0.602457	-0.019608	-0.323614	0.572100	-0.012098	-0.257180	0.911861	-0.059427	-0.256589	0.089196	0.230988				-0.249220	0.066174	-0.151394	0.433324	0.065486	0.218331
14576	121.466667	-0.874177	0.624147	-0.009754	-0.845469	0.623179	0.168470	-0.717798	0.942893	-0.043750	-0.677154	0.937205	0.172825	-0.493950	1.146953	-0.072287	-0.497556	1.157426	0.031984	-0.461733	0.720929	0.293874	-0.487461	1.095356	0.044307	-0.456443	0.712655	-0.196069	-0.347195	0.602468	-0.019608	-0.323619	0.572139	-0.012072	-0.257211	0.911883	-0.059429	-0.256584	0.089166	0.230974				-0.249188	0.066212	-0.151393	0.433319	0.065488	0.218328
14577	121.475000	-0.874191	0.624166	-0.009756	-0.845509	0.623238	0.168512	-0.717779	0.942897	-0.043738	-0.677109	0.937197	0.172823	-0.493954	1.146934	-0.072292	-0.497535	1.157397	0.031964	-0.461714	0.720911	0.293864	-0.487440	1.095347	0.044307	-0.456458	0.712644	-0.196076	-0.347191	0.602462	-0.019611	-0.323620	0.572155	-0.012048	-0.257231	0.911919	-0.059336	-0.256585	0.089134	0.230966				-0.249220	0.066190	-0.151364	0.433322	0.065494	0.218334
14578	121.483333	-0.874159	0.624172	-0.009744	-0.845651	0.623232	0.168464	-0.717760	0.942898	-0.043730	-0.677072	0.937164	0.172818	-0.493964	1.146909	-0.072297	-0.497512	1.157369	0.031948	-0.461692	0.720897	0.293861	-0.487418	1.095325	0.044298	-0.456479	0.712641	-0.196088	-0.347193	0.602461	-0.019615	-0.323622	0.572162	-0.012039	-0.257250	0.911932	-0.059271	-0.256595	0.089115	0.230954				-0.249190	0.066219	-0.151379	0.433322	0.065493	0.218340
14579	121.491667	-0.874178	0.624172	-0.009754	-0.845481	0.623265	0.168537	-0.717738	0.942896	-0.043722	-0.677030	0.937203	0.172847	-0.493958	1.146884	-0.072329	-0.497502	1.157340	0.031944	-0.461675	0.720892	0.293858	-0.487391	1.095292	0.044281	-0.456492	0.712627	-0.196105	-0.347197	0.602446	-0.019631	-0.323625	0.572136	-0.012066	-0.257285	0.911914	-0.059234	-0.256594	0.089130	0.230974				-0.249196	0.066224	-0.151387	0.433320	0.065486	0.218350
14580	121.500000	-0.874207	0.624202	-0.009749	-0.845425	0.623260	0.168531	-0.717718	0.942892	-0.043717	-0.676998	0.937208	0.172861	-0.493958	1.146854	-0.072341	-0.497488	1.157314	0.031932	-0.461657	0.720895	0.293863	-0.487360	1.095254	0.044257	-0.456499	0.712618	-0.196127	-0.347200	0.602434	-0.019651	-0.323626	0.572095	-0.012109	-0.257300	0.911910	-0.059141	-0.256600	0.089162	0.230998				-0.249197	0.066223	-0.151396	0.433321	0.065490	0.218361
14581	121.508333	-0.874139	0.624209	-0.009757	-0.845529	0.623340	0.168581	-0.717699	0.942892	-0.043714	-0.676944	0.937203	0.172855	-0.493939	1.146838	-0.072374	-0.497467	1.157291	0.031916	-0.461633	0.720899	0.293857	-0.487295	1.095297	0.044350	-0.456503	0.712611	-0.196137	-0.347200	0.602431	-0.019673	-0.323630	0.572054	-0.012154	-0.257313	0.911902	-0.058991	-0.256601	0.089183	0.230997				-0.249199	0.066200	-0.151405	0.433319	0.065495	0.218367
14582	121.516667	-0.874122	0.624219	-0.009758	-0.845497	0.623371	0.168588	-0.717685	0.942892	-0.043710	-0.676898	0.937196	0.172848	-0.493916	1.146833	-0.072392	-0.497431	1.157285	0.031903	-0.461607	0.720906	0.293850	-0.487293	1.095202	0.044197	-0.456502	0.712610	-0.196156	-0.347192	0.602436	-0.019690	-0.323635	0.572038	-0.012195	-0.257324	0.911899	-0.058909	-0.256603	0.089212	0.231004				-0.249199	0.066197	-0.151418	0.433323	0.065501	0.218371
14583	121.525000	-0.874120	0.624224	-0.009755	-0.845573	0.623325	0.168519	-0.717670	0.942891	-0.043703	-0.676867	0.937184	0.172845	-0.493888	1.146833	-0.072424	-0.497387	1.157274	0.031891	-0.461573	0.720897	0.293844	-0.487252	1.095192	0.044173	-0.456493	0.712607	-0.196171	-0.347191	0.602440	-0.019699	-0.323632	0.572052	-0.012198	-0.257322	0.911907	-0.058733	-0.256598	0.089209	0.230998				-0.249195	0.066194	-0.151416	0.433321	0.065501	0.218363
14584	121.533333	-0.874117	0.624229	-0.009740	-0.845571	0.623298	0.168517	-0.717658	0.942893	-0.043701	-0.676830	0.937172	0.172831	-0.493857	1.146817	-0.072414	-0.497317	1.157251	0.031873	-0.461534	0.720885	0.293828	-0.487167	1.095248	0.044280	-0.456477	0.712607	-0.196183	-0.347189	0.602446	-0.019713	-0.323631	0.572086	-0.012184	-0.257335	0.911909	-0.058602	-0.256593	0.089192	0.230983				-0.249261	0.066149	-0.151359	0.433325	0.065501	0.218362
14585	121.541667	-0.874109	0.624229	-0.009727	-0.845452	0.623366	0.168601	-0.717647	0.942891	-0.043703	-0.676801	0.937147	0.172820	-0.493829	1.146806	-0.072429	-0.497232	1.157232	0.031864	-0.461496	0.720925	0.293889	-0.487154	1.095159	0.044145	-0.456462	0.712598	-0.196200	-0.347187	0.602453	-0.019716	-0.323629	0.572121	-0.012159	-0.257352	0.911905	-0.058474	-0.256584	0.089176	0.230971				-0.249193	0.066202	-0.151392	0.433318	0.065507	0.218357
14586	121.550000	-0.874115	0.624231	-0.009716	-0.845442	0.623366	0.168615	-0.717631	0.942888	-0.043711	-0.676773	0.937168	0.172826	-0.493787	1.146790	-0.072448	-0.497190	1.157212	0.031854	-0.461463	0.720841	0.293811	-0.487099	1.095119	0.044110	-0.456449	0.712593	-0.196221	-0.347185	0.602458	-0.019720	-0.323635	0.572139	-0.012142	-0.257393	0.911881	-0.058388	-0.256581	0.089138	0.230963				-0.249189	0.066222	-0.151380	0.433320	0.065504	0.218359
14587	121.558333	-0.874127	0.624235	-0.009714	-0.845440	0.623360	0.168622	-0.717617	0.942887	-0.043726	-0.676736	0.937172	0.172806	-0.493743	1.146765	-0.072475	-0.497102	1.157181	0.031843	-0.461443	0.720830	0.293802	-0.487041	1.095096	0.044091	-0.456435	0.712580	-0.196248	-0.347183	0.602453	-0.019731	-0.323640	0.572141	-0.012148	-0.257479	0.911844	-0.058129	-0.256584	0.089122	0.230959				-0.249190	0.066224	-0.151381	0.433319	0.065501	0.218366
14588	121.566667	-0.874111	0.624229	-0.009713	-0.845443	0.623361	0.168626	-0.717604	0.942888	-0.043749	-0.676731	0.937152	0.172786	-0.493696	1.146739	-0.072513	-0.497054	1.157154	0.031818	-0.461431	0.720895	0.293865	-0.486957	1.095134	0.044172	-0.456431	0.712565	-0.196280	-0.347185	0.602445	-0.019747	-0.323634	0.572120	-0.012179	-0.257605	0.911773	-0.057953	-0.256591	0.089116	0.230956				-0.249191	0.066219	-0.151384	0.433314	0.065500	0.218381
14589	121.575000	-0.874102	0.624234	-0.009715	-0.845436	0.623375	0.168620	-0.717586	0.942886	-0.043772	-0.676676	0.937192	0.172757	-0.493645	1.146722	-0.072565	-0.496997	1.157119	0.031749	-0.461430	0.720873	0.293824	-0.486940	1.095041	0.044002	-0.456420	0.712548	-0.196311	-0.347184	0.602440	-0.019765	-0.323633	0.572081	-0.012232	-0.257650	0.911755	-0.057719	-0.256595	0.089137	0.230964				-0.249199	0.066209	-0.151399	0.433314	0.065491	0.218373
14590	121.583333	-0.874088	0.624237	-0.009723	-0.845407	0.623410	0.168610	-0.717568	0.942887	-0.043792	-0.676675	0.937211	0.172749	-0.493589	1.146719	-0.072626	-0.496941	1.157130	0.031700	-0.461431	0.720859	0.293778	-0.486897	1.095036	0.043936	-0.456413	0.712536	-0.196334	-0.347181	0.602444	-0.019777	-0.323641	0.572054	-0.012280	-0.257590	0.911773	-0.057627	-0.256606	0.089173	0.230975				-0.249195	0.066202	-0.151411	0.433310	0.065498	0.218372
14591	121.591667	-0.874102	0.624248	-0.009721	-0.845410	0.623409	0.168598	-0.717559	0.942891	-0.043803	-0.676649	0.937234	0.172766	-0.493539	1.146718	-0.072677	-0.496880	1.157127	0.031638	-0.461431	0.720945	0.293843	-0.486846	1.095040	0.043882	-0.456408	0.712539	-0.196356	-0.347179	0.602454	-0.019779	-0.323639	0.572047	-0.012290	-0.257714	0.911726	-0.057291	-0.256601	0.089205	0.230989				-0.249198	0.066196	-0.151413	0.433312	0.065498	0.218376
14592	121.600000	-0.874094	0.624264	-0.009720	-0.845391	0.623434	0.168589	-0.717551	0.942897	-0.043815	-0.676604	0.937213	0.172687	-0.493494	1.146727	-0.072730	-0.496824	1.157159	0.031588	-0.461427	0.720956	0.293835	-0.486803	1.095057	0.043831	-0.456399	0.712541	-0.196371	-0.347181	0.602462	-0.019779	-0.323644	0.572066	-0.012284	-0.257844	0.911671	-0.057018	-0.256603	0.089211	0.230985				-0.249201	0.066206	-0.151421	0.433316	0.065499	0.218373
14593	121.608333	-0.874075	0.624277	-0.009705	-0.845384	0.623442	0.168586	-0.717541	0.942900	-0.043818	-0.676584	0.937219	0.172672	-0.493454	1.146739	-0.072791	-0.496776	1.157194	0.031523	-0.461429	0.720936	0.293785	-0.486770	1.095070	0.043759	-0.456387	0.712546	-0.196389	-0.347185	0.602467	-0.019771	-0.323648	0.572097	-0.012245	-0.257832	0.911704	-0.056883	-0.256603	0.089201	0.230971				-0.249229	0.066187	-0.151391	0.433307	0.065501	0.218373
14594	121.616667	-0.874084	0.624288	-0.009687	-0.845246	0.623367	0.168561	-0.717527	0.942898	-0.043825	-0.676566	0.937225	0.172662	-0.493423	1.146755	-0.072846	-0.496740	1.157224	0.031455	-0.461421	0.720908	0.293738	-0.486736	1.095095	0.043716	-0.456374	0.712551	-0.196401	-0.347193	0.602467	-0.019769	-0.323659	0.572119	-0.012202	-0.257977	0.911647	-0.056678	-0.256599	0.089166	0.230963				-0.249196	0.066211	-0.151388	0.433302	0.065497	0.218366
14595	121.625000	-0.874065	0.624291	-0.009686	-0.845301	0.623414	0.168580	-0.717520	0.942899	-0.043841	-0.676552	0.937234	0.172653	-0.493395	1.146760	-0.072909	-0.496689	1.157239	0.031392	-0.461412	0.720940	0.293760	-0.486708	1.095121	0.043671	-0.456359	0.712558	-0.196419	-0.347204	0.602453	-0.019767	-0.323665	0.572130	-0.012180	-0.258040	0.911648	-0.056439	-0.256587	0.089152	0.230963				-0.249225	0.066204	-0.151365	0.433302	0.065501	0.218375
14596	121.633333	-0.874063	0.624293	-0.009686	-0.845357	0.623467	0.168592	-0.717506	0.942894	-0.043863	-0.676542	0.937241	0.172640	-0.493354	1.146734	-0.072936	-0.496643	1.157256	0.031337	-0.461399	0.720967	0.293785	-0.486684	1.095144	0.043626	-0.456338	0.712558	-0.196440	-0.347214	0.602440	-0.019767	-0.323673	0.572116	-0.012179	-0.258115	0.911629	-0.056265	-0.256584	0.089125	0.230950				-0.249198	0.066227	-0.151380	0.433307	0.065495	0.218376
14597	121.641667	-0.874054	0.624287	-0.009700	-0.845380	0.623431	0.168541	-0.717493	0.942882	-0.043887	-0.676534	0.937243	0.172626	-0.493370	1.146737	-0.073033	-0.496627	1.157270	0.031291	-0.461395	0.720912	0.293700	-0.486674	1.095157	0.043585	-0.456320	0.712547	-0.196457	-0.347214	0.602422	-0.019782	-0.323677	0.572076	-0.012223	-0.258171	0.911611	-0.056121	-0.256579	0.089122	0.230960				-0.249196	0.066215	-0.151381	0.433301	0.065504	0.218389
14598	121.650000	-0.874102	0.624285	-0.009726	-0.845360	0.623454	0.168577	-0.717477	0.942867	-0.043917	-0.676528	0.937247	0.172608	-0.493373	1.146705	-0.073092	-0.496618	1.157269	0.031238	-0.461390	0.720922	0.293689	-0.486662	1.095155	0.043547	-0.456301	0.712533	-0.196480	-0.347214	0.602406	-0.019803	-0.323682	0.572027	-0.012274	-0.258217	0.911598	-0.055997	-0.256577	0.089145	0.230977				-0.249200	0.066204	-0.151399	0.433297	0.065500	0.218395
14599	121.658333	-0.874046	0.624271	-0.009734	-0.845339	0.623459	0.168555	-0.717471	0.942859	-0.043936	-0.676521	0.937241	0.172583	-0.493376	1.146638	-0.073124	-0.496620	1.157251	0.031192	-0.461391	0.721003	0.293748	-0.486651	1.095148	0.043515	-0.456280	0.712519	-0.196502	-0.347209	0.602401	-0.019818	-0.323669	0.572001	-0.012307	-0.258254	0.911588	-0.055894	-0.256582	0.089171	0.230982				-0.249195	0.066196	-0.151405	0.433303	0.065497	0.218393
14600	121.666667	-0.874029	0.624266	-0.009744	-0.845319	0.623460	0.168540	-0.717462	0.942850	-0.043952	-0.676510	0.937231	0.172564	-0.493394	1.146592	-0.073167	-0.496639	1.157223	0.031147	-0.461388	0.720946	0.293669	-0.486650	1.095127	0.043477	-0.456262	0.712502	-0.196510	-0.347196	0.602404	-0.019821	-0.323657	0.571996	-0.012322	-0.258307	0.911564	-0.055794	-0.256591	0.089177	0.230983				-0.249196	0.066204	-0.151418	0.433305	0.065493	0.218395
14601	121.675000	-0.874018	0.624271	-0.009746	-0.845266	0.623379	0.168475	-0.717463	0.942850	-0.043957	-0.676503	0.937227	0.172543	-0.493424	1.146549	-0.073224	-0.496667	1.157201	0.031102	-0.461379	0.720942	0.293659	-0.486658	1.095104	0.043438	-0.456261	0.712519	-0.196505	-0.347185	0.602413	-0.019825	-0.323650	0.572018	-0.012311	-0.258320	0.911562	-0.055755	-0.256591	0.089198	0.230989				-0.249223	0.066180	-0.151402	0.433302	0.065496	0.218396
14602	121.683333	-0.873980	0.624269	-0.009737	-0.845300	0.623459	0.168520	-0.717468	0.942854	-0.043963	-0.676521	0.937268	0.172634	-0.493440	1.146513	-0.073244	-0.496694	1.157184	0.031066	-0.461365	0.721004	0.293713	-0.486663	1.095089	0.043414	-0.456262	0.712533	-0.196489	-0.347173	0.602423	-0.019827	-0.323633	0.572046	-0.012275	-0.258323	0.911568	-0.055746	-0.256591	0.089202	0.230984				-0.249191	0.066205	-0.151409	0.433298	0.065497	0.218391
14603	121.691667	-0.874009	0.624288	-0.009728	-0.845295	0.623464	0.168531	-0.717475	0.942860	-0.043969	-0.676494	0.937236	0.172524	-0.493461	1.146519	-0.073311	-0.496718	1.157182	0.031026	-0.461350	0.720996	0.293704	-0.486680	1.095081	0.043372	-0.456269	0.712541	-0.196495	-0.347160	0.602420	-0.019825	-0.323620	0.572069	-0.012257	-0.258297	0.911606	-0.055801	-0.256594	0.089174	0.230971				-0.249196	0.066206	-0.151395	0.433296	0.065503	0.218387
14604	121.700000	-0.874012	0.624301	-0.009719	-0.845293	0.623479	0.168543	-0.717488	0.942862	-0.043971	-0.676499	0.937246	0.172525	-0.493473	1.146526	-0.073367	-0.496743	1.157196	0.030991	-0.461338	0.720925	0.293618	-0.486702	1.095080	0.043325	-0.456280	0.712548	-0.196501	-0.347154	0.602412	-0.019826	-0.323616	0.572081	-0.012250	-0.258299	0.911615	-0.055836	-0.256595	0.089145	0.230959				-0.249191	0.066213	-0.151386	0.433293	0.065494	0.218389
14605	121.708333	-0.873997	0.624297	-0.009716	-0.845293	0.623492	0.168548	-0.717506	0.942866	-0.043984	-0.676507	0.937258	0.172523	-0.493494	1.146531	-0.073405	-0.496751	1.157199	0.030943	-0.461326	0.720990	0.293665	-0.486723	1.095100	0.043301	-0.456289	0.712544	-0.196500	-0.347146	0.602401	-0.019839	-0.323608	0.572064	-0.012263	-0.258321	0.911612	-0.055857	-0.256585	0.089123	0.230955				-0.249195	0.066213	-0.151380	0.433295	0.065507	0.218396
14606	121.716667	-0.874018	0.624300	-0.009723	-0.845297	0.623503	0.168547	-0.717524	0.942863	-0.043997	-0.676524	0.937269	0.172517	-0.493512	1.146524	-0.073431	-0.496759	1.157206	0.030901	-0.461321	0.720995	0.293654	-0.486745	1.095122	0.043281	-0.456307	0.712541	-0.196509	-0.347146	0.602395	-0.019854	-0.323603	0.572044	-0.012304	-0.258300	0.911656	-0.055955	-0.256585	0.089120	0.230950				-0.249197	0.066219	-0.151385	0.433294	0.065502	0.218390
14607	121.725000	-0.874039	0.624290	-0.009732	-0.845317	0.623457	0.168502	-0.717549	0.942856	-0.044008	-0.676548	0.937272	0.172516	-0.493546	1.146520	-0.073435	-0.496776	1.157215	0.030878	-0.461326	0.720979	0.293611	-0.486766	1.095146	0.043276	-0.456328	0.712529	-0.196527	-0.347148	0.602385	-0.019875	-0.323603	0.572014	-0.012356	-0.258319	0.911683	-0.056011	-0.256580	0.089127	0.230954				-0.249200	0.066213	-0.151394	0.433298	0.065509	0.218396
14608	121.733333	-0.874069	0.624285	-0.009745	-0.845343	0.623407	0.168454	-0.717570	0.942845	-0.044011	-0.676573	0.937268	0.172510	-0.493568	1.146528	-0.073472	-0.496791	1.157231	0.030875	-0.461341	0.720965	0.293569	-0.486788	1.095162	0.043275	-0.456348	0.712491	-0.196585	-0.347157	0.602387	-0.019881	-0.323606	0.571998	-0.012389	-0.258345	0.911709	-0.056063	-0.256578	0.089157	0.230966				-0.249203	0.066196	-0.151399	0.433299	0.065515	0.218405
14609	121.741667	-0.874037	0.624261	-0.009745	-0.845245	0.623414	0.168506	-0.717601	0.942839	-0.044012	-0.676610	0.937283	0.172557	-0.493610	1.146513	-0.073451	-0.496813	1.157217	0.030866	-0.461359	0.720981	0.293569	-0.486801	1.095192	0.043303	-0.456374	0.712483	-0.196598	-0.347163	0.602398	-0.019891	-0.323609	0.572013	-0.012387	-0.258394	0.911738	-0.056091	-0.256576	0.089187	0.230976				-0.249197	0.066197	-0.151406	0.433302	0.065514	0.218405
14610	121.750000	-0.874053	0.624251	-0.009746	-0.845390	0.623350	0.168428	-0.717631	0.942833	-0.044003	-0.676625	0.937254	0.172498	-0.493668	1.146515	-0.073423	-0.496866	1.157251	0.030904	-0.461381	0.720994	0.293567	-0.486833	1.095165	0.043280	-0.456408	0.712511	-0.196567	-0.347172	0.602419	-0.019890	-0.323615	0.572043	-0.012372	-0.258471	0.911776	-0.056109	-0.256581	0.089205	0.230984				-0.249190	0.066208	-0.151409	0.433299	0.065515	0.218407
14611	121.758333	-0.874055	0.624246	-0.009738	-0.845333	0.623391	0.168479	-0.717659	0.942830	-0.043991	-0.676652	0.937248	0.172495	-0.493711	1.146534	-0.073423	-0.496895	1.157240	0.030919	-0.461402	0.721032	0.293597	-0.486859	1.095161	0.043292	-0.456433	0.712504	-0.196589	-0.347180	0.602439	-0.019892	-0.323628	0.572081	-0.012340	-0.258568	0.911834	-0.056101	-0.256579	0.089211	0.230991				-0.249221	0.066192	-0.151384	0.433301	0.065524	0.218415
14612	121.766667	-0.874051	0.624243	-0.009726	-0.845193	0.623340	0.168497	-0.717690	0.942828	-0.043979	-0.676701	0.937253	0.172513	-0.493776	1.146550	-0.073376	-0.496927	1.157237	0.030946	-0.461423	0.720995	0.293565	-0.486883	1.095149	0.043303	-0.456454	0.712489	-0.196609	-0.347193	0.602454	-0.019886	-0.323639	0.572124	-0.012315	-0.258693	0.911848	-0.056035	-0.256578	0.089201	0.230984				-0.249246	0.066169	-0.151351	0.433295	0.065528	0.218417
14613	121.775000	-0.874076	0.624246	-0.009718	-0.845350	0.623409	0.168541	-0.717722	0.942832	-0.043976	-0.676715	0.937270	0.172567	-0.493847	1.146557	-0.073342	-0.496955	1.157237	0.030975	-0.461440	0.720986	0.293562	-0.486907	1.095150	0.043325	-0.456493	0.712530	-0.196585	-0.347197	0.602461	-0.019894	-0.323650	0.572123	-0.012317	-0.258782	0.911916	-0.056031	-0.256578	0.089168	0.230962				-0.249189	0.066222	-0.151388	0.433296	0.065518	0.218411
14614	121.783333	-0.874081	0.624244	-0.009713	-0.845355	0.623424	0.168556	-0.717751	0.942834	-0.043975	-0.676737	0.937257	0.172529	-0.493917	1.146583	-0.073296	-0.496990	1.157251	0.031008	-0.461459	0.721037	0.293631	-0.486938	1.095153	0.043345	-0.456523	0.712534	-0.196593	-0.347201	0.602459	-0.019900	-0.323654	0.572117	-0.012339	-0.258890	0.911951	-0.055993	-0.256570	0.089144	0.230949				-0.249199	0.066211	-0.151382	0.433296	0.065535	0.218420
14615	121.791667	-0.874110	0.624239	-0.009702	-0.845392	0.623386	0.168530	-0.717784	0.942832	-0.043971	-0.676769	0.937261	0.172546	-0.493969	1.146592	-0.073298	-0.497037	1.157269	0.031048	-0.461471	0.720954	0.293556	-0.486977	1.095161	0.043372	-0.456550	0.712499	-0.196640	-0.347214	0.602449	-0.019916	-0.323670	0.572088	-0.012385	-0.259004	0.911976	-0.055957	-0.256576	0.089118	0.230946				-0.249200	0.066215	-0.151390	0.433303	0.065534	0.218428
14616	121.800000	-0.874152	0.624232	-0.009720	-0.845408	0.623397	0.168575	-0.717819	0.942832	-0.043967	-0.676802	0.937260	0.172556	-0.494041	1.146601	-0.073250	-0.497093	1.157277	0.031084	-0.461487	0.720953	0.293564	-0.487024	1.095160	0.043395	-0.456587	0.712530	-0.196612	-0.347230	0.602440	-0.019934	-0.323679	0.572064	-0.012427	-0.259099	0.912005	-0.055946	-0.256572	0.089121	0.230952				-0.249203	0.066211	-0.151401	0.433302	0.065532	0.218434
14617	121.808333	-0.874135	0.624209	-0.009723	-0.845401	0.623404	0.168584	-0.717863	0.942833	-0.043964	-0.676839	0.937246	0.172563	-0.494102	1.146586	-0.073239	-0.497159	1.157254	0.031100	-0.461504	0.720980	0.293606	-0.487082	1.095157	0.043417	-0.456607	0.712516	-0.196633	-0.347240	0.602445	-0.019945	-0.323687	0.572062	-0.012441	-0.259163	0.912047	-0.056003	-0.256571	0.089142	0.230961				-0.249205	0.066216	-0.151410	0.433299	0.065528	0.218434
14618	121.816667	-0.874183	0.624197	-0.009711	-0.845416	0.623377	0.168580	-0.717914	0.942831	-0.043948	-0.676905	0.937236	0.172589	-0.494180	1.146572	-0.073205	-0.497261	1.157244	0.031129	-0.461520	0.720944	0.293581	-0.487151	1.095140	0.043436	-0.456625	0.712504	-0.196646	-0.347251	0.602464	-0.019939	-0.323692	0.572084	-0.012435	-0.259174	0.912118	-0.056112	-0.256571	0.089175	0.230977				-0.249211	0.066200	-0.151398	0.433307	0.065537	0.218444
14619	121.825000	-0.874182	0.624173	-0.009722	-0.845375	0.623319	0.168575	-0.717974	0.942830	-0.043920	-0.676957	0.937214	0.172602	-0.494248	1.146580	-0.073212	-0.497349	1.157223	0.031142	-0.461536	0.720946	0.293596	-0.487237	1.095127	0.043463	-0.456648	0.712508	-0.196637	-0.347249	0.602485	-0.019934	-0.323694	0.572115	-0.012411	-0.259186	0.912127	-0.056163	-0.256570	0.089198	0.230989				-0.249207	0.066215	-0.151405	0.433298	0.065538	0.218451
14620	121.833333	-0.874217	0.624158	-0.009724	-0.845457	0.623288	0.168581	-0.718042	0.942833	-0.043895	-0.677012	0.937158	0.172601	-0.494340	1.146578	-0.073161	-0.497425	1.157233	0.031157	-0.461547	0.720945	0.293609	-0.487332	1.095138	0.043487	-0.456676	0.712510	-0.196626	-0.347243	0.602504	-0.019925	-0.323686	0.572160	-0.012369	-0.259135	0.912156	-0.056260	-0.256565	0.089213	0.230995				-0.249201	0.066215	-0.151389	0.433300	0.065539	0.218446
14621	121.841667	-0.874228	0.624137	-0.009727	-0.845455	0.623249	0.168572	-0.718119	0.942828	-0.043871	-0.677074	0.937141	0.172625	-0.494431	1.146596	-0.073142	-0.497535	1.157220	0.031173	-0.461563	0.720941	0.293624	-0.487446	1.095162	0.043536	-0.456713	0.712530	-0.196600	-0.347230	0.602520	-0.019920	-0.323676	0.572180	-0.012351	-0.259008	0.912190	-0.056394	-0.256553	0.089221	0.231003				-0.249206	0.066220	-0.151382	0.433301	0.065544	0.218451
14622	121.850000	-0.874279	0.624119	-0.009751	-0.845479	0.623230	0.168588	-0.718206	0.942822	-0.043846	-0.677163	0.937162	0.172670	-0.494549	1.146592	-0.073051	-0.497683	1.157242	0.031233	-0.461577	0.720936	0.293636	-0.487578	1.095174	0.043557	-0.456752	0.712517	-0.196611	-0.347209	0.602523	-0.019923	-0.323662	0.572184	-0.012360	-0.258871	0.912150	-0.056486	-0.256555	0.089185	0.230991				-0.249266	0.066189	-0.151348	0.433306	0.065542	0.218458
14623	121.858333	-0.874265	0.624097	-0.009755	-0.845466	0.623204	0.168612	-0.718311	0.942816	-0.043826	-0.677265	0.937142	0.172693	-0.494694	1.146667	-0.073062	-0.497833	1.157277	0.031260	-0.461598	0.720932	0.293655	-0.487730	1.095212	0.043607	-0.456800	0.712523	-0.196609	-0.347189	0.602527	-0.019937	-0.323643	0.572170	-0.012387	-0.258629	0.912126	-0.056658	-0.256552	0.089159	0.230987				-0.249202	0.066215	-0.151386	0.433305	0.065551	0.218467
14624	121.866667	-0.874264	0.624045	-0.009799	-0.845555	0.623215	0.168635	-0.718430	0.942810	-0.043811	-0.677378	0.937117	0.172717	-0.494843	1.146705	-0.072993	-0.497999	1.157332	0.031347	-0.461624	0.720936	0.293671	-0.487900	1.095266	0.043671	-0.456852	0.712533	-0.196607	-0.347164	0.602530	-0.019950	-0.323612	0.572157	-0.012421	-0.258315	0.912109	-0.056798	-0.256550	0.089135	0.230979				-0.249203	0.066197	-0.151386	0.433301	0.065559	0.218465
14625	121.875000	-0.874274	0.624027	-0.009823	-0.845567	0.623178	0.168630	-0.718574	0.942800	-0.043792	-0.677534	0.937135	0.172760	-0.495063	1.146844	-0.072903	-0.498225	1.157414	0.031431	-0.461667	0.720949	0.293695	-0.488089	1.095334	0.043745	-0.456905	0.712558	-0.196580	-0.347129	0.602549	-0.019957	-0.323574	0.572164	-0.012447	-0.258012	0.912023	-0.057002	-0.256544	0.089130	0.230969				-0.249209	0.066193	-0.151393	0.433304	0.065543	0.218462
14626	121.883333	-0.874290	0.623999	-0.009851	-0.845505	0.623070	0.168600	-0.718731	0.942791	-0.043785	-0.677693	0.937116	0.172779	-0.495288	1.146955	-0.072797	-0.498432	1.157497	0.031537	-0.461718	0.720967	0.293721	-0.488295	1.095407	0.043832	-0.456955	0.712544	-0.196580	-0.347087	0.602588	-0.019961	-0.323528	0.572207	-0.012432	-0.257653	0.911964	-0.057105	-0.256551	0.089126	0.230958				-0.249215	0.066192	-0.151400	0.433301	0.065564	0.218482
14627	121.891667	-0.874302	0.623964	-0.009900	-0.845550	0.623026	0.168609	-0.718923	0.942780	-0.043768	-0.677924	0.937066	0.172800	-0.495560	1.147116	-0.072625	-0.498640	1.157582	0.031667	-0.461772	0.721000	0.293753	-0.488535	1.095495	0.043943	-0.456996	0.712554	-0.196562	-0.347034	0.602638	-0.019946	-0.323470	0.572282	-0.012399	-0.257206	0.911911	-0.057320	-0.256552	0.089159	0.230971				-0.249211	0.066190	-0.151398	0.433305	0.065556	0.218474
14628	121.900000	-0.874345	0.623921	-0.009933	-0.845583	0.622959	0.168604	-0.719134	0.942767	-0.043757	-0.678152	0.937036	0.172812	-0.495981	1.147302	-0.072376	-0.498862	1.157662	0.031862	-0.461834	0.721025	0.293785	-0.488753	1.095669	0.044217	-0.457028	0.712554	-0.196534	-0.346963	0.602705	-0.019928	-0.323402	0.572367	-0.012350	-0.256762	0.911840	-0.057488	-0.256549	0.089174	0.230969				-0.249210	0.066187	-0.151388	0.433302	0.065562	0.218472
14629	121.908333	-0.874388	0.623846	-0.009982	-0.845770	0.622923	0.168607	-0.719387	0.942746	-0.043756	-0.678411	0.937001	0.172819	-0.496240	1.147455	-0.072215	-0.499217	1.157801	0.032109	-0.461909	0.721058	0.293819	-0.489070	1.095663	0.044230	-0.457052	0.712568	-0.196488	-0.346885	0.602779	-0.019908	-0.323321	0.572453	-0.012302	-0.256252	0.911757	-0.057603	-0.256549	0.089193	0.230959				-0.249244	0.066175	-0.151356	0.433304	0.065568	0.218470
14630	121.916667	-0.874434	0.623778	-0.010033	-0.845701	0.622812	0.168633	-0.719673	0.942710	-0.043744	-0.678692	0.936961	0.172826	-0.496531	1.147613	-0.072077	-0.499520	1.157838	0.032257	-0.461986	0.721084	0.293848	-0.489374	1.095738	0.044384	-0.457059	0.712537	-0.196471	-0.346817	0.602831	-0.019923	-0.323229	0.572531	-0.012270	-0.255710	0.911650	-0.057710	-0.256537	0.089184	0.230954				-0.249273	0.066157	-0.151328	0.433300	0.065574	0.218472
14631	121.925000	-0.874491	0.623699	-0.010091	-0.845852	0.622725	0.168617	-0.719973	0.942662	-0.043774	-0.679057	0.936936	0.172856	-0.496930	1.147726	-0.071897	-0.499895	1.157911	0.032479	-0.462074	0.721118	0.293873	-0.489751	1.095812	0.044546	-0.457071	0.712509	-0.196441	-0.346716	0.602920	-0.019880	-0.323127	0.572603	-0.012264	-0.255153	0.911527	-0.057821	-0.256530	0.089162	0.230945				-0.249207	0.066195	-0.151363	0.433307	0.065565	0.218472
14632	121.933333	-0.874560	0.623607	-0.010147	-0.845820	0.622629	0.168665	-0.720309	0.942608	-0.043803	-0.679423	0.936918	0.172872	-0.497370	1.147846	-0.071688	-0.500371	1.157995	0.032671	-0.462179	0.721155	0.293890	-0.490168	1.095888	0.044712	-0.457094	0.712473	-0.196404	-0.346638	0.602966	-0.019893	-0.323014	0.572661	-0.012276	-0.254565	0.911373	-0.057803	-0.256527	0.089119	0.230918				-0.249206	0.066183	-0.151361	0.433304	0.065564	0.218455
14633	121.941667	-0.874655	0.623520	-0.010207	-0.845971	0.622516	0.168646	-0.720689	0.942558	-0.043844	-0.679835	0.936893	0.172866	-0.497862	1.147969	-0.071565	-0.500884	1.158062	0.032817	-0.462316	0.721201	0.293950	-0.490659	1.095954	0.044838	-0.457120	0.712430	-0.196366	-0.346544	0.603033	-0.019879	-0.322895	0.572721	-0.012283	-0.253949	0.911290	-0.057981	-0.256524	0.089087	0.230900				-0.249206	0.066177	-0.151374	0.433306	0.065557	0.218464
14634	121.950000	-0.874715	0.623386	-0.010291	-0.846128	0.622390	0.168628	-0.721098	0.942514	-0.043886	-0.680317	0.936899	0.172892	-0.498383	1.148078	-0.071428	-0.501488	1.158163	0.032946	-0.462441	0.721258	0.293925	-0.491216	1.096042	0.044962	-0.457155	0.712383	-0.196318	-0.346446	0.603101	-0.019859	-0.322771	0.572800	-0.012264	-0.253478	0.911241	-0.057987	-0.256518	0.089081	0.230886				-0.249207	0.066157	-0.151374	0.433297	0.065553	0.218466
14635	121.958333	-0.874823	0.623285	-0.010356	-0.846201	0.622309	0.168704	-0.721563	0.942458	-0.043915	-0.680811	0.936888	0.172894	-0.498939	1.148174	-0.071307	-0.502164	1.158247	0.033039	-0.462607	0.721364	0.293975	-0.491842	1.096166	0.045084	-0.457210	0.712336	-0.196246	-0.346340	0.603186	-0.019814	-0.322651	0.572906	-0.012211	-0.253027	0.911291	-0.058042	-0.256523	0.089065	0.230875				-0.249210	0.066154	-0.151370	0.433303	0.065552	0.218464
14636	121.966667	-0.874932	0.623163	-0.010424	-0.846318	0.622121	0.168675	-0.722053	0.942406	-0.043963	-0.681379	0.936889	0.172908	-0.499555	1.148317	-0.071204	-0.502939	1.158394	0.033167	-0.462785	0.721477	0.294022	-0.492517	1.096326	0.045225	-0.457270	0.712293	-0.196154	-0.346257	0.603251	-0.019794	-0.322542	0.573020	-0.012141	-0.252538	0.911417	-0.058193	-0.256532	0.089081	0.230863				-0.249204	0.066161	-0.151371	0.433301	0.065557	0.218470
14637	121.975000	-0.875086	0.623043	-0.010505	-0.846362	0.622040	0.168789	-0.722599	0.942354	-0.043977	-0.681979	0.936889	0.172899	-0.500226	1.148509	-0.071122	-0.503758	1.158541	0.033237	-0.462994	0.721540	0.293995	-0.493314	1.096451	0.045273	-0.457351	0.712256	-0.196049	-0.346201	0.603326	-0.019751	-0.322452	0.573138	-0.012059	-0.252289	0.911446	-0.058086	-0.256532	0.089082	0.230840				-0.249237	0.066140	-0.151332	0.433298	0.065564	0.218467
14638	121.983333	-0.875208	0.622915	-0.010579	-0.846475	0.621869	0.168820	-0.723177	0.942290	-0.044031	-0.682635	0.936892	0.172912	-0.500980	1.148735	-0.071002	-0.504622	1.158715	0.033356	-0.463218	0.721610	0.293958	-0.494130	1.096676	0.045430	-0.457449	0.712228	-0.195926	-0.346163	0.603408	-0.019666	-0.322370	0.573246	-0.011963	-0.252075	0.911477	-0.057935	-0.256536	0.089097	0.230830				-0.249268	0.066112	-0.151276	0.433302	0.065567	0.218468
14639	121.991667	-0.875365	0.622782	-0.010649	-0.846624	0.621682	0.168876	-0.723815	0.942213	-0.044057	-0.683335	0.936896	0.172916	-0.501767	1.149014	-0.070882	-0.505542	1.158942	0.033469	-0.463474	0.721716	0.293954	-0.495025	1.096896	0.045533	-0.457567	0.712202	-0.195800	-0.346140	0.603451	-0.019597	-0.322228	0.573410	-0.011644	-0.251863	0.911460	-0.057744	-0.256533	0.089082	0.230814				-0.249235	0.066142	-0.151276	0.433300	0.065568	0.218465
14640	122.000000	-0.875524	0.622623	-0.010729	-0.846785	0.621484	0.168943	-0.724473	0.942114	-0.044099	-0.684074	0.936898	0.172920	-0.502684	1.149349	-0.070656	-0.506559	1.159207	0.033694	-0.463750	0.721815	0.293934	-0.495965	1.097173	0.045708	-0.457715	0.712177	-0.195675	-0.346126	0.603465	-0.019532	-0.322094	0.573531	-0.011362	-0.251723	0.911491	-0.057614	-0.256527	0.089058	0.230794				-0.249269	0.066129	-0.151240	0.433299	0.065573	0.218464
14641	122.008333	-0.875740	0.622421	-0.010836	-0.846995	0.621225	0.168968	-0.725184	0.942013	-0.044153	-0.684869	0.936891	0.172929	-0.503633	1.149717	-0.070423	-0.507606	1.159502	0.033909	-0.464040	0.721916	0.293908	-0.496964	1.097462	0.045900	-0.457904	0.712150	-0.195556	-0.346117	0.603469	-0.019471	-0.322049	0.573550	-0.011343	-0.251559	0.911594	-0.057546	-0.256523	0.089029	0.230774				-0.249243	0.066146	-0.151235	0.433302	0.065569	0.218467
14642	122.016667	-0.875893	0.622198	-0.010940	-0.847128	0.621010	0.169080	-0.725939	0.941890	-0.044197	-0.685736	0.936915	0.172966	-0.504693	1.150124	-0.070187	-0.508684	1.159792	0.034170	-0.464353	0.722018	0.293869	-0.498015	1.097749	0.046112	-0.458129	0.712124	-0.195437	-0.346112	0.603464	-0.019412	-0.322010	0.573557	-0.011312	-0.251574	0.911638	-0.057331	-0.256520	0.088982	0.230748				-0.249201	0.066167	-0.151264	0.433294	0.065562	0.218473
14643	122.025000	-0.876152	0.621982	-0.011008	-0.847332	0.620757	0.169173	-0.726737	0.941778	-0.044227	-0.686630	0.936892	0.172982	-0.505831	1.150573	-0.069893	-0.509903	1.160086	0.034504	-0.464709	0.722126	0.293827	-0.499126	1.098064	0.046363	-0.458406	0.712134	-0.195310	-0.346113	0.603467	-0.019356	-0.321980	0.573585	-0.011282	-0.251479	0.911779	-0.057213	-0.256524	0.088975	0.230737				-0.249207	0.066151	-0.151254	0.433301	0.065558	0.218483
14644	122.033333	-0.876403	0.621748	-0.011106	-0.847572	0.620502	0.169283	-0.727574	0.941664	-0.044239	-0.687578	0.936905	0.173033	-0.507071	1.151039	-0.069557	-0.511187	1.160405	0.034849	-0.465084	0.722244	0.293783	-0.500282	1.098382	0.046655	-0.458714	0.712169	-0.195189	-0.346116	0.603499	-0.019301	-0.321950	0.573650	-0.011233	-0.251339	0.911897	-0.056986	-0.256529	0.088945	0.230709				-0.249208	0.066144	-0.151245	0.433300	0.065555	0.218488
14645	122.041667	-0.876643	0.621510	-0.011180	-0.847785	0.620185	0.169357	-0.728476	0.941559	-0.044222	-0.688551	0.936901	0.173083	-0.508418	1.151503	-0.069178	-0.512510	1.160676	0.035214	-0.465497	0.722397	0.293757	-0.501520	1.098682	0.046926	-0.459072	0.712201	-0.195098	-0.346132	0.603564	-0.019241	-0.321930	0.573763	-0.011186	-0.251592	0.911920	-0.056598	-0.256529	0.088963	0.230704				-0.249209	0.066129	-0.151232	0.433296	0.065557	0.218489
14646	122.050000	-0.876903	0.621243	-0.011256	-0.848001	0.619873	0.169433	-0.729421	0.941463	-0.044187	-0.689579	0.936896	0.173159	-0.509816	1.151995	-0.068811	-0.513958	1.160967	0.035624	-0.465941	0.722644	0.293816	-0.502798	1.098971	0.047224	-0.459458	0.712264	-0.195023	-0.346158	0.603687	-0.019173	-0.321916	0.573926	-0.011130	-0.251767	0.911966	-0.056133	-0.256535	0.088976	0.230696				-0.249204	0.066125	-0.151217	0.433302	0.065554	0.218486
14647	122.058333	-0.877212	0.620982	-0.011281	-0.848108	0.619444	0.169439	-0.730436	0.941355	-0.044115	-0.690665	0.936897	0.173264	-0.511335	1.152448	-0.068358	-0.515456	1.161250	0.036078	-0.466411	0.722821	0.293808	-0.504154	1.099232	0.047515	-0.459903	0.712359	-0.194981	-0.346182	0.603864	-0.019127	-0.321903	0.574118	-0.011098	-0.252030	0.911944	-0.055415	-0.256540	0.088997	0.230699				-0.249272	0.066090	-0.151150	0.433297	0.065562	0.218482
14648	122.066667	-0.877508	0.620719	-0.011293	-0.848357	0.619101	0.169499	-0.731501	0.941255	-0.044023	-0.691819	0.936912	0.173485	-0.512927	1.152931	-0.067977	-0.517061	1.161556	0.036520	-0.466923	0.723012	0.293835	-0.505562	1.099509	0.047833	-0.460398	0.712467	-0.194969	-0.346213	0.604181	-0.019028	-0.321898	0.574367	-0.011074	-0.252352	0.911899	-0.054692	-0.256541	0.088997	0.230691				-0.249275	0.066105	-0.151122	0.433299	0.065577	0.218496
14649	122.075000	-0.877793	0.620438	-0.011293	-0.848748	0.618883	0.169620	-0.732623	0.941159	-0.043924	-0.692945	0.936884	0.173529	-0.514621	1.153384	-0.067515	-0.518697	1.161810	0.036954	-0.467472	0.723194	0.293881	-0.507049	1.099795	0.048178	-0.460956	0.712577	-0.195007	-0.346245	0.604464	-0.018983	-0.321890	0.574668	-0.011092	-0.252804	0.911786	-0.053853	-0.256535	0.088975	0.230673				-0.249197	0.066163	-0.151139	0.433303	0.065571	0.218488
14650	122.083333	-0.878141	0.620114	-0.011315	-0.849035	0.618506	0.169688	-0.733812	0.941055	-0.043802	-0.694164	0.936877	0.173703	-0.516356	1.153833	-0.067107	-0.520439	1.162075	0.037384	-0.468081	0.723368	0.293963	-0.508597	1.100106	0.048528	-0.461570	0.712667	-0.195077	-0.346291	0.604798	-0.018949	-0.321896	0.575018	-0.011107	-0.253309	0.911660	-0.052854	-0.256525	0.088956	0.230651				-0.249276	0.066107	-0.151097	0.433304	0.065582	0.218494
14651	122.091667	-0.878489	0.619776	-0.011325	-0.849282	0.618117	0.169756	-0.735053	0.940951	-0.043664	-0.695453	0.936844	0.173898	-0.518166	1.154328	-0.066705	-0.522248	1.162405	0.037843	-0.468737	0.723472	0.293989	-0.510225	1.100431	0.048859	-0.462268	0.712724	-0.195197	-0.346336	0.605163	-0.018960	-0.321904	0.575424	-0.011125	-0.253948	0.911446	-0.051733	-0.256520	0.088932	0.230633				-0.249277	0.066094	-0.151097	0.433301	0.065576	0.218494
14652	122.100000	-0.878775	0.619388	-0.011341	-0.849587	0.617727	0.169862	-0.736349	0.940857	-0.043490	-0.696786	0.936813	0.174124	-0.520047	1.154838	-0.066285	-0.524066	1.162708	0.038237	-0.469451	0.723630	0.294109	-0.511911	1.100775	0.049197	-0.463055	0.712768	-0.195361	-0.346395	0.605569	-0.018970	-0.321919	0.575860	-0.011155	-0.254601	0.911256	-0.050549	-0.256514	0.088904	0.230607				-0.249216	0.066147	-0.151143	0.433303	0.065580	0.218504
14653	122.108333	-0.879092	0.619036	-0.011346	-0.849887	0.617264	0.169973	-0.737695	0.940728	-0.043223	-0.698168	0.936777	0.174372	-0.521965	1.155357	-0.065830	-0.526035	1.163130	0.038704	-0.470216	0.723854	0.294320	-0.513685	1.101163	0.049528	-0.463944	0.712845	-0.195460	-0.346456	0.606013	-0.018951	-0.321942	0.576345	-0.011148	-0.255362	0.910992	-0.049204	-0.256513	0.088900	0.230584				-0.249216	0.066143	-0.151146	0.433304	0.065578	0.218508
14654	122.116667	-0.879538	0.618668	-0.011348	-0.850041	0.616678	0.170022	-0.739148	0.940671	-0.042986	-0.699579	0.936731	0.174654	-0.523953	1.155928	-0.065401	-0.527993	1.163539	0.039121	-0.471015	0.724013	0.294481	-0.515519	1.101576	0.049865	-0.464897	0.712882	-0.195604	-0.346523	0.606469	-0.018920	-0.322178	0.577164	-0.010933	-0.256148	0.910713	-0.047779	-0.256508	0.088915	0.230565				-0.249207	0.066145	-0.151163	0.433309	0.065577	0.218513
14655	122.125000	-0.879860	0.618271	-0.011353	-0.850407	0.616207	0.170185	-0.740607	0.940547	-0.042638	-0.701007	0.936659	0.174952	-0.526026	1.156550	-0.064991	-0.530063	1.164010	0.039604	-0.471842	0.724173	0.294645	-0.517415	1.102074	0.050259	-0.465960	0.712966	-0.195804	-0.346580	0.606994	-0.018806	-0.322197	0.577702	-0.010854	-0.257002	0.910341	-0.046226	-0.256514	0.088918	0.230542				-0.249246	0.066122	-0.151132	0.433309	0.065592	0.218512
14656	122.133333	-0.880212	0.617854	-0.011341	-0.850808	0.615765	0.170391	-0.742101	0.940432	-0.042295	-0.702502	0.936585	0.175284	-0.528146	1.157175	-0.064550	-0.532164	1.164474	0.040058	-0.472697	0.724280	0.294731	-0.519361	1.102594	0.050667	-0.467074	0.713037	-0.196005	-0.346636	0.607508	-0.018706	-0.322227	0.578233	-0.010770	-0.257891	0.909927	-0.044622	-0.256522	0.088936	0.230530				-0.249218	0.066140	-0.151140	0.433312	0.065588	0.218508
14657	122.141667	-0.880668	0.617450	-0.011310	-0.851161	0.615224	0.170571	-0.743687	0.940334	-0.041914	-0.704024	0.936505	0.175658	-0.530345	1.157804	-0.064020	-0.534340	1.165003	0.040551	-0.473599	0.724535	0.294946	-0.521391	1.103100	0.051040	-0.468261	0.713114	-0.196248	-0.346732	0.607871	-0.018696	-0.322111	0.578780	-0.010421	-0.258845	0.909459	-0.042949	-0.256523	0.088940	0.230525				-0.249237	0.066119	-0.151125	0.433319	0.065594	0.218511
14658	122.150000	-0.881124	0.617027	-0.011283	-0.851533	0.614705	0.170778	-0.745300	0.940239	-0.041516	-0.705573	0.936370	0.176022	-0.532608	1.158444	-0.063508	-0.536584	1.165562	0.041070	-0.474533	0.724802	0.295155	-0.523454	1.103659	0.051481	-0.469526	0.713218	-0.196472	-0.346831	0.608258	-0.018619	-0.322135	0.579242	-0.010264	-0.259851	0.908911	-0.041171	-0.256516	0.088928	0.230514				-0.249253	0.066102	-0.151103	0.433313	0.065605	0.218520
14659	122.158333	-0.881532	0.616540	-0.011256	-0.851871	0.614104	0.170948	-0.746936	0.940132	-0.041131	-0.707207	0.936287	0.176454	-0.534911	1.159104	-0.063032	-0.538903	1.166087	0.041585	-0.475504	0.725030	0.295292	-0.525588	1.104228	0.051931	-0.470876	0.713296	-0.196741	-0.346935	0.608660	-0.018493	-0.322185	0.579663	-0.010088	-0.260946	0.908283	-0.039367	-0.256515	0.088900	0.230490				-0.249232	0.066123	-0.151120	0.433308	0.065597	0.218521
14660	122.166667	-0.882012	0.616060	-0.011206	-0.852373	0.613612	0.171184	-0.748600	0.940013	-0.040719	-0.708814	0.936170	0.176854	-0.537318	1.159758	-0.062474	-0.541279	1.166654	0.042135	-0.476527	0.725322	0.295452	-0.527706	1.104879	0.052355	-0.472307	0.713379	-0.197056	-0.347039	0.609115	-0.018334	-0.322261	0.580076	-0.009911	-0.262155	0.907618	-0.037456	-0.256506	0.088873	0.230468				-0.249258	0.066112	-0.151116	0.433313	0.065597	0.218525
14661	122.175000	-0.882490	0.615554	-0.011169	-0.852771	0.613065	0.171371	-0.750288	0.939891	-0.040316	-0.710475	0.936046	0.177253	-0.539692	1.160367	-0.061912	-0.543681	1.167161	0.042719	-0.477630	0.725674	0.295670	-0.529921	1.105451	0.052873	-0.473827	0.713442	-0.197425	-0.347192	0.609539	-0.018212	-0.322385	0.580531	-0.009677	-0.263441	0.906785	-0.035396	-0.256503	0.088856	0.230459				-0.249227	0.066133	-0.151133	0.433312	0.065607	0.218534
14662	122.183333	-0.883010	0.615061	-0.011099	-0.853093	0.612412	0.171480	-0.752005	0.939760	-0.039921	-0.712170	0.935917	0.177640	-0.542159	1.161013	-0.061354	-0.546154	1.167696	0.043275	-0.478770	0.726058	0.295896	-0.532147	1.105987	0.053369	-0.475426	0.713491	-0.197823	-0.347401	0.609923	-0.018136	-0.322530	0.581031	-0.009414	-0.264880	0.905922	-0.033381	-0.256497	0.088865	0.230453				-0.249255	0.066125	-0.151114	0.433306	0.065608	0.218534
14663	122.191667	-0.883525	0.614559	-0.011005	-0.853641	0.611916	0.171698	-0.753762	0.939617	-0.039515	-0.713907	0.935745	0.178007	-0.544668	1.161698	-0.060772	-0.548684	1.168227	0.043889	-0.479996	0.726471	0.296142	-0.534451	1.106578	0.053920	-0.477131	0.713579	-0.198175	-0.347638	0.610437	-0.017964	-0.322716	0.581596	-0.009125	-0.266470	0.904914	-0.031229	-0.256493	0.088866	0.230438				-0.249202	0.066163	-0.151143	0.433315	0.065596	0.218533
14664	122.200000	-0.883987	0.613977	-0.010912	-0.854109	0.611334	0.171852	-0.755535	0.939473	-0.039108	-0.715693	0.935606	0.178401	-0.547170	1.162351	-0.060129	-0.551262	1.168754	0.044509	-0.481275	0.726894	0.296419	-0.536770	1.107170	0.054473	-0.478962	0.713807	-0.198650	-0.347906	0.611029	-0.017755	-0.322952	0.582198	-0.008831	-0.268172	0.903851	-0.029097	-0.256497	0.088880	0.230435				-0.249191	0.066171	-0.151154	0.433321	0.065613	0.218540
14665	122.208333	-0.884424	0.613399	-0.010821	-0.854564	0.610754	0.171990	-0.757341	0.939350	-0.038668	-0.717492	0.935466	0.178774	-0.549751	1.163092	-0.059517	-0.553927	1.169329	0.045183	-0.482638	0.727344	0.296736	-0.539186	1.107813	0.055086	-0.481041	0.714448	-0.199217	-0.348247	0.611649	-0.017596	-0.323234	0.582882	-0.008487	-0.270109	0.902573	-0.026920	-0.256511	0.088888	0.230420				-0.249251	0.066123	-0.151109	0.433321	0.065608	0.218543
14666	122.216667	-0.884902	0.612888	-0.010684	-0.855039	0.610194	0.172141	-0.759192	0.939232	-0.038212	-0.719234	0.935178	0.179049	-0.552337	1.163875	-0.058899	-0.556594	1.169906	0.045785	-0.484066	0.727776	0.297078	-0.541579	1.108397	0.055584	-0.483205	0.715220	-0.199883	-0.348590	0.612330	-0.017363	-0.323533	0.583599	-0.008130	-0.272183	0.901082	-0.024759	-0.256513	0.088904	0.230408				-0.249201	0.066172	-0.151140	0.433316	0.065603	0.218529
14667	122.225000	-0.885477	0.612373	-0.010574	-0.855468	0.609573	0.172243	-0.761068	0.939122	-0.037703	-0.721074	0.935052	0.179486	-0.554943	1.164724	-0.058192	-0.559282	1.170555	0.046492	-0.485567	0.728241	0.297475	-0.544070	1.109100	0.056188	-0.485503	0.716116	-0.200662	-0.348925	0.613013	-0.017072	-0.323879	0.584325	-0.007719	-0.274528	0.899291	-0.022480	-0.256523	0.088888	0.230391				-0.249215	0.066149	-0.151139	0.433317	0.065600	0.218538
14668	122.233333	-0.885937	0.611802	-0.010484	-0.856011	0.609090	0.172433	-0.762970	0.939030	-0.037195	-0.722980	0.934844	0.179932	-0.557560	1.165540	-0.057461	-0.562043	1.171219	0.047192	-0.487119	0.728688	0.297911	-0.546591	1.109803	0.056833	-0.487926	0.717036	-0.201549	-0.349250	0.613776	-0.016695	-0.324367	0.585328	-0.007198	-0.276987	0.897241	-0.020254	-0.256525	0.088877	0.230369				-0.249248	0.066127	-0.151119	0.433314	0.065609	0.218545
14669	122.241667	-0.886490	0.611320	-0.010355	-0.856533	0.608548	0.172599	-0.764869	0.938933	-0.036674	-0.724882	0.934639	0.180384	-0.560246	1.166469	-0.056748	-0.564807	1.171889	0.047979	-0.488731	0.729049	0.298295	-0.549160	1.110527	0.057510	-0.490540	0.717912	-0.202611	-0.349600	0.614471	-0.016385	-0.324725	0.586087	-0.006646	-0.279572	0.894860	-0.017964	-0.256531	0.088843	0.230334				-0.249241	0.066123	-0.151117	0.433310	0.065602	0.218538
14670	122.250000	-0.887003	0.610796	-0.010272	-0.857045	0.607939	0.172722	-0.766787	0.938846	-0.036150	-0.726789	0.934440	0.180854	-0.562969	1.167366	-0.055921	-0.567588	1.172545	0.048738	-0.490406	0.729412	0.298727	-0.551721	1.111214	0.058169	-0.493339	0.718790	-0.203790	-0.349918	0.615265	-0.015892	-0.325093	0.586832	-0.006037	-0.282329	0.892140	-0.015630	-0.256530	0.088823	0.230319				-0.249183	0.066163	-0.151154	0.433307	0.065595	0.218533
14671	122.258333	-0.887443	0.610247	-0.010198	-0.857521	0.607370	0.172828	-0.768713	0.938757	-0.035620	-0.728709	0.934209	0.181303	-0.565671	1.168238	-0.055041	-0.570465	1.173212	0.049639	-0.492156	0.729795	0.299221	-0.554317	1.111922	0.058914	-0.496420	0.719675	-0.205032	-0.350240	0.615981	-0.015405	-0.325460	0.587561	-0.005341	-0.285238	0.889044	-0.013317	-0.256519	0.088829	0.230306				-0.249241	0.066135	-0.151124	0.433304	0.065603	0.218528
14672	122.266667	-0.887891	0.609720	-0.010154	-0.858069	0.606771	0.172946	-0.770656	0.938651	-0.035076	-0.730670	0.934017	0.181796	-0.568546	1.169188	-0.054156	-0.573309	1.173902	0.050575	-0.493955	0.730170	0.299735	-0.556935	1.112622	0.059702	-0.499702	0.720571	-0.206374	-0.350543	0.616707	-0.014868	-0.325821	0.588267	-0.004591	-0.288306	0.885572	-0.011035	-0.256520	0.088835	0.230297				-0.249232	0.066145	-0.151102	0.433309	0.065601	0.218515
14673	122.275000	-0.888395	0.609186	-0.010135	-0.858572	0.606159	0.173021	-0.772611	0.938537	-0.034501	-0.732640	0.933752	0.182272	-0.571240	1.170073	-0.053166	-0.576198	1.174525	0.051523	-0.495812	0.730536	0.300278	-0.559576	1.113308	0.060527	-0.503266	0.721453	-0.207848	-0.350859	0.617423	-0.014278	-0.326205	0.588934	-0.003758	-0.291530	0.881655	-0.008684	-0.256509	0.088868	0.230310				-0.249210	0.066169	-0.151108	0.433306	0.065598	0.218503
14674	122.283333	-0.888795	0.608606	-0.010177	-0.859074	0.605520	0.173087	-0.774571	0.938409	-0.033918	-0.734594	0.933316	0.182666	-0.574124	1.170975	-0.052149	-0.579120	1.175160	0.052548	-0.497719	0.730980	0.300926	-0.562233	1.113980	0.061385	-0.507034	0.722344	-0.209400	-0.351160	0.618118	-0.013645	-0.326683	0.589765	-0.002854	-0.294912	0.877371	-0.006427	-0.256504	0.088893	0.230319				-0.249144	0.066225	-0.151103	0.433312	0.065588	0.218490
14675	122.291667	-0.889196	0.608086	-0.010194	-0.859630	0.604896	0.173147	-0.776542	0.938276	-0.033344	-0.736594	0.933226	0.183254	-0.577013	1.171867	-0.051080	-0.582084	1.175731	0.053628	-0.499671	0.731301	0.301474	-0.564918	1.114608	0.062314	-0.511035	0.723210	-0.211022	-0.351456	0.618840	-0.012955	-0.327107	0.590420	-0.001957	-0.298449	0.872643	-0.004176	-0.256509	0.088922	0.230339				-0.249136	0.066236	-0.151099	0.433308	0.065597	0.218502
14676	122.300000	-0.889710	0.607568	-0.010258	-0.860125	0.604264	0.173167	-0.778516	0.938134	-0.032753	-0.738639	0.932914	0.183756	-0.579940	1.172750	-0.050026	-0.585091	1.176351	0.054775	-0.501647	0.731611	0.302042	-0.567641	1.115265	0.063285	-0.515246	0.724189	-0.212706	-0.351597	0.619622	-0.012260	-0.327531	0.591068	-0.001033	-0.302161	0.867581	-0.002082	-0.256505	0.088945	0.230362				-0.249134	0.066240	-0.151094	0.433297	0.065598	0.218494
14677	122.308333	-0.890030	0.607000	-0.010355	-0.860675	0.603610	0.173199	-0.780495	0.937974	-0.032175	-0.740653	0.932590	0.184248	-0.582899	1.173646	-0.048901	-0.588071	1.176870	0.055870	-0.503670	0.731978	0.302707	-0.570345	1.115847	0.064210	-0.519675	0.725095	-0.214462	-0.351982	0.620398	-0.011407	-0.327942	0.591768	-0.000069	-0.305987	0.862110	-0.000095	-0.256507	0.088936	0.230360				-0.249128	0.066242	-0.151082	0.433298	0.065590	0.218497
14678	122.316667	-0.890519	0.606476	-0.010419	-0.861198	0.602975	0.173217	-0.782474	0.937805	-0.031598	-0.742712	0.932275	0.184754	-0.585863	1.174504	-0.047722	-0.591094	1.177395	0.057033	-0.505718	0.732272	0.303332	-0.573055	1.116401	0.065141	-0.524286	0.725989	-0.216199	-0.352329	0.621223	-0.010613	-0.328381	0.592536	0.000889	-0.309982	0.856339	0.001742	-0.256505	0.088934	0.230375				-0.249132	0.066228	-0.151063	0.433298	0.065594	0.218495
14679	122.325000	-0.890905	0.605903	-0.010518	-0.861688	0.602283	0.173184	-0.784454	0.937613	-0.031037	-0.744798	0.931954	0.185264	-0.588844	1.175363	-0.046543	-0.594115	1.177864	0.058228	-0.507787	0.732609	0.304033	-0.575832	1.116967	0.066204	-0.529178	0.726853	-0.218075	-0.352684	0.622287	-0.009696	-0.328813	0.593464	0.001812	-0.314172	0.850188	0.003431	-0.256508	0.088932	0.230383				-0.249210	0.066153	-0.151036	0.433294	0.065590	0.218485
14680	122.333333	-0.891345	0.605345	-0.010612	-0.862225	0.601606	0.173199	-0.786429	0.937409	-0.030508	-0.746805	0.931634	0.185734	-0.591845	1.176213	-0.045326	-0.597140	1.178246	0.059402	-0.509894	0.732882	0.304703	-0.578559	1.117469	0.067169	-0.534203	0.727822	-0.220119	-0.353121	0.623465	-0.008724	-0.329305	0.594529	0.002720	-0.318492	0.843759	0.005029	-0.256506	0.088953	0.230401				-0.249208	0.066139	-0.151022	0.433295	0.065595	0.218483
14681	122.341667	-0.891733	0.604743	-0.010695	-0.862613	0.600826	0.173062	-0.788436	0.937180	-0.029942	-0.748938	0.931249	0.186224	-0.594870	1.177074	-0.044188	-0.600123	1.178728	0.060627	-0.512043	0.733189	0.305492	-0.581306	1.117954	0.068174	-0.539488	0.728611	-0.222031	-0.353638	0.624710	-0.007841	-0.329851	0.595854	0.003655	-0.322943	0.837045	0.006460	-0.256508	0.088950	0.230423				-0.249141	0.066192	-0.151021	0.433299	0.065587	0.218472
14682	122.350000	-0.892226	0.604178	-0.010759	-0.863187	0.600222	0.173115	-0.790415	0.936938	-0.029412	-0.751088	0.930828	0.186703	-0.597850	1.177890	-0.042901	-0.603188	1.179113	0.061825	-0.514185	0.733437	0.306170	-0.584060	1.118471	0.069201	-0.544951	0.729461	-0.223898	-0.354194	0.626038	-0.006939	-0.330440	0.597288	0.004582	-0.327540	0.830117	0.007698	-0.256509	0.088993	0.230471				-0.249117	0.066223	-0.151007	0.433301	0.065600	0.218473
14683	122.358333	-0.892569	0.603527	-0.010844	-0.863716	0.599549	0.173118	-0.792426	0.936675	-0.028868	-0.753187	0.930405	0.187157	-0.600848	1.178749	-0.041627	-0.606240	1.179614	0.063139	-0.516379	0.733692	0.306939	-0.586828	1.118950	0.070231	-0.550562	0.730428	-0.225808	-0.354819	0.627466	-0.006004	-0.331033	0.598627	0.005442	-0.332293	0.822963	0.008837	-0.256514	0.089031	0.230524				-0.249111	0.066226	-0.150990	0.433299	0.065586	0.218466
14684	122.366667	-0.893080	0.602935	-0.010877	-0.864265	0.598834	0.173122	-0.794417	0.936408	-0.028345	-0.755275	0.929868	0.187540	-0.603861	1.179603	-0.040376	-0.609182	1.180018	0.064420	-0.518584	0.733935	0.307730	-0.589592	1.119417	0.071275	-0.556305	0.731456	-0.227670	-0.355497	0.628897	-0.005178	-0.331668	0.600174	0.006303	-0.337218	0.815655	0.009833	-0.256517	0.089077	0.230581				-0.249105	0.066231	-0.150980	0.433299	0.065588	0.218472
14685	122.375000	-0.893516	0.602324	-0.010938	-0.864809	0.598212	0.173150	-0.796404	0.936127	-0.027833	-0.757444	0.929605	0.188100	-0.606855	1.180415	-0.039124	-0.612227	1.180408	0.065693	-0.520791	0.734140	0.308572	-0.592372	1.119879	0.072335	-0.562188	0.732585	-0.229586	-0.356319	0.630365	-0.004377	-0.332357	0.601696	0.007103	-0.342354	0.808161	0.010759	-0.256514	0.089109	0.230620				-0.249105	0.066231	-0.150967	0.433295	0.065585	0.218471
14686	122.383333	-0.893897	0.601687	-0.010981	-0.865398	0.597576	0.173198	-0.798400	0.935848	-0.027326	-0.759467	0.929189	0.188520	-0.609864	1.181216	-0.037842	-0.615286	1.180822	0.067018	-0.522958	0.734341	0.309344	-0.595159	1.120344	0.073392	-0.568085	0.733844	-0.231307	-0.357214	0.631804	-0.003671	-0.333134	0.603379	0.007874	-0.347668	0.800627	0.011484	-0.256513	0.089134	0.230653				-0.249183	0.066162	-0.150934	0.433288	0.065572	0.218477
14687	122.391667	-0.894462	0.601088	-0.011003	-0.865964	0.596921	0.173229	-0.800397	0.935575	-0.026827	-0.761620	0.928728	0.188988	-0.612851	1.182014	-0.036583	-0.618314	1.181221	0.068231	-0.525112	0.734519	0.310147	-0.597902	1.120813	0.074414	-0.574098	0.735230	-0.233004	-0.358222	0.633329	-0.002911	-0.333952	0.604921	0.008621	-0.353120	0.793181	0.012092	-0.256509	0.089141	0.230673				-0.249096	0.066239	-0.150955	0.433291	0.065581	0.218483
14688	122.400000	-0.894870	0.600451	-0.011031	-0.866504	0.596294	0.173264	-0.802320	0.935244	-0.026267	-0.763771	0.928332	0.189485	-0.615855	1.182823	-0.035307	-0.621365	1.181631	0.069532	-0.527283	0.734776	0.311130	-0.600669	1.121281	0.075455	-0.580113	0.736660	-0.234682	-0.359276	0.634796	-0.002236	-0.334818	0.606548	0.009348	-0.358613	0.785793	0.012423	-0.256517	0.089131	0.230679				-0.249095	0.066234	-0.150954	0.433294	0.065578	0.218474
14689	122.408333	-0.895484	0.599892	-0.011034	-0.867097	0.595648	0.173323	-0.804319	0.934980	-0.025750	-0.765786	0.927818	0.189896	-0.618818	1.183635	-0.034080	-0.624398	1.181993	0.070734	-0.529311	0.734865	0.311783	-0.603450	1.121735	0.076509	-0.586117	0.738176	-0.236232	-0.360378	0.636301	-0.001564	-0.335719	0.608226	0.010039	-0.364265	0.778626	0.012525	-0.256508	0.089135	0.230685				-0.249178	0.066168	-0.150930	0.433293	0.065586	0.218471
14690	122.416667	-0.895882	0.599260	-0.011048	-0.867737	0.595067	0.173419	-0.806338	0.934734	-0.025181	-0.767906	0.927395	0.190419	-0.621773	1.184408	-0.032837	-0.627439	1.182368	0.071994	-0.531348	0.735022	0.312579	-0.606206	1.122204	0.077514	-0.592102	0.739699	-0.237749	-0.361548	0.637739	-0.000898	-0.336691	0.609882	0.010726	-0.369928	0.771775	0.012511	-0.256504	0.089143	0.230694				-0.249135	0.066209	-0.150948	0.433292	0.065587	0.218471
14691	122.425000	-0.896493	0.598685	-0.011028	-0.868296	0.594430	0.173472	-0.808348	0.934494	-0.024626	-0.769958	0.926982	0.190940	-0.624713	1.185232	-0.031633	-0.630479	1.182760	0.073197	-0.533331	0.735247	0.313453	-0.608990	1.122650	0.078546	-0.598107	0.741314	-0.239093	-0.362760	0.639133	-0.000283	-0.337550	0.611571	0.011336	-0.375612	0.765246	0.012117	-0.256514	0.089167	0.230713				-0.249097	0.066241	-0.150959	0.433292	0.065580	0.218459
14692	122.433333	-0.896844	0.597980	-0.010961	-0.868849	0.593802	0.173524	-0.810373	0.934255	-0.024042	-0.771999	0.926483	0.191445	-0.627630	1.185974	-0.030341	-0.633498	1.183131	0.074384	-0.535313	0.735376	0.314301	-0.611740	1.123075	0.079537	-0.604105	0.742944	-0.240396	-0.363989	0.640469	0.000309	-0.338559	0.613099	0.011840	-0.381225	0.759072	0.011536	-0.256515	0.089196	0.230731				-0.249161	0.066174	-0.150934	0.433293	0.065585	0.218453
14693	122.441667	-0.897521	0.597478	-0.010960	-0.869457	0.593174	0.173612	-0.812420	0.934015	-0.023422	-0.774041	0.926040	0.191998	-0.630508	1.186755	-0.029180	-0.636546	1.183448	0.075583	-0.537188	0.735461	0.314888	-0.614511	1.123514	0.080535	-0.610093	0.744589	-0.241607	-0.365211	0.641751	0.000898	-0.339605	0.614485	0.012281	-0.386724	0.753386	0.010672	-0.256522	0.089235	0.230759				-0.249076	0.066253	-0.150962	0.433286	0.065591	0.218460
14694	122.450000	-0.898003	0.596828	-0.010854	-0.870072	0.592561	0.173708	-0.814479	0.933774	-0.022779	-0.776014	0.925559	0.192537	-0.633409	1.187578	-0.028040	-0.639588	1.183809	0.076755	-0.539077	0.735667	0.315700	-0.617260	1.123942	0.081490	-0.616079	0.746238	-0.242746	-0.366486	0.642934	0.001437	-0.340683	0.615794	0.012665	-0.392119	0.748108	0.009478	-0.256524	0.089259	0.230778				-0.249069	0.066271	-0.150977	0.433286	0.065590	0.218461
14695	122.458333	-0.898499	0.596205	-0.010829	-0.870638	0.591954	0.173790	-0.816563	0.933526	-0.022102	-0.778010	0.925120	0.193122	-0.636250	1.188330	-0.026789	-0.642597	1.184158	0.077896	-0.540953	0.735729	0.316378	-0.620018	1.124395	0.082482	-0.622056	0.747876	-0.243799	-0.367723	0.644056	0.001942	-0.341711	0.617049	0.013009	-0.397384	0.743202	0.008023	-0.256516	0.089282	0.230797				-0.249067	0.066280	-0.150978	0.433288	0.065578	0.218460
14696	122.466667	-0.899064	0.595637	-0.010746	-0.871257	0.591392	0.173915	-0.818494	0.933200	-0.021389	-0.779934	0.924635	0.193669	-0.639083	1.189166	-0.025629	-0.645613	1.184597	0.079088	-0.542779	0.735757	0.316954	-0.622773	1.124885	0.083437	-0.628018	0.749471	-0.244837	-0.368984	0.645076	0.002419	-0.342728	0.618222	0.013336	-0.402527	0.738702	0.006355	-0.256513	0.089294	0.230804				-0.249061	0.066299	-0.150996	0.433291	0.065583	0.218468
14697	122.475000	-0.899601	0.595006	-0.010713	-0.871835	0.590792	0.174005	-0.820756	0.933017	-0.020702	-0.781930	0.924084	0.194242	-0.641893	1.190037	-0.024435	-0.648564	1.185012	0.080230	-0.544640	0.735803	0.317571	-0.625510	1.125381	0.084362	-0.633956	0.751106	-0.245696	-0.370237	0.645962	0.002870	-0.343775	0.619267	0.013642	-0.407459	0.734569	0.004464	-0.256505	0.089289	0.230789				-0.249061	0.066297	-0.151008	0.433294	0.065579	0.218460
14698	122.483333	-0.900168	0.594431	-0.010606	-0.872442	0.590263	0.174137	-0.822872	0.932750	-0.019939	-0.783893	0.923546	0.194822	-0.644688	1.190903	-0.023245	-0.651516	1.185481	0.081370	-0.546506	0.735822	0.318172	-0.628287	1.125892	0.085324	-0.639861	0.752688	-0.246521	-0.371451	0.646782	0.003330	-0.344755	0.620247	0.013976	-0.412193	0.730701	0.002429	-0.256508	0.089271	0.230776				-0.249129	0.066238	-0.151012	0.433294	0.065559	0.218456
14699	122.491667	-0.900789	0.593855	-0.010517	-0.873010	0.589666	0.174234	-0.825012	0.932480	-0.019182	-0.785771	0.923071	0.195415	-0.647464	1.191805	-0.022142	-0.654434	1.185963	0.082483	-0.548371	0.735794	0.318708	-0.631071	1.126412	0.086253	-0.645755	0.754241	-0.247220	-0.372619	0.647491	0.003802	-0.345711	0.621130	0.014331	-0.416752	0.727132	0.000306	-0.256515	0.089273	0.230760				-0.249131	0.066239	-0.151028	0.433300	0.065586	0.218459
14700	122.500000	-0.901291	0.593246	-0.010424	-0.873562	0.589081	0.174335	-0.827158	0.932200	-0.018413	-0.787690	0.922501	0.195988	-0.650234	1.192713	-0.020988	-0.657339	1.186389	0.083592	-0.550230	0.735762	0.319217	-0.633851	1.126890	0.087137	-0.651601	0.755828	-0.247776	-0.373749	0.648121	0.004335	-0.346630	0.621924	0.014710	-0.421130	0.723741	-0.001869	-0.256516	0.089266	0.230752				-0.249130	0.066236	-0.151044	0.433291	0.065582	0.218456
14701	122.508333	-0.901858	0.592674	-0.010311	-0.874176	0.588543	0.174469	-0.829311	0.931920	-0.017650	-0.789504	0.922013	0.196589	-0.653002	1.193563	-0.019878	-0.660242	1.186754	0.084680	-0.552063	0.735735	0.319743	-0.636577	1.127288	0.087976	-0.657349	0.757456	-0.248324	-0.374775	0.648647	0.004822	-0.347557	0.622525	0.015086	-0.425095	0.720663	-0.004260	-0.256523	0.089277	0.230748				-0.249086	0.066285	-0.151081	0.433287	0.065589	0.218460
14702	122.516667	-0.902502	0.592121	-0.010176	-0.874723	0.587981	0.174579	-0.831487	0.931622	-0.016872	-0.791323	0.921496	0.197191	-0.655780	1.194358	-0.018769	-0.663143	1.187044	0.085754	-0.553905	0.735694	0.320326	-0.639286	1.127640	0.088792	-0.663001	0.759088	-0.248778	-0.375794	0.649023	0.005339	-0.348195	0.623257	0.015577	-0.428993	0.717640	-0.006591	-0.256530	0.089282	0.230750				-0.249121	0.066237	-0.151076	0.433289	0.065584	0.218464
14703	122.525000	-0.903007	0.591503	-0.010072	-0.875311	0.587504	0.174754	-0.833647	0.931323	-0.016091	-0.793129	0.920920	0.197765	-0.658561	1.195175	-0.017704	-0.666019	1.187284	0.086781	-0.555637	0.735475	0.320575	-0.641970	1.127957	0.089580	-0.668527	0.760664	-0.249107	-0.376733	0.649351	0.005912	-0.349127	0.623580	0.015981	-0.432707	0.714945	-0.008928	-0.256528	0.089287	0.230742				-0.249113	0.066254	-0.151101	0.433292	0.065592	0.218475
14704	122.533333	-0.903593	0.590916	-0.009931	-0.875850	0.586885	0.174856	-0.835811	0.931003	-0.015337	-0.794930	0.920305	0.198323	-0.661332	1.195930	-0.016606	-0.668916	1.187501	0.087825	-0.557329	0.735328	0.320888	-0.644633	1.128277	0.090360	-0.673942	0.762230	-0.249277	-0.377589	0.649582	0.006494	-0.349868	0.623919	0.016447	-0.436169	0.712468	-0.011474	-0.256523	0.089306	0.230746				-0.249034	0.066340	-0.151141	0.433291	0.065573	0.218477
14705	122.541667	-0.904160	0.590332	-0.009808	-0.876351	0.586378	0.175008	-0.837959	0.930688	-0.014538	-0.796685	0.919718	0.198914	-0.664135	1.196708	-0.015508	-0.671810	1.187722	0.088875	-0.558988	0.735162	0.321241	-0.647309	1.128564	0.091115	-0.679221	0.763754	-0.249339	-0.378371	0.649782	0.007107	-0.350460	0.624226	0.016969	-0.439421	0.710217	-0.014016	-0.256511	0.089311	0.230744				-0.249059	0.066324	-0.151148	0.433291	0.065572	0.218483
14706	122.550000	-0.904711	0.589707	-0.009684	-0.876885	0.585849	0.175149	-0.840091	0.930392	-0.013786	-0.798415	0.919133	0.199506	-0.666933	1.197477	-0.014421	-0.674723	1.187948	0.089954	-0.560580	0.734968	0.321546	-0.649960	1.128859	0.091884	-0.684389	0.765257	-0.249298	-0.379033	0.649937	0.007702	-0.351016	0.624476	0.017481	-0.442457	0.708197	-0.016643	-0.256503	0.089316	0.230741				-0.249098	0.066305	-0.151162	0.433298	0.065580	0.218486
14707	122.558333	-0.905259	0.589117	-0.009546	-0.877321	0.585346	0.175274	-0.842237	0.930065	-0.012970	-0.800126	0.918609	0.200137	-0.669759	1.198250	-0.013291	-0.677598	1.188172	0.090992	-0.562078	0.734791	0.321685	-0.652601	1.129196	0.092655	-0.689379	0.766587	-0.249289	-0.379731	0.649969	0.008275	-0.351683	0.624514	0.017923	-0.445275	0.706333	-0.019401	-0.256494	0.089302	0.230728				-0.249066	0.066333	-0.151199	0.433293	0.065585	0.218483
14708	122.566667	-0.905798	0.588483	-0.009438	-0.877842	0.584839	0.175428	-0.844381	0.929728	-0.012183	-0.801823	0.917925	0.200704	-0.672614	1.199057	-0.012157	-0.680456	1.188393	0.092034	-0.563545	0.734608	0.321883	-0.655230	1.129538	0.093452	-0.694253	0.767920	-0.249160	-0.380385	0.649954	0.008854	-0.352300	0.624528	0.018375	-0.447904	0.704712	-0.022145	-0.256480	0.089309	0.230731				-0.249034	0.066357	-0.151238	0.433290	0.065579	0.218479
14709	122.575000	-0.906343	0.587917	-0.009284	-0.878281	0.584356	0.175564	-0.846511	0.929396	-0.011358	-0.803427	0.917237	0.201234	-0.675458	1.199858	-0.011074	-0.683314	1.188650	0.093112	-0.564951	0.734421	0.322048	-0.657859	1.129880	0.094234	-0.698950	0.769104	-0.249047	-0.381022	0.649866	0.009430	-0.352628	0.624673	0.018908	-0.450481	0.703229	-0.024780	-0.256481	0.089312	0.230733				-0.249084	0.066310	-0.151225	0.433294	0.065573	0.218476
14710	122.583333	-0.906866	0.587374	-0.009124	-0.878687	0.583884	0.175698	-0.848632	0.929056	-0.010528	-0.805165	0.916681	0.201936	-0.678339	1.200645	-0.009914	-0.686183	1.188887	0.094186	-0.566296	0.734243	0.322184	-0.660453	1.130243	0.095024	-0.703466	0.770136	-0.248800	-0.381614	0.649769	0.009989	-0.353084	0.624654	0.019376	-0.452742	0.701876	-0.027520	-0.256485	0.089314	0.230732				-0.249070	0.066329	-0.151260	0.433291	0.065579	0.218479
14711	122.591667	-0.907438	0.586834	-0.008961	-0.879122	0.583398	0.175835	-0.850750	0.928695	-0.009724	-0.806715	0.915981	0.202455	-0.681267	1.201557	-0.008877	-0.689012	1.189193	0.095252	-0.567531	0.734078	0.322193	-0.663049	1.130634	0.095799	-0.707844	0.771221	-0.248733	-0.382132	0.649674	0.010571	-0.353462	0.624619	0.019789	-0.454812	0.700617	-0.030146	-0.256483	0.089336	0.230753				-0.249064	0.066335	-0.151274	0.433292	0.065578	0.218481
14712	122.600000	-0.907955	0.586322	-0.008802	-0.879570	0.582992	0.176009	-0.852882	0.928308	-0.008879	-0.808415	0.915435	0.203153	-0.684075	1.202446	-0.007732	-0.691818	1.189555	0.096313	-0.568698	0.733911	0.322162	-0.665693	1.131067	0.096557	-0.712045	0.772249	-0.248490	-0.382621	0.649530	0.011078	-0.353836	0.624559	0.020174	-0.456681	0.699371	-0.032780	-0.256484	0.089354	0.230764				-0.249063	0.066327	-0.151283	0.433296	0.065572	0.218490
14713	122.608333	-0.908429	0.585747	-0.008652	-0.879834	0.582468	0.176113	-0.854972	0.927910	-0.008116	-0.810029	0.914785	0.203755	-0.686827	1.203415	-0.006628	-0.694599	1.190062	0.097424	-0.569836	0.733742	0.322207	-0.668416	1.131556	0.097384	-0.715986	0.773091	-0.248235	-0.383074	0.649397	0.011526	-0.354094	0.624611	0.020582	-0.458315	0.698177	-0.035336	-0.256478	0.089359	0.230763				-0.249056	0.066338	-0.151301	0.433294	0.065581	0.218490
14714	122.616667	-0.908933	0.585215	-0.008484	-0.880103	0.582011	0.176246	-0.856879	0.927356	-0.007264	-0.811638	0.914155	0.204339	-0.689570	1.204416	-0.005478	-0.697329	1.190531	0.098468	-0.570867	0.733582	0.322138	-0.671126	1.132052	0.098180	-0.719734	0.773889	-0.247965	-0.383518	0.649209	0.011897	-0.354342	0.624620	0.020894	-0.459760	0.696980	-0.037827	-0.256466	0.089365	0.230772				-0.249041	0.066356	-0.151318	0.433291	0.065577	0.218491
14715	122.625000	-0.909445	0.584668	-0.008325	-0.880592	0.581589	0.176405	-0.859154	0.927106	-0.006570	-0.813229	0.913503	0.204909	-0.692279	1.205408	-0.004367	-0.700051	1.191064	0.099524	-0.571823	0.733420	0.322024	-0.673846	1.132582	0.098939	-0.723231	0.774636	-0.247653	-0.383912	0.649118	0.012338	-0.354509	0.624702	0.021172	-0.460990	0.695759	-0.040306	-0.256446	0.089374	0.230787				-0.249015	0.066379	-0.151348	0.433290	0.065578	0.218481
14716	122.633333	-0.909823	0.584083	-0.008179	-0.880926	0.581089	0.176517	-0.861210	0.926664	-0.005830	-0.814666	0.912718	0.205292	-0.694934	1.206416	-0.003287	-0.702734	1.191546	0.100541	-0.572715	0.733274	0.321884	-0.676530	1.133097	0.099656	-0.726506	0.775332	-0.247322	-0.384251	0.649069	0.012742	-0.354635	0.624852	0.021423	-0.462089	0.694521	-0.042774	-0.256435	0.089381	0.230792				-0.248986	0.066406	-0.151379	0.433294	0.065580	0.218478
14717	122.641667	-0.910308	0.583575	-0.008021	-0.881278	0.580712	0.176681	-0.863081	0.926119	-0.005079	-0.816391	0.912212	0.206005	-0.697600	1.207420	-0.002164	-0.705414	1.192074	0.101593	-0.573540	0.733146	0.321713	-0.679229	1.133610	0.100443	-0.729526	0.776002	-0.246972	-0.384575	0.649116	0.013202	-0.354711	0.625085	0.021645	-0.462993	0.693278	-0.045237	-0.256411	0.089390	0.230807				-0.248995	0.066408	-0.151386	0.433292	0.065586	0.218475
14718	122.650000	-0.910714	0.583046	-0.007852	-0.881521	0.580141	0.176745	-0.865238	0.925800	-0.004459	-0.817943	0.911560	0.206532	-0.700235	1.208398	-0.001086	-0.708013	1.192531	0.102561	-0.574285	0.733045	0.321455	-0.681895	1.134100	0.101210	-0.732289	0.776549	-0.246669	-0.384849	0.649241	0.013657	-0.354753	0.625443	0.021920	-0.463680	0.692074	-0.047695	-0.256403	0.089397	0.230819				-0.248965	0.066425	-0.151403	0.433291	0.065583	0.218474
14719	122.658333	-0.911203	0.582561	-0.007703	-0.881859	0.579835	0.176929	-0.866894	0.925140	-0.003700	-0.819474	0.910919	0.207043	-0.702827	1.209359	0.000031	-0.710660	1.193012	0.103632	-0.575013	0.732945	0.321248	-0.684516	1.134558	0.101936	-0.734821	0.777095	-0.246366	-0.385107	0.649365	0.014015	-0.354725	0.625863	0.022127	-0.464414	0.690790	-0.050003	-0.256399	0.089414	0.230836				-0.248984	0.066456	-0.151370	0.433296	0.065580	0.218478
14720	122.666667	-0.911570	0.582033	-0.007550	-0.882110	0.579343	0.177006	-0.868839	0.924689	-0.003045	-0.820981	0.910285	0.207549	-0.705451	1.210261	0.001160	-0.713238	1.193445	0.104654	-0.575733	0.732872	0.321117	-0.687102	1.134974	0.102705	-0.737123	0.777498	-0.246133	-0.385342	0.649621	0.014420	-0.354682	0.626422	0.022366	-0.464949	0.689492	-0.052311	-0.256404	0.089414	0.230850				-0.248978	0.066429	-0.151442	0.433294	0.065573	0.218477
14721	122.675000	-0.911952	0.581554	-0.007387	-0.882320	0.578992	0.177174	-0.870724	0.924270	-0.002425	-0.822376	0.909595	0.207922	-0.707986	1.211139	0.002248	-0.715795	1.193812	0.105682	-0.576379	0.732819	0.320872	-0.689625	1.135366	0.103435	-0.739216	0.777894	-0.245955	-0.385525	0.650003	0.014798	-0.354615	0.627052	0.022571	-0.465341	0.688149	-0.054609	-0.256404	0.089436	0.230858				-0.248953	0.066445	-0.151489	0.433291	0.065579	0.218483
14722	122.683333	-0.912315	0.581078	-0.007223	-0.882581	0.578580	0.177275	-0.872643	0.923867	-0.001810	-0.823906	0.909056	0.208481	-0.710630	1.212121	0.003154	-0.718249	1.194131	0.106667	-0.577009	0.732754	0.320623	-0.692121	1.135718	0.104176	-0.741115	0.778171	-0.245802	-0.385715	0.650391	0.015180	-0.354478	0.627795	0.022817	-0.465695	0.686708	-0.056774	-0.256397	0.089436	0.230858				-0.248908	0.066470	-0.151526	0.433293	0.065577	0.218488
14723	122.691667	-0.912825	0.580652	-0.007066	-0.882893	0.578180	0.177407	-0.874426	0.923423	-0.001251	-0.825345	0.908483	0.208932	-0.713149	1.212870	0.004204	-0.720621	1.194382	0.107580	-0.577656	0.732691	0.320422	-0.694536	1.136017	0.104901	-0.742760	0.778351	-0.245661	-0.385836	0.650947	0.015559	-0.354356	0.628627	0.023060	-0.465826	0.685245	-0.058848	-0.256389	0.089428	0.230846				-0.248864	0.066504	-0.151587	0.433291	0.065571	0.218481
14724	122.700000	-0.913161	0.580128	-0.006918	-0.883186	0.577796	0.177535	-0.876182	0.922985	-0.000727	-0.826766	0.907907	0.209354	-0.715539	1.213363	0.005495	-0.723042	1.194551	0.108558	-0.578299	0.732610	0.320230	-0.696896	1.136244	0.105602	-0.744241	0.778491	-0.245559	-0.385945	0.651486	0.015941	-0.354151	0.629541	0.023313	-0.465854	0.683654	-0.060855	-0.256373	0.089414	0.230823				-0.248918	0.066470	-0.151582	0.433292	0.065576	0.218471
14725	122.708333	-0.913601	0.579690	-0.006758	-0.883437	0.577351	0.177625	-0.877897	0.922534	-0.000261	-0.828167	0.907354	0.209755	-0.717969	1.213957	0.006550	-0.725384	1.194685	0.109521	-0.578956	0.732499	0.320038	-0.699200	1.136408	0.106269	-0.745522	0.778591	-0.245497	-0.385968	0.652235	0.016403	-0.353936	0.630556	0.023581	-0.465692	0.682062	-0.062736	-0.256359	0.089373	0.230779				-0.248825	0.066538	-0.151658	0.433288	0.065582	0.218469
14726	122.716667	-0.913947	0.579169	-0.006622	-0.883789	0.577016	0.177787	-0.879565	0.922078	0.000182	-0.829412	0.906667	0.209934	-0.720415	1.214679	0.007328	-0.727626	1.194681	0.110369	-0.579640	0.732361	0.319856	-0.701442	1.136524	0.106935	-0.746594	0.778596	-0.245387	-0.385958	0.652982	0.016854	-0.353665	0.631654	0.023934	-0.465387	0.680475	-0.064584	-0.256336	0.089357	0.230744				-0.248763	0.066603	-0.151721	0.433285	0.065577	0.218471
14727	122.725000	-0.914420	0.578743	-0.006479	-0.884021	0.576569	0.177876	-0.881176	0.921619	0.000580	-0.830945	0.906266	0.210464	-0.722769	1.215141	0.008318	-0.729970	1.194811	0.111349	-0.580360	0.732190	0.319697	-0.703730	1.136648	0.107635	-0.747477	0.778609	-0.245272	-0.385840	0.653853	0.017399	-0.353342	0.632845	0.024368	-0.464965	0.678999	-0.066395	-0.256321	0.089328	0.230709				-0.248747	0.066611	-0.151751	0.433290	0.065579	0.218468
14728	122.733333	-0.914746	0.578210	-0.006357	-0.884331	0.576244	0.178034	-0.882744	0.921160	0.000949	-0.832316	0.905721	0.210775	-0.725053	1.215627	0.009266	-0.732195	1.194820	0.112257	-0.581124	0.732002	0.319552	-0.705951	1.136727	0.108278	-0.748190	0.778541	-0.245172	-0.385615	0.654870	0.017991	-0.352920	0.634108	0.024854	-0.464481	0.677632	-0.068118	-0.256304	0.089310	0.230673				-0.248817	0.066562	-0.151737	0.433284	0.065587	0.218479
14729	122.741667	-0.915076	0.577797	-0.006199	-0.884595	0.575746	0.178092	-0.884256	0.920732	0.001247	-0.833686	0.905206	0.211050	-0.727273	1.216020	0.010198	-0.734317	1.194807	0.113088	-0.581953	0.731789	0.319462	-0.708011	1.136758	0.108877	-0.748738	0.778462	-0.245035	-0.385303	0.655986	0.018702	-0.352475	0.635449	0.025485	-0.463815	0.676518	-0.069854	-0.256312	0.089278	0.230642				-0.248714	0.066646	-0.151822	0.433295	0.065575	0.218484
14730	122.750000	-0.915439	0.577314	-0.006041	-0.884944	0.575472	0.178277	-0.885717	0.920316	0.001562	-0.835041	0.904705	0.211309	-0.729444	1.216414	0.011091	-0.736386	1.194790	0.113893	-0.582842	0.731550	0.319377	-0.710019	1.136790	0.109489	-0.749150	0.778341	-0.244881	-0.384995	0.657180	0.019565	-0.351922	0.636840	0.026196	-0.463217	0.675526	-0.071431	-0.256305	0.089242	0.230596				-0.248690	0.066656	-0.151850	0.433293	0.065561	0.218487
14731	122.758333	-0.915817	0.576921	-0.005896	-0.885194	0.575000	0.178339	-0.887050	0.919902	0.001784	-0.836378	0.904231	0.211525	-0.731515	1.216743	0.011934	-0.738420	1.194738	0.114686	-0.583772	0.731303	0.319266	-0.711975	1.136795	0.110051	-0.749413	0.778162	-0.244704	-0.384478	0.658442	0.020442	-0.351333	0.638248	0.027015	-0.462337	0.674793	-0.073056	-0.256302	0.089201	0.230530				-0.248727	0.066621	-0.151840	0.433289	0.065568	0.218488
14732	122.766667	-0.916230	0.576495	-0.005745	-0.885492	0.574656	0.178460	-0.888322	0.919523	0.001963	-0.837709	0.903790	0.211713	-0.733473	1.216868	0.012970	-0.740371	1.194667	0.115429	-0.584753	0.731041	0.319157	-0.713476	1.136671	0.110339	-0.749574	0.777945	-0.244518	-0.383869	0.659760	0.021333	-0.350628	0.639700	0.027920	-0.461316	0.674250	-0.074660	-0.256296	0.089131	0.230441				-0.248662	0.066679	-0.151887	0.433292	0.065558	0.218477
14733	122.775000	-0.916499	0.576075	-0.005627	-0.885855	0.574262	0.178569	-0.889590	0.919150	0.002135	-0.839019	0.903389	0.211867	-0.735403	1.217009	0.013774	-0.742242	1.194529	0.116135	-0.585778	0.730770	0.319008	-0.715638	1.136706	0.111141	-0.749621	0.777660	-0.244321	-0.383141	0.661198	0.022333	-0.349880	0.641162	0.028898	-0.460152	0.673813	-0.076154	-0.256284	0.089030	0.230318				-0.248659	0.066696	-0.151910	0.433290	0.065562	0.218476
14734	122.783333	-0.916873	0.575701	-0.005497	-0.886193	0.573903	0.178677	-0.890735	0.918773	0.002227	-0.840321	0.903037	0.211990	-0.737360	1.217278	0.014304	-0.744092	1.194372	0.116801	-0.586823	0.730496	0.318848	-0.717355	1.136600	0.111662	-0.749585	0.777328	-0.244105	-0.382344	0.662674	0.023375	-0.349072	0.642695	0.029997	-0.458855	0.673482	-0.077505	-0.256263	0.088892	0.230125				-0.248649	0.066698	-0.151936	0.433291	0.065567	0.218467
14735	122.791667	-0.917191	0.575316	-0.005401	-0.886590	0.573593	0.178785	-0.891852	0.918439	0.002253	-0.841528	0.902614	0.211970	-0.739172	1.217313	0.014944	-0.745865	1.194151	0.117445	-0.587923	0.730200	0.318804	-0.718863	1.136407	0.112040	-0.749426	0.777002	-0.243892	-0.381501	0.664207	0.024483	-0.348257	0.644185	0.031094	-0.457364	0.673248	-0.078900	-0.256232	0.088727	0.229870				-0.248641	0.066705	-0.151965	0.433290	0.065578	0.218467
14736	122.800000	-0.917457	0.574952	-0.005347	-0.886971	0.573183	0.178822	-0.892890	0.918094	0.002228	-0.842883	0.902377	0.212107	-0.740883	1.217261	0.015603	-0.747541	1.193849	0.118023	-0.589008	0.729934	0.318685	-0.720284	1.136163	0.112394	-0.749202	0.776477	-0.243554	-0.380611	0.665802	0.025670	-0.347434	0.645737	0.032272	-0.455753	0.673045	-0.080164	-0.256193	0.088550	0.229574				-0.248631	0.066705	-0.151996	0.433288	0.065571	0.218465
14737	122.808333	-0.917709	0.574610	-0.005312	-0.887397	0.572825	0.178850	-0.893883	0.917799	0.002159	-0.844146	0.902096	0.212101	-0.742511	1.217197	0.016122	-0.749145	1.193562	0.118521	-0.590096	0.729674	0.318558	-0.721637	1.136002	0.112840	-0.748813	0.776032	-0.243244	-0.379692	0.667424	0.026858	-0.346431	0.647503	0.033614	-0.453993	0.672962	-0.081294	-0.256151	0.088359	0.229247				-0.248618	0.066722	-0.152028	0.433287	0.065565	0.218467
14738	122.816667	-0.917938	0.574269	-0.005318	-0.887851	0.572509	0.178841	-0.894780	0.917466	0.002052	-0.845401	0.901826	0.212062	-0.743983	1.216918	0.016826	-0.750698	1.193249	0.119017	-0.591184	0.729434	0.318425	-0.722918	1.135712	0.113150	-0.748413	0.775455	-0.242800	-0.378748	0.669098	0.028095	-0.345384	0.649294	0.034962	-0.452101	0.672995	-0.082331	-0.256096	0.088184	0.228911				-0.248604	0.066749	-0.152067	0.433291	0.065551	0.218471
14739	122.825000	-0.918197	0.573989	-0.005403	-0.888312	0.572195	0.178781	-0.895646	0.917212	0.001900	-0.846637	0.901583	0.211992	-0.745445	1.216707	0.017345	-0.752138	1.192872	0.119425	-0.592271	0.729189	0.318272	-0.724203	1.135476	0.113534	-0.747859	0.774859	-0.242357	-0.377741	0.670814	0.029358	-0.344469	0.650985	0.036256	-0.450043	0.673125	-0.083384	-0.256032	0.087995	0.228526				-0.248588	0.066756	-0.152087	0.433288	0.065560	0.218467
14740	122.833333	-0.918408	0.573712	-0.005504	-0.888816	0.571887	0.178693	-0.896454	0.916978	0.001721	-0.847722	0.901214	0.211723	-0.746825	1.216525	0.017781	-0.753553	1.192594	0.119854	-0.593325	0.728965	0.318008	-0.725398	1.135239	0.113866	-0.747213	0.774221	-0.241868	-0.376710	0.672534	0.030630	-0.343376	0.652865	0.037642	-0.447841	0.673431	-0.084351	-0.255962	0.087807	0.228135				-0.248577	0.066759	-0.152107	0.433287	0.065571	0.218478
14741	122.841667	-0.918593	0.573398	-0.005708	-0.889291	0.571608	0.178546	-0.897192	0.916756	0.001506	-0.848930	0.901028	0.211596	-0.748223	1.216471	0.017962	-0.754833	1.192236	0.120181	-0.594422	0.728739	0.317892	-0.726545	1.135018	0.114219	-0.746396	0.773559	-0.241343	-0.375619	0.674296	0.031939	-0.342209	0.654744	0.039062	-0.445446	0.673991	-0.085244	-0.255839	0.087598	0.227723				-0.248578	0.066770	-0.152133	0.433293	0.065566	0.218471
14742	122.850000	-0.918780	0.573128	-0.005907	-0.889794	0.571334	0.178375	-0.897886	0.916562	0.001262	-0.850113	0.900855	0.211447	-0.749447	1.216241	0.018303	-0.756093	1.191932	0.120517	-0.595472	0.728522	0.317651	-0.727609	1.134779	0.114529	-0.745479	0.772858	-0.240803	-0.374491	0.676032	0.033271	-0.341014	0.656678	0.040537	-0.442921	0.674704	-0.086022	-0.255681	0.087360	0.227222				-0.248576	0.066776	-0.152159	0.433290	0.065570	0.218466
14743	122.858333	-0.918939	0.572845	-0.006217	-0.890251	0.570924	0.178099	-0.898467	0.916425	0.000934	-0.851279	0.900727	0.211278	-0.750577	1.216011	0.018598	-0.757159	1.191579	0.120711	-0.596499	0.728314	0.317368	-0.728632	1.134629	0.114859	-0.744564	0.771965	-0.240069	-0.373280	0.677749	0.034644	-0.339717	0.658599	0.042111	-0.440248	0.675727	-0.086906	-0.255501	0.087112	0.226629				-0.248574	0.066769	-0.152180	0.433292	0.065568	0.218460
14744	122.866667	-0.919144	0.572575	-0.006526	-0.890828	0.570796	0.177951	-0.899065	0.916275	0.000623	-0.852421	0.900616	0.211092	-0.751614	1.215789	0.018890	-0.758285	1.191382	0.121029	-0.597499	0.728117	0.317069	-0.729599	1.134453	0.115145	-0.743469	0.771119	-0.239366	-0.372012	0.679415	0.036022	-0.338392	0.660522	0.043767	-0.437483	0.677030	-0.087654	-0.255314	0.086864	0.226037				-0.248569	0.066781	-0.152208	0.433294	0.065572	0.218460
14745	122.875000	-0.919313	0.572365	-0.006832	-0.891354	0.570518	0.177723	-0.899589	0.916188	0.000266	-0.853538	0.900521	0.210859	-0.752610	1.215568	0.019083	-0.759367	1.191212	0.121272	-0.598466	0.727940	0.316729	-0.730501	1.134274	0.115419	-0.742247	0.770232	-0.238581	-0.370646	0.681077	0.037441	-0.336930	0.662398	0.045440	-0.434602	0.678704	-0.088344	-0.255094	0.086674	0.225481				-0.248568	0.066768	-0.152221	0.433295	0.065566	0.218468
14746	122.883333	-0.919474	0.572131	-0.007162	-0.891866	0.570269	0.177486	-0.900072	0.916067	-0.000151	-0.854635	0.900445	0.210603	-0.753505	1.215328	0.019276	-0.760325	1.191001	0.121460	-0.599399	0.727781	0.316383	-0.731355	1.134128	0.115685	-0.740913	0.769267	-0.237785	-0.369190	0.682678	0.038865	-0.335414	0.664222	0.047219	-0.431676	0.680555	-0.088920	-0.254859	0.086513	0.224954				-0.248563	0.066764	-0.152241	0.433299	0.065568	0.218470
14747	122.891667	-0.919592	0.571878	-0.007514	-0.892307	0.570010	0.177217	-0.900546	0.915983	-0.000559	-0.855718	0.900356	0.210318	-0.754277	1.215105	0.019462	-0.761199	1.190810	0.121584	-0.600306	0.727631	0.316030	-0.732170	1.133997	0.115889	-0.739475	0.768309	-0.236899	-0.367624	0.684298	0.040318	-0.333899	0.665901	0.048924	-0.428520	0.682787	-0.089537	-0.254621	0.086420	0.224510				-0.248565	0.066762	-0.152228	0.433292	0.065557	0.218476
14748	122.900000	-0.919739	0.571702	-0.007827	-0.892723	0.569688	0.176906	-0.901001	0.915897	-0.000993	-0.856786	0.900265	0.210010	-0.755022	1.214917	0.019493	-0.762090	1.190652	0.121725	-0.601193	0.727477	0.315658	-0.732940	1.133869	0.116052	-0.737842	0.767374	-0.236089	-0.365963	0.685878	0.041739	-0.332261	0.667623	0.050711	-0.425513	0.685018	-0.089840	-0.254391	0.086353	0.224124				-0.248565	0.066778	-0.152241	0.433293	0.065548	0.218484
14749	122.908333	-0.919906	0.571444	-0.008191	-0.893199	0.569522	0.176698	-0.901369	0.915770	-0.001453	-0.857816	0.900181	0.209676	-0.755587	1.214563	0.019771	-0.762870	1.190509	0.121787	-0.602045	0.727297	0.315256	-0.733660	1.133731	0.116183	-0.736244	0.766302	-0.235053	-0.364106	0.687500	0.043190	-0.330489	0.669274	0.052508	-0.422508	0.687261	-0.089919	-0.254145	0.086321	0.223789				-0.248567	0.066784	-0.152229	0.433295	0.065551	0.218484
14750	122.916667	-0.920047	0.571202	-0.008518	-0.893576	0.569209	0.176399	-0.901758	0.915659	-0.001946	-0.858818	0.900077	0.209326	-0.756219	1.214523	0.019653	-0.763608	1.190391	0.121799	-0.602879	0.727121	0.314830	-0.734348	1.133629	0.116283	-0.734481	0.765273	-0.234117	-0.362099	0.689025	0.044623	-0.328591	0.670913	0.054430	-0.419481	0.689332	-0.089946	-0.253905	0.086305	0.223516				-0.248569	0.066793	-0.152226	0.433290	0.065548	0.218472
14751	122.925000	-0.920244	0.570994	-0.008862	-0.893911	0.568941	0.176107	-0.902129	0.915538	-0.002444	-0.859797	0.899961	0.208951	-0.756640	1.214263	0.019765	-0.764298	1.190307	0.121804	-0.603682	0.726931	0.314368	-0.735023	1.133548	0.116346	-0.732604	0.764270	-0.233167	-0.359987	0.690503	0.046161	-0.326588	0.672420	0.056315	-0.416403	0.691137	-0.089725	-0.253664	0.086292	0.223272				-0.248576	0.066781	-0.152217	0.433295	0.065562	0.218478
14752	122.933333	-0.920370	0.570696	-0.009202	-0.894210	0.568666	0.175813	-0.902451	0.915379	-0.002968	-0.860742	0.899848	0.208571	-0.757066	1.214160	0.019713	-0.764872	1.190261	0.121710	-0.604454	0.726741	0.313880	-0.735671	1.133482	0.116384	-0.730638	0.763271	-0.232217	-0.357791	0.691996	0.047750	-0.324464	0.673967	0.058272	-0.413254	0.692666	-0.089482	-0.253438	0.086259	0.223065				-0.248570	0.066787	-0.152227	0.433300	0.065560	0.218473
14753	122.941667	-0.920574	0.570433	-0.009506	-0.894562	0.568563	0.175617	-0.902752	0.915246	-0.003490	-0.861642	0.899722	0.208182	-0.757493	1.214138	0.019532	-0.765446	1.190204	0.121640	-0.605156	0.726549	0.313358	-0.736255	1.133381	0.116381	-0.728549	0.762290	-0.231278	-0.355454	0.693524	0.049508	-0.322324	0.675410	0.060262	-0.410015	0.693918	-0.089100	-0.253213	0.086230	0.222885				-0.248575	0.066762	-0.152222	0.433291	0.065560	0.218476
14754	122.950000	-0.920587	0.570150	-0.009844	-0.894874	0.568447	0.175419	-0.903029	0.915097	-0.004017	-0.862501	0.899590	0.207785	-0.757862	1.214110	0.019337	-0.765907	1.190076	0.121482	-0.605821	0.726381	0.312806	-0.736813	1.133309	0.116377	-0.726380	0.761331	-0.230336	-0.353111	0.694985	0.051214	-0.320075	0.676954	0.062372	-0.406740	0.694919	-0.088671	-0.252989	0.086234	0.222735				-0.248574	0.066740	-0.152219	0.433291	0.065556	0.218485
14755	122.958333	-0.920646	0.569960	-0.010130	-0.895140	0.568145	0.175129	-0.903283	0.914932	-0.004514	-0.863314	0.899468	0.207387	-0.758034	1.213928	0.019160	-0.766438	1.190029	0.121372	-0.606430	0.726237	0.312218	-0.737317	1.133153	0.116310	-0.724118	0.760418	-0.229372	-0.350688	0.696496	0.052981	-0.317805	0.678441	0.064505	-0.403375	0.695701	-0.088145	-0.253915	0.084618	0.221637				-0.248568	0.066729	-0.152213	0.433295	0.065551	0.218478
14756	122.966667	-0.920767	0.569723	-0.010421	-0.895376	0.567916	0.174845	-0.903546	0.914820	-0.005041	-0.864086	0.899360	0.206983	-0.758115	1.213703	0.019037	-0.766848	1.189888	0.121179	-0.606986	0.726113	0.311609	-0.737740	1.132989	0.116219	-0.721769	0.759491	-0.228462	-0.348304	0.697971	0.054907	-0.315483	0.679947	0.066724	-0.399974	0.696346	-0.087619	-0.253739	0.084652	0.221539				-0.248561	0.066742	-0.152220	0.433292	0.065551	0.218484
14757	122.975000	-0.920832	0.569489	-0.010690	-0.895607	0.567780	0.174624	-0.903699	0.914663	-0.005552	-0.864801	0.899268	0.206587	-0.758318	1.213517	0.018839	-0.767193	1.189672	0.120967	-0.607492	0.726012	0.310948	-0.738106	1.132825	0.116133	-0.719339	0.758634	-0.227490	-0.345804	0.699403	0.056758	-0.313100	0.681531	0.069122	-0.396506	0.696928	-0.087000	-0.253572	0.084703	0.221452				-0.248556	0.066740	-0.152202	0.433288	0.065548	0.218482
14758	122.983333	-0.920803	0.569278	-0.010938	-0.895825	0.567711	0.174442	-0.903891	0.914549	-0.006043	-0.865465	0.899183	0.206176	-0.758487	1.213326	0.018629	-0.767552	1.189515	0.120810	-0.607955	0.725931	0.310262	-0.738585	1.132644	0.116067	-0.716842	0.757761	-0.226549	-0.343233	0.700842	0.058637	-0.310670	0.683151	0.071539	-0.393035	0.697540	-0.086353	-0.253422	0.084753	0.221373				-0.248554	0.066754	-0.152184	0.433288	0.065546	0.218477
14759	122.991667	-0.920834	0.569101	-0.011186	-0.895900	0.567348	0.174092	-0.903987	0.914427	-0.006554	-0.866089	0.899132	0.205788	-0.758552	1.213061	0.018440	-0.767864	1.189274	0.120624	-0.608360	0.725881	0.309566	-0.738842	1.132408	0.115956	-0.714225	0.756958	-0.225567	-0.340607	0.702255	0.060534	-0.308188	0.684654	0.073902	-0.389546	0.698175	-0.085752	-0.253288	0.084792	0.221312				-0.248551	0.066753	-0.152171	0.433292	0.065544	0.218472
14760	123.000000	-0.920982	0.568921	-0.011430	-0.896140	0.567280	0.173923	-0.904046	0.914327	-0.007063	-0.866658	0.899089	0.205390	-0.758576	1.212758	0.018220	-0.768103	1.188997	0.120405	-0.608721	0.725817	0.308848	-0.739060	1.132191	0.115849	-0.711608	0.756118	-0.224467	-0.337911	0.703643	0.062421	-0.305714	0.686113	0.076397	-0.386016	0.698934	-0.085070	-0.253175	0.084806	0.221270				-0.248546	0.066746	-0.152153	0.433296	0.065546	0.218470
14761	123.008333	-0.920891	0.568714	-0.011652	-0.896312	0.567263	0.173776	-0.904218	0.914355	-0.007618	-0.867167	0.899075	0.204989	-0.758394	1.212355	0.018175	-0.768321	1.188744	0.120204	-0.609015	0.725776	0.308126	-0.739233	1.131952	0.115721	-0.708964	0.755435	-0.223507	-0.335141	0.704967	0.064372	-0.303135	0.687462	0.078785	-0.382487	0.699812	-0.084457	-0.253083	0.084803	0.221241				-0.248553	0.066743	-0.152150	0.433294	0.065546	0.218479
14762	123.016667	-0.920950	0.568598	-0.011840	-0.896464	0.567092	0.173568	-0.904207	0.914293	-0.008138	-0.867631	0.899080	0.204595	-0.758307	1.212003	0.018122	-0.768482	1.188514	0.119998	-0.609257	0.725735	0.307410	-0.739368	1.131724	0.115583	-0.706202	0.754686	-0.222460	-0.332314	0.706284	0.066350	-0.300529	0.688762	0.081243	-0.378955	0.700808	-0.083708	-0.253007	0.084781	0.221231				-0.248549	0.066739	-0.152163	0.433296	0.065543	0.218490
14763	123.025000	-0.920785	0.568524	-0.012053	-0.896492	0.566931	0.173334	-0.904132	0.914250	-0.008658	-0.868029	0.899100	0.204200	-0.758313	1.211921	0.017705	-0.768608	1.188320	0.119768	-0.609435	0.725695	0.306696	-0.739378	1.131545	0.115405	-0.703438	0.754143	-0.221633	-0.329459	0.707589	0.068407	-0.297940	0.689991	0.083785	-0.375409	0.701822	-0.083023	-0.252952	0.084759	0.221250				-0.248549	0.066725	-0.152161	0.433291	0.065537	0.218495
14764	123.033333	-0.920938	0.568422	-0.012237	-0.896595	0.566888	0.173174	-0.904000	0.914213	-0.009178	-0.868380	0.899132	0.203827	-0.758225	1.211773	0.017497	-0.768692	1.188128	0.119544	-0.609563	0.725675	0.305981	-0.739579	1.131354	0.115317	-0.700584	0.753460	-0.220422	-0.326568	0.708861	0.070515	-0.295397	0.691136	0.086319	-0.371868	0.702877	-0.082295	-0.252913	0.084744	0.221302				-0.248550	0.066716	-0.152164	0.433289	0.065550	0.218507
14765	123.041667	-0.920742	0.568350	-0.012435	-0.896683	0.566860	0.173028	-0.903760	0.914123	-0.009561	-0.868657	0.899189	0.203449	-0.758087	1.211670	0.017307	-0.768710	1.187974	0.119308	-0.609617	0.725664	0.305286	-0.739597	1.131236	0.115127	-0.697766	0.752970	-0.219433	-0.323676	0.709974	0.072571	-0.292784	0.692141	0.088790	-0.368316	0.703926	-0.081488	-0.252889	0.084743	0.221367				-0.248548	0.066715	-0.152163	0.433292	0.065546	0.218510
14766	123.050000	-0.920716	0.568324	-0.012583	-0.896761	0.566861	0.172895	-0.903562	0.914149	-0.010008	-0.868877	0.899255	0.203088	-0.757937	1.211602	0.017132	-0.768713	1.187887	0.119102	-0.609624	0.725674	0.304587	-0.739246	1.131002	0.114752	-0.694867	0.752414	-0.218362	-0.320829	0.711060	0.074776	-0.290204	0.693158	0.091325	-0.364739	0.704883	-0.080713	-0.252874	0.084760	0.221460				-0.248541	0.066715	-0.152151	0.433295	0.065548	0.218513
14767	123.058333	-0.920676	0.568322	-0.012722	-0.896824	0.566863	0.172772	-0.903447	0.914291	-0.010480	-0.869022	0.899331	0.202749	-0.757729	1.211558	0.016943	-0.768687	1.187808	0.118852	-0.609576	0.725706	0.303914	-0.739234	1.130946	0.114578	-0.692052	0.751995	-0.217461	-0.318072	0.712198	0.077056	-0.287734	0.694144	0.093986	-0.361135	0.705718	-0.079842	-0.252640	0.085347	0.221945				-0.248541	0.066723	-0.152143	0.433291	0.065550	0.218511
14768	123.066667	-0.920642	0.568292	-0.012858	-0.896887	0.566883	0.172654	-0.903169	0.914323	-0.010890	-0.869109	0.899407	0.202434	-0.757487	1.211519	0.016697	-0.768632	1.187755	0.118642	-0.609490	0.725752	0.303264	-0.739512	1.131001	0.114573	-0.689169	0.751549	-0.216429	-0.315395	0.713267	0.079359	-0.285287	0.695027	0.096546	-0.357539	0.706538	-0.079081	-0.252924	0.084798	0.221681				-0.248535	0.066733	-0.152132	0.433300	0.065561	0.218516
14769	123.075000	-0.920600	0.568335	-0.012966	-0.896958	0.566993	0.172593	-0.902711	0.914242	-0.011233	-0.869106	0.899508	0.202128	-0.757207	1.211428	0.016497	-0.768514	1.187675	0.118431	-0.609363	0.725816	0.302653	-0.739382	1.130927	0.114365	-0.686248	0.751122	-0.215297	-0.312790	0.714265	0.081676	-0.282949	0.695958	0.099218	-0.353988	0.707141	-0.078105	-0.252072	0.086339	0.222765				-0.248535	0.066739	-0.152137	0.433298	0.065550	0.218517
14770	123.083333	-0.920542	0.568384	-0.013066	-0.896956	0.566948	0.172449	-0.902508	0.914413	-0.011618	-0.869049	0.899619	0.201840	-0.756859	1.211304	0.016285	-0.768319	1.187604	0.118172	-0.609211	0.725884	0.302086	-0.739197	1.130845	0.114152	-0.683309	0.750756	-0.214438	-0.310271	0.715223	0.083998	-0.280676	0.696797	0.101822	-0.350470	0.707769	-0.077243	-0.251757	0.086691	0.223076				-0.248534	0.066731	-0.152146	0.433294	0.065547	0.218520
14771	123.091667	-0.920566	0.568411	-0.013141	-0.896987	0.567071	0.172403	-0.902143	0.914487	-0.011971	-0.868923	0.899762	0.201583	-0.756422	1.211089	0.016135	-0.768046	1.187456	0.117893	-0.609020	0.725960	0.301588	-0.738661	1.130618	0.113802	-0.680521	0.750328	-0.213371	-0.307834	0.716171	0.086263	-0.278477	0.697530	0.104359	-0.347000	0.708311	-0.076343	-0.251858	0.086679	0.223276				-0.248532	0.066725	-0.152148	0.433301	0.065542	0.218530
14772	123.100000	-0.920444	0.568466	-0.013207	-0.896943	0.567046	0.172291	-0.901712	0.914554	-0.012283	-0.868749	0.899935	0.201355	-0.755939	1.210870	0.015980	-0.767740	1.187360	0.117633	-0.608811	0.726046	0.301138	-0.738452	1.130587	0.113699	-0.677679	0.749941	-0.212507	-0.305402	0.717006	0.088523	-0.276356	0.698336	0.106998	-0.343575	0.708923	-0.075396	-0.251972	0.086656	0.223470				-0.248531	0.066718	-0.152163	0.433299	0.065543	0.218542
14773	123.108333	-0.920387	0.568536	-0.013247	-0.896945	0.567201	0.172272	-0.901223	0.914655	-0.012554	-0.868498	0.900116	0.201126	-0.755425	1.210711	0.015713	-0.767372	1.187205	0.117372	-0.608592	0.726127	0.300775	-0.737942	1.130403	0.113416	-0.674878	0.749636	-0.211724	-0.303031	0.717923	0.090834	-0.274278	0.698994	0.109531	-0.340218	0.709522	-0.074474	-0.252097	0.086605	0.223633				-0.248531	0.066713	-0.152156	0.433302	0.065540	0.218549
14774	123.116667	-0.920331	0.568624	-0.013272	-0.896884	0.567206	0.172178	-0.900699	0.914775	-0.012821	-0.868199	0.900331	0.200918	-0.754932	1.210671	0.015258	-0.766923	1.187007	0.117057	-0.608354	0.726213	0.300487	-0.737524	1.130298	0.113241	-0.672104	0.749354	-0.211017	-0.300685	0.718777	0.093091	-0.272222	0.699560	0.112035	-0.336915	0.710144	-0.073540	-0.252204	0.086588	0.223791				-0.248533	0.066719	-0.152156	0.433294	0.065549	0.218555
14775	123.125000	-0.920235	0.568758	-0.013268	-0.896826	0.567305	0.172134	-0.900113	0.914930	-0.013081	-0.867829	0.900575	0.200723	-0.754221	1.210310	0.015129	-0.766425	1.186860	0.116757	-0.608092	0.726290	0.300283	-0.736891	1.130104	0.112957	-0.669362	0.749139	-0.210403	-0.298276	0.719394	0.095251	-0.270257	0.700078	0.114604	-0.333693	0.710684	-0.072519	-0.252282	0.086576	0.223898				-0.248535	0.066721	-0.152141	0.433297	0.065545	0.218548
14776	123.133333	-0.920181	0.568907	-0.013246	-0.896802	0.567560	0.172171	-0.899503	0.915115	-0.013283	-0.867413	0.900833	0.200558	-0.753492	1.210103	0.014820	-0.765792	1.186631	0.116391	-0.607823	0.726358	0.300158	-0.736336	1.130008	0.112755	-0.666648	0.748941	-0.209939	-0.295924	0.720097	0.097453	-0.268293	0.700451	0.117041	-0.330651	0.710971	-0.071181	-0.252331	0.086594	0.223998				-0.248531	0.066721	-0.152128	0.433303	0.065554	0.218549
14777	123.141667	-0.920112	0.569063	-0.013229	-0.896726	0.567692	0.172137	-0.898795	0.915326	-0.013444	-0.866903	0.901102	0.200410	-0.752749	1.209975	0.014405	-0.765145	1.186518	0.116073	-0.607542	0.726401	0.300126	-0.735628	1.129858	0.112500	-0.663956	0.748843	-0.209576	-0.293624	0.720733	0.099649	-0.266388	0.700629	0.119487	-0.327407	0.711582	-0.070360	-0.252346	0.086626	0.224078				-0.248534	0.066737	-0.152131	0.433298	0.065555	0.218543
14778	123.150000	-0.920021	0.569258	-0.013203	-0.896639	0.567837	0.172100	-0.898076	0.915579	-0.013617	-0.866334	0.901396	0.200295	-0.751884	1.209690	0.014119	-0.764396	1.186367	0.115731	-0.607232	0.726417	0.300169	-0.734843	1.129712	0.112245	-0.661264	0.748791	-0.209376	-0.291429	0.721315	0.101837	-0.264569	0.700777	0.121733	-0.324328	0.711854	-0.069277	-0.252342	0.086645	0.224140				-0.248540	0.066728	-0.152125	0.433297	0.065556	0.218542
14779	123.158333	-0.919913	0.569429	-0.013179	-0.896442	0.567871	0.171990	-0.897273	0.915819	-0.013706	-0.865674	0.901700	0.200231	-0.750928	1.209394	0.013782	-0.763563	1.186189	0.115405	-0.606890	0.726409	0.300312	-0.733950	1.129547	0.111972	-0.658544	0.748836	-0.209274	-0.289377	0.721796	0.104017	-0.262863	0.700911	0.123950	-0.321335	0.712063	-0.068272	-0.252319	0.086682	0.224224				-0.248539	0.066726	-0.152134	0.433301	0.065552	0.218543
14780	123.166667	-0.919746	0.569624	-0.013142	-0.896282	0.568066	0.171953	-0.896464	0.916098	-0.013761	-0.864941	0.902014	0.200193	-0.750003	1.209258	0.013238	-0.762659	1.186020	0.115073	-0.606520	0.726377	0.300529	-0.732804	1.129295	0.111573	-0.655830	0.748990	-0.209228	-0.287428	0.722261	0.106135	-0.261287	0.701129	0.126308	-0.318414	0.712191	-0.067249	-0.252287	0.086734	0.224321				-0.248538	0.066715	-0.152133	0.433301	0.065552	0.218553
14781	123.175000	-0.919631	0.569826	-0.013124	-0.896138	0.568247	0.171917	-0.895589	0.916399	-0.013765	-0.864133	0.902354	0.200205	-0.748930	1.208948	0.012850	-0.761602	1.185766	0.114691	-0.606105	0.726322	0.300818	-0.731913	1.129221	0.111482	-0.653091	0.749228	-0.209361	-0.285711	0.722631	0.108277	-0.259815	0.701250	0.128471	-0.315570	0.712246	-0.066193	-0.252258	0.086757	0.224411				-0.248535	0.066721	-0.152142	0.433298	0.065544	0.218545
14782	123.183333	-0.919529	0.570039	-0.013099	-0.896039	0.568650	0.171997	-0.894656	0.916714	-0.013737	-0.863255	0.902714	0.200235	-0.747808	1.208597	0.012454	-0.760521	1.185540	0.114407	-0.605660	0.726262	0.301191	-0.730560	1.128915	0.111105	-0.650335	0.749440	-0.209608	-0.284127	0.722978	0.110377	-0.258500	0.701421	0.130738	-0.312798	0.712262	-0.065040	-0.252235	0.086778	0.224509				-0.248539	0.066722	-0.152140	0.433303	0.065549	0.218549
14783	123.191667	-0.919438	0.570357	-0.013025	-0.895829	0.568762	0.171932	-0.893743	0.917066	-0.013676	-0.862314	0.903080	0.200299	-0.746643	1.208190	0.012190	-0.759294	1.185295	0.114116	-0.605190	0.726186	0.301626	-0.729499	1.128820	0.111085	-0.647635	0.749826	-0.209931	-0.282689	0.723239	0.112465	-0.257287	0.701578	0.132980	-0.310150	0.712371	-0.064105	-0.252223	0.086819	0.224609				-0.248534	0.066717	-0.152124	0.433301	0.065547	0.218544
14784	123.200000	-0.919403	0.570637	-0.012936	-0.895668	0.568973	0.171942	-0.892737	0.917430	-0.013601	-0.861320	0.903455	0.200352	-0.745389	1.207772	0.011924	-0.758031	1.185073	0.113902	-0.604685	0.726105	0.302123	-0.728150	1.128575	0.110976	-0.644972	0.750247	-0.210257	-0.281369	0.723379	0.114485	-0.256157	0.701694	0.135181	-0.307583	0.712540	-0.063095	-0.252239	0.086848	0.224710				-0.248532	0.066724	-0.152116	0.433300	0.065556	0.218548
14785	123.208333	-0.919243	0.570920	-0.012844	-0.895377	0.569160	0.171917	-0.891682	0.917777	-0.013538	-0.860274	0.903831	0.200427	-0.744039	1.207302	0.011646	-0.756639	1.184829	0.113696	-0.604144	0.726016	0.302668	-0.726680	1.128328	0.110856	-0.642378	0.750699	-0.210699	-0.280163	0.723535	0.116516	-0.255105	0.701725	0.137288	-0.305153	0.712685	-0.061976	-0.252298	0.086875	0.224815				-0.248531	0.066728	-0.152095	0.433299	0.065551	0.218533
14786	123.216667	-0.919135	0.571203	-0.012743	-0.895217	0.569580	0.172048	-0.890617	0.918178	-0.013482	-0.859196	0.904202	0.200492	-0.742543	1.206625	0.011610	-0.755130	1.184524	0.113479	-0.603567	0.725914	0.303244	-0.725007	1.128021	0.110669	-0.639852	0.751168	-0.211165	-0.278977	0.723416	0.118319	-0.254094	0.701674	0.139322	-0.302689	0.713156	-0.061226	-0.252372	0.086900	0.224927				-0.248534	0.066743	-0.152086	0.433297	0.065558	0.218539
14787	123.225000	-0.919071	0.571553	-0.012615	-0.894937	0.569683	0.172013	-0.889461	0.918574	-0.013430	-0.858081	0.904570	0.200565	-0.741071	1.206218	0.011288	-0.753579	1.184313	0.113334	-0.602947	0.725775	0.303841	-0.723487	1.127807	0.110695	-0.637424	0.751626	-0.211626	-0.277829	0.723296	0.120085	-0.253119	0.701649	0.141385	-0.300369	0.713599	-0.060285	-0.252480	0.086917	0.225036				-0.248542	0.066735	-0.152078	0.433304	0.065558	0.218535
14788	123.233333	-0.918943	0.571839	-0.012511	-0.894658	0.569938	0.172043	-0.888279	0.918952	-0.013387	-0.856934	0.904933	0.200639	-0.739500	1.205796	0.010945	-0.751862	1.183984	0.113090	-0.602284	0.725617	0.304430	-0.721764	1.127527	0.110590	-0.635053	0.752046	-0.212131	-0.276638	0.723072	0.121723	-0.252100	0.701434	0.143197	-0.298125	0.714173	-0.059505	-0.252598	0.086907	0.225129				-0.248544	0.066730	-0.152085	0.433302	0.065552	0.218542
14789	123.241667	-0.918688	0.572110	-0.012408	-0.894370	0.570269	0.172089	-0.887054	0.919372	-0.013378	-0.855762	0.905293	0.200718	-0.737772	1.205333	0.010707	-0.750160	1.183840	0.112990	-0.601561	0.725414	0.305004	-0.720202	1.127378	0.110671	-0.632775	0.752491	-0.212536	-0.275413	0.722784	0.123259	-0.250987	0.701108	0.144819	-0.295978	0.714862	-0.058767	-0.253050	0.086644	0.225110				-0.248554	0.066720	-0.152080	0.433296	0.065557	0.218539
14790	123.250000	-0.918527	0.572416	-0.012326	-0.894048	0.570509	0.172080	-0.885796	0.919794	-0.013341	-0.854556	0.905625	0.200779	-0.735961	1.204871	0.010542	-0.748358	1.183642	0.112840	-0.600795	0.725191	0.305538	-0.718426	1.127108	0.110626	-0.630534	0.752886	-0.212810	-0.274148	0.722447	0.124660	-0.249822	0.700715	0.146310	-0.293890	0.715648	-0.058088	-0.253507	0.086365	0.225071				-0.248557	0.066726	-0.152084	0.433299	0.065552	0.218547
14791	123.258333	-0.918394	0.572756	-0.012241	-0.893778	0.570783	0.172097	-0.884502	0.920211	-0.013288	-0.853297	0.905962	0.200848	-0.733992	1.204357	0.010502	-0.746388	1.183415	0.112652	-0.599980	0.724922	0.306023	-0.716486	1.126818	0.110455	-0.628315	0.753190	-0.213059	-0.272806	0.722002	0.125931	-0.248673	0.700452	0.147912	-0.291863	0.716518	-0.057463	-0.253656	0.086325	0.225130				-0.248552	0.066718	-0.152076	0.433300	0.065544	0.218541
14792	123.266667	-0.918149	0.573063	-0.012163	-0.893538	0.571165	0.172168	-0.883174	0.920641	-0.013258	-0.852021	0.906293	0.200917	-0.731970	1.203989	0.010332	-0.744379	1.183218	0.112517	-0.599136	0.724644	0.306452	-0.714667	1.126642	0.110429	-0.626121	0.753459	-0.213256	-0.271404	0.721645	0.127107	-0.247380	0.699943	0.149099	-0.289868	0.717456	-0.056822	-0.253789	0.086301	0.225176				-0.248545	0.066715	-0.152062	0.433300	0.065542	0.218542
14793	123.275000	-0.917944	0.573423	-0.012105	-0.893182	0.571463	0.172150	-0.881834	0.921089	-0.013210	-0.850702	0.906615	0.200979	-0.729851	1.203679	0.010165	-0.742236	1.183030	0.112344	-0.598226	0.724340	0.306827	-0.712717	1.126366	0.110307	-0.623933	0.753595	-0.213411	-0.270010	0.721132	0.128127	-0.246079	0.699596	0.150392	-0.287897	0.718452	-0.056269	-0.253625	0.086487	0.225313				-0.248543	0.066722	-0.152051	0.433300	0.065544	0.218542
14794	123.283333	-0.917700	0.573821	-0.012043	-0.892840	0.571666	0.172080	-0.880450	0.921522	-0.013163	-0.849348	0.906939	0.201043	-0.727741	1.203530	0.009835	-0.740070	1.182902	0.112274	-0.597275	0.724017	0.307135	-0.710566	1.125961	0.110111	-0.621756	0.753701	-0.213463	-0.268537	0.720667	0.129035	-0.244762	0.699264	0.151599	-0.285909	0.719494	-0.055674	-0.253478	0.086676	0.225428				-0.248541	0.066741	-0.152052	0.433299	0.065546	0.218543
14795	123.291667	-0.917452	0.574172	-0.011999	-0.892702	0.572053	0.172128	-0.879089	0.921949	-0.013117	-0.847962	0.907236	0.201107	-0.725452	1.203215	0.009681	-0.737780	1.182709	0.112162	-0.596263	0.723690	0.307361	-0.708685	1.125754	0.110180	-0.619575	0.753758	-0.213390	-0.267069	0.720204	0.129886	-0.243383	0.698834	0.152547	-0.283880	0.720558	-0.054996	-0.254150	0.086211	0.225190				-0.248538	0.066732	-0.152039	0.433300	0.065537	0.218541
14796	123.300000	-0.917199	0.574519	-0.011965	-0.892197	0.572303	0.172097	-0.877690	0.922355	-0.013063	-0.846546	0.907527	0.201163	-0.723057	1.202700	0.009776	-0.735444	1.182509	0.112095	-0.595196	0.723342	0.307526	-0.706588	1.125418	0.110089	-0.617393	0.753791	-0.213275	-0.265585	0.719607	0.130526	-0.241943	0.698481	0.153439	-0.281808	0.721664	-0.054449	-0.254244	0.086195	0.225188				-0.248538	0.066722	-0.152041	0.433300	0.065536	0.218539
14797	123.308333	-0.917010	0.574889	-0.011959	-0.892047	0.572643	0.172127	-0.876291	0.922781	-0.013029	-0.845104	0.907816	0.201217	-0.720666	1.202324	0.009699	-0.733044	1.182231	0.112022	-0.594060	0.722988	0.307609	-0.704428	1.125044	0.110077	-0.615175	0.753687	-0.213114	-0.264118	0.719170	0.131191	-0.240548	0.698279	0.154393	-0.279633	0.722815	-0.053749	-0.254063	0.086376	0.225304				-0.248550	0.066708	-0.152045	0.433292	0.065549	0.218549
14798	123.316667	-0.916764	0.575306	-0.011896	-0.891728	0.573065	0.172182	-0.874877	0.923178	-0.012998	-0.843625	0.908094	0.201264	-0.718241	1.201915	0.009639	-0.730626	1.181986	0.111978	-0.592865	0.722628	0.307635	-0.702228	1.124689	0.110033	-0.612929	0.753571	-0.212827	-0.262625	0.718806	0.131756	-0.239121	0.698077	0.155219	-0.277279	0.724102	-0.053179	-0.254398	0.086168	0.225219				-0.248551	0.066717	-0.152066	0.433295	0.065547	0.218544
14799	123.325000	-0.916437	0.575649	-0.011875	-0.891377	0.573375	0.172183	-0.873421	0.923567	-0.012979	-0.842096	0.908381	0.201296	-0.715801	1.201536	0.009558	-0.728194	1.181753	0.111980	-0.591601	0.722257	0.307586	-0.700007	1.124312	0.110027	-0.610612	0.753377	-0.212435	-0.260971	0.718369	0.132255	-0.237607	0.697951	0.155911	-0.274954	0.725344	-0.052473	-0.254449	0.086172	0.225274				-0.248554	0.066691	-0.152074	0.433296	0.065545	0.218542
14800	123.333333	-0.916098	0.575968	-0.011874	-0.890982	0.573711	0.172176	-0.871953	0.923965	-0.012946	-0.840591	0.908680	0.201355	-0.713393	1.201310	0.009319	-0.725692	1.181485	0.111919	-0.590280	0.721885	0.307487	-0.697742	1.123948	0.109978	-0.608302	0.753172	-0.212026	-0.259346	0.718025	0.132595	-0.236094	0.697825	0.156550	-0.272580	0.726628	-0.051807	-0.254509	0.086159	0.225318				-0.248556	0.066702	-0.152082	0.433299	0.065541	0.218534
14801	123.341667	-0.915883	0.576361	-0.011833	-0.890554	0.573988	0.172163	-0.870456	0.924344	-0.012905	-0.839115	0.909057	0.201485	-0.710888	1.201013	0.009207	-0.723164	1.181240	0.111921	-0.588897	0.721511	0.307327	-0.695489	1.123565	0.109952	-0.605938	0.752907	-0.211525	-0.257678	0.717835	0.132948	-0.234511	0.697867	0.157190	-0.270075	0.727988	-0.051080	-0.254549	0.086191	0.225385				-0.248557	0.066717	-0.152087	0.433296	0.065544	0.218533
14802	123.350000	-0.915642	0.576740	-0.011793	-0.890299	0.574306	0.172167	-0.868965	0.924740	-0.012885	-0.837617	0.909439	0.201618	-0.708301	1.200523	0.009380	-0.720643	1.181026	0.111924	-0.587449	0.721141	0.307119	-0.693211	1.123183	0.109900	-0.603540	0.752662	-0.210933	-0.255965	0.717787	0.133308	-0.232807	0.697943	0.157692	-0.267507	0.729338	-0.050360	-0.254603	0.086216	0.225441				-0.248555	0.066722	-0.152087	0.433295	0.065537	0.218532
14803	123.358333	-0.915294	0.577097	-0.011739	-0.889814	0.574655	0.172149	-0.867427	0.925107	-0.012901	-0.836036	0.909747	0.201650	-0.705763	1.200188	0.009349	-0.718093	1.180745	0.111878	-0.585951	0.720772	0.306856	-0.690948	1.122815	0.109890	-0.601094	0.752348	-0.210289	-0.254095	0.717624	0.133361	-0.231077	0.698002	0.158023	-0.264864	0.730673	-0.049687	-0.254664	0.086254	0.225494				-0.248551	0.066724	-0.152084	0.433292	0.065541	0.218526
14804	123.366667	-0.914978	0.577433	-0.011711	-0.889539	0.575008	0.172133	-0.865844	0.925487	-0.012924	-0.834441	0.910054	0.201681	-0.703269	1.199825	0.009377	-0.715556	1.180499	0.111902	-0.584401	0.720414	0.306559	-0.688636	1.122420	0.109844	-0.598591	0.752007	-0.209681	-0.252171	0.717653	0.133473	-0.229262	0.698207	0.158357	-0.262162	0.731970	-0.049012	-0.254317	0.086609	0.225764				-0.248546	0.066727	-0.152090	0.433296	0.065538	0.218528
14805	123.375000	-0.914675	0.577830	-0.011693	-0.889066	0.575368	0.172102	-0.864272	0.925873	-0.012959	-0.832763	0.910289	0.201598	-0.700780	1.199572	0.009267	-0.712968	1.180253	0.111876	-0.582787	0.720071	0.306210	-0.686333	1.122074	0.109840	-0.596037	0.751700	-0.208939	-0.250185	0.717678	0.133401	-0.227369	0.698480	0.158552	-0.259385	0.733169	-0.048305	-0.254442	0.086638	0.225835				-0.248552	0.066725	-0.152108	0.433295	0.065540	0.218523
14806	123.383333	-0.914411	0.578223	-0.011653	-0.888612	0.575701	0.172056	-0.862676	0.926262	-0.013034	-0.831091	0.910522	0.201494	-0.698326	1.199355	0.009103	-0.710389	1.180023	0.111902	-0.581129	0.719733	0.305834	-0.684006	1.121701	0.109806	-0.593421	0.751386	-0.208308	-0.248163	0.717872	0.133322	-0.225402	0.698779	0.158614	-0.256540	0.734310	-0.047615	-0.254593	0.086636	0.225891				-0.248551	0.066717	-0.152122	0.433294	0.065535	0.218525
14807	123.391667	-0.913970	0.578611	-0.011647	-0.888453	0.576196	0.172085	-0.861022	0.926643	-0.013139	-0.829530	0.910880	0.201517	-0.695793	1.198910	0.009206	-0.707769	1.179751	0.111885	-0.579389	0.719407	0.305426	-0.681669	1.121353	0.109815	-0.590739	0.751106	-0.207504	-0.246100	0.718010	0.133071	-0.223404	0.699190	0.158617	-0.253547	0.735483	-0.047016	-0.254769	0.086614	0.225954				-0.248547	0.066711	-0.152139	0.433291	0.065537	0.218522
14808	123.400000	-0.913624	0.579020	-0.011674	-0.888091	0.576589	0.172039	-0.859352	0.927033	-0.013291	-0.827911	0.911149	0.201412	-0.693245	1.198487	0.009290	-0.705213	1.179544	0.111927	-0.577598	0.719081	0.304997	-0.679347	1.120998	0.109789	-0.587928	0.750799	-0.206665	-0.243939	0.718283	0.132787	-0.221348	0.699605	0.158478	-0.250490	0.736512	-0.046333	-0.254930	0.086579	0.226017				-0.248549	0.066689	-0.152142	0.433293	0.065537	0.218526
14809	123.408333	-0.913291	0.579485	-0.011660	-0.887599	0.576991	0.171966	-0.857697	0.927442	-0.013440	-0.826408	0.911554	0.201443	-0.690820	1.198151	0.009275	-0.702672	1.179313	0.111973	-0.575720	0.718789	0.304549	-0.677023	1.120682	0.109826	-0.585177	0.750634	-0.205935	-0.241778	0.718562	0.132356	-0.219215	0.700153	0.158292	-0.247370	0.737564	-0.045687	-0.255067	0.086539	0.226053				-0.248546	0.066701	-0.152157	0.433296	0.065536	0.218519
14810	123.416667	-0.912901	0.579907	-0.011667	-0.887294	0.577382	0.171908	-0.856025	0.927858	-0.013597	-0.824905	0.911954	0.201459	-0.688411	1.197811	0.009258	-0.700136	1.179067	0.111953	-0.573785	0.718492	0.304086	-0.674673	1.120341	0.109809	-0.582298	0.750414	-0.205151	-0.239566	0.718925	0.131916	-0.217063	0.700686	0.158036	-0.244226	0.738617	-0.045019	-0.255166	0.086520	0.226076				-0.248549	0.066704	-0.152156	0.433298	0.065551	0.218530
14811	123.425000	-0.912538	0.580344	-0.011700	-0.886872	0.577792	0.171847	-0.854315	0.928258	-0.013817	-0.823320	0.912266	0.201367	-0.686003	1.197438	0.009203	-0.697589	1.178842	0.111911	-0.571759	0.718223	0.303601	-0.672328	1.119994	0.109769	-0.579323	0.750309	-0.204124	-0.237301	0.719303	0.131425	-0.214797	0.701341	0.157716	-0.241050	0.739636	-0.044222	-0.255250	0.086503	0.226083				-0.248549	0.066703	-0.152145	0.433303	0.065549	0.218537
14812	123.433333	-0.912241	0.580838	-0.011701	-0.886479	0.578182	0.171794	-0.852598	0.928665	-0.014007	-0.821725	0.912589	0.201272	-0.683602	1.197118	0.009106	-0.695087	1.178584	0.111860	-0.569689	0.717963	0.303091	-0.670008	1.119706	0.109732	-0.576363	0.750205	-0.203233	-0.234936	0.719687	0.130835	-0.212460	0.701979	0.157291	-0.237871	0.740764	-0.043453	-0.255315	0.086505	0.226085				-0.248552	0.066727	-0.152161	0.433300	0.065552	0.218537
14813	123.441667	-0.911748	0.581252	-0.011715	-0.886055	0.578520	0.171722	-0.850870	0.929057	-0.014248	-0.820123	0.912896	0.201153	-0.681177	1.196743	0.009032	-0.692577	1.178338	0.111781	-0.567561	0.717743	0.302566	-0.667697	1.119383	0.109653	-0.573353	0.750138	-0.202322	-0.232530	0.720137	0.130255	-0.210049	0.702668	0.156840	-0.234718	0.741941	-0.042551	-0.255384	0.086524	0.226087				-0.248555	0.066724	-0.152159	0.433295	0.065544	0.218536
14814	123.450000	-0.911490	0.581716	-0.011730	-0.885651	0.578974	0.171697	-0.849143	0.929449	-0.014475	-0.818514	0.913205	0.201036	-0.678776	1.196405	0.008906	-0.690095	1.178081	0.111677	-0.565384	0.717537	0.302010	-0.665408	1.119061	0.109549	-0.570326	0.750080	-0.201382	-0.230062	0.720470	0.129544	-0.207578	0.703368	0.156351	-0.231603	0.743150	-0.041569	-0.255458	0.086543	0.226094				-0.248558	0.066716	-0.152169	0.433301	0.065543	0.218538
14815	123.458333	-0.910925	0.582201	-0.011732	-0.885293	0.579399	0.171678	-0.847388	0.929832	-0.014723	-0.816831	0.913456	0.200853	-0.676396	1.196073	0.008734	-0.687653	1.177851	0.111559	-0.563154	0.717354	0.301425	-0.663138	1.118768	0.109450	-0.567262	0.750025	-0.200414	-0.227535	0.720904	0.128882	-0.205048	0.704012	0.155818	-0.228511	0.744394	-0.040456	-0.255564	0.086534	0.226071				-0.248555	0.066705	-0.152185	0.433302	0.065551	0.218544
14816	123.466667	-0.910478	0.582652	-0.011746	-0.884847	0.579793	0.171606	-0.845641	0.930203	-0.014986	-0.815210	0.913801	0.200736	-0.674167	1.195840	0.008518	-0.685233	1.177655	0.111435	-0.560886	0.717201	0.300815	-0.660903	1.118467	0.109322	-0.564221	0.750086	-0.199413	-0.224953	0.721183	0.128104	-0.202455	0.704663	0.155251	-0.225477	0.745644	-0.039201	-0.255695	0.086517	0.226043				-0.248558	0.066699	-0.152195	0.433293	0.065542	0.218548
14817	123.475000	-0.910039	0.583151	-0.011787	-0.884445	0.580211	0.171540	-0.843909	0.930598	-0.015265	-0.813597	0.914100	0.200604	-0.671734	1.195458	0.008336	-0.682841	1.177428	0.111300	-0.558563	0.717060	0.300174	-0.658663	1.118162	0.109164	-0.561152	0.750114	-0.198431	-0.222272	0.721526	0.127347	-0.199791	0.705253	0.154669	-0.222507	0.746819	-0.037759	-0.255860	0.086485	0.225987				-0.248559	0.066692	-0.152192	0.433302	0.065545	0.218542
14818	123.483333	-0.909523	0.583634	-0.011834	-0.884021	0.580671	0.171465	-0.842197	0.930996	-0.015515	-0.811814	0.914338	0.200316	-0.669462	1.195158	0.008109	-0.680435	1.177144	0.111075	-0.556214	0.716931	0.299498	-0.656437	1.117845	0.108987	-0.558064	0.750249	-0.197310	-0.219513	0.721834	0.126602	-0.197089	0.705785	0.154113	-0.219583	0.747884	-0.036083	-0.256048	0.086448	0.225901				-0.248555	0.066709	-0.152195	0.433298	0.065541	0.218539
14819	123.491667	-0.909106	0.584165	-0.011867	-0.883613	0.581164	0.171375	-0.840485	0.931383	-0.015778	-0.810272	0.914691	0.200286	-0.667094	1.194831	0.007925	-0.678108	1.176902	0.110866	-0.553815	0.716808	0.298775	-0.654222	1.117529	0.108727	-0.554976	0.750484	-0.196317	-0.216700	0.722027	0.125803	-0.194315	0.706257	0.153508	-0.216753	0.748783	-0.034036	-0.256257	0.086375	0.225793				-0.248550	0.066693	-0.152174	0.433299	0.065543	0.218540
14820	123.500000	-0.908526	0.584633	-0.011925	-0.883119	0.581519	0.171185	-0.838791	0.931766	-0.016033	-0.808617	0.915015	0.200166	-0.664761	1.194539	0.007690	-0.675783	1.176681	0.110633	-0.551401	0.716682	0.298013	-0.652051	1.117236	0.108505	-0.551827	0.750704	-0.195338	-0.213817	0.722216	0.125082	-0.191497	0.706610	0.152889	-0.213967	0.749456	-0.031793	-0.256453	0.086323	0.225690				-0.248554	0.066700	-0.152161	0.433296	0.065539	0.218535
14821	123.508333	-0.908096	0.585168	-0.012008	-0.882752	0.582120	0.171131	-0.837287	0.932258	-0.016359	-0.806867	0.915257	0.199970	-0.662497	1.194272	0.007450	-0.673468	1.176466	0.110391	-0.548965	0.716566	0.297205	-0.649916	1.116938	0.108254	-0.548646	0.751030	-0.194337	-0.210914	0.722326	0.124355	-0.188683	0.706857	0.152328	-0.211224	0.749791	-0.029271	-0.256593	0.086304	0.225638				-0.248546	0.066699	-0.152147	0.433297	0.065552	0.218533
14822	123.516667	-0.907522	0.585649	-0.012079	-0.882343	0.582630	0.171032	-0.835686	0.932664	-0.016671	-0.805167	0.915492	0.199797	-0.660409	1.193992	0.007252	-0.671227	1.176271	0.110167	-0.546528	0.716462	0.296359	-0.647810	1.116658	0.107979	-0.545438	0.751345	-0.193404	-0.208014	0.722336	0.123700	-0.185805	0.707040	0.151757	-0.208504	0.749928	-0.026506	-0.256703	0.086290	0.225623				-0.248546	0.066699	-0.152140	0.433298	0.065544	0.218532
14823	123.525000	-0.907045	0.586157	-0.012177	-0.881855	0.583125	0.170920	-0.834031	0.932979	-0.016940	-0.803477	0.915815	0.199681	-0.658167	1.193891	0.006760	-0.668959	1.176049	0.109896	-0.544098	0.716367	0.295489	-0.645721	1.116400	0.107708	-0.542184	0.751631	-0.192537	-0.205105	0.722311	0.123140	-0.182955	0.707075	0.151301	-0.205793	0.749710	-0.023607	-0.256742	0.086306	0.225663				-0.248549	0.066694	-0.152147	0.433293	0.065541	0.218522
14824	123.533333	-0.906577	0.586632	-0.012280	-0.881386	0.583581	0.170822	-0.832374	0.933268	-0.017228	-0.801618	0.915953	0.199351	-0.655972	1.193699	0.006414	-0.666715	1.175824	0.109611	-0.541687	0.716280	0.294606	-0.643654	1.116131	0.107427	-0.538951	0.751932	-0.191653	-0.202075	0.722150	0.122826	-0.180058	0.706879	0.151017	-0.203104	0.749304	-0.020670	-0.256746	0.086346	0.225730				-0.248553	0.066690	-0.152151	0.433296	0.065541	0.218520
14825	123.541667	-0.906079	0.587136	-0.012327	-0.880850	0.584014	0.170714	-0.830699	0.933543	-0.017547	-0.800003	0.916341	0.199299	-0.653795	1.193330	0.006278	-0.664576	1.175625	0.109376	-0.539317	0.716171	0.293694	-0.641585	1.115874	0.107153	-0.535728	0.752156	-0.190811	-0.198831	0.721911	0.122753	-0.177066	0.706380	0.151054	-0.200415	0.748506	-0.017896	-0.256733	0.086369	0.225778				-0.248554	0.066680	-0.152156	0.433300	0.065540	0.218516
14826	123.550000	-0.905578	0.587587	-0.012389	-0.880313	0.584509	0.170654	-0.828992	0.933817	-0.017879	-0.798260	0.916615	0.199091	-0.651646	1.193006	0.006078	-0.662396	1.175412	0.109122	-0.536998	0.716044	0.292768	-0.639535	1.115610	0.106869	-0.532548	0.752346	-0.189983	-0.195739	0.721484	0.122788	-0.174116	0.705718	0.151112	-0.197734	0.747533	-0.015386	-0.256717	0.086378	0.225808				-0.248557	0.066671	-0.152159	0.433289	0.065537	0.218515
14827	123.558333	-0.905046	0.588064	-0.012436	-0.879768	0.584941	0.170591	-0.827296	0.934088	-0.018238	-0.796527	0.916920	0.198865	-0.649575	1.192750	0.005850	-0.660232	1.175220	0.108840	-0.534795	0.715915	0.291827	-0.637501	1.115370	0.106600	-0.529444	0.752531	-0.189114	-0.192533	0.720951	0.123098	-0.171137	0.704896	0.151440	-0.195081	0.746388	-0.013299	-0.256718	0.086366	0.225791				-0.248557	0.066661	-0.152156	0.433290	0.065531	0.218513
14828	123.566667	-0.904629	0.588610	-0.012426	-0.879247	0.585464	0.170573	-0.825583	0.934355	-0.018626	-0.794861	0.917227	0.198650	-0.647503	1.192481	0.005587	-0.658082	1.175019	0.108604	-0.532693	0.715751	0.290881	-0.635678	1.115243	0.106592	-0.526403	0.752622	-0.188279	-0.189357	0.720295	0.123580	-0.168281	0.703918	0.151953	-0.192541	0.745140	-0.011563	-0.256732	0.086355	0.225748				-0.248554	0.066673	-0.152161	0.433289	0.065537	0.218511
14829	123.575000	-0.904113	0.589096	-0.012428	-0.878648	0.585965	0.170510	-0.823849	0.934604	-0.019027	-0.793196	0.917555	0.198400	-0.645500	1.192288	0.005165	-0.655940	1.174824	0.108311	-0.530725	0.715567	0.289939	-0.633578	1.114967	0.106235	-0.523465	0.752590	-0.187431	-0.186245	0.719368	0.124066	-0.165455	0.702850	0.152619	-0.190216	0.743953	-0.010079	-0.256750	0.086309	0.225691				-0.248556	0.066673	-0.152156	0.433289	0.065534	0.218506
14830	123.583333	-0.903563	0.589557	-0.012423	-0.878052	0.586506	0.170472	-0.822083	0.934856	-0.019452	-0.791543	0.917885	0.198137	-0.643500	1.192080	0.004717	-0.653823	1.174607	0.108060	-0.528875	0.715359	0.289001	-0.631654	1.114787	0.106075	-0.520675	0.752484	-0.186643	-0.183240	0.718405	0.124694	-0.162727	0.701766	0.153379	-0.187937	0.742842	-0.008797	-0.256782	0.086275	0.225644				-0.248552	0.066679	-0.152151	0.433288	0.065534	0.218500
14831	123.591667	-0.903120	0.590139	-0.012396	-0.877500	0.587032	0.170450	-0.820313	0.935092	-0.019860	-0.789834	0.918156	0.197799	-0.641423	1.191732	0.004398	-0.651686	1.174363	0.107741	-0.527181	0.715131	0.288103	-0.629500	1.114408	0.105679	-0.518071	0.752165	-0.185860	-0.180334	0.717408	0.125350	-0.160181	0.700597	0.154215	-0.185638	0.741768	-0.007764	-0.256806	0.086253	0.225614				-0.248548	0.066673	-0.152154	0.433283	0.065538	0.218502
14832	123.600000	-0.902654	0.590654	-0.012430	-0.876924	0.587598	0.170425	-0.818522	0.935326	-0.020284	-0.788225	0.918564	0.197559	-0.639346	1.191296	0.004049	-0.649556	1.174098	0.107423	-0.525602	0.714876	0.287225	-0.627353	1.114027	0.105280	-0.515653	0.751730	-0.185084	-0.177550	0.716302	0.125953	-0.157787	0.699428	0.155102	-0.183342	0.740734	-0.006891	-0.256838	0.086253	0.225606				-0.248543	0.066680	-0.152168	0.433290	0.065532	0.218496
14833	123.608333	-0.902164	0.591168	-0.012467	-0.876372	0.588159	0.170369	-0.816706	0.935543	-0.020725	-0.786624	0.918903	0.197248	-0.637151	1.190678	0.003857	-0.647569	1.173887	0.107185	-0.524172	0.714599	0.286392	-0.625296	1.113711	0.104989	-0.513517	0.751074	-0.184352	-0.174970	0.715141	0.126535	-0.155631	0.698371	0.156015	-0.181030	0.739637	-0.006263	-0.256865	0.086249	0.225596				-0.248544	0.066663	-0.152173	0.433286	0.065529	0.218491
14834	123.616667	-0.901605	0.591692	-0.012502	-0.875835	0.588712	0.170308	-0.814890	0.935757	-0.021162	-0.785036	0.919245	0.196930	-0.635014	1.190147	0.003428	-0.645434	1.173547	0.106771	-0.522845	0.714296	0.285618	-0.623220	1.113354	0.104682	-0.511524	0.750262	-0.183822	-0.172568	0.713920	0.127033	-0.153554	0.697180	0.156727	-0.178742	0.738529	-0.005797	-0.256893	0.086249	0.225599				-0.248549	0.066654	-0.152174	0.433287	0.065528	0.218498
14835	123.625000	-0.901063	0.592162	-0.012594	-0.875315	0.589294	0.170255	-0.813069	0.935972	-0.021598	-0.783469	0.919586	0.196615	-0.632834	1.189572	0.002949	-0.643253	1.173189	0.106331	-0.521661	0.713959	0.284926	-0.621120	1.112942	0.104341	-0.509999	0.749243	-0.182963	-0.170399	0.712720	0.127452	-0.151803	0.696199	0.157551	-0.176515	0.737422	-0.005532	-0.256914	0.086244	0.225606				-0.248546	0.066650	-0.152175	0.433286	0.065523	0.218493
14836	123.633333	-0.900501	0.592668	-0.012715	-0.874809	0.589869	0.170172	-0.811269	0.936184	-0.021998	-0.781902	0.919924	0.196282	-0.630606	1.188953	0.002455	-0.641010	1.172774	0.105811	-0.520584	0.713602	0.284310	-0.619224	1.112687	0.104210	-0.508596	0.748101	-0.182318	-0.168427	0.711541	0.127788	-0.150215	0.695190	0.158203	-0.174402	0.736264	-0.005458	-0.256923	0.086263	0.225630				-0.248545	0.066654	-0.152179	0.433286	0.065526	0.218497
14837	123.641667	-0.899970	0.593176	-0.012845	-0.874292	0.590334	0.170029	-0.809483	0.936393	-0.022402	-0.780361	0.920244	0.195928	-0.628310	1.188342	0.001898	-0.638831	1.172365	0.105316	-0.519650	0.713211	0.283802	-0.617086	1.112229	0.103802	-0.507430	0.746835	-0.181709	-0.166679	0.710446	0.128076	-0.148862	0.694213	0.158757	-0.172433	0.734981	-0.005674	-0.256938	0.086254	0.225644				-0.248550	0.066652	-0.152186	0.433288	0.065527	0.218498
14838	123.650000	-0.899401	0.593683	-0.012976	-0.873802	0.590877	0.169914	-0.807688	0.936604	-0.022784	-0.778766	0.920501	0.195523	-0.625949	1.187735	0.001251	-0.636550	1.171908	0.104710	-0.518818	0.712801	0.283383	-0.614935	1.111814	0.103394	-0.506425	0.745494	-0.181169	-0.165111	0.709410	0.128311	-0.147692	0.693271	0.159270	-0.170632	0.733658	-0.006045	-0.256950	0.086260	0.225668				-0.248555	0.066644	-0.152183	0.433285	0.065531	0.218499
14839	123.658333	-0.898829	0.594164	-0.013138	-0.873307	0.591329	0.169761	-0.805939	0.936808	-0.023126	-0.777246	0.920876	0.195207	-0.623544	1.187074	0.000699	-0.634282	1.171528	0.104142	-0.518114	0.712366	0.283094	-0.612537	1.111201	0.102707	-0.505571	0.744069	-0.180711	-0.163814	0.708484	0.128510	-0.146755	0.692407	0.159694	-0.169051	0.732250	-0.006648	-0.256957	0.086272	0.225699				-0.248552	0.066678	-0.152167	0.433292	0.065532	0.218492
14840	123.666667	-0.898247	0.594637	-0.013297	-0.872848	0.591858	0.169649	-0.804185	0.937005	-0.023468	-0.775781	0.921196	0.194868	-0.621110	1.186516	0.000026	-0.631927	1.171182	0.103518	-0.517505	0.711920	0.282901	-0.610362	1.110782	0.102234	-0.504807	0.742580	-0.180368	-0.162731	0.707679	0.128698	-0.146018	0.691683	0.160130	-0.167684	0.730804	-0.007411	-0.256967	0.086300	0.225743				-0.248549	0.066636	-0.152196	0.433292	0.065521	0.218481
14841	123.675000	-0.897744	0.595175	-0.013404	-0.872376	0.592343	0.169520	-0.802449	0.937187	-0.023823	-0.774252	0.921571	0.194533	-0.618590	1.185949	-0.000634	-0.629561	1.170840	0.102906	-0.517014	0.711459	0.282820	-0.608290	1.110471	0.101859	-0.504127	0.741110	-0.180126	-0.161932	0.706888	0.128761	-0.145566	0.690801	0.160292	-0.166623	0.729340	-0.008339	-0.256981	0.086306	0.225768				-0.248552	0.066663	-0.152176	0.433289	0.065539	0.218491
14842	123.683333	-0.897169	0.595639	-0.013523	-0.871925	0.592833	0.169404	-0.800714	0.937367	-0.024158	-0.772747	0.921897	0.194177	-0.616096	1.185375	-0.001286	-0.627150	1.170540	0.102262	-0.516607	0.710988	0.282820	-0.605983	1.110009	0.101266	-0.503501	0.739653	-0.180017	-0.161357	0.706212	0.128835	-0.145321	0.690093	0.160510	-0.165778	0.727789	-0.009388	-0.256993	0.086330	0.225794				-0.248547	0.066637	-0.152216	0.433289	0.065539	0.218485
14843	123.691667	-0.896659	0.596113	-0.013630	-0.871477	0.593312	0.169292	-0.799007	0.937523	-0.024494	-0.771305	0.922319	0.193866	-0.613518	1.184826	-0.001944	-0.624709	1.170243	0.101661	-0.516310	0.710514	0.282938	-0.604012	1.109810	0.101036	-0.502908	0.738162	-0.180062	-0.161059	0.705600	0.128825	-0.145273	0.689466	0.160645	-0.165178	0.726179	-0.010517	-0.257019	0.086340	0.225821				-0.248550	0.066628	-0.152217	0.433288	0.065537	0.218488
14844	123.700000	-0.896207	0.596604	-0.013714	-0.871038	0.593779	0.169194	-0.797313	0.937664	-0.024841	-0.769874	0.922685	0.193528	-0.610971	1.184266	-0.002576	-0.622265	1.169939	0.101054	-0.516076	0.710038	0.283123	-0.601768	1.109381	0.100507	-0.502374	0.736759	-0.180191	-0.160998	0.705041	0.128801	-0.145364	0.688865	0.160641	-0.164727	0.724563	-0.011658	-0.257030	0.086349	0.225836				-0.248553	0.066638	-0.152222	0.433285	0.065541	0.218487
14845	123.708333	-0.895653	0.597042	-0.013771	-0.870632	0.594267	0.169131	-0.795648	0.937791	-0.025190	-0.768406	0.923080	0.193178	-0.608438	1.183619	-0.003201	-0.619799	1.169528	0.100424	-0.515905	0.709549	0.283393	-0.599534	1.108952	0.100043	-0.501912	0.735373	-0.180448	-0.161161	0.704553	0.128743	-0.145645	0.688347	0.160629	-0.164422	0.722916	-0.012816	-0.257051	0.086373	0.225854				-0.248563	0.066631	-0.152207	0.433296	0.065537	0.218492
14846	123.716667	-0.895160	0.597498	-0.013852	-0.870238	0.594749	0.169076	-0.794013	0.937915	-0.025506	-0.766951	0.923419	0.192807	-0.605894	1.182966	-0.003872	-0.617330	1.169151	0.099789	-0.515784	0.709039	0.283725	-0.597259	1.108476	0.099501	-0.501471	0.734048	-0.180817	-0.161458	0.704108	0.128623	-0.146057	0.687724	0.160412	-0.164194	0.721274	-0.013945	-0.257063	0.086371	0.225858				-0.248565	0.066634	-0.152208	0.433295	0.065533	0.218490
14847	123.725000	-0.894735	0.597906	-0.013927	-0.869784	0.595165	0.168969	-0.792405	0.938049	-0.025831	-0.765534	0.923783	0.192479	-0.603320	1.182316	-0.004519	-0.614993	1.168773	0.099161	-0.515710	0.708505	0.284105	-0.594771	1.107850	0.098776	-0.501105	0.732919	-0.181236	-0.161888	0.703712	0.128424	-0.146540	0.687336	0.160214	-0.164031	0.719614	-0.015033	-0.257076	0.086377	0.225875				-0.248571	0.066613	-0.152203	0.433291	0.065534	0.218486
14848	123.733333	-0.894244	0.598312	-0.013988	-0.869387	0.595627	0.168907	-0.790845	0.938177	-0.026129	-0.764113	0.924097	0.192144	-0.600787	1.181722	-0.005170	-0.612370	1.168385	0.098500	-0.515665	0.707937	0.284508	-0.592531	1.107416	0.098255	-0.500758	0.731867	-0.181742	-0.162400	0.703351	0.128188	-0.147072	0.687055	0.160070	-0.163897	0.717968	-0.016059	-0.257089	0.086394	0.225898				-0.248579	0.066597	-0.152187	0.433287	0.065535	0.218488
14849	123.741667	-0.893830	0.598751	-0.014025	-0.869017	0.596098	0.168864	-0.789310	0.938337	-0.026421	-0.762701	0.924388	0.191828	-0.598263	1.181210	-0.005859	-0.610038	1.168049	0.097839	-0.515651	0.707354	0.284918	-0.590280	1.106991	0.097664	-0.500410	0.730999	-0.182378	-0.162951	0.702922	0.127838	-0.147717	0.686578	0.159679	-0.163784	0.716336	-0.017000	-0.257098	0.086408	0.225939				-0.248586	0.066602	-0.152196	0.433295	0.065542	0.218484
14850	123.750000	-0.893434	0.599170	-0.014067	-0.868700	0.596596	0.168859	-0.787826	0.938505	-0.026665	-0.761329	0.924694	0.191579	-0.595753	1.180736	-0.006507	-0.607567	1.167763	0.097178	-0.515641	0.706743	0.285322	-0.588090	1.106655	0.097122	-0.500052	0.730201	-0.183088	-0.163495	0.702502	0.127449	-0.148332	0.686270	0.159356	-0.163699	0.714730	-0.017858	-0.257108	0.086438	0.225985				-0.248593	0.066585	-0.152197	0.433295	0.065547	0.218485
14851	123.758333	-0.893032	0.599580	-0.014098	-0.868288	0.597025	0.168791	-0.786372	0.938691	-0.026901	-0.759919	0.924958	0.191329	-0.593292	1.180366	-0.007156	-0.605133	1.167609	0.096583	-0.515637	0.706133	0.285687	-0.585937	1.106307	0.096573	-0.499706	0.729652	-0.183800	-0.164008	0.702055	0.127028	-0.148919	0.686010	0.159046	-0.163630	0.713168	-0.018666	-0.257112	0.086466	0.226028				-0.248599	0.066571	-0.152187	0.433291	0.065543	0.218486
14852	123.766667	-0.892604	0.600025	-0.014113	-0.867976	0.597519	0.168786	-0.784971	0.938909	-0.027082	-0.758613	0.925293	0.191176	-0.590854	1.180049	-0.007745	-0.602658	1.167478	0.095972	-0.515613	0.705527	0.285996	-0.583788	1.106137	0.096041	-0.499336	0.729180	-0.184586	-0.164497	0.701583	0.126586	-0.149485	0.685657	0.158682	-0.163588	0.711722	-0.019346	-0.257121	0.086490	0.226070				-0.248608	0.066564	-0.152184	0.433294	0.065546	0.218488
14853	123.775000	-0.892237	0.600419	-0.014128	-0.867622	0.597962	0.168752	-0.783616	0.939121	-0.027215	-0.757210	0.925508	0.190985	-0.588522	1.179809	-0.008370	-0.600269	1.167382	0.095431	-0.515578	0.704929	0.286226	-0.581689	1.105871	0.095519	-0.498982	0.728850	-0.185402	-0.164911	0.701102	0.126172	-0.150013	0.685272	0.158337	-0.163561	0.710318	-0.019999	-0.257124	0.086502	0.226086				-0.248606	0.066575	-0.152178	0.433294	0.065541	0.218497
14854	123.783333	-0.891960	0.600855	-0.014126	-0.867278	0.598399	0.168728	-0.782282	0.939357	-0.027337	-0.755800	0.925706	0.190793	-0.586200	1.179570	-0.008921	-0.597903	1.167321	0.094905	-0.515509	0.704371	0.286372	-0.579928	1.105922	0.095345	-0.498623	0.728580	-0.186191	-0.165268	0.700545	0.125746	-0.150455	0.684861	0.157982	-0.163545	0.709034	-0.020588	-0.257119	0.086518	0.226107				-0.248605	0.066587	-0.152166	0.433295	0.065534	0.218498
14855	123.791667	-0.891545	0.601264	-0.014094	-0.866954	0.598866	0.168727	-0.780996	0.939585	-0.027456	-0.754388	0.925931	0.190651	-0.584016	1.179392	-0.009409	-0.595517	1.167281	0.094419	-0.515408	0.703857	0.286413	-0.577900	1.105790	0.094901	-0.498273	0.728352	-0.186977	-0.165588	0.700067	0.125355	-0.150835	0.684475	0.157647	-0.163525	0.707804	-0.021165	-0.257124	0.086524	0.226117				-0.248612	0.066586	-0.152148	0.433286	0.065535	0.218496
14856	123.800000	-0.891226	0.601710	-0.014061	-0.866657	0.599289	0.168720	-0.779734	0.939843	-0.027556	-0.752972	0.926138	0.190504	-0.581865	1.179203	-0.009926	-0.593314	1.167251	0.093942	-0.515265	0.703403	0.286379	-0.575636	1.105420	0.094188	-0.497940	0.728176	-0.187749	-0.165875	0.699609	0.124934	-0.151183	0.684129	0.157273	-0.163516	0.706715	-0.021710	-0.257126	0.086527	0.226122				-0.248615	0.066592	-0.152134	0.433294	0.065541	0.218499
14857	123.808333	-0.890928	0.602100	-0.014033	-0.866306	0.599701	0.168686	-0.778511	0.940081	-0.027640	-0.751572	0.926332	0.190346	-0.579829	1.179020	-0.010332	-0.591126	1.167240	0.093538	-0.515082	0.703036	0.286266	-0.573850	1.105461	0.093952	-0.497637	0.728080	-0.188423	-0.166109	0.699196	0.124493	-0.151498	0.683866	0.156940	-0.163479	0.705720	-0.022258	-0.257129	0.086541	0.226132				-0.248617	0.066588	-0.152129	0.433289	0.065541	0.218495
14858	123.816667	-0.890700	0.602555	-0.013960	-0.865988	0.600134	0.168673	-0.777310	0.940330	-0.027753	-0.750178	0.926519	0.190186	-0.577882	1.178854	-0.010752	-0.589014	1.167228	0.093153	-0.514856	0.702735	0.286094	-0.572118	1.105515	0.093731	-0.497331	0.727939	-0.189075	-0.166279	0.698892	0.124091	-0.151750	0.683668	0.156606	-0.163444	0.704887	-0.022779	-0.257136	0.086562	0.226133				-0.248618	0.066588	-0.152118	0.433291	0.065550	0.218496
14859	123.825000	-0.890358	0.602933	-0.013916	-0.865672	0.600562	0.168652	-0.776157	0.940565	-0.027836	-0.748836	0.926721	0.190048	-0.576035	1.178693	-0.011142	-0.587002	1.167236	0.092780	-0.514585	0.702507	0.285871	-0.570160	1.105367	0.093201	-0.497035	0.727787	-0.189666	-0.166388	0.698603	0.123619	-0.151929	0.683461	0.156215	-0.163392	0.704141	-0.023324	-0.257139	0.086569	0.226149				-0.248619	0.066584	-0.152114	0.433291	0.065530	0.218487
14860	123.833333	-0.890118	0.603348	-0.013860	-0.865341	0.601008	0.168625	-0.775021	0.940799	-0.027940	-0.747338	0.926816	0.189809	-0.574270	1.178559	-0.011558	-0.585033	1.167245	0.092376	-0.514289	0.702330	0.285625	-0.568309	1.105122	0.092726	-0.496733	0.727620	-0.190226	-0.166463	0.698427	0.123212	-0.152087	0.683313	0.155860	-0.163342	0.703536	-0.023847	-0.257140	0.086600	0.226154				-0.248621	0.066593	-0.152116	0.433293	0.065538	0.218489
14861	123.841667	-0.889889	0.603733	-0.013802	-0.865039	0.601431	0.168604	-0.773916	0.941006	-0.028040	-0.746134	0.927071	0.189698	-0.572603	1.178458	-0.011984	-0.583202	1.167235	0.092002	-0.513957	0.702200	0.285366	-0.566795	1.105187	0.092502	-0.496410	0.727437	-0.190706	-0.166530	0.698323	0.122813	-0.152220	0.683276	0.155571	-0.163262	0.702991	-0.024392	-0.257135	0.086631	0.226190				-0.248630	0.066577	-0.152106	0.433288	0.065533	0.218488
14862	123.850000	-0.889655	0.604131	-0.013733	-0.864735	0.601873	0.168586	-0.772825	0.941206	-0.028155	-0.744798	0.927223	0.189507	-0.571023	1.178346	-0.012352	-0.581442	1.167224	0.091612	-0.513595	0.702114	0.285117	-0.565333	1.105246	0.092256	-0.496062	0.727225	-0.191109	-0.166584	0.698216	0.122394	-0.152341	0.683102	0.155117	-0.163167	0.702515	-0.024900	-0.257140	0.086653	0.226209				-0.248636	0.066577	-0.152094	0.433287	0.065524	0.218492
14863	123.858333	-0.889440	0.604486	-0.013701	-0.864455	0.602312	0.168566	-0.771750	0.941391	-0.028284	-0.743514	0.927372	0.189300	-0.569628	1.178240	-0.012757	-0.579775	1.167189	0.091208	-0.513219	0.702054	0.284890	-0.563682	1.105047	0.091714	-0.495676	0.726956	-0.191420	-0.166627	0.698185	0.122016	-0.152420	0.682958	0.154671	-0.163025	0.702028	-0.025400	-0.257128	0.086682	0.226233				-0.248634	0.066571	-0.152083	0.433290	0.065535	0.218498
14864	123.866667	-0.889193	0.604841	-0.013692	-0.864143	0.602715	0.168519	-0.770687	0.941566	-0.028413	-0.742098	0.927454	0.189034	-0.568171	1.178141	-0.013227	-0.578170	1.167108	0.090793	-0.512849	0.702009	0.284688	-0.562351	1.105077	0.091433	-0.495307	0.726769	-0.191570	-0.166664	0.698148	0.121637	-0.152501	0.682884	0.154317	-0.162839	0.701552	-0.025848	-0.257117	0.086721	0.226267				-0.248628	0.066573	-0.152085	0.433291	0.065532	0.218491
14865	123.875000	-0.888993	0.605169	-0.013665	-0.863882	0.603120	0.168494	-0.769629	0.941728	-0.028550	-0.740953	0.927695	0.188892	-0.566804	1.177994	-0.013666	-0.576651	1.167041	0.090310	-0.512461	0.701956	0.284533	-0.560934	1.104943	0.090958	-0.494917	0.726577	-0.191652	-0.166691	0.698089	0.121240	-0.152557	0.682680	0.153837	-0.162609	0.701013	-0.026257	-0.257101	0.086753	0.226305				-0.248631	0.066577	-0.152086	0.433288	0.065540	0.218487
14866	123.883333	-0.888748	0.605483	-0.013629	-0.863610	0.603512	0.168459	-0.768565	0.941892	-0.028688	-0.739671	0.927827	0.188650	-0.565479	1.177829	-0.014201	-0.575196	1.166860	0.089800	-0.512063	0.701910	0.284427	-0.559559	1.104786	0.090440	-0.494524	0.726408	-0.191664	-0.166705	0.697996	0.120852	-0.152592	0.682455	0.153388	-0.162359	0.700444	-0.026625	-0.257090	0.086792	0.226361				-0.248629	0.066594	-0.152103	0.433288	0.065542	0.218486
14867	123.891667	-0.888548	0.605810	-0.013624	-0.863376	0.603881	0.168431	-0.767527	0.942050	-0.028820	-0.738340	0.927940	0.188405	-0.564189	1.177646	-0.014774	-0.573818	1.166683	0.089269	-0.511676	0.701862	0.284394	-0.558217	1.104594	0.089904	-0.494163	0.726281	-0.191611	-0.166705	0.697835	0.120425	-0.152629	0.682149	0.152893	-0.162084	0.699773	-0.026938	-0.257081	0.086814	0.226391				-0.248624	0.066581	-0.152094	0.433290	0.065539	0.218482
14868	123.900000	-0.888363	0.606118	-0.013610	-0.863103	0.604261	0.168378	-0.766486	0.942212	-0.028951	-0.737164	0.928114	0.188210	-0.562951	1.177390	-0.015284	-0.572512	1.166486	0.088734	-0.511268	0.701801	0.284401	-0.556904	1.104398	0.089332	-0.493807	0.726176	-0.191523	-0.166707	0.697665	0.119919	-0.152634	0.681879	0.152480	-0.161838	0.699073	-0.027164	-0.257081	0.086844	0.226427				-0.248625	0.066577	-0.152089	0.433292	0.065541	0.218485
14869	123.908333	-0.888180	0.606450	-0.013588	-0.862894	0.604647	0.168353	-0.765448	0.942382	-0.029114	-0.735902	0.928289	0.188011	-0.561759	1.177147	-0.015904	-0.571212	1.166258	0.088127	-0.510868	0.701741	0.284442	-0.555616	1.104165	0.088735	-0.493458	0.726082	-0.191391	-0.166664	0.697410	0.119538	-0.152583	0.681536	0.152063	-0.161647	0.698309	-0.027329	-0.257078	0.086863	0.226441				-0.248623	0.066578	-0.152082	0.433287	0.065532	0.218485
14870	123.916667	-0.888003	0.606798	-0.013575	-0.862696	0.605032	0.168320	-0.764409	0.942565	-0.029297	-0.734512	0.928317	0.187687	-0.560594	1.176871	-0.016538	-0.569927	1.166024	0.087498	-0.510457	0.701672	0.284488	-0.554338	1.103933	0.088136	-0.493143	0.725991	-0.191257	-0.166580	0.697096	0.119215	-0.152506	0.681124	0.151710	-0.161516	0.697467	-0.027504	-0.257086	0.086870	0.226443				-0.248628	0.066598	-0.152080	0.433293	0.065540	0.218503
14871	123.925000	-0.887864	0.607130	-0.013563	-0.862477	0.605431	0.168268	-0.763389	0.942755	-0.029473	-0.733461	0.928609	0.187576	-0.559492	1.176611	-0.017122	-0.568704	1.165793	0.086917	-0.510042	0.701601	0.284524	-0.553081	1.103713	0.087548	-0.492823	0.725840	-0.191142	-0.166450	0.696774	0.118997	-0.152355	0.680775	0.151483	-0.161352	0.696618	-0.027524	-0.257087	0.086874	0.226424				-0.248633	0.066600	-0.152060	0.433293	0.065534	0.218502
14872	123.933333	-0.887747	0.607487	-0.013539	-0.862267	0.605883	0.168227	-0.762374	0.942947	-0.029666	-0.732267	0.928782	0.187350	-0.558398	1.176345	-0.017744	-0.567449	1.165613	0.086333	-0.509642	0.701537	0.284537	-0.551833	1.103513	0.086986	-0.492497	0.725730	-0.191031	-0.166262	0.696362	0.118790	-0.152164	0.680392	0.151342	-0.161183	0.695680	-0.027537	-0.257100	0.086865	0.226392				-0.248639	0.066588	-0.152027	0.433294	0.065529	0.218501
14873	123.941667	-0.887617	0.607851	-0.013522	-0.862038	0.606278	0.168144	-0.761365	0.943134	-0.029887	-0.731109	0.928976	0.187116	-0.557327	1.176050	-0.018335	-0.566197	1.165439	0.085761	-0.509259	0.701485	0.284514	-0.550593	1.103333	0.086441	-0.492159	0.725613	-0.190901	-0.166011	0.696006	0.118739	-0.151956	0.679845	0.151192	-0.161023	0.694805	-0.027437	-0.257108	0.086846	0.226358				-0.248651	0.066589	-0.152011	0.433292	0.065539	0.218496
14874	123.950000	-0.887439	0.608189	-0.013499	-0.861877	0.606720	0.168105	-0.760375	0.943306	-0.030117	-0.730010	0.929163	0.186893	-0.556278	1.175789	-0.018945	-0.564928	1.165290	0.085202	-0.508893	0.701444	0.284469	-0.549366	1.103189	0.085943	-0.491780	0.725437	-0.190831	-0.165740	0.695673	0.118773	-0.151769	0.679455	0.151172	-0.160820	0.693878	-0.027343	-0.257113	0.086836	0.226330				-0.248661	0.066588	-0.151986	0.433291	0.065534	0.218492
14875	123.958333	-0.887308	0.608538	-0.013503	-0.861658	0.607131	0.168022	-0.759415	0.943460	-0.030344	-0.728933	0.929337	0.186633	-0.555225	1.175501	-0.019535	-0.563662	1.165127	0.084634	-0.508556	0.701418	0.284380	-0.548148	1.103056	0.085458	-0.491352	0.725258	-0.190803	-0.165450	0.695354	0.118831	-0.151535	0.679151	0.151266	-0.160547	0.692960	-0.027220	-0.257107	0.086826	0.226305				-0.248670	0.066581	-0.151966	0.433296	0.065544	0.218493
14876	123.966667	-0.887167	0.608865	-0.013519	-0.861433	0.607542	0.167949	-0.758458	0.943610	-0.030618	-0.727936	0.929514	0.186387	-0.554208	1.175207	-0.020094	-0.562400	1.165015	0.084071	-0.508243	0.701412	0.284270	-0.546941	1.102929	0.084991	-0.490885	0.725063	-0.190806	-0.165126	0.695057	0.118902	-0.151248	0.678945	0.151393	-0.160222	0.692085	-0.027076	-0.257111	0.086800	0.226278				-0.248677	0.066578	-0.151954	0.433294	0.065547	0.218493
14877	123.975000	-0.887017	0.609206	-0.013548	-0.861354	0.608008	0.168004	-0.757605	0.943793	-0.030912	-0.726957	0.929697	0.186112	-0.553159	1.174901	-0.020663	-0.561168	1.164964	0.083555	-0.507949	0.701411	0.284116	-0.545745	1.102822	0.084527	-0.490369	0.724865	-0.190830	-0.164789	0.694847	0.118999	-0.150966	0.678717	0.151511	-0.159808	0.691240	-0.026949	-0.257116	0.086798	0.226268				-0.248684	0.066559	-0.151925	0.433296	0.065539	0.218499
14878	123.983333	-0.886830	0.609524	-0.013564	-0.860985	0.608325	0.167818	-0.756634	0.943824	-0.031137	-0.726058	0.929886	0.185844	-0.552125	1.174614	-0.021278	-0.559909	1.164916	0.083009	-0.507683	0.701415	0.283949	-0.544564	1.102742	0.084073	-0.489797	0.724666	-0.190871	-0.164431	0.694677	0.119121	-0.150654	0.678474	0.151635	-0.159368	0.690462	-0.026851	-0.257109	0.086805	0.226267				-0.248686	0.066565	-0.151906	0.433299	0.065534	0.218500
14879	123.991667	-0.886665	0.609802	-0.013610	-0.860785	0.608669	0.167771	-0.755795	0.943934	-0.031444	-0.725167	0.930023	0.185535	-0.551086	1.174309	-0.021891	-0.558649	1.164821	0.082424	-0.507437	0.701404	0.283766	-0.543416	1.102646	0.083599	-0.489202	0.724482	-0.190963	-0.164063	0.694529	0.119285	-0.150313	0.678297	0.151775	-0.158868	0.689869	-0.026686	-0.257109	0.086816	0.226275				-0.248686	0.066573	-0.151894	0.433300	0.065538	0.218510
14880	124.000000	-0.886494	0.610065	-0.013648	-0.860692	0.609063	0.167845	-0.754970	0.944029	-0.031756	-0.724347	0.930176	0.185245	-0.550020	1.173993	-0.022509	-0.557423	1.164789	0.081807	-0.507195	0.701389	0.283579	-0.542288	1.102599	0.083121	-0.488579	0.724357	-0.191026	-0.163698	0.694407	0.119485	-0.149963	0.678124	0.151970	-0.158349	0.689341	-0.026569	-0.257107	0.086826	0.226275				-0.248778	0.066499	-0.151828	0.433298	0.065541	0.218511
14881	124.008333	-0.886245	0.610306	-0.013695	-0.860406	0.609361	0.167761	-0.754152	0.944076	-0.032048	-0.723549	0.930303	0.184924	-0.548967	1.173688	-0.023193	-0.556213	1.164777	0.081203	-0.506955	0.701357	0.283405	-0.541186	1.102536	0.082606	-0.487941	0.724231	-0.191098	-0.163338	0.694311	0.119699	-0.149653	0.677874	0.152097	-0.157815	0.688968	-0.026479	-0.257109	0.086834	0.226258				-0.248685	0.066570	-0.151861	0.433297	0.065538	0.218509
14882	124.016667	-0.886012	0.610520	-0.013770	-0.860148	0.609622	0.167691	-0.753351	0.944103	-0.032359	-0.722771	0.930417	0.184603	-0.547901	1.173356	-0.023867	-0.555024	1.164729	0.080573	-0.506720	0.701317	0.283251	-0.540128	1.102466	0.082084	-0.487289	0.724119	-0.191163	-0.162985	0.694255	0.119910	-0.149351	0.677636	0.152216	-0.157259	0.688693	-0.026399	-0.257113	0.086834	0.226244				-0.248685	0.066560	-0.151838	0.433297	0.065540	0.218502
14883	124.025000	-0.885812	0.610728	-0.013824	-0.859915	0.609883	0.167651	-0.752589	0.944131	-0.032662	-0.722008	0.930538	0.184304	-0.546876	1.173058	-0.024553	-0.553878	1.164701	0.079872	-0.506474	0.701260	0.283126	-0.539097	1.102399	0.081543	-0.486658	0.724014	-0.191230	-0.162671	0.694241	0.120103	-0.149069	0.677451	0.152353	-0.156715	0.688524	-0.026349	-0.257122	0.086831	0.226233				-0.248684	0.066552	-0.151833	0.433292	0.065552	0.218497
14884	124.033333	-0.885624	0.610946	-0.013864	-0.859641	0.610100	0.167591	-0.751867	0.944140	-0.032957	-0.721260	0.930649	0.184011	-0.545895	1.172755	-0.025292	-0.552772	1.164661	0.079155	-0.506222	0.701189	0.283019	-0.538103	1.102351	0.080990	-0.486036	0.723907	-0.191302	-0.162371	0.694238	0.120365	-0.148800	0.677335	0.152473	-0.156178	0.688400	-0.026369	-0.257133	0.086834	0.226229				-0.248691	0.066529	-0.151821	0.433299	0.065556	0.218497
14885	124.041667	-0.885390	0.611173	-0.013883	-0.859305	0.610329	0.167503	-0.751172	0.944156	-0.033231	-0.720554	0.930746	0.183727	-0.544878	1.172436	-0.026008	-0.551705	1.164627	0.078471	-0.505962	0.701118	0.282952	-0.537159	1.102278	0.080413	-0.485444	0.723786	-0.191402	-0.162148	0.694169	0.120400	-0.148674	0.677247	0.152579	-0.155666	0.688384	-0.026389	-0.257139	0.086827	0.226229				-0.248688	0.066527	-0.151817	0.433300	0.065542	0.218503
14886	124.050000	-0.885100	0.611343	-0.013935	-0.859075	0.610577	0.167462	-0.750507	0.944164	-0.033532	-0.719866	0.930832	0.183456	-0.543903	1.172145	-0.026755	-0.550683	1.164613	0.077770	-0.505698	0.701054	0.282910	-0.536248	1.102218	0.079851	-0.484872	0.723652	-0.191512	-0.161985	0.694156	0.120466	-0.148528	0.677143	0.152614	-0.155192	0.688390	-0.026410	-0.257143	0.086845	0.226241				-0.248688	0.066520	-0.151811	0.433300	0.065538	0.218494
14887	124.058333	-0.884883	0.611524	-0.013968	-0.858821	0.610781	0.167400	-0.749867	0.944171	-0.033781	-0.719173	0.930912	0.183180	-0.542959	1.171817	-0.027478	-0.549693	1.164542	0.077051	-0.505427	0.701005	0.282897	-0.535393	1.102142	0.079273	-0.484352	0.723557	-0.191584	-0.161863	0.694148	0.120440	-0.148389	0.677043	0.152587	-0.154728	0.688415	-0.026515	-0.257149	0.086855	0.226256				-0.248695	0.066514	-0.151797	0.433290	0.065534	0.218503
14888	124.066667	-0.884671	0.611704	-0.013995	-0.858514	0.610952	0.167303	-0.749252	0.944178	-0.034031	-0.718539	0.931010	0.182941	-0.542071	1.171508	-0.028185	-0.548756	1.164523	0.076362	-0.505163	0.700969	0.282905	-0.534555	1.102063	0.078716	-0.483853	0.723421	-0.191713	-0.161726	0.694224	0.120479	-0.148280	0.676992	0.152531	-0.154261	0.688468	-0.026639	-0.257154	0.086880	0.226280				-0.248698	0.066504	-0.151780	0.433294	0.065540	0.218506
14889	124.075000	-0.884442	0.611903	-0.014014	-0.858262	0.611194	0.167258	-0.748665	0.944180	-0.034274	-0.717887	0.931082	0.182675	-0.541140	1.171199	-0.028881	-0.547835	1.164457	0.075658	-0.504891	0.700941	0.282928	-0.533757	1.102001	0.078178	-0.483394	0.723261	-0.191867	-0.161639	0.694345	0.120378	-0.148164	0.677021	0.152471	-0.153847	0.688531	-0.026797	-0.257152	0.086929	0.226313				-0.248697	0.066518	-0.151765	0.433293	0.065528	0.218500
14890	124.083333	-0.884201	0.612063	-0.014059	-0.858038	0.611387	0.167205	-0.748094	0.944190	-0.034539	-0.717253	0.931157	0.182417	-0.540330	1.170897	-0.029595	-0.546929	1.164363	0.074974	-0.504619	0.700929	0.282972	-0.532986	1.101921	0.077659	-0.482968	0.723093	-0.192061	-0.161582	0.694452	0.120370	-0.148070	0.677063	0.152427	-0.153465	0.688591	-0.026996	-0.257147	0.086968	0.226350				-0.248702	0.066502	-0.151751	0.433295	0.065534	0.218498
14891	124.091667	-0.883943	0.612203	-0.014083	-0.857815	0.611596	0.167166	-0.747543	0.944181	-0.034769	-0.716637	0.931235	0.182160	-0.539511	1.170587	-0.030220	-0.546108	1.164301	0.074344	-0.504362	0.700934	0.283024	-0.532235	1.101839	0.077131	-0.482587	0.722898	-0.192284	-0.161557	0.694580	0.120405	-0.147975	0.677073	0.152366	-0.153123	0.688632	-0.027229	-0.257155	0.086989	0.226379				-0.248701	0.066505	-0.151742	0.433289	0.065529	0.218490
14892	124.100000	-0.883746	0.612351	-0.014111	-0.857574	0.611752	0.167113	-0.747023	0.944167	-0.034991	-0.716085	0.931367	0.181964	-0.538712	1.170277	-0.030791	-0.545324	1.164194	0.073686	-0.504124	0.700947	0.283081	-0.531528	1.101755	0.076634	-0.482235	0.722699	-0.192540	-0.161543	0.694710	0.120465	-0.147890	0.677064	0.152325	-0.152838	0.688688	-0.027473	-0.257157	0.087020	0.226405				-0.248696	0.066496	-0.151750	0.433285	0.065526	0.218483
14893	124.108333	-0.883555	0.612512	-0.014136	-0.857363	0.611969	0.167090	-0.746519	0.944170	-0.035221	-0.715510	0.931456	0.181741	-0.538017	1.169999	-0.031405	-0.544580	1.164138	0.073121	-0.503895	0.700961	0.283126	-0.530856	1.101672	0.076187	-0.481936	0.722477	-0.192857	-0.161528	0.694811	0.120565	-0.147803	0.677040	0.152328	-0.152599	0.688777	-0.027736	-0.257169	0.087038	0.226435				-0.248745	0.066452	-0.151722	0.433293	0.065529	0.218488
14894	124.116667	-0.883373	0.612715	-0.014130	-0.857166	0.612160	0.167072	-0.746054	0.944165	-0.035429	-0.714947	0.931549	0.181523	-0.537362	1.169728	-0.031934	-0.543885	1.164087	0.072589	-0.503675	0.700987	0.283165	-0.530211	1.101606	0.075753	-0.481678	0.722259	-0.193210	-0.161513	0.694913	0.120673	-0.147723	0.677015	0.152343	-0.152418	0.688912	-0.028001	-0.257182	0.087042	0.226453				-0.248791	0.066404	-0.151707	0.433290	0.065527	0.218486
14895	124.125000	-0.883242	0.612915	-0.014164	-0.857007	0.612379	0.167089	-0.745629	0.944171	-0.035614	-0.714456	0.931657	0.181338	-0.536756	1.169497	-0.032472	-0.543260	1.164023	0.072091	-0.503469	0.701022	0.283193	-0.529639	1.101534	0.075315	-0.481482	0.722095	-0.193498	-0.161510	0.695011	0.120782	-0.147648	0.676943	0.152312	-0.152317	0.689117	-0.028257	-0.257198	0.087059	0.226467				-0.248697	0.066479	-0.151753	0.433290	0.065534	0.218494
14896	124.133333	-0.882987	0.612996	-0.014154	-0.856788	0.612567	0.167075	-0.745238	0.944181	-0.035785	-0.713948	0.931738	0.181143	-0.536198	1.169299	-0.032962	-0.542683	1.163978	0.071596	-0.503276	0.701071	0.283221	-0.529092	1.101463	0.074915	-0.481320	0.721917	-0.193846	-0.161507	0.695106	0.120862	-0.147583	0.677000	0.152340	-0.152280	0.689381	-0.028500	-0.257209	0.087079	0.226477				-0.248698	0.066472	-0.151748	0.433287	0.065514	0.218487
14897	124.141667	-0.882858	0.613131	-0.014143	-0.856612	0.612745	0.167077	-0.744886	0.944198	-0.035958	-0.713506	0.931838	0.180991	-0.535735	1.169109	-0.033385	-0.542129	1.163919	0.071181	-0.503105	0.701128	0.283248	-0.528604	1.101391	0.074561	-0.481212	0.721766	-0.194195	-0.161500	0.695226	0.120948	-0.147540	0.677024	0.152346	-0.152308	0.689677	-0.028726	-0.257226	0.087098	0.226490				-0.248794	0.066404	-0.151686	0.433286	0.065531	0.218495
14898	124.150000	-0.882848	0.613339	-0.014117	-0.856406	0.612902	0.167063	-0.744585	0.944207	-0.036091	-0.713083	0.931915	0.180852	-0.535317	1.168937	-0.033795	-0.541664	1.163880	0.070811	-0.502935	0.701186	0.283267	-0.528159	1.101305	0.074187	-0.481145	0.721637	-0.194535	-0.161531	0.695350	0.121041	-0.147501	0.677051	0.152355	-0.152377	0.689986	-0.028963	-0.257238	0.087124	0.226503				-0.248700	0.066479	-0.151726	0.433290	0.065526	0.218496
14899	124.158333	-0.882732	0.613453	-0.014091	-0.856234	0.613060	0.167075	-0.744326	0.944206	-0.036204	-0.712654	0.931960	0.180694	-0.534928	1.168799	-0.034194	-0.541228	1.163803	0.070392	-0.502782	0.701248	0.283279	-0.527769	1.101246	0.073848	-0.481123	0.721527	-0.194841	-0.161546	0.695428	0.121128	-0.147470	0.676997	0.152343	-0.152474	0.690277	-0.029209	-0.257248	0.087147	0.226508				-0.248698	0.066483	-0.151725	0.433287	0.065527	0.218485
14900	124.166667	-0.882622	0.613541	-0.014069	-0.856072	0.613191	0.167087	-0.744100	0.944207	-0.036303	-0.712300	0.932034	0.180592	-0.534635	1.168624	-0.034518	-0.540830	1.163723	0.070052	-0.502637	0.701303	0.283287	-0.527406	1.101177	0.073538	-0.481125	0.721428	-0.195120	-0.161554	0.695504	0.121240	-0.147428	0.677022	0.152406	-0.152574	0.690503	-0.029454	-0.257253	0.087171	0.226519				-0.248702	0.066478	-0.151725	0.433290	0.065523	0.218486
14901	124.175000	-0.882526	0.613604	-0.014047	-0.855919	0.613298	0.167104	-0.743915	0.944196	-0.036411	-0.711942	0.932060	0.180466	-0.534366	1.168505	-0.034863	-0.540501	1.163663	0.069759	-0.502507	0.701344	0.283296	-0.527096	1.101103	0.073267	-0.481156	0.721361	-0.195375	-0.161551	0.695548	0.121360	-0.147379	0.676827	0.152365	-0.152676	0.690643	-0.029692	-0.257251	0.087185	0.226546				-0.248746	0.066446	-0.151704	0.433293	0.065537	0.218484
14902	124.183333	-0.882433	0.613657	-0.014016	-0.855805	0.613410	0.167158	-0.743771	0.944190	-0.036495	-0.711653	0.932057	0.180353	-0.534205	1.168384	-0.035143	-0.540211	1.163605	0.069499	-0.502393	0.701382	0.283304	-0.526838	1.101049	0.073028	-0.481205	0.721295	-0.195616	-0.161540	0.695593	0.121587	-0.147331	0.676778	0.152429	-0.152758	0.690723	-0.029918	-0.257255	0.087199	0.226573				-0.248699	0.066472	-0.151735	0.433295	0.065536	0.218491
14903	124.191667	-0.882370	0.613716	-0.013973	-0.855652	0.613496	0.167188	-0.743682	0.944183	-0.036568	-0.711412	0.932109	0.180282	-0.534059	1.168317	-0.035423	-0.539994	1.163549	0.069248	-0.502302	0.701408	0.283311	-0.526617	1.101000	0.072788	-0.481272	0.721238	-0.195821	-0.161551	0.695649	0.121697	-0.147294	0.676708	0.152418	-0.152821	0.690739	-0.030135	-0.257249	0.087221	0.226595				-0.248698	0.066470	-0.151745	0.433294	0.065529	0.218495
14904	124.200000	-0.882291	0.613776	-0.013905	-0.855509	0.613572	0.167218	-0.743621	0.944183	-0.036632	-0.711162	0.932119	0.180191	-0.533963	1.168228	-0.035624	-0.539802	1.163470	0.069001	-0.502225	0.701430	0.283319	-0.526432	1.100960	0.072592	-0.481350	0.721185	-0.196005	-0.161573	0.695699	0.121779	-0.147259	0.676713	0.152474	-0.152875	0.690710	-0.030327	-0.257247	0.087219	0.226620				-0.248696	0.066470	-0.151761	0.433292	0.065526	0.218505
14905	124.208333	-0.882203	0.613813	-0.013880	-0.855393	0.613605	0.167248	-0.743629	0.944174	-0.036672	-0.710992	0.932131	0.180131	-0.533936	1.168186	-0.035812	-0.539679	1.163459	0.068823	-0.502169	0.701462	0.283332	-0.526321	1.100935	0.072390	-0.481445	0.721132	-0.196158	-0.161604	0.695755	0.121843	-0.147246	0.676716	0.152485	-0.152910	0.690648	-0.030490	-0.257246	0.087236	0.226652				-0.248695	0.066471	-0.151764	0.433290	0.065536	0.218507
14906	124.216667	-0.882144	0.613833	-0.013835	-0.855282	0.613665	0.167289	-0.743675	0.944163	-0.036700	-0.710857	0.932141	0.180079	-0.533951	1.168176	-0.036013	-0.539593	1.163444	0.068635	-0.502126	0.701487	0.283346	-0.526243	1.100919	0.072212	-0.481560	0.721083	-0.196287	-0.161642	0.695823	0.121903	-0.147242	0.676723	0.152503	-0.152942	0.690564	-0.030626	-0.257249	0.087258	0.226669				-0.248696	0.066465	-0.151762	0.433295	0.065539	0.218514
14907	124.225000	-0.882127	0.613846	-0.013766	-0.855219	0.613703	0.167335	-0.743761	0.944148	-0.036721	-0.710753	0.932137	0.180027	-0.534010	1.168152	-0.036177	-0.539586	1.163442	0.068461	-0.502099	0.701513	0.283358	-0.526225	1.100906	0.072044	-0.481689	0.721054	-0.196407	-0.161700	0.695872	0.121957	-0.147258	0.676739	0.152522	-0.152978	0.690411	-0.030759	-0.257245	0.087276	0.226676				-0.248741	0.066438	-0.151752	0.433295	0.065540	0.218515
14908	124.233333	-0.882120	0.613848	-0.013696	-0.855145	0.613715	0.167358	-0.743884	0.944129	-0.036736	-0.710685	0.932135	0.179983	-0.534097	1.168127	-0.036329	-0.539621	1.163428	0.068292	-0.502083	0.701537	0.283365	-0.526236	1.100912	0.071912	-0.481844	0.721031	-0.196516	-0.161766	0.695914	0.122007	-0.147289	0.676747	0.152539	-0.153040	0.690314	-0.030817	-0.257246	0.087283	0.226689				-0.248781	0.066409	-0.151736	0.433294	0.065545	0.218511
14909	124.241667	-0.882119	0.613813	-0.013656	-0.855104	0.613719	0.167393	-0.744048	0.944101	-0.036744	-0.710656	0.932106	0.179931	-0.534220	1.168123	-0.036473	-0.539705	1.163437	0.068139	-0.502082	0.701560	0.283367	-0.526327	1.100896	0.071704	-0.482027	0.721015	-0.196636	-0.161837	0.695947	0.122061	-0.147338	0.676759	0.152570	-0.153135	0.690173	-0.030890	-0.257252	0.087295	0.226689				-0.248687	0.066477	-0.151790	0.433298	0.065544	0.218511
14910	124.250000	-0.882132	0.613770	-0.013619	-0.855079	0.613708	0.167422	-0.744226	0.944072	-0.036754	-0.710657	0.932117	0.179904	-0.534377	1.168123	-0.036628	-0.539834	1.163424	0.067982	-0.502094	0.701586	0.283367	-0.526453	1.100893	0.071530	-0.482231	0.721004	-0.196763	-0.161915	0.695970	0.122116	-0.147393	0.676750	0.152582	-0.153258	0.690042	-0.030952	-0.257252	0.087293	0.226678				-0.248684	0.066477	-0.151796	0.433299	0.065538	0.218521
14911	124.258333	-0.882162	0.613727	-0.013596	-0.855083	0.613685	0.167448	-0.744428	0.944043	-0.036766	-0.710693	0.932104	0.179864	-0.534591	1.168168	-0.036838	-0.540015	1.163430	0.067839	-0.502128	0.701615	0.283361	-0.526620	1.100907	0.071383	-0.482455	0.721003	-0.196901	-0.161994	0.695984	0.122198	-0.147452	0.676744	0.152645	-0.153407	0.689944	-0.031003	-0.257247	0.087292	0.226677				-0.248726	0.066438	-0.151788	0.433303	0.065541	0.218522
14912	124.266667	-0.882213	0.613676	-0.013577	-0.855008	0.613573	0.167406	-0.744645	0.944018	-0.036781	-0.710757	0.932098	0.179831	-0.534817	1.168167	-0.036986	-0.540227	1.163427	0.067694	-0.502174	0.701648	0.283344	-0.526814	1.100919	0.071240	-0.482692	0.721006	-0.197046	-0.162064	0.696015	0.122305	-0.147523	0.676709	0.152746	-0.153584	0.689871	-0.031038	-0.257253	0.087290	0.226674				-0.248680	0.066472	-0.151822	0.433301	0.065550	0.218534
14913	124.275000	-0.882299	0.613619	-0.013554	-0.855157	0.613618	0.167516	-0.744901	0.943996	-0.036782	-0.710855	0.932077	0.179784	-0.535083	1.168174	-0.037114	-0.540504	1.163448	0.067564	-0.502242	0.701678	0.283316	-0.527070	1.100894	0.071030	-0.482929	0.721012	-0.197198	-0.162131	0.696031	0.122419	-0.147563	0.676684	0.152811	-0.153796	0.689819	-0.031062	-0.257256	0.087271	0.226656				-0.248680	0.066485	-0.151830	0.433300	0.065554	0.218538
14914	124.283333	-0.882410	0.613559	-0.013532	-0.855254	0.613588	0.167576	-0.745170	0.943976	-0.036791	-0.710976	0.932096	0.179758	-0.535407	1.168232	-0.037246	-0.540793	1.163456	0.067438	-0.502325	0.701712	0.283278	-0.527332	1.100905	0.070881	-0.483185	0.721022	-0.197346	-0.162198	0.696047	0.122585	-0.147615	0.676632	0.152915	-0.154028	0.689792	-0.031075	-0.257259	0.087272	0.226642				-0.248677	0.066495	-0.151843	0.433300	0.065538	0.218531
14915	124.291667	-0.882534	0.613469	-0.013535	-0.855342	0.613544	0.167629	-0.745455	0.943962	-0.036814	-0.711122	0.932087	0.179720	-0.535721	1.168241	-0.037378	-0.541092	1.163451	0.067315	-0.502431	0.701750	0.283227	-0.527624	1.100910	0.070762	-0.483447	0.721028	-0.197496	-0.162250	0.696076	0.122773	-0.147653	0.676612	0.153092	-0.154282	0.689791	-0.031108	-0.257259	0.087267	0.226644				-0.248677	0.066500	-0.151843	0.433299	0.065549	0.218537
14916	124.300000	-0.882655	0.613388	-0.013518	-0.855471	0.613474	0.167687	-0.745751	0.943952	-0.036811	-0.711324	0.932092	0.179711	-0.536059	1.168244	-0.037457	-0.541414	1.163448	0.067180	-0.502549	0.701787	0.283166	-0.527923	1.100921	0.070658	-0.483708	0.721031	-0.197633	-0.162299	0.696102	0.122989	-0.147691	0.676543	0.153247	-0.154543	0.689803	-0.031138	-0.257262	0.087277	0.226641				-0.248683	0.066499	-0.151838	0.433295	0.065554	0.218541
14917	124.308333	-0.882807	0.613294	-0.013491	-0.855577	0.613436	0.167748	-0.746059	0.943935	-0.036808	-0.711515	0.932104	0.179692	-0.536422	1.168283	-0.037584	-0.541776	1.163459	0.067120	-0.502692	0.701823	0.283099	-0.528237	1.100936	0.070557	-0.483965	0.721026	-0.197751	-0.162349	0.696143	0.123247	-0.147735	0.676477	0.153422	-0.154806	0.689829	-0.031174	-0.257261	0.087285	0.226644				-0.248682	0.066514	-0.151845	0.433302	0.065548	0.218536
14918	124.316667	-0.882984	0.613188	-0.013463	-0.855699	0.613390	0.167813	-0.746371	0.943912	-0.036801	-0.711722	0.932151	0.179701	-0.536818	1.168293	-0.037649	-0.542139	1.163480	0.067050	-0.502833	0.701855	0.283031	-0.528558	1.100963	0.070477	-0.484224	0.721020	-0.197863	-0.162406	0.696180	0.123503	-0.147783	0.676374	0.153565	-0.155072	0.689860	-0.031234	-0.257252	0.087306	0.226656				-0.248768	0.066459	-0.151822	0.433301	0.065547	0.218537
14919	124.325000	-0.883170	0.613075	-0.013459	-0.855864	0.613330	0.167892	-0.746690	0.943883	-0.036797	-0.711951	0.932144	0.179694	-0.537183	1.168296	-0.037710	-0.542491	1.163496	0.066947	-0.502985	0.701885	0.282965	-0.528899	1.101000	0.070411	-0.484477	0.721002	-0.197969	-0.162512	0.696255	0.123803	-0.147841	0.676380	0.153793	-0.155340	0.689889	-0.031312	-0.257260	0.087292	0.226659				-0.248682	0.066511	-0.151867	0.433302	0.065559	0.218536
14920	124.333333	-0.883350	0.612953	-0.013459	-0.856075	0.613260	0.167985	-0.747019	0.943857	-0.036785	-0.712196	0.932131	0.179692	-0.537578	1.168311	-0.037769	-0.542871	1.163558	0.066880	-0.503136	0.701915	0.282898	-0.529248	1.101051	0.070344	-0.484730	0.720988	-0.198062	-0.162591	0.696245	0.123978	-0.147900	0.676299	0.153920	-0.155599	0.689911	-0.031415	-0.257264	0.087284	0.226649				-0.248685	0.066519	-0.151877	0.433306	0.065549	0.218536
14921	124.341667	-0.883537	0.612844	-0.013435	-0.856219	0.613188	0.168041	-0.747358	0.943843	-0.036770	-0.712480	0.932154	0.179725	-0.537959	1.168406	-0.037868	-0.543221	1.163625	0.066819	-0.503294	0.701945	0.282836	-0.529615	1.101117	0.070287	-0.484993	0.720992	-0.198152	-0.162667	0.696300	0.124157	-0.147993	0.676286	0.154115	-0.155839	0.689919	-0.031530	-0.257263	0.087299	0.226659				-0.248684	0.066510	-0.151876	0.433297	0.065544	0.218540
14922	124.350000	-0.883709	0.612735	-0.013424	-0.856398	0.613104	0.168108	-0.747701	0.943827	-0.036745	-0.712777	0.932146	0.179759	-0.538331	1.168458	-0.037880	-0.543588	1.163722	0.066797	-0.503453	0.701957	0.282775	-0.529974	1.101219	0.070293	-0.485265	0.721003	-0.198236	-0.162771	0.696345	0.124419	-0.148072	0.676243	0.154291	-0.156060	0.689923	-0.031644	-0.257256	0.087294	0.226660				-0.248682	0.066515	-0.151877	0.433300	0.065538	0.218537
14923	124.358333	-0.883898	0.612630	-0.013406	-0.856537	0.612999	0.168140	-0.748067	0.943810	-0.036705	-0.713070	0.932150	0.179793	-0.538707	1.168530	-0.037906	-0.543946	1.163828	0.066752	-0.503625	0.701967	0.282718	-0.530351	1.101319	0.070267	-0.485533	0.720986	-0.198335	-0.162856	0.696455	0.124698	-0.148139	0.676243	0.154495	-0.156260	0.689912	-0.031770	-0.257255	0.087293	0.226669				-0.248731	0.066487	-0.151852	0.433295	0.065540	0.218527
14924	124.366667	-0.884095	0.612519	-0.013364	-0.856708	0.612906	0.168186	-0.748440	0.943802	-0.036675	-0.713378	0.932148	0.179830	-0.539060	1.168616	-0.037920	-0.544292	1.163947	0.066743	-0.503786	0.701972	0.282664	-0.530708	1.101435	0.070270	-0.485800	0.721006	-0.198387	-0.162978	0.696556	0.124982	-0.148191	0.676242	0.154652	-0.156439	0.689871	-0.031939	-0.257258	0.087292	0.226667				-0.248685	0.066523	-0.151876	0.433296	0.065541	0.218526
14925	124.375000	-0.884260	0.612397	-0.013337	-0.856879	0.612804	0.168226	-0.748815	0.943804	-0.036635	-0.713735	0.932155	0.179893	-0.539423	1.168744	-0.037940	-0.544603	1.164120	0.066756	-0.503951	0.701985	0.282627	-0.531064	1.101552	0.070287	-0.486075	0.721037	-0.198431	-0.163070	0.696625	0.125197	-0.148287	0.676213	0.154848	-0.156599	0.689878	-0.032070	-0.257256	0.087294	0.226665				-0.248688	0.066533	-0.151876	0.433291	0.065538	0.218515
14926	124.383333	-0.884470	0.612271	-0.013306	-0.857047	0.612693	0.168258	-0.749197	0.943811	-0.036594	-0.714070	0.932145	0.179937	-0.539767	1.168851	-0.037919	-0.544933	1.164255	0.066793	-0.504109	0.701996	0.282599	-0.531432	1.101687	0.070337	-0.486366	0.721089	-0.198411	-0.163179	0.696706	0.125415	-0.148357	0.676211	0.154970	-0.156739	0.689889	-0.032206	-0.257260	0.087313	0.226663				-0.248685	0.066533	-0.151879	0.433294	0.065536	0.218515
14927	124.391667	-0.884618	0.612146	-0.013284	-0.857195	0.612575	0.168275	-0.749606	0.943803	-0.036526	-0.714434	0.932122	0.179980	-0.540083	1.168920	-0.037855	-0.545232	1.164385	0.066840	-0.504267	0.702013	0.282579	-0.531776	1.101821	0.070378	-0.486660	0.721110	-0.198432	-0.163286	0.696791	0.125615	-0.148444	0.676213	0.155116	-0.156866	0.689893	-0.032381	-0.257257	0.087320	0.226674				-0.248733	0.066507	-0.151862	0.433293	0.065533	0.218506
14928	124.400000	-0.884779	0.612009	-0.013286	-0.857204	0.612359	0.168210	-0.750002	0.943806	-0.036472	-0.714800	0.932094	0.180036	-0.540404	1.169010	-0.037806	-0.545524	1.164511	0.066846	-0.504420	0.702037	0.282570	-0.532121	1.101950	0.070437	-0.486939	0.721131	-0.198445	-0.163411	0.696801	0.125741	-0.148540	0.676138	0.155193	-0.156976	0.689911	-0.032551	-0.257250	0.087333	0.226699				-0.248685	0.066535	-0.151895	0.433292	0.065529	0.218504
14929	124.408333	-0.884863	0.611840	-0.013276	-0.857489	0.612322	0.168315	-0.750391	0.943804	-0.036412	-0.715147	0.932069	0.180093	-0.540743	1.169142	-0.037779	-0.545850	1.164649	0.066934	-0.504572	0.702064	0.282572	-0.532471	1.102074	0.070519	-0.487217	0.721152	-0.198446	-0.163559	0.696896	0.125939	-0.148641	0.676127	0.155299	-0.157085	0.689954	-0.032721	-0.257248	0.087341	0.226707				-0.248680	0.066542	-0.151910	0.433288	0.065523	0.218504
14930	124.416667	-0.884951	0.611683	-0.013259	-0.857611	0.612210	0.168342	-0.750770	0.943795	-0.036347	-0.715489	0.932023	0.180151	-0.541053	1.169234	-0.037722	-0.546165	1.164764	0.067011	-0.504722	0.702095	0.282588	-0.532820	1.102179	0.070608	-0.487504	0.721183	-0.198447	-0.163696	0.696987	0.126114	-0.148747	0.676120	0.155395	-0.157191	0.690027	-0.032890	-0.257243	0.087347	0.226713				-0.248681	0.066544	-0.151921	0.433288	0.065527	0.218505
14931	124.425000	-0.885071	0.611579	-0.013240	-0.857717	0.612104	0.168361	-0.751105	0.943745	-0.036241	-0.715848	0.931995	0.180242	-0.541397	1.169296	-0.037638	-0.546481	1.164834	0.067080	-0.504873	0.702117	0.282610	-0.533171	1.102255	0.070695	-0.487782	0.721207	-0.198441	-0.163838	0.697059	0.126273	-0.148854	0.676143	0.155517	-0.157291	0.690119	-0.033041	-0.257233	0.087357	0.226740				-0.248682	0.066549	-0.151929	0.433291	0.065523	0.218500
14932	124.433333	-0.885174	0.611478	-0.013227	-0.857850	0.612010	0.168408	-0.751490	0.943770	-0.036177	-0.716192	0.931975	0.180340	-0.541767	1.169348	-0.037524	-0.546812	1.164872	0.067155	-0.505026	0.702137	0.282650	-0.533529	1.102308	0.070789	-0.488043	0.721236	-0.198429	-0.163970	0.697127	0.126432	-0.148981	0.676129	0.155657	-0.157396	0.690207	-0.033230	-0.257225	0.087359	0.226765				-0.248679	0.066543	-0.151925	0.433290	0.065524	0.218500
14933	124.441667	-0.885295	0.611403	-0.013206	-0.857956	0.611919	0.168445	-0.751824	0.943755	-0.036094	-0.716465	0.931925	0.180395	-0.542124	1.169365	-0.037417	-0.547233	1.164911	0.067302	-0.505166	0.702151	0.282691	-0.533891	1.102331	0.070885	-0.488296	0.721263	-0.198423	-0.164097	0.697214	0.126643	-0.149108	0.676146	0.155796	-0.157495	0.690337	-0.033361	-0.257211	0.087373	0.226778				-0.248678	0.066554	-0.151934	0.433289	0.065524	0.218497
14934	124.450000	-0.885407	0.611319	-0.013185	-0.858057	0.611822	0.168485	-0.752140	0.943738	-0.036008	-0.716781	0.931907	0.180496	-0.542518	1.169384	-0.037308	-0.547612	1.164918	0.067434	-0.505308	0.702154	0.282745	-0.534254	1.102342	0.071010	-0.488545	0.721288	-0.198408	-0.164189	0.697296	0.126789	-0.149177	0.676156	0.155896	-0.157578	0.690451	-0.033486	-0.257201	0.087399	0.226809				-0.248674	0.066565	-0.151935	0.433290	0.065539	0.218499
14935	124.458333	-0.885494	0.611229	-0.013163	-0.858155	0.611728	0.168529	-0.752430	0.943711	-0.035914	-0.717036	0.931860	0.180573	-0.542937	1.169415	-0.037164	-0.548038	1.164876	0.067543	-0.505439	0.702155	0.282801	-0.534631	1.102327	0.071105	-0.488780	0.721302	-0.198387	-0.164275	0.697327	0.126954	-0.149252	0.676162	0.156049	-0.157665	0.690593	-0.033557	-0.257196	0.087413	0.226823				-0.248674	0.066570	-0.151932	0.433290	0.065524	0.218489
14936	124.466667	-0.885564	0.611147	-0.013135	-0.858244	0.611638	0.168574	-0.752708	0.943686	-0.035821	-0.717277	0.931783	0.180640	-0.543381	1.169411	-0.037027	-0.548491	1.164824	0.067683	-0.505567	0.702146	0.282866	-0.535003	1.102295	0.071215	-0.488994	0.721315	-0.198365	-0.164375	0.697343	0.127154	-0.149356	0.676096	0.156188	-0.157751	0.690685	-0.033686	-0.257186	0.087432	0.226845				-0.248671	0.066557	-0.151933	0.433292	0.065526	0.218486
14937	124.475000	-0.885634	0.611059	-0.013107	-0.858340	0.611531	0.168623	-0.752974	0.943657	-0.035745	-0.717554	0.931750	0.180745	-0.543810	1.169413	-0.036859	-0.548941	1.164778	0.067827	-0.505686	0.702133	0.282938	-0.535391	1.102257	0.071357	-0.489179	0.721309	-0.198368	-0.164452	0.697284	0.127226	-0.149393	0.675973	0.156202	-0.157849	0.690755	-0.033803	-0.257172	0.087451	0.226868				-0.248670	0.066549	-0.151925	0.433287	0.065526	0.218486
14938	124.483333	-0.885723	0.610974	-0.013073	-0.858402	0.611448	0.168669	-0.753210	0.943625	-0.035672	-0.717765	0.931747	0.180845	-0.544265	1.169441	-0.036695	-0.549414	1.164732	0.068008	-0.505793	0.702117	0.283008	-0.535763	1.102240	0.071502	-0.489361	0.721354	-0.198329	-0.164516	0.697280	0.127365	-0.149431	0.675940	0.156264	-0.157968	0.690848	-0.033899	-0.257165	0.087470	0.226902				-0.248759	0.066471	-0.151884	0.433290	0.065536	0.218496
14939	124.491667	-0.885796	0.610914	-0.013030	-0.858495	0.611348	0.168716	-0.753433	0.943603	-0.035598	-0.717964	0.931688	0.180922	-0.544726	1.169470	-0.036527	-0.549891	1.164714	0.068173	-0.505887	0.702102	0.283081	-0.536132	1.102222	0.071644	-0.489507	0.721382	-0.198315	-0.164546	0.697258	0.127503	-0.149479	0.675851	0.156388	-0.158109	0.690981	-0.033932	-0.257157	0.087482	0.226917				-0.248673	0.066544	-0.151932	0.433285	0.065542	0.218501
14940	124.500000	-0.885846	0.610853	-0.012997	-0.858556	0.611270	0.168765	-0.753638	0.943582	-0.035520	-0.718146	0.931627	0.181004	-0.545156	1.169520	-0.036365	-0.550345	1.164687	0.068369	-0.505967	0.702089	0.283155	-0.536502	1.102223	0.071811	-0.489635	0.721417	-0.198289	-0.164552	0.697237	0.127669	-0.149495	0.675759	0.156493	-0.158255	0.691131	-0.033921	-0.257153	0.087488	0.226939				-0.248679	0.066541	-0.151933	0.433290	0.065522	0.218499
14941	124.508333	-0.885892	0.610798	-0.012959	-0.858614	0.611201	0.168808	-0.753828	0.943562	-0.035434	-0.718346	0.931597	0.181102	-0.545629	1.169559	-0.036144	-0.550786	1.164679	0.068540	-0.506033	0.702083	0.283229	-0.536865	1.102236	0.071973	-0.489738	0.721435	-0.198271	-0.164544	0.697223	0.127871	-0.149506	0.675629	0.156619	-0.158414	0.691313	-0.033870	-0.257147	0.087489	0.226951				-0.248674	0.066552	-0.151933	0.433293	0.065526	0.218495
14942	124.516667	-0.885934	0.610747	-0.012924	-0.858680	0.611166	0.168869	-0.754021	0.943539	-0.035332	-0.718539	0.931566	0.181208	-0.546035	1.169625	-0.035966	-0.551238	1.164686	0.068739	-0.506094	0.702089	0.283302	-0.537207	1.102255	0.072130	-0.489830	0.721493	-0.198215	-0.164526	0.697222	0.128101	-0.149526	0.675506	0.156819	-0.158578	0.691505	-0.033794	-0.257141	0.087487	0.226958				-0.248672	0.066562	-0.151938	0.433294	0.065525	0.218491
14943	124.525000	-0.885949	0.610697	-0.012901	-0.858727	0.611092	0.168901	-0.754187	0.943519	-0.035254	-0.718702	0.931531	0.181300	-0.546464	1.169704	-0.035773	-0.551643	1.164699	0.068917	-0.506142	0.702102	0.283365	-0.537547	1.102299	0.072301	-0.489902	0.721538	-0.198167	-0.164505	0.697232	0.128355	-0.149500	0.675415	0.156970	-0.158731	0.691700	-0.033696	-0.257132	0.087502	0.226980				-0.248666	0.066563	-0.151932	0.433297	0.065529	0.218492
14944	124.533333	-0.885968	0.610657	-0.012887	-0.858776	0.611028	0.168926	-0.754345	0.943509	-0.035172	-0.718854	0.931499	0.181391	-0.546844	1.169793	-0.035574	-0.552053	1.164748	0.069096	-0.506190	0.702123	0.283430	-0.537879	1.102377	0.072471	-0.489964	0.721587	-0.198117	-0.164467	0.697260	0.128603	-0.149483	0.675317	0.157173	-0.158879	0.691938	-0.033543	-0.257124	0.087520	0.226987				-0.248668	0.066564	-0.151939	0.433298	0.065537	0.218497
14945	124.541667	-0.885973	0.610623	-0.012870	-0.858820	0.610976	0.168958	-0.754491	0.943498	-0.035089	-0.718998	0.931471	0.181481	-0.547186	1.169892	-0.035395	-0.552421	1.164811	0.069262	-0.506239	0.702145	0.283489	-0.538189	1.102472	0.072630	-0.490008	0.721598	-0.198088	-0.164441	0.697267	0.128886	-0.149465	0.675236	0.157386	-0.159019	0.692140	-0.033445	-0.257107	0.087548	0.227014				-0.248663	0.066566	-0.151938	0.433298	0.065542	0.218498
14946	124.550000	-0.885994	0.610585	-0.012882	-0.858859	0.610933	0.168987	-0.754633	0.943490	-0.034984	-0.719141	0.931445	0.181572	-0.547521	1.170047	-0.035198	-0.552785	1.164944	0.069431	-0.506291	0.702174	0.283550	-0.538491	1.102596	0.072782	-0.490059	0.721647	-0.198018	-0.164414	0.697268	0.129165	-0.149466	0.675151	0.157642	-0.159151	0.692374	-0.033319	-0.257098	0.087561	0.227036				-0.248660	0.066555	-0.151930	0.433296	0.065535	0.218495
14947	124.558333	-0.885983	0.610586	-0.012848	-0.858894	0.610897	0.169015	-0.754756	0.943481	-0.034901	-0.719339	0.931433	0.181692	-0.547788	1.170245	-0.035064	-0.553130	1.165127	0.069586	-0.506338	0.702205	0.283604	-0.538790	1.102765	0.072923	-0.490100	0.721694	-0.197943	-0.164383	0.697311	0.129465	-0.149448	0.675084	0.157857	-0.159268	0.692597	-0.033209	-0.257089	0.087577	0.227062				-0.248655	0.066562	-0.151935	0.433292	0.065532	0.218494
14948	124.566667	-0.885985	0.610586	-0.012838	-0.858927	0.610870	0.169049	-0.754878	0.943480	-0.034816	-0.719480	0.931410	0.181782	-0.548023	1.170488	-0.034917	-0.553435	1.165332	0.069785	-0.506390	0.702231	0.283661	-0.539077	1.102959	0.073062	-0.490141	0.721739	-0.197861	-0.164352	0.697298	0.129698	-0.149411	0.675030	0.158031	-0.159368	0.692805	-0.033111	-0.257074	0.087588	0.227085				-0.248653	0.066557	-0.151936	0.433294	0.065537	0.218503
14949	124.575000	-0.885986	0.610586	-0.012820	-0.858955	0.610845	0.169084	-0.754998	0.943482	-0.034730	-0.719609	0.931392	0.181881	-0.548207	1.170732	-0.034725	-0.553675	1.165530	0.069909	-0.506439	0.702254	0.283707	-0.539339	1.103164	0.073190	-0.490180	0.721793	-0.197773	-0.164324	0.697295	0.129931	-0.149413	0.674974	0.158266	-0.159473	0.692996	-0.033023	-0.257067	0.087598	0.227101				-0.248654	0.066561	-0.151932	0.433295	0.065537	0.218503
14950	124.583333	-0.885989	0.610586	-0.012797	-0.858977	0.610819	0.169117	-0.755115	0.943483	-0.034638	-0.719737	0.931368	0.181971	-0.548351	1.170997	-0.034548	-0.553906	1.165722	0.070062	-0.506489	0.702279	0.283755	-0.539575	1.103357	0.073313	-0.490215	0.721846	-0.197688	-0.164292	0.697284	0.130143	-0.149397	0.674962	0.158478	-0.159583	0.693182	-0.032935	-0.257062	0.087611	0.227126				-0.248656	0.066561	-0.151921	0.433291	0.065533	0.218502
14951	124.591667	-0.885986	0.610581	-0.012777	-0.859002	0.610790	0.169150	-0.755234	0.943476	-0.034546	-0.719863	0.931348	0.182073	-0.548472	1.171304	-0.034411	-0.554135	1.165960	0.070232	-0.506544	0.702291	0.283795	-0.539760	1.103565	0.073455	-0.490249	0.721901	-0.197600	-0.164236	0.697291	0.130311	-0.149386	0.674911	0.158680	-0.159694	0.693373	-0.032857	-0.257056	0.087606	0.227137				-0.248661	0.066559	-0.151918	0.433292	0.065525	0.218498
14952	124.600000	-0.885978	0.610578	-0.012762	-0.859012	0.610760	0.169181	-0.755349	0.943470	-0.034457	-0.720027	0.931326	0.182177	-0.548480	1.171601	-0.034213	-0.554266	1.166240	0.070421	-0.506605	0.702308	0.283835	-0.539945	1.103817	0.073607	-0.490282	0.721951	-0.197514	-0.164191	0.697262	0.130506	-0.149376	0.674854	0.158874	-0.159807	0.693567	-0.032789	-0.257056	0.087615	0.227150				-0.248752	0.066476	-0.151855	0.433294	0.065527	0.218502
14953	124.608333	-0.885966	0.610561	-0.012757	-0.859025	0.610722	0.169207	-0.755463	0.943472	-0.034382	-0.720150	0.931306	0.182267	-0.548443	1.171912	-0.034051	-0.554314	1.166527	0.070570	-0.506664	0.702316	0.283875	-0.540065	1.104146	0.073737	-0.490323	0.722021	-0.197423	-0.164160	0.697222	0.130731	-0.149377	0.674787	0.159075	-0.159922	0.693749	-0.032768	-0.257052	0.087615	0.227143				-0.248659	0.066556	-0.151908	0.433292	0.065538	0.218501
14954	124.616667	-0.885953	0.610543	-0.012752	-0.859034	0.610687	0.169228	-0.755575	0.943474	-0.034308	-0.720270	0.931278	0.182356	-0.548352	1.172225	-0.033894	-0.554320	1.166832	0.070733	-0.506729	0.702325	0.283912	-0.540201	1.104367	0.073901	-0.490362	0.722085	-0.197327	-0.164124	0.697229	0.130960	-0.149345	0.674730	0.159234	-0.160042	0.693928	-0.032755	-0.257053	0.087624	0.227148				-0.248653	0.066565	-0.151923	0.433294	0.065541	0.218500
14955	124.625000	-0.885948	0.610528	-0.012756	-0.859042	0.610650	0.169244	-0.755684	0.943478	-0.034246	-0.720393	0.931246	0.182438	-0.548199	1.172528	-0.033748	-0.554243	1.167118	0.070882	-0.506790	0.702320	0.283950	-0.540237	1.104707	0.074026	-0.490385	0.722130	-0.197257	-0.164098	0.697230	0.131146	-0.149328	0.674671	0.159396	-0.160161	0.694117	-0.032747	-0.257049	0.087638	0.227153				-0.248656	0.066562	-0.151923	0.433292	0.065537	0.218499
14956	124.633333	-0.885936	0.610514	-0.012754	-0.859052	0.610612	0.169262	-0.755784	0.943483	-0.034189	-0.720516	0.931222	0.182523	-0.548017	1.172731	-0.033592	-0.554146	1.167309	0.071019	-0.506845	0.702312	0.283987	-0.540273	1.104878	0.074169	-0.490417	0.722181	-0.197187	-0.164081	0.697250	0.131344	-0.149341	0.674618	0.159592	-0.160279	0.694339	-0.032707	-0.257039	0.087652	0.227167				-0.248655	0.066545	-0.151912	0.433286	0.065537	0.218501
14957	124.641667	-0.885935	0.610503	-0.012749	-0.859065	0.610582	0.169281	-0.755880	0.943495	-0.034097	-0.720653	0.931200	0.182614	-0.547794	1.172869	-0.033422	-0.554031	1.167429	0.071172	-0.506893	0.702303	0.284028	-0.540312	1.104950	0.074372	-0.490439	0.722225	-0.197117	-0.164074	0.697293	0.131551	-0.149325	0.674578	0.159740	-0.160379	0.694515	-0.032719	-0.257030	0.087659	0.227180				-0.248653	0.066557	-0.151917	0.433291	0.065533	0.218498
14958	124.650000	-0.885939	0.610489	-0.012737	-0.859079	0.610553	0.169300	-0.755960	0.943504	-0.034026	-0.720787	0.931177	0.182706	-0.547564	1.172953	-0.033267	-0.553884	1.167486	0.071359	-0.506940	0.702291	0.284075	-0.540297	1.104924	0.074539	-0.490459	0.722266	-0.197047	-0.164057	0.697350	0.131711	-0.149306	0.674553	0.159887	-0.160464	0.694668	-0.032732	-0.257020	0.087674	0.227199				-0.248647	0.066548	-0.151899	0.433293	0.065531	0.218502
14959	124.658333	-0.885948	0.610481	-0.012723	-0.859099	0.610526	0.169325	-0.756019	0.943522	-0.033955	-0.720887	0.931152	0.182784	-0.547329	1.172938	-0.033038	-0.553730	1.167494	0.071533	-0.506966	0.702264	0.284118	-0.540225	1.104897	0.074694	-0.490472	0.722302	-0.196984	-0.164070	0.697386	0.131872	-0.149276	0.674534	0.159941	-0.160538	0.694799	-0.032740	-0.257014	0.087665	0.227214				-0.248650	0.066562	-0.151907	0.433292	0.065529	0.218501
14960	124.666667	-0.885959	0.610469	-0.012711	-0.859120	0.610504	0.169349	-0.756067	0.943542	-0.033882	-0.720977	0.931135	0.182866	-0.547142	1.172930	-0.032916	-0.553558	1.167470	0.071719	-0.506995	0.702239	0.284168	-0.540130	1.104840	0.074866	-0.490484	0.722334	-0.196928	-0.164097	0.697431	0.132017	-0.149285	0.674529	0.160024	-0.160597	0.694917	-0.032752	-0.257000	0.087669	0.227231				-0.248647	0.066555	-0.151894	0.433290	0.065533	0.218504
14961	124.675000	-0.885968	0.610449	-0.012706	-0.859161	0.610474	0.169372	-0.756092	0.943564	-0.033818	-0.721056	0.931122	0.182941	-0.546872	1.172882	-0.032729	-0.553344	1.167381	0.071913	-0.507023	0.702205	0.284217	-0.540006	1.104745	0.075075	-0.490484	0.722355	-0.196888	-0.164132	0.697503	0.132072	-0.149316	0.674553	0.160120	-0.160636	0.695003	-0.032760	-0.256998	0.087664	0.227234				-0.248646	0.066556	-0.151899	0.433288	0.065533	0.218498
14962	124.683333	-0.885985	0.610437	-0.012706	-0.859185	0.610469	0.169388	-0.756102	0.943588	-0.033763	-0.721129	0.931109	0.183010	-0.546615	1.172801	-0.032527	-0.553124	1.167270	0.072128	-0.507043	0.702164	0.284262	-0.539862	1.104627	0.075281	-0.490475	0.722369	-0.196855	-0.164211	0.697566	0.132156	-0.149332	0.674598	0.160145	-0.160658	0.695074	-0.032763	-0.257001	0.087670	0.227236				-0.248647	0.066552	-0.151896	0.433290	0.065520	0.218488
14963	124.691667	-0.886005	0.610419	-0.012721	-0.859217	0.610449	0.169399	-0.756094	0.943613	-0.033723	-0.721179	0.931099	0.183072	-0.546347	1.172649	-0.032282	-0.552898	1.167130	0.072348	-0.507067	0.702109	0.284307	-0.539690	1.104470	0.075499	-0.490458	0.722369	-0.196835	-0.164296	0.697607	0.132178	-0.149373	0.674657	0.160162	-0.160650	0.695109	-0.032755	-0.257000	0.087684	0.227241				-0.248647	0.066551	-0.151902	0.433287	0.065538	0.218489
14964	124.700000	-0.886018	0.610401	-0.012735	-0.859251	0.610426	0.169404	-0.756067	0.943636	-0.033684	-0.721219	0.931084	0.183126	-0.546103	1.172528	-0.032078	-0.552629	1.166959	0.072575	-0.507094	0.702047	0.284350	-0.539512	1.104295	0.075721	-0.490433	0.722365	-0.196830	-0.164384	0.697646	0.132148	-0.149425	0.674751	0.160138	-0.160631	0.695129	-0.032744	-0.257003	0.087702	0.227247				-0.248657	0.066542	-0.151905	0.433288	0.065545	0.218494
14965	124.708333	-0.886037	0.610386	-0.012745	-0.859298	0.610390	0.169411	-0.756027	0.943664	-0.033651	-0.721252	0.931088	0.183192	-0.545828	1.172354	-0.031798	-0.552401	1.166763	0.072816	-0.507119	0.701972	0.284409	-0.539312	1.104094	0.075955	-0.490401	0.722364	-0.196830	-0.164447	0.697711	0.132060	-0.149481	0.674837	0.160107	-0.160604	0.695146	-0.032717	-0.257001	0.087701	0.227248				-0.248660	0.066545	-0.151903	0.433289	0.065534	0.218489
14966	124.716667	-0.886060	0.610378	-0.012756	-0.859343	0.610357	0.169414	-0.755977	0.943690	-0.033614	-0.721266	0.931068	0.183245	-0.545584	1.172162	-0.031524	-0.552138	1.166551	0.073078	-0.507137	0.701884	0.284472	-0.539104	1.103891	0.076187	-0.490366	0.722355	-0.196833	-0.164510	0.697750	0.132001	-0.149529	0.674895	0.160056	-0.160584	0.695177	-0.032664	-0.257011	0.087706	0.227250				-0.248666	0.066545	-0.151897	0.433294	0.065526	0.218490
14967	124.725000	-0.886090	0.610355	-0.012784	-0.859367	0.610354	0.169417	-0.755912	0.943719	-0.033568	-0.721266	0.931052	0.183303	-0.545331	1.172011	-0.031283	-0.551880	1.166327	0.073313	-0.507151	0.701797	0.284544	-0.538894	1.103664	0.076397	-0.490322	0.722361	-0.196840	-0.164555	0.697738	0.131950	-0.149582	0.674923	0.160023	-0.160571	0.695206	-0.032593	-0.257013	0.087709	0.227259				-0.248671	0.066561	-0.151908	0.433289	0.065538	0.218497
14968	124.733333	-0.886093	0.610368	-0.012764	-0.859407	0.610337	0.169423	-0.755835	0.943748	-0.033529	-0.721251	0.931036	0.183359	-0.545055	1.171845	-0.031044	-0.551630	1.166128	0.073566	-0.507157	0.701702	0.284617	-0.538694	1.103436	0.076604	-0.490273	0.722356	-0.196843	-0.164605	0.697759	0.131899	-0.149600	0.674935	0.159942	-0.160573	0.695253	-0.032503	-0.257019	0.087703	0.227266				-0.248667	0.066556	-0.151899	0.433294	0.065534	0.218500
14969	124.741667	-0.886101	0.610371	-0.012769	-0.859435	0.610333	0.169425	-0.755747	0.943792	-0.033471	-0.721222	0.931021	0.183418	-0.544828	1.171688	-0.030829	-0.551400	1.165879	0.073813	-0.507150	0.701614	0.284696	-0.538490	1.103193	0.076819	-0.490219	0.722357	-0.196850	-0.164621	0.697781	0.131803	-0.149627	0.674955	0.159883	-0.160585	0.695315	-0.032402	-0.257014	0.087688	0.227259				-0.248667	0.066554	-0.151895	0.433293	0.065531	0.218497
14970	124.750000	-0.886114	0.610355	-0.012804	-0.859469	0.610372	0.169444	-0.755657	0.943833	-0.033425	-0.721180	0.931007	0.183478	-0.544603	1.171496	-0.030574	-0.551193	1.165650	0.074045	-0.507143	0.701532	0.284775	-0.538298	1.102946	0.077009	-0.490160	0.722366	-0.196857	-0.164657	0.697796	0.131755	-0.149688	0.674993	0.159887	-0.160593	0.695381	-0.032297	-0.257016	0.087680	0.227252				-0.248666	0.066561	-0.151900	0.433296	0.065542	0.218500
14971	124.758333	-0.886108	0.610376	-0.012804	-0.859501	0.610381	0.169448	-0.755548	0.943882	-0.033385	-0.721124	0.930999	0.183534	-0.544426	1.171311	-0.030354	-0.551007	1.165422	0.074263	-0.507130	0.701461	0.284851	-0.538110	1.102702	0.077191	-0.490097	0.722378	-0.196863	-0.164706	0.697833	0.131700	-0.149710	0.675058	0.159824	-0.160606	0.695451	-0.032199	-0.257017	0.087683	0.227248				-0.248664	0.066556	-0.151907	0.433298	0.065545	0.218498
14972	124.766667	-0.886085	0.610396	-0.012806	-0.859470	0.610349	0.169410	-0.755441	0.943922	-0.033352	-0.721058	0.930992	0.183589	-0.544172	1.171088	-0.030021	-0.550820	1.165167	0.074503	-0.507111	0.701394	0.284924	-0.537947	1.102473	0.077375	-0.490030	0.722387	-0.196864	-0.164760	0.697882	0.131663	-0.149733	0.675131	0.159779	-0.160598	0.695502	-0.032113	-0.257017	0.087684	0.227252				-0.248658	0.066548	-0.151910	0.433302	0.065537	0.218490
14973	124.775000	-0.886067	0.610410	-0.012818	-0.859464	0.610394	0.169409	-0.755332	0.943962	-0.033321	-0.720984	0.930974	0.183630	-0.544040	1.170949	-0.029888	-0.550646	1.164930	0.074663	-0.507098	0.701337	0.284992	-0.537811	1.102269	0.077587	-0.489956	0.722398	-0.196872	-0.164806	0.697940	0.131638	-0.149769	0.675209	0.159783	-0.160555	0.695531	-0.032057	-0.257021	0.087693	0.227252				-0.248651	0.066548	-0.151918	0.433307	0.065539	0.218484
14974	124.783333	-0.886036	0.610431	-0.012831	-0.859436	0.610399	0.169387	-0.755221	0.944000	-0.033287	-0.720898	0.930961	0.183672	-0.543885	1.170730	-0.029639	-0.550514	1.164698	0.074868	-0.507082	0.701286	0.285055	-0.537686	1.102042	0.077753	-0.489854	0.722336	-0.196859	-0.164874	0.698019	0.131672	-0.149818	0.675286	0.159862	-0.160485	0.695537	-0.032003	-0.257022	0.087691	0.227252				-0.248655	0.066548	-0.151910	0.433308	0.065557	0.218494
14975	124.791667	-0.886008	0.610455	-0.012837	-0.859429	0.610408	0.169380	-0.755104	0.944038	-0.033237	-0.720804	0.930959	0.183716	-0.543864	1.170589	-0.029555	-0.550432	1.164469	0.075075	-0.507064	0.701245	0.285102	-0.537578	1.101810	0.077924	-0.489801	0.722421	-0.196840	-0.164891	0.698111	0.131733	-0.149808	0.675393	0.159913	-0.160388	0.695538	-0.031938	-0.257028	0.087697	0.227260				-0.248654	0.066548	-0.151908	0.433316	0.065555	0.218493
14976	124.800000	-0.885960	0.610500	-0.012816	-0.859390	0.610404	0.169360	-0.754978	0.944073	-0.033207	-0.720706	0.930950	0.183756	-0.543786	1.170371	-0.029345	-0.550355	1.164256	0.075272	-0.507045	0.701201	0.285124	-0.537479	1.101580	0.078114	-0.489729	0.722396	-0.196867	-0.164898	0.698246	0.131866	-0.149811	0.675450	0.160015	-0.160283	0.695543	-0.031844	-0.257034	0.087699	0.227261				-0.248656	0.066546	-0.151902	0.433319	0.065553	0.218494
14977	124.808333	-0.885919	0.610539	-0.012803	-0.859351	0.610424	0.169352	-0.754850	0.944108	-0.033160	-0.720594	0.930950	0.183801	-0.543739	1.170123	-0.029048	-0.550321	1.163979	0.075462	-0.507026	0.701177	0.285123	-0.537400	1.101365	0.078291	-0.489647	0.722374	-0.196823	-0.164880	0.698359	0.132014	-0.149807	0.675484	0.160149	-0.160168	0.695560	-0.031708	-0.257032	0.087697	0.227262				-0.248658	0.066549	-0.151895	0.433323	0.065563	0.218504
14978	124.816667	-0.885868	0.610579	-0.012790	-0.859285	0.610479	0.169349	-0.754707	0.944139	-0.033105	-0.720486	0.930954	0.183845	-0.543752	1.169929	-0.028861	-0.550293	1.163763	0.075643	-0.507004	0.701158	0.285090	-0.537331	1.101171	0.078483	-0.489570	0.722349	-0.196783	-0.164842	0.698461	0.132184	-0.149793	0.675500	0.160304	-0.160061	0.695561	-0.031591	-0.257032	0.087701	0.227266				-0.248665	0.066556	-0.151900	0.433324	0.065570	0.218507
14979	124.825000	-0.885819	0.610618	-0.012780	-0.859258	0.610480	0.169347	-0.754549	0.944162	-0.033064	-0.720362	0.930957	0.183892	-0.543779	1.169753	-0.028685	-0.550325	1.163599	0.075867	-0.506986	0.701142	0.285026	-0.537276	1.100992	0.078667	-0.489505	0.722355	-0.196790	-0.164789	0.698570	0.132394	-0.149759	0.675499	0.160473	-0.159965	0.695611	-0.031418	-0.257035	0.087694	0.227259				-0.248668	0.066550	-0.151893	0.433315	0.065567	0.218497
14980	124.833333	-0.885769	0.610673	-0.012764	-0.859185	0.610543	0.169346	-0.754388	0.944194	-0.033017	-0.720245	0.930962	0.183947	-0.543867	1.169604	-0.028517	-0.550365	1.163411	0.076055	-0.506969	0.701127	0.284948	-0.537219	1.100807	0.078856	-0.489430	0.722359	-0.196801	-0.164711	0.698644	0.132596	-0.149716	0.675484	0.160645	-0.159888	0.695660	-0.031250	-0.257032	0.087689	0.227247				-0.248673	0.066533	-0.151892	0.433319	0.065572	0.218493
14981	124.841667	-0.885712	0.610721	-0.012752	-0.859133	0.610578	0.169345	-0.754229	0.944213	-0.032969	-0.720116	0.930966	0.183998	-0.543953	1.169436	-0.028309	-0.550416	1.163276	0.076235	-0.506950	0.701115	0.284855	-0.537181	1.100684	0.079026	-0.489342	0.722338	-0.196797	-0.164625	0.698708	0.132789	-0.149656	0.675451	0.160811	-0.159812	0.695706	-0.031102	-0.257032	0.087689	0.227253				-0.248672	0.066538	-0.151906	0.433315	0.065584	0.218491
14982	124.850000	-0.885650	0.610775	-0.012740	-0.859076	0.610614	0.169342	-0.754073	0.944233	-0.032921	-0.719983	0.930971	0.184053	-0.544038	1.169346	-0.028134	-0.550466	1.163169	0.076421	-0.506929	0.701103	0.284764	-0.537153	1.100598	0.079188	-0.489250	0.722324	-0.196796	-0.164521	0.698784	0.132974	-0.149595	0.675443	0.160980	-0.159750	0.695752	-0.030968	-0.257030	0.087689	0.227260				-0.248673	0.066529	-0.151911	0.433313	0.065585	0.218494
14983	124.858333	-0.885587	0.610830	-0.012725	-0.859018	0.610645	0.169331	-0.753909	0.944249	-0.032892	-0.719809	0.930967	0.184088	-0.544122	1.169332	-0.027979	-0.550515	1.163107	0.076574	-0.506906	0.701074	0.284671	-0.537127	1.100555	0.079362	-0.489139	0.722317	-0.196788	-0.164426	0.698802	0.133092	-0.149539	0.675418	0.161125	-0.159691	0.695790	-0.030831	-0.257020	0.087710	0.227281				-0.248667	0.066530	-0.151900	0.433312	0.065570	0.218478
14984	124.866667	-0.885515	0.610885	-0.012722	-0.858957	0.610677	0.169321	-0.753764	0.944270	-0.032838	-0.719683	0.930961	0.184134	-0.544216	1.169331	-0.027815	-0.550569	1.163031	0.076733	-0.506874	0.701039	0.284588	-0.537110	1.100534	0.079523	-0.489036	0.722329	-0.196777	-0.164315	0.698807	0.133157	-0.149473	0.675386	0.161208	-0.159618	0.695799	-0.030695	-0.257015	0.087716	0.227289				-0.248662	0.066550	-0.151902	0.433310	0.065577	0.218478
14985	124.875000	-0.885453	0.610937	-0.012707	-0.858898	0.610711	0.169310	-0.753621	0.944291	-0.032793	-0.719563	0.930959	0.184191	-0.544305	1.169367	-0.027642	-0.550652	1.163055	0.076933	-0.506828	0.701008	0.284512	-0.537097	1.100546	0.079661	-0.488930	0.722353	-0.196757	-0.164225	0.698828	0.133173	-0.149398	0.675403	0.161246	-0.159550	0.695824	-0.030569	-0.257013	0.087725	0.227297				-0.248657	0.066540	-0.151892	0.433301	0.065567	0.218473
14986	124.883333	-0.885380	0.610999	-0.012702	-0.858838	0.610746	0.169299	-0.753491	0.944306	-0.032746	-0.719448	0.930945	0.184233	-0.544374	1.169450	-0.027487	-0.550725	1.163088	0.077092	-0.506767	0.700978	0.284447	-0.537090	1.100595	0.079787	-0.488826	0.722386	-0.196732	-0.164144	0.698844	0.133149	-0.149330	0.675441	0.161263	-0.159499	0.695854	-0.030449	-0.257003	0.087735	0.227314				-0.248652	0.066540	-0.151889	0.433302	0.065566	0.218474
14987	124.891667	-0.885274	0.611038	-0.012691	-0.858776	0.610785	0.169291	-0.753379	0.944330	-0.032704	-0.719350	0.930929	0.184276	-0.544423	1.169556	-0.027352	-0.550756	1.163168	0.077198	-0.506705	0.700956	0.284407	-0.537093	1.100682	0.079899	-0.488725	0.722429	-0.196702	-0.164084	0.698846	0.133081	-0.149247	0.675430	0.161157	-0.159484	0.695875	-0.030368	-0.256994	0.087743	0.227323				-0.248648	0.066547	-0.151883	0.433298	0.065560	0.218466
14988	124.900000	-0.885219	0.611085	-0.012691	-0.858715	0.610818	0.169282	-0.753281	0.944353	-0.032661	-0.719260	0.930913	0.184312	-0.544441	1.169717	-0.027237	-0.550784	1.163276	0.077311	-0.506637	0.700939	0.284386	-0.537097	1.100808	0.079994	-0.488633	0.722484	-0.196679	-0.164035	0.698845	0.133010	-0.149212	0.675388	0.161054	-0.159486	0.695895	-0.030289	-0.256989	0.087735	0.227320				-0.248648	0.066541	-0.151877	0.433297	0.065569	0.218468
14989	124.908333	-0.885166	0.611128	-0.012686	-0.858655	0.610858	0.169280	-0.753202	0.944370	-0.032620	-0.719185	0.930900	0.184351	-0.544428	1.169913	-0.027125	-0.550788	1.163461	0.077430	-0.506570	0.700937	0.284392	-0.537106	1.100968	0.080084	-0.488547	0.722538	-0.196638	-0.164003	0.698849	0.132945	-0.149181	0.675440	0.161049	-0.159529	0.695964	-0.030196	-0.256974	0.087748	0.227332				-0.248652	0.066528	-0.151881	0.433298	0.065552	0.218462
14990	124.916667	-0.885114	0.611169	-0.012677	-0.858597	0.610885	0.169278	-0.753153	0.944386	-0.032571	-0.719120	0.930889	0.184391	-0.544376	1.170123	-0.027018	-0.550768	1.163612	0.077544	-0.506514	0.700952	0.284411	-0.537111	1.101133	0.080163	-0.488478	0.722585	-0.196604	-0.163969	0.698865	0.132885	-0.149169	0.675374	0.160939	-0.159592	0.696023	-0.030137	-0.256965	0.087754	0.227337				-0.248647	0.066537	-0.151888	0.433293	0.065558	0.218467
14991	124.925000	-0.885071	0.611203	-0.012670	-0.858542	0.610909	0.169280	-0.753126	0.944403	-0.032526	-0.719077	0.930881	0.184431	-0.544319	1.170311	-0.026869	-0.550733	1.163798	0.077641	-0.506468	0.700971	0.284443	-0.537106	1.101280	0.080225	-0.488426	0.722635	-0.196566	-0.163958	0.698864	0.132838	-0.149154	0.675387	0.160917	-0.159671	0.696108	-0.030077	-0.256977	0.087755	0.227349				-0.248658	0.066527	-0.151885	0.433295	0.065549	0.218461
14992	124.933333	-0.885026	0.611235	-0.012656	-0.858501	0.610922	0.169286	-0.753115	0.944420	-0.032482	-0.719045	0.930874	0.184472	-0.544191	1.170531	-0.026816	-0.550638	1.163996	0.077709	-0.506437	0.700993	0.284486	-0.537093	1.101455	0.080289	-0.488392	0.722675	-0.196519	-0.163942	0.698877	0.132823	-0.149140	0.675389	0.160909	-0.159765	0.696199	-0.030027	-0.256968	0.087757	0.227351				-0.248662	0.066540	-0.151890	0.433289	0.065550	0.218461
14993	124.941667	-0.884992	0.611260	-0.012639	-0.858478	0.610941	0.169308	-0.753119	0.944436	-0.032442	-0.719032	0.930865	0.184513	-0.544108	1.170777	-0.026860	-0.550516	1.164186	0.077776	-0.506421	0.701025	0.284532	-0.537068	1.101611	0.080344	-0.488389	0.722702	-0.196483	-0.163924	0.698860	0.132816	-0.149116	0.675386	0.160948	-0.159877	0.696291	-0.030006	-0.256968	0.087757	0.227357				-0.248664	0.066527	-0.151887	0.433292	0.065546	0.218469
14994	124.950000	-0.884956	0.611284	-0.012620	-0.858421	0.610921	0.169293	-0.753143	0.944440	-0.032396	-0.719037	0.930856	0.184556	-0.543921	1.170942	-0.026790	-0.550383	1.164338	0.077832	-0.506415	0.701050	0.284575	-0.537017	1.101739	0.080387	-0.488404	0.722718	-0.196441	-0.163905	0.698856	0.132856	-0.149087	0.675369	0.161005	-0.160005	0.696421	-0.029975	-0.256957	0.087763	0.227362				-0.248661	0.066531	-0.151877	0.433292	0.065552	0.218470
14995	124.958333	-0.884944	0.611304	-0.012595	-0.858393	0.610924	0.169305	-0.753180	0.944444	-0.032359	-0.719057	0.930851	0.184592	-0.543683	1.171025	-0.026688	-0.550212	1.164447	0.077883	-0.506417	0.701070	0.284608	-0.536937	1.101818	0.080428	-0.488436	0.722727	-0.196408	-0.163887	0.698839	0.132921	-0.149038	0.675324	0.161057	-0.160141	0.696535	-0.029993	-0.256948	0.087769	0.227366				-0.248659	0.066544	-0.151886	0.433293	0.065554	0.218477
14996	124.966667	-0.884931	0.611320	-0.012574	-0.858365	0.610891	0.169298	-0.753225	0.944438	-0.032312	-0.719089	0.930847	0.184623	-0.543497	1.171136	-0.026682	-0.550007	1.164521	0.077888	-0.506432	0.701086	0.284638	-0.536837	1.101868	0.080456	-0.488482	0.722733	-0.196386	-0.163866	0.698822	0.133019	-0.149009	0.675264	0.161135	-0.160284	0.696644	-0.030027	-0.256931	0.087771	0.227367				-0.248662	0.066552	-0.151890	0.433290	0.065552	0.218473
14997	124.975000	-0.884920	0.611297	-0.012578	-0.858384	0.610888	0.169326	-0.753259	0.944441	-0.032294	-0.719138	0.930841	0.184646	-0.543269	1.171177	-0.026651	-0.549806	1.164551	0.077932	-0.506447	0.701092	0.284660	-0.536727	1.101885	0.080487	-0.488543	0.722742	-0.196353	-0.163855	0.698853	0.133191	-0.149013	0.675174	0.161220	-0.160451	0.696755	-0.030075	-0.256924	0.087772	0.227368				-0.248653	0.066528	-0.151880	0.433294	0.065550	0.218478
14998	124.983333	-0.884918	0.611298	-0.012547	-0.858373	0.610859	0.169323	-0.753309	0.944435	-0.032256	-0.719191	0.930844	0.184677	-0.542939	1.171144	-0.026555	-0.549591	1.164560	0.077954	-0.506474	0.701091	0.284684	-0.536596	1.101885	0.080517	-0.488609	0.722750	-0.196326	-0.163858	0.698848	0.133349	-0.148998	0.675110	0.161332	-0.160599	0.696828	-0.030141	-0.256908	0.087765	0.227368				-0.248645	0.066532	-0.151880	0.433294	0.065553	0.218480
14999	124.991667	-0.884949	0.611264	-0.012558	-0.858391	0.610834	0.169337	-0.753352	0.944440	-0.032231	-0.719249	0.930838	0.184694	-0.542689	1.171076	-0.026487	-0.549381	1.164543	0.077983	-0.506511	0.701077	0.284702	-0.536470	1.101844	0.080534	-0.488666	0.722698	-0.196356	-0.163851	0.698859	0.133474	-0.149023	0.675102	0.161491	-0.160708	0.696864	-0.030227	-0.256900	0.087761	0.227366				-0.248647	0.066526	-0.151871	0.433297	0.065554	0.218477
15000	125.000000	-0.884962	0.611227	-0.012558	-0.858426	0.610811	0.169355	-0.753379	0.944451	-0.032225	-0.719305	0.930841	0.184714	-0.542508	1.171067	-0.026547	-0.549166	1.164501	0.078002	-0.506556	0.701058	0.284719	-0.536330	1.101792	0.080565	-0.488722	0.722676	-0.196356	-0.163849	0.698881	0.133594	-0.149038	0.675038	0.161559	-0.160792	0.696883	-0.030324	-0.256902	0.087747	0.227355				-0.248646	0.066530	-0.151875	0.433302	0.065553	0.218479
15001	125.008333	-0.885007	0.611206	-0.012552	-0.858507	0.610803	0.169387	-0.753428	0.944453	-0.032190	-0.719359	0.930854	0.184739	-0.542283	1.170984	-0.026539	-0.548944	1.164415	0.078065	-0.506602	0.701025	0.284736	-0.536184	1.101701	0.080609	-0.488781	0.722703	-0.196334	-0.163856	0.698919	0.133685	-0.149046	0.675010	0.161621	-0.160850	0.696892	-0.030406	-0.256889	0.087719	0.227343				-0.248648	0.066533	-0.151870	0.433296	0.065550	0.218480
15002	125.016667	-0.885058	0.611180	-0.012546	-0.858566	0.610777	0.169403	-0.753466	0.944458	-0.032176	-0.719409	0.930862	0.184761	-0.542054	1.170853	-0.026496	-0.548722	1.164318	0.078094	-0.506647	0.700989	0.284752	-0.536029	1.101585	0.080648	-0.488816	0.722643	-0.196377	-0.163903	0.698935	0.133772	-0.149071	0.675006	0.161662	-0.160891	0.696881	-0.030480	-0.256891	0.087675	0.227311				-0.248651	0.066529	-0.151866	0.433296	0.065544	0.218480
15003	125.025000	-0.885123	0.611151	-0.012546	-0.858666	0.610766	0.169436	-0.753503	0.944457	-0.032164	-0.719414	0.930849	0.184768	-0.541817	1.170719	-0.026453	-0.548508	1.164186	0.078163	-0.506695	0.700949	0.284769	-0.535865	1.101445	0.080694	-0.488849	0.722623	-0.196392	-0.163954	0.699007	0.133798	-0.149112	0.675020	0.161681	-0.160924	0.696858	-0.030533	-0.256889	0.087639	0.227265				-0.248656	0.066537	-0.151869	0.433296	0.065550	0.218476
15004	125.033333	-0.885183	0.611118	-0.012547	-0.858733	0.610715	0.169432	-0.753529	0.944453	-0.032161	-0.719418	0.930836	0.184767	-0.541592	1.170575	-0.026395	-0.548253	1.164019	0.078177	-0.506742	0.700920	0.284794	-0.535691	1.101288	0.080751	-0.488873	0.722596	-0.196408	-0.164053	0.699095	0.133905	-0.149162	0.675049	0.161692	-0.160958	0.696818	-0.030577	-0.256894	0.087582	0.227198				-0.248665	0.066519	-0.151865	0.433297	0.065542	0.218469
15005	125.041667	-0.885281	0.611081	-0.012562	-0.858833	0.610680	0.169448	-0.753555	0.944461	-0.032148	-0.719470	0.930848	0.184785	-0.541381	1.170413	-0.026340	-0.548029	1.163869	0.078264	-0.506783	0.700881	0.284815	-0.535512	1.101113	0.080820	-0.488892	0.722580	-0.196432	-0.164116	0.699132	0.133876	-0.149218	0.675074	0.161688	-0.161001	0.696772	-0.030600	-0.256887	0.087519	0.227119				-0.248669	0.066532	-0.151875	0.433295	0.065551	0.218479
15006	125.050000	-0.885333	0.611046	-0.012567	-0.858937	0.610639	0.169454	-0.753570	0.944466	-0.032145	-0.719520	0.930859	0.184801	-0.541196	1.170261	-0.026308	-0.547794	1.163687	0.078317	-0.506824	0.700854	0.284843	-0.535328	1.100927	0.080870	-0.488899	0.722562	-0.196458	-0.164202	0.699148	0.133869	-0.149282	0.675104	0.161680	-0.161053	0.696727	-0.030607	-0.256885	0.087468	0.227044				-0.248676	0.066538	-0.151880	0.433291	0.065556	0.218487
15007	125.058333	-0.885446	0.610993	-0.012604	-0.859043	0.610598	0.169456	-0.753576	0.944467	-0.032154	-0.719564	0.930871	0.184801	-0.541022	1.170069	-0.026172	-0.547589	1.163511	0.078378	-0.506864	0.700833	0.284873	-0.535158	1.100760	0.080923	-0.488901	0.722545	-0.196487	-0.164332	0.699183	0.133915	-0.149356	0.675162	0.161699	-0.161128	0.696692	-0.030606	-0.256883	0.087413	0.226969				-0.248678	0.066542	-0.151889	0.433297	0.065546	0.218485
15008	125.066667	-0.885534	0.610955	-0.012621	-0.859148	0.610554	0.169447	-0.753572	0.944481	-0.032171	-0.719604	0.930884	0.184788	-0.540856	1.169937	-0.026139	-0.547403	1.163334	0.078441	-0.506908	0.700824	0.284909	-0.534992	1.100587	0.080974	-0.488893	0.722526	-0.196513	-0.164429	0.699252	0.133913	-0.149442	0.675148	0.161654	-0.161229	0.696680	-0.030600	-0.256877	0.087355	0.226897				-0.248680	0.066542	-0.151894	0.433299	0.065548	0.218487
15009	125.075000	-0.885595	0.610921	-0.012653	-0.859250	0.610523	0.169428	-0.753558	0.944501	-0.032206	-0.719637	0.930904	0.184776	-0.540691	1.169789	-0.026116	-0.547243	1.163166	0.078498	-0.506946	0.700809	0.284944	-0.534836	1.100425	0.081036	-0.488886	0.722520	-0.196545	-0.164498	0.699211	0.133909	-0.149492	0.675133	0.161653	-0.161336	0.696683	-0.030576	-0.256874	0.087306	0.226838				-0.248675	0.066561	-0.151889	0.433302	0.065547	0.218487
15010	125.083333	-0.885655	0.610891	-0.012690	-0.859345	0.610493	0.169399	-0.753539	0.944527	-0.032237	-0.719663	0.930916	0.184742	-0.540554	1.169643	-0.026064	-0.547085	1.162984	0.078561	-0.506987	0.700800	0.284988	-0.534691	1.100265	0.081051	-0.488875	0.722510	-0.196572	-0.164568	0.699227	0.133950	-0.149533	0.675176	0.161719	-0.161451	0.696701	-0.030539	-0.256868	0.087273	0.226798				-0.248677	0.066551	-0.151880	0.433295	0.065554	0.218490
15011	125.091667	-0.885708	0.610873	-0.012726	-0.859439	0.610468	0.169361	-0.753506	0.944547	-0.032278	-0.719814	0.930990	0.184757	-0.540396	1.169457	-0.025897	-0.546951	1.162854	0.078578	-0.507030	0.700789	0.285021	-0.534577	1.100137	0.081105	-0.488859	0.722508	-0.196598	-0.164627	0.699245	0.133951	-0.149596	0.675183	0.161717	-0.161550	0.696727	-0.030479	-0.256867	0.087237	0.226757				-0.248677	0.066544	-0.151874	0.433299	0.065547	0.218489
15012	125.100000	-0.885750	0.610862	-0.012764	-0.859540	0.610492	0.169336	-0.753471	0.944570	-0.032323	-0.719823	0.931007	0.184712	-0.540312	1.169374	-0.025882	-0.546847	1.162760	0.078608	-0.507068	0.700779	0.285048	-0.534481	1.100036	0.081122	-0.488842	0.722499	-0.196621	-0.164681	0.699292	0.133951	-0.149611	0.675131	0.161579	-0.161644	0.696754	-0.030405	-0.256864	0.087223	0.226730				-0.248675	0.066540	-0.151872	0.433296	0.065550	0.218495
15013	125.108333	-0.885785	0.610865	-0.012803	-0.859603	0.610483	0.169280	-0.753429	0.944590	-0.032367	-0.719827	0.931023	0.184673	-0.540278	1.169351	-0.025944	-0.546778	1.162704	0.078633	-0.507102	0.700766	0.285076	-0.534423	1.099970	0.081149	-0.488823	0.722493	-0.196638	-0.164729	0.699324	0.133998	-0.149662	0.675243	0.161708	-0.161735	0.696784	-0.030303	-0.256866	0.087198	0.226705				-0.248675	0.066548	-0.151873	0.433295	0.065548	0.218492
15014	125.116667	-0.885805	0.610865	-0.012838	-0.859708	0.610515	0.169259	-0.753370	0.944613	-0.032423	-0.719825	0.931037	0.184628	-0.540222	1.169277	-0.025896	-0.546760	1.162658	0.078645	-0.507134	0.700756	0.285096	-0.534397	1.099914	0.081161	-0.488797	0.722481	-0.196656	-0.164756	0.699382	0.134057	-0.149663	0.675240	0.161706	-0.161829	0.696818	-0.030184	-0.256858	0.087178	0.226678				-0.248677	0.066536	-0.151869	0.433292	0.065546	0.218489
15015	125.125000	-0.885814	0.610875	-0.012881	-0.859734	0.610544	0.169206	-0.753316	0.944627	-0.032467	-0.719818	0.931044	0.184584	-0.540249	1.169209	-0.025863	-0.546783	1.162611	0.078651	-0.507165	0.700747	0.285116	-0.534394	1.099873	0.081172	-0.488776	0.722466	-0.196683	-0.164769	0.699390	0.134092	-0.149654	0.675202	0.161673	-0.161932	0.696848	-0.030045	-0.256856	0.087144	0.226646				-0.248680	0.066535	-0.151862	0.433300	0.065540	0.218485
15016	125.133333	-0.885808	0.610887	-0.012920	-0.859742	0.610569	0.169153	-0.753257	0.944639	-0.032514	-0.719804	0.931050	0.184538	-0.540344	1.169201	-0.025987	-0.546854	1.162566	0.078648	-0.507193	0.700743	0.285135	-0.534414	1.099843	0.081186	-0.488744	0.722455	-0.196716	-0.164785	0.699397	0.134131	-0.149651	0.675162	0.161647	-0.162045	0.696888	-0.029897	-0.256856	0.087105	0.226609				-0.248778	0.066453	-0.151811	0.433294	0.065535	0.218484
15017	125.141667	-0.885795	0.610901	-0.012955	-0.859756	0.610590	0.169107	-0.753197	0.944641	-0.032561	-0.719741	0.931039	0.184466	-0.540374	1.169102	-0.025882	-0.546948	1.162531	0.078641	-0.507202	0.700746	0.285155	-0.534456	1.099807	0.081188	-0.488708	0.722443	-0.196753	-0.164799	0.699394	0.134133	-0.149695	0.675165	0.161704	-0.162169	0.696932	-0.029736	-0.256851	0.087060	0.226555				-0.248688	0.066526	-0.151851	0.433294	0.065541	0.218486
15018	125.150000	-0.885768	0.610913	-0.012986	-0.859754	0.610603	0.169064	-0.753134	0.944639	-0.032612	-0.719719	0.931031	0.184411	-0.540479	1.169055	-0.025900	-0.547070	1.162455	0.078605	-0.507203	0.700755	0.285172	-0.534521	1.099796	0.081192	-0.488661	0.722449	-0.196797	-0.164832	0.699388	0.134184	-0.149705	0.675153	0.161697	-0.162292	0.696972	-0.029576	-0.256840	0.087019	0.226499				-0.248685	0.066536	-0.151857	0.433293	0.065548	0.218486
15019	125.158333	-0.885728	0.610922	-0.013014	-0.859730	0.610591	0.169008	-0.753070	0.944629	-0.032664	-0.719701	0.931029	0.184364	-0.540621	1.169007	-0.025916	-0.547243	1.162432	0.078610	-0.507194	0.700779	0.285187	-0.534594	1.099783	0.081196	-0.488600	0.722451	-0.196846	-0.164838	0.699404	0.134222	-0.149742	0.675168	0.161778	-0.162411	0.697028	-0.029408	-0.256839	0.086977	0.226429				-0.248689	0.066542	-0.151850	0.433292	0.065541	0.218481
15020	125.166667	-0.885651	0.610935	-0.013058	-0.859679	0.610610	0.168967	-0.753011	0.944617	-0.032719	-0.719676	0.931022	0.184314	-0.540780	1.168969	-0.025942	-0.547403	1.162405	0.078565	-0.507179	0.700806	0.285201	-0.534681	1.099781	0.081194	-0.488530	0.722456	-0.196890	-0.164838	0.699395	0.134284	-0.149737	0.675060	0.161723	-0.162524	0.697056	-0.029290	-0.256825	0.086938	0.226362				-0.248687	0.066550	-0.151856	0.433289	0.065542	0.218482
15021	125.175000	-0.885587	0.610949	-0.013080	-0.859637	0.610620	0.168934	-0.752953	0.944600	-0.032772	-0.719657	0.931012	0.184260	-0.541036	1.168974	-0.025987	-0.547593	1.162387	0.078542	-0.507161	0.700840	0.285210	-0.534778	1.099812	0.081194	-0.488446	0.722478	-0.196934	-0.164817	0.699419	0.134386	-0.149716	0.675133	0.161867	-0.162633	0.697110	-0.029148	-0.256829	0.086902	0.226300				-0.248682	0.066544	-0.151853	0.433294	0.065546	0.218486
15022	125.183333	-0.885526	0.610965	-0.013100	-0.859591	0.610634	0.168901	-0.752894	0.944580	-0.032833	-0.719636	0.931000	0.184202	-0.541097	1.168981	-0.025995	-0.547793	1.162415	0.078533	-0.507147	0.700871	0.285211	-0.534883	1.099850	0.081183	-0.488352	0.722495	-0.196969	-0.164791	0.699401	0.134453	-0.149707	0.675053	0.161880	-0.162735	0.697162	-0.029026	-0.256825	0.086862	0.226250				-0.248683	0.066538	-0.151862	0.433297	0.065537	0.218484
15023	125.191667	-0.885464	0.610988	-0.013123	-0.859535	0.610655	0.168873	-0.752850	0.944563	-0.032889	-0.719634	0.931002	0.184155	-0.541247	1.169043	-0.026019	-0.547983	1.162486	0.078518	-0.507125	0.700899	0.285206	-0.534987	1.099914	0.081167	-0.488255	0.722513	-0.196996	-0.164757	0.699396	0.134548	-0.149683	0.675029	0.161960	-0.162807	0.697214	-0.028924	-0.256820	0.086828	0.226191				-0.248722	0.066495	-0.151834	0.433297	0.065537	0.218488
15024	125.200000	-0.885352	0.611003	-0.013135	-0.859486	0.610684	0.168842	-0.752811	0.944549	-0.032947	-0.719635	0.931008	0.184113	-0.541416	1.169120	-0.026030	-0.548164	1.162588	0.078482	-0.507109	0.700934	0.285201	-0.535095	1.099993	0.081151	-0.488156	0.722527	-0.197009	-0.164719	0.699385	0.134651	-0.149666	0.674974	0.162029	-0.162851	0.697262	-0.028842	-0.256817	0.086797	0.226154				-0.248672	0.066532	-0.151863	0.433296	0.065538	0.218492
15025	125.208333	-0.885277	0.611032	-0.013152	-0.859444	0.610697	0.168812	-0.752778	0.944537	-0.033017	-0.719648	0.931013	0.184061	-0.541547	1.169234	-0.026057	-0.548341	1.162698	0.078475	-0.507096	0.700967	0.285190	-0.535210	1.100111	0.081116	-0.488064	0.722545	-0.197007	-0.164675	0.699381	0.134761	-0.149662	0.674929	0.162118	-0.162858	0.697295	-0.028794	-0.256820	0.086762	0.226119				-0.248666	0.066529	-0.151858	0.433297	0.065542	0.218490
15026	125.216667	-0.885210	0.611064	-0.013163	-0.859382	0.610733	0.168780	-0.752760	0.944528	-0.033069	-0.719666	0.931015	0.184015	-0.541665	1.169369	-0.026077	-0.548499	1.162837	0.078437	-0.507088	0.701000	0.285174	-0.535329	1.100255	0.081120	-0.487981	0.722565	-0.196993	-0.164636	0.699381	0.134881	-0.149597	0.674943	0.162240	-0.162841	0.697324	-0.028767	-0.256817	0.086736	0.226098				-0.248756	0.066453	-0.151791	0.433298	0.065538	0.218492
15027	125.225000	-0.885155	0.611091	-0.013175	-0.859335	0.610754	0.168750	-0.752755	0.944518	-0.033110	-0.719697	0.931018	0.183975	-0.541761	1.169523	-0.026105	-0.548617	1.162999	0.078410	-0.507086	0.701036	0.285159	-0.535441	1.100423	0.081076	-0.487914	0.722583	-0.196978	-0.164612	0.699386	0.135010	-0.149585	0.674897	0.162320	-0.162805	0.697348	-0.028751	-0.256811	0.086711	0.226071				-0.248669	0.066516	-0.151831	0.433299	0.065534	0.218489
15028	125.233333	-0.885103	0.611110	-0.013186	-0.859291	0.610766	0.168726	-0.752758	0.944503	-0.033148	-0.719733	0.931017	0.183936	-0.541816	1.169664	-0.026115	-0.548713	1.163167	0.078358	-0.507089	0.701079	0.285150	-0.535552	1.100599	0.081056	-0.487861	0.722602	-0.196955	-0.164596	0.699395	0.135133	-0.149572	0.674857	0.162398	-0.162762	0.697324	-0.028795	-0.256801	0.086703	0.226050				-0.248662	0.066512	-0.151825	0.433297	0.065550	0.218499
15029	125.241667	-0.885055	0.611126	-0.013192	-0.859256	0.610772	0.168708	-0.752776	0.944489	-0.033175	-0.719774	0.931015	0.183901	-0.541855	1.169814	-0.026152	-0.548776	1.163341	0.078322	-0.507104	0.701119	0.285135	-0.535657	1.100765	0.081026	-0.487826	0.722630	-0.196932	-0.164595	0.699411	0.135257	-0.149539	0.674889	0.162518	-0.162709	0.697302	-0.028848	-0.256802	0.086681	0.226024				-0.248666	0.066516	-0.151827	0.433297	0.065538	0.218495
15030	125.250000	-0.885021	0.611131	-0.013192	-0.859226	0.610774	0.168694	-0.752798	0.944467	-0.033198	-0.719813	0.931009	0.183871	-0.541927	1.170012	-0.026301	-0.548819	1.163509	0.078257	-0.507121	0.701164	0.285127	-0.535748	1.100914	0.080978	-0.487803	0.722659	-0.196907	-0.164597	0.699434	0.135379	-0.149538	0.674876	0.162607	-0.162655	0.697270	-0.028925	-0.256809	0.086660	0.225993				-0.248662	0.066524	-0.151832	0.433296	0.065533	0.218504
15031	125.258333	-0.884996	0.611130	-0.013191	-0.859203	0.610768	0.168695	-0.752839	0.944452	-0.033212	-0.719872	0.931023	0.183874	-0.541924	1.170138	-0.026373	-0.548844	1.163656	0.078201	-0.507140	0.701203	0.285109	-0.535813	1.101035	0.080922	-0.487795	0.722686	-0.196881	-0.164612	0.699442	0.135465	-0.149554	0.674848	0.162669	-0.162600	0.697225	-0.029023	-0.256805	0.086646	0.225967				-0.248666	0.066513	-0.151834	0.433292	0.065538	0.218498
15032	125.266667	-0.884979	0.611122	-0.013183	-0.859192	0.610767	0.168701	-0.752878	0.944433	-0.033211	-0.719923	0.931035	0.183872	-0.541889	1.170216	-0.026438	-0.548844	1.163752	0.078139	-0.507163	0.701243	0.285098	-0.535861	1.101125	0.080860	-0.487804	0.722708	-0.196853	-0.164618	0.699452	0.135534	-0.149553	0.674867	0.162743	-0.162544	0.697174	-0.029125	-0.256799	0.086629	0.225935				-0.248666	0.066517	-0.151847	0.433297	0.065547	0.218511
15033	125.275000	-0.884983	0.611118	-0.013170	-0.859194	0.610755	0.168715	-0.752926	0.944422	-0.033210	-0.719963	0.931033	0.183860	-0.541822	1.170268	-0.026500	-0.548829	1.163817	0.078074	-0.507188	0.701269	0.285081	-0.535888	1.101186	0.080810	-0.487820	0.722719	-0.196822	-0.164625	0.699468	0.135597	-0.149579	0.674864	0.162818	-0.162486	0.697133	-0.029229	-0.256806	0.086606	0.225892				-0.248664	0.066530	-0.151862	0.433293	0.065544	0.218506
15034	125.283333	-0.884995	0.611108	-0.013158	-0.859209	0.610747	0.168736	-0.752978	0.944416	-0.033202	-0.720014	0.931052	0.183875	-0.541756	1.170288	-0.026558	-0.548768	1.163851	0.077991	-0.507213	0.701292	0.285070	-0.535899	1.101224	0.080761	-0.487848	0.722727	-0.196791	-0.164635	0.699480	0.135633	-0.149608	0.674865	0.162878	-0.162424	0.697067	-0.029369	-0.256802	0.086583	0.225848				-0.248661	0.066540	-0.151868	0.433300	0.065538	0.218501
15035	125.291667	-0.885025	0.611102	-0.013141	-0.859234	0.610730	0.168753	-0.753039	0.944420	-0.033188	-0.720057	0.931057	0.183882	-0.541678	1.170266	-0.026608	-0.548724	1.163866	0.077937	-0.507240	0.701304	0.285066	-0.535886	1.101224	0.080719	-0.487891	0.722722	-0.196759	-0.164648	0.699488	0.135662	-0.149612	0.674864	0.162897	-0.162355	0.697009	-0.029478	-0.256798	0.086563	0.225818				-0.248660	0.066535	-0.151863	0.433293	0.065546	0.218495
15036	125.300000	-0.885063	0.611087	-0.013123	-0.859266	0.610711	0.168778	-0.753091	0.944422	-0.033165	-0.720145	0.931073	0.183919	-0.541585	1.170219	-0.026664	-0.548653	1.163849	0.077886	-0.507262	0.701310	0.285067	-0.535856	1.101206	0.080700	-0.487948	0.722713	-0.196732	-0.164667	0.699471	0.135673	-0.149622	0.674857	0.162910	-0.162273	0.696943	-0.029598	-0.256800	0.086536	0.225778				-0.248661	0.066533	-0.151851	0.433295	0.065549	0.218495
15037	125.308333	-0.885111	0.611061	-0.013108	-0.859312	0.610687	0.168800	-0.753146	0.944427	-0.033141	-0.720182	0.931074	0.183942	-0.541484	1.170155	-0.026723	-0.548566	1.163801	0.077859	-0.507284	0.701291	0.285073	-0.535808	1.101153	0.080687	-0.488010	0.722682	-0.196703	-0.164690	0.699502	0.135690	-0.149596	0.674835	0.162848	-0.162181	0.696863	-0.029750	-0.256804	0.086508	0.225736				-0.248658	0.066533	-0.151836	0.433297	0.065550	0.218493
15038	125.316667	-0.885166	0.611032	-0.013097	-0.859366	0.610656	0.168825	-0.753208	0.944417	-0.033103	-0.720222	0.931088	0.183978	-0.541407	1.170048	-0.026705	-0.548459	1.163743	0.077834	-0.507306	0.701271	0.285089	-0.535740	1.101076	0.080678	-0.488084	0.722651	-0.196675	-0.164738	0.699486	0.135704	-0.149651	0.674876	0.162933	-0.162088	0.696784	-0.029918	-0.256807	0.086474	0.225708				-0.248662	0.066535	-0.151839	0.433293	0.065541	0.218490
15039	125.325000	-0.885218	0.610992	-0.013089	-0.859436	0.610611	0.168848	-0.753258	0.944413	-0.033074	-0.720249	0.931080	0.183998	-0.541300	1.169940	-0.026738	-0.548346	1.163649	0.077845	-0.507331	0.701248	0.285117	-0.535664	1.100985	0.080677	-0.488172	0.722617	-0.196657	-0.164781	0.699483	0.135721	-0.149675	0.674884	0.162947	-0.161986	0.696705	-0.030113	-0.256798	0.086478	0.225694				-0.248663	0.066530	-0.151837	0.433300	0.065551	0.218495
15040	125.333333	-0.885331	0.610962	-0.013093	-0.859511	0.610567	0.168874	-0.753309	0.944408	-0.033043	-0.720273	0.931073	0.184021	-0.541187	1.169810	-0.026711	-0.548226	1.163553	0.077855	-0.507366	0.701213	0.285149	-0.535581	1.100888	0.080687	-0.488264	0.722586	-0.196647	-0.164815	0.699521	0.135740	-0.149705	0.674885	0.162965	-0.161892	0.696619	-0.030320	-0.256805	0.086447	0.225658				-0.248665	0.066530	-0.151845	0.433295	0.065542	0.218499
15041	125.341667	-0.885390	0.610926	-0.013090	-0.859580	0.610536	0.168897	-0.753356	0.944412	-0.033014	-0.720299	0.931084	0.184049	-0.541100	1.169722	-0.026718	-0.548092	1.163469	0.077858	-0.507401	0.701191	0.285189	-0.535496	1.100781	0.080692	-0.488361	0.722549	-0.196634	-0.164886	0.699507	0.135780	-0.149755	0.674896	0.162977	-0.161792	0.696523	-0.030572	-0.256810	0.086430	0.225631				-0.248673	0.066519	-0.151839	0.433297	0.065544	0.218500
15042	125.350000	-0.885455	0.610897	-0.013080	-0.859650	0.610514	0.168923	-0.753401	0.944419	-0.032980	-0.720327	0.931092	0.184073	-0.541008	1.169627	-0.026719	-0.547968	1.163377	0.077880	-0.507431	0.701172	0.285243	-0.535400	1.100676	0.080699	-0.488465	0.722522	-0.196624	-0.164966	0.699527	0.135764	-0.149779	0.674900	0.162899	-0.161691	0.696425	-0.030818	-0.256810	0.086408	0.225597				-0.248674	0.066522	-0.151844	0.433293	0.065540	0.218501
15043	125.358333	-0.885510	0.610872	-0.013078	-0.859758	0.610535	0.168974	-0.753443	0.944432	-0.032952	-0.720350	0.931105	0.184101	-0.540903	1.169520	-0.026684	-0.547838	1.163288	0.077903	-0.507451	0.701167	0.285311	-0.535301	1.100576	0.080716	-0.488570	0.722499	-0.196627	-0.165089	0.699568	0.135707	-0.149926	0.675010	0.162925	-0.161582	0.696356	-0.031048	-0.256815	0.086402	0.225571				-0.248679	0.066536	-0.151851	0.433297	0.065545	0.218495
15044	125.366667	-0.885577	0.610848	-0.013076	-0.859804	0.610517	0.168983	-0.753481	0.944445	-0.032917	-0.720370	0.931121	0.184133	-0.540832	1.169441	-0.026668	-0.547711	1.163186	0.077924	-0.507458	0.701160	0.285397	-0.535201	1.100472	0.080726	-0.488675	0.722479	-0.196636	-0.165245	0.699606	0.135573	-0.150034	0.675199	0.162896	-0.161471	0.696316	-0.031258	-0.256816	0.086376	0.225532				-0.248679	0.066531	-0.151845	0.433296	0.065552	0.218496
15045	125.375000	-0.885631	0.610821	-0.013071	-0.859868	0.610500	0.168998	-0.753506	0.944458	-0.032886	-0.720395	0.931151	0.184174	-0.540750	1.169366	-0.026634	-0.547587	1.163094	0.077985	-0.507469	0.701163	0.285504	-0.535109	1.100390	0.080757	-0.488775	0.722444	-0.196642	-0.165448	0.699664	0.135377	-0.150174	0.675348	0.162724	-0.161376	0.696342	-0.031409	-0.256816	0.086353	0.225502				-0.248676	0.066543	-0.151854	0.433300	0.065553	0.218505
15046	125.383333	-0.885671	0.610807	-0.013080	-0.859967	0.610481	0.169027	-0.753522	0.944462	-0.032852	-0.720413	0.931138	0.184190	-0.540837	1.169295	-0.026547	-0.547475	1.163025	0.078027	-0.507469	0.701165	0.285618	-0.535022	1.100310	0.080795	-0.488864	0.722421	-0.196665	-0.165648	0.699728	0.135130	-0.150346	0.675451	0.162489	-0.161293	0.696357	-0.031574	-0.256827	0.086335	0.225472				-0.248682	0.066558	-0.151862	0.433303	0.065555	0.218512
15047	125.391667	-0.885722	0.610781	-0.013072	-0.859991	0.610468	0.169025	-0.753524	0.944459	-0.032825	-0.720425	0.931134	0.184214	-0.540581	1.169183	-0.026432	-0.547368	1.162968	0.078052	-0.507477	0.701167	0.285738	-0.534947	1.100256	0.080839	-0.488948	0.722395	-0.196694	-0.165857	0.699776	0.134843	-0.150448	0.675576	0.162177	-0.161235	0.696401	-0.031709	-0.256832	0.086313	0.225445				-0.248682	0.066541	-0.151856	0.433299	0.065549	0.218520
15048	125.400000	-0.885747	0.610757	-0.013075	-0.860008	0.610458	0.169023	-0.753513	0.944449	-0.032826	-0.720436	0.931165	0.184250	-0.540659	1.169200	-0.026505	-0.547308	1.162923	0.078106	-0.507496	0.701158	0.285851	-0.534893	1.100215	0.080892	-0.489021	0.722365	-0.196725	-0.166064	0.699803	0.134522	-0.150583	0.675703	0.161908	-0.161201	0.696461	-0.031828	-0.256838	0.086302	0.225425				-0.248684	0.066542	-0.151874	0.433300	0.065553	0.218526
15049	125.408333	-0.885785	0.610735	-0.013069	-0.860075	0.610440	0.169030	-0.753499	0.944449	-0.032788	-0.720430	0.931123	0.184245	-0.540650	1.169129	-0.026369	-0.547316	1.162895	0.078192	-0.507524	0.701149	0.285967	-0.534846	1.100182	0.080942	-0.489075	0.722347	-0.196765	-0.166264	0.699816	0.134202	-0.150714	0.675779	0.161600	-0.161197	0.696526	-0.031946	-0.256839	0.086301	0.225405				-0.248679	0.066549	-0.151884	0.433303	0.065554	0.218528
15050	125.416667	-0.885780	0.610731	-0.013082	-0.860065	0.610442	0.169015	-0.753467	0.944448	-0.032774	-0.720423	0.931123	0.184258	-0.540722	1.169144	-0.026415	-0.547298	1.162860	0.078223	-0.507557	0.701139	0.286075	-0.534823	1.100161	0.080989	-0.489121	0.722333	-0.196796	-0.166438	0.699802	0.133890	-0.150843	0.675807	0.161300	-0.161206	0.696599	-0.032057	-0.256844	0.086280	0.225374				-0.248677	0.066539	-0.151877	0.433306	0.065548	0.218531
15051	125.425000	-0.885781	0.610733	-0.013095	-0.860075	0.610415	0.168994	-0.753429	0.944445	-0.032762	-0.720406	0.931114	0.184263	-0.540750	1.169098	-0.026265	-0.547341	1.162845	0.078266	-0.507595	0.701119	0.286173	-0.534826	1.100153	0.081025	-0.489144	0.722329	-0.196835	-0.166598	0.699776	0.133600	-0.150998	0.675836	0.161091	-0.161224	0.696662	-0.032169	-0.256839	0.086277	0.225358				-0.248679	0.066537	-0.151878	0.433303	0.065556	0.218530
15052	125.433333	-0.885771	0.610725	-0.013109	-0.860118	0.610448	0.169010	-0.753386	0.944448	-0.032754	-0.720383	0.931112	0.184270	-0.540845	1.169113	-0.026232	-0.547432	1.162849	0.078324	-0.507629	0.701106	0.286261	-0.534840	1.100156	0.081050	-0.489156	0.722333	-0.196867	-0.166743	0.699750	0.133341	-0.151121	0.675816	0.160837	-0.161240	0.696715	-0.032291	-0.256837	0.086271	0.225341				-0.248678	0.066545	-0.151871	0.433304	0.065567	0.218534
15053	125.441667	-0.885754	0.610764	-0.013113	-0.860097	0.610449	0.168982	-0.753340	0.944448	-0.032743	-0.720356	0.931101	0.184274	-0.540952	1.169141	-0.026200	-0.547526	1.162859	0.078348	-0.507648	0.701085	0.286335	-0.534879	1.100180	0.081091	-0.489153	0.722341	-0.196899	-0.166871	0.699747	0.133140	-0.151230	0.675845	0.160654	-0.161229	0.696756	-0.032410	-0.256833	0.086259	0.225323				-0.248678	0.066543	-0.151856	0.433305	0.065569	0.218533
15054	125.450000	-0.885727	0.610784	-0.013121	-0.860062	0.610451	0.168956	-0.753291	0.944450	-0.032738	-0.720324	0.931094	0.184274	-0.541072	1.169180	-0.026174	-0.547642	1.162880	0.078363	-0.507669	0.701075	0.286394	-0.534928	1.100216	0.081099	-0.489139	0.722351	-0.196928	-0.166981	0.699774	0.132946	-0.151294	0.675833	0.160415	-0.161212	0.696778	-0.032538	-0.256837	0.086238	0.225303				-0.248677	0.066542	-0.151858	0.433307	0.065563	0.218542
15055	125.458333	-0.885690	0.610812	-0.013133	-0.860077	0.610494	0.168963	-0.753235	0.944452	-0.032741	-0.720296	0.931086	0.184276	-0.541197	1.169218	-0.026141	-0.547772	1.162926	0.078386	-0.507686	0.701066	0.286434	-0.534989	1.100269	0.081112	-0.489114	0.722362	-0.196950	-0.167103	0.699810	0.132862	-0.151360	0.675895	0.160310	-0.161179	0.696774	-0.032651	-0.256843	0.086235	0.225296				-0.248682	0.066538	-0.151852	0.433309	0.065562	0.218542
15056	125.466667	-0.885630	0.610837	-0.013146	-0.860044	0.610511	0.168949	-0.753181	0.944448	-0.032745	-0.720267	0.931075	0.184270	-0.541312	1.169275	-0.026111	-0.547909	1.162984	0.078391	-0.507700	0.701063	0.286460	-0.535065	1.100348	0.081117	-0.489087	0.722371	-0.196969	-0.167174	0.699844	0.132745	-0.151411	0.675906	0.160188	-0.161145	0.696769	-0.032762	-0.256850	0.086234	0.225282				-0.248683	0.066533	-0.151849	0.433308	0.065563	0.218549
15057	125.475000	-0.885587	0.610863	-0.013156	-0.859990	0.610534	0.168922	-0.753138	0.944436	-0.032750	-0.720243	0.931066	0.184263	-0.541472	1.169398	-0.026132	-0.548064	1.163066	0.078395	-0.507716	0.701073	0.286472	-0.535154	1.100450	0.081136	-0.489049	0.722381	-0.196979	-0.167215	0.699876	0.132730	-0.151432	0.675928	0.160134	-0.161100	0.696761	-0.032854	-0.256849	0.086219	0.225267				-0.248679	0.066536	-0.151860	0.433306	0.065560	0.218545
15058	125.483333	-0.885529	0.610890	-0.013169	-0.859929	0.610558	0.168898	-0.753096	0.944420	-0.032760	-0.720222	0.931058	0.184249	-0.541592	1.169513	-0.026125	-0.548205	1.163170	0.078398	-0.507720	0.701086	0.286472	-0.535250	1.100569	0.081143	-0.489012	0.722396	-0.196981	-0.167215	0.699901	0.132694	-0.151426	0.675932	0.160108	-0.161052	0.696755	-0.032929	-0.256854	0.086225	0.225269				-0.248684	0.066538	-0.151877	0.433308	0.065557	0.218548
15059	125.491667	-0.885477	0.610916	-0.013173	-0.859880	0.610579	0.168881	-0.753055	0.944414	-0.032776	-0.720206	0.931055	0.184240	-0.541696	1.169635	-0.026104	-0.548344	1.163326	0.078420	-0.507722	0.701116	0.286465	-0.535352	1.100707	0.081145	-0.488971	0.722413	-0.196979	-0.167178	0.699917	0.132726	-0.151389	0.675915	0.160113	-0.161014	0.696752	-0.032976	-0.256855	0.086228	0.225262				-0.248677	0.066536	-0.151879	0.433308	0.065563	0.218541
15060	125.500000	-0.885423	0.610943	-0.013176	-0.859699	0.610510	0.168766	-0.753031	0.944397	-0.032784	-0.720194	0.931047	0.184223	-0.541786	1.169777	-0.026086	-0.548457	1.163469	0.078382	-0.507711	0.701144	0.286447	-0.535449	1.100849	0.081149	-0.488927	0.722440	-0.196963	-0.167102	0.699908	0.132763	-0.151339	0.675885	0.160144	-0.160987	0.696756	-0.032998	-0.256852	0.086239	0.225256				-0.248677	0.066537	-0.151881	0.433308	0.065567	0.218540
15061	125.508333	-0.885343	0.610964	-0.013178	-0.859763	0.610577	0.168825	-0.753013	0.944387	-0.032801	-0.720195	0.931041	0.184202	-0.541872	1.169970	-0.026095	-0.548584	1.163646	0.078419	-0.507699	0.701179	0.286424	-0.535542	1.100999	0.081158	-0.488884	0.722465	-0.196930	-0.167013	0.699893	0.132809	-0.151263	0.675849	0.160193	-0.160970	0.696750	-0.033008	-0.256848	0.086226	0.225246				-0.248673	0.066543	-0.151873	0.433303	0.065567	0.218533
15062	125.516667	-0.885259	0.610981	-0.013175	-0.859694	0.610619	0.168818	-0.753008	0.944375	-0.032814	-0.720201	0.931044	0.184193	-0.541953	1.170123	-0.026074	-0.548671	1.163810	0.078432	-0.507676	0.701216	0.286398	-0.535625	1.101143	0.081167	-0.488841	0.722489	-0.196892	-0.166913	0.699869	0.132865	-0.151175	0.675873	0.160303	-0.160958	0.696769	-0.032940	-0.256844	0.086227	0.225245				-0.248665	0.066546	-0.151863	0.433305	0.065564	0.218533
15063	125.525000	-0.885213	0.611001	-0.013176	-0.859662	0.610602	0.168799	-0.752999	0.944368	-0.032838	-0.720214	0.931035	0.184167	-0.542032	1.170289	-0.026179	-0.548725	1.163931	0.078427	-0.507657	0.701249	0.286370	-0.535689	1.101280	0.081166	-0.488798	0.722510	-0.196851	-0.166821	0.699900	0.132950	-0.151084	0.675783	0.160293	-0.160953	0.696775	-0.032865	-0.256834	0.086223	0.225245				-0.248664	0.066551	-0.151853	0.433304	0.065562	0.218524
15064	125.533333	-0.885167	0.611007	-0.013175	-0.859613	0.610612	0.168785	-0.753001	0.944355	-0.032858	-0.720234	0.931026	0.184152	-0.542057	1.170397	-0.026163	-0.548793	1.164000	0.078430	-0.507632	0.701279	0.286340	-0.535734	1.101372	0.081165	-0.488758	0.722526	-0.196805	-0.166738	0.699865	0.133024	-0.150992	0.675754	0.160333	-0.160949	0.696778	-0.032773	-0.256830	0.086213	0.225236				-0.248664	0.066551	-0.151850	0.433301	0.065561	0.218533
15065	125.541667	-0.885131	0.611017	-0.013179	-0.859552	0.610643	0.168783	-0.753019	0.944335	-0.032869	-0.720262	0.931027	0.184139	-0.542062	1.170483	-0.026166	-0.548823	1.164091	0.078447	-0.507618	0.701309	0.286314	-0.535749	1.101466	0.081167	-0.488727	0.722533	-0.196750	-0.166633	0.699825	0.132998	-0.150896	0.675742	0.160349	-0.160952	0.696773	-0.032653	-0.256824	0.086208	0.225239				-0.248668	0.066538	-0.151846	0.433302	0.065551	0.218525
15066	125.550000	-0.885099	0.611018	-0.013184	-0.859541	0.610625	0.168776	-0.753019	0.944332	-0.032905	-0.720297	0.931028	0.184133	-0.542016	1.170572	-0.026163	-0.548785	1.164211	0.078437	-0.507606	0.701334	0.286293	-0.535764	1.101567	0.081176	-0.488700	0.722536	-0.196700	-0.166558	0.699842	0.133000	-0.150826	0.675728	0.160357	-0.160954	0.696768	-0.032532	-0.256827	0.086220	0.225238				-0.248664	0.066528	-0.151852	0.433306	0.065546	0.218521
15067	125.558333	-0.885077	0.611028	-0.013183	-0.859509	0.610646	0.168773	-0.753045	0.944322	-0.032895	-0.720333	0.931035	0.184130	-0.541944	1.170616	-0.026130	-0.548736	1.164279	0.078433	-0.507601	0.701353	0.286268	-0.535762	1.101647	0.081183	-0.488677	0.722537	-0.196650	-0.166515	0.699818	0.133013	-0.150772	0.675732	0.160344	-0.160958	0.696767	-0.032412	-0.256827	0.086219	0.225228				-0.248663	0.066511	-0.151846	0.433301	0.065548	0.218513
15068	125.566667	-0.885063	0.611038	-0.013184	-0.859487	0.610668	0.168776	-0.753058	0.944322	-0.032896	-0.720371	0.931043	0.184132	-0.541876	1.170691	-0.026148	-0.548690	1.164351	0.078457	-0.507605	0.701360	0.286246	-0.535743	1.101693	0.081191	-0.488663	0.722542	-0.196599	-0.166456	0.699836	0.132953	-0.150726	0.675747	0.160324	-0.160959	0.696758	-0.032295	-0.256835	0.086231	0.225222				-0.248660	0.066507	-0.151844	0.433302	0.065555	0.218506
15069	125.575000	-0.885061	0.611044	-0.013175	-0.859490	0.610672	0.168781	-0.753073	0.944330	-0.032894	-0.720405	0.931049	0.184144	-0.541808	1.170695	-0.026138	-0.548619	1.164367	0.078457	-0.507620	0.701362	0.286225	-0.535707	1.101699	0.081198	-0.488653	0.722544	-0.196550	-0.166419	0.699808	0.132893	-0.150697	0.675785	0.160329	-0.160958	0.696756	-0.032199	-0.256838	0.086228	0.225209				-0.248666	0.066515	-0.151849	0.433296	0.065550	0.218495
15070	125.583333	-0.885069	0.611047	-0.013163	-0.859500	0.610665	0.168791	-0.753083	0.944344	-0.032891	-0.720434	0.931058	0.184160	-0.541639	1.170622	-0.026033	-0.548539	1.164354	0.078451	-0.507638	0.701341	0.286206	-0.535664	1.101679	0.081205	-0.488652	0.722550	-0.196508	-0.166402	0.699811	0.132889	-0.150678	0.675772	0.160278	-0.160963	0.696747	-0.032107	-0.256848	0.086234	0.225207				-0.248660	0.066523	-0.151844	0.433300	0.065557	0.218497
15071	125.591667	-0.885088	0.611048	-0.013153	-0.859518	0.610651	0.168803	-0.753100	0.944348	-0.032855	-0.720454	0.931055	0.184177	-0.541549	1.170573	-0.026027	-0.548459	1.164315	0.078462	-0.507657	0.701302	0.286192	-0.535617	1.101629	0.081218	-0.488652	0.722552	-0.196470	-0.166402	0.699805	0.132837	-0.150676	0.675785	0.160259	-0.160972	0.696751	-0.032033	-0.256856	0.086225	0.225194				-0.248662	0.066543	-0.151838	0.433300	0.065549	0.218495
15072	125.600000	-0.885113	0.611035	-0.013143	-0.859542	0.610629	0.168818	-0.753109	0.944349	-0.032822	-0.720468	0.931050	0.184204	-0.541533	1.170549	-0.026122	-0.548346	1.164238	0.078451	-0.507681	0.701256	0.286183	-0.535556	1.101556	0.081225	-0.488663	0.722551	-0.196446	-0.166416	0.699803	0.132784	-0.150686	0.675802	0.160241	-0.160992	0.696750	-0.031977	-0.256858	0.086238	0.225203				-0.248671	0.066535	-0.151823	0.433293	0.065532	0.218483
15073	125.608333	-0.885143	0.611009	-0.013135	-0.859582	0.610592	0.168831	-0.753113	0.944350	-0.032811	-0.720476	0.931042	0.184231	-0.541432	1.170440	-0.026122	-0.548270	1.164148	0.078486	-0.507708	0.701204	0.286185	-0.535490	1.101462	0.081236	-0.488679	0.722534	-0.196435	-0.166442	0.699847	0.132768	-0.150700	0.675856	0.160243	-0.161014	0.696752	-0.031944	-0.256865	0.086239	0.225209				-0.248665	0.066540	-0.151831	0.433296	0.065541	0.218490
15074	125.616667	-0.885180	0.610984	-0.013132	-0.859628	0.610559	0.168843	-0.753126	0.944343	-0.032768	-0.720475	0.931033	0.184260	-0.541333	1.170333	-0.026118	-0.548182	1.164025	0.078501	-0.507725	0.701146	0.286191	-0.535413	1.101354	0.081259	-0.488697	0.722512	-0.196430	-0.166484	0.699847	0.132734	-0.150721	0.675865	0.160194	-0.161037	0.696755	-0.031923	-0.256871	0.086256	0.225230				-0.248760	0.066475	-0.151794	0.433291	0.065543	0.218490
15075	125.625000	-0.885249	0.610968	-0.013131	-0.859659	0.610551	0.168860	-0.753124	0.944340	-0.032742	-0.720470	0.931023	0.184291	-0.541253	1.170202	-0.026091	-0.548075	1.163905	0.078504	-0.507739	0.701097	0.286199	-0.535340	1.101236	0.081292	-0.488719	0.722483	-0.196439	-0.166523	0.699907	0.132717	-0.150753	0.675890	0.160150	-0.161061	0.696766	-0.031919	-0.256881	0.086262	0.225240				-0.248676	0.066540	-0.151858	0.433295	0.065538	0.218492
15076	125.633333	-0.885273	0.610940	-0.013121	-0.859711	0.610522	0.168875	-0.753115	0.944342	-0.032714	-0.720456	0.931014	0.184320	-0.541182	1.170085	-0.026072	-0.547991	1.163795	0.078534	-0.507747	0.701050	0.286205	-0.535255	1.101116	0.081309	-0.488743	0.722454	-0.196459	-0.166569	0.699914	0.132661	-0.150769	0.675946	0.160126	-0.161083	0.696778	-0.031928	-0.256885	0.086289	0.225258				-0.248677	0.066523	-0.151859	0.433294	0.065536	0.218482
15077	125.641667	-0.885366	0.610937	-0.013119	-0.859764	0.610538	0.168907	-0.753109	0.944355	-0.032690	-0.720440	0.931010	0.184349	-0.541112	1.169975	-0.026012	-0.547897	1.163683	0.078572	-0.507754	0.701004	0.286221	-0.535177	1.101003	0.081340	-0.488764	0.722421	-0.196477	-0.166609	0.699964	0.132657	-0.150783	0.676007	0.160114	-0.161115	0.696809	-0.031956	-0.256890	0.086298	0.225269				-0.248678	0.066524	-0.151859	0.433293	0.065546	0.218478
15078	125.650000	-0.885411	0.610927	-0.013100	-0.859800	0.610509	0.168914	-0.753091	0.944366	-0.032668	-0.720410	0.931003	0.184374	-0.541060	1.169881	-0.025979	-0.547825	1.163598	0.078632	-0.507746	0.700961	0.286239	-0.535100	1.100893	0.081377	-0.488794	0.722393	-0.196497	-0.166673	0.700015	0.132680	-0.150799	0.676032	0.160058	-0.161147	0.696844	-0.031975	-0.256898	0.086305	0.225281				-0.248679	0.066522	-0.151852	0.433300	0.065548	0.218477
15079	125.658333	-0.885453	0.610930	-0.013087	-0.859848	0.610548	0.168958	-0.753079	0.944383	-0.032632	-0.720384	0.930995	0.184401	-0.541008	1.169825	-0.025925	-0.547755	1.163490	0.078674	-0.507739	0.700923	0.286257	-0.535028	1.100794	0.081422	-0.488820	0.722380	-0.196522	-0.166672	0.700020	0.132596	-0.150807	0.676067	0.160026	-0.161187	0.696876	-0.031999	-0.256903	0.086321	0.225295				-0.248725	0.066492	-0.151818	0.433297	0.065543	0.218475
15080	125.666667	-0.885482	0.610926	-0.013072	-0.859872	0.610539	0.168975	-0.753050	0.944396	-0.032600	-0.720345	0.930992	0.184433	-0.540972	1.169761	-0.025869	-0.547697	1.163384	0.078712	-0.507721	0.700889	0.286280	-0.534965	1.100707	0.081453	-0.488847	0.722372	-0.196558	-0.166706	0.700038	0.132579	-0.150818	0.676103	0.160001	-0.161232	0.696902	-0.032025	-0.256903	0.086330	0.225308				-0.248671	0.066539	-0.151843	0.433298	0.065541	0.218480
15081	125.675000	-0.885504	0.610922	-0.013058	-0.859905	0.610531	0.168988	-0.753027	0.944404	-0.032569	-0.720301	0.930975	0.184452	-0.540900	1.169672	-0.025756	-0.547646	1.163300	0.078776	-0.507705	0.700855	0.286311	-0.534906	1.100636	0.081493	-0.488879	0.722374	-0.196596	-0.166731	0.700091	0.132554	-0.150821	0.676158	0.159999	-0.161290	0.696906	-0.032058	-0.256914	0.086326	0.225318				-0.248674	0.066545	-0.151841	0.433298	0.065539	0.218483
15082	125.683333	-0.885513	0.610916	-0.013050	-0.859888	0.610527	0.168991	-0.752994	0.944405	-0.032540	-0.720253	0.930970	0.184478	-0.540903	1.169685	-0.025765	-0.547623	1.163225	0.078816	-0.507688	0.700835	0.286336	-0.534856	1.100568	0.081524	-0.488912	0.722371	-0.196637	-0.166747	0.700082	0.132519	-0.150817	0.676148	0.159936	-0.161344	0.696910	-0.032086	-0.256916	0.086324	0.225323				-0.248671	0.066548	-0.151849	0.433302	0.065541	0.218493
15083	125.691667	-0.885512	0.610913	-0.013045	-0.859884	0.610528	0.168990	-0.752965	0.944404	-0.032511	-0.720197	0.930966	0.184502	-0.540863	1.169637	-0.025673	-0.547604	1.163162	0.078882	-0.507671	0.700818	0.286361	-0.534816	1.100515	0.081548	-0.488946	0.722382	-0.196687	-0.166761	0.700084	0.132472	-0.150815	0.676160	0.159890	-0.161405	0.696900	-0.032125	-0.256921	0.086334	0.225338				-0.248671	0.066537	-0.151857	0.433292	0.065539	0.218492
15084	125.700000	-0.885508	0.610916	-0.013038	-0.859915	0.610530	0.169006	-0.752931	0.944403	-0.032486	-0.720147	0.930973	0.184528	-0.540901	1.169646	-0.025674	-0.547595	1.163125	0.078905	-0.507657	0.700811	0.286380	-0.534781	1.100476	0.081575	-0.488970	0.722390	-0.196741	-0.166767	0.700083	0.132430	-0.150823	0.676167	0.159851	-0.161467	0.696876	-0.032158	-0.256933	0.086334	0.225338				-0.248674	0.066544	-0.151880	0.433295	0.065540	0.218489
15085	125.708333	-0.885494	0.610929	-0.013036	-0.859872	0.610546	0.168999	-0.752902	0.944403	-0.032468	-0.720099	0.930976	0.184548	-0.540831	1.169612	-0.025530	-0.547590	1.163096	0.078989	-0.507633	0.700813	0.286393	-0.534752	1.100467	0.081602	-0.488999	0.722398	-0.196783	-0.166769	0.700096	0.132370	-0.150831	0.676152	0.159780	-0.161518	0.696863	-0.032182	-0.256937	0.086347	0.225349				-0.248668	0.066546	-0.151889	0.433294	0.065548	0.218490
15086	125.716667	-0.885474	0.610949	-0.013031	-0.859823	0.610563	0.168990	-0.752878	0.944405	-0.032450	-0.720057	0.930980	0.184562	-0.540914	1.169729	-0.025587	-0.547560	1.163113	0.079042	-0.507615	0.700816	0.286397	-0.534731	1.100482	0.081631	-0.489024	0.722399	-0.196817	-0.166785	0.700068	0.132295	-0.150842	0.676167	0.159726	-0.161560	0.696850	-0.032202	-0.256941	0.086360	0.225349				-0.248679	0.066532	-0.151887	0.433302	0.065544	0.218495
15087	125.725000	-0.885452	0.610974	-0.013013	-0.859745	0.610527	0.168952	-0.752862	0.944410	-0.032439	-0.720025	0.930981	0.184575	-0.540938	1.169804	-0.025508	-0.547582	1.163151	0.079077	-0.507598	0.700824	0.286395	-0.534717	1.100520	0.081656	-0.489038	0.722406	-0.196839	-0.166802	0.700096	0.132228	-0.150860	0.676201	0.159670	-0.161595	0.696832	-0.032197	-0.256946	0.086358	0.225355				-0.248677	0.066556	-0.151895	0.433298	0.065550	0.218493
15088	125.733333	-0.885428	0.610997	-0.013003	-0.859738	0.610548	0.168974	-0.752849	0.944416	-0.032433	-0.719995	0.930983	0.184578	-0.540852	1.169846	-0.025362	-0.547577	1.163237	0.079120	-0.507578	0.700827	0.286382	-0.534703	1.100582	0.081679	-0.489045	0.722406	-0.196848	-0.166822	0.700073	0.132137	-0.150880	0.676207	0.159583	-0.161617	0.696822	-0.032190	-0.256948	0.086368	0.225369				-0.248674	0.066566	-0.151896	0.433303	0.065554	0.218494
15089	125.741667	-0.885395	0.611021	-0.012991	-0.859691	0.610599	0.168987	-0.752840	0.944418	-0.032437	-0.719980	0.930980	0.184572	-0.540850	1.169966	-0.025371	-0.547552	1.163330	0.079164	-0.507559	0.700835	0.286360	-0.534688	1.100667	0.081699	-0.489045	0.722411	-0.196843	-0.166851	0.700075	0.132046	-0.150919	0.676238	0.159542	-0.161633	0.696823	-0.032193	-0.256942	0.086372	0.225373				-0.248677	0.066560	-0.151878	0.433307	0.065548	0.218505
15090	125.750000	-0.885312	0.611023	-0.012976	-0.859628	0.610599	0.168975	-0.752835	0.944420	-0.032451	-0.719974	0.930976	0.184561	-0.540845	1.170120	-0.025423	-0.547512	1.163463	0.079183	-0.507540	0.700846	0.286329	-0.534666	1.100774	0.081706	-0.489034	0.722422	-0.196838	-0.166889	0.700083	0.131957	-0.150933	0.676262	0.159426	-0.161636	0.696814	-0.032196	-0.256933	0.086378	0.225391				-0.248673	0.066559	-0.151876	0.433299	0.065550	0.218513
15091	125.758333	-0.885269	0.611033	-0.012979	-0.859580	0.610608	0.168965	-0.752832	0.944419	-0.032470	-0.719978	0.930978	0.184542	-0.540743	1.170244	-0.025421	-0.547442	1.163576	0.079180	-0.507529	0.700865	0.286290	-0.534643	1.100888	0.081702	-0.489010	0.722427	-0.196824	-0.166923	0.700080	0.131857	-0.150972	0.676290	0.159365	-0.161638	0.696802	-0.032221	-0.256928	0.086387	0.225409				-0.248671	0.066552	-0.151883	0.433301	0.065553	0.218515
15092	125.766667	-0.885228	0.611043	-0.012981	-0.859535	0.610616	0.168949	-0.752831	0.944419	-0.032493	-0.719986	0.930978	0.184520	-0.540637	1.170361	-0.025430	-0.547350	1.163697	0.079176	-0.507518	0.700893	0.286246	-0.534617	1.100998	0.081692	-0.488983	0.722442	-0.196800	-0.166956	0.700090	0.131769	-0.151012	0.676325	0.159313	-0.161630	0.696780	-0.032249	-0.256924	0.086385	0.225420				-0.248665	0.066538	-0.151874	0.433298	0.065548	0.218515
15093	125.775000	-0.885190	0.611053	-0.012992	-0.859492	0.610628	0.168932	-0.752829	0.944418	-0.032510	-0.720004	0.930981	0.184499	-0.540516	1.170476	-0.025450	-0.547240	1.163801	0.079136	-0.507512	0.700927	0.286189	-0.534583	1.101096	0.081671	-0.488951	0.722469	-0.196775	-0.166983	0.700092	0.131684	-0.151023	0.676345	0.159234	-0.161617	0.696753	-0.032299	-0.256923	0.086402	0.225429				-0.248711	0.066492	-0.151857	0.433300	0.065554	0.218517
15094	125.783333	-0.885153	0.611070	-0.012998	-0.859454	0.610643	0.168912	-0.752822	0.944420	-0.032526	-0.720022	0.930986	0.184477	-0.540394	1.170563	-0.025478	-0.547143	1.163908	0.079131	-0.507509	0.700964	0.286131	-0.534539	1.101174	0.081645	-0.488913	0.722502	-0.196744	-0.167005	0.700098	0.131597	-0.151036	0.676372	0.159158	-0.161593	0.696732	-0.032357	-0.256917	0.086408	0.225438				-0.248666	0.066532	-0.151888	0.433301	0.065552	0.218516
15095	125.791667	-0.885123	0.611094	-0.013001	-0.859445	0.610638	0.168893	-0.752803	0.944427	-0.032531	-0.720035	0.930998	0.184470	-0.540274	1.170571	-0.025483	-0.547041	1.163951	0.079082	-0.507511	0.701002	0.286077	-0.534493	1.101212	0.081626	-0.488879	0.722529	-0.196714	-0.167021	0.700131	0.131538	-0.151041	0.676401	0.159088	-0.161562	0.696701	-0.032403	-0.256922	0.086414	0.225439				-0.248659	0.066528	-0.151885	0.433300	0.065552	0.218512
15096	125.800000	-0.885098	0.611119	-0.012996	-0.859401	0.610680	0.168882	-0.752776	0.944440	-0.032528	-0.720034	0.931004	0.184464	-0.540183	1.170570	-0.025527	-0.546968	1.163956	0.079077	-0.507510	0.701029	0.286029	-0.534445	1.101215	0.081614	-0.488844	0.722552	-0.196679	-0.167034	0.700190	0.131511	-0.151046	0.676424	0.159028	-0.161524	0.696679	-0.032446	-0.256919	0.086425	0.225440				-0.248661	0.066529	-0.151867	0.433304	0.065550	0.218518
15097	125.808333	-0.885083	0.611147	-0.012994	-0.859386	0.610703	0.168876	-0.752734	0.944454	-0.032524	-0.720020	0.931013	0.184464	-0.540105	1.170508	-0.025556	-0.546892	1.163934	0.079043	-0.507502	0.701034	0.285982	-0.534387	1.101187	0.081608	-0.488811	0.722555	-0.196644	-0.167017	0.700193	0.131379	-0.151014	0.676436	0.158915	-0.161483	0.696671	-0.032471	-0.256919	0.086415	0.225428				-0.248662	0.066534	-0.151869	0.433303	0.065552	0.218518
15098	125.816667	-0.885066	0.611173	-0.012987	-0.859376	0.610721	0.168869	-0.752678	0.944466	-0.032513	-0.719994	0.931031	0.184470	-0.540040	1.170419	-0.025581	-0.546824	1.163880	0.079009	-0.507493	0.701028	0.285952	-0.534340	1.101134	0.081599	-0.488786	0.722536	-0.196611	-0.167016	0.700198	0.131307	-0.151012	0.676450	0.158863	-0.161442	0.696664	-0.032490	-0.256927	0.086418	0.225423				-0.248656	0.066542	-0.151862	0.433304	0.065551	0.218520
15099	125.825000	-0.885063	0.611186	-0.012979	-0.859373	0.610730	0.168868	-0.752621	0.944471	-0.032514	-0.719952	0.931041	0.184476	-0.539976	1.170304	-0.025602	-0.546804	1.163801	0.078983	-0.507477	0.701005	0.285941	-0.534289	1.101062	0.081598	-0.488763	0.722495	-0.196599	-0.167021	0.700195	0.131263	-0.151016	0.676470	0.158843	-0.161411	0.696663	-0.032496	-0.256930	0.086406	0.225412				-0.248664	0.066554	-0.151867	0.433302	0.065556	0.218517
15100	125.833333	-0.885062	0.611186	-0.012984	-0.859369	0.610735	0.168869	-0.752554	0.944468	-0.032520	-0.719899	0.931042	0.184482	-0.539933	1.170182	-0.025633	-0.546768	1.163696	0.078934	-0.507452	0.700962	0.285945	-0.534237	1.100977	0.081592	-0.488744	0.722445	-0.196594	-0.167009	0.700214	0.131194	-0.150986	0.676466	0.158760	-0.161383	0.696676	-0.032505	-0.256934	0.086388	0.225395				-0.248666	0.066541	-0.151856	0.433301	0.065560	0.218521
15101	125.841667	-0.885064	0.611185	-0.012982	-0.859376	0.610735	0.168873	-0.752484	0.944456	-0.032524	-0.719815	0.931034	0.184474	-0.539897	1.170044	-0.025644	-0.546753	1.163592	0.078912	-0.507423	0.700914	0.285966	-0.534193	1.100882	0.081580	-0.488714	0.722394	-0.196606	-0.167001	0.700217	0.131135	-0.150984	0.676487	0.158719	-0.161366	0.696699	-0.032488	-0.256930	0.086384	0.225401				-0.248671	0.066543	-0.151870	0.433299	0.065559	0.218521
15102	125.850000	-0.885076	0.611171	-0.012984	-0.859388	0.610735	0.168878	-0.752420	0.944445	-0.032532	-0.719768	0.931028	0.184490	-0.539848	1.169928	-0.025696	-0.546747	1.163466	0.078885	-0.507384	0.700862	0.285996	-0.534148	1.100784	0.081569	-0.488677	0.722346	-0.196615	-0.167006	0.700206	0.131115	-0.150971	0.676500	0.158677	-0.161358	0.696721	-0.032466	-0.256932	0.086381	0.225397				-0.248676	0.066535	-0.151880	0.433300	0.065550	0.218512
15103	125.858333	-0.885090	0.611160	-0.012983	-0.859394	0.610729	0.168879	-0.752362	0.944439	-0.032536	-0.719656	0.931002	0.184469	-0.539835	1.169804	-0.025676	-0.546739	1.163360	0.078861	-0.507345	0.700820	0.286039	-0.534117	1.100689	0.081562	-0.488634	0.722318	-0.196635	-0.166997	0.700213	0.131072	-0.150957	0.676530	0.158654	-0.161362	0.696749	-0.032435	-0.256937	0.086382	0.225400				-0.248673	0.066531	-0.151873	0.433308	0.065560	0.218520
15104	125.866667	-0.885095	0.611160	-0.012985	-0.859400	0.610727	0.168883	-0.752312	0.944432	-0.032532	-0.719592	0.930984	0.184473	-0.539845	1.169740	-0.025723	-0.546734	1.163265	0.078854	-0.507303	0.700780	0.286083	-0.534087	1.100604	0.081551	-0.488584	0.722302	-0.196656	-0.166987	0.700221	0.131047	-0.150940	0.676555	0.158632	-0.161373	0.696780	-0.032391	-0.256938	0.086388	0.225397				-0.248685	0.066516	-0.151863	0.433307	0.065547	0.218513
15105	125.875000	-0.885101	0.611162	-0.012981	-0.859406	0.610721	0.168882	-0.752265	0.944434	-0.032528	-0.719536	0.930967	0.184475	-0.539838	1.169686	-0.025712	-0.546740	1.163192	0.078862	-0.507261	0.700750	0.286129	-0.534059	1.100530	0.081554	-0.488530	0.722308	-0.196673	-0.166959	0.700254	0.130995	-0.150926	0.676572	0.158623	-0.161402	0.696809	-0.032340	-0.256943	0.086390	0.225403				-0.248678	0.066518	-0.151852	0.433305	0.065552	0.218516
15106	125.883333	-0.885105	0.611161	-0.012978	-0.859417	0.610726	0.168881	-0.752230	0.944440	-0.032520	-0.719487	0.930958	0.184486	-0.539818	1.169627	-0.025692	-0.546762	1.163139	0.078895	-0.507222	0.700730	0.286175	-0.534037	1.100470	0.081560	-0.488479	0.722320	-0.196698	-0.166954	0.700241	0.131014	-0.150908	0.676585	0.158619	-0.161437	0.696833	-0.032278	-0.256946	0.086382	0.225408				-0.248675	0.066527	-0.151855	0.433306	0.065559	0.218514
15107	125.891667	-0.885103	0.611169	-0.012976	-0.859423	0.610712	0.168876	-0.752201	0.944443	-0.032508	-0.719446	0.930951	0.184493	-0.539820	1.169613	-0.025671	-0.546713	1.163118	0.078896	-0.507196	0.700728	0.286215	-0.534018	1.100445	0.081570	-0.488437	0.722336	-0.196713	-0.166937	0.700239	0.131013	-0.150891	0.676593	0.158616	-0.161482	0.696849	-0.032218	-0.256942	0.086392	0.225413				-0.248674	0.066526	-0.151836	0.433305	0.065554	0.218514
15108	125.900000	-0.885092	0.611180	-0.012976	-0.859412	0.610731	0.168877	-0.752181	0.944451	-0.032497	-0.719415	0.930951	0.184500	-0.539826	1.169620	-0.025624	-0.546699	1.163105	0.078928	-0.507168	0.700723	0.286244	-0.534006	1.100433	0.081591	-0.488414	0.722386	-0.196699	-0.166921	0.700236	0.131011	-0.150882	0.676601	0.158623	-0.161516	0.696868	-0.032166	-0.256944	0.086403	0.225418				-0.248671	0.066528	-0.151843	0.433293	0.065555	0.218510
15109	125.908333	-0.885086	0.611185	-0.012973	-0.859411	0.610738	0.168873	-0.752170	0.944454	-0.032488	-0.719397	0.930948	0.184502	-0.539837	1.169641	-0.025594	-0.546715	1.163111	0.078965	-0.507155	0.700731	0.286272	-0.533993	1.100435	0.081614	-0.488395	0.722364	-0.196745	-0.166914	0.700261	0.131033	-0.150868	0.676593	0.158626	-0.161555	0.696873	-0.032112	-0.256949	0.086386	0.225415				-0.248663	0.066534	-0.151850	0.433295	0.065551	0.218506
15110	125.916667	-0.885074	0.611196	-0.012975	-0.859408	0.610747	0.168867	-0.752166	0.944459	-0.032480	-0.719384	0.930949	0.184507	-0.539853	1.169672	-0.025559	-0.546687	1.163128	0.078998	-0.507147	0.700743	0.286294	-0.533983	1.100446	0.081636	-0.488405	0.722375	-0.196770	-0.166892	0.700218	0.131016	-0.150855	0.676579	0.158634	-0.161598	0.696864	-0.032074	-0.256946	0.086394	0.225432				-0.248661	0.066519	-0.151851	0.433300	0.065557	0.218504
15111	125.925000	-0.885062	0.611201	-0.012970	-0.859395	0.610753	0.168870	-0.752165	0.944461	-0.032472	-0.719384	0.930953	0.184511	-0.539880	1.169738	-0.025532	-0.546688	1.163162	0.079030	-0.507150	0.700760	0.286308	-0.533983	1.100481	0.081652	-0.488429	0.722390	-0.196787	-0.166878	0.700209	0.131027	-0.150848	0.676567	0.158646	-0.161635	0.696852	-0.032045	-0.256944	0.086391	0.225430				-0.248669	0.066540	-0.151872	0.433298	0.065549	0.218496
15112	125.933333	-0.885049	0.611216	-0.012966	-0.859383	0.610764	0.168867	-0.752176	0.944458	-0.032467	-0.719393	0.930959	0.184518	-0.539904	1.169805	-0.025504	-0.546693	1.163212	0.079058	-0.507159	0.700779	0.286322	-0.533994	1.100535	0.081666	-0.488460	0.722399	-0.196797	-0.166868	0.700199	0.131045	-0.150844	0.676552	0.158664	-0.161673	0.696830	-0.032027	-0.256951	0.086401	0.225434				-0.248663	0.066536	-0.151882	0.433297	0.065548	0.218499
15113	125.941667	-0.885040	0.611227	-0.012955	-0.859368	0.610769	0.168870	-0.752194	0.944458	-0.032457	-0.719403	0.930958	0.184522	-0.539922	1.169879	-0.025462	-0.546720	1.163298	0.079102	-0.507174	0.700800	0.286332	-0.534012	1.100599	0.081683	-0.488496	0.722414	-0.196806	-0.166873	0.700267	0.131103	-0.150846	0.676536	0.158688	-0.161703	0.696792	-0.032025	-0.256952	0.086403	0.225437				-0.248711	0.066509	-0.151863	0.433301	0.065558	0.218501
15114	125.950000	-0.885028	0.611236	-0.012950	-0.859350	0.610768	0.168869	-0.752215	0.944454	-0.032449	-0.719424	0.930954	0.184523	-0.539943	1.169937	-0.025424	-0.546741	1.163371	0.079128	-0.507192	0.700818	0.286339	-0.534036	1.100671	0.081703	-0.488537	0.722431	-0.196810	-0.166869	0.700200	0.131099	-0.150851	0.676536	0.158714	-0.161720	0.696744	-0.032027	-0.256954	0.086409	0.225432				-0.248665	0.066536	-0.151878	0.433301	0.065551	0.218501
15115	125.958333	-0.885021	0.611235	-0.012937	-0.859334	0.610764	0.168871	-0.752245	0.944451	-0.032440	-0.719456	0.930950	0.184529	-0.539992	1.170009	-0.025417	-0.546773	1.163469	0.079141	-0.507209	0.700832	0.286341	-0.534070	1.100748	0.081708	-0.488574	0.722442	-0.196808	-0.166877	0.700210	0.131118	-0.150861	0.676541	0.158734	-0.161724	0.696684	-0.032033	-0.256954	0.086407	0.225430				-0.248668	0.066547	-0.151882	0.433300	0.065545	0.218491
15116	125.966667	-0.885008	0.611232	-0.012932	-0.859321	0.610758	0.168868	-0.752277	0.944445	-0.032437	-0.719492	0.930943	0.184534	-0.540037	1.170110	-0.025451	-0.546790	1.163527	0.079118	-0.507226	0.700830	0.286335	-0.534107	1.100828	0.081714	-0.488603	0.722448	-0.196795	-0.166880	0.700293	0.131133	-0.150871	0.676549	0.158755	-0.161721	0.696621	-0.032044	-0.256952	0.086408	0.225426				-0.248664	0.066554	-0.151881	0.433295	0.065543	0.218486
15117	125.975000	-0.885004	0.611222	-0.012933	-0.859313	0.610748	0.168867	-0.752318	0.944440	-0.032437	-0.719539	0.930933	0.184535	-0.540056	1.170146	-0.025448	-0.546821	1.163614	0.079119	-0.507243	0.700834	0.286331	-0.534150	1.100895	0.081714	-0.488636	0.722454	-0.196785	-0.166885	0.700231	0.131132	-0.150887	0.676557	0.158780	-0.161710	0.696555	-0.032064	-0.256945	0.086398	0.225427				-0.248668	0.066548	-0.151878	0.433295	0.065548	0.218492
15118	125.983333	-0.884999	0.611209	-0.012936	-0.859313	0.610738	0.168868	-0.752364	0.944435	-0.032438	-0.719587	0.930922	0.184538	-0.540081	1.170174	-0.025446	-0.546831	1.163667	0.079091	-0.507255	0.700831	0.286322	-0.534186	1.100952	0.081712	-0.488668	0.722459	-0.196763	-0.166883	0.700242	0.131130	-0.150901	0.676583	0.158813	-0.161694	0.696488	-0.032080	-0.256941	0.086411	0.225432				-0.248665	0.066544	-0.151875	0.433296	0.065539	0.218488
15119	125.991667	-0.885005	0.611197	-0.012939	-0.859316	0.610725	0.168873	-0.752413	0.944431	-0.032440	-0.719644	0.930906	0.184535	-0.540119	1.170223	-0.025505	-0.546859	1.163705	0.079063	-0.507269	0.700826	0.286304	-0.534229	1.100995	0.081693	-0.488687	0.722467	-0.196743	-0.166873	0.700265	0.131103	-0.150870	0.676585	0.158753	-0.161679	0.696425	-0.032090	-0.256933	0.086400	0.225433				-0.248662	0.066530	-0.151868	0.433296	0.065552	0.218492
15120	126.000000	-0.885010	0.611190	-0.012942	-0.859325	0.610714	0.168880	-0.752471	0.944426	-0.032440	-0.719741	0.930919	0.184567	-0.540138	1.170232	-0.025536	-0.546914	1.163742	0.079052	-0.507284	0.700830	0.286290	-0.534263	1.101016	0.081677	-0.488712	0.722475	-0.196717	-0.166875	0.700331	0.131110	-0.150868	0.676596	0.158747	-0.161676	0.696365	-0.032098	-0.256937	0.086392	0.225430				-0.248664	0.066525	-0.151874	0.433303	0.065543	0.218486
15121	126.008333	-0.885028	0.611182	-0.012941	-0.859343	0.610706	0.168883	-0.752531	0.944424	-0.032441	-0.719799	0.930914	0.184563	-0.540151	1.170206	-0.025551	-0.546940	1.163747	0.079022	-0.507301	0.700831	0.286274	-0.534300	1.101022	0.081656	-0.488726	0.722488	-0.196687	-0.166871	0.700262	0.131093	-0.150874	0.676611	0.158767	-0.161676	0.696324	-0.032099	-0.256941	0.086394	0.225419				-0.248659	0.066528	-0.151877	0.433300	0.065549	0.218489
15122	126.016667	-0.885048	0.611173	-0.012935	-0.859362	0.610694	0.168894	-0.752588	0.944425	-0.032440	-0.719855	0.930918	0.184565	-0.540178	1.170201	-0.025600	-0.546950	1.163742	0.078997	-0.507313	0.700839	0.286256	-0.534330	1.101023	0.081634	-0.488744	0.722503	-0.196655	-0.166862	0.700271	0.131096	-0.150859	0.676614	0.158742	-0.161689	0.696285	-0.032089	-0.256942	0.086396	0.225410				-0.248661	0.066529	-0.151878	0.433295	0.065542	0.218488
15123	126.025000	-0.885078	0.611163	-0.012929	-0.859386	0.610683	0.168903	-0.752640	0.944428	-0.032433	-0.719903	0.930919	0.184565	-0.540192	1.170174	-0.025628	-0.546973	1.163741	0.078979	-0.507326	0.700846	0.286236	-0.534361	1.101000	0.081611	-0.488754	0.722520	-0.196631	-0.166853	0.700316	0.131108	-0.150856	0.676612	0.158748	-0.161707	0.696243	-0.032077	-0.256944	0.086398	0.225415				-0.248656	0.066539	-0.151878	0.433295	0.065540	0.218484
15124	126.033333	-0.885108	0.611147	-0.012919	-0.859411	0.610666	0.168913	-0.752691	0.944428	-0.032426	-0.719948	0.930930	0.184569	-0.540201	1.170141	-0.025653	-0.546983	1.163713	0.078947	-0.507341	0.700856	0.286222	-0.534388	1.100981	0.081597	-0.488774	0.722529	-0.196609	-0.166839	0.700284	0.131116	-0.150853	0.676611	0.158758	-0.161729	0.696203	-0.032057	-0.256946	0.086397	0.225411				-0.248660	0.066539	-0.151873	0.433288	0.065540	0.218483
15125	126.041667	-0.885136	0.611125	-0.012921	-0.859441	0.610650	0.168918	-0.752731	0.944426	-0.032424	-0.719985	0.930936	0.184574	-0.540218	1.170102	-0.025676	-0.546980	1.163684	0.078911	-0.507355	0.700857	0.286204	-0.534410	1.100953	0.081578	-0.488795	0.722524	-0.196595	-0.166839	0.700301	0.131144	-0.150868	0.676603	0.158792	-0.161761	0.696165	-0.032031	-0.256946	0.086399	0.225412				-0.248665	0.066548	-0.151866	0.433296	0.065550	0.218486
15126	126.050000	-0.885168	0.611102	-0.012925	-0.859474	0.610633	0.168925	-0.752766	0.944416	-0.032420	-0.720014	0.930935	0.184571	-0.540231	1.170052	-0.025698	-0.546977	1.163649	0.078875	-0.507367	0.700858	0.286186	-0.534429	1.100923	0.081562	-0.488817	0.722508	-0.196594	-0.166838	0.700291	0.131139	-0.150864	0.676603	0.158781	-0.161791	0.696126	-0.032005	-0.256947	0.086394	0.225407				-0.248665	0.066543	-0.151868	0.433294	0.065542	0.218475
15127	126.058333	-0.885195	0.611074	-0.012933	-0.859505	0.610614	0.168926	-0.752792	0.944409	-0.032426	-0.720038	0.930945	0.184569	-0.540246	1.170002	-0.025729	-0.547017	1.163623	0.078869	-0.507381	0.700857	0.286168	-0.534448	1.100885	0.081547	-0.488842	0.722488	-0.196601	-0.166862	0.700343	0.131177	-0.150881	0.676613	0.158794	-0.161821	0.696090	-0.031974	-0.256942	0.086392	0.225410				-0.248663	0.066557	-0.151881	0.433296	0.065543	0.218481
15128	126.066667	-0.885226	0.611053	-0.012940	-0.859559	0.610569	0.168925	-0.752818	0.944404	-0.032433	-0.720052	0.930952	0.184570	-0.540263	1.169939	-0.025755	-0.547012	1.163572	0.078826	-0.507397	0.700851	0.286156	-0.534465	1.100848	0.081531	-0.488871	0.722459	-0.196618	-0.166871	0.700315	0.131142	-0.150936	0.676636	0.158862	-0.161852	0.696065	-0.031940	-0.256944	0.086389	0.225407				-0.248670	0.066556	-0.151880	0.433295	0.065549	0.218482
15129	126.075000	-0.885258	0.611030	-0.012945	-0.859593	0.610558	0.168931	-0.752840	0.944392	-0.032442	-0.720070	0.930951	0.184564	-0.540289	1.169860	-0.025771	-0.547028	1.163530	0.078798	-0.507406	0.700838	0.286141	-0.534480	1.100805	0.081508	-0.488898	0.722430	-0.196636	-0.166909	0.700340	0.131149	-0.150942	0.676660	0.158818	-0.161890	0.696035	-0.031904	-0.256938	0.086399	0.225413				-0.248667	0.066555	-0.151882	0.433297	0.065551	0.218482
15130	126.083333	-0.885287	0.611018	-0.012951	-0.859608	0.610571	0.168936	-0.752860	0.944387	-0.032450	-0.720084	0.930986	0.184571	-0.540323	1.169834	-0.025821	-0.547055	1.163486	0.078772	-0.507423	0.700828	0.286135	-0.534495	1.100767	0.081490	-0.488929	0.722398	-0.196659	-0.166950	0.700369	0.131147	-0.150986	0.676705	0.158834	-0.161930	0.696016	-0.031865	-0.256942	0.086404	0.225409				-0.248666	0.066541	-0.151883	0.433291	0.065551	0.218482
15131	126.091667	-0.885314	0.611004	-0.012946	-0.859652	0.610540	0.168941	-0.752876	0.944383	-0.032459	-0.720083	0.930962	0.184554	-0.540358	1.169778	-0.025831	-0.547089	1.163419	0.078736	-0.507439	0.700821	0.286132	-0.534511	1.100731	0.081465	-0.488957	0.722385	-0.196683	-0.166995	0.700422	0.131171	-0.151028	0.676761	0.158860	-0.161965	0.696002	-0.031838	-0.256944	0.086410	0.225418				-0.248673	0.066542	-0.151878	0.433293	0.065549	0.218482
15132	126.100000	-0.885334	0.611004	-0.012939	-0.859661	0.610567	0.168957	-0.752892	0.944385	-0.032466	-0.720092	0.930964	0.184552	-0.540324	1.169702	-0.025761	-0.547109	1.163383	0.078708	-0.507448	0.700810	0.286132	-0.534526	1.100697	0.081442	-0.488978	0.722375	-0.196706	-0.167034	0.700471	0.131199	-0.151065	0.676807	0.158888	-0.162000	0.695978	-0.031805	-0.256951	0.086405	0.225413				-0.248669	0.066545	-0.151875	0.433291	0.065548	0.218482
15133	126.108333	-0.885370	0.611000	-0.012941	-0.859692	0.610554	0.168966	-0.752903	0.944383	-0.032470	-0.720093	0.930957	0.184542	-0.540401	1.169705	-0.025825	-0.547164	1.163383	0.078714	-0.507461	0.700798	0.286137	-0.534546	1.100681	0.081424	-0.488998	0.722377	-0.196733	-0.167055	0.700496	0.131212	-0.151091	0.676848	0.158920	-0.162021	0.695944	-0.031784	-0.256961	0.086405	0.225416				-0.248670	0.066541	-0.151868	0.433294	0.065556	0.218484
15134	126.116667	-0.885409	0.611000	-0.012940	-0.859695	0.610532	0.168957	-0.752912	0.944382	-0.032473	-0.720089	0.930952	0.184531	-0.540474	1.169732	-0.025890	-0.547217	1.163370	0.078676	-0.507463	0.700791	0.286141	-0.534563	1.100668	0.081403	-0.489013	0.722383	-0.196762	-0.167082	0.700542	0.131267	-0.151138	0.676879	0.159008	-0.162041	0.695913	-0.031766	-0.256967	0.086406	0.225418				-0.248669	0.066541	-0.151871	0.433291	0.065540	0.218478
15135	126.125000	-0.885409	0.610995	-0.012941	-0.859694	0.610528	0.168953	-0.752918	0.944380	-0.032485	-0.720094	0.930954	0.184525	-0.540444	1.169696	-0.025812	-0.547243	1.163367	0.078676	-0.507469	0.700789	0.286145	-0.534576	1.100674	0.081384	-0.489022	0.722389	-0.196798	-0.167083	0.700558	0.131286	-0.151166	0.676895	0.159049	-0.162059	0.695876	-0.031760	-0.256964	0.086403	0.225426				-0.248670	0.066545	-0.151875	0.433294	0.065546	0.218478
15136	126.133333	-0.885405	0.610994	-0.012944	-0.859703	0.610570	0.168969	-0.752921	0.944378	-0.032497	-0.720091	0.930944	0.184505	-0.540493	1.169719	-0.025833	-0.547259	1.163380	0.078677	-0.507476	0.700786	0.286148	-0.534595	1.100685	0.081360	-0.489028	0.722400	-0.196833	-0.167081	0.700566	0.131311	-0.151118	0.676898	0.159014	-0.162068	0.695839	-0.031757	-0.256958	0.086407	0.225420				-0.248666	0.066550	-0.151877	0.433303	0.065550	0.218490
15137	126.141667	-0.885347	0.610981	-0.012951	-0.859683	0.610553	0.168945	-0.752918	0.944374	-0.032509	-0.720089	0.930942	0.184489	-0.540562	1.169773	-0.025889	-0.547299	1.163400	0.078641	-0.507479	0.700793	0.286151	-0.534614	1.100711	0.081345	-0.489028	0.722409	-0.196865	-0.167078	0.700569	0.131332	-0.151156	0.676900	0.159088	-0.162065	0.695810	-0.031758	-0.256957	0.086407	0.225430				-0.248666	0.066545	-0.151877	0.433303	0.065553	0.218490
15138	126.150000	-0.885335	0.610983	-0.012957	-0.859659	0.610539	0.168928	-0.752911	0.944367	-0.032521	-0.720082	0.930939	0.184472	-0.540637	1.169851	-0.025946	-0.547325	1.163425	0.078625	-0.507478	0.700804	0.286149	-0.534635	1.100744	0.081331	-0.489022	0.722407	-0.196891	-0.167084	0.700584	0.131362	-0.151176	0.676905	0.159125	-0.162049	0.695784	-0.031760	-0.256961	0.086407	0.225436				-0.248670	0.066542	-0.151886	0.433297	0.065544	0.218497
15139	126.158333	-0.885344	0.611003	-0.012960	-0.859622	0.610570	0.168924	-0.752907	0.944363	-0.032538	-0.720078	0.930952	0.184461	-0.540679	1.169862	-0.025943	-0.547354	1.163453	0.078618	-0.507476	0.700827	0.286152	-0.534659	1.100773	0.081316	-0.489017	0.722413	-0.196923	-0.167073	0.700573	0.131364	-0.151165	0.676905	0.159132	-0.162033	0.695753	-0.031759	-0.256954	0.086413	0.225435				-0.248668	0.066560	-0.151902	0.433299	0.065560	0.218504
15140	126.166667	-0.885294	0.611005	-0.012957	-0.859616	0.610556	0.168917	-0.752898	0.944362	-0.032551	-0.720067	0.930952	0.184443	-0.540727	1.169922	-0.025963	-0.547378	1.163505	0.078613	-0.507473	0.700848	0.286147	-0.534677	1.100804	0.081302	-0.489013	0.722415	-0.196946	-0.167080	0.700580	0.131374	-0.151154	0.676904	0.159129	-0.162008	0.695720	-0.031750	-0.256958	0.086430	0.225437				-0.248663	0.066545	-0.151894	0.433295	0.065566	0.218511
15141	126.175000	-0.885276	0.611026	-0.012948	-0.859571	0.610599	0.168924	-0.752885	0.944357	-0.032564	-0.720051	0.930957	0.184426	-0.540772	1.169959	-0.025981	-0.547414	1.163515	0.078589	-0.507470	0.700871	0.286146	-0.534704	1.100831	0.081288	-0.489001	0.722417	-0.196953	-0.167092	0.700591	0.131380	-0.151186	0.676919	0.159148	-0.161983	0.695660	-0.031787	-0.256959	0.086422	0.225440				-0.248664	0.066553	-0.151902	0.433300	0.065546	0.218506
15142	126.183333	-0.885295	0.611056	-0.012941	-0.859544	0.610613	0.168923	-0.752867	0.944351	-0.032575	-0.720031	0.930972	0.184417	-0.540822	1.169979	-0.025998	-0.547476	1.163563	0.078609	-0.507455	0.700895	0.286145	-0.534722	1.100839	0.081268	-0.488984	0.722415	-0.196967	-0.167114	0.700607	0.131391	-0.151196	0.676932	0.159147	-0.161947	0.695612	-0.031774	-0.256959	0.086428	0.225444				-0.248666	0.066556	-0.151908	0.433303	0.065554	0.218511
15143	126.191667	-0.885250	0.611062	-0.012933	-0.859517	0.610627	0.168920	-0.752848	0.944347	-0.032591	-0.720010	0.930975	0.184401	-0.540872	1.169962	-0.026024	-0.547501	1.163548	0.078564	-0.507437	0.700907	0.286137	-0.534743	1.100846	0.081227	-0.488971	0.722418	-0.196965	-0.167142	0.700626	0.131374	-0.151204	0.676960	0.159130	-0.161905	0.695576	-0.031786	-0.256964	0.086425	0.225447				-0.248660	0.066552	-0.151898	0.433305	0.065553	0.218511
15144	126.200000	-0.885200	0.611061	-0.012930	-0.859484	0.610638	0.168915	-0.752824	0.944341	-0.032609	-0.719983	0.930980	0.184383	-0.540921	1.169971	-0.026065	-0.547562	1.163549	0.078529	-0.507414	0.700913	0.286124	-0.534758	1.100851	0.081196	-0.488954	0.722416	-0.196959	-0.167162	0.700647	0.131333	-0.151231	0.677000	0.159120	-0.161857	0.695526	-0.031806	-0.256960	0.086432	0.225452				-0.248664	0.066546	-0.151889	0.433298	0.065551	0.218510
15145	126.208333	-0.885184	0.611074	-0.012933	-0.859465	0.610638	0.168904	-0.752805	0.944339	-0.032625	-0.719949	0.930978	0.184356	-0.540955	1.169979	-0.026109	-0.547603	1.163520	0.078474	-0.507384	0.700914	0.286107	-0.534776	1.100858	0.081160	-0.488937	0.722417	-0.196950	-0.167198	0.700691	0.131311	-0.151247	0.677053	0.159094	-0.161805	0.695479	-0.031835	-0.256962	0.086414	0.225440				-0.248662	0.066545	-0.151889	0.433301	0.065550	0.218517
15146	126.216667	-0.885159	0.611084	-0.012935	-0.859429	0.610667	0.168896	-0.752777	0.944337	-0.032648	-0.719921	0.930986	0.184343	-0.540966	1.169949	-0.026189	-0.547624	1.163525	0.078426	-0.507354	0.700910	0.286087	-0.534791	1.100865	0.081131	-0.488917	0.722421	-0.196928	-0.167221	0.700725	0.131278	-0.151260	0.677106	0.159070	-0.161746	0.695422	-0.031863	-0.256957	0.086423	0.225448				-0.248661	0.066547	-0.151882	0.433303	0.065546	0.218517
15147	126.225000	-0.885148	0.611089	-0.012937	-0.859402	0.610677	0.168889	-0.752748	0.944334	-0.032665	-0.719866	0.930977	0.184309	-0.540995	1.169942	-0.026214	-0.547680	1.163537	0.078407	-0.507325	0.700905	0.286061	-0.534805	1.100867	0.081096	-0.488888	0.722418	-0.196902	-0.167228	0.700754	0.131225	-0.151237	0.677140	0.158974	-0.161680	0.695380	-0.031925	-0.256961	0.086416	0.225441				-0.248664	0.066538	-0.151880	0.433304	0.065552	0.218519
15148	126.233333	-0.885132	0.611097	-0.012942	-0.859378	0.610688	0.168879	-0.752720	0.944330	-0.032679	-0.719813	0.930970	0.184283	-0.540928	1.169878	-0.026117	-0.547700	1.163529	0.078356	-0.507296	0.700897	0.286039	-0.534804	1.100884	0.081070	-0.488858	0.722414	-0.196882	-0.167240	0.700792	0.131199	-0.151241	0.677181	0.158937	-0.161605	0.695344	-0.032002	-0.256965	0.086421	0.225442				-0.248662	0.066535	-0.151883	0.433296	0.065568	0.218528
15149	126.241667	-0.885121	0.611109	-0.012937	-0.859362	0.610700	0.168875	-0.752693	0.944327	-0.032688	-0.719784	0.930972	0.184278	-0.541025	1.169930	-0.026264	-0.547716	1.163535	0.078321	-0.507266	0.700890	0.286014	-0.534805	1.100894	0.081048	-0.488828	0.722409	-0.196853	-0.167234	0.700823	0.131168	-0.151270	0.677224	0.158961	-0.161527	0.695314	-0.032073	-0.256968	0.086413	0.225439				-0.248659	0.066535	-0.151889	0.433295	0.065548	0.218522
15150	126.250000	-0.885109	0.611120	-0.012934	-0.859346	0.610713	0.168873	-0.752672	0.944328	-0.032693	-0.719763	0.930974	0.184276	-0.540948	1.169868	-0.026164	-0.547728	1.163571	0.078330	-0.507233	0.700886	0.285988	-0.534808	1.100904	0.081032	-0.488797	0.722405	-0.196826	-0.167222	0.700848	0.131136	-0.151242	0.677250	0.158916	-0.161443	0.695291	-0.032145	-0.256965	0.086431	0.225444				-0.248666	0.066542	-0.151879	0.433301	0.065544	0.218524
15151	126.258333	-0.885105	0.611133	-0.012928	-0.859341	0.610721	0.168873	-0.752649	0.944329	-0.032692	-0.719739	0.930972	0.184270	-0.540980	1.169896	-0.026237	-0.547719	1.163560	0.078283	-0.507207	0.700887	0.285967	-0.534801	1.100911	0.081009	-0.488766	0.722406	-0.196803	-0.167211	0.700881	0.131113	-0.151216	0.677272	0.158854	-0.161359	0.695310	-0.032177	-0.256971	0.086427	0.225448				-0.248662	0.066544	-0.151880	0.433301	0.065554	0.218521
15152	126.266667	-0.885101	0.611140	-0.012928	-0.859337	0.610731	0.168872	-0.752631	0.944332	-0.032688	-0.719719	0.930978	0.184271	-0.541018	1.169941	-0.026319	-0.547697	1.163551	0.078250	-0.507181	0.700887	0.285946	-0.534793	1.100910	0.080999	-0.488737	0.722402	-0.196775	-0.167209	0.700911	0.131110	-0.151232	0.677295	0.158877	-0.161280	0.695305	-0.032242	-0.256976	0.086432	0.225447				-0.248661	0.066552	-0.151889	0.433299	0.065549	0.218522
15153	126.275000	-0.885098	0.611144	-0.012924	-0.859328	0.610733	0.168874	-0.752618	0.944333	-0.032689	-0.719700	0.930974	0.184268	-0.540962	1.169903	-0.026283	-0.547711	1.163579	0.078267	-0.507155	0.700894	0.285932	-0.534787	1.100903	0.080983	-0.488717	0.722400	-0.196764	-0.167196	0.700935	0.131080	-0.151196	0.677300	0.158813	-0.161215	0.695293	-0.032297	-0.256980	0.086437	0.225451				-0.248663	0.066553	-0.151897	0.433300	0.065552	0.218522
15154	126.283333	-0.885096	0.611148	-0.012924	-0.859325	0.610732	0.168873	-0.752610	0.944335	-0.032690	-0.719678	0.930974	0.184270	-0.540903	1.169861	-0.026243	-0.547699	1.163571	0.078280	-0.507131	0.700897	0.285922	-0.534773	1.100902	0.080978	-0.488706	0.722405	-0.196760	-0.167192	0.700956	0.131047	-0.151144	0.677341	0.158766	-0.161158	0.695284	-0.032351	-0.256976	0.086453	0.225468				-0.248662	0.066557	-0.151893	0.433298	0.065556	0.218522
15155	126.291667	-0.885098	0.611148	-0.012922	-0.859336	0.610725	0.168873	-0.752603	0.944335	-0.032684	-0.719663	0.930973	0.184269	-0.540939	1.169904	-0.026279	-0.547668	1.163555	0.078255	-0.507111	0.700895	0.285911	-0.534756	1.100898	0.080968	-0.488701	0.722409	-0.196756	-0.167205	0.700980	0.131034	-0.151136	0.677347	0.158717	-0.161116	0.695276	-0.032395	-0.256978	0.086453	0.225473				-0.248664	0.066553	-0.151890	0.433298	0.065555	0.218522
15156	126.300000	-0.885098	0.611148	-0.012914	-0.859321	0.610739	0.168878	-0.752597	0.944331	-0.032676	-0.719642	0.930968	0.184266	-0.540958	1.169936	-0.026337	-0.547631	1.163535	0.078237	-0.507098	0.700889	0.285907	-0.534735	1.100888	0.080968	-0.488698	0.722413	-0.196753	-0.167231	0.701010	0.131013	-0.151163	0.677399	0.158753	-0.161080	0.695264	-0.032433	-0.256974	0.086457	0.225479				-0.248667	0.066543	-0.151888	0.433296	0.065549	0.218521
15157	126.308333	-0.885101	0.611146	-0.012910	-0.859320	0.610738	0.168880	-0.752598	0.944330	-0.032680	-0.719630	0.930973	0.184277	-0.540893	1.169898	-0.026271	-0.547603	1.163540	0.078257	-0.507085	0.700877	0.285913	-0.534723	1.100875	0.080968	-0.488705	0.722404	-0.196759	-0.167248	0.701025	0.130974	-0.151148	0.677397	0.158652	-0.161055	0.695244	-0.032473	-0.256980	0.086451	0.225476				-0.248665	0.066549	-0.151887	0.433301	0.065546	0.218517
15158	126.316667	-0.885105	0.611147	-0.012900	-0.859317	0.610735	0.168885	-0.752600	0.944331	-0.032682	-0.719617	0.930971	0.184281	-0.540916	1.169919	-0.026323	-0.547591	1.163534	0.078262	-0.507077	0.700868	0.285925	-0.534704	1.100861	0.080969	-0.488716	0.722401	-0.196771	-0.167271	0.701054	0.130955	-0.151146	0.677412	0.158603	-0.161030	0.695221	-0.032510	-0.256978	0.086456	0.225480				-0.248663	0.066537	-0.151880	0.433297	0.065548	0.218517
15159	126.325000	-0.885106	0.611141	-0.012898	-0.859313	0.610734	0.168888	-0.752599	0.944330	-0.032683	-0.719606	0.930957	0.184269	-0.540883	1.169908	-0.026316	-0.547562	1.163494	0.078262	-0.507071	0.700856	0.285943	-0.534684	1.100842	0.080975	-0.488726	0.722389	-0.196777	-0.167295	0.701120	0.130945	-0.151156	0.677470	0.158608	-0.161014	0.695204	-0.032558	-0.256979	0.086459	0.225491				-0.248665	0.066541	-0.151886	0.433298	0.065550	0.218511
15160	126.333333	-0.885107	0.611137	-0.012893	-0.859311	0.610731	0.168889	-0.752596	0.944333	-0.032681	-0.719599	0.930958	0.184275	-0.540845	1.169897	-0.026338	-0.547542	1.163478	0.078269	-0.507070	0.700850	0.285956	-0.534668	1.100809	0.080977	-0.488737	0.722381	-0.196780	-0.167326	0.701097	0.130936	-0.151175	0.677468	0.158576	-0.160996	0.695186	-0.032597	-0.256977	0.086470	0.225500				-0.248664	0.066548	-0.151878	0.433301	0.065543	0.218511
15161	126.341667	-0.885109	0.611139	-0.012891	-0.859310	0.610730	0.168892	-0.752599	0.944340	-0.032681	-0.719598	0.930951	0.184275	-0.540797	1.169864	-0.026224	-0.547503	1.163458	0.078280	-0.507069	0.700840	0.285977	-0.534639	1.100807	0.080987	-0.488749	0.722375	-0.196780	-0.167340	0.701133	0.130926	-0.151172	0.677498	0.158566	-0.160991	0.695161	-0.032630	-0.256988	0.086466	0.225496				-0.248659	0.066547	-0.151881	0.433297	0.065553	0.218507
15162	126.350000	-0.885109	0.611140	-0.012892	-0.859313	0.610734	0.168892	-0.752600	0.944343	-0.032677	-0.719600	0.930940	0.184271	-0.540820	1.169895	-0.026263	-0.547466	1.163447	0.078294	-0.507070	0.700832	0.285996	-0.534616	1.100799	0.081001	-0.488762	0.722370	-0.196781	-0.167349	0.701154	0.130898	-0.151181	0.677518	0.158558	-0.160986	0.695142	-0.032666	-0.256985	0.086467	0.225502				-0.248661	0.066533	-0.151871	0.433294	0.065549	0.218498
15163	126.358333	-0.885108	0.611139	-0.012893	-0.859314	0.610733	0.168889	-0.752599	0.944348	-0.032668	-0.719598	0.930944	0.184278	-0.540802	1.169895	-0.026259	-0.547473	1.163456	0.078339	-0.507073	0.700824	0.286013	-0.534595	1.100797	0.081020	-0.488768	0.722370	-0.196781	-0.167385	0.701135	0.130935	-0.151187	0.677530	0.158551	-0.160980	0.695124	-0.032700	-0.256987	0.086476	0.225501				-0.248659	0.066544	-0.151882	0.433293	0.065554	0.218506
15164	126.366667	-0.885112	0.611141	-0.012894	-0.859317	0.610732	0.168891	-0.752601	0.944352	-0.032654	-0.719596	0.930943	0.184289	-0.540793	1.169903	-0.026213	-0.547449	1.163464	0.078375	-0.507076	0.700815	0.286029	-0.534579	1.100798	0.081043	-0.488784	0.722374	-0.196782	-0.167381	0.701160	0.130898	-0.151187	0.677534	0.158545	-0.160977	0.695106	-0.032721	-0.256989	0.086472	0.225487				-0.248655	0.066543	-0.151889	0.433300	0.065559	0.218506
15165	126.375000	-0.885116	0.611137	-0.012891	-0.859319	0.610734	0.168893	-0.752601	0.944348	-0.032637	-0.719595	0.930931	0.184302	-0.540784	1.169905	-0.026198	-0.547410	1.163454	0.078383	-0.507076	0.700804	0.286047	-0.534563	1.100794	0.081071	-0.488790	0.722377	-0.196781	-0.167430	0.701104	0.130925	-0.151221	0.677520	0.158538	-0.160969	0.695086	-0.032736	-0.256993	0.086464	0.225495				-0.248662	0.066551	-0.151898	0.433295	0.065547	0.218498
15166	126.383333	-0.885122	0.611138	-0.012887	-0.859322	0.610729	0.168897	-0.752604	0.944342	-0.032616	-0.719597	0.930935	0.184330	-0.540773	1.169901	-0.026178	-0.547409	1.163450	0.078431	-0.507085	0.700792	0.286063	-0.534547	1.100786	0.081100	-0.488803	0.722384	-0.196784	-0.167443	0.701157	0.130909	-0.151240	0.677509	0.158533	-0.160959	0.695062	-0.032748	-0.256999	0.086467	0.225493				-0.248663	0.066553	-0.151898	0.433297	0.065545	0.218498
15167	126.391667	-0.885126	0.611135	-0.012880	-0.859327	0.610722	0.168906	-0.752611	0.944339	-0.032594	-0.719600	0.930923	0.184351	-0.540783	1.169896	-0.026147	-0.547393	1.163471	0.078469	-0.507091	0.700782	0.286075	-0.534544	1.100788	0.081135	-0.488816	0.722396	-0.196789	-0.167473	0.701140	0.130930	-0.151250	0.677541	0.158557	-0.160947	0.695035	-0.032764	-0.256995	0.086476	0.225504				-0.248666	0.066547	-0.151897	0.433297	0.065547	0.218495
15168	126.400000	-0.885128	0.611133	-0.012873	-0.859331	0.610711	0.168911	-0.752614	0.944333	-0.032576	-0.719602	0.930917	0.184367	-0.540790	1.169913	-0.026084	-0.547388	1.163445	0.078499	-0.507096	0.700776	0.286089	-0.534541	1.100780	0.081162	-0.488824	0.722409	-0.196791	-0.167507	0.701133	0.130968	-0.151277	0.677525	0.158555	-0.160938	0.695018	-0.032775	-0.256998	0.086488	0.225516				-0.248663	0.066547	-0.151904	0.433301	0.065549	0.218493
15169	126.408333	-0.885136	0.611127	-0.012872	-0.859340	0.610705	0.168918	-0.752623	0.944333	-0.032559	-0.719610	0.930914	0.184383	-0.540796	1.169897	-0.026055	-0.547389	1.163434	0.078523	-0.507099	0.700767	0.286098	-0.534540	1.100770	0.081190	-0.488827	0.722420	-0.196787	-0.167513	0.701148	0.130969	-0.151285	0.677559	0.158594	-0.160925	0.695011	-0.032780	-0.256999	0.086493	0.225522				-0.248710	0.066519	-0.151877	0.433299	0.065547	0.218494
15170	126.416667	-0.885140	0.611122	-0.012870	-0.859343	0.610699	0.168924	-0.752634	0.944338	-0.032548	-0.719620	0.931014	0.184535	-0.540737	1.169841	-0.025955	-0.547394	1.163425	0.078549	-0.507104	0.700766	0.286107	-0.534541	1.100760	0.081213	-0.488828	0.722422	-0.196778	-0.167539	0.701154	0.131022	-0.151295	0.677580	0.158628	-0.160920	0.695010	-0.032781	-0.257000	0.086498	0.225524				-0.248660	0.066555	-0.151895	0.433303	0.065558	0.218498
15171	126.425000	-0.885146	0.611121	-0.012869	-0.859346	0.610691	0.168925	-0.752641	0.944348	-0.032541	-0.719642	0.930921	0.184413	-0.540771	1.169846	-0.025978	-0.547402	1.163413	0.078562	-0.507108	0.700758	0.286110	-0.534548	1.100752	0.081225	-0.488826	0.722425	-0.196770	-0.167537	0.701178	0.131035	-0.151310	0.677595	0.158658	-0.160911	0.695016	-0.032794	-0.257000	0.086511	0.225536				-0.248660	0.066547	-0.151890	0.433297	0.065559	0.218496
15172	126.433333	-0.885152	0.611117	-0.012873	-0.859352	0.610690	0.168927	-0.752647	0.944355	-0.032535	-0.719659	0.930917	0.184412	-0.540738	1.169831	-0.025934	-0.547407	1.163410	0.078571	-0.507107	0.700751	0.286114	-0.534555	1.100747	0.081227	-0.488823	0.722421	-0.196757	-0.167542	0.701179	0.131077	-0.151315	0.677615	0.158695	-0.160910	0.695027	-0.032800	-0.256998	0.086527	0.225550				-0.248662	0.066556	-0.151889	0.433295	0.065558	0.218498
15173	126.441667	-0.885154	0.611115	-0.012873	-0.859355	0.610686	0.168926	-0.752657	0.944363	-0.032529	-0.719675	0.930916	0.184421	-0.540735	1.169836	-0.025927	-0.547423	1.163426	0.078587	-0.507113	0.700742	0.286119	-0.534566	1.100754	0.081244	-0.488820	0.722418	-0.196743	-0.167557	0.701198	0.131127	-0.151321	0.677629	0.158736	-0.160915	0.695049	-0.032802	-0.256996	0.086514	0.225550				-0.248659	0.066544	-0.151884	0.433298	0.065548	0.218501
15174	126.450000	-0.885158	0.611118	-0.012869	-0.859362	0.610685	0.168928	-0.752666	0.944370	-0.032522	-0.719695	0.930912	0.184431	-0.540794	1.169878	-0.025994	-0.547428	1.163431	0.078585	-0.507116	0.700733	0.286121	-0.534581	1.100772	0.081246	-0.488818	0.722417	-0.196729	-0.167565	0.701206	0.131168	-0.151328	0.677639	0.158782	-0.160927	0.695064	-0.032796	-0.257003	0.086520	0.225558				-0.248659	0.066545	-0.151882	0.433299	0.065560	0.218515
15175	126.458333	-0.885162	0.611113	-0.012868	-0.859362	0.610684	0.168932	-0.752673	0.944370	-0.032509	-0.719711	0.930913	0.184444	-0.540717	1.169887	-0.025920	-0.547434	1.163481	0.078584	-0.507123	0.700724	0.286123	-0.534600	1.100800	0.081259	-0.488825	0.722421	-0.196722	-0.167576	0.701217	0.131215	-0.151353	0.677683	0.158884	-0.160950	0.695082	-0.032797	-0.257001	0.086528	0.225576				-0.248664	0.066544	-0.151889	0.433304	0.065552	0.218511
15176	126.466667	-0.885163	0.611115	-0.012860	-0.859367	0.610686	0.168937	-0.752684	0.944369	-0.032494	-0.719762	0.930908	0.184472	-0.540713	1.169918	-0.025917	-0.547428	1.163490	0.078569	-0.507134	0.700717	0.286126	-0.534624	1.100832	0.081269	-0.488833	0.722427	-0.196717	-0.167588	0.701229	0.131263	-0.151376	0.677726	0.158985	-0.160979	0.695103	-0.032793	-0.257006	0.086532	0.225584				-0.248664	0.066536	-0.151890	0.433298	0.065547	0.218509
15177	126.475000	-0.885164	0.611121	-0.012855	-0.859368	0.610686	0.168935	-0.752691	0.944373	-0.032477	-0.719734	0.930894	0.184468	-0.540755	1.169960	-0.025945	-0.547469	1.163549	0.078611	-0.507147	0.700720	0.286130	-0.534649	1.100857	0.081289	-0.488845	0.722442	-0.196709	-0.167604	0.701246	0.131318	-0.151358	0.677702	0.158968	-0.161006	0.695117	-0.032786	-0.257007	0.086540	0.225596				-0.248709	0.066504	-0.151865	0.433305	0.065554	0.218510
15178	126.483333	-0.885166	0.611130	-0.012851	-0.859371	0.610688	0.168934	-0.752700	0.944378	-0.032458	-0.719748	0.930885	0.184478	-0.540724	1.169964	-0.025889	-0.547484	1.163557	0.078608	-0.507160	0.700719	0.286134	-0.534664	1.100878	0.081303	-0.488857	0.722460	-0.196702	-0.167621	0.701271	0.131375	-0.151396	0.677703	0.159029	-0.161036	0.695129	-0.032778	-0.257008	0.086562	0.225613				-0.248664	0.066537	-0.151885	0.433298	0.065545	0.218509
15179	126.491667	-0.885164	0.611133	-0.012851	-0.859370	0.610690	0.168937	-0.752708	0.944383	-0.032435	-0.719793	0.930897	0.184513	-0.540806	1.170019	-0.025954	-0.547511	1.163558	0.078621	-0.507171	0.700723	0.286138	-0.534687	1.100894	0.081316	-0.488875	0.722474	-0.196695	-0.167637	0.701300	0.131429	-0.151405	0.677761	0.159106	-0.161066	0.695137	-0.032757	-0.257005	0.086575	0.225622				-0.248707	0.066521	-0.151870	0.433302	0.065555	0.218506
15180	126.500000	-0.885164	0.611131	-0.012853	-0.859369	0.610691	0.168936	-0.752709	0.944385	-0.032415	-0.719751	0.930880	0.184503	-0.540830	1.170031	-0.025934	-0.547551	1.163599	0.078661	-0.507178	0.700721	0.286146	-0.534710	1.100903	0.081336	-0.488886	0.722485	-0.196691	-0.167655	0.701325	0.131480	-0.151418	0.677819	0.159182	-0.161089	0.695139	-0.032738	-0.257010	0.086582	0.225630				-0.248659	0.066555	-0.151892	0.433299	0.065561	0.218509
15181	126.508333	-0.885162	0.611132	-0.012847	-0.859361	0.610686	0.168938	-0.752711	0.944385	-0.032400	-0.719774	0.930885	0.184536	-0.540874	1.170025	-0.025916	-0.547580	1.163584	0.078671	-0.507184	0.700716	0.286160	-0.534731	1.100911	0.081358	-0.488899	0.722487	-0.196682	-0.167667	0.701341	0.131526	-0.151407	0.677826	0.159193	-0.161114	0.695132	-0.032718	-0.257002	0.086592	0.225631				-0.248662	0.066553	-0.151887	0.433303	0.065565	0.218511
15182	126.516667	-0.885158	0.611134	-0.012842	-0.859354	0.610682	0.168944	-0.752711	0.944384	-0.032382	-0.719755	0.930862	0.184538	-0.540911	1.170036	-0.025880	-0.547619	1.163592	0.078707	-0.507183	0.700713	0.286173	-0.534752	1.100910	0.081385	-0.488908	0.722492	-0.196681	-0.167677	0.701354	0.131575	-0.151405	0.677772	0.159151	-0.161139	0.695126	-0.032696	-0.256997	0.086605	0.225650				-0.248660	0.066558	-0.151896	0.433302	0.065560	0.218511
15183	126.525000	-0.885154	0.611129	-0.012834	-0.859353	0.610664	0.168949	-0.752708	0.944376	-0.032363	-0.719789	0.930861	0.184571	-0.540931	1.170039	-0.025862	-0.547655	1.163573	0.078732	-0.507177	0.700697	0.286189	-0.534775	1.100909	0.081408	-0.488911	0.722492	-0.196672	-0.167675	0.701362	0.131635	-0.151437	0.677842	0.159310	-0.161162	0.695124	-0.032671	-0.256999	0.086621	0.225672				-0.248664	0.066546	-0.151892	0.433301	0.065548	0.218510
15184	126.533333	-0.885148	0.611127	-0.012826	-0.859332	0.610676	0.168965	-0.752706	0.944369	-0.032348	-0.719738	0.930836	0.184564	-0.540972	1.170037	-0.025805	-0.547686	1.163580	0.078767	-0.507170	0.700686	0.286207	-0.534793	1.100903	0.081439	-0.488913	0.722494	-0.196661	-0.167667	0.701329	0.131658	-0.151434	0.677765	0.159283	-0.161183	0.695126	-0.032652	-0.257003	0.086611	0.225682				-0.248664	0.066540	-0.151895	0.433301	0.065541	0.218511
15185	126.541667	-0.885138	0.611132	-0.012813	-0.859319	0.610675	0.168973	-0.752703	0.944365	-0.032331	-0.719757	0.930836	0.184600	-0.541010	1.170043	-0.025795	-0.547715	1.163565	0.078802	-0.507159	0.700675	0.286215	-0.534809	1.100897	0.081469	-0.488906	0.722492	-0.196658	-0.167642	0.701310	0.131688	-0.151391	0.677722	0.159255	-0.161195	0.695132	-0.032635	-0.256998	0.086622	0.225701				-0.248660	0.066540	-0.151894	0.433303	0.065555	0.218506
15186	126.550000	-0.885129	0.611135	-0.012803	-0.859308	0.610684	0.168980	-0.752697	0.944365	-0.032315	-0.719777	0.930832	0.184625	-0.541024	1.170050	-0.025768	-0.547745	1.163558	0.078832	-0.507143	0.700665	0.286220	-0.534828	1.100894	0.081497	-0.488899	0.722500	-0.196656	-0.167607	0.701305	0.131749	-0.151375	0.677741	0.159342	-0.161204	0.695148	-0.032619	-0.256997	0.086637	0.225724				-0.248662	0.066544	-0.151902	0.433309	0.065558	0.218500
15187	126.558333	-0.885119	0.611143	-0.012802	-0.859300	0.610686	0.168981	-0.752695	0.944371	-0.032301	-0.719749	0.930821	0.184625	-0.541068	1.170059	-0.025733	-0.547776	1.163539	0.078865	-0.507127	0.700659	0.286225	-0.534846	1.100891	0.081515	-0.488890	0.722510	-0.196657	-0.167576	0.701280	0.131772	-0.151393	0.677674	0.159383	-0.161215	0.695174	-0.032597	-0.256996	0.086651	0.225740				-0.248655	0.066534	-0.151893	0.433301	0.065557	0.218504
15188	126.566667	-0.885114	0.611154	-0.012797	-0.859290	0.610690	0.168979	-0.752695	0.944381	-0.032283	-0.719762	0.930826	0.184650	-0.541102	1.170062	-0.025700	-0.547803	1.163543	0.078889	-0.507113	0.700661	0.286230	-0.534860	1.100885	0.081538	-0.488886	0.722522	-0.196654	-0.167556	0.701227	0.131762	-0.151344	0.677635	0.159348	-0.161230	0.695202	-0.032565	-0.257002	0.086668	0.225748				-0.248653	0.066543	-0.151895	0.433304	0.065558	0.218508
15189	126.575000	-0.885098	0.611164	-0.012799	-0.859282	0.610692	0.168975	-0.752690	0.944387	-0.032274	-0.719758	0.930825	0.184667	-0.541122	1.170059	-0.025670	-0.547828	1.163517	0.078919	-0.507100	0.700657	0.286227	-0.534872	1.100876	0.081551	-0.488880	0.722535	-0.196658	-0.167529	0.701208	0.131777	-0.151330	0.677615	0.159362	-0.161250	0.695226	-0.032539	-0.257000	0.086677	0.225761				-0.248653	0.066540	-0.151888	0.433297	0.065571	0.218507
15190	126.583333	-0.885090	0.611167	-0.012796	-0.859274	0.610694	0.168974	-0.752685	0.944390	-0.032258	-0.719751	0.930820	0.184674	-0.541141	1.170072	-0.025656	-0.547853	1.163494	0.078939	-0.507086	0.700648	0.286227	-0.534882	1.100869	0.081568	-0.488878	0.722551	-0.196668	-0.167520	0.701183	0.131780	-0.151323	0.677603	0.159377	-0.161277	0.695248	-0.032503	-0.257000	0.086696	0.225774				-0.248653	0.066544	-0.151895	0.433302	0.065554	0.218501
15191	126.591667	-0.885093	0.611169	-0.012789	-0.859265	0.610690	0.168976	-0.752681	0.944393	-0.032246	-0.719740	0.930816	0.184687	-0.541157	1.170066	-0.025638	-0.547875	1.163500	0.078960	-0.507073	0.700642	0.286236	-0.534892	1.100864	0.081586	-0.488878	0.722557	-0.196674	-0.167518	0.701190	0.131803	-0.151337	0.677608	0.159416	-0.161302	0.695260	-0.032465	-0.257001	0.086697	0.225786				-0.248658	0.066543	-0.151891	0.433302	0.065548	0.218507
15192	126.600000	-0.885090	0.611173	-0.012784	-0.859261	0.610685	0.168982	-0.752680	0.944393	-0.032230	-0.719692	0.930807	0.184684	-0.541166	1.170062	-0.025625	-0.547876	1.163481	0.078960	-0.507060	0.700636	0.286243	-0.534895	1.100861	0.081598	-0.488882	0.722558	-0.196680	-0.167541	0.701181	0.131795	-0.151330	0.677606	0.159394	-0.161330	0.695260	-0.032436	-0.257007	0.086713	0.225808				-0.248657	0.066551	-0.151902	0.433300	0.065560	0.218515
15193	126.608333	-0.885091	0.611168	-0.012773	-0.859254	0.610682	0.168990	-0.752676	0.944384	-0.032213	-0.719705	0.930799	0.184709	-0.541167	1.170058	-0.025606	-0.547894	1.163497	0.078986	-0.507051	0.700632	0.286250	-0.534897	1.100865	0.081617	-0.488890	0.722561	-0.196689	-0.167572	0.701188	0.131802	-0.151349	0.677626	0.159400	-0.161349	0.695256	-0.032415	-0.257003	0.086723	0.225828				-0.248656	0.066552	-0.151912	0.433296	0.065551	0.218514
15194	126.616667	-0.885093	0.611168	-0.012766	-0.859252	0.610683	0.168995	-0.752674	0.944385	-0.032197	-0.719671	0.930791	0.184712	-0.541166	1.170080	-0.025606	-0.547903	1.163521	0.079000	-0.507043	0.700626	0.286256	-0.534909	1.100871	0.081634	-0.488895	0.722561	-0.196688	-0.167610	0.701212	0.131823	-0.151379	0.677651	0.159404	-0.161358	0.695251	-0.032410	-0.257007	0.086727	0.225842				-0.248656	0.066557	-0.151915	0.433301	0.065550	0.218516
15195	126.625000	-0.885098	0.611170	-0.012759	-0.859250	0.610684	0.169001	-0.752677	0.944381	-0.032181	-0.719691	0.930790	0.184735	-0.541128	1.170065	-0.025536	-0.547902	1.163526	0.079004	-0.507042	0.700627	0.286262	-0.534909	1.100892	0.081640	-0.488905	0.722563	-0.196688	-0.167648	0.701267	0.131874	-0.151416	0.677693	0.159444	-0.161370	0.695252	-0.032402	-0.257004	0.086731	0.225848				-0.248655	0.066557	-0.151913	0.433301	0.065552	0.218517
15196	126.633333	-0.885103	0.611173	-0.012756	-0.859247	0.610687	0.169006	-0.752680	0.944385	-0.032167	-0.719710	0.930800	0.184762	-0.541153	1.170079	-0.025557	-0.547900	1.163550	0.079013	-0.507039	0.700631	0.286262	-0.534913	1.100905	0.081649	-0.488916	0.722566	-0.196682	-0.167679	0.701323	0.131938	-0.151451	0.677714	0.159479	-0.161385	0.695249	-0.032402	-0.257000	0.086757	0.225864				-0.248656	0.066549	-0.151908	0.433300	0.065562	0.218517
15197	126.641667	-0.885106	0.611174	-0.012749	-0.859254	0.610693	0.169010	-0.752683	0.944393	-0.032157	-0.719712	0.930792	0.184769	-0.541157	1.170097	-0.025574	-0.547903	1.163559	0.079019	-0.507041	0.700628	0.286258	-0.534921	1.100911	0.081659	-0.488920	0.722575	-0.196674	-0.167690	0.701374	0.132018	-0.151480	0.677803	0.159607	-0.161402	0.695247	-0.032395	-0.257004	0.086753	0.225865				-0.248654	0.066565	-0.151912	0.433301	0.065562	0.218520
15198	126.650000	-0.885110	0.611176	-0.012748	-0.859257	0.610689	0.169012	-0.752682	0.944401	-0.032142	-0.719707	0.930787	0.184776	-0.541154	1.170081	-0.025574	-0.547909	1.163548	0.079025	-0.507045	0.700620	0.286254	-0.534918	1.100907	0.081674	-0.488927	0.722584	-0.196665	-0.167686	0.701381	0.132072	-0.151480	0.677839	0.159665	-0.161422	0.695244	-0.032391	-0.257006	0.086771	0.225871				-0.248651	0.066563	-0.151905	0.433303	0.065548	0.218519
15199	126.658333	-0.885113	0.611176	-0.012744	-0.859257	0.610686	0.169013	-0.752684	0.944404	-0.032134	-0.719716	0.930784	0.184793	-0.541113	1.170019	-0.025483	-0.547892	1.163535	0.079050	-0.507045	0.700607	0.286247	-0.534909	1.100888	0.081680	-0.488934	0.722585	-0.196663	-0.167674	0.701412	0.132166	-0.151464	0.677824	0.159721	-0.161441	0.695248	-0.032387	-0.257002	0.086783	0.225881				-0.248651	0.066551	-0.151894	0.433300	0.065563	0.218526
15200	126.666667	-0.885114	0.611176	-0.012738	-0.859259	0.610685	0.169017	-0.752684	0.944407	-0.032124	-0.719712	0.930780	0.184806	-0.541130	1.170015	-0.025531	-0.547901	1.163495	0.079048	-0.507044	0.700587	0.286238	-0.534900	1.100868	0.081690	-0.488940	0.722585	-0.196664	-0.167646	0.701434	0.132258	-0.151452	0.677777	0.159766	-0.161456	0.695252	-0.032385	-0.257011	0.086776	0.225888				-0.248654	0.066558	-0.151901	0.433302	0.065556	0.218528
15201	126.675000	-0.885116	0.611169	-0.012734	-0.859256	0.610673	0.169021	-0.752682	0.944404	-0.032118	-0.719710	0.930769	0.184808	-0.541132	1.170015	-0.025530	-0.547878	1.163467	0.079040	-0.507041	0.700566	0.286234	-0.534889	1.100840	0.081695	-0.488947	0.722583	-0.196668	-0.167580	0.701335	0.132277	-0.151427	0.677762	0.159858	-0.161473	0.695268	-0.032368	-0.257009	0.086786	0.225902				-0.248656	0.066553	-0.151902	0.433300	0.065555	0.218528
15202	126.683333	-0.885120	0.611160	-0.012730	-0.859257	0.610667	0.169027	-0.752683	0.944398	-0.032118	-0.719704	0.930763	0.184809	-0.541108	1.170005	-0.025547	-0.547866	1.163444	0.079042	-0.507037	0.700543	0.286232	-0.534877	1.100825	0.081700	-0.488953	0.722574	-0.196676	-0.167525	0.701269	0.132326	-0.151399	0.677670	0.159888	-0.161492	0.695285	-0.032355	-0.257017	0.086779	0.225908				-0.248661	0.066549	-0.151903	0.433305	0.065554	0.218528
15203	126.691667	-0.885120	0.611160	-0.012727	-0.859255	0.610664	0.169026	-0.752681	0.944396	-0.032123	-0.719686	0.930753	0.184799	-0.541026	1.169949	-0.025426	-0.547836	1.163427	0.079071	-0.507027	0.700520	0.286220	-0.534868	1.100808	0.081701	-0.488956	0.722564	-0.196682	-0.167462	0.701177	0.132364	-0.151357	0.677587	0.159938	-0.161512	0.695312	-0.032329	-0.257012	0.086783	0.225917				-0.248657	0.066549	-0.151909	0.433304	0.065564	0.218529
15204	126.700000	-0.885125	0.611159	-0.012725	-0.859255	0.610668	0.169028	-0.752683	0.944392	-0.032124	-0.719704	0.930758	0.184810	-0.541072	1.169976	-0.025528	-0.547826	1.163416	0.079078	-0.507024	0.700512	0.286216	-0.534858	1.100799	0.081709	-0.488959	0.722559	-0.196689	-0.167383	0.701074	0.132389	-0.151312	0.677489	0.159975	-0.161538	0.695315	-0.032345	-0.257007	0.086782	0.225922				-0.248659	0.066553	-0.151915	0.433303	0.065560	0.218522
15205	126.708333	-0.885134	0.611160	-0.012725	-0.859259	0.610676	0.169028	-0.752685	0.944396	-0.032123	-0.719696	0.930758	0.184802	-0.541032	1.169960	-0.025460	-0.547819	1.163410	0.079065	-0.507019	0.700509	0.286208	-0.534846	1.100785	0.081709	-0.488960	0.722551	-0.196696	-0.167304	0.700957	0.132415	-0.151261	0.677386	0.160006	-0.161566	0.695348	-0.032321	-0.257010	0.086787	0.225912				-0.248658	0.066545	-0.151907	0.433308	0.065559	0.218519
15206	126.716667	-0.885136	0.611161	-0.012725	-0.859258	0.610684	0.169028	-0.752685	0.944401	-0.032120	-0.719694	0.930762	0.184803	-0.540972	1.169928	-0.025406	-0.547793	1.163403	0.079101	-0.507013	0.700509	0.286205	-0.534829	1.100777	0.081715	-0.488960	0.722553	-0.196702	-0.167226	0.700838	0.132437	-0.151228	0.677247	0.160025	-0.161598	0.695378	-0.032299	-0.257017	0.086796	0.225904				-0.248657	0.066555	-0.151910	0.433304	0.065562	0.218520
15207	126.725000	-0.885133	0.611167	-0.012730	-0.859259	0.610685	0.169024	-0.752680	0.944407	-0.032119	-0.719694	0.930771	0.184810	-0.540975	1.169930	-0.025379	-0.547775	1.163405	0.079112	-0.507010	0.700518	0.286201	-0.534819	1.100772	0.081719	-0.488959	0.722553	-0.196710	-0.167165	0.700733	0.132491	-0.151180	0.677133	0.160083	-0.161631	0.695406	-0.032282	-0.257013	0.086795	0.225905				-0.248653	0.066551	-0.151906	0.433302	0.065559	0.218515
15208	126.733333	-0.885139	0.611169	-0.012732	-0.859265	0.610691	0.169024	-0.752677	0.944404	-0.032116	-0.719693	0.930770	0.184806	-0.540977	1.169941	-0.025354	-0.547765	1.163402	0.079124	-0.507011	0.700527	0.286204	-0.534805	1.100772	0.081727	-0.488956	0.722560	-0.196724	-0.167126	0.700646	0.132561	-0.151119	0.677080	0.160153	-0.161675	0.695441	-0.032280	-0.257013	0.086811	0.225923				-0.248657	0.066553	-0.151894	0.433301	0.065551	0.218513
15209	126.741667	-0.885134	0.611169	-0.012733	-0.859260	0.610685	0.169019	-0.752671	0.944404	-0.032110	-0.719661	0.930764	0.184794	-0.541004	1.169976	-0.025418	-0.547755	1.163401	0.079122	-0.507008	0.700534	0.286204	-0.534795	1.100771	0.081732	-0.488959	0.722561	-0.196735	-0.167119	0.700593	0.132657	-0.151091	0.676985	0.160183	-0.161721	0.695485	-0.032301	-0.257014	0.086808	0.225924				-0.248654	0.066559	-0.151897	0.433305	0.065549	0.218504
15210	126.750000	-0.885129	0.611169	-0.012731	-0.859260	0.610681	0.169020	-0.752664	0.944403	-0.032112	-0.719632	0.930765	0.184791	-0.540950	1.169967	-0.025369	-0.547752	1.163432	0.079126	-0.507011	0.700540	0.286206	-0.534787	1.100773	0.081728	-0.488960	0.722565	-0.196753	-0.167129	0.700548	0.132736	-0.151098	0.676946	0.160256	-0.161765	0.695532	-0.032346	-0.257021	0.086804	0.225923				-0.248657	0.066550	-0.151891	0.433301	0.065552	0.218509
15211	126.758333	-0.885124	0.611163	-0.012735	-0.859267	0.610662	0.169014	-0.752654	0.944393	-0.032118	-0.719673	0.930769	0.184806	-0.540938	1.169968	-0.025380	-0.547725	1.163416	0.079126	-0.507011	0.700542	0.286209	-0.534778	1.100788	0.081727	-0.488963	0.722556	-0.196768	-0.167168	0.700559	0.132852	-0.151097	0.676925	0.160305	-0.161799	0.695597	-0.032418	-0.257018	0.086806	0.225938				-0.248658	0.066548	-0.151898	0.433300	0.065549	0.218503
15212	126.766667	-0.885114	0.611161	-0.012742	-0.859253	0.610674	0.169013	-0.752644	0.944391	-0.032124	-0.719664	0.930764	0.184793	-0.541002	1.170026	-0.025494	-0.547717	1.163429	0.079114	-0.507017	0.700541	0.286210	-0.534772	1.100805	0.081718	-0.488968	0.722544	-0.196783	-0.167201	0.700560	0.132947	-0.151114	0.676961	0.160413	-0.161829	0.695667	-0.032523	-0.257025	0.086805	0.225941				-0.248659	0.066550	-0.151914	0.433306	0.065552	0.218500
15213	126.775000	-0.885112	0.611161	-0.012745	-0.859245	0.610678	0.169008	-0.752639	0.944382	-0.032141	-0.719641	0.930757	0.184769	-0.540992	1.170033	-0.025509	-0.547711	1.163460	0.079100	-0.507026	0.700537	0.286210	-0.534767	1.100828	0.081706	-0.488977	0.722535	-0.196799	-0.167251	0.700584	0.133088	-0.151144	0.676908	0.160450	-0.161845	0.695781	-0.032619	-0.257020	0.086804	0.225945				-0.248661	0.066532	-0.151906	0.433300	0.065559	0.218497
15214	126.783333	-0.885105	0.611165	-0.012750	-0.859237	0.610687	0.169005	-0.752634	0.944383	-0.032151	-0.719621	0.930752	0.184750	-0.540909	1.170000	-0.025429	-0.547707	1.163491	0.079085	-0.507033	0.700533	0.286207	-0.534769	1.100848	0.081693	-0.488982	0.722524	-0.196806	-0.167259	0.700597	0.133220	-0.151160	0.676917	0.160558	-0.161856	0.695864	-0.032780	-0.257015	0.086810	0.225942				-0.248659	0.066534	-0.151910	0.433302	0.065556	0.218485
15215	126.791667	-0.885102	0.611175	-0.012750	-0.859229	0.610695	0.169002	-0.752633	0.944385	-0.032157	-0.719634	0.930767	0.184756	-0.540977	1.170056	-0.025547	-0.547711	1.163507	0.079062	-0.507044	0.700524	0.286201	-0.534775	1.100875	0.081673	-0.488990	0.722514	-0.196807	-0.167253	0.700604	0.133390	-0.151174	0.676900	0.160724	-0.161853	0.695929	-0.032981	-0.257020	0.086806	0.225933				-0.248659	0.066553	-0.151912	0.433300	0.065551	0.218481
15216	126.800000	-0.885099	0.611184	-0.012746	-0.859221	0.610703	0.168998	-0.752632	0.944393	-0.032161	-0.719607	0.930760	0.184736	-0.540981	1.170082	-0.025578	-0.547718	1.163533	0.079044	-0.507052	0.700519	0.286198	-0.534777	1.100882	0.081647	-0.488993	0.722509	-0.196808	-0.167210	0.700589	0.133575	-0.151161	0.676848	0.160886	-0.161844	0.695990	-0.033184	-0.257015	0.086819	0.225949				-0.248657	0.066546	-0.151894	0.433296	0.065542	0.218481
15217	126.808333	-0.885095	0.611188	-0.012742	-0.859212	0.610709	0.169001	-0.752633	0.944395	-0.032159	-0.719611	0.930761	0.184736	-0.540950	1.170046	-0.025538	-0.547726	1.163534	0.079014	-0.507062	0.700508	0.286195	-0.534779	1.100880	0.081623	-0.489001	0.722513	-0.196811	-0.167141	0.700558	0.133759	-0.151127	0.676777	0.161036	-0.161834	0.696103	-0.033345	-0.257022	0.086823	0.225947				-0.248659	0.066557	-0.151895	0.433294	0.065553	0.218485
15218	126.816667	-0.885089	0.611193	-0.012735	-0.859203	0.610708	0.169003	-0.752630	0.944395	-0.032158	-0.719648	0.930773	0.184758	-0.540979	1.170052	-0.025621	-0.547736	1.163504	0.078974	-0.507067	0.700502	0.286187	-0.534786	1.100868	0.081599	-0.489006	0.722516	-0.196816	-0.167062	0.700511	0.133931	-0.151063	0.676666	0.161153	-0.161823	0.696177	-0.033545	-0.257019	0.086825	0.225952				-0.248653	0.066555	-0.151884	0.433293	0.065541	0.218473
15219	126.825000	-0.885083	0.611189	-0.012736	-0.859198	0.610708	0.169003	-0.752625	0.944388	-0.032168	-0.719596	0.930756	0.184719	-0.541000	1.170041	-0.025637	-0.547776	1.163501	0.078940	-0.507067	0.700499	0.286179	-0.534794	1.100856	0.081574	-0.489011	0.722520	-0.196835	-0.166963	0.700426	0.134053	-0.151010	0.676549	0.161263	-0.161812	0.696217	-0.033732	-0.257023	0.086825	0.225955				-0.248654	0.066556	-0.151892	0.433301	0.065541	0.218478
15220	126.833333	-0.885078	0.611189	-0.012736	-0.859190	0.610704	0.169006	-0.752623	0.944373	-0.032181	-0.719593	0.930744	0.184710	-0.541007	1.170030	-0.025684	-0.547783	1.163493	0.078898	-0.507060	0.700503	0.286169	-0.534797	1.100839	0.081542	-0.489016	0.722510	-0.196852	-0.166882	0.700340	0.134160	-0.150890	0.676392	0.161250	-0.161804	0.696252	-0.033912	-0.257029	0.086810	0.225951				-0.248654	0.066551	-0.151905	0.433302	0.065535	0.218477
15221	126.841667	-0.885073	0.611183	-0.012740	-0.859199	0.610687	0.169001	-0.752622	0.944363	-0.032197	-0.719610	0.930755	0.184717	-0.541015	1.169997	-0.025681	-0.547795	1.163474	0.078865	-0.507050	0.700505	0.286156	-0.534800	1.100831	0.081521	-0.489025	0.722498	-0.196875	-0.166819	0.700261	0.134230	-0.150847	0.676281	0.161309	-0.161790	0.696278	-0.034060	-0.257032	0.086807	0.225950				-0.248657	0.066552	-0.151916	0.433298	0.065551	0.218478
15222	126.850000	-0.885069	0.611183	-0.012742	-0.859183	0.610703	0.169001	-0.752624	0.944352	-0.032209	-0.719619	0.930762	0.184710	-0.540989	1.170008	-0.025756	-0.547797	1.163464	0.078833	-0.507040	0.700519	0.286146	-0.534806	1.100836	0.081500	-0.489017	0.722447	-0.196859	-0.166773	0.700200	0.134265	-0.150821	0.676261	0.161403	-0.161775	0.696307	-0.034195	-0.257027	0.086816	0.225953				-0.248659	0.066552	-0.151917	0.433296	0.065542	0.218477
15223	126.858333	-0.885070	0.611181	-0.012747	-0.859181	0.610707	0.168997	-0.752628	0.944352	-0.032221	-0.719579	0.930753	0.184674	-0.540990	1.170015	-0.025783	-0.547792	1.163474	0.078799	-0.507028	0.700530	0.286133	-0.534809	1.100846	0.081471	-0.489048	0.722473	-0.196909	-0.166742	0.700185	0.134280	-0.150743	0.676209	0.161345	-0.161765	0.696326	-0.034298	-0.257028	0.086799	0.225936				-0.248654	0.066551	-0.151917	0.433294	0.065543	0.218475
15224	126.866667	-0.885073	0.611184	-0.012742	-0.859172	0.610707	0.168999	-0.752636	0.944354	-0.032229	-0.719580	0.930754	0.184666	-0.540997	1.170032	-0.025768	-0.547803	1.163511	0.078814	-0.507016	0.700543	0.286130	-0.534812	1.100861	0.081454	-0.489062	0.722464	-0.196916	-0.166739	0.700171	0.134306	-0.150723	0.676213	0.161358	-0.161760	0.696345	-0.034387	-0.257026	0.086818	0.225939				-0.248655	0.066543	-0.151902	0.433295	0.065546	0.218474
15225	126.875000	-0.885072	0.611187	-0.012735	-0.859169	0.610714	0.169004	-0.752644	0.944357	-0.032231	-0.719572	0.930767	0.184664	-0.540978	1.170048	-0.025808	-0.547773	1.163493	0.078757	-0.507003	0.700551	0.286123	-0.534807	1.100866	0.081431	-0.489075	0.722453	-0.196923	-0.166737	0.700171	0.134311	-0.150755	0.676257	0.161441	-0.161759	0.696355	-0.034458	-0.257032	0.086808	0.225928				-0.248655	0.066549	-0.151896	0.433296	0.065550	0.218481
15226	126.883333	-0.885069	0.611187	-0.012730	-0.859167	0.610712	0.169006	-0.752652	0.944356	-0.032229	-0.719564	0.930772	0.184657	-0.540972	1.170056	-0.025817	-0.547770	1.163512	0.078763	-0.506998	0.700562	0.286118	-0.534797	1.100873	0.081412	-0.489091	0.722451	-0.196935	-0.166733	0.700176	0.134316	-0.150707	0.676240	0.161366	-0.161767	0.696369	-0.034518	-0.257025	0.086822	0.225945				-0.248654	0.066571	-0.151894	0.433297	0.065538	0.218487
15227	126.891667	-0.885081	0.611188	-0.012719	-0.859163	0.610717	0.169008	-0.752664	0.944358	-0.032233	-0.719562	0.930771	0.184652	-0.540974	1.170068	-0.025834	-0.547760	1.163515	0.078740	-0.506993	0.700569	0.286112	-0.534791	1.100871	0.081392	-0.489106	0.722452	-0.196944	-0.166721	0.700168	0.134319	-0.150729	0.676247	0.161408	-0.161782	0.696373	-0.034573	-0.257028	0.086816	0.225936				-0.248655	0.066565	-0.151890	0.433295	0.065544	0.218490
15228	126.900000	-0.885082	0.611181	-0.012720	-0.859159	0.610720	0.169008	-0.752675	0.944355	-0.032238	-0.719560	0.930776	0.184651	-0.540958	1.170041	-0.025819	-0.547754	1.163537	0.078738	-0.506993	0.700571	0.286102	-0.534779	1.100867	0.081376	-0.489122	0.722449	-0.196954	-0.166696	0.700151	0.134325	-0.150740	0.676229	0.161449	-0.161806	0.696369	-0.034616	-0.257032	0.086813	0.225936				-0.248654	0.066553	-0.151889	0.433300	0.065556	0.218497
15229	126.908333	-0.885083	0.611177	-0.012721	-0.859159	0.610721	0.169010	-0.752677	0.944345	-0.032247	-0.719551	0.930782	0.184640	-0.540962	1.170069	-0.025877	-0.547739	1.163505	0.078698	-0.506993	0.700570	0.286089	-0.534777	1.100870	0.081348	-0.489133	0.722450	-0.196972	-0.166639	0.700121	0.134333	-0.150699	0.676167	0.161406	-0.161836	0.696353	-0.034642	-0.257032	0.086814	0.225944				-0.248704	0.066512	-0.151877	0.433301	0.065550	0.218499
15230	126.916667	-0.885091	0.611169	-0.012727	-0.859161	0.610719	0.169004	-0.752683	0.944341	-0.032261	-0.719550	0.930781	0.184629	-0.540956	1.170064	-0.025905	-0.547734	1.163516	0.078684	-0.506993	0.700572	0.286073	-0.534771	1.100875	0.081327	-0.489151	0.722451	-0.196999	-0.166562	0.700078	0.134356	-0.150645	0.676057	0.161359	-0.161853	0.696336	-0.034635	-0.257031	0.086815	0.225944				-0.248656	0.066544	-0.151927	0.433301	0.065550	0.218504
15231	126.925000	-0.885095	0.611169	-0.012732	-0.859165	0.610721	0.169000	-0.752693	0.944343	-0.032276	-0.719554	0.930784	0.184618	-0.540962	1.170060	-0.025939	-0.547718	1.163520	0.078647	-0.506991	0.700573	0.286059	-0.534769	1.100875	0.081303	-0.489159	0.722446	-0.197024	-0.166453	0.700051	0.134381	-0.150555	0.675912	0.161304	-0.161826	0.696293	-0.034577	-0.257029	0.086807	0.225940				-0.248663	0.066540	-0.151927	0.433301	0.065551	0.218503
15232	126.933333	-0.885101	0.611174	-0.012735	-0.859170	0.610725	0.168998	-0.752705	0.944345	-0.032285	-0.719560	0.930784	0.184607	-0.540956	1.170062	-0.025958	-0.547709	1.163526	0.078627	-0.506985	0.700574	0.286048	-0.534765	1.100877	0.081285	-0.489172	0.722444	-0.197046	-0.166361	0.700014	0.134413	-0.150542	0.675833	0.161346	-0.161760	0.696219	-0.034468	-0.257031	0.086807	0.225939				-0.248660	0.066536	-0.151921	0.433299	0.065552	0.218504
15233	126.941667	-0.885107	0.611170	-0.012732	-0.859178	0.610720	0.168997	-0.752719	0.944349	-0.032290	-0.719561	0.930790	0.184599	-0.540942	1.170069	-0.025972	-0.547698	1.163509	0.078598	-0.506974	0.700570	0.286033	-0.534761	1.100879	0.081260	-0.489168	0.722423	-0.197047	-0.166299	0.699986	0.134393	-0.150499	0.675852	0.161386	-0.161684	0.696109	-0.034292	-0.257023	0.086810	0.225943				-0.248657	0.066562	-0.151917	0.433302	0.065553	0.218513
15234	126.950000	-0.885116	0.611167	-0.012727	-0.859181	0.610718	0.169004	-0.752736	0.944350	-0.032292	-0.719570	0.930781	0.184585	-0.540951	1.170071	-0.025997	-0.547697	1.163543	0.078587	-0.506960	0.700577	0.286022	-0.534763	1.100882	0.081247	-0.489183	0.722442	-0.197072	-0.166241	0.699957	0.134289	-0.150468	0.675798	0.161319	-0.161598	0.695955	-0.034071	-0.257023	0.086814	0.225945				-0.248656	0.066570	-0.151908	0.433299	0.065550	0.218520
15235	126.958333	-0.885118	0.611165	-0.012723	-0.859185	0.610714	0.169002	-0.752749	0.944349	-0.032298	-0.719579	0.930782	0.184585	-0.540912	1.170024	-0.025950	-0.547690	1.163535	0.078571	-0.506948	0.700581	0.286010	-0.534766	1.100875	0.081226	-0.489176	0.722435	-0.197072	-0.166246	0.699912	0.134227	-0.150447	0.675737	0.161177	-0.161500	0.695758	-0.033861	-0.257032	0.086811	0.225941				-0.248657	0.066565	-0.151892	0.433303	0.065566	0.218521
15236	126.966667	-0.885124	0.611149	-0.012717	-0.859189	0.610706	0.169001	-0.752762	0.944341	-0.032301	-0.719580	0.930780	0.184575	-0.540874	1.169974	-0.025908	-0.547693	1.163508	0.078549	-0.506935	0.700584	0.286001	-0.534769	1.100866	0.081214	-0.489167	0.722436	-0.197074	-0.166273	0.699881	0.134071	-0.150389	0.675675	0.160915	-0.161406	0.695564	-0.033670	-0.257033	0.086813	0.225938				-0.248651	0.066557	-0.151890	0.433302	0.065563	0.218526
15237	126.975000	-0.885131	0.611137	-0.012721	-0.859191	0.610696	0.169001	-0.752771	0.944329	-0.032310	-0.719585	0.930764	0.184565	-0.540960	1.170006	-0.026044	-0.547706	1.163500	0.078541	-0.506935	0.700589	0.286000	-0.534773	1.100847	0.081204	-0.489142	0.722422	-0.197054	-0.166329	0.699860	0.133867	-0.150412	0.675809	0.160839	-0.161342	0.695434	-0.033487	-0.257032	0.086826	0.225950				-0.248652	0.066559	-0.151905	0.433303	0.065550	0.218518
15238	126.983333	-0.885131	0.611129	-0.012730	-0.859192	0.610696	0.168996	-0.752778	0.944319	-0.032321	-0.719590	0.930763	0.184556	-0.540980	1.169977	-0.026073	-0.547716	1.163470	0.078512	-0.506933	0.700595	0.286004	-0.534780	1.100830	0.081186	-0.489138	0.722450	-0.197077	-0.166415	0.699805	0.133618	-0.150454	0.675868	0.160677	-0.161308	0.695347	-0.033361	-0.257031	0.086817	0.225949				-0.248656	0.066550	-0.151915	0.433303	0.065555	0.218524
15239	126.991667	-0.885137	0.611125	-0.012736	-0.859197	0.610697	0.168993	-0.752788	0.944316	-0.032339	-0.719615	0.930771	0.184561	-0.540994	1.169918	-0.026064	-0.547735	1.163451	0.078499	-0.506931	0.700593	0.286002	-0.534786	1.100814	0.081178	-0.489111	0.722467	-0.197083	-0.166495	0.699766	0.133414	-0.150503	0.675828	0.160454	-0.161328	0.695369	-0.033231	-0.257036	0.086812	0.225934				-0.248660	0.066550	-0.151925	0.433302	0.065562	0.218522
15240	127.000000	-0.885140	0.611122	-0.012742	-0.859201	0.610698	0.168987	-0.752795	0.944310	-0.032353	-0.719594	0.930773	0.184540	-0.541023	1.169903	-0.026094	-0.547755	1.163436	0.078482	-0.506931	0.700590	0.286006	-0.534798	1.100801	0.081165	-0.489092	0.722472	-0.197088	-0.166556	0.699738	0.133247	-0.150538	0.675913	0.160379	-0.161384	0.695452	-0.033118	-0.257030	0.086805	0.225928				-0.248653	0.066557	-0.151930	0.433304	0.065558	0.218520
15241	127.008333	-0.885145	0.611122	-0.012747	-0.859204	0.610700	0.168983	-0.752800	0.944311	-0.032368	-0.719599	0.930768	0.184525	-0.541046	1.169914	-0.026108	-0.547781	1.163434	0.078473	-0.506934	0.700592	0.286004	-0.534812	1.100802	0.081171	-0.489081	0.722485	-0.197106	-0.166608	0.699785	0.133165	-0.150578	0.675904	0.160257	-0.161467	0.695620	-0.033031	-0.257032	0.086806	0.225930				-0.248662	0.066544	-0.151917	0.433305	0.065558	0.218528
15242	127.016667	-0.885145	0.611126	-0.012750	-0.859207	0.610702	0.168981	-0.752806	0.944317	-0.032383	-0.719612	0.930764	0.184509	-0.541068	1.169926	-0.026110	-0.547800	1.163432	0.078474	-0.506940	0.700592	0.286006	-0.534826	1.100800	0.081153	-0.489073	0.722483	-0.197117	-0.166635	0.699807	0.133097	-0.150614	0.675896	0.160181	-0.161557	0.695845	-0.032900	-0.257027	0.086815	0.225933				-0.248657	0.066547	-0.151914	0.433304	0.065568	0.218529
15243	127.025000	-0.885145	0.611133	-0.012745	-0.859206	0.610706	0.168981	-0.752807	0.944320	-0.032391	-0.719617	0.930763	0.184498	-0.541092	1.169923	-0.026101	-0.547822	1.163444	0.078475	-0.506950	0.700595	0.286000	-0.534845	1.100804	0.081144	-0.489076	0.722486	-0.197130	-0.166685	0.699821	0.133154	-0.150647	0.675881	0.160159	-0.161680	0.696030	-0.032881	-0.257035	0.086806	0.225933				-0.248660	0.066551	-0.151897	0.433305	0.065560	0.218534
15244	127.033333	-0.885148	0.611134	-0.012743	-0.859206	0.610701	0.168980	-0.752808	0.944322	-0.032393	-0.719617	0.930772	0.184492	-0.541112	1.169937	-0.026099	-0.547849	1.163446	0.078465	-0.506963	0.700603	0.286004	-0.534864	1.100806	0.081152	-0.489084	0.722484	-0.197139	-0.166708	0.699867	0.133213	-0.150650	0.675894	0.160177	-0.161814	0.696197	-0.032900	-0.257036	0.086812	0.225941				-0.248654	0.066573	-0.151903	0.433304	0.065569	0.218542
15245	127.041667	-0.885136	0.611129	-0.012744	-0.859201	0.610703	0.168971	-0.752807	0.944322	-0.032393	-0.719626	0.930765	0.184482	-0.541143	1.169945	-0.026096	-0.547873	1.163439	0.078465	-0.506976	0.700603	0.286004	-0.534877	1.100801	0.081142	-0.489093	0.722454	-0.197124	-0.166722	0.699899	0.133289	-0.150674	0.675882	0.160223	-0.161933	0.696323	-0.032929	-0.257034	0.086827	0.225949				-0.248658	0.066570	-0.151883	0.433305	0.065560	0.218534
15246	127.050000	-0.885131	0.611129	-0.012749	-0.859193	0.610701	0.168967	-0.752804	0.944315	-0.032396	-0.719660	0.930781	0.184500	-0.541170	1.169938	-0.026096	-0.547893	1.163420	0.078484	-0.506991	0.700610	0.286007	-0.534887	1.100782	0.081137	-0.489114	0.722453	-0.197147	-0.166728	0.699917	0.133365	-0.150702	0.675873	0.160282	-0.162016	0.696398	-0.032972	-0.257041	0.086820	0.225946				-0.248662	0.066558	-0.151895	0.433299	0.065576	0.218542
15247	127.058333	-0.885124	0.611126	-0.012752	-0.859208	0.610686	0.168961	-0.752795	0.944302	-0.032400	-0.719625	0.930776	0.184487	-0.541197	1.169914	-0.026103	-0.547930	1.163389	0.078466	-0.507002	0.700611	0.286008	-0.534901	1.100757	0.081134	-0.489120	0.722439	-0.197157	-0.166722	0.699926	0.133412	-0.150694	0.675934	0.160391	-0.162053	0.696429	-0.033031	-0.257033	0.086811	0.225945				-0.248654	0.066553	-0.151911	0.433302	0.065576	0.218541
15248	127.066667	-0.885123	0.611122	-0.012756	-0.859197	0.610695	0.168962	-0.752787	0.944292	-0.032398	-0.719623	0.930783	0.184495	-0.541229	1.169873	-0.026104	-0.547967	1.163359	0.078465	-0.507012	0.700615	0.286008	-0.534912	1.100731	0.081129	-0.489119	0.722429	-0.197163	-0.166705	0.699932	0.133463	-0.150711	0.675921	0.160431	-0.162065	0.696436	-0.033079	-0.257030	0.086826	0.225955				-0.248743	0.066471	-0.151871	0.433299	0.065566	0.218533
15249	127.075000	-0.885123	0.611124	-0.012759	-0.859199	0.610697	0.168961	-0.752790	0.944286	-0.032399	-0.719629	0.930777	0.184499	-0.541259	1.169856	-0.026102	-0.547973	1.163336	0.078474	-0.507018	0.700610	0.286015	-0.534916	1.100718	0.081132	-0.489117	0.722427	-0.197166	-0.166693	0.699925	0.133517	-0.150740	0.675942	0.160540	-0.162063	0.696409	-0.033107	-0.257032	0.086823	0.225946				-0.248659	0.066541	-0.151921	0.433300	0.065564	0.218528
15250	127.083333	-0.885124	0.611126	-0.012757	-0.859201	0.610697	0.168966	-0.752787	0.944284	-0.032399	-0.719664	0.930793	0.184527	-0.541277	1.169849	-0.026097	-0.547992	1.163331	0.078485	-0.507021	0.700602	0.286023	-0.534921	1.100712	0.081133	-0.489107	0.722429	-0.197160	-0.166671	0.699916	0.133573	-0.150743	0.675909	0.160598	-0.162045	0.696363	-0.033112	-0.257034	0.086811	0.225938				-0.248658	0.066539	-0.151916	0.433300	0.065572	0.218533
15251	127.091667	-0.885127	0.611132	-0.012748	-0.859207	0.610694	0.168971	-0.752791	0.944283	-0.032393	-0.719635	0.930788	0.184512	-0.541283	1.169858	-0.026092	-0.547988	1.163350	0.078475	-0.507016	0.700584	0.286030	-0.534912	1.100725	0.081140	-0.489082	0.722419	-0.197131	-0.166636	0.699942	0.133651	-0.150752	0.675934	0.160701	-0.162008	0.696310	-0.033089	-0.257032	0.086810	0.225935				-0.248652	0.066552	-0.151908	0.433300	0.065563	0.218532
15252	127.100000	-0.885129	0.611131	-0.012741	-0.859211	0.610692	0.168980	-0.752799	0.944287	-0.032388	-0.719649	0.930784	0.184518	-0.541296	1.169877	-0.026073	-0.547975	1.163375	0.078481	-0.507014	0.700575	0.286043	-0.534903	1.100757	0.081163	-0.489076	0.722451	-0.197137	-0.166602	0.699896	0.133645	-0.150786	0.675876	0.160719	-0.161968	0.696255	-0.033047	-0.257029	0.086814	0.225935				-0.248653	0.066549	-0.151887	0.433301	0.065559	0.218520
15253	127.108333	-0.885133	0.611127	-0.012732	-0.859213	0.610686	0.168987	-0.752812	0.944298	-0.032383	-0.719676	0.930770	0.184519	-0.541266	1.169927	-0.026076	-0.547943	1.163415	0.078491	-0.507006	0.700565	0.286054	-0.534887	1.100788	0.081155	-0.489059	0.722467	-0.197117	-0.166578	0.699902	0.133681	-0.150808	0.675892	0.160814	-0.161927	0.696196	-0.032998	-0.257042	0.086818	0.225939				-0.248656	0.066564	-0.151884	0.433293	0.065565	0.218523
15254	127.116667	-0.885136	0.611127	-0.012724	-0.859217	0.610679	0.168987	-0.752826	0.944305	-0.032376	-0.719693	0.930780	0.184528	-0.541220	1.169974	-0.026080	-0.547897	1.163478	0.078497	-0.506998	0.700566	0.286067	-0.534869	1.100849	0.081168	-0.489045	0.722484	-0.197100	-0.166556	0.699874	0.133687	-0.150853	0.675951	0.160949	-0.161892	0.696131	-0.032967	-0.257036	0.086825	0.225948				-0.248651	0.066578	-0.151884	0.433299	0.065557	0.218522
15255	127.125000	-0.885134	0.611119	-0.012726	-0.859216	0.610667	0.168988	-0.752848	0.944306	-0.032373	-0.719739	0.930769	0.184538	-0.541154	1.170032	-0.026092	-0.547841	1.163542	0.078492	-0.506992	0.700576	0.286080	-0.534857	1.100906	0.081171	-0.489034	0.722474	-0.197064	-0.166536	0.699827	0.133649	-0.150865	0.675902	0.160927	-0.161867	0.696059	-0.032960	-0.257039	0.086814	0.225947				-0.248657	0.066562	-0.151885	0.433303	0.065559	0.218525
15256	127.133333	-0.885127	0.611115	-0.012726	-0.859218	0.610659	0.168983	-0.752871	0.944308	-0.032369	-0.719754	0.930758	0.184530	-0.541066	1.170048	-0.026064	-0.547778	1.163627	0.078493	-0.506988	0.700594	0.286089	-0.534836	1.100963	0.081170	-0.489049	0.722502	-0.197067	-0.166523	0.699781	0.133605	-0.150881	0.675848	0.160890	-0.161850	0.696001	-0.032984	-0.257045	0.086821	0.225951				-0.248657	0.066553	-0.151901	0.433299	0.065562	0.218522
15257	127.141667	-0.885126	0.611110	-0.012732	-0.859218	0.610657	0.168981	-0.752893	0.944308	-0.032366	-0.719801	0.930765	0.184550	-0.540981	1.170084	-0.026077	-0.547708	1.163691	0.078491	-0.506984	0.700612	0.286094	-0.534808	1.101013	0.081170	-0.489064	0.722507	-0.197044	-0.166512	0.699758	0.133562	-0.150909	0.675804	0.160851	-0.161845	0.695964	-0.033014	-0.257041	0.086822	0.225950				-0.248664	0.066545	-0.151910	0.433295	0.065564	0.218518
15258	127.150000	-0.885131	0.611117	-0.012731	-0.859222	0.610657	0.168977	-0.752914	0.944313	-0.032356	-0.719848	0.930781	0.184574	-0.540907	1.170144	-0.026127	-0.547633	1.163747	0.078488	-0.506981	0.700629	0.286096	-0.534772	1.101053	0.081166	-0.489092	0.722510	-0.197022	-0.166514	0.699742	0.133524	-0.150878	0.675831	0.160809	-0.161851	0.695949	-0.033073	-0.257032	0.086825	0.225952				-0.248653	0.066545	-0.151920	0.433297	0.065567	0.218522
15259	127.158333	-0.885128	0.611121	-0.012726	-0.859229	0.610660	0.168980	-0.752941	0.944320	-0.032338	-0.719869	0.930782	0.184585	-0.540808	1.170148	-0.026112	-0.547554	1.163774	0.078479	-0.506983	0.700645	0.286097	-0.534732	1.101086	0.081169	-0.489127	0.722514	-0.197008	-0.166530	0.699745	0.133489	-0.150933	0.675833	0.160798	-0.161861	0.695953	-0.033141	-0.257028	0.086815	0.225945				-0.248658	0.066539	-0.151915	0.433294	0.065558	0.218510
15260	127.166667	-0.885129	0.611129	-0.012713	-0.859234	0.610660	0.168979	-0.752964	0.944330	-0.032316	-0.719888	0.930785	0.184600	-0.540703	1.170180	-0.026117	-0.547467	1.163797	0.078477	-0.506984	0.700650	0.286099	-0.534688	1.101103	0.081180	-0.489172	0.722510	-0.196988	-0.166553	0.699742	0.133430	-0.150987	0.675773	0.160724	-0.161863	0.695965	-0.033210	-0.257030	0.086826	0.225944				-0.248662	0.066539	-0.151901	0.433295	0.065554	0.218508
15261	127.175000	-0.885134	0.611137	-0.012704	-0.859240	0.610657	0.168988	-0.752989	0.944342	-0.032290	-0.719904	0.930788	0.184623	-0.540594	1.170191	-0.026126	-0.547389	1.163826	0.078492	-0.506987	0.700648	0.286104	-0.534643	1.101114	0.081189	-0.489210	0.722487	-0.196958	-0.166587	0.699793	0.133427	-0.150967	0.675820	0.160666	-0.161875	0.695998	-0.033264	-0.257023	0.086827	0.225945				-0.248655	0.066557	-0.151896	0.433295	0.065556	0.218506
15262	127.183333	-0.885140	0.611134	-0.012688	-0.859244	0.610646	0.168998	-0.753007	0.944349	-0.032260	-0.719918	0.930789	0.184646	-0.540486	1.170184	-0.026092	-0.547314	1.163836	0.078498	-0.506992	0.700641	0.286116	-0.534602	1.101116	0.081203	-0.489242	0.722463	-0.196931	-0.166604	0.699787	0.133398	-0.151042	0.675822	0.160680	-0.161885	0.696039	-0.033328	-0.257024	0.086817	0.225938				-0.248654	0.066567	-0.151892	0.433293	0.065562	0.218508
15263	127.191667	-0.885147	0.611126	-0.012676	-0.859246	0.610637	0.169007	-0.753020	0.944352	-0.032236	-0.719922	0.930779	0.184666	-0.540416	1.170210	-0.026105	-0.547225	1.163829	0.078507	-0.506997	0.700625	0.286134	-0.534566	1.101106	0.081224	-0.489298	0.722501	-0.196944	-0.166627	0.699770	0.133355	-0.151054	0.675830	0.160642	-0.161901	0.696053	-0.033407	-0.257034	0.086818	0.225945				-0.248653	0.066559	-0.151888	0.433298	0.065553	0.218504
15264	127.200000	-0.885155	0.611117	-0.012658	-0.859250	0.610624	0.169016	-0.753032	0.944351	-0.032217	-0.719925	0.930767	0.184689	-0.540281	1.170109	-0.025934	-0.547161	1.163802	0.078517	-0.507002	0.700598	0.286154	-0.534525	1.101074	0.081236	-0.489328	0.722479	-0.196974	-0.166643	0.699770	0.133354	-0.151060	0.675829	0.160622	-0.161917	0.696061	-0.033482	-0.257046	0.086813	0.225937				-0.248648	0.066563	-0.151898	0.433294	0.065558	0.218518
15265	127.208333	-0.885167	0.611107	-0.012650	-0.859255	0.610608	0.169028	-0.753036	0.944349	-0.032203	-0.719927	0.930759	0.184711	-0.540274	1.170137	-0.026045	-0.547126	1.163758	0.078545	-0.507006	0.700575	0.286178	-0.534495	1.101029	0.081258	-0.489330	0.722463	-0.196945	-0.166652	0.699788	0.133378	-0.151088	0.675834	0.160669	-0.161927	0.696069	-0.033552	-0.257046	0.086826	0.225947				-0.248650	0.066563	-0.151903	0.433294	0.065541	0.218506
15266	127.216667	-0.885175	0.611097	-0.012646	-0.859260	0.610597	0.169036	-0.753039	0.944345	-0.032191	-0.719919	0.930746	0.184725	-0.540223	1.170113	-0.026041	-0.547063	1.163703	0.078561	-0.507003	0.700548	0.286202	-0.534457	1.100974	0.081278	-0.489346	0.722468	-0.197011	-0.166636	0.699754	0.133377	-0.151111	0.675837	0.160728	-0.161937	0.696081	-0.033613	-0.257052	0.086808	0.225930				-0.248663	0.066541	-0.151903	0.433292	0.065547	0.218515
15267	127.225000	-0.885180	0.611091	-0.012636	-0.859266	0.610587	0.169041	-0.753038	0.944347	-0.032178	-0.719916	0.930733	0.184741	-0.540195	1.170041	-0.025965	-0.547022	1.163640	0.078593	-0.506997	0.700523	0.286221	-0.534425	1.100921	0.081305	-0.489335	0.722463	-0.197018	-0.166623	0.699750	0.133409	-0.151096	0.675814	0.160742	-0.161944	0.696091	-0.033652	-0.257053	0.086810	0.225926				-0.248655	0.066549	-0.151913	0.433292	0.065547	0.218505
15268	127.233333	-0.885190	0.611088	-0.012630	-0.859295	0.610555	0.169044	-0.753035	0.944350	-0.032166	-0.719911	0.930731	0.184763	-0.540142	1.170012	-0.025961	-0.546978	1.163582	0.078660	-0.506988	0.700497	0.286248	-0.534389	1.100856	0.081333	-0.489317	0.722465	-0.197027	-0.166599	0.699752	0.133459	-0.151108	0.675819	0.160830	-0.161947	0.696108	-0.033674	-0.257054	0.086803	0.225919				-0.248652	0.066554	-0.151916	0.433292	0.065552	0.218506
15269	127.241667	-0.885191	0.611089	-0.012620	-0.859292	0.610562	0.169045	-0.753033	0.944353	-0.032141	-0.719902	0.930723	0.184770	-0.540113	1.169982	-0.025921	-0.546936	1.163482	0.078685	-0.506980	0.700481	0.286277	-0.534358	1.100789	0.081355	-0.489279	0.722432	-0.196985	-0.166571	0.699753	0.133522	-0.151101	0.675817	0.160904	-0.161951	0.696133	-0.033671	-0.257039	0.086809	0.225923				-0.248703	0.066518	-0.151884	0.433297	0.065553	0.218502
15270	127.250000	-0.885191	0.611094	-0.012612	-0.859285	0.610572	0.169050	-0.753022	0.944365	-0.032132	-0.719893	0.930713	0.184783	-0.540109	1.169910	-0.025834	-0.546907	1.163404	0.078717	-0.506970	0.700463	0.286308	-0.534329	1.100721	0.081389	-0.489280	0.722478	-0.197019	-0.166545	0.699763	0.133593	-0.151105	0.675798	0.160974	-0.161952	0.696156	-0.033658	-0.257039	0.086808	0.225925				-0.248655	0.066558	-0.151904	0.433297	0.065555	0.218512
15271	127.258333	-0.885195	0.611098	-0.012605	-0.859293	0.610572	0.169050	-0.753008	0.944373	-0.032120	-0.719882	0.930712	0.184794	-0.540095	1.169845	-0.025766	-0.546906	1.163341	0.078776	-0.506961	0.700453	0.286328	-0.534307	1.100649	0.081427	-0.489259	0.722486	-0.197013	-0.166523	0.699793	0.133687	-0.151067	0.675768	0.160987	-0.161961	0.696177	-0.033628	-0.257046	0.086804	0.225927				-0.248657	0.066556	-0.151897	0.433290	0.065553	0.218506
15272	127.266667	-0.885197	0.611102	-0.012602	-0.859298	0.610570	0.169049	-0.752989	0.944382	-0.032111	-0.719871	0.930717	0.184805	-0.540090	1.169747	-0.025700	-0.546933	1.163270	0.078841	-0.506956	0.700448	0.286351	-0.534290	1.100574	0.081467	-0.489242	0.722494	-0.197022	-0.166489	0.699774	0.133736	-0.151107	0.675773	0.161131	-0.161971	0.696197	-0.033595	-0.257038	0.086817	0.225946				-0.248655	0.066570	-0.151902	0.433296	0.065546	0.218503
15273	127.275000	-0.885200	0.611114	-0.012594	-0.859312	0.610554	0.169044	-0.752962	0.944383	-0.032107	-0.719853	0.930714	0.184808	-0.540134	1.169707	-0.025698	-0.546944	1.163180	0.078852	-0.506949	0.700449	0.286369	-0.534285	1.100497	0.081508	-0.489218	0.722470	-0.197007	-0.166456	0.699756	0.133779	-0.151084	0.675786	0.161194	-0.162001	0.696238	-0.033547	-0.257042	0.086815	0.225943				-0.248656	0.066566	-0.151909	0.433295	0.065544	0.218508
15274	127.283333	-0.885191	0.611112	-0.012603	-0.859303	0.610569	0.169036	-0.752930	0.944385	-0.032106	-0.719842	0.930716	0.184814	-0.540176	1.169654	-0.025668	-0.547035	1.163110	0.078919	-0.506943	0.700440	0.286374	-0.534294	1.100427	0.081547	-0.489217	0.722478	-0.197034	-0.166427	0.699734	0.133801	-0.151103	0.675741	0.161235	-0.162051	0.696286	-0.033492	-0.257043	0.086824	0.225953				-0.248653	0.066562	-0.151916	0.433288	0.065548	0.218514
15275	127.291667	-0.885189	0.611116	-0.012606	-0.859329	0.610546	0.169025	-0.752891	0.944382	-0.032104	-0.719819	0.930719	0.184813	-0.540298	1.169578	-0.025621	-0.547075	1.163053	0.078943	-0.506938	0.700434	0.286376	-0.534327	1.100395	0.081589	-0.489209	0.722484	-0.197040	-0.166402	0.699711	0.133801	-0.151062	0.675732	0.161221	-0.162123	0.696359	-0.033425	-0.257044	0.086835	0.225954				-0.248654	0.066562	-0.151927	0.433290	0.065555	0.218512
15276	127.300000	-0.885189	0.611126	-0.012605	-0.859305	0.610577	0.169022	-0.752850	0.944378	-0.032101	-0.719794	0.930725	0.184814	-0.540294	1.169531	-0.025606	-0.547167	1.162991	0.078969	-0.506932	0.700431	0.286381	-0.534382	1.100354	0.081632	-0.489199	0.722449	-0.197065	-0.166376	0.699690	0.133782	-0.151059	0.675691	0.161194	-0.162218	0.696422	-0.033377	-0.257046	0.086820	0.225946				-0.248654	0.066563	-0.151927	0.433297	0.065550	0.218506
15277	127.308333	-0.885182	0.611133	-0.012600	-0.859300	0.610583	0.169021	-0.752799	0.944368	-0.032102	-0.719759	0.930717	0.184805	-0.540417	1.169492	-0.025570	-0.547318	1.162944	0.079012	-0.506920	0.700417	0.286385	-0.534453	1.100312	0.081673	-0.489180	0.722430	-0.197075	-0.166358	0.699676	0.133746	-0.151052	0.675689	0.161180	-0.162341	0.696546	-0.033283	-0.257047	0.086825	0.225944				-0.248658	0.066560	-0.151920	0.433288	0.065552	0.218513
15278	127.316667	-0.885174	0.611144	-0.012596	-0.859294	0.610592	0.169021	-0.752741	0.944356	-0.032099	-0.719712	0.930705	0.184796	-0.540559	1.169463	-0.025528	-0.547488	1.162888	0.079058	-0.506907	0.700394	0.286388	-0.534543	1.100288	0.081719	-0.489156	0.722412	-0.197089	-0.166339	0.699642	0.133691	-0.151045	0.675684	0.161155	-0.162480	0.696688	-0.033171	-0.257052	0.086815	0.225940				-0.248655	0.066567	-0.151914	0.433292	0.065556	0.218510
15279	127.325000	-0.885168	0.611154	-0.012585	-0.859296	0.610587	0.169022	-0.752681	0.944348	-0.032102	-0.719646	0.930689	0.184776	-0.540729	1.169454	-0.025486	-0.547693	1.162868	0.079094	-0.506888	0.700371	0.286393	-0.534659	1.100273	0.081779	-0.489116	0.722380	-0.197083	-0.166340	0.699660	0.133655	-0.151042	0.675766	0.161197	-0.162604	0.696829	-0.033047	-0.257055	0.086801	0.225933				-0.248653	0.066565	-0.151907	0.433292	0.065554	0.218514
15280	127.333333	-0.885156	0.611164	-0.012580	-0.859270	0.610613	0.169028	-0.752612	0.944335	-0.032115	-0.719609	0.930687	0.184770	-0.540934	1.169460	-0.025430	-0.547958	1.162865	0.079168	-0.506872	0.700350	0.286403	-0.534792	1.100298	0.081829	-0.489081	0.722390	-0.197126	-0.166350	0.699680	0.133604	-0.151062	0.675769	0.161150	-0.162722	0.696973	-0.032918	-0.257061	0.086803	0.225938				-0.248654	0.066559	-0.151890	0.433294	0.065556	0.218526
15281	127.341667	-0.885148	0.611182	-0.012570	-0.859252	0.610619	0.169022	-0.752550	0.944327	-0.032133	-0.719527	0.930659	0.184729	-0.541134	1.169455	-0.025335	-0.548229	1.162865	0.079198	-0.506854	0.700332	0.286415	-0.534948	1.100307	0.081883	-0.489030	0.722379	-0.197144	-0.166357	0.699681	0.133525	-0.151073	0.675771	0.161072	-0.162814	0.697094	-0.032787	-0.257063	0.086804	0.225936				-0.248654	0.066562	-0.151897	0.433291	0.065546	0.218520
15282	127.350000	-0.885142	0.611204	-0.012567	-0.859254	0.610607	0.169014	-0.752487	0.944317	-0.032160	-0.719474	0.930661	0.184708	-0.541398	1.169483	-0.025319	-0.548538	1.162876	0.079217	-0.506832	0.700313	0.286416	-0.535129	1.100352	0.081923	-0.488973	0.722378	-0.197174	-0.166367	0.699683	0.133439	-0.151054	0.675833	0.161033	-0.162877	0.697186	-0.032668	-0.257062	0.086808	0.225940				-0.248655	0.066565	-0.151896	0.433299	0.065550	0.218530
15283	127.358333	-0.885115	0.611214	-0.012572	-0.859219	0.610637	0.169004	-0.752435	0.944303	-0.032195	-0.719437	0.930646	0.184672	-0.541632	1.169547	-0.025292	-0.548865	1.162896	0.079255	-0.506813	0.700310	0.286419	-0.535339	1.100397	0.081952	-0.488912	0.722384	-0.197201	-0.166355	0.699666	0.133354	-0.151049	0.675839	0.160960	-0.162911	0.697250	-0.032563	-0.257059	0.086821	0.225951				-0.248703	0.066526	-0.151885	0.433292	0.065553	0.218526
15284	127.366667	-0.885103	0.611237	-0.012572	-0.859175	0.610666	0.168989	-0.752391	0.944289	-0.032235	-0.719404	0.930640	0.184637	-0.541883	1.169635	-0.025283	-0.549218	1.162931	0.079278	-0.506793	0.700315	0.286414	-0.535556	1.100469	0.081974	-0.488850	0.722401	-0.197226	-0.166332	0.699615	0.133239	-0.151022	0.675872	0.160912	-0.162932	0.697292	-0.032471	-0.257058	0.086825	0.225944				-0.248659	0.066562	-0.151909	0.433287	0.065551	0.218529
15285	127.375000	-0.885064	0.611240	-0.012584	-0.859146	0.610687	0.168974	-0.752363	0.944274	-0.032273	-0.719384	0.930638	0.184602	-0.542120	1.169708	-0.025214	-0.549540	1.162974	0.079293	-0.506779	0.700330	0.286397	-0.535790	1.100540	0.081987	-0.488791	0.722421	-0.197253	-0.166307	0.699622	0.133209	-0.150986	0.675872	0.160867	-0.162938	0.697309	-0.032388	-0.257053	0.086819	0.225937				-0.248658	0.066556	-0.151915	0.433293	0.065552	0.218528
15286	127.383333	-0.885055	0.611267	-0.012576	-0.859114	0.610712	0.168961	-0.752346	0.944258	-0.032309	-0.719374	0.930630	0.184566	-0.542364	1.169834	-0.025158	-0.549870	1.163037	0.079313	-0.506766	0.700348	0.286377	-0.536026	1.100622	0.081992	-0.488741	0.722450	-0.197277	-0.166265	0.699586	0.133164	-0.150940	0.675856	0.160835	-0.162932	0.697317	-0.032304	-0.257049	0.086812	0.225937				-0.248662	0.066554	-0.151916	0.433297	0.065559	0.218530
15287	127.391667	-0.885022	0.611280	-0.012575	-0.859074	0.610726	0.168947	-0.752342	0.944245	-0.032336	-0.719385	0.930621	0.184542	-0.542595	1.170011	-0.025145	-0.550197	1.163122	0.079342	-0.506764	0.700373	0.286348	-0.536263	1.100731	0.082014	-0.488700	0.722483	-0.197278	-0.166217	0.699570	0.133165	-0.150881	0.675834	0.160827	-0.162924	0.697316	-0.032218	-0.257048	0.086816	0.225942				-0.248663	0.066551	-0.151897	0.433292	0.065559	0.218524
15288	127.400000	-0.884998	0.611292	-0.012576	-0.859067	0.610716	0.168935	-0.752353	0.944235	-0.032357	-0.719408	0.930612	0.184515	-0.542821	1.170165	-0.025095	-0.550522	1.163245	0.079400	-0.506765	0.700400	0.286319	-0.536483	1.100860	0.082047	-0.488669	0.722509	-0.197277	-0.166151	0.699545	0.133170	-0.150814	0.675806	0.160827	-0.162908	0.697308	-0.032133	-0.257042	0.086811	0.225946				-0.248656	0.066553	-0.151891	0.433302	0.065567	0.218538
15289	127.408333	-0.884950	0.611296	-0.012592	-0.859008	0.610748	0.168919	-0.752379	0.944222	-0.032382	-0.719452	0.930605	0.184494	-0.543003	1.170342	-0.025041	-0.550818	1.163357	0.079444	-0.506778	0.700433	0.286282	-0.536690	1.101002	0.082088	-0.488654	0.722538	-0.197272	-0.166081	0.699509	0.133172	-0.150725	0.675820	0.160858	-0.162889	0.697304	-0.032071	-0.257041	0.086802	0.225937				-0.248653	0.066558	-0.151893	0.433292	0.065555	0.218535
[truncated: 6,319 more rows]
[truncated: 168 more columns]
