# Supplementary material for: Musical improvisation enhances interpersonal coordination in subsequent conversation: Motor and speech evidence
Source: PLoS One. 2021 Apr 15;16(4):e0250166. doi: 10.1371/journal.pone.0250166 (PMC8049323; doi:10.1371/journal.pone.0250166)
Supplement: S2 File — (ZIP) [file pone.0250166.s005.zip › MI condition/EDITED_PC 207 T2.csv]

Format Version	1.21	Take Name	PC 207 T2	Capture Frame Rate	180.000000	Export Frame Rate	120.000000	Capture Start Time	2018-06-14 03.42.33 PM	Total Frames in Take	59910	Total Exported Frames	39940	Rotation Type	Quaternion	Length Units	Meters	Coordinate Space	Global
		Marker	Marker	Marker	Marker	Marker	Marker	Marker	Marker	Marker	Marker	Marker	Marker	Marker	Marker	Marker	Marker	Marker	Marker	Marker	Marker	Marker	Marker	Marker	Marker	Marker	Marker	Marker	Marker	Marker	Marker	Marker	Marker	Marker	Marker	Marker	Marker	Marker	Marker	Marker	Marker	Marker	Marker	Marker	Marker	Marker	Marker	Marker	Marker
		Unlabeled:5000	Unlabeled:5000	Unlabeled:5000	Unlabeled:5001	Unlabeled:5001	Unlabeled:5001	Unlabeled:5002	Unlabeled:5002	Unlabeled:5002	Unlabeled:5003	Unlabeled:5003	Unlabeled:5003	Unlabeled:5004	Unlabeled:5004	Unlabeled:5004	Unlabeled:5005	Unlabeled:5005	Unlabeled:5005	Unlabeled:5006	Unlabeled:5006	Unlabeled:5006	Unlabeled:5007	Unlabeled:5007	Unlabeled:5007	Unlabeled:5008	Unlabeled:5008	Unlabeled:5008	Unlabeled:5009	Unlabeled:5009	Unlabeled:5009	Unlabeled:5010	Unlabeled:5010	Unlabeled:5010	Unlabeled:5011	Unlabeled:5011	Unlabeled:5011	Unlabeled:5012	Unlabeled:5012	Unlabeled:5012	Unlabeled:5013	Unlabeled:5013	Unlabeled:5013	Unlabeled:5014	Unlabeled:5014	Unlabeled:5014	Unlabeled:5015	Unlabeled:5015	Unlabeled:5015
		8392B20CF49E35701388	8392B20CF49E35701388	8392B20CF49E35701388	8392B20CF49E35701389	8392B20CF49E35701389	8392B20CF49E35701389	8392B20CF49E3570138A	8392B20CF49E3570138A	8392B20CF49E3570138A	8392B20CF49E3570138B	8392B20CF49E3570138B	8392B20CF49E3570138B	8392B20CF49E3570138C	8392B20CF49E3570138C	8392B20CF49E3570138C	8392B20CF49E3570138D	8392B20CF49E3570138D	8392B20CF49E3570138D	8392B20CF49E3570138E	8392B20CF49E3570138E	8392B20CF49E3570138E	8392B20CF49E3570138F	8392B20CF49E3570138F	8392B20CF49E3570138F	8392B20CF49E35701390	8392B20CF49E35701390	8392B20CF49E35701390	8392B20CF49E35701391	8392B20CF49E35701391	8392B20CF49E35701391	8392B20CF49E35701392	8392B20CF49E35701392	8392B20CF49E35701392	8392B20CF49E35701393	8392B20CF49E35701393	8392B20CF49E35701393	8392B20CF49E35701394	8392B20CF49E35701394	8392B20CF49E35701394	8392B20CF49E35701395	8392B20CF49E35701395	8392B20CF49E35701395	8392B20CF49E35701396	8392B20CF49E35701396	8392B20CF49E35701396	8392B20CF49E35701397	8392B20CF49E35701397	8392B20CF49E35701397
		Position	Position	Position	Position	Position	Position	Position	Position	Position	Position	Position	Position	Position	Position	Position	Position	Position	Position	Position	Position	Position	Position	Position	Position	Position	Position	Position	Position	Position	Position	Position	Position	Position	Position	Position	Position	Position	Position	Position	Position	Position	Position	Position	Position	Position	Position	Position	Position
Frame	Time	X	Y	Z	X	Y	Z	X	Y	Z	X	Y	Z	X	Y	Z	X	Y	Z	X	Y	Z	X	Y	Z	X	Y	Z	X	Y	Z	X	Y	Z	X	Y	Z	X	Y	Z	X	Y	Z	X	Y	Z	X	Y	Z
14408	120.066667	-0.701583	0.634578	-0.080277	-0.703615	0.605210	0.080030	-0.598658	0.876187	0.045116	-0.583191	0.879119	-0.099108	-0.477919	1.083229	-0.022193	-0.444951	1.079995	0.077388	-0.352133	0.680194	-0.210393	-0.388698	1.053190	0.063561	-0.362347	0.675587	0.199825	-0.068957	0.691476	-0.082797	-0.081290	0.686239	0.036934	-0.083238	0.647801	0.043498	-0.175300	0.080158	-0.106082	-0.185308	0.068242	0.061586	-0.176578	0.062596	0.102681	0.315898	0.650002	-0.166036
14409	120.075000	-0.701580	0.634581	-0.080285	-0.703619	0.605222	0.080028	-0.598655	0.876202	0.045128	-0.583203	0.879118	-0.099104	-0.477886	1.083354	-0.022171	-0.444890	1.080080	0.077355	-0.352262	0.680053	-0.210305	-0.388661	1.053230	0.063526	-0.362356	0.675591	0.199808	-0.068970	0.691496	-0.082794	-0.081324	0.686277	0.036988	-0.083201	0.647619	0.043321	-0.175294	0.080163	-0.106093	-0.185305	0.068250	0.061576	-0.176566	0.062608	0.102664	0.315890	0.649988	-0.166044
14410	120.083333	-0.701581	0.634576	-0.080291	-0.703661	0.605213	0.080037	-0.598666	0.876199	0.045135	-0.583208	0.879112	-0.099099	-0.477802	1.083523	-0.022005	-0.444757	1.080387	0.077561	-0.352389	0.679924	-0.210221	-0.388635	1.053293	0.063552	-0.362364	0.675589	0.199796	-0.068984	0.691511	-0.082788	-0.081299	0.686256	0.036945	-0.083253	0.647818	0.043486	-0.175297	0.080167	-0.106099	-0.185304	0.068247	0.061577	-0.176586	0.062591	0.102682	0.315880	0.649972	-0.166046
14411	120.091667	-0.701618	0.634540	-0.080255	-0.703674	0.605239	0.080058	-0.598672	0.876195	0.045144	-0.583215	0.879102	-0.099121	-0.477754	1.083655	-0.021963	-0.444684	1.080496	0.077570	-0.352387	0.679916	-0.210225	-0.388575	1.053367	0.063581	-0.362370	0.675577	0.199792	-0.069003	0.691532	-0.082774	-0.081311	0.686267	0.036952	-0.083253	0.647819	0.043502	-0.175298	0.080157	-0.106105	-0.185310	0.068244	0.061580	-0.176585	0.062578	0.102683	0.315865	0.649967	-0.166051
14412	120.100000	-0.701592	0.634558	-0.080290	-0.703625	0.605203	0.080029	-0.598688	0.876176	0.045143	-0.583228	0.879096	-0.099092	-0.477703	1.083793	-0.021918	-0.444584	1.080623	0.077592	-0.352108	0.680186	-0.210414	-0.388510	1.053436	0.063621	-0.362380	0.675563	0.199793	-0.069019	0.691556	-0.082754	-0.081322	0.686277	0.036956	-0.083259	0.647833	0.043514	-0.175309	0.080152	-0.106075	-0.185317	0.068234	0.061590	-0.176582	0.062584	0.102675	0.315846	0.649953	-0.166053
14413	120.108333	-0.701601	0.634549	-0.080288	-0.703638	0.605200	0.080038	-0.598692	0.876185	0.045150	-0.583231	0.879096	-0.099094	-0.477630	1.083945	-0.021887	-0.444495	1.080724	0.077604	-0.352240	0.680050	-0.210328	-0.388466	1.053453	0.063634	-0.362387	0.675547	0.199790	-0.069041	0.691585	-0.082731	-0.081390	0.686372	0.037059	-0.083264	0.647848	0.043519	-0.175306	0.080127	-0.106085	-0.185319	0.068232	0.061597	-0.176589	0.062529	0.102672	0.315828	0.649952	-0.166052
14414	120.116667	-0.701615	0.634546	-0.080287	-0.703693	0.605211	0.080066	-0.598693	0.876191	0.045153	-0.583233	0.879101	-0.099100	-0.477562	1.084093	-0.021866	-0.444343	1.080901	0.077690	-0.352367	0.679915	-0.210239	-0.388415	1.053487	0.063642	-0.362396	0.675529	0.199786	-0.069060	0.691622	-0.082715	-0.081349	0.686317	0.036953	-0.083269	0.647869	0.043512	-0.175304	0.080125	-0.106078	-0.185329	0.068222	0.061613	-0.176596	0.062570	0.102697	0.315907	0.650094	-0.166023
14415	120.125000	-0.701664	0.634517	-0.080248	-0.703678	0.605163	0.080036	-0.598702	0.876186	0.045141	-0.583232	0.879107	-0.099104	-0.477523	1.084168	-0.021988	-0.444302	1.080918	0.077639	-0.352223	0.680049	-0.210336	-0.388353	1.053479	0.063638	-0.362404	0.675515	0.199781	-0.069085	0.691647	-0.082706	-0.081366	0.686345	0.036950	-0.083270	0.647893	0.043523	-0.175317	0.080131	-0.106043	-0.185323	0.068236	0.061611	-0.176594	0.062567	0.102691	0.315786	0.649974	-0.166013
14416	120.133333	-0.701646	0.634540	-0.080289	-0.703675	0.605185	0.080033	-0.598692	0.876191	0.045130	-0.583222	0.879106	-0.099115	-0.477436	1.084263	-0.021978	-0.444178	1.081045	0.077654	-0.352077	0.680176	-0.210432	-0.388290	1.053500	0.063634	-0.362412	0.675506	0.199771	-0.069108	0.691671	-0.082699	-0.081440	0.686449	0.037046	-0.083271	0.647916	0.043517	-0.175309	0.080127	-0.106063	-0.185328	0.068236	0.061612	-0.176588	0.062551	0.102679	0.315765	0.649990	-0.165995
14417	120.141667	-0.701661	0.634530	-0.080300	-0.703720	0.605168	0.080031	-0.598684	0.876189	0.045112	-0.583207	0.879106	-0.099134	-0.477335	1.084329	-0.021987	-0.444087	1.081133	0.077654	-0.352333	0.679900	-0.210257	-0.388225	1.053502	0.063624	-0.362417	0.675505	0.199758	-0.069124	0.691685	-0.082697	-0.081393	0.686395	0.036929	-0.083259	0.647953	0.043522	-0.175306	0.080135	-0.106069	-0.185325	0.068235	0.061606	-0.176588	0.062573	0.102685	0.315736	0.650007	-0.165976
14418	120.150000	-0.701672	0.634518	-0.080309	-0.703744	0.605160	0.080029	-0.598675	0.876184	0.045095	-0.583188	0.879099	-0.099151	-0.477238	1.084384	-0.022031	-0.444020	1.081110	0.077609	-0.352328	0.679891	-0.210267	-0.388155	1.053492	0.063608	-0.362420	0.675500	0.199748	-0.069142	0.691699	-0.082690	-0.081396	0.686416	0.036905	-0.083249	0.647988	0.043531	-0.175305	0.080140	-0.106073	-0.185311	0.068249	0.061595	-0.176587	0.062594	0.102695	0.315713	0.650016	-0.165957
14419	120.158333	-0.701678	0.634505	-0.080319	-0.703733	0.605167	0.080028	-0.598668	0.876165	0.045075	-0.583171	0.879088	-0.099167	-0.477120	1.084426	-0.022034	-0.443906	1.081183	0.077603	-0.352051	0.680152	-0.210460	-0.388087	1.053474	0.063594	-0.362421	0.675496	0.199745	-0.069155	0.691707	-0.082694	-0.081451	0.686506	0.036985	-0.083231	0.648012	0.043543	-0.175306	0.080142	-0.106069	-0.185312	0.068233	0.061592	-0.176574	0.062590	0.102684	0.315692	0.650015	-0.165940
14420	120.166667	-0.701687	0.634493	-0.080324	-0.703720	0.605097	0.079990	-0.598652	0.876163	0.045065	-0.583153	0.879074	-0.099181	-0.477011	1.084459	-0.022062	-0.443812	1.081230	0.077584	-0.352314	0.679878	-0.210281	-0.388003	1.053436	0.063563	-0.362418	0.675492	0.199741	-0.069163	0.691710	-0.082691	-0.081444	0.686509	0.036976	-0.083220	0.648028	0.043555	-0.175304	0.080131	-0.106085	-0.185304	0.068241	0.061582	-0.176563	0.062583	0.102684	0.315670	0.650017	-0.165930
14421	120.175000	-0.701694	0.634485	-0.080324	-0.703746	0.605148	0.080024	-0.598795	0.876283	0.045106	-0.583130	0.879073	-0.099187	-0.476907	1.084481	-0.022101	-0.443749	1.081174	0.077551	-0.352311	0.679877	-0.210285	-0.387925	1.053403	0.063525	-0.362414	0.675492	0.199744	-0.069159	0.691721	-0.082687	-0.081418	0.686476	0.036934	-0.083212	0.648030	0.043555	-0.175304	0.080129	-0.106085	-0.185315	0.068226	0.061598	-0.176570	0.062572	0.102686	0.315638	0.650023	-0.165924
14422	120.183333	-0.701765	0.634441	-0.080242	-0.703726	0.605087	0.079988	-0.598772	0.876301	0.045107	-0.583125	0.879080	-0.099192	-0.476809	1.084512	-0.022142	-0.443702	1.081166	0.077512	-0.352308	0.679878	-0.210286	-0.387867	1.053395	0.063528	-0.362405	0.675489	0.199749	-0.069147	0.691733	-0.082684	-0.081401	0.686441	0.036901	-0.083224	0.648032	0.043557	-0.175316	0.080141	-0.106054	-0.185305	0.068240	0.061601	-0.176565	0.062594	0.102683	0.315599	0.650026	-0.165898
14423	120.191667	-0.701705	0.634499	-0.080312	-0.703728	0.605150	0.080021	-0.598756	0.876310	0.045109	-0.583101	0.879086	-0.099186	-0.476716	1.084554	-0.022185	-0.443585	1.081222	0.077469	-0.352299	0.679876	-0.210282	-0.387775	1.053352	0.063436	-0.362396	0.675496	0.199754	-0.069133	0.691761	-0.082676	-0.081483	0.686530	0.037016	-0.083247	0.648034	0.043561	-0.175311	0.080133	-0.106057	-0.185318	0.068241	0.061605	-0.176571	0.062577	0.102677	0.315553	0.650029	-0.165870
14424	120.200000	-0.701705	0.634511	-0.080304	-0.703743	0.605150	0.080015	-0.598737	0.876319	0.045109	-0.583080	0.879091	-0.099178	-0.476633	1.084612	-0.022224	-0.443466	1.081247	0.077386	-0.352297	0.679873	-0.210278	-0.387718	1.053345	0.063403	-0.362391	0.675505	0.199765	-0.069131	0.691785	-0.082662	-0.081511	0.686542	0.037023	-0.083279	0.648039	0.043547	-0.175312	0.080144	-0.106069	-0.185325	0.068253	0.061605	-0.176580	0.062562	0.102678	0.315506	0.650030	-0.165841
14425	120.208333	-0.701736	0.634501	-0.080258	-0.703760	0.605168	0.080037	-0.598699	0.876346	0.045122	-0.583062	0.879091	-0.099187	-0.476556	1.084666	-0.022270	-0.443415	1.081341	0.077382	-0.352292	0.679862	-0.210276	-0.387649	1.053403	0.063398	-0.362379	0.675518	0.199778	-0.069145	0.691825	-0.082645	-0.081515	0.686528	0.036970	-0.083302	0.648059	0.043539	-0.175309	0.080151	-0.106074	-0.185321	0.068258	0.061608	-0.176593	0.062603	0.102704	0.315462	0.650024	-0.165826
14426	120.216667	-0.701699	0.634536	-0.080293	-0.703745	0.605195	0.080038	-0.598675	0.876332	0.045120	-0.583043	0.879098	-0.099170	-0.476483	1.084723	-0.022317	-0.443358	1.081366	0.077319	-0.352018	0.680119	-0.210462	-0.387585	1.053467	0.063397	-0.362367	0.675526	0.199786	-0.069172	0.691862	-0.082618	-0.081569	0.686586	0.037010	-0.083235	0.647694	0.043177	-0.175309	0.080167	-0.106085	-0.185321	0.068262	0.061601	-0.176591	0.062626	0.102687	0.315516	0.650131	-0.165781
14427	120.225000	-0.701684	0.634540	-0.080293	-0.703725	0.605186	0.080022	-0.598624	0.876345	0.045124	-0.583013	0.879084	-0.099164	-0.476418	1.084775	-0.022362	-0.443279	1.081472	0.077325	-0.352150	0.679969	-0.210375	-0.387547	1.053486	0.063361	-0.362351	0.675534	0.199794	-0.069196	0.691897	-0.082598	-0.081595	0.686599	0.036997	-0.083326	0.648086	0.043510	-0.175313	0.080166	-0.106077	-0.185329	0.068259	0.061593	-0.176598	0.062562	0.102672	0.315416	0.650030	-0.165799
14428	120.233333	-0.701668	0.634542	-0.080290	-0.703710	0.605199	0.080032	-0.598579	0.876337	0.045134	-0.582978	0.879070	-0.099163	-0.476355	1.084821	-0.022411	-0.443199	1.081535	0.077292	-0.352282	0.679820	-0.210288	-0.387514	1.053513	0.063330	-0.362333	0.675540	0.199806	-0.069216	0.691935	-0.082580	-0.081610	0.686605	0.036986	-0.083248	0.647716	0.043165	-0.175307	0.080154	-0.106101	-0.185326	0.068247	0.061586	-0.176600	0.062546	0.102665	0.315418	0.650051	-0.165794
14429	120.241667	-0.701708	0.634494	-0.080216	-0.703714	0.605179	0.080035	-0.598538	0.876330	0.045138	-0.582945	0.879064	-0.099162	-0.476302	1.084867	-0.022472	-0.443159	1.081608	0.077269	-0.352278	0.679809	-0.210294	-0.387483	1.053536	0.063301	-0.362317	0.675536	0.199817	-0.069228	0.691949	-0.082556	-0.081628	0.686612	0.036991	-0.083339	0.648101	0.043509	-0.175309	0.080133	-0.106093	-0.185333	0.068229	0.061594	-0.176591	0.062576	0.102679	0.315365	0.650004	-0.165799
14430	120.250000	-0.701619	0.634558	-0.080290	-0.703672	0.605211	0.080044	-0.598510	0.876310	0.045142	-0.582906	0.879058	-0.099151	-0.476247	1.084916	-0.022498	-0.443137	1.081621	0.077222	-0.352015	0.680063	-0.210485	-0.387455	1.053565	0.063280	-0.362307	0.675542	0.199827	-0.069229	0.691961	-0.082545	-0.081634	0.686611	0.037000	-0.083339	0.648096	0.043515	-0.175311	0.080119	-0.106086	-0.185332	0.068213	0.061602	-0.176600	0.062558	0.102691	0.315300	0.649957	-0.165793
14431	120.258333	-0.701592	0.634579	-0.080279	-0.703643	0.605224	0.080044	-0.598459	0.876324	0.045156	-0.582868	0.879063	-0.099141	-0.476200	1.084964	-0.022532	-0.443112	1.081662	0.077186	-0.352010	0.680068	-0.210482	-0.387436	1.053600	0.063262	-0.362305	0.675544	0.199826	-0.069221	0.691961	-0.082532	-0.081637	0.686602	0.037018	-0.083343	0.648096	0.043537	-0.175314	0.080121	-0.106058	-0.185327	0.068214	0.061611	-0.176586	0.062533	0.102686	0.315177	0.649858	-0.165801
14432	120.266667	-0.701631	0.634556	-0.080194	-0.703664	0.605268	0.080070	-0.598412	0.876345	0.045170	-0.582831	0.879077	-0.099127	-0.476162	1.085007	-0.022559	-0.443089	1.081730	0.077164	-0.352275	0.679816	-0.210291	-0.387415	1.053620	0.063231	-0.362306	0.675552	0.199822	-0.069209	0.691955	-0.082524	-0.081612	0.686603	0.037025	-0.083339	0.648091	0.043545	-0.175306	0.080124	-0.106061	-0.185319	0.068217	0.061618	-0.176585	0.062565	0.102704	0.315046	0.649777	-0.165799
14433	120.275000	-0.701578	0.634617	-0.080225	-0.703600	0.605269	0.080045	-0.598384	0.876347	0.045171	-0.582800	0.879096	-0.099120	-0.476134	1.085042	-0.022584	-0.443068	1.081771	0.077146	-0.352003	0.680090	-0.210467	-0.387386	1.053656	0.063218	-0.362312	0.675566	0.199809	-0.069194	0.691944	-0.082529	-0.081573	0.686594	0.037035	-0.083328	0.648074	0.043551	-0.175314	0.080142	-0.106026	-0.185355	0.068340	0.061585	-0.176581	0.062592	0.102711	0.315060	0.649891	-0.165757
14434	120.283333	-0.701521	0.634668	-0.080259	-0.703624	0.605319	0.080072	-0.598337	0.876366	0.045179	-0.582769	0.879103	-0.099112	-0.476099	1.085057	-0.022591	-0.443045	1.081803	0.077125	-0.352000	0.680096	-0.210460	-0.387363	1.053695	0.063222	-0.362314	0.675579	0.199795	-0.069171	0.691926	-0.082531	-0.081538	0.686570	0.037046	-0.083309	0.648057	0.043553	-0.175314	0.080156	-0.106024	-0.185317	0.068255	0.061627	-0.176572	0.062569	0.102690	0.314968	0.649883	-0.165736
14435	120.291667	-0.701500	0.634679	-0.080258	-0.703588	0.605350	0.080071	-0.598304	0.876366	0.045179	-0.582736	0.879099	-0.099111	-0.476070	1.085056	-0.022597	-0.443014	1.081828	0.077120	-0.351992	0.680103	-0.210462	-0.387323	1.053712	0.063208	-0.362312	0.675588	0.199775	-0.069144	0.691892	-0.082538	-0.081506	0.686540	0.037055	-0.083300	0.648023	0.043552	-0.175302	0.080149	-0.106064	-0.185319	0.068263	0.061618	-0.176574	0.062590	0.102694	0.314763	0.649742	-0.165727
14436	120.300000	-0.701482	0.634685	-0.080266	-0.703583	0.605308	0.080054	-0.598272	0.876361	0.045179	-0.582706	0.879090	-0.099118	-0.476045	1.085054	-0.022618	-0.442999	1.081815	0.077106	-0.352254	0.679833	-0.210285	-0.387276	1.053738	0.063202	-0.362314	0.675584	0.199768	-0.069110	0.691855	-0.082554	-0.081493	0.686506	0.037061	-0.083294	0.647993	0.043551	-0.175313	0.080156	-0.106046	-0.185318	0.068259	0.061603	-0.176581	0.062592	0.102709	0.314722	0.649854	-0.165662
14437	120.308333	-0.701495	0.634695	-0.080264	-0.703528	0.605324	0.080041	-0.598077	0.876239	0.045131	-0.582673	0.879077	-0.099141	-0.476004	1.085049	-0.022608	-0.442954	1.081846	0.077082	-0.352117	0.679958	-0.210386	-0.387231	1.053756	0.063199	-0.362304	0.675588	0.199754	-0.069075	0.691817	-0.082558	-0.081492	0.686479	0.037064	-0.083258	0.647782	0.043392	-0.175318	0.080147	-0.106060	-0.185319	0.068257	0.061596	-0.176593	0.062571	0.102704	0.314514	0.649785	-0.165595
14438	120.316667	-0.701451	0.634695	-0.080260	-0.703516	0.605325	0.080040	-0.598048	0.876228	0.045123	-0.582655	0.879063	-0.099130	-0.475972	1.085053	-0.022622	-0.442893	1.081885	0.077094	-0.352247	0.679814	-0.210301	-0.387195	1.053773	0.063193	-0.362298	0.675581	0.199746	-0.069041	0.691793	-0.082553	-0.081498	0.686461	0.037059	-0.083227	0.647576	0.043229	-0.175312	0.080133	-0.106094	-0.185328	0.068241	0.061593	-0.176591	0.062571	0.102696	0.314311	0.649736	-0.165522
14439	120.325000	-0.701444	0.634656	-0.080231	-0.703523	0.605341	0.080052	-0.598024	0.876224	0.045121	-0.582636	0.879056	-0.099131	-0.475946	1.085070	-0.022635	-0.442865	1.081919	0.077078	-0.352093	0.679949	-0.210394	-0.387168	1.053791	0.063179	-0.362305	0.675576	0.199749	-0.069024	0.691789	-0.082542	-0.081473	0.686415	0.037007	-0.083288	0.647763	0.043391	-0.175310	0.080123	-0.106096	-0.185327	0.068229	0.061595	-0.176596	0.062563	0.102691	0.314205	0.649759	-0.165438
14440	120.333333	-0.701560	0.634663	-0.080183	-0.703498	0.605338	0.080036	-0.598010	0.876219	0.045117	-0.582625	0.879060	-0.099135	-0.475928	1.085101	-0.022671	-0.442860	1.081959	0.077051	-0.352223	0.679806	-0.210307	-0.387153	1.053820	0.063165	-0.362309	0.675568	0.199746	-0.069020	0.691802	-0.082527	-0.081503	0.686454	0.037047	-0.083267	0.647571	0.043212	-0.175322	0.080133	-0.106061	-0.185318	0.068238	0.061588	-0.176595	0.062559	0.102693	0.314224	0.649912	-0.165308
14441	120.341667	-0.701491	0.634754	-0.080258	-0.703496	0.605355	0.080037	-0.597992	0.876233	0.045110	-0.582607	0.879071	-0.099134	-0.475901	1.085151	-0.022676	-0.442849	1.081984	0.077012	-0.351939	0.680081	-0.210489	-0.387146	1.053849	0.063145	-0.362317	0.675570	0.199744	-0.069027	0.691828	-0.082509	-0.081502	0.686466	0.037042	-0.083317	0.647773	0.043380	-0.175314	0.080140	-0.106052	-0.185318	0.068251	0.061588	-0.176598	0.062580	0.102690	0.314148	0.649969	-0.165202
14442	120.350000	-0.701430	0.634773	-0.080258	-0.703497	0.605374	0.080034	-0.597982	0.876235	0.045099	-0.582594	0.879082	-0.099130	-0.475876	1.085198	-0.022705	-0.442835	1.082076	0.077000	-0.351930	0.680088	-0.210488	-0.387149	1.053877	0.063124	-0.362327	0.675567	0.199740	-0.069039	0.691864	-0.082495	-0.081506	0.686483	0.037040	-0.083365	0.647972	0.043536	-0.175312	0.080153	-0.106045	-0.185314	0.068259	0.061591	-0.176585	0.062555	0.102662	0.314062	0.650010	-0.165085
14443	120.358333	-0.701408	0.634784	-0.080253	-0.703534	0.605409	0.080056	-0.597976	0.876240	0.045093	-0.582572	0.879089	-0.099167	-0.475866	1.085242	-0.022754	-0.442857	1.082069	0.076942	-0.352064	0.679953	-0.210396	-0.387151	1.053903	0.063104	-0.362341	0.675558	0.199742	-0.069061	0.691889	-0.082491	-0.081487	0.686466	0.036989	-0.083380	0.647985	0.043524	-0.175300	0.080156	-0.106073	-0.185318	0.068258	0.061599	-0.176595	0.062602	0.102696	0.313947	0.650041	-0.164969
14444	120.366667	-0.701548	0.634735	-0.080167	-0.703499	0.605393	0.080027	-0.597974	0.876244	0.045093	-0.582572	0.879092	-0.099140	-0.475837	1.085264	-0.022760	-0.442873	1.082091	0.076907	-0.352203	0.679812	-0.210304	-0.387154	1.053924	0.063094	-0.362348	0.675549	0.199747	-0.069081	0.691913	-0.082488	-0.081480	0.686451	0.036932	-0.083390	0.648013	0.043531	-0.175302	0.080170	-0.106047	-0.185309	0.068275	0.061590	-0.176599	0.062607	0.102694	0.313809	0.650056	-0.164849
14445	120.375000	-0.701427	0.634774	-0.080244	-0.703497	0.605390	0.080022	-0.597961	0.876238	0.045081	-0.582562	0.879080	-0.099144	-0.475822	1.085274	-0.022782	-0.442857	1.082120	0.076904	-0.352085	0.679936	-0.210404	-0.387152	1.053930	0.063084	-0.362356	0.675524	0.199754	-0.069100	0.691922	-0.082487	-0.081555	0.686549	0.037019	-0.083406	0.648038	0.043538	-0.175305	0.080168	-0.106056	-0.185360	0.068366	0.061562	-0.176598	0.062607	0.102707	0.313661	0.650066	-0.164740
14446	120.383333	-0.701370	0.634746	-0.080249	-0.703502	0.605379	0.080026	-0.597956	0.876223	0.045071	-0.582554	0.879070	-0.099154	-0.475812	1.085278	-0.022798	-0.442833	1.082170	0.076910	-0.352230	0.679797	-0.210310	-0.387149	1.053931	0.063077	-0.362363	0.675500	0.199774	-0.069115	0.691925	-0.082480	-0.081577	0.686570	0.036999	-0.083417	0.648060	0.043538	-0.175300	0.080138	-0.106083	-0.185323	0.068255	0.061596	-0.176588	0.062545	0.102671	0.313530	0.650071	-0.164647
14447	120.391667	-0.701399	0.634730	-0.080257	-0.703500	0.605367	0.080025	-0.597955	0.876220	0.045073	-0.582557	0.879061	-0.099161	-0.475801	1.085284	-0.022813	-0.442915	1.082034	0.076797	-0.352111	0.679918	-0.210405	-0.387145	1.053941	0.063073	-0.362370	0.675479	0.199787	-0.069125	0.691929	-0.082476	-0.081590	0.686585	0.036981	-0.083424	0.648084	0.043551	-0.175300	0.080125	-0.106084	-0.185325	0.068250	0.061602	-0.176592	0.062555	0.102689	0.313418	0.650064	-0.164569
14448	120.400000	-0.701390	0.634736	-0.080278	-0.703545	0.605373	0.080052	-0.597962	0.876212	0.045071	-0.582565	0.879052	-0.099172	-0.475797	1.085301	-0.022820	-0.442894	1.082138	0.076897	-0.351999	0.680041	-0.210496	-0.387146	1.053952	0.063067	-0.362378	0.675465	0.199807	-0.069126	0.691925	-0.082463	-0.081596	0.686590	0.036963	-0.083427	0.648096	0.043561	-0.175312	0.080106	-0.106078	-0.185333	0.068236	0.061607	-0.176593	0.062566	0.102694	0.313318	0.650061	-0.164502
14449	120.408333	-0.701451	0.634714	-0.080251	-0.703532	0.605352	0.080042	-0.597980	0.876197	0.045060	-0.582579	0.879044	-0.099172	-0.475788	1.085348	-0.022839	-0.442835	1.082236	0.076878	-0.352139	0.679906	-0.210398	-0.387155	1.053961	0.063064	-0.362384	0.675448	0.199816	-0.069126	0.691918	-0.082449	-0.081543	0.686538	0.036955	-0.083420	0.648087	0.043565	-0.175317	0.080107	-0.106047	-0.185326	0.068232	0.061609	-0.176600	0.062577	0.102716	0.313235	0.650066	-0.164452
14450	120.416667	-0.701410	0.634695	-0.080249	-0.703521	0.605332	0.080037	-0.597999	0.876179	0.045049	-0.582597	0.879038	-0.099176	-0.475784	1.085397	-0.022860	-0.442860	1.082218	0.076826	-0.352284	0.679770	-0.210296	-0.387172	1.053970	0.063049	-0.362387	0.675445	0.199818	-0.069115	0.691911	-0.082435	-0.081565	0.686564	0.036954	-0.083419	0.648069	0.043568	-0.175321	0.080113	-0.106049	-0.185331	0.068228	0.061618	-0.176610	0.062593	0.102737	0.313151	0.650072	-0.164406
14451	120.425000	-0.701498	0.634710	-0.080241	-0.703528	0.605329	0.080037	-0.598012	0.876176	0.045051	-0.582623	0.879034	-0.099182	-0.475773	1.085475	-0.022811	-0.442852	1.082277	0.076818	-0.352016	0.680039	-0.210473	-0.387188	1.053984	0.063031	-0.362393	0.675442	0.199808	-0.069102	0.691906	-0.082428	-0.081542	0.686543	0.036963	-0.083410	0.648045	0.043562	-0.175319	0.080123	-0.106044	-0.185334	0.068234	0.061619	-0.176582	0.062601	0.102698	0.313046	0.650077	-0.164357
14452	120.433333	-0.701471	0.634690	-0.080247	-0.703533	0.605325	0.080032	-0.598036	0.876156	0.045034	-0.582648	0.879029	-0.099186	-0.475786	1.085495	-0.022903	-0.442833	1.082350	0.076843	-0.352286	0.679772	-0.210283	-0.387208	1.054009	0.063013	-0.362396	0.675450	0.199794	-0.069078	0.691891	-0.082423	-0.081470	0.686442	0.036877	-0.083398	0.648022	0.043558	-0.175315	0.080143	-0.106058	-0.185331	0.068239	0.061618	-0.176595	0.062592	0.102711	0.312918	0.650073	-0.164310
14453	120.441667	-0.701547	0.634698	-0.080250	-0.703539	0.605318	0.080025	-0.598061	0.876148	0.045027	-0.582669	0.879014	-0.099196	-0.475766	1.085566	-0.022865	-0.442915	1.082356	0.076784	-0.352290	0.679763	-0.210288	-0.387231	1.054031	0.062999	-0.362397	0.675454	0.199778	-0.069044	0.691871	-0.082426	-0.081520	0.686499	0.036976	-0.083405	0.648004	0.043560	-0.175312	0.080157	-0.106056	-0.185323	0.068248	0.061606	-0.176592	0.062596	0.102706	0.312722	0.650009	-0.164266
14454	120.450000	-0.701487	0.634662	-0.080274	-0.703544	0.605307	0.080022	-0.598098	0.876112	0.045015	-0.582697	0.878999	-0.099209	-0.475750	1.085642	-0.022834	-0.442873	1.082443	0.076795	-0.352025	0.680023	-0.210484	-0.387261	1.054056	0.062989	-0.362393	0.675448	0.199763	-0.069009	0.691847	-0.082429	-0.081517	0.686491	0.036973	-0.083408	0.648004	0.043561	-0.175314	0.080164	-0.106055	-0.185324	0.068250	0.061597	-0.176597	0.062583	0.102703	0.312616	0.650093	-0.164206
14455	120.458333	-0.701478	0.634643	-0.080284	-0.703542	0.605273	0.079998	-0.598116	0.876109	0.045009	-0.582714	0.878985	-0.099214	-0.475760	1.085699	-0.022876	-0.442940	1.082504	0.076778	-0.352154	0.679883	-0.210398	-0.387301	1.054084	0.062975	-0.362399	0.675452	0.199753	-0.068978	0.691838	-0.082429	-0.081493	0.686459	0.036912	-0.083328	0.647642	0.043216	-0.175300	0.080142	-0.106095	-0.185325	0.068246	0.061597	-0.176587	0.062579	0.102693	0.312415	0.650039	-0.164152
14456	120.466667	-0.701502	0.634632	-0.080293	-0.703594	0.605323	0.080033	-0.598136	0.876109	0.045005	-0.582739	0.878976	-0.099220	-0.475767	1.085755	-0.022913	-0.442907	1.082653	0.076773	-0.352017	0.680013	-0.210495	-0.387361	1.054088	0.062937	-0.362409	0.675448	0.199746	-0.068956	0.691828	-0.082427	-0.081529	0.686506	0.036951	-0.083416	0.648035	0.043566	-0.175295	0.080125	-0.106098	-0.185317	0.068246	0.061596	-0.176605	0.062591	0.102725	0.312221	0.649988	-0.164089
14457	120.475000	-0.701514	0.634631	-0.080298	-0.703569	0.605294	0.080006	-0.598175	0.876098	0.045003	-0.582776	0.878971	-0.099226	-0.475786	1.085820	-0.022970	-0.442979	1.082674	0.076709	-0.352158	0.679878	-0.210402	-0.387407	1.054118	0.062915	-0.362422	0.675447	0.199743	-0.068951	0.691837	-0.082427	-0.081535	0.686523	0.036946	-0.083420	0.648044	0.043558	-0.175303	0.080142	-0.106086	-0.185317	0.068254	0.061602	-0.176577	0.062588	0.102684	0.312109	0.650052	-0.163985
14458	120.483333	-0.701529	0.634634	-0.080299	-0.703582	0.605294	0.079999	-0.598212	0.876089	0.045002	-0.582807	0.878980	-0.099215	-0.475801	1.085870	-0.023008	-0.442982	1.082718	0.076671	-0.352029	0.680020	-0.210492	-0.387469	1.054129	0.062895	-0.362435	0.675444	0.199736	-0.068949	0.691846	-0.082420	-0.081546	0.686542	0.036938	-0.083425	0.648061	0.043551	-0.175298	0.080142	-0.106088	-0.185316	0.068264	0.061605	-0.176579	0.062555	0.102670	0.311874	0.649981	-0.163864
14459	120.491667	-0.701544	0.634635	-0.080295	-0.703625	0.605321	0.080020	-0.598313	0.876165	0.045024	-0.582843	0.878989	-0.099214	-0.475818	1.085919	-0.023056	-0.443031	1.082763	0.076651	-0.352182	0.679881	-0.210395	-0.387519	1.054152	0.062877	-0.362448	0.675440	0.199735	-0.068954	0.691848	-0.082417	-0.081569	0.686574	0.036936	-0.083434	0.648084	0.043542	-0.175293	0.080161	-0.106083	-0.185316	0.068271	0.061606	-0.176590	0.062619	0.102702	0.311720	0.650004	-0.163747
14460	120.500000	-0.701625	0.634652	-0.080284	-0.703652	0.605308	0.080018	-0.598430	0.876218	0.045050	-0.582879	0.878987	-0.099212	-0.475845	1.085953	-0.023129	-0.443070	1.082805	0.076643	-0.352071	0.680003	-0.210487	-0.387564	1.054163	0.062837	-0.362459	0.675436	0.199737	-0.068962	0.691835	-0.082421	-0.081606	0.686608	0.036935	-0.083448	0.648113	0.043543	-0.175304	0.080172	-0.106057	-0.185312	0.068273	0.061600	-0.176577	0.062620	0.102682	0.311685	0.650151	-0.163611
14461	120.508333	-0.701606	0.634594	-0.080256	-0.703637	0.605283	0.080006	-0.598466	0.876189	0.045048	-0.582911	0.878978	-0.099213	-0.475855	1.085966	-0.023156	-0.443096	1.082823	0.076604	-0.352233	0.679854	-0.210395	-0.387603	1.054169	0.062816	-0.362461	0.675426	0.199746	-0.068967	0.691814	-0.082428	-0.081666	0.686660	0.036934	-0.083463	0.648165	0.043558	-0.175304	0.080176	-0.106070	-0.185317	0.068281	0.061589	-0.176603	0.062613	0.102707	0.311570	0.650182	-0.163522
14462	120.516667	-0.701584	0.634599	-0.080295	-0.703618	0.605259	0.079995	-0.598486	0.876174	0.045045	-0.582942	0.878966	-0.099213	-0.475872	1.085972	-0.023201	-0.443135	1.082843	0.076590	-0.352126	0.679982	-0.210489	-0.387638	1.054177	0.062821	-0.362460	0.675407	0.199755	-0.068971	0.691781	-0.082449	-0.081733	0.686725	0.036931	-0.083475	0.648236	0.043584	-0.175305	0.080179	-0.106074	-0.185395	0.068459	0.061518	-0.176586	0.062607	0.102678	0.311462	0.650219	-0.163432
14463	120.525000	-0.701594	0.634573	-0.080294	-0.703644	0.605250	0.080012	-0.598503	0.876161	0.045042	-0.582960	0.878946	-0.099225	-0.475879	1.085967	-0.023214	-0.443172	1.082860	0.076572	-0.352289	0.679839	-0.210404	-0.387678	1.054187	0.062821	-0.362466	0.675390	0.199776	-0.068968	0.691740	-0.082466	-0.081804	0.686800	0.036932	-0.083449	0.648128	0.043460	-0.175302	0.080151	-0.106102	-0.185323	0.068255	0.061586	-0.176598	0.062577	0.102694	0.311346	0.650266	-0.163350
14464	120.533333	-0.701602	0.634552	-0.080292	-0.703637	0.605225	0.080013	-0.598517	0.876145	0.045039	-0.582980	0.878933	-0.099230	-0.475899	1.085972	-0.023268	-0.443226	1.082874	0.076536	-0.352444	0.679696	-0.210316	-0.387721	1.054203	0.062810	-0.362467	0.675371	0.199802	-0.068956	0.691697	-0.082479	-0.081869	0.686893	0.036929	-0.083410	0.648045	0.043343	-0.175309	0.080132	-0.106107	-0.185330	0.068239	0.061591	-0.176598	0.062559	0.102698	0.311197	0.650308	-0.163236
14465	120.541667	-0.701610	0.634539	-0.080293	-0.703666	0.605232	0.080038	-0.598529	0.876134	0.045036	-0.582992	0.878929	-0.099236	-0.475917	1.085986	-0.023287	-0.443251	1.082885	0.076506	-0.352202	0.679954	-0.210512	-0.387764	1.054223	0.062818	-0.362470	0.675357	0.199813	-0.068925	0.691652	-0.082489	-0.081923	0.687001	0.036924	-0.083404	0.648170	0.043408	-0.175315	0.080127	-0.106102	-0.185335	0.068240	0.061603	-0.176603	0.062562	0.102705	0.311008	0.650354	-0.163078
14466	120.550000	-0.701618	0.634538	-0.080288	-0.703637	0.605208	0.080021	-0.598544	0.876125	0.045032	-0.583008	0.878932	-0.099236	-0.475937	1.086006	-0.023305	-0.443344	1.082935	0.076488	-0.352218	0.679951	-0.210513	-0.387814	1.054250	0.062828	-0.362475	0.675348	0.199812	-0.068869	0.691607	-0.082497	-0.081967	0.687119	0.036919	-0.083387	0.648287	0.043467	-0.175315	0.080122	-0.106090	-0.185337	0.068242	0.061619	-0.176594	0.062534	0.102683	0.310830	0.650407	-0.162914
14467	120.558333	-0.701625	0.634545	-0.080276	-0.703671	0.605229	0.080043	-0.598560	0.876123	0.045030	-0.583019	0.878939	-0.099235	-0.475963	1.086024	-0.023343	-0.443406	1.082913	0.076443	-0.352229	0.679946	-0.210508	-0.387863	1.054278	0.062818	-0.362491	0.675343	0.199803	-0.068797	0.691541	-0.082511	-0.081995	0.687228	0.036922	-0.083455	0.648780	0.043882	-0.175315	0.080136	-0.106060	-0.185367	0.068356	0.061589	-0.176598	0.062588	0.102722	0.310684	0.650462	-0.162756
14468	120.566667	-0.701699	0.634502	-0.080198	-0.703651	0.605156	0.079999	-0.598570	0.876120	0.045027	-0.583019	0.878939	-0.099242	-0.475989	1.086037	-0.023379	-0.443404	1.082939	0.076424	-0.352493	0.679683	-0.210329	-0.387904	1.054305	0.062808	-0.362501	0.675340	0.199777	-0.068732	0.691447	-0.082535	-0.082010	0.687306	0.036925	-0.083428	0.648888	0.043951	-0.175316	0.080157	-0.106039	-0.185325	0.068264	0.061634	-0.176603	0.062616	0.102752	0.310573	0.650521	-0.162623
14469	120.575000	-0.701640	0.634557	-0.080273	-0.703655	0.605220	0.080022	-0.598578	0.876113	0.045019	-0.583026	0.878938	-0.099239	-0.476019	1.086043	-0.023407	-0.443465	1.083010	0.076452	-0.352238	0.679926	-0.210517	-0.387942	1.054338	0.062801	-0.362506	0.675334	0.199743	-0.068708	0.691261	-0.082544	-0.081988	0.687354	0.036937	-0.083396	0.648938	0.044006	-0.175307	0.080160	-0.106035	-0.185320	0.068271	0.061633	-0.176592	0.062623	0.102729	0.310499	0.650599	-0.162518
14470	120.583333	-0.701643	0.634554	-0.080276	-0.703659	0.605216	0.080016	-0.598584	0.876100	0.045008	-0.583022	0.878926	-0.099245	-0.476039	1.086035	-0.023406	-0.443518	1.083042	0.076451	-0.352230	0.679918	-0.210537	-0.387978	1.054375	0.062804	-0.362513	0.675331	0.199707	-0.068826	0.691175	-0.082673	-0.081951	0.687357	0.036965	-0.083360	0.648951	0.044064	-0.175296	0.080151	-0.106068	-0.185318	0.068261	0.061628	-0.176580	0.062567	0.102703	0.310444	0.650665	-0.162433
14471	120.591667	-0.701635	0.634539	-0.080288	-0.703704	0.605202	0.080026	-0.598592	0.876085	0.044993	-0.583015	0.878908	-0.099266	-0.476069	1.086029	-0.023427	-0.443569	1.083068	0.076428	-0.352468	0.679652	-0.210375	-0.388014	1.054430	0.062811	-0.362516	0.675329	0.199673	-0.069047	0.691010	-0.082807	-0.081886	0.687317	0.037024	-0.083317	0.648912	0.044109	-0.175292	0.080147	-0.106083	-0.185319	0.068245	0.061617	-0.176593	0.062589	0.102730	0.310387	0.650696	-0.162378
14472	120.600000	-0.701634	0.634525	-0.080305	-0.703668	0.605208	0.080007	-0.598596	0.876072	0.044971	-0.583011	0.878896	-0.099290	-0.476097	1.086029	-0.023435	-0.443605	1.083069	0.076368	-0.352186	0.679916	-0.210594	-0.388052	1.054474	0.062813	-0.362519	0.675331	0.199636	-0.069347	0.690842	-0.082975	-0.081823	0.687259	0.037093	-0.083179	0.648478	0.043787	-0.175293	0.080139	-0.106096	-0.185320	0.068232	0.061608	-0.176587	0.062566	0.102707	0.310341	0.650687	-0.162364
14473	120.608333	-0.701628	0.634520	-0.080318	-0.703663	0.605206	0.079994	-0.598606	0.876067	0.044949	-0.583004	0.878887	-0.099313	-0.476139	1.086049	-0.023445	-0.443648	1.083178	0.076445	-0.352162	0.679928	-0.210621	-0.388093	1.054553	0.062822	-0.362526	0.675331	0.199598	-0.069702	0.690730	-0.083154	-0.081770	0.687228	0.037163	-0.083191	0.648819	0.044144	-0.175296	0.080135	-0.106112	-0.185350	0.068347	0.061548	-0.176582	0.062565	0.102686	0.310297	0.650653	-0.162382
14474	120.616667	-0.701624	0.634522	-0.080326	-0.703696	0.605203	0.079989	-0.598615	0.876060	0.044927	-0.582995	0.878889	-0.099331	-0.476182	1.086086	-0.023451	-0.443694	1.083247	0.076445	-0.352142	0.679964	-0.210639	-0.388142	1.054615	0.062827	-0.362534	0.675335	0.199570	-0.070089	0.690687	-0.083326	-0.081727	0.687236	0.037233	-0.083117	0.648807	0.044147	-0.175295	0.080143	-0.106115	-0.185390	0.068453	0.061511	-0.176590	0.062567	0.102688	0.310257	0.650609	-0.162420
14475	120.625000	-0.701621	0.634536	-0.080328	-0.703659	0.605223	0.079977	-0.598625	0.876069	0.044904	-0.582991	0.878904	-0.099384	-0.476227	1.086152	-0.023447	-0.443753	1.083308	0.076420	-0.352385	0.679742	-0.210454	-0.388191	1.054682	0.062832	-0.362548	0.675341	0.199551	-0.070486	0.690663	-0.083468	-0.081744	0.687308	0.037312	-0.083055	0.648847	0.044142	-0.175307	0.080154	-0.106078	-0.185319	0.068257	0.061591	-0.176591	0.062581	0.102688	0.310229	0.650566	-0.162458
14476	120.633333	-0.701617	0.634556	-0.080331	-0.703647	0.605233	0.079965	-0.598649	0.876072	0.044889	-0.583001	0.878933	-0.099363	-0.476282	1.086227	-0.023442	-0.443792	1.083394	0.076435	-0.352102	0.680042	-0.210646	-0.388242	1.054749	0.062836	-0.362558	0.675345	0.199536	-0.070941	0.690844	-0.083695	-0.081788	0.687416	0.037373	-0.082918	0.648548	0.043809	-0.175307	0.080165	-0.106063	-0.185327	0.068275	0.061605	-0.176598	0.062605	0.102688	0.310221	0.650525	-0.162501
14477	120.641667	-0.701609	0.634574	-0.080325	-0.703662	0.605257	0.079977	-0.598663	0.876074	0.044872	-0.582989	0.878949	-0.099408	-0.476328	1.086307	-0.023440	-0.443847	1.083460	0.076400	-0.352239	0.679945	-0.210550	-0.388295	1.054812	0.062835	-0.362577	0.675342	0.199531	-0.071278	0.690898	-0.083802	-0.081893	0.687659	0.037409	-0.082932	0.649105	0.044138	-0.175304	0.080165	-0.106083	-0.185322	0.068289	0.061601	-0.176595	0.062605	0.102677	0.310218	0.650475	-0.162540
14478	120.650000	-0.701663	0.634537	-0.080244	-0.703632	0.605257	0.079966	-0.598676	0.876074	0.044856	-0.582989	0.878964	-0.099384	-0.476369	1.086378	-0.023435	-0.443901	1.083523	0.076371	-0.352379	0.679843	-0.210462	-0.388351	1.054865	0.062840	-0.362595	0.675335	0.199535	-0.071697	0.691227	-0.084175	-0.081957	0.687843	0.037377	-0.082887	0.649328	0.044143	-0.175302	0.080169	-0.106086	-0.185320	0.068292	0.061601	-0.176603	0.062625	0.102692	0.310214	0.650423	-0.162588
14479	120.658333	-0.701585	0.634591	-0.080322	-0.703640	0.605269	0.079980	-0.598683	0.876064	0.044844	-0.582971	0.878959	-0.099435	-0.476399	1.086430	-0.023428	-0.443972	1.083570	0.076350	-0.352268	0.679976	-0.210556	-0.388340	1.055014	0.062918	-0.362609	0.675312	0.199546	-0.072038	0.691342	-0.084480	-0.082076	0.687978	0.037492	-0.082934	0.649453	0.044190	-0.175306	0.080167	-0.106075	-0.185325	0.068281	0.061599	-0.176600	0.062617	0.102698	0.310220	0.650366	-0.162634
14480	120.666667	-0.701570	0.634585	-0.080331	-0.703609	0.605259	0.079966	-0.598683	0.876049	0.044832	-0.582961	0.878954	-0.099415	-0.476431	1.086461	-0.023433	-0.443972	1.083434	0.076153	-0.352148	0.680115	-0.210654	-0.388385	1.055060	0.062933	-0.362623	0.675292	0.199569	-0.072332	0.691563	-0.084816	-0.082234	0.688065	0.037660	-0.082934	0.649130	0.043888	-0.175301	0.080153	-0.106096	-0.185328	0.068263	0.061594	-0.176595	0.062552	0.102684	0.310236	0.650318	-0.162680
14481	120.675000	-0.701553	0.634574	-0.080336	-0.703619	0.605253	0.079965	-0.598673	0.876032	0.044812	-0.582942	0.878940	-0.099430	-0.476456	1.086469	-0.023437	-0.444017	1.083729	0.076408	-0.352301	0.679977	-0.210564	-0.388419	1.055097	0.062951	-0.362643	0.675261	0.199599	-0.072562	0.691591	-0.085115	-0.082363	0.688119	0.037828	-0.083112	0.649608	0.044299	-0.175304	0.080133	-0.106101	-0.185405	0.068453	0.061515	-0.176598	0.062549	0.102691	0.310269	0.650281	-0.162721
14482	120.683333	-0.701538	0.634570	-0.080346	-0.703595	0.605256	0.079956	-0.598661	0.876021	0.044799	-0.582916	0.878917	-0.099507	-0.476475	1.086463	-0.023444	-0.444102	1.083673	0.076341	-0.352163	0.680121	-0.210638	-0.388443	1.055123	0.062960	-0.362672	0.675226	0.199631	-0.072748	0.691739	-0.085604	-0.082480	0.688215	0.037963	-0.083097	0.649361	0.044008	-0.175307	0.080125	-0.106105	-0.185329	0.068232	0.061598	-0.176600	0.062554	0.102700	0.310316	0.650274	-0.162758
14483	120.691667	-0.701530	0.634570	-0.080346	-0.703591	0.605258	0.079957	-0.598665	0.876002	0.044808	-0.582915	0.878919	-0.099440	-0.476487	1.086449	-0.023450	-0.444125	1.083649	0.076329	-0.352147	0.680142	-0.210603	-0.388461	1.055140	0.062972	-0.362695	0.675188	0.199650	-0.072866	0.691767	-0.086164	-0.082697	0.688524	0.038046	-0.083112	0.649568	0.044064	-0.175302	0.080121	-0.106091	-0.185373	0.068333	0.061576	-0.176598	0.062544	0.102706	0.310379	0.650274	-0.162784
14484	120.700000	-0.701522	0.634576	-0.080346	-0.703589	0.605258	0.079951	-0.598654	0.875993	0.044808	-0.582906	0.878920	-0.099435	-0.476497	1.086427	-0.023463	-0.444143	1.083673	0.076337	-0.352374	0.679912	-0.210382	-0.388524	1.055055	0.062911	-0.362725	0.675150	0.199657	-0.072939	0.691697	-0.086754	-0.082796	0.688758	0.038054	-0.083117	0.649810	0.044101	-0.175302	0.080122	-0.106068	-0.185331	0.068234	0.061629	-0.176608	0.062590	0.102738	0.310436	0.650286	-0.162814
14485	120.708333	-0.701558	0.634560	-0.080297	-0.703606	0.605271	0.079967	-0.598636	0.875995	0.044807	-0.582893	0.878915	-0.099459	-0.476501	1.086395	-0.023467	-0.444128	1.083692	0.076366	-0.352344	0.679946	-0.210362	-0.388525	1.055061	0.062910	-0.362747	0.675113	0.199647	-0.072992	0.691578	-0.087310	-0.082887	0.688978	0.038010	-0.083201	0.650416	0.044475	-0.175298	0.080129	-0.106052	-0.185329	0.068240	0.061640	-0.176589	0.062585	0.102715	0.310495	0.650278	-0.162843
14486	120.716667	-0.701592	0.634544	-0.080254	-0.703631	0.605289	0.079992	-0.598616	0.875990	0.044812	-0.582880	0.878913	-0.099476	-0.476503	1.086358	-0.023475	-0.444169	1.083562	0.076291	-0.352312	0.679980	-0.210342	-0.388522	1.055059	0.062908	-0.362768	0.675081	0.199633	-0.073011	0.691465	-0.087868	-0.082969	0.689166	0.037953	-0.083189	0.650605	0.044478	-0.175306	0.080146	-0.106023	-0.185324	0.068241	0.061642	-0.176591	0.062592	0.102718	0.310547	0.650257	-0.162884
14487	120.725000	-0.701529	0.634603	-0.080324	-0.703583	0.605263	0.079964	-0.598614	0.875986	0.044845	-0.582885	0.878922	-0.099393	-0.476502	1.086319	-0.023495	-0.444165	1.083585	0.076284	-0.352032	0.680274	-0.210514	-0.388518	1.055054	0.062903	-0.362770	0.675066	0.199607	-0.073082	0.691351	-0.088363	-0.083041	0.689298	0.037881	-0.083187	0.650742	0.044453	-0.175303	0.080143	-0.106018	-0.185322	0.068248	0.061632	-0.176588	0.062569	0.102712	0.310589	0.650219	-0.162937
14488	120.733333	-0.701530	0.634604	-0.080324	-0.703582	0.605267	0.079968	-0.598598	0.875980	0.044858	-0.582864	0.878909	-0.099449	-0.476492	1.086278	-0.023507	-0.444174	1.083583	0.076307	-0.352287	0.680030	-0.210325	-0.388516	1.055050	0.062905	-0.362759	0.675059	0.199581	-0.073119	0.691233	-0.088854	-0.083117	0.689382	0.037805	-0.083199	0.650833	0.044399	-0.175294	0.080133	-0.106059	-0.185319	0.068250	0.061620	-0.176583	0.062549	0.102701	0.310638	0.650172	-0.163009
14489	120.741667	-0.701601	0.634542	-0.080249	-0.703583	0.605264	0.079968	-0.598585	0.875975	0.044873	-0.582846	0.878911	-0.099444	-0.476489	1.086236	-0.023530	-0.444180	1.083506	0.076271	-0.352286	0.680041	-0.210315	-0.388505	1.055056	0.062909	-0.362741	0.675072	0.199571	-0.073144	0.691094	-0.089303	-0.083200	0.689398	0.037739	-0.083253	0.650862	0.044336	-0.175296	0.080141	-0.106089	-0.185353	0.068356	0.061563	-0.176600	0.062590	0.102724	0.310690	0.650109	-0.163106
14490	120.750000	-0.701538	0.634588	-0.080325	-0.703583	0.605259	0.079969	-0.598570	0.875965	0.044889	-0.582871	0.878909	-0.099350	-0.476484	1.086200	-0.023544	-0.444185	1.083484	0.076254	-0.352025	0.680313	-0.210490	-0.388490	1.055058	0.062922	-0.362710	0.675096	0.199567	-0.073194	0.690988	-0.089728	-0.083306	0.689385	0.037696	-0.083352	0.650847	0.044264	-0.175311	0.080146	-0.106081	-0.185326	0.068249	0.061588	-0.176607	0.062588	0.102723	0.310729	0.650045	-0.163203
14491	120.758333	-0.701541	0.634587	-0.080329	-0.703588	0.605266	0.079968	-0.598555	0.875962	0.044906	-0.582866	0.878914	-0.099336	-0.476475	1.086160	-0.023531	-0.444158	1.083535	0.076295	-0.352308	0.680054	-0.210304	-0.388477	1.055069	0.062931	-0.362666	0.675133	0.199586	-0.073295	0.690993	-0.090181	-0.083424	0.689342	0.037668	-0.083480	0.650796	0.044185	-0.175305	0.080138	-0.106112	-0.185401	0.068456	0.061509	-0.176597	0.062588	0.102693	0.310759	0.649987	-0.163276
14492	120.766667	-0.701547	0.634595	-0.080328	-0.703627	0.605255	0.079977	-0.598545	0.875963	0.044922	-0.582866	0.878925	-0.099317	-0.476472	1.086146	-0.023525	-0.444161	1.083492	0.076286	-0.352326	0.680056	-0.210296	-0.388463	1.055074	0.062936	-0.362613	0.675178	0.199616	-0.073413	0.691025	-0.090598	-0.083536	0.689287	0.037650	-0.083617	0.650720	0.044096	-0.175307	0.080140	-0.106111	-0.185403	0.068466	0.061507	-0.176600	0.062594	0.102680	0.310769	0.649940	-0.163323
14493	120.775000	-0.701615	0.634550	-0.080239	-0.703597	0.605266	0.079966	-0.598535	0.875966	0.044939	-0.582857	0.878942	-0.099311	-0.476467	1.086149	-0.023512	-0.444143	1.083525	0.076305	-0.352218	0.680189	-0.210380	-0.388448	1.055087	0.062939	-0.362560	0.675214	0.199660	-0.073540	0.691117	-0.090966	-0.083643	0.689216	0.037672	-0.083765	0.650619	0.044012	-0.175305	0.080149	-0.106098	-0.185328	0.068275	0.061591	-0.176599	0.062601	0.102680	0.310782	0.649919	-0.163356
14494	120.783333	-0.701552	0.634617	-0.080303	-0.703595	0.605272	0.079976	-0.598523	0.875971	0.044960	-0.582870	0.878947	-0.099272	-0.476470	1.086167	-0.023495	-0.444129	1.083509	0.076294	-0.352387	0.680051	-0.210286	-0.388439	1.055095	0.062936	-0.362507	0.675249	0.199703	-0.073646	0.691235	-0.091289	-0.083731	0.689155	0.037718	-0.083911	0.650511	0.043940	-0.175314	0.080170	-0.106062	-0.185329	0.068287	0.061594	-0.176585	0.062623	0.102675	0.310787	0.649912	-0.163368
14495	120.791667	-0.701558	0.634630	-0.080290	-0.703595	0.605282	0.079984	-0.598510	0.875979	0.044981	-0.582866	0.878954	-0.099248	-0.476469	1.086193	-0.023478	-0.444041	1.083650	0.076369	-0.352423	0.680040	-0.210283	-0.388425	1.055111	0.062931	-0.362464	0.675271	0.199739	-0.073703	0.691320	-0.091574	-0.083805	0.689089	0.037798	-0.084025	0.650413	0.043912	-0.175303	0.080177	-0.106072	-0.185321	0.068283	0.061591	-0.176589	0.062627	0.102682	0.310807	0.649933	-0.163377
14496	120.800000	-0.701550	0.634633	-0.080279	-0.703582	0.605221	0.079958	-0.598495	0.875989	0.045003	-0.582863	0.878957	-0.099228	-0.476464	1.086213	-0.023462	-0.444038	1.083699	0.076398	-0.352460	0.680024	-0.210283	-0.388416	1.055123	0.062927	-0.362441	0.675284	0.199768	-0.073737	0.691374	-0.091829	-0.083849	0.689040	0.037901	-0.084112	0.650354	0.043930	-0.175295	0.080169	-0.106086	-0.185327	0.068270	0.061604	-0.176597	0.062603	0.102702	0.310840	0.649963	-0.163366
14497	120.808333	-0.701545	0.634628	-0.080272	-0.703589	0.605276	0.080002	-0.598307	0.875882	0.044979	-0.582852	0.878947	-0.099211	-0.476465	1.086241	-0.023452	-0.444086	1.083584	0.076304	-0.352498	0.680006	-0.210294	-0.388357	1.055238	0.062982	-0.362440	0.675282	0.199779	-0.073751	0.691401	-0.092069	-0.083859	0.689039	0.038016	-0.084150	0.650340	0.044018	-0.175298	0.080169	-0.106078	-0.185329	0.068265	0.061602	-0.176602	0.062571	0.102709	0.310883	0.650010	-0.163354
14498	120.816667	-0.701543	0.634628	-0.080267	-0.703586	0.605271	0.080007	-0.598450	0.876005	0.045045	-0.582843	0.878944	-0.099192	-0.476462	1.086268	-0.023448	-0.444052	1.083649	0.076296	-0.352271	0.680247	-0.210488	-0.388343	1.055258	0.062974	-0.362457	0.675269	0.199774	-0.073731	0.691413	-0.092302	-0.083853	0.689078	0.038136	-0.084155	0.650387	0.044147	-0.175295	0.080156	-0.106102	-0.185328	0.068247	0.061606	-0.176592	0.062531	0.102683	0.310933	0.650066	-0.163344
14499	120.825000	-0.701530	0.634623	-0.080267	-0.703602	0.605287	0.080022	-0.598337	0.875959	0.045042	-0.582837	0.878941	-0.099175	-0.476462	1.086305	-0.023455	-0.444045	1.083707	0.076324	-0.352562	0.679974	-0.210321	-0.388332	1.055275	0.062958	-0.362495	0.675251	0.199747	-0.073687	0.691409	-0.092513	-0.083862	0.689201	0.038305	-0.084122	0.650474	0.044328	-0.175297	0.080141	-0.106105	-0.185366	0.068344	0.061567	-0.176595	0.062545	0.102693	0.310988	0.650117	-0.163345
14500	120.833333	-0.701519	0.634629	-0.080267	-0.703626	0.605349	0.080061	-0.598390	0.876022	0.045081	-0.582830	0.878933	-0.099171	-0.476454	1.086346	-0.023461	-0.444026	1.083741	0.076307	-0.352586	0.679963	-0.210327	-0.388321	1.055299	0.062930	-0.362540	0.675235	0.199712	-0.073648	0.691401	-0.092709	-0.083809	0.689260	0.038395	-0.084086	0.650588	0.044541	-0.175299	0.080127	-0.106100	-0.185328	0.068241	0.061610	-0.176595	0.062569	0.102702	0.311038	0.650157	-0.163337
14501	120.841667	-0.701510	0.634640	-0.080260	-0.703572	0.605280	0.080015	-0.598196	0.875922	0.045053	-0.582822	0.878945	-0.099141	-0.476448	1.086391	-0.023479	-0.444012	1.083770	0.076278	-0.352336	0.680216	-0.210509	-0.388302	1.055336	0.062908	-0.362588	0.675217	0.199665	-0.073607	0.691406	-0.092904	-0.083792	0.689381	0.038567	-0.084049	0.650748	0.044815	-0.175302	0.080125	-0.106076	-0.185327	0.068250	0.061615	-0.176599	0.062570	0.102703	0.311083	0.650170	-0.163338
14502	120.850000	-0.701499	0.634651	-0.080252	-0.703558	0.605286	0.080017	-0.598334	0.876041	0.045114	-0.582813	0.878949	-0.099124	-0.476443	1.086440	-0.023499	-0.443975	1.083551	0.076017	-0.352340	0.680218	-0.210497	-0.388272	1.055339	0.062844	-0.362637	0.675199	0.199619	-0.073580	0.691439	-0.093079	-0.083810	0.689508	0.038643	-0.084040	0.650905	0.045084	-0.175300	0.080125	-0.106072	-0.185321	0.068256	0.061627	-0.176587	0.062557	0.102683	0.311111	0.650163	-0.163343
14503	120.858333	-0.701474	0.634670	-0.080237	-0.703567	0.605307	0.080041	-0.598142	0.875930	0.045082	-0.582799	0.878944	-0.099112	-0.476431	1.086488	-0.023512	-0.443985	1.083632	0.076035	-0.352598	0.679959	-0.210303	-0.388263	1.055371	0.062819	-0.362690	0.675195	0.199572	-0.073586	0.691523	-0.093208	-0.083802	0.689641	0.038760	-0.084017	0.651076	0.045350	-0.175299	0.080127	-0.106058	-0.185324	0.068261	0.061627	-0.176589	0.062585	0.102699	0.311132	0.650139	-0.163351
14504	120.866667	-0.701483	0.634683	-0.080232	-0.703531	0.605302	0.080036	-0.598103	0.875939	0.045093	-0.582782	0.878942	-0.099098	-0.476422	1.086531	-0.023531	-0.443979	1.083672	0.076007	-0.352596	0.679960	-0.210289	-0.388266	1.055406	0.062820	-0.362747	0.675189	0.199536	-0.073604	0.691658	-0.093311	-0.083790	0.689752	0.038870	-0.083999	0.651211	0.045597	-0.175297	0.080135	-0.106048	-0.185326	0.068270	0.061628	-0.176583	0.062611	0.102706	0.311144	0.650111	-0.163364
14505	120.875000	-0.701505	0.634693	-0.080220	-0.703519	0.605309	0.080043	-0.598096	0.875915	0.045090	-0.582762	0.878924	-0.099099	-0.476411	1.086577	-0.023550	-0.443944	1.083674	0.075935	-0.352475	0.680085	-0.210371	-0.388252	1.055436	0.062790	-0.362793	0.675178	0.199492	-0.073655	0.691826	-0.093373	-0.083766	0.689838	0.038960	-0.083889	0.650948	0.045466	-0.175304	0.080147	-0.106047	-0.185323	0.068262	0.061617	-0.176588	0.062554	0.102693	0.311151	0.650083	-0.163387
14506	120.883333	-0.701531	0.634704	-0.080219	-0.703504	0.605314	0.080045	-0.598082	0.875909	0.045086	-0.582739	0.878905	-0.099110	-0.476403	1.086622	-0.023572	-0.443929	1.083728	0.075916	-0.352351	0.680204	-0.210454	-0.388240	1.055470	0.062759	-0.362840	0.675175	0.199455	-0.073736	0.691998	-0.093417	-0.083762	0.689885	0.039069	-0.083965	0.651394	0.046008	-0.175312	0.080156	-0.106053	-0.185331	0.068245	0.061608	-0.176583	0.062531	0.102683	0.311152	0.650051	-0.163416
14507	120.891667	-0.701438	0.634683	-0.080226	-0.703530	0.605344	0.080070	-0.598054	0.875919	0.045072	-0.582720	0.878883	-0.099133	-0.476395	1.086652	-0.023592	-0.443908	1.083900	0.076026	-0.352624	0.679935	-0.210277	-0.388230	1.055503	0.062738	-0.362876	0.675170	0.199413	-0.073827	0.692165	-0.093446	-0.083743	0.689905	0.039209	-0.083955	0.651428	0.046175	-0.175303	0.080144	-0.106097	-0.185368	0.068347	0.061555	-0.176597	0.062563	0.102704	0.311154	0.650024	-0.163446
14508	120.900000	-0.701513	0.634705	-0.080233	-0.703492	0.605334	0.080039	-0.598057	0.875903	0.045052	-0.582697	0.878873	-0.099154	-0.476398	1.086687	-0.023633	-0.443878	1.084029	0.076081	-0.352378	0.680172	-0.210460	-0.388218	1.055532	0.062718	-0.362909	0.675166	0.199375	-0.073926	0.692333	-0.093417	-0.083703	0.689912	0.039368	-0.083932	0.651436	0.046341	-0.175313	0.080151	-0.106093	-0.185324	0.068253	0.061572	-0.176595	0.062563	0.102685	0.311157	0.650000	-0.163474
14509	120.908333	-0.701474	0.634702	-0.080244	-0.703490	0.605342	0.080031	-0.598043	0.875904	0.045023	-0.582677	0.878864	-0.099178	-0.476391	1.086702	-0.023642	-0.443859	1.084064	0.076057	-0.352373	0.680160	-0.210457	-0.388209	1.055562	0.062702	-0.362935	0.675154	0.199325	-0.074115	0.692442	-0.093408	-0.083643	0.689898	0.039569	-0.083886	0.651410	0.046479	-0.175309	0.080141	-0.106101	-0.185333	0.068246	0.061584	-0.176601	0.062559	0.102682	0.311158	0.649999	-0.163484
14510	120.916667	-0.701400	0.634697	-0.080249	-0.703490	0.605356	0.080024	-0.598035	0.875912	0.044997	-0.582656	0.878863	-0.099202	-0.476384	1.086711	-0.023649	-0.443844	1.084093	0.076038	-0.352628	0.679897	-0.210278	-0.388191	1.055577	0.062673	-0.362963	0.675139	0.199275	-0.074247	0.692510	-0.093390	-0.083536	0.689899	0.039775	-0.083805	0.651396	0.046617	-0.175307	0.080132	-0.106109	-0.185410	0.068465	0.061513	-0.176590	0.062548	0.102655	0.311164	0.650003	-0.163483
14511	120.925000	-0.701431	0.634695	-0.080231	-0.703512	0.605368	0.080032	-0.598020	0.875923	0.044967	-0.582638	0.878862	-0.099226	-0.476379	1.086721	-0.023669	-0.443815	1.084120	0.076025	-0.352624	0.679900	-0.210286	-0.388180	1.055598	0.062658	-0.362995	0.675122	0.199228	-0.074278	0.692578	-0.093352	-0.083429	0.689906	0.039984	-0.083705	0.651376	0.046746	-0.175301	0.080143	-0.106096	-0.185362	0.068381	0.061557	-0.176600	0.062602	0.102687	0.311179	0.650016	-0.163476
14512	120.933333	-0.701502	0.634747	-0.080239	-0.703490	0.605361	0.080022	-0.598020	0.875922	0.044941	-0.582614	0.878869	-0.099245	-0.476372	1.086728	-0.023680	-0.443797	1.084113	0.076000	-0.352364	0.680156	-0.210467	-0.388146	1.055596	0.062610	-0.363028	0.675101	0.199176	-0.074255	0.692637	-0.093304	-0.083314	0.689908	0.040208	-0.083609	0.651357	0.046887	-0.175307	0.080163	-0.106050	-0.185323	0.068287	0.061615	-0.176610	0.062639	0.102727	0.311197	0.650035	-0.163464
14513	120.941667	-0.701434	0.634690	-0.080210	-0.703497	0.605366	0.080022	-0.598004	0.875933	0.044915	-0.582598	0.878866	-0.099266	-0.476345	1.086717	-0.023662	-0.443746	1.084130	0.076011	-0.352362	0.680162	-0.210476	-0.388124	1.055604	0.062610	-0.363061	0.675082	0.199131	-0.074159	0.692695	-0.093264	-0.083243	0.689949	0.040485	-0.083524	0.651329	0.047031	-0.175300	0.080162	-0.106050	-0.185328	0.068282	0.061619	-0.176601	0.062595	0.102717	0.311218	0.650052	-0.163459
14514	120.950000	-0.701507	0.634667	-0.080174	-0.703497	0.605367	0.080020	-0.597990	0.875942	0.044888	-0.582580	0.878861	-0.099289	-0.476329	1.086714	-0.023667	-0.443657	1.084241	0.076051	-0.352361	0.680158	-0.210489	-0.388086	1.055614	0.062577	-0.363093	0.675064	0.199089	-0.074022	0.692754	-0.093232	-0.083188	0.689973	0.040767	-0.083459	0.651281	0.047190	-0.175293	0.080150	-0.106065	-0.185320	0.068270	0.061622	-0.176601	0.062592	0.102721	0.311241	0.650058	-0.163446
14515	120.958333	-0.701484	0.634684	-0.080220	-0.703518	0.605374	0.080025	-0.597984	0.875940	0.044865	-0.582565	0.878846	-0.099319	-0.476323	1.086729	-0.023705	-0.443692	1.084151	0.075961	-0.352620	0.679900	-0.210328	-0.388055	1.055637	0.062545	-0.363130	0.675049	0.199064	-0.073845	0.692784	-0.093212	-0.083070	0.689838	0.040918	-0.083440	0.651238	0.047357	-0.175297	0.080154	-0.106062	-0.185319	0.068254	0.061611	-0.176596	0.062571	0.102717	0.311260	0.650054	-0.163444
14516	120.966667	-0.701499	0.634716	-0.080267	-0.703502	0.605362	0.080002	-0.597962	0.875952	0.044835	-0.582549	0.878848	-0.099352	-0.476307	1.086749	-0.023737	-0.443636	1.084214	0.075963	-0.352378	0.680143	-0.210523	-0.388028	1.055660	0.062510	-0.363161	0.675050	0.199051	-0.073655	0.692802	-0.093167	-0.083046	0.689801	0.041148	-0.083428	0.651195	0.047527	-0.175308	0.080145	-0.106066	-0.185321	0.068239	0.061600	-0.176609	0.062575	0.102734	0.311274	0.650040	-0.163438
14517	120.975000	-0.701432	0.634696	-0.080287	-0.703502	0.605368	0.079994	-0.597960	0.875942	0.044812	-0.582537	0.878845	-0.099385	-0.476287	1.086785	-0.023771	-0.443618	1.084247	0.075920	-0.352516	0.680012	-0.210433	-0.388017	1.055693	0.062473	-0.363189	0.675037	0.199048	-0.073518	0.692881	-0.093123	-0.083063	0.689784	0.041372	-0.083449	0.651170	0.047698	-0.175299	0.080129	-0.106091	-0.185319	0.068236	0.061592	-0.176585	0.062552	0.102677	0.311285	0.650029	-0.163440
14518	120.983333	-0.701400	0.634708	-0.080308	-0.703501	0.605366	0.079987	-0.597933	0.875964	0.044774	-0.582506	0.878850	-0.099498	-0.476273	1.086845	-0.023830	-0.443570	1.084357	0.075916	-0.352655	0.679879	-0.210333	-0.388021	1.055724	0.062435	-0.363213	0.675032	0.199060	-0.073450	0.693017	-0.093076	-0.083103	0.689779	0.041582	-0.083483	0.651157	0.047874	-0.175302	0.080122	-0.106087	-0.185399	0.068450	0.061527	-0.176594	0.062572	0.102686	0.311293	0.650020	-0.163434
14519	120.991667	-0.701415	0.634708	-0.080298	-0.703502	0.605364	0.079980	-0.597940	0.875957	0.044758	-0.582533	0.878860	-0.099434	-0.476248	1.086919	-0.023887	-0.443582	1.084419	0.075870	-0.352403	0.680133	-0.210505	-0.388029	1.055753	0.062394	-0.363227	0.675024	0.199079	-0.073468	0.693174	-0.093020	-0.083151	0.689797	0.041745	-0.083519	0.651164	0.048026	-0.175311	0.080123	-0.106060	-0.185325	0.068249	0.061609	-0.176586	0.062572	0.102671	0.311292	0.650017	-0.163421
14520	121.000000	-0.701427	0.634712	-0.080286	-0.703498	0.605369	0.079978	-0.597930	0.875963	0.044735	-0.582534	0.878867	-0.099448	-0.476229	1.087003	-0.023944	-0.443566	1.084509	0.075833	-0.352399	0.680129	-0.210491	-0.388046	1.055786	0.062355	-0.363229	0.675022	0.199097	-0.073529	0.693324	-0.092956	-0.083198	0.689816	0.041876	-0.083533	0.651170	0.048137	-0.175311	0.080122	-0.106063	-0.185332	0.068262	0.061621	-0.176608	0.062621	0.102725	0.311285	0.650015	-0.163405
14521	121.008333	-0.701419	0.634725	-0.080288	-0.703509	0.605391	0.079991	-0.597917	0.875991	0.044717	-0.582531	0.878851	-0.099524	-0.476217	1.087080	-0.024002	-0.443570	1.084620	0.075818	-0.352533	0.679997	-0.210387	-0.388065	1.055814	0.062311	-0.363235	0.675025	0.199120	-0.073600	0.693466	-0.092910	-0.083229	0.689825	0.041986	-0.083528	0.651159	0.048206	-0.175308	0.080131	-0.106053	-0.185333	0.068272	0.061631	-0.176594	0.062613	0.102710	0.311268	0.650008	-0.163403
14522	121.016667	-0.701398	0.634712	-0.080273	-0.703477	0.605380	0.079985	-0.597915	0.875991	0.044703	-0.582532	0.878843	-0.099537	-0.476208	1.087147	-0.024064	-0.443600	1.084675	0.075752	-0.352670	0.679862	-0.210287	-0.388088	1.055839	0.062260	-0.363230	0.675018	0.199128	-0.073674	0.693587	-0.092876	-0.083247	0.689829	0.042083	-0.083510	0.651147	0.048261	-0.175313	0.080135	-0.106049	-0.185335	0.068269	0.061631	-0.176602	0.062593	0.102735	0.311250	0.649994	-0.163408
14523	121.025000	-0.701471	0.634725	-0.080270	-0.703476	0.605390	0.079981	-0.597922	0.875979	0.044693	-0.582540	0.878847	-0.099490	-0.476208	1.087209	-0.024139	-0.443604	1.084736	0.075715	-0.352692	0.679846	-0.210282	-0.388127	1.055871	0.062204	-0.363227	0.675018	0.199128	-0.073750	0.693689	-0.092847	-0.083249	0.689811	0.042223	-0.083482	0.651108	0.048278	-0.175320	0.080155	-0.106038	-0.185337	0.068261	0.061625	-0.176608	0.062596	0.102751	0.311240	0.649959	-0.163417
14524	121.033333	-0.701432	0.634695	-0.080293	-0.703471	0.605392	0.079974	-0.597918	0.875983	0.044664	-0.582543	0.878829	-0.099515	-0.476201	1.087258	-0.024206	-0.443642	1.084786	0.075630	-0.352464	0.680075	-0.210456	-0.388165	1.055892	0.062142	-0.363230	0.675022	0.199117	-0.073813	0.693763	-0.092847	-0.083340	0.689889	0.042380	-0.083460	0.651076	0.048300	-0.175316	0.080158	-0.106051	-0.185340	0.068247	0.061616	-0.176618	0.062595	0.102755	0.311227	0.649912	-0.163437
14525	121.041667	-0.701421	0.634686	-0.080308	-0.703482	0.605394	0.079952	-0.597928	0.875975	0.044641	-0.582550	0.878803	-0.099574	-0.476195	1.087298	-0.024278	-0.443650	1.084833	0.075582	-0.352497	0.680066	-0.210468	-0.388184	1.055919	0.062088	-0.363237	0.675026	0.199092	-0.073852	0.693816	-0.092866	-0.083333	0.689859	0.042499	-0.083459	0.651020	0.048327	-0.175307	0.080154	-0.106089	-0.185338	0.068241	0.061598	-0.176600	0.062569	0.102707	0.311213	0.649866	-0.163466
14526	121.050000	-0.701454	0.634696	-0.080346	-0.703527	0.605407	0.079965	-0.597950	0.875951	0.044625	-0.582562	0.878793	-0.099576	-0.476195	1.087328	-0.024359	-0.443676	1.084862	0.075506	-0.352528	0.680057	-0.210476	-0.388201	1.055939	0.062036	-0.363249	0.675024	0.199059	-0.073883	0.693859	-0.092894	-0.083260	0.689682	0.042559	-0.083459	0.650947	0.048372	-0.175299	0.080149	-0.106110	-0.185335	0.068247	0.061584	-0.176611	0.062586	0.102715	0.311198	0.649815	-0.163484
14527	121.058333	-0.701454	0.634681	-0.080347	-0.703490	0.605382	0.079929	-0.597946	0.875939	0.044592	-0.582577	0.878783	-0.099598	-0.476189	1.087334	-0.024399	-0.443669	1.084882	0.075462	-0.352558	0.680050	-0.210487	-0.388203	1.055952	0.061993	-0.363268	0.675019	0.199023	-0.073898	0.693885	-0.092933	-0.083213	0.689602	0.042741	-0.083448	0.650842	0.048437	-0.175303	0.080150	-0.106098	-0.185319	0.068264	0.061579	-0.176590	0.062587	0.102670	0.311188	0.649793	-0.163504
14528	121.066667	-0.701467	0.634686	-0.080357	-0.703491	0.605383	0.079925	-0.597943	0.875938	0.044569	-0.582596	0.878778	-0.099613	-0.476192	1.087332	-0.024431	-0.443652	1.084896	0.075444	-0.352582	0.680049	-0.210492	-0.388205	1.055961	0.061949	-0.363288	0.675009	0.198983	-0.073920	0.693912	-0.092960	-0.083074	0.689356	0.042896	-0.083423	0.650722	0.048527	-0.175290	0.080144	-0.106103	-0.185322	0.068256	0.061591	-0.176589	0.062558	0.102653	0.311186	0.649776	-0.163519
14529	121.075000	-0.701488	0.634669	-0.080325	-0.703487	0.605383	0.079926	-0.597952	0.875934	0.044569	-0.582608	0.878770	-0.099640	-0.476188	1.087327	-0.024448	-0.443699	1.084763	0.075277	-0.352730	0.679925	-0.210416	-0.388170	1.056023	0.061965	-0.363310	0.675008	0.198940	-0.073952	0.693960	-0.092979	-0.082945	0.689247	0.043129	-0.083376	0.650583	0.048650	-0.175290	0.080150	-0.106093	-0.185353	0.068377	0.061562	-0.176585	0.062612	0.102683	0.311188	0.649766	-0.163529
14530	121.083333	-0.701470	0.634691	-0.080349	-0.703484	0.605387	0.079930	-0.597951	0.875927	0.044570	-0.582630	0.878775	-0.099605	-0.476186	1.087323	-0.024456	-0.443726	1.084626	0.075125	-0.352614	0.680060	-0.210510	-0.388187	1.055975	0.061910	-0.363329	0.675003	0.198893	-0.074005	0.694020	-0.092976	-0.082794	0.689131	0.043371	-0.083304	0.650449	0.048787	-0.175286	0.080163	-0.106085	-0.185304	0.068288	0.061604	-0.176606	0.062630	0.102733	0.311193	0.649763	-0.163546
14531	121.091667	-0.701443	0.634668	-0.080327	-0.703480	0.605389	0.079933	-0.597955	0.875927	0.044579	-0.582643	0.878772	-0.099602	-0.476181	1.087311	-0.024466	-0.443647	1.084765	0.075243	-0.352769	0.679916	-0.210432	-0.388178	1.055977	0.061904	-0.363354	0.674996	0.198845	-0.074039	0.694050	-0.092969	-0.082635	0.688978	0.043646	-0.083240	0.650263	0.048919	-0.175284	0.080173	-0.106077	-0.185310	0.068282	0.061609	-0.176582	0.062565	0.102686	0.311195	0.649746	-0.163564
14532	121.100000	-0.701426	0.634660	-0.080326	-0.703476	0.605395	0.079935	-0.597963	0.875925	0.044588	-0.582662	0.878768	-0.099598	-0.476177	1.087295	-0.024475	-0.443683	1.084597	0.075049	-0.352624	0.680065	-0.210537	-0.388166	1.055984	0.061910	-0.363370	0.674992	0.198799	-0.074049	0.694072	-0.092969	-0.082478	0.688812	0.043912	-0.083187	0.650075	0.049044	-0.175282	0.080160	-0.106101	-0.185315	0.068272	0.061601	-0.176595	0.062599	0.102707	0.311195	0.649730	-0.163597
14533	121.108333	-0.701518	0.634632	-0.080291	-0.703488	0.605404	0.079949	-0.597977	0.875922	0.044602	-0.582678	0.878759	-0.099626	-0.476166	1.087282	-0.024485	-0.443672	1.084855	0.075283	-0.352760	0.679931	-0.210468	-0.388092	1.056113	0.062009	-0.363385	0.674982	0.198767	-0.074038	0.694102	-0.092957	-0.082394	0.688712	0.044216	-0.083158	0.649907	0.049183	-0.175296	0.080160	-0.106089	-0.185352	0.068369	0.061550	-0.176600	0.062597	0.102707	0.311182	0.649699	-0.163626
14534	121.116667	-0.701467	0.634635	-0.080335	-0.703474	0.605385	0.079939	-0.597977	0.875929	0.044594	-0.582701	0.878763	-0.099602	-0.476162	1.087274	-0.024503	-0.443638	1.084853	0.075291	-0.352630	0.680056	-0.210561	-0.388097	1.056074	0.061947	-0.363392	0.674973	0.198739	-0.074014	0.694147	-0.092934	-0.082276	0.688527	0.044417	-0.083150	0.649744	0.049316	-0.175297	0.080158	-0.106102	-0.185327	0.068249	0.061589	-0.176586	0.062581	0.102670	0.311162	0.649674	-0.163653
14535	121.125000	-0.701456	0.634630	-0.080338	-0.703472	0.605383	0.079936	-0.597998	0.875930	0.044604	-0.582726	0.878767	-0.099606	-0.476160	1.087269	-0.024530	-0.443638	1.084840	0.075245	-0.352622	0.680058	-0.210560	-0.388097	1.056070	0.061923	-0.363400	0.674969	0.198730	-0.073970	0.694203	-0.092885	-0.082248	0.688412	0.044676	-0.083204	0.649615	0.049467	-0.175299	0.080139	-0.106118	-0.185336	0.068242	0.061590	-0.176593	0.062567	0.102660	0.311129	0.649652	-0.163662
14536	121.133333	-0.701530	0.634594	-0.080291	-0.703472	0.605370	0.079937	-0.598010	0.875947	0.044598	-0.582752	0.878775	-0.099610	-0.476167	1.087279	-0.024548	-0.443651	1.084595	0.074995	-0.352619	0.680057	-0.210559	-0.388099	1.056067	0.061899	-0.363406	0.674962	0.198734	-0.073910	0.694250	-0.092825	-0.082257	0.688312	0.044950	-0.083294	0.649492	0.049628	-0.175304	0.080136	-0.106110	-0.185337	0.068246	0.061599	-0.176604	0.062587	0.102682	0.311091	0.649643	-0.163669
14537	121.141667	-0.701495	0.634633	-0.080332	-0.703485	0.605364	0.079939	-0.598028	0.875952	0.044599	-0.582780	0.878785	-0.099605	-0.476179	1.087305	-0.024570	-0.443676	1.084754	0.075111	-0.352611	0.680064	-0.210545	-0.388111	1.056067	0.061871	-0.363407	0.674958	0.198747	-0.073832	0.694284	-0.092746	-0.082304	0.688219	0.045197	-0.083420	0.649381	0.049800	-0.175309	0.080127	-0.106083	-0.185338	0.068255	0.061605	-0.176609	0.062610	0.102702	0.311064	0.649632	-0.163650
14538	121.150000	-0.701506	0.634631	-0.080321	-0.703494	0.605364	0.079946	-0.598045	0.875965	0.044598	-0.582807	0.878790	-0.099603	-0.476196	1.087357	-0.024617	-0.443690	1.084664	0.074989	-0.352604	0.680053	-0.210523	-0.388136	1.056071	0.061851	-0.363412	0.674963	0.198770	-0.073726	0.694287	-0.092658	-0.082368	0.688148	0.045417	-0.083542	0.649303	0.049962	-0.175306	0.080126	-0.106066	-0.185343	0.068251	0.061625	-0.176589	0.062617	0.102695	0.311032	0.649630	-0.163624
14539	121.158333	-0.701516	0.634629	-0.080316	-0.703504	0.605356	0.079945	-0.598066	0.875977	0.044603	-0.582830	0.878795	-0.099600	-0.476195	1.087370	-0.024645	-0.443707	1.084652	0.074897	-0.352724	0.679932	-0.210418	-0.388221	1.055973	0.061755	-0.363419	0.674963	0.198793	-0.073584	0.694269	-0.092564	-0.082369	0.688018	0.045618	-0.083643	0.649251	0.050089	-0.175300	0.080150	-0.106070	-0.185343	0.068253	0.061630	-0.176599	0.062575	0.102717	0.310995	0.649641	-0.163595
14540	121.166667	-0.701528	0.634623	-0.080310	-0.703549	0.605373	0.079969	-0.598083	0.875990	0.044601	-0.582841	0.878783	-0.099660	-0.476199	1.087391	-0.024692	-0.443751	1.084663	0.074855	-0.352600	0.680052	-0.210492	-0.388199	1.056089	0.061803	-0.363427	0.674974	0.198820	-0.073431	0.694235	-0.092466	-0.082559	0.688177	0.045832	-0.083720	0.649195	0.050198	-0.175297	0.080157	-0.106070	-0.185408	0.068465	0.061548	-0.176601	0.062588	0.102735	0.310951	0.649651	-0.163558
14541	121.175000	-0.701535	0.634610	-0.080320	-0.703523	0.605347	0.079939	-0.598101	0.875995	0.044596	-0.582873	0.878780	-0.099614	-0.476217	1.087399	-0.024761	-0.443789	1.084678	0.074804	-0.352609	0.680042	-0.210480	-0.388243	1.056071	0.061789	-0.363427	0.674983	0.198839	-0.073236	0.694189	-0.092357	-0.082570	0.688075	0.045899	-0.083770	0.649148	0.050270	-0.175303	0.080159	-0.106066	-0.185334	0.068246	0.061615	-0.176600	0.062564	0.102726	0.310899	0.649671	-0.163522
14542	121.183333	-0.701544	0.634595	-0.080333	-0.703535	0.605343	0.079931	-0.598117	0.875999	0.044583	-0.582892	0.878774	-0.099636	-0.476230	1.087395	-0.024811	-0.443828	1.084884	0.074972	-0.352617	0.680034	-0.210463	-0.388315	1.056001	0.061678	-0.363439	0.674999	0.198854	-0.073021	0.694164	-0.092234	-0.082592	0.687956	0.045972	-0.083806	0.649108	0.050352	-0.175298	0.080157	-0.106089	-0.185329	0.068239	0.061604	-0.176584	0.062526	0.102681	0.310838	0.649693	-0.163476
14543	121.191667	-0.701623	0.634534	-0.080273	-0.703541	0.605340	0.079918	-0.598135	0.876003	0.044567	-0.582899	0.878771	-0.099682	-0.476242	1.087385	-0.024873	-0.443838	1.084934	0.074940	-0.352777	0.679888	-0.210353	-0.388351	1.056016	0.061655	-0.363444	0.675012	0.198864	-0.072782	0.694175	-0.092075	-0.082588	0.687919	0.046077	-0.083839	0.649061	0.050436	-0.175288	0.080145	-0.106111	-0.185318	0.068240	0.061584	-0.176592	0.062564	0.102685	0.310763	0.649736	-0.163418
14544	121.200000	-0.701566	0.634576	-0.080362	-0.703589	0.605350	0.079933	-0.598170	0.875994	0.044567	-0.582925	0.878773	-0.099679	-0.476246	1.087377	-0.024940	-0.443888	1.084931	0.074878	-0.352649	0.680030	-0.210419	-0.388383	1.056026	0.061630	-0.363452	0.675020	0.198868	-0.072521	0.694206	-0.091885	-0.082570	0.687875	0.046203	-0.083857	0.649010	0.050527	-0.175285	0.080135	-0.106125	-0.185305	0.068266	0.061568	-0.176597	0.062592	0.102698	0.310680	0.649790	-0.163347
14545	121.208333	-0.701579	0.634573	-0.080366	-0.703568	0.605329	0.079910	-0.598182	0.875992	0.044558	-0.582948	0.878775	-0.099679	-0.476250	1.087378	-0.024995	-0.443962	1.084933	0.074858	-0.352808	0.679878	-0.210291	-0.388425	1.056037	0.061615	-0.363466	0.675021	0.198875	-0.072256	0.694211	-0.091599	-0.082537	0.687827	0.046373	-0.083863	0.648944	0.050632	-0.175284	0.080143	-0.106121	-0.185316	0.068267	0.061578	-0.176577	0.062589	0.102645	0.310584	0.649859	-0.163248
14546	121.216667	-0.701593	0.634576	-0.080361	-0.703571	0.605323	0.079907	-0.598183	0.876003	0.044540	-0.582968	0.878779	-0.099678	-0.476253	1.087386	-0.025040	-0.443968	1.084977	0.074846	-0.352672	0.680024	-0.210338	-0.388467	1.056047	0.061607	-0.363476	0.675018	0.198873	-0.071987	0.694332	-0.091415	-0.082487	0.687768	0.046555	-0.083891	0.648963	0.050844	-0.175285	0.080158	-0.106110	-0.185318	0.068282	0.061583	-0.176584	0.062578	0.102646	0.310485	0.649952	-0.163142
14547	121.225000	-0.701605	0.634575	-0.080355	-0.703616	0.605341	0.079941	-0.598202	0.876004	0.044546	-0.582991	0.878780	-0.099671	-0.476260	1.087391	-0.025095	-0.443989	1.085005	0.074824	-0.352978	0.679732	-0.210112	-0.388514	1.056066	0.061599	-0.363490	0.675011	0.198875	-0.071719	0.694405	-0.091149	-0.082412	0.687700	0.046740	-0.083847	0.648790	0.051043	-0.175287	0.080173	-0.106100	-0.185318	0.068292	0.061593	-0.176598	0.062628	0.102683	0.310382	0.650046	-0.163018
14548	121.233333	-0.701612	0.634571	-0.080341	-0.703581	0.605317	0.079923	-0.598229	0.875993	0.044577	-0.583013	0.878776	-0.099658	-0.476270	1.087412	-0.025139	-0.444038	1.085045	0.074784	-0.352692	0.680017	-0.210243	-0.388553	1.056083	0.061595	-0.363499	0.675000	0.198872	-0.071454	0.694473	-0.090871	-0.082397	0.687687	0.047030	-0.083840	0.648709	0.051158	-0.175291	0.080179	-0.106092	-0.185323	0.068291	0.061595	-0.176605	0.062620	0.102700	0.310293	0.650140	-0.162895
14549	121.241667	-0.701614	0.634562	-0.080332	-0.703583	0.605311	0.079937	-0.598231	0.875996	0.044584	-0.583031	0.878766	-0.099644	-0.476270	1.087427	-0.025150	-0.444105	1.085058	0.074756	-0.352987	0.679717	-0.210021	-0.388600	1.056100	0.061598	-0.363516	0.674990	0.198874	-0.071208	0.694454	-0.090506	-0.082282	0.687528	0.047221	-0.083837	0.648618	0.051267	-0.175293	0.080194	-0.106087	-0.185327	0.068287	0.061597	-0.176604	0.062588	0.102694	0.310211	0.650236	-0.162768
14550	121.250000	-0.701614	0.634549	-0.080329	-0.703581	0.605306	0.079949	-0.598241	0.876000	0.044593	-0.583048	0.878756	-0.099634	-0.476272	1.087455	-0.025190	-0.444121	1.085112	0.074736	-0.352983	0.679700	-0.209985	-0.388634	1.056107	0.061573	-0.363527	0.674973	0.198868	-0.070974	0.694420	-0.090150	-0.082252	0.687502	0.047438	-0.083837	0.648522	0.051360	-0.175293	0.080169	-0.106101	-0.185407	0.068478	0.061518	-0.176607	0.062545	0.102686	0.310136	0.650326	-0.162644
14551	121.258333	-0.701615	0.634543	-0.080329	-0.703576	0.605271	0.079945	-0.598254	0.876001	0.044602	-0.583048	0.878753	-0.099660	-0.476274	1.087489	-0.025251	-0.444174	1.085160	0.074700	-0.352976	0.679680	-0.209950	-0.388693	1.056141	0.061583	-0.363543	0.674962	0.198861	-0.070742	0.694479	-0.089944	-0.082131	0.687334	0.047536	-0.083843	0.648437	0.051443	-0.175297	0.080155	-0.106110	-0.185343	0.068246	0.061592	-0.176613	0.062568	0.102704	0.310070	0.650405	-0.162536
14552	121.266667	-0.701613	0.634538	-0.080330	-0.703576	0.605299	0.079964	-0.598265	0.876000	0.044607	-0.583074	0.878756	-0.099634	-0.476275	1.087556	-0.025305	-0.444235	1.085219	0.074652	-0.352813	0.679823	-0.210057	-0.388744	1.056164	0.061560	-0.363555	0.674957	0.198852	-0.070525	0.694522	-0.089737	-0.082132	0.687338	0.047637	-0.083847	0.648362	0.051514	-0.175309	0.080150	-0.106084	-0.185409	0.068456	0.061517	-0.176604	0.062530	0.102668	0.310021	0.650476	-0.162434
14553	121.275000	-0.701642	0.634517	-0.080288	-0.703574	0.605294	0.079964	-0.598279	0.875998	0.044616	-0.583072	0.878756	-0.099657	-0.476275	1.087620	-0.025363	-0.444309	1.085254	0.074616	-0.352953	0.679649	-0.209891	-0.388822	1.056197	0.061584	-0.363564	0.674958	0.198845	-0.070357	0.694415	-0.089394	-0.082135	0.687400	0.047604	-0.083864	0.648288	0.051556	-0.175311	0.080133	-0.106076	-0.185342	0.068235	0.061607	-0.176593	0.062560	0.102673	0.309978	0.650537	-0.162337
14554	121.283333	-0.701606	0.634547	-0.080327	-0.703613	0.605311	0.079991	-0.598284	0.876010	0.044615	-0.583086	0.878768	-0.099627	-0.476269	1.087677	-0.025437	-0.444335	1.085335	0.074599	-0.352938	0.679646	-0.209877	-0.388872	1.056214	0.061541	-0.363571	0.674960	0.198847	-0.070196	0.694396	-0.089176	-0.082062	0.687278	0.047674	-0.083880	0.648226	0.051601	-0.175302	0.080109	-0.106079	-0.185342	0.068243	0.061625	-0.176597	0.062580	0.102699	0.309939	0.650585	-0.162266
14555	121.291667	-0.701618	0.634538	-0.080296	-0.703570	0.605294	0.079975	-0.598283	0.876009	0.044612	-0.583074	0.878791	-0.099626	-0.476257	1.087724	-0.025507	-0.444431	1.085349	0.074489	-0.352771	0.679789	-0.209953	-0.388937	1.056242	0.061532	-0.363567	0.674974	0.198848	-0.070100	0.694371	-0.088984	-0.082032	0.687219	0.047716	-0.083901	0.648158	0.051619	-0.175308	0.080121	-0.106053	-0.185367	0.068353	0.061594	-0.176599	0.062595	0.102732	0.309915	0.650624	-0.162205
14556	121.300000	-0.701590	0.634561	-0.080317	-0.703564	0.605294	0.079968	-0.598282	0.876012	0.044613	-0.583083	0.878790	-0.099618	-0.476246	1.087757	-0.025572	-0.444512	1.085372	0.074408	-0.352903	0.679645	-0.209864	-0.389009	1.056273	0.061559	-0.363551	0.674995	0.198852	-0.070033	0.694185	-0.088665	-0.082008	0.687160	0.047749	-0.083923	0.648094	0.051628	-0.175305	0.080136	-0.106028	-0.185330	0.068253	0.061638	-0.176603	0.062556	0.102742	0.309890	0.650658	-0.162165
14557	121.308333	-0.701617	0.634541	-0.080280	-0.703557	0.605299	0.079966	-0.598280	0.876019	0.044618	-0.583062	0.878792	-0.099642	-0.476243	1.087783	-0.025668	-0.444562	1.085398	0.074378	-0.352886	0.679650	-0.209882	-0.389067	1.056298	0.061561	-0.363538	0.675008	0.198861	-0.070023	0.694134	-0.088488	-0.081985	0.687103	0.047781	-0.083954	0.648020	0.051635	-0.175293	0.080136	-0.106061	-0.185326	0.068257	0.061640	-0.176578	0.062550	0.102715	0.309871	0.650683	-0.162149
14558	121.316667	-0.701642	0.634512	-0.080245	-0.703590	0.605324	0.079987	-0.598279	0.876026	0.044619	-0.583038	0.878797	-0.099669	-0.476231	1.087796	-0.025737	-0.444617	1.085423	0.074349	-0.352875	0.679660	-0.209907	-0.389109	1.056312	0.061536	-0.363518	0.675030	0.198869	-0.070024	0.693938	-0.088188	-0.081965	0.687036	0.047796	-0.083983	0.647957	0.051631	-0.175292	0.080148	-0.106071	-0.185404	0.068467	0.061550	-0.176586	0.062578	0.102739	0.309853	0.650695	-0.162138
14559	121.325000	-0.701570	0.634561	-0.080331	-0.703551	0.605305	0.079957	-0.598285	0.876028	0.044628	-0.583047	0.878800	-0.099615	-0.476216	1.087803	-0.025812	-0.444731	1.085455	0.074271	-0.352570	0.679958	-0.210126	-0.389180	1.056342	0.061566	-0.363487	0.675058	0.198876	-0.070055	0.693840	-0.087980	-0.081986	0.686964	0.047843	-0.084028	0.647877	0.051608	-0.175290	0.080155	-0.106078	-0.185325	0.068249	0.061613	-0.176597	0.062582	0.102736	0.309851	0.650697	-0.162153
14560	121.333333	-0.701567	0.634560	-0.080342	-0.703551	0.605308	0.079951	-0.598278	0.876047	0.044624	-0.583035	0.878809	-0.099617	-0.476202	1.087813	-0.025879	-0.444788	1.085458	0.074243	-0.352852	0.679663	-0.209986	-0.389231	1.056366	0.061577	-0.363458	0.675082	0.198884	-0.070097	0.693772	-0.087775	-0.082054	0.686878	0.047931	-0.084085	0.647790	0.051569	-0.175304	0.080159	-0.106085	-0.185327	0.068247	0.061592	-0.176586	0.062532	0.102666	0.309853	0.650689	-0.162178
14561	121.341667	-0.701600	0.634545	-0.080311	-0.703550	0.605317	0.079942	-0.598294	0.876050	0.044641	-0.583025	0.878822	-0.099648	-0.476182	1.087830	-0.025943	-0.444802	1.085588	0.074228	-0.352696	0.679816	-0.210118	-0.389273	1.056386	0.061578	-0.363429	0.675111	0.198899	-0.070176	0.693736	-0.087527	-0.082101	0.686813	0.047994	-0.084153	0.647726	0.051550	-0.175296	0.080151	-0.106108	-0.185367	0.068363	0.061543	-0.176597	0.062586	0.102672	0.309863	0.650677	-0.162210
14562	121.350000	-0.701634	0.634531	-0.080278	-0.703556	0.605326	0.079936	-0.598284	0.876075	0.044635	-0.583028	0.878842	-0.099620	-0.476160	1.087849	-0.025999	-0.444849	1.085579	0.074162	-0.352832	0.679681	-0.210065	-0.389309	1.056409	0.061577	-0.363401	0.675132	0.198920	-0.070210	0.693933	-0.087493	-0.082161	0.686775	0.048053	-0.084225	0.647677	0.051523	-0.175296	0.080154	-0.106125	-0.185327	0.068275	0.061578	-0.176620	0.062619	0.102693	0.309881	0.650662	-0.162241
14563	121.358333	-0.701568	0.634596	-0.080350	-0.703558	0.605332	0.079937	-0.598281	0.876084	0.044638	-0.583030	0.878860	-0.099607	-0.476138	1.087873	-0.026047	-0.444884	1.085607	0.074127	-0.352513	0.679974	-0.210276	-0.389335	1.056428	0.061579	-0.363374	0.675145	0.198939	-0.070250	0.693919	-0.087214	-0.082223	0.686829	0.048151	-0.084278	0.647668	0.051506	-0.175304	0.080171	-0.106092	-0.185332	0.068291	0.061583	-0.176614	0.062623	0.102686	0.309903	0.650648	-0.162260
14564	121.366667	-0.701634	0.634555	-0.080267	-0.703562	0.605336	0.079939	-0.598276	0.876096	0.044651	-0.583010	0.878871	-0.099651	-0.476105	1.087900	-0.026083	-0.444903	1.085630	0.074103	-0.352497	0.679971	-0.210293	-0.389359	1.056440	0.061587	-0.363351	0.675153	0.198958	-0.070309	0.694062	-0.087066	-0.082268	0.686856	0.048216	-0.084314	0.647675	0.051508	-0.175302	0.080171	-0.106084	-0.185330	0.068301	0.061592	-0.176603	0.062592	0.102658	0.309930	0.650627	-0.162284
14565	121.375000	-0.701568	0.634614	-0.080336	-0.703575	0.605318	0.079940	-0.598274	0.876094	0.044672	-0.583010	0.878885	-0.099606	-0.476064	1.087916	-0.026126	-0.444910	1.085674	0.074096	-0.352613	0.679832	-0.210229	-0.389383	1.056442	0.061596	-0.363339	0.675153	0.198976	-0.070343	0.694155	-0.086864	-0.082297	0.686854	0.048260	-0.084327	0.647696	0.051502	-0.175289	0.080179	-0.106102	-0.185329	0.068307	0.061600	-0.176607	0.062620	0.102700	0.309967	0.650605	-0.162311
14566	121.383333	-0.701564	0.634615	-0.080329	-0.703562	0.605340	0.079949	-0.598269	0.876095	0.044693	-0.582998	0.878897	-0.099558	-0.476017	1.087927	-0.026175	-0.444942	1.085741	0.074095	-0.352470	0.679955	-0.210320	-0.389400	1.056446	0.061605	-0.363332	0.675152	0.198985	-0.070383	0.694256	-0.086657	-0.082309	0.686903	0.048322	-0.084325	0.647735	0.051517	-0.175283	0.080188	-0.106101	-0.185389	0.068508	0.061532	-0.176605	0.062607	0.102716	0.310008	0.650571	-0.162339
14567	121.391667	-0.701558	0.634613	-0.080327	-0.703557	0.605335	0.079951	-0.598239	0.876114	0.044699	-0.582970	0.878898	-0.099580	-0.475963	1.087923	-0.026227	-0.444937	1.085754	0.074068	-0.352627	0.679784	-0.210241	-0.389407	1.056437	0.061598	-0.363333	0.675143	0.198983	-0.070390	0.694228	-0.086351	-0.082246	0.686849	0.048349	-0.084303	0.647768	0.051542	-0.175282	0.080183	-0.106101	-0.185364	0.068389	0.061569	-0.176603	0.062597	0.102721	0.310056	0.650539	-0.162380
14568	121.400000	-0.701617	0.634551	-0.080253	-0.703552	0.605325	0.079954	-0.598218	0.876120	0.044714	-0.582934	0.878921	-0.099548	-0.475903	1.087908	-0.026294	-0.444983	1.085674	0.073981	-0.352750	0.679656	-0.210180	-0.389424	1.056429	0.061615	-0.363334	0.675126	0.198974	-0.070402	0.694332	-0.086196	-0.082183	0.686774	0.048375	-0.084249	0.647577	0.051120	-0.175284	0.080166	-0.106103	-0.185399	0.068469	0.061533	-0.176594	0.062570	0.102710	0.310096	0.650500	-0.162420
14569	121.408333	-0.701546	0.634601	-0.080327	-0.703547	0.605324	0.079959	-0.598198	0.876119	0.044735	-0.582928	0.878911	-0.099527	-0.475842	1.087890	-0.026360	-0.444962	1.085716	0.073983	-0.352654	0.679748	-0.210257	-0.389434	1.056414	0.061629	-0.363340	0.675122	0.198968	-0.070419	0.694494	-0.086143	-0.082166	0.686778	0.048444	-0.084260	0.647758	0.051329	-0.175295	0.080147	-0.106073	-0.185319	0.068244	0.061606	-0.176578	0.062575	0.102691	0.310128	0.650469	-0.162453
14570	121.416667	-0.701540	0.634605	-0.080328	-0.703544	0.605330	0.079963	-0.598167	0.876135	0.044743	-0.582901	0.878925	-0.099512	-0.475775	1.087874	-0.026420	-0.444984	1.085700	0.073930	-0.352527	0.679886	-0.210346	-0.389477	1.056327	0.061577	-0.363347	0.675115	0.198965	-0.070432	0.694639	-0.086116	-0.082154	0.686771	0.048502	-0.084244	0.647795	0.051405	-0.175293	0.080123	-0.106093	-0.185328	0.068225	0.061603	-0.176578	0.062519	0.102668	0.310156	0.650448	-0.162482
14571	121.425000	-0.701540	0.634614	-0.080326	-0.703553	0.605292	0.079954	-0.598147	0.876147	0.044760	-0.582874	0.878938	-0.099533	-0.475710	1.087854	-0.026499	-0.444991	1.085650	0.073905	-0.352820	0.679606	-0.210165	-0.389488	1.056314	0.061590	-0.363345	0.675115	0.198961	-0.070435	0.694686	-0.086053	-0.082139	0.686766	0.048552	-0.084229	0.647768	0.051384	-0.175296	0.080117	-0.106087	-0.185365	0.068340	0.061570	-0.176587	0.062575	0.102689	0.310175	0.650432	-0.162502
14572	121.433333	-0.701536	0.634621	-0.080322	-0.703575	0.605353	0.079993	-0.598142	0.876139	0.044781	-0.582859	0.878964	-0.099488	-0.475642	1.087846	-0.026541	-0.444981	1.085665	0.073874	-0.352560	0.679886	-0.210331	-0.389497	1.056303	0.061603	-0.363339	0.675116	0.198965	-0.070438	0.694698	-0.085999	-0.082132	0.686760	0.048594	-0.084220	0.647734	0.051337	-0.175300	0.080119	-0.106077	-0.185328	0.068243	0.061617	-0.176576	0.062597	0.102686	0.310187	0.650428	-0.162509
14573	121.441667	-0.701535	0.634634	-0.080311	-0.703537	0.605336	0.079976	-0.598116	0.876157	0.044799	-0.582840	0.878980	-0.099459	-0.475583	1.087841	-0.026586	-0.445020	1.085688	0.073852	-0.352793	0.679665	-0.210211	-0.389501	1.056288	0.061624	-0.363322	0.675121	0.198974	-0.070440	0.694689	-0.085959	-0.082140	0.686749	0.048627	-0.084236	0.647703	0.051278	-0.175301	0.080127	-0.106065	-0.185331	0.068266	0.061622	-0.176585	0.062558	0.102695	0.310193	0.650436	-0.162508
14574	121.450000	-0.701529	0.634644	-0.080307	-0.703532	0.605341	0.079980	-0.598091	0.876175	0.044817	-0.582811	0.878982	-0.099508	-0.475521	1.087841	-0.026626	-0.445025	1.085694	0.073824	-0.352872	0.679584	-0.210130	-0.389505	1.056278	0.061647	-0.363292	0.675130	0.198994	-0.070440	0.694645	-0.085918	-0.082164	0.686734	0.048648	-0.084258	0.647672	0.051208	-0.175300	0.080136	-0.106062	-0.185333	0.068270	0.061629	-0.176584	0.062567	0.102703	0.310195	0.650449	-0.162505
14575	121.458333	-0.701559	0.634618	-0.080268	-0.703526	0.605346	0.079987	-0.598087	0.876173	0.044837	-0.582786	0.879007	-0.099468	-0.475459	1.087842	-0.026673	-0.445020	1.085699	0.073806	-0.352789	0.679676	-0.210202	-0.389517	1.056287	0.061661	-0.363259	0.675132	0.199016	-0.070433	0.694584	-0.085891	-0.082149	0.686602	0.048516	-0.084298	0.647648	0.051138	-0.175299	0.080144	-0.106066	-0.185412	0.068480	0.061551	-0.176603	0.062600	0.102735	0.310199	0.650458	-0.162500
14576	121.466667	-0.701519	0.634645	-0.080306	-0.703523	0.605344	0.079987	-0.598086	0.876170	0.044855	-0.582782	0.879011	-0.099409	-0.475405	1.087852	-0.026725	-0.445029	1.085706	0.073772	-0.352704	0.679752	-0.210281	-0.389537	1.056291	0.061681	-0.363226	0.675142	0.199046	-0.070414	0.694512	-0.085870	-0.082187	0.686550	0.048506	-0.084340	0.647631	0.051063	-0.175307	0.080153	-0.106052	-0.185416	0.068476	0.061541	-0.176597	0.062602	0.102718	0.310199	0.650471	-0.162497
14577	121.475000	-0.701512	0.634645	-0.080311	-0.703515	0.605356	0.079987	-0.598056	0.876200	0.044870	-0.582760	0.879013	-0.099401	-0.475349	1.087868	-0.026773	-0.445065	1.085766	0.073760	-0.352691	0.679758	-0.210288	-0.389555	1.056299	0.061702	-0.363187	0.675155	0.199076	-0.070393	0.694429	-0.085855	-0.082223	0.686539	0.048490	-0.084386	0.647610	0.050980	-0.175308	0.080157	-0.106068	-0.185340	0.068257	0.061608	-0.176609	0.062595	0.102721	0.310201	0.650475	-0.162493
14578	121.483333	-0.701506	0.634647	-0.080322	-0.703552	0.605380	0.080000	-0.598053	0.876201	0.044872	-0.582743	0.879028	-0.099397	-0.475297	1.087897	-0.026821	-0.445071	1.085808	0.073753	-0.352825	0.679607	-0.210149	-0.389580	1.056319	0.061716	-0.363150	0.675169	0.199102	-0.070357	0.694348	-0.085829	-0.082261	0.686536	0.048470	-0.084414	0.647614	0.050894	-0.175301	0.080140	-0.106105	-0.185335	0.068255	0.061587	-0.176610	0.062574	0.102692	0.310203	0.650480	-0.162494
14579	121.491667	-0.701500	0.634653	-0.080332	-0.703536	0.605372	0.079980	-0.598045	0.876219	0.044888	-0.582724	0.879044	-0.099392	-0.475245	1.087927	-0.026866	-0.445090	1.085780	0.073690	-0.352733	0.679698	-0.210235	-0.389598	1.056334	0.061727	-0.363129	0.675186	0.199123	-0.070338	0.694294	-0.085778	-0.082288	0.686569	0.048467	-0.084428	0.647627	0.050837	-0.175310	0.080153	-0.106092	-0.185340	0.068257	0.061577	-0.176609	0.062579	0.102672	0.310209	0.650482	-0.162496
14580	121.500000	-0.701505	0.634684	-0.080352	-0.703520	0.605369	0.079959	-0.598034	0.876221	0.044887	-0.582709	0.879063	-0.099390	-0.475200	1.087961	-0.026899	-0.445088	1.085847	0.073678	-0.352646	0.679781	-0.210325	-0.389615	1.056346	0.061738	-0.363113	0.675200	0.199139	-0.070349	0.694272	-0.085724	-0.082298	0.686583	0.048491	-0.084446	0.647623	0.050809	-0.175297	0.080142	-0.106112	-0.185337	0.068261	0.061581	-0.176592	0.062604	0.102656	0.310217	0.650479	-0.162494
14581	121.508333	-0.701508	0.634683	-0.080305	-0.703517	0.605380	0.079950	-0.598017	0.876232	0.044891	-0.582681	0.879066	-0.099405	-0.475151	1.087996	-0.026926	-0.445089	1.085938	0.073702	-0.352638	0.679797	-0.210329	-0.389622	1.056360	0.061757	-0.363106	0.675203	0.199142	-0.070366	0.694270	-0.085653	-0.082278	0.686586	0.048540	-0.084440	0.647619	0.050818	-0.175297	0.080163	-0.106101	-0.185318	0.068279	0.061580	-0.176599	0.062608	0.102681	0.310232	0.650478	-0.162492
14582	121.516667	-0.701489	0.634713	-0.080350	-0.703517	0.605387	0.079948	-0.598002	0.876250	0.044905	-0.582632	0.879099	-0.099444	-0.475098	1.088027	-0.026945	-0.445080	1.085902	0.073654	-0.352779	0.679650	-0.210177	-0.389622	1.056374	0.061772	-0.363107	0.675194	0.199135	-0.070380	0.694279	-0.085578	-0.082220	0.686578	0.048608	-0.084417	0.647597	0.050836	-0.175288	0.080165	-0.106101	-0.185322	0.068275	0.061596	-0.176591	0.062599	0.102686	0.310247	0.650481	-0.162497
14583	121.525000	-0.701472	0.634716	-0.080336	-0.703512	0.605391	0.079954	-0.597998	0.876249	0.044921	-0.582636	0.879125	-0.099339	-0.475045	1.088053	-0.026963	-0.445078	1.085922	0.073648	-0.352548	0.679887	-0.210358	-0.389616	1.056371	0.061785	-0.363114	0.675187	0.199124	-0.070384	0.694299	-0.085499	-0.082141	0.686547	0.048689	-0.084365	0.647559	0.050871	-0.175279	0.080167	-0.106096	-0.185314	0.068290	0.061594	-0.176591	0.062604	0.102699	0.310264	0.650477	-0.162514
14584	121.533333	-0.701469	0.634737	-0.080343	-0.703504	0.605400	0.079959	-0.597959	0.876299	0.044953	-0.582610	0.879143	-0.099318	-0.474994	1.088080	-0.026977	-0.445059	1.086004	0.073672	-0.352618	0.679824	-0.210346	-0.389607	1.056368	0.061799	-0.363133	0.675176	0.199101	-0.070384	0.694311	-0.085414	-0.082050	0.686485	0.048776	-0.084302	0.647494	0.050894	-0.175287	0.080176	-0.106067	-0.185305	0.068295	0.061595	-0.176579	0.062605	0.102707	0.310275	0.650468	-0.162530
14585	121.541667	-0.701454	0.634730	-0.080320	-0.703498	0.605408	0.079964	-0.597943	0.876324	0.044980	-0.582584	0.879163	-0.099300	-0.474943	1.088098	-0.026992	-0.445057	1.085979	0.073663	-0.352468	0.679968	-0.210382	-0.389599	1.056363	0.061819	-0.363147	0.675172	0.199077	-0.070377	0.694307	-0.085333	-0.081972	0.686473	0.048940	-0.084236	0.647408	0.050939	-0.175283	0.080166	-0.106082	-0.185317	0.068283	0.061601	-0.176577	0.062606	0.102701	0.310288	0.650460	-0.162546
14586	121.550000	-0.701453	0.634711	-0.080234	-0.703493	0.605411	0.079974	-0.597925	0.876344	0.045003	-0.582553	0.879175	-0.099311	-0.474888	1.088105	-0.027012	-0.445036	1.086014	0.073665	-0.352709	0.679734	-0.210195	-0.389590	1.056353	0.061836	-0.363164	0.675164	0.199050	-0.070357	0.694277	-0.085270	-0.081836	0.686290	0.048989	-0.084181	0.647303	0.050965	-0.175283	0.080151	-0.106096	-0.185317	0.068277	0.061601	-0.176578	0.062607	0.102688	0.310294	0.650456	-0.162566
14587	121.558333	-0.701461	0.634747	-0.080305	-0.703491	0.605412	0.079983	-0.597906	0.876362	0.045018	-0.582542	0.879197	-0.099268	-0.474840	1.088097	-0.027022	-0.445035	1.086019	0.073685	-0.352447	0.679994	-0.210355	-0.389576	1.056334	0.061857	-0.363168	0.675172	0.199030	-0.070335	0.694208	-0.085223	-0.081757	0.686173	0.049095	-0.084144	0.647186	0.050977	-0.175297	0.080149	-0.106083	-0.185320	0.068273	0.061597	-0.176604	0.062615	0.102722	0.310300	0.650442	-0.162576
14588	121.566667	-0.701451	0.634761	-0.080322	-0.703484	0.605411	0.079986	-0.597892	0.876376	0.045033	-0.582528	0.879210	-0.099253	-0.474792	1.088074	-0.027027	-0.445022	1.085948	0.073654	-0.352579	0.679872	-0.210301	-0.389557	1.056309	0.061888	-0.363171	0.675175	0.199019	-0.070296	0.694135	-0.085181	-0.081773	0.686216	0.049325	-0.084124	0.647084	0.050989	-0.175306	0.080142	-0.106060	-0.185333	0.068274	0.061605	-0.176590	0.062560	0.102664	0.310302	0.650435	-0.162580
14589	121.575000	-0.701458	0.634718	-0.080253	-0.703500	0.605417	0.080007	-0.597883	0.876387	0.045046	-0.582512	0.879218	-0.099257	-0.474735	1.088045	-0.027031	-0.445009	1.085923	0.073693	-0.352618	0.679827	-0.210213	-0.389531	1.056281	0.061913	-0.363165	0.675187	0.199030	-0.070251	0.694052	-0.085117	-0.081747	0.686139	0.049422	-0.084147	0.646989	0.051002	-0.175306	0.080130	-0.106080	-0.185334	0.068267	0.061607	-0.176599	0.062577	0.102677	0.310301	0.650430	-0.162578
14590	121.583333	-0.701442	0.634738	-0.080287	-0.703524	0.605415	0.080032	-0.597875	0.876389	0.045061	-0.582509	0.879232	-0.099228	-0.474678	1.088003	-0.027023	-0.444973	1.085857	0.073667	-0.352547	0.679899	-0.210264	-0.389512	1.056260	0.061978	-0.363152	0.675189	0.199049	-0.070189	0.693973	-0.085057	-0.081671	0.685933	0.049376	-0.084190	0.646914	0.051026	-0.175309	0.080128	-0.106073	-0.185339	0.068263	0.061616	-0.176608	0.062591	0.102700	0.310306	0.650426	-0.162568
14591	121.591667	-0.701513	0.634714	-0.080237	-0.703477	0.605392	0.080022	-0.597873	0.876392	0.045073	-0.582508	0.879234	-0.099211	-0.474619	1.087968	-0.027031	-0.444948	1.085838	0.073676	-0.352532	0.679907	-0.210248	-0.389476	1.056223	0.062007	-0.363139	0.675193	0.199078	-0.070110	0.693827	-0.084927	-0.081669	0.685866	0.049428	-0.084240	0.646852	0.051055	-0.175312	0.080138	-0.106056	-0.185349	0.068260	0.061621	-0.176626	0.062607	0.102745	0.310305	0.650425	-0.162559
14592	121.600000	-0.701511	0.634745	-0.080258	-0.703472	0.605388	0.080034	-0.597869	0.876396	0.045093	-0.582505	0.879232	-0.099194	-0.474561	1.087938	-0.027046	-0.444921	1.085823	0.073678	-0.352519	0.679913	-0.210233	-0.389449	1.056190	0.062027	-0.363124	0.675192	0.199104	-0.070027	0.693695	-0.084798	-0.081668	0.685808	0.049481	-0.084290	0.646796	0.051086	-0.175305	0.080128	-0.106069	-0.185350	0.068239	0.061631	-0.176600	0.062586	0.102719	0.310307	0.650423	-0.162553
14593	121.608333	-0.701441	0.634690	-0.080222	-0.703501	0.605395	0.080052	-0.597871	0.876403	0.045107	-0.582503	0.879237	-0.099199	-0.474510	1.087924	-0.027070	-0.444918	1.085800	0.073672	-0.352588	0.679837	-0.210145	-0.389438	1.056176	0.062033	-0.363117	0.675191	0.199131	-0.069982	0.693794	-0.084838	-0.081629	0.685730	0.049519	-0.084320	0.646729	0.051117	-0.175302	0.080130	-0.106070	-0.185386	0.068344	0.061589	-0.176613	0.062564	0.102737	0.310313	0.650422	-0.162545
14594	121.616667	-0.701442	0.634725	-0.080259	-0.703489	0.605386	0.080038	-0.597872	0.876414	0.045118	-0.582508	0.879255	-0.099177	-0.474465	1.087929	-0.027105	-0.444905	1.085786	0.073638	-0.352504	0.679923	-0.210210	-0.389432	1.056167	0.062027	-0.363112	0.675191	0.199144	-0.069932	0.693776	-0.084779	-0.081552	0.685651	0.049557	-0.084323	0.646665	0.051138	-0.175297	0.080140	-0.106079	-0.185418	0.068453	0.061542	-0.176594	0.062575	0.102723	0.310314	0.650423	-0.162538
14595	121.625000	-0.701517	0.634759	-0.080251	-0.703487	0.605398	0.080036	-0.597870	0.876444	0.045127	-0.582515	0.879273	-0.099170	-0.474417	1.087965	-0.027156	-0.444927	1.085826	0.073623	-0.352506	0.679924	-0.210205	-0.389454	1.056176	0.062034	-0.363123	0.675187	0.199137	-0.069917	0.693773	-0.084723	-0.081339	0.685397	0.049513	-0.084286	0.646569	0.051139	-0.175297	0.080148	-0.106071	-0.185378	0.068348	0.061583	-0.176590	0.062561	0.102699	0.310320	0.650410	-0.162532
14596	121.633333	-0.701526	0.634791	-0.080273	-0.703486	0.605411	0.080030	-0.597874	0.876470	0.045135	-0.582513	0.879293	-0.099167	-0.474371	1.088010	-0.027216	-0.444951	1.085878	0.073610	-0.352515	0.679922	-0.210203	-0.389481	1.056186	0.062032	-0.363135	0.675180	0.199120	-0.069926	0.693771	-0.084670	-0.081185	0.685276	0.049586	-0.084224	0.646449	0.051138	-0.175294	0.080138	-0.106085	-0.185331	0.068249	0.061615	-0.176585	0.062539	0.102678	0.310334	0.650397	-0.162528
14597	121.641667	-0.701434	0.634740	-0.080242	-0.703519	0.605423	0.080030	-0.597875	0.876481	0.045133	-0.582513	0.879319	-0.099186	-0.474327	1.088036	-0.027282	-0.445021	1.085817	0.073460	-0.352524	0.679922	-0.210213	-0.389513	1.056186	0.062023	-0.363150	0.675169	0.199092	-0.069950	0.693764	-0.084629	-0.081022	0.685128	0.049676	-0.084160	0.646292	0.051125	-0.175294	0.080149	-0.106075	-0.185399	0.068467	0.061537	-0.176589	0.062594	0.102688	0.310343	0.650394	-0.162531
14598	121.650000	-0.701528	0.634807	-0.080284	-0.703503	0.605420	0.080006	-0.597868	0.876507	0.045141	-0.582514	0.879344	-0.099159	-0.474286	1.088074	-0.027356	-0.445049	1.085817	0.073393	-0.352647	0.679795	-0.210080	-0.389549	1.056188	0.062014	-0.363159	0.675166	0.199058	-0.069982	0.693746	-0.084577	-0.080884	0.684961	0.049779	-0.084106	0.646122	0.051105	-0.175296	0.080168	-0.106068	-0.185322	0.068276	0.061613	-0.176578	0.062562	0.102672	0.310340	0.650405	-0.162525
14599	121.658333	-0.701494	0.634808	-0.080288	-0.703495	0.605417	0.080004	-0.597869	0.876520	0.045146	-0.582524	0.879339	-0.099175	-0.474245	1.088084	-0.027422	-0.445088	1.085857	0.073344	-0.352599	0.679854	-0.210156	-0.389579	1.056183	0.062005	-0.363164	0.675162	0.199023	-0.069998	0.693721	-0.084516	-0.080872	0.684956	0.049992	-0.084079	0.645935	0.051071	-0.175291	0.080163	-0.106074	-0.185316	0.068286	0.061606	-0.176589	0.062594	0.102698	0.310338	0.650439	-0.162528
14600	121.666667	-0.701409	0.634768	-0.080283	-0.703544	0.605485	0.080055	-0.597874	0.876530	0.045153	-0.582512	0.879364	-0.099183	-0.474205	1.088083	-0.027490	-0.445118	1.085851	0.073282	-0.352544	0.679920	-0.210233	-0.389606	1.056178	0.062001	-0.363156	0.675174	0.199007	-0.069982	0.693680	-0.084454	-0.080818	0.684791	0.050093	-0.084070	0.645757	0.051034	-0.175288	0.080154	-0.106089	-0.185316	0.068300	0.061597	-0.176587	0.062603	0.102699	0.310344	0.650448	-0.162528
14601	121.675000	-0.701444	0.634754	-0.080287	-0.703518	0.605413	0.080012	-0.597876	0.876549	0.045164	-0.582518	0.879385	-0.099144	-0.474166	1.088060	-0.027557	-0.445152	1.085868	0.073253	-0.352548	0.679925	-0.210243	-0.389630	1.056165	0.061990	-0.363147	0.675193	0.199022	-0.069942	0.693638	-0.084365	-0.080814	0.684677	0.050192	-0.084096	0.645637	0.051010	-0.175289	0.080157	-0.106095	-0.185312	0.068292	0.061591	-0.176586	0.062606	0.102695	0.310355	0.650432	-0.162535
14602	121.683333	-0.701522	0.634763	-0.080283	-0.703501	0.605400	0.080006	-0.597880	0.876571	0.045179	-0.582529	0.879392	-0.099139	-0.474141	1.088061	-0.027655	-0.445200	1.085802	0.073194	-0.352544	0.679934	-0.210253	-0.389660	1.056158	0.061979	-0.363137	0.675212	0.199038	-0.069925	0.693600	-0.084277	-0.080860	0.684584	0.050286	-0.084168	0.645546	0.051002	-0.175298	0.080168	-0.106072	-0.185311	0.068290	0.061587	-0.176599	0.062584	0.102705	0.310366	0.650419	-0.162549
14603	121.691667	-0.701489	0.634710	-0.080250	-0.703503	0.605394	0.080010	-0.597889	0.876586	0.045190	-0.582538	0.879391	-0.099152	-0.474117	1.088047	-0.027744	-0.445244	1.085820	0.073125	-0.352534	0.679943	-0.210267	-0.389686	1.056134	0.061914	-0.363129	0.675230	0.199057	-0.069922	0.693594	-0.084195	-0.080927	0.684523	0.050374	-0.084262	0.645501	0.051033	-0.175302	0.080163	-0.106086	-0.185325	0.068274	0.061592	-0.176591	0.062572	0.102684	0.310375	0.650424	-0.162551
14604	121.700000	-0.701496	0.634711	-0.080217	-0.703508	0.605394	0.080016	-0.597905	0.876605	0.045199	-0.582551	0.879397	-0.099170	-0.474101	1.088043	-0.027846	-0.445274	1.085822	0.073080	-0.352640	0.679826	-0.210138	-0.389730	1.056129	0.061889	-0.363124	0.675248	0.199085	-0.069925	0.693590	-0.084126	-0.080994	0.684498	0.050454	-0.084338	0.645482	0.051067	-0.175298	0.080150	-0.106098	-0.185417	0.068472	0.061526	-0.176606	0.062591	0.102693	0.310390	0.650434	-0.162553
14605	121.708333	-0.701515	0.634762	-0.080300	-0.703535	0.605404	0.080035	-0.597924	0.876632	0.045211	-0.582571	0.879428	-0.099131	-0.474073	1.088050	-0.027922	-0.445304	1.085854	0.073050	-0.352511	0.679963	-0.210282	-0.389780	1.056134	0.061867	-0.363116	0.675268	0.199108	-0.069925	0.693616	-0.084073	-0.081056	0.684515	0.050514	-0.084380	0.645496	0.051095	-0.175308	0.080152	-0.106080	-0.185377	0.068377	0.061565	-0.176611	0.062597	0.102689	0.310404	0.650433	-0.162558
14606	121.716667	-0.701559	0.634775	-0.080292	-0.703525	0.605394	0.080030	-0.597933	0.876647	0.045221	-0.582584	0.879448	-0.099123	-0.474052	1.088064	-0.028009	-0.445339	1.085889	0.072969	-0.352610	0.679843	-0.210140	-0.389836	1.056130	0.061849	-0.363110	0.675276	0.199126	-0.069925	0.693638	-0.084022	-0.081094	0.684569	0.050570	-0.084398	0.645526	0.051125	-0.175316	0.080152	-0.106057	-0.185346	0.068270	0.061610	-0.176604	0.062561	0.102670	0.310421	0.650430	-0.162567
14607	121.725000	-0.701508	0.634733	-0.080250	-0.703525	0.605390	0.080033	-0.598029	0.876719	0.045255	-0.582592	0.879453	-0.099135	-0.474028	1.088081	-0.028093	-0.445383	1.085910	0.072915	-0.352547	0.679914	-0.210206	-0.389883	1.056137	0.061838	-0.363112	0.675277	0.199134	-0.069932	0.693670	-0.083977	-0.081110	0.684614	0.050613	-0.084394	0.645569	0.051154	-0.175302	0.080145	-0.106076	-0.185381	0.068375	0.061587	-0.176620	0.062607	0.102721	0.310436	0.650416	-0.162574
14608	121.733333	-0.701455	0.634724	-0.080276	-0.703566	0.605402	0.080061	-0.597958	0.876666	0.045231	-0.582601	0.879470	-0.099115	-0.473999	1.088098	-0.028173	-0.445442	1.085940	0.072850	-0.352478	0.679976	-0.210268	-0.389930	1.056147	0.061820	-0.363119	0.675269	0.199131	-0.069933	0.693701	-0.083940	-0.081114	0.684660	0.050631	-0.084376	0.645603	0.051173	-0.175297	0.080139	-0.106070	-0.185344	0.068271	0.061633	-0.176609	0.062594	0.102723	0.310454	0.650398	-0.162588
14609	121.741667	-0.701494	0.634719	-0.080283	-0.703528	0.605381	0.080039	-0.598037	0.876744	0.045267	-0.582607	0.879477	-0.099115	-0.473974	1.088111	-0.028259	-0.445505	1.085957	0.072758	-0.352476	0.679974	-0.210268	-0.389977	1.056149	0.061802	-0.363118	0.675263	0.199113	-0.069922	0.693725	-0.083914	-0.081096	0.684685	0.050651	-0.084353	0.645635	0.051200	-0.175296	0.080142	-0.106050	-0.185374	0.068367	0.061604	-0.176602	0.062578	0.102742	0.310472	0.650381	-0.162607
14610	121.750000	-0.701496	0.634704	-0.080288	-0.703527	0.605377	0.080037	-0.598123	0.876811	0.045294	-0.582609	0.879478	-0.099117	-0.473947	1.088125	-0.028346	-0.445534	1.086003	0.072741	-0.352479	0.679968	-0.210268	-0.390024	1.056154	0.061786	-0.363116	0.675255	0.199081	-0.069906	0.693741	-0.083901	-0.081077	0.684684	0.050670	-0.084334	0.645643	0.051203	-0.175293	0.080144	-0.106044	-0.185333	0.068248	0.061642	-0.176585	0.062538	0.102726	0.310487	0.650357	-0.162624
14611	121.758333	-0.701465	0.634692	-0.080295	-0.703545	0.605380	0.080045	-0.598041	0.876775	0.045268	-0.582611	0.879486	-0.099128	-0.473919	1.088143	-0.028444	-0.445594	1.086010	0.072621	-0.352485	0.679964	-0.210273	-0.390074	1.056174	0.061761	-0.363113	0.675256	0.199053	-0.069874	0.693746	-0.083890	-0.081052	0.684654	0.050706	-0.084324	0.645615	0.051193	-0.175283	0.080137	-0.106079	-0.185362	0.068352	0.061596	-0.176590	0.062555	0.102744	0.310495	0.650339	-0.162644
14612	121.766667	-0.701506	0.634685	-0.080310	-0.703535	0.605368	0.080028	-0.598130	0.876851	0.045287	-0.582616	0.879496	-0.099140	-0.473892	1.088175	-0.028556	-0.445641	1.086037	0.072531	-0.352500	0.679960	-0.210288	-0.390125	1.056198	0.061726	-0.363109	0.675261	0.199024	-0.069837	0.693737	-0.083875	-0.081028	0.684603	0.050742	-0.084328	0.645579	0.051181	-0.175280	0.080140	-0.106087	-0.185318	0.068247	0.061626	-0.176584	0.062570	0.102727	0.310498	0.650332	-0.162666
14613	121.775000	-0.701521	0.634693	-0.080326	-0.703539	0.605379	0.080022	-0.598138	0.876878	0.045285	-0.582631	0.879503	-0.099166	-0.473870	1.088224	-0.028672	-0.445749	1.086005	0.072332	-0.352518	0.679953	-0.210305	-0.390189	1.056222	0.061684	-0.363101	0.675276	0.198996	-0.069785	0.693711	-0.083863	-0.081002	0.684534	0.050790	-0.084338	0.645507	0.051156	-0.175287	0.080144	-0.106077	-0.185318	0.068245	0.061616	-0.176568	0.062592	0.102695	0.310493	0.650334	-0.162680
14614	121.783333	-0.701538	0.634701	-0.080339	-0.703546	0.605381	0.080018	-0.598153	0.876909	0.045285	-0.582648	0.879527	-0.099158	-0.473846	1.088287	-0.028789	-0.445816	1.086101	0.072295	-0.352649	0.679829	-0.210181	-0.390251	1.056245	0.061640	-0.363093	0.675295	0.198979	-0.069725	0.693669	-0.083835	-0.080989	0.684438	0.050867	-0.084359	0.645406	0.051136	-0.175295	0.080152	-0.106065	-0.185324	0.068258	0.061609	-0.176577	0.062538	0.102662	0.310478	0.650338	-0.162684
14615	121.791667	-0.701543	0.634690	-0.080328	-0.703552	0.605380	0.080009	-0.598165	0.876931	0.045282	-0.582668	0.879539	-0.099181	-0.473825	1.088366	-0.028929	-0.445866	1.086133	0.072171	-0.352552	0.679958	-0.210339	-0.390324	1.056275	0.061595	-0.363086	0.675317	0.198976	-0.069667	0.693599	-0.083802	-0.080969	0.684323	0.050951	-0.084382	0.645274	0.051106	-0.175297	0.080151	-0.106099	-0.185360	0.068384	0.061559	-0.176593	0.062603	0.102684	0.310475	0.650346	-0.162693
14616	121.800000	-0.701570	0.634709	-0.080346	-0.703559	0.605378	0.080011	-0.598175	0.876954	0.045286	-0.582686	0.879561	-0.099170	-0.473790	1.088431	-0.029053	-0.445924	1.086175	0.072099	-0.352573	0.679958	-0.210355	-0.390387	1.056290	0.061552	-0.363076	0.675334	0.198974	-0.069612	0.693502	-0.083762	-0.080941	0.684201	0.051042	-0.084399	0.645142	0.051083	-0.175296	0.080155	-0.106096	-0.185398	0.068507	0.061522	-0.176589	0.062628	0.102668	0.310466	0.650344	-0.162702
14617	121.808333	-0.701567	0.634682	-0.080328	-0.703563	0.605378	0.080017	-0.598179	0.876972	0.045293	-0.582701	0.879574	-0.099166	-0.473756	1.088479	-0.029174	-0.445957	1.086285	0.072055	-0.352588	0.679959	-0.210372	-0.390447	1.056305	0.061517	-0.363067	0.675345	0.198969	-0.069577	0.693397	-0.083713	-0.080939	0.684195	0.051241	-0.084396	0.645009	0.051078	-0.175300	0.080160	-0.106095	-0.185333	0.068307	0.061600	-0.176613	0.062607	0.102701	0.310462	0.650341	-0.162703
14618	121.816667	-0.701573	0.634670	-0.080328	-0.703571	0.605369	0.080023	-0.598177	0.876982	0.045298	-0.582710	0.879582	-0.099169	-0.473718	1.088500	-0.029284	-0.446009	1.086343	0.071961	-0.352602	0.679960	-0.210390	-0.390499	1.056314	0.061487	-0.363060	0.675356	0.198964	-0.069558	0.693281	-0.083649	-0.080853	0.684051	0.051305	-0.084387	0.644890	0.051083	-0.175302	0.080167	-0.106098	-0.185343	0.068294	0.061600	-0.176610	0.062561	0.102684	0.310461	0.650342	-0.162705
14619	121.825000	-0.701583	0.634656	-0.080333	-0.703573	0.605361	0.080021	-0.598179	0.876995	0.045296	-0.582712	0.879597	-0.099176	-0.473676	1.088500	-0.029403	-0.446023	1.086361	0.071858	-0.352606	0.679958	-0.210404	-0.390552	1.056302	0.061428	-0.363060	0.675368	0.198958	-0.069555	0.693194	-0.083581	-0.080717	0.683811	0.051274	-0.084349	0.644811	0.051118	-0.175301	0.080159	-0.106102	-0.185374	0.068391	0.061562	-0.176618	0.062611	0.102725	0.310463	0.650336	-0.162716
14620	121.833333	-0.701590	0.634639	-0.080339	-0.703579	0.605360	0.080019	-0.598181	0.877011	0.045296	-0.582709	0.879620	-0.099190	-0.473633	1.088489	-0.029515	-0.446065	1.086382	0.071771	-0.352614	0.679956	-0.210411	-0.390593	1.056280	0.061335	-0.363061	0.675377	0.198940	-0.069563	0.693130	-0.083500	-0.080664	0.683814	0.051378	-0.084284	0.644760	0.051149	-0.175305	0.080172	-0.106085	-0.185341	0.068271	0.061606	-0.176602	0.062599	0.102706	0.310474	0.650322	-0.162724
14621	121.841667	-0.701663	0.634577	-0.080271	-0.703587	0.605358	0.080020	-0.598172	0.877027	0.045286	-0.582712	0.879620	-0.099205	-0.473596	1.088481	-0.029629	-0.446114	1.086415	0.071691	-0.352674	0.679900	-0.210348	-0.390631	1.056283	0.061302	-0.363066	0.675383	0.198917	-0.069575	0.693107	-0.083427	-0.080593	0.683862	0.051495	-0.084202	0.644722	0.051188	-0.175296	0.080146	-0.106106	-0.185342	0.068253	0.061611	-0.176602	0.062542	0.102692	0.310487	0.650301	-0.162734
14622	121.850000	-0.701671	0.634570	-0.080282	-0.703629	0.605379	0.080038	-0.598166	0.877048	0.045270	-0.582690	0.879655	-0.099252	-0.473549	1.088475	-0.029744	-0.446154	1.086432	0.071609	-0.352731	0.679848	-0.210284	-0.390669	1.056284	0.061264	-0.363076	0.675382	0.198886	-0.069588	0.693108	-0.083345	-0.080513	0.683912	0.051621	-0.084107	0.644690	0.051230	-0.175290	0.080157	-0.106097	-0.185342	0.068244	0.061616	-0.176599	0.062576	0.102710	0.310500	0.650278	-0.162747
14623	121.858333	-0.701612	0.634623	-0.080370	-0.703598	0.605362	0.080008	-0.598169	0.877067	0.045245	-0.582668	0.879709	-0.099245	-0.473501	1.088487	-0.029871	-0.446236	1.086350	0.071402	-0.352616	0.679981	-0.210426	-0.390718	1.056297	0.061204	-0.363090	0.675381	0.198854	-0.069596	0.693142	-0.083262	-0.080313	0.683713	0.051567	-0.084018	0.644635	0.051239	-0.175291	0.080147	-0.106091	-0.185331	0.068257	0.061623	-0.176606	0.062589	0.102723	0.310521	0.650258	-0.162756
14624	121.866667	-0.701617	0.634627	-0.080377	-0.703596	0.605365	0.079999	-0.598158	0.877104	0.045229	-0.582646	0.879744	-0.099268	-0.473300	1.088468	-0.030085	-0.446274	1.086401	0.071293	-0.352614	0.679987	-0.210427	-0.390763	1.056288	0.061160	-0.363100	0.675382	0.198817	-0.069588	0.693183	-0.083187	-0.080209	0.683653	0.051661	-0.083948	0.644574	0.051258	-0.175289	0.080153	-0.106075	-0.185330	0.068253	0.061632	-0.176606	0.062608	0.102742	0.310538	0.650241	-0.162773
14625	121.875000	-0.701688	0.634585	-0.080314	-0.703596	0.605371	0.079994	-0.598150	0.877128	0.045202	-0.582612	0.879772	-0.099295	-0.473324	1.088518	-0.030188	-0.446317	1.086407	0.071184	-0.352724	0.679873	-0.210288	-0.390806	1.056289	0.061132	-0.363105	0.675386	0.198793	-0.069556	0.693216	-0.083105	-0.080143	0.683578	0.051762	-0.083912	0.644478	0.051249	-0.175286	0.080150	-0.106074	-0.185325	0.068261	0.061630	-0.176580	0.062576	0.102696	0.310557	0.650226	-0.162782
14626	121.883333	-0.701619	0.634627	-0.080394	-0.703632	0.605391	0.080015	-0.598144	0.877158	0.045180	-0.582588	0.879795	-0.099320	-0.473185	1.088494	-0.030356	-0.446361	1.086383	0.071054	-0.352603	0.679998	-0.210432	-0.390834	1.056291	0.061102	-0.363110	0.675377	0.198778	-0.069504	0.693249	-0.083017	-0.080104	0.683489	0.051866	-0.083912	0.644390	0.051245	-0.175285	0.080141	-0.106067	-0.185321	0.068266	0.061626	-0.176589	0.062590	0.102721	0.310572	0.650219	-0.162802
14627	121.891667	-0.701612	0.634626	-0.080401	-0.703611	0.605390	0.079999	-0.598138	0.877187	0.045153	-0.582556	0.879820	-0.099350	-0.473118	1.088498	-0.030483	-0.446403	1.086402	0.071002	-0.352586	0.680004	-0.210437	-0.390874	1.056276	0.061039	-0.363107	0.675387	0.198783	-0.069444	0.693261	-0.082948	-0.080102	0.683397	0.051956	-0.083941	0.644300	0.051230	-0.175289	0.080148	-0.106061	-0.185363	0.068369	0.061590	-0.176590	0.062587	0.102731	0.310582	0.650200	-0.162812
14628	121.900000	-0.701608	0.634627	-0.080412	-0.703592	0.605388	0.079977	-0.598126	0.877216	0.045127	-0.582523	0.879839	-0.099383	-0.473210	1.088539	-0.030523	-0.446414	1.086484	0.070948	-0.352685	0.679878	-0.210292	-0.390891	1.056308	0.061030	-0.363104	0.675392	0.198791	-0.069394	0.693257	-0.082879	-0.080141	0.683328	0.052023	-0.083997	0.644232	0.051211	-0.175290	0.080140	-0.106084	-0.185328	0.068258	0.061620	-0.176586	0.062555	0.102702	0.310590	0.650194	-0.162827
14629	121.908333	-0.701636	0.634601	-0.080388	-0.703588	0.605400	0.079969	-0.598118	0.877240	0.045098	-0.582485	0.879847	-0.099426	-0.473143	1.088524	-0.030645	-0.446422	1.086485	0.070786	-0.352599	0.679946	-0.210377	-0.390881	1.056140	0.060789	-0.363099	0.675401	0.198810	-0.069357	0.693243	-0.082802	-0.080191	0.683303	0.052060	-0.084052	0.644202	0.051193	-0.175292	0.080145	-0.106099	-0.185331	0.068266	0.061604	-0.176596	0.062574	0.102699	0.310591	0.650188	-0.162839
14630	121.916667	-0.701602	0.634631	-0.080444	-0.703586	0.605407	0.079962	-0.598105	0.877263	0.045067	-0.582435	0.879883	-0.099450	-0.473073	1.088499	-0.030768	-0.446438	1.086493	0.070712	-0.352511	0.680017	-0.210458	-0.390893	1.055977	0.060612	-0.363094	0.675412	0.198827	-0.069335	0.693233	-0.082722	-0.080238	0.683302	0.052084	-0.084104	0.644205	0.051175	-0.175295	0.080145	-0.106108	-0.185326	0.068281	0.061585	-0.176603	0.062600	0.102697	0.310592	0.650186	-0.162848
14631	121.925000	-0.701604	0.634647	-0.080461	-0.703586	0.605426	0.079955	-0.597899	0.877204	0.045000	-0.582391	0.879917	-0.099480	-0.473012	1.088462	-0.030882	-0.446441	1.086509	0.070631	-0.352481	0.680034	-0.210473	-0.390922	1.056248	0.060784	-0.363093	0.675427	0.198841	-0.069331	0.693236	-0.082647	-0.080265	0.683339	0.052094	-0.084130	0.644226	0.051161	-0.175298	0.080155	-0.106115	-0.185378	0.068384	0.061552	-0.176609	0.062601	0.102689	0.310594	0.650187	-0.162852
14632	121.933333	-0.701605	0.634669	-0.080478	-0.703577	0.605441	0.079946	-0.597868	0.877237	0.044977	-0.582349	0.879907	-0.099584	-0.472810	1.088377	-0.031078	-0.446452	1.086541	0.070579	-0.352574	0.679918	-0.210335	-0.390919	1.056314	0.060836	-0.363085	0.675438	0.198847	-0.069335	0.693248	-0.082573	-0.080274	0.683375	0.052111	-0.084135	0.644249	0.051163	-0.175299	0.080160	-0.106113	-0.185336	0.068294	0.061584	-0.176595	0.062623	0.102663	0.310600	0.650189	-0.162853
14633	121.941667	-0.701631	0.634642	-0.080432	-0.703575	0.605445	0.079946	-0.597842	0.877256	0.044957	-0.582286	0.879976	-0.099533	-0.472753	1.088319	-0.031171	-0.446459	1.086533	0.070520	-0.352480	0.680000	-0.210420	-0.390920	1.056146	0.060682	-0.363083	0.675445	0.198851	-0.069340	0.693274	-0.082495	-0.080247	0.683396	0.052128	-0.084121	0.644262	0.051171	-0.175310	0.080185	-0.106080	-0.185379	0.068396	0.061553	-0.176615	0.062615	0.102674	0.310613	0.650180	-0.162853
14634	121.950000	-0.701584	0.634664	-0.080468	-0.703609	0.605472	0.079975	-0.597797	0.877289	0.044945	-0.582244	0.879999	-0.099546	-0.472698	1.088262	-0.031257	-0.446464	1.086521	0.070471	-0.352520	0.679949	-0.210361	-0.390913	1.055972	0.060517	-0.363082	0.675454	0.198849	-0.069343	0.693303	-0.082414	-0.080199	0.683414	0.052131	-0.084092	0.644277	0.051175	-0.175297	0.080174	-0.106099	-0.185405	0.068507	0.061520	-0.176604	0.062577	0.102665	0.310623	0.650170	-0.162848
14635	121.958333	-0.701580	0.634674	-0.080478	-0.703558	0.605464	0.079949	-0.597756	0.877314	0.044940	-0.582191	0.880017	-0.099563	-0.472646	1.088204	-0.031327	-0.446468	1.086519	0.070423	-0.352502	0.679955	-0.210370	-0.390924	1.056236	0.060704	-0.363082	0.675459	0.198848	-0.069325	0.693341	-0.082342	-0.080148	0.683419	0.052130	-0.084054	0.644272	0.051174	-0.175301	0.080178	-0.106069	-0.185334	0.068286	0.061598	-0.176608	0.062582	0.102691	0.310639	0.650149	-0.162855
14636	121.966667	-0.701643	0.634631	-0.080407	-0.703548	0.605471	0.079956	-0.597711	0.877338	0.044931	-0.582134	0.880009	-0.099637	-0.472600	1.088153	-0.031396	-0.446470	1.086514	0.070383	-0.352482	0.679952	-0.210375	-0.390919	1.056237	0.060699	-0.363073	0.675466	0.198840	-0.069297	0.693362	-0.082277	-0.080094	0.683397	0.052128	-0.084023	0.644251	0.051167	-0.175291	0.080158	-0.106084	-0.185337	0.068263	0.061610	-0.176600	0.062536	0.102691	0.310653	0.650133	-0.162868
14637	121.975000	-0.701553	0.634666	-0.080482	-0.703537	0.605473	0.079955	-0.597677	0.877354	0.044928	-0.582084	0.880049	-0.099596	-0.472548	1.088105	-0.031458	-0.446523	1.086441	0.070225	-0.352348	0.680090	-0.210533	-0.390910	1.056240	0.060684	-0.363073	0.675480	0.198837	-0.069248	0.693369	-0.082229	-0.080053	0.683350	0.052132	-0.083986	0.644211	0.051150	-0.175291	0.080140	-0.106087	-0.185338	0.068248	0.061621	-0.176600	0.062564	0.102724	0.310666	0.650104	-0.162884
14638	121.983333	-0.701542	0.634670	-0.080489	-0.703526	0.605492	0.079956	-0.597625	0.877386	0.044918	-0.582035	0.880069	-0.099612	-0.472498	1.088065	-0.031532	-0.446510	1.086406	0.070115	-0.352341	0.680094	-0.210537	-0.390906	1.056248	0.060668	-0.363059	0.675506	0.198836	-0.069182	0.693365	-0.082190	-0.080020	0.683298	0.052142	-0.083973	0.644160	0.051126	-0.175290	0.080124	-0.106079	-0.185334	0.068238	0.061626	-0.176600	0.062562	0.102730	0.310672	0.650081	-0.162900
14639	121.991667	-0.701535	0.634703	-0.080506	-0.703511	0.605514	0.079952	-0.597576	0.877422	0.044924	-0.581985	0.880077	-0.099685	-0.472455	1.088051	-0.031589	-0.446505	1.086426	0.070079	-0.352461	0.679951	-0.210383	-0.390871	1.056311	0.060701	-0.363037	0.675532	0.198831	-0.069110	0.693345	-0.082168	-0.080005	0.683247	0.052171	-0.083976	0.644099	0.051101	-0.175292	0.080130	-0.106071	-0.185333	0.068236	0.061630	-0.176586	0.062532	0.102704	0.310678	0.650065	-0.162920
14640	122.000000	-0.701519	0.634721	-0.080506	-0.703492	0.605534	0.079951	-0.597529	0.877452	0.044927	-0.581946	0.880121	-0.099622	-0.472410	1.088046	-0.031641	-0.446492	1.086447	0.070036	-0.352452	0.679955	-0.210376	-0.390855	1.056333	0.060678	-0.363010	0.675564	0.198834	-0.069040	0.693320	-0.082150	-0.079998	0.683201	0.052211	-0.083982	0.644049	0.051081	-0.175292	0.080114	-0.106073	-0.185339	0.068243	0.061637	-0.176591	0.062577	0.102718	0.310680	0.650050	-0.162927
14641	122.008333	-0.701502	0.634747	-0.080505	-0.703475	0.605551	0.079949	-0.597485	0.877479	0.044929	-0.581905	0.880147	-0.099626	-0.472370	1.088048	-0.031693	-0.446494	1.086476	0.070039	-0.352386	0.680038	-0.210451	-0.390849	1.056332	0.060631	-0.362983	0.675591	0.198849	-0.068978	0.693291	-0.082127	-0.079985	0.683168	0.052251	-0.083997	0.643990	0.051060	-0.175296	0.080125	-0.106068	-0.185334	0.068253	0.061633	-0.176598	0.062589	0.102719	0.310673	0.650050	-0.162933
14642	122.016667	-0.701485	0.634770	-0.080501	-0.703444	0.605577	0.079953	-0.597438	0.877510	0.044940	-0.581868	0.880169	-0.099624	-0.472332	1.088057	-0.031741	-0.446472	1.086481	0.069977	-0.352442	0.679980	-0.210369	-0.390821	1.056375	0.060632	-0.362953	0.675622	0.198859	-0.068932	0.693261	-0.082109	-0.079942	0.683159	0.052300	-0.084010	0.643956	0.051049	-0.175304	0.080144	-0.106035	-0.185338	0.068275	0.061632	-0.176605	0.062594	0.102717	0.310663	0.650050	-0.162936
14643	122.025000	-0.701463	0.634783	-0.080500	-0.703422	0.605593	0.079959	-0.597471	0.877588	0.044983	-0.581813	0.880190	-0.099640	-0.472299	1.088069	-0.031792	-0.446441	1.086509	0.069938	-0.352373	0.680056	-0.210448	-0.390814	1.056359	0.060551	-0.362926	0.675641	0.198864	-0.068901	0.693229	-0.082092	-0.079945	0.683119	0.052323	-0.084004	0.643935	0.051028	-0.175303	0.080139	-0.106052	-0.185340	0.068267	0.061623	-0.176599	0.062556	0.102689	0.310653	0.650047	-0.162941
14644	122.033333	-0.701407	0.634792	-0.080501	-0.703401	0.605605	0.079962	-0.597505	0.877663	0.045024	-0.581785	0.880196	-0.099604	-0.472252	1.088073	-0.031859	-0.446424	1.086521	0.069888	-0.352296	0.680131	-0.210533	-0.390808	1.056387	0.060562	-0.362902	0.675658	0.198865	-0.068887	0.693196	-0.082084	-0.079932	0.683081	0.052335	-0.083991	0.643915	0.051008	-0.175302	0.080128	-0.106068	-0.185339	0.068269	0.061608	-0.176610	0.062587	0.102713	0.310638	0.650042	-0.162944
14645	122.041667	-0.701425	0.634806	-0.080508	-0.703383	0.605619	0.079962	-0.597458	0.877687	0.045036	-0.581746	0.880210	-0.099602	-0.472221	1.088097	-0.031904	-0.446401	1.086566	0.069859	-0.352290	0.680142	-0.210541	-0.390787	1.056398	0.060512	-0.362892	0.675673	0.198856	-0.068876	0.693184	-0.082073	-0.079908	0.683060	0.052336	-0.083967	0.643899	0.050987	-0.175302	0.080135	-0.106084	-0.185408	0.068480	0.061520	-0.176603	0.062564	0.102694	0.310625	0.650044	-0.162951
14646	122.050000	-0.701409	0.634809	-0.080517	-0.703371	0.605634	0.079958	-0.597410	0.877712	0.045048	-0.581711	0.880226	-0.099601	-0.472188	1.088095	-0.031956	-0.446357	1.086561	0.069756	-0.352407	0.680012	-0.210398	-0.390783	1.056421	0.060502	-0.362888	0.675691	0.198840	-0.068868	0.693190	-0.082076	-0.079878	0.683048	0.052320	-0.083940	0.643903	0.050944	-0.175312	0.080151	-0.106068	-0.185334	0.068266	0.061584	-0.176594	0.062531	0.102672	0.310617	0.650043	-0.162953
14647	122.058333	-0.701360	0.634823	-0.080520	-0.703358	0.605654	0.079952	-0.597373	0.877743	0.045060	-0.581671	0.880252	-0.099623	-0.472172	1.088128	-0.032012	-0.446352	1.086597	0.069710	-0.352332	0.680080	-0.210481	-0.390771	1.056442	0.060480	-0.362886	0.675717	0.198820	-0.068852	0.693218	-0.082077	-0.079873	0.683042	0.052303	-0.083920	0.643906	0.050895	-0.175302	0.080147	-0.106109	-0.185338	0.068259	0.061583	-0.176599	0.062558	0.102679	0.310616	0.650045	-0.162947
14648	122.066667	-0.701353	0.634839	-0.080530	-0.703353	0.605677	0.079943	-0.597343	0.877774	0.045071	-0.581661	0.880277	-0.099598	-0.472139	1.088153	-0.032032	-0.446333	1.086656	0.069693	-0.352391	0.680011	-0.210404	-0.390760	1.056461	0.060450	-0.362887	0.675743	0.198803	-0.068842	0.693261	-0.082075	-0.079872	0.683036	0.052302	-0.083903	0.643896	0.050851	-0.175296	0.080149	-0.106118	-0.185337	0.068261	0.061586	-0.176596	0.062589	0.102677	0.310616	0.650048	-0.162941
14649	122.075000	-0.701366	0.634858	-0.080532	-0.703348	0.605696	0.079942	-0.597311	0.877809	0.045084	-0.581642	0.880301	-0.099591	-0.472127	1.088173	-0.032084	-0.446316	1.086663	0.069645	-0.352389	0.680017	-0.210401	-0.390745	1.056475	0.060417	-0.362884	0.675769	0.198791	-0.068821	0.693306	-0.082069	-0.079782	0.682871	0.052185	-0.083891	0.643893	0.050788	-0.175294	0.080168	-0.106108	-0.185332	0.068276	0.061585	-0.176588	0.062588	0.102656	0.310617	0.650050	-0.162918
14650	122.083333	-0.701344	0.634876	-0.080531	-0.703341	0.605715	0.079943	-0.597277	0.877856	0.045102	-0.581625	0.880320	-0.099579	-0.472117	1.088198	-0.032100	-0.446293	1.086744	0.069655	-0.352387	0.680014	-0.210393	-0.390734	1.056475	0.060391	-0.362874	0.675787	0.198780	-0.068798	0.693349	-0.082058	-0.079862	0.683033	0.052325	-0.083890	0.643875	0.050734	-0.175295	0.080182	-0.106084	-0.185330	0.068278	0.061595	-0.176590	0.062568	0.102658	0.310629	0.650059	-0.162900
14651	122.091667	-0.701341	0.634893	-0.080530	-0.703334	0.605744	0.079952	-0.597255	0.877872	0.045117	-0.581597	0.880352	-0.099572	-0.472108	1.088213	-0.032116	-0.446279	1.086755	0.069621	-0.352326	0.680086	-0.210460	-0.390722	1.056483	0.060371	-0.362863	0.675803	0.198775	-0.068774	0.693376	-0.082023	-0.079793	0.682859	0.052226	-0.083889	0.643856	0.050698	-0.175284	0.080166	-0.106094	-0.185327	0.068294	0.061594	-0.176597	0.062592	0.102675	0.310638	0.650077	-0.162879
14652	122.100000	-0.701336	0.634902	-0.080526	-0.703328	0.605767	0.079962	-0.597240	0.877881	0.045130	-0.581597	0.880351	-0.099560	-0.472098	1.088224	-0.032128	-0.446255	1.086766	0.069607	-0.352399	0.680014	-0.210378	-0.390710	1.056480	0.060344	-0.362848	0.675814	0.198776	-0.068747	0.693385	-0.081974	-0.079766	0.682868	0.052261	-0.083877	0.643825	0.050686	-0.175283	0.080164	-0.106085	-0.185394	0.068506	0.061535	-0.176591	0.062621	0.102689	0.310650	0.650082	-0.162856
14653	122.108333	-0.701355	0.634897	-0.080529	-0.703325	0.605753	0.079963	-0.597202	0.877915	0.045155	-0.581587	0.880321	-0.099605	-0.472080	1.088230	-0.032127	-0.446238	1.086757	0.069585	-0.352405	0.680010	-0.210385	-0.390699	1.056478	0.060336	-0.362833	0.675828	0.198775	-0.068717	0.693377	-0.081910	-0.079850	0.683013	0.052386	-0.083858	0.643817	0.050661	-0.175291	0.080164	-0.106069	-0.185366	0.068383	0.061574	-0.176594	0.062599	0.102702	0.310663	0.650087	-0.162841
14654	122.116667	-0.701328	0.634888	-0.080530	-0.703327	0.605732	0.079965	-0.597181	0.877922	0.045171	-0.581571	0.880340	-0.099538	-0.472073	1.088240	-0.032142	-0.446218	1.086790	0.069587	-0.352407	0.680004	-0.210391	-0.390690	1.056474	0.060332	-0.362815	0.675837	0.198767	-0.068695	0.693351	-0.081839	-0.079807	0.683009	0.052403	-0.083821	0.643798	0.050661	-0.175303	0.080162	-0.106056	-0.185323	0.068276	0.061601	-0.176600	0.062545	0.102688	0.310677	0.650093	-0.162834
14655	122.125000	-0.701324	0.634869	-0.080536	-0.703263	0.605748	0.079953	-0.597174	0.877912	0.045180	-0.581556	0.880337	-0.099540	-0.472200	1.088284	-0.032055	-0.446188	1.086822	0.069560	-0.352284	0.680134	-0.210558	-0.390681	1.056478	0.060333	-0.362799	0.675847	0.198756	-0.068691	0.693303	-0.081744	-0.079765	0.682988	0.052410	-0.083757	0.643797	0.050672	-0.175299	0.080139	-0.106068	-0.185376	0.068349	0.061574	-0.176602	0.062569	0.102713	0.310701	0.650097	-0.162835
14656	122.133333	-0.701319	0.634863	-0.080541	-0.703316	0.605766	0.079983	-0.597141	0.877937	0.045197	-0.581548	0.880339	-0.099538	-0.472049	1.088260	-0.032150	-0.446165	1.086836	0.069564	-0.352407	0.679994	-0.210418	-0.390673	1.056474	0.060330	-0.362794	0.675864	0.198735	-0.068706	0.693241	-0.081641	-0.079706	0.682981	0.052433	-0.083671	0.643795	0.050678	-0.175302	0.080124	-0.106084	-0.185416	0.068447	0.061537	-0.176603	0.062572	0.102709	0.310723	0.650098	-0.162824
14657	122.141667	-0.701383	0.634844	-0.080455	-0.703317	0.605749	0.079979	-0.597137	0.877939	0.045208	-0.581528	0.880332	-0.099600	-0.472046	1.088279	-0.032143	-0.446151	1.086854	0.069563	-0.352402	0.679990	-0.210433	-0.390659	1.056477	0.060328	-0.362785	0.675870	0.198699	-0.068741	0.693184	-0.081521	-0.079627	0.683018	0.052502	-0.083565	0.643809	0.050693	-0.175301	0.080121	-0.106084	-0.185339	0.068242	0.061607	-0.176609	0.062570	0.102705	0.310744	0.650110	-0.162822
14658	122.150000	-0.701366	0.634849	-0.080454	-0.703312	0.605735	0.079972	-0.597126	0.877966	0.045229	-0.581513	0.880383	-0.099536	-0.472046	1.088301	-0.032135	-0.446133	1.086870	0.069563	-0.352384	0.680002	-0.210439	-0.390650	1.056476	0.060319	-0.362781	0.675881	0.198657	-0.068779	0.693263	-0.081510	-0.079492	0.682941	0.052477	-0.083464	0.643832	0.050716	-0.175301	0.080127	-0.106073	-0.185344	0.068239	0.061617	-0.176598	0.062549	0.102677	0.310759	0.650120	-0.162814
14659	122.158333	-0.701321	0.634884	-0.080546	-0.703313	0.605779	0.079995	-0.597135	0.877975	0.045250	-0.581537	0.880381	-0.099502	-0.472049	1.088330	-0.032125	-0.446120	1.086878	0.069566	-0.352233	0.680157	-0.210607	-0.390632	1.056472	0.060276	-0.362788	0.675884	0.198613	-0.068816	0.693222	-0.081377	-0.079465	0.682987	0.052552	-0.083383	0.643867	0.050752	-0.175302	0.080132	-0.106067	-0.185383	0.068367	0.061579	-0.176608	0.062597	0.102709	0.310782	0.650128	-0.162813
14660	122.166667	-0.701361	0.634896	-0.080548	-0.703316	0.605745	0.079988	-0.597130	0.878006	0.045279	-0.581528	0.880394	-0.099547	-0.472061	1.088343	-0.032109	-0.446115	1.086882	0.069571	-0.352337	0.680032	-0.210454	-0.390622	1.056457	0.060234	-0.362792	0.675880	0.198567	-0.068840	0.693194	-0.081241	-0.079465	0.683055	0.052618	-0.083312	0.643922	0.050800	-0.175310	0.080151	-0.106038	-0.185424	0.068476	0.061555	-0.176597	0.062611	0.102707	0.310803	0.650140	-0.162820
14661	122.175000	-0.701373	0.634877	-0.080504	-0.703319	0.605767	0.080006	-0.597142	0.878020	0.045302	-0.581538	0.880405	-0.099502	-0.472078	1.088347	-0.032100	-0.446118	1.086882	0.069586	-0.352312	0.680044	-0.210466	-0.390656	1.056445	0.060324	-0.362808	0.675882	0.198530	-0.068835	0.693179	-0.081112	-0.079463	0.683066	0.052625	-0.083274	0.644021	0.050867	-0.175309	0.080137	-0.106039	-0.185350	0.068264	0.061633	-0.176621	0.062610	0.102751	0.310812	0.650139	-0.162832
14662	122.183333	-0.701337	0.634880	-0.080557	-0.703320	0.605782	0.080016	-0.597154	0.878030	0.045317	-0.581551	0.880416	-0.099460	-0.472098	1.088323	-0.032082	-0.446122	1.086877	0.069597	-0.352145	0.680207	-0.210637	-0.390661	1.056428	0.060329	-0.362828	0.675874	0.198500	-0.068813	0.693166	-0.081014	-0.079550	0.683250	0.052745	-0.083260	0.644108	0.050919	-0.175314	0.080140	-0.106030	-0.185428	0.068468	0.061548	-0.176607	0.062578	0.102725	0.310828	0.650130	-0.162854
14663	122.191667	-0.701344	0.634868	-0.080569	-0.703327	0.605779	0.080010	-0.597165	0.878043	0.045324	-0.581557	0.880417	-0.099466	-0.472190	1.088316	-0.032023	-0.446128	1.086859	0.069603	-0.352257	0.680071	-0.210488	-0.390670	1.056420	0.060332	-0.362859	0.675868	0.198478	-0.068764	0.693154	-0.080936	-0.079700	0.683467	0.052859	-0.083252	0.644215	0.050965	-0.175302	0.080133	-0.106069	-0.185428	0.068460	0.061551	-0.176606	0.062594	0.102733	0.310838	0.650111	-0.162874
14664	122.200000	-0.701394	0.634854	-0.080592	-0.703344	0.605743	0.079991	-0.597185	0.878048	0.045318	-0.581564	0.880426	-0.099477	-0.472293	1.088300	-0.031958	-0.446132	1.086847	0.069621	-0.352240	0.680076	-0.210494	-0.390681	1.056407	0.060339	-0.362884	0.675859	0.198451	-0.068699	0.693180	-0.080884	-0.079612	0.683317	0.052657	-0.083241	0.644333	0.050980	-0.175312	0.080142	-0.106057	-0.185346	0.068247	0.061615	-0.176591	0.062591	0.102701	0.310851	0.650099	-0.162908
14665	122.208333	-0.701392	0.634846	-0.080577	-0.703357	0.605743	0.079971	-0.597206	0.878057	0.045306	-0.581576	0.880423	-0.099496	-0.472322	1.088284	-0.031940	-0.446145	1.086844	0.069629	-0.352229	0.680080	-0.210502	-0.390689	1.056409	0.060345	-0.362909	0.675851	0.198426	-0.068637	0.693243	-0.080855	-0.079750	0.683582	0.052752	-0.083219	0.644458	0.050991	-0.175304	0.080138	-0.106088	-0.185344	0.068238	0.061604	-0.176601	0.062560	0.102699	0.310866	0.650076	-0.162938
14666	122.216667	-0.701373	0.634846	-0.080622	-0.703356	0.605783	0.079973	-0.597231	0.878075	0.045295	-0.581574	0.880456	-0.099499	-0.472349	1.088283	-0.031926	-0.446160	1.086843	0.069634	-0.352090	0.680239	-0.210673	-0.390704	1.056411	0.060344	-0.362934	0.675837	0.198404	-0.068578	0.693322	-0.080835	-0.079886	0.683848	0.052848	-0.083200	0.644564	0.050992	-0.175298	0.080144	-0.106106	-0.185415	0.068459	0.061524	-0.176594	0.062581	0.102686	0.310885	0.650063	-0.162973
14667	122.225000	-0.701419	0.634853	-0.080635	-0.703373	0.605750	0.079954	-0.597251	0.878092	0.045289	-0.581583	0.880480	-0.099503	-0.472380	1.088303	-0.031913	-0.446179	1.086855	0.069641	-0.352236	0.680098	-0.210506	-0.390724	1.056408	0.060295	-0.362954	0.675827	0.198389	-0.068522	0.693415	-0.080821	-0.079865	0.683828	0.052730	-0.083173	0.644669	0.050996	-0.175298	0.080161	-0.106097	-0.185336	0.068266	0.061587	-0.176594	0.062604	0.102675	0.310909	0.650053	-0.162999
14668	122.233333	-0.701389	0.634860	-0.080633	-0.703381	0.605760	0.079955	-0.597273	0.878109	0.045288	-0.581587	0.880503	-0.099500	-0.472419	1.088339	-0.031898	-0.446208	1.086858	0.069630	-0.352239	0.680114	-0.210499	-0.390759	1.056432	0.060333	-0.362966	0.675811	0.198372	-0.068485	0.693505	-0.080800	-0.079990	0.684099	0.052846	-0.083150	0.644773	0.051011	-0.175289	0.080170	-0.106104	-0.185316	0.068301	0.061583	-0.176591	0.062628	0.102670	0.310940	0.650050	-0.163021
14669	122.241667	-0.701413	0.634871	-0.080638	-0.703382	0.605783	0.079963	-0.597290	0.878124	0.045292	-0.581591	0.880517	-0.099496	-0.472390	1.088367	-0.031938	-0.446248	1.086895	0.069628	-0.352183	0.680195	-0.210569	-0.390802	1.056452	0.060335	-0.362978	0.675797	0.198365	-0.068484	0.693459	-0.080664	-0.080025	0.684186	0.052846	-0.083130	0.644848	0.051020	-0.175291	0.080181	-0.106079	-0.185326	0.068303	0.061590	-0.176598	0.062592	0.102678	0.310972	0.650035	-0.163043
14670	122.250000	-0.701396	0.634866	-0.080635	-0.703376	0.605803	0.079977	-0.597305	0.878135	0.045299	-0.581589	0.880525	-0.099492	-0.472494	1.088446	-0.031894	-0.446275	1.086985	0.069652	-0.352128	0.680275	-0.210650	-0.390845	1.056460	0.060292	-0.362984	0.675777	0.198362	-0.068439	0.693627	-0.080772	-0.080057	0.684243	0.052850	-0.083121	0.644901	0.051033	-0.175290	0.080161	-0.106081	-0.185326	0.068298	0.061595	-0.176603	0.062604	0.102699	0.311009	0.650019	-0.163068
14671	122.258333	-0.701416	0.634864	-0.080641	-0.703386	0.605769	0.079973	-0.597325	0.878140	0.045313	-0.581591	0.880527	-0.099488	-0.472391	1.088447	-0.031989	-0.446336	1.087004	0.069652	-0.352215	0.680195	-0.210567	-0.390903	1.056497	0.060304	-0.362987	0.675762	0.198364	-0.068429	0.693642	-0.080759	-0.080080	0.684276	0.052850	-0.083125	0.644931	0.051040	-0.175296	0.080166	-0.106080	-0.185367	0.068399	0.061555	-0.176604	0.062604	0.102698	0.311040	0.650007	-0.163094
14672	122.266667	-0.701429	0.634856	-0.080648	-0.703391	0.605765	0.079981	-0.597339	0.878144	0.045325	-0.581583	0.880521	-0.099547	-0.472431	1.088490	-0.032000	-0.446385	1.087070	0.069651	-0.352164	0.680266	-0.210650	-0.390963	1.056525	0.060320	-0.362989	0.675759	0.198374	-0.068463	0.693380	-0.080497	-0.080101	0.684288	0.052847	-0.083130	0.644965	0.051048	-0.175304	0.080163	-0.106067	-0.185334	0.068281	0.061599	-0.176618	0.062608	0.102730	0.311070	0.649988	-0.163121
14673	122.275000	-0.701389	0.634844	-0.080647	-0.703384	0.605761	0.079982	-0.597355	0.878145	0.045339	-0.581602	0.880530	-0.099479	-0.472608	1.088565	-0.031922	-0.446447	1.087104	0.069658	-0.352241	0.680188	-0.210570	-0.391026	1.056547	0.060329	-0.362983	0.675758	0.198389	-0.068386	0.693579	-0.080703	-0.080120	0.684286	0.052842	-0.083136	0.644962	0.051029	-0.175294	0.080150	-0.106100	-0.185341	0.068270	0.061604	-0.176602	0.062567	0.102690	0.311089	0.649973	-0.163140
14674	122.283333	-0.701386	0.634839	-0.080654	-0.703424	0.605817	0.080023	-0.597369	0.878144	0.045354	-0.581613	0.880538	-0.099468	-0.472509	1.088529	-0.032027	-0.446506	1.087131	0.069674	-0.352191	0.680264	-0.210645	-0.391078	1.056562	0.060332	-0.362979	0.675754	0.198408	-0.068401	0.693286	-0.080420	-0.079991	0.683981	0.052627	-0.083144	0.644956	0.051020	-0.175296	0.080141	-0.106095	-0.185423	0.068467	0.061537	-0.176593	0.062610	0.102688	0.311107	0.649965	-0.163142
14675	122.291667	-0.701422	0.634837	-0.080660	-0.703380	0.605751	0.079985	-0.597377	0.878144	0.045372	-0.581628	0.880550	-0.099450	-0.472556	1.088536	-0.032020	-0.446569	1.087129	0.069679	-0.352334	0.680114	-0.210473	-0.391137	1.056568	0.060346	-0.362975	0.675761	0.198431	-0.068333	0.693360	-0.080476	-0.080058	0.684096	0.052760	-0.083150	0.644921	0.051017	-0.175302	0.080139	-0.106072	-0.185388	0.068359	0.061589	-0.176598	0.062582	0.102691	0.311126	0.649953	-0.163133
14676	122.300000	-0.701381	0.634832	-0.080660	-0.703380	0.605746	0.079993	-0.597385	0.878144	0.045395	-0.581626	0.880547	-0.099497	-0.472601	1.088541	-0.032034	-0.446632	1.087126	0.069647	-0.352341	0.680109	-0.210455	-0.391183	1.056567	0.060359	-0.362972	0.675769	0.198459	-0.068242	0.693587	-0.080666	-0.079961	0.683900	0.052679	-0.083157	0.644880	0.051011	-0.175301	0.080131	-0.106078	-0.185354	0.068252	0.061636	-0.176598	0.062542	0.102695	0.311138	0.649947	-0.163118
14677	122.308333	-0.701424	0.634836	-0.080659	-0.703315	0.605762	0.079981	-0.597230	0.878032	0.045383	-0.581658	0.880560	-0.099401	-0.472781	1.088548	-0.031925	-0.446681	1.087106	0.069686	-0.352212	0.680264	-0.210595	-0.391243	1.056526	0.060314	-0.362972	0.675771	0.198489	-0.068213	0.693406	-0.080417	-0.079997	0.683992	0.052853	-0.083161	0.644805	0.051025	-0.175302	0.080131	-0.106061	-0.185426	0.068457	0.061563	-0.176603	0.062594	0.102725	0.311153	0.649952	-0.163098
14678	122.316667	-0.701422	0.634835	-0.080662	-0.703365	0.605786	0.080015	-0.597228	0.878040	0.045396	-0.581674	0.880562	-0.099380	-0.472684	1.088481	-0.032011	-0.446725	1.087070	0.069723	-0.352349	0.680118	-0.210416	-0.391276	1.056527	0.060327	-0.362968	0.675774	0.198511	-0.068172	0.693381	-0.080330	-0.079862	0.683747	0.052803	-0.083150	0.644724	0.051048	-0.175304	0.080129	-0.106052	-0.185425	0.068457	0.061565	-0.176607	0.062574	0.102732	0.311164	0.649962	-0.163072
14679	122.325000	-0.701402	0.634834	-0.080666	-0.703395	0.605781	0.080033	-0.597236	0.878043	0.045428	-0.581690	0.880562	-0.099356	-0.472733	1.088442	-0.031991	-0.446772	1.087017	0.069731	-0.352351	0.680121	-0.210399	-0.391307	1.056512	0.060344	-0.362965	0.675777	0.198527	-0.068169	0.693172	-0.080072	-0.080011	0.684126	0.053258	-0.083132	0.644630	0.051070	-0.175314	0.080136	-0.106030	-0.185343	0.068252	0.061633	-0.176593	0.062581	0.102725	0.311171	0.649976	-0.163048
14680	122.333333	-0.701410	0.634796	-0.080645	-0.703359	0.605788	0.080022	-0.597241	0.878046	0.045453	-0.581713	0.880536	-0.099362	-0.472782	1.088391	-0.031964	-0.446796	1.087011	0.069760	-0.352349	0.680120	-0.210384	-0.391331	1.056503	0.060361	-0.362963	0.675787	0.198537	-0.068176	0.693086	-0.079948	-0.079865	0.683856	0.053184	-0.083112	0.644534	0.051096	-0.175314	0.080133	-0.106032	-0.185350	0.068245	0.061631	-0.176602	0.062556	0.102732	0.311174	0.649983	-0.163027
14681	122.341667	-0.701376	0.634825	-0.080679	-0.703359	0.605795	0.080018	-0.597244	0.878049	0.045475	-0.581720	0.880563	-0.099325	-0.472832	1.088336	-0.031928	-0.446819	1.086981	0.069788	-0.352344	0.680122	-0.210366	-0.391347	1.056481	0.060369	-0.362963	0.675794	0.198550	-0.068105	0.693229	-0.080063	-0.079780	0.683744	0.053232	-0.083110	0.644455	0.051108	-0.175304	0.080130	-0.106063	-0.185426	0.068458	0.061546	-0.176598	0.062547	0.102711	0.311179	0.649996	-0.163009
14682	122.350000	-0.701415	0.634834	-0.080691	-0.703364	0.605773	0.080003	-0.597248	0.878049	0.045492	-0.581727	0.880569	-0.099317	-0.472887	1.088285	-0.031888	-0.446883	1.086969	0.069919	-0.352208	0.680268	-0.210507	-0.391358	1.056473	0.060381	-0.362952	0.675803	0.198553	-0.068082	0.693265	-0.080060	-0.079786	0.683775	0.053348	-0.083113	0.644412	0.051128	-0.175307	0.080139	-0.106066	-0.185421	0.068463	0.061544	-0.176600	0.062575	0.102712	0.311180	0.650006	-0.162998
14683	122.358333	-0.701410	0.634837	-0.080697	-0.703362	0.605780	0.079995	-0.597249	0.878052	0.045510	-0.581741	0.880576	-0.099297	-0.472946	1.088234	-0.031841	-0.446894	1.086879	0.069907	-0.352328	0.680129	-0.210342	-0.391366	1.056436	0.060383	-0.362939	0.675822	0.198569	-0.068078	0.693197	-0.079955	-0.079721	0.683553	0.053234	-0.083137	0.644373	0.051123	-0.175297	0.080143	-0.106090	-0.185344	0.068264	0.061612	-0.176603	0.062584	0.102697	0.311181	0.650020	-0.162984
14684	122.366667	-0.701375	0.634842	-0.080699	-0.703349	0.605820	0.080002	-0.597262	0.878042	0.045537	-0.581749	0.880581	-0.099281	-0.473008	1.088185	-0.031794	-0.446904	1.086863	0.069950	-0.352182	0.680273	-0.210486	-0.391365	1.056447	0.060402	-0.362925	0.675835	0.198584	-0.068076	0.693130	-0.079847	-0.079817	0.683720	0.053410	-0.083173	0.644355	0.051129	-0.175291	0.080156	-0.106112	-0.185339	0.068279	0.061605	-0.176600	0.062607	0.102691	0.311180	0.650027	-0.162974
14685	122.375000	-0.701394	0.634851	-0.080698	-0.703347	0.605828	0.080004	-0.597263	0.878042	0.045548	-0.581759	0.880585	-0.099271	-0.473062	1.088138	-0.031745	-0.446928	1.086757	0.069990	-0.352309	0.680143	-0.210330	-0.391372	1.056398	0.060398	-0.362915	0.675844	0.198611	-0.068027	0.693161	-0.079830	-0.079922	0.683741	0.053470	-0.083214	0.644347	0.051129	-0.175292	0.080165	-0.106108	-0.185338	0.068292	0.061597	-0.176597	0.062624	0.102689	0.311175	0.650031	-0.162956
14686	122.383333	-0.701379	0.634856	-0.080694	-0.703351	0.605795	0.079998	-0.597249	0.878053	0.045546	-0.581766	0.880586	-0.099255	-0.473114	1.088084	-0.031703	-0.446956	1.086684	0.070004	-0.352301	0.680147	-0.210326	-0.391377	1.056364	0.060404	-0.362906	0.675841	0.198633	-0.067981	0.693207	-0.079810	-0.079935	0.683667	0.053447	-0.083257	0.644348	0.051132	-0.175291	0.080175	-0.106105	-0.185336	0.068308	0.061601	-0.176599	0.062581	0.102673	0.311173	0.650038	-0.162953
14687	122.391667	-0.701387	0.634854	-0.080654	-0.703346	0.605815	0.080014	-0.597254	0.878048	0.045568	-0.581767	0.880581	-0.099246	-0.473155	1.088020	-0.031668	-0.446952	1.086625	0.070042	-0.352290	0.680151	-0.210334	-0.391368	1.056051	0.060217	-0.362907	0.675842	0.198663	-0.067991	0.693155	-0.079700	-0.079983	0.683680	0.053479	-0.083299	0.644361	0.051137	-0.175290	0.080174	-0.106097	-0.185375	0.068400	0.061571	-0.176603	0.062594	0.102687	0.311170	0.650041	-0.162942
14688	122.400000	-0.701418	0.634856	-0.080686	-0.703339	0.605828	0.080029	-0.597263	0.878042	0.045586	-0.581771	0.880577	-0.099244	-0.473189	1.087947	-0.031646	-0.446969	1.086602	0.070098	-0.352285	0.680146	-0.210342	-0.391394	1.056280	0.060426	-0.362906	0.675830	0.198680	-0.067952	0.693204	-0.079703	-0.080030	0.683697	0.053494	-0.083338	0.644382	0.051139	-0.175298	0.080181	-0.106074	-0.185413	0.068485	0.061542	-0.176603	0.062555	0.102680	0.311171	0.650041	-0.162948
14689	122.408333	-0.701398	0.634849	-0.080681	-0.703353	0.605793	0.080025	-0.597251	0.878057	0.045581	-0.581789	0.880543	-0.099241	-0.473223	1.087875	-0.031623	-0.446983	1.086425	0.070044	-0.352280	0.680142	-0.210362	-0.391379	1.055964	0.060238	-0.362916	0.675824	0.198689	-0.067935	0.693210	-0.079659	-0.079916	0.683413	0.053287	-0.083363	0.644400	0.051139	-0.175302	0.080174	-0.106075	-0.185340	0.068269	0.061606	-0.176599	0.062545	0.102678	0.311173	0.650033	-0.162956
14690	122.416667	-0.701380	0.634841	-0.080675	-0.703343	0.605822	0.080039	-0.597269	0.878048	0.045598	-0.581770	0.880562	-0.099243	-0.473260	1.087800	-0.031604	-0.447032	1.086331	0.069969	-0.352146	0.680283	-0.210532	-0.391378	1.055923	0.060239	-0.362926	0.675812	0.198689	-0.067920	0.693217	-0.079631	-0.079938	0.683418	0.053300	-0.083375	0.644409	0.051149	-0.175294	0.080156	-0.106102	-0.185420	0.068463	0.061549	-0.176605	0.062579	0.102705	0.311174	0.650026	-0.162973
14691	122.425000	-0.701424	0.634844	-0.080676	-0.703350	0.605823	0.080043	-0.597262	0.878042	0.045583	-0.581776	0.880561	-0.099250	-0.473295	1.087734	-0.031574	-0.447038	1.086324	0.070050	-0.352217	0.680199	-0.210479	-0.391382	1.056025	0.060328	-0.362936	0.675798	0.198676	-0.067890	0.693208	-0.079610	-0.079952	0.683406	0.053298	-0.083386	0.644398	0.051138	-0.175295	0.080148	-0.106094	-0.185424	0.068458	0.061554	-0.176619	0.062600	0.102738	0.311176	0.650012	-0.162992
14692	122.433333	-0.701387	0.634842	-0.080671	-0.703356	0.605789	0.080031	-0.597255	0.878041	0.045564	-0.581783	0.880558	-0.099258	-0.473331	1.087673	-0.031541	-0.447062	1.086325	0.070088	-0.352295	0.680110	-0.210412	-0.391381	1.055863	0.060232	-0.362940	0.675787	0.198659	-0.067848	0.693197	-0.079599	-0.079955	0.683386	0.053284	-0.083393	0.644379	0.051131	-0.175306	0.080157	-0.106061	-0.185347	0.068263	0.061631	-0.176593	0.062601	0.102705	0.311176	0.650000	-0.163015
14693	122.441667	-0.701390	0.634845	-0.080668	-0.703299	0.605802	0.080012	-0.597268	0.878026	0.045562	-0.581787	0.880555	-0.099265	-0.473371	1.087623	-0.031539	-0.447067	1.086230	0.070049	-0.352236	0.680178	-0.210505	-0.391387	1.055836	0.060243	-0.362939	0.675785	0.198640	-0.067791	0.693175	-0.079600	-0.079951	0.683351	0.053267	-0.083405	0.644344	0.051104	-0.175297	0.080140	-0.106085	-0.185347	0.068263	0.061632	-0.176599	0.062599	0.102716	0.311178	0.649985	-0.163045
14694	122.450000	-0.701431	0.634846	-0.080669	-0.703351	0.605817	0.080042	-0.597279	0.878006	0.045550	-0.581789	0.880547	-0.099275	-0.473389	1.087569	-0.031516	-0.447097	1.086171	0.070083	-0.352180	0.680248	-0.210589	-0.391391	1.055806	0.060251	-0.362940	0.675790	0.198632	-0.067732	0.693132	-0.079609	-0.079953	0.683298	0.053241	-0.083422	0.644299	0.051079	-0.175297	0.080133	-0.106078	-0.185346	0.068276	0.061635	-0.176604	0.062599	0.102728	0.311178	0.649971	-0.163071
14695	122.458333	-0.701430	0.634841	-0.080672	-0.703360	0.605781	0.080030	-0.597282	0.877990	0.045540	-0.581797	0.880536	-0.099291	-0.473414	1.087514	-0.031493	-0.447096	1.086116	0.070089	-0.352260	0.680176	-0.210513	-0.391390	1.055771	0.060262	-0.362935	0.675792	0.198630	-0.067666	0.693085	-0.079625	-0.079951	0.683260	0.053226	-0.083448	0.644256	0.051046	-0.175301	0.080144	-0.106063	-0.185378	0.068379	0.061597	-0.176604	0.062579	0.102722	0.311179	0.649954	-0.163094
14696	122.466667	-0.701433	0.634832	-0.080676	-0.703361	0.605777	0.080028	-0.597279	0.877979	0.045507	-0.581805	0.880518	-0.099305	-0.473437	1.087459	-0.031467	-0.447089	1.086116	0.070148	-0.352334	0.680106	-0.210431	-0.391402	1.055997	0.060469	-0.362923	0.675791	0.198630	-0.067599	0.693028	-0.079651	-0.079948	0.683230	0.053215	-0.083470	0.644219	0.051008	-0.175311	0.080146	-0.106044	-0.185344	0.068276	0.061630	-0.176604	0.062551	0.102702	0.311185	0.649937	-0.163122
14697	122.475000	-0.701469	0.634789	-0.080640	-0.703302	0.605772	0.080004	-0.597294	0.877963	0.045498	-0.581816	0.880487	-0.099346	-0.473450	1.087397	-0.031447	-0.447078	1.086009	0.070120	-0.352269	0.680178	-0.210511	-0.391373	1.055818	0.060370	-0.362912	0.675798	0.198637	-0.067526	0.692956	-0.079687	-0.079961	0.683212	0.053182	-0.083485	0.644212	0.050990	-0.175298	0.080140	-0.106073	-0.185343	0.068269	0.061625	-0.176601	0.062565	0.102708	0.311188	0.649920	-0.163152
14698	122.483333	-0.701436	0.634801	-0.080696	-0.703349	0.605800	0.080030	-0.597310	0.877944	0.045486	-0.581821	0.880478	-0.099357	-0.473456	1.087341	-0.031432	-0.447054	1.086001	0.070167	-0.352341	0.680101	-0.210430	-0.391358	1.055905	0.060459	-0.362903	0.675803	0.198643	-0.067455	0.692880	-0.079726	-0.079972	0.683244	0.053149	-0.083495	0.644242	0.050974	-0.175300	0.080146	-0.106081	-0.185342	0.068262	0.061620	-0.176614	0.062592	0.102741	0.311189	0.649902	-0.163177
14699	122.491667	-0.701419	0.634787	-0.080703	-0.703299	0.605764	0.079983	-0.597301	0.877933	0.045443	-0.581834	0.880459	-0.099384	-0.473446	1.087275	-0.031395	-0.447021	1.085890	0.070174	-0.352344	0.680100	-0.210428	-0.391323	1.055857	0.060446	-0.362896	0.675798	0.198653	-0.067381	0.692806	-0.079768	-0.080059	0.683506	0.053242	-0.083483	0.644316	0.050975	-0.175296	0.080153	-0.106084	-0.185385	0.068356	0.061573	-0.176595	0.062586	0.102694	0.311198	0.649887	-0.163193
14700	122.500000	-0.701454	0.634784	-0.080643	-0.703357	0.605760	0.079996	-0.597305	0.877916	0.045415	-0.581840	0.880441	-0.099410	-0.473445	1.087234	-0.031377	-0.446981	1.085755	0.070168	-0.352348	0.680103	-0.210426	-0.391305	1.055801	0.060501	-0.362891	0.675793	0.198660	-0.067347	0.692638	-0.079705	-0.080163	0.683820	0.053303	-0.083458	0.644436	0.050976	-0.175303	0.080158	-0.106074	-0.185426	0.068468	0.061536	-0.176591	0.062544	0.102674	0.311203	0.649873	-0.163207
14701	122.508333	-0.701423	0.634780	-0.080716	-0.703302	0.605760	0.079960	-0.597305	0.877900	0.045393	-0.581849	0.880429	-0.099428	-0.473447	1.087201	-0.031354	-0.446927	1.085806	0.070216	-0.352279	0.680164	-0.210487	-0.391234	1.055789	0.060532	-0.362897	0.675790	0.198669	-0.067237	0.692572	-0.079748	-0.080136	0.683822	0.053047	-0.083424	0.644613	0.050999	-0.175297	0.080166	-0.106088	-0.185382	0.068371	0.061577	-0.176594	0.062605	0.102694	0.311209	0.649866	-0.163212
14702	122.516667	-0.701409	0.634780	-0.080718	-0.703364	0.605760	0.079969	-0.597303	0.877882	0.045368	-0.581851	0.880413	-0.099449	-0.473446	1.087172	-0.031326	-0.446887	1.085672	0.070181	-0.352346	0.680090	-0.210391	-0.391180	1.055743	0.060520	-0.362908	0.675779	0.198678	-0.067111	0.692510	-0.079798	-0.080194	0.684003	0.052921	-0.083383	0.644812	0.051017	-0.175293	0.080165	-0.106096	-0.185413	0.068486	0.061544	-0.176590	0.062612	0.102695	0.311213	0.649857	-0.163213
14703	122.525000	-0.701450	0.634790	-0.080723	-0.703375	0.605766	0.079964	-0.597466	0.877975	0.045393	-0.581847	0.880397	-0.099462	-0.473446	1.087106	-0.031272	-0.446800	1.085655	0.070279	-0.352345	0.680076	-0.210368	-0.391132	1.055697	0.060486	-0.362926	0.675759	0.198683	-0.066921	0.692568	-0.080009	-0.080202	0.684056	0.052714	-0.083332	0.645005	0.051050	-0.175299	0.080162	-0.106079	-0.185377	0.068386	0.061586	-0.176602	0.062591	0.102703	0.311219	0.649850	-0.163214
14704	122.533333	-0.701516	0.634725	-0.080688	-0.703372	0.605767	0.079962	-0.597457	0.877956	0.045376	-0.581839	0.880359	-0.099493	-0.473448	1.087040	-0.031248	-0.446738	1.085614	0.070304	-0.352345	0.680067	-0.210345	-0.391086	1.055665	0.060460	-0.362950	0.675740	0.198685	-0.066773	0.692538	-0.080099	-0.080244	0.684301	0.052617	-0.083269	0.645232	0.051083	-0.175296	0.080162	-0.106091	-0.185341	0.068291	0.061621	-0.176618	0.062617	0.102752	0.311223	0.649845	-0.163217
14705	122.541667	-0.701433	0.634789	-0.080724	-0.703368	0.605809	0.079968	-0.597356	0.877873	0.045337	-0.581810	0.880343	-0.099492	-0.473429	1.086958	-0.031263	-0.446763	1.085565	0.070245	-0.352281	0.680118	-0.210400	-0.391048	1.055683	0.060506	-0.362980	0.675717	0.198679	-0.066621	0.692545	-0.080182	-0.080372	0.684752	0.052621	-0.083202	0.645488	0.051085	-0.175301	0.080160	-0.106072	-0.185380	0.068392	0.061584	-0.176601	0.062599	0.102719	0.311222	0.649836	-0.163221
14706	122.550000	-0.701410	0.634788	-0.080729	-0.703377	0.605780	0.079953	-0.597424	0.877895	0.045342	-0.581784	0.880305	-0.099510	-0.473396	1.086865	-0.031308	-0.446790	1.085526	0.070215	-0.352349	0.680025	-0.210302	-0.391056	1.055669	0.060512	-0.363004	0.675687	0.198661	-0.066553	0.692421	-0.080166	-0.080371	0.684822	0.052367	-0.083145	0.645719	0.051064	-0.175296	0.080143	-0.106083	-0.185412	0.068476	0.061544	-0.176622	0.062595	0.102749	0.311225	0.649820	-0.163226
14707	122.558333	-0.701463	0.634786	-0.080682	-0.703371	0.605783	0.079949	-0.597404	0.877856	0.045326	-0.581748	0.880251	-0.099588	-0.473366	1.086808	-0.031389	-0.446833	1.085556	0.070175	-0.352362	0.680010	-0.210284	-0.391105	1.055630	0.060494	-0.363026	0.675661	0.198638	-0.066456	0.692487	-0.080356	-0.080429	0.685062	0.052230	-0.083091	0.645959	0.051055	-0.175307	0.080149	-0.106063	-0.185377	0.068369	0.061574	-0.176602	0.062559	0.102695	0.311227	0.649819	-0.163239
14708	122.566667	-0.701403	0.634789	-0.080730	-0.703354	0.605820	0.079958	-0.597390	0.877814	0.045311	-0.581722	0.880236	-0.099545	-0.473345	1.086771	-0.031496	-0.446927	1.085469	0.070030	-0.352247	0.680134	-0.210425	-0.391178	1.055608	0.060504	-0.363043	0.675628	0.198614	-0.066435	0.692444	-0.080400	-0.080531	0.685315	0.052066	-0.083068	0.646213	0.051017	-0.175305	0.080152	-0.106068	-0.185346	0.068249	0.061612	-0.176606	0.062580	0.102697	0.311225	0.649812	-0.163255
14709	122.575000	-0.701412	0.634795	-0.080731	-0.703353	0.605810	0.079948	-0.597367	0.877769	0.045293	-0.581686	0.880202	-0.099559	-0.473333	1.086774	-0.031643	-0.447031	1.085525	0.069998	-0.352390	0.679984	-0.210277	-0.391307	1.055517	0.060418	-0.363051	0.675606	0.198591	-0.066422	0.692533	-0.080563	-0.080650	0.685518	0.051942	-0.083058	0.646406	0.050984	-0.175294	0.080144	-0.106093	-0.185389	0.068353	0.061571	-0.176606	0.062586	0.102695	0.311219	0.649813	-0.163262
14710	122.583333	-0.701424	0.634804	-0.080730	-0.703347	0.605797	0.079940	-0.597345	0.877729	0.045276	-0.581624	0.880187	-0.099623	-0.473311	1.086776	-0.031781	-0.447126	1.085427	0.069857	-0.352416	0.679986	-0.210284	-0.391421	1.055430	0.060340	-0.363045	0.675569	0.198568	-0.066475	0.692505	-0.080558	-0.080760	0.685711	0.051832	-0.083048	0.646597	0.050974	-0.175303	0.080163	-0.106066	-0.185429	0.068469	0.061533	-0.176619	0.062616	0.102731	0.311212	0.649819	-0.163271
14711	122.591667	-0.701395	0.634807	-0.080727	-0.703333	0.605801	0.079937	-0.597315	0.877683	0.045260	-0.581599	0.880163	-0.099601	-0.473304	1.086746	-0.031964	-0.447208	1.085429	0.069711	-0.352377	0.680047	-0.210375	-0.391550	1.055031	0.060075	-0.363037	0.675538	0.198550	-0.066494	0.692709	-0.080713	-0.080859	0.685883	0.051744	-0.083038	0.646764	0.050958	-0.175297	0.080150	-0.106091	-0.185354	0.068267	0.061611	-0.176606	0.062564	0.102679	0.311203	0.649826	-0.163279
14712	122.600000	-0.701367	0.634808	-0.080724	-0.703314	0.605834	0.079950	-0.597287	0.877668	0.045259	-0.581571	0.880145	-0.099579	-0.473290	1.086647	-0.032145	-0.447377	1.085260	0.069536	-0.352342	0.680103	-0.210479	-0.391690	1.054904	0.059993	-0.363028	0.675507	0.198537	-0.066575	0.692803	-0.080696	-0.080924	0.686047	0.051685	-0.083017	0.646923	0.050944	-0.175300	0.080146	-0.106090	-0.185347	0.068276	0.061610	-0.176611	0.062603	0.102702	0.311196	0.649834	-0.163290
14713	122.608333	-0.701378	0.634813	-0.080728	-0.703303	0.605822	0.079947	-0.597260	0.877646	0.045250	-0.581533	0.880139	-0.099585	-0.473305	1.086501	-0.032304	-0.447531	1.085133	0.069443	-0.352424	0.680025	-0.210435	-0.391810	1.054817	0.059944	-0.363022	0.675483	0.198531	-0.066668	0.692916	-0.080648	-0.080982	0.686177	0.051646	-0.082991	0.647060	0.050941	-0.175300	0.080149	-0.106094	-0.185349	0.068281	0.061607	-0.176605	0.062605	0.102703	0.311187	0.649839	-0.163299
14714	122.616667	-0.701390	0.634816	-0.080731	-0.703294	0.605846	0.079954	-0.597236	0.877635	0.045250	-0.581496	0.880139	-0.099587	-0.473336	1.086351	-0.032426	-0.447691	1.084949	0.069349	-0.352500	0.679951	-0.210393	-0.391942	1.054742	0.059983	-0.363014	0.675454	0.198519	-0.066770	0.692883	-0.080444	-0.081034	0.686284	0.051630	-0.082957	0.647175	0.050953	-0.175309	0.080151	-0.106073	-0.185424	0.068481	0.061529	-0.176609	0.062591	0.102708	0.311178	0.649842	-0.163311
14715	122.625000	-0.701374	0.634784	-0.080684	-0.703282	0.605832	0.079941	-0.597217	0.877629	0.045253	-0.581454	0.880141	-0.099616	-0.473378	1.086210	-0.032529	-0.447836	1.084826	0.069260	-0.352440	0.680012	-0.210505	-0.392032	1.054679	0.059970	-0.363018	0.675440	0.198514	-0.066859	0.692979	-0.080372	-0.081051	0.686369	0.051635	-0.082924	0.647267	0.050966	-0.175299	0.080146	-0.106105	-0.185347	0.068265	0.061605	-0.176604	0.062567	0.102690	0.311173	0.649841	-0.163326
14716	122.633333	-0.701325	0.634813	-0.080733	-0.703272	0.605852	0.079949	-0.597199	0.877623	0.045255	-0.581434	0.880145	-0.099591	-0.473399	1.086080	-0.032628	-0.447934	1.084752	0.069257	-0.352375	0.680068	-0.210611	-0.392123	1.054622	0.059966	-0.363024	0.675429	0.198507	-0.066924	0.693054	-0.080296	-0.081027	0.686447	0.051699	-0.082888	0.647326	0.050996	-0.175296	0.080142	-0.106107	-0.185349	0.068259	0.061604	-0.176607	0.062586	0.102693	0.311164	0.649835	-0.163340
14717	122.641667	-0.701326	0.634826	-0.080738	-0.703271	0.605865	0.079941	-0.597193	0.877613	0.045251	-0.581407	0.880149	-0.099591	-0.473409	1.085953	-0.032706	-0.448062	1.084649	0.069184	-0.352421	0.679999	-0.210554	-0.392221	1.054566	0.059979	-0.363036	0.675423	0.198495	-0.066949	0.693093	-0.080221	-0.081025	0.686419	0.051737	-0.082861	0.647323	0.051024	-0.175297	0.080152	-0.106104	-0.185384	0.068361	0.061562	-0.176618	0.062604	0.102718	0.311158	0.649829	-0.163340
14718	122.650000	-0.701285	0.634836	-0.080741	-0.703263	0.605874	0.079934	-0.597176	0.877613	0.045248	-0.581380	0.880158	-0.099591	-0.473405	1.085824	-0.032774	-0.448227	1.084550	0.069125	-0.352468	0.679930	-0.210489	-0.392298	1.054497	0.059967	-0.363050	0.675419	0.198486	-0.066929	0.693102	-0.080157	-0.080979	0.686383	0.051824	-0.082836	0.647267	0.051051	-0.175298	0.080168	-0.106085	-0.185347	0.068249	0.061603	-0.176598	0.062555	0.102669	0.311148	0.649820	-0.163337
14719	122.658333	-0.701268	0.634857	-0.080736	-0.703255	0.605859	0.079917	-0.597176	0.877594	0.045238	-0.581353	0.880167	-0.099581	-0.473406	1.085686	-0.032814	-0.448339	1.084300	0.069095	-0.352315	0.680069	-0.210642	-0.392353	1.054566	0.060107	-0.363066	0.675424	0.198493	-0.066866	0.693133	-0.080169	-0.080929	0.686262	0.051906	-0.082819	0.647151	0.051077	-0.175314	0.080164	-0.106189	-0.185344	0.068259	0.061608	-0.176604	0.062580	0.102685	0.311135	0.649816	-0.163334
14720	122.666667	-0.701257	0.634876	-0.080725	-0.703249	0.605886	0.079921	-0.597151	0.877603	0.045247	-0.581312	0.880173	-0.099627	-0.473415	1.085524	-0.032824	-0.448419	1.084113	0.069100	-0.352292	0.680079	-0.210634	-0.392406	1.054297	0.059996	-0.363076	0.675431	0.198512	-0.066767	0.693110	-0.080197	-0.080943	0.686219	0.052115	-0.082815	0.646983	0.051089	-0.175287	0.080160	-0.106097	-0.185406	0.068487	0.061528	-0.176597	0.062612	0.102695	0.311125	0.649813	-0.163331
14721	122.675000	-0.701281	0.634871	-0.080631	-0.703237	0.605880	0.079912	-0.597141	0.877599	0.045247	-0.581295	0.880178	-0.099594	-0.473465	1.085321	-0.032782	-0.448482	1.083974	0.069171	-0.352396	0.679950	-0.210459	-0.392415	1.054189	0.060041	-0.363082	0.675434	0.198540	-0.066635	0.692975	-0.080178	-0.080829	0.685955	0.052166	-0.082823	0.646784	0.051096	-0.175291	0.080165	-0.106085	-0.185382	0.068374	0.061568	-0.176616	0.062605	0.102727	0.311112	0.649809	-0.163319
14722	122.683333	-0.701206	0.634917	-0.080731	-0.703223	0.605905	0.079917	-0.597125	0.877597	0.045253	-0.581276	0.880176	-0.099551	-0.473526	1.085069	-0.032704	-0.448487	1.083800	0.069314	-0.352374	0.679963	-0.210431	-0.392395	1.054073	0.060088	-0.363080	0.675446	0.198576	-0.066522	0.692676	-0.080020	-0.080724	0.685644	0.052214	-0.082844	0.646554	0.051088	-0.175291	0.080143	-0.106095	-0.185341	0.068268	0.061598	-0.176601	0.062549	0.102682	0.311103	0.649808	-0.163306
14723	122.691667	-0.701187	0.634927	-0.080729	-0.703213	0.605918	0.079922	-0.597124	0.877594	0.045268	-0.581262	0.880173	-0.099543	-0.473612	1.084802	-0.032595	-0.448548	1.083380	0.069340	-0.352212	0.680127	-0.210552	-0.392384	1.053948	0.060216	-0.363077	0.675451	0.198624	-0.066302	0.692653	-0.080170	-0.080641	0.685404	0.052333	-0.082887	0.646317	0.051066	-0.175295	0.080136	-0.106095	-0.185345	0.068270	0.061601	-0.176609	0.062589	0.102709	0.311096	0.649816	-0.163294
14724	122.700000	-0.701172	0.634938	-0.080725	-0.703202	0.605928	0.079930	-0.597121	0.877585	0.045283	-0.581250	0.880166	-0.099531	-0.473693	1.084459	-0.032510	-0.448593	1.083101	0.069441	-0.352318	0.679999	-0.210355	-0.392344	1.053831	0.060278	-0.363067	0.675456	0.198670	-0.066120	0.692485	-0.080166	-0.080582	0.685165	0.052439	-0.082948	0.646080	0.051041	-0.175293	0.080138	-0.106097	-0.185347	0.068259	0.061603	-0.176606	0.062579	0.102705	0.311087	0.649817	-0.163274
14725	122.708333	-0.701211	0.634922	-0.080619	-0.703194	0.605922	0.079928	-0.597127	0.877573	0.045297	-0.581239	0.880165	-0.099522	-0.473828	1.084186	-0.032328	-0.448601	1.082846	0.069617	-0.352300	0.680016	-0.210315	-0.392302	1.053712	0.060358	-0.363051	0.675453	0.198714	-0.065946	0.692346	-0.080155	-0.080569	0.684936	0.052501	-0.083027	0.645870	0.051011	-0.175305	0.080153	-0.106077	-0.185350	0.068254	0.061603	-0.176617	0.062594	0.102702	0.311085	0.649830	-0.163257
14726	122.716667	-0.701153	0.634958	-0.080709	-0.703190	0.605971	0.079955	-0.597141	0.877533	0.045306	-0.581254	0.880144	-0.099499	-0.473973	1.083944	-0.032103	-0.448639	1.082585	0.069762	-0.352156	0.680177	-0.210431	-0.392262	1.053646	0.060482	-0.363037	0.675449	0.198755	-0.065801	0.692089	-0.079999	-0.080576	0.684755	0.052537	-0.083120	0.645693	0.050972	-0.175305	0.080154	-0.106080	-0.185431	0.068467	0.061532	-0.176621	0.062610	0.102720	0.311074	0.649833	-0.163232
14727	122.725000	-0.701150	0.634960	-0.080697	-0.703180	0.605934	0.079949	-0.597152	0.877505	0.045328	-0.581268	0.880121	-0.099482	-0.474181	1.083727	-0.031956	-0.448703	1.082332	0.069930	-0.352286	0.680041	-0.210246	-0.392247	1.053584	0.060590	-0.363021	0.675444	0.198794	-0.065681	0.692010	-0.079960	-0.080619	0.684616	0.052548	-0.083210	0.645576	0.050953	-0.175300	0.080148	-0.106091	-0.185433	0.068476	0.061540	-0.176624	0.062619	0.102726	0.311064	0.649845	-0.163219
14728	122.733333	-0.701148	0.634959	-0.080691	-0.703181	0.605925	0.079956	-0.597175	0.877451	0.045336	-0.581268	0.880093	-0.099522	-0.474351	1.083503	-0.031719	-0.448792	1.082196	0.070167	-0.352291	0.680043	-0.210212	-0.392239	1.053534	0.060699	-0.363008	0.675434	0.198826	-0.065554	0.691961	-0.079921	-0.080687	0.684527	0.052531	-0.083308	0.645503	0.050930	-0.175298	0.080160	-0.106084	-0.185427	0.068484	0.061543	-0.176621	0.062606	0.102710	0.311060	0.649844	-0.163198
14729	122.741667	-0.701175	0.634937	-0.080632	-0.703179	0.605915	0.079957	-0.597202	0.877392	0.045346	-0.581303	0.880066	-0.099442	-0.474493	1.083278	-0.031448	-0.448823	1.082018	0.070375	-0.352241	0.680112	-0.210261	-0.392239	1.053490	0.060812	-0.363004	0.675423	0.198855	-0.065510	0.692003	-0.079928	-0.080790	0.684492	0.052487	-0.083410	0.645473	0.050912	-0.175311	0.080161	-0.106054	-0.185388	0.068379	0.061583	-0.176619	0.062596	0.102723	0.311049	0.649843	-0.163184
14730	122.750000	-0.701149	0.634940	-0.080677	-0.703179	0.605898	0.079969	-0.597239	0.877327	0.045356	-0.581343	0.880012	-0.099421	-0.474676	1.083084	-0.031231	-0.448857	1.081854	0.070574	-0.352329	0.680034	-0.210169	-0.392239	1.053453	0.060924	-0.362995	0.675408	0.198883	-0.065506	0.691931	-0.079809	-0.080918	0.684493	0.052431	-0.083512	0.645482	0.050900	-0.175301	0.080147	-0.106087	-0.185347	0.068275	0.061617	-0.176611	0.062591	0.102717	0.311036	0.649834	-0.163181
14731	122.758333	-0.701150	0.634918	-0.080676	-0.703182	0.605883	0.079976	-0.597276	0.877261	0.045361	-0.581395	0.879946	-0.099439	-0.474885	1.082904	-0.031053	-0.448906	1.081614	0.070739	-0.352291	0.680087	-0.210230	-0.392224	1.053430	0.061062	-0.362991	0.675395	0.198916	-0.065461	0.692019	-0.079840	-0.081116	0.684611	0.052441	-0.083626	0.645518	0.050881	-0.175299	0.080136	-0.106089	-0.185383	0.068355	0.061578	-0.176602	0.062584	0.102712	0.311022	0.649824	-0.163181
14732	122.766667	-0.701145	0.634906	-0.080673	-0.703184	0.605875	0.079984	-0.597327	0.877201	0.045368	-0.581407	0.879938	-0.099467	-0.475074	1.082738	-0.030823	-0.448937	1.081436	0.070911	-0.352260	0.680141	-0.210295	-0.392210	1.053402	0.061177	-0.362992	0.675379	0.198948	-0.065435	0.691978	-0.079737	-0.081281	0.684613	0.052295	-0.083751	0.645613	0.050849	-0.175305	0.080140	-0.106070	-0.185421	0.068449	0.061539	-0.176606	0.062558	0.102714	0.311013	0.649823	-0.163187
14733	122.775000	-0.701171	0.634883	-0.080616	-0.703180	0.605866	0.079988	-0.597383	0.877170	0.045384	-0.581486	0.879890	-0.099427	-0.475264	1.082575	-0.030554	-0.448961	1.081357	0.071181	-0.352362	0.680060	-0.210209	-0.392201	1.053385	0.061274	-0.362994	0.675363	0.198979	-0.065470	0.691958	-0.079634	-0.081493	0.684744	0.052207	-0.083885	0.645744	0.050841	-0.175296	0.080126	-0.106100	-0.185379	0.068340	0.061576	-0.176595	0.062521	0.102679	0.310998	0.649819	-0.163183
14734	122.783333	-0.701144	0.634900	-0.080656	-0.703180	0.605865	0.079988	-0.597452	0.877138	0.045397	-0.581556	0.879884	-0.099372	-0.475482	1.082464	-0.030306	-0.448971	1.081270	0.071372	-0.352338	0.680116	-0.210271	-0.392209	1.053375	0.061350	-0.363001	0.675352	0.199017	-0.065515	0.691928	-0.079543	-0.081775	0.685032	0.052240	-0.084039	0.645885	0.050813	-0.175289	0.080129	-0.106100	-0.185338	0.068248	0.061611	-0.176599	0.062573	0.102701	0.310990	0.649822	-0.163185
14735	122.791667	-0.701176	0.634887	-0.080594	-0.703186	0.605860	0.079994	-0.597350	0.877013	0.045367	-0.581624	0.879886	-0.099350	-0.475708	1.082409	-0.030087	-0.448994	1.081206	0.071567	-0.352504	0.679981	-0.210126	-0.392238	1.053361	0.061403	-0.363002	0.675340	0.199063	-0.065513	0.692100	-0.079687	-0.082006	0.685147	0.052128	-0.084195	0.645993	0.050767	-0.175284	0.080149	-0.106099	-0.185413	0.068467	0.061543	-0.176593	0.062592	0.102695	0.310976	0.649827	-0.163187
14736	122.800000	-0.701161	0.634906	-0.080629	-0.703195	0.605824	0.079980	-0.597420	0.877007	0.045390	-0.581695	0.879894	-0.099322	-0.475924	1.082379	-0.029873	-0.449052	1.081126	0.071735	-0.352544	0.679981	-0.210122	-0.392287	1.053342	0.061471	-0.362997	0.675322	0.199115	-0.065544	0.692144	-0.079709	-0.082215	0.685236	0.052003	-0.084354	0.646079	0.050706	-0.175291	0.080162	-0.106061	-0.185413	0.068485	0.061547	-0.176587	0.062563	0.102678	0.310962	0.649838	-0.163188
14737	122.808333	-0.701174	0.634906	-0.080617	-0.703200	0.605837	0.079995	-0.597487	0.876999	0.045411	-0.581761	0.879908	-0.099293	-0.476111	1.082375	-0.029703	-0.449136	1.081080	0.071851	-0.352461	0.680113	-0.210260	-0.392359	1.053324	0.061552	-0.362988	0.675318	0.199182	-0.065658	0.692178	-0.079732	-0.082333	0.685146	0.051724	-0.084495	0.646148	0.050631	-0.175284	0.080164	-0.106080	-0.185336	0.068289	0.061631	-0.176597	0.062593	0.102707	0.310946	0.649846	-0.163189
14738	122.816667	-0.701195	0.634892	-0.080615	-0.703220	0.605818	0.079999	-0.597554	0.876995	0.045436	-0.581825	0.879921	-0.099270	-0.476277	1.082378	-0.029557	-0.449208	1.081017	0.071958	-0.352499	0.680112	-0.210268	-0.392433	1.053296	0.061627	-0.362976	0.675299	0.199246	-0.065768	0.692210	-0.079790	-0.082510	0.685158	0.051539	-0.084616	0.646184	0.050520	-0.175287	0.080164	-0.106078	-0.185414	0.068511	0.061555	-0.176619	0.062632	0.102754	0.310936	0.649846	-0.163200
14739	122.825000	-0.701254	0.634850	-0.080564	-0.703245	0.605793	0.080002	-0.597611	0.876989	0.045457	-0.581895	0.879904	-0.099251	-0.476434	1.082395	-0.029420	-0.449259	1.081034	0.072107	-0.352598	0.680040	-0.210211	-0.392507	1.053254	0.061687	-0.362963	0.675292	0.199313	-0.065878	0.692366	-0.079992	-0.082626	0.685239	0.051454	-0.084703	0.646198	0.050414	-0.175300	0.080152	-0.106069	-0.185415	0.068497	0.061547	-0.176610	0.062607	0.102739	0.310925	0.649837	-0.163207
14740	122.833333	-0.701309	0.634807	-0.080514	-0.703278	0.605725	0.079988	-0.597666	0.876987	0.045477	-0.581947	0.879909	-0.099238	-0.476576	1.082396	-0.029258	-0.449307	1.080995	0.072205	-0.352696	0.679965	-0.210153	-0.392574	1.053223	0.061762	-0.362958	0.675277	0.199363	-0.065978	0.692371	-0.080047	-0.082681	0.685325	0.051365	-0.084753	0.646203	0.050330	-0.175308	0.080151	-0.106069	-0.185339	0.068283	0.061604	-0.176602	0.062552	0.102687	0.310916	0.649830	-0.163223
14741	122.841667	-0.701293	0.634796	-0.080621	-0.703318	0.605691	0.079993	-0.597724	0.876979	0.045496	-0.581985	0.879929	-0.099220	-0.476730	1.082396	-0.029140	-0.449358	1.080986	0.072300	-0.352723	0.679957	-0.210169	-0.392673	1.053143	0.061762	-0.362953	0.675254	0.199401	-0.066081	0.692367	-0.080086	-0.082588	0.685210	0.051123	-0.084773	0.646240	0.050262	-0.175308	0.080134	-0.106087	-0.185352	0.068259	0.061609	-0.176607	0.062553	0.102697	0.310906	0.649822	-0.163236
14742	122.850000	-0.701341	0.634764	-0.080620	-0.703363	0.605658	0.079996	-0.597939	0.877083	0.045561	-0.582034	0.879931	-0.099207	-0.476856	1.082391	-0.029044	-0.449424	1.080940	0.072363	-0.352754	0.679952	-0.210181	-0.392763	1.053107	0.061816	-0.362947	0.675231	0.199421	-0.066171	0.692354	-0.080118	-0.082588	0.685235	0.051031	-0.084794	0.646268	0.050213	-0.175309	0.080122	-0.106104	-0.185355	0.068248	0.061610	-0.176613	0.062571	0.102704	0.310904	0.649819	-0.163244
14743	122.858333	-0.701404	0.634744	-0.080619	-0.703404	0.605628	0.080000	-0.597994	0.877078	0.045580	-0.582090	0.879929	-0.099191	-0.476960	1.082391	-0.028974	-0.449502	1.080925	0.072433	-0.352773	0.679956	-0.210184	-0.392860	1.053065	0.061870	-0.362938	0.675205	0.199428	-0.066229	0.692356	-0.080122	-0.082613	0.685262	0.050986	-0.084820	0.646286	0.050181	-0.175317	0.080134	-0.106082	-0.185431	0.068451	0.061545	-0.176610	0.062588	0.102710	0.310897	0.649817	-0.163245
14744	122.866667	-0.701470	0.634733	-0.080608	-0.703440	0.605605	0.080003	-0.598063	0.877063	0.045625	-0.582133	0.879944	-0.099160	-0.477058	1.082399	-0.028915	-0.449587	1.080913	0.072476	-0.352672	0.680082	-0.210321	-0.392966	1.053024	0.061918	-0.362928	0.675187	0.199437	-0.066262	0.692364	-0.080111	-0.082673	0.685288	0.050964	-0.084864	0.646325	0.050180	-0.175318	0.080146	-0.106057	-0.185353	0.068250	0.061638	-0.176609	0.062578	0.102718	0.310888	0.649822	-0.163240
14745	122.875000	-0.701513	0.634718	-0.080600	-0.703433	0.605581	0.079986	-0.598105	0.877051	0.045635	-0.582185	0.879944	-0.099139	-0.477154	1.082414	-0.028871	-0.449679	1.080924	0.072525	-0.352729	0.680027	-0.210247	-0.393063	1.052989	0.061944	-0.362917	0.675165	0.199454	-0.066275	0.692377	-0.080073	-0.082790	0.685473	0.051072	-0.084920	0.646361	0.050183	-0.175307	0.080159	-0.106059	-0.185350	0.068263	0.061651	-0.176612	0.062585	0.102734	0.310879	0.649829	-0.163236
14746	122.883333	-0.701549	0.634710	-0.080592	-0.703521	0.605566	0.080018	-0.598143	0.877037	0.045646	-0.582230	0.879941	-0.099127	-0.477255	1.082430	-0.028841	-0.449759	1.080905	0.072529	-0.352773	0.679969	-0.210169	-0.393165	1.052981	0.061968	-0.362902	0.675150	0.199474	-0.066269	0.692391	-0.080025	-0.082851	0.685526	0.051088	-0.084973	0.646404	0.050176	-0.175303	0.080152	-0.106067	-0.185421	0.068495	0.061571	-0.176624	0.062612	0.102771	0.310867	0.649837	-0.163235
14747	122.891667	-0.701573	0.634683	-0.080590	-0.703552	0.605546	0.080014	-0.598188	0.877017	0.045665	-0.582261	0.879937	-0.099102	-0.477339	1.082445	-0.028827	-0.449867	1.080932	0.072559	-0.352695	0.680032	-0.210242	-0.393269	1.052980	0.061983	-0.362889	0.675143	0.199494	-0.066263	0.692386	-0.079976	-0.082971	0.685632	0.051123	-0.085020	0.646447	0.050183	-0.175303	0.080159	-0.106054	-0.185380	0.068391	0.061609	-0.176602	0.062562	0.102725	0.310860	0.649834	-0.163233
14748	122.900000	-0.701602	0.634672	-0.080605	-0.703622	0.605592	0.080059	-0.598225	0.876998	0.045685	-0.582286	0.879927	-0.099082	-0.477414	1.082462	-0.028856	-0.449990	1.080965	0.072571	-0.352601	0.680092	-0.210311	-0.393390	1.052989	0.062001	-0.362877	0.675142	0.199520	-0.066275	0.692373	-0.079942	-0.082992	0.685586	0.051057	-0.085059	0.646474	0.050183	-0.175297	0.080153	-0.106084	-0.185338	0.068291	0.061637	-0.176607	0.062596	0.102741	0.310849	0.649827	-0.163235
14749	122.908333	-0.701644	0.634620	-0.080569	-0.703608	0.605524	0.080028	-0.598237	0.876977	0.045673	-0.582305	0.879906	-0.099082	-0.477452	1.082500	-0.028903	-0.450105	1.080966	0.072511	-0.352564	0.680089	-0.210316	-0.393516	1.052997	0.062014	-0.362867	0.675138	0.199542	-0.066306	0.692358	-0.079920	-0.083033	0.685632	0.051056	-0.085066	0.646523	0.050196	-0.175294	0.080142	-0.106101	-0.185376	0.068381	0.061588	-0.176613	0.062614	0.102755	0.310838	0.649831	-0.163244
14750	122.916667	-0.701615	0.634625	-0.080627	-0.703590	0.605501	0.080012	-0.598254	0.876956	0.045672	-0.582316	0.879874	-0.099103	-0.477479	1.082538	-0.028973	-0.450255	1.081035	0.072510	-0.352643	0.679958	-0.210170	-0.393657	1.053005	0.062046	-0.362866	0.675136	0.199550	-0.066367	0.692354	-0.079907	-0.083043	0.685716	0.051055	-0.085050	0.646606	0.050229	-0.175289	0.080144	-0.106113	-0.185340	0.068275	0.061614	-0.176612	0.062613	0.102739	0.310836	0.649827	-0.163242
14751	122.925000	-0.701641	0.634575	-0.080605	-0.703586	0.605489	0.080005	-0.598265	0.876940	0.045669	-0.582331	0.879851	-0.099104	-0.477491	1.082559	-0.029046	-0.450373	1.081060	0.072471	-0.352554	0.680028	-0.210237	-0.393772	1.052994	0.062057	-0.362876	0.675134	0.199549	-0.066455	0.692385	-0.079883	-0.083065	0.685816	0.051050	-0.085006	0.646709	0.050296	-0.175288	0.080147	-0.106121	-0.185374	0.068368	0.061570	-0.176589	0.062604	0.102683	0.310833	0.649838	-0.163235
14752	122.933333	-0.701611	0.634618	-0.080620	-0.703627	0.605511	0.080028	-0.598279	0.876923	0.045688	-0.582327	0.879859	-0.099080	-0.477510	1.082549	-0.029122	-0.450491	1.081063	0.072433	-0.352467	0.680096	-0.210298	-0.393883	1.052981	0.062066	-0.362892	0.675122	0.199534	-0.066625	0.692175	-0.079570	-0.083089	0.685969	0.051065	-0.084971	0.646841	0.050382	-0.175289	0.080150	-0.106121	-0.185338	0.068269	0.061607	-0.176600	0.062598	0.102689	0.310830	0.649848	-0.163222
14753	122.941667	-0.701603	0.634632	-0.080609	-0.703580	0.605495	0.080013	-0.598275	0.876920	0.045676	-0.582328	0.879863	-0.099068	-0.477539	1.082503	-0.029193	-0.450630	1.081018	0.072403	-0.352575	0.679974	-0.210146	-0.393980	1.052979	0.062073	-0.362912	0.675111	0.199528	-0.066680	0.692547	-0.079782	-0.083140	0.686138	0.051069	-0.084951	0.646997	0.050484	-0.175288	0.080172	-0.106115	-0.185376	0.068381	0.061576	-0.176592	0.062605	0.102694	0.310822	0.649855	-0.163199
14754	122.950000	-0.701591	0.634653	-0.080598	-0.703562	0.605506	0.080018	-0.598271	0.876911	0.045682	-0.582325	0.879863	-0.099078	-0.477583	1.082461	-0.029264	-0.450745	1.081010	0.072392	-0.352575	0.679981	-0.210127	-0.394084	1.052998	0.062076	-0.362929	0.675099	0.199522	-0.066777	0.692811	-0.079879	-0.083128	0.686191	0.050961	-0.084942	0.647179	0.050610	-0.175300	0.080198	-0.106082	-0.185414	0.068504	0.061541	-0.176592	0.062621	0.102692	0.310819	0.649860	-0.163174
14755	122.958333	-0.701573	0.634672	-0.080589	-0.703540	0.605518	0.080017	-0.598281	0.876900	0.045702	-0.582328	0.879870	-0.099043	-0.477628	1.082463	-0.029366	-0.450910	1.080967	0.072292	-0.352468	0.680112	-0.210254	-0.394203	1.053019	0.062069	-0.362945	0.675084	0.199528	-0.066914	0.692842	-0.079716	-0.083268	0.686451	0.051011	-0.084962	0.647357	0.050732	-0.175295	0.080187	-0.106091	-0.185342	0.068301	0.061619	-0.176605	0.062597	0.102701	0.310810	0.649861	-0.163155
14756	122.966667	-0.701542	0.634667	-0.080569	-0.703520	0.605530	0.080025	-0.598275	0.876882	0.045692	-0.582326	0.879864	-0.099036	-0.477667	1.082483	-0.029474	-0.451059	1.080971	0.072205	-0.352610	0.679981	-0.210103	-0.394335	1.053030	0.062054	-0.362963	0.675069	0.199539	-0.067008	0.693021	-0.079728	-0.083417	0.686713	0.051053	-0.084987	0.647555	0.050843	-0.175298	0.080172	-0.106103	-0.185419	0.068510	0.061549	-0.176617	0.062618	0.102718	0.310804	0.649861	-0.163140
14757	122.975000	-0.701528	0.634691	-0.080595	-0.703490	0.605551	0.080021	-0.598273	0.876858	0.045690	-0.582319	0.879844	-0.099058	-0.477703	1.082501	-0.029588	-0.451200	1.080965	0.072107	-0.352571	0.680041	-0.210167	-0.394481	1.053009	0.061995	-0.362978	0.675053	0.199554	-0.067115	0.693101	-0.079640	-0.083559	0.686958	0.051103	-0.085016	0.647726	0.050950	-0.175302	0.080164	-0.106109	-0.185347	0.068297	0.061617	-0.176625	0.062619	0.102748	0.310796	0.649853	-0.163133
14758	122.983333	-0.701553	0.634654	-0.080531	-0.703455	0.605558	0.080023	-0.598270	0.876831	0.045688	-0.582326	0.879802	-0.099079	-0.477741	1.082532	-0.029699	-0.451359	1.080980	0.072050	-0.352539	0.680088	-0.210223	-0.394619	1.053012	0.061956	-0.362995	0.675039	0.199571	-0.067200	0.693154	-0.079566	-0.083624	0.687033	0.051025	-0.085042	0.647874	0.051037	-0.175307	0.080162	-0.106095	-0.185424	0.068477	0.061550	-0.176610	0.062552	0.102699	0.310789	0.649849	-0.163128
14759	122.991667	-0.701476	0.634691	-0.080604	-0.703438	0.605567	0.080019	-0.598268	0.876806	0.045685	-0.582307	0.879816	-0.099046	-0.477794	1.082558	-0.029777	-0.451488	1.080903	0.071971	-0.352564	0.680082	-0.210220	-0.394722	1.053060	0.061946	-0.363009	0.675018	0.199593	-0.067304	0.693028	-0.079322	-0.083661	0.687104	0.050965	-0.085045	0.647999	0.051078	-0.175300	0.080127	-0.106120	-0.185351	0.068261	0.061623	-0.176622	0.062597	0.102749	0.310785	0.649844	-0.163123
14760	123.000000	-0.701452	0.634692	-0.080610	-0.703417	0.605571	0.080014	-0.598268	0.876785	0.045679	-0.582296	0.879805	-0.099053	-0.477847	1.082616	-0.029838	-0.451586	1.080878	0.071895	-0.352588	0.680079	-0.210226	-0.394842	1.053077	0.061907	-0.363026	0.674999	0.199608	-0.067359	0.693057	-0.079245	-0.083748	0.687294	0.051030	-0.085016	0.648127	0.051121	-0.175295	0.080130	-0.106122	-0.185429	0.068448	0.061561	-0.176617	0.062589	0.102753	0.310781	0.649844	-0.163116
14761	123.008333	-0.701434	0.634704	-0.080607	-0.703404	0.605585	0.080012	-0.598261	0.876771	0.045667	-0.582291	0.879786	-0.099089	-0.477888	1.082703	-0.029885	-0.451691	1.080892	0.071869	-0.352658	0.680021	-0.210160	-0.394939	1.053101	0.061888	-0.363048	0.674984	0.199615	-0.067394	0.693103	-0.079190	-0.083743	0.687407	0.051075	-0.084996	0.648232	0.051165	-0.175295	0.080137	-0.106094	-0.185423	0.068453	0.061566	-0.176613	0.062590	0.102755	0.310772	0.649856	-0.163107
14762	123.016667	-0.701381	0.634721	-0.080599	-0.703389	0.605591	0.080008	-0.598253	0.876764	0.045654	-0.582274	0.879809	-0.099065	-0.477924	1.082795	-0.029906	-0.451797	1.080911	0.071843	-0.352605	0.680093	-0.210236	-0.395022	1.053113	0.061866	-0.363074	0.674962	0.199610	-0.067422	0.693141	-0.079139	-0.083636	0.687368	0.051015	-0.084987	0.648313	0.051233	-0.175292	0.080155	-0.106065	-0.185340	0.068250	0.061654	-0.176598	0.062581	0.102736	0.310769	0.649867	-0.163094
14763	123.025000	-0.701361	0.634733	-0.080596	-0.703380	0.605601	0.080000	-0.598245	0.876766	0.045640	-0.582254	0.879815	-0.099070	-0.477981	1.082873	-0.029905	-0.451857	1.080895	0.071830	-0.352598	0.680104	-0.210254	-0.395091	1.053120	0.061855	-0.363088	0.674944	0.199597	-0.067436	0.693183	-0.079093	-0.083675	0.687483	0.051085	-0.084984	0.648357	0.051268	-0.175282	0.080152	-0.106078	-0.185379	0.068367	0.061618	-0.176594	0.062581	0.102743	0.310766	0.649876	-0.163096
14764	123.033333	-0.701349	0.634746	-0.080599	-0.703377	0.605606	0.079994	-0.598229	0.876771	0.045623	-0.582235	0.879816	-0.099097	-0.478052	1.082931	-0.029877	-0.451916	1.080830	0.071814	-0.352701	0.679983	-0.210137	-0.395154	1.053128	0.061861	-0.363098	0.674930	0.199579	-0.067436	0.693222	-0.079028	-0.083618	0.687442	0.051034	-0.084972	0.648390	0.051285	-0.175284	0.080156	-0.106076	-0.185411	0.068482	0.061573	-0.176596	0.062589	0.102745	0.310761	0.649886	-0.163102
14765	123.041667	-0.701336	0.634755	-0.080609	-0.703369	0.605619	0.079985	-0.598210	0.876776	0.045603	-0.582216	0.879806	-0.099123	-0.478127	1.082966	-0.029826	-0.451943	1.080894	0.071929	-0.352568	0.680109	-0.210305	-0.395200	1.053127	0.061881	-0.363102	0.674929	0.199551	-0.067421	0.693252	-0.078935	-0.083598	0.687451	0.051012	-0.084964	0.648410	0.051298	-0.175281	0.080155	-0.106080	-0.185405	0.068491	0.061561	-0.176592	0.062570	0.102726	0.310758	0.649891	-0.163124
14766	123.050000	-0.701329	0.634758	-0.080619	-0.703364	0.605626	0.079973	-0.598193	0.876785	0.045583	-0.582187	0.879828	-0.099115	-0.478183	1.082986	-0.029770	-0.451958	1.080914	0.072004	-0.352560	0.680104	-0.210335	-0.395229	1.053118	0.061909	-0.363095	0.674929	0.199528	-0.067392	0.693269	-0.078823	-0.083574	0.687439	0.050985	-0.084957	0.648410	0.051301	-0.175285	0.080142	-0.106093	-0.185334	0.068281	0.061625	-0.176588	0.062549	0.102696	0.310754	0.649883	-0.163142
14767	123.058333	-0.701326	0.634756	-0.080636	-0.703366	0.605631	0.079962	-0.598173	0.876791	0.045566	-0.582161	0.879828	-0.099149	-0.478217	1.082974	-0.029721	-0.451982	1.080810	0.072014	-0.352560	0.680096	-0.210361	-0.395240	1.053081	0.061930	-0.363083	0.674939	0.199508	-0.067338	0.693266	-0.078716	-0.083540	0.687398	0.050966	-0.084945	0.648371	0.051287	-0.175290	0.080140	-0.106098	-0.185337	0.068269	0.061612	-0.176596	0.062586	0.102707	0.310748	0.649867	-0.163170
14768	123.066667	-0.701326	0.634761	-0.080640	-0.703369	0.605642	0.079959	-0.598154	0.876806	0.045554	-0.582140	0.879828	-0.099170	-0.478244	1.082931	-0.029666	-0.451976	1.080717	0.072060	-0.352676	0.679961	-0.210230	-0.395233	1.053025	0.061956	-0.363065	0.674958	0.199488	-0.067264	0.693254	-0.078624	-0.083589	0.687452	0.051067	-0.084946	0.648300	0.051270	-0.175285	0.080136	-0.106127	-0.185341	0.068268	0.061601	-0.176586	0.062600	0.102678	0.310744	0.649860	-0.163195
14769	123.075000	-0.701372	0.634771	-0.080643	-0.703374	0.605653	0.079956	-0.598135	0.876826	0.045547	-0.582121	0.879848	-0.099170	-0.478279	1.082858	-0.029596	-0.451964	1.080643	0.072138	-0.352674	0.679964	-0.210229	-0.395211	1.052958	0.061984	-0.363041	0.674978	0.199474	-0.067182	0.693105	-0.078405	-0.083452	0.687245	0.050996	-0.084947	0.648209	0.051256	-0.175296	0.080150	-0.106123	-0.185377	0.068368	0.061564	-0.176613	0.062614	0.102715	0.310734	0.649855	-0.163205
14770	123.083333	-0.701345	0.634773	-0.080632	-0.703374	0.605697	0.079971	-0.598118	0.876847	0.045545	-0.582099	0.879875	-0.099164	-0.478324	1.082770	-0.029517	-0.451958	1.080498	0.072195	-0.352676	0.679973	-0.210218	-0.395185	1.052892	0.062005	-0.363017	0.674993	0.199469	-0.067105	0.693235	-0.078462	-0.083474	0.687288	0.051136	-0.084943	0.648133	0.051257	-0.175297	0.080164	-0.106128	-0.185345	0.068282	0.061607	-0.176616	0.062627	0.102722	0.310730	0.649850	-0.163205
14771	123.091667	-0.701357	0.634781	-0.080621	-0.703391	0.605655	0.079958	-0.598101	0.876866	0.045555	-0.582093	0.879893	-0.099159	-0.478383	1.082698	-0.029429	-0.451990	1.080379	0.072253	-0.352604	0.680045	-0.210270	-0.395164	1.052837	0.062025	-0.362997	0.675004	0.199467	-0.067066	0.693225	-0.078377	-0.083390	0.687236	0.051178	-0.084924	0.648060	0.051265	-0.175295	0.080174	-0.106109	-0.185347	0.068293	0.061620	-0.176612	0.062621	0.102721	0.310721	0.649849	-0.163201
14772	123.100000	-0.701375	0.634788	-0.080610	-0.703401	0.605651	0.079966	-0.598084	0.876890	0.045561	-0.582088	0.879912	-0.099154	-0.478440	1.082662	-0.029347	-0.451995	1.080318	0.072320	-0.352648	0.679991	-0.210185	-0.395173	1.052784	0.062048	-0.362978	0.675013	0.199464	-0.067061	0.693203	-0.078286	-0.083321	0.687212	0.051209	-0.084894	0.648030	0.051283	-0.175296	0.080186	-0.106090	-0.185407	0.068516	0.061550	-0.176597	0.062574	0.102702	0.310722	0.649844	-0.163191
14773	123.108333	-0.701441	0.634758	-0.080562	-0.703405	0.605648	0.079965	-0.598073	0.876911	0.045565	-0.582083	0.879946	-0.099143	-0.478486	1.082661	-0.029294	-0.452028	1.080313	0.072364	-0.352573	0.680065	-0.210242	-0.395207	1.052742	0.062069	-0.362952	0.675021	0.199466	-0.067078	0.693187	-0.078184	-0.083277	0.687234	0.051202	-0.084872	0.648048	0.051305	-0.175301	0.080194	-0.106057	-0.185381	0.068399	0.061596	-0.176600	0.062598	0.102715	0.310711	0.649840	-0.163187
14774	123.116667	-0.701431	0.634778	-0.080605	-0.703413	0.605635	0.079963	-0.598064	0.876924	0.045567	-0.582073	0.879974	-0.099139	-0.478522	1.082690	-0.029271	-0.452076	1.080314	0.072405	-0.352494	0.680134	-0.210311	-0.395259	1.052706	0.062093	-0.362927	0.675024	0.199472	-0.067076	0.693336	-0.078230	-0.083253	0.687282	0.051169	-0.084848	0.648101	0.051328	-0.175299	0.080190	-0.106057	-0.185339	0.068295	0.061631	-0.176611	0.062602	0.102730	0.310705	0.649830	-0.163181
14775	123.125000	-0.701416	0.634757	-0.080610	-0.703424	0.605623	0.079962	-0.598063	0.876933	0.045565	-0.582071	0.879980	-0.099152	-0.478561	1.082765	-0.029254	-0.452103	1.080307	0.072406	-0.352531	0.680075	-0.210252	-0.395315	1.052685	0.062099	-0.362901	0.675028	0.199481	-0.067109	0.693272	-0.078054	-0.083253	0.687351	0.051115	-0.084829	0.648181	0.051330	-0.175296	0.080164	-0.106079	-0.185371	0.068393	0.061575	-0.176599	0.062594	0.102716	0.310698	0.649817	-0.163188
14776	123.133333	-0.701435	0.634743	-0.080618	-0.703425	0.605617	0.079955	-0.598060	0.876945	0.045564	-0.582085	0.879982	-0.099162	-0.478601	1.082826	-0.029229	-0.452147	1.080341	0.072455	-0.352572	0.680011	-0.210190	-0.395363	1.052672	0.062110	-0.362879	0.675030	0.199488	-0.067147	0.693368	-0.078026	-0.083262	0.687440	0.051059	-0.084811	0.648284	0.051350	-0.175290	0.080145	-0.106110	-0.185424	0.068464	0.061534	-0.176594	0.062531	0.102684	0.310693	0.649814	-0.163196
14777	123.141667	-0.701416	0.634733	-0.080620	-0.703434	0.605609	0.079954	-0.598063	0.876956	0.045567	-0.582063	0.880006	-0.099154	-0.478625	1.082867	-0.029192	-0.452175	1.080336	0.072488	-0.352491	0.680086	-0.210270	-0.395398	1.052657	0.062135	-0.362866	0.675029	0.199500	-0.067190	0.693403	-0.077934	-0.083291	0.687550	0.051020	-0.084796	0.648395	0.051365	-0.175287	0.080129	-0.106118	-0.185343	0.068242	0.061608	-0.176590	0.062557	0.102682	0.310689	0.649811	-0.163189
14778	123.150000	-0.701436	0.634731	-0.080619	-0.703431	0.605610	0.079955	-0.598060	0.876965	0.045575	-0.582075	0.879998	-0.099161	-0.478648	1.082899	-0.029149	-0.452189	1.080319	0.072526	-0.352543	0.680034	-0.210202	-0.395417	1.052642	0.062156	-0.362869	0.675029	0.199516	-0.067229	0.693451	-0.077852	-0.083319	0.687686	0.050986	-0.084781	0.648532	0.051402	-0.175287	0.080126	-0.106114	-0.185341	0.068238	0.061613	-0.176596	0.062579	0.102694	0.310679	0.649821	-0.163176
14779	123.158333	-0.701391	0.634744	-0.080603	-0.703428	0.605609	0.079962	-0.598069	0.876973	0.045597	-0.582070	0.880021	-0.099143	-0.478674	1.082934	-0.029081	-0.452183	1.080313	0.072572	-0.352479	0.680117	-0.210272	-0.395419	1.052623	0.062189	-0.362882	0.675024	0.199524	-0.067277	0.693511	-0.077766	-0.083350	0.687839	0.050963	-0.084759	0.648687	0.051456	-0.175286	0.080134	-0.106103	-0.185379	0.068353	0.061592	-0.176593	0.062568	0.102699	0.310667	0.649836	-0.163157
14780	123.166667	-0.701441	0.634772	-0.080529	-0.703422	0.605619	0.079971	-0.598062	0.876982	0.045599	-0.582083	0.880025	-0.099126	-0.478701	1.082957	-0.029013	-0.452174	1.080304	0.072626	-0.352552	0.680057	-0.210189	-0.395416	1.052607	0.062223	-0.362900	0.675013	0.199527	-0.067312	0.693571	-0.077698	-0.083392	0.687993	0.050945	-0.084744	0.648847	0.051520	-0.175294	0.080158	-0.106055	-0.185414	0.068478	0.061568	-0.176610	0.062619	0.102750	0.310661	0.649864	-0.163137
14781	123.175000	-0.701405	0.634784	-0.080571	-0.703410	0.605641	0.079982	-0.598070	0.876983	0.045615	-0.582081	0.880047	-0.099107	-0.478729	1.082969	-0.028962	-0.452172	1.080278	0.072681	-0.352505	0.680128	-0.210255	-0.395405	1.052620	0.062269	-0.362926	0.674994	0.199518	-0.067330	0.693624	-0.077649	-0.083361	0.688015	0.050834	-0.084745	0.648976	0.051576	-0.175291	0.080157	-0.106071	-0.185341	0.068286	0.061656	-0.176602	0.062589	0.102728	0.310648	0.649874	-0.163116
14782	123.183333	-0.701380	0.634793	-0.080562	-0.703411	0.605623	0.079983	-0.598065	0.876981	0.045611	-0.582088	0.880036	-0.099104	-0.478753	1.082985	-0.028878	-0.452169	1.080268	0.072728	-0.352592	0.680060	-0.210180	-0.395400	1.052619	0.062300	-0.362951	0.674974	0.199505	-0.067338	0.693668	-0.077616	-0.083424	0.688138	0.050813	-0.084761	0.649103	0.051638	-0.175292	0.080163	-0.106071	-0.185342	0.068292	0.061654	-0.176621	0.062629	0.102767	0.310645	0.649884	-0.163107
14783	123.191667	-0.701388	0.634794	-0.080568	-0.703398	0.605626	0.079983	-0.598069	0.876974	0.045616	-0.582094	0.880030	-0.099106	-0.478789	1.083008	-0.028832	-0.452172	1.080261	0.072783	-0.352613	0.680049	-0.210181	-0.395411	1.052637	0.062330	-0.362974	0.674958	0.199497	-0.067342	0.693705	-0.077600	-0.083558	0.688369	0.050897	-0.084793	0.649205	0.051673	-0.175293	0.080165	-0.106065	-0.185381	0.068393	0.061597	-0.176604	0.062581	0.102725	0.310635	0.649881	-0.163107
14784	123.200000	-0.701357	0.634783	-0.080573	-0.703389	0.605627	0.079978	-0.598091	0.876959	0.045635	-0.582079	0.880032	-0.099092	-0.478816	1.083027	-0.028790	-0.452182	1.080254	0.072826	-0.352635	0.680036	-0.210179	-0.395428	1.052649	0.062358	-0.362994	0.674942	0.199489	-0.067350	0.693722	-0.077585	-0.083549	0.688312	0.050743	-0.084828	0.649279	0.051696	-0.175295	0.080164	-0.106076	-0.185345	0.068268	0.061617	-0.176591	0.062609	0.102702	0.310631	0.649868	-0.163112
14785	123.208333	-0.701370	0.634771	-0.080587	-0.703406	0.605659	0.079995	-0.598087	0.876940	0.045612	-0.582085	0.880009	-0.099106	-0.478837	1.083039	-0.028774	-0.452198	1.080303	0.072858	-0.352656	0.680019	-0.210179	-0.395445	1.052659	0.062381	-0.363004	0.674929	0.199488	-0.067366	0.693729	-0.077574	-0.083648	0.688477	0.050827	-0.084862	0.649316	0.051682	-0.175292	0.080145	-0.106122	-0.185346	0.068258	0.061603	-0.176602	0.062583	0.102699	0.310621	0.649861	-0.163126
14786	123.216667	-0.701345	0.634757	-0.080593	-0.703381	0.605620	0.079969	-0.598098	0.876918	0.045611	-0.582091	0.879983	-0.099117	-0.478855	1.083041	-0.028729	-0.452230	1.080226	0.072840	-0.352673	0.680014	-0.210178	-0.395465	1.052666	0.062406	-0.363011	0.674917	0.199496	-0.067393	0.693744	-0.077561	-0.083691	0.688501	0.050770	-0.084894	0.649346	0.051648	-0.175294	0.080133	-0.106134	-0.185348	0.068245	0.061598	-0.176600	0.062567	0.102689	0.310617	0.649858	-0.163136
14787	123.225000	-0.701379	0.634745	-0.080546	-0.703379	0.605616	0.079965	-0.598110	0.876896	0.045611	-0.582100	0.879990	-0.099106	-0.478883	1.083038	-0.028702	-0.452238	1.080227	0.072894	-0.352632	0.680076	-0.210245	-0.395477	1.052668	0.062443	-0.363014	0.674908	0.199505	-0.067425	0.693761	-0.077542	-0.083668	0.688395	0.050601	-0.084910	0.649379	0.051617	-0.175297	0.080149	-0.106127	-0.185424	0.068446	0.061528	-0.176588	0.062565	0.102670	0.310618	0.649855	-0.163137
14788	123.233333	-0.701342	0.634758	-0.080590	-0.703369	0.605654	0.079982	-0.598134	0.876881	0.045615	-0.582105	0.880000	-0.099091	-0.478903	1.083025	-0.028674	-0.452244	1.080223	0.072953	-0.352586	0.680148	-0.210310	-0.395491	1.052664	0.062477	-0.363020	0.674895	0.199517	-0.067452	0.693788	-0.077517	-0.083683	0.688431	0.050562	-0.084926	0.649422	0.051595	-0.175289	0.080151	-0.106129	-0.185344	0.068262	0.061607	-0.176594	0.062586	0.102701	0.310616	0.649862	-0.163133
14789	123.241667	-0.701346	0.634770	-0.080583	-0.703381	0.605614	0.079968	-0.598150	0.876869	0.045619	-0.582119	0.880007	-0.099079	-0.478921	1.083016	-0.028609	-0.452271	1.080205	0.072973	-0.352595	0.680159	-0.210297	-0.395505	1.052654	0.062520	-0.363012	0.674882	0.199519	-0.067480	0.693817	-0.077492	-0.083819	0.688681	0.050694	-0.084925	0.649472	0.051576	-0.175287	0.080164	-0.106114	-0.185343	0.068284	0.061626	-0.176599	0.062591	0.102713	0.310616	0.649870	-0.163128
14790	123.250000	-0.701351	0.634779	-0.080576	-0.703387	0.605609	0.079969	-0.598176	0.876867	0.045626	-0.582141	0.879994	-0.099086	-0.478930	1.082999	-0.028552	-0.452281	1.080212	0.073017	-0.352721	0.680042	-0.210149	-0.395521	1.052648	0.062561	-0.363012	0.674869	0.199516	-0.067503	0.693842	-0.077478	-0.083791	0.688698	0.050618	-0.084914	0.649555	0.051576	-0.175283	0.080172	-0.106094	-0.185339	0.068294	0.061633	-0.176612	0.062620	0.102756	0.310619	0.649872	-0.163125
14791	123.258333	-0.701374	0.634786	-0.080572	-0.703391	0.605615	0.079969	-0.598193	0.876857	0.045625	-0.582153	0.880020	-0.099059	-0.478954	1.082979	-0.028507	-0.452289	1.080213	0.073073	-0.352670	0.680113	-0.210212	-0.395530	1.052652	0.062610	-0.363014	0.674855	0.199508	-0.067595	0.693736	-0.077352	-0.083794	0.688793	0.050590	-0.084898	0.649639	0.051582	-0.175283	0.080186	-0.106068	-0.185373	0.068402	0.061597	-0.176592	0.062566	0.102710	0.310626	0.649870	-0.163128
14792	123.266667	-0.701358	0.634777	-0.080575	-0.703389	0.605656	0.079985	-0.598221	0.876857	0.045648	-0.582162	0.880023	-0.099060	-0.478975	1.082963	-0.028506	-0.452285	1.080219	0.073135	-0.352613	0.680178	-0.210281	-0.395546	1.052660	0.062650	-0.363019	0.674842	0.199503	-0.067601	0.693740	-0.077351	-0.083849	0.689027	0.050668	-0.084868	0.649732	0.051580	-0.175277	0.080165	-0.106092	-0.185331	0.068292	0.061628	-0.176596	0.062603	0.102721	0.310632	0.649858	-0.163137
14793	123.275000	-0.701358	0.634766	-0.080587	-0.703405	0.605611	0.079967	-0.598223	0.876847	0.045630	-0.582172	0.880009	-0.099074	-0.478979	1.082951	-0.028430	-0.452311	1.080232	0.073155	-0.352617	0.680172	-0.210280	-0.395564	1.052681	0.062692	-0.363027	0.674834	0.199499	-0.067518	0.693847	-0.077476	-0.083793	0.688972	0.050485	-0.084839	0.649829	0.051577	-0.175278	0.080156	-0.106107	-0.185370	0.068392	0.061578	-0.176590	0.062605	0.102702	0.310631	0.649846	-0.163158
14794	123.283333	-0.701399	0.634753	-0.080598	-0.703415	0.605604	0.079970	-0.598233	0.876838	0.045629	-0.582182	0.879993	-0.099086	-0.479001	1.082966	-0.028407	-0.452334	1.080273	0.073191	-0.352618	0.680169	-0.210279	-0.395582	1.052705	0.062733	-0.363029	0.674823	0.199501	-0.067496	0.693825	-0.077470	-0.083870	0.689187	0.050549	-0.084811	0.649914	0.051560	-0.175286	0.080155	-0.106090	-0.185408	0.068471	0.061540	-0.176610	0.062616	0.102728	0.310637	0.649834	-0.163174
14795	123.291667	-0.701383	0.634736	-0.080600	-0.703361	0.605584	0.079939	-0.598239	0.876823	0.045639	-0.582178	0.880010	-0.099060	-0.479002	1.082982	-0.028371	-0.452354	1.080366	0.073265	-0.352613	0.680170	-0.210279	-0.395616	1.052750	0.062780	-0.363027	0.674816	0.199512	-0.067471	0.693794	-0.077463	-0.083870	0.689175	0.050445	-0.084822	0.649969	0.051562	-0.175288	0.080147	-0.106108	-0.185372	0.068355	0.061572	-0.176595	0.062600	0.102706	0.310634	0.649823	-0.163182
14796	123.300000	-0.701370	0.634728	-0.080597	-0.703474	0.605593	0.079993	-0.598243	0.876810	0.045650	-0.582187	0.880010	-0.099050	-0.479001	1.083014	-0.028353	-0.452374	1.080382	0.073270	-0.352606	0.680172	-0.210271	-0.395640	1.052794	0.062816	-0.363026	0.674809	0.199534	-0.067449	0.693756	-0.077447	-0.083947	0.689305	0.050468	-0.084846	0.650025	0.051564	-0.175284	0.080140	-0.106117	-0.185340	0.068250	0.061615	-0.176599	0.062585	0.102698	0.310634	0.649818	-0.163189
14797	123.308333	-0.701376	0.634730	-0.080587	-0.703436	0.605567	0.079975	-0.598256	0.876804	0.045667	-0.582194	0.880001	-0.099050	-0.479007	1.083082	-0.028349	-0.452390	1.080413	0.073246	-0.352656	0.680129	-0.210190	-0.395661	1.052812	0.062843	-0.363022	0.674801	0.199554	-0.067446	0.693750	-0.077421	-0.083984	0.689363	0.050444	-0.084878	0.650078	0.051568	-0.175290	0.080147	-0.106102	-0.185339	0.068262	0.061626	-0.176593	0.062573	0.102698	0.310631	0.649821	-0.163181
14798	123.316667	-0.701459	0.634683	-0.080488	-0.703440	0.605563	0.079984	-0.598265	0.876798	0.045686	-0.582208	0.880009	-0.099025	-0.478996	1.083131	-0.028361	-0.452399	1.080492	0.073245	-0.352710	0.680084	-0.210114	-0.395673	1.052823	0.062861	-0.363023	0.674793	0.199575	-0.067474	0.693760	-0.077382	-0.083959	0.689273	0.050296	-0.084900	0.650107	0.051571	-0.175301	0.080166	-0.106066	-0.185421	0.068481	0.061569	-0.176594	0.062607	0.102724	0.310627	0.649829	-0.163170
14799	123.325000	-0.701400	0.634742	-0.080569	-0.703452	0.605557	0.079988	-0.598291	0.876800	0.045721	-0.582213	0.880037	-0.098978	-0.478974	1.083167	-0.028344	-0.452393	1.080482	0.073236	-0.352585	0.680233	-0.210256	-0.395687	1.052848	0.062868	-0.363019	0.674780	0.199595	-0.067534	0.693793	-0.077322	-0.084048	0.689453	0.050392	-0.084916	0.650155	0.051552	-0.175303	0.080167	-0.106049	-0.185383	0.068394	0.061608	-0.176603	0.062576	0.102739	0.310622	0.649837	-0.163160
14800	123.333333	-0.701413	0.634743	-0.080565	-0.703459	0.605557	0.079991	-0.598304	0.876796	0.045715	-0.582221	0.880041	-0.098965	-0.478963	1.083205	-0.028341	-0.452403	1.080534	0.073269	-0.352706	0.680112	-0.210125	-0.395693	1.052847	0.062871	-0.363023	0.674771	0.199612	-0.067606	0.693851	-0.077264	-0.084076	0.689499	0.050372	-0.084927	0.650207	0.051555	-0.175291	0.080155	-0.106067	-0.185346	0.068292	0.061651	-0.176612	0.062599	0.102749	0.310619	0.649847	-0.163161
14801	123.341667	-0.701415	0.634736	-0.080568	-0.703466	0.605550	0.079994	-0.598323	0.876792	0.045723	-0.582239	0.880019	-0.098989	-0.478953	1.083232	-0.028335	-0.452368	1.080588	0.073285	-0.352711	0.680112	-0.210137	-0.395694	1.052869	0.062887	-0.363026	0.674764	0.199620	-0.067733	0.693848	-0.077141	-0.084111	0.689533	0.050338	-0.084937	0.650260	0.051567	-0.175299	0.080161	-0.106066	-0.185424	0.068492	0.061563	-0.176616	0.062605	0.102753	0.310615	0.649845	-0.163162
14802	123.350000	-0.701459	0.634726	-0.080575	-0.703480	0.605539	0.079994	-0.598352	0.876790	0.045744	-0.582251	0.880024	-0.098964	-0.478929	1.083271	-0.028329	-0.452333	1.080676	0.073332	-0.352602	0.680236	-0.210296	-0.395683	1.052874	0.062904	-0.363036	0.674752	0.199628	-0.067851	0.693849	-0.077024	-0.084132	0.689571	0.050317	-0.084936	0.650315	0.051588	-0.175304	0.080150	-0.106066	-0.185430	0.068479	0.061554	-0.176619	0.062603	0.102752	0.310618	0.649840	-0.163166
14803	123.358333	-0.701427	0.634701	-0.080579	-0.703527	0.605545	0.080013	-0.598371	0.876774	0.045733	-0.582262	0.880012	-0.098971	-0.478883	1.083295	-0.028312	-0.452318	1.080654	0.073307	-0.352617	0.680226	-0.210320	-0.395666	1.052871	0.062925	-0.363051	0.674735	0.199625	-0.067872	0.693879	-0.076950	-0.084136	0.689598	0.050301	-0.084920	0.650338	0.051604	-0.175297	0.080129	-0.106103	-0.185352	0.068252	0.061625	-0.176595	0.062587	0.102704	0.310614	0.649829	-0.163175
14804	123.366667	-0.701464	0.634695	-0.080578	-0.703533	0.605538	0.080013	-0.598393	0.876768	0.045743	-0.582274	0.879981	-0.098996	-0.478834	1.083308	-0.028298	-0.452275	1.080752	0.073389	-0.352632	0.680212	-0.210330	-0.395631	1.052850	0.062951	-0.363069	0.674724	0.199613	-0.067963	0.693945	-0.076902	-0.084124	0.689632	0.050308	-0.084880	0.650389	0.051631	-0.175296	0.080126	-0.106119	-0.185426	0.068447	0.061542	-0.176598	0.062571	0.102704	0.310617	0.649826	-0.163178
14805	123.375000	-0.701466	0.634696	-0.080574	-0.703494	0.605511	0.079991	-0.598404	0.876753	0.045722	-0.582292	0.879977	-0.098991	-0.478788	1.083317	-0.028267	-0.452218	1.080726	0.073369	-0.352703	0.680139	-0.210262	-0.395584	1.052843	0.062997	-0.363089	0.674717	0.199598	-0.068014	0.693982	-0.076842	-0.084079	0.689679	0.050321	-0.084828	0.650432	0.051668	-0.175300	0.080141	-0.106105	-0.185422	0.068454	0.061542	-0.176586	0.062566	0.102688	0.310620	0.649823	-0.163175
14806	123.383333	-0.701472	0.634703	-0.080565	-0.703493	0.605506	0.079988	-0.598426	0.876757	0.045739	-0.582310	0.879995	-0.098958	-0.478733	1.083332	-0.028228	-0.452149	1.080736	0.073399	-0.352651	0.680202	-0.210320	-0.395533	1.052833	0.063032	-0.363107	0.674708	0.199577	-0.067986	0.694124	-0.076912	-0.084018	0.689729	0.050341	-0.084753	0.650476	0.051704	-0.175292	0.080162	-0.106080	-0.185342	0.068266	0.061627	-0.176581	0.062607	0.102699	0.310621	0.649822	-0.163164
14807	123.391667	-0.701474	0.634715	-0.080554	-0.703496	0.605507	0.079991	-0.598432	0.876750	0.045721	-0.582325	0.879992	-0.098964	-0.478662	1.083354	-0.028201	-0.452077	1.080755	0.073414	-0.352718	0.680137	-0.210236	-0.395474	1.052820	0.063052	-0.363124	0.674701	0.199556	-0.068052	0.694130	-0.076868	-0.083958	0.689787	0.050352	-0.084670	0.650523	0.051736	-0.175288	0.080170	-0.106084	-0.185333	0.068288	0.061628	-0.176590	0.062583	0.102714	0.310625	0.649829	-0.163155
14808	123.400000	-0.701477	0.634728	-0.080544	-0.703497	0.605509	0.079992	-0.598437	0.876752	0.045737	-0.582338	0.880002	-0.098938	-0.478582	1.083382	-0.028194	-0.452011	1.080780	0.073409	-0.352655	0.680204	-0.210287	-0.395424	1.052811	0.063068	-0.363136	0.674699	0.199532	-0.068187	0.694000	-0.076718	-0.083919	0.689855	0.050340	-0.084610	0.650589	0.051766	-0.175286	0.080195	-0.106064	-0.185402	0.068503	0.061565	-0.176593	0.062568	0.102708	0.310626	0.649836	-0.163146
14809	123.408333	-0.701436	0.634729	-0.080536	-0.703513	0.605527	0.080012	-0.598449	0.876745	0.045741	-0.582343	0.880009	-0.098935	-0.478496	1.083387	-0.028202	-0.451954	1.080819	0.073419	-0.352711	0.680143	-0.210201	-0.395370	1.052796	0.063078	-0.363143	0.674695	0.199517	-0.068171	0.694122	-0.076826	-0.083917	0.689940	0.050310	-0.084562	0.650679	0.051806	-0.175280	0.080193	-0.106073	-0.185324	0.068312	0.061636	-0.176601	0.062617	0.102732	0.310628	0.649837	-0.163136
14810	123.416667	-0.701427	0.634734	-0.080533	-0.703492	0.605526	0.079999	-0.598426	0.876760	0.045738	-0.582338	0.879993	-0.098955	-0.478414	1.083383	-0.028226	-0.451914	1.080891	0.073454	-0.352647	0.680204	-0.210259	-0.395322	1.052792	0.063090	-0.363145	0.674694	0.199506	-0.068226	0.694132	-0.076818	-0.083942	0.690038	0.050264	-0.084533	0.650786	0.051838	-0.175289	0.080198	-0.106069	-0.185403	0.068510	0.061562	-0.176591	0.062628	0.102709	0.310625	0.649837	-0.163132
14811	123.425000	-0.701440	0.634728	-0.080536	-0.703484	0.605526	0.080007	-0.598411	0.876751	0.045752	-0.582329	0.879988	-0.098948	-0.478325	1.083361	-0.028268	-0.451875	1.080846	0.073372	-0.352765	0.680074	-0.210124	-0.395287	1.052785	0.063105	-0.363137	0.674701	0.199515	-0.068292	0.694155	-0.076814	-0.084003	0.690142	0.050188	-0.084530	0.650921	0.051873	-0.175288	0.080170	-0.106096	-0.185409	0.068493	0.061548	-0.176593	0.062604	0.102705	0.310620	0.649832	-0.163142
14812	123.433333	-0.701414	0.634721	-0.080541	-0.703471	0.605524	0.080007	-0.598392	0.876749	0.045784	-0.582317	0.879995	-0.098907	-0.478236	1.083333	-0.028325	-0.451847	1.080877	0.073353	-0.352647	0.680198	-0.210265	-0.395262	1.052772	0.063112	-0.363124	0.674704	0.199526	-0.068355	0.694197	-0.076809	-0.084086	0.690258	0.050104	-0.084537	0.651059	0.051895	-0.175291	0.080149	-0.106124	-0.185339	0.068262	0.061608	-0.176597	0.062541	0.102676	0.310607	0.649826	-0.163141
14813	123.441667	-0.701411	0.634716	-0.080543	-0.703503	0.605558	0.080027	-0.598374	0.876737	0.045797	-0.582306	0.879996	-0.098895	-0.478139	1.083285	-0.028393	-0.451824	1.080852	0.073329	-0.352658	0.680194	-0.210270	-0.395239	1.052756	0.063123	-0.363108	0.674708	0.199551	-0.068414	0.694267	-0.076802	-0.084193	0.690393	0.050024	-0.084567	0.651201	0.051903	-0.175292	0.080136	-0.106134	-0.185345	0.068258	0.061609	-0.176612	0.062589	0.102708	0.310600	0.649830	-0.163138
14814	123.450000	-0.701444	0.634723	-0.080537	-0.703510	0.605540	0.080031	-0.598350	0.876726	0.045787	-0.582295	0.879997	-0.098878	-0.478042	1.083236	-0.028456	-0.451816	1.080820	0.073262	-0.352665	0.680192	-0.210263	-0.395215	1.052736	0.063131	-0.363093	0.674709	0.199574	-0.068467	0.694338	-0.076793	-0.084306	0.690538	0.049949	-0.084596	0.651344	0.051903	-0.175296	0.080139	-0.106130	-0.185427	0.068465	0.061537	-0.176608	0.062582	0.102704	0.310591	0.649838	-0.163126
14815	123.458333	-0.701444	0.634730	-0.080530	-0.703465	0.605519	0.080009	-0.598334	0.876720	0.045803	-0.582283	0.879996	-0.098881	-0.477942	1.083183	-0.028526	-0.451772	1.080845	0.073227	-0.352674	0.680196	-0.210263	-0.395182	1.052716	0.063136	-0.363074	0.674707	0.199597	-0.068505	0.694412	-0.076781	-0.084438	0.690678	0.049887	-0.084643	0.651480	0.051900	-0.175292	0.080150	-0.106113	-0.185427	0.068472	0.061550	-0.176599	0.062551	0.102698	0.310583	0.649851	-0.163115
14816	123.466667	-0.701409	0.634740	-0.080517	-0.703452	0.605567	0.080027	-0.598323	0.876712	0.045800	-0.582274	0.880014	-0.098850	-0.477840	1.083125	-0.028601	-0.451760	1.080759	0.073147	-0.352679	0.680200	-0.210265	-0.395148	1.052694	0.063140	-0.363060	0.674699	0.199612	-0.068538	0.694467	-0.076776	-0.084570	0.690831	0.049822	-0.084684	0.651616	0.051885	-0.175292	0.080161	-0.106091	-0.185351	0.068282	0.061637	-0.176607	0.062594	0.102735	0.310582	0.649865	-0.163100
14817	123.475000	-0.701407	0.634750	-0.080510	-0.703467	0.605525	0.080012	-0.598316	0.876717	0.045817	-0.582263	0.880010	-0.098858	-0.477723	1.083061	-0.028698	-0.451754	1.080770	0.073088	-0.352743	0.680139	-0.210200	-0.395123	1.052675	0.063131	-0.363046	0.674691	0.199618	-0.068550	0.694487	-0.076777	-0.084609	0.690866	0.049648	-0.084716	0.651784	0.051905	-0.175287	0.080170	-0.106073	-0.185421	0.068503	0.061571	-0.176605	0.062602	0.102748	0.310588	0.649874	-0.163096
14818	123.483333	-0.701446	0.634734	-0.080414	-0.703470	0.605524	0.080014	-0.598300	0.876715	0.045820	-0.582250	0.880002	-0.098874	-0.477608	1.082994	-0.028815	-0.451766	1.080721	0.072982	-0.352799	0.680074	-0.210143	-0.395108	1.052667	0.063129	-0.363037	0.674686	0.199615	-0.068554	0.694478	-0.076784	-0.084733	0.691001	0.049538	-0.084736	0.651939	0.051917	-0.175284	0.080171	-0.106069	-0.185347	0.068292	0.061657	-0.176593	0.062561	0.102724	0.310593	0.649882	-0.163104
14819	123.491667	-0.701415	0.634755	-0.080507	-0.703460	0.605528	0.080013	-0.598283	0.876711	0.045810	-0.582233	0.880016	-0.098845	-0.477504	1.082958	-0.028939	-0.451777	1.080760	0.072913	-0.352681	0.680200	-0.210305	-0.395109	1.052671	0.063122	-0.363029	0.674674	0.199602	-0.068549	0.694428	-0.076810	-0.084901	0.691262	0.049559	-0.084746	0.652068	0.051919	-0.175293	0.080181	-0.106050	-0.185415	0.068485	0.061569	-0.176587	0.062557	0.102716	0.310602	0.649871	-0.163122
14820	123.500000	-0.701389	0.634752	-0.080509	-0.703502	0.605549	0.080032	-0.598266	0.876708	0.045805	-0.582211	0.879990	-0.098889	-0.477394	1.082930	-0.029069	-0.451807	1.080823	0.072852	-0.352675	0.680193	-0.210331	-0.395116	1.052693	0.063098	-0.363026	0.674661	0.199583	-0.068544	0.694366	-0.076834	-0.085025	0.691510	0.049581	-0.084738	0.652187	0.051921	-0.175292	0.080141	-0.106087	-0.185337	0.068258	0.061640	-0.176607	0.062611	0.102751	0.310614	0.649853	-0.163149
14821	123.508333	-0.701376	0.634752	-0.080511	-0.703450	0.605533	0.080002	-0.598238	0.876689	0.045768	-0.582184	0.880006	-0.098866	-0.477299	1.082930	-0.029208	-0.451869	1.080813	0.072700	-0.352785	0.680063	-0.210215	-0.395165	1.052719	0.063108	-0.363022	0.674654	0.199562	-0.068540	0.694319	-0.076849	-0.084943	0.691291	0.049305	-0.084731	0.652265	0.051911	-0.175290	0.080126	-0.106098	-0.185376	0.068356	0.061590	-0.176589	0.062553	0.102702	0.310617	0.649839	-0.163179
14822	123.516667	-0.701359	0.634752	-0.080508	-0.703441	0.605534	0.079995	-0.598216	0.876679	0.045756	-0.582165	0.879990	-0.098909	-0.477215	1.082950	-0.029339	-0.451914	1.080952	0.072640	-0.352783	0.680064	-0.210233	-0.395197	1.052776	0.063077	-0.363019	0.674655	0.199547	-0.068547	0.694278	-0.076869	-0.084994	0.691330	0.049252	-0.084727	0.652312	0.051909	-0.175290	0.080125	-0.106109	-0.185415	0.068460	0.061545	-0.176585	0.062528	0.102687	0.310621	0.649819	-0.163200
14823	123.525000	-0.701346	0.634766	-0.080512	-0.703455	0.605573	0.080010	-0.598213	0.876680	0.045757	-0.582141	0.880019	-0.098882	-0.477166	1.083003	-0.029522	-0.451968	1.080972	0.072507	-0.352721	0.680132	-0.210320	-0.395254	1.052841	0.063065	-0.363017	0.674651	0.199533	-0.068547	0.694258	-0.076882	-0.085027	0.691355	0.049225	-0.084725	0.652342	0.051879	-0.175292	0.080125	-0.106112	-0.185377	0.068357	0.061582	-0.176592	0.062554	0.102699	0.310620	0.649812	-0.163220
14824	123.533333	-0.701337	0.634786	-0.080509	-0.703419	0.605552	0.079978	-0.598207	0.876674	0.045743	-0.582125	0.880027	-0.098885	-0.477105	1.083060	-0.029679	-0.452021	1.081070	0.072415	-0.352773	0.680082	-0.210250	-0.395312	1.052908	0.063040	-0.363012	0.674656	0.199527	-0.068528	0.694282	-0.076871	-0.085062	0.691366	0.049219	-0.084739	0.652346	0.051849	-0.175290	0.080144	-0.106112	-0.185341	0.068272	0.061623	-0.176601	0.062588	0.102715	0.310620	0.649810	-0.163223
14825	123.541667	-0.701323	0.634808	-0.080506	-0.703411	0.605567	0.079971	-0.598197	0.876671	0.045709	-0.582116	0.880015	-0.098914	-0.477017	1.083118	-0.029755	-0.452087	1.081238	0.072350	-0.352764	0.680092	-0.210241	-0.395377	1.052976	0.063021	-0.363015	0.674664	0.199525	-0.068508	0.694313	-0.076866	-0.085110	0.691375	0.049211	-0.084774	0.652347	0.051817	-0.175286	0.080166	-0.106103	-0.185339	0.068296	0.061628	-0.176608	0.062623	0.102730	0.310612	0.649813	-0.163218
14826	123.550000	-0.701357	0.634825	-0.080506	-0.703398	0.605579	0.079968	-0.598209	0.876673	0.045717	-0.582100	0.880039	-0.098882	-0.476957	1.083175	-0.029899	-0.452143	1.081256	0.072197	-0.352635	0.680231	-0.210379	-0.395441	1.053039	0.062994	-0.363020	0.674671	0.199531	-0.068510	0.694182	-0.076697	-0.085158	0.691376	0.049193	-0.084817	0.652343	0.051786	-0.175292	0.080190	-0.106067	-0.185413	0.068506	0.061550	-0.176603	0.062571	0.102701	0.310606	0.649818	-0.163205
14827	123.558333	-0.701311	0.634824	-0.080501	-0.703394	0.605583	0.079971	-0.598212	0.876664	0.045698	-0.582100	0.880029	-0.098894	-0.476893	1.083206	-0.030022	-0.452195	1.081330	0.072065	-0.352684	0.680166	-0.210291	-0.395500	1.053095	0.062977	-0.363026	0.674672	0.199548	-0.068518	0.694118	-0.076682	-0.085206	0.691369	0.049171	-0.084863	0.652329	0.051749	-0.175287	0.080192	-0.106080	-0.185410	0.068506	0.061549	-0.176607	0.062595	0.102707	0.310599	0.649827	-0.163200
14828	123.566667	-0.701303	0.634818	-0.080501	-0.703390	0.605586	0.079972	-0.598218	0.876649	0.045676	-0.582098	0.879991	-0.098938	-0.476827	1.083240	-0.030161	-0.452271	1.081398	0.071940	-0.352732	0.680090	-0.210210	-0.395560	1.053142	0.062960	-0.363028	0.674679	0.199572	-0.068524	0.694064	-0.076705	-0.085240	0.691330	0.049162	-0.084912	0.652294	0.051711	-0.175286	0.080174	-0.106094	-0.185342	0.068292	0.061619	-0.176610	0.062606	0.102713	0.310594	0.649828	-0.163192
14829	123.575000	-0.701293	0.634806	-0.080503	-0.703382	0.605580	0.079976	-0.598227	0.876637	0.045664	-0.582103	0.879969	-0.098953	-0.476761	1.083258	-0.030290	-0.452326	1.081445	0.071847	-0.352722	0.680079	-0.210203	-0.395618	1.053179	0.062929	-0.363027	0.674684	0.199604	-0.068501	0.694194	-0.076845	-0.085248	0.691212	0.049154	-0.084992	0.652181	0.051673	-0.175291	0.080159	-0.106091	-0.185387	0.068367	0.061573	-0.176611	0.062581	0.102703	0.310587	0.649830	-0.163184
14830	123.583333	-0.701286	0.634795	-0.080504	-0.703377	0.605567	0.079978	-0.598242	0.876628	0.045677	-0.582105	0.879971	-0.098940	-0.476711	1.083274	-0.030406	-0.452363	1.081515	0.071787	-0.352594	0.680194	-0.210339	-0.395661	1.053236	0.062934	-0.363020	0.674682	0.199645	-0.068525	0.694184	-0.076823	-0.085279	0.691006	0.049187	-0.085080	0.651976	0.051609	-0.175300	0.080150	-0.106092	-0.185420	0.068456	0.061528	-0.176591	0.062587	0.102683	0.310581	0.649830	-0.163173
14831	123.591667	-0.701282	0.634786	-0.080503	-0.703317	0.605551	0.079950	-0.598249	0.876610	0.045652	-0.582110	0.879949	-0.098963	-0.476662	1.083296	-0.030507	-0.452401	1.081568	0.071719	-0.352648	0.680119	-0.210253	-0.395703	1.053252	0.062901	-0.363014	0.674683	0.199692	-0.068573	0.694339	-0.076964	-0.085289	0.690879	0.049301	-0.085110	0.651782	0.051549	-0.175292	0.080128	-0.106122	-0.185346	0.068247	0.061606	-0.176599	0.062571	0.102694	0.310576	0.649836	-0.163150
14832	123.600000	-0.701283	0.634786	-0.080496	-0.703374	0.605551	0.079979	-0.598255	0.876594	0.045629	-0.582116	0.879952	-0.098949	-0.476619	1.083325	-0.030592	-0.452433	1.081617	0.071648	-0.352708	0.680049	-0.210162	-0.395740	1.053277	0.062879	-0.363006	0.674693	0.199737	-0.068648	0.694481	-0.077116	-0.085198	0.690664	0.049286	-0.085108	0.651634	0.051513	-0.175290	0.080125	-0.106115	-0.185346	0.068256	0.061614	-0.176593	0.062570	0.102711	0.310572	0.649847	-0.163121
14833	123.608333	-0.701308	0.634783	-0.080442	-0.703376	0.605548	0.079972	-0.598268	0.876588	0.045622	-0.582137	0.879948	-0.098963	-0.476588	1.083373	-0.030689	-0.452463	1.081663	0.071580	-0.352658	0.680117	-0.210209	-0.395773	1.053301	0.062857	-0.362996	0.674707	0.199762	-0.068698	0.694558	-0.077227	-0.085123	0.690535	0.049330	-0.085088	0.651503	0.051491	-0.175289	0.080153	-0.106097	-0.185413	0.068468	0.061558	-0.176586	0.062551	0.102703	0.310573	0.649865	-0.163091
14834	123.616667	-0.701290	0.634806	-0.080483	-0.703375	0.605548	0.079974	-0.598281	0.876583	0.045617	-0.582159	0.879963	-0.098948	-0.476554	1.083403	-0.030760	-0.452482	1.081697	0.071522	-0.352607	0.680183	-0.210259	-0.395802	1.053308	0.062834	-0.362990	0.674714	0.199779	-0.068733	0.694624	-0.077359	-0.085191	0.690713	0.049619	-0.085044	0.651377	0.051478	-0.175281	0.080152	-0.106087	-0.185406	0.068487	0.061565	-0.176589	0.062562	0.102719	0.310574	0.649882	-0.163063
14835	123.625000	-0.701294	0.634810	-0.080473	-0.703378	0.605556	0.079978	-0.598298	0.876586	0.045617	-0.582175	0.879964	-0.098943	-0.476511	1.083398	-0.030809	-0.452499	1.081696	0.071462	-0.352743	0.680053	-0.210100	-0.395820	1.053307	0.062819	-0.362978	0.674723	0.199784	-0.068735	0.694842	-0.077655	-0.085110	0.690603	0.049698	-0.084987	0.651243	0.051452	-0.175284	0.080159	-0.106074	-0.185369	0.068400	0.061609	-0.176589	0.062586	0.102734	0.310570	0.649893	-0.163045
14836	123.633333	-0.701299	0.634806	-0.080466	-0.703382	0.605559	0.079983	-0.598308	0.876582	0.045617	-0.582192	0.879963	-0.098943	-0.476484	1.083383	-0.030872	-0.452530	1.081688	0.071424	-0.352639	0.680177	-0.210220	-0.395829	1.053298	0.062806	-0.362974	0.674734	0.199786	-0.068735	0.694893	-0.077805	-0.084964	0.690325	0.049664	-0.084929	0.651136	0.051437	-0.175281	0.080164	-0.106070	-0.185330	0.068291	0.061650	-0.176593	0.062602	0.102744	0.310564	0.649901	-0.163035
14837	123.641667	-0.701362	0.634807	-0.080465	-0.703391	0.605552	0.079988	-0.598321	0.876583	0.045634	-0.582209	0.879952	-0.098946	-0.476458	1.083350	-0.030913	-0.452516	1.081660	0.071399	-0.352654	0.680173	-0.210230	-0.395825	1.053278	0.062799	-0.362966	0.674736	0.199780	-0.068728	0.694923	-0.077962	-0.084960	0.690284	0.049782	-0.084897	0.651014	0.051420	-0.175293	0.080166	-0.106049	-0.185410	0.068480	0.061566	-0.176599	0.062586	0.102742	0.310562	0.649891	-0.163029
14838	123.650000	-0.701316	0.634778	-0.080472	-0.703399	0.605538	0.079985	-0.598330	0.876572	0.045625	-0.582227	0.879928	-0.098982	-0.476449	1.083299	-0.030936	-0.452502	1.081621	0.071363	-0.352674	0.680159	-0.210242	-0.395807	1.053253	0.062787	-0.362959	0.674733	0.199770	-0.068737	0.694793	-0.077983	-0.084886	0.690050	0.049807	-0.084885	0.650879	0.051397	-0.175299	0.080148	-0.106063	-0.185337	0.068255	0.061642	-0.176596	0.062576	0.102724	0.310559	0.649882	-0.163040
14839	123.658333	-0.701327	0.634761	-0.080475	-0.703413	0.605525	0.079984	-0.598334	0.876564	0.045623	-0.582245	0.879924	-0.098974	-0.476443	1.083242	-0.030940	-0.452470	1.081586	0.071400	-0.352687	0.680141	-0.210255	-0.395778	1.053231	0.062769	-0.362954	0.674736	0.199758	-0.068735	0.694736	-0.078091	-0.084753	0.689814	0.049834	-0.084890	0.650732	0.051370	-0.175291	0.080128	-0.106097	-0.185343	0.068242	0.061628	-0.176591	0.062580	0.102703	0.310557	0.649881	-0.163054
14840	123.666667	-0.701382	0.634730	-0.080389	-0.703419	0.605507	0.079978	-0.598346	0.876557	0.045618	-0.582263	0.879911	-0.098985	-0.476454	1.083185	-0.030932	-0.452437	1.081536	0.071387	-0.352817	0.680009	-0.210135	-0.395739	1.053204	0.062754	-0.362944	0.674742	0.199745	-0.068739	0.694706	-0.078172	-0.084679	0.689530	0.049779	-0.084906	0.650605	0.051332	-0.175292	0.080131	-0.106111	-0.185346	0.068248	0.061617	-0.176599	0.062570	0.102702	0.310554	0.649876	-0.163064
14841	123.675000	-0.701357	0.634750	-0.080479	-0.703438	0.605501	0.079973	-0.598356	0.876561	0.045628	-0.582289	0.879924	-0.098956	-0.476463	1.083113	-0.030913	-0.452409	1.081490	0.071382	-0.352711	0.680123	-0.210290	-0.395708	1.053186	0.062740	-0.362937	0.674752	0.199732	-0.068755	0.694766	-0.078252	-0.084667	0.689388	0.049828	-0.084947	0.650475	0.051264	-0.175291	0.080142	-0.106126	-0.185382	0.068362	0.061580	-0.176597	0.062542	0.102681	0.310554	0.649883	-0.163078
14842	123.683333	-0.701376	0.634754	-0.080473	-0.703492	0.605509	0.079996	-0.598368	0.876559	0.045616	-0.582316	0.879929	-0.098949	-0.476478	1.083040	-0.030881	-0.452397	1.081453	0.071424	-0.352830	0.679997	-0.210157	-0.395668	1.053153	0.062720	-0.362930	0.674757	0.199722	-0.068793	0.694987	-0.078417	-0.084724	0.689399	0.049994	-0.085006	0.650331	0.051192	-0.175287	0.080165	-0.106128	-0.185339	0.068285	0.061619	-0.176603	0.062593	0.102714	0.310556	0.649891	-0.163084
14843	123.691667	-0.701404	0.634750	-0.080458	-0.703472	0.605486	0.079968	-0.598380	0.876564	0.045623	-0.582339	0.879928	-0.098954	-0.476494	1.082959	-0.030850	-0.452346	1.081410	0.071456	-0.352832	0.679993	-0.210162	-0.395618	1.053118	0.062719	-0.362926	0.674755	0.199712	-0.068854	0.695071	-0.078423	-0.084723	0.689222	0.049957	-0.085072	0.650218	0.051133	-0.175283	0.080180	-0.106113	-0.185339	0.068308	0.061619	-0.176618	0.062631	0.102751	0.310558	0.649889	-0.163083
14844	123.700000	-0.701443	0.634762	-0.080459	-0.703480	0.605487	0.079977	-0.598393	0.876568	0.045627	-0.582364	0.879934	-0.098931	-0.476499	1.082856	-0.030789	-0.452305	1.081368	0.071456	-0.352714	0.680116	-0.210311	-0.395574	1.053084	0.062715	-0.362921	0.674756	0.199702	-0.068932	0.695159	-0.078417	-0.084733	0.689085	0.049898	-0.085132	0.650143	0.051103	-0.175286	0.080198	-0.106081	-0.185340	0.068313	0.061623	-0.176614	0.062642	0.102755	0.310563	0.649894	-0.163088
14845	123.708333	-0.701456	0.634754	-0.080455	-0.703505	0.605500	0.079994	-0.598423	0.876568	0.045657	-0.582384	0.879927	-0.098944	-0.476512	1.082771	-0.030752	-0.452285	1.081306	0.071478	-0.352715	0.680113	-0.210322	-0.395530	1.053051	0.062718	-0.362913	0.674753	0.199694	-0.069021	0.695319	-0.078486	-0.084807	0.689143	0.049951	-0.085179	0.650110	0.051106	-0.175283	0.080195	-0.106087	-0.185371	0.068405	0.061596	-0.176594	0.062592	0.102715	0.310569	0.649888	-0.163100
14846	123.716667	-0.701468	0.634738	-0.080451	-0.703546	0.605495	0.080018	-0.598427	0.876566	0.045642	-0.582406	0.879922	-0.098931	-0.476526	1.082684	-0.030727	-0.452258	1.081173	0.071466	-0.352834	0.679979	-0.210193	-0.395493	1.053028	0.062721	-0.362914	0.674753	0.199691	-0.069127	0.695463	-0.078565	-0.085046	0.689477	0.050182	-0.085203	0.650112	0.051145	-0.175281	0.080173	-0.106092	-0.185329	0.068284	0.061627	-0.176599	0.062603	0.102723	0.310570	0.649884	-0.163120
14847	123.725000	-0.701507	0.634691	-0.080410	-0.703510	0.605465	0.079995	-0.598446	0.876556	0.045644	-0.582428	0.879889	-0.098973	-0.476539	1.082625	-0.030702	-0.452248	1.081133	0.071480	-0.352850	0.679968	-0.210206	-0.395463	1.053009	0.062720	-0.362915	0.674754	0.199683	-0.069247	0.695529	-0.078580	-0.084943	0.689182	0.049937	-0.085212	0.650122	0.051191	-0.175282	0.080161	-0.106106	-0.185376	0.068374	0.061585	-0.176608	0.062614	0.102739	0.310570	0.649867	-0.163130
14848	123.733333	-0.701543	0.634727	-0.080444	-0.703515	0.605450	0.079993	-0.598456	0.876543	0.045643	-0.582442	0.879892	-0.098939	-0.476550	1.082583	-0.030691	-0.452230	1.081120	0.071485	-0.352870	0.679960	-0.210220	-0.395447	1.053006	0.062720	-0.362921	0.674752	0.199670	-0.069367	0.695596	-0.078606	-0.084982	0.689206	0.049934	-0.085213	0.650148	0.051254	-0.175295	0.080162	-0.106089	-0.185341	0.068260	0.061621	-0.176581	0.062591	0.102691	0.310569	0.649858	-0.163149
14849	123.741667	-0.701483	0.634691	-0.080459	-0.703517	0.605438	0.079989	-0.598471	0.876518	0.045634	-0.582463	0.879880	-0.098943	-0.476564	1.082579	-0.030688	-0.452219	1.081176	0.071510	-0.352843	0.680014	-0.210297	-0.395438	1.053017	0.062714	-0.362936	0.674757	0.199662	-0.069474	0.695672	-0.078640	-0.085163	0.689551	0.050169	-0.085203	0.650214	0.051323	-0.175290	0.080148	-0.106104	-0.185376	0.068359	0.061584	-0.176593	0.062583	0.102704	0.310564	0.649848	-0.163152
14850	123.750000	-0.701473	0.634669	-0.080440	-0.703518	0.605426	0.079985	-0.598489	0.876499	0.045624	-0.582488	0.879842	-0.098989	-0.476573	1.082597	-0.030686	-0.452213	1.081157	0.071480	-0.352818	0.680067	-0.210371	-0.395434	1.053039	0.062707	-0.362950	0.674762	0.199650	-0.069562	0.695763	-0.078690	-0.085114	0.689457	0.050050	-0.085191	0.650285	0.051406	-0.175294	0.080141	-0.106116	-0.185341	0.068266	0.061624	-0.176601	0.062578	0.102717	0.310563	0.649843	-0.163155
14851	123.758333	-0.701478	0.634685	-0.080444	-0.703511	0.605426	0.079980	-0.598496	0.876491	0.045632	-0.582491	0.879866	-0.098953	-0.476590	1.082637	-0.030678	-0.452216	1.081304	0.071534	-0.352903	0.680004	-0.210288	-0.395434	1.053081	0.062704	-0.362969	0.674768	0.199639	-0.069627	0.695788	-0.078669	-0.085172	0.689590	0.050155	-0.085181	0.650341	0.051469	-0.175292	0.080151	-0.106109	-0.185375	0.068382	0.061590	-0.176595	0.062596	0.102720	0.310563	0.649851	-0.163153
14852	123.766667	-0.701481	0.634698	-0.080447	-0.703512	0.605426	0.079978	-0.598514	0.876475	0.045617	-0.582505	0.879863	-0.098937	-0.476606	1.082689	-0.030672	-0.452195	1.081345	0.071518	-0.352876	0.680058	-0.210347	-0.395432	1.053130	0.062695	-0.362986	0.674765	0.199633	-0.069671	0.695812	-0.078649	-0.085212	0.689719	0.050262	-0.085165	0.650391	0.051517	-0.175289	0.080154	-0.106105	-0.185407	0.068487	0.061554	-0.176598	0.062561	0.102705	0.310562	0.649857	-0.163141
14853	123.775000	-0.701472	0.634686	-0.080392	-0.703535	0.605456	0.080011	-0.598526	0.876470	0.045618	-0.582520	0.879861	-0.098935	-0.476620	1.082749	-0.030666	-0.452197	1.081405	0.071527	-0.352905	0.680061	-0.210325	-0.395436	1.053183	0.062687	-0.363006	0.674753	0.199633	-0.069676	0.695841	-0.078648	-0.085201	0.689749	0.050292	-0.085165	0.650422	0.051560	-0.175290	0.080155	-0.106091	-0.185374	0.068399	0.061598	-0.176602	0.062606	0.102736	0.310565	0.649860	-0.163129
14854	123.783333	-0.701495	0.634676	-0.080340	-0.703496	0.605443	0.079996	-0.598534	0.876469	0.045618	-0.582512	0.879850	-0.098970	-0.476631	1.082811	-0.030659	-0.452179	1.081434	0.071497	-0.352928	0.680053	-0.210300	-0.395430	1.053233	0.062684	-0.363027	0.674739	0.199630	-0.069677	0.695856	-0.078648	-0.085177	0.689737	0.050310	-0.085168	0.650427	0.051593	-0.175287	0.080159	-0.106083	-0.185342	0.068284	0.061644	-0.176613	0.062631	0.102758	0.310567	0.649866	-0.163116
14855	123.791667	-0.701458	0.634708	-0.080439	-0.703487	0.605447	0.079992	-0.598541	0.876464	0.045614	-0.582526	0.879843	-0.098943	-0.476645	1.082869	-0.030641	-0.452164	1.081525	0.071529	-0.352960	0.680041	-0.210275	-0.395414	1.053278	0.062673	-0.363043	0.674721	0.199635	-0.069688	0.695937	-0.078715	-0.085120	0.689623	0.050251	-0.085173	0.650386	0.051605	-0.175291	0.080154	-0.106075	-0.185379	0.068375	0.061599	-0.176594	0.062578	0.102716	0.310566	0.649868	-0.163103
14856	123.800000	-0.701452	0.634705	-0.080446	-0.703484	0.605446	0.079994	-0.598550	0.876460	0.045605	-0.582527	0.879833	-0.098958	-0.476665	1.082916	-0.030615	-0.452121	1.081555	0.071516	-0.352988	0.680024	-0.210252	-0.395391	1.053329	0.062656	-0.363058	0.674705	0.199638	-0.069725	0.696149	-0.078899	-0.085149	0.689647	0.050305	-0.085186	0.650338	0.051599	-0.175283	0.080140	-0.106091	-0.185420	0.068464	0.061547	-0.176593	0.062544	0.102694	0.310567	0.649863	-0.163092
14857	123.808333	-0.701399	0.634694	-0.080441	-0.703492	0.605462	0.080000	-0.598556	0.876452	0.045588	-0.582522	0.879826	-0.098986	-0.476692	1.082951	-0.030585	-0.452071	1.081614	0.071548	-0.353085	0.679931	-0.210157	-0.395346	1.053382	0.062633	-0.363070	0.674698	0.199641	-0.069758	0.696308	-0.079024	-0.085110	0.689523	0.050192	-0.085203	0.650291	0.051584	-0.175292	0.080151	-0.106090	-0.185346	0.068256	0.061631	-0.176593	0.062590	0.102702	0.310564	0.649867	-0.163081
14858	123.816667	-0.701467	0.634651	-0.080374	-0.703457	0.605460	0.079971	-0.598562	0.876443	0.045565	-0.582516	0.879820	-0.099015	-0.476727	1.082977	-0.030537	-0.452007	1.081644	0.071545	-0.353189	0.679844	-0.210062	-0.395271	1.053441	0.062576	-0.363078	0.674704	0.199643	-0.069805	0.696486	-0.079138	-0.085078	0.689428	0.050066	-0.085226	0.650266	0.051570	-0.175285	0.080150	-0.106112	-0.185343	0.068261	0.061623	-0.176587	0.062552	0.102681	0.310560	0.649870	-0.163072
14859	123.825000	-0.701411	0.634716	-0.080466	-0.703457	0.605460	0.079955	-0.598573	0.876430	0.045551	-0.582523	0.879815	-0.099000	-0.476761	1.083010	-0.030488	-0.451957	1.081699	0.071593	-0.353066	0.679986	-0.210181	-0.395221	1.053486	0.062549	-0.363083	0.674707	0.199649	-0.069852	0.696597	-0.079162	-0.085124	0.689497	0.050048	-0.085250	0.650260	0.051538	-0.175280	0.080156	-0.106122	-0.185417	0.068477	0.061547	-0.176612	0.062611	0.102737	0.310563	0.649874	-0.163057
14860	123.833333	-0.701391	0.634719	-0.080471	-0.703493	0.605488	0.079967	-0.598563	0.876426	0.045522	-0.582522	0.879812	-0.099013	-0.476786	1.083040	-0.030445	-0.451890	1.081745	0.071580	-0.353239	0.679819	-0.210017	-0.395193	1.053517	0.062535	-0.363088	0.674721	0.199656	-0.069887	0.696701	-0.079187	-0.085195	0.689577	0.050023	-0.085292	0.650270	0.051499	-0.175281	0.080158	-0.106127	-0.185337	0.068285	0.061614	-0.176598	0.062593	0.102710	0.310560	0.649876	-0.163044
14861	123.841667	-0.701402	0.634727	-0.080474	-0.703480	0.605476	0.079954	-0.598564	0.876423	0.045506	-0.582505	0.879805	-0.099046	-0.476751	1.083080	-0.030368	-0.451856	1.081827	0.071633	-0.353259	0.679808	-0.209991	-0.395157	1.053566	0.062566	-0.363091	0.674737	0.199673	-0.069888	0.696792	-0.079229	-0.085217	0.689519	0.049862	-0.085352	0.650282	0.051465	-0.175282	0.080163	-0.106117	-0.185332	0.068294	0.061611	-0.176597	0.062596	0.102717	0.310560	0.649883	-0.163039
14862	123.850000	-0.701377	0.634727	-0.080468	-0.703458	0.605467	0.079938	-0.598579	0.876411	0.045521	-0.582506	0.879799	-0.099024	-0.476763	1.083132	-0.030365	-0.451812	1.081845	0.071643	-0.353137	0.679955	-0.210113	-0.395124	1.053573	0.062575	-0.363079	0.674750	0.199689	-0.069848	0.696852	-0.079292	-0.085182	0.689315	0.049604	-0.085429	0.650314	0.051445	-0.175282	0.080153	-0.106107	-0.185319	0.068300	0.061607	-0.176583	0.062610	0.102704	0.310561	0.649889	-0.163036
14863	123.858333	-0.701415	0.634728	-0.080465	-0.703454	0.605466	0.079945	-0.598547	0.876419	0.045498	-0.582491	0.879790	-0.099031	-0.476754	1.083121	-0.030336	-0.451743	1.081865	0.071663	-0.353227	0.679872	-0.210030	-0.395071	1.053563	0.062579	-0.363069	0.674762	0.199721	-0.069767	0.696868	-0.079372	-0.085336	0.689480	0.049632	-0.085528	0.650354	0.051430	-0.175294	0.080162	-0.106081	-0.185409	0.068478	0.061549	-0.176590	0.062598	0.102711	0.310558	0.649889	-0.163037
14864	123.866667	-0.701374	0.634724	-0.080461	-0.703454	0.605466	0.079960	-0.598531	0.876417	0.045498	-0.582476	0.879784	-0.099035	-0.476743	1.083076	-0.030282	-0.451678	1.081900	0.071722	-0.353314	0.679785	-0.209956	-0.395005	1.053564	0.062586	-0.363051	0.674774	0.199751	-0.069671	0.696869	-0.079468	-0.085440	0.689516	0.049545	-0.085638	0.650402	0.051416	-0.175286	0.080152	-0.106100	-0.185341	0.068266	0.061623	-0.176598	0.062586	0.102721	0.310558	0.649887	-0.163045
14865	123.875000	-0.701410	0.634681	-0.080369	-0.703454	0.605466	0.079963	-0.598509	0.876415	0.045499	-0.582463	0.879762	-0.099057	-0.476740	1.083055	-0.030241	-0.451599	1.081875	0.071775	-0.353321	0.679779	-0.209946	-0.394933	1.053564	0.062593	-0.363021	0.674786	0.199786	-0.069563	0.696849	-0.079606	-0.085542	0.689562	0.049455	-0.085750	0.650458	0.051404	-0.175283	0.080149	-0.106101	-0.185342	0.068263	0.061622	-0.176590	0.062593	0.102708	0.310557	0.649889	-0.163058
14866	123.883333	-0.701477	0.634750	-0.080438	-0.703453	0.605469	0.079966	-0.598488	0.876413	0.045497	-0.582444	0.879770	-0.099033	-0.476725	1.083022	-0.030187	-0.451534	1.081926	0.071822	-0.353324	0.679774	-0.209945	-0.394861	1.053562	0.062603	-0.362991	0.674796	0.199814	-0.069477	0.696684	-0.079617	-0.085743	0.689776	0.049454	-0.085860	0.650503	0.051373	-0.175294	0.080162	-0.106072	-0.185342	0.068261	0.061627	-0.176613	0.062605	0.102741	0.310553	0.649887	-0.163063
14867	123.891667	-0.701409	0.634737	-0.080441	-0.703444	0.605468	0.079966	-0.598466	0.876410	0.045498	-0.582433	0.879775	-0.099035	-0.476702	1.083012	-0.030143	-0.451422	1.081838	0.071823	-0.353245	0.679846	-0.210013	-0.394791	1.053549	0.062600	-0.362963	0.674804	0.199846	-0.069375	0.696650	-0.079796	-0.085843	0.689820	0.049347	-0.085962	0.650548	0.051331	-0.175287	0.080154	-0.106103	-0.185381	0.068376	0.061592	-0.176596	0.062570	0.102703	0.310550	0.649886	-0.163072
14868	123.900000	-0.701415	0.634718	-0.080344	-0.703449	0.605469	0.079970	-0.598450	0.876407	0.045497	-0.582425	0.879775	-0.099030	-0.476631	1.082975	-0.030045	-0.451339	1.081797	0.071846	-0.353308	0.679762	-0.209942	-0.394712	1.053541	0.062598	-0.362934	0.674814	0.199878	-0.069280	0.696623	-0.079986	-0.085949	0.689850	0.049224	-0.086062	0.650584	0.051271	-0.175279	0.080156	-0.106095	-0.185416	0.068487	0.061559	-0.176603	0.062605	0.102719	0.310547	0.649878	-0.163075
14869	123.908333	-0.701363	0.634737	-0.080418	-0.703444	0.605471	0.079962	-0.598435	0.876400	0.045508	-0.582418	0.879760	-0.099045	-0.476630	1.082972	-0.030030	-0.451244	1.081925	0.071958	-0.353298	0.679760	-0.209941	-0.394630	1.053543	0.062594	-0.362898	0.674821	0.199903	-0.069195	0.696537	-0.080108	-0.086057	0.689888	0.049086	-0.086169	0.650622	0.051205	-0.175283	0.080155	-0.106099	-0.185414	0.068493	0.061559	-0.176609	0.062621	0.102742	0.310546	0.649877	-0.163076
14870	123.916667	-0.701404	0.634750	-0.080426	-0.703449	0.605468	0.079964	-0.598401	0.876402	0.045501	-0.582406	0.879771	-0.099016	-0.476597	1.082943	-0.029963	-0.451175	1.081921	0.071991	-0.353294	0.679758	-0.209936	-0.394553	1.053538	0.062582	-0.362865	0.674825	0.199934	-0.069146	0.696603	-0.080352	-0.086183	0.689929	0.048927	-0.086275	0.650679	0.051137	-0.175290	0.080156	-0.106093	-0.185418	0.068481	0.061565	-0.176593	0.062562	0.102708	0.310549	0.649875	-0.163079
14871	123.925000	-0.701366	0.634744	-0.080424	-0.703436	0.605471	0.079973	-0.598387	0.876402	0.045511	-0.582399	0.879765	-0.099030	-0.476596	1.082933	-0.029965	-0.451096	1.081743	0.071893	-0.353293	0.679758	-0.209926	-0.394478	1.053524	0.062568	-0.362833	0.674832	0.199964	-0.069097	0.696752	-0.080681	-0.086330	0.689991	0.048749	-0.086393	0.650752	0.051084	-0.175287	0.080147	-0.106098	-0.185381	0.068368	0.061596	-0.176597	0.062591	0.102726	0.310545	0.649870	-0.163079
14872	123.933333	-0.701349	0.634724	-0.080399	-0.703444	0.605470	0.079976	-0.598364	0.876401	0.045523	-0.582396	0.879754	-0.099013	-0.476551	1.082916	-0.029917	-0.451008	1.081797	0.071942	-0.353297	0.679760	-0.209912	-0.394407	1.053510	0.062553	-0.362805	0.674851	0.199995	-0.069078	0.696759	-0.080854	-0.086428	0.689912	0.048443	-0.086520	0.650834	0.051036	-0.175288	0.080144	-0.106098	-0.185346	0.068246	0.061633	-0.176611	0.062600	0.102752	0.310546	0.649874	-0.163076
14873	123.941667	-0.701350	0.634743	-0.080410	-0.703420	0.605476	0.079982	-0.598344	0.876403	0.045530	-0.582393	0.879745	-0.099006	-0.476530	1.082917	-0.029905	-0.450952	1.081765	0.071949	-0.353161	0.679914	-0.210032	-0.394336	1.053496	0.062529	-0.362772	0.674874	0.200025	-0.069075	0.696784	-0.081037	-0.086627	0.690023	0.048264	-0.086634	0.650944	0.050992	-0.175294	0.080143	-0.106090	-0.185421	0.068457	0.061554	-0.176599	0.062586	0.102728	0.310541	0.649887	-0.163074
14874	123.950000	-0.701425	0.634736	-0.080321	-0.703413	0.605487	0.079985	-0.598327	0.876400	0.045535	-0.582392	0.879738	-0.099003	-0.476508	1.082905	-0.029898	-0.450889	1.081751	0.071947	-0.353181	0.679909	-0.210016	-0.394274	1.053485	0.062502	-0.362738	0.674894	0.200060	-0.069080	0.696803	-0.081211	-0.086836	0.690163	0.048113	-0.086754	0.651093	0.050952	-0.175286	0.080147	-0.106104	-0.185343	0.068245	0.061627	-0.176593	0.062529	0.102688	0.310535	0.649892	-0.163060
14875	123.958333	-0.701363	0.634769	-0.080398	-0.703404	0.605492	0.079986	-0.598312	0.876402	0.045536	-0.582386	0.879733	-0.099015	-0.476480	1.082911	-0.029868	-0.450825	1.081750	0.071922	-0.353343	0.679757	-0.209878	-0.394216	1.053483	0.062478	-0.362708	0.674928	0.200094	-0.069114	0.696700	-0.081236	-0.087038	0.690321	0.047982	-0.086858	0.651246	0.050913	-0.175292	0.080160	-0.106095	-0.185347	0.068256	0.061629	-0.176596	0.062579	0.102707	0.310531	0.649906	-0.163051
14876	123.966667	-0.701375	0.634749	-0.080310	-0.703396	0.605501	0.079981	-0.598294	0.876400	0.045527	-0.582396	0.879706	-0.099045	-0.476464	1.082904	-0.029884	-0.450775	1.081751	0.071917	-0.353368	0.679749	-0.209875	-0.394161	1.053483	0.062450	-0.362685	0.674955	0.200123	-0.069117	0.696753	-0.081403	-0.087219	0.690489	0.047877	-0.086951	0.651416	0.050879	-0.175293	0.080179	-0.106088	-0.185415	0.068484	0.061550	-0.176595	0.062604	0.102703	0.310521	0.649914	-0.163038
14877	123.975000	-0.701345	0.634789	-0.080392	-0.703389	0.605505	0.079973	-0.598279	0.876405	0.045524	-0.582389	0.879732	-0.099000	-0.476447	1.082922	-0.029893	-0.450749	1.081753	0.071908	-0.353320	0.679809	-0.209951	-0.394118	1.053488	0.062421	-0.362660	0.674974	0.200144	-0.069119	0.696821	-0.081563	-0.087406	0.690725	0.047853	-0.087014	0.651589	0.050821	-0.175286	0.080169	-0.106111	-0.185375	0.068395	0.061587	-0.176597	0.062562	0.102697	0.310514	0.649922	-0.163032
14878	123.983333	-0.701318	0.634806	-0.080389	-0.703420	0.605533	0.079991	-0.598270	0.876407	0.045513	-0.582392	0.879731	-0.099009	-0.476420	1.082919	-0.029894	-0.450690	1.081790	0.071891	-0.353415	0.679713	-0.209900	-0.394077	1.053491	0.062386	-0.362644	0.674977	0.200159	-0.069133	0.696894	-0.081710	-0.087492	0.690805	0.047712	-0.087050	0.651742	0.050773	-0.175288	0.080173	-0.106104	-0.185414	0.068502	0.061553	-0.176601	0.062613	0.102722	0.310510	0.649929	-0.163031
14879	123.991667	-0.701330	0.634792	-0.080347	-0.703320	0.605502	0.079938	-0.598253	0.876411	0.045506	-0.582387	0.879708	-0.099051	-0.476402	1.082945	-0.029913	-0.450656	1.081766	0.071857	-0.353433	0.679690	-0.209923	-0.394041	1.053499	0.062348	-0.362631	0.674977	0.200165	-0.069153	0.696912	-0.081786	-0.087568	0.690911	0.047652	-0.087055	0.651857	0.050731	-0.175284	0.080173	-0.106106	-0.185336	0.068298	0.061621	-0.176588	0.062582	0.102699	0.310508	0.649927	-0.163036
14880	124.000000	-0.701301	0.634802	-0.080390	-0.703403	0.605537	0.079990	-0.598240	0.876414	0.045500	-0.582386	0.879706	-0.099029	-0.476391	1.082946	-0.029963	-0.450620	1.081769	0.071822	-0.353313	0.679813	-0.210082	-0.394007	1.053508	0.062310	-0.362625	0.674964	0.200164	-0.069241	0.697228	-0.082058	-0.087591	0.690986	0.047605	-0.087037	0.651937	0.050705	-0.175285	0.080158	-0.106105	-0.185331	0.068287	0.061616	-0.176585	0.062572	0.102691	0.310505	0.649920	-0.163043
14881	124.008333	-0.701319	0.634804	-0.080388	-0.703365	0.605516	0.079970	-0.598229	0.876406	0.045491	-0.582377	0.879685	-0.099049	-0.476383	1.082948	-0.029990	-0.450601	1.081775	0.071773	-0.353392	0.679716	-0.210040	-0.393979	1.053519	0.062268	-0.362620	0.674951	0.200151	-0.069406	0.697291	-0.081987	-0.087572	0.691019	0.047576	-0.086996	0.651976	0.050666	-0.175287	0.080159	-0.106097	-0.185370	0.068372	0.061579	-0.176584	0.062558	0.102687	0.310509	0.649916	-0.163052
14882	124.016667	-0.701337	0.634809	-0.080384	-0.703365	0.605513	0.079969	-0.598226	0.876401	0.045484	-0.582382	0.879669	-0.099049	-0.476378	1.082932	-0.030018	-0.450557	1.081821	0.071772	-0.353471	0.679629	-0.209994	-0.393953	1.053531	0.062224	-0.362616	0.674945	0.200144	-0.069602	0.697383	-0.081875	-0.087528	0.691025	0.047565	-0.086950	0.651978	0.050637	-0.175282	0.080159	-0.106116	-0.185332	0.068259	0.061624	-0.176593	0.062584	0.102709	0.310507	0.649909	-0.163063
14883	124.025000	-0.701360	0.634792	-0.080341	-0.703358	0.605516	0.079972	-0.598218	0.876394	0.045474	-0.582394	0.879626	-0.099099	-0.476366	1.082949	-0.030026	-0.450522	1.081896	0.071764	-0.353484	0.679611	-0.210010	-0.393930	1.053554	0.062170	-0.362617	0.674945	0.200131	-0.069789	0.697559	-0.081800	-0.087497	0.690987	0.047550	-0.086925	0.651933	0.050608	-0.175280	0.080162	-0.106111	-0.185373	0.068364	0.061587	-0.176591	0.062592	0.102702	0.310508	0.649900	-0.163056
14884	124.033333	-0.701285	0.634792	-0.080387	-0.703357	0.605519	0.079972	-0.598211	0.876390	0.045461	-0.582392	0.879633	-0.099071	-0.476374	1.082934	-0.030072	-0.450505	1.081878	0.071713	-0.353493	0.679595	-0.210020	-0.393905	1.053561	0.062122	-0.362620	0.674948	0.200123	-0.069956	0.697729	-0.081721	-0.087461	0.690929	0.047547	-0.086922	0.651870	0.050588	-0.175285	0.080167	-0.106105	-0.185339	0.068266	0.061630	-0.176613	0.062610	0.102738	0.310506	0.649900	-0.163053
14885	124.041667	-0.701339	0.634813	-0.080384	-0.703355	0.605517	0.079966	-0.598212	0.876379	0.045443	-0.582401	0.879623	-0.099083	-0.476367	1.082918	-0.030103	-0.450496	1.081878	0.071670	-0.353504	0.679582	-0.210026	-0.393895	1.053574	0.062084	-0.362615	0.674966	0.200136	-0.070078	0.697860	-0.081639	-0.087452	0.690847	0.047551	-0.086959	0.651776	0.050549	-0.175291	0.080171	-0.106088	-0.185415	0.068483	0.061551	-0.176598	0.062575	0.102693	0.310505	0.649900	-0.163047
14886	124.050000	-0.701296	0.634798	-0.080392	-0.703358	0.605515	0.079960	-0.598211	0.876368	0.045418	-0.582414	0.879587	-0.099139	-0.476359	1.082896	-0.030137	-0.450479	1.081908	0.071643	-0.353508	0.679577	-0.210025	-0.393868	1.053581	0.062049	-0.362612	0.674989	0.200162	-0.070158	0.697959	-0.081574	-0.087459	0.690748	0.047550	-0.087014	0.651669	0.050502	-0.175291	0.080171	-0.106102	-0.185341	0.068281	0.061632	-0.176609	0.062598	0.102723	0.310502	0.649899	-0.163044
14887	124.058333	-0.701316	0.634784	-0.080355	-0.703356	0.605511	0.079955	-0.598208	0.876364	0.045400	-0.582413	0.879592	-0.099132	-0.476354	1.082862	-0.030160	-0.450455	1.081895	0.071615	-0.353447	0.679630	-0.210098	-0.393849	1.053573	0.062009	-0.362599	0.675018	0.200195	-0.070177	0.697996	-0.081532	-0.087508	0.690703	0.047608	-0.087090	0.651556	0.050458	-0.175286	0.080158	-0.106098	-0.185382	0.068383	0.061592	-0.176610	0.062587	0.102726	0.310505	0.649897	-0.163038
14888	124.066667	-0.701294	0.634791	-0.080400	-0.703355	0.605518	0.079960	-0.598200	0.876368	0.045391	-0.582418	0.879567	-0.099161	-0.476350	1.082817	-0.030178	-0.450427	1.081878	0.071595	-0.353382	0.679688	-0.210167	-0.393824	1.053570	0.061975	-0.362591	0.675043	0.200241	-0.070150	0.697991	-0.081520	-0.087561	0.690650	0.047657	-0.087167	0.651436	0.050411	-0.175299	0.080150	-0.106069	-0.185421	0.068472	0.061554	-0.176625	0.062612	0.102754	0.310509	0.649893	-0.163041
14889	124.075000	-0.701317	0.634769	-0.080360	-0.703354	0.605537	0.079969	-0.598204	0.876366	0.045379	-0.582411	0.879574	-0.099168	-0.476349	1.082766	-0.030196	-0.450399	1.081789	0.071540	-0.353441	0.679615	-0.210092	-0.393781	1.053569	0.061942	-0.362575	0.675057	0.200288	-0.070089	0.697942	-0.081542	-0.087518	0.690469	0.047578	-0.087230	0.651335	0.050377	-0.175302	0.080137	-0.106069	-0.185386	0.068358	0.061584	-0.176596	0.062588	0.102716	0.310514	0.649889	-0.163038
14890	124.083333	-0.701295	0.634771	-0.080403	-0.703357	0.605512	0.079962	-0.598204	0.876368	0.045374	-0.582418	0.879552	-0.099188	-0.476349	1.082722	-0.030205	-0.450361	1.081830	0.071559	-0.353499	0.679543	-0.210017	-0.393745	1.053570	0.061912	-0.362556	0.675075	0.200328	-0.070019	0.697881	-0.081587	-0.087546	0.690437	0.047624	-0.087277	0.651249	0.050345	-0.175291	0.080130	-0.106095	-0.185345	0.068250	0.061620	-0.176600	0.062580	0.102725	0.310520	0.649885	-0.163032
14891	124.091667	-0.701321	0.634754	-0.080359	-0.703355	0.605517	0.079967	-0.598037	0.876261	0.045322	-0.582417	0.879569	-0.099159	-0.476352	1.082689	-0.030217	-0.450350	1.081770	0.071517	-0.353477	0.679554	-0.209998	-0.393715	1.053582	0.061887	-0.362538	0.675079	0.200352	-0.069952	0.697829	-0.081653	-0.087450	0.690227	0.047476	-0.087313	0.651174	0.050313	-0.175286	0.080140	-0.106096	-0.185342	0.068245	0.061632	-0.176593	0.062539	0.102705	0.310519	0.649896	-0.163032
14892	124.100000	-0.701416	0.634794	-0.080395	-0.703357	0.605520	0.079962	-0.598209	0.876370	0.045348	-0.582426	0.879567	-0.099174	-0.476351	1.082669	-0.030229	-0.450329	1.081828	0.071522	-0.353330	0.679705	-0.210122	-0.393689	1.053592	0.061861	-0.362518	0.675083	0.200372	-0.069908	0.697795	-0.081714	-0.087326	0.690000	0.047356	-0.087344	0.651085	0.050275	-0.175292	0.080158	-0.106072	-0.185418	0.068459	0.061557	-0.176603	0.062603	0.102753	0.310515	0.649898	-0.163025
14893	124.108333	-0.701312	0.634765	-0.080406	-0.703359	0.605543	0.079964	-0.598223	0.876371	0.045327	-0.582435	0.879565	-0.099192	-0.476348	1.082668	-0.030250	-0.450318	1.081838	0.071473	-0.353447	0.679571	-0.209975	-0.393675	1.053621	0.061837	-0.362494	0.675086	0.200379	-0.069879	0.697794	-0.081774	-0.087287	0.689921	0.047309	-0.087367	0.651003	0.050216	-0.175288	0.080180	-0.106075	-0.185373	0.068374	0.061597	-0.176593	0.062593	0.102720	0.310512	0.649912	-0.163018
14894	124.116667	-0.701363	0.634741	-0.080330	-0.703370	0.605522	0.079943	-0.598238	0.876364	0.045298	-0.582453	0.879567	-0.099213	-0.476355	1.082690	-0.030271	-0.450288	1.081859	0.071439	-0.353438	0.679579	-0.209966	-0.393664	1.053647	0.061813	-0.362477	0.675091	0.200381	-0.069859	0.697811	-0.081836	-0.087334	0.689983	0.047328	-0.087383	0.650923	0.050148	-0.175276	0.080177	-0.106099	-0.185330	0.068295	0.061629	-0.176608	0.062632	0.102747	0.310501	0.649921	-0.163008
14895	124.125000	-0.701329	0.634760	-0.080427	-0.703371	0.605515	0.079928	-0.598172	0.876304	0.045250	-0.582471	0.879556	-0.099234	-0.476360	1.082715	-0.030277	-0.450275	1.081949	0.071481	-0.353300	0.679716	-0.210100	-0.393631	1.053712	0.061808	-0.362455	0.675099	0.200379	-0.069859	0.697833	-0.081913	-0.087331	0.689968	0.047333	-0.087400	0.650814	0.050075	-0.175281	0.080188	-0.106089	-0.185366	0.068396	0.061591	-0.176581	0.062627	0.102707	0.310495	0.649930	-0.163008
14896	124.133333	-0.701339	0.634748	-0.080441	-0.703381	0.605515	0.079918	-0.598274	0.876343	0.045246	-0.582492	0.879541	-0.099258	-0.476372	1.082745	-0.030291	-0.450275	1.081967	0.071441	-0.353313	0.679703	-0.210109	-0.393648	1.053704	0.061754	-0.362443	0.675105	0.200380	-0.069871	0.697862	-0.081996	-0.087329	0.689948	0.047328	-0.087420	0.650730	0.049994	-0.175292	0.080185	-0.106080	-0.185406	0.068493	0.061542	-0.176589	0.062572	0.102684	0.310486	0.649928	-0.163007
14897	124.141667	-0.701348	0.634737	-0.080452	-0.703406	0.605516	0.079923	-0.598293	0.876330	0.045225	-0.582513	0.879530	-0.099279	-0.476384	1.082774	-0.030300	-0.450246	1.081989	0.071406	-0.353463	0.679551	-0.209982	-0.393625	1.053754	0.061719	-0.362437	0.675117	0.200384	-0.069894	0.697881	-0.082057	-0.087264	0.689780	0.047200	-0.087436	0.650637	0.049909	-0.175284	0.080160	-0.106117	-0.185332	0.068285	0.061609	-0.176594	0.062606	0.102702	0.310468	0.649922	-0.163019
14898	124.150000	-0.701397	0.634709	-0.080370	-0.703402	0.605493	0.079904	-0.598309	0.876321	0.045210	-0.582537	0.879499	-0.099322	-0.476399	1.082805	-0.030298	-0.450210	1.082040	0.071391	-0.353483	0.679537	-0.209992	-0.393613	1.053798	0.061721	-0.362432	0.675126	0.200390	-0.069918	0.697908	-0.082106	-0.087213	0.689627	0.047082	-0.087468	0.650548	0.049836	-0.175288	0.080143	-0.106122	-0.185336	0.068267	0.061595	-0.176587	0.062611	0.102682	0.310463	0.649918	-0.163023
14899	124.158333	-0.701379	0.634721	-0.080457	-0.703402	0.605498	0.079906	-0.598322	0.876310	0.045200	-0.582559	0.879506	-0.099299	-0.476416	1.082834	-0.030284	-0.450201	1.082052	0.071393	-0.353440	0.679596	-0.210073	-0.393605	1.053823	0.061712	-0.362429	0.675131	0.200400	-0.069945	0.697942	-0.082134	-0.087287	0.689705	0.047154	-0.087502	0.650488	0.049752	-0.175294	0.080142	-0.106117	-0.185418	0.068459	0.061523	-0.176597	0.062541	0.102671	0.310462	0.649916	-0.163030
14900	124.166667	-0.701371	0.634721	-0.080449	-0.703448	0.605573	0.079959	-0.598336	0.876308	0.045203	-0.582581	0.879508	-0.099300	-0.476434	1.082868	-0.030252	-0.450193	1.082137	0.071443	-0.353531	0.679518	-0.210005	-0.393593	1.053847	0.061715	-0.362423	0.675131	0.200408	-0.069972	0.697981	-0.082151	-0.087306	0.689660	0.047104	-0.087554	0.650440	0.049685	-0.175289	0.080142	-0.106124	-0.185423	0.068461	0.061529	-0.176604	0.062578	0.102697	0.310464	0.649926	-0.163036
14901	124.175000	-0.701393	0.634716	-0.080393	-0.703412	0.605495	0.079915	-0.598352	0.876310	0.045202	-0.582597	0.879501	-0.099344	-0.476453	1.082892	-0.030222	-0.450161	1.082141	0.071442	-0.353558	0.679517	-0.210009	-0.393575	1.053865	0.061705	-0.362415	0.675128	0.200421	-0.069995	0.698024	-0.082161	-0.087342	0.689637	0.047080	-0.087622	0.650401	0.049623	-0.175291	0.080161	-0.106106	-0.185345	0.068263	0.061613	-0.176610	0.062584	0.102712	0.310461	0.649928	-0.163036
14902	124.183333	-0.701367	0.634711	-0.080409	-0.703413	0.605493	0.079913	-0.598382	0.876290	0.045189	-0.582627	0.879512	-0.099292	-0.476467	1.082915	-0.030186	-0.450144	1.082173	0.071478	-0.353448	0.679657	-0.210148	-0.393555	1.053873	0.061709	-0.362401	0.675131	0.200440	-0.070014	0.698069	-0.082179	-0.087388	0.689612	0.047033	-0.087695	0.650366	0.049562	-0.175282	0.080172	-0.106106	-0.185350	0.068273	0.061626	-0.176610	0.062561	0.102694	0.310463	0.649930	-0.163033
14903	124.191667	-0.701399	0.634732	-0.080426	-0.703395	0.605520	0.079926	-0.598394	0.876287	0.045190	-0.582650	0.879510	-0.099288	-0.476487	1.082945	-0.030153	-0.450117	1.082179	0.071493	-0.353599	0.679501	-0.210015	-0.393537	1.053877	0.061706	-0.362395	0.675116	0.200462	-0.070039	0.698107	-0.082189	-0.087437	0.689579	0.046987	-0.087776	0.650334	0.049495	-0.175289	0.080181	-0.106092	-0.185421	0.068489	0.061552	-0.176605	0.062609	0.102715	0.310469	0.649930	-0.163037
14904	124.200000	-0.701384	0.634723	-0.080426	-0.703404	0.605482	0.079916	-0.598389	0.876299	0.045192	-0.582673	0.879505	-0.099298	-0.476503	1.082955	-0.030136	-0.450095	1.082182	0.071504	-0.353614	0.679492	-0.210018	-0.393523	1.053881	0.061690	-0.362382	0.675107	0.200483	-0.070057	0.698138	-0.082201	-0.087492	0.689539	0.046937	-0.087855	0.650296	0.049434	-0.175292	0.080187	-0.106074	-0.185347	0.068281	0.061642	-0.176608	0.062606	0.102720	0.310472	0.649924	-0.163047
14905	124.208333	-0.701449	0.634649	-0.080349	-0.703403	0.605476	0.079913	-0.598398	0.876288	0.045184	-0.582693	0.879486	-0.099301	-0.476516	1.082979	-0.030120	-0.450074	1.082186	0.071511	-0.353626	0.679479	-0.210027	-0.393508	1.053869	0.061674	-0.362369	0.675111	0.200519	-0.070057	0.698313	-0.082359	-0.087536	0.689474	0.046873	-0.087933	0.650249	0.049382	-0.175282	0.080172	-0.106103	-0.185379	0.068383	0.061596	-0.176607	0.062611	0.102739	0.310472	0.649915	-0.163059
14906	124.216667	-0.701417	0.634693	-0.080437	-0.703397	0.605465	0.079910	-0.598417	0.876255	0.045173	-0.582707	0.879463	-0.099305	-0.476531	1.082988	-0.030117	-0.450057	1.082177	0.071512	-0.353507	0.679597	-0.210166	-0.393494	1.053858	0.061651	-0.362350	0.675111	0.200555	-0.070075	0.698333	-0.082376	-0.087561	0.689405	0.046815	-0.088009	0.650197	0.049339	-0.175284	0.080147	-0.106105	-0.185336	0.068261	0.061631	-0.176591	0.062556	0.102697	0.310472	0.649900	-0.163066
14907	124.225000	-0.701396	0.634679	-0.080442	-0.703418	0.605465	0.079924	-0.598409	0.876263	0.045179	-0.582721	0.879440	-0.099312	-0.476543	1.082984	-0.030115	-0.450040	1.082161	0.071506	-0.353574	0.679512	-0.210106	-0.393484	1.053840	0.061633	-0.362337	0.675115	0.200590	-0.070089	0.698340	-0.082404	-0.087569	0.689319	0.046762	-0.088055	0.650126	0.049297	-0.175286	0.080143	-0.106104	-0.185378	0.068352	0.061584	-0.176585	0.062563	0.102706	0.310473	0.649895	-0.163079
14908	124.233333	-0.701375	0.634667	-0.080442	-0.703401	0.605452	0.079917	-0.598418	0.876256	0.045181	-0.582736	0.879424	-0.099317	-0.476552	1.082951	-0.030109	-0.450019	1.082141	0.071508	-0.353640	0.679437	-0.210033	-0.393469	1.053826	0.061608	-0.362324	0.675129	0.200624	-0.070107	0.698347	-0.082432	-0.087460	0.689063	0.046631	-0.088093	0.650036	0.049235	-0.175280	0.080131	-0.106121	-0.185338	0.068238	0.061615	-0.176588	0.062569	0.102719	0.310471	0.649889	-0.163079
14909	124.241667	-0.701373	0.634662	-0.080425	-0.703401	0.605453	0.079915	-0.598429	0.876247	0.045181	-0.582753	0.879421	-0.099314	-0.476571	1.082941	-0.030105	-0.450009	1.082116	0.071503	-0.353642	0.679436	-0.210027	-0.393452	1.053814	0.061586	-0.362311	0.675146	0.200645	-0.070127	0.698364	-0.082452	-0.087476	0.689067	0.046653	-0.088113	0.649942	0.049186	-0.175282	0.080133	-0.106119	-0.185329	0.068253	0.061611	-0.176579	0.062557	0.102696	0.310464	0.649899	-0.163064
14910	124.250000	-0.701413	0.634668	-0.080415	-0.703411	0.605458	0.079915	-0.598423	0.876260	0.045188	-0.582767	0.879424	-0.099304	-0.476588	1.082916	-0.030087	-0.450001	1.082101	0.071502	-0.353649	0.679439	-0.210015	-0.393434	1.053809	0.061571	-0.362298	0.675168	0.200662	-0.070137	0.698385	-0.082468	-0.087487	0.689070	0.046675	-0.088121	0.649845	0.049133	-0.175288	0.080163	-0.106090	-0.185334	0.068250	0.061620	-0.176587	0.062547	0.102687	0.310460	0.649914	-0.163036
14911	124.258333	-0.701409	0.634687	-0.080417	-0.703408	0.605460	0.079914	-0.598430	0.876268	0.045196	-0.582785	0.879437	-0.099299	-0.476608	1.082904	-0.030085	-0.449988	1.082069	0.071480	-0.353650	0.679445	-0.209994	-0.393429	1.053801	0.061550	-0.362283	0.675190	0.200668	-0.070149	0.698399	-0.082477	-0.087440	0.689016	0.046648	-0.088111	0.649784	0.049084	-0.175288	0.080180	-0.106088	-0.185377	0.068376	0.061584	-0.176595	0.062592	0.102709	0.310444	0.649935	-0.163013
14912	124.266667	-0.701470	0.634646	-0.080342	-0.703408	0.605469	0.079913	-0.598430	0.876275	0.045201	-0.582792	0.879439	-0.099321	-0.476620	1.082884	-0.030081	-0.449979	1.082041	0.071471	-0.353656	0.679449	-0.209977	-0.393419	1.053803	0.061540	-0.362266	0.675212	0.200672	-0.070160	0.698392	-0.082501	-0.087328	0.688824	0.046488	-0.088094	0.649724	0.049045	-0.175278	0.080178	-0.106104	-0.185339	0.068298	0.061627	-0.176601	0.062611	0.102709	0.310428	0.649944	-0.162983
14913	124.275000	-0.701418	0.634700	-0.080420	-0.703407	0.605471	0.079908	-0.598442	0.876257	0.045193	-0.582805	0.879451	-0.099290	-0.476634	1.082856	-0.030076	-0.449993	1.082057	0.071498	-0.353596	0.679524	-0.210036	-0.393411	1.053801	0.061538	-0.362253	0.675228	0.200660	-0.070175	0.698221	-0.082382	-0.087325	0.688856	0.046502	-0.088091	0.649692	0.049025	-0.175283	0.080184	-0.106119	-0.185333	0.068305	0.061611	-0.176601	0.062605	0.102686	0.310411	0.649958	-0.162964
14914	124.283333	-0.701447	0.634709	-0.080432	-0.703422	0.605470	0.079902	-0.598423	0.876275	0.045203	-0.582809	0.879452	-0.099285	-0.476647	1.082817	-0.030070	-0.449991	1.082038	0.071504	-0.353537	0.679595	-0.210104	-0.393398	1.053799	0.061534	-0.362242	0.675243	0.200660	-0.070152	0.698193	-0.082425	-0.087260	0.688750	0.046403	-0.088081	0.649667	0.049018	-0.175284	0.080182	-0.106129	-0.185416	0.068500	0.061540	-0.176603	0.062582	0.102674	0.310397	0.649969	-0.162950
14915	124.291667	-0.701410	0.634697	-0.080431	-0.703418	0.605469	0.079906	-0.598423	0.876277	0.045211	-0.582808	0.879451	-0.099284	-0.476656	1.082774	-0.030068	-0.449987	1.082018	0.071517	-0.353664	0.679460	-0.209965	-0.393385	1.053799	0.061535	-0.362229	0.675243	0.200660	-0.070113	0.698145	-0.082468	-0.087222	0.688705	0.046363	-0.088076	0.649639	0.048997	-0.175290	0.080185	-0.106126	-0.185380	0.068391	0.061567	-0.176606	0.062610	0.102698	0.310393	0.649969	-0.162949
14916	124.300000	-0.701409	0.634689	-0.080426	-0.703418	0.605461	0.079914	-0.598420	0.876281	0.045219	-0.582800	0.879440	-0.099311	-0.476670	1.082731	-0.030054	-0.449968	1.081962	0.071493	-0.353659	0.679458	-0.209966	-0.393371	1.053793	0.061539	-0.362222	0.675240	0.200669	-0.070071	0.698085	-0.082520	-0.087189	0.688659	0.046336	-0.088077	0.649603	0.048981	-0.175285	0.080166	-0.106147	-0.185336	0.068276	0.061594	-0.176607	0.062605	0.102697	0.310389	0.649968	-0.162950
14917	124.308333	-0.701412	0.634668	-0.080399	-0.703420	0.605457	0.079919	-0.598413	0.876276	0.045228	-0.582800	0.879439	-0.099271	-0.476675	1.082687	-0.030036	-0.449917	1.082001	0.071591	-0.353517	0.679593	-0.210100	-0.393350	1.053788	0.061548	-0.362225	0.675232	0.200678	-0.070061	0.697982	-0.082596	-0.087156	0.688573	0.046333	-0.088068	0.649528	0.049001	-0.175281	0.080164	-0.106143	-0.185375	0.068367	0.061567	-0.176593	0.062557	0.102672	0.310398	0.649967	-0.162945
14918	124.316667	-0.701441	0.634693	-0.080405	-0.703425	0.605453	0.079926	-0.598415	0.876278	0.045239	-0.582800	0.879443	-0.099262	-0.476693	1.082655	-0.030019	-0.449940	1.081944	0.071553	-0.353499	0.679600	-0.210104	-0.393338	1.053786	0.061546	-0.362231	0.675220	0.200670	-0.070086	0.697702	-0.082575	-0.087098	0.688350	0.046391	-0.088060	0.649334	0.048993	-0.175284	0.080180	-0.106117	-0.185342	0.068260	0.061613	-0.176595	0.062592	0.102710	0.310406	0.649961	-0.162944
14919	124.325000	-0.701416	0.634687	-0.080383	-0.703441	0.605457	0.079947	-0.598416	0.876280	0.045245	-0.582795	0.879442	-0.099249	-0.476722	1.082637	-0.030030	-0.449915	1.081939	0.071582	-0.353543	0.679546	-0.210043	-0.393325	1.053788	0.061545	-0.362238	0.675207	0.200647	-0.070117	0.697582	-0.082655	-0.086958	0.688254	0.046399	-0.087894	0.649209	0.048912	-0.175278	0.080178	-0.106111	-0.185331	0.068274	0.061622	-0.176594	0.062586	0.102716	0.310411	0.649961	-0.162946
14920	124.333333	-0.701398	0.634701	-0.080381	-0.703417	0.605445	0.079939	-0.598428	0.876260	0.045239	-0.582790	0.879446	-0.099243	-0.476717	1.082615	-0.029988	-0.449908	1.081974	0.071643	-0.353460	0.679628	-0.210115	-0.393315	1.053791	0.061550	-0.362252	0.675198	0.200617	-0.070150	0.697555	-0.082691	-0.086761	0.688271	0.046406	-0.087742	0.649211	0.048903	-0.175274	0.080172	-0.106103	-0.185332	0.068271	0.061636	-0.176594	0.062596	0.102725	0.310423	0.649953	-0.162952
14921	124.341667	-0.701441	0.634703	-0.080351	-0.703428	0.605447	0.079943	-0.598418	0.876276	0.045246	-0.582792	0.879449	-0.099241	-0.476729	1.082600	-0.029968	-0.449916	1.081938	0.071624	-0.353529	0.679560	-0.210063	-0.393306	1.053793	0.061561	-0.362269	0.675189	0.200595	-0.070165	0.697528	-0.082736	-0.086671	0.688239	0.046417	-0.087672	0.649184	0.048910	-0.175283	0.080181	-0.106073	-0.185407	0.068483	0.061565	-0.176585	0.062578	0.102707	0.310433	0.649941	-0.162967
14922	124.350000	-0.701383	0.634689	-0.080356	-0.703428	0.605448	0.079942	-0.598425	0.876273	0.045245	-0.582786	0.879449	-0.099242	-0.476742	1.082587	-0.029951	-0.449903	1.081958	0.071647	-0.353596	0.679495	-0.209998	-0.393301	1.053795	0.061572	-0.362280	0.675180	0.200571	-0.070140	0.697468	-0.082797	-0.086621	0.688201	0.046462	-0.087629	0.649159	0.048927	-0.175276	0.080164	-0.106087	-0.185410	0.068484	0.061570	-0.176597	0.062596	0.102730	0.310440	0.649928	-0.162989
14923	124.358333	-0.701424	0.634674	-0.080338	-0.703422	0.605439	0.079948	-0.598427	0.876268	0.045239	-0.582782	0.879446	-0.099252	-0.476782	1.082578	-0.029979	-0.449882	1.081917	0.071664	-0.353599	0.679501	-0.210005	-0.393287	1.053793	0.061586	-0.362289	0.675171	0.200558	-0.070085	0.697406	-0.082870	-0.086619	0.688155	0.046515	-0.087633	0.649123	0.048942	-0.175283	0.080152	-0.106095	-0.185340	0.068275	0.061639	-0.176597	0.062591	0.102727	0.310439	0.649908	-0.163009
14924	124.366667	-0.701373	0.634679	-0.080366	-0.703425	0.605430	0.079940	-0.598430	0.876259	0.045236	-0.582778	0.879437	-0.099256	-0.476755	1.082542	-0.029906	-0.449877	1.081933	0.071704	-0.353475	0.679635	-0.210148	-0.393270	1.053789	0.061607	-0.362298	0.675167	0.200552	-0.070010	0.697333	-0.082927	-0.086656	0.688147	0.046547	-0.087654	0.649123	0.048955	-0.175289	0.080139	-0.106102	-0.185421	0.068471	0.061550	-0.176588	0.062605	0.102710	0.310447	0.649890	-0.163034
14925	124.375000	-0.701417	0.634697	-0.080387	-0.703416	0.605434	0.079944	-0.598431	0.876255	0.045235	-0.582771	0.879432	-0.099257	-0.476781	1.082522	-0.029889	-0.449855	1.081910	0.071724	-0.353542	0.679562	-0.210080	-0.393250	1.053915	0.061712	-0.362297	0.675159	0.200557	-0.069943	0.697266	-0.082958	-0.086750	0.688257	0.046645	-0.087678	0.649159	0.048981	-0.175295	0.080130	-0.106114	-0.185424	0.068459	0.061548	-0.176595	0.062561	0.102708	0.310449	0.649877	-0.163051
14926	124.383333	-0.701375	0.634691	-0.080387	-0.703441	0.605453	0.079970	-0.598433	0.876251	0.045236	-0.582767	0.879429	-0.099255	-0.476770	1.082500	-0.029825	-0.449817	1.081886	0.071759	-0.353611	0.679492	-0.210004	-0.393210	1.053779	0.061634	-0.362298	0.675149	0.200564	-0.069907	0.697229	-0.082976	-0.086854	0.688409	0.046740	-0.087708	0.649239	0.049036	-0.175295	0.080137	-0.106113	-0.185429	0.068453	0.061542	-0.176603	0.062576	0.102723	0.310458	0.649872	-0.163062
14927	124.391667	-0.701386	0.634689	-0.080375	-0.703412	0.605428	0.079946	-0.598437	0.876249	0.045239	-0.582764	0.879435	-0.099267	-0.476796	1.082502	-0.029787	-0.449778	1.081878	0.071803	-0.353546	0.679565	-0.210068	-0.393174	1.053910	0.061734	-0.362301	0.675144	0.200567	-0.069927	0.697209	-0.083002	-0.086909	0.688526	0.046796	-0.087705	0.649339	0.049099	-0.175292	0.080145	-0.106108	-0.185426	0.068464	0.061552	-0.176603	0.062588	0.102730	0.310464	0.649870	-0.163063
14928	124.400000	-0.701358	0.634694	-0.080361	-0.703414	0.605439	0.079941	-0.598440	0.876251	0.045242	-0.582765	0.879445	-0.099244	-0.476827	1.082521	-0.029738	-0.449745	1.081884	0.071848	-0.353608	0.679502	-0.209989	-0.393129	1.053784	0.061668	-0.362311	0.675137	0.200559	-0.069993	0.697209	-0.083041	-0.086929	0.688649	0.046874	-0.087659	0.649442	0.049187	-0.175283	0.080159	-0.106110	-0.185345	0.068273	0.061632	-0.176617	0.062609	0.102756	0.310471	0.649875	-0.163058
14929	124.408333	-0.701362	0.634709	-0.080373	-0.703410	0.605441	0.079933	-0.598441	0.876253	0.045243	-0.582772	0.879440	-0.099241	-0.476803	1.082530	-0.029628	-0.449703	1.081896	0.071874	-0.353607	0.679513	-0.209980	-0.393104	1.053797	0.061688	-0.362330	0.675127	0.200531	-0.070100	0.697226	-0.083089	-0.086877	0.688700	0.046906	-0.087576	0.649554	0.049287	-0.175279	0.080169	-0.106096	-0.185331	0.068298	0.061631	-0.176602	0.062593	0.102723	0.310477	0.649880	-0.163052
14930	124.416667	-0.701357	0.634706	-0.080366	-0.703406	0.605449	0.079933	-0.598446	0.876254	0.045243	-0.582760	0.879462	-0.099233	-0.476809	1.082562	-0.029564	-0.449647	1.081926	0.071945	-0.353489	0.679658	-0.210123	-0.393080	1.053807	0.061708	-0.362355	0.675119	0.200491	-0.070210	0.697247	-0.083135	-0.086865	0.688892	0.047064	-0.087475	0.649677	0.049412	-0.175285	0.080193	-0.106069	-0.185329	0.068299	0.061630	-0.176589	0.062569	0.102694	0.310488	0.649881	-0.163049
14931	124.425000	-0.701401	0.634732	-0.080394	-0.703408	0.605455	0.079925	-0.598447	0.876249	0.045249	-0.582754	0.879462	-0.099227	-0.476809	1.082589	-0.029513	-0.449628	1.081946	0.071962	-0.353500	0.679660	-0.210131	-0.393064	1.053817	0.061742	-0.362392	0.675086	0.200439	-0.070316	0.697254	-0.083187	-0.086792	0.688995	0.047169	-0.087345	0.649786	0.049523	-0.175272	0.080182	-0.106105	-0.185360	0.068399	0.061585	-0.176582	0.062612	0.102700	0.310492	0.649877	-0.163062
14932	124.433333	-0.701346	0.634706	-0.080381	-0.703424	0.605450	0.079919	-0.598450	0.876247	0.045255	-0.582747	0.879461	-0.099222	-0.476806	1.082607	-0.029461	-0.449583	1.081894	0.071999	-0.353508	0.679656	-0.210145	-0.393029	1.053819	0.061757	-0.362423	0.675058	0.200379	-0.070407	0.697406	-0.083366	-0.086705	0.689079	0.047282	-0.087214	0.649874	0.049642	-0.175279	0.080184	-0.106098	-0.185322	0.068286	0.061614	-0.176586	0.062596	0.102699	0.310495	0.649866	-0.163069
14933	124.441667	-0.701356	0.634713	-0.080403	-0.703421	0.605447	0.079920	-0.598451	0.876244	0.045270	-0.582741	0.879451	-0.099249	-0.476800	1.082617	-0.029412	-0.449559	1.081968	0.072075	-0.353643	0.679520	-0.210015	-0.393017	1.053810	0.061809	-0.362458	0.675028	0.200320	-0.070457	0.697327	-0.083331	-0.086609	0.689134	0.047398	-0.087094	0.649929	0.049760	-0.175278	0.080156	-0.106128	-0.185326	0.068270	0.061603	-0.176584	0.062565	0.102683	0.310493	0.649858	-0.163080
14934	124.450000	-0.701396	0.634716	-0.080406	-0.703413	0.605447	0.079925	-0.598454	0.876240	0.045282	-0.582741	0.879457	-0.099204	-0.476797	1.082630	-0.029358	-0.449537	1.081953	0.072130	-0.353516	0.679660	-0.210159	-0.392992	1.053794	0.061833	-0.362492	0.674999	0.200269	-0.070472	0.697380	-0.083414	-0.086521	0.689163	0.047513	-0.086997	0.649958	0.049855	-0.175287	0.080164	-0.106114	-0.185410	0.068460	0.061530	-0.176584	0.062540	0.102674	0.310492	0.649847	-0.163082
14935	124.458333	-0.701360	0.634717	-0.080394	-0.703437	0.605480	0.079957	-0.598458	0.876239	0.045296	-0.582747	0.879472	-0.099191	-0.476788	1.082643	-0.029318	-0.449515	1.081946	0.072162	-0.353576	0.679594	-0.210082	-0.392963	1.053794	0.061879	-0.362517	0.674976	0.200231	-0.070435	0.697209	-0.083289	-0.086389	0.689013	0.047492	-0.086928	0.649949	0.049915	-0.175284	0.080158	-0.106125	-0.185380	0.068362	0.061571	-0.176598	0.062575	0.102709	0.310487	0.649843	-0.163079
14936	124.466667	-0.701356	0.634703	-0.080366	-0.703429	0.605441	0.079936	-0.598467	0.876246	0.045310	-0.582753	0.879482	-0.099170	-0.476781	1.082658	-0.029271	-0.449488	1.081913	0.072175	-0.353632	0.679535	-0.209996	-0.392949	1.053774	0.061900	-0.362539	0.674966	0.200216	-0.070370	0.697176	-0.083296	-0.086351	0.688989	0.047591	-0.086896	0.649911	0.049954	-0.175287	0.080158	-0.106129	-0.185342	0.068269	0.061615	-0.176601	0.062600	0.102707	0.310480	0.649849	-0.163067
14937	124.475000	-0.701421	0.634737	-0.080361	-0.703426	0.605447	0.079939	-0.598469	0.876253	0.045319	-0.582756	0.879498	-0.099162	-0.476777	1.082674	-0.029238	-0.449463	1.081938	0.072211	-0.353536	0.679617	-0.210032	-0.392935	1.053755	0.061916	-0.362543	0.674961	0.200223	-0.070264	0.697134	-0.083315	-0.086354	0.688936	0.047672	-0.086920	0.649837	0.049956	-0.175292	0.080176	-0.106095	-0.185390	0.068385	0.061591	-0.176629	0.062623	0.102754	0.310477	0.649856	-0.163046
14938	124.483333	-0.701416	0.634748	-0.080370	-0.703420	0.605447	0.079943	-0.598468	0.876259	0.045327	-0.582755	0.879515	-0.099150	-0.476771	1.082688	-0.029214	-0.449454	1.081909	0.072214	-0.353453	0.679688	-0.210067	-0.392928	1.053741	0.061930	-0.362543	0.674963	0.200256	-0.070134	0.697084	-0.083347	-0.086382	0.688855	0.047734	-0.086972	0.649753	0.049949	-0.175294	0.080185	-0.106068	-0.185424	0.068498	0.061563	-0.176618	0.062610	0.102734	0.310478	0.649860	-0.163028
14939	124.491667	-0.701390	0.634741	-0.080355	-0.703447	0.605456	0.079962	-0.598468	0.876268	0.045332	-0.582749	0.879517	-0.099151	-0.476756	1.082696	-0.029214	-0.449449	1.081907	0.072233	-0.353433	0.679695	-0.210038	-0.392926	1.053850	0.062020	-0.362539	0.674972	0.200308	-0.069984	0.697031	-0.083402	-0.086408	0.688766	0.047783	-0.087044	0.649655	0.049918	-0.175291	0.080168	-0.106084	-0.185348	0.068294	0.061648	-0.176628	0.062626	0.102759	0.310476	0.649863	-0.163012
14940	124.500000	-0.701399	0.634702	-0.080267	-0.703434	0.605444	0.079943	-0.598463	0.876272	0.045331	-0.582735	0.879512	-0.099154	-0.476740	1.082697	-0.029205	-0.449458	1.081864	0.072200	-0.353551	0.679561	-0.209885	-0.392919	1.053709	0.061947	-0.362528	0.674977	0.200362	-0.069830	0.696969	-0.083479	-0.086441	0.688642	0.047802	-0.087120	0.649548	0.049884	-0.175287	0.080162	-0.106084	-0.185344	0.068282	0.061644	-0.176622	0.062628	0.102749	0.310478	0.649858	-0.163006
14941	124.508333	-0.701379	0.634727	-0.080365	-0.703428	0.605440	0.079946	-0.598454	0.876269	0.045328	-0.582721	0.879507	-0.099157	-0.476724	1.082686	-0.029209	-0.449440	1.081858	0.072225	-0.353409	0.679698	-0.209991	-0.392917	1.053693	0.061951	-0.362515	0.674979	0.200418	-0.069706	0.696896	-0.083586	-0.086442	0.688516	0.047807	-0.087174	0.649441	0.049834	-0.175291	0.080158	-0.106080	-0.185420	0.068472	0.061561	-0.176597	0.062560	0.102696	0.310478	0.649860	-0.163006
14942	124.516667	-0.701358	0.634723	-0.080378	-0.703421	0.605432	0.079951	-0.598444	0.876266	0.045330	-0.582701	0.879499	-0.099163	-0.476709	1.082664	-0.029219	-0.449439	1.081838	0.072227	-0.353537	0.679558	-0.209851	-0.392911	1.053670	0.061955	-0.362496	0.674979	0.200463	-0.069611	0.696823	-0.083709	-0.086344	0.688241	0.047714	-0.087207	0.649333	0.049775	-0.175285	0.080144	-0.106107	-0.185419	0.068463	0.061551	-0.176598	0.062582	0.102715	0.310478	0.649854	-0.163013
14943	124.525000	-0.701349	0.634704	-0.080372	-0.703423	0.605425	0.079944	-0.598431	0.876256	0.045329	-0.582685	0.879488	-0.099160	-0.476695	1.082640	-0.029223	-0.449434	1.081820	0.072238	-0.353539	0.679559	-0.209838	-0.392909	1.053653	0.061960	-0.362475	0.674973	0.200492	-0.069549	0.696740	-0.083841	-0.086316	0.688146	0.047720	-0.087211	0.649243	0.049715	-0.175280	0.080132	-0.106120	-0.185416	0.068449	0.061542	-0.176589	0.062570	0.102705	0.310481	0.649853	-0.163019
14944	124.533333	-0.701337	0.634693	-0.080361	-0.703407	0.605425	0.079949	-0.598423	0.876252	0.045340	-0.582692	0.879447	-0.099162	-0.476682	1.082608	-0.029218	-0.449431	1.081778	0.072243	-0.353548	0.679565	-0.209826	-0.392897	1.053633	0.061974	-0.362455	0.674972	0.200510	-0.069499	0.696666	-0.083973	-0.086269	0.688083	0.047732	-0.087192	0.649178	0.049662	-0.175276	0.080137	-0.106130	-0.185337	0.068242	0.061615	-0.176578	0.062579	0.102696	0.310480	0.649856	-0.163029
14945	124.541667	-0.701359	0.634704	-0.080354	-0.703409	0.605427	0.079951	-0.598412	0.876245	0.045350	-0.582663	0.879492	-0.099135	-0.476684	1.082584	-0.029197	-0.449426	1.081757	0.072267	-0.353423	0.679716	-0.209943	-0.392894	1.053620	0.061995	-0.362438	0.674969	0.200506	-0.069460	0.696607	-0.084098	-0.086234	0.688056	0.047761	-0.087158	0.649135	0.049618	-0.175277	0.080149	-0.106120	-0.185415	0.068462	0.061549	-0.176596	0.062585	0.102733	0.310481	0.649866	-0.163035
14946	124.550000	-0.701334	0.634716	-0.080342	-0.703407	0.605429	0.079956	-0.598408	0.876246	0.045364	-0.582659	0.879503	-0.099119	-0.476692	1.082554	-0.029174	-0.449432	1.081743	0.072296	-0.353433	0.679732	-0.209933	-0.392887	1.053863	0.062173	-0.362424	0.674968	0.200493	-0.069423	0.696572	-0.084212	-0.086204	0.688059	0.047795	-0.087121	0.649135	0.049590	-0.175281	0.080162	-0.106109	-0.185331	0.068285	0.061627	-0.176593	0.062593	0.102727	0.310473	0.649872	-0.163042
14947	124.558333	-0.701359	0.634732	-0.080306	-0.703413	0.605440	0.079960	-0.598398	0.876248	0.045381	-0.582651	0.879505	-0.099118	-0.476708	1.082520	-0.029137	-0.449443	1.081700	0.072298	-0.353578	0.679603	-0.209797	-0.392876	1.053730	0.062108	-0.362417	0.674977	0.200473	-0.069392	0.696635	-0.084368	-0.086185	0.688091	0.047825	-0.087091	0.649147	0.049574	-0.175282	0.080170	-0.106100	-0.185341	0.068279	0.061641	-0.176591	0.062605	0.102723	0.310470	0.649868	-0.163050
14948	124.566667	-0.701339	0.634766	-0.080353	-0.703402	0.605455	0.079958	-0.598396	0.876253	0.045396	-0.582650	0.879518	-0.099079	-0.476724	1.082483	-0.029099	-0.449427	1.081667	0.072326	-0.353461	0.679745	-0.209916	-0.392869	1.053606	0.062048	-0.362410	0.674978	0.200443	-0.069359	0.696708	-0.084510	-0.086180	0.688132	0.047848	-0.087061	0.649181	0.049568	-0.175281	0.080174	-0.106098	-0.185341	0.068286	0.061637	-0.176594	0.062620	0.102706	0.310467	0.649864	-0.163067
14949	124.575000	-0.701415	0.634793	-0.080349	-0.703404	0.605467	0.079957	-0.598391	0.876251	0.045414	-0.582660	0.879501	-0.099075	-0.476750	1.082450	-0.029066	-0.449433	1.081610	0.072351	-0.353478	0.679742	-0.209916	-0.392857	1.053600	0.062060	-0.362407	0.674982	0.200419	-0.069325	0.696719	-0.084573	-0.086232	0.688245	0.047911	-0.087045	0.649219	0.049570	-0.175293	0.080193	-0.106084	-0.185417	0.068497	0.061550	-0.176604	0.062591	0.102700	0.310458	0.649851	-0.163090
14950	124.583333	-0.701379	0.634790	-0.080351	-0.703406	0.605474	0.079961	-0.598388	0.876252	0.045431	-0.582644	0.879518	-0.099051	-0.476784	1.082416	-0.029025	-0.449436	1.081583	0.072378	-0.353623	0.679597	-0.209796	-0.392851	1.053604	0.062079	-0.362411	0.674989	0.200396	-0.069288	0.696723	-0.084624	-0.086295	0.688348	0.047977	-0.087033	0.649254	0.049573	-0.175287	0.080182	-0.106114	-0.185347	0.068288	0.061615	-0.176608	0.062606	0.102707	0.310452	0.649839	-0.163108
14951	124.591667	-0.701378	0.634733	-0.080283	-0.703404	0.605476	0.079951	-0.598384	0.876247	0.045445	-0.582638	0.879498	-0.099081	-0.476819	1.082382	-0.028982	-0.449430	1.081561	0.072412	-0.353623	0.679597	-0.209787	-0.392840	1.053605	0.062091	-0.362416	0.674984	0.200373	-0.069236	0.696729	-0.084667	-0.086320	0.688369	0.048011	-0.087029	0.649278	0.049593	-0.175285	0.080174	-0.106128	-0.185346	0.068279	0.061604	-0.176619	0.062606	0.102715	0.310441	0.649823	-0.163123
14952	124.600000	-0.701362	0.634787	-0.080362	-0.703390	0.605472	0.079948	-0.598374	0.876232	0.045457	-0.582643	0.879504	-0.099024	-0.476859	1.082358	-0.028935	-0.449424	1.081573	0.072461	-0.353520	0.679713	-0.209918	-0.392830	1.053600	0.062102	-0.362423	0.674973	0.200358	-0.069184	0.696728	-0.084701	-0.086351	0.688382	0.048063	-0.087043	0.649310	0.049636	-0.175290	0.080176	-0.106110	-0.185423	0.068470	0.061526	-0.176597	0.062610	0.102684	0.310431	0.649817	-0.163129
14953	124.608333	-0.701305	0.634775	-0.080361	-0.703387	0.605467	0.079951	-0.598373	0.876222	0.045471	-0.582640	0.879500	-0.099011	-0.476903	1.082342	-0.028890	-0.449439	1.081555	0.072510	-0.353532	0.679703	-0.209912	-0.392833	1.053603	0.062116	-0.362432	0.674965	0.200355	-0.069151	0.696728	-0.084721	-0.086380	0.688382	0.048123	-0.087061	0.649303	0.049678	-0.175283	0.080155	-0.106131	-0.185385	0.068372	0.061563	-0.176607	0.062585	0.102700	0.310410	0.649825	-0.163118
14954	124.616667	-0.701296	0.634784	-0.080352	-0.703375	0.605460	0.079960	-0.598365	0.876204	0.045486	-0.582635	0.879481	-0.099040	-0.476950	1.082335	-0.028846	-0.449461	1.081514	0.072538	-0.353668	0.679569	-0.209775	-0.392836	1.053847	0.062289	-0.362442	0.674949	0.200363	-0.069131	0.696735	-0.084724	-0.086390	0.688383	0.048190	-0.087069	0.649287	0.049712	-0.175283	0.080150	-0.106121	-0.185343	0.068269	0.061614	-0.176608	0.062579	0.102717	0.310388	0.649839	-0.163096
14955	124.625000	-0.701283	0.634772	-0.080333	-0.703370	0.605456	0.079964	-0.598363	0.876197	0.045499	-0.582638	0.879484	-0.099001	-0.476981	1.082326	-0.028807	-0.449447	1.081576	0.072608	-0.353602	0.679641	-0.209817	-0.392849	1.053605	0.062143	-0.362459	0.674933	0.200375	-0.069129	0.696735	-0.084708	-0.086378	0.688376	0.048255	-0.087059	0.649269	0.049750	-0.175283	0.080152	-0.106113	-0.185379	0.068373	0.061586	-0.176606	0.062575	0.102719	0.310359	0.649859	-0.163065
14956	124.633333	-0.701333	0.634801	-0.080329	-0.703369	0.605460	0.079974	-0.598365	0.876190	0.045505	-0.582644	0.879488	-0.098975	-0.477023	1.082320	-0.028783	-0.449456	1.081528	0.072623	-0.353543	0.679713	-0.209860	-0.392859	1.053610	0.062146	-0.362472	0.674918	0.200390	-0.069135	0.696728	-0.084694	-0.086356	0.688347	0.048306	-0.087041	0.649235	0.049766	-0.175290	0.080174	-0.106076	-0.185341	0.068271	0.061634	-0.176614	0.062609	0.102745	0.310325	0.649878	-0.163028
14957	124.641667	-0.701277	0.634793	-0.080331	-0.703377	0.605475	0.079993	-0.598371	0.876187	0.045511	-0.582647	0.879471	-0.098985	-0.477055	1.082301	-0.028771	-0.449482	1.081535	0.072647	-0.353541	0.679718	-0.209837	-0.392872	1.053609	0.062144	-0.362485	0.674910	0.200403	-0.069149	0.696716	-0.084681	-0.086319	0.688309	0.048358	-0.087010	0.649200	0.049788	-0.175281	0.080157	-0.106094	-0.185376	0.068374	0.061606	-0.176596	0.062589	0.102719	0.310297	0.649902	-0.162995
14958	124.650000	-0.701259	0.634778	-0.080308	-0.703355	0.605470	0.079984	-0.598374	0.876182	0.045511	-0.582632	0.879485	-0.098972	-0.477084	1.082274	-0.028754	-0.449478	1.081570	0.072706	-0.353643	0.679610	-0.209678	-0.392888	1.053883	0.062336	-0.362501	0.674904	0.200420	-0.069156	0.696696	-0.084664	-0.086272	0.688262	0.048405	-0.086981	0.649166	0.049804	-0.175276	0.080154	-0.106095	-0.185336	0.068269	0.061638	-0.176581	0.062597	0.102704	0.310261	0.649921	-0.162951
14959	124.658333	-0.701291	0.634790	-0.080313	-0.703354	0.605469	0.079986	-0.598391	0.876178	0.045522	-0.582632	0.879479	-0.098973	-0.477112	1.082245	-0.028740	-0.449486	1.081501	0.072690	-0.353540	0.679727	-0.209808	-0.392879	1.053602	0.062146	-0.362510	0.674894	0.200435	-0.069164	0.696669	-0.084641	-0.086226	0.688224	0.048456	-0.086945	0.649116	0.049818	-0.175282	0.080160	-0.106084	-0.185342	0.068264	0.061639	-0.176598	0.062581	0.102722	0.310234	0.649931	-0.162924
14960	124.666667	-0.701273	0.634794	-0.080324	-0.703353	0.605469	0.079992	-0.598391	0.876175	0.045508	-0.582630	0.879475	-0.098975	-0.477136	1.082216	-0.028731	-0.449533	1.081457	0.072660	-0.353535	0.679724	-0.209799	-0.392880	1.053593	0.062140	-0.362520	0.674885	0.200448	-0.069159	0.696635	-0.084611	-0.086181	0.688180	0.048515	-0.086914	0.649080	0.049844	-0.175280	0.080149	-0.106095	-0.185422	0.068471	0.061563	-0.176595	0.062583	0.102725	0.310205	0.649940	-0.162902
14961	124.675000	-0.701295	0.634774	-0.080283	-0.703357	0.605466	0.079996	-0.598403	0.876165	0.045505	-0.582629	0.879465	-0.098978	-0.477162	1.082185	-0.028721	-0.449490	1.081432	0.072701	-0.353599	0.679653	-0.209702	-0.392875	1.053575	0.062131	-0.362527	0.674875	0.200464	-0.069145	0.696525	-0.084516	-0.086150	0.688163	0.048576	-0.086893	0.649052	0.049882	-0.175284	0.080146	-0.106079	-0.185341	0.068254	0.061636	-0.176596	0.062583	0.102732	0.310185	0.649949	-0.162884
14962	124.683333	-0.701266	0.634764	-0.080306	-0.703360	0.605455	0.079998	-0.598412	0.876155	0.045504	-0.582632	0.879443	-0.099025	-0.477187	1.082156	-0.028701	-0.449475	1.081369	0.072681	-0.353660	0.679578	-0.209612	-0.392865	1.053551	0.062116	-0.362542	0.674865	0.200476	-0.069119	0.696403	-0.084418	-0.086200	0.688312	0.048783	-0.086878	0.649040	0.049945	-0.175288	0.080150	-0.106094	-0.185422	0.068469	0.061557	-0.176599	0.062585	0.102736	0.310168	0.649952	-0.162875
14963	124.691667	-0.701331	0.634777	-0.080300	-0.703371	0.605452	0.080001	-0.598423	0.876142	0.045496	-0.582645	0.879443	-0.098973	-0.477242	1.082148	-0.028696	-0.449476	1.081316	0.072688	-0.353517	0.679728	-0.209779	-0.392867	1.053666	0.062194	-0.362551	0.674860	0.200486	-0.069083	0.696344	-0.084385	-0.086195	0.688312	0.048858	-0.086858	0.649023	0.050001	-0.175296	0.080150	-0.106077	-0.185427	0.068472	0.061560	-0.176609	0.062578	0.102744	0.310158	0.649950	-0.162871
14964	124.700000	-0.701298	0.634779	-0.080326	-0.703384	0.605449	0.080001	-0.598437	0.876130	0.045490	-0.582649	0.879434	-0.098979	-0.477269	1.082127	-0.028647	-0.449509	1.081307	0.072685	-0.353505	0.679728	-0.209777	-0.392869	1.053781	0.062259	-0.362566	0.674859	0.200489	-0.069039	0.696287	-0.084359	-0.086190	0.688319	0.048931	-0.086841	0.649016	0.050055	-0.175294	0.080144	-0.106095	-0.185350	0.068274	0.061643	-0.176610	0.062583	0.102734	0.310154	0.649947	-0.162871
14965	124.708333	-0.701297	0.634764	-0.080324	-0.703391	0.605445	0.079992	-0.598447	0.876127	0.045483	-0.582651	0.879407	-0.099004	-0.477304	1.082120	-0.028625	-0.449502	1.081303	0.072687	-0.353559	0.679652	-0.209697	-0.392874	1.053779	0.062249	-0.362581	0.674859	0.200479	-0.068987	0.696246	-0.084334	-0.086178	0.688330	0.048999	-0.086828	0.649020	0.050108	-0.175296	0.080148	-0.106097	-0.185388	0.068374	0.061593	-0.176603	0.062590	0.102718	0.310154	0.649941	-0.162880
14966	124.716667	-0.701303	0.634743	-0.080328	-0.703418	0.605441	0.079981	-0.598454	0.876118	0.045476	-0.582656	0.879388	-0.098988	-0.477331	1.082127	-0.028613	-0.449464	1.081337	0.072720	-0.353476	0.679719	-0.209790	-0.392878	1.053527	0.062082	-0.362597	0.674859	0.200459	-0.068931	0.696220	-0.084311	-0.086169	0.688336	0.049051	-0.086815	0.649026	0.050152	-0.175289	0.080159	-0.106106	-0.185414	0.068487	0.061546	-0.176620	0.062608	0.102740	0.310156	0.649931	-0.162894
14967	124.725000	-0.701322	0.634754	-0.080355	-0.703418	0.605443	0.079977	-0.598456	0.876107	0.045466	-0.582658	0.879348	-0.099009	-0.477359	1.082105	-0.028612	-0.449495	1.081339	0.072712	-0.353465	0.679712	-0.209795	-0.392886	1.053654	0.062147	-0.362614	0.674855	0.200437	-0.068902	0.696216	-0.084287	-0.086140	0.688340	0.049088	-0.086794	0.649041	0.050192	-0.175298	0.080174	-0.106086	-0.185421	0.068479	0.061549	-0.176609	0.062604	0.102714	0.310162	0.649918	-0.162914
14968	124.733333	-0.701328	0.634748	-0.080360	-0.703422	0.605444	0.079977	-0.598447	0.876092	0.045463	-0.582635	0.879332	-0.099002	-0.477378	1.082084	-0.028615	-0.449495	1.081329	0.072732	-0.353590	0.679560	-0.209630	-0.392891	1.053778	0.062221	-0.362629	0.674842	0.200411	-0.068880	0.696216	-0.084261	-0.086093	0.688334	0.049124	-0.086764	0.649045	0.050216	-0.175282	0.080165	-0.106119	-0.185342	0.068270	0.061619	-0.176603	0.062586	0.102690	0.310166	0.649911	-0.162929
14969	124.741667	-0.701349	0.634736	-0.080323	-0.703426	0.605443	0.079976	-0.598428	0.876067	0.045458	-0.582615	0.879280	-0.099009	-0.477382	1.082027	-0.028604	-0.449504	1.081274	0.072708	-0.353569	0.679568	-0.209648	-0.392874	1.053788	0.062237	-0.362638	0.674825	0.200384	-0.068879	0.696232	-0.084241	-0.086033	0.688324	0.049154	-0.086713	0.649032	0.050231	-0.175277	0.080166	-0.106118	-0.185340	0.068268	0.061612	-0.176606	0.062592	0.102712	0.310164	0.649906	-0.162940
14970	124.750000	-0.701326	0.634750	-0.080366	-0.703431	0.605448	0.079981	-0.598417	0.876040	0.045482	-0.582580	0.879256	-0.098999	-0.477371	1.081970	-0.028584	-0.449430	1.081297	0.072765	-0.353455	0.679692	-0.209809	-0.392840	1.053771	0.062219	-0.362658	0.674807	0.200360	-0.068890	0.696244	-0.084228	-0.085961	0.688314	0.049188	-0.086659	0.649011	0.050233	-0.175278	0.080165	-0.106115	-0.185339	0.068268	0.061611	-0.176592	0.062556	0.102676	0.310164	0.649906	-0.162948
14971	124.758333	-0.701347	0.634766	-0.080366	-0.703421	0.605458	0.079985	-0.598360	0.876009	0.045456	-0.582550	0.879218	-0.098990	-0.477377	1.081921	-0.028585	-0.449470	1.081172	0.072683	-0.353535	0.679607	-0.209728	-0.392809	1.053776	0.062208	-0.362672	0.674789	0.200339	-0.068908	0.696254	-0.084223	-0.085881	0.688303	0.049210	-0.086592	0.648990	0.050225	-0.175282	0.080161	-0.106109	-0.185421	0.068480	0.061553	-0.176591	0.062577	0.102703	0.310166	0.649910	-0.162947
14972	124.766667	-0.701310	0.634771	-0.080370	-0.703412	0.605473	0.079990	-0.598317	0.875971	0.045455	-0.582517	0.879165	-0.098982	-0.477389	1.081886	-0.028584	-0.449459	1.081189	0.072701	-0.353621	0.679526	-0.209645	-0.392778	1.053794	0.062198	-0.362685	0.674775	0.200312	-0.068930	0.696258	-0.084234	-0.085803	0.688278	0.049234	-0.086525	0.648963	0.050215	-0.175286	0.080165	-0.106103	-0.185341	0.068278	0.061632	-0.176611	0.062619	0.102756	0.310164	0.649919	-0.162946
14973	124.775000	-0.701314	0.634764	-0.080330	-0.703406	0.605493	0.079987	-0.598273	0.875932	0.045458	-0.582482	0.879105	-0.098995	-0.477390	1.081861	-0.028572	-0.449454	1.081156	0.072685	-0.353565	0.679605	-0.209747	-0.392749	1.053821	0.062188	-0.362701	0.674761	0.200283	-0.068947	0.696259	-0.084257	-0.085678	0.688187	0.049212	-0.086455	0.648929	0.050192	-0.175289	0.080174	-0.106102	-0.185345	0.068284	0.061635	-0.176617	0.062618	0.102760	0.310160	0.649933	-0.162943
14974	124.783333	-0.701330	0.634822	-0.080394	-0.703387	0.605524	0.079991	-0.598229	0.875889	0.045457	-0.582456	0.879041	-0.098971	-0.477413	1.081853	-0.028578	-0.449415	1.081172	0.072710	-0.353681	0.679503	-0.209654	-0.392743	1.053858	0.062176	-0.362719	0.674745	0.200252	-0.068975	0.696242	-0.084278	-0.085578	0.688067	0.049162	-0.086397	0.648902	0.050164	-0.175292	0.080168	-0.106098	-0.185419	0.068489	0.061557	-0.176600	0.062567	0.102709	0.310161	0.649946	-0.162932
14975	124.791667	-0.701262	0.634819	-0.080414	-0.703373	0.605552	0.079988	-0.598180	0.875833	0.045456	-0.582428	0.878963	-0.098972	-0.477442	1.081849	-0.028573	-0.449451	1.081181	0.072716	-0.353645	0.679563	-0.209769	-0.392737	1.053896	0.062170	-0.362728	0.674740	0.200219	-0.068988	0.696232	-0.084305	-0.085522	0.688066	0.049186	-0.086339	0.648877	0.050150	-0.175290	0.080167	-0.106106	-0.185344	0.068290	0.061630	-0.176607	0.062602	0.102720	0.310167	0.649954	-0.162940
14976	124.800000	-0.701287	0.634799	-0.080345	-0.703357	0.605584	0.079988	-0.598131	0.875767	0.045449	-0.582408	0.878856	-0.098996	-0.477498	1.081855	-0.028578	-0.449457	1.081187	0.072744	-0.353751	0.679468	-0.209659	-0.392733	1.053924	0.062160	-0.362740	0.674732	0.200189	-0.069003	0.696211	-0.084321	-0.085478	0.688045	0.049202	-0.086286	0.648866	0.050147	-0.175287	0.080163	-0.106109	-0.185347	0.068276	0.061633	-0.176618	0.062607	0.102741	0.310167	0.649957	-0.162938
14977	124.808333	-0.701220	0.634834	-0.080447	-0.703340	0.605610	0.079993	-0.598082	0.875690	0.045443	-0.582383	0.878786	-0.098986	-0.477520	1.081826	-0.028528	-0.449476	1.081155	0.072738	-0.353661	0.679580	-0.209838	-0.392748	1.053952	0.062182	-0.362761	0.674725	0.200160	-0.069005	0.696195	-0.084328	-0.085478	0.688119	0.049269	-0.086249	0.648852	0.050170	-0.175287	0.080164	-0.106107	-0.185347	0.068269	0.061630	-0.176617	0.062596	0.102729	0.310176	0.649960	-0.162940
14978	124.816667	-0.701198	0.634840	-0.080459	-0.703314	0.605632	0.079995	-0.598039	0.875604	0.045433	-0.582378	0.878702	-0.098996	-0.477551	1.081792	-0.028467	-0.449496	1.081111	0.072794	-0.353694	0.679550	-0.209846	-0.392743	1.053954	0.062183	-0.362778	0.674710	0.200133	-0.069022	0.696168	-0.084316	-0.085474	0.688196	0.049330	-0.086212	0.648847	0.050176	-0.175289	0.080153	-0.106100	-0.185425	0.068471	0.061558	-0.176593	0.062596	0.102707	0.310190	0.649956	-0.162950
14979	124.825000	-0.701182	0.634848	-0.080469	-0.703283	0.605681	0.080007	-0.597927	0.875468	0.045405	-0.582377	0.878629	-0.099005	-0.477600	1.081760	-0.028427	-0.449499	1.081074	0.072841	-0.353844	0.679376	-0.209693	-0.392737	1.053959	0.062224	-0.362799	0.674703	0.200106	-0.069022	0.696135	-0.084295	-0.085378	0.688135	0.049295	-0.086165	0.648857	0.050203	-0.175292	0.080144	-0.106092	-0.185357	0.068259	0.061633	-0.176612	0.062578	0.102724	0.310200	0.649948	-0.162961
14980	124.833333	-0.701164	0.634857	-0.080480	-0.703258	0.605688	0.080000	-0.597809	0.875336	0.045375	-0.582391	0.878527	-0.099047	-0.477639	1.081715	-0.028374	-0.449485	1.081034	0.072893	-0.353864	0.679352	-0.209707	-0.392714	1.053960	0.062264	-0.362820	0.674685	0.200069	-0.068996	0.696102	-0.084289	-0.085345	0.688219	0.049398	-0.086121	0.648853	0.050236	-0.175296	0.080131	-0.106091	-0.185362	0.068249	0.061636	-0.176599	0.062582	0.102722	0.310211	0.649936	-0.162982
14981	124.841667	-0.701137	0.634869	-0.080497	-0.703231	0.605717	0.079995	-0.597776	0.875257	0.045359	-0.582382	0.878507	-0.099018	-0.477648	1.081627	-0.028297	-0.449454	1.080982	0.072937	-0.353755	0.679461	-0.209898	-0.392675	1.053946	0.062293	-0.362848	0.674672	0.200025	-0.068986	0.696052	-0.084267	-0.085258	0.688210	0.049440	-0.086053	0.648839	0.050264	-0.175299	0.080138	-0.106093	-0.185360	0.068256	0.061635	-0.176613	0.062568	0.102732	0.310226	0.649925	-0.163000
14982	124.850000	-0.701117	0.634888	-0.080506	-0.703202	0.605783	0.080001	-0.597737	0.875201	0.045354	-0.582376	0.878464	-0.099032	-0.477645	1.081528	-0.028241	-0.449425	1.080926	0.073012	-0.353765	0.679444	-0.209919	-0.392617	1.053913	0.062320	-0.362874	0.674645	0.199971	-0.068965	0.695999	-0.084251	-0.085070	0.688127	0.049427	-0.085988	0.648826	0.050270	-0.175301	0.080148	-0.106103	-0.185361	0.068262	0.061634	-0.176611	0.062580	0.102729	0.310240	0.649912	-0.163018
14983	124.858333	-0.701096	0.634912	-0.080514	-0.703172	0.605813	0.079988	-0.597694	0.875149	0.045345	-0.582360	0.878428	-0.099039	-0.477643	1.081409	-0.028188	-0.449408	1.080784	0.073031	-0.353883	0.679317	-0.209771	-0.392565	1.053895	0.062344	-0.362897	0.674621	0.199910	-0.068946	0.695940	-0.084232	-0.084887	0.687940	0.049326	-0.085918	0.648816	0.050287	-0.175292	0.080159	-0.106105	-0.185394	0.068367	0.061590	-0.176614	0.062600	0.102734	0.310258	0.649899	-0.163035
14984	124.866667	-0.701068	0.634937	-0.080524	-0.703146	0.605843	0.079972	-0.597649	0.875110	0.045336	-0.582333	0.878409	-0.099038	-0.477652	1.081308	-0.028152	-0.449409	1.080638	0.073038	-0.353781	0.679431	-0.209933	-0.392506	1.053864	0.062350	-0.362920	0.674594	0.199847	-0.068913	0.695873	-0.084220	-0.084856	0.688121	0.049503	-0.085849	0.648807	0.050314	-0.175290	0.080164	-0.106115	-0.185353	0.068276	0.061622	-0.176618	0.062611	0.102736	0.310272	0.649891	-0.163051
14985	124.875000	-0.701071	0.634966	-0.080532	-0.703061	0.605854	0.079926	-0.597608	0.875090	0.045331	-0.582300	0.878414	-0.099044	-0.477677	1.081224	-0.028130	-0.449388	1.080524	0.073062	-0.353789	0.679429	-0.209943	-0.392476	1.053848	0.062334	-0.362941	0.674558	0.199798	-0.068895	0.695790	-0.084212	-0.084751	0.688073	0.049499	-0.085798	0.648805	0.050330	-0.175283	0.080165	-0.106118	-0.185386	0.068375	0.061584	-0.176602	0.062575	0.102692	0.310287	0.649873	-0.163064
14986	124.883333	-0.701070	0.634995	-0.080533	-0.703096	0.605895	0.079949	-0.597566	0.875084	0.045326	-0.582254	0.878425	-0.099051	-0.477707	1.081185	-0.028127	-0.449394	1.080446	0.073066	-0.353793	0.679432	-0.209943	-0.392455	1.053831	0.062304	-0.362951	0.674528	0.199761	-0.068874	0.695714	-0.084203	-0.084735	0.688178	0.049621	-0.085759	0.648795	0.050338	-0.175283	0.080173	-0.106117	-0.185346	0.068278	0.061620	-0.176608	0.062594	0.102702	0.310299	0.649866	-0.163073
14987	124.891667	-0.701037	0.634960	-0.080452	-0.703069	0.605911	0.079939	-0.597524	0.875081	0.045318	-0.582205	0.878443	-0.099052	-0.477727	1.081209	-0.028141	-0.449426	1.080379	0.073018	-0.353901	0.679325	-0.209782	-0.392476	1.053845	0.062280	-0.362959	0.674495	0.199737	-0.068844	0.695794	-0.084319	-0.084673	0.688165	0.049675	-0.085736	0.648787	0.050350	-0.175281	0.080171	-0.106108	-0.185342	0.068282	0.061622	-0.176620	0.062615	0.102736	0.310298	0.649860	-0.163063
14988	124.900000	-0.700952	0.635016	-0.080548	-0.703036	0.605934	0.079939	-0.597487	0.875086	0.045301	-0.582147	0.878471	-0.099054	-0.477741	1.081268	-0.028167	-0.449451	1.080401	0.073004	-0.353782	0.679460	-0.209927	-0.392513	1.053854	0.062256	-0.362962	0.674469	0.199727	-0.068805	0.695736	-0.084298	-0.084555	0.687985	0.049594	-0.085724	0.648765	0.050356	-0.175286	0.080170	-0.106103	-0.185345	0.068273	0.061626	-0.176609	0.062595	0.102713	0.310301	0.649859	-0.163063
14989	124.908333	-0.700985	0.635046	-0.080552	-0.703030	0.605941	0.079916	-0.597459	0.875094	0.045283	-0.582103	0.878495	-0.099067	-0.477751	1.081358	-0.028214	-0.449488	1.080435	0.072994	-0.353824	0.679396	-0.209849	-0.392556	1.053851	0.062204	-0.362969	0.674449	0.199736	-0.068767	0.695683	-0.084270	-0.084600	0.688124	0.049784	-0.085721	0.648736	0.050357	-0.175289	0.080160	-0.106106	-0.185421	0.068480	0.061547	-0.176605	0.062573	0.102706	0.310299	0.649861	-0.163054
14990	124.916667	-0.701016	0.635019	-0.080466	-0.703015	0.605953	0.079907	-0.597437	0.875107	0.045258	-0.582054	0.878517	-0.099086	-0.477756	1.081463	-0.028268	-0.449533	1.080455	0.072957	-0.353855	0.679340	-0.209762	-0.392622	1.053883	0.062203	-0.362970	0.674447	0.199745	-0.068733	0.695648	-0.084226	-0.084576	0.688111	0.049839	-0.085718	0.648712	0.050355	-0.175287	0.080156	-0.106111	-0.185421	0.068475	0.061542	-0.176625	0.062604	0.102747	0.310296	0.649860	-0.163043
14991	124.925000	-0.700910	0.635031	-0.080525	-0.702992	0.605969	0.079903	-0.597431	0.875124	0.045221	-0.582016	0.878534	-0.099114	-0.477768	1.081546	-0.028315	-0.449584	1.080469	0.072908	-0.353691	0.679492	-0.209942	-0.392672	1.053895	0.062171	-0.362969	0.674455	0.199752	-0.068709	0.695620	-0.084163	-0.084452	0.687948	0.049777	-0.085708	0.648694	0.050371	-0.175286	0.080150	-0.106118	-0.185342	0.068267	0.061607	-0.176604	0.062590	0.102702	0.310299	0.649874	-0.163029
14992	124.933333	-0.700869	0.635055	-0.080580	-0.702985	0.605975	0.079889	-0.597594	0.875256	0.045229	-0.581984	0.878544	-0.099151	-0.477778	1.081627	-0.028359	-0.449605	1.080531	0.072909	-0.353640	0.679506	-0.209940	-0.392702	1.053890	0.062112	-0.362972	0.674465	0.199763	-0.068697	0.695596	-0.084081	-0.084494	0.688077	0.049930	-0.085684	0.648684	0.050396	-0.175285	0.080152	-0.106124	-0.185350	0.068254	0.061605	-0.176598	0.062609	0.102676	0.310296	0.649883	-0.163011
14993	124.941667	-0.700921	0.635079	-0.080581	-0.702983	0.605980	0.079880	-0.597604	0.875275	0.045191	-0.581965	0.878551	-0.099189	-0.477784	1.081705	-0.028395	-0.449619	1.080503	0.072849	-0.353593	0.679520	-0.209955	-0.392735	1.053892	0.062071	-0.362980	0.674473	0.199770	-0.068703	0.695571	-0.083975	-0.084378	0.688027	0.049961	-0.085647	0.648668	0.050444	-0.175284	0.080161	-0.106116	-0.185390	0.068362	0.061569	-0.176607	0.062585	0.102692	0.310297	0.649893	-0.162993
14994	124.950000	-0.700859	0.635061	-0.080593	-0.702977	0.605977	0.079873	-0.597614	0.875288	0.045157	-0.581952	0.878555	-0.099228	-0.477795	1.081776	-0.028438	-0.449630	1.080614	0.072889	-0.353674	0.679395	-0.209788	-0.392756	1.053893	0.062043	-0.362987	0.674490	0.199772	-0.068711	0.695396	-0.083728	-0.084351	0.688038	0.050052	-0.085602	0.648644	0.050499	-0.175282	0.080169	-0.106101	-0.185352	0.068256	0.061609	-0.176609	0.062584	0.102692	0.310302	0.649912	-0.162973
14995	124.958333	-0.700889	0.635069	-0.080584	-0.702983	0.605990	0.079879	-0.597632	0.875297	0.045121	-0.581950	0.878554	-0.099258	-0.477792	1.081816	-0.028455	-0.449648	1.080545	0.072834	-0.353488	0.679568	-0.209970	-0.392774	1.053889	0.062039	-0.362999	0.674492	0.199771	-0.068734	0.695343	-0.083587	-0.084231	0.687999	0.050121	-0.085530	0.648636	0.050586	-0.175277	0.080160	-0.106115	-0.185351	0.068260	0.061619	-0.176610	0.062598	0.102712	0.310300	0.649931	-0.162950
14996	124.966667	-0.700924	0.635075	-0.080576	-0.703002	0.605962	0.079868	-0.597648	0.875300	0.045092	-0.581954	0.878551	-0.099293	-0.477786	1.081826	-0.028470	-0.449654	1.080509	0.072821	-0.353445	0.679570	-0.209991	-0.392781	1.053869	0.062024	-0.363018	0.674482	0.199762	-0.068770	0.695253	-0.083438	-0.084112	0.687978	0.050207	-0.085457	0.648637	0.050683	-0.175286	0.080175	-0.106082	-0.185425	0.068480	0.061550	-0.176595	0.062565	0.102687	0.310304	0.649938	-0.162938
14997	124.975000	-0.700967	0.635052	-0.080519	-0.703000	0.605954	0.079876	-0.597654	0.875302	0.045053	-0.581956	0.878550	-0.099315	-0.477778	1.081810	-0.028486	-0.449680	1.080446	0.072804	-0.353460	0.679516	-0.209944	-0.392794	1.053859	0.062032	-0.363035	0.674479	0.199748	-0.068797	0.695135	-0.083285	-0.084005	0.687855	0.050188	-0.085383	0.648663	0.050779	-0.175278	0.080165	-0.106092	-0.185389	0.068376	0.061595	-0.176605	0.062598	0.102727	0.310305	0.649938	-0.162923
14998	124.983333	-0.700893	0.635045	-0.080568	-0.703003	0.605950	0.079882	-0.597670	0.875290	0.045029	-0.581965	0.878524	-0.099397	-0.477771	1.081774	-0.028502	-0.449724	1.080410	0.072777	-0.353346	0.679598	-0.210028	-0.392813	1.053843	0.062048	-0.363052	0.674460	0.199730	-0.068818	0.694990	-0.083131	-0.083999	0.687973	0.050321	-0.085316	0.648718	0.050886	-0.175284	0.080162	-0.106088	-0.185353	0.068268	0.061637	-0.176618	0.062614	0.102766	0.310303	0.649938	-0.162923
14999	124.991667	-0.700910	0.635025	-0.080569	-0.703016	0.605938	0.079884	-0.597707	0.875272	0.045024	-0.581979	0.878548	-0.099349	-0.477763	1.081722	-0.028517	-0.449735	1.080363	0.072780	-0.353315	0.679590	-0.210056	-0.392804	1.053821	0.062038	-0.363072	0.674442	0.199698	-0.068825	0.694994	-0.083111	-0.083982	0.688072	0.050410	-0.085264	0.648818	0.051009	-0.175285	0.080148	-0.106101	-0.185391	0.068366	0.061588	-0.176600	0.062558	0.102707	0.310303	0.649924	-0.162927
15000	125.000000	-0.700928	0.635008	-0.080575	-0.703037	0.605919	0.079869	-0.597719	0.875261	0.044997	-0.581998	0.878552	-0.099365	-0.477762	1.081675	-0.028529	-0.449754	1.080325	0.072791	-0.353426	0.679444	-0.209941	-0.392819	1.053821	0.062054	-0.363094	0.674415	0.199676	-0.068810	0.694867	-0.082965	-0.083987	0.688175	0.050484	-0.085230	0.648939	0.051130	-0.175293	0.080159	-0.106096	-0.185354	0.068249	0.061623	-0.176605	0.062578	0.102717	0.310308	0.649908	-0.162944
15001	125.008333	-0.700975	0.634969	-0.080531	-0.703050	0.605907	0.079867	-0.597746	0.875245	0.044994	-0.582003	0.878538	-0.099445	-0.477779	1.081661	-0.028544	-0.449802	1.080314	0.072796	-0.353406	0.679445	-0.209957	-0.392868	1.053829	0.062087	-0.363124	0.674385	0.199661	-0.068763	0.694707	-0.082768	-0.084011	0.688285	0.050529	-0.085211	0.649065	0.051231	-0.175286	0.080144	-0.106129	-0.185354	0.068240	0.061609	-0.176604	0.062574	0.102704	0.310309	0.649892	-0.162957
15002	125.016667	-0.700962	0.634971	-0.080580	-0.703053	0.605907	0.079876	-0.597788	0.875228	0.045009	-0.582037	0.878554	-0.099368	-0.477806	1.081676	-0.028562	-0.449877	1.080321	0.072767	-0.353262	0.679583	-0.210096	-0.392924	1.053824	0.062094	-0.363153	0.674351	0.199645	-0.068730	0.694564	-0.082586	-0.084041	0.688410	0.050586	-0.085197	0.649189	0.051322	-0.175291	0.080152	-0.106114	-0.185347	0.068232	0.061597	-0.176608	0.062565	0.102687	0.310304	0.649889	-0.162965
15003	125.025000	-0.701012	0.634967	-0.080575	-0.703076	0.605888	0.079865	-0.597812	0.875214	0.045010	-0.582072	0.878561	-0.099357	-0.477839	1.081724	-0.028595	-0.449939	1.080336	0.072737	-0.353260	0.679590	-0.210092	-0.393004	1.053824	0.062086	-0.363186	0.674307	0.199641	-0.068711	0.694521	-0.082475	-0.084078	0.688520	0.050635	-0.085191	0.649292	0.051379	-0.175288	0.080159	-0.106133	-0.185391	0.068351	0.061558	-0.176600	0.062539	0.102656	0.310305	0.649882	-0.162961
15004	125.033333	-0.701118	0.634931	-0.080468	-0.703095	0.605873	0.079875	-0.597846	0.875200	0.045030	-0.582114	0.878568	-0.099339	-0.477873	1.081791	-0.028650	-0.450060	1.080369	0.072668	-0.353408	0.679454	-0.209952	-0.393103	1.053825	0.062068	-0.363219	0.674269	0.199645	-0.068695	0.694505	-0.082384	-0.084114	0.688620	0.050675	-0.085179	0.649387	0.051423	-0.175281	0.080160	-0.106131	-0.185351	0.068260	0.061603	-0.176609	0.062587	0.102686	0.310310	0.649883	-0.162957
15005	125.041667	-0.701079	0.634914	-0.080455	-0.703109	0.605859	0.079885	-0.597879	0.875179	0.045047	-0.582148	0.878580	-0.099324	-0.477906	1.081874	-0.028714	-0.450171	1.080471	0.072637	-0.353419	0.679461	-0.209934	-0.393218	1.053855	0.062064	-0.363243	0.674231	0.199650	-0.068678	0.694517	-0.082313	-0.084102	0.688659	0.050679	-0.085161	0.649477	0.051461	-0.175279	0.080168	-0.106119	-0.185386	0.068376	0.061581	-0.176603	0.062584	0.102685	0.310302	0.649900	-0.162941
15006	125.050000	-0.701040	0.634942	-0.080530	-0.703126	0.605844	0.079897	-0.597929	0.875163	0.045081	-0.582205	0.878586	-0.099288	-0.477939	1.081977	-0.028773	-0.450284	1.080506	0.072575	-0.353303	0.679603	-0.210054	-0.393345	1.053902	0.062062	-0.363267	0.674196	0.199652	-0.068661	0.694535	-0.082253	-0.084007	0.688532	0.050537	-0.085137	0.649556	0.051493	-0.175279	0.080185	-0.106108	-0.185353	0.068287	0.061625	-0.176608	0.062578	0.102694	0.310301	0.649916	-0.162925
15007	125.058333	-0.701059	0.634936	-0.080516	-0.703146	0.605812	0.079896	-0.597898	0.875094	0.045072	-0.582262	0.878587	-0.099275	-0.477970	1.082089	-0.028821	-0.450381	1.080692	0.072571	-0.353312	0.679606	-0.209993	-0.393464	1.053929	0.062050	-0.363282	0.674166	0.199660	-0.068624	0.694538	-0.082208	-0.084176	0.688878	0.050744	-0.085100	0.649619	0.051494	-0.175282	0.080194	-0.106099	-0.185390	0.068399	0.061597	-0.176610	0.062595	0.102717	0.310298	0.649928	-0.162913
15008	125.066667	-0.701072	0.634922	-0.080509	-0.703157	0.605811	0.079908	-0.597870	0.875031	0.045059	-0.582318	0.878591	-0.099273	-0.478001	1.082202	-0.028868	-0.450457	1.080760	0.072523	-0.353480	0.679450	-0.209897	-0.393560	1.053993	0.062065	-0.363290	0.674143	0.199663	-0.068574	0.694525	-0.082183	-0.084180	0.688927	0.050746	-0.085048	0.649663	0.051472	-0.175283	0.080204	-0.106088	-0.185427	0.068491	0.061558	-0.176613	0.062612	0.102727	0.310287	0.649937	-0.162903
15009	125.075000	-0.701111	0.634889	-0.080467	-0.703167	0.605795	0.079899	-0.597998	0.875080	0.045065	-0.582369	0.878585	-0.099279	-0.478025	1.082293	-0.028913	-0.450549	1.080919	0.072518	-0.353367	0.679579	-0.210032	-0.393672	1.053991	0.062035	-0.363297	0.674141	0.199659	-0.068513	0.694485	-0.082174	-0.084177	0.688945	0.050737	-0.084995	0.649679	0.051438	-0.175283	0.080182	-0.106112	-0.185350	0.068279	0.061621	-0.176607	0.062585	0.102705	0.310284	0.649939	-0.162896
15010	125.083333	-0.701093	0.634885	-0.080519	-0.703181	0.605779	0.079897	-0.598126	0.875136	0.045084	-0.582413	0.878581	-0.099287	-0.478055	1.082355	-0.028955	-0.450635	1.080978	0.072483	-0.353380	0.679567	-0.210028	-0.393770	1.054025	0.062038	-0.363297	0.674136	0.199660	-0.068443	0.694421	-0.082155	-0.084108	0.688797	0.050630	-0.084942	0.649694	0.051422	-0.175281	0.080173	-0.106140	-0.185348	0.068274	0.061607	-0.176620	0.062620	0.102725	0.310279	0.649940	-0.162890
15011	125.091667	-0.701107	0.634864	-0.080527	-0.703194	0.605740	0.079886	-0.598077	0.875079	0.045052	-0.582451	0.878578	-0.099302	-0.478096	1.082398	-0.028986	-0.450708	1.081037	0.072499	-0.353469	0.679475	-0.209968	-0.393868	1.054049	0.062054	-0.363294	0.674139	0.199672	-0.068375	0.694335	-0.082129	-0.084088	0.688756	0.050591	-0.084917	0.649720	0.051409	-0.175282	0.080166	-0.106135	-0.185422	0.068465	0.061531	-0.176595	0.062565	0.102680	0.310269	0.649945	-0.162892
15012	125.100000	-0.701125	0.634849	-0.080528	-0.703207	0.605749	0.079897	-0.598175	0.875132	0.045066	-0.582474	0.878570	-0.099304	-0.478135	1.082430	-0.029016	-0.450796	1.081069	0.072492	-0.353545	0.679403	-0.209904	-0.393966	1.054069	0.062083	-0.363290	0.674150	0.199685	-0.068292	0.694244	-0.082096	-0.084090	0.688730	0.050553	-0.084901	0.649759	0.051415	-0.175279	0.080160	-0.106140	-0.185344	0.068260	0.061606	-0.176600	0.062581	0.102695	0.310265	0.649951	-0.162881
15013	125.108333	-0.701160	0.634826	-0.080474	-0.703214	0.605698	0.079885	-0.598113	0.875080	0.045045	-0.582492	0.878565	-0.099337	-0.478174	1.082445	-0.029056	-0.450886	1.081094	0.072486	-0.353476	0.679479	-0.209954	-0.394065	1.054064	0.062096	-0.363286	0.674155	0.199700	-0.068190	0.694147	-0.082037	-0.084227	0.688902	0.050677	-0.084896	0.649796	0.051433	-0.175282	0.080161	-0.106126	-0.185344	0.068264	0.061618	-0.176605	0.062588	0.102719	0.310260	0.649962	-0.162871
15014	125.116667	-0.701153	0.634836	-0.080507	-0.703231	0.605687	0.079896	-0.598215	0.875136	0.045070	-0.582527	0.878569	-0.099296	-0.478221	1.082444	-0.029113	-0.451027	1.081040	0.072407	-0.353424	0.679540	-0.210023	-0.394169	1.054060	0.062115	-0.363282	0.674158	0.199724	-0.068122	0.694043	-0.081964	-0.084207	0.688856	0.050608	-0.084902	0.649863	0.051463	-0.175285	0.080164	-0.106103	-0.185345	0.068270	0.061637	-0.176590	0.062607	0.102714	0.310255	0.649968	-0.162859
15015	125.125000	-0.701199	0.634847	-0.080489	-0.703245	0.605720	0.079922	-0.598084	0.875026	0.045034	-0.582550	0.878562	-0.099330	-0.478290	1.082409	-0.029163	-0.451139	1.080986	0.072380	-0.353497	0.679473	-0.209973	-0.394283	1.054056	0.062101	-0.363279	0.674159	0.199746	-0.068045	0.693948	-0.081913	-0.084313	0.689014	0.050688	-0.084903	0.649946	0.051490	-0.175286	0.080169	-0.106090	-0.185423	0.068482	0.061576	-0.176599	0.062602	0.102738	0.310251	0.649974	-0.162864
15016	125.133333	-0.701237	0.634805	-0.080398	-0.703256	0.605714	0.079925	-0.598271	0.875124	0.045063	-0.582576	0.878551	-0.099362	-0.478392	1.082397	-0.029216	-0.451277	1.080961	0.072329	-0.353556	0.679405	-0.209916	-0.394405	1.054074	0.062098	-0.363274	0.674154	0.199757	-0.067994	0.693857	-0.081870	-0.084332	0.689027	0.050650	-0.084903	0.650024	0.051506	-0.175283	0.080170	-0.106088	-0.185351	0.068275	0.061660	-0.176618	0.062614	0.102785	0.310246	0.649975	-0.162866
15017	125.141667	-0.701196	0.634820	-0.080490	-0.703270	0.605667	0.079909	-0.598297	0.875122	0.045076	-0.582624	0.878539	-0.099288	-0.478520	1.082416	-0.029240	-0.451432	1.080953	0.072294	-0.353428	0.679540	-0.210058	-0.394536	1.054108	0.062073	-0.363275	0.674151	0.199763	-0.067971	0.693813	-0.081841	-0.084400	0.689118	0.050674	-0.084894	0.650110	0.051520	-0.175285	0.080172	-0.106100	-0.185350	0.068280	0.061657	-0.176610	0.062587	0.102753	0.310237	0.649973	-0.162877
15018	125.150000	-0.701259	0.634815	-0.080496	-0.703284	0.605649	0.079905	-0.598324	0.875107	0.045074	-0.582659	0.878523	-0.099296	-0.478654	1.082464	-0.029259	-0.451572	1.081007	0.072298	-0.353276	0.679676	-0.210128	-0.394675	1.054163	0.062060	-0.363276	0.674144	0.199761	-0.067970	0.693796	-0.081812	-0.084454	0.689180	0.050675	-0.084872	0.650186	0.051523	-0.175292	0.080174	-0.106091	-0.185352	0.068279	0.061640	-0.176600	0.062566	0.102712	0.310237	0.649967	-0.162896
15019	125.158333	-0.701249	0.634766	-0.080461	-0.703292	0.605659	0.079912	-0.598269	0.875020	0.045040	-0.582688	0.878503	-0.099300	-0.478818	1.082551	-0.029308	-0.451718	1.081075	0.072300	-0.353556	0.679392	-0.209962	-0.394827	1.054223	0.062064	-0.363282	0.674136	0.199757	-0.067984	0.693814	-0.081780	-0.084473	0.689270	0.050685	-0.084843	0.650272	0.051530	-0.175281	0.080164	-0.106130	-0.185423	0.068471	0.061555	-0.176608	0.062601	0.102732	0.310229	0.649958	-0.162906
15020	125.166667	-0.701283	0.634738	-0.080419	-0.703304	0.605623	0.079903	-0.598370	0.875055	0.045064	-0.582693	0.878483	-0.099375	-0.478978	1.082642	-0.029361	-0.451877	1.081158	0.072314	-0.353550	0.679382	-0.209974	-0.394984	1.054299	0.062090	-0.363288	0.674129	0.199747	-0.068011	0.693851	-0.081731	-0.084486	0.689356	0.050690	-0.084811	0.650354	0.051533	-0.175283	0.080154	-0.106141	-0.185347	0.068264	0.061619	-0.176617	0.062600	0.102735	0.310225	0.649952	-0.162913
15021	125.175000	-0.701247	0.634751	-0.080510	-0.703312	0.605613	0.079904	-0.598223	0.874926	0.045025	-0.582746	0.878465	-0.099300	-0.479111	1.082741	-0.029330	-0.452036	1.081227	0.072332	-0.353423	0.679510	-0.210112	-0.395123	1.054395	0.062117	-0.363299	0.674115	0.199737	-0.068043	0.693898	-0.081660	-0.084489	0.689443	0.050694	-0.084757	0.650442	0.051546	-0.175278	0.080162	-0.106135	-0.185345	0.068268	0.061614	-0.176598	0.062598	0.102709	0.310223	0.649957	-0.162911
15022	125.183333	-0.701297	0.634754	-0.080504	-0.703319	0.605641	0.079929	-0.598236	0.874900	0.045026	-0.582765	0.878462	-0.099294	-0.479241	1.082830	-0.029276	-0.452147	1.081337	0.072383	-0.353551	0.679372	-0.209976	-0.395247	1.054487	0.062166	-0.363309	0.674097	0.199726	-0.068089	0.693943	-0.081575	-0.084484	0.689538	0.050714	-0.084708	0.650530	0.051575	-0.175287	0.080182	-0.106095	-0.185421	0.068482	0.061550	-0.176602	0.062590	0.102705	0.310224	0.649962	-0.162903
15023	125.191667	-0.701302	0.634747	-0.080443	-0.703322	0.605619	0.079924	-0.598240	0.874882	0.045034	-0.582783	0.878460	-0.099278	-0.479359	1.082929	-0.029215	-0.452264	1.081442	0.072465	-0.353557	0.679372	-0.209971	-0.395351	1.054564	0.062213	-0.363322	0.674082	0.199707	-0.068144	0.693966	-0.081475	-0.084533	0.689774	0.050861	-0.084662	0.650612	0.051616	-0.175285	0.080178	-0.106091	-0.185385	0.068385	0.061599	-0.176605	0.062598	0.102721	0.310219	0.649970	-0.162886
15024	125.200000	-0.701259	0.634764	-0.080477	-0.703325	0.605608	0.079923	-0.598254	0.874852	0.045043	-0.582792	0.878467	-0.099268	-0.479467	1.082995	-0.029137	-0.452348	1.081494	0.072519	-0.353440	0.679504	-0.210099	-0.395429	1.054619	0.062251	-0.363337	0.674066	0.199689	-0.068180	0.693970	-0.081364	-0.084524	0.689861	0.050876	-0.084621	0.650694	0.051670	-0.175280	0.080190	-0.106098	-0.185345	0.068287	0.061645	-0.176599	0.062558	0.102711	0.310214	0.649976	-0.162873
15025	125.208333	-0.701255	0.634774	-0.080473	-0.703313	0.605633	0.079927	-0.598243	0.874848	0.045043	-0.582795	0.878473	-0.099261	-0.479561	1.083031	-0.029062	-0.452402	1.081493	0.072566	-0.353447	0.679504	-0.210099	-0.395485	1.054659	0.062289	-0.363358	0.674044	0.199673	-0.068202	0.693937	-0.081254	-0.084495	0.689874	0.050822	-0.084582	0.650777	0.051723	-0.175281	0.080186	-0.106098	-0.185350	0.068281	0.061649	-0.176601	0.062607	0.102737	0.310207	0.649983	-0.162870
15026	125.216667	-0.701246	0.634781	-0.080474	-0.703189	0.605610	0.079866	-0.598233	0.874850	0.045041	-0.582763	0.878480	-0.099339	-0.479637	1.083045	-0.029000	-0.452444	1.081448	0.072610	-0.353585	0.679371	-0.209972	-0.395526	1.054683	0.062324	-0.363379	0.674024	0.199657	-0.068198	0.693871	-0.081152	-0.084469	0.689869	0.050762	-0.084550	0.650861	0.051770	-0.175285	0.080178	-0.106106	-0.185432	0.068485	0.061576	-0.176610	0.062600	0.102740	0.310205	0.649974	-0.162869
15027	125.225000	-0.701278	0.634757	-0.080395	-0.703288	0.605633	0.079906	-0.598223	0.874840	0.045037	-0.582777	0.878471	-0.099282	-0.479703	1.083028	-0.028947	-0.452477	1.081421	0.072658	-0.353594	0.679367	-0.209983	-0.395547	1.054678	0.062348	-0.363397	0.674010	0.199644	-0.068171	0.693783	-0.081073	-0.084494	0.689955	0.050772	-0.084528	0.650939	0.051816	-0.175286	0.080164	-0.106120	-0.185429	0.068473	0.061557	-0.176610	0.062590	0.102724	0.310195	0.649973	-0.162873
15028	125.233333	-0.701210	0.634786	-0.080509	-0.703272	0.605648	0.079897	-0.598212	0.874835	0.045037	-0.582757	0.878478	-0.099273	-0.479746	1.082988	-0.028904	-0.452496	1.081364	0.072702	-0.353472	0.679501	-0.210130	-0.395561	1.054654	0.062378	-0.363418	0.673992	0.199634	-0.068110	0.693671	-0.081008	-0.084511	0.690039	0.050768	-0.084516	0.651039	0.051881	-0.175290	0.080146	-0.106137	-0.185351	0.068262	0.061621	-0.176598	0.062541	0.102687	0.310190	0.649964	-0.162874
15029	125.241667	-0.701222	0.634779	-0.080471	-0.703260	0.605682	0.079897	-0.598205	0.874822	0.045033	-0.582736	0.878481	-0.099279	-0.479757	1.082921	-0.028863	-0.452506	1.081269	0.072746	-0.353538	0.679434	-0.210075	-0.395564	1.054611	0.062410	-0.363434	0.673972	0.199628	-0.068020	0.693649	-0.081071	-0.084535	0.690114	0.050777	-0.084512	0.651119	0.051936	-0.175293	0.080149	-0.106126	-0.185351	0.068256	0.061614	-0.176603	0.062557	0.102688	0.310192	0.649961	-0.162878
15030	125.250000	-0.701186	0.634799	-0.080525	-0.703247	0.605713	0.079902	-0.598186	0.874829	0.045036	-0.582709	0.878485	-0.099282	-0.479749	1.082826	-0.028824	-0.452488	1.081163	0.072791	-0.353596	0.679377	-0.210014	-0.395549	1.054562	0.062464	-0.363446	0.673952	0.199629	-0.067931	0.693484	-0.081010	-0.084552	0.690166	0.050795	-0.084504	0.651173	0.051980	-0.175285	0.080143	-0.106138	-0.185425	0.068465	0.061540	-0.176620	0.062595	0.102736	0.310196	0.649968	-0.162871
15031	125.258333	-0.701195	0.634795	-0.080478	-0.703237	0.605695	0.079889	-0.598169	0.874815	0.045033	-0.582671	0.878485	-0.099308	-0.479724	1.082687	-0.028782	-0.452462	1.081029	0.072837	-0.353523	0.679453	-0.210086	-0.395499	1.054472	0.062480	-0.363450	0.673938	0.199631	-0.067864	0.693402	-0.081007	-0.084548	0.690192	0.050823	-0.084482	0.651192	0.052022	-0.175281	0.080153	-0.106119	-0.185341	0.068271	0.061621	-0.176594	0.062593	0.102712	0.310199	0.649979	-0.162854
15032	125.266667	-0.701152	0.634819	-0.080523	-0.703231	0.605680	0.079880	-0.598139	0.874817	0.045030	-0.582658	0.878494	-0.099261	-0.479715	1.082512	-0.028747	-0.452475	1.080833	0.072864	-0.353442	0.679532	-0.210161	-0.395466	1.054390	0.062515	-0.363449	0.673929	0.199632	-0.067817	0.693348	-0.080971	-0.084517	0.690195	0.050856	-0.084440	0.651198	0.052038	-0.175273	0.080172	-0.106103	-0.185337	0.068284	0.061641	-0.176594	0.062561	0.102711	0.310201	0.649986	-0.162833
15033	125.275000	-0.701155	0.634827	-0.080513	-0.703230	0.605717	0.079890	-0.598126	0.874805	0.045029	-0.582622	0.878497	-0.099295	-0.479673	1.082338	-0.028627	-0.452523	1.080608	0.072862	-0.353553	0.679402	-0.210033	-0.395455	1.054374	0.062559	-0.363446	0.673925	0.199633	-0.067824	0.693124	-0.080631	-0.084479	0.690220	0.050887	-0.084342	0.651221	0.052023	-0.175271	0.080184	-0.106090	-0.185378	0.068392	0.061615	-0.176596	0.062604	0.102743	0.310201	0.649999	-0.162828
15034	125.283333	-0.701145	0.634827	-0.080522	-0.703232	0.605678	0.079868	-0.598114	0.874792	0.045036	-0.582613	0.878499	-0.099252	-0.479780	1.082236	-0.028710	-0.452544	1.080473	0.072870	-0.353530	0.679407	-0.210048	-0.395435	1.054369	0.062555	-0.363438	0.673929	0.199629	-0.067813	0.693044	-0.080420	-0.084437	0.690286	0.050892	-0.084230	0.651299	0.052026	-0.175276	0.080202	-0.106066	-0.185416	0.068486	0.061580	-0.176593	0.062604	0.102747	0.310201	0.650005	-0.162824
15035	125.291667	-0.701143	0.634819	-0.080534	-0.703233	0.605673	0.079859	-0.598116	0.874750	0.045048	-0.582590	0.878494	-0.099237	-0.479738	1.082248	-0.028575	-0.452545	1.080514	0.072914	-0.353303	0.679616	-0.210239	-0.395447	1.054400	0.062577	-0.363436	0.673938	0.199619	-0.067800	0.692942	-0.080254	-0.084376	0.690393	0.050880	-0.084128	0.651417	0.052081	-0.175269	0.080183	-0.106105	-0.185344	0.068269	0.061646	-0.176590	0.062561	0.102708	0.310195	0.650001	-0.162830
15036	125.300000	-0.701134	0.634818	-0.080552	-0.703233	0.605675	0.079851	-0.598104	0.874731	0.045063	-0.582573	0.878489	-0.099224	-0.479746	1.082323	-0.028573	-0.452570	1.080531	0.072924	-0.353488	0.679396	-0.210112	-0.395474	1.054392	0.062562	-0.363447	0.673945	0.199602	-0.067884	0.692833	-0.080080	-0.084324	0.690468	0.050860	-0.084024	0.651515	0.052149	-0.175279	0.080188	-0.106109	-0.185350	0.068263	0.061624	-0.176591	0.062548	0.102679	0.310186	0.649994	-0.162845
15037	125.308333	-0.701152	0.634806	-0.080505	-0.703234	0.605698	0.079860	-0.598114	0.874673	0.045088	-0.582558	0.878484	-0.099204	-0.479705	1.082393	-0.028581	-0.452589	1.080552	0.072940	-0.353406	0.679466	-0.210224	-0.395515	1.054399	0.062623	-0.363461	0.673941	0.199570	-0.068058	0.692869	-0.080006	-0.084259	0.690543	0.050886	-0.083909	0.651574	0.052214	-0.175278	0.080153	-0.106148	-0.185426	0.068462	0.061529	-0.176601	0.062588	0.102693	0.310183	0.649985	-0.162857
15038	125.316667	-0.701120	0.634835	-0.080544	-0.703227	0.605686	0.079853	-0.598104	0.874635	0.045111	-0.582543	0.878482	-0.099177	-0.479717	1.082422	-0.028673	-0.452575	1.080549	0.072966	-0.353468	0.679393	-0.210184	-0.395503	1.054374	0.062664	-0.363483	0.673933	0.199534	-0.068235	0.692804	-0.079819	-0.084186	0.690583	0.050901	-0.083778	0.651617	0.052275	-0.175282	0.080139	-0.106156	-0.185351	0.068263	0.061584	-0.176602	0.062590	0.102676	0.310176	0.649974	-0.162865
15039	125.325000	-0.701114	0.634850	-0.080527	-0.703218	0.605688	0.079868	-0.598115	0.874575	0.045143	-0.582539	0.878479	-0.099142	-0.479631	1.082393	-0.028538	-0.452515	1.080523	0.073056	-0.353340	0.679539	-0.210355	-0.395433	1.054349	0.062733	-0.363523	0.673907	0.199494	-0.068410	0.692810	-0.079588	-0.084083	0.690624	0.050930	-0.083637	0.651662	0.052351	-0.175288	0.080148	-0.106151	-0.185354	0.068261	0.061581	-0.176605	0.062545	0.102663	0.310170	0.649975	-0.162860
15040	125.333333	-0.701122	0.634871	-0.080498	-0.703211	0.605742	0.079903	-0.598118	0.874533	0.045166	-0.582536	0.878488	-0.099110	-0.479616	1.082307	-0.028492	-0.452424	1.080371	0.073086	-0.353495	0.679398	-0.210220	-0.395329	1.054321	0.062805	-0.363572	0.673875	0.199450	-0.068567	0.692881	-0.079331	-0.083957	0.690660	0.050970	-0.083488	0.651696	0.052408	-0.175289	0.080158	-0.106131	-0.185431	0.068470	0.061538	-0.176610	0.062592	0.102699	0.310164	0.649984	-0.162858
15041	125.341667	-0.701114	0.634887	-0.080482	-0.703195	0.605749	0.079922	-0.598122	0.874505	0.045177	-0.582540	0.878475	-0.099103	-0.479537	1.082183	-0.028386	-0.452305	1.080294	0.073206	-0.353532	0.679398	-0.210218	-0.395206	1.054281	0.062878	-0.363625	0.673829	0.199394	-0.068691	0.692991	-0.079078	-0.083815	0.690679	0.051025	-0.083345	0.651718	0.052458	-0.175291	0.080180	-0.106102	-0.185392	0.068387	0.061587	-0.176613	0.062613	0.102713	0.310160	0.649985	-0.162837
15042	125.350000	-0.701113	0.634899	-0.080463	-0.703179	0.605761	0.079935	-0.598273	0.874598	0.045217	-0.582503	0.878510	-0.099084	-0.479444	1.082084	-0.028313	-0.452208	1.080219	0.073281	-0.353588	0.679391	-0.210215	-0.395098	1.054218	0.062941	-0.363680	0.673783	0.199332	-0.068786	0.693108	-0.078892	-0.083666	0.690686	0.051095	-0.083193	0.651720	0.052506	-0.175282	0.080191	-0.106108	-0.185357	0.068289	0.061644	-0.176615	0.062607	0.102736	0.310161	0.649989	-0.162819
15043	125.358333	-0.701138	0.634913	-0.080458	-0.703164	0.605732	0.079924	-0.598266	0.874586	0.045210	-0.582474	0.878515	-0.099090	-0.479325	1.081998	-0.028282	-0.452136	1.080155	0.073326	-0.353653	0.679373	-0.210200	-0.395019	1.054137	0.063018	-0.363739	0.673736	0.199265	-0.068864	0.693221	-0.078795	-0.083521	0.690674	0.051164	-0.083049	0.651709	0.052553	-0.175282	0.080204	-0.106092	-0.185389	0.068385	0.061609	-0.176604	0.062569	0.102712	0.310153	0.649986	-0.162806
15044	125.366667	-0.701110	0.634900	-0.080469	-0.703154	0.605778	0.079948	-0.598106	0.874467	0.045156	-0.582437	0.878515	-0.099112	-0.479193	1.081892	-0.028272	-0.452061	1.080019	0.073325	-0.353719	0.679355	-0.210180	-0.394931	1.054057	0.063060	-0.363801	0.673684	0.199197	-0.068940	0.693330	-0.078726	-0.083398	0.690664	0.051222	-0.082919	0.651705	0.052582	-0.175290	0.080203	-0.106091	-0.185429	0.068481	0.061559	-0.176612	0.062602	0.102723	0.310154	0.649983	-0.162805
15045	125.375000	-0.701147	0.634872	-0.080407	-0.703148	0.605779	0.079938	-0.598084	0.874471	0.045129	-0.582382	0.878498	-0.099179	-0.479068	1.081783	-0.028288	-0.451993	1.080000	0.073372	-0.353717	0.679405	-0.210232	-0.394869	1.053973	0.063128	-0.363856	0.673644	0.199136	-0.068997	0.693414	-0.078687	-0.083312	0.690689	0.051249	-0.082821	0.651737	0.052609	-0.175281	0.080173	-0.106116	-0.185383	0.068369	0.061575	-0.176599	0.062594	0.102701	0.310151	0.649978	-0.162805
15046	125.383333	-0.701095	0.634881	-0.080506	-0.703149	0.605782	0.079930	-0.598084	0.874450	0.045103	-0.582346	0.878494	-0.099168	-0.478942	1.081659	-0.028323	-0.451958	1.079891	0.073371	-0.353707	0.679462	-0.210287	-0.394820	1.053879	0.063185	-0.363909	0.673597	0.199081	-0.069033	0.693469	-0.078676	-0.083260	0.690741	0.051253	-0.082758	0.651801	0.052642	-0.175278	0.080151	-0.106141	-0.185348	0.068250	0.061591	-0.176594	0.062542	0.102666	0.310152	0.649977	-0.162796
15047	125.391667	-0.701092	0.634881	-0.080516	-0.703152	0.605781	0.079922	-0.598061	0.874452	0.045071	-0.582304	0.878485	-0.099195	-0.478817	1.081529	-0.028368	-0.451922	1.079756	0.073349	-0.353796	0.679400	-0.210205	-0.394771	1.053797	0.063220	-0.363952	0.673550	0.199040	-0.069036	0.693472	-0.078697	-0.083253	0.690826	0.051222	-0.082722	0.651890	0.052648	-0.175278	0.080141	-0.106144	-0.185387	0.068344	0.061560	-0.176588	0.062564	0.102670	0.310145	0.649984	-0.162786
15048	125.400000	-0.701079	0.634877	-0.080524	-0.703165	0.605743	0.079898	-0.598061	0.874426	0.045048	-0.582270	0.878484	-0.099224	-0.478692	1.081398	-0.028417	-0.451902	1.079594	0.073305	-0.353749	0.679478	-0.210265	-0.394726	1.053708	0.063252	-0.363988	0.673506	0.199011	-0.069008	0.693426	-0.078737	-0.083275	0.690931	0.051178	-0.082714	0.652005	0.052658	-0.175281	0.080136	-0.106135	-0.185342	0.068251	0.061600	-0.176592	0.062544	0.102674	0.310144	0.649999	-0.162783
15049	125.408333	-0.701076	0.634881	-0.080528	-0.703175	0.605740	0.079892	-0.598046	0.874410	0.045023	-0.582240	0.878482	-0.099239	-0.478580	1.081280	-0.028480	-0.451892	1.079492	0.073271	-0.353736	0.679507	-0.210248	-0.394708	1.053624	0.063294	-0.364002	0.673464	0.199003	-0.068945	0.693332	-0.078809	-0.083307	0.691055	0.051120	-0.082725	0.652133	0.052644	-0.175282	0.080143	-0.106117	-0.185347	0.068258	0.061625	-0.176594	0.062543	0.102694	0.310143	0.650012	-0.162766
15050	125.416667	-0.701075	0.634888	-0.080533	-0.703191	0.605781	0.079899	-0.598031	0.874414	0.044991	-0.582213	0.878486	-0.099258	-0.478477	1.081171	-0.028565	-0.451903	1.079409	0.073229	-0.353834	0.679405	-0.210100	-0.394685	1.053562	0.063295	-0.364000	0.673430	0.199003	-0.068868	0.693222	-0.078893	-0.083395	0.691338	0.051177	-0.082737	0.652267	0.052609	-0.175288	0.080166	-0.106068	-0.185350	0.068273	0.061650	-0.176601	0.062595	0.102734	0.310141	0.650024	-0.162761
15051	125.425000	-0.701137	0.634878	-0.080465	-0.703191	0.605780	0.079882	-0.598018	0.874409	0.044971	-0.582175	0.878474	-0.099346	-0.478389	1.081109	-0.028675	-0.451934	1.079378	0.073177	-0.353804	0.679435	-0.210098	-0.394700	1.053519	0.063299	-0.363981	0.673415	0.199002	-0.068770	0.693138	-0.078947	-0.083360	0.691327	0.050932	-0.082733	0.652400	0.052541	-0.175282	0.080171	-0.106090	-0.185389	0.068382	0.061620	-0.176614	0.062610	0.102758	0.310137	0.650028	-0.162756
15052	125.433333	-0.701068	0.634895	-0.080562	-0.703198	0.605789	0.079865	-0.598008	0.874412	0.044955	-0.582155	0.878493	-0.099289	-0.478303	1.081087	-0.028795	-0.451998	1.079337	0.073085	-0.353651	0.679592	-0.210243	-0.394760	1.053496	0.063299	-0.363950	0.673409	0.199009	-0.068654	0.693099	-0.078974	-0.083368	0.691462	0.050831	-0.082722	0.652526	0.052456	-0.175279	0.080182	-0.106097	-0.185350	0.068283	0.061660	-0.176602	0.062564	0.102720	0.310138	0.650026	-0.162769
15053	125.441667	-0.701062	0.634892	-0.080585	-0.703202	0.605776	0.079838	-0.597994	0.874415	0.044945	-0.582124	0.878501	-0.099302	-0.478226	1.081131	-0.028944	-0.452097	1.079377	0.072966	-0.353685	0.679538	-0.210196	-0.394854	1.053518	0.063299	-0.363900	0.673410	0.199016	-0.068511	0.693094	-0.078956	-0.083396	0.691692	0.050852	-0.082704	0.652614	0.052375	-0.175286	0.080177	-0.106105	-0.185392	0.068384	0.061608	-0.176605	0.062579	0.102717	0.310130	0.650019	-0.162794
15054	125.450000	-0.701112	0.634862	-0.080509	-0.703203	0.605798	0.079830	-0.597981	0.874422	0.044941	-0.582091	0.878486	-0.099380	-0.478150	1.081219	-0.029114	-0.452184	1.079454	0.072883	-0.353723	0.679475	-0.210148	-0.394967	1.053539	0.063279	-0.363846	0.673421	0.199024	-0.068367	0.693112	-0.078915	-0.083366	0.691745	0.050781	-0.082675	0.652671	0.052327	-0.175288	0.080167	-0.106123	-0.185426	0.068472	0.061555	-0.176610	0.062594	0.102712	0.310123	0.650005	-0.162827
15055	125.458333	-0.701073	0.634882	-0.080571	-0.703199	0.605782	0.079806	-0.597965	0.874422	0.044950	-0.582057	0.878515	-0.099318	-0.478082	1.081341	-0.029269	-0.452235	1.079451	0.072668	-0.353641	0.679549	-0.210250	-0.395071	1.053569	0.063256	-0.363783	0.673438	0.199024	-0.068244	0.693162	-0.078822	-0.083297	0.691730	0.050756	-0.082638	0.652662	0.052298	-0.175292	0.080152	-0.106130	-0.185391	0.068371	0.061571	-0.176610	0.062607	0.102711	0.310119	0.649996	-0.162842
15056	125.466667	-0.701034	0.634905	-0.080627	-0.703191	0.605768	0.079789	-0.597946	0.874422	0.044965	-0.582030	0.878519	-0.099294	-0.478017	1.081461	-0.029434	-0.452275	1.079430	0.072466	-0.353556	0.679622	-0.210352	-0.395166	1.053595	0.063238	-0.363730	0.673456	0.199021	-0.068153	0.693221	-0.078693	-0.083218	0.691696	0.050770	-0.082594	0.652622	0.052292	-0.175289	0.080147	-0.106134	-0.185355	0.068265	0.061599	-0.176599	0.062548	0.102672	0.310123	0.649989	-0.162857
15057	125.475000	-0.701024	0.634915	-0.080622	-0.703191	0.605791	0.079800	-0.597910	0.874440	0.044970	-0.582008	0.878533	-0.099275	-0.477954	1.081527	-0.029571	-0.452371	1.079478	0.072367	-0.353599	0.679566	-0.210303	-0.395257	1.053618	0.063217	-0.363691	0.673469	0.199018	-0.068092	0.693256	-0.078536	-0.083145	0.691652	0.050838	-0.082549	0.652579	0.052347	-0.175284	0.080150	-0.106126	-0.185380	0.068380	0.061566	-0.176601	0.062565	0.102692	0.310121	0.649990	-0.162867
15058	125.483333	-0.701013	0.634933	-0.080608	-0.703179	0.605811	0.079810	-0.597891	0.874449	0.044991	-0.581989	0.878548	-0.099251	-0.477894	1.081567	-0.029677	-0.452431	1.079512	0.072283	-0.353641	0.679512	-0.210251	-0.395314	1.053640	0.063210	-0.363665	0.673482	0.199007	-0.068051	0.693236	-0.078375	-0.083085	0.691548	0.050953	-0.082556	0.652477	0.052453	-0.175282	0.080159	-0.106118	-0.185425	0.068485	0.061540	-0.176604	0.062596	0.102718	0.310122	0.649990	-0.162876
15059	125.491667	-0.700997	0.634949	-0.080589	-0.703170	0.605804	0.079810	-0.597884	0.874446	0.045020	-0.581979	0.878559	-0.099227	-0.477835	1.081619	-0.029769	-0.452471	1.079547	0.072219	-0.353619	0.679535	-0.210260	-0.395352	1.053654	0.063200	-0.363661	0.673506	0.198997	-0.068048	0.693151	-0.078183	-0.083011	0.691406	0.051070	-0.082588	0.652334	0.052572	-0.175276	0.080172	-0.106107	-0.185379	0.068389	0.061596	-0.176601	0.062597	0.102728	0.310122	0.649993	-0.162870
15060	125.500000	-0.700982	0.634966	-0.080576	-0.703157	0.605796	0.079809	-0.597846	0.874469	0.045031	-0.581971	0.878569	-0.099203	-0.477768	1.081648	-0.029855	-0.452500	1.079567	0.072163	-0.353590	0.679556	-0.210265	-0.395375	1.053661	0.063189	-0.363670	0.673526	0.198984	-0.068010	0.692945	-0.077939	-0.082868	0.691133	0.051064	-0.082574	0.652215	0.052662	-0.175268	0.080186	-0.106107	-0.185343	0.068293	0.061650	-0.176589	0.062563	0.102712	0.310121	0.649989	-0.162872
15061	125.508333	-0.701030	0.634998	-0.080555	-0.703149	0.605841	0.079835	-0.597831	0.874487	0.045057	-0.581962	0.878570	-0.099180	-0.477684	1.081657	-0.029887	-0.452499	1.079557	0.072084	-0.353558	0.679586	-0.210273	-0.395401	1.053662	0.063192	-0.363694	0.673545	0.198974	-0.068039	0.692874	-0.077819	-0.082844	0.691144	0.051323	-0.082556	0.652072	0.052725	-0.175276	0.080191	-0.106093	-0.185378	0.068396	0.061608	-0.176599	0.062602	0.102728	0.310120	0.649981	-0.162874
15062	125.516667	-0.700993	0.634969	-0.080488	-0.703135	0.605850	0.079847	-0.597809	0.874497	0.045082	-0.581952	0.878567	-0.099159	-0.477607	1.081660	-0.029925	-0.452565	1.079567	0.072073	-0.353522	0.679612	-0.210287	-0.395426	1.053656	0.063196	-0.363716	0.673557	0.198964	-0.068026	0.692677	-0.077649	-0.082722	0.690883	0.051321	-0.082557	0.651957	0.052807	-0.175278	0.080172	-0.106115	-0.185419	0.068484	0.061563	-0.176594	0.062614	0.102707	0.310118	0.649969	-0.162880
15063	125.525000	-0.700948	0.634993	-0.080541	-0.703116	0.605852	0.079867	-0.597794	0.874483	0.045108	-0.581944	0.878552	-0.099140	-0.477553	1.081657	-0.029983	-0.452574	1.079546	0.072022	-0.353485	0.679631	-0.210288	-0.395435	1.053651	0.063198	-0.363744	0.673567	0.198964	-0.068014	0.692488	-0.077490	-0.082685	0.690814	0.051447	-0.082577	0.651884	0.052912	-0.175277	0.080157	-0.106128	-0.185349	0.068267	0.061627	-0.176597	0.062549	0.102683	0.310111	0.649954	-0.162879
15064	125.533333	-0.700999	0.635011	-0.080519	-0.703105	0.605849	0.079875	-0.597755	0.874505	0.045128	-0.581945	0.878540	-0.099117	-0.477503	1.081674	-0.030036	-0.452587	1.079571	0.072013	-0.353444	0.679658	-0.210292	-0.395440	1.053644	0.063191	-0.363765	0.673563	0.198971	-0.068004	0.692333	-0.077361	-0.082661	0.690792	0.051540	-0.082589	0.651867	0.053006	-0.175283	0.080146	-0.106131	-0.185428	0.068456	0.061542	-0.176602	0.062533	0.102677	0.310118	0.649946	-0.162874
15065	125.541667	-0.701019	0.634999	-0.080454	-0.703098	0.605847	0.079893	-0.597740	0.874514	0.045156	-0.581954	0.878528	-0.099100	-0.477453	1.081690	-0.030080	-0.452553	1.079536	0.071927	-0.353396	0.679687	-0.210283	-0.395440	1.053636	0.063178	-0.363777	0.673549	0.198988	-0.068004	0.692256	-0.077256	-0.082683	0.690884	0.051654	-0.082577	0.651897	0.053079	-0.175291	0.080153	-0.106123	-0.185394	0.068357	0.061569	-0.176618	0.062590	0.102717	0.310110	0.649954	-0.162864
15066	125.550000	-0.700987	0.635028	-0.080473	-0.703087	0.605841	0.079908	-0.597720	0.874518	0.045184	-0.581956	0.878537	-0.099067	-0.477405	1.081705	-0.030115	-0.452593	1.079524	0.071918	-0.353198	0.679871	-0.210417	-0.395450	1.053628	0.063187	-0.363787	0.673534	0.199002	-0.068021	0.692261	-0.077173	-0.082715	0.691010	0.051765	-0.082539	0.651960	0.053139	-0.175288	0.080146	-0.106125	-0.185352	0.068258	0.061607	-0.176599	0.062600	0.102699	0.310109	0.649960	-0.162833
15067	125.558333	-0.700950	0.635031	-0.080447	-0.703070	0.605849	0.079936	-0.597721	0.874498	0.045207	-0.581968	0.878538	-0.099038	-0.477377	1.081723	-0.030135	-0.452572	1.079518	0.071885	-0.353286	0.679740	-0.210242	-0.395454	1.053620	0.063183	-0.363786	0.673513	0.199012	-0.068101	0.692379	-0.077113	-0.082715	0.691116	0.051808	-0.082494	0.652060	0.053183	-0.175286	0.080152	-0.106114	-0.185355	0.068256	0.061622	-0.176608	0.062578	0.102709	0.310107	0.649970	-0.162801
15068	125.566667	-0.701036	0.635005	-0.080338	-0.703073	0.605842	0.079937	-0.597701	0.874518	0.045231	-0.581994	0.878521	-0.099022	-0.477355	1.081746	-0.030148	-0.452582	1.079563	0.071913	-0.353249	0.679750	-0.210224	-0.395459	1.053616	0.063179	-0.363786	0.673498	0.199018	-0.068239	0.692531	-0.077013	-0.082647	0.691119	0.051733	-0.082442	0.652191	0.053215	-0.175291	0.080174	-0.106081	-0.185356	0.068268	0.061632	-0.176608	0.062596	0.102729	0.310108	0.649984	-0.162776
15069	125.575000	-0.701039	0.635011	-0.080328	-0.703071	0.605839	0.079946	-0.597771	0.874572	0.045269	-0.582000	0.878539	-0.098989	-0.477343	1.081773	-0.030157	-0.452604	1.079551	0.071898	-0.353199	0.679764	-0.210196	-0.395456	1.053620	0.063170	-0.363785	0.673484	0.199021	-0.068446	0.692869	-0.077058	-0.082677	0.691293	0.051747	-0.082381	0.652350	0.053230	-0.175275	0.080171	-0.106101	-0.185390	0.068376	0.061600	-0.176605	0.062576	0.102723	0.310110	0.649994	-0.162750
15070	125.583333	-0.700987	0.635056	-0.080403	-0.703071	0.605840	0.079953	-0.597702	0.874498	0.045264	-0.582009	0.878536	-0.098972	-0.477325	1.081797	-0.030157	-0.452555	1.079522	0.071856	-0.353022	0.679932	-0.210320	-0.395463	1.053607	0.063197	-0.363783	0.673472	0.199018	-0.068645	0.693128	-0.077066	-0.082728	0.691487	0.051722	-0.082315	0.652541	0.053225	-0.175272	0.080174	-0.106100	-0.185346	0.068277	0.061643	-0.176598	0.062559	0.102709	0.310108	0.650007	-0.162730
15071	125.591667	-0.700985	0.635053	-0.080399	-0.703070	0.605842	0.079960	-0.597683	0.874515	0.045279	-0.582021	0.878533	-0.098963	-0.477306	1.081788	-0.030149	-0.452616	1.079505	0.071876	-0.353156	0.679768	-0.210149	-0.395453	1.053579	0.063205	-0.363790	0.673463	0.199028	-0.068949	0.693573	-0.077194	-0.082812	0.691738	0.051637	-0.082237	0.652792	0.053176	-0.175275	0.080166	-0.106102	-0.185349	0.068269	0.061637	-0.176589	0.062578	0.102704	0.310108	0.650014	-0.162724
15072	125.600000	-0.700988	0.635048	-0.080403	-0.703084	0.605833	0.079955	-0.597690	0.874509	0.045282	-0.582028	0.878511	-0.098977	-0.477304	1.081734	-0.030122	-0.452562	1.079508	0.071959	-0.353163	0.679754	-0.210128	-0.395441	1.053569	0.063238	-0.363798	0.673448	0.199035	-0.069216	0.693919	-0.077281	-0.082900	0.692037	0.051517	-0.082140	0.653103	0.053119	-0.175276	0.080157	-0.106121	-0.185422	0.068469	0.061553	-0.176597	0.062585	0.102707	0.310105	0.650011	-0.162725
15073	125.608333	-0.701021	0.635023	-0.080360	-0.703088	0.605827	0.079950	-0.597706	0.874494	0.045287	-0.582028	0.878521	-0.098958	-0.477327	1.081664	-0.030063	-0.452567	1.079440	0.072002	-0.353115	0.679830	-0.210192	-0.395412	1.053558	0.063275	-0.363804	0.673430	0.199035	-0.069425	0.694247	-0.077449	-0.083034	0.692470	0.051420	-0.082038	0.653489	0.053051	-0.175282	0.080148	-0.106126	-0.185384	0.068358	0.061574	-0.176589	0.062585	0.102696	0.310101	0.650011	-0.162731
15074	125.616667	-0.700999	0.635042	-0.080406	-0.703102	0.605821	0.079944	-0.597713	0.874499	0.045285	-0.582029	0.878535	-0.098942	-0.477358	1.081612	-0.029986	-0.452575	1.079386	0.072050	-0.353228	0.679740	-0.210102	-0.395392	1.053550	0.063323	-0.363819	0.673412	0.199032	-0.069639	0.694510	-0.077550	-0.083164	0.692956	0.051294	-0.081946	0.653901	0.052977	-0.175293	0.080154	-0.106098	-0.185348	0.068257	0.061605	-0.176594	0.062548	0.102678	0.310099	0.650011	-0.162739
15075	125.625000	-0.701006	0.635041	-0.080404	-0.703110	0.605797	0.079933	-0.597744	0.874495	0.045286	-0.582050	0.878552	-0.098934	-0.477390	1.081577	-0.029910	-0.452596	1.079398	0.072148	-0.353280	0.679740	-0.210101	-0.395393	1.053541	0.063373	-0.363830	0.673381	0.199013	-0.069812	0.694826	-0.077800	-0.083260	0.693377	0.051085	-0.081847	0.654328	0.052879	-0.175286	0.080152	-0.106123	-0.185349	0.068265	0.061616	-0.176600	0.062565	0.102703	0.310094	0.650011	-0.162750
15076	125.633333	-0.701069	0.634999	-0.080322	-0.703131	0.605798	0.079925	-0.597781	0.874489	0.045281	-0.582077	0.878565	-0.098930	-0.477427	1.081556	-0.029833	-0.452605	1.079385	0.072210	-0.353340	0.679735	-0.210107	-0.395409	1.053527	0.063424	-0.363844	0.673344	0.198985	-0.069961	0.695098	-0.078060	-0.083331	0.693761	0.050859	-0.081741	0.654738	0.052757	-0.175298	0.080171	-0.106092	-0.185426	0.068473	0.061551	-0.176609	0.062592	0.102720	0.310091	0.650011	-0.162763
15077	125.641667	-0.701024	0.635029	-0.080409	-0.703147	0.605788	0.079919	-0.597835	0.874462	0.045271	-0.582103	0.878569	-0.098930	-0.477474	1.081543	-0.029764	-0.452630	1.079365	0.072262	-0.353403	0.679734	-0.210118	-0.395430	1.053519	0.063469	-0.363852	0.673296	0.198937	-0.070132	0.695374	-0.078348	-0.083405	0.694125	0.050612	-0.081628	0.655119	0.052638	-0.175287	0.080171	-0.106105	-0.185389	0.068379	0.061596	-0.176612	0.062599	0.102726	0.310088	0.650011	-0.162784
15078	125.650000	-0.700976	0.635005	-0.080420	-0.703167	0.605738	0.079894	-0.598041	0.874568	0.045297	-0.582134	0.878577	-0.098940	-0.477533	1.081525	-0.029692	-0.452660	1.079348	0.072325	-0.353469	0.679740	-0.210140	-0.395458	1.053516	0.063515	-0.363867	0.673247	0.198882	-0.070243	0.695479	-0.078533	-0.083338	0.694342	0.050301	-0.081515	0.655460	0.052523	-0.175285	0.080179	-0.106103	-0.185349	0.068278	0.061643	-0.176625	0.062620	0.102756	0.310084	0.650011	-0.162812
15079	125.658333	-0.701072	0.634989	-0.080379	-0.703183	0.605743	0.079895	-0.598001	0.874524	0.045265	-0.582173	0.878580	-0.098950	-0.477605	1.081496	-0.029654	-0.452686	1.079338	0.072380	-0.353537	0.679736	-0.210174	-0.395484	1.053506	0.063549	-0.363874	0.673197	0.198823	-0.070317	0.695457	-0.078647	-0.083319	0.694582	0.050099	-0.081392	0.655721	0.052406	-0.175295	0.080188	-0.106081	-0.185351	0.068289	0.061638	-0.176609	0.062583	0.102708	0.310087	0.650004	-0.162845
15080	125.666667	-0.701054	0.634986	-0.080433	-0.703199	0.605747	0.079900	-0.597979	0.874463	0.045238	-0.582213	0.878568	-0.098979	-0.477687	1.081474	-0.029644	-0.452719	1.079307	0.072419	-0.353592	0.679736	-0.210207	-0.395511	1.053497	0.063587	-0.363875	0.673148	0.198762	-0.070370	0.695388	-0.078722	-0.083338	0.694942	0.050088	-0.081273	0.655914	0.052311	-0.175283	0.080171	-0.106107	-0.185428	0.068491	0.061558	-0.176608	0.062605	0.102712	0.310093	0.649999	-0.162890
15081	125.675000	-0.701033	0.634963	-0.080441	-0.703209	0.605712	0.079889	-0.598121	0.874502	0.045256	-0.582247	0.878583	-0.098963	-0.477726	1.081482	-0.029554	-0.452754	1.079295	0.072461	-0.353636	0.679738	-0.210238	-0.395555	1.053502	0.063632	-0.363879	0.673116	0.198707	-0.070397	0.695354	-0.078798	-0.083283	0.694964	0.049896	-0.081176	0.656027	0.052233	-0.175282	0.080157	-0.106112	-0.185348	0.068278	0.061624	-0.176622	0.062613	0.102736	0.310093	0.649983	-0.162933
15082	125.683333	-0.701011	0.634940	-0.080445	-0.703215	0.605678	0.079880	-0.598249	0.874550	0.045277	-0.582287	0.878590	-0.098959	-0.477799	1.081479	-0.029550	-0.452793	1.079288	0.072507	-0.353682	0.679733	-0.210265	-0.395596	1.053501	0.063675	-0.363886	0.673091	0.198657	-0.070377	0.695305	-0.078836	-0.083278	0.695052	0.049878	-0.081101	0.656067	0.052178	-0.175283	0.080160	-0.106116	-0.185347	0.068281	0.061621	-0.176598	0.062546	0.102689	0.310096	0.649975	-0.162971
15083	125.691667	-0.701110	0.634925	-0.080388	-0.703223	0.605682	0.079890	-0.598302	0.874547	0.045292	-0.582322	0.878606	-0.098963	-0.477853	1.081485	-0.029499	-0.452839	1.079285	0.072547	-0.353719	0.679730	-0.210287	-0.395650	1.053489	0.063701	-0.363885	0.673079	0.198629	-0.070291	0.695232	-0.078843	-0.083305	0.695135	0.049980	-0.081065	0.656003	0.052142	-0.175284	0.080157	-0.106105	-0.185379	0.068381	0.061584	-0.176598	0.062584	0.102723	0.310099	0.649963	-0.163001
15084	125.700000	-0.701034	0.634917	-0.080434	-0.703233	0.605639	0.079882	-0.598203	0.874435	0.045269	-0.582376	0.878617	-0.098924	-0.477904	1.081512	-0.029465	-0.452890	1.079288	0.072585	-0.353607	0.679873	-0.210440	-0.395721	1.053493	0.063750	-0.363890	0.673083	0.198613	-0.070186	0.695257	-0.078932	-0.083194	0.694873	0.049910	-0.081068	0.655868	0.052131	-0.175277	0.080152	-0.106118	-0.185416	0.068490	0.061548	-0.176595	0.062590	0.102728	0.310100	0.649961	-0.163020
15085	125.708333	-0.701073	0.634913	-0.080422	-0.703240	0.605628	0.079889	-0.598409	0.874541	0.045328	-0.582428	0.878634	-0.098899	-0.477956	1.081530	-0.029425	-0.452912	1.079286	0.072590	-0.353760	0.679730	-0.210290	-0.395783	1.053487	0.063780	-0.363898	0.673101	0.198616	-0.070012	0.695085	-0.078850	-0.083089	0.694563	0.049885	-0.081108	0.655679	0.052129	-0.175274	0.080164	-0.106110	-0.185339	0.068276	0.061644	-0.176592	0.062606	0.102755	0.310100	0.649953	-0.163030
15086	125.716667	-0.701115	0.634911	-0.080412	-0.703252	0.605619	0.079893	-0.598307	0.874429	0.045312	-0.582480	0.878636	-0.098903	-0.478015	1.081556	-0.029408	-0.452969	1.079280	0.072612	-0.353763	0.679733	-0.210274	-0.395843	1.053477	0.063802	-0.363907	0.673130	0.198636	-0.069833	0.694910	-0.078748	-0.083069	0.694339	0.049975	-0.081173	0.655463	0.052138	-0.175271	0.080167	-0.106101	-0.185339	0.068276	0.061661	-0.176583	0.062553	0.102732	0.310102	0.649955	-0.163032
15087	125.725000	-0.701187	0.634869	-0.080321	-0.703263	0.605641	0.079913	-0.598355	0.874444	0.045342	-0.582538	0.878648	-0.098870	-0.478063	1.081541	-0.029373	-0.453059	1.079313	0.072699	-0.353757	0.679734	-0.210256	-0.395901	1.053468	0.063823	-0.363917	0.673151	0.198676	-0.069630	0.694827	-0.078734	-0.083046	0.694105	0.050084	-0.081253	0.655222	0.052149	-0.175273	0.080171	-0.106103	-0.185335	0.068279	0.061660	-0.176588	0.062590	0.102749	0.310098	0.649950	-0.163020
15088	125.733333	-0.701106	0.634873	-0.080405	-0.703282	0.605577	0.079899	-0.598422	0.874431	0.045367	-0.582601	0.878650	-0.098831	-0.478120	1.081545	-0.029356	-0.453079	1.079260	0.072661	-0.353604	0.679886	-0.210371	-0.395956	1.053451	0.063841	-0.363925	0.673168	0.198728	-0.069423	0.694741	-0.078720	-0.083011	0.693868	0.050204	-0.081331	0.654974	0.052168	-0.175272	0.080168	-0.106104	-0.185345	0.068273	0.061662	-0.176592	0.062590	0.102744	0.310093	0.649946	-0.163002
15089	125.741667	-0.701115	0.634854	-0.080413	-0.703302	0.605560	0.079906	-0.598469	0.874443	0.045396	-0.582660	0.878643	-0.098806	-0.478178	1.081552	-0.029346	-0.453159	1.079243	0.072687	-0.353656	0.679816	-0.210267	-0.396013	1.053432	0.063843	-0.363936	0.673182	0.198789	-0.069212	0.694605	-0.078668	-0.082964	0.693661	0.050343	-0.081403	0.654740	0.052184	-0.175279	0.080148	-0.106109	-0.185341	0.068264	0.061647	-0.176590	0.062556	0.102720	0.310085	0.649950	-0.162981
15090	125.750000	-0.701245	0.634828	-0.080312	-0.703316	0.605592	0.079937	-0.598513	0.874452	0.045433	-0.582724	0.878636	-0.098785	-0.478243	1.081555	-0.029353	-0.453209	1.079245	0.072732	-0.353701	0.679741	-0.210168	-0.396059	1.053412	0.063838	-0.363943	0.673187	0.198856	-0.068968	0.694348	-0.078542	-0.082920	0.693483	0.050480	-0.081464	0.654544	0.052213	-0.175290	0.080151	-0.106092	-0.185424	0.068474	0.061553	-0.176600	0.062567	0.102725	0.310082	0.649954	-0.162957
15091	125.758333	-0.701244	0.634834	-0.080347	-0.703334	0.605530	0.079921	-0.598558	0.874457	0.045459	-0.582779	0.878636	-0.098756	-0.478291	1.081527	-0.029332	-0.453258	1.079215	0.072739	-0.353674	0.679752	-0.210129	-0.396100	1.053390	0.063839	-0.363949	0.673176	0.198921	-0.068746	0.694227	-0.078514	-0.082926	0.693431	0.050661	-0.081510	0.654418	0.052265	-0.175291	0.080145	-0.106112	-0.185390	0.068363	0.061586	-0.176614	0.062587	0.102730	0.310068	0.649970	-0.162921
15092	125.766667	-0.701190	0.634829	-0.080383	-0.703349	0.605520	0.079926	-0.598749	0.874567	0.045523	-0.582835	0.878633	-0.098718	-0.478352	1.081533	-0.029342	-0.453279	1.079141	0.072690	-0.353647	0.679766	-0.210080	-0.396138	1.053363	0.063825	-0.363957	0.673164	0.198984	-0.068559	0.694135	-0.078485	-0.082915	0.693321	0.050684	-0.081549	0.654369	0.052335	-0.175286	0.080148	-0.106127	-0.185352	0.068265	0.061619	-0.176606	0.062577	0.102722	0.310066	0.649989	-0.162878
15093	125.775000	-0.701237	0.634836	-0.080363	-0.703358	0.605529	0.079943	-0.598779	0.874569	0.045553	-0.582889	0.878641	-0.098689	-0.478405	1.081521	-0.029333	-0.453347	1.079161	0.072738	-0.353554	0.679845	-0.210091	-0.396184	1.053350	0.063826	-0.363959	0.673148	0.199042	-0.068311	0.694137	-0.078593	-0.082978	0.693375	0.050745	-0.081578	0.654414	0.052426	-0.175286	0.080159	-0.106126	-0.185395	0.068382	0.061593	-0.176618	0.062603	0.102742	0.310060	0.650004	-0.162834
15094	125.783333	-0.701313	0.634793	-0.080251	-0.703372	0.605499	0.079945	-0.598809	0.874566	0.045577	-0.582914	0.878649	-0.098708	-0.478450	1.081501	-0.029322	-0.453382	1.079121	0.072753	-0.353596	0.679776	-0.209962	-0.396222	1.053336	0.063830	-0.363962	0.673130	0.199099	-0.068058	0.694051	-0.078620	-0.083069	0.693461	0.050792	-0.081605	0.654513	0.052517	-0.175291	0.080181	-0.106098	-0.185358	0.068295	0.061643	-0.176614	0.062608	0.102735	0.310062	0.650014	-0.162787
15095	125.791667	-0.701268	0.634826	-0.080341	-0.703395	0.605485	0.079948	-0.598834	0.874559	0.045603	-0.582968	0.878645	-0.098634	-0.478489	1.081469	-0.029308	-0.453408	1.079069	0.072738	-0.353440	0.679927	-0.210032	-0.396249	1.053307	0.063837	-0.363968	0.673115	0.199150	-0.067793	0.694021	-0.078679	-0.083234	0.693746	0.050935	-0.081637	0.654659	0.052602	-0.175281	0.080199	-0.106102	-0.185391	0.068393	0.061607	-0.176624	0.062627	0.102764	0.310065	0.650023	-0.162758
15096	125.800000	-0.701249	0.634803	-0.080343	-0.703389	0.605477	0.079953	-0.598698	0.874445	0.045591	-0.582996	0.878645	-0.098610	-0.478518	1.081428	-0.029287	-0.453480	1.079031	0.072768	-0.353427	0.679925	-0.209974	-0.396274	1.053298	0.063857	-0.363979	0.673106	0.199203	-0.067524	0.694035	-0.078760	-0.083365	0.693927	0.050948	-0.081689	0.654828	0.052643	-0.175268	0.080186	-0.106128	-0.185350	0.068293	0.061644	-0.176618	0.062630	0.102755	0.310067	0.650029	-0.162735
15097	125.808333	-0.701278	0.634798	-0.080340	-0.703397	0.605474	0.079954	-0.598717	0.874428	0.045609	-0.583019	0.878637	-0.098599	-0.478532	1.081374	-0.029274	-0.453516	1.078991	0.072808	-0.353493	0.679839	-0.209858	-0.396288	1.053264	0.063881	-0.363992	0.673094	0.199251	-0.067274	0.694023	-0.078826	-0.083508	0.694080	0.050932	-0.081739	0.655002	0.052672	-0.175270	0.080192	-0.106123	-0.185340	0.068288	0.061633	-0.176591	0.062580	0.102704	0.310069	0.650024	-0.162718
15098	125.816667	-0.701355	0.634764	-0.080259	-0.703411	0.605453	0.079955	-0.598733	0.874410	0.045628	-0.583013	0.878634	-0.098636	-0.478536	1.081311	-0.029252	-0.453539	1.078919	0.072835	-0.353575	0.679741	-0.209702	-0.396290	1.053242	0.063924	-0.364004	0.673085	0.199300	-0.067114	0.693931	-0.078814	-0.083631	0.694189	0.050918	-0.081780	0.655127	0.052669	-0.175264	0.080178	-0.106137	-0.185414	0.068482	0.061557	-0.176587	0.062594	0.102708	0.310073	0.650020	-0.162714
15099	125.825000	-0.701265	0.634767	-0.080347	-0.703402	0.605445	0.079961	-0.598744	0.874388	0.045648	-0.583046	0.878611	-0.098565	-0.478538	1.081230	-0.029197	-0.453507	1.078845	0.072837	-0.353513	0.679806	-0.209780	-0.396283	1.053209	0.063962	-0.364024	0.673069	0.199329	-0.066845	0.694092	-0.079085	-0.083714	0.694265	0.050914	-0.081800	0.655200	0.052606	-0.175265	0.080168	-0.106144	-0.185371	0.068372	0.061582	-0.176602	0.062594	0.102730	0.310075	0.650008	-0.162712
15100	125.833333	-0.701268	0.634764	-0.080343	-0.703405	0.605446	0.079971	-0.598750	0.874369	0.045665	-0.583054	0.878602	-0.098546	-0.478548	1.081145	-0.029139	-0.453477	1.078798	0.072885	-0.353480	0.679863	-0.209810	-0.396256	1.053164	0.064000	-0.364046	0.673059	0.199352	-0.066675	0.694155	-0.079265	-0.083777	0.694313	0.050905	-0.081805	0.655235	0.052506	-0.175264	0.080166	-0.106148	-0.185332	0.068268	0.061615	-0.176602	0.062589	0.102734	0.310075	0.650012	-0.162718
15101	125.841667	-0.701367	0.634771	-0.080276	-0.703429	0.605448	0.079991	-0.598754	0.874353	0.045681	-0.583035	0.878599	-0.098548	-0.478557	1.081053	-0.029074	-0.453453	1.078738	0.072948	-0.353590	0.679770	-0.209700	-0.396220	1.053132	0.064043	-0.364070	0.673036	0.199354	-0.066552	0.694320	-0.079549	-0.083823	0.694330	0.050864	-0.081793	0.655260	0.052401	-0.175268	0.080174	-0.106143	-0.185414	0.068479	0.061554	-0.176591	0.062587	0.102716	0.310074	0.650012	-0.162726
15102	125.850000	-0.701321	0.634800	-0.080315	-0.703417	0.605441	0.079981	-0.598753	0.874329	0.045690	-0.583027	0.878575	-0.098489	-0.478564	1.080962	-0.029003	-0.453405	1.078655	0.073016	-0.353576	0.679837	-0.209770	-0.396178	1.053094	0.064082	-0.364086	0.673011	0.199352	-0.066415	0.694334	-0.079719	-0.083846	0.694366	0.050825	-0.081779	0.655269	0.052279	-0.175276	0.080197	-0.106103	-0.185414	0.068486	0.061558	-0.176593	0.062597	0.102727	0.310071	0.650020	-0.162731
15103	125.858333	-0.701295	0.634800	-0.080311	-0.703412	0.605448	0.079992	-0.598742	0.874316	0.045713	-0.582995	0.878543	-0.098469	-0.478573	1.080878	-0.028932	-0.453368	1.078574	0.073079	-0.353635	0.679824	-0.209759	-0.396138	1.053080	0.064140	-0.364098	0.672983	0.199331	-0.066319	0.694275	-0.079829	-0.083806	0.694235	0.050626	-0.081765	0.655277	0.052164	-0.175278	0.080176	-0.106118	-0.185347	0.068292	0.061638	-0.176595	0.062570	0.102717	0.310068	0.650024	-0.162756
15104	125.866667	-0.701258	0.634807	-0.080321	-0.703404	0.605464	0.079994	-0.598721	0.874293	0.045707	-0.582961	0.878507	-0.098451	-0.478577	1.080807	-0.028865	-0.453326	1.078490	0.073121	-0.353831	0.679664	-0.209586	-0.396097	1.053068	0.064183	-0.364106	0.672957	0.199309	-0.066146	0.694278	-0.080036	-0.083877	0.694385	0.050694	-0.081764	0.655260	0.052023	-0.175281	0.080188	-0.106112	-0.185353	0.068285	0.061639	-0.176601	0.062567	0.102720	0.310061	0.650021	-0.162771
15105	125.875000	-0.701325	0.634830	-0.080325	-0.703401	0.605474	0.079997	-0.598700	0.874262	0.045706	-0.582905	0.878471	-0.098510	-0.478577	1.080736	-0.028811	-0.453310	1.078443	0.073169	-0.353891	0.679652	-0.209586	-0.396018	1.053031	0.064168	-0.364106	0.672939	0.199289	-0.065987	0.694205	-0.080199	-0.083840	0.694199	0.050489	-0.081770	0.655225	0.051909	-0.175294	0.080182	-0.106085	-0.185390	0.068389	0.061602	-0.176614	0.062613	0.102737	0.310060	0.650018	-0.162807
15106	125.883333	-0.701271	0.634834	-0.080342	-0.703394	0.605489	0.079992	-0.598671	0.874230	0.045707	-0.582900	0.878411	-0.098447	-0.478563	1.080693	-0.028782	-0.453285	1.078388	0.073221	-0.353819	0.679771	-0.209753	-0.395891	1.053212	0.064369	-0.364101	0.672920	0.199272	-0.065813	0.694118	-0.080364	-0.083865	0.694144	0.050426	-0.081794	0.655176	0.051800	-0.175294	0.080158	-0.106111	-0.185434	0.068488	0.061560	-0.176608	0.062555	0.102704	0.310054	0.650011	-0.162843
15107	125.891667	-0.701187	0.634832	-0.080369	-0.703381	0.605509	0.079991	-0.598633	0.874196	0.045707	-0.582866	0.878360	-0.098450	-0.478540	1.080655	-0.028776	-0.453256	1.078344	0.073233	-0.353864	0.679751	-0.209750	-0.395929	1.053027	0.064197	-0.364097	0.672913	0.199265	-0.065605	0.694017	-0.080510	-0.083879	0.694078	0.050390	-0.081832	0.655108	0.051702	-0.175295	0.080151	-0.106115	-0.185360	0.068267	0.061635	-0.176618	0.062574	0.102722	0.310053	0.649994	-0.162878
15108	125.900000	-0.701251	0.634834	-0.080299	-0.703251	0.605524	0.079936	-0.598591	0.874153	0.045709	-0.582807	0.878319	-0.098500	-0.478519	1.080636	-0.028786	-0.453233	1.078292	0.073223	-0.354023	0.679596	-0.209575	-0.395882	1.053011	0.064164	-0.364093	0.672912	0.199267	-0.065388	0.693924	-0.080655	-0.083904	0.694007	0.050366	-0.081878	0.655039	0.051609	-0.175296	0.080143	-0.106120	-0.185363	0.068269	0.061625	-0.176618	0.062572	0.102710	0.310056	0.649982	-0.162914
15109	125.908333	-0.701172	0.634896	-0.080395	-0.703342	0.605568	0.079982	-0.598548	0.874103	0.045728	-0.582809	0.878264	-0.098431	-0.478506	1.080621	-0.028792	-0.453206	1.078277	0.073224	-0.353995	0.679655	-0.209648	-0.395851	1.053003	0.064135	-0.364092	0.672914	0.199280	-0.065145	0.693846	-0.080783	-0.083955	0.693999	0.050409	-0.081934	0.654959	0.051516	-0.175295	0.080156	-0.106109	-0.185398	0.068370	0.061586	-0.176620	0.062583	0.102723	0.310059	0.649971	-0.162934
15110	125.916667	-0.701131	0.634924	-0.080409	-0.703318	0.605597	0.079978	-0.598503	0.874049	0.045724	-0.582785	0.878215	-0.098409	-0.478504	1.080608	-0.028813	-0.453215	1.078214	0.073191	-0.354075	0.679579	-0.209549	-0.395841	1.052992	0.064101	-0.364092	0.672923	0.199300	-0.064908	0.693771	-0.080904	-0.083996	0.693990	0.050461	-0.081979	0.654857	0.051415	-0.175287	0.080157	-0.106117	-0.185352	0.068267	0.061633	-0.176601	0.062530	0.102696	0.310065	0.649971	-0.162943
15111	125.925000	-0.701072	0.634953	-0.080414	-0.703292	0.605644	0.079982	-0.598458	0.873999	0.045735	-0.582772	0.878183	-0.098395	-0.478537	1.080601	-0.028840	-0.453250	1.078181	0.073167	-0.354029	0.679637	-0.209601	-0.395862	1.052984	0.064056	-0.364091	0.672934	0.199325	-0.064685	0.693703	-0.081030	-0.084005	0.693889	0.050468	-0.082009	0.654747	0.051299	-0.175280	0.080166	-0.106110	-0.185353	0.068267	0.061644	-0.176599	0.062545	0.102707	0.310072	0.649967	-0.162951
15112	125.933333	-0.701074	0.634992	-0.080413	-0.703252	0.605725	0.079999	-0.598424	0.873949	0.045743	-0.582776	0.878102	-0.098439	-0.478603	1.080616	-0.028853	-0.453313	1.078147	0.073116	-0.354105	0.679559	-0.209490	-0.395895	1.052997	0.064016	-0.364085	0.672944	0.199350	-0.064475	0.693637	-0.081155	-0.084007	0.693796	0.050475	-0.082026	0.654636	0.051181	-0.175277	0.080171	-0.106103	-0.185347	0.068273	0.061649	-0.176602	0.062597	0.102736	0.310085	0.649970	-0.162954
15113	125.941667	-0.701057	0.635013	-0.080418	-0.703223	0.605738	0.079996	-0.598402	0.873895	0.045753	-0.582767	0.878098	-0.098382	-0.478685	1.080667	-0.028849	-0.453341	1.078159	0.073135	-0.353991	0.679676	-0.209622	-0.395945	1.053024	0.063977	-0.364081	0.672953	0.199377	-0.064282	0.693573	-0.081279	-0.083974	0.693647	0.050420	-0.082030	0.654554	0.051088	-0.175278	0.080179	-0.106090	-0.185379	0.068379	0.061612	-0.176601	0.062609	0.102762	0.310088	0.649967	-0.162949
15114	125.950000	-0.701042	0.635023	-0.080422	-0.703190	0.605748	0.079994	-0.598357	0.873863	0.045742	-0.582764	0.878044	-0.098390	-0.478763	1.080740	-0.028842	-0.453418	1.078130	0.073078	-0.353996	0.679660	-0.209595	-0.396008	1.053049	0.063964	-0.364077	0.672971	0.199397	-0.064104	0.693519	-0.081392	-0.083949	0.693524	0.050343	-0.082033	0.654488	0.051003	-0.175276	0.080164	-0.106098	-0.185341	0.068274	0.061647	-0.176604	0.062614	0.102766	0.310092	0.649967	-0.162948
15115	125.958333	-0.701049	0.635005	-0.080385	-0.703159	0.605782	0.080005	-0.598333	0.873811	0.045730	-0.582769	0.877989	-0.098405	-0.478819	1.080816	-0.028851	-0.453469	1.078243	0.073121	-0.354010	0.679633	-0.209570	-0.396073	1.053058	0.063957	-0.364063	0.672976	0.199406	-0.063956	0.693468	-0.081474	-0.083981	0.693567	0.050392	-0.082016	0.654456	0.050958	-0.175282	0.080164	-0.106090	-0.185336	0.068279	0.061641	-0.176586	0.062573	0.102720	0.310090	0.649966	-0.162938
15116	125.966667	-0.701063	0.634986	-0.080343	-0.703125	0.605809	0.080012	-0.598306	0.873774	0.045716	-0.582765	0.877936	-0.098422	-0.478860	1.080861	-0.028855	-0.453533	1.078271	0.073103	-0.354138	0.679476	-0.209382	-0.396129	1.053060	0.063960	-0.364053	0.672990	0.199411	-0.063834	0.693430	-0.081555	-0.084006	0.693613	0.050458	-0.081994	0.654428	0.050922	-0.175278	0.080160	-0.106105	-0.185408	0.068485	0.061555	-0.176595	0.062584	0.102720	0.310084	0.649974	-0.162934
15117	125.975000	-0.700987	0.635030	-0.080433	-0.703107	0.605819	0.080012	-0.598279	0.873756	0.045716	-0.582759	0.877904	-0.098441	-0.478907	1.080840	-0.028847	-0.453555	1.078247	0.073111	-0.354031	0.679589	-0.209520	-0.396160	1.053061	0.063957	-0.364045	0.672997	0.199404	-0.063743	0.693401	-0.081611	-0.083936	0.693453	0.050329	-0.081961	0.654412	0.050902	-0.175286	0.080156	-0.106114	-0.185340	0.068283	0.061626	-0.176595	0.062563	0.102703	0.310080	0.649978	-0.162917
15118	125.983333	-0.700968	0.635036	-0.080426	-0.703079	0.605836	0.080026	-0.598251	0.873731	0.045685	-0.582748	0.877888	-0.098456	-0.478954	1.080820	-0.028840	-0.453571	1.078228	0.073103	-0.354044	0.679573	-0.209500	-0.396168	1.053055	0.063931	-0.364038	0.673003	0.199392	-0.063659	0.693395	-0.081658	-0.083913	0.693448	0.050337	-0.081922	0.654407	0.050887	-0.175287	0.080157	-0.106114	-0.185346	0.068288	0.061621	-0.176598	0.062539	0.102695	0.310068	0.649988	-0.162894
15119	125.991667	-0.701004	0.635010	-0.080330	-0.703067	0.605824	0.080012	-0.598219	0.873739	0.045677	-0.582734	0.877889	-0.098467	-0.479003	1.080753	-0.028840	-0.453587	1.078131	0.073084	-0.354113	0.679502	-0.209408	-0.396168	1.053035	0.063904	-0.364038	0.673015	0.199378	-0.063592	0.693383	-0.081682	-0.083905	0.693503	0.050428	-0.081884	0.654385	0.050878	-0.175291	0.080158	-0.106112	-0.185348	0.068282	0.061624	-0.176615	0.062596	0.102734	0.310062	0.650003	-0.162883
15120	126.000000	-0.700900	0.635065	-0.080394	-0.703060	0.605847	0.080011	-0.598190	0.873759	0.045664	-0.582712	0.877906	-0.098476	-0.479050	1.080684	-0.028863	-0.453634	1.078010	0.073061	-0.354064	0.679556	-0.209477	-0.396187	1.053011	0.063870	-0.364043	0.673018	0.199355	-0.063532	0.693375	-0.081693	-0.083830	0.693397	0.050399	-0.081845	0.654338	0.050859	-0.175297	0.080178	-0.106084	-0.185427	0.068480	0.061554	-0.176614	0.062596	0.102726	0.310060	0.650013	-0.162866
15121	126.008333	-0.700917	0.635089	-0.080402	-0.703048	0.605866	0.080012	-0.598158	0.873787	0.045651	-0.582688	0.877933	-0.098489	-0.479095	1.080638	-0.028910	-0.453688	1.077994	0.073018	-0.354061	0.679558	-0.209478	-0.396233	1.052988	0.063830	-0.364044	0.673030	0.199341	-0.063481	0.693356	-0.081690	-0.083765	0.693346	0.050464	-0.081805	0.654276	0.050852	-0.175289	0.080164	-0.106105	-0.185393	0.068378	0.061596	-0.176612	0.062583	0.102714	0.310060	0.650023	-0.162854
15122	126.016667	-0.700904	0.635099	-0.080403	-0.703042	0.605878	0.080008	-0.598119	0.873808	0.045628	-0.582651	0.877950	-0.098503	-0.479142	1.080633	-0.028980	-0.453771	1.077963	0.072955	-0.354161	0.679432	-0.209333	-0.396285	1.052977	0.063769	-0.364050	0.673040	0.199326	-0.063431	0.693315	-0.081689	-0.083741	0.693408	0.050666	-0.081756	0.654182	0.050830	-0.175288	0.080170	-0.106102	-0.185360	0.068270	0.061633	-0.176601	0.062558	0.102706	0.310059	0.650020	-0.162847
15123	126.025000	-0.700886	0.635099	-0.080406	-0.703036	0.605887	0.079998	-0.598080	0.873828	0.045603	-0.582600	0.877974	-0.098555	-0.479186	1.080645	-0.029052	-0.453858	1.077977	0.072904	-0.354084	0.679486	-0.209429	-0.396113	1.052826	0.063567	-0.364052	0.673049	0.199312	-0.063364	0.693239	-0.081705	-0.083587	0.693162	0.050597	-0.081713	0.654070	0.050798	-0.175285	0.080147	-0.106103	-0.185354	0.068270	0.061632	-0.176613	0.062604	0.102736	0.310065	0.650019	-0.162855
15124	126.033333	-0.700871	0.635093	-0.080411	-0.703036	0.605888	0.079983	-0.598048	0.873841	0.045568	-0.582582	0.877982	-0.098569	-0.479226	1.080677	-0.029120	-0.453943	1.077973	0.072860	-0.353996	0.679542	-0.209528	-0.396485	1.053008	0.063728	-0.364048	0.673059	0.199306	-0.063280	0.693142	-0.081727	-0.083484	0.693039	0.050669	-0.081667	0.653939	0.050766	-0.175286	0.080144	-0.106110	-0.185429	0.068465	0.061550	-0.176598	0.062584	0.102716	0.310073	0.650008	-0.162857
15125	126.041667	-0.700890	0.635060	-0.080386	-0.703043	0.605884	0.079971	-0.598024	0.873868	0.045543	-0.582543	0.877995	-0.098619	-0.479257	1.080717	-0.029184	-0.454027	1.078009	0.072816	-0.353951	0.679550	-0.209551	-0.396555	1.053034	0.063685	-0.364042	0.673068	0.199307	-0.063233	0.692899	-0.081607	-0.083385	0.692921	0.050735	-0.081630	0.653811	0.050735	-0.175283	0.080142	-0.106108	-0.185348	0.068259	0.061632	-0.176591	0.062538	0.102692	0.310082	0.649995	-0.162866
15126	126.050000	-0.700915	0.635084	-0.080437	-0.703059	0.605906	0.079972	-0.598023	0.873882	0.045505	-0.582523	0.878016	-0.098680	-0.479281	1.080777	-0.029244	-0.454094	1.078053	0.072768	-0.353897	0.679553	-0.209567	-0.396636	1.053060	0.063677	-0.364032	0.673072	0.199314	-0.063113	0.692614	-0.081502	-0.083337	0.692967	0.050939	-0.081600	0.653678	0.050700	-0.175281	0.080146	-0.106113	-0.185352	0.068256	0.061643	-0.176593	0.062531	0.102697	0.310083	0.649989	-0.162873
15127	126.058333	-0.700959	0.635060	-0.080391	-0.703061	0.605868	0.079943	-0.598039	0.873895	0.045467	-0.582540	0.878029	-0.098698	-0.479290	1.080833	-0.029303	-0.454139	1.078126	0.072736	-0.353846	0.679563	-0.209584	-0.396693	1.053076	0.063641	-0.364023	0.673076	0.199322	-0.062979	0.692469	-0.081559	-0.083262	0.692848	0.051008	-0.081580	0.653563	0.050680	-0.175285	0.080160	-0.106097	-0.185420	0.068479	0.061562	-0.176599	0.062577	0.102726	0.310093	0.649977	-0.162883
15128	126.066667	-0.700947	0.635079	-0.080433	-0.703077	0.605862	0.079933	-0.598046	0.873926	0.045440	-0.582567	0.878041	-0.098712	-0.479277	1.080863	-0.029359	-0.454177	1.078149	0.072689	-0.353915	0.679440	-0.209431	-0.396738	1.053064	0.063623	-0.364018	0.673084	0.199336	-0.062826	0.692319	-0.081622	-0.083194	0.692741	0.051080	-0.081558	0.653448	0.050659	-0.175277	0.080162	-0.106111	-0.185420	0.068483	0.061565	-0.176614	0.062606	0.102765	0.310096	0.649973	-0.162886
15129	126.075000	-0.700961	0.635070	-0.080430	-0.703087	0.605837	0.079921	-0.598062	0.873942	0.045407	-0.582563	0.878062	-0.098755	-0.479249	1.080857	-0.029408	-0.454197	1.078135	0.072652	-0.353875	0.679454	-0.209437	-0.396747	1.053047	0.063595	-0.364014	0.673087	0.199347	-0.062690	0.692346	-0.081814	-0.083137	0.692644	0.051152	-0.081546	0.653347	0.050645	-0.175279	0.080173	-0.106104	-0.185382	0.068378	0.061603	-0.176595	0.062576	0.102725	0.310095	0.649971	-0.162887
15130	126.083333	-0.701031	0.635021	-0.080347	-0.703100	0.605846	0.079925	-0.598078	0.873951	0.045380	-0.582589	0.878063	-0.098762	-0.479217	1.080828	-0.029456	-0.454198	1.078116	0.072620	-0.353837	0.679462	-0.209439	-0.396746	1.053027	0.063580	-0.364017	0.673094	0.199367	-0.062557	0.692242	-0.081871	-0.083090	0.692564	0.051218	-0.081527	0.653252	0.050617	-0.175282	0.080168	-0.106096	-0.185426	0.068480	0.061565	-0.176618	0.062616	0.102774	0.310092	0.649975	-0.162892
15131	126.091667	-0.701016	0.635028	-0.080397	-0.703106	0.605841	0.079914	-0.598082	0.873953	0.045355	-0.582593	0.878057	-0.098818	-0.479170	1.080775	-0.029509	-0.454202	1.078075	0.072566	-0.353743	0.679542	-0.209531	-0.396744	1.052997	0.063568	-0.364015	0.673104	0.199377	-0.062464	0.692178	-0.081913	-0.083058	0.692486	0.051271	-0.081519	0.653175	0.050602	-0.175290	0.080170	-0.106094	-0.185386	0.068373	0.061593	-0.176612	0.062605	0.102746	0.310086	0.649978	-0.162895
15132	126.100000	-0.700997	0.635031	-0.080458	-0.703116	0.605842	0.079906	-0.598088	0.873953	0.045337	-0.582606	0.878059	-0.098815	-0.479116	1.080717	-0.029578	-0.454184	1.078017	0.072536	-0.353657	0.679616	-0.209620	-0.396738	1.052951	0.063553	-0.364020	0.673110	0.199387	-0.062364	0.692145	-0.081950	-0.083026	0.692410	0.051325	-0.081502	0.653096	0.050579	-0.175290	0.080154	-0.106115	-0.185351	0.068260	0.061614	-0.176611	0.062591	0.102719	0.310078	0.649984	-0.162899
15133	126.108333	-0.701036	0.634999	-0.080430	-0.703122	0.605823	0.079895	-0.598095	0.873945	0.045320	-0.582618	0.878051	-0.098835	-0.479063	1.080653	-0.029666	-0.454191	1.077948	0.072477	-0.353772	0.679480	-0.209463	-0.396722	1.052893	0.063504	-0.364029	0.673122	0.199399	-0.062357	0.692068	-0.081909	-0.082983	0.692329	0.051362	-0.081482	0.653022	0.050532	-0.175286	0.080157	-0.106129	-0.185352	0.068262	0.061608	-0.176607	0.062565	0.102690	0.310069	0.649988	-0.162901
15134	126.116667	-0.701076	0.634967	-0.080397	-0.703128	0.605845	0.079897	-0.598104	0.873936	0.045310	-0.582654	0.878010	-0.098874	-0.479032	1.080596	-0.029735	-0.454215	1.077883	0.072412	-0.353766	0.679478	-0.209466	-0.396722	1.052845	0.063468	-0.364037	0.673127	0.199401	-0.062353	0.692000	-0.081870	-0.082939	0.692257	0.051396	-0.081454	0.652954	0.050479	-0.175286	0.080159	-0.106142	-0.185351	0.068270	0.061601	-0.176606	0.062585	0.102689	0.310065	0.650002	-0.162899
15135	126.125000	-0.701035	0.634992	-0.080501	-0.703130	0.605842	0.079893	-0.598117	0.873904	0.045290	-0.582657	0.878037	-0.098866	-0.479026	1.080554	-0.029780	-0.454181	1.077822	0.072364	-0.353639	0.679614	-0.209633	-0.396728	1.052819	0.063442	-0.364047	0.673122	0.199399	-0.062326	0.692032	-0.081922	-0.082817	0.692053	0.051288	-0.081409	0.652901	0.050428	-0.175284	0.080171	-0.106142	-0.185424	0.068480	0.061529	-0.176604	0.062599	0.102685	0.310063	0.650007	-0.162890
15136	126.133333	-0.700994	0.634966	-0.080510	-0.703141	0.605840	0.079892	-0.598121	0.873906	0.045285	-0.582656	0.878046	-0.098899	-0.479031	1.080532	-0.029818	-0.454195	1.077673	0.072209	-0.353781	0.679460	-0.209469	-0.396746	1.052800	0.063419	-0.364063	0.673115	0.199395	-0.062319	0.692063	-0.081981	-0.082755	0.692017	0.051312	-0.081351	0.652863	0.050376	-0.175278	0.080181	-0.106137	-0.185350	0.068291	0.061611	-0.176623	0.062618	0.102721	0.310065	0.650019	-0.162878
15137	126.141667	-0.701044	0.634968	-0.080502	-0.703141	0.605834	0.079893	-0.598138	0.873890	0.045278	-0.582707	0.878026	-0.098895	-0.479025	1.080549	-0.029843	-0.454241	1.077798	0.072273	-0.353807	0.679442	-0.209469	-0.396759	1.052799	0.063397	-0.364070	0.673101	0.199379	-0.062317	0.692085	-0.082059	-0.082754	0.692151	0.051482	-0.081278	0.652852	0.050363	-0.175283	0.080185	-0.106115	-0.185347	0.068285	0.061621	-0.176606	0.062594	0.102708	0.310070	0.650019	-0.162865
15138	126.150000	-0.701144	0.634930	-0.080407	-0.703145	0.605824	0.079897	-0.598151	0.873877	0.045259	-0.582751	0.877995	-0.098939	-0.479004	1.080579	-0.029873	-0.454252	1.077855	0.072230	-0.353836	0.679421	-0.209467	-0.396764	1.052784	0.063369	-0.364083	0.673090	0.199354	-0.062325	0.692101	-0.082149	-0.082680	0.692154	0.051516	-0.081184	0.652848	0.050352	-0.175286	0.080199	-0.106098	-0.185350	0.068288	0.061628	-0.176602	0.062611	0.102724	0.310073	0.650018	-0.162854
15139	126.158333	-0.701045	0.634937	-0.080498	-0.703151	0.605814	0.079895	-0.598191	0.873834	0.045246	-0.582794	0.877984	-0.098907	-0.478982	1.080585	-0.029922	-0.454276	1.077868	0.072206	-0.353810	0.679463	-0.209552	-0.396808	1.052795	0.063385	-0.364097	0.673073	0.199329	-0.062351	0.692107	-0.082227	-0.082579	0.692102	0.051486	-0.081084	0.652868	0.050375	-0.175287	0.080190	-0.106093	-0.185352	0.068274	0.061633	-0.176602	0.062586	0.102711	0.310083	0.650009	-0.162846
15140	126.166667	-0.701056	0.634921	-0.080497	-0.703158	0.605771	0.079884	-0.598190	0.873851	0.045245	-0.582827	0.877970	-0.098922	-0.478977	1.080578	-0.029963	-0.454302	1.077834	0.072114	-0.353784	0.679504	-0.209637	-0.396841	1.052811	0.063376	-0.364108	0.673058	0.199300	-0.062363	0.692113	-0.082317	-0.082543	0.692182	0.051582	-0.080979	0.652880	0.050387	-0.175283	0.080157	-0.106117	-0.185354	0.068262	0.061629	-0.176600	0.062563	0.102699	0.310084	0.650005	-0.162844
15141	126.175000	-0.701084	0.634914	-0.080496	-0.703155	0.605801	0.079900	-0.598210	0.873844	0.045232	-0.582863	0.877941	-0.098948	-0.478989	1.080607	-0.029981	-0.454358	1.077949	0.072169	-0.353935	0.679343	-0.209479	-0.396860	1.052856	0.063378	-0.364121	0.673055	0.199272	-0.062376	0.691970	-0.082253	-0.082488	0.692187	0.051602	-0.080897	0.652879	0.050379	-0.175289	0.080162	-0.106117	-0.185391	0.068360	0.061578	-0.176604	0.062587	0.102718	0.310087	0.649996	-0.162855
15142	126.183333	-0.701057	0.634897	-0.080506	-0.703151	0.605802	0.079897	-0.598241	0.873807	0.045217	-0.582884	0.877938	-0.098952	-0.478995	1.080660	-0.030007	-0.454398	1.078034	0.072157	-0.353841	0.679454	-0.209645	-0.396895	1.052906	0.063378	-0.364134	0.673051	0.199255	-0.062379	0.691973	-0.082330	-0.082402	0.692030	0.051475	-0.080844	0.652872	0.050367	-0.175282	0.080156	-0.106141	-0.185429	0.068451	0.061534	-0.176602	0.062576	0.102711	0.310085	0.649988	-0.162851
15143	126.191667	-0.701056	0.634893	-0.080511	-0.703150	0.605799	0.079888	-0.598244	0.873820	0.045216	-0.582911	0.877934	-0.098961	-0.478983	1.080716	-0.030053	-0.454436	1.078088	0.072106	-0.353855	0.679449	-0.209651	-0.396942	1.052943	0.063380	-0.364145	0.673060	0.199246	-0.062363	0.691982	-0.082388	-0.082393	0.692017	0.051484	-0.080831	0.652855	0.050339	-0.175283	0.080157	-0.106143	-0.185387	0.068360	0.061574	-0.176602	0.062551	0.102699	0.310084	0.649995	-0.162851
15144	126.200000	-0.701050	0.634893	-0.080512	-0.703149	0.605767	0.079874	-0.598248	0.873835	0.045215	-0.582938	0.877915	-0.098982	-0.478966	1.080761	-0.030096	-0.454468	1.078126	0.072052	-0.354029	0.679273	-0.209475	-0.396994	1.052984	0.063382	-0.364150	0.673065	0.199244	-0.062324	0.692125	-0.082583	-0.082468	0.692134	0.051614	-0.080850	0.652836	0.050313	-0.175278	0.080159	-0.106141	-0.185349	0.068263	0.061619	-0.176601	0.062525	0.102683	0.310076	0.650002	-0.162847
15145	126.208333	-0.701104	0.634891	-0.080456	-0.703146	0.605807	0.079888	-0.598249	0.873841	0.045211	-0.582958	0.877926	-0.098985	-0.478959	1.080789	-0.030155	-0.454511	1.078190	0.072045	-0.354022	0.679298	-0.209484	-0.397024	1.053010	0.063389	-0.364153	0.673076	0.199259	-0.062284	0.692123	-0.082640	-0.082470	0.692024	0.051550	-0.080904	0.652804	0.050290	-0.175281	0.080177	-0.106122	-0.185349	0.068274	0.061626	-0.176613	0.062585	0.102714	0.310076	0.650012	-0.162845
15146	126.216667	-0.701104	0.634928	-0.080495	-0.703148	0.605810	0.079889	-0.598269	0.873822	0.045202	-0.582955	0.877958	-0.098964	-0.478945	1.080747	-0.030180	-0.454535	1.078191	0.072006	-0.353875	0.679465	-0.209647	-0.397054	1.053036	0.063401	-0.364150	0.673081	0.199285	-0.062240	0.692106	-0.082698	-0.082482	0.691908	0.051492	-0.080970	0.652758	0.050255	-0.175277	0.080185	-0.106131	-0.185423	0.068483	0.061558	-0.176604	0.062560	0.102697	0.310067	0.650027	-0.162839
15147	126.225000	-0.701046	0.634914	-0.080499	-0.703151	0.605808	0.079893	-0.598250	0.873858	0.045217	-0.582958	0.877972	-0.098961	-0.478943	1.080708	-0.030232	-0.454597	1.078230	0.072024	-0.353934	0.679400	-0.209562	-0.397078	1.053058	0.063417	-0.364150	0.673085	0.199315	-0.062196	0.692073	-0.082766	-0.082517	0.691872	0.051496	-0.081036	0.652722	0.050222	-0.175279	0.080171	-0.106119	-0.185348	0.068279	0.061635	-0.176602	0.062564	0.102699	0.310063	0.650037	-0.162838
15148	126.233333	-0.701112	0.634882	-0.080400	-0.703149	0.605805	0.079894	-0.598246	0.873867	0.045220	-0.582950	0.877984	-0.098963	-0.478936	1.080646	-0.030276	-0.454637	1.078188	0.071957	-0.353988	0.679343	-0.209487	-0.397111	1.053073	0.063436	-0.364141	0.673083	0.199348	-0.062155	0.692034	-0.082842	-0.082618	0.691986	0.051626	-0.081091	0.652676	0.050187	-0.175278	0.080169	-0.106118	-0.185354	0.068270	0.061630	-0.176607	0.062598	0.102725	0.310063	0.650046	-0.162841
15149	126.241667	-0.701107	0.634905	-0.080450	-0.703155	0.605801	0.079891	-0.598251	0.873858	0.045212	-0.582933	0.877993	-0.098961	-0.478926	1.080577	-0.030320	-0.454700	1.078205	0.071955	-0.353922	0.679414	-0.209579	-0.397157	1.053076	0.063463	-0.364131	0.673079	0.199372	-0.062120	0.691987	-0.082917	-0.082575	0.691788	0.051476	-0.081131	0.652628	0.050137	-0.175287	0.080168	-0.106112	-0.185354	0.068266	0.061626	-0.176604	0.062597	0.102717	0.310063	0.650048	-0.162847
15150	126.250000	-0.701056	0.634909	-0.080505	-0.703164	0.605801	0.079888	-0.598255	0.873848	0.045213	-0.582917	0.878001	-0.098961	-0.478915	1.080500	-0.030379	-0.454760	1.078208	0.071950	-0.353850	0.679489	-0.209671	-0.397204	1.053070	0.063497	-0.364120	0.673077	0.199395	-0.062081	0.691949	-0.082993	-0.082576	0.691743	0.051466	-0.081153	0.652581	0.050082	-0.175281	0.080160	-0.106131	-0.185352	0.068251	0.061616	-0.176597	0.062554	0.102685	0.310065	0.650048	-0.162853
15151	126.258333	-0.701091	0.634887	-0.080463	-0.703171	0.605760	0.079866	-0.598229	0.873871	0.045224	-0.582894	0.878005	-0.098963	-0.478912	1.080406	-0.030412	-0.454803	1.078136	0.071881	-0.353900	0.679428	-0.209590	-0.397235	1.053051	0.063498	-0.364103	0.673077	0.199415	-0.062033	0.691928	-0.083060	-0.082605	0.691772	0.051531	-0.081162	0.652534	0.050028	-0.175280	0.080162	-0.106139	-0.185346	0.068263	0.061606	-0.176596	0.062551	0.102680	0.310064	0.650041	-0.162858
15152	126.266667	-0.701070	0.634902	-0.080511	-0.703173	0.605790	0.079878	-0.598224	0.873865	0.045219	-0.582888	0.877991	-0.098984	-0.478909	1.080303	-0.030439	-0.454848	1.078093	0.071865	-0.353948	0.679366	-0.209510	-0.397260	1.053045	0.063530	-0.364086	0.673074	0.199425	-0.062003	0.691917	-0.083113	-0.082552	0.691649	0.051466	-0.081154	0.652491	0.049983	-0.175294	0.080171	-0.106118	-0.185335	0.068280	0.061601	-0.176600	0.062588	0.102698	0.310069	0.650033	-0.162855
15153	126.275000	-0.701075	0.634899	-0.080508	-0.703184	0.605788	0.079880	-0.598228	0.873845	0.045210	-0.582857	0.878021	-0.098966	-0.478904	1.080210	-0.030437	-0.454896	1.078090	0.071897	-0.353805	0.679514	-0.209673	-0.397268	1.053038	0.063557	-0.364067	0.673075	0.199436	-0.061990	0.691925	-0.083145	-0.082521	0.691615	0.051471	-0.081128	0.652459	0.049955	-0.175281	0.080168	-0.106136	-0.185383	0.068373	0.061577	-0.176598	0.062589	0.102699	0.310071	0.650029	-0.162852
15154	126.283333	-0.701075	0.634897	-0.080500	-0.703187	0.605780	0.079884	-0.598222	0.873853	0.045215	-0.582842	0.878030	-0.098963	-0.478907	1.080139	-0.030437	-0.454896	1.078062	0.071909	-0.353775	0.679530	-0.209670	-0.397276	1.053024	0.063588	-0.364049	0.673076	0.199439	-0.061981	0.691931	-0.083168	-0.082489	0.691588	0.051486	-0.081093	0.652431	0.049944	-0.175281	0.080174	-0.106130	-0.185420	0.068478	0.061557	-0.176604	0.062587	0.102720	0.310072	0.650030	-0.162840
15155	126.291667	-0.701079	0.634902	-0.080487	-0.703191	0.605759	0.079888	-0.598226	0.873854	0.045213	-0.582836	0.878027	-0.098969	-0.478901	1.080081	-0.030429	-0.454940	1.078012	0.071914	-0.353808	0.679477	-0.209579	-0.397290	1.053008	0.063622	-0.364033	0.673075	0.199449	-0.061969	0.691929	-0.083183	-0.082457	0.691581	0.051509	-0.081065	0.652428	0.049945	-0.175280	0.080171	-0.106114	-0.185345	0.068275	0.061640	-0.176599	0.062574	0.102714	0.310080	0.650031	-0.162844
15156	126.300000	-0.701074	0.634906	-0.080480	-0.703190	0.605772	0.079901	-0.598223	0.873851	0.045215	-0.582830	0.878021	-0.098975	-0.478902	1.080034	-0.030416	-0.454947	1.077967	0.071875	-0.353838	0.679421	-0.209497	-0.397301	1.053006	0.063656	-0.364022	0.673075	0.199453	-0.061956	0.691913	-0.083198	-0.082439	0.691590	0.051536	-0.081031	0.652430	0.049955	-0.175290	0.080176	-0.106077	-0.185420	0.068479	0.061567	-0.176601	0.062593	0.102733	0.310087	0.650030	-0.162846
15157	126.308333	-0.701094	0.634918	-0.080467	-0.703190	0.605752	0.079898	-0.598233	0.873838	0.045206	-0.582800	0.878048	-0.098951	-0.478903	1.080021	-0.030395	-0.454991	1.078020	0.071948	-0.353685	0.679567	-0.209663	-0.397324	1.053023	0.063697	-0.364020	0.673068	0.199451	-0.061940	0.691899	-0.083217	-0.082438	0.691609	0.051557	-0.081010	0.652459	0.049988	-0.175288	0.080160	-0.106107	-0.185387	0.068372	0.061600	-0.176602	0.062574	0.102724	0.310090	0.650025	-0.162841
15158	126.316667	-0.701057	0.634917	-0.080465	-0.703189	0.605734	0.079897	-0.598220	0.873850	0.045208	-0.582802	0.878019	-0.098971	-0.478907	1.080025	-0.030389	-0.455060	1.078042	0.071996	-0.353783	0.679435	-0.209496	-0.397362	1.053040	0.063726	-0.364023	0.673064	0.199448	-0.061926	0.691879	-0.083236	-0.082446	0.691636	0.051582	-0.081002	0.652484	0.050016	-0.175287	0.080160	-0.106113	-0.185352	0.068260	0.061633	-0.176622	0.062609	0.102762	0.310091	0.650030	-0.162845
15159	126.325000	-0.701078	0.634931	-0.080455	-0.703181	0.605759	0.079905	-0.598213	0.873854	0.045206	-0.582779	0.878050	-0.098954	-0.478924	1.080069	-0.030392	-0.455075	1.078056	0.071973	-0.353762	0.679439	-0.209499	-0.397406	1.053069	0.063749	-0.364031	0.673063	0.199443	-0.061908	0.691850	-0.083260	-0.082466	0.691656	0.051601	-0.081002	0.652503	0.050025	-0.175290	0.080162	-0.106115	-0.185352	0.068266	0.061621	-0.176615	0.062595	0.102736	0.310090	0.650029	-0.162849
15160	126.333333	-0.701096	0.634952	-0.080449	-0.703175	0.605783	0.079907	-0.598227	0.873828	0.045198	-0.582768	0.878048	-0.098949	-0.478940	1.080136	-0.030399	-0.455156	1.078121	0.071986	-0.353617	0.679590	-0.209665	-0.397447	1.053102	0.063765	-0.364037	0.673062	0.199444	-0.061884	0.691829	-0.083283	-0.082498	0.691672	0.051624	-0.081007	0.652527	0.050048	-0.175281	0.080156	-0.106134	-0.185353	0.068274	0.061608	-0.176624	0.062605	0.102735	0.310098	0.650032	-0.162848
15161	126.341667	-0.701053	0.634959	-0.080446	-0.703162	0.605772	0.079901	-0.598203	0.873856	0.045211	-0.582761	0.878051	-0.098945	-0.478948	1.080203	-0.030389	-0.455171	1.078176	0.072023	-0.353678	0.679518	-0.209576	-0.397488	1.053132	0.063782	-0.364049	0.673053	0.199443	-0.061880	0.691830	-0.083281	-0.082536	0.691684	0.051641	-0.081023	0.652535	0.050054	-0.175285	0.080173	-0.106127	-0.185352	0.068269	0.061608	-0.176613	0.062575	0.102706	0.310095	0.650033	-0.162836
15162	126.350000	-0.701066	0.634973	-0.080437	-0.703150	0.605792	0.079911	-0.598200	0.873857	0.045220	-0.582758	0.878058	-0.098935	-0.478961	1.080257	-0.030372	-0.455194	1.078177	0.071997	-0.353747	0.679446	-0.209486	-0.397525	1.053152	0.063801	-0.364057	0.673042	0.199452	-0.061877	0.691845	-0.083271	-0.082575	0.691695	0.051663	-0.081043	0.652555	0.050073	-0.175277	0.080164	-0.106133	-0.185355	0.068277	0.061609	-0.176601	0.062610	0.102688	0.310096	0.650042	-0.162827
15163	126.358333	-0.701106	0.634949	-0.080338	-0.703138	0.605789	0.079917	-0.598198	0.873858	0.045235	-0.582762	0.878047	-0.098948	-0.478978	1.080309	-0.030372	-0.455211	1.078220	0.072033	-0.353760	0.679453	-0.209478	-0.397547	1.053165	0.063820	-0.364064	0.673029	0.199466	-0.061884	0.691853	-0.083255	-0.082622	0.691693	0.051682	-0.081059	0.652566	0.050091	-0.175283	0.080181	-0.106112	-0.185355	0.068279	0.061626	-0.176616	0.062607	0.102723	0.310108	0.650047	-0.162810
15164	126.366667	-0.701038	0.634993	-0.080413	-0.703124	0.605789	0.079920	-0.598192	0.873859	0.045250	-0.582762	0.878076	-0.098897	-0.478982	1.080338	-0.030354	-0.455265	1.078217	0.072028	-0.353649	0.679600	-0.209634	-0.397580	1.053185	0.063849	-0.364063	0.673019	0.199482	-0.061892	0.691866	-0.083249	-0.082672	0.691704	0.051694	-0.081071	0.652580	0.050099	-0.175280	0.080179	-0.106113	-0.185353	0.068283	0.061640	-0.176613	0.062601	0.102719	0.310112	0.650052	-0.162793
15165	126.375000	-0.701026	0.634971	-0.080366	-0.703120	0.605770	0.079917	-0.598195	0.873858	0.045264	-0.582765	0.878082	-0.098878	-0.478980	1.080334	-0.030339	-0.455271	1.078215	0.072076	-0.353669	0.679600	-0.209625	-0.397601	1.053189	0.063873	-0.364068	0.673008	0.199505	-0.061899	0.691862	-0.083268	-0.082763	0.691806	0.051770	-0.081079	0.652616	0.050111	-0.175282	0.080167	-0.106103	-0.185388	0.068374	0.061606	-0.176607	0.062615	0.102733	0.310121	0.650055	-0.162784
15166	126.383333	-0.701073	0.634960	-0.080318	-0.703115	0.605749	0.079915	-0.598197	0.873861	0.045282	-0.582770	0.878087	-0.098861	-0.478992	1.080336	-0.030338	-0.455303	1.078200	0.072085	-0.353811	0.679464	-0.209460	-0.397640	1.053216	0.063922	-0.364067	0.673008	0.199532	-0.061926	0.691845	-0.083314	-0.082858	0.691939	0.051821	-0.081078	0.652680	0.050118	-0.175284	0.080160	-0.106109	-0.185349	0.068264	0.061641	-0.176595	0.062555	0.102704	0.310126	0.650053	-0.162784
15167	126.391667	-0.701040	0.634986	-0.080360	-0.703112	0.605789	0.079930	-0.598205	0.873862	0.045294	-0.582779	0.878088	-0.098848	-0.478989	1.080334	-0.030296	-0.455333	1.078199	0.072093	-0.353768	0.679533	-0.209543	-0.397660	1.053217	0.063922	-0.364066	0.673009	0.199548	-0.061993	0.691668	-0.083270	-0.082858	0.691882	0.051636	-0.081049	0.652788	0.050115	-0.175282	0.080157	-0.106116	-0.185425	0.068465	0.061555	-0.176590	0.062585	0.102719	0.310133	0.650046	-0.162780
15168	126.400000	-0.700952	0.634988	-0.080407	-0.703115	0.605791	0.079928	-0.598221	0.873862	0.045313	-0.582801	0.878062	-0.098863	-0.479020	1.080353	-0.030341	-0.455367	1.078206	0.072092	-0.353717	0.679611	-0.209627	-0.397702	1.053240	0.063951	-0.364062	0.673020	0.199569	-0.062072	0.691610	-0.083399	-0.082907	0.692031	0.051570	-0.080991	0.652935	0.050100	-0.175282	0.080150	-0.106128	-0.185340	0.068265	0.061618	-0.176592	0.062546	0.102697	0.310132	0.650042	-0.162779
15169	126.408333	-0.701038	0.634987	-0.080362	-0.703116	0.605789	0.079926	-0.598240	0.873860	0.045327	-0.582810	0.878083	-0.098834	-0.479028	1.080364	-0.030345	-0.455406	1.078208	0.072095	-0.353856	0.679487	-0.209469	-0.397740	1.053241	0.063962	-0.364054	0.673027	0.199572	-0.062083	0.691460	-0.083456	-0.082982	0.692275	0.051549	-0.080897	0.653141	0.050083	-0.175287	0.080172	-0.106111	-0.185337	0.068273	0.061610	-0.176594	0.062585	0.102716	0.310133	0.650044	-0.162780
15170	126.416667	-0.701012	0.635006	-0.080405	-0.703119	0.605786	0.079923	-0.598278	0.873828	0.045333	-0.582815	0.878106	-0.098801	-0.479036	1.080365	-0.030344	-0.455450	1.078202	0.072098	-0.353738	0.679646	-0.209642	-0.397782	1.053233	0.063989	-0.364043	0.673031	0.199573	-0.062127	0.691369	-0.083643	-0.082982	0.692414	0.051368	-0.080776	0.653386	0.050056	-0.175277	0.080169	-0.106138	-0.185335	0.068274	0.061619	-0.176597	0.062586	0.102716	0.310127	0.650047	-0.162774
15171	126.425000	-0.701018	0.635003	-0.080401	-0.703122	0.605741	0.079911	-0.598282	0.873847	0.045358	-0.582827	0.878116	-0.098781	-0.479037	1.080351	-0.030328	-0.455483	1.078199	0.072122	-0.353870	0.679527	-0.209491	-0.397813	1.053218	0.064031	-0.364036	0.673022	0.199565	-0.062147	0.691297	-0.083932	-0.083063	0.692840	0.051368	-0.080626	0.653686	0.050034	-0.175276	0.080163	-0.106127	-0.185338	0.068278	0.061624	-0.176594	0.062570	0.102709	0.310126	0.650051	-0.162762
15172	126.433333	-0.701026	0.635000	-0.080397	-0.703131	0.605732	0.079915	-0.598309	0.873831	0.045372	-0.582839	0.878127	-0.098759	-0.479036	1.080323	-0.030296	-0.455516	1.078154	0.072137	-0.353874	0.679543	-0.209504	-0.397843	1.053202	0.064091	-0.364028	0.673009	0.199546	-0.062068	0.691103	-0.084136	-0.083081	0.693147	0.051209	-0.080462	0.654003	0.050003	-0.175277	0.080167	-0.106120	-0.185343	0.068284	0.061635	-0.176596	0.062553	0.102706	0.310123	0.650060	-0.162754
15173	126.441667	-0.701034	0.634991	-0.080389	-0.703140	0.605754	0.079936	-0.598346	0.873811	0.045394	-0.582852	0.878144	-0.098731	-0.479036	1.080276	-0.030246	-0.455544	1.078157	0.072195	-0.353806	0.679637	-0.209611	-0.397858	1.053192	0.064163	-0.364023	0.672993	0.199517	-0.061960	0.690904	-0.084439	-0.083024	0.693335	0.050908	-0.080292	0.654348	0.049960	-0.175280	0.080166	-0.106104	-0.185352	0.068284	0.061655	-0.176598	0.062601	0.102726	0.310122	0.650068	-0.162743
15174	126.450000	-0.701043	0.634984	-0.080385	-0.703153	0.605745	0.079939	-0.598360	0.873815	0.045418	-0.582856	0.878153	-0.098704	-0.479038	1.080226	-0.030197	-0.455575	1.078127	0.072214	-0.353741	0.679730	-0.209716	-0.397885	1.053185	0.064252	-0.364026	0.672967	0.199478	-0.061831	0.690675	-0.084771	-0.083031	0.693706	0.050729	-0.080105	0.654750	0.049916	-0.175280	0.080162	-0.106099	-0.185357	0.068277	0.061661	-0.176609	0.062587	0.102735	0.310118	0.650074	-0.162737
15175	126.458333	-0.700999	0.634961	-0.080392	-0.703172	0.605692	0.079926	-0.598400	0.873801	0.045431	-0.582877	0.878172	-0.098691	-0.479040	1.080167	-0.030133	-0.455574	1.078125	0.072303	-0.353863	0.679606	-0.209567	-0.397885	1.053184	0.064316	-0.364031	0.672934	0.199426	-0.061696	0.690419	-0.085094	-0.083105	0.694072	0.050480	-0.079957	0.655165	0.049842	-0.175282	0.080166	-0.106106	-0.185393	0.068371	0.061610	-0.176611	0.062575	0.102742	0.310112	0.650080	-0.162734
15176	126.466667	-0.701123	0.634929	-0.080303	-0.703186	0.605723	0.079944	-0.598438	0.873797	0.045451	-0.582877	0.878174	-0.098739	-0.479050	1.080124	-0.030078	-0.455598	1.078117	0.072356	-0.353872	0.679623	-0.209590	-0.397895	1.053193	0.064389	-0.364039	0.672899	0.199364	-0.061550	0.690197	-0.085383	-0.083153	0.694451	0.050199	-0.079804	0.655586	0.049717	-0.175290	0.080172	-0.106100	-0.185357	0.068262	0.061637	-0.176605	0.062582	0.102729	0.310111	0.650085	-0.162735
15177	126.475000	-0.701086	0.634961	-0.080386	-0.703203	0.605715	0.079940	-0.598488	0.873767	0.045448	-0.582899	0.878203	-0.098665	-0.479062	1.080093	-0.030013	-0.455610	1.078127	0.072415	-0.353761	0.679784	-0.209779	-0.397903	1.053206	0.064465	-0.364048	0.672866	0.199303	-0.061442	0.690013	-0.085674	-0.083217	0.694782	0.049983	-0.079641	0.655940	0.049584	-0.175287	0.080183	-0.106107	-0.185398	0.068371	0.061589	-0.176601	0.062594	0.102716	0.310111	0.650091	-0.162737
15178	126.483333	-0.701096	0.634956	-0.080392	-0.703220	0.605668	0.079920	-0.598508	0.873780	0.045466	-0.582905	0.878222	-0.098652	-0.479067	1.080067	-0.029952	-0.455622	1.078178	0.072526	-0.353910	0.679661	-0.209623	-0.397904	1.053226	0.064543	-0.364056	0.672826	0.199241	-0.061324	0.689858	-0.085947	-0.083285	0.695041	0.049790	-0.079522	0.656222	0.049490	-0.175277	0.080170	-0.106139	-0.185431	0.068472	0.061548	-0.176611	0.062588	0.102718	0.310114	0.650091	-0.162736
15179	126.491667	-0.701132	0.634930	-0.080348	-0.703231	0.605673	0.079932	-0.598538	0.873760	0.045469	-0.582903	0.878240	-0.098637	-0.479071	1.080047	-0.029874	-0.455609	1.078176	0.072609	-0.353885	0.679744	-0.209717	-0.397904	1.053256	0.064628	-0.364067	0.672789	0.199208	-0.061201	0.689725	-0.086191	-0.083406	0.695356	0.049765	-0.079438	0.656411	0.049393	-0.175281	0.080156	-0.106129	-0.185352	0.068272	0.061628	-0.176610	0.062576	0.102723	0.310119	0.650096	-0.162741
15180	126.500000	-0.701177	0.634910	-0.080300	-0.703239	0.605677	0.079946	-0.598570	0.873742	0.045484	-0.582861	0.878267	-0.098670	-0.479071	1.080031	-0.029786	-0.455602	1.078228	0.072698	-0.353991	0.679685	-0.209639	-0.397900	1.053288	0.064730	-0.364078	0.672759	0.199193	-0.061140	0.689737	-0.086622	-0.083465	0.695459	0.049621	-0.079389	0.656543	0.049269	-0.175290	0.080159	-0.106090	-0.185351	0.068273	0.061637	-0.176604	0.062585	0.102729	0.310120	0.650089	-0.162743
15181	126.508333	-0.701125	0.634936	-0.080384	-0.703244	0.605666	0.079947	-0.598587	0.873712	0.045484	-0.582869	0.878251	-0.098604	-0.479071	1.080019	-0.029674	-0.455623	1.078270	0.072800	-0.353903	0.679849	-0.209815	-0.397894	1.053339	0.064853	-0.364093	0.672735	0.199204	-0.060960	0.689467	-0.086670	-0.083516	0.695508	0.049497	-0.079363	0.656619	0.049137	-0.175288	0.080163	-0.106082	-0.185383	0.068375	0.061610	-0.176603	0.062584	0.102737	0.310123	0.650093	-0.162748
15182	126.516667	-0.701132	0.634929	-0.080390	-0.703253	0.605625	0.079933	-0.598616	0.873686	0.045481	-0.582849	0.878250	-0.098598	-0.479073	1.080014	-0.029552	-0.455618	1.078329	0.072921	-0.354070	0.679729	-0.209648	-0.397901	1.053423	0.065024	-0.364111	0.672715	0.199227	-0.060906	0.689092	-0.086686	-0.083559	0.695539	0.049375	-0.079351	0.656669	0.049006	-0.175283	0.080148	-0.106095	-0.185416	0.068486	0.061576	-0.176591	0.062549	0.102719	0.310132	0.650088	-0.162755
15183	126.525000	-0.701140	0.634899	-0.080356	-0.703260	0.605646	0.079946	-0.598640	0.873662	0.045472	-0.582828	0.878242	-0.098604	-0.479087	1.080011	-0.029384	-0.455657	1.078410	0.073083	-0.354105	0.679745	-0.209653	-0.397908	1.053496	0.065221	-0.364127	0.672699	0.199255	-0.060791	0.688880	-0.086875	-0.083592	0.695549	0.049259	-0.079344	0.656706	0.048885	-0.175274	0.080149	-0.106100	-0.185339	0.068274	0.061651	-0.176592	0.062570	0.102727	0.310134	0.650084	-0.162775
15184	126.533333	-0.701102	0.634907	-0.080410	-0.703270	0.605681	0.079962	-0.598678	0.873616	0.045441	-0.582806	0.878231	-0.098627	-0.479101	1.080003	-0.029172	-0.455662	1.078486	0.073245	-0.354006	0.679906	-0.209837	-0.397906	1.053580	0.065431	-0.364143	0.672684	0.199282	-0.060670	0.688639	-0.087066	-0.083561	0.695387	0.049004	-0.079347	0.656725	0.048763	-0.175269	0.080152	-0.106112	-0.185411	0.068483	0.061561	-0.176593	0.062585	0.102732	0.310140	0.650081	-0.162794
15185	126.541667	-0.701158	0.634897	-0.080376	-0.703275	0.605649	0.079943	-0.598697	0.873596	0.045410	-0.582783	0.878220	-0.098657	-0.479132	1.079998	-0.028946	-0.455662	1.078673	0.073497	-0.354028	0.679923	-0.209846	-0.397915	1.053673	0.065648	-0.364155	0.672666	0.199306	-0.060556	0.688363	-0.087248	-0.083584	0.695374	0.048887	-0.079351	0.656720	0.048622	-0.175258	0.080149	-0.106131	-0.185414	0.068478	0.061552	-0.176591	0.062599	0.102712	0.310139	0.650074	-0.162804
15186	126.550000	-0.701114	0.634907	-0.080439	-0.703276	0.605669	0.079944	-0.598728	0.873550	0.045359	-0.582760	0.878210	-0.098702	-0.479176	1.079992	-0.028729	-0.455653	1.078803	0.073727	-0.354131	0.679834	-0.209712	-0.397946	1.053772	0.065889	-0.364169	0.672642	0.199328	-0.060444	0.688062	-0.087436	-0.083630	0.695353	0.048753	-0.079380	0.656710	0.048482	-0.175245	0.080134	-0.106141	-0.185343	0.068273	0.061610	-0.176612	0.062620	0.102741	0.310138	0.650071	-0.162811
15187	126.558333	-0.701182	0.634903	-0.080396	-0.703272	0.605706	0.079961	-0.598766	0.873513	0.045309	-0.582745	0.878184	-0.098763	-0.479230	1.079996	-0.028513	-0.455722	1.078863	0.073947	-0.354149	0.679851	-0.209707	-0.397983	1.053828	0.066110	-0.364184	0.672604	0.199356	-0.060339	0.687755	-0.087645	-0.083708	0.695335	0.048588	-0.079419	0.656726	0.048376	-0.175226	0.080120	-0.106122	-0.185347	0.068286	0.061609	-0.176617	0.062621	0.102740	0.310091	0.650009	-0.162811
15188	126.566667	-0.701203	0.634931	-0.080443	-0.703261	0.605743	0.079972	-0.598801	0.873470	0.045251	-0.582711	0.878199	-0.098798	-0.479289	1.079971	-0.028298	-0.455773	1.078895	0.074139	-0.354031	0.680013	-0.209869	-0.398041	1.053865	0.066365	-0.364206	0.672564	0.199382	-0.060230	0.687445	-0.087865	-0.083778	0.695345	0.048401	-0.079471	0.656754	0.048280	-0.175190	0.080089	-0.106126	-0.185356	0.068295	0.061618	-0.176627	0.062625	0.102747	0.310140	0.650080	-0.162806
15189	126.575000	-0.701197	0.634921	-0.080447	-0.703252	0.605721	0.079965	-0.598839	0.873422	0.045184	-0.582681	0.878201	-0.098853	-0.479341	1.079909	-0.028098	-0.455853	1.078915	0.074372	-0.354079	0.679971	-0.209772	-0.398120	1.053882	0.066596	-0.364228	0.672516	0.199403	-0.060118	0.687125	-0.088108	-0.083869	0.695392	0.048208	-0.079530	0.656811	0.048188	-0.175158	0.080062	-0.106119	-0.185432	0.068498	0.061555	-0.176631	0.062628	0.102748	0.310038	0.649959	-0.162791
15190	126.583333	-0.701180	0.634905	-0.080461	-0.703238	0.605737	0.079967	-0.598869	0.873382	0.045108	-0.582655	0.878208	-0.098914	-0.479400	1.079810	-0.027881	-0.455955	1.078909	0.074608	-0.353986	0.680072	-0.209845	-0.397953	1.053748	0.066680	-0.364260	0.672467	0.199430	-0.060002	0.686810	-0.088364	-0.083975	0.695448	0.047982	-0.079609	0.656881	0.048092	-0.175116	0.080028	-0.106116	-0.185368	0.068292	0.061638	-0.176615	0.062567	0.102702	0.310038	0.649962	-0.162771
15191	126.591667	-0.701281	0.634899	-0.080416	-0.703216	0.605781	0.079980	-0.598933	0.873337	0.045037	-0.582615	0.878229	-0.098996	-0.479486	1.079725	-0.027655	-0.456054	1.078876	0.074828	-0.354090	0.679956	-0.209655	-0.398297	1.053879	0.067094	-0.364287	0.672427	0.199447	-0.059891	0.686509	-0.088651	-0.084149	0.695694	0.047871	-0.079702	0.656987	0.047975	-0.175093	0.080018	-0.106083	-0.185408	0.068382	0.061609	-0.176622	0.062597	0.102727	0.310039	0.649958	-0.162752
15192	126.600000	-0.701219	0.634887	-0.080480	-0.703198	0.605791	0.079973	-0.598991	0.873297	0.044959	-0.582595	0.878240	-0.099059	-0.479591	1.079655	-0.027406	-0.456152	1.078820	0.075034	-0.353923	0.680132	-0.209811	-0.398374	1.053888	0.067351	-0.364314	0.672387	0.199465	-0.059785	0.686238	-0.088950	-0.084197	0.695651	0.047464	-0.079810	0.657118	0.047841	-0.175067	0.079974	-0.106071	-0.185444	0.068476	0.061569	-0.176635	0.062604	0.102755	0.310038	0.649957	-0.162734
15193	126.608333	-0.701231	0.634867	-0.080507	-0.703186	0.605781	0.079947	-0.599053	0.873271	0.044854	-0.582571	0.878266	-0.099140	-0.479679	1.079611	-0.027153	-0.456226	1.078820	0.075295	-0.354022	0.680027	-0.209619	-0.398454	1.053898	0.067617	-0.364331	0.672342	0.199474	-0.059698	0.686027	-0.089283	-0.084333	0.695775	0.047183	-0.079942	0.657252	0.047695	-0.175020	0.079923	-0.106096	-0.185363	0.068259	0.061638	-0.176615	0.062564	0.102714	0.310043	0.649954	-0.162716
15194	126.616667	-0.701245	0.634838	-0.080538	-0.703176	0.605803	0.079936	-0.599123	0.873249	0.044765	-0.582540	0.878276	-0.099310	-0.479733	1.079581	-0.026917	-0.456331	1.078821	0.075562	-0.353980	0.680058	-0.209597	-0.398298	1.053746	0.067732	-0.364343	0.672300	0.199485	-0.059607	0.685851	-0.089623	-0.084492	0.695904	0.046910	-0.080081	0.657388	0.047545	-0.174979	0.079889	-0.106101	-0.185361	0.068248	0.061630	-0.176603	0.062530	0.102698	0.310046	0.649931	-0.162661
15195	126.625000	-0.701291	0.634821	-0.080561	-0.703171	0.605800	0.079919	-0.599201	0.873228	0.044676	-0.582538	0.878344	-0.099306	-0.479745	1.079534	-0.026697	-0.456390	1.078765	0.075789	-0.353808	0.680247	-0.209748	-0.398613	1.053851	0.068152	-0.364344	0.672255	0.199491	-0.059509	0.685691	-0.089950	-0.084689	0.696015	0.046637	-0.080244	0.657527	0.047395	-0.174931	0.079870	-0.106106	-0.185353	0.068249	0.061627	-0.176609	0.062568	0.102722	0.310051	0.649943	-0.162672
15196	126.633333	-0.701294	0.634790	-0.080580	-0.703173	0.605750	0.079880	-0.599278	0.873215	0.044589	-0.582525	0.878391	-0.099382	-0.479739	1.079496	-0.026476	-0.456459	1.078756	0.076044	-0.353775	0.680294	-0.209720	-0.398652	1.053817	0.068397	-0.364331	0.672206	0.199497	-0.059387	0.685552	-0.090259	-0.085001	0.696272	0.046500	-0.080422	0.657680	0.047254	-0.174890	0.079826	-0.106128	-0.185424	0.068457	0.061558	-0.176600	0.062572	0.102732	0.310054	0.649941	-0.162640
15197	126.641667	-0.701325	0.634772	-0.080599	-0.703182	0.605735	0.079862	-0.599361	0.873200	0.044504	-0.582520	0.878446	-0.099491	-0.479738	1.079468	-0.026280	-0.456515	1.078690	0.076246	-0.353870	0.680209	-0.209547	-0.398705	1.053787	0.068659	-0.364319	0.672164	0.199513	-0.059250	0.685431	-0.090548	-0.085235	0.696405	0.046262	-0.080623	0.657827	0.047137	-0.174865	0.079838	-0.106241	-0.185386	0.068366	0.061597	-0.176606	0.062594	0.102749	0.310056	0.649954	-0.162626
15198	126.650000	-0.701360	0.634751	-0.080614	-0.703190	0.605758	0.079859	-0.599444	0.873187	0.044425	-0.582519	0.878503	-0.099587	-0.479722	1.079437	-0.026099	-0.456579	1.078614	0.076459	-0.353827	0.680271	-0.209545	-0.398483	1.053619	0.068711	-0.364301	0.672113	0.199529	-0.059106	0.685307	-0.090807	-0.085439	0.696378	0.045863	-0.080821	0.657987	0.047060	-0.174815	0.079891	-0.106353	-0.185345	0.068263	0.061649	-0.176598	0.062592	0.102738	0.310058	0.649969	-0.162627
15199	126.658333	-0.701439	0.634733	-0.080637	-0.703200	0.605747	0.079837	-0.599527	0.873183	0.044357	-0.582548	0.878555	-0.099587	-0.479698	1.079421	-0.025949	-0.456657	1.078494	0.076585	-0.353759	0.680361	-0.209593	-0.398862	1.053689	0.069141	-0.364279	0.672073	0.199546	-0.058980	0.685152	-0.091025	-0.085706	0.696604	0.045683	-0.081022	0.658162	0.047017	-0.174763	0.079863	-0.106387	-0.185346	0.068266	0.061655	-0.176595	0.062605	0.102756	0.310058	0.649975	-0.162629
15200	126.666667	-0.701452	0.634697	-0.080661	-0.703216	0.605733	0.079816	-0.599605	0.873169	0.044298	-0.582571	0.878605	-0.099638	-0.479662	1.079397	-0.025834	-0.456752	1.078392	0.076725	-0.353807	0.680325	-0.209511	-0.398949	1.053604	0.069347	-0.364266	0.672040	0.199569	-0.058891	0.684997	-0.091257	-0.086042	0.696975	0.045668	-0.081199	0.658310	0.046975	-0.174746	0.079806	-0.106403	-0.185419	0.068477	0.061580	-0.176610	0.062606	0.102777	0.310056	0.649979	-0.162640
15201	126.675000	-0.701578	0.634638	-0.080680	-0.703229	0.605682	0.079775	-0.599687	0.873160	0.044256	-0.582601	0.878642	-0.099698	-0.479627	1.079366	-0.025737	-0.456924	1.078287	0.076905	-0.353779	0.680352	-0.209518	-0.398934	1.053427	0.069460	-0.364257	0.672021	0.199592	-0.058882	0.684836	-0.091517	-0.086244	0.697041	0.045452	-0.081336	0.658432	0.046942	-0.174687	0.079776	-0.106456	-0.185352	0.068272	0.061658	-0.176591	0.062557	0.102717	0.310054	0.649983	-0.162660
15202	126.683333	-0.701618	0.634631	-0.080726	-0.703252	0.605705	0.079769	-0.599779	0.873137	0.044220	-0.582650	0.878689	-0.099699	-0.479606	1.079329	-0.025658	-0.457069	1.078068	0.076962	-0.353598	0.680543	-0.209706	-0.398933	1.053240	0.069564	-0.364253	0.672009	0.199608	-0.058922	0.684656	-0.091760	-0.086479	0.697137	0.045253	-0.081456	0.658586	0.046921	-0.174579	0.079767	-0.106541	-0.185354	0.068272	0.061645	-0.176602	0.062591	0.102737	0.310052	0.649976	-0.162686
15203	126.691667	-0.701699	0.634597	-0.080759	-0.703278	0.605653	0.079732	-0.599850	0.873138	0.044213	-0.582712	0.878728	-0.099710	-0.479618	1.079299	-0.025581	-0.457259	1.077968	0.077110	-0.353639	0.680476	-0.209647	-0.399388	1.053293	0.069933	-0.364256	0.672013	0.199621	-0.059002	0.684478	-0.091982	-0.086611	0.697281	0.045123	-0.081527	0.658742	0.046926	-0.174482	0.079721	-0.106615	-0.185392	0.068367	0.061599	-0.176604	0.062586	0.102729	0.310049	0.649963	-0.162705
15204	126.700000	-0.701854	0.634559	-0.080788	-0.703313	0.605626	0.079718	-0.599923	0.873138	0.044219	-0.582787	0.878759	-0.099707	-0.479646	1.079272	-0.025507	-0.457433	1.077850	0.077222	-0.353656	0.680436	-0.209616	-0.399259	1.052998	0.069909	-0.364263	0.672016	0.199643	-0.059135	0.684329	-0.092165	-0.086794	0.697500	0.045083	-0.081564	0.658892	0.046946	-0.174387	0.079651	-0.106701	-0.185435	0.068465	0.061555	-0.176609	0.062589	0.102724	0.310044	0.649952	-0.162727
15205	126.708333	-0.701969	0.634514	-0.080748	-0.703354	0.605616	0.079729	-0.599999	0.873130	0.044247	-0.582859	0.878784	-0.099730	-0.479696	1.079268	-0.025415	-0.457673	1.077693	0.077329	-0.353637	0.680453	-0.209649	-0.399763	1.053081	0.070288	-0.364266	0.672020	0.199654	-0.059317	0.684257	-0.092307	-0.086858	0.697596	0.044991	-0.081576	0.658997	0.046956	-0.174305	0.079621	-0.106967	-0.185362	0.068260	0.061642	-0.176620	0.062599	0.102750	0.310045	0.649945	-0.162735
15206	126.716667	-0.702090	0.634504	-0.080783	-0.703400	0.605546	0.079727	-0.600074	0.873118	0.044296	-0.582968	0.878819	-0.099637	-0.479749	1.079293	-0.025332	-0.457912	1.077574	0.077453	-0.353498	0.680591	-0.209825	-0.399972	1.052976	0.070473	-0.364265	0.672022	0.199670	-0.059546	0.684224	-0.092412	-0.086870	0.697670	0.044935	-0.081556	0.659079	0.046952	-0.174091	0.079471	-0.106662	-0.185368	0.068262	0.061653	-0.176633	0.062615	0.102776	0.310043	0.649938	-0.162736
15207	126.725000	-0.702165	0.634452	-0.080733	-0.703456	0.605491	0.079741	-0.600140	0.873103	0.044363	-0.583073	0.878841	-0.099570	-0.479787	1.079324	-0.025247	-0.458107	1.077457	0.077558	-0.353642	0.680423	-0.209673	-0.400024	1.052762	0.070554	-0.364259	0.672020	0.199684	-0.059789	0.684225	-0.092468	-0.086848	0.697729	0.044912	-0.081518	0.659129	0.046930	-0.173939	0.079423	-0.106771	-0.185369	0.068261	0.061672	-0.176621	0.062598	0.102782	0.310041	0.649932	-0.162727
15208	126.733333	-0.702252	0.634419	-0.080692	-0.703525	0.605420	0.079772	-0.600200	0.873087	0.044456	-0.583184	0.878867	-0.099482	-0.479801	1.079332	-0.025178	-0.458276	1.077343	0.077720	-0.353639	0.680408	-0.209685	-0.400036	1.052549	0.070603	-0.364247	0.672009	0.199705	-0.060030	0.684246	-0.092490	-0.086801	0.697777	0.044905	-0.081471	0.659168	0.046910	-0.173802	0.079394	-0.107080	-0.185364	0.068260	0.061691	-0.176631	0.062601	0.102815	0.310042	0.649931	-0.162715
15209	126.741667	-0.702464	0.634394	-0.080626	-0.703594	0.605351	0.079811	-0.600258	0.873079	0.044576	-0.583293	0.878890	-0.099363	-0.479788	1.079303	-0.025116	-0.458415	1.077077	0.077738	-0.353575	0.680476	-0.209779	-0.400146	1.052391	0.070733	-0.364225	0.671986	0.199721	-0.060277	0.684299	-0.092464	-0.086744	0.697811	0.044916	-0.081414	0.659211	0.046919	-0.173560	0.079364	-0.107190	-0.185366	0.068258	0.061704	-0.176625	0.062604	0.102816	0.310040	0.649933	-0.162695
15210	126.750000	-0.702602	0.634377	-0.080601	-0.703667	0.605315	0.079875	-0.600303	0.873068	0.044721	-0.583403	0.878920	-0.099224	-0.479780	1.079227	-0.025073	-0.458550	1.076850	0.077810	-0.353514	0.680538	-0.209866	-0.400545	1.052376	0.071029	-0.364206	0.671961	0.199744	-0.060513	0.684367	-0.092431	-0.086600	0.697762	0.044855	-0.081346	0.659257	0.046937	-0.173343	0.079328	-0.107300	-0.185356	0.068257	0.061701	-0.176625	0.062595	0.102818	0.310045	0.649934	-0.162668
15211	126.758333	-0.702688	0.634363	-0.080537	-0.703654	0.605229	0.079885	-0.600355	0.873066	0.044896	-0.583520	0.878959	-0.099057	-0.479800	1.079118	-0.025020	-0.458731	1.076562	0.077873	-0.353682	0.680369	-0.209698	-0.400489	1.052139	0.071022	-0.364187	0.671934	0.199769	-0.060735	0.684408	-0.092383	-0.086603	0.697886	0.044970	-0.081271	0.659297	0.046992	-0.173209	0.079310	-0.107692	-0.185358	0.068252	0.061696	-0.176622	0.062594	0.102815	0.310046	0.649944	-0.162643
15212	126.766667	-0.702784	0.634357	-0.080462	-0.703690	0.605168	0.079935	-0.600400	0.873074	0.045103	-0.583619	0.879023	-0.098905	-0.479858	1.079003	-0.024958	-0.458880	1.076340	0.077950	-0.353725	0.680340	-0.209676	-0.400447	1.051950	0.071045	-0.364171	0.671911	0.199799	-0.060976	0.684137	-0.092021	-0.086514	0.697906	0.045033	-0.081200	0.659317	0.047077	-0.173064	0.079353	-0.108128	-0.185358	0.068242	0.061693	-0.176623	0.062598	0.102807	0.310048	0.649952	-0.162610
15213	126.775000	-0.702949	0.634361	-0.080389	-0.703775	0.605117	0.080016	-0.600444	0.873076	0.045345	-0.583774	0.879077	-0.098639	-0.479947	1.078932	-0.024895	-0.459066	1.076224	0.077943	-0.353678	0.680418	-0.209747	-0.400572	1.051822	0.071116	-0.364161	0.671891	0.199823	-0.061200	0.684142	-0.092012	-0.086435	0.697899	0.045127	-0.081140	0.659315	0.047201	-0.172845	0.079237	-0.108082	-0.185359	0.068243	0.061684	-0.176619	0.062592	0.102796	0.310052	0.649966	-0.162586
15214	126.783333	-0.703067	0.634374	-0.080294	-0.703813	0.605069	0.080100	-0.600472	0.873073	0.045601	-0.583906	0.879144	-0.098381	-0.480044	1.078881	-0.024841	-0.459254	1.076043	0.078031	-0.353631	0.680497	-0.209813	-0.400722	1.051684	0.071192	-0.364153	0.671874	0.199849	-0.061431	0.684149	-0.092041	-0.086348	0.697860	0.045233	-0.081090	0.659271	0.047331	-0.172661	0.079238	-0.108447	-0.185361	0.068239	0.061686	-0.176617	0.062587	0.102783	0.310050	0.649977	-0.162556
15215	126.791667	-0.703228	0.634392	-0.080190	-0.703798	0.604967	0.080133	-0.600512	0.873081	0.045890	-0.584033	0.879215	-0.098094	-0.480132	1.078846	-0.024813	-0.459501	1.075910	0.078109	-0.353729	0.680428	-0.209696	-0.400774	1.051460	0.071219	-0.364159	0.671864	0.199877	-0.061669	0.684159	-0.092110	-0.086257	0.697797	0.045368	-0.081053	0.659175	0.047453	-0.172428	0.079201	-0.108539	-0.185368	0.068238	0.061700	-0.176619	0.062550	0.102775	0.310047	0.649992	-0.162535
15216	126.800000	-0.703483	0.634372	-0.080044	-0.703857	0.604941	0.080238	-0.600557	0.873090	0.046194	-0.584167	0.879290	-0.097788	-0.480207	1.078833	-0.024804	-0.459735	1.075744	0.078131	-0.353793	0.680395	-0.209602	-0.401150	1.051457	0.071397	-0.364159	0.671857	0.199902	-0.061903	0.684191	-0.092215	-0.086165	0.697668	0.045490	-0.081026	0.659055	0.047569	-0.172247	0.079182	-0.108791	-0.185377	0.068236	0.061716	-0.176636	0.062587	0.102801	0.310042	0.649999	-0.162518
15217	126.808333	-0.703643	0.634432	-0.079984	-0.703892	0.604880	0.080326	-0.600594	0.873105	0.046523	-0.584309	0.879359	-0.097468	-0.480286	1.078844	-0.024794	-0.459943	1.075620	0.078153	-0.353841	0.680378	-0.209543	-0.401344	1.051344	0.071464	-0.364155	0.671867	0.199928	-0.062112	0.684228	-0.092353	-0.085983	0.697423	0.045457	-0.081001	0.658920	0.047652	-0.172064	0.079160	-0.109054	-0.185420	0.068344	0.061680	-0.176661	0.062609	0.102839	0.310034	0.650003	-0.162506
15218	126.816667	-0.703891	0.634474	-0.079849	-0.703918	0.604843	0.080427	-0.600641	0.873125	0.046869	-0.584457	0.879425	-0.097137	-0.480369	1.078866	-0.024771	-0.460120	1.075523	0.078194	-0.353859	0.680401	-0.209504	-0.401518	1.051214	0.071516	-0.364143	0.671883	0.199956	-0.062300	0.684271	-0.092520	-0.085843	0.697300	0.045576	-0.080989	0.658758	0.047669	-0.171938	0.079150	-0.109483	-0.185384	0.068230	0.061722	-0.176670	0.062603	0.102841	0.310031	0.650000	-0.162494
15219	126.825000	-0.704076	0.634498	-0.079718	-0.703944	0.604793	0.080540	-0.600692	0.873151	0.047227	-0.584625	0.879478	-0.096812	-0.480440	1.078859	-0.024741	-0.460269	1.075402	0.078266	-0.353859	0.680427	-0.209469	-0.401659	1.051075	0.071567	-0.364133	0.671907	0.199991	-0.062456	0.684321	-0.092733	-0.085781	0.697139	0.045665	-0.080975	0.658553	0.047670	-0.171776	0.079146	-0.109825	-0.185392	0.068221	0.061714	-0.176669	0.062567	0.102812	0.310023	0.649996	-0.162490
15220	126.833333	-0.704270	0.634530	-0.079573	-0.703971	0.604731	0.080654	-0.600746	0.873187	0.047595	-0.584785	0.879569	-0.096436	-0.480502	1.078806	-0.024690	-0.460346	1.075217	0.078304	-0.353891	0.680429	-0.209402	-0.401747	1.050934	0.071612	-0.364119	0.671947	0.200033	-0.062567	0.684372	-0.092980	-0.085645	0.696858	0.045623	-0.080972	0.658322	0.047644	-0.171593	0.079137	-0.110196	-0.185398	0.068225	0.061696	-0.176688	0.062599	0.102829	0.310016	0.649992	-0.162477
15221	126.841667	-0.704497	0.634572	-0.079420	-0.703995	0.604705	0.080793	-0.600791	0.873228	0.047979	-0.584945	0.879652	-0.096072	-0.480570	1.078694	-0.024608	-0.460430	1.074956	0.078354	-0.353836	0.680517	-0.209415	-0.401761	1.050632	0.071566	-0.364092	0.671996	0.200087	-0.062652	0.684439	-0.093272	-0.085517	0.696545	0.045619	-0.080969	0.658062	0.047596	-0.171382	0.079142	-0.110440	-0.185400	0.068218	0.061685	-0.176675	0.062540	0.102772	0.310017	0.649990	-0.162469
15222	126.850000	-0.704658	0.634625	-0.079238	-0.704015	0.604555	0.080899	-0.600821	0.873281	0.048370	-0.585114	0.879739	-0.095692	-0.480643	1.078522	-0.024518	-0.460473	1.074803	0.078509	-0.353943	0.680454	-0.209247	-0.401410	1.050114	0.071343	-0.364054	0.672052	0.200159	-0.062718	0.684511	-0.093579	-0.085399	0.696246	0.045621	-0.080984	0.657775	0.047534	-0.171192	0.079112	-0.110676	-0.185474	0.068416	0.061602	-0.176697	0.062606	0.102814	0.310015	0.650001	-0.162462
15223	126.858333	-0.704918	0.634653	-0.078965	-0.704022	0.604508	0.081047	-0.600841	0.873321	0.048761	-0.585293	0.879805	-0.095303	-0.480708	1.078332	-0.024354	-0.460483	1.074499	0.078628	-0.353996	0.680469	-0.209147	-0.401718	1.050184	0.071619	-0.364007	0.672103	0.200251	-0.062786	0.684585	-0.093911	-0.085378	0.696082	0.045798	-0.081007	0.657467	0.047465	-0.170998	0.079065	-0.110814	-0.185400	0.068216	0.061650	-0.176686	0.062577	0.102762	0.310014	0.650010	-0.162457
15224	126.866667	-0.705076	0.634798	-0.078844	-0.704095	0.604505	0.081245	-0.600857	0.873367	0.049181	-0.585443	0.879907	-0.094905	-0.480789	1.078132	-0.024157	-0.460440	1.074251	0.078797	-0.354061	0.680478	-0.209046	-0.401667	1.050037	0.071699	-0.363949	0.672156	0.200359	-0.062919	0.684657	-0.094257	-0.085274	0.695804	0.045879	-0.081039	0.657146	0.047383	-0.170769	0.079081	-0.110984	-0.185399	0.068194	0.061636	-0.176704	0.062624	0.102782	0.310008	0.650011	-0.162446
15225	126.875000	-0.705332	0.634891	-0.078614	-0.704042	0.604392	0.081358	-0.600840	0.873423	0.049579	-0.585601	0.879981	-0.094506	-0.480877	1.077964	-0.023956	-0.460436	1.074006	0.078962	-0.354126	0.680485	-0.208965	-0.401609	1.049907	0.071797	-0.363879	0.672193	0.200463	-0.063102	0.684745	-0.094630	-0.085145	0.695515	0.045954	-0.081054	0.656831	0.047291	-0.170612	0.079030	-0.111189	-0.185399	0.068187	0.061613	-0.176687	0.062614	0.102729	0.310015	0.650003	-0.162444
15226	126.883333	-0.705519	0.634941	-0.078386	-0.704039	0.604348	0.081524	-0.600833	0.873484	0.049982	-0.585778	0.880052	-0.094134	-0.480961	1.077818	-0.023748	-0.460415	1.073790	0.079127	-0.354186	0.680481	-0.208900	-0.401558	1.049789	0.071902	-0.363800	0.672227	0.200561	-0.063297	0.684833	-0.095006	-0.084971	0.695216	0.046046	-0.081035	0.656508	0.047189	-0.170379	0.079026	-0.111248	-0.185478	0.068377	0.061522	-0.176689	0.062561	0.102694	0.310023	0.649992	-0.162439
15227	126.891667	-0.705702	0.635019	-0.078166	-0.704054	0.604352	0.081726	-0.600818	0.873531	0.050393	-0.585941	0.880143	-0.093749	-0.481044	1.077689	-0.023544	-0.460385	1.073636	0.079303	-0.354235	0.680473	-0.208856	-0.401518	1.049684	0.072020	-0.363718	0.672253	0.200646	-0.063487	0.684915	-0.095374	-0.084645	0.694730	0.045940	-0.080983	0.656185	0.047085	-0.170218	0.079024	-0.111587	-0.185442	0.068255	0.061519	-0.176701	0.062588	0.102666	0.310022	0.649988	-0.162439
15228	126.900000	-0.705887	0.635104	-0.077938	-0.704082	0.604345	0.081942	-0.600801	0.873588	0.050783	-0.586115	0.880223	-0.093353	-0.481145	1.077577	-0.023353	-0.460376	1.073475	0.079454	-0.354140	0.680606	-0.208949	-0.401508	1.049602	0.072135	-0.363639	0.672280	0.200713	-0.063670	0.684999	-0.095732	-0.084371	0.694380	0.045967	-0.080903	0.655864	0.046986	-0.169988	0.079007	-0.111697	-0.185407	0.068131	0.061518	-0.176713	0.062604	0.102642	0.310024	0.649990	-0.162442
15229	126.908333	-0.706114	0.635170	-0.077660	-0.704058	0.604315	0.082125	-0.600959	0.873739	0.051212	-0.586303	0.880289	-0.092996	-0.481279	1.077520	-0.023145	-0.460398	1.073400	0.079660	-0.354195	0.680581	-0.208914	-0.401357	1.049446	0.072142	-0.363567	0.672300	0.200766	-0.063856	0.685070	-0.096058	-0.084132	0.694083	0.046103	-0.080818	0.655538	0.046903	-0.169844	0.078994	-0.111955	-0.185376	0.068217	0.061511	-0.176711	0.062619	0.102594	0.310019	0.649999	-0.162442
15230	126.916667	-0.706300	0.635255	-0.077474	-0.704033	0.604247	0.082300	-0.600815	0.873664	0.051549	-0.586510	0.880357	-0.092641	-0.481426	1.077527	-0.022898	-0.460334	1.073228	0.079918	-0.354386	0.680420	-0.208752	-0.401210	1.049306	0.072159	-0.363509	0.672311	0.200803	-0.064041	0.685120	-0.096386	-0.083900	0.693789	0.046263	-0.080739	0.655223	0.046855	-0.169697	0.078987	-0.112190	-0.185266	0.068075	0.061586	-0.176726	0.062570	0.102553	0.310016	0.650009	-0.162445
15231	126.925000	-0.706599	0.635350	-0.077235	-0.703997	0.604241	0.082512	-0.601000	0.873808	0.051946	-0.586713	0.880420	-0.092294	-0.481570	1.077614	-0.022618	-0.460311	1.073266	0.080161	-0.354302	0.680551	-0.208862	-0.401230	1.049271	0.072312	-0.363465	0.672323	0.200826	-0.064221	0.685132	-0.096710	-0.083678	0.693488	0.046473	-0.080673	0.654899	0.046820	-0.169547	0.078926	-0.112321	-0.185324	0.068158	0.061537	-0.176735	0.062628	0.102540	0.310018	0.650017	-0.162452
15232	126.933333	-0.706837	0.635416	-0.076994	-0.703964	0.604192	0.082713	-0.601030	0.873841	0.052295	-0.586907	0.880486	-0.091991	-0.481703	1.077686	-0.022325	-0.460311	1.073271	0.080405	-0.354355	0.680539	-0.208849	-0.401250	1.049229	0.072483	-0.363437	0.672336	0.200836	-0.064400	0.685107	-0.096993	-0.083502	0.693198	0.046712	-0.080616	0.654585	0.046816	-0.169367	0.078960	-0.112405	-0.185364	0.068262	0.061459	-0.176737	0.062644	0.102509	0.310019	0.650025	-0.162466
15233	126.941667	-0.707032	0.635448	-0.076727	-0.703930	0.604147	0.082909	-0.601052	0.873851	0.052618	-0.587107	0.880540	-0.091703	-0.481840	1.077667	-0.022004	-0.460289	1.073249	0.080716	-0.354477	0.680457	-0.208770	-0.401552	1.049393	0.072861	-0.363425	0.672347	0.200833	-0.064584	0.685068	-0.097243	-0.083362	0.692939	0.046974	-0.080587	0.654311	0.046872	-0.169192	0.078924	-0.112503	-0.185371	0.068248	0.061428	-0.176744	0.062658	0.102490	0.310023	0.650030	-0.162482
15234	126.950000	-0.707226	0.635474	-0.076465	-0.703886	0.604108	0.083116	-0.600918	0.873774	0.052895	-0.587342	0.880578	-0.091371	-0.481988	1.077565	-0.021631	-0.460216	1.073156	0.081031	-0.354571	0.680400	-0.208674	-0.401490	1.049350	0.073048	-0.363423	0.672358	0.200823	-0.064740	0.685013	-0.097422	-0.083221	0.692747	0.047216	-0.080569	0.654078	0.046953	-0.169086	0.078777	-0.112554	-0.185377	0.068223	0.061394	-0.176757	0.062590	0.102442	0.310026	0.650026	-0.162504
15235	126.958333	-0.707391	0.635592	-0.076322	-0.703871	0.604095	0.083336	-0.600957	0.873790	0.053204	-0.587553	0.880646	-0.091058	-0.482151	1.077438	-0.021245	-0.460111	1.073085	0.081386	-0.354537	0.680506	-0.208820	-0.401370	1.049309	0.073227	-0.363424	0.672362	0.200804	-0.064871	0.684968	-0.097523	-0.083127	0.692662	0.047503	-0.080546	0.653903	0.047049	-0.168879	0.078774	-0.112631	-0.185384	0.068209	0.061354	-0.176771	0.062650	0.102431	0.310030	0.650017	-0.162523
15236	126.966667	-0.707637	0.635658	-0.076104	-0.703852	0.604071	0.083548	-0.600993	0.873807	0.053499	-0.587760	0.880701	-0.090781	-0.482327	1.077298	-0.020862	-0.459991	1.072985	0.081715	-0.354731	0.680351	-0.208639	-0.401252	1.049267	0.073398	-0.363425	0.672359	0.200779	-0.064983	0.684947	-0.097556	-0.082994	0.692602	0.047803	-0.080510	0.653747	0.047117	-0.168652	0.078779	-0.112731	-0.185382	0.068188	0.061309	-0.176758	0.062659	0.102379	0.310036	0.650001	-0.162540
15237	126.975000	-0.707899	0.635667	-0.075841	-0.703815	0.604006	0.083732	-0.601096	0.873875	0.053786	-0.587970	0.880745	-0.090564	-0.482486	1.077165	-0.020501	-0.459900	1.072850	0.082011	-0.354790	0.680356	-0.208644	-0.401156	1.049224	0.073576	-0.363434	0.672357	0.200758	-0.065074	0.684968	-0.097495	-0.082820	0.692399	0.047954	-0.080435	0.653616	0.047193	-0.168420	0.078772	-0.112817	-0.185377	0.068165	0.061262	-0.176766	0.062621	0.102332	0.310043	0.649984	-0.162559
15238	126.983333	-0.708061	0.635715	-0.075695	-0.703804	0.604008	0.083938	-0.601208	0.873944	0.054064	-0.588183	0.880814	-0.090281	-0.482646	1.077039	-0.020131	-0.459789	1.072741	0.082336	-0.354761	0.680468	-0.208791	-0.401063	1.049171	0.073743	-0.363441	0.672342	0.200729	-0.065139	0.685055	-0.097371	-0.082654	0.692221	0.048108	-0.080350	0.653508	0.047276	-0.168243	0.078675	-0.112876	-0.185381	0.068142	0.061228	-0.176760	0.062657	0.102298	0.310046	0.649974	-0.162564
15239	126.991667	-0.708251	0.635746	-0.075502	-0.703765	0.603942	0.084087	-0.601248	0.873955	0.054303	-0.588391	0.880873	-0.090053	-0.482827	1.076919	-0.019774	-0.459705	1.072649	0.082628	-0.354963	0.680326	-0.208593	-0.400985	1.049102	0.073904	-0.363460	0.672320	0.200700	-0.065182	0.685612	-0.097639	-0.082506	0.692164	0.048327	-0.080256	0.653413	0.047376	-0.168020	0.078636	-0.112951	-0.185375	0.068130	0.061182	-0.176760	0.062663	0.102270	0.310053	0.649971	-0.162563
15240	127.000000	-0.708380	0.635788	-0.075303	-0.703723	0.603873	0.084220	-0.601303	0.873963	0.054531	-0.588594	0.880924	-0.089890	-0.483027	1.076790	-0.019408	-0.459636	1.072549	0.082936	-0.354924	0.680459	-0.208742	-0.400524	1.048788	0.073813	-0.363485	0.672281	0.200660	-0.065187	0.685820	-0.097406	-0.082461	0.692243	0.048666	-0.080161	0.653353	0.047500	-0.167507	0.078959	-0.113199	-0.185368	0.068112	0.061137	-0.176765	0.062675	0.102245	0.310059	0.649971	-0.162553
15241	127.008333	-0.708588	0.635826	-0.075128	-0.703702	0.603831	0.084360	-0.601202	0.873875	0.054672	-0.588813	0.880990	-0.089708	-0.483236	1.076646	-0.019036	-0.459601	1.072418	0.083281	-0.355132	0.680324	-0.208545	-0.400852	1.048976	0.074173	-0.363520	0.672242	0.200621	-0.065209	0.686039	-0.097115	-0.082273	0.692140	0.048826	-0.080052	0.653315	0.047654	-0.167233	0.078914	-0.113308	-0.185368	0.068101	0.061092	-0.176774	0.062646	0.102216	0.310060	0.649982	-0.162539
[truncated: 6,367 more rows]
[truncated: 243 more columns]
