# Supplementary material for: Musical improvisation enhances interpersonal coordination in subsequent conversation: Motor and speech evidence
Source: PLoS One. 2021 Apr 15;16(4):e0250166. doi: 10.1371/journal.pone.0250166 (PMC8049323; doi:10.1371/journal.pone.0250166)
Supplement: S2 File — (ZIP) [file pone.0250166.s005.zip › MI condition/EDITED_PC 219 T2.csv]

Format Version	1.21	Take Name	PC 219 T2	Capture Frame Rate	180.000000	Export Frame Rate	120.000000	Capture Start Time	2018-06-26 05.51.10 PM	Total Frames in Take	60115	Total Exported Frames	40077	Rotation Type	Quaternion	Length Units	Meters	Coordinate Space	Global
		Marker	Marker	Marker	Marker	Marker	Marker	Marker	Marker	Marker	Marker	Marker	Marker	Marker	Marker	Marker	Marker	Marker	Marker	Marker	Marker	Marker	Marker	Marker	Marker	Marker	Marker	Marker	Marker	Marker	Marker	Marker	Marker	Marker	Marker	Marker	Marker	Marker	Marker	Marker	Marker	Marker	Marker	Marker	Marker	Marker	Marker	Marker	Marker
		Unlabeled:5000	Unlabeled:5000	Unlabeled:5000	Unlabeled:5001	Unlabeled:5001	Unlabeled:5001	Unlabeled:5002	Unlabeled:5002	Unlabeled:5002	Unlabeled:5003	Unlabeled:5003	Unlabeled:5003	Unlabeled:5004	Unlabeled:5004	Unlabeled:5004	Unlabeled:5005	Unlabeled:5005	Unlabeled:5005	Unlabeled:5006	Unlabeled:5006	Unlabeled:5006	Unlabeled:5007	Unlabeled:5007	Unlabeled:5007	Unlabeled:5008	Unlabeled:5008	Unlabeled:5008	Unlabeled:5009	Unlabeled:5009	Unlabeled:5009	Unlabeled:5010	Unlabeled:5010	Unlabeled:5010	Unlabeled:5011	Unlabeled:5011	Unlabeled:5011	Unlabeled:5012	Unlabeled:5012	Unlabeled:5012	Unlabeled:5013	Unlabeled:5013	Unlabeled:5013	Unlabeled:5014	Unlabeled:5014	Unlabeled:5014	Unlabeled:5015	Unlabeled:5015	Unlabeled:5015
		8392B20CF49E35701388	8392B20CF49E35701388	8392B20CF49E35701388	8392B20CF49E35701389	8392B20CF49E35701389	8392B20CF49E35701389	8392B20CF49E3570138A	8392B20CF49E3570138A	8392B20CF49E3570138A	8392B20CF49E3570138B	8392B20CF49E3570138B	8392B20CF49E3570138B	8392B20CF49E3570138C	8392B20CF49E3570138C	8392B20CF49E3570138C	8392B20CF49E3570138D	8392B20CF49E3570138D	8392B20CF49E3570138D	8392B20CF49E3570138E	8392B20CF49E3570138E	8392B20CF49E3570138E	8392B20CF49E3570138F	8392B20CF49E3570138F	8392B20CF49E3570138F	8392B20CF49E35701390	8392B20CF49E35701390	8392B20CF49E35701390	8392B20CF49E35701391	8392B20CF49E35701391	8392B20CF49E35701391	8392B20CF49E35701392	8392B20CF49E35701392	8392B20CF49E35701392	8392B20CF49E35701393	8392B20CF49E35701393	8392B20CF49E35701393	8392B20CF49E35701394	8392B20CF49E35701394	8392B20CF49E35701394	8392B20CF49E35701395	8392B20CF49E35701395	8392B20CF49E35701395	8392B20CF49E35701396	8392B20CF49E35701396	8392B20CF49E35701396	8392B20CF49E35701397	8392B20CF49E35701397	8392B20CF49E35701397
		Position	Position	Position	Position	Position	Position	Position	Position	Position	Position	Position	Position	Position	Position	Position	Position	Position	Position	Position	Position	Position	Position	Position	Position	Position	Position	Position	Position	Position	Position	Position	Position	Position	Position	Position	Position	Position	Position	Position	Position	Position	Position	Position	Position	Position	Position	Position	Position
Frame	Time	X	Y	Z	X	Y	Z	X	Y	Z	X	Y	Z	X	Y	Z	X	Y	Z	X	Y	Z	X	Y	Z	X	Y	Z	X	Y	Z	X	Y	Z	X	Y	Z	X	Y	Z	X	Y	Z	X	Y	Z	X	Y	Z
14408	120.066667	-0.866666	0.649584	-0.077759	-0.854773	0.658961	0.167342	-0.823393	0.859795	-0.086949	-0.797290	0.871645	0.180152	-0.639862	0.717702	-0.217420	-0.648737	1.203461	-0.030080	-0.689500	1.176877	0.062880				-0.383780	0.533616	-0.061307	-0.596074	0.731780	0.265570	-0.182833	0.076628	-0.206029				-0.158631	0.076215	0.132953	-0.343456	0.527770	0.061592				0.235662	0.686968	-0.233377
14409	120.075000	-0.866767	0.649559	-0.077700	-0.854818	0.658901	0.167408	-0.823567	0.859777	-0.086854	-0.797352	0.871615	0.180245	-0.640033	0.717797	-0.217469	-0.648921	1.203485	-0.030028	-0.689526	1.176888	0.062811				-0.383876	0.533555	-0.061429	-0.596067	0.731779	0.265557	-0.182890	0.076643	-0.206013				-0.158641	0.076261	0.132983	-0.343530	0.527734	0.061484				0.235102	0.686632	-0.232772
14410	120.083333	-0.866876	0.649526	-0.077634	-0.854859	0.658884	0.167483	-0.823762	0.859763	-0.086760	-0.797412	0.871580	0.180339	-0.640142	0.717714	-0.217456	-0.649126	1.203506	-0.029925	-0.689652	1.176925	0.062924				-0.383967	0.533495	-0.061568	-0.596048	0.731784	0.265527	-0.182967	0.076660	-0.205988				-0.158637	0.076311	0.132991	-0.343599	0.527688	0.061352				0.234462	0.686285	-0.232066
14411	120.091667	-0.867014	0.649494	-0.077518	-0.854858	0.658869	0.167555	-0.823919	0.859740	-0.086669	-0.797560	0.871649	0.180532	-0.640263	0.717722	-0.217429	-0.649311	1.203543	-0.029886	-0.689800	1.176969	0.063118				-0.384058	0.533443	-0.061715	-0.596018	0.731729	0.265470	-0.183056	0.076693	-0.205938				-0.158669	0.076232	0.133033	-0.343669	0.527655	0.061198				0.233832	0.686008	-0.231429
14412	120.100000	-0.867117	0.649482	-0.077494	-0.854946	0.658847	0.167648	-0.824073	0.859708	-0.086579	-0.797817	0.871700	0.180761	-0.640394	0.717762	-0.217488	-0.649557	1.203546	-0.029781	-0.689953	1.177012	0.063313				-0.384147	0.533373	-0.061861	-0.595989	0.731712	0.265408	-0.183169	0.076736	-0.205893				-0.158672	0.076242	0.133052	-0.343732	0.527621	0.061036				0.233246	0.685780	-0.230890
14413	120.108333	-0.867196	0.649436	-0.077429	-0.854924	0.658795	0.167687	-0.824223	0.859690	-0.086489	-0.797842	0.871677	0.180839	-0.640514	0.717784	-0.217497	-0.649744	1.203606	-0.029744	-0.690074	1.177045	0.063413				-0.384229	0.533324	-0.062001	-0.595958	0.731727	0.265353	-0.183310	0.076775	-0.205824				-0.158665	0.076299	0.133062	-0.343785	0.527597	0.060865				0.232708	0.685633	-0.230493
14414	120.116667	-0.867280	0.649391	-0.077352	-0.854924	0.658782	0.167756	-0.824387	0.859663	-0.086396	-0.797966	0.871639	0.180941	-0.640626	0.717816	-0.217512	-0.649951	1.203679	-0.029709	-0.690222	1.177071	0.063546				-0.384302	0.533274	-0.062144	-0.595924	0.731698	0.265285	-0.183476	0.076831	-0.205740				-0.158662	0.076354	0.133066	-0.343838	0.527582	0.060699				0.232193	0.685472	-0.230168
14415	120.125000	-0.867347	0.649333	-0.077251	-0.854938	0.658706	0.167802	-0.824522	0.859633	-0.086317	-0.798018	0.871599	0.181011	-0.640739	0.717849	-0.217521	-0.650174	1.203693	-0.029607	-0.690318	1.177097	0.063461				-0.384360	0.533216	-0.062265	-0.595888	0.731692	0.265225	-0.183676	0.076904	-0.205647				-0.158673	0.076323	0.133074	-0.343881	0.527575	0.060541				0.231772	0.685351	-0.229915
14416	120.133333	-0.867373	0.649278	-0.077238	-0.854928	0.658697	0.167869	-0.824653	0.859596	-0.086245	-0.797951	0.871573	0.181029	-0.640839	0.717871	-0.217524	-0.650394	1.203706	-0.029513	-0.690471	1.177096	0.063527				-0.384406	0.533162	-0.062397	-0.595835	0.731719	0.265200	-0.183898	0.076996	-0.205546				-0.158665	0.076369	0.133056	-0.343921	0.527564	0.060405				0.231436	0.685237	-0.229788
14417	120.141667	-0.867396	0.649215	-0.077199	-0.854947	0.658643	0.167898	-0.824798	0.859563	-0.086189	-0.798016	0.871533	0.181079	-0.640950	0.717877	-0.217529	-0.650574	1.203781	-0.029503	-0.690697	1.177168	0.063807				-0.384435	0.533094	-0.062520	-0.595813	0.731703	0.265137	-0.184143	0.077097	-0.205435				-0.158671	0.076373	0.133052	-0.343946	0.527579	0.060296				0.231158	0.685145	-0.229750
14418	120.150000	-0.867405	0.649159	-0.077177	-0.854984	0.658624	0.167952	-0.824912	0.859519	-0.086144	-0.798078	0.871495	0.181120	-0.641036	0.717883	-0.217542	-0.650783	1.203831	-0.029446	-0.690829	1.177187	0.063867				-0.384454	0.533018	-0.062623	-0.595794	0.731681	0.265076	-0.184398	0.077214	-0.205316				-0.158703	0.076291	0.133055	-0.343968	0.527589	0.060206				0.230949	0.685088	-0.229760
14419	120.158333	-0.867399	0.649114	-0.077180	-0.854976	0.658578	0.167960	-0.825019	0.859478	-0.086104	-0.798137	0.871457	0.181142	-0.641101	0.717881	-0.217553	-0.650964	1.203942	-0.029432	-0.690949	1.177271	0.063972				-0.384451	0.532950	-0.062730	-0.595754	0.731735	0.265081	-0.184644	0.077342	-0.205198				-0.158710	0.076291	0.133047	-0.343972	0.527611	0.060126				0.230787	0.685074	-0.229743
14420	120.166667	-0.867391	0.649078	-0.077198	-0.854915	0.658519	0.167925	-0.825114	0.859430	-0.086076	-0.798196	0.871418	0.181153	-0.641153	0.717867	-0.217566	-0.651196	1.203963	-0.029320	-0.690969	1.177294	0.063878				-0.384428	0.532874	-0.062825	-0.595734	0.731749	0.265055	-0.184844	0.077450	-0.205066				-0.158686	0.076370	0.133024	-0.343971	0.527596	0.060069				0.230698	0.685021	-0.229790
14421	120.175000	-0.867374	0.649064	-0.077228	-0.854899	0.658442	0.167879	-0.825212	0.859390	-0.086048	-0.798255	0.871379	0.181155	-0.641180	0.717867	-0.217584	-0.651495	1.203888	-0.029135	-0.691161	1.177319	0.063926				-0.384416	0.532794	-0.062879	-0.595724	0.731791	0.265041	-0.184999	0.077533	-0.204918				-0.158719	0.076285	0.133039	-0.343965	0.527610	0.060025				0.230618	0.685059	-0.229777
14422	120.183333	-0.867357	0.649052	-0.077268	-0.854898	0.658413	0.167853	-0.825287	0.859338	-0.086040	-0.798306	0.871335	0.181140	-0.641186	0.717854	-0.217611	-0.651671	1.203987	-0.029132	-0.691285	1.177368	0.063897				-0.384389	0.532722	-0.062909	-0.595723	0.731812	0.265049	-0.185096	0.077604	-0.204813				-0.158695	0.076365	0.133030	-0.343965	0.527601	0.060014				0.230591	0.685094	-0.229793
14423	120.191667	-0.867330	0.649038	-0.077312	-0.854925	0.658406	0.167834	-0.825347	0.859290	-0.086036	-0.798361	0.871289	0.181122	-0.641165	0.717860	-0.217628	-0.651868	1.204010	-0.029060	-0.691504	1.177448	0.063997				-0.384349	0.532664	-0.062904	-0.595743	0.731827	0.265037	-0.185131	0.077621	-0.204782				-0.158717	0.076323	0.133046	-0.343955	0.527621	0.060027				0.230611	0.685140	-0.229858
14424	120.200000	-0.867309	0.649024	-0.077359	-0.854916	0.658379	0.167793	-0.825398	0.859238	-0.086042	-0.798419	0.871250	0.181098	-0.641132	0.717865	-0.217657	-0.651936	1.204215	-0.029189	-0.691695	1.177521	0.064118				-0.384300	0.532632	-0.062878	-0.595766	0.731881	0.265026	-0.185139	0.077633	-0.204788				-0.158699	0.076374	0.133044	-0.343939	0.527652	0.060058				0.230662	0.685213	-0.229959
14425	120.208333	-0.867298	0.649012	-0.077394	-0.854929	0.658369	0.167755	-0.825441	0.859192	-0.086063	-0.798474	0.871210	0.181071	-0.641070	0.717873	-0.217687	-0.652057	1.204306	-0.029239	-0.691839	1.177541	0.064123				-0.384255	0.532647	-0.062817	-0.595783	0.731930	0.265066	-0.185151	0.077654	-0.204853				-0.158722	0.076332	0.133075	-0.343914	0.527745	0.060106				0.230740	0.685400	-0.230101
14426	120.216667	-0.867276	0.648990	-0.077427	-0.854943	0.658360	0.167722	-0.825475	0.859148	-0.086090	-0.798528	0.871178	0.181038	-0.641007	0.717888	-0.217713	-0.652226	1.204334	-0.029243	-0.691997	1.177557	0.064133				-0.384208	0.532694	-0.062736	-0.595832	0.731932	0.265060	-0.185168	0.077663	-0.204914				-0.158738	0.076297	0.133093	-0.343891	0.527866	0.060164				0.230862	0.685660	-0.230284
14427	120.225000	-0.867260	0.648961	-0.077454	-0.854976	0.658353	0.167692	-0.825433	0.859074	-0.086103	-0.798587	0.871149	0.180995	-0.640926	0.717907	-0.217748	-0.652386	1.204385	-0.029286	-0.692142	1.177528	0.064117				-0.384158	0.532814	-0.062643	-0.595859	0.732009	0.265090	-0.185185	0.077687	-0.204983				-0.158724	0.076354	0.133083	-0.343843	0.528018	0.060240				0.231044	0.686021	-0.230538
14428	120.233333	-0.867232	0.648920	-0.077487	-0.854962	0.658312	0.167633	-0.825327	0.859002	-0.086104	-0.798652	0.871126	0.180950	-0.640865	0.717920	-0.217761	-0.652570	1.204345	-0.029253	-0.692301	1.177503	0.064106				-0.384106	0.532973	-0.062549	-0.595908	0.732060	0.265096	-0.185195	0.077699	-0.205043				-0.158715	0.076404	0.133073	-0.343778	0.528223	0.060323				0.231278	0.686364	-0.230884
14429	120.241667	-0.867220	0.648868	-0.077499	-0.854964	0.658265	0.167582	-0.825422	0.858986	-0.086213	-0.798724	0.871102	0.180887	-0.640811	0.717925	-0.217768	-0.652731	1.204386	-0.029341	-0.692445	1.177464	0.064060				-0.384048	0.533162	-0.062442	-0.595987	0.732050	0.265090	-0.185204	0.077697	-0.205053				-0.158718	0.076401	0.133072	-0.343708	0.528451	0.060395				0.231522	0.686729	-0.231233
14430	120.250000	-0.867140	0.648814	-0.077590	-0.854970	0.658211	0.167521	-0.825327	0.858923	-0.086246	-0.798916	0.871081	0.180863	-0.640759	0.717921	-0.217769	-0.652897	1.204322	-0.029348	-0.692580	1.177416	0.064015				-0.383982	0.533371	-0.062332	-0.596060	0.732096	0.265107	-0.185208	0.077694	-0.205043				-0.158748	0.076316	0.133093	-0.343634	0.528692	0.060474				0.231767	0.687038	-0.231600
14431	120.258333	-0.867088	0.648773	-0.077655	-0.854995	0.658156	0.167460	-0.825491	0.858912	-0.086430	-0.798860	0.870949	0.180660	-0.640736	0.718001	-0.217798	-0.653043	1.204332	-0.029422	-0.692714	1.177406	0.063931				-0.383891	0.533572	-0.062214	-0.596160	0.732108	0.265128	-0.185217	0.077698	-0.205016				-0.158742	0.076362	0.133077	-0.343540	0.528940	0.060554				0.232031	0.687313	-0.231975
14432	120.266667	-0.867010	0.648717	-0.077747	-0.854974	0.658073	0.167355	-0.825290	0.858826	-0.086435	-0.798816	0.870818	0.180445	-0.640704	0.718074	-0.217830	-0.653170	1.204276	-0.029440	-0.692887	1.177407	0.064015				-0.383781	0.533767	-0.062100	-0.596274	0.732115	0.265153	-0.185237	0.077712	-0.204979				-0.158728	0.076403	0.133069	-0.343447	0.529193	0.060646				0.232290	0.687644	-0.232323
14433	120.275000	-0.866925	0.648671	-0.077854	-0.855024	0.658003	0.167271	-0.825437	0.858818	-0.086639	-0.799074	0.870805	0.180425	-0.640626	0.718054	-0.217822	-0.653299	1.204277	-0.029522	-0.693032	1.177405	0.063976				-0.383652	0.533932	-0.061967	-0.596402	0.732119	0.265194	-0.185248	0.077711	-0.204944				-0.158761	0.076326	0.133102	-0.343352	0.529448	0.060761				0.232560	0.687940	-0.232654
14434	120.283333	-0.866837	0.648627	-0.077969	-0.855001	0.657888	0.167136	-0.825409	0.858767	-0.086752	-0.799296	0.870838	0.180438	-0.640527	0.718021	-0.217827	-0.653436	1.204231	-0.029531	-0.693067	1.177322	0.063732				-0.383501	0.534072	-0.061851	-0.596541	0.732123	0.265238	-0.185266	0.077714	-0.204925				-0.158766	0.076331	0.133121	-0.343266	0.529716	0.060904				0.232812	0.688273	-0.232956
14435	120.291667	-0.866762	0.648598	-0.078071	-0.855025	0.657854	0.167047	-0.825383	0.858710	-0.086859	-0.799382	0.870832	0.180344	-0.640420	0.717992	-0.217827	-0.653540	1.204216	-0.029606	-0.693241	1.177191	0.063629				-0.383365	0.534163	-0.061726	-0.596687	0.732137	0.265293	-0.185285	0.077722	-0.204920				-0.158745	0.076427	0.133101	-0.343183	0.529986	0.061087				0.233065	0.688636	-0.233245
14436	120.300000	-0.866681	0.648570	-0.078177	-0.855053	0.657832	0.166959	-0.825368	0.858649	-0.086964	-0.799536	0.870772	0.180251	-0.640241	0.717782	-0.217782	-0.653595	1.204228	-0.029725	-0.693410	1.177194	0.063642				-0.383211	0.534249	-0.061617	-0.596842	0.732119	0.265340	-0.185303	0.077736	-0.204919				-0.158747	0.076445	0.133103	-0.343102	0.530225	0.061244				0.233356	0.689040	-0.233528
14437	120.308333	-0.866624	0.648538	-0.078246	-0.855087	0.657811	0.166894	-0.825365	0.858585	-0.087056	-0.799705	0.870817	0.180217	-0.640120	0.717741	-0.217808	-0.653670	1.204198	-0.029787	-0.693521	1.177197	0.063555				-0.383042	0.534356	-0.061497	-0.597043	0.731997	0.265305	-0.185317	0.077749	-0.204924				-0.158766	0.076416	0.133128	-0.343008	0.530446	0.061409				0.233600	0.689379	-0.233753
14438	120.316667	-0.866563	0.648496	-0.078313	-0.855116	0.657791	0.166845	-0.825364	0.858505	-0.087158	-0.799644	0.870575	0.179912	-0.639999	0.717689	-0.217842	-0.653756	1.204142	-0.029837	-0.693635	1.177162	0.063450				-0.382882	0.534478	-0.061371	-0.597160	0.732151	0.265429	-0.185337	0.077763	-0.204930				-0.158760	0.076455	0.133133	-0.342926	0.530653	0.061585				0.233836	0.689678	-0.233951
14439	120.325000	-0.866527	0.648456	-0.078361	-0.855149	0.657775	0.166800	-0.825373	0.858428	-0.087236	-0.799670	0.870553	0.179788	-0.639966	0.717830	-0.218032	-0.653800	1.204099	-0.029906	-0.693727	1.177175	0.063352				-0.382727	0.534665	-0.061254	-0.597314	0.732200	0.265472	-0.185347	0.077774	-0.204943				-0.158767	0.076469	0.133138	-0.342848	0.530868	0.061752				0.234056	0.689955	-0.234106
14440	120.333333	-0.866506	0.648416	-0.078402	-0.855180	0.657749	0.166768	-0.825377	0.858350	-0.087313	-0.799809	0.870536	0.179706	-0.639831	0.717748	-0.218001	-0.653840	1.204068	-0.029978	-0.693823	1.177182	0.063254				-0.382571	0.534905	-0.061127	-0.597466	0.732218	0.265511	-0.185359	0.077780	-0.204940				-0.158768	0.076468	0.133144	-0.342777	0.531063	0.061880				0.234261	0.690210	-0.234233
14441	120.341667	-0.866498	0.648375	-0.078439	-0.855205	0.657715	0.166744	-0.825386	0.858277	-0.087389	-0.799948	0.870521	0.179632	-0.639765	0.717711	-0.218123	-0.653863	1.204064	-0.030092	-0.693899	1.177192	0.063160				-0.382364	0.535292	-0.061008	-0.597607	0.732288	0.265552	-0.185364	0.077787	-0.204946				-0.158777	0.076471	0.133157	-0.342708	0.531218	0.062019				0.234438	0.690511	-0.234435
14442	120.350000	-0.866501	0.648336	-0.078475	-0.855235	0.657676	0.166716	-0.825395	0.858199	-0.087467	-0.800087	0.870516	0.179568	-0.639719	0.717677	-0.218259	-0.653878	1.204009	-0.030192	-0.693967	1.177199	0.063047				-0.382157	0.535770	-0.060881	-0.597744	0.732320	0.265582	-0.185371	0.077786	-0.204948				-0.158777	0.076482	0.133158	-0.342648	0.531435	0.062156				0.234614	0.690735	-0.234484
14443	120.358333	-0.866530	0.648281	-0.078485	-0.855263	0.657633	0.166681	-0.825404	0.858135	-0.087545	-0.800219	0.870514	0.179501	-0.639610	0.717573	-0.218163	-0.653861	1.203998	-0.030332	-0.694038	1.177227	0.062947				-0.381921	0.536389	-0.060778	-0.597875	0.732353	0.265606	-0.185378	0.077785	-0.204941				-0.158798	0.076437	0.133179	-0.342574	0.531735	0.062280				0.234774	0.690969	-0.234495
14444	120.366667	-0.866514	0.648245	-0.078551	-0.855296	0.657589	0.166646	-0.825447	0.858070	-0.087641	-0.800358	0.870513	0.179432	-0.639574	0.717518	-0.218228	-0.653879	1.203990	-0.030419	-0.694123	1.177259	0.062833				-0.381679	0.537082	-0.060679	-0.598011	0.732385	0.265630	-0.185384	0.077779	-0.204948				-0.158814	0.076396	0.133190	-0.342477	0.532122	0.062415				0.234920	0.691244	-0.234471
14445	120.375000	-0.866537	0.648218	-0.078578	-0.855343	0.657542	0.166604	-0.825434	0.858033	-0.087694	-0.800557	0.870512	0.179392	-0.639572	0.717472	-0.218293	-0.653891	1.203987	-0.030508	-0.694077	1.177283	0.062544				-0.381449	0.537808	-0.060603	-0.598179	0.732384	0.265643	-0.185393	0.077791	-0.204949				-0.158787	0.076476	0.133164	-0.342352	0.532592	0.062530				0.235061	0.691573	-0.234414
14446	120.383333	-0.866604	0.648132	-0.078588	-0.855392	0.657509	0.166574	-0.825485	0.857990	-0.087786	-0.800910	0.870649	0.179516	-0.639585	0.717427	-0.218349	-0.653896	1.204014	-0.030619	-0.694161	1.177289	0.062464				-0.381232	0.538580	-0.060563	-0.598333	0.732393	0.265666	-0.185402	0.077793	-0.204955				-0.158794	0.076479	0.133165	-0.342203	0.533128	0.062618				0.235196	0.691894	-0.234346
14447	120.391667	-0.866538	0.648128	-0.078641	-0.855451	0.657489	0.166539	-0.825498	0.857973	-0.087838	-0.800950	0.870582	0.179374	-0.639618	0.717389	-0.218373	-0.653901	1.203997	-0.030704	-0.694203	1.177395	0.062319				-0.381021	0.539325	-0.060534	-0.598503	0.732412	0.265721	-0.185412	0.077806	-0.204963				-0.158812	0.076442	0.133179	-0.341942	0.533849	0.062768				0.235323	0.692163	-0.234284
14448	120.400000	-0.866608	0.648124	-0.078627	-0.855508	0.657466	0.166514	-0.825520	0.857946	-0.087899	-0.801032	0.870714	0.179397	-0.639684	0.717356	-0.218389	-0.653898	1.203977	-0.030789	-0.694214	1.177417	0.062196				-0.380790	0.540074	-0.060543	-0.598694	0.732416	0.265775	-0.185415	0.077817	-0.204970				-0.158802	0.076480	0.133173	-0.341664	0.534599	0.062890				0.235434	0.692394	-0.234222
14449	120.408333	-0.866608	0.648063	-0.078650	-0.855566	0.657442	0.166492	-0.825570	0.857946	-0.087936	-0.801142	0.870718	0.179356	-0.639776	0.717321	-0.218387	-0.653887	1.203960	-0.030874	-0.694322	1.177460	0.062274				-0.380550	0.540821	-0.060547	-0.598916	0.732329	0.265806	-0.185423	0.077825	-0.204967				-0.158803	0.076497	0.133169	-0.341481	0.535419	0.062973				0.235530	0.692597	-0.234175
14450	120.416667	-0.866654	0.648045	-0.078639	-0.855623	0.657419	0.166486	-0.825663	0.857950	-0.087963	-0.801248	0.870726	0.179324	-0.639879	0.717300	-0.218379	-0.653877	1.203936	-0.030951	-0.694356	1.177518	0.062217				-0.380291	0.541597	-0.060574	-0.599161	0.732219	0.265828	-0.185432	0.077840	-0.204960				-0.158814	0.076514	0.133173	-0.341485	0.536177	0.062926				0.235608	0.692805	-0.234125
14451	120.425000	-0.866673	0.647990	-0.078638	-0.855700	0.657415	0.166499	-0.825719	0.857946	-0.087984	-0.801343	0.870731	0.179295	-0.640015	0.717275	-0.218357	-0.653863	1.203896	-0.031029	-0.694364	1.177509	0.062131				-0.379768	0.542542	-0.060772	-0.599443	0.732271	0.265949	-0.185438	0.077848	-0.204961				-0.158814	0.076519	0.133183	-0.341284	0.537117	0.063049				0.235669	0.692959	-0.234096
14452	120.433333	-0.866756	0.647978	-0.078613	-0.855740	0.657379	0.166488	-0.825809	0.857944	-0.087992	-0.801434	0.870736	0.179276	-0.640155	0.717249	-0.218360	-0.653816	1.203875	-0.031129	-0.694357	1.177485	0.062021				-0.379461	0.543503	-0.060814	-0.599739	0.732145	0.265962	-0.185445	0.077855	-0.204963				-0.158817	0.076517	0.133191	-0.341075	0.538086	0.063140				0.235712	0.693132	-0.234070
14453	120.441667	-0.866834	0.647920	-0.078565	-0.855828	0.657388	0.166518	-0.825797	0.857911	-0.087941	-0.801511	0.870744	0.179264	-0.640334	0.717208	-0.218377	-0.653777	1.203830	-0.031238	-0.694275	1.177400	0.061757				-0.379114	0.544597	-0.060877	-0.600063	0.732089	0.266019	-0.185451	0.077853	-0.204956				-0.158814	0.076516	0.133183	-0.340879	0.539152	0.063262				0.235750	0.693295	-0.234056
14454	120.450000	-0.866899	0.647907	-0.078602	-0.855877	0.657374	0.166524	-0.825970	0.857915	-0.087982	-0.801590	0.870754	0.179260	-0.640534	0.717155	-0.218413	-0.653741	1.203804	-0.031336	-0.694273	1.177343	0.061674				-0.378752	0.545732	-0.060904	-0.600414	0.732038	0.266098	-0.185462	0.077853	-0.204960				-0.158812	0.076513	0.133178	-0.340657	0.540263	0.063386				0.235772	0.693439	-0.234047
14455	120.458333	-0.866983	0.647895	-0.078573	-0.855936	0.657359	0.166534	-0.826072	0.857918	-0.087975	-0.801655	0.870760	0.179260	-0.640758	0.717125	-0.218532	-0.653734	1.203747	-0.031384	-0.694251	1.177329	0.061606				-0.378414	0.546864	-0.060973	-0.600801	0.731996	0.266169	-0.185459	0.077854	-0.204971				-0.158816	0.076508	0.133176	-0.340443	0.541404	0.063484				0.235783	0.693559	-0.234024
14456	120.466667	-0.867048	0.647847	-0.078571	-0.855991	0.657349	0.166547	-0.826168	0.857902	-0.087953	-0.801726	0.870763	0.179265	-0.640994	0.717091	-0.218664	-0.653723	1.203701	-0.031426	-0.694209	1.177403	0.061553				-0.378110	0.547977	-0.061021	-0.601207	0.731997	0.266272	-0.185468	0.077849	-0.204982				-0.158818	0.076496	0.133167	-0.340229	0.542581	0.063586				0.235781	0.693669	-0.234010
14457	120.475000	-0.867194	0.647822	-0.078512	-0.856053	0.657328	0.166565	-0.826275	0.857888	-0.087925	-0.801795	0.870759	0.179278	-0.641209	0.717033	-0.218697	-0.653671	1.203694	-0.031525	-0.694243	1.177422	0.061678				-0.377833	0.549054	-0.061107	-0.601659	0.731674	0.266265	-0.185474	0.077847	-0.204984				-0.158832	0.076446	0.133176	-0.339998	0.543830	0.063660				0.235780	0.693782	-0.233985
14458	120.483333	-0.867193	0.647783	-0.078527	-0.856155	0.657286	0.166589	-0.826395	0.857879	-0.087882	-0.801993	0.870716	0.179320	-0.641427	0.716976	-0.218728	-0.653669	1.203643	-0.031530	-0.694184	1.177439	0.061632				-0.377560	0.550041	-0.061155	-0.602064	0.731578	0.266273	-0.185477	0.077861	-0.204994				-0.158821	0.076491	0.133152	-0.339449	0.545365	0.063949				0.235767	0.693915	-0.233943
14459	120.491667	-0.867295	0.647777	-0.078488	-0.856218	0.657261	0.166601	-0.826504	0.857868	-0.087853	-0.801994	0.870726	0.179319	-0.641654	0.716925	-0.218744	-0.653634	1.203648	-0.031585	-0.694089	1.177397	0.061475				-0.377296	0.550959	-0.061199	-0.602425	0.731627	0.266412	-0.185491	0.077878	-0.205002				-0.158841	0.076453	0.133161	-0.339201	0.546768	0.063974				0.235759	0.693989	-0.233925
14460	120.500000	-0.867393	0.647718	-0.078421	-0.856272	0.657228	0.166610	-0.826650	0.857862	-0.087825	-0.802122	0.870695	0.179342	-0.641893	0.716872	-0.218724	-0.653592	1.203632	-0.031609	-0.693990	1.177648	0.061552				-0.377018	0.551865	-0.061226	-0.602762	0.731685	0.266572	-0.185500	0.077895	-0.205004				-0.158829	0.076503	0.133151	-0.338940	0.548237	0.063996				0.235747	0.694075	-0.233900
14461	120.508333	-0.867402	0.647712	-0.078451	-0.856325	0.657152	0.166587	-0.826751	0.857847	-0.087805	-0.802189	0.870680	0.179348	-0.642117	0.716837	-0.218726	-0.653514	1.203674	-0.031689	-0.693998	1.177755	0.061713				-0.376560	0.553012	-0.061469	-0.603134	0.731532	0.266628	-0.185499	0.077894	-0.205003				-0.158850	0.076462	0.133170	-0.338671	0.549826	0.064032				0.235762	0.694123	-0.233928
14462	120.516667	-0.867451	0.647680	-0.078443	-0.856386	0.657117	0.166590	-0.826669	0.857793	-0.087693	-0.802255	0.870665	0.179348	-0.642267	0.716652	-0.218683	-0.653451	1.203691	-0.031717	-0.693925	1.177859	0.061700				-0.376248	0.554148	-0.061514	-0.603503	0.731452	0.266722	-0.185511	0.077909	-0.205033				-0.158864	0.076434	0.133177	-0.338387	0.551529	0.064070				0.235775	0.694181	-0.233944
14463	120.525000	-0.867507	0.647643	-0.078438	-0.856458	0.657108	0.166604	-0.826769	0.857784	-0.087678	-0.802215	0.870695	0.179328	-0.642493	0.716620	-0.218704	-0.653373	1.203697	-0.031751	-0.693766	1.177948	0.061670				-0.375866	0.555402	-0.061664	-0.603921	0.731338	0.266787	-0.185513	0.077914	-0.205035				-0.158833	0.076504	0.133148	-0.338058	0.553356	0.064123				0.235794	0.694201	-0.233947
14464	120.533333	-0.867562	0.647610	-0.078435	-0.856507	0.657047	0.166587	-0.826851	0.857680	-0.087684	-0.802287	0.870682	0.179326	-0.642725	0.716586	-0.218736	-0.653292	1.203717	-0.031779	-0.693693	1.177926	0.061545				-0.375620	0.556662	-0.061668	-0.604332	0.731217	0.266880	-0.185510	0.077922	-0.205027				-0.158835	0.076498	0.133143	-0.337719	0.555315	0.064158				0.235802	0.694207	-0.233952
14465	120.541667	-0.867660	0.647555	-0.078378	-0.856554	0.657011	0.166585	-0.827034	0.857685	-0.087724	-0.802351	0.870668	0.179330	-0.642945	0.716547	-0.218770	-0.653180	1.203724	-0.031849	-0.693602	1.178000	0.061528				-0.375342	0.557968	-0.061645	-0.604780	0.731061	0.266845	-0.185514	0.077901	-0.205027				-0.158847	0.076437	0.133144	-0.337314	0.557392	0.064188				0.235820	0.694205	-0.233962
14466	120.550000	-0.867684	0.647530	-0.078409	-0.856594	0.656976	0.166589	-0.827239	0.857724	-0.087746	-0.802409	0.870656	0.179332	-0.643115	0.716430	-0.218637	-0.653073	1.203767	-0.031929	-0.693506	1.178054	0.061521				-0.375144	0.559564	-0.061754	-0.605312	0.730962	0.267052	-0.185519	0.077895	-0.205034				-0.158823	0.076459	0.133125	-0.336857	0.559548	0.064225				0.235845	0.694202	-0.233971
14467	120.558333	-0.867762	0.647493	-0.078377	-0.856622	0.656934	0.166595	-0.827336	0.857731	-0.087732	-0.802462	0.870651	0.179336	-0.643373	0.716456	-0.218699	-0.652942	1.203794	-0.031997	-0.693336	1.178089	0.061419				-0.374856	0.561009	-0.061847	-0.605842	0.730774	0.267134	-0.185518	0.077889	-0.205036				-0.158824	0.076457	0.133112	-0.336334	0.561841	0.064271				0.235874	0.694188	-0.233970
14468	120.566667	-0.867880	0.647447	-0.078261	-0.856687	0.656918	0.166629	-0.827427	0.857725	-0.087722	-0.802510	0.870644	0.179335	-0.643607	0.716284	-0.218654	-0.652846	1.203749	-0.032014	-0.693259	1.178141	0.061511				-0.374402	0.562608	-0.062124	-0.606407	0.730623	0.267214	-0.185518	0.077893	-0.205034				-0.158820	0.076458	0.133099	-0.335898	0.564496	0.064406				0.235906	0.694182	-0.233970
14469	120.575000	-0.867905	0.647435	-0.078306	-0.856670	0.656862	0.166616	-0.827417	0.857690	-0.087678	-0.802558	0.870636	0.179327	-0.643894	0.716197	-0.218611	-0.652740	1.203724	-0.032043	-0.693054	1.178113	0.061309				-0.374003	0.563963	-0.062363	-0.607009	0.730359	0.267273	-0.185517	0.077900	-0.205039				-0.158849	0.076368	0.133127	-0.335282	0.566954	0.064454				0.235937	0.694176	-0.233972
14470	120.583333	-0.867963	0.647388	-0.078289	-0.856689	0.656832	0.166624	-0.827615	0.857724	-0.087710	-0.802612	0.870627	0.179310	-0.644271	0.716266	-0.218595	-0.652631	1.203697	-0.032081	-0.692910	1.178175	0.061288				-0.373517	0.565318	-0.062624	-0.607573	0.730367	0.267381	-0.185520	0.077902	-0.205035				-0.158815	0.076449	0.133101	-0.334637	0.569501	0.064513				0.235975	0.694168	-0.233975
14471	120.591667	-0.868055	0.647362	-0.078230	-0.856706	0.656808	0.166627	-0.827506	0.857664	-0.087648	-0.802666	0.870617	0.179280	-0.644619	0.716130	-0.218481	-0.652543	1.203644	-0.032068	-0.692748	1.178214	0.061267				-0.372929	0.566782	-0.062939	-0.608130	0.730220	0.267471	-0.185519	0.077903	-0.205032				-0.158836	0.076410	0.133116	-0.333889	0.572204	0.064492				0.236018	0.694161	-0.233979
14472	120.600000	-0.868107	0.647307	-0.078197	-0.856760	0.656812	0.166645	-0.827604	0.857672	-0.087659	-0.802725	0.870606	0.179249	-0.644978	0.715983	-0.218345	-0.652406	1.203575	-0.032101	-0.692673	1.178278	0.061431				-0.372315	0.568397	-0.063310	-0.608717	0.730030	0.267533	-0.185524	0.077911	-0.205030				-0.158818	0.076453	0.133099	-0.333325	0.575522	0.064586				0.236063	0.694154	-0.233983
14473	120.608333	-0.868129	0.647287	-0.078287	-0.856789	0.656803	0.166636	-0.827680	0.857673	-0.087677	-0.802761	0.870499	0.179133	-0.645351	0.715820	-0.218222	-0.652263	1.203573	-0.032205	-0.692493	1.178348	0.061426				-0.371684	0.570232	-0.063786	-0.609321	0.729951	0.267734	-0.185527	0.077910	-0.205025				-0.158836	0.076415	0.133103	-0.332887	0.578947	0.064701				0.236110	0.694149	-0.233987
14474	120.616667	-0.868209	0.647288	-0.078292	-0.856814	0.656793	0.166624	-0.827739	0.857667	-0.087693	-0.802828	0.870588	0.179156	-0.645729	0.715659	-0.218120	-0.652093	1.203581	-0.032277	-0.692330	1.178392	0.061423				-0.371042	0.572310	-0.064318	-0.609932	0.729775	0.267898	-0.185523	0.077911	-0.205023				-0.158828	0.076453	0.133090	-0.332492	0.582634	0.064893				0.236185	0.694114	-0.234027
14475	120.625000	-0.868259	0.647269	-0.078271	-0.856830	0.656769	0.166594	-0.827799	0.857713	-0.087697	-0.802773	0.870481	0.179004	-0.646126	0.715513	-0.218123	-0.651941	1.203488	-0.032302	-0.692157	1.178393	0.061392				-0.370432	0.574782	-0.064883	-0.610568	0.729748	0.268295	-0.185529	0.077913	-0.205028				-0.158840	0.076406	0.133099	-0.332192	0.586524	0.065085				0.236251	0.694101	-0.234035
14476	120.633333	-0.868303	0.647251	-0.078252	-0.856883	0.656767	0.166586	-0.827854	0.857754	-0.087696	-0.802712	0.870380	0.178852	-0.646496	0.715316	-0.217991	-0.651775	1.203401	-0.032364	-0.691986	1.178375	0.061350				-0.369939	0.577437	-0.065378	-0.611210	0.729624	0.268391	-0.185528	0.077900	-0.205024				-0.158859	0.076362	0.133098	-0.332062	0.590669	0.065271				0.236324	0.694084	-0.234050
14477	120.641667	-0.868310	0.647222	-0.078344	-0.856898	0.656733	0.166556	-0.827984	0.857758	-0.087755	-0.802795	0.870387	0.178832	-0.646851	0.715030	-0.218075	-0.651569	1.203269	-0.032475	-0.691725	1.178303	0.061101				-0.369279	0.580502	-0.066051	-0.611966	0.729525	0.268904	-0.185528	0.077906	-0.205031				-0.158827	0.076439	0.133071	-0.331901	0.594579	0.065458				0.236408	0.694074	-0.234074
14478	120.650000	-0.868336	0.647193	-0.078355	-0.856947	0.656721	0.166553	-0.828106	0.857756	-0.087810	-0.802751	0.870409	0.178763	-0.647285	0.714847	-0.218061	-0.651354	1.203161	-0.032564	-0.691490	1.178252	0.061008				-0.368797	0.583566	-0.066818	-0.612676	0.729444	0.269202	-0.185532	0.077901	-0.205027				-0.158824	0.076428	0.133069	-0.331916	0.598674	0.065698				0.236495	0.694059	-0.234101
14479	120.658333	-0.868365	0.647166	-0.078370	-0.856978	0.656697	0.166536	-0.828130	0.857733	-0.087828	-0.802770	0.870434	0.178719	-0.647711	0.714649	-0.218065	-0.651086	1.203022	-0.032669	-0.691333	1.178189	0.060965				-0.368364	0.586802	-0.067645	-0.613347	0.729320	0.269367	-0.185523	0.077901	-0.205028				-0.158836	0.076381	0.133085	-0.331836	0.602491	0.065887				0.236589	0.694065	-0.234128
14480	120.666667	-0.868390	0.647138	-0.078385	-0.857028	0.656663	0.166524	-0.828147	0.857709	-0.087845	-0.802790	0.870475	0.178666	-0.648229	0.714584	-0.218113	-0.650813	1.202906	-0.032791	-0.691143	1.178148	0.060946				-0.367830	0.590049	-0.068509	-0.613960	0.729328	0.269571	-0.185527	0.077904	-0.205029				-0.158820	0.076427	0.133069	-0.331784	0.606194	0.066151				0.236686	0.694054	-0.234165
14481	120.675000	-0.868409	0.647105	-0.078407	-0.857013	0.656667	0.166507	-0.827983	0.857653	-0.087769	-0.802823	0.870530	0.178614	-0.648686	0.714343	-0.218087	-0.650509	1.202802	-0.032910	-0.690822	1.178081	0.060740				-0.367300	0.593250	-0.069404	-0.614637	0.729255	0.269911	-0.185526	0.077904	-0.205033				-0.158822	0.076431	0.133075	-0.331798	0.609980	0.066681				0.236778	0.694053	-0.234205
14482	120.683333	-0.868444	0.647100	-0.078415	-0.857030	0.656665	0.166497	-0.827995	0.857640	-0.087791	-0.802850	0.870587	0.178553	-0.649046	0.713944	-0.217983	-0.650216	1.202658	-0.032951	-0.690489	1.178063	0.060539				-0.366767	0.596376	-0.070438	-0.615175	0.729343	0.270215	-0.185526	0.077910	-0.205025				-0.158821	0.076432	0.133080	-0.331881	0.613920	0.067382				0.236871	0.694059	-0.234247
14483	120.691667	-0.868533	0.647034	-0.078369	-0.857037	0.656667	0.166476	-0.828177	0.857674	-0.087907	-0.802884	0.870647	0.178494	-0.649455	0.713668	-0.217821	-0.649866	1.202593	-0.033109	-0.690251	1.178117	0.060620				-0.366243	0.599548	-0.071688	-0.615669	0.729334	0.270425	-0.185528	0.077907	-0.205019				-0.158844	0.076397	0.133096	-0.332146	0.618157	0.068348				0.236963	0.694048	-0.234283
14484	120.700000	-0.868467	0.647057	-0.078460	-0.857046	0.656677	0.166461	-0.828174	0.857670	-0.087927	-0.802904	0.870711	0.178432	-0.649843	0.713475	-0.217814	-0.649509	1.202489	-0.033224	-0.689928	1.178145	0.060504				-0.365733	0.602738	-0.073123	-0.616150	0.729397	0.270682	-0.185527	0.077912	-0.205025				-0.158865	0.076360	0.133109	-0.332576	0.622624	0.069601				0.237047	0.694042	-0.234320
14485	120.708333	-0.868468	0.647056	-0.078477	-0.857057	0.656693	0.166444	-0.828080	0.857648	-0.087902	-0.802911	0.870781	0.178373	-0.650149	0.713285	-0.217706	-0.649109	1.202441	-0.033353	-0.689406	1.178118	0.060089				-0.365324	0.605963	-0.074841	-0.616633	0.729501	0.270960	-0.185531	0.077918	-0.205033				-0.158837	0.076440	0.133075	-0.333279	0.627260	0.071406				0.237125	0.694031	-0.234362
14486	120.716667	-0.868456	0.647066	-0.078492	-0.857064	0.656703	0.166426	-0.827979	0.857627	-0.087871	-0.802897	0.870850	0.178318	-0.650409	0.713124	-0.217576	-0.648686	1.202368	-0.033534	-0.688961	1.178121	0.059845				-0.365077	0.609194	-0.076754	-0.617122	0.729231	0.271015	-0.185529	0.077924	-0.205036				-0.158844	0.076434	0.133070	-0.333960	0.632071	0.073485				0.237205	0.694028	-0.234403
14487	120.725000	-0.868451	0.647089	-0.078504	-0.857076	0.656711	0.166409	-0.828053	0.857641	-0.087936	-0.802863	0.870921	0.178278	-0.650633	0.713084	-0.217471	-0.648206	1.202376	-0.033790	-0.688715	1.178296	0.059812				-0.365104	0.612507	-0.078736	-0.617520	0.729555	0.271516	-0.185531	0.077917	-0.205036				-0.158873	0.076343	0.133096	-0.334720	0.636625	0.075700				0.237278	0.694016	-0.234454
14488	120.733333	-0.868412	0.647094	-0.078524	-0.857091	0.656717	0.166394	-0.827943	0.857619	-0.087900	-0.802816	0.870990	0.178251	-0.650754	0.712916	-0.217309	-0.647745	1.202315	-0.033954	-0.688345	1.178412	0.059773				-0.365325	0.615904	-0.080645	-0.618003	0.729582	0.271912	-0.185528	0.077904	-0.205042				-0.158873	0.076332	0.133092	-0.335462	0.641111	0.078051				0.237364	0.693993	-0.234530
14489	120.741667	-0.868394	0.647114	-0.078524	-0.857100	0.656723	0.166387	-0.828019	0.857644	-0.087947	-0.802753	0.871049	0.178233	-0.650894	0.712847	-0.217167	-0.647260	1.202332	-0.034163	-0.687893	1.178505	0.059393				-0.365708	0.619375	-0.082346	-0.618456	0.729601	0.272159	-0.185527	0.077909	-0.205045				-0.158840	0.076428	0.133065	-0.336184	0.645253	0.080325				0.237430	0.693988	-0.234571
14490	120.750000	-0.868375	0.647136	-0.078516	-0.857108	0.656728	0.166384	-0.827909	0.857632	-0.087890	-0.802686	0.871107	0.178236	-0.651026	0.712794	-0.217031	-0.646753	1.202318	-0.034356	-0.687544	1.178671	0.059338				-0.366136	0.622835	-0.083851	-0.618923	0.729558	0.272307	-0.185527	0.077920	-0.205040				-0.158840	0.076439	0.133075	-0.336880	0.649171	0.082344				0.237493	0.693991	-0.234603
14491	120.758333	-0.868336	0.647138	-0.078513	-0.857107	0.656737	0.166394	-0.828067	0.857683	-0.087959	-0.802664	0.871165	0.178272	-0.651145	0.712734	-0.216915	-0.646246	1.202287	-0.034557	-0.687093	1.178811	0.059072				-0.366520	0.626163	-0.085141	-0.619324	0.729618	0.272377	-0.185527	0.077918	-0.205033				-0.158876	0.076367	0.133111	-0.337664	0.652890	0.084137				0.237545	0.693985	-0.234626
14492	120.766667	-0.868326	0.647148	-0.078501	-0.857070	0.656724	0.166387	-0.827864	0.857650	-0.087831	-0.802721	0.871420	0.178482	-0.651244	0.712655	-0.216815	-0.645735	1.202303	-0.034780	-0.686690	1.178984	0.058964				-0.366823	0.629276	-0.086310	-0.619691	0.729686	0.272405	-0.185521	0.077911	-0.205025				-0.158850	0.076450	0.133095	-0.338551	0.656407	0.085901				0.237594	0.693978	-0.234638
14493	120.775000	-0.868315	0.647169	-0.078470	-0.857076	0.656748	0.166426	-0.827937	0.857679	-0.087839	-0.802641	0.871479	0.178502	-0.651322	0.712579	-0.216739	-0.645217	1.202335	-0.035001	-0.686215	1.179155	0.058726				-0.367027	0.632020	-0.087420	-0.620028	0.729780	0.272488	-0.185529	0.077914	-0.205024				-0.158865	0.076405	0.133108	-0.339495	0.659670	0.087734				0.237636	0.693966	-0.234643
14494	120.783333	-0.868290	0.647177	-0.078444	-0.857077	0.656779	0.166462	-0.827821	0.857658	-0.087755	-0.802554	0.871535	0.178521	-0.651379	0.712502	-0.216674	-0.644758	1.202295	-0.035123	-0.685860	1.179426	0.058496				-0.367118	0.634427	-0.088558	-0.620336	0.729894	0.272577	-0.185533	0.077910	-0.205026				-0.158858	0.076444	0.133094	-0.340406	0.662726	0.089667				0.237681	0.693959	-0.234642
14495	120.791667	-0.868237	0.647171	-0.078431	-0.857053	0.656804	0.166484	-0.827800	0.857657	-0.087718	-0.802596	0.871606	0.178589	-0.651385	0.712376	-0.216501	-0.644205	1.202342	-0.035365	-0.685496	1.179708	0.058646				-0.367063	0.636404	-0.089766	-0.620593	0.730050	0.272738	-0.185535	0.077910	-0.205026				-0.158888	0.076351	0.133113	-0.341136	0.665501	0.091773				0.237728	0.693950	-0.234647
14496	120.800000	-0.868231	0.647200	-0.078401	-0.857030	0.656832	0.166504	-0.827782	0.857647	-0.087688	-0.802379	0.871659	0.178534	-0.651392	0.712291	-0.216479	-0.643664	1.202420	-0.035627	-0.685004	1.179959	0.058278				-0.366887	0.638091	-0.091095	-0.620842	0.730088	0.272739	-0.185533	0.077906	-0.205032				-0.158860	0.076431	0.133085	-0.341696	0.668001	0.094046				0.237768	0.693942	-0.234653
14497	120.808333	-0.868176	0.647201	-0.078396	-0.857004	0.656859	0.166512	-0.827756	0.857634	-0.087665	-0.802242	0.871583	0.178415	-0.651374	0.712216	-0.216455	-0.643132	1.202451	-0.035806	-0.684620	1.180253	0.058282				-0.366602	0.639462	-0.092512	-0.621033	0.730222	0.272848	-0.185534	0.077903	-0.205031				-0.158856	0.076435	0.133079	-0.342014	0.670157	0.096476				0.237802	0.693946	-0.234658
14498	120.816667	-0.868141	0.647209	-0.078310	-0.856978	0.656889	0.166512	-0.827725	0.857626	-0.087650	-0.802166	0.871607	0.178400	-0.651384	0.712207	-0.216593	-0.642592	1.202493	-0.036025	-0.684123	1.180560	0.058123				-0.366258	0.640615	-0.093954	-0.621211	0.730242	0.272881	-0.185531	0.077903	-0.205026				-0.158889	0.076347	0.133114	-0.342134	0.672042	0.098876				0.237829	0.693956	-0.234655
14499	120.825000	-0.868070	0.647233	-0.078397	-0.856927	0.656909	0.166502	-0.827694	0.857618	-0.087637	-0.802094	0.871730	0.178458	-0.651327	0.712092	-0.216405	-0.642051	1.202560	-0.036234	-0.683631	1.180873	0.057910				-0.365856	0.641502	-0.095323	-0.621403	0.730304	0.272937	-0.185528	0.077905	-0.205017				-0.158872	0.076402	0.133103	-0.341904	0.673670	0.101197				0.237844	0.693953	-0.234640
14500	120.833333	-0.868013	0.647254	-0.078398	-0.856876	0.656925	0.166482	-0.827646	0.857613	-0.087624	-0.801832	0.871650	0.178309	-0.651306	0.712043	-0.216370	-0.641455	1.202626	-0.036508	-0.683037	1.181149	0.057497				-0.365418	0.642162	-0.096552	-0.621623	0.730371	0.272990	-0.185524	0.077906	-0.205012				-0.158856	0.076448	0.133095	-0.341478	0.675062	0.103504				0.237849	0.693951	-0.234627
14501	120.841667	-0.867958	0.647285	-0.078404	-0.856861	0.656959	0.166487	-0.827595	0.857624	-0.087627	-0.801841	0.871790	0.178406	-0.651330	0.712154	-0.216361	-0.640899	1.202673	-0.036704	-0.682593	1.181498	0.057352				-0.364919	0.642470	-0.097650	-0.621829	0.730176	0.273025	-0.185520	0.077900	-0.205000				-0.158850	0.076446	0.133093	-0.340889	0.676108	0.105835				0.237849	0.693957	-0.234603
14502	120.850000	-0.867897	0.647309	-0.078409	-0.856842	0.656988	0.166495	-0.827533	0.857637	-0.087624	-0.801849	0.871934	0.178504	-0.651315	0.712108	-0.216284	-0.640313	1.202671	-0.036965	-0.682136	1.181849	0.057237				-0.364326	0.642426	-0.098644	-0.622146	0.730507	0.273050	-0.185519	0.077899	-0.205001				-0.158851	0.076440	0.133089	-0.340220	0.676962	0.108178				0.237837	0.693943	-0.234587
14503	120.858333	-0.867834	0.647338	-0.078408	-0.856789	0.657000	0.166482	-0.827437	0.857648	-0.087632	-0.801766	0.871969	0.178486	-0.651311	0.712053	-0.216186	-0.639704	1.202730	-0.037269	-0.681640	1.182127	0.056986				-0.363624	0.641951	-0.099576	-0.622436	0.730579	0.273035	-0.185513	0.077908	-0.205007				-0.158859	0.076392	0.133091	-0.339508	0.677606	0.110495				0.237824	0.693940	-0.234576
14504	120.866667	-0.867844	0.647315	-0.078375	-0.856729	0.657006	0.166467	-0.827370	0.857674	-0.087647	-0.801683	0.872009	0.178461	-0.651303	0.712000	-0.216103	-0.639100	1.202795	-0.037573	-0.681119	1.182387	0.056717				-0.362894	0.641135	-0.100477	-0.622714	0.730767	0.273090	-0.185518	0.077899	-0.205010				-0.158841	0.076425	0.133065	-0.338819	0.678106	0.112785				0.237809	0.693931	-0.234574
14505	120.875000	-0.867775	0.647362	-0.078335	-0.856683	0.657031	0.166458	-0.827474	0.857742	-0.087763	-0.801651	0.872020	0.178429	-0.651309	0.711933	-0.216032	-0.638549	1.202739	-0.037796	-0.680531	1.182659	0.056410				-0.362209	0.639865	-0.101308	-0.622983	0.730788	0.273014	-0.185513	0.077891	-0.205010				-0.158840	0.076410	0.133056	-0.338172	0.678383	0.114945				0.237797	0.693932	-0.234580
14506	120.883333	-0.867697	0.647408	-0.078432	-0.856625	0.657055	0.166444	-0.827387	0.857754	-0.087804	-0.801629	0.872038	0.178397	-0.651325	0.711862	-0.215983	-0.637954	1.202755	-0.038091	-0.680098	1.182950	0.056220				-0.361575	0.638311	-0.102093	-0.623253	0.730925	0.273036	-0.185509	0.077879	-0.205010				-0.158869	0.076310	0.133077	-0.337536	0.678476	0.117136				0.237785	0.693943	-0.234578
14507	120.891667	-0.867682	0.647412	-0.078396	-0.856569	0.657094	0.166437	-0.827120	0.857737	-0.087760	-0.801542	0.872107	0.178350	-0.651345	0.711790	-0.215958	-0.637357	1.202751	-0.038378	-0.679544	1.183195	0.055993				-0.361031	0.636416	-0.102836	-0.623515	0.731041	0.273072	-0.185504	0.077875	-0.205004				-0.158858	0.076354	0.133060	-0.336974	0.678317	0.119160				0.237769	0.693942	-0.234587
14508	120.900000	-0.867626	0.647437	-0.078460	-0.856509	0.657130	0.166418	-0.827012	0.857747	-0.087823	-0.801490	0.872142	0.178291	-0.651337	0.711708	-0.215951	-0.636759	1.202733	-0.038647	-0.678942	1.183413	0.055688				-0.360590	0.634317	-0.103583	-0.623760	0.731155	0.273139	-0.185504	0.077889	-0.205003				-0.158870	0.076312	0.133073	-0.336410	0.677920	0.121131				0.237753	0.693951	-0.234588
14509	120.908333	-0.867616	0.647434	-0.078430	-0.856444	0.657175	0.166395	-0.827095	0.857794	-0.087979	-0.801401	0.872230	0.178236	-0.651289	0.711618	-0.215938	-0.636163	1.202729	-0.038900	-0.678473	1.183716	0.055391				-0.360220	0.631971	-0.104347	-0.624000	0.731245	0.273247	-0.185502	0.077878	-0.204985				-0.158870	0.076312	0.133081	-0.335762	0.677189	0.123258				0.237731	0.693962	-0.234583
14510	120.916667	-0.867552	0.647452	-0.078495	-0.856373	0.657217	0.166372	-0.826991	0.857801	-0.088053	-0.801197	0.872140	0.178008	-0.651194	0.711357	-0.215848	-0.635559	1.202723	-0.039202	-0.677902	1.183974	0.055211				-0.359895	0.629452	-0.105064	-0.624220	0.731337	0.273375	-0.185498	0.077872	-0.204978				-0.158868	0.076306	0.133077	-0.335133	0.676218	0.125413				0.237713	0.693973	-0.234581
14511	120.925000	-0.867530	0.647467	-0.078511	-0.856324	0.657288	0.166354	-0.826791	0.857799	-0.088079	-0.801019	0.872179	0.177863	-0.651138	0.711260	-0.215818	-0.634951	1.202746	-0.039490	-0.677375	1.184240	0.054944				-0.359666	0.626932	-0.105625	-0.624427	0.731399	0.273508	-0.185500	0.077881	-0.204985				-0.158841	0.076391	0.133050	-0.334317	0.674920	0.127632				0.237687	0.693980	-0.234583
14512	120.933333	-0.867504	0.647484	-0.078533	-0.856274	0.657355	0.166328	-0.826588	0.857796	-0.088122	-0.800985	0.872248	0.177775	-0.651127	0.711340	-0.215870	-0.634342	1.202762	-0.039764	-0.676783	1.184536	0.054521				-0.359433	0.624566	-0.106037	-0.624607	0.731440	0.273627	-0.185501	0.077888	-0.204989				-0.158869	0.076302	0.133053	-0.333421	0.673474	0.129909				0.237666	0.693990	-0.234583
14513	120.941667	-0.867477	0.647507	-0.078558	-0.856209	0.657360	0.166253	-0.826654	0.857863	-0.088311	-0.801005	0.872294	0.177683	-0.651069	0.711252	-0.215852	-0.633697	1.202772	-0.040028	-0.676286	1.184905	0.054415				-0.359168	0.622444	-0.106226	-0.624772	0.731450	0.273712	-0.185505	0.077886	-0.204993				-0.158868	0.076287	0.133048	-0.332375	0.671818	0.132220				0.237637	0.694004	-0.234599
14514	120.950000	-0.867449	0.647536	-0.078585	-0.856205	0.657456	0.166248	-0.826488	0.857876	-0.088425	-0.801038	0.872336	0.177586	-0.650957	0.711014	-0.215764	-0.633036	1.202810	-0.040311	-0.675747	1.185245	0.054170				-0.358905	0.620560	-0.106246	-0.624942	0.731457	0.273792	-0.185505	0.077887	-0.205005				-0.158865	0.076286	0.133033	-0.331443	0.670137	0.134484				0.237622	0.694018	-0.234609
14515	120.958333	-0.867420	0.647563	-0.078617	-0.856149	0.657505	0.166196	-0.826368	0.857901	-0.088525	-0.801129	0.872617	0.177658	-0.650873	0.710962	-0.215790	-0.632361	1.202840	-0.040589	-0.675203	1.185604	0.053891				-0.358640	0.618965	-0.106051	-0.625130	0.731452	0.273859	-0.185502	0.077884	-0.205013				-0.158845	0.076318	0.133011	-0.330616	0.668460	0.136753				0.237608	0.694038	-0.234627
14516	120.966667	-0.867481	0.647520	-0.078589	-0.856127	0.657537	0.166143	-0.826249	0.857935	-0.088628	-0.801236	0.872662	0.177588	-0.650770	0.710927	-0.215835	-0.631714	1.202842	-0.040832	-0.674643	1.185961	0.053596				-0.358388	0.617628	-0.105721	-0.625718	0.730576	0.273013	-0.185503	0.077889	-0.205025				-0.158828	0.076359	0.132991	-0.329794	0.666792	0.138918				0.237589	0.694057	-0.234643
14517	120.975000	-0.867372	0.647618	-0.078677	-0.856109	0.657562	0.166095	-0.826135	0.857973	-0.088718	-0.801159	0.872620	0.177407	-0.650660	0.710925	-0.215904	-0.631057	1.202813	-0.041094	-0.674120	1.186257	0.053373				-0.358180	0.616611	-0.105267	-0.625940	0.730545	0.273096	-0.185504	0.077888	-0.205025				-0.158858	0.076269	0.133019	-0.328993	0.665243	0.140861				0.237574	0.694078	-0.234650
14518	120.983333	-0.867352	0.647640	-0.078703	-0.856081	0.657535	0.166009	-0.826022	0.858008	-0.088795	-0.801235	0.872723	0.177400	-0.650537	0.710933	-0.215986	-0.630392	1.202796	-0.041396	-0.673576	1.186552	0.053107				-0.358015	0.615838	-0.104759	-0.625779	0.731377	0.274103	-0.185499	0.077877	-0.205018				-0.158826	0.076366	0.133001	-0.328252	0.663767	0.142580				0.237556	0.694095	-0.234656
14519	120.991667	-0.867336	0.647660	-0.078723	-0.856091	0.657589	0.165978	-0.825919	0.858054	-0.088857	-0.801224	0.872750	0.177327	-0.650400	0.710964	-0.216079	-0.629771	1.202755	-0.041626	-0.673005	1.186809	0.052782				-0.357895	0.615300	-0.104217	-0.626361	0.730430	0.273270	-0.185505	0.077889	-0.205026				-0.158855	0.076275	0.133029	-0.327524	0.662512	0.144278				0.237539	0.694116	-0.234656
14520	121.000000	-0.867346	0.647695	-0.078624	-0.856143	0.657640	0.165966	-0.825819	0.858102	-0.088908	-0.801147	0.872683	0.177192	-0.650244	0.711014	-0.216189	-0.629148	1.202735	-0.041856	-0.672520	1.187090	0.052655				-0.357816	0.614931	-0.103678	-0.626127	0.731273	0.274324	-0.185507	0.077885	-0.205024				-0.158856	0.076271	0.133032	-0.326934	0.661500	0.145779				0.237521	0.694136	-0.234652
14521	121.008333	-0.867314	0.647707	-0.078755	-0.856160	0.657664	0.165935	-0.825707	0.858148	-0.088944	-0.801099	0.872715	0.177128	-0.650078	0.711062	-0.216308	-0.628535	1.202675	-0.042063	-0.671972	1.187351	0.052438				-0.357747	0.614684	-0.103190	-0.626336	0.731164	0.274217	-0.185515	0.077897	-0.205035				-0.158857	0.076273	0.133028	-0.326478	0.660781	0.147171				0.237505	0.694156	-0.234652
14522	121.016667	-0.867305	0.647734	-0.078763	-0.856161	0.657665	0.165890	-0.825613	0.858195	-0.088968	-0.801018	0.872658	0.177013	-0.649909	0.711102	-0.216434	-0.627916	1.202647	-0.042262	-0.671458	1.187660	0.052295				-0.357683	0.614467	-0.102741	-0.626445	0.731112	0.274200	-0.185517	0.077915	-0.205046				-0.158832	0.076373	0.133006	-0.326107	0.660256	0.148353				0.237494	0.694180	-0.234651
14523	121.025000	-0.867295	0.647761	-0.078770	-0.856207	0.657708	0.165889	-0.825538	0.858237	-0.088986	-0.801089	0.872751	0.177074	-0.649718	0.711141	-0.216546	-0.627401	1.202581	-0.042331	-0.670897	1.187962	0.052105				-0.357634	0.614218	-0.102374	-0.626484	0.731073	0.274152	-0.185527	0.077913	-0.205048				-0.158852	0.076323	0.133019	-0.325868	0.659945	0.149071				0.237483	0.694193	-0.234651
14524	121.033333	-0.867283	0.647789	-0.078782	-0.856205	0.657717	0.165861	-0.825479	0.858278	-0.089010	-0.801167	0.872843	0.177136	-0.649517	0.711181	-0.216655	-0.626864	1.202479	-0.042380	-0.670355	1.188293	0.051979				-0.357557	0.613885	-0.102067	-0.626486	0.731045	0.274089	-0.185529	0.077917	-0.205052				-0.158836	0.076368	0.133011	-0.325645	0.659779	0.149642				0.237480	0.694204	-0.234657
14525	121.041667	-0.867267	0.647813	-0.078792	-0.856215	0.657740	0.165841	-0.825419	0.858299	-0.089031	-0.801083	0.872881	0.177095	-0.649311	0.711222	-0.216745	-0.626315	1.202508	-0.042454	-0.669838	1.188654	0.051921				-0.357444	0.613391	-0.101830	-0.626437	0.731048	0.274013	-0.185532	0.077917	-0.205057				-0.158850	0.076329	0.133021	-0.325470	0.659746	0.149923				0.237476	0.694223	-0.234659
14526	121.050000	-0.867244	0.647826	-0.078801	-0.856219	0.657751	0.165824	-0.825361	0.858313	-0.089054	-0.801038	0.872881	0.177050	-0.649090	0.711256	-0.216819	-0.625738	1.202532	-0.042565	-0.669264	1.189020	0.051786				-0.357310	0.612783	-0.101641	-0.626350	0.731065	0.273936	-0.185529	0.077926	-0.205056				-0.158834	0.076382	0.133018	-0.325338	0.659773	0.149993				0.237475	0.694232	-0.234665
14527	121.058333	-0.867221	0.647843	-0.078806	-0.856218	0.657760	0.165806	-0.825299	0.858324	-0.089070	-0.801167	0.872897	0.177086	-0.648888	0.711391	-0.216913	-0.625116	1.202651	-0.042763	-0.668739	1.189379	0.051661				-0.357147	0.612033	-0.101500	-0.626175	0.731118	0.273925	-0.185537	0.077920	-0.205052				-0.158851	0.076351	0.133039	-0.325244	0.659787	0.149873				0.237473	0.694235	-0.234664
14528	121.066667	-0.867196	0.647854	-0.078812	-0.856221	0.657777	0.165791	-0.825231	0.858334	-0.089087	-0.801102	0.872830	0.177013	-0.648686	0.711525	-0.217008	-0.624494	1.202785	-0.043011	-0.668191	1.189626	0.051373				-0.356964	0.611167	-0.101367	-0.625967	0.731179	0.273928	-0.185532	0.077911	-0.205043				-0.158872	0.076309	0.133063	-0.325189	0.659724	0.149659				0.237470	0.694236	-0.234664
14529	121.075000	-0.867169	0.647868	-0.078813	-0.856209	0.657772	0.165785	-0.825160	0.858342	-0.089100	-0.801064	0.872935	0.177045	-0.648451	0.711564	-0.217062	-0.624069	1.202763	-0.042976	-0.667804	1.190060	0.051611				-0.356761	0.610178	-0.101225	-0.625763	0.731211	0.273856	-0.185528	0.077911	-0.205049				-0.158873	0.076306	0.133060	-0.325149	0.659546	0.149431				0.237473	0.694236	-0.234673
14530	121.083333	-0.867209	0.647862	-0.078667	-0.856191	0.657775	0.165767	-0.825082	0.858348	-0.089105	-0.801141	0.872956	0.177084	-0.648213	0.711601	-0.217100	-0.623667	1.202736	-0.042938	-0.667352	1.190334	0.051562				-0.356552	0.609146	-0.101061	-0.625544	0.731231	0.273792	-0.185528	0.077917	-0.205060				-0.158839	0.076396	0.133040	-0.325142	0.659271	0.149086				0.237472	0.694231	-0.234679
14531	121.091667	-0.867129	0.647865	-0.078781	-0.856218	0.657810	0.165789	-0.825007	0.858359	-0.089109	-0.801064	0.872901	0.177028	-0.647976	0.711637	-0.217126	-0.623202	1.202747	-0.043012	-0.666943	1.190635	0.051518				-0.356328	0.608078	-0.100867	-0.625345	0.731238	0.273664	-0.185526	0.077907	-0.205043				-0.158872	0.076301	0.133062	-0.325120	0.658864	0.148762				0.237477	0.694224	-0.234690
14532	121.100000	-0.867046	0.647888	-0.078825	-0.856218	0.657829	0.165784	-0.824934	0.858370	-0.089112	-0.800923	0.872907	0.176958	-0.647739	0.711675	-0.217157	-0.622761	1.202791	-0.043100	-0.666528	1.190888	0.051437				-0.356118	0.607028	-0.100652	-0.625144	0.731247	0.273546	-0.185524	0.077902	-0.205041				-0.158871	0.076304	0.133059	-0.325076	0.658379	0.148518				0.237487	0.694222	-0.234700
14533	121.108333	-0.867002	0.647905	-0.078830	-0.856201	0.657830	0.165774	-0.824770	0.858364	-0.089058	-0.800929	0.872898	0.176970	-0.647499	0.711701	-0.217188	-0.622364	1.202846	-0.043151	-0.666140	1.191136	0.051382				-0.355939	0.605994	-0.100395	-0.624923	0.731275	0.273507	-0.185516	0.077911	-0.205041				-0.158838	0.076392	0.133043	-0.325082	0.657859	0.148165				0.237499	0.694214	-0.234714
14534	121.116667	-0.866970	0.647926	-0.078827	-0.856212	0.657857	0.165788	-0.824801	0.858399	-0.089093	-0.800910	0.872931	0.176997	-0.647249	0.711733	-0.217227	-0.621838	1.203069	-0.043428	-0.665803	1.191412	0.051346				-0.355727	0.605080	-0.100143	-0.624666	0.731324	0.273561	-0.185512	0.077914	-0.205033				-0.158834	0.076404	0.133047	-0.325098	0.657325	0.147837				0.237518	0.694206	-0.234722
14535	121.125000	-0.866957	0.647933	-0.078796	-0.856203	0.657861	0.165787	-0.824564	0.858363	-0.088984	-0.801034	0.873126	0.177208	-0.647025	0.711756	-0.217254	-0.621450	1.203172	-0.043525	-0.665446	1.191630	0.051308				-0.355599	0.604204	-0.099814	-0.624454	0.731322	0.273520	-0.185511	0.077912	-0.205023				-0.158861	0.076333	0.133079	-0.325136	0.656852	0.147678				0.237533	0.694196	-0.234728
14536	121.133333	-0.866904	0.647979	-0.078798	-0.856194	0.657854	0.165786	-0.824696	0.858403	-0.089057	-0.800993	0.873159	0.177248	-0.646808	0.711782	-0.217300	-0.621131	1.203222	-0.043520	-0.665072	1.191843	0.051240				-0.355450	0.603500	-0.099546	-0.624240	0.731303	0.273474	-0.185509	0.077916	-0.205013				-0.158830	0.076432	0.133061	-0.325306	0.656490	0.147455				0.237555	0.694190	-0.234731
14537	121.141667	-0.866851	0.647969	-0.078803	-0.856157	0.657829	0.165776	-0.824643	0.858398	-0.089027	-0.800999	0.873130	0.177281	-0.646654	0.711843	-0.217483	-0.620849	1.203234	-0.043451	-0.664756	1.192043	0.051228				-0.355354	0.602908	-0.099236	-0.624015	0.731297	0.273479	-0.185504	0.077908	-0.205003				-0.158833	0.076430	0.133068	-0.325615	0.656270	0.147190				0.237587	0.694172	-0.234732
14538	121.150000	-0.866888	0.647929	-0.078716	-0.856177	0.657839	0.165800	-0.824402	0.858348	-0.088898	-0.800966	0.873127	0.177314	-0.646464	0.711865	-0.217518	-0.620606	1.203237	-0.043365	-0.664462	1.192247	0.051263				-0.355274	0.602441	-0.098923	-0.623824	0.731284	0.273485	-0.185505	0.077900	-0.205000				-0.158829	0.076429	0.133076	-0.325937	0.656095	0.147032				0.237617	0.694148	-0.234728
14539	121.158333	-0.866778	0.647996	-0.078783	-0.856163	0.657825	0.165806	-0.824487	0.858381	-0.088909	-0.800907	0.873138	0.177355	-0.646223	0.711843	-0.217378	-0.620342	1.203250	-0.043332	-0.664159	1.192449	0.051281				-0.355223	0.602100	-0.098596	-0.623723	0.731248	0.273439	-0.185501	0.077894	-0.205005				-0.158856	0.076337	0.133087	-0.326258	0.655971	0.146898				0.237647	0.694135	-0.234725
14540	121.166667	-0.866764	0.648036	-0.078758	-0.856156	0.657816	0.165811	-0.824328	0.858355	-0.088821	-0.800697	0.872997	0.177229	-0.646073	0.711864	-0.217373	-0.620100	1.203264	-0.043313	-0.663871	1.192584	0.051318				-0.355182	0.601869	-0.098300	-0.623675	0.731297	0.273461	-0.185499	0.077898	-0.205007				-0.158860	0.076325	0.133081	-0.326521	0.655849	0.146898				0.237684	0.694117	-0.234715
14541	121.175000	-0.866734	0.648045	-0.078750	-0.856133	0.657787	0.165807	-0.824476	0.858418	-0.088880	-0.800577	0.872956	0.177223	-0.645945	0.711896	-0.217345	-0.619839	1.203298	-0.043315	-0.663609	1.192689	0.051380				-0.355142	0.601716	-0.098047	-0.623698	0.731115	0.273340	-0.185498	0.077891	-0.205015				-0.158849	0.076364	0.133064	-0.326753	0.655746	0.146871				0.237720	0.694093	-0.234708
14542	121.183333	-0.866708	0.648058	-0.078751	-0.856129	0.657779	0.165815	-0.824445	0.858438	-0.088846	-0.800735	0.873116	0.177464	-0.645826	0.711937	-0.217305	-0.619600	1.203303	-0.043334	-0.663359	1.192751	0.051429				-0.355144	0.601600	-0.097834	-0.623757	0.731030	0.273293	-0.185505	0.077890	-0.205018				-0.158859	0.076305	0.133081	-0.326889	0.655650	0.146984				0.237758	0.694076	-0.234695
14543	121.191667	-0.866682	0.648071	-0.078739	-0.856161	0.657802	0.165845	-0.824417	0.858471	-0.088814	-0.800676	0.873104	0.177500	-0.645740	0.711995	-0.217246	-0.619290	1.203401	-0.043483	-0.663113	1.192762	0.051472				-0.355196	0.601434	-0.097607	-0.623817	0.731027	0.273377	-0.185502	0.077883	-0.205014				-0.158863	0.076320	0.133076	-0.327007	0.655548	0.147051				0.237800	0.694064	-0.234683
14544	121.200000	-0.866730	0.648136	-0.078698	-0.856128	0.657774	0.165837	-0.824385	0.858514	-0.088771	-0.800511	0.873102	0.177501	-0.645664	0.712052	-0.217163	-0.619116	1.203376	-0.043437	-0.662892	1.192778	0.051516				-0.355125	0.601408	-0.097513	-0.623894	0.731009	0.273464	-0.185504	0.077893	-0.205009				-0.158836	0.076417	0.133060	-0.327119	0.655438	0.147049				0.237842	0.694043	-0.234673
14545	121.208333	-0.866763	0.648141	-0.078625	-0.856140	0.657787	0.165857	-0.824350	0.858551	-0.088741	-0.800442	0.873095	0.177538	-0.645627	0.712102	-0.217088	-0.618959	1.203360	-0.043395	-0.662689	1.192784	0.051573				-0.355105	0.601306	-0.097402	-0.623953	0.730816	0.273460	-0.185506	0.077901	-0.205000				-0.158835	0.076431	0.133074	-0.327102	0.655365	0.147188				0.237883	0.694036	-0.234652
14546	121.216667	-0.866699	0.648156	-0.078683	-0.856150	0.657804	0.165886	-0.824318	0.858594	-0.088712	-0.800191	0.872879	0.177364	-0.645595	0.712144	-0.217007	-0.618793	1.203339	-0.043339	-0.662491	1.192787	0.051642				-0.355249	0.600866	-0.097004	-0.623940	0.730869	0.273739	-0.185508	0.077901	-0.204991				-0.158866	0.076351	0.133107	-0.327117	0.655331	0.147251				0.237916	0.694029	-0.234631
14547	121.225000	-0.866732	0.648201	-0.078632	-0.856144	0.657812	0.165902	-0.824303	0.858654	-0.088673	-0.800283	0.872978	0.177523	-0.645581	0.712177	-0.216930	-0.618633	1.203352	-0.043281	-0.662286	1.192782	0.051705				-0.355200	0.600814	-0.097067	-0.624000	0.730787	0.273805	-0.185508	0.077900	-0.204986				-0.158850	0.076396	0.133098	-0.327100	0.655366	0.147435				0.237957	0.694012	-0.234623
14548	121.233333	-0.866726	0.648221	-0.078612	-0.856091	0.657798	0.165890	-0.824248	0.858702	-0.088636	-0.800078	0.872870	0.177420	-0.645627	0.712238	-0.217011	-0.618428	1.203357	-0.043262	-0.662081	1.192778	0.051770				-0.355221	0.600561	-0.096960	-0.624028	0.730613	0.273855	-0.185509	0.077906	-0.204996				-0.158829	0.076431	0.133075	-0.327028	0.655380	0.147641				0.237992	0.694001	-0.234620
14549	121.241667	-0.866730	0.648247	-0.078585	-0.856115	0.657839	0.165931	-0.824209	0.858742	-0.088610	-0.800030	0.872866	0.177438	-0.645637	0.712252	-0.216954	-0.618279	1.203386	-0.043219	-0.661879	1.192801	0.051827				-0.355143	0.600602	-0.097178	-0.624279	0.730086	0.273426	-0.185513	0.077908	-0.204997				-0.158831	0.076430	0.133066	-0.327080	0.655568	0.147913				0.238026	0.693990	-0.234616
14550	121.250000	-0.866723	0.648258	-0.078566	-0.856066	0.657830	0.165923	-0.824179	0.858786	-0.088593	-0.799980	0.872857	0.177453	-0.645642	0.712261	-0.216919	-0.618139	1.203369	-0.043125	-0.661704	1.192813	0.051918				-0.355298	0.600252	-0.097054	-0.624527	0.729570	0.273002	-0.185515	0.077903	-0.205006				-0.158827	0.076418	0.133055	-0.327004	0.655636	0.148262				0.238055	0.693978	-0.234616
14551	121.258333	-0.866732	0.648283	-0.078543	-0.856068	0.657856	0.165948	-0.824141	0.858820	-0.088574	-0.799994	0.872839	0.177489	-0.645658	0.712270	-0.216901	-0.617994	1.203372	-0.043041	-0.661521	1.192829	0.052017				-0.355335	0.600291	-0.097362	-0.624116	0.730428	0.274060	-0.185510	0.077902	-0.205019				-0.158838	0.076361	0.133058	-0.326992	0.655659	0.148406				0.238074	0.693972	-0.234628
14552	121.266667	-0.866739	0.648301	-0.078523	-0.856038	0.657852	0.165945	-0.824102	0.858848	-0.088562	-0.799889	0.872846	0.177487	-0.645665	0.712275	-0.216909	-0.617870	1.203348	-0.042982	-0.661355	1.192840	0.052104				-0.355352	0.600211	-0.097429	-0.624542	0.729476	0.273136	-0.185513	0.077901	-0.205029				-0.158855	0.076313	0.133062	-0.326894	0.655640	0.148647				0.238090	0.693966	-0.234637
14553	121.275000	-0.866735	0.648305	-0.078515	-0.856015	0.657860	0.165961	-0.824064	0.858877	-0.088543	-0.799895	0.872827	0.177522	-0.645677	0.712285	-0.216921	-0.617880	1.203184	-0.042648	-0.661176	1.192816	0.052183				-0.355283	0.600151	-0.097343	-0.624088	0.730344	0.274178	-0.185514	0.077898	-0.205025				-0.158855	0.076313	0.133060	-0.326776	0.655586	0.148883				0.238106	0.693964	-0.234645
14554	121.283333	-0.866730	0.648325	-0.078502	-0.856026	0.657883	0.166002	-0.824025	0.858904	-0.088522	-0.799877	0.872853	0.177576	-0.645683	0.712304	-0.216952	-0.617747	1.203171	-0.042574	-0.661030	1.192805	0.052264				-0.355232	0.600259	-0.097489	-0.624457	0.729402	0.273257	-0.185518	0.077909	-0.205024				-0.158856	0.076321	0.133071	-0.326650	0.655523	0.149088				0.238115	0.693958	-0.234653
14555	121.291667	-0.866737	0.648325	-0.078489	-0.855971	0.657868	0.165989	-0.823993	0.858927	-0.088493	-0.799792	0.872819	0.177578	-0.645678	0.712312	-0.216996	-0.617651	1.203141	-0.042457	-0.660896	1.192786	0.052343				-0.355273	0.600285	-0.097537	-0.623997	0.730249	0.274249	-0.185517	0.077910	-0.205020				-0.158850	0.076371	0.133073	-0.326517	0.655470	0.149190				0.238125	0.693954	-0.234658
14556	121.300000	-0.866755	0.648343	-0.078467	-0.855950	0.657870	0.166003	-0.823964	0.858947	-0.088459	-0.799804	0.872802	0.177629	-0.645680	0.712312	-0.217036	-0.617527	1.203153	-0.042405	-0.660774	1.192782	0.052421				-0.355280	0.600330	-0.097585	-0.623938	0.730189	0.274258	-0.185524	0.077911	-0.205020				-0.158837	0.076422	0.133062	-0.326342	0.655414	0.149321				0.238136	0.693945	-0.234664
14557	121.308333	-0.866750	0.648351	-0.078456	-0.855926	0.657877	0.166023	-0.823941	0.858963	-0.088434	-0.799764	0.872799	0.177661	-0.645680	0.712319	-0.217066	-0.617367	1.203201	-0.042409	-0.660652	1.192791	0.052495				-0.355266	0.600381	-0.097619	-0.624281	0.729236	0.273298	-0.185530	0.077921	-0.205023				-0.158855	0.076375	0.133073	-0.326185	0.655402	0.149325				0.238137	0.693937	-0.234669
14558	121.316667	-0.866756	0.648362	-0.078449	-0.855944	0.657902	0.166061	-0.823917	0.858984	-0.088405	-0.799700	0.872826	0.177696	-0.645698	0.712312	-0.217092	-0.617126	1.203317	-0.042552	-0.660537	1.192807	0.052574				-0.355106	0.600553	-0.097779	-0.623832	0.730056	0.274220	-0.185533	0.077926	-0.205027				-0.158880	0.076333	0.133079	-0.326029	0.655417	0.149293				0.238144	0.693933	-0.234672
14559	121.325000	-0.866761	0.648364	-0.078437	-0.855880	0.657884	0.166044	-0.823898	0.858990	-0.088382	-0.799635	0.872778	0.177686	-0.645699	0.712302	-0.217120	-0.617022	1.203336	-0.042465	-0.660418	1.192816	0.052636				-0.355091	0.600584	-0.097830	-0.623784	0.729991	0.274189	-0.185533	0.077927	-0.205032				-0.158846	0.076414	0.133053	-0.325869	0.655457	0.149254				0.238151	0.693928	-0.234679
14560	121.333333	-0.866751	0.648365	-0.078438	-0.855852	0.657881	0.166050	-0.823885	0.858994	-0.088356	-0.799680	0.872753	0.177728	-0.645716	0.712292	-0.217140	-0.616907	1.203344	-0.042404	-0.660296	1.192825	0.052691				-0.355047	0.600615	-0.097898	-0.624149	0.729053	0.273236	-0.185536	0.077915	-0.205035				-0.158871	0.076315	0.133072	-0.325714	0.655522	0.149201				0.238151	0.693926	-0.234688
14561	121.341667	-0.866745	0.648358	-0.078439	-0.855844	0.657886	0.166058	-0.823880	0.858994	-0.088339	-0.799657	0.872776	0.177763	-0.645697	0.712275	-0.217087	-0.616833	1.203351	-0.042277	-0.660214	1.192851	0.052789				-0.355046	0.600582	-0.097913	-0.623742	0.729867	0.274153	-0.185531	0.077908	-0.205039				-0.158854	0.076357	0.133051	-0.325569	0.655604	0.149129				0.238149	0.693926	-0.234693
14562	121.350000	-0.866764	0.648367	-0.078346	-0.855800	0.657861	0.166039	-0.823875	0.858986	-0.088322	-0.799658	0.872690	0.177750	-0.645747	0.712296	-0.217162	-0.616724	1.203383	-0.042206	-0.660125	1.192875	0.052861				-0.354968	0.600668	-0.098039	-0.624168	0.728939	0.273171	-0.185527	0.077907	-0.205040				-0.158837	0.076397	0.133045	-0.325450	0.655698	0.149067				0.238143	0.693934	-0.234694
14563	121.358333	-0.866725	0.648344	-0.078452	-0.855771	0.657842	0.166038	-0.823881	0.858972	-0.088307	-0.799661	0.872651	0.177763	-0.645752	0.712305	-0.217169	-0.616739	1.203314	-0.041988	-0.660049	1.192913	0.052962				-0.354949	0.600714	-0.098112	-0.624182	0.728880	0.273181	-0.185524	0.077908	-0.205035				-0.158862	0.076315	0.133075	-0.325330	0.655763	0.149052				0.238138	0.693933	-0.234703
14564	121.366667	-0.866715	0.648332	-0.078457	-0.855742	0.657812	0.166034	-0.823889	0.858955	-0.088291	-0.799664	0.872611	0.177772	-0.645764	0.712314	-0.217178	-0.616727	1.203272	-0.041813	-0.659983	1.192946	0.053062				-0.354945	0.600766	-0.098172	-0.624205	0.728826	0.273204	-0.185523	0.077899	-0.205031				-0.158860	0.076310	0.133092	-0.325185	0.655830	0.149067				0.238128	0.693933	-0.234703
14565	121.375000	-0.866703	0.648314	-0.078469	-0.855724	0.657791	0.166031	-0.823900	0.858945	-0.088278	-0.799813	0.872686	0.177920	-0.645782	0.712312	-0.217184	-0.616661	1.203286	-0.041728	-0.659931	1.192948	0.053174				-0.354958	0.600848	-0.098238	-0.624225	0.728782	0.273236	-0.185512	0.077900	-0.205037				-0.158861	0.076304	0.133084	-0.325141	0.655835	0.148893				0.238121	0.693928	-0.234707
14566	121.383333	-0.866731	0.648323	-0.078364	-0.855708	0.657764	0.166027	-0.823916	0.858936	-0.088266	-0.799868	0.872689	0.177960	-0.645800	0.712319	-0.217193	-0.616635	1.203307	-0.041625	-0.659884	1.192963	0.053282				-0.354995	0.600945	-0.098286	-0.624249	0.728736	0.273268	-0.185514	0.077909	-0.205043				-0.158860	0.076303	0.133082	-0.325017	0.655823	0.148896				0.238116	0.693923	-0.234716
14567	121.391667	-0.866707	0.648304	-0.078474	-0.855697	0.657743	0.166029	-0.823940	0.858932	-0.088259	-0.799902	0.872665	0.177970	-0.645839	0.712320	-0.217200	-0.616615	1.203330	-0.041533	-0.659836	1.192990	0.053385				-0.355046	0.601084	-0.098340	-0.623904	0.729532	0.274158	-0.185518	0.077918	-0.205046				-0.158865	0.076300	0.133078	-0.324922	0.655824	0.148805				0.238115	0.693917	-0.234717
14568	121.400000	-0.866699	0.648277	-0.078486	-0.855691	0.657722	0.166024	-0.823963	0.858929	-0.088254	-0.799949	0.872641	0.177975	-0.645882	0.712318	-0.217217	-0.616619	1.203378	-0.041405	-0.659813	1.192989	0.053490				-0.355103	0.601241	-0.098399	-0.623934	0.729491	0.274176	-0.185512	0.077922	-0.205051				-0.158865	0.076308	0.133065	-0.324800	0.655851	0.148732				0.238115	0.693915	-0.234722
14569	121.408333	-0.866734	0.648277	-0.078474	-0.855689	0.657704	0.166017	-0.823999	0.858925	-0.088246	-0.799956	0.872647	0.177975	-0.645944	0.712316	-0.217239	-0.616479	1.203560	-0.041569	-0.659837	1.192996	0.053643				-0.355158	0.601413	-0.098465	-0.623963	0.729461	0.274198	-0.185515	0.077922	-0.205057				-0.158840	0.076392	0.133039	-0.324749	0.655858	0.148589				0.238120	0.693914	-0.234725
14570	121.416667	-0.866734	0.648255	-0.078485	-0.855699	0.657681	0.166014	-0.824037	0.858913	-0.088246	-0.800061	0.872602	0.177982	-0.646016	0.712318	-0.217252	-0.616496	1.203568	-0.041479	-0.659827	1.193005	0.053723				-0.355299	0.601477	-0.098458	-0.623992	0.729436	0.274226	-0.185517	0.077927	-0.205054				-0.158842	0.076394	0.133036	-0.324674	0.655910	0.148476				0.238124	0.693913	-0.234725
14571	121.425000	-0.866767	0.648233	-0.078477	-0.855712	0.657654	0.166010	-0.824089	0.858897	-0.088239	-0.800044	0.872615	0.177975	-0.646098	0.712335	-0.217266	-0.616524	1.203562	-0.041375	-0.659849	1.193012	0.053821				-0.355290	0.601676	-0.098545	-0.624034	0.729402	0.274253	-0.185515	0.077923	-0.205049				-0.158871	0.076313	0.133064	-0.324609	0.655975	0.148383				0.238122	0.693918	-0.234719
14572	121.433333	-0.866790	0.648210	-0.078473	-0.855796	0.657630	0.166035	-0.824137	0.858878	-0.088233	-0.800127	0.872584	0.177987	-0.646175	0.712348	-0.217287	-0.616583	1.203609	-0.041259	-0.659866	1.193016	0.053896				-0.355360	0.601747	-0.098562	-0.624077	0.729376	0.274286	-0.185515	0.077920	-0.205040				-0.158868	0.076324	0.133071	-0.324546	0.656030	0.148314				0.238127	0.693915	-0.234710
14573	121.441667	-0.866807	0.648170	-0.078478	-0.855748	0.657581	0.166011	-0.824108	0.858833	-0.088175	-0.800197	0.872466	0.177932	-0.646248	0.712356	-0.217305	-0.616609	1.203639	-0.041190	-0.659885	1.193036	0.053951				-0.355288	0.601926	-0.098659	-0.624119	0.729360	0.274330	-0.185511	0.077916	-0.205035				-0.158840	0.076405	0.133059	-0.324481	0.656072	0.148275				0.238128	0.693909	-0.234703
14574	121.450000	-0.866820	0.648126	-0.078479	-0.855777	0.657545	0.166021	-0.824264	0.858828	-0.088205	-0.800384	0.872420	0.178000	-0.646320	0.712366	-0.217328	-0.616646	1.203636	-0.041127	-0.659913	1.193068	0.053996				-0.355294	0.601979	-0.098689	-0.624168	0.729341	0.274366	-0.185510	0.077911	-0.205034				-0.158870	0.076308	0.133086	-0.324423	0.656101	0.148264				0.238130	0.693898	-0.234703
14575	121.458333	-0.866848	0.648091	-0.078476	-0.855840	0.657510	0.166048	-0.824347	0.858808	-0.088188	-0.800407	0.872302	0.177933	-0.646395	0.712363	-0.217351	-0.616677	1.203663	-0.041095	-0.659966	1.193108	0.054029				-0.355338	0.601957	-0.098671	-0.624198	0.729340	0.274477	-0.185513	0.077900	-0.205031				-0.158872	0.076298	0.133086	-0.324378	0.656115	0.148281				0.238125	0.693890	-0.234705
14576	121.466667	-0.866882	0.648069	-0.078474	-0.855841	0.657475	0.166046	-0.824440	0.858787	-0.088160	-0.800511	0.872404	0.178041	-0.646447	0.712374	-0.217356	-0.616704	1.203733	-0.041074	-0.660025	1.193163	0.054047				-0.355282	0.602027	-0.098707	-0.624234	0.729341	0.274583	-0.185516	0.077898	-0.205036				-0.158841	0.076393	0.133050	-0.324336	0.656114	0.148313				0.238125	0.693879	-0.234713
14577	121.475000	-0.866909	0.648035	-0.078476	-0.855901	0.657405	0.166046	-0.824536	0.858772	-0.088141	-0.800650	0.872270	0.178009	-0.646523	0.712377	-0.217354	-0.616746	1.203784	-0.041078	-0.660097	1.193235	0.054051				-0.355276	0.602038	-0.098699	-0.624693	0.728459	0.273664	-0.185513	0.077902	-0.205043				-0.158855	0.076334	0.133060	-0.324296	0.656111	0.148364				0.238123	0.693873	-0.234723
14578	121.483333	-0.866944	0.647999	-0.078481	-0.855954	0.657361	0.166057	-0.824481	0.858721	-0.088019	-0.800800	0.872268	0.178072	-0.646571	0.712378	-0.217360	-0.616908	1.203689	-0.040870	-0.660186	1.193313	0.054062				-0.355272	0.602057	-0.098688	-0.624762	0.728455	0.273683	-0.185518	0.077908	-0.205049				-0.158874	0.076289	0.133070	-0.324257	0.656103	0.148427				0.238117	0.693869	-0.234737
14579	121.491667	-0.866998	0.647991	-0.078461	-0.856025	0.657395	0.166102	-0.824768	0.858737	-0.088084	-0.800772	0.872094	0.177941	-0.646624	0.712394	-0.217330	-0.616967	1.203702	-0.040834	-0.660282	1.193407	0.054065				-0.355283	0.602091	-0.098656	-0.624626	0.728899	0.274173	-0.185515	0.077904	-0.205040				-0.158868	0.076303	0.133067	-0.324213	0.656093	0.148495				0.238121	0.693865	-0.234746
14580	121.500000	-0.867037	0.647960	-0.078449	-0.856038	0.657315	0.166074	-0.824878	0.858715	-0.088051	-0.800805	0.872080	0.177941	-0.646631	0.712366	-0.217166	-0.617035	1.203732	-0.040804	-0.660389	1.193500	0.054091				-0.355302	0.602128	-0.098615	-0.624906	0.728466	0.273718	-0.185516	0.077924	-0.205036				-0.158866	0.076317	0.133078	-0.324171	0.656090	0.148568				0.238126	0.693860	-0.234756
14581	121.508333	-0.867158	0.647964	-0.078376	-0.856118	0.657296	0.166105	-0.824995	0.858691	-0.088021	-0.800931	0.872055	0.177970	-0.646650	0.712302	-0.217093	-0.617089	1.203802	-0.040810	-0.660494	1.193571	0.054083				-0.355337	0.602161	-0.098559	-0.624991	0.728470	0.273736	-0.185516	0.077926	-0.205026				-0.158854	0.076382	0.133074	-0.324127	0.656104	0.148605				0.238135	0.693857	-0.234762
14582	121.516667	-0.867130	0.647898	-0.078431	-0.856173	0.657220	0.166100	-0.825106	0.858666	-0.087988	-0.801194	0.872060	0.178062	-0.646670	0.712231	-0.217022	-0.617190	1.203801	-0.040748	-0.660604	1.193626	0.054085				-0.355370	0.602186	-0.098498	-0.625083	0.728469	0.273749	-0.185517	0.077929	-0.205018				-0.158866	0.076339	0.133098	-0.324097	0.656100	0.148687				0.238140	0.693847	-0.234773
14583	121.525000	-0.867210	0.647887	-0.078414	-0.856255	0.657184	0.166116	-0.825230	0.858636	-0.087955	-0.801489	0.872162	0.178243	-0.646736	0.712278	-0.217069	-0.617302	1.203867	-0.040721	-0.660730	1.193710	0.054122				-0.355414	0.602194	-0.098446	-0.624964	0.728921	0.274258	-0.185515	0.077930	-0.205024				-0.158856	0.076369	0.133095	-0.324067	0.656123	0.148735				0.238150	0.693833	-0.234781
14584	121.533333	-0.867301	0.647850	-0.078319	-0.856330	0.657144	0.166135	-0.825345	0.858604	-0.087928	-0.801643	0.872118	0.178262	-0.646804	0.712321	-0.217117	-0.617413	1.203916	-0.040669	-0.660855	1.193757	0.054147				-0.355549	0.602085	-0.098333	-0.624843	0.729380	0.274774	-0.185524	0.077927	-0.205027				-0.158844	0.076412	0.133072	-0.324103	0.656139	0.148675				0.238158	0.693816	-0.234799
14585	121.541667	-0.867322	0.647815	-0.078411	-0.856400	0.657101	0.166143	-0.825472	0.858581	-0.087904	-0.801730	0.872127	0.178279	-0.646855	0.712342	-0.217083	-0.617545	1.203957	-0.040650	-0.660990	1.193831	0.054190				-0.355509	0.602152	-0.098344	-0.624930	0.729389	0.274799	-0.185525	0.077914	-0.205034				-0.158858	0.076356	0.133074	-0.324109	0.656155	0.148670				0.238167	0.693806	-0.234816
14586	121.550000	-0.867332	0.647761	-0.078411	-0.856473	0.657067	0.166151	-0.825622	0.858565	-0.087886	-0.801830	0.872142	0.178302	-0.646909	0.712359	-0.217053	-0.617679	1.204000	-0.040624	-0.661133	1.193903	0.054246				-0.355559	0.602109	-0.098306	-0.625084	0.729356	0.274679	-0.185531	0.077914	-0.205044				-0.158872	0.076303	0.133075	-0.324129	0.656173	0.148648				0.238165	0.693796	-0.234831
14587	121.558333	-0.867441	0.647767	-0.078392	-0.856539	0.657036	0.166161	-0.825741	0.858543	-0.087869	-0.801980	0.872119	0.178320	-0.646962	0.712373	-0.217025	-0.617843	1.204048	-0.040556	-0.661277	1.193954	0.054300				-0.355695	0.601967	-0.098206	-0.625134	0.729394	0.274783	-0.185534	0.077916	-0.205045				-0.158861	0.076343	0.133062	-0.324162	0.656184	0.148609				0.238166	0.693777	-0.234842
14588	121.566667	-0.867549	0.647688	-0.078302	-0.856608	0.657004	0.166165	-0.825858	0.858517	-0.087847	-0.801941	0.871884	0.178133	-0.647018	0.712393	-0.216992	-0.618005	1.204105	-0.040486	-0.661427	1.194009	0.054364				-0.355735	0.601920	-0.098155	-0.625245	0.729382	0.274750	-0.185529	0.077915	-0.205039				-0.158873	0.076304	0.133066	-0.324202	0.656192	0.148548				0.238169	0.693760	-0.234851
14589	121.575000	-0.867536	0.647696	-0.078378	-0.856675	0.656968	0.166181	-0.825980	0.858495	-0.087835	-0.802246	0.871984	0.178291	-0.647073	0.712409	-0.216954	-0.618187	1.204156	-0.040419	-0.661578	1.194057	0.054436				-0.355772	0.601874	-0.098088	-0.625325	0.729392	0.274780	-0.185535	0.077926	-0.205033				-0.158877	0.076319	0.133079	-0.324228	0.656187	0.148567				0.238166	0.693773	-0.234846
14590	121.583333	-0.867607	0.647684	-0.078354	-0.856737	0.656926	0.166187	-0.826096	0.858458	-0.087814	-0.802383	0.871831	0.178236	-0.647124	0.712432	-0.216921	-0.618361	1.204217	-0.040351	-0.661727	1.194090	0.054484				-0.355807	0.601834	-0.098020	-0.625401	0.729401	0.274815	-0.185536	0.077933	-0.205019				-0.158869	0.076328	0.133095	-0.324292	0.656199	0.148490				0.238162	0.693766	-0.234842
14591	121.591667	-0.867655	0.647629	-0.078345	-0.856802	0.656884	0.166194	-0.826215	0.858424	-0.087796	-0.802529	0.871801	0.178254	-0.647172	0.712462	-0.216896	-0.618525	1.204274	-0.040304	-0.661875	1.194140	0.054528				-0.355746	0.601911	-0.098015	-0.625657	0.728983	0.274418	-0.185535	0.077943	-0.205019				-0.158839	0.076422	0.133088	-0.324367	0.656221	0.148368				0.238163	0.693758	-0.234844
14592	121.600000	-0.867691	0.647575	-0.078351	-0.856862	0.656840	0.166206	-0.826336	0.858393	-0.087776	-0.802672	0.871764	0.178270	-0.647211	0.712485	-0.216877	-0.618532	1.204490	-0.040510	-0.662022	1.194198	0.054571				-0.355783	0.601878	-0.097946	-0.625544	0.729418	0.274892	-0.185535	0.077946	-0.205020				-0.158844	0.076421	0.133084	-0.324421	0.656239	0.148321				0.238164	0.693745	-0.234847
14593	121.608333	-0.867720	0.647533	-0.078352	-0.856963	0.656822	0.166241	-0.826450	0.858357	-0.087760	-0.802776	0.871820	0.178333	-0.647285	0.712585	-0.216892	-0.618698	1.204561	-0.040476	-0.662212	1.194261	0.054665				-0.355813	0.601856	-0.097886	-0.626005	0.728555	0.274011	-0.185538	0.077933	-0.205017				-0.158857	0.076376	0.133087	-0.324495	0.656270	0.148238				0.238160	0.693736	-0.234857
14594	121.616667	-0.867795	0.647532	-0.078327	-0.857025	0.656781	0.166242	-0.826564	0.858322	-0.087739	-0.803010	0.871896	0.178448	-0.647316	0.712646	-0.216758	-0.618912	1.204612	-0.040341	-0.662382	1.194324	0.054690				-0.355917	0.601755	-0.097740	-0.625703	0.729422	0.274911	-0.185539	0.077940	-0.205035				-0.158872	0.076319	0.133097	-0.324559	0.656302	0.148159				0.238163	0.693705	-0.234879
14595	121.625000	-0.867832	0.647457	-0.078307	-0.857068	0.656737	0.166230	-0.826706	0.858302	-0.087721	-0.803152	0.871867	0.178467	-0.647324	0.712571	-0.216850	-0.619049	1.204691	-0.040342	-0.662553	1.194409	0.054735				-0.355946	0.601752	-0.097687	-0.625782	0.729425	0.274913	-0.185540	0.077935	-0.205031				-0.158840	0.076412	0.133057	-0.324623	0.656336	0.148093				0.238163	0.693693	-0.234904
14596	121.633333	-0.867853	0.647448	-0.078350	-0.857143	0.656714	0.166249	-0.826817	0.858270	-0.087697	-0.803428	0.871840	0.178536	-0.647421	0.712752	-0.216891	-0.619241	1.204751	-0.040318	-0.662724	1.194468	0.054764				-0.355965	0.601754	-0.097631	-0.625863	0.729431	0.274909	-0.185544	0.077938	-0.205038				-0.158873	0.076321	0.133069	-0.324689	0.656366	0.148037				0.238163	0.693669	-0.234943
14597	121.641667	-0.867895	0.647426	-0.078340	-0.857210	0.656628	0.166226	-0.826923	0.858236	-0.087676	-0.803549	0.871801	0.178541	-0.647416	0.712763	-0.216806	-0.619470	1.204731	-0.040202	-0.662898	1.194515	0.054790				-0.355989	0.601754	-0.097582	-0.625940	0.729437	0.274907	-0.185541	0.077934	-0.205036				-0.158866	0.076324	0.133074	-0.324759	0.656397	0.147990				0.238159	0.693646	-0.234986
14598	121.650000	-0.867978	0.647400	-0.078250	-0.857246	0.656634	0.166241	-0.827025	0.858200	-0.087652	-0.803547	0.871765	0.178498	-0.647409	0.712771	-0.216723	-0.619740	1.204681	-0.040040	-0.663087	1.194541	0.054808				-0.355933	0.601840	-0.097620	-0.626013	0.729444	0.274908	-0.185538	0.077938	-0.205034				-0.158830	0.076422	0.133053	-0.324842	0.656436	0.147917				0.238155	0.693620	-0.235020
14599	121.658333	-0.867950	0.647360	-0.078359	-0.857289	0.656558	0.166220	-0.827132	0.858172	-0.087627	-0.803722	0.871727	0.178531	-0.647431	0.712806	-0.216716	-0.619930	1.204739	-0.039997	-0.663291	1.194592	0.054873				-0.355985	0.601781	-0.097545	-0.626076	0.729451	0.274914	-0.185536	0.077951	-0.205030				-0.158842	0.076391	0.133075	-0.324962	0.656513	0.147791				0.238142	0.693594	-0.235044
14600	121.666667	-0.867973	0.647324	-0.078368	-0.857355	0.656535	0.166230	-0.827233	0.858138	-0.087611	-0.803820	0.871601	0.178481	-0.647451	0.712834	-0.216709	-0.620132	1.204794	-0.039959	-0.663501	1.194620	0.054907				-0.355968	0.601809	-0.097563	-0.626132	0.729465	0.274924	-0.185538	0.077957	-0.205017				-0.158856	0.076347	0.133108	-0.325131	0.656650	0.147578				0.238125	0.693571	-0.235060
14601	121.675000	-0.867985	0.647280	-0.078388	-0.857406	0.656499	0.166236	-0.827341	0.858102	-0.087618	-0.803926	0.871595	0.178494	-0.647476	0.712856	-0.216708	-0.620325	1.204831	-0.039922	-0.663693	1.194615	0.054922				-0.355982	0.601780	-0.097548	-0.626220	0.729443	0.274845	-0.185537	0.077950	-0.205016				-0.158843	0.076391	0.133098	-0.325351	0.656880	0.147211				0.238106	0.693535	-0.235072
14602	121.683333	-0.868120	0.647265	-0.078257	-0.857445	0.656469	0.166222	-0.827438	0.858060	-0.087627	-0.803996	0.871625	0.178506	-0.647499	0.712869	-0.216709	-0.620387	1.205008	-0.040082	-0.663883	1.194623	0.054963				-0.355998	0.601756	-0.097544	-0.626205	0.729505	0.274941	-0.185539	0.077954	-0.205029				-0.158829	0.076425	0.133074	-0.325667	0.657155	0.146694				0.238092	0.693499	-0.235098
14603	121.691667	-0.868090	0.647253	-0.078348	-0.857452	0.656396	0.166184	-0.827516	0.858028	-0.087631	-0.804102	0.871588	0.178492	-0.647523	0.712886	-0.216709	-0.620639	1.204963	-0.039987	-0.664070	1.194654	0.055005				-0.356011	0.601730	-0.097540	-0.626447	0.729070	0.274436	-0.185538	0.077948	-0.205027				-0.158845	0.076380	0.133082	-0.326016	0.657498	0.146029				0.238077	0.693470	-0.235133
14604	121.700000	-0.868052	0.647194	-0.078416	-0.857482	0.656367	0.166176	-0.827582	0.857994	-0.087639	-0.804204	0.871561	0.178475	-0.647548	0.712904	-0.216712	-0.620876	1.204937	-0.039873	-0.664264	1.194722	0.055066				-0.356020	0.601709	-0.097538	-0.626665	0.728672	0.273972	-0.185539	0.077941	-0.205031				-0.158867	0.076339	0.133084	-0.326369	0.657824	0.145412				0.238071	0.693440	-0.235166
14605	121.708333	-0.868088	0.647183	-0.078425	-0.857515	0.656347	0.166162	-0.827630	0.857960	-0.087651	-0.804128	0.871321	0.178249	-0.647572	0.712931	-0.216707	-0.621050	1.204974	-0.039834	-0.664427	1.194739	0.055078				-0.356030	0.601685	-0.097545	-0.626686	0.728691	0.273958	-0.185534	0.077947	-0.205034				-0.158829	0.076419	0.133062	-0.326736	0.658127	0.144710				0.238070	0.693413	-0.235189
14606	121.716667	-0.868166	0.647140	-0.078393	-0.857543	0.656322	0.166148	-0.827710	0.857944	-0.087668	-0.804240	0.871301	0.178238	-0.647586	0.712960	-0.216698	-0.621218	1.205027	-0.039802	-0.664598	1.194786	0.055120				-0.356038	0.601662	-0.097555	-0.626704	0.728714	0.273956	-0.185533	0.077950	-0.205028				-0.158825	0.076415	0.133065	-0.327041	0.658362	0.144176				0.238072	0.693386	-0.235207
14607	121.725000	-0.868080	0.647107	-0.078466	-0.857566	0.656300	0.166131	-0.827757	0.857917	-0.087691	-0.804486	0.871344	0.178323	-0.647603	0.712990	-0.216687	-0.621353	1.205079	-0.039776	-0.664738	1.194825	0.055136				-0.356053	0.601647	-0.097566	-0.626730	0.728731	0.273949	-0.185535	0.077944	-0.205021				-0.158853	0.076340	0.133087	-0.327310	0.658504	0.143668				0.238077	0.693357	-0.235217
14608	121.733333	-0.868097	0.647096	-0.078474	-0.857594	0.656282	0.166114	-0.827796	0.857889	-0.087710	-0.804732	0.871397	0.178408	-0.647614	0.713030	-0.216674	-0.621501	1.205120	-0.039725	-0.664873	1.194855	0.055139				-0.356062	0.601639	-0.097570	-0.626759	0.728753	0.273947	-0.185538	0.077944	-0.205021				-0.158856	0.076333	0.133106	-0.327534	0.658584	0.143235				0.238082	0.693328	-0.235228
14609	121.741667	-0.868120	0.647090	-0.078494	-0.857613	0.656253	0.166092	-0.827834	0.857868	-0.087731	-0.804655	0.871323	0.178281	-0.647583	0.712978	-0.216628	-0.621608	1.205155	-0.039761	-0.664995	1.194875	0.055131				-0.356075	0.601637	-0.097574	-0.626794	0.728762	0.273946	-0.185531	0.077946	-0.205015				-0.158832	0.076387	0.133099	-0.327730	0.658632	0.142850				0.238087	0.693293	-0.235253
14610	121.750000	-0.868151	0.647090	-0.078508	-0.857656	0.656242	0.166078	-0.827867	0.857833	-0.087766	-0.804900	0.871356	0.178364	-0.647613	0.713100	-0.216643	-0.621742	1.205179	-0.039716	-0.665120	1.194872	0.055135				-0.356087	0.601630	-0.097580	-0.626835	0.728767	0.273945	-0.185531	0.077939	-0.205010				-0.158822	0.076434	0.133086	-0.327895	0.658666	0.142586				0.238087	0.693256	-0.235292
14611	121.758333	-0.868105	0.647032	-0.078548	-0.857686	0.656228	0.166063	-0.827904	0.857820	-0.087790	-0.804837	0.871275	0.178237	-0.647557	0.712954	-0.216589	-0.621836	1.205193	-0.039725	-0.665275	1.194893	0.055137				-0.356096	0.601602	-0.097580	-0.626874	0.728768	0.273937	-0.185535	0.077942	-0.205020				-0.158833	0.076385	0.133095	-0.328074	0.658726	0.142307				0.238094	0.693224	-0.235349
14612	121.766667	-0.868116	0.647030	-0.078556	-0.857716	0.656215	0.166043	-0.827754	0.857763	-0.087717	-0.805043	0.871343	0.178319	-0.647614	0.713134	-0.216652	-0.621924	1.205207	-0.039739	-0.665389	1.194888	0.055121				-0.356099	0.601540	-0.097573	-0.626917	0.728760	0.273915	-0.185534	0.077937	-0.205027				-0.158844	0.076340	0.133096	-0.328286	0.658816	0.141936				0.238096	0.693190	-0.235415
14613	121.775000	-0.868155	0.647041	-0.078565	-0.857718	0.656190	0.166026	-0.827973	0.857807	-0.087824	-0.804830	0.871198	0.178101	-0.647594	0.713058	-0.216626	-0.622007	1.205214	-0.039756	-0.665492	1.194888	0.055104				-0.356090	0.601443	-0.097541	-0.626959	0.728753	0.273895	-0.185533	0.077943	-0.205029				-0.158821	0.076423	0.133065	-0.328473	0.658937	0.141658				0.238106	0.693147	-0.235508
14614	121.783333	-0.868109	0.646985	-0.078597	-0.857739	0.656182	0.166018	-0.827830	0.857770	-0.087734	-0.804885	0.871197	0.178095	-0.647585	0.712991	-0.216606	-0.622075	1.205225	-0.039761	-0.665593	1.194874	0.055088				-0.356175	0.601228	-0.097405	-0.627002	0.728737	0.273861	-0.185535	0.077944	-0.205030				-0.158829	0.076428	0.133065	-0.328637	0.659088	0.141450				0.238103	0.693117	-0.235577
14615	121.791667	-0.868145	0.647008	-0.078582	-0.857789	0.656191	0.166023	-0.827966	0.857779	-0.087782	-0.804929	0.871191	0.178090	-0.647677	0.713158	-0.216691	-0.622151	1.205233	-0.039762	-0.665664	1.194867	0.055060				-0.356153	0.601123	-0.097309	-0.626851	0.729134	0.274250	-0.185535	0.077947	-0.205028				-0.158832	0.076389	0.133080	-0.328824	0.659235	0.141152				0.238097	0.693092	-0.235641
14616	121.800000	-0.868191	0.647017	-0.078579	-0.857778	0.656166	0.166005	-0.828108	0.857798	-0.087823	-0.805272	0.871419	0.178347	-0.647728	0.713165	-0.216713	-0.622218	1.205235	-0.039763	-0.665729	1.194861	0.055047				-0.356138	0.601042	-0.097180	-0.626701	0.729531	0.274624	-0.185530	0.077949	-0.205023				-0.158845	0.076348	0.133096	-0.329024	0.659372	0.140775				0.238089	0.693071	-0.235702
14617	121.808333	-0.868214	0.647016	-0.078575	-0.857795	0.656158	0.166005	-0.828159	0.857783	-0.087812	-0.805002	0.871191	0.178082	-0.647775	0.713074	-0.216716	-0.622234	1.205261	-0.039799	-0.665774	1.194860	0.055010				-0.356136	0.600991	-0.097017	-0.626731	0.729530	0.274597	-0.185531	0.077948	-0.205023				-0.158817	0.076436	0.133088	-0.329178	0.659485	0.140531				0.238086	0.693055	-0.235756
14618	121.816667	-0.868230	0.647001	-0.078581	-0.857840	0.656168	0.166009	-0.828227	0.857776	-0.087793	-0.805030	0.871191	0.178079	-0.647835	0.712974	-0.216722	-0.622277	1.205266	-0.039802	-0.665811	1.194868	0.054986				-0.356152	0.600970	-0.096852	-0.626807	0.729272	0.274565	-0.185530	0.077944	-0.205009				-0.158855	0.076366	0.133122	-0.329292	0.659575	0.140412				0.238081	0.693040	-0.235807
14619	121.825000	-0.868218	0.646977	-0.078584	-0.857860	0.656176	0.166011	-0.828278	0.857753	-0.087782	-0.805056	0.871190	0.178069	-0.647994	0.713112	-0.216817	-0.622263	1.205289	-0.039852	-0.665829	1.194884	0.054956				-0.356124	0.601040	-0.096749	-0.626777	0.729600	0.274558	-0.185528	0.077944	-0.205012				-0.158856	0.076361	0.133130	-0.329408	0.659614	0.140242				0.238078	0.693030	-0.235856
14620	121.833333	-0.868276	0.646980	-0.078577	-0.857878	0.656173	0.166008	-0.828329	0.857735	-0.087774	-0.805079	0.871196	0.178060	-0.648107	0.713084	-0.216855	-0.622248	1.205317	-0.039901	-0.665823	1.194914	0.054910				-0.356208	0.600995	-0.096593	-0.626792	0.729562	0.274501	-0.185529	0.077948	-0.205020				-0.158822	0.076445	0.133101	-0.329510	0.659642	0.140096				0.238075	0.693017	-0.235912
14621	121.841667	-0.868336	0.646947	-0.078527	-0.857899	0.656177	0.166009	-0.828284	0.857694	-0.087715	-0.805103	0.871191	0.178044	-0.648202	0.712967	-0.216843	-0.622220	1.205316	-0.039941	-0.665833	1.194938	0.054881				-0.356250	0.601025	-0.096508	-0.626801	0.729582	0.274484	-0.185533	0.077944	-0.205024				-0.158831	0.076445	0.133091	-0.329590	0.659655	0.139975				0.238078	0.693006	-0.235962
14622	121.850000	-0.868328	0.646945	-0.078573	-0.857920	0.656178	0.166012	-0.828242	0.857657	-0.087667	-0.805451	0.871373	0.178284	-0.648367	0.713017	-0.216900	-0.622218	1.205300	-0.039966	-0.665816	1.194980	0.054837				-0.356289	0.601067	-0.096451	-0.626809	0.729605	0.274477	-0.185538	0.077946	-0.205026				-0.158865	0.076365	0.133110	-0.329656	0.659670	0.139870				0.238076	0.693004	-0.235999
14623	121.858333	-0.868327	0.646899	-0.078579	-0.857954	0.656183	0.166027	-0.828288	0.857635	-0.087660	-0.805455	0.871388	0.178271	-0.648489	0.712981	-0.216914	-0.622168	1.205302	-0.040032	-0.665787	1.194995	0.054791				-0.356267	0.601181	-0.096474	-0.626815	0.729621	0.274469	-0.185537	0.077949	-0.205028				-0.158864	0.076367	0.133107	-0.329694	0.659689	0.139777				0.238081	0.692996	-0.236037
14624	121.866667	-0.868376	0.646896	-0.078560	-0.857947	0.656162	0.166014	-0.828334	0.857610	-0.087661	-0.805165	0.871170	0.177995	-0.648560	0.712785	-0.216851	-0.622141	1.205307	-0.040074	-0.665765	1.195032	0.054746				-0.356242	0.601306	-0.096520	-0.626819	0.729631	0.274475	-0.185531	0.077950	-0.205026				-0.158832	0.076451	0.133084	-0.329713	0.659729	0.139688				0.238082	0.692980	-0.236071
14625	121.875000	-0.868423	0.646860	-0.078510	-0.857954	0.656149	0.166014	-0.828480	0.857604	-0.087708	-0.805345	0.871196	0.178064	-0.648688	0.712750	-0.216850	-0.622120	1.205290	-0.040099	-0.665746	1.195046	0.054691				-0.356261	0.601354	-0.096554	-0.626841	0.729632	0.274479	-0.185533	0.077949	-0.205027				-0.158831	0.076451	0.133095	-0.329727	0.659780	0.139589				0.238081	0.692968	-0.236114
14626	121.883333	-0.868401	0.646849	-0.078558	-0.857956	0.656134	0.166012	-0.828416	0.857549	-0.087661	-0.805379	0.871349	0.178173	-0.648807	0.712710	-0.216852	-0.622093	1.205303	-0.040157	-0.665725	1.195053	0.054631				-0.356270	0.601399	-0.096605	-0.626841	0.729638	0.274508	-0.185533	0.077950	-0.205026				-0.158829	0.076451	0.133098	-0.329736	0.659858	0.139479				0.238076	0.692951	-0.236165
14627	121.891667	-0.868419	0.646770	-0.078544	-0.857955	0.656113	0.166009	-0.828656	0.857563	-0.087760	-0.805377	0.871227	0.178083	-0.648925	0.712668	-0.216849	-0.622074	1.205306	-0.040224	-0.665705	1.195062	0.054580				-0.356263	0.601429	-0.096681	-0.626864	0.729692	0.274553	-0.185532	0.077946	-0.205023				-0.158843	0.076406	0.133117	-0.329761	0.659961	0.139342				0.238074	0.692926	-0.236213
14628	121.900000	-0.868470	0.646768	-0.078463	-0.857952	0.656094	0.166003	-0.828681	0.857522	-0.087759	-0.805231	0.871116	0.177945	-0.649030	0.712628	-0.216855	-0.622060	1.205278	-0.040255	-0.665683	1.195073	0.054529				-0.356246	0.601450	-0.096776	-0.626867	0.729644	0.274539	-0.185529	0.077942	-0.205026				-0.158831	0.076452	0.133109	-0.329793	0.660066	0.139181				0.238075	0.692906	-0.236252
14629	121.908333	-0.868418	0.646756	-0.078559	-0.857946	0.656063	0.166002	-0.828765	0.857496	-0.087761	-0.805243	0.871102	0.177941	-0.649118	0.712584	-0.216875	-0.622047	1.205285	-0.040313	-0.665666	1.195089	0.054479				-0.356216	0.601443	-0.096895	-0.626865	0.729652	0.274559	-0.185529	0.077941	-0.205028				-0.158847	0.076408	0.133123	-0.329834	0.660179	0.139002				0.238079	0.692881	-0.236283
14630	121.916667	-0.868403	0.646702	-0.078565	-0.857940	0.656035	0.166005	-0.828815	0.857465	-0.087757	-0.805431	0.871296	0.178143	-0.649195	0.712541	-0.216905	-0.622036	1.205292	-0.040376	-0.665645	1.195110	0.054432				-0.356178	0.601425	-0.097026	-0.626866	0.729665	0.274559	-0.185532	0.077949	-0.205043				-0.158862	0.076367	0.133121	-0.329908	0.660280	0.138714				0.238086	0.692856	-0.236303
14631	121.925000	-0.868413	0.646649	-0.078545	-0.857934	0.656004	0.166004	-0.828874	0.857430	-0.087752	-0.805516	0.871282	0.178170	-0.649269	0.712487	-0.216926	-0.622036	1.205306	-0.040432	-0.665606	1.195137	0.054378				-0.356154	0.601401	-0.097162	-0.626853	0.729688	0.274568	-0.185531	0.077949	-0.205044				-0.158848	0.076404	0.133111	-0.329941	0.660363	0.138568				0.238100	0.692824	-0.236317
14632	121.933333	-0.868480	0.646645	-0.078424	-0.857928	0.655964	0.166006	-0.828922	0.857390	-0.087744	-0.805456	0.871276	0.178141	-0.649337	0.712439	-0.216962	-0.622038	1.205315	-0.040477	-0.665583	1.195165	0.054339				-0.356130	0.601390	-0.097276	-0.627417	0.728686	0.273308	-0.185529	0.077955	-0.205041				-0.158828	0.076454	0.133100	-0.329973	0.660424	0.138440				0.238123	0.692809	-0.236313
14633	121.941667	-0.868416	0.646613	-0.078519	-0.857941	0.655955	0.166031	-0.828985	0.857357	-0.087731	-0.805530	0.871191	0.178118	-0.649383	0.712406	-0.217007	-0.622051	1.205319	-0.040534	-0.665559	1.195203	0.054302				-0.356189	0.601355	-0.097324	-0.627105	0.729218	0.273919	-0.185530	0.077961	-0.205037				-0.158825	0.076457	0.133105	-0.330011	0.660457	0.138287				0.238142	0.692788	-0.236299
14634	121.950000	-0.868426	0.646586	-0.078504	-0.857947	0.655947	0.166057	-0.829043	0.857320	-0.087725	-0.805590	0.871294	0.178211	-0.649480	0.712518	-0.217135	-0.622067	1.205324	-0.040593	-0.665524	1.195259	0.054243				-0.356155	0.601507	-0.097459	-0.627367	0.728739	0.273287	-0.185527	0.077963	-0.205041				-0.158852	0.076381	0.133133	-0.330041	0.660455	0.138146				0.238161	0.692766	-0.236274
14635	121.958333	-0.868515	0.646538	-0.078412	-0.857904	0.655881	0.166031	-0.829104	0.857277	-0.087716	-0.805509	0.871252	0.178152	-0.649468	0.712320	-0.217106	-0.622073	1.205335	-0.040642	-0.665502	1.195303	0.054206				-0.356198	0.601645	-0.097543	-0.626749	0.729780	0.274518	-0.185523	0.077959	-0.205039				-0.158821	0.076448	0.133114	-0.330048	0.660421	0.138011				0.238181	0.692735	-0.236255
14636	121.966667	-0.868479	0.646542	-0.078478	-0.857895	0.655885	0.166046	-0.829166	0.857232	-0.087705	-0.805537	0.871248	0.178155	-0.649511	0.712274	-0.217174	-0.622102	1.205332	-0.040708	-0.665489	1.195349	0.054163				-0.356344	0.601688	-0.097513	-0.627291	0.728791	0.273258	-0.185520	0.077956	-0.205047				-0.158815	0.076447	0.133121	-0.330069	0.660378	0.137890				0.238208	0.692705	-0.236245
14637	121.975000	-0.868480	0.646478	-0.078494	-0.857900	0.655867	0.166055	-0.829241	0.857195	-0.087701	-0.805636	0.871242	0.178180	-0.649567	0.712247	-0.217217	-0.622135	1.205330	-0.040775	-0.665483	1.195407	0.054121				-0.356384	0.601888	-0.097573	-0.626662	0.729921	0.274532	-0.185527	0.077955	-0.205050				-0.158827	0.076400	0.133127	-0.330103	0.660345	0.137783				0.238234	0.692696	-0.236247
14638	121.983333	-0.868461	0.646421	-0.078502	-0.857881	0.655867	0.166056	-0.829298	0.857145	-0.087704	-0.805740	0.871243	0.178203	-0.649623	0.712228	-0.217257	-0.622151	1.205340	-0.040889	-0.665487	1.195446	0.054068				-0.356416	0.602077	-0.097625	-0.627207	0.728866	0.273218	-0.185526	0.077949	-0.205053				-0.158847	0.076346	0.133130	-0.330143	0.660327	0.137673				0.238257	0.692667	-0.236270
14639	121.991667	-0.868556	0.646432	-0.078427	-0.857892	0.655829	0.166051	-0.829363	0.857116	-0.087702	-0.805630	0.871247	0.178142	-0.649707	0.712292	-0.217325	-0.622206	1.205335	-0.040961	-0.665407	1.195362	0.053700				-0.356428	0.602220	-0.097681	-0.626727	0.729534	0.274117	-0.185528	0.077945	-0.205056				-0.158820	0.076430	0.133098	-0.330216	0.660331	0.137449				0.238282	0.692651	-0.236289
14640	122.000000	-0.868551	0.646405	-0.078475	-0.857885	0.655853	0.166074	-0.829428	0.857093	-0.087698	-0.805756	0.871284	0.178192	-0.649803	0.712361	-0.217383	-0.622302	1.205290	-0.041000	-0.665426	1.195379	0.053623				-0.356437	0.602318	-0.097729	-0.626490	0.730011	0.274558	-0.185532	0.077953	-0.205062				-0.158853	0.076351	0.133120	-0.330270	0.660357	0.137304				0.238304	0.692636	-0.236306
14641	122.008333	-0.868579	0.646394	-0.078464	-0.857913	0.655844	0.166082	-0.829496	0.857076	-0.087691	-0.805802	0.871265	0.178182	-0.649877	0.712351	-0.217404	-0.622358	1.205325	-0.041117	-0.665561	1.195537	0.053893				-0.356447	0.602352	-0.097772	-0.626476	0.730123	0.274580	-0.185535	0.077950	-0.205050				-0.158836	0.076394	0.133102	-0.330341	0.660417	0.137162				0.238313	0.692618	-0.236312
14642	122.016667	-0.868683	0.646369	-0.078398	-0.857944	0.655830	0.166091	-0.829563	0.857065	-0.087681	-0.805848	0.871251	0.178176	-0.649944	0.712350	-0.217417	-0.622484	1.205280	-0.041161	-0.665578	1.195557	0.053806				-0.356358	0.602480	-0.097897	-0.626467	0.730047	0.274525	-0.185534	0.077967	-0.205051				-0.158855	0.076357	0.133121	-0.330401	0.660497	0.137125				0.238322	0.692600	-0.236312
14643	122.025000	-0.868662	0.646395	-0.078433	-0.857942	0.655803	0.166080	-0.829660	0.857053	-0.087694	-0.805736	0.871258	0.178121	-0.650014	0.712348	-0.217430	-0.622564	1.205297	-0.041257	-0.665631	1.195568	0.053768				-0.356371	0.602469	-0.097931	-0.626678	0.729620	0.274007	-0.185537	0.077977	-0.205046				-0.158818	0.076443	0.133097	-0.330530	0.660556	0.136923				0.238330	0.692583	-0.236303
14644	122.033333	-0.868676	0.646359	-0.078445	-0.857951	0.655826	0.166102	-0.829734	0.857054	-0.087683	-0.805886	0.871253	0.178167	-0.650078	0.712340	-0.217446	-0.622679	1.205274	-0.041316	-0.665669	1.195578	0.053704				-0.356392	0.602462	-0.097964	-0.626460	0.730074	0.274451	-0.185533	0.077972	-0.205038				-0.158814	0.076441	0.133097	-0.330614	0.660597	0.136952				0.238333	0.692563	-0.236295
14645	122.041667	-0.868708	0.646339	-0.078447	-0.858013	0.655847	0.166125	-0.829804	0.857042	-0.087687	-0.805904	0.871254	0.178159	-0.650135	0.712336	-0.217468	-0.622709	1.205350	-0.041515	-0.665713	1.195584	0.053655				-0.356433	0.602481	-0.098000	-0.626662	0.729693	0.273958	-0.185534	0.077968	-0.205038				-0.158841	0.076359	0.133126	-0.330701	0.660605	0.136928				0.238343	0.692540	-0.236290
14646	122.050000	-0.868762	0.646347	-0.078436	-0.857997	0.655781	0.166080	-0.829871	0.857026	-0.087689	-0.805789	0.871267	0.178106	-0.650190	0.712328	-0.217489	-0.622754	1.205391	-0.041702	-0.665758	1.195596	0.053604				-0.356483	0.602530	-0.098029	-0.626428	0.730122	0.274384	-0.185531	0.077976	-0.205056				-0.158813	0.076433	0.133096	-0.330765	0.660590	0.136945				0.238346	0.692520	-0.236287
14647	122.058333	-0.868799	0.646321	-0.078398	-0.858011	0.655779	0.166084	-0.829943	0.857012	-0.087694	-0.805806	0.871279	0.178099	-0.650250	0.712318	-0.217519	-0.622860	1.205406	-0.041774	-0.665805	1.195610	0.053553				-0.356546	0.602632	-0.098045	-0.626616	0.729704	0.273869	-0.185534	0.077975	-0.205056				-0.158814	0.076432	0.133090	-0.330815	0.660544	0.136955				0.238350	0.692500	-0.236288
14648	122.066667	-0.868809	0.646288	-0.078451	-0.858085	0.655812	0.166120	-0.830007	0.856989	-0.087690	-0.805942	0.871275	0.178137	-0.650302	0.712295	-0.217545	-0.622974	1.205424	-0.041883	-0.665848	1.195631	0.053500				-0.356614	0.602748	-0.098051	-0.626800	0.729285	0.273349	-0.185540	0.077966	-0.205055				-0.158843	0.076346	0.133106	-0.330813	0.660495	0.137089				0.238356	0.692482	-0.236292
14649	122.075000	-0.868867	0.646289	-0.078433	-0.858085	0.655805	0.166110	-0.830103	0.856973	-0.087693	-0.805895	0.871292	0.178107	-0.650349	0.712282	-0.217572	-0.623069	1.205421	-0.041951	-0.665894	1.195650	0.053454				-0.356713	0.602820	-0.098020	-0.626337	0.730268	0.274292	-0.185535	0.077961	-0.205063				-0.158846	0.076337	0.133103	-0.330827	0.660430	0.137094				0.238360	0.692464	-0.236298
14650	122.083333	-0.868903	0.646285	-0.078417	-0.858059	0.655781	0.166087	-0.829998	0.856894	-0.087597	-0.805847	0.871315	0.178081	-0.650394	0.712263	-0.217590	-0.623167	1.205417	-0.042017	-0.665936	1.195677	0.053407				-0.356798	0.602880	-0.097990	-0.626291	0.730249	0.274229	-0.185540	0.077973	-0.205066				-0.158814	0.076421	0.133080	-0.330806	0.660383	0.137201				0.238351	0.692457	-0.236311
14651	122.091667	-0.868944	0.646266	-0.078410	-0.858096	0.655791	0.166104	-0.830137	0.856919	-0.087620	-0.805927	0.871316	0.178093	-0.650441	0.712249	-0.217610	-0.623280	1.205410	-0.042070	-0.665982	1.195698	0.053364				-0.356795	0.603000	-0.098040	-0.626258	0.730283	0.274190	-0.185542	0.077973	-0.205054				-0.158831	0.076389	0.133087	-0.330785	0.660360	0.137293				0.238314	0.692458	-0.236326
14652	122.100000	-0.868965	0.646239	-0.078412	-0.858120	0.655851	0.166134	-0.830113	0.856882	-0.087576	-0.806002	0.871321	0.178108	-0.650490	0.712233	-0.217631	-0.623378	1.205414	-0.042142	-0.666023	1.195711	0.053318				-0.356878	0.602958	-0.098013	-0.626659	0.729399	0.273169	-0.185547	0.077982	-0.205049				-0.158823	0.076430	0.133084	-0.330777	0.660354	0.137359				0.238246	0.692464	-0.236355
14653	122.108333	-0.868998	0.646236	-0.078400	-0.858120	0.655827	0.166123	-0.830181	0.856863	-0.087581	-0.805935	0.871362	0.178078	-0.650530	0.712214	-0.217662	-0.623469	1.205410	-0.042242	-0.666085	1.195734	0.053288				-0.356821	0.603102	-0.098141	-0.626194	0.730338	0.274109	-0.185547	0.077983	-0.205046				-0.158836	0.076392	0.133106	-0.330787	0.660372	0.137382				0.238147	0.692470	-0.236402
14654	122.116667	-0.869040	0.646194	-0.078371	-0.858117	0.655802	0.166104	-0.830243	0.856839	-0.087596	-0.805918	0.871370	0.178041	-0.650569	0.712189	-0.217702	-0.623598	1.205394	-0.042293	-0.666133	1.195728	0.053254				-0.356980	0.603023	-0.098118	-0.626608	0.729471	0.273111	-0.185549	0.077987	-0.205051				-0.158820	0.076433	0.133103	-0.330814	0.660410	0.137363				0.238030	0.692485	-0.236461
14655	122.125000	-0.869031	0.646188	-0.078412	-0.858139	0.655841	0.166128	-0.830295	0.856817	-0.087613	-0.805998	0.871370	0.178041	-0.650595	0.712160	-0.217757	-0.623704	1.205421	-0.042371	-0.666183	1.195729	0.053214				-0.357090	0.603124	-0.098184	-0.626362	0.729965	0.273571	-0.185550	0.077987	-0.205050				-0.158821	0.076442	0.133098	-0.330870	0.660451	0.137299				0.237899	0.692518	-0.236507
14656	122.133333	-0.869044	0.646164	-0.078418	-0.858172	0.655853	0.166138	-0.830315	0.856781	-0.087635	-0.805963	0.871392	0.177996	-0.650614	0.712125	-0.217816	-0.623814	1.205385	-0.042494	-0.666214	1.195713	0.053152				-0.357229	0.603289	-0.098244	-0.626129	0.730567	0.274096	-0.185552	0.077989	-0.205052				-0.158821	0.076437	0.133100	-0.330905	0.660496	0.137305				0.237776	0.692526	-0.236549
14657	122.141667	-0.869091	0.646138	-0.078367	-0.858182	0.655847	0.166129	-0.830546	0.856801	-0.087744	-0.806052	0.871388	0.177988	-0.650641	0.712075	-0.217879	-0.623923	1.205360	-0.042560	-0.666273	1.195698	0.053105				-0.357346	0.603590	-0.098298	-0.626115	0.730506	0.274038	-0.185549	0.077985	-0.205060				-0.158837	0.076402	0.133107	-0.330966	0.660513	0.137202				0.237662	0.692519	-0.236573
14658	122.150000	-0.869060	0.646119	-0.078428	-0.858190	0.655843	0.166124	-0.830422	0.856728	-0.087682	-0.806018	0.871412	0.177941	-0.650662	0.712028	-0.217947	-0.624035	1.205339	-0.042631	-0.666329	1.195684	0.053059				-0.357472	0.603970	-0.098302	-0.626574	0.729647	0.272987	-0.185549	0.077978	-0.205060				-0.158823	0.076431	0.133093	-0.331033	0.660511	0.137096				0.237548	0.692510	-0.236574
14659	122.158333	-0.869066	0.646092	-0.078439	-0.858197	0.655835	0.166107	-0.830436	0.856686	-0.087710	-0.806166	0.871392	0.177941	-0.650679	0.711966	-0.218016	-0.624229	1.205250	-0.042584	-0.666377	1.195678	0.053017				-0.357707	0.604272	-0.098140	-0.626379	0.730111	0.273408	-0.185547	0.077971	-0.205061				-0.158856	0.076334	0.133116	-0.331111	0.660481	0.136939				0.237448	0.692488	-0.236553
14660	122.166667	-0.869069	0.646072	-0.078446	-0.858236	0.655803	0.166094	-0.830486	0.856659	-0.087736	-0.806190	0.871398	0.177904	-0.650711	0.711915	-0.218072	-0.624428	1.205150	-0.042517	-0.666423	1.195679	0.052964				-0.357845	0.604670	-0.098009	-0.626567	0.729722	0.272962	-0.185548	0.077963	-0.205054				-0.158841	0.076339	0.133113	-0.331185	0.660448	0.136782				0.237404	0.692403	-0.236396
14661	122.175000	-0.869076	0.646049	-0.078458	-0.858204	0.655795	0.166066	-0.830685	0.856667	-0.087862	-0.806165	0.871422	0.177848	-0.650745	0.711861	-0.218120	-0.624531	1.205152	-0.042612	-0.666467	1.195666	0.052893				-0.357939	0.605080	-0.097864	-0.626562	0.729750	0.272956	-0.185541	0.077977	-0.205056				-0.158817	0.076424	0.133092	-0.331246	0.660410	0.136682				0.237374	0.692384	-0.236301
14662	122.183333	-0.869079	0.646030	-0.078472	-0.858229	0.655812	0.166070	-0.830726	0.856638	-0.087895	-0.806140	0.871450	0.177798	-0.650779	0.711809	-0.218165	-0.624637	1.205138	-0.042692	-0.666524	1.195665	0.052846				-0.358026	0.605428	-0.097716	-0.626555	0.729780	0.272934	-0.185543	0.077968	-0.205051				-0.158817	0.076418	0.133096	-0.331305	0.660362	0.136578				0.237377	0.692365	-0.236203
14663	122.191667	-0.869087	0.646007	-0.078482	-0.858233	0.655768	0.166042	-0.830754	0.856599	-0.087930	-0.806226	0.871446	0.177776	-0.650815	0.711748	-0.218208	-0.624753	1.205095	-0.042766	-0.666572	1.195664	0.052783				-0.358156	0.605682	-0.097568	-0.626545	0.729815	0.272917	-0.185540	0.077969	-0.205056				-0.158826	0.076379	0.133104	-0.331339	0.660323	0.136573				0.237407	0.692351	-0.236106
14664	122.200000	-0.869093	0.645987	-0.078489	-0.858269	0.655783	0.166048	-0.830777	0.856567	-0.087965	-0.806309	0.871449	0.177756	-0.650852	0.711695	-0.218239	-0.624849	1.205076	-0.042889	-0.666619	1.195668	0.052726				-0.358297	0.605874	-0.097446	-0.626528	0.729846	0.272889	-0.185542	0.077967	-0.205055				-0.158844	0.076338	0.133116	-0.331400	0.660284	0.136472				0.237469	0.692317	-0.236068
14665	122.208333	-0.869096	0.645975	-0.078497	-0.858219	0.655754	0.166006	-0.830616	0.856498	-0.087903	-0.806277	0.871481	0.177697	-0.650888	0.711649	-0.218263	-0.624966	1.205060	-0.042979	-0.666564	1.195568	0.052361				-0.358466	0.606073	-0.097360	-0.626514	0.729888	0.272865	-0.185539	0.077980	-0.205054				-0.158814	0.076436	0.133084	-0.331484	0.660270	0.136278				0.237555	0.692295	-0.236041
14666	122.216667	-0.869100	0.645963	-0.078502	-0.858250	0.655814	0.166031	-0.830631	0.856462	-0.087937	-0.806351	0.871487	0.177679	-0.650920	0.711598	-0.218290	-0.625080	1.205046	-0.043070	-0.666627	1.195546	0.052292				-0.358660	0.606291	-0.097272	-0.626504	0.729932	0.272824	-0.185541	0.077979	-0.205047				-0.158817	0.076448	0.133079	-0.331520	0.660263	0.136264				0.237644	0.692257	-0.236040
14667	122.225000	-0.869105	0.645951	-0.078509	-0.858265	0.655769	0.166002	-0.830730	0.856456	-0.088014	-0.806368	0.871508	0.177638	-0.650960	0.711544	-0.218309	-0.625198	1.205012	-0.043156	-0.666680	1.195550	0.052227				-0.358842	0.606608	-0.097139	-0.626495	0.729970	0.272800	-0.185539	0.077982	-0.205049				-0.158850	0.076360	0.133099	-0.331564	0.660269	0.136178				0.237727	0.692218	-0.236047
14668	122.233333	-0.869088	0.645921	-0.078528	-0.858287	0.655805	0.166008	-0.830832	0.856453	-0.088088	-0.806382	0.871536	0.177600	-0.651051	0.711522	-0.218464	-0.625328	1.204990	-0.043231	-0.666743	1.195553	0.052170				-0.359008	0.607012	-0.096973	-0.626493	0.730008	0.272767	-0.185540	0.077987	-0.205048				-0.158854	0.076355	0.133102	-0.331596	0.660284	0.136114				0.237824	0.692179	-0.236045
14669	122.241667	-0.869148	0.645913	-0.078462	-0.858269	0.655796	0.165978	-0.830741	0.856409	-0.088074	-0.806273	0.871592	0.177534	-0.651075	0.711444	-0.218410	-0.625472	1.204977	-0.043309	-0.666818	1.195578	0.052141				-0.359159	0.607508	-0.096772	-0.626266	0.730504	0.273254	-0.185539	0.077983	-0.205050				-0.158834	0.076396	0.133080	-0.331640	0.660289	0.135983				0.237912	0.692152	-0.236035
14670	122.250000	-0.869116	0.645922	-0.078541	-0.858280	0.655766	0.165942	-0.830642	0.856363	-0.088060	-0.806272	0.871624	0.177496	-0.651103	0.711360	-0.218362	-0.625637	1.204947	-0.043375	-0.666890	1.195563	0.052083				-0.359301	0.608047	-0.096561	-0.626479	0.730088	0.272785	-0.185535	0.077982	-0.205051				-0.158816	0.076433	0.133062	-0.331618	0.660300	0.136069				0.238022	0.692119	-0.236001
14671	122.258333	-0.869119	0.645917	-0.078558	-0.858306	0.655802	0.165946	-0.830819	0.856393	-0.088183	-0.806376	0.871622	0.177481	-0.651197	0.711306	-0.218459	-0.625805	1.204921	-0.043388	-0.666992	1.195582	0.052077				-0.359422	0.608581	-0.096355	-0.626036	0.731022	0.273727	-0.185531	0.077973	-0.205050				-0.158827	0.076376	0.133079	-0.331619	0.660293	0.136046				0.238083	0.692052	-0.235989
14672	122.266667	-0.869120	0.645908	-0.078573	-0.858310	0.655859	0.165949	-0.830798	0.856375	-0.088216	-0.806363	0.871660	0.177441	-0.651236	0.711215	-0.218408	-0.626002	1.204890	-0.043386	-0.667095	1.195582	0.052076				-0.359535	0.609079	-0.096178	-0.626038	0.731057	0.273716	-0.185528	0.077966	-0.205057				-0.158814	0.076411	0.133069	-0.331611	0.660267	0.136055				0.238090	0.691966	-0.235990
14673	122.275000	-0.869125	0.645911	-0.078581	-0.858304	0.655851	0.165920	-0.830598	0.856329	-0.088153	-0.806217	0.871741	0.177382	-0.651339	0.711171	-0.218523	-0.626240	1.204880	-0.043441	-0.667204	1.195564	0.052076				-0.359641	0.609513	-0.096036	-0.626251	0.730652	0.273241	-0.185524	0.077969	-0.205058				-0.158810	0.076414	0.133066	-0.331582	0.660236	0.136131				0.238139	0.691927	-0.235896
14674	122.283333	-0.869124	0.645918	-0.078587	-0.858355	0.655875	0.165926	-0.830751	0.856365	-0.088275	-0.806179	0.871778	0.177340	-0.651441	0.711130	-0.218632	-0.626530	1.204881	-0.043470	-0.667323	1.195543	0.052084				-0.359723	0.609897	-0.095905	-0.626023	0.731133	0.273708	-0.185521	0.077978	-0.205060				-0.158840	0.076334	0.133094	-0.331552	0.660194	0.136210				0.238193	0.691919	-0.235740
14675	122.291667	-0.869131	0.645933	-0.078586	-0.858365	0.655907	0.165919	-0.830628	0.856347	-0.088250	-0.806195	0.871801	0.177318	-0.651522	0.711076	-0.218681	-0.626787	1.204875	-0.043529	-0.667464	1.195504	0.052105				-0.359789	0.610197	-0.095808	-0.626005	0.731173	0.273708	-0.185521	0.077981	-0.205054				-0.158840	0.076345	0.133103	-0.331534	0.660160	0.136283				0.238218	0.691909	-0.235560
14676	122.300000	-0.869183	0.645930	-0.078478	-0.858343	0.655963	0.165919	-0.830483	0.856300	-0.088238	-0.806079	0.871861	0.177271	-0.651603	0.711020	-0.218729	-0.627065	1.204872	-0.043589	-0.667598	1.195451	0.052111				-0.359862	0.610443	-0.095738	-0.625980	0.731230	0.273718	-0.185518	0.077985	-0.205053				-0.158814	0.076430	0.133088	-0.331543	0.660128	0.136333				0.238251	0.691841	-0.235412
14677	122.308333	-0.869162	0.645979	-0.078568	-0.858341	0.655995	0.165914	-0.830554	0.856345	-0.088282	-0.805975	0.871725	0.177104	-0.651683	0.710980	-0.218782	-0.627423	1.204832	-0.043588	-0.667871	1.195513	0.052461				-0.359945	0.610646	-0.095702	-0.625942	0.731278	0.273714	-0.185514	0.077997	-0.205044				-0.158812	0.076440	0.133098	-0.331574	0.660106	0.136348				0.238192	0.691770	-0.235185
14678	122.316667	-0.869144	0.645988	-0.078572	-0.858332	0.656036	0.165905	-0.830408	0.856323	-0.088254	-0.806059	0.871938	0.177248	-0.651768	0.710949	-0.218838	-0.627753	1.204796	-0.043616	-0.668062	1.195460	0.052473				-0.360027	0.610843	-0.095668	-0.625898	0.731315	0.273701	-0.185514	0.077997	-0.205046				-0.158838	0.076371	0.133128	-0.331617	0.660088	0.136335				0.238126	0.691702	-0.234934
14679	122.325000	-0.869178	0.645969	-0.078480	-0.858308	0.656043	0.165879	-0.830433	0.856328	-0.088339	-0.805835	0.871878	0.177092	-0.651850	0.710918	-0.218898	-0.627961	1.204952	-0.044024	-0.668235	1.195311	0.052373				-0.360110	0.611036	-0.095630	-0.625840	0.731363	0.273688	-0.185516	0.078004	-0.205044				-0.158825	0.076410	0.133120	-0.331668	0.660065	0.136303				0.238076	0.691656	-0.234646
14680	122.333333	-0.869135	0.646016	-0.078584	-0.858275	0.656082	0.165865	-0.830278	0.856305	-0.088316	-0.805793	0.872037	0.177151	-0.651854	0.710743	-0.218894	-0.628336	1.204907	-0.044034	-0.668398	1.195159	0.052240				-0.360185	0.611232	-0.095582	-0.625775	0.731403	0.273662	-0.185510	0.077999	-0.205047				-0.158805	0.076446	0.133112	-0.331715	0.660031	0.136258				0.238019	0.691618	-0.234365
14681	122.341667	-0.869123	0.646027	-0.078581	-0.858270	0.656125	0.165866	-0.830214	0.856300	-0.088334	-0.805521	0.871870	0.176913	-0.651992	0.710874	-0.218999	-0.628675	1.204866	-0.044096	-0.668589	1.194998	0.052202				-0.360254	0.611430	-0.095539	-0.625699	0.731449	0.273634	-0.185512	0.077990	-0.205052				-0.158825	0.076401	0.133124	-0.331756	0.659979	0.136216				0.237915	0.691594	-0.234133
14682	122.350000	-0.869106	0.646042	-0.078585	-0.858230	0.656157	0.165854	-0.830148	0.856296	-0.088350	-0.805434	0.871915	0.176887	-0.652054	0.710856	-0.219050	-0.629024	1.204831	-0.044164	-0.668808	1.194856	0.052214				-0.360318	0.611625	-0.095491	-0.626048	0.730600	0.272658	-0.185507	0.077984	-0.205067				-0.158811	0.076440	0.133115	-0.331785	0.659923	0.136188				0.237799	0.691556	-0.233983
14683	122.358333	-0.869088	0.646062	-0.078586	-0.858237	0.656215	0.165872	-0.830086	0.856295	-0.088363	-0.805393	0.871955	0.176883	-0.652106	0.710838	-0.219089	-0.629398	1.204781	-0.044205	-0.669037	1.194742	0.052221				-0.360378	0.611820	-0.095446	-0.625982	0.730673	0.272556	-0.185509	0.077978	-0.205068				-0.158822	0.076398	0.133126	-0.331797	0.659876	0.136164				0.237649	0.691526	-0.233858
14684	122.366667	-0.869063	0.646081	-0.078581	-0.858205	0.656250	0.165865	-0.829999	0.856295	-0.088362	-0.805394	0.872075	0.176939	-0.652139	0.710827	-0.219114	-0.629749	1.204742	-0.044257	-0.669262	1.194625	0.052223				-0.360427	0.612013	-0.095395	-0.625889	0.730726	0.272514	-0.185508	0.077985	-0.205074				-0.158836	0.076353	0.133144	-0.331789	0.659841	0.136147				0.237438	0.691490	-0.233756
14685	122.375000	-0.869018	0.646101	-0.078588	-0.858132	0.656259	0.165847	-0.829949	0.856288	-0.088378	-0.805147	0.872036	0.176823	-0.652159	0.710823	-0.219147	-0.630085	1.204651	-0.044237	-0.669511	1.194562	0.052349				-0.360462	0.612199	-0.095330	-0.625793	0.730788	0.272467	-0.185505	0.077985	-0.205067				-0.158832	0.076399	0.133133	-0.331778	0.659833	0.136128				0.237195	0.691443	-0.233733
14686	122.383333	-0.868998	0.646130	-0.078574	-0.858092	0.656290	0.165847	-0.829878	0.856286	-0.088381	-0.805205	0.872144	0.176904	-0.652174	0.710815	-0.219157	-0.630412	1.204609	-0.044235	-0.669704	1.194378	0.052217				-0.360469	0.612373	-0.095254	-0.625700	0.730852	0.272426	-0.185500	0.077987	-0.205067				-0.158817	0.076440	0.133127	-0.331764	0.659845	0.136096				0.236937	0.691409	-0.233695
14687	122.391667	-0.868951	0.646150	-0.078580	-0.858039	0.656319	0.165849	-0.829823	0.856280	-0.088382	-0.805175	0.872267	0.176989	-0.652192	0.710817	-0.219160	-0.630772	1.204540	-0.044261	-0.669925	1.194280	0.052205				-0.360449	0.612532	-0.095169	-0.625597	0.730922	0.272379	-0.185499	0.077985	-0.205061				-0.158842	0.076363	0.133150	-0.331756	0.659889	0.136044				0.236629	0.691396	-0.233596
14688	122.400000	-0.868916	0.646169	-0.078574	-0.857985	0.656342	0.165848	-0.829784	0.856274	-0.088382	-0.804851	0.872110	0.176770	-0.652205	0.710819	-0.219167	-0.631105	1.204511	-0.044321	-0.670152	1.194204	0.052198				-0.360405	0.612664	-0.095078	-0.625467	0.730993	0.272373	-0.185495	0.077990	-0.205058				-0.158845	0.076369	0.133151	-0.331753	0.659951	0.135975				0.236280	0.691385	-0.233472
14689	122.408333	-0.868893	0.646198	-0.078564	-0.857926	0.656358	0.165847	-0.829749	0.856259	-0.088385	-0.804945	0.872329	0.176967	-0.652208	0.710822	-0.219171	-0.631412	1.204494	-0.044376	-0.670386	1.194094	0.052186				-0.360339	0.612737	-0.095002	-0.624962	0.732012	0.273277	-0.185494	0.077994	-0.205053				-0.158810	0.076455	0.133127	-0.331771	0.660029	0.135895				0.235904	0.691335	-0.233347
14690	122.416667	-0.868845	0.646186	-0.078577	-0.857867	0.656370	0.165844	-0.829721	0.856231	-0.088383	-0.804855	0.872336	0.176954	-0.652213	0.710819	-0.219177	-0.631739	1.204452	-0.044429	-0.670609	1.194021	0.052197				-0.360258	0.612749	-0.094933	-0.624856	0.732063	0.273229	-0.185489	0.077990	-0.205048				-0.158807	0.076452	0.133132	-0.331796	0.660105	0.135807				0.235487	0.691287	-0.233212
14691	122.425000	-0.868811	0.646185	-0.078580	-0.857806	0.656372	0.165840	-0.829697	0.856200	-0.088387	-0.804771	0.872333	0.176939	-0.652230	0.710816	-0.219181	-0.632090	1.204391	-0.044452	-0.670832	1.193899	0.052180				-0.360166	0.612669	-0.094900	-0.624960	0.731634	0.272709	-0.185488	0.077983	-0.205045				-0.158832	0.076366	0.133149	-0.331823	0.660162	0.135724				0.235084	0.691272	-0.233016
14692	122.433333	-0.868773	0.646182	-0.078583	-0.857735	0.656375	0.165832	-0.829677	0.856164	-0.088386	-0.804690	0.872338	0.176930	-0.652236	0.710813	-0.219206	-0.632408	1.204321	-0.044506	-0.671079	1.193752	0.052136				-0.360078	0.612519	-0.094904	-0.625061	0.731200	0.272194	-0.185489	0.077978	-0.205058				-0.158797	0.076446	0.133108	-0.331849	0.660197	0.135646				0.234674	0.691254	-0.232827
14693	122.441667	-0.868749	0.646180	-0.078535	-0.857679	0.656375	0.165836	-0.829653	0.856119	-0.088395	-0.804612	0.872331	0.176923	-0.652232	0.710794	-0.219242	-0.632758	1.204238	-0.044568	-0.671439	1.193675	0.052267				-0.359997	0.612313	-0.094933	-0.624591	0.732201	0.273074	-0.185486	0.077969	-0.205063				-0.158804	0.076434	0.133095	-0.331873	0.660221	0.135579				0.234181	0.691222	-0.232530
14694	122.450000	-0.868709	0.646167	-0.078591	-0.857629	0.656373	0.165841	-0.829634	0.856076	-0.088394	-0.804656	0.872315	0.176960	-0.652229	0.710774	-0.219275	-0.633184	1.204126	-0.044545	-0.671698	1.193550	0.052415				-0.359926	0.612083	-0.094997	-0.624527	0.732231	0.273008	-0.185491	0.077964	-0.205072				-0.158798	0.076418	0.133090	-0.331908	0.660234	0.135516				0.233659	0.691168	-0.232129
14695	122.458333	-0.868685	0.646158	-0.078590	-0.857583	0.656369	0.165856	-0.829624	0.856026	-0.088405	-0.804558	0.872252	0.176920	-0.652217	0.710746	-0.219330	-0.633552	1.204045	-0.044607	-0.671960	1.193289	0.052159				-0.359874	0.611835	-0.095061	-0.624802	0.731313	0.272082	-0.185492	0.077962	-0.205085				-0.158836	0.076329	0.133104	-0.331965	0.660246	0.135456				0.233093	0.691139	-0.231620
14696	122.466667	-0.868670	0.646150	-0.078589	-0.857534	0.656362	0.165863	-0.829618	0.855993	-0.088404	-0.804412	0.872283	0.176914	-0.652197	0.710720	-0.219380	-0.633947	1.203936	-0.044653	-0.672207	1.193017	0.052113				-0.359840	0.611616	-0.095121	-0.624673	0.731353	0.272145	-0.185491	0.077953	-0.205085				-0.158805	0.076408	0.133078	-0.332049	0.660268	0.135386				0.232489	0.691132	-0.231047
14697	122.475000	-0.868659	0.646147	-0.078586	-0.857492	0.656354	0.165870	-0.829624	0.855959	-0.088396	-0.804414	0.872258	0.176944	-0.652171	0.710698	-0.219430	-0.634361	1.203816	-0.044677	-0.672621	1.192855	0.052122				-0.359807	0.611477	-0.095157	-0.624578	0.731382	0.272150	-0.185490	0.077963	-0.205089				-0.158815	0.076371	0.133093	-0.332193	0.660312	0.135293				0.231845	0.691145	-0.230316
14698	122.483333	-0.868654	0.646147	-0.078583	-0.857450	0.656343	0.165878	-0.829640	0.855931	-0.088389	-0.804295	0.872225	0.176918	-0.652145	0.710674	-0.219473	-0.634810	1.203706	-0.044672	-0.672955	1.192655	0.052145				-0.359769	0.611402	-0.095167	-0.624477	0.731398	0.272150	-0.185486	0.077968	-0.205078				-0.158827	0.076338	0.133119	-0.332402	0.660387	0.135163				0.231147	0.691158	-0.229455
14699	122.491667	-0.868646	0.646130	-0.078582	-0.857432	0.656335	0.165890	-0.829847	0.855940	-0.088473	-0.804286	0.872153	0.176917	-0.652127	0.710655	-0.219513	-0.635253	1.203582	-0.044669	-0.673395	1.192538	0.052418				-0.359731	0.611398	-0.095153	-0.623984	0.732266	0.273016	-0.185487	0.077977	-0.205075				-0.158809	0.076386	0.133126	-0.332708	0.660477	0.134992				0.230427	0.691146	-0.228477
14700	122.500000	-0.868646	0.646107	-0.078575	-0.857405	0.656318	0.165897	-0.829866	0.855893	-0.088460	-0.804017	0.871947	0.176720	-0.652114	0.710629	-0.219543	-0.635686	1.203502	-0.044692	-0.673731	1.192308	0.052395				-0.359703	0.611423	-0.095147	-0.623864	0.732288	0.273015	-0.185484	0.077975	-0.205071				-0.158795	0.076428	0.133123	-0.333070	0.660564	0.134776				0.229643	0.691119	-0.227367
14701	122.508333	-0.868649	0.646079	-0.078575	-0.857394	0.656300	0.165904	-0.829897	0.855843	-0.088456	-0.804038	0.871920	0.176748	-0.652087	0.710590	-0.219515	-0.636138	1.203404	-0.044702	-0.674018	1.192033	0.052173				-0.359676	0.611462	-0.095147	-0.623734	0.732323	0.273024	-0.185482	0.077967	-0.205072				-0.158793	0.076423	0.133127	-0.333483	0.660650	0.134532				0.228789	0.691118	-0.226051
14702	122.516667	-0.868657	0.646049	-0.078572	-0.857387	0.656280	0.165915	-0.829930	0.855795	-0.088449	-0.804059	0.871900	0.176780	-0.652121	0.710597	-0.219627	-0.636612	1.203302	-0.044687	-0.674402	1.191808	0.052162				-0.359649	0.611476	-0.095160	-0.623598	0.732364	0.273042	-0.185485	0.077972	-0.205083				-0.158789	0.076418	0.133117	-0.333948	0.660731	0.134280				0.227955	0.691109	-0.224657
14703	122.525000	-0.868678	0.646019	-0.078564	-0.857385	0.656260	0.165928	-0.829965	0.855746	-0.088441	-0.803960	0.871880	0.176758	-0.652145	0.710584	-0.219651	-0.637062	1.203229	-0.044700	-0.674849	1.191669	0.052457				-0.359632	0.611428	-0.095210	-0.623424	0.732447	0.273166	-0.185487	0.077957	-0.205083				-0.158796	0.076406	0.133108	-0.334469	0.660807	0.133998				0.227121	0.691037	-0.223187
14704	122.533333	-0.868688	0.645994	-0.078565	-0.857389	0.656245	0.165938	-0.830003	0.855704	-0.088435	-0.803853	0.871861	0.176739	-0.652130	0.710526	-0.219529	-0.637516	1.203134	-0.044692	-0.675170	1.191341	0.052209				-0.359625	0.611316	-0.095294	-0.623262	0.732545	0.273316	-0.185489	0.077961	-0.205095				-0.158795	0.076387	0.133098	-0.335044	0.660889	0.133710				0.226253	0.690859	-0.221669
14705	122.541667	-0.868710	0.645975	-0.078562	-0.857388	0.656235	0.165947	-0.830046	0.855677	-0.088427	-0.803807	0.871850	0.176747	-0.652158	0.710434	-0.219518	-0.638004	1.203045	-0.044646	-0.675589	1.191090	0.052259				-0.359635	0.611146	-0.095424	-0.623579	0.731760	0.272505	-0.185490	0.077949	-0.205092				-0.158806	0.076346	0.133097	-0.335715	0.660996	0.133396				0.225413	0.690674	-0.220145
14706	122.550000	-0.868739	0.645964	-0.078556	-0.857398	0.656227	0.165958	-0.830083	0.855648	-0.088418	-0.803758	0.871850	0.176754	-0.652191	0.710341	-0.219518	-0.638459	1.203004	-0.044649	-0.675997	1.190868	0.052324				-0.359653	0.610950	-0.095578	-0.623501	0.731868	0.272609	-0.185492	0.077951	-0.205092				-0.158821	0.076299	0.133105	-0.336430	0.661145	0.132965				0.224585	0.690644	-0.218818
14707	122.558333	-0.868782	0.645955	-0.078538	-0.857404	0.656230	0.165961	-0.830129	0.855637	-0.088404	-0.803800	0.871955	0.176869	-0.652248	0.710331	-0.219559	-0.638959	1.202976	-0.044570	-0.676422	1.190636	0.052386				-0.359674	0.610753	-0.095733	-0.622966	0.732920	0.273775	-0.185490	0.077955	-0.205088				-0.158790	0.076393	0.133082	-0.337125	0.661343	0.132364				0.223776	0.690568	-0.217597
14708	122.566667	-0.868798	0.645949	-0.078533	-0.857410	0.656227	0.165968	-0.830179	0.855620	-0.088394	-0.803845	0.872064	0.176987	-0.652290	0.710320	-0.219606	-0.639409	1.202958	-0.044498	-0.676821	1.190355	0.052421				-0.359706	0.610570	-0.095890	-0.622928	0.733059	0.273925	-0.185489	0.077968	-0.205093				-0.158791	0.076389	0.133082	-0.337852	0.661545	0.131659				0.222952	0.690443	-0.216394
14709	122.575000	-0.868836	0.645945	-0.078520	-0.857429	0.656226	0.165983	-0.830219	0.855599	-0.088379	-0.803796	0.872079	0.177002	-0.652312	0.710317	-0.219650	-0.639907	1.202907	-0.044382	-0.677237	1.190153	0.052487				-0.359755	0.610419	-0.096042	-0.622893	0.733250	0.274115	-0.185493	0.077972	-0.205093				-0.158798	0.076354	0.133095	-0.338557	0.661724	0.130961				0.222181	0.690304	-0.215176
14710	122.583333	-0.868860	0.645943	-0.078508	-0.857439	0.656230	0.165986	-0.830087	0.855543	-0.088284	-0.803760	0.872101	0.177018	-0.652306	0.710328	-0.219682	-0.640342	1.202920	-0.044281	-0.677634	1.189923	0.052521				-0.359820	0.610298	-0.096186	-0.623294	0.732471	0.273357	-0.185500	0.077976	-0.205101				-0.158814	0.076317	0.133098	-0.339341	0.661910	0.130035				0.221432	0.690137	-0.213878
14711	122.591667	-0.868891	0.645936	-0.078490	-0.857471	0.656245	0.166004	-0.830216	0.855560	-0.088314	-0.803740	0.872126	0.177039	-0.652262	0.710339	-0.219680	-0.640755	1.202987	-0.044249	-0.678080	1.189773	0.052735				-0.359922	0.610214	-0.096343	-0.623205	0.732635	0.273573	-0.185500	0.077982	-0.205107				-0.158783	0.076396	0.133063	-0.340091	0.662069	0.129045				0.220807	0.690027	-0.212640
14712	122.600000	-0.868933	0.645938	-0.078471	-0.857493	0.656257	0.166015	-0.830338	0.855571	-0.088345	-0.803728	0.872151	0.177055	-0.652203	0.710371	-0.219647	-0.641161	1.203010	-0.044151	-0.678442	1.189496	0.052658				-0.360046	0.610156	-0.096499	-0.623090	0.732797	0.273789	-0.185506	0.077987	-0.205107				-0.158787	0.076392	0.133067	-0.340821	0.662218	0.127960				0.220198	0.689947	-0.211403
14713	122.608333	-0.868955	0.645939	-0.078458	-0.857509	0.656273	0.166028	-0.830361	0.855544	-0.088347	-0.803724	0.872173	0.177064	-0.652126	0.710422	-0.219592	-0.641571	1.203038	-0.044056	-0.678839	1.189290	0.052702				-0.360174	0.610097	-0.096675	-0.622794	0.733392	0.274354	-0.185508	0.077986	-0.205106				-0.158803	0.076348	0.133067	-0.341481	0.662331	0.126853				0.219623	0.689846	-0.210157
14714	122.616667	-0.868976	0.645928	-0.078449	-0.857536	0.656288	0.166041	-0.830369	0.855514	-0.088343	-0.803731	0.872197	0.177069	-0.652067	0.710480	-0.219549	-0.641964	1.203062	-0.043941	-0.679248	1.189102	0.052761				-0.360302	0.610019	-0.096907	-0.622826	0.733139	0.274180	-0.185508	0.077978	-0.205101				-0.158574	0.076217	0.133404	-0.342170	0.662414	0.125497				0.219058	0.689668	-0.208946
14715	122.625000	-0.869015	0.645949	-0.078420	-0.857557	0.656301	0.166051	-0.830375	0.855480	-0.088354	-0.803764	0.872228	0.177072	-0.652036	0.710523	-0.219524	-0.642319	1.203135	-0.043968	-0.679661	1.188852	0.052800				-0.360410	0.609867	-0.097232	-0.622514	0.733695	0.274757	-0.185508	0.077982	-0.205100				-0.158605	0.076122	0.133423	-0.342696	0.662425	0.124318				0.218566	0.689565	-0.207823
14716	122.633333	-0.869038	0.645932	-0.078418	-0.857588	0.656307	0.166057	-0.830359	0.855443	-0.088375	-0.803613	0.872048	0.176859	-0.652038	0.710576	-0.219541	-0.642688	1.203067	-0.043764	-0.680060	1.188627	0.052861				-0.360660	0.609464	-0.097448	-0.622605	0.733407	0.274494	-0.185512	0.077983	-0.205090				-0.158569	0.076220	0.133411	-0.343212	0.662346	0.122965				0.218136	0.689551	-0.206882
14717	122.641667	-0.869092	0.645912	-0.078368	-0.857615	0.656308	0.166062	-0.830332	0.855412	-0.088404	-0.803759	0.872184	0.176958	-0.652063	0.710623	-0.219599	-0.643067	1.203158	-0.043796	-0.680408	1.188348	0.052882				-0.360685	0.609348	-0.097913	-0.622287	0.733969	0.275097	-0.185510	0.077986	-0.205087				-0.158601	0.076133	0.133440	-0.343597	0.662169	0.121500				0.217759	0.689580	-0.206080
14718	122.650000	-0.869100	0.645906	-0.078409	-0.857643	0.656305	0.166065	-0.830115	0.855330	-0.088350	-0.803913	0.872313	0.177055	-0.652088	0.710661	-0.219699	-0.643375	1.203159	-0.043717	-0.680765	1.188114	0.052956				-0.360923	0.608985	-0.098086	-0.621982	0.734501	0.275654	-0.185513	0.077986	-0.205085				-0.158572	0.076228	0.133434	-0.343831	0.661889	0.120111				0.217403	0.689559	-0.205304
14719	122.658333	-0.869136	0.645902	-0.078390	-0.857666	0.656296	0.166064	-0.830068	0.855300	-0.088395	-0.803958	0.872238	0.176967	-0.652087	0.710684	-0.219814	-0.643705	1.203140	-0.043599	-0.681123	1.187902	0.053067				-0.361276	0.608478	-0.097961	-0.621933	0.734602	0.275703	-0.185513	0.077986	-0.205099				-0.158572	0.076233	0.133428	-0.343880	0.661427	0.118624				0.217153	0.689587	-0.204603
14720	122.666667	-0.869153	0.645868	-0.078399	-0.857698	0.656292	0.166061	-0.830014	0.855278	-0.088436	-0.804132	0.872285	0.177012	-0.652068	0.710708	-0.219915	-0.644020	1.203123	-0.043425	-0.681420	1.187715	0.053157				-0.361436	0.608152	-0.098008	-0.621868	0.734704	0.275721	-0.185516	0.077975	-0.205103				-0.158605	0.076144	0.133439	-0.343852	0.660833	0.116985				0.216902	0.689631	-0.203864
14721	122.675000	-0.869243	0.645823	-0.078281	-0.857732	0.656292	0.166056	-0.829949	0.855255	-0.088480	-0.804168	0.872355	0.176998	-0.652037	0.710742	-0.219984	-0.644287	1.203109	-0.043277	-0.681736	1.187571	0.053380				-0.361700	0.607440	-0.097631	-0.621790	0.734805	0.275705	-0.185519	0.077988	-0.205106				-0.158577	0.076237	0.133418	-0.343641	0.660145	0.115285				0.216619	0.689655	-0.203012
14722	122.683333	-0.869232	0.645834	-0.078318	-0.857759	0.656286	0.166048	-0.829924	0.855235	-0.088526	-0.804211	0.872428	0.176987	-0.652000	0.710779	-0.220031	-0.644541	1.203137	-0.043180	-0.681953	1.187329	0.053332				-0.361775	0.606888	-0.097523	-0.621705	0.734905	0.275653	-0.185516	0.077994	-0.205105				-0.158578	0.076235	0.133416	-0.343447	0.659317	0.113516				0.216371	0.689693	-0.202041
14723	122.691667	-0.869194	0.645845	-0.078418	-0.857789	0.656292	0.166040	-0.829844	0.855222	-0.088555	-0.804408	0.872428	0.176999	-0.652016	0.711002	-0.220137	-0.644759	1.203145	-0.043045	-0.682211	1.187176	0.053482				-0.361780	0.606181	-0.097349	-0.621620	0.735013	0.275565	-0.185517	0.077998	-0.205100				-0.158582	0.076240	0.133412	-0.343300	0.658410	0.111593				0.216188	0.689775	-0.200901
14724	122.700000	-0.869197	0.645851	-0.078435	-0.857859	0.656322	0.166048	-0.829785	0.855212	-0.088583	-0.804475	0.872445	0.176971	-0.651916	0.710897	-0.220094	-0.644991	1.203157	-0.042849	-0.682529	1.187146	0.053906				-0.361756	0.605361	-0.097130	-0.621597	0.734970	0.275248	-0.185518	0.077994	-0.205097				-0.158607	0.076146	0.133424	-0.343255	0.657411	0.109549				0.216030	0.689830	-0.199650
14725	122.708333	-0.869184	0.645858	-0.078457	-0.857840	0.656302	0.165999	-0.829718	0.855204	-0.088610	-0.804474	0.872475	0.176933	-0.651898	0.711139	-0.220198	-0.645216	1.203183	-0.042644	-0.682715	1.187013	0.053966				-0.361742	0.604397	-0.096957	-0.621502	0.735104	0.275132	-0.185516	0.078000	-0.205092				-0.158596	0.076196	0.133421	-0.343389	0.656517	0.107460				0.215876	0.689852	-0.198294
14726	122.716667	-0.869169	0.645867	-0.078484	-0.857861	0.656302	0.165972	-0.829665	0.855222	-0.088631	-0.804461	0.872499	0.176905	-0.651804	0.711221	-0.220231	-0.645374	1.203255	-0.042533	-0.682896	1.186887	0.054036				-0.361767	0.603349	-0.096794	-0.621390	0.735104	0.274942	-0.185511	0.077996	-0.205095				-0.158577	0.076245	0.133422	-0.343678	0.655573	0.105248				0.215704	0.689841	-0.196889
14727	122.725000	-0.869146	0.645891	-0.078516	-0.857874	0.656304	0.165940	-0.829600	0.855234	-0.088659	-0.804613	0.872469	0.176928	-0.651669	0.711304	-0.220262	-0.645551	1.203305	-0.042354	-0.683059	1.186762	0.054056				-0.361842	0.602270	-0.096676	-0.621258	0.734977	0.274689	-0.185512	0.077998	-0.205091				-0.158595	0.076203	0.133429	-0.344199	0.654703	0.103009				0.215484	0.689803	-0.195483
14728	122.733333	-0.869158	0.645949	-0.078534	-0.857883	0.656299	0.165905	-0.829544	0.855259	-0.088675	-0.804591	0.872503	0.176929	-0.651499	0.711394	-0.220290	-0.645779	1.203307	-0.042099	-0.683259	1.186679	0.054201				-0.361937	0.601161	-0.096546	-0.621103	0.734949	0.274529	-0.185514	0.077989	-0.205092				-0.158602	0.076167	0.133439	-0.344838	0.653821	0.100745				0.215260	0.689796	-0.194016
14729	122.741667	-0.869096	0.645928	-0.078533	-0.857886	0.656297	0.165873	-0.829493	0.855281	-0.088690	-0.804542	0.872474	0.176906	-0.651283	0.711485	-0.220309	-0.645909	1.203405	-0.041969	-0.683425	1.186602	0.054379				-0.362000	0.600129	-0.096448	-0.620916	0.734845	0.274385	-0.185511	0.077983	-0.205096				-0.158580	0.076248	0.133416	-0.345597	0.652909	0.098508				0.215024	0.689730	-0.192477
14730	122.750000	-0.869031	0.645980	-0.078620	-0.857877	0.656299	0.165842	-0.829455	0.855324	-0.088688	-0.804549	0.872453	0.176929	-0.651060	0.711579	-0.220302	-0.646008	1.203489	-0.041872	-0.683573	1.186497	0.054440				-0.362017	0.599169	-0.096333	-0.620720	0.734845	0.274295	-0.185516	0.077983	-0.205104				-0.158600	0.076149	0.133426	-0.346392	0.651922	0.096319				0.214742	0.689632	-0.190856
14731	122.758333	-0.868987	0.646029	-0.078645	-0.857876	0.656297	0.165819	-0.829392	0.855348	-0.088695	-0.804653	0.872395	0.176983	-0.650834	0.711685	-0.220266	-0.646136	1.203549	-0.041703	-0.683759	1.186438	0.054583				-0.361965	0.598435	-0.096242	-0.620471	0.734852	0.274268	-0.185510	0.077982	-0.205095				-0.158606	0.076144	0.133431	-0.347212	0.650785	0.094174				0.214358	0.689356	-0.189313
14732	122.766667	-0.868928	0.646059	-0.078681	-0.857874	0.656289	0.165796	-0.829349	0.855393	-0.088678	-0.804638	0.872359	0.177013	-0.650613	0.711799	-0.220197	-0.646314	1.203579	-0.041463	-0.683914	1.186361	0.054716				-0.361850	0.597838	-0.096152	-0.620132	0.734749	0.274247	-0.185510	0.077990	-0.205087				-0.158606	0.076141	0.133434	-0.347946	0.649502	0.092218				0.213935	0.689066	-0.187920
14733	122.775000	-0.868916	0.646072	-0.078657	-0.857864	0.656279	0.165773	-0.829336	0.855421	-0.088675	-0.804496	0.872330	0.177011	-0.650415	0.711903	-0.220114	-0.646402	1.203656	-0.041339	-0.684143	1.186367	0.055039				-0.361631	0.597378	-0.096099	-0.619833	0.734661	0.274169	-0.185503	0.077977	-0.205082				-0.158580	0.076227	0.133416	-0.348620	0.648015	0.090328				0.213484	0.688887	-0.186680
14734	122.783333	-0.868837	0.646109	-0.078743	-0.857851	0.656269	0.165754	-0.829290	0.855446	-0.088658	-0.804458	0.872280	0.177049	-0.650239	0.711998	-0.220017	-0.646485	1.203726	-0.041211	-0.684229	1.186218	0.054967				-0.361358	0.597024	-0.096074	-0.619480	0.734583	0.274117	-0.185499	0.077980	-0.205088				-0.158578	0.076230	0.133408	-0.349201	0.646363	0.088557				0.213013	0.688788	-0.185491
14735	122.791667	-0.868802	0.646122	-0.078764	-0.857852	0.656250	0.165744	-0.829265	0.855470	-0.088643	-0.804408	0.872228	0.177084	-0.650091	0.712119	-0.219991	-0.646582	1.203782	-0.041043	-0.684374	1.186144	0.055069				-0.361079	0.596806	-0.096128	-0.619058	0.734541	0.274127	-0.185501	0.077974	-0.205081				-0.158607	0.076146	0.133432	-0.349692	0.644517	0.086927				0.212516	0.688661	-0.184359
14736	122.800000	-0.868808	0.646119	-0.078711	-0.857849	0.656238	0.165739	-0.829428	0.855547	-0.088709	-0.804166	0.871968	0.176918	-0.649908	0.712198	-0.219850	-0.646712	1.203786	-0.040809	-0.684507	1.186086	0.055171				-0.360858	0.596656	-0.096267	-0.618585	0.734493	0.274118	-0.185499	0.077970	-0.205073				-0.158583	0.076243	0.133428	-0.350147	0.642525	0.085431				0.211992	0.688537	-0.183196
14737	122.808333	-0.868770	0.646121	-0.078781	-0.857828	0.656229	0.165737	-0.829416	0.855571	-0.088687	-0.804108	0.871922	0.176969	-0.649738	0.712366	-0.219904	-0.646728	1.203894	-0.040760	-0.684686	1.186056	0.055401				-0.360720	0.596510	-0.096535	-0.618056	0.734462	0.274151	-0.185493	0.077978	-0.205075				-0.158580	0.076254	0.133427	-0.350548	0.640437	0.084099				0.211460	0.688425	-0.182051
14738	122.816667	-0.868716	0.646160	-0.078802	-0.857814	0.656229	0.165748	-0.829405	0.855598	-0.088659	-0.804166	0.871834	0.177046	-0.649535	0.712475	-0.219843	-0.646833	1.203928	-0.040565	-0.684849	1.186032	0.055627				-0.360631	0.596389	-0.096903	-0.617476	0.734573	0.274280	-0.185489	0.077971	-0.205073				-0.158577	0.076255	0.133432	-0.350936	0.638324	0.082866				0.210906	0.688360	-0.180948
14739	122.825000	-0.868695	0.646178	-0.078797	-0.857788	0.656235	0.165762	-0.829401	0.855625	-0.088629	-0.804079	0.871834	0.177112	-0.649337	0.712593	-0.219806	-0.646884	1.203992	-0.040437	-0.684916	1.185976	0.055596				-0.360579	0.596255	-0.097321	-0.616845	0.734471	0.274198	-0.185491	0.077976	-0.205072				-0.158606	0.076161	0.133447	-0.351383	0.636200	0.081710				0.210345	0.688319	-0.179892
14740	122.833333	-0.868709	0.646208	-0.078669	-0.857760	0.656250	0.165780	-0.829398	0.855651	-0.088593	-0.803893	0.871809	0.177128	-0.649140	0.712687	-0.219795	-0.646937	1.204065	-0.040318	-0.685006	1.185891	0.055567				-0.360526	0.596128	-0.097697	-0.616099	0.734538	0.274400	-0.185487	0.077980	-0.205066				-0.158575	0.076252	0.133431	-0.351792	0.634154	0.080626				0.209750	0.688288	-0.178874
14741	122.841667	-0.868668	0.646214	-0.078773	-0.857717	0.656272	0.165801	-0.829395	0.855674	-0.088554	-0.804054	0.871939	0.177396	-0.648974	0.712770	-0.219798	-0.646987	1.204159	-0.040208	-0.685121	1.185842	0.055630				-0.360491	0.596100	-0.098307	-0.615343	0.734613	0.274550	-0.185486	0.077979	-0.205065				-0.158570	0.076245	0.133433	-0.352187	0.632190	0.079594				0.209093	0.688277	-0.177876
14742	122.850000	-0.868660	0.646238	-0.078760	-0.857679	0.656290	0.165825	-0.829393	0.855692	-0.088517	-0.803893	0.871835	0.177351	-0.648812	0.712865	-0.219786	-0.647029	1.204226	-0.040105	-0.685261	1.185811	0.055721				-0.360414	0.596021	-0.098647	-0.614559	0.734751	0.274751	-0.185487	0.077964	-0.205061				-0.158601	0.076145	0.133445	-0.352561	0.630321	0.078613				0.208416	0.688269	-0.176930
14743	122.858333	-0.868655	0.646255	-0.078743	-0.857647	0.656313	0.165851	-0.829399	0.855704	-0.088472	-0.803889	0.871900	0.177517	-0.648676	0.712945	-0.219771	-0.647072	1.204305	-0.040014	-0.685431	1.185826	0.055915				-0.360318	0.595997	-0.098950	-0.613770	0.734646	0.274850	-0.185487	0.077964	-0.205067				-0.158582	0.076195	0.133429	-0.352871	0.628502	0.077617				0.207681	0.688260	-0.176110
14744	122.866667	-0.868698	0.646244	-0.078651	-0.857610	0.656330	0.165885	-0.829401	0.855715	-0.088423	-0.803561	0.871726	0.177369	-0.648569	0.713024	-0.219756	-0.647113	1.204412	-0.039940	-0.685600	1.185837	0.056098				-0.360196	0.595961	-0.098997	-0.612913	0.734839	0.274999	-0.185485	0.077968	-0.205072				-0.158567	0.076251	0.133420	-0.353095	0.626740	0.076662				0.206899	0.688277	-0.175332
14745	122.875000	-0.868649	0.646289	-0.078700	-0.857563	0.656342	0.165918	-0.829406	0.855722	-0.088376	-0.803469	0.871709	0.177434	-0.648498	0.713097	-0.219731	-0.647158	1.204488	-0.039869	-0.685741	1.185801	0.056137				-0.360096	0.596071	-0.099156	-0.612083	0.735000	0.275157	-0.185490	0.077972	-0.205075				-0.158580	0.076201	0.133433	-0.353199	0.625014	0.075746				0.206056	0.688285	-0.174627
14746	122.883333	-0.868646	0.646304	-0.078672	-0.857533	0.656348	0.165964	-0.829409	0.855723	-0.088328	-0.803505	0.871695	0.177547	-0.648462	0.713166	-0.219707	-0.647199	1.204543	-0.039785	-0.685879	1.185770	0.056180				-0.359957	0.596333	-0.099173	-0.611273	0.735054	0.275249	-0.185494	0.077970	-0.205074				-0.158576	0.076247	0.133432	-0.353186	0.623314	0.074876				0.205257	0.688261	-0.173964
14747	122.891667	-0.868670	0.646304	-0.078608	-0.857496	0.656356	0.166012	-0.829414	0.855725	-0.088273	-0.803285	0.871676	0.177555	-0.648452	0.713225	-0.219683	-0.647249	1.204638	-0.039749	-0.685936	1.185704	0.056009				-0.359811	0.596740	-0.099046	-0.610467	0.735334	0.275442	-0.185497	0.077969	-0.205076				-0.158586	0.076194	0.133440	-0.353044	0.621610	0.074086				0.204311	0.688312	-0.173299
14748	122.900000	-0.868641	0.646335	-0.078601	-0.857460	0.656357	0.166057	-0.829252	0.855680	-0.088133	-0.803197	0.871661	0.177617	-0.648497	0.713261	-0.219684	-0.647294	1.204690	-0.039702	-0.686138	1.185741	0.056157				-0.359695	0.597079	-0.098907	-0.609770	0.735260	0.275498	-0.185500	0.077981	-0.205083				-0.158603	0.076147	0.133449	-0.352791	0.619914	0.073385				0.203411	0.688327	-0.172652
14749	122.908333	-0.868639	0.646345	-0.078563	-0.857431	0.656373	0.166123	-0.829264	0.855676	-0.088081	-0.803107	0.871658	0.177684	-0.648501	0.713262	-0.219555	-0.647345	1.204777	-0.039667	-0.686289	1.185703	0.056172				-0.359595	0.597299	-0.098719	-0.608947	0.735614	0.275698	-0.185504	0.077993	-0.205088				-0.158599	0.076151	0.133441	-0.352372	0.618246	0.072860				0.202468	0.688313	-0.171984
14750	122.916667	-0.868637	0.646354	-0.078523	-0.857382	0.656375	0.166165	-0.829284	0.855673	-0.088026	-0.803020	0.871656	0.177745	-0.648553	0.713293	-0.219561	-0.647438	1.204797	-0.039575	-0.686423	1.185676	0.056141				-0.359503	0.597475	-0.098464	-0.608155	0.735723	0.275623	-0.185509	0.077988	-0.205081				-0.158603	0.076144	0.133442	-0.351850	0.616577	0.072482				0.201495	0.688319	-0.171248
14751	122.925000	-0.868664	0.646353	-0.078450	-0.857348	0.656413	0.166232	-0.829310	0.855669	-0.087967	-0.803034	0.871774	0.177910	-0.648617	0.713295	-0.219579	-0.647503	1.204856	-0.039534	-0.686492	1.185578	0.055887				-0.359447	0.597589	-0.098164	-0.607475	0.735844	0.275697	-0.185506	0.077987	-0.205085				-0.158575	0.076235	0.133418	-0.351199	0.614902	0.072330				0.200508	0.688283	-0.170533
14752	122.933333	-0.868620	0.646361	-0.078435	-0.857286	0.656409	0.166265	-0.829359	0.855665	-0.087910	-0.802866	0.871694	0.177873	-0.648684	0.713286	-0.219585	-0.647641	1.204776	-0.039417	-0.686607	1.185506	0.055703				-0.359421	0.597607	-0.097879	-0.606744	0.736160	0.275767	-0.185506	0.077991	-0.205092				-0.158572	0.076243	0.133409	-0.350514	0.613301	0.072288				0.199491	0.688267	-0.169776
14753	122.941667	-0.868645	0.646359	-0.078368	-0.857273	0.656479	0.166347	-0.829374	0.855633	-0.087854	-0.802978	0.871920	0.178135	-0.648753	0.713262	-0.219592	-0.647682	1.204839	-0.039446	-0.686794	1.185552	0.055743				-0.359442	0.597507	-0.097632	-0.606045	0.736310	0.275756	-0.185510	0.077998	-0.205098				-0.158596	0.076157	0.133431	-0.349787	0.611834	0.072364				0.198433	0.688179	-0.169055
14754	122.950000	-0.868598	0.646368	-0.078352	-0.857219	0.656500	0.166396	-0.829415	0.855603	-0.087794	-0.803010	0.871916	0.178224	-0.648804	0.713177	-0.219485	-0.647722	1.204898	-0.039485	-0.686938	1.185525	0.055614				-0.359457	0.597327	-0.097427	-0.605431	0.736517	0.275965	-0.185512	0.077986	-0.205088				-0.158590	0.076152	0.133440	-0.349039	0.610431	0.072504				0.197361	0.688081	-0.168322
14755	122.958333	-0.868615	0.646378	-0.078258	-0.857137	0.656535	0.166445	-0.829457	0.855565	-0.087728	-0.802838	0.871970	0.178255	-0.648863	0.713120	-0.219464	-0.647764	1.204961	-0.039543	-0.687103	1.185528	0.055506				-0.359469	0.597070	-0.097253	-0.604836	0.736686	0.275954	-0.185507	0.077988	-0.205094				-0.158561	0.076242	0.133436	-0.348253	0.609105	0.072693				0.196224	0.687996	-0.167594
14756	122.966667	-0.868601	0.646390	-0.078250	-0.857083	0.656555	0.166492	-0.829488	0.855507	-0.087677	-0.802780	0.872002	0.178318	-0.648942	0.713110	-0.219529	-0.647810	1.205018	-0.039610	-0.687324	1.185555	0.055524				-0.359441	0.596798	-0.097083	-0.604287	0.736854	0.275916	-0.185506	0.077986	-0.205103				-0.158559	0.076232	0.133443	-0.347457	0.607841	0.072916				0.195067	0.687871	-0.166976
14757	122.975000	-0.868592	0.646388	-0.078217	-0.857056	0.656559	0.166539	-0.829627	0.855492	-0.087658	-0.802774	0.872016	0.178375	-0.648996	0.713037	-0.219460	-0.647871	1.205076	-0.039692	-0.687492	1.185550	0.055387				-0.359384	0.596568	-0.096928	-0.603782	0.737014	0.275845	-0.185510	0.077985	-0.205114				-0.158585	0.076131	0.133450	-0.346658	0.606666	0.073146				0.193829	0.687743	-0.166404
14758	122.983333	-0.868553	0.646333	-0.078133	-0.857032	0.656569	0.166584	-0.829591	0.855430	-0.087560	-0.802666	0.872072	0.178409	-0.649103	0.713007	-0.219500	-0.647935	1.205165	-0.039795	-0.687664	1.185560	0.055233				-0.359320	0.596476	-0.097025	-0.603332	0.737149	0.275733	-0.185508	0.077981	-0.205102				-0.158584	0.076120	0.133451	-0.345871	0.605570	0.073370				0.192558	0.687642	-0.165945
14759	122.991667	-0.868589	0.646391	-0.078127	-0.856958	0.656590	0.166614	-0.829812	0.855431	-0.087607	-0.802624	0.872106	0.178449	-0.649129	0.712931	-0.219332	-0.647925	1.205338	-0.040006	-0.687829	1.185565	0.055072				-0.359259	0.596461	-0.096978	-0.602976	0.737309	0.275572	-0.185504	0.077985	-0.205099				-0.158557	0.076214	0.133430	-0.345140	0.604595	0.073597				0.191227	0.687573	-0.165610
14760	123.000000	-0.868581	0.646410	-0.078129	-0.856950	0.656617	0.166662	-0.829684	0.855339	-0.087495	-0.802694	0.872083	0.178494	-0.649186	0.712906	-0.219311	-0.647912	1.205481	-0.040232	-0.688002	1.185586	0.054917				-0.359217	0.596504	-0.096797	-0.602624	0.737454	0.275422	-0.185506	0.077995	-0.205100				-0.158583	0.076143	0.133440	-0.344483	0.603653	0.073731				0.189888	0.687508	-0.165404
14761	123.008333	-0.868574	0.646396	-0.078091	-0.856931	0.656622	0.166692	-0.829809	0.855308	-0.087520	-0.802665	0.872110	0.178517	-0.649183	0.712869	-0.219228	-0.647993	1.205513	-0.040336	-0.688199	1.185620	0.054741				-0.359257	0.596776	-0.097032	-0.602333	0.737589	0.275268	-0.185504	0.077991	-0.205091				-0.158570	0.076195	0.133428	-0.343844	0.602772	0.073986				0.188487	0.687458	-0.165289
14762	123.016667	-0.868583	0.646391	-0.078042	-0.856886	0.656603	0.166697	-0.829939	0.855286	-0.087555	-0.802538	0.872193	0.178527	-0.649090	0.712801	-0.219013	-0.648093	1.205555	-0.040414	-0.688388	1.185644	0.054565				-0.359319	0.597040	-0.097083	-0.602079	0.737704	0.275120	-0.185506	0.077990	-0.205079				-0.158560	0.076253	0.133432	-0.343230	0.601937	0.074265				0.187038	0.687428	-0.165272
14763	123.025000	-0.868549	0.646399	-0.078096	-0.856913	0.656625	0.166736	-0.829886	0.855217	-0.087499	-0.802492	0.872085	0.178451	-0.649001	0.712789	-0.218967	-0.648162	1.205621	-0.040599	-0.688486	1.185569	0.054137				-0.359417	0.597407	-0.097287	-0.601825	0.737838	0.274916	-0.185500	0.078002	-0.205082				-0.158556	0.076260	0.133435	-0.342658	0.601092	0.074541				0.185598	0.687388	-0.165382
14764	123.033333	-0.868547	0.646402	-0.078084	-0.856908	0.656619	0.166749	-0.829833	0.855136	-0.087469	-0.802617	0.872219	0.178584	-0.648894	0.712780	-0.218947	-0.648234	1.205665	-0.040804	-0.688649	1.185546	0.053889				-0.359510	0.597752	-0.097484	-0.601603	0.737947	0.274851	-0.185504	0.078007	-0.205086				-0.158558	0.076265	0.133440	-0.342084	0.600265	0.074823				0.184143	0.687318	-0.165576
14765	123.041667	-0.868511	0.646375	-0.078113	-0.856929	0.656609	0.166755	-0.829866	0.855088	-0.087478	-0.802493	0.872043	0.178407	-0.648760	0.712767	-0.218940	-0.648352	1.205641	-0.040936	-0.688880	1.185607	0.053837				-0.359601	0.598212	-0.097942	-0.601412	0.738029	0.274695	-0.185507	0.077994	-0.205087				-0.158586	0.076160	0.133455	-0.341542	0.599402	0.075120				0.182699	0.687243	-0.165915
14766	123.050000	-0.868486	0.646317	-0.078067	-0.856889	0.656587	0.166728	-0.830063	0.855081	-0.087582	-0.802571	0.872294	0.178572	-0.648625	0.712749	-0.218942	-0.648457	1.205652	-0.041088	-0.689181	1.185639	0.053850				-0.359598	0.598241	-0.097857	-0.601241	0.738112	0.274540	-0.185511	0.077973	-0.205084				-0.158560	0.076222	0.133434	-0.340996	0.598500	0.075419				0.181247	0.687206	-0.166340
14767	123.058333	-0.868499	0.646367	-0.078130	-0.856931	0.656612	0.166753	-0.830086	0.855032	-0.087605	-0.802599	0.872310	0.178557	-0.648502	0.712745	-0.218965	-0.648600	1.205626	-0.041236	-0.689365	1.185621	0.053641				-0.359577	0.598311	-0.097987	-0.601194	0.737992	0.274333	-0.185503	0.077969	-0.205084				-0.158567	0.076169	0.133428	-0.340455	0.597596	0.075804				0.179792	0.687137	-0.166900
14768	123.066667	-0.868489	0.646357	-0.078154	-0.856947	0.656619	0.166746	-0.830107	0.854988	-0.087638	-0.802738	0.872254	0.178532	-0.648378	0.712753	-0.218982	-0.648745	1.205621	-0.041382	-0.689561	1.185573	0.053447				-0.359541	0.598335	-0.098092	-0.601122	0.738045	0.274128	-0.185501	0.077977	-0.205091				-0.158580	0.076118	0.133425	-0.339933	0.596693	0.076169				0.178322	0.687113	-0.167546
14769	123.075000	-0.868442	0.646318	-0.078198	-0.856977	0.656615	0.166736	-0.830119	0.854943	-0.087680	-0.802680	0.872360	0.178506	-0.648262	0.712764	-0.219011	-0.648897	1.205579	-0.041511	-0.689749	1.185535	0.053292				-0.359545	0.598337	-0.098152	-0.600997	0.738272	0.274043	-0.185501	0.077970	-0.205074				-0.158580	0.076124	0.133424	-0.339504	0.595859	0.076485				0.176922	0.687113	-0.168224
14770	123.083333	-0.868478	0.646348	-0.078202	-0.856974	0.656627	0.166721	-0.830135	0.854908	-0.087729	-0.802721	0.872378	0.178461	-0.648139	0.712777	-0.219051	-0.649044	1.205562	-0.041645	-0.689944	1.185480	0.053140				-0.359585	0.598383	-0.098214	-0.600982	0.738332	0.273911	-0.185494	0.077964	-0.205058				-0.158552	0.076223	0.133413	-0.339138	0.595098	0.076809				0.175508	0.687148	-0.168977
14771	123.091667	-0.868472	0.646343	-0.078227	-0.856989	0.656630	0.166702	-0.830067	0.854859	-0.087745	-0.802777	0.872409	0.178428	-0.647994	0.712795	-0.219109	-0.649213	1.205542	-0.041776	-0.690141	1.185445	0.053005				-0.359693	0.598501	-0.098272	-0.600999	0.738356	0.273779	-0.185488	0.077977	-0.205057				-0.158552	0.076242	0.133423	-0.338832	0.594378	0.077068				0.174160	0.687169	-0.169825
14772	123.100000	-0.868505	0.646276	-0.078247	-0.857003	0.656634	0.166675	-0.830167	0.854868	-0.087853	-0.802824	0.872437	0.178376	-0.647842	0.712816	-0.219198	-0.649376	1.205495	-0.041884	-0.690344	1.185403	0.052864				-0.359824	0.598674	-0.098321	-0.601032	0.738376	0.273650	-0.185487	0.077975	-0.205049				-0.158548	0.076252	0.133444	-0.338596	0.593774	0.077300				0.172793	0.687247	-0.170687
14773	123.108333	-0.868497	0.646318	-0.078222	-0.857039	0.656632	0.166639	-0.830181	0.854850	-0.087930	-0.802876	0.872459	0.178308	-0.647678	0.712826	-0.219294	-0.649574	1.205448	-0.041973	-0.690480	1.185333	0.052651				-0.359968	0.598870	-0.098316	-0.601084	0.738443	0.273557	-0.185485	0.077979	-0.205042				-0.158552	0.076256	0.133445	-0.338443	0.593384	0.077485				0.171458	0.687362	-0.171504
14774	123.116667	-0.868479	0.646328	-0.078339	-0.857041	0.656647	0.166600	-0.830021	0.854784	-0.087934	-0.802934	0.872485	0.178246	-0.647509	0.712829	-0.219387	-0.649732	1.205428	-0.042102	-0.690585	1.185237	0.052416				-0.360069	0.599070	-0.098255	-0.601229	0.738234	0.273313	-0.185485	0.077985	-0.205046				-0.158547	0.076264	0.133451	-0.338282	0.593071	0.077662				0.170195	0.687593	-0.172234
14775	123.125000	-0.868485	0.646321	-0.078385	-0.857085	0.656647	0.166557	-0.830027	0.854768	-0.088024	-0.803000	0.872514	0.178179	-0.647358	0.712833	-0.219471	-0.649867	1.205396	-0.042256	-0.690802	1.185228	0.052412				-0.360145	0.599278	-0.098128	-0.601313	0.738414	0.273286	-0.185484	0.077987	-0.205056				-0.158551	0.076262	0.133450	-0.338173	0.592742	0.077850				0.169046	0.687849	-0.172816
14776	123.133333	-0.868475	0.646285	-0.078458	-0.857098	0.656660	0.166501	-0.830030	0.854752	-0.088123	-0.803069	0.872544	0.178096	-0.647169	0.712670	-0.219476	-0.650029	1.205326	-0.042370	-0.691019	1.185155	0.052364				-0.360180	0.599461	-0.097954	-0.601273	0.738677	0.273293	-0.185483	0.077974	-0.205062				-0.158552	0.076255	0.133433	-0.338092	0.592378	0.078036				0.167952	0.688069	-0.173243
14777	123.141667	-0.868492	0.646278	-0.078505	-0.857124	0.656626	0.166429	-0.830213	0.854770	-0.088325	-0.803047	0.872469	0.177911	-0.647144	0.712830	-0.219583	-0.650172	1.205291	-0.042523	-0.691086	1.185044	0.052045				-0.360224	0.599566	-0.097752	-0.601342	0.738664	0.273120	-0.185487	0.077980	-0.205071				-0.158555	0.076252	0.133422	-0.337946	0.591987	0.078261				0.166926	0.688253	-0.173532
14778	123.150000	-0.868489	0.646244	-0.078570	-0.857163	0.656670	0.166399	-0.830014	0.854691	-0.088356	-0.803020	0.872389	0.177724	-0.647084	0.712827	-0.219609	-0.650318	1.205254	-0.042667	-0.691255	1.184956	0.051946				-0.360298	0.599648	-0.097562	-0.601449	0.738744	0.272975	-0.185483	0.077972	-0.205070				-0.158556	0.076244	0.133414	-0.337754	0.591522	0.078544				0.165983	0.688403	-0.173757
14779	123.158333	-0.868501	0.646225	-0.078630	-0.857228	0.656659	0.166356	-0.830011	0.854674	-0.088464	-0.803092	0.872417	0.177637	-0.647049	0.712826	-0.219639	-0.650479	1.205183	-0.042766	-0.691458	1.184890	0.051924				-0.360443	0.599775	-0.097431	-0.601548	0.738768	0.272816	-0.185484	0.077972	-0.205067				-0.158571	0.076202	0.133430	-0.337495	0.590963	0.078863				0.165130	0.688475	-0.173929
14780	123.166667	-0.868513	0.646208	-0.078689	-0.857264	0.656662	0.166299	-0.830177	0.854697	-0.088671	-0.803159	0.872442	0.177538	-0.646960	0.712647	-0.219610	-0.650661	1.205091	-0.042806	-0.691564	1.184793	0.051712				-0.360651	0.599881	-0.097417	-0.601779	0.738628	0.272547	-0.185489	0.077969	-0.205066				-0.158564	0.076256	0.133424	-0.337285	0.590266	0.079182				0.164353	0.688568	-0.174019
14781	123.175000	-0.868530	0.646194	-0.078744	-0.857282	0.656673	0.166245	-0.830177	0.854684	-0.088788	-0.803322	0.872574	0.177543	-0.646930	0.712634	-0.219668	-0.650810	1.205033	-0.042890	-0.691765	1.184752	0.051691				-0.360909	0.599826	-0.097393	-0.601851	0.738720	0.272425	-0.185484	0.077975	-0.205063				-0.158579	0.076207	0.133288	-0.336951	0.589783	0.079616				0.163660	0.688663	-0.174072
14782	123.183333	-0.868543	0.646180	-0.078793	-0.857329	0.656673	0.166195	-0.830174	0.854676	-0.088900	-0.803485	0.872707	0.177547	-0.646961	0.712803	-0.219801	-0.650917	1.205048	-0.043042	-0.691949	1.184696	0.051637				-0.361215	0.599694	-0.097255	-0.601960	0.738903	0.272348	-0.185482	0.077981	-0.205055				-0.158568	0.076278	0.133461	-0.336540	0.589273	0.079983				0.163003	0.688701	-0.174105
14783	123.191667	-0.868597	0.646157	-0.078792	-0.857363	0.656691	0.166150	-0.830171	0.854674	-0.089010	-0.803549	0.872733	0.177446	-0.646908	0.712712	-0.219846	-0.651071	1.205004	-0.043134	-0.692100	1.184644	0.051504				-0.361531	0.599444	-0.097029	-0.602119	0.738855	0.272167	-0.185488	0.077987	-0.205051				-0.158581	0.076246	0.133476	-0.336320	0.588869	0.080477				0.162385	0.688760	-0.174093
14784	123.200000	-0.868594	0.646161	-0.078869	-0.857392	0.656707	0.166102	-0.830173	0.854671	-0.089118	-0.803726	0.872741	0.177388	-0.646851	0.712625	-0.219882	-0.651215	1.204896	-0.043190	-0.692248	1.184596	0.051380				-0.361803	0.599100	-0.096799	-0.602270	0.738847	0.272010	-0.185490	0.077985	-0.205050				-0.158598	0.076177	0.133175	-0.336107	0.588529	0.080981				0.161804	0.688873	-0.174116
14785	123.208333	-0.868626	0.646136	-0.078902	-0.857412	0.656740	0.166066	-0.830188	0.854662	-0.089232	-0.803666	0.872778	0.177264	-0.646853	0.712625	-0.219941	-0.651279	1.204928	-0.043367	-0.692361	1.184494	0.051244				-0.361980	0.598687	-0.096600	-0.602479	0.738669	0.271804	-0.185484	0.077979	-0.205050				-0.158582	0.076235	0.133323	-0.335884	0.588295	0.081443				0.161221	0.689024	-0.174217
14786	123.216667	-0.868651	0.646111	-0.078932	-0.857406	0.656759	0.166027	-0.830011	0.854610	-0.089254	-0.803720	0.872794	0.177184	-0.646859	0.712621	-0.219996	-0.651357	1.204861	-0.043482	-0.692486	1.184434	0.051107				-0.362092	0.598220	-0.096367	-0.602584	0.738702	0.271711	-0.185480	0.077992	-0.205048				-0.158592	0.076169	0.133164	-0.335702	0.587792	0.081810				0.160599	0.689162	-0.174387
14787	123.225000	-0.868680	0.646085	-0.078959	-0.857471	0.656769	0.166013	-0.830001	0.854607	-0.089350	-0.803824	0.872795	0.177123	-0.646880	0.712620	-0.220054	-0.651424	1.204816	-0.043581	-0.692593	1.184342	0.050996				-0.362157	0.597709	-0.096101	-0.602561	0.738921	0.271728	-0.185481	0.077989	-0.205052				-0.158609	0.076134	0.133174	-0.335466	0.587723	0.082263				0.159913	0.689308	-0.174583
14788	123.233333	-0.868713	0.646049	-0.078987	-0.857447	0.656788	0.165978	-0.830020	0.854589	-0.089449	-0.803808	0.872813	0.177027	-0.646892	0.712614	-0.220122	-0.651479	1.204767	-0.043676	-0.692691	1.184256	0.050881				-0.362213	0.597177	-0.095845	-0.602618	0.738927	0.271630	-0.185477	0.077985	-0.205053				-0.158592	0.076159	0.133162	-0.335209	0.587668	0.082662				0.159294	0.689501	-0.174837
14789	123.241667	-0.868729	0.646011	-0.079023	-0.857468	0.656766	0.165939	-0.830047	0.854571	-0.089547	-0.803859	0.872830	0.176963	-0.646939	0.712773	-0.220255	-0.651512	1.204730	-0.043776	-0.692685	1.184125	0.050562				-0.362306	0.596816	-0.095935	-0.602683	0.738948	0.271532	-0.185479	0.077973	-0.205058				-0.158588	0.076152	0.133160	-0.334973	0.587471	0.083006				0.158667	0.689697	-0.175105
14790	123.250000	-0.868751	0.645982	-0.079055	-0.857521	0.656794	0.165934	-0.830072	0.854558	-0.089631	-0.803905	0.872845	0.176898	-0.646905	0.712762	-0.220320	-0.651542	1.204699	-0.043915	-0.692863	1.184077	0.050641				-0.362365	0.596284	-0.095804	-0.602746	0.738967	0.271438	-0.185480	0.077969	-0.205063				-0.158594	0.076157	0.133163	-0.334697	0.587195	0.083376				0.157994	0.689849	-0.175332
14791	123.258333	-0.868809	0.645950	-0.079046	-0.857542	0.656806	0.165909	-0.830179	0.854566	-0.089745	-0.803950	0.872860	0.176830	-0.646859	0.712731	-0.220510	-0.651592	1.204617	-0.043952	-0.692852	1.183960	0.050336				-0.362378	0.595760	-0.095712	-0.602825	0.738948	0.271296	-0.185485	0.077980	-0.205068				-0.158617	0.076088	0.133185	-0.334388	0.586801	0.083813				0.157283	0.689988	-0.175546
14792	123.266667	-0.868809	0.645963	-0.079098	-0.857552	0.656818	0.165869	-0.830111	0.854527	-0.089763	-0.803997	0.872878	0.176774	-0.646755	0.712650	-0.220540	-0.651627	1.204580	-0.044010	-0.692951	1.183888	0.050251				-0.362324	0.595209	-0.095636	-0.602818	0.738898	0.271210	-0.185488	0.077976	-0.205069				-0.158596	0.076172	0.133179	-0.334050	0.586315	0.084273				0.156583	0.690139	-0.175737
14793	123.275000	-0.868817	0.645938	-0.079129	-0.857581	0.656823	0.165868	-0.830240	0.854540	-0.089855	-0.804029	0.872883	0.176722	-0.646671	0.712638	-0.220580	-0.651640	1.204597	-0.044110	-0.693082	1.183849	0.050269				-0.362168	0.594628	-0.095538	-0.602949	0.738740	0.271034	-0.185491	0.077988	-0.205076				-0.158593	0.076163	0.133186	-0.333759	0.585668	0.084688				0.155902	0.690276	-0.175863
14794	123.283333	-0.868830	0.645933	-0.079147	-0.857600	0.656833	0.165857	-0.830196	0.854512	-0.089851	-0.804053	0.872887	0.176669	-0.646673	0.712773	-0.220632	-0.651694	1.204593	-0.044168	-0.693200	1.183826	0.050306				-0.361935	0.593994	-0.095409	-0.602926	0.738674	0.270712	-0.185493	0.077988	-0.205074				-0.158585	0.076174	0.133184	-0.333449	0.585006	0.085107				0.155225	0.690395	-0.175932
14795	123.291667	-0.868871	0.645912	-0.079135	-0.857618	0.656838	0.165830	-0.830409	0.854553	-0.089970	-0.804079	0.872899	0.176630	-0.646527	0.712617	-0.220586	-0.651738	1.204576	-0.044172	-0.693244	1.183783	0.050208				-0.361626	0.593247	-0.095249	-0.602915	0.738751	0.270870	-0.185491	0.077994	-0.205069				-0.158592	0.076173	0.133183	-0.333069	0.584425	0.085562				0.154532	0.690518	-0.175964
14796	123.300000	-0.868849	0.645921	-0.079187	-0.857619	0.656833	0.165816	-0.830451	0.854540	-0.090011	-0.803915	0.872709	0.176390	-0.646540	0.712738	-0.220605	-0.651771	1.204598	-0.044200	-0.693331	1.183761	0.050174				-0.361274	0.592388	-0.095063	-0.602878	0.738793	0.270827	-0.185492	0.077995	-0.205059				-0.158592	0.076165	0.133186	-0.332700	0.583862	0.086037				0.153818	0.690657	-0.175994
14797	123.308333	-0.868846	0.645908	-0.079207	-0.857629	0.656843	0.165813	-0.830312	0.854479	-0.089955	-0.804013	0.872814	0.176470	-0.646400	0.712590	-0.220401	-0.651877	1.204541	-0.044119	-0.693371	1.183755	0.050083				-0.360850	0.591336	-0.094818	-0.602838	0.738891	0.270832	-0.185496	0.078001	-0.205059				-0.158586	0.076163	0.133192	-0.332367	0.583351	0.086506				0.153116	0.690771	-0.176030
14798	123.316667	-0.868843	0.645895	-0.079227	-0.857646	0.656825	0.165800	-0.830525	0.854505	-0.090060	-0.803923	0.872718	0.176347	-0.646361	0.712649	-0.220392	-0.651951	1.204522	-0.044084	-0.693395	1.183712	0.049973				-0.360360	0.590117	-0.094534	-0.602757	0.738891	0.270786	-0.185491	0.077992	-0.205051				-0.158588	0.076160	0.133190	-0.332085	0.582892	0.086964				0.152433	0.690908	-0.176005
14799	123.325000	-0.868869	0.645880	-0.079204	-0.857629	0.656803	0.165773	-0.830565	0.854490	-0.090084	-0.804012	0.872830	0.176441	-0.646298	0.712614	-0.220345	-0.651996	1.204504	-0.044092	-0.693457	1.183720	0.049925				-0.359868	0.588780	-0.094223	-0.602667	0.738952	0.270772	-0.185491	0.077989	-0.205059				-0.158583	0.076149	0.133202	-0.331835	0.582486	0.087426				0.151753	0.691047	-0.175939
14800	123.333333	-0.868833	0.645881	-0.079259	-0.857608	0.656844	0.165791	-0.830586	0.854459	-0.090097	-0.803906	0.872736	0.176335	-0.646221	0.712589	-0.220301	-0.652002	1.204520	-0.044142	-0.693498	1.183673	0.049845				-0.359460	0.587451	-0.093942	-0.602558	0.739001	0.270753	-0.185486	0.077982	-0.205064				-0.158580	0.076144	0.133207	-0.331600	0.582116	0.087862				0.151119	0.691193	-0.175841
14801	123.341667	-0.868826	0.645873	-0.079266	-0.857625	0.656818	0.165786	-0.830631	0.854438	-0.090104	-0.803963	0.872738	0.176367	-0.646109	0.712584	-0.220243	-0.652007	1.204538	-0.044202	-0.693549	1.183622	0.049776				-0.359161	0.586014	-0.093440	-0.602437	0.739108	0.270761	-0.185486	0.077974	-0.205062				-0.158577	0.076136	0.133201	-0.331373	0.581774	0.088274				0.150499	0.691349	-0.175638
14802	123.350000	-0.868822	0.645867	-0.079269	-0.857579	0.656767	0.165767	-0.830656	0.854414	-0.090103	-0.803863	0.872733	0.176348	-0.645965	0.712590	-0.220186	-0.651937	1.204642	-0.044412	-0.693610	1.183538	0.049723				-0.359022	0.584798	-0.093276	-0.602302	0.739216	0.270770	-0.185481	0.077970	-0.205068				-0.158573	0.076128	0.133204	-0.331041	0.581619	0.088777				0.149945	0.691500	-0.175365
14803	123.358333	-0.868817	0.645860	-0.079262	-0.857574	0.656795	0.165803	-0.830696	0.854400	-0.090083	-0.803827	0.872737	0.176363	-0.645790	0.712613	-0.220152	-0.651979	1.204598	-0.044453	-0.693676	1.183457	0.049660				-0.358966	0.583776	-0.093174	-0.602078	0.739247	0.270714	-0.185480	0.077971	-0.205078				-0.158575	0.076124	0.133190	-0.330807	0.581282	0.089160				0.149444	0.691607	-0.174971
14804	123.366667	-0.868867	0.645827	-0.079177	-0.857568	0.656831	0.165840	-0.830732	0.854386	-0.090081	-0.803973	0.872943	0.176597	-0.645576	0.712652	-0.220123	-0.652067	1.204543	-0.044455	-0.693742	1.183362	0.049613				-0.358891	0.582581	-0.092866	-0.601826	0.739599	0.270720	-0.185486	0.077972	-0.205077				-0.158577	0.076127	0.133180	-0.330567	0.580910	0.089491				0.149015	0.691706	-0.174519
14805	123.375000	-0.868843	0.645846	-0.079202	-0.857537	0.656854	0.165854	-0.830752	0.854385	-0.090064	-0.803837	0.872849	0.176521	-0.645344	0.712690	-0.220094	-0.652135	1.204526	-0.044490	-0.693825	1.183264	0.049592				-0.358869	0.582017	-0.092743	-0.601719	0.739586	0.270782	-0.185482	0.077982	-0.205070				-0.158576	0.076133	0.133177	-0.330301	0.580483	0.089751				0.148647	0.691794	-0.173962
14806	123.383333	-0.868817	0.645870	-0.079224	-0.857496	0.656870	0.165880	-0.830737	0.854384	-0.090043	-0.803700	0.872768	0.176453	-0.645119	0.712731	-0.220053	-0.652219	1.204500	-0.044517	-0.693908	1.183180	0.049572				-0.358802	0.581678	-0.092652	-0.601666	0.739406	0.270586	-0.185483	0.078006	-0.205071				-0.158572	0.076138	0.133185	-0.330014	0.579964	0.089935				0.148393	0.691968	-0.173373
14807	123.391667	-0.868817	0.645882	-0.079206	-0.857473	0.656881	0.165901	-0.830763	0.854403	-0.090029	-0.803745	0.872885	0.176590	-0.644911	0.712753	-0.219996	-0.652283	1.204483	-0.044539	-0.693857	1.183047	0.049411				-0.358706	0.581490	-0.092515	-0.601522	0.739438	0.270490	-0.185490	0.078002	-0.205069				-0.158587	0.076118	0.133202	-0.329621	0.579244	0.090004				0.148268	0.692120	-0.172777
14808	123.400000	-0.868894	0.645845	-0.079083	-0.857452	0.656885	0.165922	-0.830756	0.854413	-0.090012	-0.803610	0.872803	0.176521	-0.644739	0.712754	-0.219932	-0.652328	1.204481	-0.044596	-0.693921	1.182977	0.049402				-0.358540	0.581390	-0.092356	-0.601373	0.739461	0.270389	-0.185483	0.078003	-0.205062				-0.158572	0.076162	0.133198	-0.329347	0.578535	0.089922				0.148272	0.692265	-0.172149
14809	123.408333	-0.868810	0.645920	-0.079169	-0.857430	0.656891	0.165941	-0.830725	0.854425	-0.089995	-0.803667	0.872926	0.176659	-0.644637	0.712741	-0.219838	-0.652422	1.204424	-0.044568	-0.694011	1.182935	0.049425				-0.358303	0.581328	-0.092127	-0.601228	0.739468	0.270272	-0.185491	0.078010	-0.205064				-0.158570	0.076158	0.133210	-0.329096	0.577793	0.089728				0.148368	0.692359	-0.171475
14810	123.416667	-0.868789	0.645931	-0.079155	-0.857417	0.656898	0.165965	-0.830695	0.854436	-0.089977	-0.803541	0.872847	0.176592	-0.644595	0.712716	-0.219743	-0.652496	1.204399	-0.044563	-0.694066	1.182843	0.049420				-0.358030	0.581226	-0.091816	-0.600955	0.739593	0.270242	-0.185489	0.078018	-0.205074				-0.158573	0.076163	0.133219	-0.328898	0.577068	0.089493				0.148521	0.692449	-0.170832
14811	123.425000	-0.868769	0.645940	-0.079143	-0.857404	0.656907	0.165989	-0.830606	0.854429	-0.089916	-0.803599	0.872972	0.176743	-0.644576	0.712590	-0.219622	-0.652563	1.204380	-0.044560	-0.694151	1.182778	0.049448				-0.357670	0.581030	-0.091420	-0.600790	0.739680	0.270068	-0.185497	0.077998	-0.205080				-0.158567	0.076152	0.133199	-0.328797	0.576410	0.089286				0.148839	0.692515	-0.170246
14812	123.433333	-0.868746	0.645950	-0.079127	-0.857409	0.656892	0.166012	-0.830495	0.854410	-0.089852	-0.803661	0.873085	0.176887	-0.644591	0.712463	-0.219508	-0.652624	1.204335	-0.044544	-0.694183	1.182727	0.049426				-0.357307	0.580742	-0.090937	-0.600588	0.739677	0.269870	-0.185494	0.077992	-0.205096				-0.158564	0.076136	0.133196	-0.328758	0.575830	0.089096				0.149222	0.692543	-0.169736
14813	123.441667	-0.868718	0.645968	-0.079119	-0.857372	0.656918	0.166028	-0.830558	0.854438	-0.089860	-0.803633	0.873102	0.176924	-0.644638	0.712425	-0.219439	-0.652709	1.204269	-0.044496	-0.694271	1.182668	0.049461				-0.357019	0.580408	-0.090448	-0.600382	0.739647	0.269898	-0.185495	0.077985	-0.205094				-0.158565	0.076119	0.133180	-0.328725	0.575338	0.088877				0.149715	0.692591	-0.169356
14814	123.450000	-0.868687	0.645983	-0.079106	-0.857367	0.656931	0.166048	-0.830463	0.854423	-0.089778	-0.803596	0.873116	0.176957	-0.644669	0.712403	-0.219380	-0.652756	1.204263	-0.044486	-0.694239	1.182606	0.049286				-0.356815	0.580030	-0.089966	-0.600208	0.739775	0.269982	-0.185494	0.077975	-0.205084				-0.158561	0.076124	0.133174	-0.328705	0.574932	0.088638				0.150222	0.692642	-0.169128
14815	123.458333	-0.868661	0.646000	-0.079098	-0.857340	0.656929	0.166058	-0.830604	0.854453	-0.089829	-0.803596	0.873095	0.176997	-0.644691	0.712389	-0.219334	-0.652806	1.204260	-0.044447	-0.694329	1.182572	0.049375				-0.356702	0.579645	-0.089559	-0.600071	0.739597	0.269848	-0.185494	0.077978	-0.205079				-0.158593	0.076043	0.133195	-0.328892	0.574745	0.088540				0.150757	0.692743	-0.169066
14816	123.466667	-0.868643	0.646032	-0.079082	-0.857303	0.656913	0.166054	-0.830433	0.854412	-0.089696	-0.803516	0.873146	0.177041	-0.644685	0.712381	-0.219303	-0.652827	1.204246	-0.044457	-0.694416	1.182533	0.049463				-0.356670	0.579254	-0.089216	-0.599843	0.739678	0.269868	-0.185492	0.077990	-0.205075				-0.158564	0.076130	0.133195	-0.328876	0.574412	0.088185				0.151365	0.692823	-0.169104
14817	123.475000	-0.868619	0.646059	-0.079071	-0.857327	0.656945	0.166091	-0.830421	0.854408	-0.089642	-0.803517	0.873155	0.177106	-0.644641	0.712386	-0.219294	-0.652906	1.204201	-0.044365	-0.694424	1.182481	0.049382				-0.356711	0.578807	-0.088956	-0.599560	0.739839	0.269856	-0.185489	0.077993	-0.205061				-0.158562	0.076145	0.133210	-0.328892	0.574630	0.088156				0.151910	0.692924	-0.169263
14818	123.483333	-0.868609	0.646090	-0.079054	-0.857276	0.656929	0.166088	-0.830385	0.854397	-0.089592	-0.803396	0.873168	0.177132	-0.644586	0.712392	-0.219283	-0.652922	1.204218	-0.044379	-0.694427	1.182432	0.049296				-0.356790	0.578362	-0.088775	-0.599347	0.740082	0.270030	-0.185488	0.078003	-0.205055				-0.158568	0.076162	0.133228	-0.328927	0.574594	0.087941				0.152420	0.692971	-0.169482
14819	123.491667	-0.868629	0.646083	-0.079015	-0.857298	0.656949	0.166119	-0.830581	0.854453	-0.089625	-0.803451	0.873167	0.177226	-0.644521	0.712391	-0.219262	-0.652926	1.204217	-0.044394	-0.694508	1.182409	0.049393				-0.356892	0.577936	-0.088672	-0.599207	0.740125	0.270052	-0.185486	0.078010	-0.205058				-0.158582	0.076135	0.133240	-0.328861	0.574452	0.087571				0.152949	0.692903	-0.169859
14820	123.500000	-0.868591	0.646126	-0.079036	-0.857264	0.656934	0.166117	-0.830565	0.854452	-0.089573	-0.803261	0.873189	0.177237	-0.644451	0.712392	-0.219228	-0.652993	1.204188	-0.044326	-0.694504	1.182367	0.049324				-0.356993	0.577538	-0.088616	-0.599097	0.740165	0.270070	-0.185486	0.078019	-0.205061				-0.158570	0.076172	0.133228	-0.328889	0.574450	0.087308				0.153546	0.692820	-0.170369
14821	123.508333	-0.868576	0.646128	-0.079029	-0.857270	0.656949	0.166150	-0.830554	0.854455	-0.089527	-0.803203	0.873201	0.177289	-0.644406	0.712385	-0.219181	-0.653004	1.204190	-0.044309	-0.694535	1.182366	0.049338				-0.357087	0.577190	-0.088592	-0.599021	0.740099	0.270044	-0.185481	0.077999	-0.205066				-0.158562	0.076162	0.133213	-0.328948	0.574503	0.087089				0.154178	0.692837	-0.171009
14822	123.516667	-0.868569	0.646138	-0.079020	-0.857262	0.656950	0.166158	-0.830542	0.854462	-0.089494	-0.803266	0.873194	0.177376	-0.644356	0.712386	-0.219130	-0.653012	1.204197	-0.044287	-0.694556	1.182376	0.049351				-0.357134	0.576877	-0.088598	-0.598997	0.740226	0.270113	-0.185484	0.077992	-0.205082				-0.158568	0.076144	0.133188	-0.328945	0.574468	0.086793				0.154640	0.692841	-0.171763
14823	123.525000	-0.868581	0.646134	-0.078963	-0.857258	0.656944	0.166164	-0.830351	0.854429	-0.089379	-0.803164	0.873213	0.177404	-0.644330	0.712395	-0.219068	-0.653008	1.204227	-0.044263	-0.694571	1.182389	0.049367				-0.357131	0.576637	-0.088592	-0.598947	0.740203	0.270123	-0.185481	0.077982	-0.205083				-0.158580	0.076104	0.133180	-0.328996	0.574537	0.086677				0.154873	0.692809	-0.172633
14824	123.533333	-0.868538	0.646153	-0.079007	-0.857243	0.656955	0.166174	-0.830334	0.854448	-0.089359	-0.802883	0.873036	0.177225	-0.644313	0.712422	-0.219002	-0.653014	1.204242	-0.044224	-0.694581	1.182404	0.049396				-0.357086	0.576424	-0.088574	-0.598916	0.740278	0.270182	-0.185478	0.077984	-0.205080				-0.158565	0.076131	0.133171	-0.329039	0.574631	0.086634				0.154945	0.692756	-0.173583
14825	123.541667	-0.868525	0.646164	-0.079000	-0.857219	0.656952	0.166184	-0.830320	0.854466	-0.089339	-0.803106	0.873227	0.177487	-0.644306	0.712459	-0.218949	-0.652995	1.204290	-0.044196	-0.694586	1.182431	0.049415				-0.356991	0.576239	-0.088536	-0.598846	0.740255	0.270201	-0.185477	0.077975	-0.205067				-0.158565	0.076132	0.133173	-0.329148	0.574845	0.086747				0.154921	0.692713	-0.174599
14826	123.550000	-0.868507	0.646176	-0.078994	-0.857210	0.656953	0.166186	-0.830302	0.854483	-0.089322	-0.803155	0.873215	0.177543	-0.644293	0.712504	-0.218892	-0.652976	1.204316	-0.044157	-0.694582	1.182465	0.049441				-0.356874	0.576062	-0.088478	-0.598793	0.740327	0.270270	-0.185476	0.077973	-0.205062				-0.158564	0.076127	0.133180	-0.329151	0.574970	0.086749				0.154865	0.692668	-0.175548
14827	123.558333	-0.868493	0.646194	-0.078982	-0.857216	0.656952	0.166208	-0.830294	0.854505	-0.089299	-0.803087	0.873227	0.177566	-0.644283	0.712556	-0.218847	-0.652938	1.204349	-0.044131	-0.694573	1.182487	0.049475				-0.356740	0.575854	-0.088399	-0.598741	0.740325	0.270316	-0.185478	0.077987	-0.205056				-0.158582	0.076107	0.133204	-0.329203	0.575216	0.086840				0.154763	0.692613	-0.176421
14828	123.566667	-0.868470	0.646198	-0.078985	-0.857215	0.656945	0.166222	-0.830286	0.854526	-0.089277	-0.803025	0.873236	0.177587	-0.644260	0.712601	-0.218821	-0.652921	1.204378	-0.044061	-0.694560	1.182505	0.049522				-0.356608	0.575577	-0.088307	-0.598695	0.740328	0.270363	-0.185477	0.077997	-0.205053				-0.158566	0.076160	0.133204	-0.329313	0.575501	0.086927				0.154558	0.692555	-0.177378
14829	123.575000	-0.868464	0.646221	-0.078969	-0.857221	0.656943	0.166239	-0.830276	0.854542	-0.089252	-0.803088	0.873214	0.177637	-0.644280	0.712802	-0.218863	-0.652910	1.204377	-0.044010	-0.694534	1.182523	0.049579				-0.356503	0.575169	-0.088194	-0.598664	0.740234	0.270373	-0.185478	0.077993	-0.205059				-0.158568	0.076157	0.133210	-0.329276	0.575825	0.086941				0.154158	0.692442	-0.178269
14830	123.583333	-0.868454	0.646230	-0.078963	-0.857235	0.656938	0.166253	-0.830271	0.854550	-0.089223	-0.803039	0.873225	0.177657	-0.644242	0.712823	-0.218841	-0.652864	1.204367	-0.043965	-0.694592	1.182553	0.049800				-0.356409	0.574672	-0.088079	-0.598777	0.740094	0.270351	-0.185479	0.077987	-0.205063				-0.158571	0.076154	0.133201	-0.329286	0.576143	0.086919				0.153530	0.692307	-0.178930
14831	123.591667	-0.868448	0.646244	-0.078967	-0.857243	0.656928	0.166262	-0.830256	0.854575	-0.089187	-0.803043	0.873219	0.177691	-0.644135	0.712674	-0.218764	-0.652832	1.204365	-0.043909	-0.694545	1.182565	0.049854				-0.356314	0.574086	-0.087943	-0.598804	0.740082	0.270394	-0.185477	0.077984	-0.205064				-0.158571	0.076151	0.133192	-0.329302	0.576436	0.086878				0.152811	0.692198	-0.179579
14832	123.600000	-0.868441	0.646253	-0.078973	-0.857249	0.656918	0.166265	-0.830452	0.854615	-0.089278	-0.803056	0.873218	0.177724	-0.644148	0.712855	-0.218796	-0.652819	1.204384	-0.043817	-0.694509	1.182582	0.049906				-0.356171	0.572985	-0.087535	-0.598833	0.740019	0.270418	-0.185477	0.077988	-0.205069				-0.158567	0.076154	0.133185	-0.329334	0.576674	0.086839				0.152116	0.692152	-0.180160
14833	123.608333	-0.868448	0.646260	-0.078974	-0.857258	0.656907	0.166270	-0.830453	0.854619	-0.089257	-0.803068	0.873213	0.177756	-0.644099	0.712866	-0.218766	-0.652764	1.204407	-0.043776	-0.694473	1.182604	0.049967				-0.356137	0.572309	-0.087391	-0.598889	0.739978	0.270441	-0.185481	0.077992	-0.205063				-0.158570	0.076155	0.133183	-0.329331	0.576843	0.086825				0.151343	0.692090	-0.180576
14834	123.616667	-0.868456	0.646271	-0.078978	-0.857266	0.656888	0.166274	-0.830463	0.854633	-0.089241	-0.803080	0.873205	0.177786	-0.644048	0.712886	-0.218732	-0.652739	1.204421	-0.043688	-0.694434	1.182628	0.050030				-0.356158	0.571698	-0.087277	-0.598966	0.739954	0.270468	-0.185486	0.077997	-0.205056				-0.158600	0.076079	0.133209	-0.329316	0.576949	0.086838				0.150524	0.691987	-0.180920
14835	123.625000	-0.868469	0.646273	-0.078980	-0.857277	0.656880	0.166273	-0.830470	0.854632	-0.089229	-0.803097	0.873191	0.177815	-0.644012	0.712880	-0.218834	-0.652700	1.204474	-0.043626	-0.694382	1.182662	0.050113				-0.356172	0.571227	-0.087231	-0.599061	0.739991	0.270534	-0.185480	0.077990	-0.205056				-0.158569	0.076153	0.133193	-0.329302	0.576969	0.086883				0.149802	0.691918	-0.181178
14836	123.633333	-0.868483	0.646269	-0.078982	-0.857282	0.656870	0.166274	-0.830483	0.854648	-0.089213	-0.803112	0.873181	0.177839	-0.643994	0.712978	-0.218839	-0.652664	1.204484	-0.043562	-0.694343	1.182702	0.050202				-0.356186	0.570864	-0.087208	-0.599122	0.739835	0.270475	-0.185481	0.077984	-0.205061				-0.158565	0.076158	0.133194	-0.329289	0.576946	0.086957				0.149150	0.691896	-0.181362
14837	123.641667	-0.868493	0.646266	-0.078982	-0.857297	0.656863	0.166279	-0.830462	0.854655	-0.089198	-0.803130	0.873162	0.177853	-0.643904	0.712985	-0.218741	-0.652610	1.204518	-0.043519	-0.694315	1.182776	0.050284				-0.356187	0.570676	-0.087237	-0.599126	0.740083	0.270600	-0.185482	0.077989	-0.205071				-0.158598	0.076087	0.133204	-0.329258	0.576900	0.087051				0.148607	0.691918	-0.181447
14838	123.650000	-0.868533	0.646261	-0.078925	-0.857348	0.656847	0.166292	-0.830452	0.854678	-0.089179	-0.803155	0.873146	0.177869	-0.643802	0.712897	-0.218753	-0.652580	1.204527	-0.043403	-0.694280	1.182815	0.050387				-0.356167	0.570623	-0.087280	-0.599193	0.740123	0.270666	-0.185483	0.077990	-0.205069				-0.158600	0.076090	0.133205	-0.329223	0.576844	0.087161				0.148160	0.691914	-0.181489
14839	123.658333	-0.868518	0.646270	-0.078976	-0.857334	0.656858	0.166292	-0.830357	0.854677	-0.089136	-0.803187	0.873136	0.177886	-0.643779	0.713003	-0.218774	-0.652679	1.204424	-0.043159	-0.694196	1.182840	0.050372				-0.356122	0.570715	-0.087340	-0.599199	0.739996	0.270635	-0.185483	0.077997	-0.205078				-0.158570	0.076167	0.133189	-0.329233	0.576805	0.087273				0.147821	0.691863	-0.181413
14840	123.666667	-0.868528	0.646269	-0.078969	-0.857382	0.656845	0.166307	-0.830427	0.854721	-0.089183	-0.803216	0.873124	0.177895	-0.643782	0.713097	-0.218770	-0.652662	1.204427	-0.043027	-0.694130	1.182893	0.050397				-0.356061	0.570883	-0.087410	-0.599233	0.740057	0.270667	-0.185480	0.077995	-0.205081				-0.158573	0.076166	0.133175	-0.329209	0.576773	0.087346				0.147583	0.691850	-0.181346
14841	123.675000	-0.868567	0.646257	-0.078926	-0.857387	0.656851	0.166307	-0.830326	0.854724	-0.089148	-0.803250	0.873115	0.177905	-0.643752	0.713118	-0.218752	-0.652634	1.204449	-0.042951	-0.694101	1.182877	0.050470				-0.356000	0.571081	-0.087454	-0.599329	0.739814	0.270559	-0.185486	0.078000	-0.205082				-0.158574	0.076162	0.133174	-0.329192	0.576777	0.087426				0.147456	0.691863	-0.181417
14842	123.683333	-0.868550	0.646281	-0.078972	-0.857391	0.656852	0.166306	-0.830398	0.854778	-0.089205	-0.803087	0.872903	0.177705	-0.643739	0.713148	-0.218732	-0.652613	1.204475	-0.042878	-0.694057	1.182936	0.050562				-0.355940	0.571271	-0.087491	-0.599322	0.739786	0.270558	-0.185481	0.078014	-0.205073				-0.158572	0.076168	0.133187	-0.329201	0.576791	0.087483				0.147407	0.691868	-0.181573
14843	123.691667	-0.868561	0.646289	-0.078979	-0.857405	0.656849	0.166304	-0.830306	0.854778	-0.089180	-0.803300	0.873106	0.177924	-0.643730	0.713165	-0.218708	-0.652580	1.204487	-0.042810	-0.694031	1.182934	0.050639				-0.355888	0.571390	-0.087511	-0.599299	0.739694	0.270517	-0.185483	0.078016	-0.205064				-0.158572	0.076171	0.133200	-0.329231	0.576834	0.087551				0.147407	0.691904	-0.181814
14844	123.700000	-0.868572	0.646292	-0.078991	-0.857422	0.656843	0.166301	-0.830372	0.854837	-0.089227	-0.803316	0.873108	0.177930	-0.643732	0.713180	-0.218694	-0.652550	1.204492	-0.042749	-0.693952	1.182862	0.050536				-0.355844	0.571395	-0.087529	-0.599275	0.739600	0.270473	-0.185488	0.078002	-0.205062				-0.158605	0.076088	0.133211	-0.329221	0.576865	0.087604				0.147442	0.691952	-0.182085
14845	123.708333	-0.868609	0.646282	-0.078925	-0.857456	0.656835	0.166296	-0.830362	0.854853	-0.089229	-0.803233	0.873003	0.177839	-0.643736	0.713189	-0.218680	-0.652510	1.204496	-0.042694	-0.694043	1.182937	0.050918				-0.355830	0.571290	-0.087553	-0.599290	0.739626	0.270508	-0.185484	0.078003	-0.205062				-0.158590	0.076124	0.133198	-0.329135	0.576897	0.087664				0.147504	0.692008	-0.182412
14846	123.716667	-0.868576	0.646301	-0.079010	-0.857454	0.656841	0.166289	-0.830359	0.854883	-0.089220	-0.803147	0.872900	0.177750	-0.643725	0.713192	-0.218690	-0.652469	1.204501	-0.042644	-0.694022	1.182918	0.050959				-0.355835	0.571096	-0.087581	-0.599287	0.739676	0.270583	-0.185488	0.078009	-0.205066				-0.158577	0.076165	0.133191	-0.329109	0.576909	0.087736				0.147568	0.692057	-0.182744
14847	123.725000	-0.868580	0.646305	-0.079017	-0.857485	0.656833	0.166287	-0.830354	0.854892	-0.089212	-0.803238	0.872997	0.177869	-0.643724	0.713197	-0.218690	-0.652428	1.204496	-0.042604	-0.694003	1.182908	0.050992				-0.355851	0.570766	-0.087608	-0.599297	0.739642	0.270584	-0.185490	0.078004	-0.205071				-0.158594	0.076130	0.133200	-0.329114	0.576912	0.087807				0.147622	0.692117	-0.183077
14848	123.733333	-0.868579	0.646308	-0.079019	-0.857512	0.656821	0.166287	-0.830352	0.854906	-0.089195	-0.803139	0.872890	0.177783	-0.643734	0.713195	-0.218696	-0.652364	1.204504	-0.042575	-0.693887	1.182856	0.050840				-0.355876	0.570365	-0.087624	-0.599313	0.739610	0.270598	-0.185493	0.077987	-0.205073				-0.158614	0.076089	0.133198	-0.329047	0.576941	0.087879				0.147655	0.692168	-0.183373
14849	123.741667	-0.868583	0.646312	-0.079024	-0.857512	0.656810	0.166278	-0.830347	0.854912	-0.089179	-0.803131	0.872882	0.177800	-0.643733	0.713201	-0.218696	-0.652339	1.204493	-0.042529	-0.693947	1.182869	0.051039				-0.355916	0.569898	-0.087614	-0.599328	0.739585	0.270610	-0.185494	0.077985	-0.205079				-0.158602	0.076115	0.133190	-0.329006	0.576990	0.087927				0.147665	0.692223	-0.183601
14850	123.750000	-0.868581	0.646320	-0.079023	-0.857494	0.656825	0.166281	-0.830342	0.854923	-0.089162	-0.803126	0.872871	0.177817	-0.643741	0.713208	-0.218697	-0.652288	1.204497	-0.042493	-0.693933	1.182878	0.051079				-0.355953	0.569400	-0.087583	-0.599351	0.739562	0.270633	-0.185491	0.077995	-0.205078				-0.158592	0.076153	0.133183	-0.328974	0.577055	0.087947				0.147663	0.692269	-0.183710
14851	123.758333	-0.868585	0.646330	-0.079021	-0.857496	0.656824	0.166284	-0.830251	0.854911	-0.089103	-0.803109	0.872863	0.177832	-0.643737	0.713221	-0.218693	-0.652236	1.204511	-0.042459	-0.693794	1.182805	0.050849				-0.355999	0.568814	-0.087535	-0.599369	0.739533	0.270655	-0.185491	0.077993	-0.205066				-0.158600	0.076128	0.133191	-0.328950	0.577131	0.087942				0.147633	0.692278	-0.183636
14852	123.766667	-0.868581	0.646342	-0.079017	-0.857522	0.656814	0.166291	-0.830328	0.854943	-0.089135	-0.803097	0.872853	0.177843	-0.643740	0.713229	-0.218689	-0.652168	1.204543	-0.042440	-0.693740	1.182759	0.050783				-0.356060	0.568157	-0.087480	-0.599385	0.739517	0.270684	-0.185487	0.078002	-0.205063				-0.158588	0.076158	0.133184	-0.328939	0.577197	0.087924				0.147583	0.692293	-0.183545
14853	123.775000	-0.868577	0.646347	-0.079014	-0.857496	0.656821	0.166292	-0.830319	0.854956	-0.089124	-0.803085	0.872844	0.177856	-0.643736	0.713254	-0.218671	-0.652128	1.204542	-0.042384	-0.693851	1.182839	0.051126				-0.356142	0.567366	-0.087362	-0.599398	0.739503	0.270722	-0.185489	0.078007	-0.205056				-0.158600	0.076139	0.133201	-0.328925	0.577234	0.087914				0.147588	0.692294	-0.183346
14854	123.783333	-0.868558	0.646341	-0.079020	-0.857471	0.656829	0.166291	-0.830303	0.854962	-0.089111	-0.803077	0.872839	0.177868	-0.643728	0.713276	-0.218651	-0.652087	1.204539	-0.042328	-0.693831	1.182840	0.051155				-0.356233	0.566489	-0.087233	-0.599407	0.739482	0.270753	-0.185482	0.078008	-0.205051				-0.158581	0.076176	0.133203	-0.328910	0.577242	0.087921				0.147541	0.692280	-0.182975
14855	123.791667	-0.868562	0.646354	-0.079007	-0.857458	0.656828	0.166291	-0.830197	0.854950	-0.089057	-0.803067	0.872822	0.177871	-0.643721	0.713288	-0.218629	-0.652042	1.204543	-0.042290	-0.693810	1.182842	0.051182				-0.356341	0.565493	-0.087044	-0.599376	0.739358	0.270726	-0.185479	0.078005	-0.205049				-0.158581	0.076179	0.133198	-0.328892	0.577194	0.087945				0.147497	0.692237	-0.182621
14856	123.800000	-0.868544	0.646357	-0.079004	-0.857474	0.656822	0.166300	-0.830092	0.854939	-0.089003	-0.803060	0.872816	0.177882	-0.643709	0.713300	-0.218619	-0.651997	1.204561	-0.042252	-0.693784	1.182829	0.051201				-0.356436	0.564497	-0.086867	-0.599403	0.739446	0.270813	-0.185476	0.078001	-0.205055				-0.158581	0.076177	0.133198	-0.328877	0.577116	0.087978				0.147509	0.692224	-0.182393
14857	123.808333	-0.868527	0.646361	-0.079003	-0.857429	0.656830	0.166293	-0.830076	0.854944	-0.088997	-0.803054	0.872807	0.177889	-0.643692	0.713314	-0.218607	-0.651962	1.204593	-0.042209	-0.693747	1.182834	0.051234				-0.356542	0.563495	-0.086675	-0.599295	0.739642	0.270954	-0.185481	0.077998	-0.205064				-0.158578	0.076167	0.133189	-0.328851	0.577027	0.088033				0.147593	0.692232	-0.182347
14858	123.816667	-0.868503	0.646362	-0.079002	-0.857414	0.656824	0.166290	-0.830055	0.854949	-0.088992	-0.803047	0.872797	0.177896	-0.643667	0.713340	-0.218584	-0.651923	1.204605	-0.042166	-0.693732	1.182851	0.051293				-0.356647	0.562507	-0.086450	-0.599274	0.739568	0.270944	-0.185478	0.077990	-0.205072				-0.158579	0.076165	0.133174	-0.328822	0.576928	0.088094				0.147711	0.692258	-0.182392
14859	123.825000	-0.868486	0.646371	-0.078999	-0.857417	0.656818	0.166295	-0.830039	0.854954	-0.088986	-0.803036	0.872783	0.177901	-0.643633	0.713361	-0.218575	-0.651890	1.204665	-0.042106	-0.693657	1.182849	0.051251				-0.356744	0.561628	-0.086279	-0.599262	0.739561	0.270967	-0.185477	0.077994	-0.205080				-0.158589	0.076123	0.133175	-0.328817	0.576822	0.088160				0.147846	0.692292	-0.182450
14860	123.833333	-0.868531	0.646344	-0.078902	-0.857415	0.656808	0.166298	-0.830019	0.854955	-0.088979	-0.803030	0.872774	0.177914	-0.643593	0.713388	-0.218590	-0.651850	1.204679	-0.042076	-0.693668	1.182878	0.051382				-0.356842	0.560806	-0.086122	-0.599247	0.739549	0.270978	-0.185482	0.077988	-0.205074				-0.158607	0.076090	0.133185	-0.328786	0.576754	0.088252				0.148009	0.692347	-0.182471
14861	123.841667	-0.868448	0.646384	-0.078996	-0.857372	0.656818	0.166297	-0.830009	0.854959	-0.088973	-0.803026	0.872766	0.177929	-0.643547	0.713432	-0.218590	-0.651694	1.204890	-0.042217	-0.693642	1.182885	0.051453				-0.356921	0.560078	-0.086020	-0.599233	0.739598	0.271020	-0.185482	0.077989	-0.205066				-0.158579	0.076160	0.133163	-0.328757	0.576694	0.088336				0.148249	0.692437	-0.182378
14862	123.850000	-0.868427	0.646384	-0.078993	-0.857388	0.656808	0.166311	-0.829991	0.854964	-0.088957	-0.803017	0.872751	0.177938	-0.643495	0.713470	-0.218584	-0.651675	1.204898	-0.042134	-0.693616	1.182921	0.051529				-0.357001	0.559378	-0.085925	-0.599206	0.739539	0.271013	-0.185485	0.077987	-0.205056				-0.158582	0.076162	0.133169	-0.328750	0.576630	0.088410				0.148566	0.692549	-0.182187
14863	123.858333	-0.868463	0.646385	-0.078931	-0.857374	0.656810	0.166322	-0.829982	0.854971	-0.088936	-0.803003	0.872742	0.177956	-0.643418	0.713503	-0.218591	-0.651641	1.204940	-0.042087	-0.693575	1.182947	0.051551				-0.357083	0.558715	-0.085845	-0.599188	0.739540	0.271039	-0.185482	0.077994	-0.205059				-0.158609	0.076099	0.133183	-0.328691	0.576621	0.088513				0.148830	0.692736	-0.181832
14864	123.866667	-0.868423	0.646414	-0.078965	-0.857329	0.656818	0.166323	-0.829972	0.854978	-0.088916	-0.802991	0.872730	0.177978	-0.643348	0.713540	-0.218600	-0.651617	1.204998	-0.042038	-0.693538	1.182974	0.051621				-0.357156	0.558061	-0.085808	-0.599177	0.739585	0.271087	-0.185485	0.078004	-0.205062				-0.158579	0.076170	0.133173	-0.328652	0.576609	0.088585				0.149052	0.692920	-0.181250
14865	123.875000	-0.868415	0.646418	-0.078959	-0.857311	0.656823	0.166331	-0.830046	0.855008	-0.088939	-0.802981	0.872721	0.177994	-0.643280	0.713564	-0.218594	-0.651586	1.205017	-0.041993	-0.693445	1.182974	0.051506				-0.357255	0.557454	-0.085789	-0.599165	0.739550	0.271096	-0.185481	0.078004	-0.205062				-0.158581	0.076166	0.133189	-0.328613	0.576623	0.088653				0.149225	0.693122	-0.180399
14866	123.883333	-0.868411	0.646425	-0.078952	-0.857293	0.656818	0.166330	-0.830127	0.855038	-0.088963	-0.802968	0.872712	0.178009	-0.643210	0.713571	-0.218580	-0.651544	1.205017	-0.041953	-0.693414	1.182991	0.051549				-0.357353	0.556873	-0.085773	-0.599149	0.739509	0.271103	-0.185481	0.078003	-0.205064				-0.158586	0.076164	0.133189	-0.328572	0.576641	0.088712				0.149385	0.693342	-0.179338
14867	123.891667	-0.868419	0.646399	-0.078903	-0.857295	0.656815	0.166342	-0.830118	0.855042	-0.088941	-0.802956	0.872706	0.178023	-0.643142	0.713586	-0.218570	-0.651504	1.205066	-0.041935	-0.693385	1.183007	0.051584				-0.357434	0.556348	-0.085809	-0.599146	0.739526	0.271132	-0.185481	0.077997	-0.205066				-0.158593	0.076133	0.133191	-0.328520	0.576663	0.088764				0.149578	0.693592	-0.178085
14868	123.900000	-0.868403	0.646439	-0.078941	-0.857283	0.656823	0.166339	-0.829944	0.855009	-0.088846	-0.802949	0.872698	0.178037	-0.643014	0.713458	-0.218510	-0.651477	1.205073	-0.041889	-0.693344	1.183014	0.051610				-0.357488	0.555887	-0.085860	-0.599144	0.739535	0.271157	-0.185479	0.078000	-0.205071				-0.158572	0.076170	0.133179	-0.328468	0.576682	0.088805				0.149789	0.693802	-0.176707
14869	123.908333	-0.868394	0.646444	-0.078941	-0.857268	0.656817	0.166337	-0.830018	0.855032	-0.088882	-0.802943	0.872691	0.178046	-0.642962	0.713464	-0.218487	-0.651469	1.205044	-0.041826	-0.693334	1.183008	0.051653				-0.357545	0.555434	-0.085863	-0.599123	0.739494	0.271149	-0.185478	0.077993	-0.205064				-0.158576	0.076160	0.133178	-0.328426	0.576687	0.088837				0.150006	0.693996	-0.175215
14870	123.916667	-0.868389	0.646450	-0.078944	-0.857265	0.656815	0.166337	-0.830089	0.855060	-0.088916	-0.802936	0.872689	0.178054	-0.642921	0.713466	-0.218468	-0.651449	1.205068	-0.041821	-0.693310	1.182991	0.051671				-0.357557	0.555065	-0.085952	-0.599105	0.739450	0.271141	-0.185474	0.077990	-0.205065				-0.158571	0.076154	0.133171	-0.328394	0.576680	0.088862				0.150224	0.694129	-0.173666
14871	123.925000	-0.868422	0.646438	-0.078897	-0.857266	0.656814	0.166334	-0.830087	0.855069	-0.088912	-0.802928	0.872683	0.178067	-0.642929	0.713539	-0.218460	-0.651410	1.205071	-0.041780	-0.693283	1.182982	0.051706				-0.357566	0.554733	-0.085969	-0.599095	0.739435	0.271149	-0.185475	0.077987	-0.205063				-0.158585	0.076115	0.133169	-0.328365	0.576664	0.088878				0.150463	0.694241	-0.171974
14872	123.933333	-0.868381	0.646459	-0.078941	-0.857280	0.656821	0.166339	-0.830083	0.855072	-0.088903	-0.802927	0.872682	0.178083	-0.642871	0.713471	-0.218406	-0.651355	1.205109	-0.041777	-0.693263	1.182966	0.051735				-0.357548	0.554450	-0.086049	-0.599084	0.739413	0.271157	-0.185481	0.077992	-0.205065				-0.158570	0.076152	0.133165	-0.328338	0.576625	0.088895				0.150733	0.694300	-0.170213
14873	123.941667	-0.868379	0.646461	-0.078940	-0.857278	0.656814	0.166339	-0.830068	0.855074	-0.088893	-0.802919	0.872678	0.178092	-0.642925	0.713610	-0.218435	-0.651363	1.205031	-0.041701	-0.693236	1.182946	0.051762				-0.357547	0.554180	-0.086080	-0.599077	0.739395	0.271168	-0.185477	0.077984	-0.205062				-0.158572	0.076150	0.133158	-0.328337	0.576569	0.088910				0.151039	0.694368	-0.168476
14874	123.950000	-0.868379	0.646461	-0.078938	-0.857309	0.656800	0.166347	-0.829887	0.855039	-0.088791	-0.802916	0.872675	0.178101	-0.642918	0.713603	-0.218406	-0.651321	1.205045	-0.041694	-0.693211	1.182940	0.051782				-0.357533	0.553971	-0.086155	-0.599064	0.739381	0.271181	-0.185482	0.077987	-0.205070				-0.158603	0.076085	0.133172	-0.328343	0.576509	0.088927				0.151356	0.694407	-0.166888
14875	123.958333	-0.868361	0.646456	-0.078939	-0.857304	0.656810	0.166345	-0.829977	0.855066	-0.088824	-0.802914	0.872673	0.178109	-0.642917	0.713593	-0.218376	-0.651264	1.205074	-0.041704	-0.693177	1.182939	0.051803				-0.357530	0.553791	-0.086233	-0.599061	0.739387	0.271198	-0.185478	0.078003	-0.205079				-0.158591	0.076126	0.133167	-0.328348	0.576454	0.088948				0.151651	0.694436	-0.165617
14876	123.966667	-0.868380	0.646476	-0.078932	-0.857293	0.656819	0.166343	-0.829885	0.855048	-0.088769	-0.802916	0.872675	0.178119	-0.642923	0.713575	-0.218340	-0.651244	1.205058	-0.041656	-0.693157	1.182944	0.051829				-0.357539	0.553635	-0.086300	-0.599042	0.739348	0.271187	-0.185479	0.078006	-0.205075				-0.158581	0.076168	0.133171	-0.328349	0.576401	0.088967				0.151943	0.694481	-0.164672
14877	123.975000	-0.868386	0.646482	-0.078930	-0.857303	0.656810	0.166342	-0.829974	0.855087	-0.088793	-0.802914	0.872678	0.178122	-0.642930	0.713560	-0.218313	-0.651202	1.205066	-0.041636	-0.693114	1.182960	0.051836				-0.357557	0.553465	-0.086336	-0.599038	0.739333	0.271184	-0.185483	0.078003	-0.205069				-0.158595	0.076137	0.133179	-0.328365	0.576355	0.088977				0.152211	0.694541	-0.164104
14878	123.983333	-0.868459	0.646446	-0.078843	-0.857322	0.656805	0.166342	-0.830063	0.855111	-0.088829	-0.802912	0.872682	0.178125	-0.642946	0.713550	-0.218289	-0.651149	1.205086	-0.041621	-0.693081	1.182969	0.051842				-0.357570	0.553333	-0.086369	-0.599040	0.739328	0.271182	-0.185481	0.078005	-0.205063				-0.158615	0.076104	0.133193	-0.328379	0.576318	0.088990				0.152460	0.694639	-0.163774
14879	123.991667	-0.868394	0.646497	-0.078926	-0.857305	0.656821	0.166337	-0.829897	0.855063	-0.088745	-0.802915	0.872689	0.178132	-0.642962	0.713532	-0.218249	-0.651044	1.205163	-0.041668	-0.693025	1.182994	0.051829				-0.357601	0.553204	-0.086373	-0.599051	0.739387	0.271205	-0.185483	0.078006	-0.205062				-0.158580	0.076181	0.133174	-0.328386	0.576298	0.089013				0.152667	0.694719	-0.163667
14880	124.000000	-0.868397	0.646497	-0.078928	-0.857301	0.656817	0.166335	-0.829900	0.855066	-0.088728	-0.802916	0.872692	0.178137	-0.642984	0.713520	-0.218222	-0.651004	1.205143	-0.041628	-0.692989	1.183025	0.051829				-0.357623	0.553076	-0.086366	-0.599051	0.739322	0.271169	-0.185482	0.078005	-0.205054				-0.158577	0.076172	0.133181	-0.328402	0.576290	0.089046				0.152861	0.694799	-0.163725
14881	124.008333	-0.868399	0.646491	-0.078920	-0.857311	0.656817	0.166338	-0.829994	0.855069	-0.088770	-0.802916	0.872698	0.178140	-0.643011	0.713508	-0.218202	-0.650934	1.205157	-0.041619	-0.692943	1.183056	0.051825				-0.357644	0.552952	-0.086325	-0.599073	0.739323	0.271176	-0.185476	0.077997	-0.205053				-0.158575	0.076171	0.133173	-0.328410	0.576303	0.089084				0.153029	0.694856	-0.163966
14882	124.016667	-0.868402	0.646488	-0.078911	-0.857355	0.656809	0.166350	-0.830092	0.855093	-0.088803	-0.802914	0.872702	0.178145	-0.643034	0.713500	-0.218174	-0.650863	1.205173	-0.041616	-0.692898	1.183088	0.051818				-0.357642	0.552865	-0.086309	-0.599096	0.739316	0.271179	-0.185475	0.078001	-0.205058				-0.158575	0.076163	0.133176	-0.328424	0.576331	0.089124				0.153172	0.694909	-0.164355
14883	124.025000	-0.868407	0.646487	-0.078906	-0.857325	0.656817	0.166348	-0.830013	0.855070	-0.088747	-0.802916	0.872709	0.178150	-0.643058	0.713495	-0.218145	-0.650794	1.205186	-0.041611	-0.692839	1.183110	0.051807				-0.357600	0.552822	-0.086325	-0.599128	0.739340	0.271198	-0.185477	0.077999	-0.205060				-0.158572	0.076160	0.133185	-0.328427	0.576385	0.089154				0.153293	0.694960	-0.164896
14884	124.033333	-0.868409	0.646485	-0.078901	-0.857334	0.656819	0.166350	-0.829931	0.855065	-0.088676	-0.802914	0.872714	0.178152	-0.643087	0.713481	-0.218119	-0.650700	1.205196	-0.041660	-0.692780	1.183123	0.051803				-0.357554	0.552796	-0.086339	-0.599165	0.739315	0.271200	-0.185475	0.077992	-0.205058				-0.158567	0.076159	0.133182	-0.328474	0.576452	0.089195				0.153382	0.695004	-0.165513
14885	124.041667	-0.868411	0.646487	-0.078896	-0.857352	0.656812	0.166353	-0.830043	0.855093	-0.088720	-0.802913	0.872725	0.178155	-0.643107	0.713470	-0.218094	-0.650665	1.205197	-0.041611	-0.692705	1.183109	0.051867				-0.357488	0.552809	-0.086381	-0.599210	0.739311	0.271218	-0.185480	0.077991	-0.205070				-0.158589	0.076117	0.133190	-0.328468	0.576551	0.089212				0.153423	0.695040	-0.166197
14886	124.050000	-0.868414	0.646495	-0.078891	-0.857371	0.656811	0.166355	-0.829943	0.855083	-0.088666	-0.802913	0.872736	0.178156	-0.643131	0.713460	-0.218070	-0.650580	1.205210	-0.041660	-0.692764	1.183170	0.051960				-0.357397	0.552857	-0.086451	-0.599262	0.739302	0.271239	-0.185483	0.077993	-0.205069				-0.158577	0.076161	0.133178	-0.328498	0.576632	0.089221				0.153432	0.695082	-0.166854
14887	124.058333	-0.868416	0.646502	-0.078890	-0.857346	0.656825	0.166346	-0.829953	0.855081	-0.088677	-0.802914	0.872744	0.178153	-0.643140	0.713442	-0.218039	-0.650525	1.205216	-0.041659	-0.692640	1.183135	0.051936				-0.357282	0.552939	-0.086547	-0.599318	0.739294	0.271270	-0.185484	0.078002	-0.205070				-0.158578	0.076159	0.133176	-0.328531	0.576718	0.089227				0.153445	0.695117	-0.167394
14888	124.066667	-0.868414	0.646505	-0.078887	-0.857380	0.656815	0.166349	-0.829969	0.855091	-0.088670	-0.802912	0.872750	0.178146	-0.643154	0.713425	-0.218016	-0.650473	1.205217	-0.041656	-0.692652	1.183178	0.051928				-0.357140	0.553037	-0.086657	-0.599375	0.739281	0.271301	-0.185483	0.077996	-0.205061				-0.158612	0.076084	0.133187	-0.328575	0.576800	0.089230				0.153478	0.695153	-0.167774
14889	124.075000	-0.868451	0.646488	-0.078849	-0.857346	0.656827	0.166336	-0.829930	0.855087	-0.088671	-0.802911	0.872752	0.178141	-0.643165	0.713416	-0.217988	-0.650410	1.205239	-0.041667	-0.692567	1.183167	0.051853				-0.357011	0.553157	-0.086732	-0.599424	0.739267	0.271347	-0.185486	0.078006	-0.205064				-0.158600	0.076127	0.133181	-0.328621	0.576871	0.089217				0.153515	0.695182	-0.167971
14890	124.083333	-0.868417	0.646513	-0.078891	-0.857352	0.656835	0.166335	-0.829928	0.855086	-0.088678	-0.802911	0.872754	0.178134	-0.643175	0.713399	-0.217977	-0.650341	1.205274	-0.041685	-0.692557	1.183179	0.051933				-0.356850	0.553318	-0.086835	-0.599460	0.739251	0.271393	-0.185485	0.078019	-0.205069				-0.158584	0.076164	0.133168	-0.328666	0.576932	0.089236				0.153585	0.695242	-0.168065
14891	124.091667	-0.868415	0.646516	-0.078892	-0.857354	0.656837	0.166334	-0.829923	0.855096	-0.088673	-0.802914	0.872760	0.178137	-0.643187	0.713376	-0.217979	-0.650305	1.205233	-0.041666	-0.692437	1.183129	0.051925				-0.356741	0.553454	-0.086819	-0.599483	0.739252	0.271440	-0.185487	0.078011	-0.205066				-0.158584	0.076164	0.133166	-0.328681	0.576947	0.089304				0.153692	0.695328	-0.168054
14892	124.100000	-0.868419	0.646512	-0.078890	-0.857355	0.656836	0.166329	-0.829919	0.855104	-0.088663	-0.802912	0.872759	0.178130	-0.643201	0.713358	-0.217984	-0.650267	1.205214	-0.041648	-0.692316	1.183078	0.051915				-0.356667	0.553555	-0.086775	-0.599492	0.739256	0.271474	-0.185484	0.078009	-0.205067				-0.158615	0.076097	0.133185	-0.328774	0.576933	0.089371				0.153826	0.695441	-0.168006
14893	124.108333	-0.868422	0.646510	-0.078886	-0.857366	0.656827	0.166333	-0.829916	0.855105	-0.088663	-0.802906	0.872761	0.178128	-0.643210	0.713343	-0.218011	-0.650187	1.205235	-0.041652	-0.692334	1.183113	0.051928				-0.356648	0.553606	-0.086650	-0.599487	0.739224	0.271477	-0.185486	0.078014	-0.205071				-0.158609	0.076099	0.133188	-0.328663	0.576967	0.089415				0.154014	0.695609	-0.167938
14894	124.116667	-0.868424	0.646505	-0.078883	-0.857359	0.656833	0.166335	-0.829913	0.855098	-0.088666	-0.802908	0.872764	0.178131	-0.643221	0.713318	-0.218039	-0.650108	1.205236	-0.041685	-0.692213	1.183076	0.051934				-0.356629	0.553617	-0.086549	-0.599475	0.739205	0.271473	-0.185485	0.078015	-0.205068				-0.158580	0.076176	0.133174	-0.328628	0.576972	0.089445				0.154247	0.695810	-0.167864
14895	124.125000	-0.868428	0.646499	-0.078878	-0.857358	0.656823	0.166338	-0.829917	0.855095	-0.088673	-0.802904	0.872763	0.178125	-0.643219	0.713293	-0.218075	-0.650077	1.205127	-0.041633	-0.692221	1.183094	0.051935				-0.356646	0.553579	-0.086426	-0.599469	0.739166	0.271451	-0.185482	0.077999	-0.205071				-0.158573	0.076158	0.133181	-0.328625	0.577013	0.089553				0.154470	0.696033	-0.167781
14896	124.133333	-0.868430	0.646489	-0.078874	-0.857359	0.656818	0.166343	-0.829891	0.855085	-0.088674	-0.802901	0.872760	0.178121	-0.643167	0.713224	-0.217955	-0.650001	1.205119	-0.041643	-0.692227	1.183125	0.051945				-0.356681	0.553527	-0.086305	-0.599465	0.739147	0.271439	-0.185483	0.077995	-0.205071				-0.158570	0.076159	0.133171	-0.328538	0.576916	0.089519				0.154656	0.696222	-0.167725
14897	124.141667	-0.868431	0.646480	-0.078873	-0.857354	0.656818	0.166346	-0.829884	0.855076	-0.088688	-0.802894	0.872761	0.178115	-0.643194	0.713224	-0.218050	-0.649900	1.205121	-0.041673	-0.692156	1.183120	0.051929				-0.356734	0.553463	-0.086200	-0.599452	0.739125	0.271416	-0.185486	0.077992	-0.205067				-0.158590	0.076105	0.133188	-0.328488	0.576859	0.089544				0.154833	0.696391	-0.167543
14898	124.150000	-0.868435	0.646477	-0.078873	-0.857352	0.656816	0.166347	-0.829879	0.855085	-0.088691	-0.802899	0.872767	0.178113	-0.643160	0.713175	-0.217992	-0.649814	1.205143	-0.041706	-0.692083	1.183106	0.051907				-0.356778	0.553392	-0.086157	-0.599430	0.739042	0.271377	-0.185486	0.077993	-0.205069				-0.158572	0.076135	0.133180	-0.328437	0.576793	0.089567				0.154989	0.696508	-0.167211
14899	124.158333	-0.868440	0.646469	-0.078878	-0.857361	0.656807	0.166345	-0.829873	0.855092	-0.088698	-0.802895	0.872774	0.178105	-0.643184	0.713174	-0.218064	-0.649760	1.205093	-0.041683	-0.692020	1.183121	0.051900				-0.356836	0.553382	-0.086131	-0.599417	0.739052	0.271374	-0.185485	0.077986	-0.205060				-0.158585	0.076094	0.133192	-0.328391	0.576725	0.089568				0.155183	0.696587	-0.166735
14900	124.166667	-0.868445	0.646474	-0.078873	-0.857374	0.656809	0.166343	-0.829875	0.855105	-0.088702	-0.802890	0.872777	0.178089	-0.643156	0.713135	-0.217994	-0.649684	1.205092	-0.041690	-0.691954	1.183140	0.051888				-0.356864	0.553393	-0.086187	-0.599402	0.739069	0.271376	-0.185483	0.077992	-0.205055				-0.158571	0.076138	0.133180	-0.328355	0.576652	0.089569				0.155388	0.696656	-0.166142
14901	124.175000	-0.868449	0.646485	-0.078872	-0.857331	0.656834	0.166334	-0.829876	0.855125	-0.088706	-0.802886	0.872785	0.178072	-0.643150	0.713131	-0.218006	-0.649609	1.205111	-0.041707	-0.691647	1.183016	0.051594				-0.356914	0.553486	-0.086279	-0.599381	0.739058	0.271359	-0.185489	0.078005	-0.205059				-0.158587	0.076123	0.133197	-0.328328	0.576573	0.089554				0.155614	0.696697	-0.165471
14902	124.183333	-0.868453	0.646498	-0.078869	-0.857334	0.656850	0.166323	-0.829867	0.855140	-0.088709	-0.802882	0.872800	0.178056	-0.643147	0.713129	-0.218008	-0.649513	1.205146	-0.041742	-0.691619	1.183088	0.051661				-0.356956	0.553587	-0.086469	-0.599353	0.739049	0.271338	-0.185483	0.078019	-0.205064				-0.158577	0.076170	0.133195	-0.328309	0.576495	0.089551				0.155817	0.696709	-0.164809
14903	124.191667	-0.868454	0.646506	-0.078870	-0.857331	0.656865	0.166313	-0.829857	0.855150	-0.088716	-0.802873	0.872808	0.178031	-0.643153	0.713117	-0.218018	-0.649486	1.205101	-0.041686	-0.691556	1.183129	0.051644				-0.356974	0.553738	-0.086648	-0.599323	0.739046	0.271314	-0.185490	0.078017	-0.205063				-0.158581	0.076178	0.133195	-0.328317	0.576409	0.089567				0.155998	0.696710	-0.164180
14904	124.200000	-0.868454	0.646516	-0.078869	-0.857331	0.656882	0.166302	-0.829844	0.855162	-0.088721	-0.802861	0.872814	0.178010	-0.643160	0.713123	-0.218025	-0.649407	1.205152	-0.041700	-0.691492	1.183174	0.051624				-0.356978	0.553910	-0.086837	-0.599294	0.739043	0.271294	-0.185490	0.078026	-0.205065				-0.158608	0.076115	0.133210	-0.328287	0.576346	0.089579				0.156183	0.696761	-0.163617
14905	124.208333	-0.868448	0.646514	-0.078870	-0.857329	0.656894	0.166296	-0.829812	0.855152	-0.088733	-0.802851	0.872819	0.177996	-0.643158	0.713120	-0.218025	-0.649311	1.205188	-0.041743	-0.691529	1.183261	0.051707				-0.356964	0.554098	-0.087070	-0.599260	0.739034	0.271271	-0.185488	0.078029	-0.205075				-0.158577	0.076176	0.133193	-0.328275	0.576278	0.089574				0.156371	0.696877	-0.163158
14906	124.216667	-0.868442	0.646513	-0.078879	-0.857333	0.656904	0.166289	-0.829797	0.855159	-0.088738	-0.802842	0.872818	0.177980	-0.643213	0.713164	-0.218173	-0.649270	1.205168	-0.041716	-0.691557	1.183337	0.051780				-0.356957	0.554259	-0.087266	-0.599228	0.739036	0.271246	-0.185487	0.078010	-0.205071				-0.158574	0.076170	0.133180	-0.328295	0.576222	0.089580				0.156539	0.697001	-0.162797
14907	124.225000	-0.868433	0.646506	-0.078888	-0.857332	0.656905	0.166276	-0.829767	0.855141	-0.088757	-0.802826	0.872822	0.177962	-0.643168	0.713112	-0.218020	-0.649186	1.205191	-0.041722	-0.691419	1.183353	0.051593				-0.356935	0.554392	-0.087438	-0.599197	0.739033	0.271220	-0.185486	0.077999	-0.205076				-0.158590	0.076117	0.133180	-0.328241	0.576173	0.089560				0.156674	0.697131	-0.162564
14908	124.233333	-0.868428	0.646512	-0.078894	-0.857326	0.656909	0.166267	-0.829749	0.855155	-0.088758	-0.802810	0.872823	0.177950	-0.643172	0.713119	-0.218005	-0.649095	1.205250	-0.041758	-0.691245	1.183339	0.051585				-0.356907	0.554529	-0.087577	-0.599169	0.739030	0.271193	-0.185489	0.077991	-0.205072				-0.158605	0.076070	0.133170	-0.328205	0.576151	0.089568				0.156801	0.697260	-0.162395
14909	124.241667	-0.868416	0.646517	-0.078895	-0.857321	0.656917	0.166261	-0.829731	0.855143	-0.088768	-0.802793	0.872823	0.177941	-0.643168	0.713117	-0.218006	-0.648999	1.205271	-0.041790	-0.691136	1.183302	0.051466				-0.356871	0.554622	-0.087682	-0.599147	0.739035	0.271173	-0.185483	0.077995	-0.205072				-0.158573	0.076148	0.133167	-0.328158	0.576114	0.089583				0.156979	0.697442	-0.162188
14910	124.250000	-0.868409	0.646528	-0.078900	-0.857312	0.656925	0.166246	-0.829886	0.855211	-0.088850	-0.802783	0.872829	0.177931	-0.643223	0.713168	-0.218160	-0.648958	1.205251	-0.041759	-0.691079	1.183324	0.051407				-0.356850	0.554686	-0.087738	-0.599131	0.739030	0.271150	-0.185476	0.077992	-0.205068				-0.158570	0.076157	0.133171	-0.328123	0.576064	0.089608				0.157103	0.697570	-0.162098
14911	124.258333	-0.868436	0.646516	-0.078856	-0.857306	0.656917	0.166240	-0.829800	0.855204	-0.088799	-0.802761	0.872827	0.177923	-0.643168	0.713127	-0.218023	-0.648880	1.205287	-0.041800	-0.691031	1.183346	0.051407				-0.356831	0.554734	-0.087760	-0.599117	0.739019	0.271123	-0.185482	0.078002	-0.205063				-0.158587	0.076124	0.133196	-0.328066	0.576029	0.089649				0.157220	0.697675	-0.162028
14912	124.266667	-0.868389	0.646548	-0.078897	-0.857289	0.656934	0.166236	-0.829708	0.855194	-0.088752	-0.802882	0.872854	0.177987	-0.643156	0.713139	-0.218033	-0.648852	1.205271	-0.041757	-0.690985	1.183377	0.051425				-0.356819	0.554774	-0.087740	-0.599100	0.739012	0.271106	-0.185479	0.078009	-0.205050				-0.158606	0.076105	0.133221	-0.328004	0.575995	0.089694				0.157326	0.697765	-0.161958
14913	124.275000	-0.868358	0.646543	-0.078903	-0.857268	0.656931	0.166228	-0.829703	0.855195	-0.088756	-0.802733	0.872828	0.177919	-0.643169	0.713166	-0.218126	-0.648748	1.205321	-0.041858	-0.690933	1.183356	0.051402				-0.356781	0.554805	-0.087777	-0.599090	0.738988	0.271088	-0.185481	0.078015	-0.205049				-0.158570	0.076179	0.133209	-0.327932	0.575958	0.089747				0.157420	0.697839	-0.161895
14914	124.283333	-0.868371	0.646557	-0.078902	-0.857252	0.656926	0.166220	-0.829698	0.855201	-0.088752	-0.802717	0.872825	0.177911	-0.643133	0.713136	-0.218084	-0.648740	1.205280	-0.041796	-0.691037	1.183446	0.051426				-0.356781	0.554784	-0.087728	-0.599087	0.738963	0.271070	-0.185476	0.078014	-0.205053				-0.158603	0.076113	0.133231	-0.327879	0.575919	0.089794				0.157518	0.697912	-0.161853
14915	124.291667	-0.868354	0.646546	-0.078907	-0.857256	0.656920	0.166218	-0.829690	0.855192	-0.088754	-0.802772	0.872838	0.177942	-0.643115	0.713129	-0.218111	-0.648732	1.205262	-0.041754	-0.691196	1.183570	0.051879				-0.356781	0.554778	-0.087717	-0.599086	0.738945	0.271069	-0.185480	0.078008	-0.205057				-0.158574	0.076170	0.133203	-0.327823	0.575890	0.089842				0.157607	0.697974	-0.161844
14916	124.300000	-0.868303	0.646521	-0.078917	-0.857198	0.656896	0.166188	-0.829682	0.855181	-0.088763	-0.802686	0.872819	0.177898	-0.643098	0.713118	-0.218130	-0.648695	1.205276	-0.041756	-0.691154	1.183559	0.051876				-0.356787	0.554774	-0.087721	-0.599087	0.738923	0.271072	-0.185478	0.078006	-0.205062				-0.158575	0.076159	0.133192	-0.327750	0.575870	0.089889				0.157692	0.698059	-0.161880
14917	124.308333	-0.868311	0.646515	-0.078923	-0.857222	0.656920	0.166203	-0.829763	0.855182	-0.088812	-0.802680	0.872819	0.177895	-0.643074	0.713068	-0.218098	-0.648600	1.205294	-0.041849	-0.690947	1.183453	0.051719				-0.356777	0.554793	-0.087771	-0.599090	0.738906	0.271081	-0.185480	0.078005	-0.205068				-0.158573	0.076158	0.133176	-0.327706	0.575836	0.089925				0.157760	0.698125	-0.161968
14918	124.316667	-0.868322	0.646520	-0.078919	-0.857217	0.656917	0.166195	-0.829835	0.855201	-0.088855	-0.802669	0.872813	0.177887	-0.643077	0.713053	-0.218170	-0.648569	1.205259	-0.041856	-0.690959	1.183471	0.051708				-0.356791	0.554778	-0.087754	-0.599092	0.738891	0.271089	-0.185483	0.077997	-0.205074				-0.158572	0.076148	0.133162	-0.327669	0.575823	0.089979				0.157817	0.698177	-0.162098
14919	124.325000	-0.868315	0.646515	-0.078919	-0.857214	0.656912	0.166198	-0.829831	0.855195	-0.088857	-0.802848	0.873011	0.178085	-0.643069	0.713031	-0.218176	-0.648558	1.205226	-0.041811	-0.691024	1.183516	0.051846				-0.356778	0.554822	-0.087782	-0.599092	0.738877	0.271099	-0.185482	0.077993	-0.205078				-0.158586	0.076114	0.133168	-0.327603	0.575763	0.089986				0.157824	0.698188	-0.162322
14920	124.333333	-0.868257	0.646480	-0.078936	-0.857203	0.656910	0.166198	-0.829830	0.855195	-0.088861	-0.802847	0.873008	0.178084	-0.643058	0.713016	-0.218177	-0.648515	1.205219	-0.041816	-0.690738	1.183356	0.051662				-0.356759	0.554860	-0.087825	-0.599093	0.738872	0.271109	-0.185481	0.077998	-0.205083				-0.158577	0.076152	0.133161	-0.327552	0.575712	0.090028				0.157880	0.698242	-0.162453
14921	124.341667	-0.868315	0.646516	-0.078912	-0.857207	0.656908	0.166197	-0.829827	0.855195	-0.088859	-0.802845	0.873009	0.178076	-0.643062	0.712998	-0.218173	-0.648467	1.205226	-0.041825	-0.690670	1.183360	0.051387				-0.356746	0.554899	-0.087837	-0.599089	0.738861	0.271112	-0.185478	0.077999	-0.205073				-0.158603	0.076084	0.133188	-0.327560	0.575658	0.090077				0.157927	0.698298	-0.162572
14922	124.350000	-0.868277	0.646492	-0.078917	-0.857170	0.656887	0.166179	-0.829825	0.855196	-0.088858	-0.802845	0.873010	0.178074	-0.643063	0.712987	-0.218166	-0.648384	1.205275	-0.041870	-0.690664	1.183398	0.051365				-0.356711	0.554955	-0.087916	-0.599079	0.738859	0.271115	-0.185479	0.078008	-0.205076				-0.158576	0.076159	0.133190	-0.327488	0.575600	0.090113				0.157963	0.698343	-0.162642
14923	124.358333	-0.868304	0.646512	-0.078906	-0.857184	0.656904	0.166189	-0.829732	0.855178	-0.088815	-0.802854	0.873017	0.178072	-0.643063	0.712982	-0.218162	-0.648333	1.205258	-0.041883	-0.690628	1.183437	0.051359				-0.356740	0.554936	-0.087876	-0.599066	0.738851	0.271108	-0.185475	0.078006	-0.205064				-0.158574	0.076165	0.133190	-0.327470	0.575537	0.090154				0.157993	0.698364	-0.162654
14924	124.366667	-0.868401	0.646483	-0.078811	-0.857203	0.656918	0.166204	-0.829821	0.855191	-0.088871	-0.802853	0.873019	0.178065	-0.643067	0.712979	-0.218141	-0.648272	1.205262	-0.041904	-0.690598	1.183480	0.051359				-0.356749	0.554914	-0.087888	-0.599058	0.738855	0.271106	-0.185476	0.078012	-0.205061				-0.158602	0.076102	0.133208	-0.327460	0.575479	0.090193				0.158017	0.698366	-0.162615
14925	124.375000	-0.868332	0.646528	-0.078889	-0.857209	0.656924	0.166209	-0.829820	0.855207	-0.088852	-0.802971	0.873006	0.178091	-0.643070	0.712975	-0.218127	-0.648244	1.205238	-0.041869	-0.690520	1.183493	0.051405				-0.356764	0.554867	-0.087882	-0.599050	0.738859	0.271111	-0.185478	0.078011	-0.205059				-0.158570	0.076170	0.133188	-0.327453	0.575440	0.090217				0.158045	0.698367	-0.162526
14926	124.383333	-0.868336	0.646528	-0.078881	-0.857220	0.656928	0.166211	-0.829641	0.855148	-0.088774	-0.802859	0.873037	0.178051	-0.643075	0.712975	-0.218105	-0.648158	1.205281	-0.041912	-0.690421	1.183510	0.051437				-0.356771	0.554794	-0.087876	-0.599045	0.738864	0.271111	-0.185476	0.078008	-0.205057				-0.158569	0.076169	0.133186	-0.327444	0.575412	0.090242				0.158074	0.698372	-0.162413
14927	124.391667	-0.868343	0.646526	-0.078877	-0.857228	0.656924	0.166211	-0.829821	0.855205	-0.088852	-0.802860	0.873042	0.178050	-0.643080	0.712960	-0.218086	-0.648099	1.205258	-0.041931	-0.690552	1.183603	0.051656				-0.356779	0.554764	-0.087906	-0.599056	0.738861	0.271117	-0.185475	0.078007	-0.205059				-0.158567	0.076171	0.133173	-0.327449	0.575381	0.090263				0.158089	0.698380	-0.162326
14928	124.400000	-0.868421	0.646480	-0.078792	-0.857233	0.656922	0.166217	-0.829825	0.855210	-0.088847	-0.802860	0.873043	0.178045	-0.643083	0.712949	-0.218068	-0.648019	1.205287	-0.041980	-0.690320	1.183526	0.051402				-0.356812	0.554688	-0.087872	-0.599065	0.738856	0.271128	-0.185476	0.078008	-0.205068				-0.158570	0.076162	0.133170	-0.327428	0.575361	0.090283				0.158093	0.698371	-0.162256
14929	124.408333	-0.868336	0.646510	-0.078879	-0.857243	0.656923	0.166219	-0.829739	0.855195	-0.088807	-0.802923	0.873039	0.178062	-0.643088	0.712932	-0.218057	-0.647980	1.205259	-0.041955	-0.690270	1.183536	0.051385				-0.356813	0.554671	-0.087914	-0.599083	0.738847	0.271135	-0.185478	0.078002	-0.205068				-0.158569	0.076158	0.133170	-0.327420	0.575345	0.090301				0.158102	0.698392	-0.162163
14930	124.416667	-0.868326	0.646498	-0.078883	-0.857251	0.656919	0.166221	-0.829658	0.855177	-0.088763	-0.802869	0.873065	0.178051	-0.643105	0.712910	-0.218050	-0.647885	1.205268	-0.042008	-0.690401	1.183619	0.051702				-0.356814	0.554664	-0.087958	-0.599104	0.738832	0.271133	-0.185481	0.077994	-0.205069				-0.158575	0.076157	0.133174	-0.327410	0.575325	0.090321				0.158109	0.698412	-0.162079
14931	124.425000	-0.868377	0.646524	-0.078864	-0.857260	0.656919	0.166217	-0.829832	0.855224	-0.088848	-0.802682	0.872869	0.177837	-0.643111	0.712897	-0.218035	-0.647860	1.205247	-0.041987	-0.690188	1.183544	0.051381				-0.356826	0.554648	-0.087954	-0.599127	0.738825	0.271143	-0.185482	0.078002	-0.205071				-0.158591	0.076127	0.133184	-0.327411	0.575309	0.090354				0.158059	0.698375	-0.162087
14932	124.433333	-0.868459	0.646479	-0.078782	-0.857268	0.656919	0.166219	-0.829661	0.855187	-0.088765	-0.802871	0.873080	0.178042	-0.643128	0.712885	-0.218031	-0.647803	1.205292	-0.042036	-0.690148	1.183558	0.051376				-0.356834	0.554653	-0.087957	-0.599152	0.738798	0.271140	-0.185482	0.078006	-0.205080				-0.158609	0.076094	0.133194	-0.327382	0.575281	0.090380				0.158039	0.698386	-0.162030
14933	124.441667	-0.868395	0.646520	-0.078856	-0.857282	0.656925	0.166221	-0.829668	0.855189	-0.088762	-0.802782	0.872989	0.177937	-0.643142	0.712872	-0.218037	-0.647760	1.205292	-0.042038	-0.690091	1.183574	0.051372				-0.356823	0.554692	-0.088014	-0.599176	0.738790	0.271146	-0.185486	0.078006	-0.205076				-0.158596	0.076139	0.133184	-0.327371	0.575247	0.090419				0.157979	0.698377	-0.162054
14934	124.450000	-0.868405	0.646514	-0.078851	-0.857295	0.656932	0.166223	-0.829670	0.855192	-0.088754	-0.802688	0.872890	0.177836	-0.643165	0.712863	-0.218046	-0.647720	1.205266	-0.042020	-0.690207	1.183650	0.051690				-0.356808	0.554739	-0.088073	-0.599198	0.738770	0.271147	-0.185485	0.078009	-0.205072				-0.158585	0.076174	0.133187	-0.327356	0.575213	0.090478				0.157909	0.698353	-0.162100
14935	124.458333	-0.868411	0.646518	-0.078848	-0.857298	0.656932	0.166220	-0.829766	0.855221	-0.088781	-0.802761	0.872905	0.177872	-0.643186	0.712857	-0.218055	-0.647684	1.205252	-0.042003	-0.690157	1.183678	0.051701				-0.356818	0.554767	-0.088070	-0.599220	0.738753	0.271151	-0.185487	0.078016	-0.205072				-0.158582	0.076175	0.133177	-0.327341	0.575168	0.090549				0.157788	0.698286	-0.162243
14936	124.466667	-0.868417	0.646523	-0.078843	-0.857311	0.656936	0.166224	-0.829687	0.855207	-0.088730	-0.802692	0.872891	0.177835	-0.643208	0.712857	-0.218060	-0.647636	1.205277	-0.042018	-0.690106	1.183722	0.051719				-0.356828	0.554787	-0.088064	-0.599235	0.738743	0.271162	-0.185489	0.078019	-0.205065				-0.158586	0.076186	0.133180	-0.327322	0.575133	0.090640				0.157727	0.698272	-0.162311
14937	124.475000	-0.868422	0.646517	-0.078843	-0.857314	0.656929	0.166223	-0.829690	0.855200	-0.088722	-0.802697	0.872887	0.177839	-0.643222	0.712846	-0.218074	-0.647598	1.205263	-0.042001	-0.689883	1.183665	0.051399				-0.356799	0.554846	-0.088136	-0.599253	0.738729	0.271163	-0.185486	0.078023	-0.205068				-0.158578	0.076181	0.133182	-0.327288	0.575093	0.090743				0.157685	0.698273	-0.162387
14938	124.483333	-0.868429	0.646518	-0.078838	-0.857324	0.656925	0.166224	-0.829690	0.855203	-0.088714	-0.802706	0.872885	0.177842	-0.643195	0.712673	-0.218019	-0.647544	1.205284	-0.042011	-0.690009	1.183761	0.051736				-0.356804	0.554855	-0.088148	-0.599268	0.738723	0.271172	-0.185484	0.078015	-0.205057				-0.158581	0.076167	0.133192	-0.327247	0.575062	0.090852				0.157653	0.698259	-0.162486
14939	124.491667	-0.868466	0.646495	-0.078798	-0.857346	0.656915	0.166225	-0.829705	0.855202	-0.088697	-0.802715	0.872880	0.177840	-0.643274	0.712830	-0.218080	-0.647521	1.205248	-0.041974	-0.690096	1.183864	0.051764				-0.356843	0.554831	-0.088126	-0.599267	0.738723	0.271095	-0.185482	0.078016	-0.205058				-0.158577	0.076172	0.133194	-0.327189	0.575035	0.090959				0.157617	0.698233	-0.162552
14940	124.500000	-0.868438	0.646509	-0.078839	-0.857371	0.656904	0.166228	-0.829711	0.855198	-0.088696	-0.802724	0.872874	0.177835	-0.643305	0.712816	-0.218088	-0.647463	1.205288	-0.042001	-0.690038	1.183877	0.051761				-0.356845	0.554858	-0.088191	-0.599299	0.738702	0.271169	-0.185483	0.078014	-0.205065				-0.158602	0.076103	0.133220	-0.327122	0.575001	0.091058				0.157594	0.698215	-0.162626
14941	124.508333	-0.868435	0.646499	-0.078844	-0.857343	0.656907	0.166215	-0.829701	0.855177	-0.088707	-0.802742	0.872872	0.177830	-0.643339	0.712797	-0.218087	-0.647420	1.205287	-0.041997	-0.689998	1.183888	0.051766				-0.356855	0.554850	-0.088228	-0.599310	0.738686	0.271168	-0.185484	0.078011	-0.205074				-0.158572	0.076161	0.133195	-0.327058	0.574960	0.091128				0.157578	0.698208	-0.162703
14942	124.516667	-0.868433	0.646489	-0.078852	-0.857343	0.656901	0.166208	-0.829699	0.855175	-0.088712	-0.802754	0.872864	0.177821	-0.643368	0.712784	-0.218080	-0.647402	1.205252	-0.041960	-0.689955	1.183914	0.051769				-0.356850	0.554861	-0.088270	-0.599322	0.738671	0.271168	-0.185483	0.077995	-0.205079				-0.158578	0.076154	0.133180	-0.326966	0.574914	0.091215				0.157560	0.698191	-0.162750
14943	124.525000	-0.868431	0.646484	-0.078857	-0.857345	0.656898	0.166200	-0.829680	0.855171	-0.088725	-0.802767	0.872853	0.177809	-0.643384	0.712780	-0.218070	-0.647360	1.205275	-0.041957	-0.689922	1.183942	0.051776				-0.356843	0.554860	-0.088261	-0.599315	0.738663	0.271083	-0.185485	0.077996	-0.205083				-0.158590	0.076113	0.133184	-0.326898	0.574842	0.091293				0.157535	0.698179	-0.162773
14944	124.533333	-0.868426	0.646482	-0.078865	-0.857333	0.656897	0.166194	-0.829680	0.855161	-0.088734	-0.802781	0.872852	0.177801	-0.643398	0.712781	-0.218062	-0.647301	1.205322	-0.041978	-0.689886	1.183970	0.051783				-0.356806	0.554915	-0.088343	-0.599332	0.738647	0.271155	-0.185485	0.078009	-0.205090				-0.158603	0.076079	0.133177	-0.326796	0.574786	0.091375				0.157507	0.698160	-0.162786
14945	124.541667	-0.868422	0.646485	-0.078863	-0.857345	0.656900	0.166195	-0.829760	0.855195	-0.088784	-0.802798	0.872847	0.177792	-0.643410	0.712777	-0.218049	-0.647330	1.205237	-0.041868	-0.689835	1.184004	0.051768				-0.356786	0.554922	-0.088349	-0.599330	0.738632	0.271154	-0.185491	0.078001	-0.205080				-0.158582	0.076157	0.133162	-0.326746	0.574722	0.091454				0.157472	0.698126	-0.162794
14946	124.550000	-0.868418	0.646493	-0.078863	-0.857332	0.656893	0.166188	-0.829671	0.855191	-0.088738	-0.802810	0.872841	0.177784	-0.643402	0.712786	-0.218033	-0.647338	1.205179	-0.041782	-0.689785	1.184053	0.051764				-0.356769	0.554934	-0.088359	-0.599304	0.738634	0.270999	-0.185488	0.078008	-0.205075				-0.158582	0.076169	0.133168	-0.326699	0.574667	0.091530				0.157433	0.698081	-0.162785
14947	124.558333	-0.868419	0.646504	-0.078854	-0.857339	0.656903	0.166194	-0.829668	0.855200	-0.088737	-0.802821	0.872835	0.177772	-0.643384	0.712801	-0.218016	-0.647324	1.205201	-0.041743	-0.689765	1.184082	0.051804				-0.356750	0.554949	-0.088379	-0.599299	0.738633	0.270994	-0.185489	0.078023	-0.205072				-0.158583	0.076179	0.133185	-0.326650	0.574636	0.091607				0.157398	0.698044	-0.162761
14948	124.566667	-0.868414	0.646510	-0.078854	-0.857341	0.656907	0.166193	-0.829658	0.855203	-0.088742	-0.802830	0.872833	0.177765	-0.643369	0.712804	-0.218006	-0.647315	1.205212	-0.041696	-0.689614	1.184045	0.051826				-0.356705	0.554981	-0.088441	-0.599295	0.738634	0.270994	-0.185485	0.078032	-0.205060				-0.158583	0.076180	0.133200	-0.326570	0.574639	0.091685				0.157371	0.698005	-0.162734
14949	124.575000	-0.868382	0.646498	-0.078856	-0.857330	0.656904	0.166188	-0.829739	0.855222	-0.088786	-0.802835	0.872829	0.177756	-0.643343	0.712808	-0.217998	-0.647111	1.205384	-0.041946	-0.689636	1.184092	0.051810				-0.356679	0.554975	-0.088434	-0.599293	0.738627	0.270993	-0.185480	0.078032	-0.205058				-0.158579	0.076186	0.133205	-0.326564	0.574638	0.091738				0.157359	0.697980	-0.162655
14950	124.583333	-0.868441	0.646503	-0.078729	-0.857327	0.656905	0.166187	-0.829820	0.855243	-0.088825	-0.802837	0.872823	0.177752	-0.643316	0.712814	-0.217984	-0.647070	1.205374	-0.041951	-0.689660	1.184131	0.051801				-0.356637	0.554986	-0.088464	-0.599290	0.738625	0.271002	-0.185479	0.078020	-0.205055				-0.158607	0.076121	0.133219	-0.326561	0.574641	0.091789				0.157295	0.697904	-0.162637
14951	124.591667	-0.868363	0.646493	-0.078861	-0.857313	0.656901	0.166181	-0.829634	0.855185	-0.088744	-0.802902	0.872838	0.177779	-0.643288	0.712807	-0.217975	-0.647022	1.205402	-0.041969	-0.689582	1.184101	0.051810				-0.356578	0.554995	-0.088507	-0.599292	0.738625	0.271015	-0.185474	0.078014	-0.205061				-0.158564	0.076179	0.133199	-0.326504	0.574684	0.091839				0.157282	0.697867	-0.162524
14952	124.600000	-0.868369	0.646499	-0.078867	-0.857312	0.656898	0.166174	-0.829612	0.855165	-0.088762	-0.802836	0.872821	0.177740	-0.643201	0.712635	-0.217900	-0.646973	1.205432	-0.041990	-0.689505	1.184066	0.051818				-0.356514	0.554988	-0.088549	-0.599307	0.738616	0.271022	-0.185473	0.078000	-0.205072				-0.158567	0.076153	0.133189	-0.326487	0.574713	0.091877				0.157254	0.697834	-0.162419
14953	124.608333	-0.868396	0.646469	-0.078831	-0.857294	0.656891	0.166163	-0.829775	0.855219	-0.088841	-0.802836	0.872822	0.177739	-0.643212	0.712702	-0.217928	-0.646929	1.205399	-0.041993	-0.689601	1.184115	0.051760				-0.356441	0.554971	-0.088585	-0.599322	0.738614	0.271041	-0.185474	0.077990	-0.205079				-0.158583	0.076105	0.133174	-0.326509	0.574734	0.091928				0.157189	0.697764	-0.162343
14954	124.616667	-0.868352	0.646495	-0.078876	-0.857299	0.656887	0.166160	-0.829763	0.855220	-0.088844	-0.802831	0.872823	0.177735	-0.643215	0.712790	-0.217932	-0.646909	1.205395	-0.041990	-0.689440	1.184052	0.051744				-0.356351	0.554952	-0.088635	-0.599347	0.738602	0.271062	-0.185474	0.077996	-0.205087				-0.158593	0.076062	0.133182	-0.326518	0.574765	0.091986				0.157065	0.697636	-0.162342
14955	124.625000	-0.868347	0.646501	-0.078874	-0.857322	0.656887	0.166167	-0.829753	0.855229	-0.088840	-0.802830	0.872825	0.177735	-0.643198	0.712791	-0.217907	-0.646848	1.205417	-0.042009	-0.689490	1.184092	0.051744				-0.356281	0.554932	-0.088637	-0.599384	0.738600	0.271094	-0.185474	0.077991	-0.205078				-0.158583	0.076102	0.133178	-0.326532	0.574809	0.092044				0.157019	0.697590	-0.162215
14956	124.633333	-0.868302	0.646486	-0.078885	-0.857306	0.656895	0.166161	-0.829565	0.855194	-0.088751	-0.802827	0.872827	0.177733	-0.643188	0.712788	-0.217885	-0.646796	1.205462	-0.042031	-0.689403	1.184068	0.051731				-0.356192	0.554907	-0.088662	-0.599425	0.738596	0.271127	-0.185482	0.078001	-0.205072				-0.158571	0.076152	0.133170	-0.326547	0.574845	0.092111				0.156976	0.697542	-0.162088
14957	124.641667	-0.868335	0.646532	-0.078871	-0.857298	0.656897	0.166154	-0.829729	0.855245	-0.088841	-0.802820	0.872827	0.177730	-0.643181	0.712799	-0.217863	-0.646774	1.205428	-0.042004	-0.689454	1.184114	0.051732				-0.356106	0.554906	-0.088666	-0.599469	0.738590	0.271152	-0.185482	0.078015	-0.205069				-0.158592	0.076128	0.133200	-0.326603	0.574892	0.092184				0.156899	0.697456	-0.162000
14958	124.650000	-0.868332	0.646548	-0.078866	-0.857300	0.656903	0.166156	-0.829725	0.855265	-0.088827	-0.802817	0.872828	0.177724	-0.643179	0.712804	-0.217843	-0.646751	1.205425	-0.041989	-0.689368	1.184098	0.051722				-0.356023	0.554921	-0.088671	-0.599509	0.738573	0.271185	-0.185481	0.078030	-0.205065				-0.158580	0.076188	0.133200	-0.326614	0.574926	0.092214				0.156832	0.697370	-0.161909
14959	124.658333	-0.868327	0.646554	-0.078864	-0.857312	0.656907	0.166154	-0.829637	0.855244	-0.088777	-0.802907	0.872927	0.177825	-0.643182	0.712799	-0.217832	-0.646687	1.205500	-0.042027	-0.689346	1.184111	0.051715				-0.355931	0.554966	-0.088742	-0.599569	0.738549	0.271278	-0.185480	0.078033	-0.205063				-0.158578	0.076187	0.133204	-0.326589	0.574957	0.092232				0.156784	0.697279	-0.161804
14960	124.666667	-0.868320	0.646550	-0.078867	-0.857301	0.656900	0.166150	-0.829702	0.855243	-0.088839	-0.802819	0.872825	0.177718	-0.643183	0.712786	-0.217823	-0.646645	1.205501	-0.042022	-0.689318	1.184116	0.051707				-0.355865	0.554975	-0.088760	-0.599581	0.738563	0.271243	-0.185483	0.078017	-0.205063				-0.158579	0.076188	0.133198	-0.326640	0.574968	0.092240				0.156743	0.697184	-0.161688
14961	124.675000	-0.868292	0.646533	-0.078876	-0.857308	0.656901	0.166142	-0.829700	0.855257	-0.088821	-0.802957	0.872856	0.177787	-0.643186	0.712763	-0.217821	-0.646613	1.205468	-0.042003	-0.689291	1.184115	0.051699				-0.355798	0.555023	-0.088815	-0.599631	0.738533	0.271328	-0.185477	0.078017	-0.205073				-0.158593	0.076146	0.133189	-0.326644	0.574979	0.092247				0.156715	0.697100	-0.161574
14962	124.683333	-0.868268	0.646516	-0.078884	-0.857341	0.656887	0.166147	-0.829693	0.855250	-0.088822	-0.802961	0.872854	0.177781	-0.643189	0.712748	-0.217820	-0.646575	1.205475	-0.041988	-0.689261	1.184106	0.051695				-0.355735	0.555073	-0.088862	-0.599674	0.738504	0.271416	-0.185478	0.078006	-0.205072				-0.158600	0.076105	0.133186	-0.326650	0.574992	0.092242				0.156689	0.697008	-0.161439
14963	124.691667	-0.868285	0.646525	-0.078881	-0.857306	0.656895	0.166141	-0.829512	0.855200	-0.088731	-0.802831	0.872820	0.177709	-0.643171	0.712633	-0.217785	-0.646531	1.205466	-0.041989	-0.689222	1.184096	0.051690				-0.355672	0.555084	-0.088910	-0.599692	0.738488	0.271437	-0.185475	0.078007	-0.205082				-0.158570	0.076150	0.133164	-0.326618	0.575010	0.092233				0.156653	0.696916	-0.161297
14964	124.700000	-0.868305	0.646533	-0.078872	-0.857292	0.656893	0.166130	-0.829504	0.855196	-0.088734	-0.802837	0.872819	0.177710	-0.643204	0.712692	-0.217804	-0.646465	1.205434	-0.041989	-0.689176	1.184085	0.051678				-0.355613	0.555125	-0.088948	-0.599706	0.738482	0.271458	-0.185479	0.077991	-0.205074				-0.158564	0.076142	0.133168	-0.326651	0.575009	0.092219				0.156618	0.696825	-0.161178
14965	124.708333	-0.868306	0.646531	-0.078867	-0.857319	0.656879	0.166139	-0.829587	0.855218	-0.088770	-0.802912	0.872833	0.177747	-0.643182	0.712591	-0.217765	-0.646426	1.205436	-0.041987	-0.689141	1.184080	0.051683				-0.355576	0.555163	-0.088981	-0.599718	0.738470	0.271475	-0.185472	0.077997	-0.205075				-0.158594	0.076066	0.133184	-0.326649	0.575005	0.092225				0.156567	0.696730	-0.161053
14966	124.716667	-0.868268	0.646506	-0.078875	-0.857305	0.656886	0.166145	-0.829482	0.855175	-0.088738	-0.802850	0.872817	0.177713	-0.643226	0.712660	-0.217798	-0.646375	1.205443	-0.041973	-0.689105	1.184084	0.051689				-0.355556	0.555147	-0.089008	-0.599722	0.738456	0.271487	-0.185470	0.078005	-0.205073				-0.158564	0.076148	0.133186	-0.326612	0.575003	0.092234				0.156509	0.696648	-0.160943
14967	124.725000	-0.868298	0.646528	-0.078852	-0.857313	0.656885	0.166150	-0.829494	0.855191	-0.088722	-0.803044	0.873019	0.177921	-0.643201	0.712574	-0.217753	-0.646315	1.205460	-0.041978	-0.688975	1.184051	0.051525				-0.355553	0.555158	-0.089063	-0.599721	0.738441	0.271492	-0.185474	0.078007	-0.205069				-0.158571	0.076153	0.133190	-0.326625	0.574980	0.092251				0.156444	0.696573	-0.160858
14968	124.733333	-0.868317	0.646529	-0.078848	-0.857309	0.656877	0.166151	-0.829484	0.855184	-0.088726	-0.802869	0.872812	0.177719	-0.643237	0.712656	-0.217784	-0.646272	1.205391	-0.041927	-0.688802	1.183968	0.051214				-0.355573	0.555134	-0.089099	-0.599719	0.738421	0.271491	-0.185473	0.078001	-0.205066				-0.158567	0.076162	0.133191	-0.326638	0.574946	0.092278				0.156379	0.696501	-0.160787
14969	124.741667	-0.868303	0.646519	-0.078848	-0.857336	0.656875	0.166160	-0.829508	0.855212	-0.088701	-0.802876	0.872811	0.177720	-0.643247	0.712651	-0.217783	-0.646213	1.205400	-0.041923	-0.688762	1.183990	0.051215				-0.355592	0.555131	-0.089138	-0.599710	0.738409	0.271495	-0.185475	0.078006	-0.205068				-0.158588	0.076138	0.133195	-0.326634	0.574919	0.092309				0.156314	0.696449	-0.160739
14970	124.750000	-0.868290	0.646517	-0.078847	-0.857331	0.656883	0.166166	-0.829515	0.855221	-0.088695	-0.803069	0.873012	0.177929	-0.643252	0.712645	-0.217779	-0.646144	1.205436	-0.041923	-0.688722	1.184026	0.051205				-0.355590	0.555131	-0.089206	-0.599702	0.738398	0.271496	-0.185484	0.078016	-0.205079				-0.158580	0.076179	0.133182	-0.326631	0.574881	0.092337				0.156248	0.696406	-0.160703
14971	124.758333	-0.868310	0.646523	-0.078841	-0.857332	0.656883	0.166165	-0.829602	0.855237	-0.088731	-0.802889	0.872807	0.177729	-0.643255	0.712645	-0.217767	-0.646072	1.205463	-0.041931	-0.688703	1.184070	0.051276				-0.355585	0.555142	-0.089223	-0.599697	0.738390	0.271499	-0.185484	0.078014	-0.205076				-0.158577	0.076169	0.133181	-0.326606	0.574853	0.092353				0.156197	0.696364	-0.160681
14972	124.766667	-0.868401	0.646483	-0.078753	-0.857327	0.656875	0.166165	-0.829509	0.855200	-0.088691	-0.802897	0.872804	0.177735	-0.643253	0.712644	-0.217744	-0.646003	1.205463	-0.041935	-0.688628	1.184056	0.051189				-0.355567	0.555168	-0.089231	-0.599691	0.738379	0.271494	-0.185488	0.078023	-0.205072				-0.158609	0.076098	0.133199	-0.326586	0.574827	0.092370				0.156157	0.696332	-0.160669
14973	124.775000	-0.868339	0.646535	-0.078826	-0.857354	0.656871	0.166175	-0.829527	0.855219	-0.088665	-0.802968	0.872822	0.177775	-0.643250	0.712636	-0.217720	-0.645945	1.205492	-0.041926	-0.688632	1.184112	0.051288				-0.355536	0.555176	-0.089250	-0.599691	0.738365	0.271497	-0.185482	0.078023	-0.205075				-0.158579	0.076169	0.133186	-0.326601	0.574801	0.092374				0.156128	0.696292	-0.160642
14974	124.783333	-0.868342	0.646532	-0.078821	-0.857349	0.656872	0.166170	-0.829535	0.855220	-0.088656	-0.802906	0.872805	0.177745	-0.643252	0.712618	-0.217701	-0.645896	1.205487	-0.041915	-0.688607	1.184127	0.051352				-0.355504	0.555179	-0.089271	-0.599699	0.738367	0.271508	-0.185480	0.078020	-0.205075				-0.158577	0.076165	0.133183	-0.326586	0.574776	0.092372				0.156112	0.696269	-0.160630
14975	124.791667	-0.868328	0.646514	-0.078832	-0.857362	0.656853	0.166160	-0.829527	0.855205	-0.088657	-0.802973	0.872824	0.177782	-0.643224	0.712527	-0.217642	-0.645866	1.205439	-0.041862	-0.688657	1.184162	0.051510				-0.355485	0.555173	-0.089267	-0.599699	0.738355	0.271511	-0.185474	0.078013	-0.205070				-0.158577	0.076163	0.133185	-0.326609	0.574750	0.092362				0.156109	0.696245	-0.160609
14976	124.800000	-0.868347	0.646524	-0.078827	-0.857382	0.656840	0.166160	-0.829543	0.855218	-0.088642	-0.802905	0.872810	0.177750	-0.643256	0.712600	-0.217655	-0.645793	1.205469	-0.041900	-0.688709	1.184196	0.051675				-0.355467	0.555161	-0.089265	-0.599711	0.738352	0.271519	-0.185478	0.078009	-0.205071				-0.158599	0.076085	0.133196	-0.326612	0.574737	0.092347				0.156111	0.696227	-0.160583
14977	124.808333	-0.868330	0.646513	-0.078832	-0.857378	0.656849	0.166159	-0.829547	0.855224	-0.088631	-0.803044	0.872895	0.177871	-0.643264	0.712590	-0.217642	-0.645741	1.205478	-0.041893	-0.688505	1.184116	0.051373				-0.355442	0.555144	-0.089270	-0.599717	0.738343	0.271537	-0.185475	0.078010	-0.205075				-0.158598	0.076090	0.133199	-0.326654	0.574722	0.092336				0.156111	0.696203	-0.160549
14978	124.816667	-0.868310	0.646496	-0.078841	-0.857378	0.656859	0.166159	-0.829547	0.855226	-0.088624	-0.802898	0.872813	0.177758	-0.643275	0.712587	-0.217626	-0.645684	1.205501	-0.041895	-0.688470	1.184111	0.051390				-0.355418	0.555119	-0.089276	-0.599724	0.738326	0.271551	-0.185477	0.078004	-0.205078				-0.158569	0.076161	0.133176	-0.326634	0.574706	0.092302				0.156109	0.696176	-0.160517
14979	124.825000	-0.868354	0.646528	-0.078827	-0.857392	0.656848	0.166159	-0.829528	0.855203	-0.088632	-0.802895	0.872806	0.177759	-0.643290	0.712578	-0.217615	-0.645693	1.205477	-0.041830	-0.688409	1.184088	0.051326				-0.355402	0.555130	-0.089249	-0.599785	0.738211	0.271523	-0.185477	0.077999	-0.205075				-0.158568	0.076155	0.133179	-0.326700	0.574727	0.092309				0.156097	0.696146	-0.160480
14980	124.833333	-0.868360	0.646537	-0.078819	-0.857386	0.656857	0.166165	-0.829550	0.855236	-0.088603	-0.802895	0.872799	0.177765	-0.643298	0.712577	-0.217601	-0.645648	1.205488	-0.041832	-0.688395	1.184119	0.051440				-0.355393	0.555121	-0.089217	-0.599839	0.738088	0.271485	-0.185475	0.078002	-0.205074				-0.158599	0.076087	0.133196	-0.326723	0.574744	0.092316				0.156082	0.696111	-0.160443
14981	124.841667	-0.868361	0.646550	-0.078809	-0.857389	0.656853	0.166169	-0.829544	0.855244	-0.088599	-0.802895	0.872791	0.177769	-0.643307	0.712578	-0.217593	-0.645599	1.205524	-0.041815	-0.688364	1.184137	0.051458				-0.355383	0.555127	-0.089211	-0.599815	0.737975	0.271466	-0.185480	0.078011	-0.205066				-0.158575	0.076164	0.133197	-0.326726	0.574768	0.092329				0.156066	0.696078	-0.160410
14982	124.850000	-0.868365	0.646558	-0.078803	-0.857388	0.656854	0.166167	-0.829541	0.855256	-0.088592	-0.802897	0.872784	0.177769	-0.643257	0.712414	-0.217529	-0.645571	1.205532	-0.041778	-0.688335	1.184153	0.051477				-0.355395	0.555127	-0.089181	-0.599850	0.738082	0.271556	-0.185485	0.078024	-0.205069				-0.158581	0.076170	0.133202	-0.326761	0.574791	0.092334				0.156052	0.696048	-0.160387
14983	124.858333	-0.868355	0.646550	-0.078806	-0.857407	0.656848	0.166166	-0.829517	0.855235	-0.088605	-0.802902	0.872784	0.177773	-0.643321	0.712576	-0.217594	-0.645531	1.205534	-0.041783	-0.688310	1.184111	0.051483				-0.355369	0.555128	-0.089174	-0.599857	0.738073	0.271567	-0.185480	0.078019	-0.205066				-0.158580	0.076165	0.133200	-0.326757	0.574821	0.092346				0.156039	0.696029	-0.160385
14984	124.866667	-0.868312	0.646522	-0.078817	-0.857421	0.656845	0.166166	-0.829530	0.855267	-0.088583	-0.802907	0.872783	0.177777	-0.643324	0.712576	-0.217602	-0.645526	1.205489	-0.041718	-0.688271	1.184157	0.051517				-0.355366	0.555129	-0.089174	-0.599864	0.738059	0.271577	-0.185480	0.078028	-0.205067				-0.158613	0.076105	0.133211	-0.326722	0.574849	0.092351				0.156033	0.696010	-0.160389
14985	124.875000	-0.868355	0.646551	-0.078802	-0.857407	0.656827	0.166150	-0.829523	0.855270	-0.088582	-0.802909	0.872778	0.177775	-0.643318	0.712572	-0.217602	-0.645490	1.205493	-0.041720	-0.688241	1.184155	0.051536				-0.355375	0.555115	-0.089162	-0.599860	0.737987	0.271551	-0.185476	0.078024	-0.205067				-0.158579	0.076184	0.133185	-0.326744	0.574859	0.092355				0.156037	0.696001	-0.160412
14986	124.883333	-0.868352	0.646552	-0.078805	-0.857419	0.656840	0.166157	-0.829494	0.855243	-0.088599	-0.802912	0.872776	0.177772	-0.643315	0.712570	-0.217612	-0.645458	1.205509	-0.041728	-0.688213	1.184128	0.051549				-0.355351	0.555137	-0.089201	-0.599856	0.737910	0.271527	-0.185475	0.078021	-0.205075				-0.158572	0.076182	0.133183	-0.326735	0.574867	0.092364				0.156044	0.696000	-0.160445
14987	124.891667	-0.868355	0.646545	-0.078804	-0.857405	0.656840	0.166156	-0.829492	0.855250	-0.088600	-0.802919	0.872775	0.177772	-0.643307	0.712560	-0.217626	-0.645419	1.205456	-0.041723	-0.688167	1.184057	0.051549				-0.355345	0.555119	-0.089198	-0.599890	0.737989	0.271590	-0.185478	0.078007	-0.205083				-0.158588	0.076127	0.133179	-0.326718	0.574861	0.092381				0.156055	0.695994	-0.160483
14988	124.900000	-0.868300	0.646499	-0.078825	-0.857408	0.656817	0.166159	-0.829490	0.855268	-0.088594	-0.802924	0.872772	0.177769	-0.643295	0.712543	-0.217634	-0.645409	1.205435	-0.041679	-0.688119	1.184081	0.051574				-0.355334	0.555121	-0.089214	-0.599872	0.737860	0.271542	-0.185480	0.078002	-0.205084				-0.158605	0.076082	0.133180	-0.326671	0.574868	0.092405				0.156069	0.695989	-0.160515
14989	124.908333	-0.868323	0.646513	-0.078815	-0.857401	0.656826	0.166166	-0.829475	0.855268	-0.088596	-0.802938	0.872767	0.177772	-0.643264	0.712461	-0.217601	-0.645345	1.205456	-0.041719	-0.688072	1.184077	0.051585				-0.355307	0.555120	-0.089234	-0.599923	0.737905	0.271578	-0.185477	0.078004	-0.205090				-0.158570	0.076148	0.133165	-0.326661	0.574863	0.092432				0.156079	0.695988	-0.160531
14990	124.916667	-0.868413	0.646479	-0.078729	-0.857416	0.656819	0.166170	-0.829469	0.855259	-0.088613	-0.802947	0.872766	0.177770	-0.643230	0.712370	-0.217569	-0.645302	1.205433	-0.041726	-0.688196	1.184161	0.051920				-0.355297	0.555127	-0.089228	-0.599916	0.737743	0.271497	-0.185479	0.078000	-0.205083				-0.158571	0.076142	0.133181	-0.326684	0.574859	0.092454				0.156089	0.695993	-0.160550
14991	124.925000	-0.868381	0.646506	-0.078764	-0.857401	0.656828	0.166169	-0.829475	0.855282	-0.088604	-0.802954	0.872763	0.177767	-0.643252	0.712451	-0.217596	-0.645273	1.205403	-0.041699	-0.688065	1.184156	0.051788				-0.355283	0.555123	-0.089208	-0.599918	0.737836	0.271602	-0.185483	0.078007	-0.205077				-0.158586	0.076106	0.133187	-0.326680	0.574866	0.092465				0.156108	0.696012	-0.160555
14992	124.933333	-0.868344	0.646537	-0.078795	-0.857382	0.656836	0.166167	-0.829489	0.855303	-0.088594	-0.802962	0.872761	0.177761	-0.643277	0.712530	-0.217614	-0.645240	1.205411	-0.041675	-0.688010	1.184206	0.051770				-0.355260	0.555133	-0.089193	-0.599920	0.737773	0.271584	-0.185479	0.078021	-0.205074				-0.158579	0.076151	0.133183	-0.326648	0.574887	0.092473				0.156153	0.696060	-0.160550
14993	124.941667	-0.868337	0.646549	-0.078788	-0.857382	0.656841	0.166166	-0.829486	0.855300	-0.088590	-0.802970	0.872759	0.177755	-0.643238	0.712451	-0.217568	-0.645189	1.205426	-0.041657	-0.687944	1.184255	0.051799				-0.355243	0.555136	-0.089158	-0.599954	0.737698	0.271518	-0.185481	0.078011	-0.205064				-0.158573	0.076164	0.133193	-0.326680	0.574894	0.092474				0.156208	0.696132	-0.160528
14994	124.950000	-0.868418	0.646510	-0.078714	-0.857380	0.656848	0.166157	-0.829507	0.855315	-0.088572	-0.802978	0.872756	0.177749	-0.643201	0.712367	-0.217526	-0.645139	1.205407	-0.041653	-0.687970	1.184401	0.052058				-0.355227	0.555138	-0.089122	-0.599999	0.737822	0.271597	-0.185478	0.078011	-0.205055				-0.158579	0.076176	0.133195	-0.326685	0.574909	0.092465				0.156272	0.696209	-0.160500
14995	124.958333	-0.868346	0.646563	-0.078783	-0.857389	0.656842	0.166156	-0.829486	0.855299	-0.088574	-0.803033	0.872738	0.177752	-0.643245	0.712539	-0.217580	-0.645102	1.205373	-0.041637	-0.687819	1.184416	0.051882				-0.355222	0.555130	-0.089075	-0.599992	0.737754	0.271568	-0.185476	0.078014	-0.205057				-0.158588	0.076145	0.133204	-0.326668	0.574926	0.092457				0.156331	0.696272	-0.160472
14996	124.966667	-0.868349	0.646567	-0.078784	-0.857380	0.656855	0.166156	-0.829506	0.855311	-0.088551	-0.802990	0.872744	0.177731	-0.643242	0.712546	-0.217575	-0.645096	1.205377	-0.041587	-0.687739	1.184482	0.051914				-0.355212	0.555129	-0.089037	-0.599985	0.737687	0.271547	-0.185479	0.078019	-0.205064				-0.158600	0.076105	0.133203	-0.326656	0.574935	0.092455				0.156382	0.696330	-0.160439
14997	124.975000	-0.868325	0.646549	-0.078785	-0.857379	0.656848	0.166150	-0.829494	0.855296	-0.088556	-0.802994	0.872735	0.177724	-0.643184	0.712392	-0.217502	-0.645037	1.205362	-0.041609	-0.687801	1.184622	0.051958				-0.355206	0.555122	-0.088997	-0.599995	0.737683	0.271562	-0.185476	0.078012	-0.205066				-0.158570	0.076166	0.133192	-0.326677	0.574928	0.092447				0.156425	0.696368	-0.160422
14998	124.983333	-0.868399	0.646544	-0.078663	-0.857386	0.656847	0.166146	-0.829478	0.855279	-0.088559	-0.803006	0.872723	0.177719	-0.643238	0.712573	-0.217564	-0.644986	1.205340	-0.041636	-0.687832	1.184731	0.052186				-0.355213	0.555103	-0.088933	-0.600038	0.737793	0.271644	-0.185478	0.078000	-0.205071				-0.158596	0.076082	0.133199	-0.326657	0.574921	0.092425				0.156466	0.696425	-0.160415
14999	124.991667	-0.868352	0.646550	-0.078779	-0.857416	0.656821	0.166149	-0.829467	0.855289	-0.088551	-0.803018	0.872709	0.177710	-0.643237	0.712592	-0.217558	-0.644964	1.205286	-0.041627	-0.687681	1.184770	0.052019				-0.355202	0.555080	-0.088839	-0.600030	0.737712	0.271612	-0.185478	0.078004	-0.205085				-0.158584	0.076111	0.133184	-0.326680	0.574912	0.092421				0.156512	0.696490	-0.160408
15000	125.000000	-0.868313	0.646528	-0.078783	-0.857393	0.656835	0.166143	-0.829485	0.855308	-0.088540	-0.803037	0.872692	0.177701	-0.643243	0.712626	-0.217555	-0.644968	1.205231	-0.041578	-0.687717	1.184877	0.052254				-0.355209	0.555067	-0.088714	-0.600021	0.737636	0.271582	-0.185481	0.078010	-0.205087				-0.158577	0.076147	0.133174	-0.326667	0.574880	0.092452				0.156554	0.696555	-0.160394
15001	125.008333	-0.868329	0.646533	-0.078779	-0.857390	0.656831	0.166142	-0.829453	0.855305	-0.088547	-0.803059	0.872675	0.177694	-0.643252	0.712650	-0.217556	-0.644915	1.205242	-0.041646	-0.687618	1.184932	0.052176				-0.355242	0.555051	-0.088606	-0.600024	0.737615	0.271584	-0.185480	0.078015	-0.205090				-0.158586	0.076117	0.133180	-0.326626	0.574863	0.092477				0.156590	0.696622	-0.160382
15002	125.016667	-0.868349	0.646547	-0.078769	-0.857393	0.656834	0.166140	-0.829449	0.855309	-0.088560	-0.803178	0.872634	0.177714	-0.643259	0.712684	-0.217566	-0.644900	1.205220	-0.041653	-0.687617	1.185005	0.052309				-0.355257	0.555006	-0.088439	-0.600056	0.737713	0.271651	-0.185476	0.078015	-0.205088				-0.158601	0.076098	0.133180	-0.326583	0.574853	0.092517				0.156619	0.696663	-0.160385
15003	125.025000	-0.868343	0.646549	-0.078769	-0.857400	0.656821	0.166136	-0.829433	0.855334	-0.088543	-0.803107	0.872634	0.177681	-0.643263	0.712702	-0.217571	-0.644900	1.205206	-0.041651	-0.687571	1.185085	0.052353				-0.355286	0.555003	-0.088334	-0.600026	0.737569	0.271574	-0.185481	0.078018	-0.205080				-0.158585	0.076136	0.133183	-0.326565	0.574831	0.092576				0.156634	0.696690	-0.160357
15004	125.033333	-0.868295	0.646522	-0.078779	-0.857366	0.656822	0.166133	-0.829425	0.855344	-0.088543	-0.803130	0.872617	0.177679	-0.643263	0.712725	-0.217579	-0.644896	1.205197	-0.041649	-0.687438	1.185080	0.052185				-0.355335	0.554964	-0.088129	-0.600032	0.737543	0.271575	-0.185480	0.078022	-0.205075				-0.158574	0.076170	0.133195	-0.326507	0.574819	0.092634				0.156650	0.696717	-0.160343
15005	125.041667	-0.868399	0.646501	-0.078693	-0.857368	0.656817	0.166128	-0.829425	0.855334	-0.088557	-0.803152	0.872596	0.177677	-0.643257	0.712742	-0.217587	-0.644904	1.205184	-0.041636	-0.687451	1.185145	0.052340				-0.355357	0.554931	-0.088043	-0.600039	0.737517	0.271572	-0.185474	0.078023	-0.205070				-0.158572	0.076176	0.133200	-0.326516	0.574810	0.092681				0.156668	0.696733	-0.160323
15006	125.050000	-0.868320	0.646547	-0.078764	-0.857386	0.656792	0.166129	-0.829411	0.855350	-0.088540	-0.803170	0.872581	0.177678	-0.643237	0.712745	-0.217598	-0.644919	1.205168	-0.041625	-0.687469	1.185219	0.052504				-0.355375	0.554908	-0.087949	-0.600081	0.737616	0.271642	-0.185478	0.078013	-0.205069				-0.158570	0.076169	0.133211	-0.326485	0.574810	0.092718				0.156688	0.696745	-0.160314
15007	125.058333	-0.868315	0.646548	-0.078767	-0.857362	0.656801	0.166123	-0.829407	0.855343	-0.088545	-0.803191	0.872568	0.177675	-0.643217	0.712744	-0.217605	-0.644944	1.205134	-0.041597	-0.687381	1.185190	0.052438				-0.355381	0.554923	-0.087887	-0.600059	0.737471	0.271571	-0.185472	0.078016	-0.205070				-0.158581	0.076121	0.133215	-0.326455	0.574814	0.092752				0.156709	0.696760	-0.160307
15008	125.066667	-0.868309	0.646543	-0.078769	-0.857369	0.656797	0.166121	-0.829401	0.855341	-0.088539	-0.803202	0.872560	0.177673	-0.643197	0.712738	-0.217610	-0.644964	1.205129	-0.041590	-0.687329	1.185209	0.052429				-0.355404	0.554888	-0.087811	-0.600052	0.737508	0.271638	-0.185475	0.078012	-0.205073				-0.158566	0.076150	0.133204	-0.326389	0.574823	0.092769				0.156728	0.696769	-0.160300
15009	125.075000	-0.868300	0.646537	-0.078773	-0.857384	0.656775	0.166119	-0.829413	0.855321	-0.088558	-0.803216	0.872549	0.177672	-0.643175	0.712730	-0.217612	-0.644984	1.205110	-0.041574	-0.687374	1.185244	0.052662				-0.355403	0.554879	-0.087823	-0.600094	0.737499	0.271619	-0.185472	0.078011	-0.205075				-0.158566	0.076153	0.133194	-0.326417	0.574815	0.092779				0.156745	0.696768	-0.160305
15010	125.083333	-0.868300	0.646533	-0.078779	-0.857400	0.656757	0.166111	-0.829412	0.855311	-0.088555	-0.803231	0.872544	0.177672	-0.643151	0.712716	-0.217613	-0.645013	1.205069	-0.041537	-0.687346	1.185244	0.052707				-0.355419	0.554883	-0.087819	-0.600089	0.737431	0.271593	-0.185472	0.078009	-0.205082				-0.158594	0.076083	0.133202	-0.326405	0.574818	0.092774				0.156746	0.696760	-0.160301
15011	125.091667	-0.868257	0.646501	-0.078796	-0.857392	0.656757	0.166105	-0.829421	0.855321	-0.088541	-0.803246	0.872545	0.177670	-0.643136	0.712703	-0.217612	-0.645025	1.205073	-0.041546	-0.687317	1.185238	0.052741				-0.355433	0.554891	-0.087890	-0.600069	0.737481	0.271667	-0.185474	0.078005	-0.205083				-0.158565	0.076152	0.133179	-0.326380	0.574832	0.092773				0.156743	0.696756	-0.160293
15012	125.100000	-0.868372	0.646475	-0.078711	-0.857423	0.656749	0.166106	-0.829417	0.855296	-0.088560	-0.803266	0.872548	0.177673	-0.643121	0.712691	-0.217598	-0.645040	1.205068	-0.041534	-0.687296	1.185244	0.052768				-0.355459	0.554904	-0.087951	-0.600092	0.737422	0.271621	-0.185470	0.078011	-0.205080				-0.158564	0.076165	0.133173	-0.326400	0.574829	0.092771				0.156734	0.696751	-0.160272
15013	125.108333	-0.868304	0.646519	-0.078787	-0.857431	0.656739	0.166104	-0.829425	0.855290	-0.088563	-0.803350	0.872555	0.177703	-0.643116	0.712679	-0.217596	-0.645051	1.205071	-0.041525	-0.687280	1.185244	0.052791				-0.355494	0.554918	-0.088037	-0.600086	0.737497	0.271696	-0.185474	0.078012	-0.205076				-0.158583	0.076134	0.133191	-0.326404	0.574824	0.092763				0.156723	0.696748	-0.160255
15014	125.116667	-0.868312	0.646514	-0.078789	-0.857441	0.656733	0.166100	-0.829418	0.855299	-0.088549	-0.803302	0.872546	0.177670	-0.643117	0.712667	-0.217586	-0.645062	1.205045	-0.041506	-0.687267	1.185250	0.052799				-0.355534	0.554917	-0.088123	-0.599969	0.737741	0.271843	-0.185475	0.078016	-0.205078				-0.158602	0.076097	0.133199	-0.326402	0.574800	0.092762				0.156706	0.696735	-0.160223
15015	125.125000	-0.868278	0.646483	-0.078798	-0.857434	0.656753	0.166102	-0.829447	0.855305	-0.088552	-0.803324	0.872557	0.177669	-0.643096	0.712569	-0.217548	-0.645056	1.205063	-0.041521	-0.687197	1.185242	0.052800				-0.355580	0.554912	-0.088222	-0.600069	0.737481	0.271660	-0.185471	0.078012	-0.205071				-0.158575	0.076168	0.133195	-0.326326	0.574682	0.092753				0.156696	0.696724	-0.160189
15016	125.133333	-0.868324	0.646510	-0.078778	-0.857444	0.656752	0.166100	-0.829432	0.855280	-0.088568	-0.803484	0.872544	0.177709	-0.643134	0.712639	-0.217573	-0.645048	1.205084	-0.041541	-0.687140	1.185221	0.052784				-0.355637	0.554896	-0.088329	-0.599959	0.737679	0.271747	-0.185472	0.078019	-0.205076				-0.158601	0.076094	0.133208	-0.326291	0.574536	0.092738				0.156688	0.696710	-0.160160
15017	125.141667	-0.868335	0.646513	-0.078771	-0.857477	0.656738	0.166112	-0.829437	0.855286	-0.088562	-0.803482	0.872578	0.177715	-0.643143	0.712630	-0.217569	-0.645038	1.205090	-0.041557	-0.687122	1.185237	0.052778				-0.355706	0.554889	-0.088426	-0.599943	0.737726	0.271754	-0.185475	0.078020	-0.205074				-0.158603	0.076098	0.133209	-0.326291	0.574491	0.092717				0.156683	0.696696	-0.160136
15018	125.150000	-0.868314	0.646495	-0.078774	-0.857482	0.656732	0.166102	-0.829468	0.855301	-0.088553	-0.803365	0.872569	0.177646	-0.643159	0.712620	-0.217571	-0.645020	1.205095	-0.041571	-0.687118	1.185248	0.052753				-0.355746	0.554897	-0.088568	-0.599996	0.737436	0.271581	-0.185474	0.078028	-0.205072				-0.158577	0.076167	0.133197	-0.326290	0.574452	0.092690				0.156685	0.696681	-0.160121
15019	125.158333	-0.868358	0.646510	-0.078755	-0.857483	0.656742	0.166109	-0.829468	0.855287	-0.088560	-0.803376	0.872576	0.177644	-0.643167	0.712614	-0.217576	-0.644993	1.205098	-0.041587	-0.687171	1.185278	0.052729				-0.355826	0.554856	-0.088602	-0.600010	0.737562	0.271633	-0.185474	0.078022	-0.205070				-0.158592	0.076129	0.133199	-0.326266	0.574406	0.092658				0.156683	0.696657	-0.160110
15020	125.166667	-0.868437	0.646454	-0.078675	-0.857474	0.656685	0.166084	-0.829479	0.855272	-0.088566	-0.803512	0.872594	0.177706	-0.643179	0.712610	-0.217581	-0.644960	1.205101	-0.041600	-0.687220	1.185303	0.052703				-0.355896	0.554809	-0.088609	-0.599894	0.737769	0.271728	-0.185473	0.078020	-0.205064				-0.158573	0.076172	0.133184	-0.326289	0.574350	0.092632				0.156678	0.696628	-0.160108
15021	125.175000	-0.868379	0.646493	-0.078737	-0.857515	0.656739	0.166129	-0.829502	0.855280	-0.088557	-0.803526	0.872577	0.177700	-0.643180	0.712608	-0.217583	-0.644932	1.205085	-0.041603	-0.687166	1.185282	0.052585				-0.355941	0.554766	-0.088632	-0.599958	0.737502	0.271575	-0.185472	0.078024	-0.205064				-0.158598	0.076107	0.133206	-0.326270	0.574281	0.092611				0.156661	0.696598	-0.160111
15022	125.183333	-0.868396	0.646493	-0.078728	-0.857504	0.656718	0.166116	-0.829528	0.855287	-0.088546	-0.803395	0.872577	0.177644	-0.643182	0.712603	-0.217586	-0.644890	1.205095	-0.041629	-0.687101	1.185257	0.052461				-0.355959	0.554758	-0.088699	-0.599962	0.737557	0.271595	-0.185470	0.078019	-0.205064				-0.158565	0.076170	0.133200	-0.326246	0.574208	0.092591				0.156640	0.696570	-0.160120
15023	125.191667	-0.868432	0.646444	-0.078696	-0.857524	0.656731	0.166135	-0.829533	0.855264	-0.088557	-0.803470	0.872571	0.177669	-0.643192	0.712597	-0.217590	-0.644843	1.205089	-0.041651	-0.686992	1.185201	0.052411				-0.356029	0.554692	-0.088648	-0.599946	0.737550	0.271586	-0.185472	0.078012	-0.205061				-0.158572	0.076168	0.133205	-0.326250	0.574130	0.092593				0.156609	0.696548	-0.160142
15024	125.200000	-0.868405	0.646452	-0.078725	-0.857525	0.656732	0.166140	-0.829541	0.855242	-0.088564	-0.803542	0.872563	0.177691	-0.643204	0.712587	-0.217606	-0.644787	1.205085	-0.041672	-0.686894	1.185171	0.052370				-0.356084	0.554687	-0.088638	-0.599938	0.737548	0.271578	-0.185470	0.078005	-0.205066				-0.158601	0.076093	0.133206	-0.326245	0.574066	0.092595				0.156580	0.696509	-0.160163
15025	125.208333	-0.868416	0.646443	-0.078724	-0.857527	0.656723	0.166131	-0.829590	0.855256	-0.088541	-0.803474	0.872593	0.177680	-0.643216	0.712576	-0.217612	-0.644696	1.205095	-0.041736	-0.687002	1.185231	0.052407				-0.356103	0.554693	-0.088690	-0.599922	0.737487	0.271534	-0.185473	0.078009	-0.205077				-0.158588	0.076118	0.133203	-0.326243	0.574011	0.092613				0.156560	0.696496	-0.160186
15026	125.216667	-0.868426	0.646435	-0.078719	-0.857515	0.656677	0.166093	-0.829625	0.855251	-0.088531	-0.803413	0.872582	0.177641	-0.643224	0.712565	-0.217624	-0.644592	1.205112	-0.041798	-0.686990	1.185246	0.052439				-0.356146	0.554664	-0.088672	-0.599940	0.737536	0.271548	-0.185475	0.078003	-0.205077				-0.158574	0.076156	0.133188	-0.326236	0.573963	0.092635				0.156530	0.696472	-0.160205
15027	125.225000	-0.868462	0.646405	-0.078685	-0.857565	0.656731	0.166130	-0.829649	0.855247	-0.088521	-0.803553	0.872578	0.177689	-0.643186	0.712390	-0.217580	-0.644509	1.205123	-0.041789	-0.686934	1.185284	0.052389				-0.356180	0.554682	-0.088678	-0.599940	0.737537	0.271533	-0.185476	0.078012	-0.205080				-0.158595	0.076128	0.133180	-0.326231	0.573929	0.092651				0.156493	0.696458	-0.160202
15028	125.233333	-0.868436	0.646419	-0.078715	-0.857582	0.656737	0.166131	-0.829686	0.855244	-0.088510	-0.803428	0.872585	0.177637	-0.643199	0.712382	-0.217598	-0.644360	1.205168	-0.041897	-0.686848	1.185343	0.052290				-0.356197	0.554693	-0.088692	-0.599945	0.737545	0.271521	-0.185481	0.078018	-0.205076				-0.158608	0.076093	0.133184	-0.326226	0.573903	0.092673				0.156455	0.696443	-0.160182
15029	125.241667	-0.868438	0.646411	-0.078716	-0.857585	0.656708	0.166107	-0.829704	0.855239	-0.088505	-0.803507	0.872599	0.177660	-0.643268	0.712543	-0.217681	-0.644241	1.205192	-0.041927	-0.686784	1.185397	0.052225				-0.356210	0.554705	-0.088702	-0.599946	0.737544	0.271500	-0.185473	0.078024	-0.205078				-0.158598	0.076132	0.133183	-0.326226	0.573885	0.092688				0.156428	0.696429	-0.160143
15030	125.250000	-0.868458	0.646331	-0.078663	-0.857584	0.656678	0.166086	-0.829724	0.855235	-0.088502	-0.803590	0.872611	0.177677	-0.643225	0.712375	-0.217647	-0.644107	1.205225	-0.041960	-0.686718	1.185457	0.052152				-0.356219	0.554711	-0.088705	-0.599917	0.737427	0.271423	-0.185473	0.078026	-0.205064				-0.158577	0.076166	0.133176	-0.326219	0.573874	0.092699				0.156407	0.696408	-0.160080
15031	125.258333	-0.868469	0.646369	-0.078696	-0.857623	0.656705	0.166095	-0.829741	0.855226	-0.088506	-0.803609	0.872613	0.177664	-0.643229	0.712382	-0.217665	-0.643975	1.205251	-0.041994	-0.686532	1.185474	0.052098				-0.356237	0.554716	-0.088691	-0.599936	0.737570	0.271415	-0.185472	0.078028	-0.205063				-0.158600	0.076130	0.133193	-0.326221	0.573870	0.092690				0.156392	0.696382	-0.160006
15032	125.266667	-0.868437	0.646381	-0.078743	-0.857664	0.656731	0.166104	-0.829757	0.855220	-0.088516	-0.803507	0.872607	0.177596	-0.643290	0.712551	-0.217785	-0.643848	1.205266	-0.042025	-0.686577	1.185581	0.052036				-0.356259	0.554707	-0.088665	-0.599923	0.737585	0.271340	-0.185472	0.078027	-0.205065				-0.158601	0.076102	0.133199	-0.326228	0.573866	0.092678				0.156383	0.696356	-0.159920
15033	125.275000	-0.868439	0.646372	-0.078759	-0.857645	0.656670	0.166046	-0.829766	0.855205	-0.088529	-0.803671	0.872601	0.177625	-0.643249	0.712465	-0.217815	-0.643726	1.205303	-0.042042	-0.686409	1.185596	0.051812				-0.356273	0.554690	-0.088641	-0.599934	0.737576	0.271323	-0.185467	0.078023	-0.205063				-0.158575	0.076160	0.133184	-0.326237	0.573872	0.092668				0.156376	0.696330	-0.159847
15034	125.283333	-0.868503	0.646327	-0.078699	-0.857663	0.656668	0.166032	-0.829776	0.855198	-0.088546	-0.803568	0.872606	0.177553	-0.643198	0.712382	-0.217869	-0.643568	1.205297	-0.042107	-0.686326	1.185626	0.051757				-0.356311	0.554664	-0.088564	-0.599945	0.737570	0.271308	-0.185473	0.078013	-0.205062				-0.158573	0.076149	0.133170	-0.326249	0.573876	0.092661				0.156374	0.696305	-0.159783
15035	125.291667	-0.868461	0.646356	-0.078728	-0.857695	0.656693	0.166038	-0.829791	0.855191	-0.088565	-0.803720	0.872620	0.177591	-0.643156	0.712382	-0.217968	-0.643471	1.205289	-0.042118	-0.686217	1.185638	0.051801				-0.356363	0.554622	-0.088462	-0.599881	0.737582	0.271275	-0.185468	0.078005	-0.205066				-0.158573	0.076142	0.133162	-0.326264	0.573890	0.092657				0.156369	0.696285	-0.159738
15036	125.300000	-0.868447	0.646353	-0.078803	-0.857724	0.656712	0.166038	-0.829805	0.855183	-0.088578	-0.803757	0.872585	0.177559	-0.643108	0.712379	-0.218075	-0.643472	1.205133	-0.041977	-0.686116	1.185658	0.051868				-0.356414	0.554577	-0.088345	-0.599866	0.737799	0.271406	-0.185470	0.078001	-0.205075				-0.158570	0.076142	0.133145	-0.326277	0.573903	0.092669				0.156370	0.696271	-0.159703
15037	125.308333	-0.868456	0.646343	-0.078814	-0.857702	0.656652	0.165989	-0.829815	0.855180	-0.088595	-0.803643	0.872609	0.177500	-0.643053	0.712374	-0.218183	-0.643359	1.205160	-0.042013	-0.686027	1.185667	0.051838				-0.356439	0.554551	-0.088267	-0.600018	0.737531	0.271266	-0.185470	0.078003	-0.205077				-0.158572	0.076132	0.133138	-0.326288	0.573915	0.092701				0.156370	0.696259	-0.159676
15038	125.316667	-0.868523	0.646303	-0.078744	-0.857710	0.656648	0.165979	-0.829862	0.855184	-0.088614	-0.803658	0.872608	0.177482	-0.642987	0.712373	-0.218289	-0.643115	1.205300	-0.042273	-0.685915	1.185663	0.051769				-0.356468	0.554517	-0.088162	-0.599929	0.737772	0.271382	-0.185472	0.078002	-0.205074				-0.158570	0.076128	0.133136	-0.326298	0.573920	0.092737				0.156369	0.696246	-0.159648
15039	125.325000	-0.868476	0.646333	-0.078824	-0.857718	0.656648	0.165975	-0.829847	0.855183	-0.088610	-0.803797	0.872604	0.177517	-0.642919	0.712355	-0.218336	-0.643053	1.205304	-0.042258	-0.685831	1.185676	0.051743				-0.356491	0.554492	-0.088036	-0.599973	0.737753	0.271363	-0.185469	0.078012	-0.205072				-0.158589	0.076101	0.133153	-0.326298	0.573931	0.092777				0.156363	0.696235	-0.159630
15040	125.333333	-0.868485	0.646326	-0.078833	-0.857720	0.656646	0.165967	-0.829863	0.855186	-0.088613	-0.803799	0.872626	0.177509	-0.642861	0.712376	-0.218471	-0.642967	1.205295	-0.042295	-0.685763	1.185692	0.051737				-0.356488	0.554484	-0.087939	-0.600016	0.737739	0.271346	-0.185467	0.078015	-0.205057				-0.158608	0.076065	0.133174	-0.326300	0.573943	0.092816				0.156360	0.696230	-0.159621
15041	125.341667	-0.868492	0.646321	-0.078833	-0.857724	0.656652	0.165961	-0.829865	0.855185	-0.088620	-0.803882	0.872685	0.177564	-0.642797	0.712382	-0.218555	-0.642909	1.205294	-0.042284	-0.685681	1.185718	0.051718				-0.356471	0.554472	-0.087850	-0.600075	0.737664	0.271368	-0.185467	0.078016	-0.205049				-0.158579	0.076153	0.133167	-0.326326	0.573962	0.092868				0.156357	0.696231	-0.159628
15042	125.350000	-0.868497	0.646321	-0.078837	-0.857730	0.656658	0.165951	-0.829865	0.855188	-0.088628	-0.803800	0.872640	0.177475	-0.642771	0.712454	-0.218799	-0.642830	1.205303	-0.042317	-0.685608	1.185741	0.051703				-0.356441	0.554474	-0.087787	-0.600094	0.737712	0.271315	-0.185467	0.078028	-0.205047				-0.158599	0.076089	0.133185	-0.326312	0.573970	0.092884				0.156351	0.696231	-0.159644
15043	125.358333	-0.868500	0.646320	-0.078841	-0.857735	0.656666	0.165945	-0.829862	0.855191	-0.088640	-0.803769	0.872738	0.177502	-0.642670	0.712388	-0.218712	-0.642772	1.205335	-0.042309	-0.685503	1.185752	0.051605				-0.356391	0.554484	-0.087776	-0.600128	0.737697	0.271298	-0.185467	0.078035	-0.205049				-0.158576	0.076159	0.133170	-0.326319	0.573980	0.092906				0.156342	0.696226	-0.159674
15044	125.366667	-0.868550	0.646282	-0.078765	-0.857739	0.656673	0.165935	-0.829852	0.855190	-0.088657	-0.803950	0.872810	0.177598	-0.642613	0.712389	-0.218805	-0.642690	1.205337	-0.042342	-0.685475	1.185800	0.051679				-0.356339	0.554457	-0.087772	-0.600153	0.737694	0.271297	-0.185472	0.078028	-0.205053				-0.158574	0.076159	0.133159	-0.326385	0.573998	0.092941				0.156334	0.696223	-0.159716
15045	125.375000	-0.868486	0.646312	-0.078856	-0.857765	0.656708	0.165940	-0.829842	0.855187	-0.088676	-0.803961	0.872807	0.177576	-0.642583	0.712450	-0.218900	-0.642606	1.205329	-0.042371	-0.685370	1.185808	0.051562				-0.356321	0.554410	-0.087716	-0.600219	0.737609	0.271398	-0.185474	0.078011	-0.205061				-0.158606	0.076072	0.133156	-0.326371	0.573986	0.092927				0.156319	0.696209	-0.159765
15046	125.383333	-0.868470	0.646304	-0.078865	-0.857792	0.656743	0.165948	-0.829826	0.855169	-0.088708	-0.803945	0.872834	0.177557	-0.642576	0.712579	-0.219126	-0.642527	1.205341	-0.042420	-0.685339	1.185844	0.051617				-0.356275	0.554375	-0.087682	-0.600199	0.737693	0.271304	-0.185473	0.078019	-0.205073				-0.158600	0.076062	0.133142	-0.326404	0.573979	0.092935				0.156302	0.696195	-0.159809
15047	125.391667	-0.868462	0.646307	-0.078879	-0.857763	0.656695	0.165895	-0.829809	0.855168	-0.088718	-0.803853	0.872896	0.177524	-0.642474	0.712510	-0.219061	-0.642450	1.205373	-0.042465	-0.685202	1.185820	0.051393				-0.356220	0.554355	-0.087689	-0.600267	0.737652	0.271433	-0.185475	0.078012	-0.205078				-0.158579	0.076124	0.133127	-0.326443	0.573974	0.092931				0.156283	0.696186	-0.159842
15048	125.400000	-0.868476	0.646294	-0.078844	-0.857769	0.656699	0.165881	-0.829798	0.855171	-0.088734	-0.803935	0.872863	0.177512	-0.642431	0.712518	-0.219121	-0.642395	1.205372	-0.042516	-0.685134	1.185824	0.051341				-0.356183	0.554303	-0.087650	-0.600275	0.737663	0.271447	-0.185475	0.078004	-0.205079				-0.158580	0.076127	0.133133	-0.326521	0.573988	0.092952				0.156266	0.696175	-0.159872
15049	125.408333	-0.868440	0.646310	-0.078897	-0.857773	0.656704	0.165869	-0.829776	0.855165	-0.088753	-0.803924	0.872882	0.177494	-0.642384	0.712577	-0.219302	-0.642298	1.205384	-0.042601	-0.685132	1.185866	0.051460				-0.356134	0.554289	-0.087650	-0.600277	0.737619	0.271429	-0.185472	0.078003	-0.205072				-0.158603	0.076046	0.133147	-0.326553	0.573992	0.092949				0.156254	0.696166	-0.159879
15050	125.416667	-0.868434	0.646319	-0.078902	-0.857775	0.656715	0.165862	-0.829757	0.855147	-0.088766	-0.803813	0.872956	0.177469	-0.642331	0.712577	-0.219365	-0.642235	1.205425	-0.042649	-0.685063	1.185894	0.051387				-0.356057	0.554293	-0.087665	-0.600245	0.737758	0.271362	-0.185470	0.078017	-0.205064				-0.158577	0.076134	0.133152	-0.326573	0.573996	0.092951				0.156245	0.696166	-0.159872
15051	125.425000	-0.868465	0.646313	-0.078854	-0.857771	0.656716	0.165851	-0.829750	0.855152	-0.088773	-0.803795	0.872974	0.177451	-0.642281	0.712579	-0.219403	-0.642177	1.205415	-0.042689	-0.685008	1.185914	0.051349				-0.355988	0.554297	-0.087647	-0.600251	0.737786	0.271377	-0.185471	0.078023	-0.205062				-0.158577	0.076144	0.133162	-0.326638	0.573990	0.092964				0.156240	0.696164	-0.159855
15052	125.433333	-0.868428	0.646334	-0.078893	-0.857763	0.656726	0.165845	-0.829728	0.855151	-0.088787	-0.803888	0.872910	0.177438	-0.642236	0.712568	-0.219428	-0.642107	1.205437	-0.042754	-0.684933	1.185937	0.051267				-0.355933	0.554312	-0.087653	-0.600250	0.737812	0.271382	-0.185470	0.078027	-0.205058				-0.158580	0.076152	0.133169	-0.326665	0.573975	0.092970				0.156234	0.696155	-0.159830
15053	125.441667	-0.868431	0.646339	-0.078892	-0.857751	0.656733	0.165842	-0.829722	0.855138	-0.088798	-0.803796	0.872986	0.177425	-0.642185	0.712534	-0.219374	-0.642042	1.205444	-0.042810	-0.684882	1.185981	0.051209				-0.355861	0.554332	-0.087676	-0.600235	0.737756	0.271307	-0.185473	0.078033	-0.205060				-0.158591	0.076123	0.133168	-0.326688	0.573958	0.092978				0.156229	0.696147	-0.159798
15054	125.450000	-0.868431	0.646347	-0.078885	-0.857738	0.656755	0.165828	-0.829891	0.855173	-0.088894	-0.803724	0.873035	0.177407	-0.642187	0.712539	-0.219461	-0.641966	1.205468	-0.042875	-0.684834	1.186017	0.051152				-0.355781	0.554355	-0.087708	-0.600235	0.737781	0.271316	-0.185474	0.078039	-0.205071				-0.158582	0.076169	0.133159	-0.326679	0.573941	0.092985				0.156230	0.696140	-0.159761
15055	125.458333	-0.868423	0.646341	-0.078881	-0.857751	0.656815	0.165875	-0.829872	0.855183	-0.088893	-0.803698	0.873050	0.177389	-0.642126	0.712463	-0.219324	-0.641861	1.205477	-0.042960	-0.684749	1.186028	0.050995				-0.355704	0.554382	-0.087759	-0.600245	0.737881	0.271391	-0.185474	0.078033	-0.205071				-0.158582	0.076155	0.133150	-0.326689	0.573911	0.092986				0.156229	0.696128	-0.159719
15056	125.466667	-0.868412	0.646334	-0.078879	-0.857749	0.656829	0.165880	-0.829852	0.855181	-0.088897	-0.803672	0.873068	0.177373	-0.642174	0.712466	-0.219475	-0.641807	1.205428	-0.043016	-0.684659	1.186026	0.050828				-0.355632	0.554392	-0.087788	-0.600227	0.737818	0.271312	-0.185473	0.078017	-0.205072				-0.158580	0.076139	0.133142	-0.326708	0.573894	0.092985				0.156225	0.696116	-0.159684
15057	125.475000	-0.868400	0.646325	-0.078884	-0.857729	0.656834	0.165863	-0.829751	0.855140	-0.088870	-0.803656	0.873091	0.177359	-0.642153	0.712403	-0.219392	-0.641746	1.205424	-0.043081	-0.684691	1.186057	0.050959				-0.355554	0.554422	-0.087732	-0.600224	0.737927	0.271390	-0.185474	0.078024	-0.205078				-0.158578	0.076142	0.133144	-0.326684	0.573876	0.092979				0.156219	0.696109	-0.159654
15058	125.483333	-0.868389	0.646324	-0.078890	-0.857695	0.656794	0.165825	-0.829823	0.855152	-0.088942	-0.803642	0.873108	0.177339	-0.642202	0.712385	-0.219454	-0.641665	1.205395	-0.043189	-0.684645	1.186056	0.050894				-0.355497	0.554478	-0.087640	-0.600198	0.737932	0.271373	-0.185468	0.078015	-0.205065				-0.158576	0.076141	0.133152	-0.326693	0.573836	0.093049				0.156217	0.696109	-0.159625
15059	125.491667	-0.868368	0.646319	-0.078895	-0.857692	0.656801	0.165814	-0.829799	0.855143	-0.088949	-0.803626	0.873122	0.177319	-0.642233	0.712343	-0.219452	-0.641624	1.205354	-0.043223	-0.684595	1.186030	0.050809				-0.355475	0.554533	-0.087560	-0.600162	0.737946	0.271354	-0.185467	0.078012	-0.205069				-0.158575	0.076137	0.133153	-0.326656	0.573768	0.093130				0.156213	0.696104	-0.159612
15060	125.500000	-0.868354	0.646316	-0.078900	-0.857726	0.656863	0.165845	-0.829780	0.855131	-0.088980	-0.803613	0.873140	0.177298	-0.642273	0.712296	-0.219452	-0.641583	1.205289	-0.043255	-0.684520	1.186008	0.050707				-0.355464	0.554561	-0.087468	-0.600128	0.737952	0.271320	-0.185463	0.078000	-0.205061				-0.158599	0.076057	0.133162	-0.326617	0.573720	0.093203				0.156211	0.696104	-0.159607
15061	125.508333	-0.868341	0.646320	-0.078902	-0.857709	0.656840	0.165819	-0.829759	0.855122	-0.088996	-0.803597	0.873155	0.177280	-0.642305	0.712257	-0.219451	-0.641510	1.205266	-0.043359	-0.684465	1.185997	0.050648				-0.355454	0.554591	-0.087414	-0.600102	0.737960	0.271293	-0.185464	0.078007	-0.205064				-0.158590	0.076094	0.133159	-0.326581	0.573703	0.093275				0.156212	0.696109	-0.159617
15062	125.516667	-0.868288	0.646299	-0.078916	-0.857707	0.656870	0.165822	-0.829739	0.855118	-0.089009	-0.803583	0.873170	0.177255	-0.642331	0.712223	-0.219443	-0.641449	1.205249	-0.043424	-0.684410	1.185996	0.050591				-0.355453	0.554611	-0.087349	-0.600083	0.737964	0.271260	-0.185473	0.078013	-0.205065				-0.158577	0.076144	0.133150	-0.326545	0.573692	0.093349				0.156219	0.696117	-0.159628
15063	125.525000	-0.868324	0.646331	-0.078903	-0.857707	0.656883	0.165827	-0.829721	0.855119	-0.089017	-0.803562	0.873181	0.177237	-0.642358	0.712184	-0.219419	-0.641394	1.205205	-0.043477	-0.684316	1.185986	0.050449				-0.355438	0.554655	-0.087331	-0.600092	0.737955	0.271314	-0.185468	0.078017	-0.205065				-0.158596	0.076103	0.133150	-0.326528	0.573685	0.093413				0.156230	0.696122	-0.159635
15064	125.533333	-0.868317	0.646337	-0.078898	-0.857680	0.656911	0.165829	-0.829669	0.855108	-0.089024	-0.803543	0.873195	0.177219	-0.642380	0.712148	-0.219391	-0.641335	1.205179	-0.043525	-0.684223	1.185984	0.050310				-0.355432	0.554675	-0.087311	-0.600069	0.737978	0.271224	-0.185470	0.078030	-0.205068				-0.158581	0.076137	0.133146	-0.326511	0.573686	0.093479				0.156242	0.696126	-0.159643
15065	125.541667	-0.868272	0.646314	-0.078912	-0.857678	0.656909	0.165821	-0.829683	0.855115	-0.089033	-0.803529	0.873209	0.177201	-0.642398	0.712114	-0.219350	-0.641244	1.205180	-0.043603	-0.684161	1.185995	0.050260				-0.355416	0.554697	-0.087348	-0.600067	0.737984	0.271210	-0.185465	0.078034	-0.205073				-0.158581	0.076145	0.133149	-0.326476	0.573687	0.093527				0.156258	0.696133	-0.159650
15066	125.550000	-0.868376	0.646304	-0.078815	-0.857661	0.656934	0.165818	-0.829667	0.855110	-0.089038	-0.803510	0.873221	0.177182	-0.642439	0.712075	-0.219310	-0.641178	1.205164	-0.043649	-0.684099	1.186009	0.050210				-0.355404	0.554714	-0.087384	-0.600063	0.738005	0.271206	-0.185469	0.078023	-0.205064				-0.158578	0.076157	0.133154	-0.326435	0.573689	0.093559				0.156272	0.696139	-0.159663
15067	125.558333	-0.868307	0.646341	-0.078900	-0.857678	0.656922	0.165823	-0.829637	0.855100	-0.089057	-0.803490	0.873238	0.177165	-0.642461	0.712033	-0.219275	-0.641117	1.205156	-0.043694	-0.684090	1.186041	0.050166				-0.355387	0.554741	-0.087452	-0.600092	0.737956	0.271316	-0.185468	0.078027	-0.205060				-0.158581	0.076152	0.133155	-0.326389	0.573677	0.093577				0.156278	0.696141	-0.159681
15068	125.566667	-0.868301	0.646341	-0.078905	-0.857674	0.656934	0.165807	-0.829638	0.855104	-0.089075	-0.803578	0.873232	0.177177	-0.642492	0.711989	-0.219237	-0.641029	1.205134	-0.043788	-0.684031	1.186040	0.050305				-0.355386	0.554774	-0.087511	-0.600095	0.737996	0.271316	-0.185466	0.078029	-0.205062				-0.158607	0.076084	0.133172	-0.326347	0.573652	0.093594				0.156284	0.696148	-0.159702
15069	125.575000	-0.868251	0.646311	-0.078921	-0.857644	0.656942	0.165789	-0.829506	0.855065	-0.089052	-0.803457	0.873276	0.177128	-0.642514	0.711953	-0.219215	-0.640970	1.205113	-0.043829	-0.683962	1.186036	0.050256				-0.355373	0.554824	-0.087605	-0.600090	0.738011	0.271304	-0.185459	0.078029	-0.205059				-0.158579	0.076149	0.133159	-0.326310	0.573620	0.093612				0.156291	0.696154	-0.159729
15070	125.583333	-0.868346	0.646294	-0.078828	-0.857661	0.656949	0.165790	-0.829563	0.855076	-0.089116	-0.803438	0.873295	0.177105	-0.642477	0.711772	-0.219169	-0.640910	1.205092	-0.043872	-0.683894	1.186019	0.050205				-0.355382	0.554873	-0.087687	-0.600078	0.738019	0.271293	-0.185459	0.078018	-0.205063				-0.158578	0.076138	0.133153	-0.326281	0.573576	0.093627				0.156299	0.696154	-0.159758
15071	125.591667	-0.868250	0.646320	-0.078924	-0.857659	0.656962	0.165783	-0.829362	0.855024	-0.089059	-0.803481	0.873304	0.177096	-0.642562	0.711874	-0.219217	-0.640846	1.205076	-0.043916	-0.683805	1.186030	0.050125				-0.355404	0.554917	-0.087761	-0.600057	0.738027	0.271279	-0.185460	0.078006	-0.205067				-0.158575	0.076138	0.133140	-0.326251	0.573520	0.093636				0.156309	0.696152	-0.159785
15072	125.600000	-0.868205	0.646302	-0.078942	-0.857642	0.656960	0.165768	-0.829524	0.855075	-0.089164	-0.803417	0.873340	0.177062	-0.642576	0.711841	-0.219228	-0.640782	1.205053	-0.043952	-0.683730	1.186037	0.050076				-0.355425	0.554981	-0.087843	-0.600024	0.738039	0.271264	-0.185458	0.078012	-0.205078				-0.158566	0.076136	0.133126	-0.326222	0.573470	0.093656				0.156316	0.696159	-0.159807
15073	125.608333	-0.868303	0.646296	-0.078843	-0.857643	0.656995	0.165761	-0.829497	0.855076	-0.089186	-0.803411	0.873353	0.177034	-0.642585	0.711820	-0.219248	-0.640710	1.205040	-0.044010	-0.683659	1.186059	0.050052				-0.355463	0.555023	-0.087909	-0.599989	0.738040	0.271243	-0.185462	0.078008	-0.205078				-0.158579	0.076133	0.133124	-0.326188	0.573414	0.093668				0.156326	0.696159	-0.159819
15074	125.616667	-0.868247	0.646338	-0.078931	-0.857667	0.657010	0.165760	-0.829473	0.855079	-0.089206	-0.803513	0.873337	0.177039	-0.642583	0.711801	-0.219271	-0.640656	1.205015	-0.044034	-0.683588	1.186089	0.050031				-0.355504	0.555066	-0.087968	-0.599944	0.738053	0.271220	-0.185467	0.078010	-0.205080				-0.158583	0.076123	0.133126	-0.326160	0.573372	0.093677				0.156335	0.696160	-0.159824
15075	125.625000	-0.868247	0.646345	-0.078933	-0.857652	0.657025	0.165753	-0.829454	0.855083	-0.089220	-0.803500	0.873350	0.177018	-0.642570	0.711786	-0.219285	-0.640564	1.205040	-0.044097	-0.683481	1.186107	0.049918				-0.355552	0.555091	-0.088019	-0.599906	0.738052	0.271188	-0.185465	0.078013	-0.205065				-0.158613	0.076062	0.133153	-0.326085	0.573346	0.093665				0.156342	0.696166	-0.159814
15076	125.633333	-0.868302	0.646306	-0.078856	-0.857633	0.657040	0.165742	-0.829435	0.855090	-0.089231	-0.803377	0.873391	0.176976	-0.642561	0.711787	-0.219300	-0.640501	1.205046	-0.044122	-0.683443	1.186167	0.049994				-0.355595	0.555098	-0.088065	-0.599871	0.738052	0.271155	-0.185458	0.078033	-0.205060				-0.158582	0.076155	0.133152	-0.326096	0.573312	0.093664				0.156355	0.696181	-0.159796
15077	125.641667	-0.868258	0.646324	-0.078902	-0.857631	0.657049	0.165733	-0.829415	0.855088	-0.089244	-0.803478	0.873373	0.176990	-0.642539	0.711775	-0.219303	-0.640435	1.205055	-0.044150	-0.683297	1.186165	0.049779				-0.355644	0.555068	-0.088092	-0.599839	0.738059	0.271129	-0.185461	0.078031	-0.205051				-0.158587	0.076161	0.133167	-0.326044	0.573280	0.093655				0.156362	0.696188	-0.159772
15078	125.650000	-0.868243	0.646359	-0.078947	-0.857628	0.657046	0.165721	-0.829404	0.855087	-0.089255	-0.803341	0.873409	0.176948	-0.642448	0.711622	-0.219261	-0.640366	1.205061	-0.044172	-0.683213	1.186205	0.049754				-0.355680	0.555033	-0.088133	-0.599817	0.738058	0.271103	-0.185460	0.078038	-0.205052				-0.158616	0.076093	0.133193	-0.326038	0.573229	0.093646				0.156372	0.696191	-0.159752
15079	125.658333	-0.868195	0.646327	-0.078968	-0.857640	0.657043	0.165718	-0.829390	0.855080	-0.089265	-0.803372	0.873430	0.176958	-0.642490	0.711752	-0.219307	-0.640284	1.205070	-0.044223	-0.683189	1.186273	0.049843				-0.355706	0.554975	-0.088156	-0.599799	0.738056	0.271070	-0.185457	0.078028	-0.205050				-0.158585	0.076162	0.133171	-0.325965	0.573184	0.093644				0.156379	0.696195	-0.159736
15080	125.666667	-0.868188	0.646324	-0.078980	-0.857622	0.657052	0.165704	-0.829374	0.855076	-0.089273	-0.803272	0.873258	0.176787	-0.642463	0.711742	-0.219304	-0.640225	1.205080	-0.044225	-0.683142	1.186312	0.049906				-0.355711	0.554909	-0.088192	-0.599784	0.738058	0.271046	-0.185454	0.078021	-0.205056				-0.158585	0.076152	0.133162	-0.325933	0.573124	0.093656				0.156387	0.696197	-0.159722
15081	125.675000	-0.868203	0.646332	-0.078980	-0.857631	0.657046	0.165698	-0.829360	0.855078	-0.089285	-0.803257	0.873267	0.176775	-0.642406	0.711659	-0.219287	-0.640145	1.205083	-0.044271	-0.683045	1.186328	0.049888				-0.355717	0.554877	-0.088214	-0.599770	0.738061	0.271027	-0.185459	0.078018	-0.205071				-0.158580	0.076146	0.133142	-0.325890	0.573035	0.093676				0.156388	0.696193	-0.159719
15082	125.683333	-0.868236	0.646348	-0.078974	-0.857649	0.657048	0.165693	-0.829345	0.855080	-0.089294	-0.803218	0.873317	0.176780	-0.642425	0.711721	-0.219326	-0.640092	1.205097	-0.044261	-0.682964	1.186375	0.049895				-0.355717	0.554867	-0.088230	-0.599759	0.738055	0.271010	-0.185459	0.078010	-0.205083				-0.158578	0.076133	0.133128	-0.325844	0.572917	0.093672				0.156388	0.696190	-0.159717
15083	125.691667	-0.868200	0.646335	-0.078991	-0.857627	0.657060	0.165685	-0.829332	0.855085	-0.089303	-0.803219	0.873281	0.176752	-0.642374	0.711648	-0.219323	-0.640023	1.205088	-0.044294	-0.682879	1.186387	0.049889				-0.355698	0.554855	-0.088223	-0.599750	0.738041	0.270986	-0.185461	0.078006	-0.205081				-0.158593	0.076088	0.133135	-0.325796	0.572863	0.093726				0.156388	0.696192	-0.159714
15084	125.700000	-0.868238	0.646282	-0.078910	-0.857611	0.657075	0.165675	-0.829317	0.855095	-0.089311	-0.803201	0.873285	0.176740	-0.642396	0.711727	-0.219370	-0.639943	1.205100	-0.044325	-0.682792	1.186396	0.049884				-0.355681	0.554862	-0.088204	-0.599746	0.738033	0.270971	-0.185460	0.078006	-0.205078				-0.158581	0.076121	0.133136	-0.325790	0.572806	0.093794				0.156389	0.696188	-0.159711
15085	125.708333	-0.868238	0.646341	-0.078949	-0.857608	0.657084	0.165670	-0.829306	0.855108	-0.089321	-0.803182	0.873289	0.176733	-0.642386	0.711728	-0.219407	-0.639899	1.205094	-0.044323	-0.682731	1.186407	0.049937				-0.355672	0.554918	-0.088184	-0.599746	0.738023	0.270965	-0.185458	0.078008	-0.205074				-0.158581	0.076129	0.133148	-0.325792	0.572825	0.093919				0.156395	0.696195	-0.159699
15086	125.716667	-0.868170	0.646354	-0.079003	-0.857602	0.657090	0.165661	-0.829293	0.855123	-0.089331	-0.803146	0.873338	0.176736	-0.642366	0.711740	-0.219444	-0.639847	1.205094	-0.044316	-0.682648	1.186419	0.049949				-0.355657	0.554954	-0.088141	-0.599747	0.738007	0.270952	-0.185456	0.078022	-0.205065				-0.158574	0.076147	0.133154	-0.325720	0.572742	0.093915				0.156401	0.696202	-0.159692
15087	125.725000	-0.868151	0.646363	-0.079014	-0.857601	0.657079	0.165653	-0.829279	0.855138	-0.089340	-0.803001	0.873271	0.176642	-0.642359	0.711750	-0.219480	-0.639787	1.205114	-0.044304	-0.682543	1.186441	0.049927				-0.355637	0.554994	-0.088109	-0.599743	0.737991	0.270946	-0.185459	0.078027	-0.205057				-0.158579	0.076157	0.133174	-0.325712	0.572745	0.093986				0.156407	0.696216	-0.159684
15088	125.733333	-0.868221	0.646327	-0.078925	-0.857589	0.657107	0.165649	-0.829259	0.855147	-0.089344	-0.802982	0.873271	0.176635	-0.642348	0.711750	-0.219508	-0.639720	1.205093	-0.044296	-0.682455	1.186458	0.049943				-0.355625	0.555021	-0.088078	-0.599744	0.737981	0.270946	-0.185459	0.078021	-0.205047				-0.158584	0.076160	0.133177	-0.325686	0.572748	0.094030				0.156412	0.696220	-0.159693
15089	125.741667	-0.868170	0.646394	-0.079011	-0.857574	0.657112	0.165645	-0.829241	0.855154	-0.089354	-0.803038	0.873285	0.176667	-0.642343	0.711743	-0.219537	-0.639669	1.205080	-0.044265	-0.682374	1.186465	0.049967				-0.355614	0.555031	-0.088056	-0.599743	0.737943	0.270939	-0.185458	0.078021	-0.205054				-0.158582	0.076163	0.133167	-0.325653	0.572753	0.094019				0.156418	0.696223	-0.159716
15090	125.750000	-0.868154	0.646388	-0.079014	-0.857570	0.657124	0.165639	-0.829224	0.855155	-0.089359	-0.803075	0.873349	0.176717	-0.642337	0.711740	-0.219565	-0.639591	1.205034	-0.044261	-0.682289	1.186451	0.049993				-0.355607	0.555023	-0.088032	-0.599741	0.737906	0.270933	-0.185461	0.078015	-0.205055				-0.158578	0.076157	0.133149	-0.325639	0.572792	0.094024				0.156427	0.696225	-0.159752
15091	125.758333	-0.868136	0.646383	-0.079027	-0.857558	0.657127	0.165637	-0.829210	0.855157	-0.089361	-0.802927	0.873287	0.176623	-0.642328	0.711739	-0.219612	-0.639495	1.205023	-0.044273	-0.682174	1.186395	0.050016				-0.355617	0.554985	-0.088014	-0.599748	0.737948	0.270959	-0.185464	0.078021	-0.205075				-0.158581	0.076155	0.133139	-0.325634	0.572822	0.094027				0.156428	0.696227	-0.159797
15092	125.766667	-0.868128	0.646377	-0.079026	-0.857550	0.657129	0.165636	-0.829186	0.855152	-0.089364	-0.802906	0.873288	0.176623	-0.642306	0.711738	-0.219665	-0.639435	1.205001	-0.044269	-0.682053	1.186313	0.050040				-0.355643	0.554937	-0.087987	-0.599751	0.737937	0.270973	-0.185464	0.078014	-0.205080				-0.158582	0.076135	0.133130	-0.325632	0.572853	0.094033				0.156430	0.696228	-0.159841
15093	125.775000	-0.868143	0.646384	-0.079016	-0.857543	0.657126	0.165642	-0.829174	0.855148	-0.089363	-0.802967	0.873306	0.176660	-0.642264	0.711751	-0.219748	-0.639384	1.204924	-0.044235	-0.682004	1.186267	0.050082				-0.355664	0.554892	-0.087950	-0.599755	0.737881	0.270979	-0.185464	0.078013	-0.205081				-0.158598	0.076092	0.133141	-0.325655	0.572886	0.094067				0.156440	0.696221	-0.159875
15094	125.783333	-0.868157	0.646397	-0.079007	-0.857536	0.657126	0.165644	-0.829154	0.855155	-0.089359	-0.802873	0.873302	0.176629	-0.642199	0.711773	-0.219846	-0.639330	1.204879	-0.044211	-0.681849	1.186178	0.050131				-0.355677	0.554850	-0.087903	-0.599771	0.737873	0.271004	-0.185458	0.078013	-0.205079				-0.158576	0.076132	0.133143	-0.325676	0.572900	0.094105				0.156445	0.696217	-0.159899
15095	125.791667	-0.868111	0.646376	-0.079016	-0.857526	0.657127	0.165649	-0.829150	0.855168	-0.089353	-0.802931	0.873328	0.176677	-0.642082	0.711769	-0.219808	-0.639277	1.204846	-0.044188	-0.681736	1.186121	0.050183				-0.355695	0.554802	-0.087846	-0.599800	0.737919	0.271044	-0.185459	0.078009	-0.205080				-0.158579	0.076134	0.133149	-0.325693	0.572898	0.094149				0.156449	0.696216	-0.159909
15096	125.800000	-0.868105	0.646389	-0.079008	-0.857523	0.657130	0.165646	-0.829151	0.855186	-0.089336	-0.802978	0.873347	0.176723	-0.642004	0.711815	-0.219910	-0.639227	1.204827	-0.044158	-0.681640	1.186087	0.050235				-0.355726	0.554776	-0.087759	-0.599831	0.737924	0.271074	-0.185459	0.078016	-0.205069				-0.158577	0.076137	0.133154	-0.325710	0.572885	0.094186				0.156450	0.696217	-0.159914
15097	125.808333	-0.868099	0.646409	-0.078998	-0.857514	0.657142	0.165660	-0.829157	0.855202	-0.089306	-0.802871	0.873354	0.176702	-0.641932	0.711861	-0.220035	-0.639170	1.204823	-0.044125	-0.681541	1.186074	0.050278				-0.355753	0.554734	-0.087674	-0.599861	0.737937	0.271105	-0.185456	0.078019	-0.205060				-0.158590	0.076108	0.133170	-0.325767	0.572880	0.094258				0.156447	0.696217	-0.159913
15098	125.816667	-0.868094	0.646433	-0.078980	-0.857508	0.657163	0.165664	-0.829168	0.855217	-0.089269	-0.802766	0.873367	0.176687	-0.641865	0.711905	-0.220154	-0.639120	1.204822	-0.044099	-0.681446	1.186063	0.050328				-0.355767	0.554700	-0.087625	-0.599904	0.737949	0.271134	-0.185454	0.078025	-0.205067				-0.158574	0.076155	0.133159	-0.325864	0.572846	0.094318				0.156438	0.696218	-0.159911
15099	125.825000	-0.868111	0.646441	-0.078939	-0.857496	0.657176	0.165672	-0.829170	0.855226	-0.089227	-0.802727	0.873387	0.176704	-0.641755	0.711775	-0.220216	-0.639077	1.204812	-0.044061	-0.681354	1.186060	0.050379				-0.355794	0.554661	-0.087515	-0.599944	0.737960	0.271168	-0.185460	0.078025	-0.205066				-0.158576	0.076153	0.133150	-0.325887	0.572827	0.094351				0.156432	0.696218	-0.159910
15100	125.833333	-0.868104	0.646489	-0.078942	-0.857489	0.657195	0.165679	-0.828998	0.855190	-0.089096	-0.802842	0.873420	0.176788	-0.641704	0.711796	-0.220325	-0.639032	1.204821	-0.044043	-0.681262	1.186061	0.050429				-0.355804	0.554651	-0.087448	-0.599979	0.737971	0.271201	-0.185458	0.078030	-0.205067				-0.158570	0.076156	0.133143	-0.325962	0.572804	0.094396				0.156426	0.696222	-0.159904
15101	125.841667	-0.868138	0.646483	-0.078878	-0.857467	0.657196	0.165676	-0.828993	0.855198	-0.089052	-0.802719	0.873455	0.176784	-0.641690	0.711848	-0.220494	-0.638994	1.204831	-0.044014	-0.681219	1.186084	0.050468				-0.355806	0.554658	-0.087413	-0.600013	0.737980	0.271238	-0.185463	0.078031	-0.205072				-0.158572	0.076145	0.133144	-0.326004	0.572776	0.094434				0.156420	0.696216	-0.159893
15102	125.850000	-0.868087	0.646511	-0.078914	-0.857472	0.657213	0.165696	-0.828985	0.855202	-0.089015	-0.802610	0.873444	0.176762	-0.641645	0.711831	-0.220495	-0.638964	1.204819	-0.043983	-0.681061	1.186052	0.050519				-0.355808	0.554618	-0.087344	-0.600040	0.737979	0.271270	-0.185463	0.078032	-0.205080				-0.158575	0.076138	0.133148	-0.326046	0.572761	0.094446				0.156411	0.696213	-0.159878
15103	125.858333	-0.868129	0.646508	-0.078872	-0.857468	0.657217	0.165703	-0.828989	0.855216	-0.088984	-0.802576	0.873456	0.176778	-0.641640	0.711870	-0.220646	-0.638927	1.204832	-0.043957	-0.681049	1.186081	0.050581				-0.355797	0.554584	-0.087241	-0.600033	0.738012	0.271235	-0.185464	0.078022	-0.205077				-0.158578	0.076136	0.133150	-0.326061	0.572741	0.094488				0.156402	0.696208	-0.159852
15104	125.866667	-0.868084	0.646508	-0.078890	-0.857458	0.657215	0.165712	-0.828989	0.855227	-0.088960	-0.802541	0.873466	0.176788	-0.641660	0.711916	-0.220770	-0.638903	1.204835	-0.043938	-0.681017	1.186102	0.050625				-0.355786	0.554594	-0.087192	-0.600048	0.738011	0.271323	-0.185462	0.078026	-0.205076				-0.158606	0.076063	0.133164	-0.326068	0.572666	0.094591				0.156395	0.696208	-0.159824
15105	125.875000	-0.868086	0.646513	-0.078871	-0.857433	0.657208	0.165718	-0.828940	0.855225	-0.088943	-0.802518	0.873473	0.176796	-0.641645	0.711858	-0.220633	-0.638874	1.204807	-0.043896	-0.680918	1.186092	0.050597				-0.355818	0.554552	-0.087121	-0.600022	0.738026	0.271329	-0.185461	0.078015	-0.205069				-0.158591	0.076099	0.133161	-0.326036	0.572605	0.094681				0.156388	0.696202	-0.159787
15106	125.883333	-0.868070	0.646511	-0.078866	-0.857436	0.657217	0.165726	-0.828912	0.855208	-0.088949	-0.802501	0.873477	0.176803	-0.641670	0.711864	-0.220654	-0.638846	1.204835	-0.043900	-0.680887	1.186119	0.050709				-0.355819	0.554534	-0.087106	-0.599995	0.738027	0.271312	-0.185470	0.078018	-0.205075				-0.158575	0.076133	0.133156	-0.325992	0.572564	0.094742				0.156380	0.696197	-0.159755
15107	125.891667	-0.868088	0.646501	-0.078831	-0.857406	0.657210	0.165720	-0.828895	0.855217	-0.088940	-0.802485	0.873474	0.176803	-0.641704	0.711853	-0.220635	-0.638830	1.204800	-0.043863	-0.680829	1.186134	0.050737				-0.355826	0.554509	-0.087086	-0.599962	0.738030	0.271298	-0.185468	0.078018	-0.205076				-0.158579	0.076137	0.133142	-0.325937	0.572559	0.094775				0.156371	0.696194	-0.159726
15108	125.900000	-0.868054	0.646528	-0.078843	-0.857410	0.657230	0.165737	-0.828875	0.855223	-0.088930	-0.802470	0.873477	0.176798	-0.641728	0.711843	-0.220598	-0.638826	1.204790	-0.043802	-0.680773	1.186148	0.050759				-0.355820	0.554507	-0.087082	-0.599927	0.738038	0.271285	-0.185468	0.078014	-0.205080				-0.158603	0.076066	0.133148	-0.325876	0.572572	0.094790				0.156369	0.696191	-0.159700
15109	125.908333	-0.868036	0.646542	-0.078838	-0.857371	0.657224	0.165725	-0.828852	0.855217	-0.088941	-0.802460	0.873474	0.176794	-0.641760	0.711850	-0.220616	-0.638781	1.204796	-0.043833	-0.680660	1.186146	0.050782				-0.355760	0.554565	-0.087188	-0.599897	0.738036	0.271270	-0.185467	0.078026	-0.205087				-0.158577	0.076135	0.133142	-0.325826	0.572602	0.094794				0.156364	0.696186	-0.159684
15110	125.916667	-0.868020	0.646549	-0.078840	-0.857378	0.657248	0.165734	-0.828826	0.855229	-0.088922	-0.802454	0.873474	0.176788	-0.641760	0.711779	-0.220451	-0.638737	1.204782	-0.043850	-0.680689	1.186222	0.050807				-0.355706	0.554599	-0.087265	-0.599861	0.738038	0.271265	-0.185464	0.078029	-0.205085				-0.158577	0.076136	0.133145	-0.325717	0.572657	0.094794				0.156364	0.696187	-0.159675
15111	125.925000	-0.868005	0.646556	-0.078844	-0.857350	0.657242	0.165729	-0.828801	0.855219	-0.088930	-0.802445	0.873469	0.176783	-0.641766	0.711734	-0.220360	-0.638704	1.204798	-0.043868	-0.680514	1.186183	0.050820				-0.355659	0.554619	-0.087334	-0.599821	0.738036	0.271255	-0.185462	0.078027	-0.205078				-0.158577	0.076141	0.133150	-0.325728	0.572749	0.094841				0.156371	0.696182	-0.159667
15112	125.933333	-0.867988	0.646555	-0.078849	-0.857335	0.657240	0.165723	-0.828795	0.855216	-0.088941	-0.802441	0.873471	0.176781	-0.641779	0.711683	-0.220248	-0.638662	1.204811	-0.043887	-0.680482	1.186213	0.050827				-0.355588	0.554681	-0.087441	-0.599784	0.738037	0.271254	-0.185461	0.078033	-0.205079				-0.158609	0.076072	0.133173	-0.325683	0.572848	0.094879				0.156377	0.696185	-0.159668
15113	125.941667	-0.867975	0.646559	-0.078856	-0.857291	0.657215	0.165695	-0.828778	0.855202	-0.088945	-0.802434	0.873468	0.176775	-0.641862	0.711795	-0.220189	-0.638628	1.204773	-0.043871	-0.680433	1.186195	0.050817				-0.355499	0.554741	-0.087580	-0.599748	0.738034	0.271246	-0.185456	0.078037	-0.205075				-0.158570	0.076154	0.133164	-0.325550	0.572761	0.094748				0.156383	0.696188	-0.159671
15114	125.950000	-0.868011	0.646518	-0.078818	-0.857276	0.657209	0.165686	-0.828756	0.855174	-0.088973	-0.802435	0.873472	0.176775	-0.641887	0.711746	-0.220082	-0.638600	1.204769	-0.043876	-0.680397	1.186219	0.050844				-0.355428	0.554810	-0.087685	-0.599712	0.738039	0.271238	-0.185448	0.078028	-0.205063				-0.158567	0.076158	0.133163	-0.325503	0.572764	0.094744				0.156391	0.696192	-0.159673
15115	125.958333	-0.867941	0.646553	-0.078876	-0.857302	0.657225	0.165702	-0.828742	0.855166	-0.088976	-0.802429	0.873472	0.176769	-0.641914	0.711691	-0.219981	-0.638565	1.204766	-0.043895	-0.680357	1.186211	0.050833				-0.355354	0.554873	-0.087805	-0.599681	0.738042	0.271230	-0.185446	0.078019	-0.205066				-0.158564	0.076159	0.133169	-0.325469	0.572758	0.094742				0.156393	0.696187	-0.159684
15116	125.966667	-0.867913	0.646537	-0.078894	-0.857293	0.657214	0.165697	-0.828737	0.855152	-0.088988	-0.802428	0.873475	0.176764	-0.641944	0.711641	-0.219888	-0.638534	1.204729	-0.043882	-0.680315	1.186213	0.050828				-0.355292	0.554944	-0.087911	-0.599654	0.738032	0.271216	-0.185449	0.078004	-0.205065				-0.158559	0.076153	0.133158	-0.325436	0.572728	0.094737				0.156390	0.696179	-0.159699
15117	125.975000	-0.867921	0.646543	-0.078879	-0.857254	0.657194	0.165677	-0.828814	0.855167	-0.089037	-0.802430	0.873478	0.176765	-0.641968	0.711600	-0.219816	-0.638498	1.204701	-0.043882	-0.680276	1.186221	0.050830				-0.355222	0.555063	-0.088057	-0.599625	0.738022	0.271207	-0.185449	0.078016	-0.205077				-0.158565	0.076136	0.133141	-0.325413	0.572686	0.094741				0.156387	0.696177	-0.159712
15118	125.983333	-0.867911	0.646540	-0.078882	-0.857253	0.657198	0.165675	-0.828711	0.855135	-0.088990	-0.802431	0.873480	0.176761	-0.641987	0.711567	-0.219749	-0.638453	1.204723	-0.043905	-0.680240	1.186240	0.050830				-0.355197	0.555141	-0.088127	-0.599598	0.738019	0.271198	-0.185447	0.078017	-0.205082				-0.158562	0.076134	0.133138	-0.325392	0.572647	0.094741				0.156386	0.696169	-0.159729
15119	125.991667	-0.867907	0.646535	-0.078888	-0.857289	0.657218	0.165696	-0.828711	0.855141	-0.088995	-0.802436	0.873484	0.176756	-0.642003	0.711537	-0.219717	-0.638416	1.204711	-0.043912	-0.680183	1.186275	0.050809				-0.355218	0.555188	-0.088143	-0.599575	0.738018	0.271182	-0.185449	0.078012	-0.205082				-0.158583	0.076098	0.133142	-0.325375	0.572600	0.094742				0.156379	0.696167	-0.159746
15120	126.000000	-0.867922	0.646541	-0.078883	-0.857259	0.657202	0.165670	-0.828892	0.855190	-0.089091	-0.802435	0.873483	0.176752	-0.642014	0.711511	-0.219691	-0.638371	1.204713	-0.043912	-0.680146	1.186304	0.050806				-0.355224	0.555288	-0.088195	-0.599551	0.738016	0.271169	-0.185455	0.078023	-0.205086				-0.158572	0.076134	0.133137	-0.325357	0.572556	0.094742				0.156375	0.696169	-0.159760
15121	126.008333	-0.867926	0.646548	-0.078883	-0.857271	0.657204	0.165670	-0.828714	0.855149	-0.089000	-0.802443	0.873488	0.176751	-0.642015	0.711498	-0.219679	-0.638336	1.204709	-0.043909	-0.680152	1.186339	0.050790				-0.355263	0.555344	-0.088273	-0.599528	0.738016	0.271159	-0.185453	0.078027	-0.205078				-0.158572	0.076141	0.133156	-0.325345	0.572534	0.094734				0.156368	0.696174	-0.159771
15122	126.016667	-0.867935	0.646553	-0.078883	-0.857314	0.657226	0.165688	-0.828710	0.855151	-0.089003	-0.802445	0.873491	0.176744	-0.642017	0.711492	-0.219664	-0.638293	1.204719	-0.043919	-0.680188	1.186370	0.050813				-0.355313	0.555361	-0.088366	-0.599509	0.738024	0.271147	-0.185450	0.078029	-0.205075				-0.158577	0.076155	0.133167	-0.325338	0.572532	0.094710				0.156369	0.696176	-0.159779
15123	126.025000	-0.867932	0.646543	-0.078893	-0.857327	0.657219	0.165686	-0.828708	0.855153	-0.089017	-0.802448	0.873498	0.176741	-0.642012	0.711484	-0.219659	-0.638259	1.204715	-0.043913	-0.680136	1.186391	0.050788				-0.355364	0.555370	-0.088413	-0.599499	0.738012	0.271128	-0.185456	0.078032	-0.205068				-0.158594	0.076123	0.133182	-0.325335	0.572534	0.094682				0.156370	0.696179	-0.159782
15124	126.033333	-0.867948	0.646548	-0.078885	-0.857307	0.657199	0.165667	-0.828711	0.855163	-0.089027	-0.802453	0.873500	0.176736	-0.642006	0.711477	-0.219663	-0.638189	1.204733	-0.043934	-0.680086	1.186398	0.050784				-0.355394	0.555376	-0.088498	-0.599489	0.738002	0.271116	-0.185454	0.078036	-0.205068				-0.158578	0.076163	0.133168	-0.325341	0.572529	0.094653				0.156373	0.696183	-0.159775
15125	126.041667	-0.867963	0.646546	-0.078887	-0.857316	0.657198	0.165665	-0.828705	0.855168	-0.089035	-0.802462	0.873506	0.176731	-0.641999	0.711480	-0.219649	-0.638173	1.204716	-0.043910	-0.680057	1.186410	0.050798				-0.355452	0.555318	-0.088527	-0.599475	0.737969	0.271097	-0.185452	0.078021	-0.205059				-0.158580	0.076153	0.133164	-0.325347	0.572532	0.094628				0.156379	0.696184	-0.159759
15126	126.050000	-0.867961	0.646530	-0.078895	-0.857359	0.657222	0.165686	-0.828705	0.855179	-0.089048	-0.802471	0.873513	0.176725	-0.642002	0.711483	-0.219633	-0.638153	1.204709	-0.043892	-0.680018	1.186413	0.050805				-0.355491	0.555250	-0.088598	-0.599465	0.737927	0.271076	-0.185452	0.078009	-0.205058				-0.158581	0.076152	0.133152	-0.325357	0.572538	0.094605				0.156390	0.696184	-0.159741
15127	126.058333	-0.867977	0.646527	-0.078887	-0.857354	0.657214	0.165674	-0.828698	0.855184	-0.089056	-0.802477	0.873518	0.176714	-0.642007	0.711483	-0.219625	-0.638087	1.204726	-0.043912	-0.679975	1.186414	0.050805				-0.355552	0.555128	-0.088580	-0.599474	0.737968	0.271095	-0.185455	0.078010	-0.205071				-0.158592	0.076102	0.133149	-0.325363	0.572528	0.094593				0.156398	0.696178	-0.159718
15128	126.066667	-0.867998	0.646534	-0.078881	-0.857344	0.657212	0.165665	-0.828703	0.855199	-0.089065	-0.802486	0.873529	0.176709	-0.642017	0.711479	-0.219622	-0.638048	1.204736	-0.043904	-0.679938	1.186413	0.050820				-0.355583	0.555055	-0.088607	-0.599472	0.737953	0.271095	-0.185451	0.078006	-0.205075				-0.158574	0.076133	0.133141	-0.325374	0.572515	0.094572				0.156407	0.696175	-0.159701
15129	126.075000	-0.868013	0.646540	-0.078880	-0.857385	0.657243	0.165688	-0.828700	0.855212	-0.089074	-0.802490	0.873539	0.176703	-0.642037	0.711480	-0.219606	-0.638016	1.204738	-0.043895	-0.679900	1.186421	0.050829				-0.355595	0.555019	-0.088635	-0.599479	0.737942	0.271087	-0.185448	0.078006	-0.205074				-0.158571	0.076140	0.133143	-0.325381	0.572508	0.094573				0.156413	0.696174	-0.159681
15130	126.083333	-0.868019	0.646542	-0.078880	-0.857397	0.657247	0.165684	-0.828695	0.855220	-0.089071	-0.802492	0.873545	0.176698	-0.642061	0.711481	-0.219593	-0.637983	1.204747	-0.043878	-0.679877	1.186425	0.050853				-0.355593	0.555013	-0.088645	-0.599491	0.737879	0.271072	-0.185448	0.078015	-0.205073				-0.158570	0.076146	0.133150	-0.325390	0.572489	0.094573				0.156420	0.696176	-0.159661
15131	126.091667	-0.868023	0.646539	-0.078885	-0.857389	0.657236	0.165669	-0.828700	0.855230	-0.089080	-0.802545	0.873554	0.176717	-0.642081	0.711473	-0.219589	-0.637959	1.204758	-0.043843	-0.679832	1.186429	0.050858				-0.355576	0.555048	-0.088669	-0.599510	0.737923	0.271091	-0.185450	0.078020	-0.205070				-0.158571	0.076153	0.133166	-0.325405	0.572484	0.094578				0.156417	0.696183	-0.159655
15132	126.100000	-0.868092	0.646508	-0.078833	-0.857419	0.657247	0.165677	-0.828711	0.855240	-0.089081	-0.802501	0.873557	0.176701	-0.642099	0.711470	-0.219579	-0.637913	1.204773	-0.043849	-0.679802	1.186430	0.050876				-0.355550	0.555084	-0.088686	-0.599526	0.737913	0.271094	-0.185452	0.078034	-0.205068				-0.158573	0.076162	0.133166	-0.325424	0.572487	0.094568				0.156417	0.696189	-0.159651
15133	126.108333	-0.868042	0.646544	-0.078890	-0.857437	0.657255	0.165672	-0.828710	0.855240	-0.089085	-0.802506	0.873561	0.176700	-0.642123	0.711460	-0.219578	-0.637891	1.204773	-0.043840	-0.679768	1.186433	0.050887				-0.355528	0.555126	-0.088710	-0.599536	0.737859	0.271084	-0.185452	0.078037	-0.205070				-0.158580	0.076171	0.133172	-0.325445	0.572505	0.094560				0.156415	0.696192	-0.159659
15134	126.116667	-0.868040	0.646532	-0.078901	-0.857436	0.657242	0.165665	-0.828700	0.855246	-0.089067	-0.802507	0.873563	0.176703	-0.642143	0.711454	-0.219582	-0.637856	1.204775	-0.043835	-0.679735	1.186439	0.050898				-0.355512	0.555147	-0.088726	-0.599557	0.737849	0.271091	-0.185455	0.078036	-0.205069				-0.158582	0.076165	0.133167	-0.325476	0.572531	0.094545				0.156412	0.696189	-0.159666
15135	126.125000	-0.868056	0.646544	-0.078897	-0.857420	0.657224	0.165639	-0.828703	0.855237	-0.089081	-0.802507	0.873563	0.176701	-0.642154	0.711449	-0.219614	-0.637868	1.204742	-0.043758	-0.679590	1.186392	0.050910				-0.355511	0.555146	-0.088735	-0.599578	0.737893	0.271111	-0.185456	0.078032	-0.205078				-0.158587	0.076163	0.133156	-0.325509	0.572555	0.094527				0.156409	0.696187	-0.159680
15136	126.133333	-0.868086	0.646542	-0.078809	-0.857448	0.657237	0.165653	-0.828704	0.855237	-0.089079	-0.802507	0.873559	0.176704	-0.642163	0.711454	-0.219644	-0.637801	1.204778	-0.043825	-0.679566	1.186400	0.050918				-0.355513	0.555131	-0.088737	-0.599596	0.737884	0.271125	-0.185462	0.078031	-0.205082				-0.158588	0.076149	0.133152	-0.325558	0.572612	0.094521				0.156409	0.696185	-0.159693
15137	126.141667	-0.868050	0.646532	-0.078916	-0.857455	0.657230	0.165642	-0.828694	0.855236	-0.089063	-0.802507	0.873554	0.176705	-0.642160	0.711468	-0.219683	-0.637759	1.204779	-0.043829	-0.679539	1.186403	0.050914				-0.355522	0.555087	-0.088723	-0.599609	0.737861	0.271140	-0.185462	0.078026	-0.205086				-0.158605	0.076113	0.133156	-0.325581	0.572653	0.094483				0.156408	0.696180	-0.159700
15138	126.150000	-0.868047	0.646526	-0.078913	-0.857470	0.657235	0.165651	-0.828694	0.855228	-0.089063	-0.802506	0.873543	0.176705	-0.642149	0.711491	-0.219731	-0.637756	1.204782	-0.043783	-0.679517	1.186409	0.050911				-0.355534	0.555026	-0.088705	-0.599635	0.737881	0.271171	-0.185470	0.078019	-0.205083				-0.158618	0.076073	0.133160	-0.325631	0.572727	0.094475				0.156407	0.696178	-0.159701
15139	126.158333	-0.868080	0.646520	-0.078887	-0.857443	0.657217	0.165636	-0.828704	0.855234	-0.089064	-0.802501	0.873536	0.176709	-0.642120	0.711518	-0.219783	-0.637724	1.204797	-0.043795	-0.679498	1.186415	0.050906				-0.355538	0.554950	-0.088699	-0.599663	0.737874	0.271201	-0.185465	0.078024	-0.205085				-0.158591	0.076143	0.133162	-0.325677	0.572790	0.094456				0.156408	0.696177	-0.159708
15140	126.166667	-0.868046	0.646539	-0.078918	-0.857464	0.657228	0.165645	-0.828707	0.855239	-0.089048	-0.802503	0.873536	0.176712	-0.642094	0.711542	-0.219832	-0.637669	1.204802	-0.043837	-0.679482	1.186419	0.050891				-0.355539	0.554886	-0.088698	-0.599680	0.737825	0.271212	-0.185461	0.078026	-0.205083				-0.158583	0.076153	0.133165	-0.325711	0.572861	0.094432				0.156411	0.696180	-0.159717
15141	126.175000	-0.868040	0.646533	-0.078921	-0.857441	0.657210	0.165637	-0.828706	0.855236	-0.089054	-0.802495	0.873525	0.176712	-0.642067	0.711569	-0.219867	-0.637669	1.204820	-0.043797	-0.679465	1.186433	0.050879				-0.355532	0.554836	-0.088715	-0.599720	0.737881	0.271265	-0.185458	0.078017	-0.205073				-0.158581	0.076155	0.133171	-0.325741	0.572920	0.094409				0.156421	0.696183	-0.159730
15142	126.183333	-0.868034	0.646538	-0.078918	-0.857429	0.657207	0.165640	-0.828716	0.855233	-0.089061	-0.802491	0.873522	0.176713	-0.642039	0.711590	-0.219901	-0.637643	1.204831	-0.043794	-0.679449	1.186450	0.050867				-0.355518	0.554793	-0.088740	-0.599745	0.737882	0.271294	-0.185460	0.078015	-0.205070				-0.158611	0.076082	0.133193	-0.325767	0.572974	0.094383				0.156428	0.696184	-0.159737
15143	126.191667	-0.868124	0.646498	-0.078826	-0.857401	0.657196	0.165622	-0.828711	0.855236	-0.089060	-0.802486	0.873524	0.176718	-0.642021	0.711604	-0.219925	-0.637605	1.204863	-0.043811	-0.679403	1.186446	0.050775				-0.355480	0.554817	-0.088804	-0.599759	0.737888	0.271317	-0.185453	0.078023	-0.205070				-0.158574	0.076156	0.133168	-0.325784	0.573014	0.094364				0.156434	0.696191	-0.159757
15144	126.200000	-0.868038	0.646569	-0.078899	-0.857421	0.657222	0.165647	-0.828696	0.855233	-0.089053	-0.802484	0.873529	0.176722	-0.642001	0.711612	-0.219942	-0.637571	1.204920	-0.043846	-0.679422	1.186486	0.050857				-0.355421	0.554828	-0.088838	-0.599773	0.737893	0.271333	-0.185450	0.078028	-0.205081				-0.158573	0.076151	0.133159	-0.325853	0.573035	0.094349				0.156442	0.696193	-0.159771
15145	126.208333	-0.868057	0.646510	-0.078869	-0.857394	0.657215	0.165652	-0.828696	0.855239	-0.089045	-0.802475	0.873525	0.176725	-0.641986	0.711617	-0.219950	-0.637583	1.204895	-0.043789	-0.679344	1.186467	0.050683				-0.355375	0.554865	-0.088897	-0.599778	0.737902	0.271347	-0.185451	0.078019	-0.205078				-0.158589	0.076108	0.133156	-0.325838	0.573055	0.094333				0.156448	0.696188	-0.159791
15146	126.216667	-0.868028	0.646555	-0.078891	-0.857347	0.657198	0.165631	-0.828693	0.855238	-0.089047	-0.802475	0.873528	0.176730	-0.641978	0.711620	-0.219949	-0.637562	1.204897	-0.043763	-0.679331	1.186482	0.050691				-0.355322	0.554910	-0.088945	-0.599773	0.737906	0.271353	-0.185453	0.078024	-0.205090				-0.158575	0.076129	0.133143	-0.325872	0.573060	0.094317				0.156455	0.696186	-0.159801
15147	126.225000	-0.868041	0.646538	-0.078825	-0.857332	0.657203	0.165642	-0.828689	0.855236	-0.089045	-0.802468	0.873529	0.176733	-0.641977	0.711629	-0.219944	-0.637539	1.204941	-0.043792	-0.679356	1.186531	0.050797				-0.355261	0.554979	-0.089007	-0.599747	0.737883	0.271342	-0.185448	0.078024	-0.205082				-0.158572	0.076145	0.133149	-0.325870	0.573069	0.094297				0.156462	0.696188	-0.159806
15148	126.233333	-0.867997	0.646544	-0.078890	-0.857352	0.657232	0.165668	-0.828670	0.855228	-0.089042	-0.802466	0.873532	0.176737	-0.641978	0.711633	-0.219924	-0.637517	1.204978	-0.043816	-0.679384	1.186554	0.050887				-0.355203	0.555011	-0.089046	-0.599729	0.737923	0.271354	-0.185451	0.078031	-0.205086				-0.158568	0.076152	0.133151	-0.325866	0.573069	0.094276				0.156471	0.696187	-0.159805
15149	126.241667	-0.867984	0.646540	-0.078885	-0.857343	0.657225	0.165669	-0.828668	0.855230	-0.089038	-0.802461	0.873532	0.176735	-0.641987	0.711623	-0.219892	-0.637513	1.204990	-0.043809	-0.679344	1.186541	0.050802				-0.355173	0.555064	-0.089035	-0.599694	0.737930	0.271343	-0.185451	0.078020	-0.205080				-0.158602	0.076081	0.133165	-0.325854	0.573053	0.094251				0.156471	0.696183	-0.159798
15150	126.250000	-0.867993	0.646555	-0.078873	-0.857302	0.657204	0.165642	-0.828657	0.855218	-0.089044	-0.802459	0.873536	0.176735	-0.642003	0.711618	-0.219867	-0.637504	1.204978	-0.043785	-0.679299	1.186543	0.050725				-0.355142	0.555097	-0.089061	-0.599652	0.737944	0.271336	-0.185453	0.078032	-0.205087				-0.158572	0.076157	0.133155	-0.325791	0.573040	0.094226				0.156463	0.696187	-0.159793
15151	126.258333	-0.868028	0.646527	-0.078836	-0.857308	0.657214	0.165660	-0.828657	0.855217	-0.089050	-0.802450	0.873537	0.176734	-0.642017	0.711607	-0.219818	-0.637498	1.204987	-0.043783	-0.679334	1.186555	0.050803				-0.355130	0.555099	-0.089075	-0.599609	0.737958	0.271322	-0.185451	0.078028	-0.205083				-0.158574	0.076160	0.133153	-0.325810	0.573061	0.094267				0.156458	0.696188	-0.159788
15152	126.266667	-0.867981	0.646558	-0.078880	-0.857323	0.657221	0.165669	-0.828645	0.855208	-0.089051	-0.802442	0.873540	0.176736	-0.642034	0.711592	-0.219771	-0.637495	1.205022	-0.043808	-0.679303	1.186535	0.050698				-0.355120	0.555082	-0.089085	-0.599577	0.737965	0.271312	-0.185455	0.078018	-0.205082				-0.158576	0.076158	0.133152	-0.325760	0.572990	0.094204				0.156450	0.696191	-0.159779
15153	126.275000	-0.867983	0.646564	-0.078881	-0.857306	0.657212	0.165658	-0.828641	0.855208	-0.089047	-0.802427	0.873539	0.176736	-0.642042	0.711567	-0.219728	-0.637483	1.205013	-0.043801	-0.679340	1.186561	0.050775				-0.355108	0.555070	-0.089085	-0.599547	0.737975	0.271301	-0.185455	0.078022	-0.205083				-0.158574	0.076147	0.133151	-0.325751	0.572976	0.094194				0.156442	0.696190	-0.159774
15154	126.283333	-0.868062	0.646509	-0.078796	-0.857288	0.657202	0.165651	-0.828637	0.855209	-0.089042	-0.802416	0.873542	0.176738	-0.642050	0.711543	-0.219687	-0.637470	1.205001	-0.043806	-0.679301	1.186560	0.050678				-0.355091	0.555064	-0.089103	-0.599522	0.737978	0.271295	-0.185454	0.078005	-0.205072				-0.158571	0.076138	0.133143	-0.325746	0.572968	0.094189				0.156437	0.696187	-0.159762
15155	126.291667	-0.867982	0.646575	-0.078877	-0.857301	0.657215	0.165666	-0.828635	0.855211	-0.089038	-0.802401	0.873544	0.176746	-0.642060	0.711519	-0.219640	-0.637461	1.205007	-0.043824	-0.679379	1.186585	0.050838				-0.355082	0.555049	-0.089119	-0.599502	0.737988	0.271298	-0.185453	0.078007	-0.205078				-0.158574	0.076132	0.133151	-0.325768	0.572963	0.094196				0.156441	0.696187	-0.159747
15156	126.300000	-0.867966	0.646560	-0.078884	-0.857316	0.657235	0.165684	-0.828629	0.855211	-0.089029	-0.802384	0.873542	0.176752	-0.642062	0.711506	-0.219604	-0.637452	1.205011	-0.043847	-0.679313	1.186535	0.050628				-0.355072	0.555040	-0.089136	-0.599487	0.737990	0.271302	-0.185457	0.078002	-0.205073				-0.158573	0.076125	0.133157	-0.325792	0.572945	0.094209				0.156446	0.696184	-0.159731
15157	126.308333	-0.867975	0.646571	-0.078875	-0.857297	0.657220	0.165673	-0.828626	0.855214	-0.089022	-0.802367	0.873548	0.176760	-0.642073	0.711494	-0.219569	-0.637439	1.205003	-0.043861	-0.679318	1.186528	0.050612				-0.355040	0.555055	-0.089199	-0.599484	0.737992	0.271311	-0.185456	0.078006	-0.205079				-0.158570	0.076132	0.133164	-0.325775	0.572987	0.094259				0.156447	0.696182	-0.159714
15158	126.316667	-0.867987	0.646582	-0.078867	-0.857310	0.657234	0.165689	-0.828630	0.855228	-0.089006	-0.802356	0.873551	0.176768	-0.642078	0.711483	-0.219560	-0.637430	1.204994	-0.043873	-0.679388	1.186560	0.050774				-0.355045	0.555055	-0.089206	-0.599474	0.737993	0.271321	-0.185451	0.078011	-0.205078				-0.158571	0.076138	0.133170	-0.325736	0.572920	0.094207				0.156449	0.696180	-0.159704
15159	126.325000	-0.867980	0.646574	-0.078870	-0.857294	0.657226	0.165682	-0.828623	0.855219	-0.089004	-0.802343	0.873554	0.176772	-0.642080	0.711480	-0.219544	-0.637390	1.204977	-0.043925	-0.679385	1.186562	0.050762				-0.355041	0.555068	-0.089237	-0.599469	0.738001	0.271331	-0.185450	0.078005	-0.205073				-0.158571	0.076146	0.133174	-0.325731	0.572893	0.094210				0.156451	0.696185	-0.159696
15160	126.333333	-0.867989	0.646581	-0.078860	-0.857273	0.657217	0.165670	-0.828616	0.855227	-0.088998	-0.802333	0.873559	0.176779	-0.642089	0.711478	-0.219529	-0.637411	1.204979	-0.043892	-0.679386	1.186552	0.050742				-0.355037	0.555100	-0.089271	-0.599468	0.738004	0.271343	-0.185453	0.077997	-0.205067				-0.158600	0.076075	0.133179	-0.325750	0.572876	0.094217				0.156452	0.696184	-0.159694
15161	126.341667	-0.867996	0.646598	-0.078852	-0.857308	0.657243	0.165696	-0.828705	0.855255	-0.089049	-0.802324	0.873563	0.176781	-0.642094	0.711477	-0.219521	-0.637374	1.204970	-0.043941	-0.679374	1.186549	0.050733				-0.355023	0.555137	-0.089315	-0.599502	0.737899	0.271294	-0.185451	0.078001	-0.205072				-0.158587	0.076125	0.133168	-0.325753	0.572859	0.094211				0.156447	0.696188	-0.159707
15162	126.350000	-0.867990	0.646592	-0.078859	-0.857273	0.657225	0.165674	-0.828606	0.855244	-0.088988	-0.802314	0.873566	0.176785	-0.642103	0.711471	-0.219514	-0.637394	1.204978	-0.043906	-0.679363	1.186557	0.050734				-0.354972	0.555179	-0.089412	-0.599538	0.737795	0.271245	-0.185455	0.078016	-0.205077				-0.158574	0.076156	0.133159	-0.325767	0.572845	0.094199				0.156446	0.696190	-0.159722
15163	126.358333	-0.868022	0.646585	-0.078795	-0.857283	0.657234	0.165681	-0.828596	0.855244	-0.088995	-0.802305	0.873570	0.176790	-0.642109	0.711464	-0.219502	-0.637361	1.204970	-0.043918	-0.679314	1.186547	0.050641				-0.354980	0.555191	-0.089411	-0.599475	0.737895	0.271307	-0.185455	0.078014	-0.205080				-0.158577	0.076158	0.133145	-0.325786	0.572830	0.094184				0.156436	0.696190	-0.159737
15164	126.366667	-0.868004	0.646627	-0.078836	-0.857314	0.657250	0.165709	-0.828571	0.855233	-0.089001	-0.802298	0.873573	0.176794	-0.642117	0.711452	-0.219471	-0.637364	1.204953	-0.043882	-0.679255	1.186529	0.050551				-0.354946	0.555221	-0.089472	-0.599516	0.737794	0.271266	-0.185454	0.078008	-0.205077				-0.158600	0.076084	0.133158	-0.325796	0.572808	0.094151				0.156434	0.696189	-0.159748
15165	126.375000	-0.867989	0.646609	-0.078850	-0.857320	0.657254	0.165715	-0.828585	0.855265	-0.088984	-0.802348	0.873579	0.176820	-0.642135	0.711439	-0.219442	-0.637335	1.204977	-0.043910	-0.679306	1.186589	0.050730				-0.354908	0.555231	-0.089525	-0.599517	0.737792	0.271278	-0.185455	0.078012	-0.205080				-0.158587	0.076121	0.133163	-0.325841	0.572810	0.094136				0.156433	0.696184	-0.159760
15166	126.383333	-0.867989	0.646613	-0.078849	-0.857286	0.657235	0.165689	-0.828750	0.855296	-0.089085	-0.802292	0.873579	0.176800	-0.642145	0.711432	-0.219411	-0.637300	1.205002	-0.043940	-0.679293	1.186601	0.050761				-0.354873	0.555223	-0.089576	-0.599515	0.737798	0.271291	-0.185456	0.078010	-0.205084				-0.158577	0.076156	0.133159	-0.325874	0.572804	0.094108				0.156434	0.696185	-0.159766
15167	126.391667	-0.867986	0.646612	-0.078850	-0.857286	0.657232	0.165687	-0.828563	0.855257	-0.088992	-0.802289	0.873587	0.176805	-0.642157	0.711423	-0.219365	-0.637311	1.204988	-0.043866	-0.679228	1.186595	0.050689				-0.354814	0.555215	-0.089616	-0.599516	0.737805	0.271306	-0.185454	0.078002	-0.205077				-0.158570	0.076160	0.133159	-0.325900	0.572801	0.094069				0.156436	0.696186	-0.159770
15168	126.400000	-0.867979	0.646612	-0.078853	-0.857321	0.657243	0.165708	-0.828540	0.855244	-0.089002	-0.802285	0.873589	0.176807	-0.642175	0.711420	-0.219333	-0.637291	1.204979	-0.043841	-0.679180	1.186576	0.050595				-0.354772	0.555216	-0.089571	-0.599512	0.737811	0.271311	-0.185453	0.078000	-0.205077				-0.158570	0.076152	0.133164	-0.325960	0.572780	0.094102				0.156446	0.696189	-0.159778
15169	126.408333	-0.867980	0.646615	-0.078855	-0.857302	0.657230	0.165694	-0.828546	0.855265	-0.088989	-0.802283	0.873594	0.176812	-0.642199	0.711416	-0.219307	-0.637260	1.204986	-0.043858	-0.679216	1.186633	0.050781				-0.354780	0.555216	-0.089508	-0.599493	0.737811	0.271312	-0.185450	0.077994	-0.205071				-0.158572	0.076158	0.133172	-0.325921	0.572723	0.094159				0.156450	0.696187	-0.159785
15170	126.416667	-0.867981	0.646618	-0.078855	-0.857283	0.657225	0.165689	-0.828505	0.855239	-0.089004	-0.802278	0.873594	0.176813	-0.642222	0.711416	-0.219295	-0.637259	1.205022	-0.043837	-0.679205	1.186634	0.050812				-0.354800	0.555216	-0.089459	-0.599468	0.737807	0.271294	-0.185451	0.077994	-0.205071				-0.158571	0.076157	0.133173	-0.325871	0.572694	0.094193				0.156452	0.696189	-0.159795
15171	126.425000	-0.867988	0.646628	-0.078840	-0.857280	0.657225	0.165695	-0.828526	0.855254	-0.088999	-0.802275	0.873592	0.176817	-0.642235	0.711418	-0.219296	-0.637247	1.204990	-0.043799	-0.679149	1.186614	0.050736				-0.354826	0.555199	-0.089369	-0.599438	0.737744	0.271254	-0.185454	0.077988	-0.205063				-0.158577	0.076152	0.133171	-0.325833	0.572697	0.094202				0.156453	0.696189	-0.159809
15172	126.433333	-0.867989	0.646624	-0.078841	-0.857312	0.657251	0.165728	-0.828523	0.855261	-0.088998	-0.802376	0.873587	0.176863	-0.642241	0.711419	-0.219298	-0.637208	1.205005	-0.043840	-0.679166	1.186625	0.050840				-0.354851	0.555210	-0.089293	-0.599440	0.737790	0.271260	-0.185459	0.077995	-0.205066				-0.158575	0.076141	0.133170	-0.325787	0.572692	0.094217				0.156455	0.696189	-0.159819
15173	126.441667	-0.867995	0.646630	-0.078836	-0.857294	0.657245	0.165725	-0.828615	0.855304	-0.089022	-0.802319	0.873565	0.176840	-0.642243	0.711403	-0.219295	-0.637229	1.205015	-0.043788	-0.679159	1.186633	0.050868				-0.354854	0.555236	-0.089214	-0.599433	0.737775	0.271241	-0.185460	0.077999	-0.205066				-0.158579	0.076146	0.133169	-0.325765	0.572704	0.094269				0.156454	0.696186	-0.159826
15174	126.450000	-0.868000	0.646637	-0.078834	-0.857271	0.657241	0.165717	-0.828528	0.855286	-0.088979	-0.802250	0.873582	0.176832	-0.642240	0.711394	-0.219288	-0.637217	1.204996	-0.043765	-0.679076	1.186591	0.050704				-0.354849	0.555259	-0.089168	-0.599404	0.737660	0.271187	-0.185461	0.078001	-0.205069				-0.158581	0.076144	0.133165	-0.325728	0.572712	0.094306				0.156449	0.696185	-0.159839
15175	126.458333	-0.868006	0.646648	-0.078824	-0.857281	0.657254	0.165732	-0.828522	0.855295	-0.088969	-0.802234	0.873578	0.176835	-0.642230	0.711386	-0.219278	-0.637211	1.204987	-0.043750	-0.679044	1.186560	0.050656				-0.354844	0.555265	-0.089130	-0.599429	0.737761	0.271238	-0.185459	0.078002	-0.205068				-0.158579	0.076148	0.133165	-0.325689	0.572716	0.094328				0.156444	0.696180	-0.159845
15176	126.466667	-0.868000	0.646637	-0.078837	-0.857291	0.657265	0.165738	-0.828518	0.855315	-0.088958	-0.802218	0.873572	0.176841	-0.642221	0.711379	-0.219268	-0.637174	1.204998	-0.043789	-0.679104	1.186602	0.050900				-0.354842	0.555267	-0.089113	-0.599422	0.737750	0.271235	-0.185459	0.077994	-0.205065				-0.158604	0.076092	0.133175	-0.325661	0.572744	0.094339				0.156441	0.696181	-0.159850
15177	126.475000	-0.868038	0.646608	-0.078801	-0.857250	0.657240	0.165715	-0.828501	0.855308	-0.088970	-0.802200	0.873570	0.176841	-0.642206	0.711367	-0.219256	-0.637194	1.204990	-0.043724	-0.679043	1.186579	0.050747				-0.354801	0.555313	-0.089187	-0.599415	0.737750	0.271245	-0.185459	0.078003	-0.205079				-0.158572	0.076155	0.133159	-0.325623	0.572757	0.094312				0.156440	0.696184	-0.159856
15178	126.483333	-0.867994	0.646642	-0.078849	-0.857241	0.657240	0.165706	-0.828500	0.855321	-0.088963	-0.802306	0.873527	0.176876	-0.642186	0.711370	-0.219244	-0.637185	1.204987	-0.043710	-0.679023	1.186557	0.050752				-0.354820	0.555275	-0.089148	-0.599407	0.737745	0.271260	-0.185450	0.078003	-0.205078				-0.158573	0.076158	0.133154	-0.325605	0.572778	0.094300				0.156438	0.696185	-0.159860
15179	126.491667	-0.868004	0.646666	-0.078831	-0.857272	0.657253	0.165727	-0.828480	0.855314	-0.088973	-0.802225	0.873563	0.176870	-0.642168	0.711380	-0.219233	-0.637179	1.204983	-0.043690	-0.679001	1.186531	0.050752				-0.354819	0.555291	-0.089170	-0.599384	0.737682	0.271238	-0.185448	0.078004	-0.205073				-0.158580	0.076122	0.133163	-0.325594	0.572784	0.094281				0.156444	0.696185	-0.159851
15180	126.500000	-0.867984	0.646650	-0.078849	-0.857264	0.657257	0.165729	-0.828463	0.855316	-0.088985	-0.802276	0.873521	0.176883	-0.642148	0.711395	-0.219234	-0.637174	1.204983	-0.043674	-0.678990	1.186517	0.050767				-0.354818	0.555300	-0.089200	-0.599380	0.737731	0.271272	-0.185444	0.078012	-0.205071				-0.158589	0.076085	0.133171	-0.325588	0.572783	0.094262				0.156451	0.696187	-0.159834
15181	126.508333	-0.867980	0.646658	-0.078846	-0.857226	0.657241	0.165710	-0.828462	0.855341	-0.088969	-0.802138	0.873558	0.176855	-0.642136	0.711400	-0.219230	-0.637163	1.204981	-0.043661	-0.679059	1.186557	0.050807				-0.354836	0.555314	-0.089261	-0.599354	0.737722	0.271272	-0.185445	0.078015	-0.205071				-0.158564	0.076151	0.133151	-0.325581	0.572758	0.094246				0.156459	0.696192	-0.159817
15182	126.516667	-0.867979	0.646667	-0.078845	-0.857259	0.657265	0.165741	-0.828448	0.855351	-0.088974	-0.802123	0.873555	0.176855	-0.642122	0.711413	-0.219241	-0.637158	1.204978	-0.043644	-0.679101	1.186567	0.050818				-0.354842	0.555355	-0.089355	-0.599317	0.737725	0.271274	-0.185443	0.078017	-0.205069				-0.158566	0.076145	0.133157	-0.325576	0.572713	0.094220				0.156468	0.696188	-0.159795
15183	126.525000	-0.867989	0.646695	-0.078821	-0.857254	0.657273	0.165745	-0.828418	0.855347	-0.088988	-0.802245	0.873598	0.176932	-0.642109	0.711422	-0.219248	-0.637149	1.204979	-0.043631	-0.679123	1.186570	0.050915				-0.354897	0.555341	-0.089342	-0.599282	0.737711	0.271259	-0.185445	0.078014	-0.205065				-0.158577	0.076113	0.133164	-0.325572	0.572658	0.094195				0.156477	0.696188	-0.159764
15184	126.533333	-0.867976	0.646680	-0.078839	-0.857212	0.657257	0.165725	-0.828593	0.855414	-0.089078	-0.802102	0.873553	0.176864	-0.642101	0.711430	-0.219259	-0.637143	1.204986	-0.043617	-0.679150	1.186586	0.051023				-0.354928	0.555361	-0.089413	-0.599235	0.737711	0.271247	-0.185452	0.078025	-0.205071				-0.158569	0.076142	0.133164	-0.325565	0.572594	0.094169				0.156487	0.696187	-0.159742
15185	126.541667	-0.867972	0.646682	-0.078836	-0.857204	0.657256	0.165729	-0.828395	0.855383	-0.088976	-0.802090	0.873552	0.176864	-0.642097	0.711428	-0.219270	-0.637136	1.204993	-0.043598	-0.679091	1.186567	0.050877				-0.354956	0.555376	-0.089483	-0.599164	0.737661	0.271230	-0.185452	0.078024	-0.205073				-0.158570	0.076150	0.133164	-0.325559	0.572537	0.094149				0.156495	0.696187	-0.159726
15186	126.550000	-0.867988	0.646703	-0.078823	-0.857233	0.657276	0.165753	-0.828381	0.855379	-0.088991	-0.802077	0.873548	0.176869	-0.642096	0.711438	-0.219278	-0.637128	1.205000	-0.043580	-0.679132	1.186582	0.051040				-0.354998	0.555345	-0.089489	-0.599115	0.737600	0.271150	-0.185453	0.078021	-0.205066				-0.158602	0.076085	0.133174	-0.325544	0.572482	0.094124				0.156500	0.696186	-0.159714
15187	126.558333	-0.867983	0.646707	-0.078825	-0.857223	0.657276	0.165753	-0.828367	0.855374	-0.088988	-0.802199	0.873573	0.176944	-0.642088	0.711444	-0.219279	-0.637117	1.205018	-0.043563	-0.679132	1.186596	0.051056				-0.355033	0.555334	-0.089538	-0.599062	0.737615	0.271159	-0.185458	0.078020	-0.205068				-0.158590	0.076119	0.133178	-0.325530	0.572446	0.094099				0.156502	0.696188	-0.159713
15188	126.566667	-0.868052	0.646622	-0.078762	-0.857180	0.657259	0.165730	-0.828350	0.855398	-0.088966	-0.802040	0.873550	0.176886	-0.642080	0.711459	-0.219279	-0.637103	1.205036	-0.043548	-0.679124	1.186617	0.051078				-0.355065	0.555319	-0.089583	-0.599038	0.737739	0.271219	-0.185458	0.078021	-0.205067				-0.158576	0.076159	0.133165	-0.325519	0.572423	0.094076				0.156506	0.696186	-0.159723
15189	126.575000	-0.867964	0.646691	-0.078836	-0.857188	0.657268	0.165742	-0.828335	0.855388	-0.088958	-0.802082	0.873553	0.176923	-0.642076	0.711466	-0.219275	-0.637089	1.205051	-0.043530	-0.678975	1.186562	0.051002				-0.355085	0.555304	-0.089622	-0.598994	0.737621	0.271121	-0.185458	0.078017	-0.205066				-0.158591	0.076112	0.133171	-0.325488	0.572400	0.094050				0.156500	0.696185	-0.159742
15190	126.583333	-0.867976	0.646719	-0.078816	-0.857202	0.657285	0.165758	-0.828331	0.855394	-0.088948	-0.802117	0.873553	0.176957	-0.642066	0.711478	-0.219265	-0.637077	1.205065	-0.043515	-0.678931	1.186548	0.050914				-0.355101	0.555295	-0.089662	-0.598897	0.737865	0.271215	-0.185452	0.078016	-0.205062				-0.158603	0.076066	0.133171	-0.325481	0.572372	0.094015				0.156502	0.696182	-0.159764
15191	126.591667	-0.867964	0.646717	-0.078819	-0.857178	0.657280	0.165754	-0.828327	0.855398	-0.088941	-0.802039	0.873551	0.176944	-0.642055	0.711490	-0.219258	-0.637060	1.205084	-0.043502	-0.678987	1.186603	0.051102				-0.355104	0.555295	-0.089709	-0.598940	0.737686	0.271159	-0.185451	0.078023	-0.205065				-0.158588	0.076102	0.133161	-0.325497	0.572443	0.094078				0.156499	0.696181	-0.159794
15192	126.600000	-0.867952	0.646710	-0.078825	-0.857152	0.657275	0.165748	-0.828326	0.855404	-0.088937	-0.801958	0.873543	0.176925	-0.642040	0.711504	-0.219250	-0.637042	1.205098	-0.043492	-0.678981	1.186627	0.051121				-0.355101	0.555293	-0.089747	-0.598909	0.737755	0.271044	-0.185449	0.078022	-0.205063				-0.158572	0.076138	0.133152	-0.325406	0.572390	0.094001				0.156498	0.696175	-0.159825
15193	126.608333	-0.867982	0.646705	-0.078765	-0.857150	0.657276	0.165750	-0.828298	0.855422	-0.088918	-0.802000	0.873546	0.176958	-0.642033	0.711516	-0.219238	-0.637025	1.205098	-0.043477	-0.678960	1.186628	0.050960				-0.355090	0.555293	-0.089774	-0.598895	0.737622	0.271132	-0.185445	0.078028	-0.205069				-0.158567	0.076139	0.133153	-0.325397	0.572384	0.093999				0.156496	0.696175	-0.159852
15194	126.616667	-0.867944	0.646730	-0.078829	-0.857140	0.657276	0.165749	-0.828309	0.855430	-0.088931	-0.802037	0.873545	0.176985	-0.642023	0.711528	-0.219224	-0.637010	1.205112	-0.043463	-0.678999	1.186663	0.050965				-0.355079	0.555311	-0.089807	-0.598907	0.737731	0.271178	-0.185442	0.078026	-0.205068				-0.158568	0.076149	0.133155	-0.325463	0.572515	0.094142				0.156495	0.696177	-0.159869
15195	126.625000	-0.867934	0.646757	-0.078826	-0.857138	0.657282	0.165748	-0.828279	0.855446	-0.088919	-0.801963	0.873538	0.176961	-0.642017	0.711537	-0.219216	-0.636998	1.205147	-0.043467	-0.678948	1.186643	0.051144				-0.355065	0.555321	-0.089825	-0.598852	0.737681	0.271007	-0.185440	0.078025	-0.205063				-0.158575	0.076117	0.133175	-0.325395	0.572468	0.094088				0.156491	0.696177	-0.159876
15196	126.633333	-0.867932	0.646741	-0.078839	-0.857135	0.657284	0.165744	-0.828265	0.855452	-0.088926	-0.801885	0.873528	0.176936	-0.642014	0.711540	-0.219212	-0.636982	1.205124	-0.043436	-0.679052	1.186684	0.051159				-0.355064	0.555335	-0.089842	-0.598825	0.737617	0.270969	-0.185436	0.078025	-0.205066				-0.158564	0.076154	0.133172	-0.325327	0.572417	0.094034				0.156484	0.696175	-0.159875
15197	126.641667	-0.867926	0.646759	-0.078838	-0.857131	0.657285	0.165745	-0.828259	0.855459	-0.088937	-0.802034	0.873611	0.177045	-0.642005	0.711546	-0.219207	-0.636990	1.205121	-0.043417	-0.678975	1.186647	0.051008				-0.355066	0.555348	-0.089839	-0.598849	0.737618	0.271151	-0.185437	0.078022	-0.205062				-0.158563	0.076161	0.133162	-0.325327	0.572430	0.094064				0.156478	0.696173	-0.159857
15198	126.650000	-0.867924	0.646775	-0.078838	-0.857124	0.657282	0.165741	-0.828237	0.855477	-0.088935	-0.801988	0.873533	0.176995	-0.642003	0.711547	-0.219201	-0.636989	1.205122	-0.043399	-0.678974	1.186636	0.051032				-0.355063	0.555356	-0.089826	-0.598838	0.737737	0.271081	-0.185440	0.078020	-0.205060				-0.158564	0.076152	0.133166	-0.325331	0.572445	0.094096				0.156471	0.696171	-0.159835
15199	126.658333	-0.867932	0.646767	-0.078835	-0.857117	0.657286	0.165752	-0.828220	0.855482	-0.088933	-0.801852	0.873514	0.176952	-0.641992	0.711548	-0.219209	-0.636990	1.205117	-0.043381	-0.679035	1.186646	0.051216				-0.355054	0.555371	-0.089821	-0.598837	0.737714	0.271155	-0.185449	0.078026	-0.205063				-0.158571	0.076143	0.133151	-0.325304	0.572427	0.094083				0.156466	0.696166	-0.159811
15200	126.666667	-0.867926	0.646759	-0.078840	-0.857112	0.657289	0.165755	-0.828203	0.855487	-0.088925	-0.801837	0.873507	0.176959	-0.641985	0.711545	-0.219211	-0.636997	1.205117	-0.043362	-0.679028	1.186626	0.051245				-0.355049	0.555377	-0.089814	-0.598814	0.737575	0.271184	-0.185447	0.078024	-0.205066				-0.158572	0.076140	0.133147	-0.325285	0.572430	0.094097				0.156459	0.696158	-0.159795
15201	126.675000	-0.867929	0.646774	-0.078831	-0.857106	0.657286	0.165766	-0.828188	0.855491	-0.088926	-0.801950	0.873498	0.177014	-0.641977	0.711552	-0.219221	-0.636996	1.205082	-0.043338	-0.679016	1.186603	0.051264				-0.355045	0.555375	-0.089808	-0.598776	0.737680	0.271229	-0.185455	0.078021	-0.205070				-0.158600	0.076055	0.133163	-0.325293	0.572440	0.094114				0.156454	0.696153	-0.159786
15202	126.683333	-0.867920	0.646785	-0.078830	-0.857102	0.657291	0.165775	-0.828172	0.855493	-0.088926	-0.801967	0.873588	0.177076	-0.641961	0.711550	-0.219226	-0.636989	1.205081	-0.043335	-0.679006	1.186579	0.051271				-0.355040	0.555369	-0.089808	-0.598751	0.737857	0.271308	-0.185452	0.078012	-0.205073				-0.158600	0.076060	0.133156	-0.325275	0.572436	0.094102				0.156442	0.696147	-0.159781
15203	126.691667	-0.867936	0.646788	-0.078822	-0.857101	0.657294	0.165777	-0.828155	0.855491	-0.088933	-0.801801	0.873510	0.176973	-0.641944	0.711550	-0.219227	-0.636980	1.205071	-0.043329	-0.678999	1.186571	0.051285				-0.355020	0.555347	-0.089800	-0.598745	0.737815	0.271304	-0.185455	0.078021	-0.205071				-0.158575	0.076139	0.133152	-0.325277	0.572451	0.094094				0.156432	0.696149	-0.159783
15204	126.700000	-0.867919	0.646769	-0.078835	-0.857095	0.657293	0.165780	-0.828147	0.855503	-0.088942	-0.801956	0.873604	0.177084	-0.641928	0.711552	-0.219230	-0.636967	1.205052	-0.043309	-0.678984	1.186548	0.051299				-0.355000	0.555333	-0.089797	-0.598739	0.737785	0.271304	-0.185454	0.078024	-0.205065				-0.158568	0.076150	0.133154	-0.325289	0.572469	0.094087				0.156423	0.696150	-0.159781
15205	126.708333	-0.867932	0.646796	-0.078824	-0.857098	0.657298	0.165783	-0.828146	0.855513	-0.088950	-0.801931	0.873573	0.177062	-0.641903	0.711557	-0.219233	-0.636948	1.205068	-0.043321	-0.678861	1.186493	0.051286				-0.354979	0.555323	-0.089789	-0.598753	0.737794	0.271321	-0.185450	0.078020	-0.205057				-0.158568	0.076157	0.133167	-0.325341	0.572502	0.094090				0.156416	0.696155	-0.159781
15206	126.716667	-0.867932	0.646804	-0.078824	-0.857094	0.657302	0.165789	-0.828128	0.855523	-0.088944	-0.801785	0.873535	0.176993	-0.641882	0.711558	-0.219225	-0.636926	1.205076	-0.043328	-0.678961	1.186557	0.051279				-0.354952	0.555295	-0.089781	-0.598766	0.737802	0.271339	-0.185447	0.078025	-0.205054				-0.158571	0.076161	0.133166	-0.325366	0.572519	0.094075				0.156413	0.696157	-0.159778
15207	126.725000	-0.867924	0.646812	-0.078823	-0.857097	0.657308	0.165797	-0.828130	0.855526	-0.088937	-0.801857	0.873582	0.177053	-0.641857	0.711564	-0.219227	-0.636884	1.205099	-0.043330	-0.678833	1.186523	0.051263				-0.354925	0.555283	-0.089781	-0.598783	0.737807	0.271366	-0.185445	0.078027	-0.205056				-0.158568	0.076156	0.133168	-0.325402	0.572534	0.094073				0.156411	0.696153	-0.159769
15208	126.733333	-0.867897	0.646805	-0.078840	-0.857100	0.657318	0.165801	-0.828129	0.855528	-0.088917	-0.801925	0.873625	0.177115	-0.641838	0.711569	-0.219230	-0.636858	1.205081	-0.043320	-0.678817	1.186543	0.051246				-0.354897	0.555274	-0.089781	-0.598808	0.737823	0.271397	-0.185445	0.078018	-0.205048				-0.158587	0.076073	0.133182	-0.325440	0.572539	0.094071				0.156414	0.696150	-0.159761
15209	126.741667	-0.867906	0.646836	-0.078820	-0.857133	0.657333	0.165833	-0.828219	0.855559	-0.088937	-0.801898	0.873625	0.177115	-0.641820	0.711578	-0.219225	-0.636827	1.205114	-0.043338	-0.678763	1.186555	0.051138				-0.354862	0.555277	-0.089783	-0.598812	0.737868	0.271461	-0.185448	0.078024	-0.205051				-0.158579	0.076101	0.133170	-0.325476	0.572551	0.094063				0.156418	0.696145	-0.159751
15210	126.750000	-0.867906	0.646847	-0.078812	-0.857136	0.657340	0.165838	-0.828129	0.855523	-0.088873	-0.801744	0.873554	0.177033	-0.641809	0.711584	-0.219224	-0.636750	1.205159	-0.043382	-0.678784	1.186601	0.051213				-0.354829	0.555259	-0.089791	-0.598832	0.737967	0.271543	-0.185443	0.078024	-0.205055				-0.158568	0.076134	0.133152	-0.325516	0.572556	0.094057				0.156426	0.696142	-0.159744
15211	126.758333	-0.867908	0.646854	-0.078808	-0.857096	0.657327	0.165817	-0.828127	0.855518	-0.088854	-0.801811	0.873597	0.177095	-0.641824	0.711594	-0.219236	-0.636741	1.205185	-0.043373	-0.678770	1.186639	0.051204				-0.354812	0.555279	-0.089796	-0.598850	0.737938	0.271552	-0.185446	0.078018	-0.205059				-0.158563	0.076129	0.133147	-0.325551	0.572569	0.094064				0.156432	0.696136	-0.159749
15212	126.766667	-0.867909	0.646864	-0.078810	-0.857098	0.657332	0.165815	-0.828300	0.855571	-0.088914	-0.801842	0.873566	0.177105	-0.641819	0.711614	-0.219245	-0.636741	1.205189	-0.043363	-0.678766	1.186677	0.051201				-0.354803	0.555298	-0.089794	-0.598882	0.738014	0.271592	-0.185450	0.078018	-0.205067				-0.158563	0.076133	0.133152	-0.325662	0.572708	0.094186				0.156438	0.696135	-0.159751
15213	126.775000	-0.867923	0.646869	-0.078810	-0.857119	0.657345	0.165829	-0.828206	0.855548	-0.088858	-0.801772	0.873568	0.177087	-0.641830	0.711640	-0.219262	-0.636717	1.205242	-0.043379	-0.678721	1.186709	0.051104				-0.354805	0.555312	-0.089771	-0.598905	0.738041	0.271617	-0.185450	0.078025	-0.205065				-0.158579	0.076110	0.133155	-0.325613	0.572623	0.094074				0.156437	0.696141	-0.159761
15214	126.783333	-0.867920	0.646877	-0.078810	-0.857102	0.657343	0.165816	-0.828285	0.855577	-0.088886	-0.801697	0.873567	0.177072	-0.641894	0.711712	-0.219438	-0.636698	1.205297	-0.043397	-0.678760	1.186767	0.051199				-0.354818	0.555316	-0.089732	-0.598923	0.738070	0.271645	-0.185455	0.078025	-0.205062				-0.158566	0.076155	0.133156	-0.325641	0.572651	0.094094				0.156433	0.696148	-0.159770
15215	126.791667	-0.867920	0.646883	-0.078811	-0.857120	0.657347	0.165834	-0.828280	0.855585	-0.088870	-0.801767	0.873598	0.177134	-0.641837	0.711705	-0.219320	-0.636748	1.205291	-0.043360	-0.678697	1.186758	0.051034				-0.354840	0.555314	-0.089659	-0.598924	0.738045	0.271653	-0.185454	0.078027	-0.205061				-0.158567	0.076169	0.133156	-0.325678	0.572692	0.094132				0.156425	0.696148	-0.159781
15216	126.800000	-0.867919	0.646893	-0.078807	-0.857135	0.657357	0.165852	-0.828263	0.855582	-0.088861	-0.801796	0.873553	0.177146	-0.641814	0.711729	-0.219353	-0.636764	1.205314	-0.043352	-0.678708	1.186815	0.051054				-0.354873	0.555312	-0.089575	-0.598935	0.738110	0.271696	-0.185455	0.078029	-0.205058				-0.158574	0.076161	0.133154	-0.325675	0.572692	0.094127				0.156417	0.696143	-0.159788
15217	126.808333	-0.867911	0.646898	-0.078801	-0.857105	0.657342	0.165844	-0.828259	0.855588	-0.088846	-0.801787	0.873542	0.177162	-0.641810	0.711762	-0.219404	-0.636796	1.205342	-0.043335	-0.678746	1.186827	0.051140				-0.354919	0.555283	-0.089473	-0.598933	0.738127	0.271720	-0.185455	0.078030	-0.205056				-0.158571	0.076159	0.133160	-0.325695	0.572702	0.094160				0.156408	0.696137	-0.159791
15218	126.816667	-0.867903	0.646901	-0.078794	-0.857078	0.657328	0.165838	-0.828250	0.855581	-0.088833	-0.801647	0.873518	0.177122	-0.641782	0.711794	-0.219460	-0.636822	1.205376	-0.043335	-0.678808	1.186877	0.051246				-0.354967	0.555237	-0.089371	-0.598924	0.738089	0.271726	-0.185454	0.078033	-0.205054				-0.158573	0.076141	0.133161	-0.325716	0.572709	0.094195				0.156402	0.696135	-0.159790
15219	126.825000	-0.867893	0.646899	-0.078794	-0.857070	0.657324	0.165839	-0.828246	0.855576	-0.088820	-0.801714	0.873546	0.177191	-0.641765	0.711853	-0.219592	-0.636856	1.205375	-0.043332	-0.678828	1.186889	0.051253				-0.355009	0.555185	-0.089271	-0.598916	0.738154	0.271763	-0.185454	0.078025	-0.205054				-0.158568	0.076141	0.133154	-0.325725	0.572705	0.094230				0.156400	0.696134	-0.159786
15220	126.833333	-0.867883	0.646899	-0.078796	-0.857093	0.657333	0.165860	-0.828246	0.855575	-0.088812	-0.801748	0.873507	0.177207	-0.641689	0.711865	-0.219582	-0.636888	1.205388	-0.043335	-0.678851	1.186903	0.051252				-0.355053	0.555121	-0.089175	-0.598901	0.738179	0.271780	-0.185450	0.078023	-0.205054				-0.158569	0.076134	0.133155	-0.325718	0.572690	0.094244				0.156402	0.696125	-0.159778
15221	126.841667	-0.867880	0.646899	-0.078802	-0.857064	0.657325	0.165850	-0.828242	0.855565	-0.088798	-0.801671	0.873497	0.177198	-0.641672	0.711915	-0.219710	-0.636934	1.205404	-0.043322	-0.678891	1.186918	0.051264				-0.355075	0.555076	-0.089108	-0.598862	0.738221	0.271645	-0.185445	0.078016	-0.205052				-0.158581	0.076107	0.133163	-0.325741	0.572700	0.094290				0.156404	0.696128	-0.159769
15222	126.850000	-0.867858	0.646879	-0.078817	-0.857034	0.657309	0.165838	-0.828242	0.855558	-0.088789	-0.801781	0.873692	0.177394	-0.641652	0.711962	-0.219839	-0.636977	1.205427	-0.043326	-0.678923	1.186921	0.051272				-0.355090	0.555043	-0.089053	-0.598846	0.738257	0.271681	-0.185444	0.078017	-0.205054				-0.158565	0.076139	0.133162	-0.325747	0.572697	0.094324				0.156401	0.696126	-0.159752
15223	126.858333	-0.867857	0.646885	-0.078816	-0.857030	0.657305	0.165839	-0.828245	0.855553	-0.088779	-0.801644	0.873491	0.177230	-0.641609	0.711991	-0.219883	-0.637024	1.205418	-0.043313	-0.678956	1.186919	0.051276				-0.355079	0.555025	-0.089046	-0.598831	0.738278	0.271698	-0.185443	0.078010	-0.205047				-0.158578	0.076104	0.133172	-0.325746	0.572695	0.094358				0.156408	0.696127	-0.159738
15224	126.866667	-0.867858	0.646898	-0.078809	-0.857061	0.657317	0.165864	-0.828248	0.855558	-0.088759	-0.801697	0.873556	0.177308	-0.641568	0.712014	-0.219915	-0.637094	1.205415	-0.043270	-0.678992	1.186911	0.051282				-0.355066	0.555036	-0.089047	-0.598818	0.738305	0.271726	-0.185444	0.078006	-0.205042				-0.158561	0.076151	0.133168	-0.325746	0.572680	0.094376				0.156406	0.696127	-0.159721
15225	126.875000	-0.867855	0.646901	-0.078805	-0.857018	0.657299	0.165856	-0.828252	0.855546	-0.088750	-0.801743	0.873685	0.177448	-0.641524	0.712030	-0.219939	-0.637122	1.205450	-0.043305	-0.679039	1.186908	0.051304				-0.355027	0.555062	-0.089068	-0.598796	0.738326	0.271754	-0.185442	0.078014	-0.205044				-0.158561	0.076144	0.133168	-0.325740	0.572662	0.094398				0.156401	0.696122	-0.159705
15226	126.883333	-0.867850	0.646906	-0.078801	-0.857016	0.657300	0.165865	-0.828251	0.855546	-0.088739	-0.801733	0.873683	0.177467	-0.641483	0.712035	-0.219949	-0.637175	1.205440	-0.043295	-0.679084	1.186905	0.051324				-0.354982	0.555101	-0.089098	-0.598776	0.738348	0.271781	-0.185447	0.078017	-0.205044				-0.158566	0.076140	0.133164	-0.325735	0.572638	0.094411				0.156392	0.696118	-0.159691
15227	126.891667	-0.867844	0.646913	-0.078796	-0.857053	0.657319	0.165900	-0.828255	0.855548	-0.088727	-0.801853	0.873655	0.177519	-0.641420	0.711991	-0.219787	-0.637233	1.205429	-0.043277	-0.679125	1.186898	0.051333				-0.354929	0.555124	-0.089145	-0.598752	0.738359	0.271793	-0.185450	0.078022	-0.205046				-0.158579	0.076107	0.133170	-0.325766	0.572627	0.094410				0.156386	0.696115	-0.159670
15228	126.900000	-0.867844	0.646918	-0.078797	-0.857053	0.657323	0.165905	-0.828252	0.855546	-0.088721	-0.801811	0.873634	0.177508	-0.641401	0.711996	-0.219770	-0.637290	1.205434	-0.043256	-0.679191	1.186919	0.051365				-0.354878	0.555142	-0.089199	-0.598731	0.738386	0.271808	-0.185450	0.078026	-0.205043				-0.158596	0.076078	0.133173	-0.325746	0.572625	0.094397				0.156375	0.696113	-0.159652
15229	126.908333	-0.867840	0.646919	-0.078796	-0.857010	0.657304	0.165887	-0.828257	0.855549	-0.088715	-0.801715	0.873692	0.177512	-0.641454	0.712025	-0.219883	-0.637309	1.205487	-0.043313	-0.679210	1.186887	0.051327				-0.354829	0.555140	-0.089253	-0.598722	0.738373	0.271891	-0.185449	0.078034	-0.205053				-0.158561	0.076147	0.133148	-0.325762	0.572631	0.094379				0.156370	0.696108	-0.159623
15230	126.916667	-0.867828	0.646905	-0.078810	-0.857013	0.657305	0.165888	-0.828254	0.855545	-0.088715	-0.801708	0.873697	0.177520	-0.641462	0.712020	-0.219848	-0.637359	1.205463	-0.043311	-0.679259	1.186875	0.051317				-0.354792	0.555131	-0.089286	-0.598724	0.738414	0.271989	-0.185443	0.078028	-0.205058				-0.158565	0.076157	0.133153	-0.325780	0.572648	0.094350				0.156365	0.696108	-0.159595
15231	126.925000	-0.867844	0.646924	-0.078803	-0.857055	0.657321	0.165909	-0.828256	0.855541	-0.088711	-0.801795	0.873646	0.177533	-0.641493	0.712016	-0.219798	-0.637399	1.205476	-0.043325	-0.679302	1.186880	0.051312				-0.354759	0.555130	-0.089315	-0.598711	0.738438	0.272001	-0.185447	0.078026	-0.205054				-0.158575	0.076120	0.133162	-0.325818	0.572660	0.094311				0.156361	0.696103	-0.159563
15232	126.933333	-0.867850	0.646926	-0.078802	-0.857021	0.657295	0.165889	-0.828257	0.855534	-0.088705	-0.801699	0.873703	0.177535	-0.641511	0.712017	-0.219759	-0.637443	1.205501	-0.043339	-0.679347	1.186859	0.051294				-0.354736	0.555128	-0.089337	-0.598699	0.738462	0.272016	-0.185440	0.078026	-0.205051				-0.158559	0.076152	0.133159	-0.325827	0.572695	0.094284				0.156356	0.696096	-0.159536
15233	126.941667	-0.867843	0.646906	-0.078815	-0.857030	0.657292	0.165893	-0.828264	0.855529	-0.088702	-0.801760	0.873707	0.177575	-0.641538	0.712012	-0.219719	-0.637481	1.205494	-0.043345	-0.679388	1.186853	0.051283				-0.354720	0.555135	-0.089347	-0.598691	0.738454	0.272027	-0.185442	0.078017	-0.205048				-0.158560	0.076153	0.133164	-0.325853	0.572713	0.094256				0.156341	0.696085	-0.159515
15234	126.950000	-0.867847	0.646905	-0.078814	-0.857076	0.657312	0.165922	-0.828264	0.855522	-0.088700	-0.801776	0.873637	0.177558	-0.641493	0.711967	-0.219527	-0.637527	1.205450	-0.043335	-0.679426	1.186863	0.051281				-0.354716	0.555134	-0.089340	-0.598691	0.738495	0.272049	-0.185444	0.078018	-0.205056				-0.158556	0.076143	0.133167	-0.325877	0.572725	0.094240				0.156323	0.696076	-0.159515
15235	126.958333	-0.867870	0.646924	-0.078798	-0.857087	0.657311	0.165930	-0.828275	0.855526	-0.088697	-0.801772	0.873633	0.177566	-0.641557	0.711984	-0.219579	-0.637558	1.205432	-0.043353	-0.679460	1.186853	0.051268				-0.354726	0.555140	-0.089347	-0.598693	0.738503	0.272059	-0.185448	0.078024	-0.205053				-0.158581	0.076103	0.133170	-0.325942	0.572706	0.094231				0.156302	0.696067	-0.159528
15236	126.966667	-0.867882	0.646925	-0.078796	-0.857053	0.657292	0.165915	-0.828288	0.855532	-0.088688	-0.801680	0.873687	0.177569	-0.641559	0.711955	-0.219472	-0.637584	1.205479	-0.043368	-0.679492	1.186844	0.051255				-0.354732	0.555152	-0.089351	-0.598697	0.738508	0.272060	-0.185449	0.078026	-0.205047				-0.158573	0.076134	0.133166	-0.325961	0.572696	0.094219				0.156280	0.696064	-0.159553
15237	126.975000	-0.867887	0.646912	-0.078805	-0.857063	0.657296	0.165922	-0.828295	0.855535	-0.088689	-0.801746	0.873697	0.177610	-0.641635	0.711995	-0.219597	-0.637609	1.205463	-0.043375	-0.679520	1.186837	0.051251				-0.354742	0.555165	-0.089344	-0.598696	0.738491	0.272050	-0.185452	0.078023	-0.205039				-0.158566	0.076134	0.133157	-0.325929	0.572684	0.094217				0.156258	0.696058	-0.159592
15238	126.983333	-0.867909	0.646931	-0.078792	-0.857104	0.657320	0.165948	-0.828308	0.855544	-0.088684	-0.801771	0.873642	0.177592	-0.641655	0.711985	-0.219580	-0.637628	1.205457	-0.043384	-0.679544	1.186830	0.051230				-0.354749	0.555165	-0.089335	-0.598704	0.738529	0.272054	-0.185455	0.078026	-0.205038				-0.158572	0.076137	0.133157	-0.326019	0.572762	0.094324				0.156237	0.696053	-0.159624
15239	126.991667	-0.867922	0.646933	-0.078791	-0.857090	0.657314	0.165938	-0.828327	0.855555	-0.088678	-0.801728	0.873729	0.177621	-0.641669	0.711975	-0.219565	-0.637657	1.205444	-0.043380	-0.679567	1.186834	0.051218				-0.354730	0.555199	-0.089376	-0.598710	0.738530	0.272048	-0.185456	0.078025	-0.205036				-0.158567	0.076150	0.133154	-0.325996	0.572634	0.094227				0.156218	0.696046	-0.159649
15240	127.000000	-0.867929	0.646928	-0.078786	-0.857072	0.657308	0.165933	-0.828334	0.855555	-0.088674	-0.801815	0.873728	0.177663	-0.641681	0.711967	-0.219547	-0.637649	1.205495	-0.043404	-0.679583	1.186830	0.051200				-0.354725	0.555201	-0.089372	-0.598716	0.738541	0.272052	-0.185454	0.078027	-0.205037				-0.158572	0.076155	0.133160	-0.325963	0.572621	0.094230				0.156197	0.696041	-0.159665
15241	127.008333	-0.867930	0.646919	-0.078792	-0.857110	0.657325	0.165958	-0.828343	0.855549	-0.088670	-0.801789	0.873724	0.177660	-0.641692	0.711959	-0.219538	-0.637655	1.205468	-0.043408	-0.679597	1.186834	0.051206				-0.354674	0.555180	-0.089285	-0.598717	0.738553	0.272056	-0.185451	0.078031	-0.205039				-0.158565	0.076165	0.133169	-0.325974	0.572622	0.094241				0.156183	0.696036	-0.159669
15242	127.016667	-0.867933	0.646921	-0.078787	-0.857113	0.657324	0.165961	-0.828354	0.855549	-0.088661	-0.801758	0.873654	0.177619	-0.641724	0.711952	-0.219526	-0.637664	1.205444	-0.043400	-0.679607	1.186824	0.051188				-0.354640	0.555210	-0.089111	-0.598701	0.738568	0.272063	-0.185450	0.078025	-0.205039				-0.158599	0.076089	0.133181	-0.326001	0.572533	0.094363				0.156177	0.696028	-0.159666
15243	127.025000	-0.867938	0.646917	-0.078785	-0.857098	0.657315	0.165954	-0.828358	0.855541	-0.088656	-0.801774	0.873694	0.177665	-0.641759	0.711957	-0.219544	-0.637664	1.205481	-0.043404	-0.679609	1.186826	0.051187				-0.354660	0.555246	-0.089023	-0.598674	0.738574	0.272053	-0.185450	0.078027	-0.205043				-0.158582	0.076123	0.133174	-0.325946	0.572405	0.094504				0.156172	0.696015	-0.159659
15244	127.033333	-0.867928	0.646896	-0.078797	-0.857074	0.657302	0.165950	-0.828359	0.855529	-0.088656	-0.801760	0.873624	0.177637	-0.641791	0.711955	-0.219568	-0.637666	1.205518	-0.043411	-0.679614	1.186831	0.051184				-0.354713	0.555194	-0.088852	-0.598638	0.738585	0.272033	-0.185448	0.078028	-0.205057				-0.158569	0.076138	0.133169	-0.325916	0.572316	0.094611				0.156166	0.696006	-0.159654
15245	127.041667	-0.867940	0.646902	-0.078790	-0.857116	0.657320	0.165978	-0.828366	0.855537	-0.088653	-0.801761	0.873690	0.177679	-0.641827	0.711958	-0.219603	-0.637669	1.205519	-0.043416	-0.679618	1.186841	0.051196				-0.354761	0.555170	-0.088705	-0.598612	0.738593	0.271998	-0.185451	0.078023	-0.205051				-0.158581	0.076101	0.133163	-0.325814	0.572294	0.094677				0.156162	0.696004	-0.159652
15246	127.050000	-0.867950	0.646911	-0.078783	-0.857125	0.657327	0.165982	-0.828366	0.855539	-0.088655	-0.801731	0.873656	0.177652	-0.641830	0.711967	-0.219638	-0.637677	1.205488	-0.043404	-0.679624	1.186847	0.051195				-0.354811	0.555156	-0.088572	-0.598598	0.738603	0.271966	-0.185449	0.078029	-0.205057				-0.158596	0.076063	0.133156	-0.325805	0.572265	0.094739				0.156156	0.695999	-0.159648
15247	127.058333	-0.867960	0.646921	-0.078787	-0.857104	0.657324	0.165976	-0.828373	0.855546	-0.088661	-0.801746	0.873693	0.177686	-0.641850	0.711966	-0.219639	-0.637697	1.205547	-0.043411	-0.679629	1.186862	0.051204				-0.354822	0.555161	-0.088459	-0.598595	0.738624	0.271953	-0.185451	0.078030	-0.205050				-0.158583	0.076105	0.133149	-0.325720	0.572294	0.094765				0.156148	0.695997	-0.159643
15248	127.066667	-0.867959	0.646909	-0.078799	-0.857087	0.657320	0.165965	-0.828374	0.855553	-0.088668	-0.801624	0.873714	0.177650	-0.641838	0.711971	-0.219641	-0.637686	1.205586	-0.043423	-0.679645	1.186910	0.051227				-0.354833	0.555170	-0.088401	-0.598593	0.738635	0.271946	-0.185455	0.078033	-0.205044				-0.158572	0.076154	0.133155	-0.325690	0.572338	0.094790				0.156141	0.695998	-0.159643
15249	127.075000	-0.867970	0.646922	-0.078799	-0.857106	0.657336	0.165979	-0.828375	0.855560	-0.088676	-0.801712	0.873653	0.177657	-0.641843	0.711972	-0.219623	-0.637689	1.205579	-0.043406	-0.679635	1.186898	0.051217				-0.354851	0.555165	-0.088405	-0.598585	0.738640	0.271957	-0.185456	0.078029	-0.205039				-0.158575	0.076158	0.133162	-0.325698	0.572439	0.094861				0.156134	0.695995	-0.159643
15250	127.083333	-0.867977	0.646934	-0.078801	-0.857121	0.657342	0.165985	-0.828378	0.855564	-0.088687	-0.801706	0.873708	0.177689	-0.641829	0.711970	-0.219601	-0.637748	1.205537	-0.043320	-0.679647	1.186946	0.051241				-0.354866	0.555162	-0.088467	-0.598572	0.738642	0.271969	-0.185457	0.078028	-0.205035				-0.158609	0.076100	0.133193	-0.325625	0.572422	0.094785				0.156128	0.695992	-0.159646
15251	127.091667	-0.868002	0.646920	-0.078764	-0.857078	0.657326	0.165960	-0.828374	0.855562	-0.088697	-0.801742	0.873712	0.177709	-0.641817	0.711975	-0.219568	-0.637708	1.205585	-0.043368	-0.679634	1.186922	0.051211				-0.354872	0.555152	-0.088546	-0.598553	0.738647	0.271985	-0.185456	0.078028	-0.205029				-0.158575	0.076168	0.133179	-0.325619	0.572469	0.094763				0.156134	0.695992	-0.159649
15252	127.100000	-0.867967	0.646911	-0.078823	-0.857075	0.657327	0.165953	-0.828369	0.855561	-0.088712	-0.801696	0.873636	0.177646	-0.641811	0.711975	-0.219525	-0.637696	1.205602	-0.043385	-0.679636	1.186923	0.051206				-0.354881	0.555132	-0.088635	-0.598534	0.738655	0.271999	-0.185454	0.078029	-0.205037				-0.158575	0.076164	0.133185	-0.325607	0.572477	0.094729				0.156143	0.695993	-0.159648
15253	127.108333	-0.867967	0.646915	-0.078829	-0.857090	0.657335	0.165959	-0.828362	0.855562	-0.088729	-0.801715	0.873665	0.177665	-0.641788	0.711972	-0.219493	-0.637705	1.205611	-0.043390	-0.679654	1.186959	0.051224				-0.354890	0.555110	-0.088752	-0.598511	0.738664	0.272001	-0.185455	0.078022	-0.205038				-0.158574	0.076153	0.133170	-0.325587	0.572447	0.094674				0.156148	0.695986	-0.159651
15254	127.116667	-0.867964	0.646924	-0.078833	-0.857103	0.657345	0.165965	-0.828353	0.855563	-0.088749	-0.801686	0.873628	0.177624	-0.641774	0.711967	-0.219464	-0.637715	1.205592	-0.043373	-0.679657	1.186951	0.051208				-0.354910	0.555080	-0.088884	-0.598481	0.738666	0.271988	-0.185454	0.078022	-0.205038				-0.158605	0.076074	0.133175	-0.325569	0.572394	0.094619				0.156157	0.695979	-0.159644
15255	127.125000	-0.867950	0.646917	-0.078846	-0.857082	0.657339	0.165957	-0.828339	0.855561	-0.088769	-0.801587	0.873682	0.177605	-0.641766	0.711968	-0.219438	-0.637684	1.205625	-0.043405	-0.679656	1.186953	0.051203				-0.354942	0.555045	-0.089044	-0.598439	0.738682	0.271973	-0.185449	0.078022	-0.205044				-0.158571	0.076138	0.133152	-0.325570	0.572336	0.094583				0.156162	0.695981	-0.159641
15256	127.133333	-0.867935	0.646909	-0.078860	-0.857062	0.657338	0.165947	-0.828328	0.855562	-0.088789	-0.801682	0.873630	0.177603	-0.641746	0.711969	-0.219426	-0.637688	1.205660	-0.043434	-0.679655	1.186964	0.051187				-0.354952	0.555035	-0.089259	-0.598394	0.738690	0.271947	-0.185453	0.078024	-0.205047				-0.158569	0.076146	0.133148	-0.325551	0.572262	0.094528				0.156166	0.695979	-0.159635
15257	127.141667	-0.867942	0.646930	-0.078853	-0.857095	0.657358	0.165963	-0.828309	0.855562	-0.088815	-0.801702	0.873670	0.177625	-0.641731	0.711971	-0.219411	-0.637707	1.205625	-0.043403	-0.679678	1.186979	0.051197				-0.355023	0.554972	-0.089345	-0.598347	0.738693	0.271916	-0.185449	0.078019	-0.205037				-0.158583	0.076109	0.133153	-0.325540	0.572191	0.094491				0.156174	0.695975	-0.159633
15258	127.150000	-0.867940	0.646935	-0.078859	-0.857051	0.657344	0.165943	-0.828293	0.855565	-0.088828	-0.801571	0.873691	0.177579	-0.641714	0.711973	-0.219402	-0.637697	1.205646	-0.043420	-0.679672	1.186963	0.051176				-0.355048	0.554981	-0.089527	-0.598293	0.738702	0.271879	-0.185443	0.078025	-0.205035				-0.158566	0.076158	0.133155	-0.325604	0.572233	0.094589				0.156171	0.695967	-0.159629
15259	127.158333	-0.867925	0.646925	-0.078869	-0.857058	0.657358	0.165953	-0.828268	0.855558	-0.088846	-0.801633	0.873699	0.177613	-0.641700	0.711979	-0.219398	-0.637707	1.205651	-0.043420	-0.679695	1.186953	0.051188				-0.355105	0.554946	-0.089623	-0.598238	0.738707	0.271834	-0.185445	0.078032	-0.205036				-0.158568	0.076163	0.133167	-0.325547	0.572098	0.094493				0.156172	0.695974	-0.159652
15260	127.166667	-0.867913	0.646918	-0.078877	-0.857033	0.657350	0.165940	-0.828249	0.855561	-0.088855	-0.801544	0.873689	0.177577	-0.641635	0.711938	-0.219255	-0.637718	1.205657	-0.043418	-0.679720	1.186960	0.051208				-0.355162	0.554929	-0.089713	-0.598181	0.738716	0.271802	-0.185447	0.078025	-0.205031				-0.158573	0.076172	0.133174	-0.325461	0.571997	0.094409				0.156169	0.695973	-0.159676
15261	127.175000	-0.867921	0.646940	-0.078872	-0.857060	0.657378	0.165965	-0.828236	0.855569	-0.088865	-0.801575	0.873668	0.177584	-0.641652	0.711963	-0.219334	-0.637738	1.205650	-0.043411	-0.679711	1.186983	0.051179				-0.355206	0.554916	-0.089849	-0.598139	0.738725	0.271762	-0.185450	0.078025	-0.205027				-0.158589	0.076128	0.133183	-0.325534	0.572075	0.094505				0.156163	0.695966	-0.159702
15262	127.183333	-0.867919	0.646945	-0.078881	-0.857015	0.657370	0.165948	-0.828218	0.855568	-0.088875	-0.801500	0.873697	0.177576	-0.641666	0.711980	-0.219413	-0.637733	1.205673	-0.043430	-0.679714	1.186977	0.051161				-0.355235	0.554923	-0.089946	-0.598097	0.738735	0.271726	-0.185445	0.078028	-0.205032				-0.158573	0.076154	0.133167	-0.325432	0.571921	0.094328				0.156155	0.695964	-0.159729
15263	127.191667	-0.867906	0.646936	-0.078899	-0.857000	0.657375	0.165945	-0.828200	0.855572	-0.088884	-0.801480	0.873703	0.177584	-0.641656	0.711987	-0.219420	-0.637739	1.205709	-0.043455	-0.679735	1.186983	0.051169				-0.355252	0.554929	-0.090027	-0.598056	0.738738	0.271692	-0.185451	0.078022	-0.205030				-0.158577	0.076149	0.133158	-0.325391	0.571914	0.094297				0.156140	0.695964	-0.159759
15264	127.200000	-0.867914	0.646959	-0.078889	-0.856993	0.657386	0.165945	-0.828186	0.855579	-0.088891	-0.801453	0.873707	0.177583	-0.641586	0.711944	-0.219272	-0.637770	1.205661	-0.043411	-0.679750	1.187026	0.051164				-0.355250	0.554931	-0.090103	-0.598020	0.738743	0.271669	-0.185449	0.078017	-0.205025				-0.158576	0.076148	0.133147	-0.325373	0.571885	0.094272				0.156131	0.695962	-0.159782
15265	127.208333	-0.867909	0.646964	-0.078895	-0.857005	0.657400	0.165953	-0.828177	0.855583	-0.088898	-0.801480	0.873686	0.177592	-0.641597	0.711982	-0.219353	-0.637767	1.205701	-0.043453	-0.679751	1.187013	0.051138				-0.355230	0.554960	-0.090174	-0.597985	0.738752	0.271649	-0.185448	0.078025	-0.205029				-0.158590	0.076111	0.133156	-0.325344	0.571869	0.094257				0.156115	0.695959	-0.159808
15266	127.216667	-0.867901	0.646969	-0.078898	-0.856973	0.657397	0.165940	-0.828167	0.855591	-0.088909	-0.801402	0.873717	0.177590	-0.641611	0.712017	-0.219431	-0.637748	1.205734	-0.043475	-0.679747	1.186987	0.051109				-0.355206	0.555005	-0.090219	-0.597955	0.738764	0.271643	-0.185448	0.078015	-0.205022				-0.158572	0.076149	0.133148	-0.325312	0.571862	0.094252				0.156109	0.695960	-0.159823
15267	127.225000	-0.867880	0.646957	-0.078918	-0.856969	0.657404	0.165938	-0.828158	0.855598	-0.088912	-0.801377	0.873717	0.177589	-0.641575	0.712008	-0.219348	-0.637765	1.205729	-0.043461	-0.679774	1.186996	0.051129				-0.355193	0.555027	-0.090260	-0.597924	0.738769	0.271639	-0.185450	0.078015	-0.205018				-0.158573	0.076149	0.133160	-0.325283	0.571850	0.094248				0.156097	0.695962	-0.159833
15268	127.233333	-0.867888	0.646986	-0.078915	-0.856963	0.657413	0.165937	-0.828143	0.855601	-0.088916	-0.801349	0.873719	0.177588	-0.641586	0.712041	-0.219423	-0.637780	1.205692	-0.043432	-0.679781	1.187026	0.051129				-0.355199	0.555029	-0.090305	-0.597897	0.738781	0.271641	-0.185448	0.078014	-0.205021				-0.158574	0.076157	0.133163	-0.325249	0.571845	0.094246				0.156082	0.695961	-0.159845
15269	127.241667	-0.867882	0.646987	-0.078916	-0.856956	0.657424	0.165940	-0.828140	0.855606	-0.088918	-0.801320	0.873719	0.177593	-0.641581	0.712046	-0.219431	-0.637771	1.205741	-0.043467	-0.679769	1.186992	0.051106				-0.355186	0.555075	-0.090338	-0.597886	0.738767	0.271616	-0.185445	0.078023	-0.205022				-0.158589	0.076118	0.133179	-0.325225	0.571846	0.094238				0.156076	0.695957	-0.159848
15270	127.250000	-0.867877	0.646988	-0.078920	-0.856946	0.657427	0.165938	-0.828130	0.855609	-0.088922	-0.801296	0.873719	0.177597	-0.641576	0.712047	-0.219438	-0.637760	1.205758	-0.043479	-0.679775	1.186988	0.051127				-0.355175	0.555112	-0.090382	-0.597842	0.738801	0.271653	-0.185444	0.078024	-0.205027				-0.158567	0.076159	0.133173	-0.325204	0.571842	0.094233				0.156064	0.695958	-0.159854
15271	127.258333	-0.867862	0.646980	-0.078942	-0.856939	0.657435	0.165934	-0.828126	0.855617	-0.088926	-0.801275	0.873726	0.177603	-0.641546	0.712027	-0.219358	-0.637775	1.205739	-0.043457	-0.679781	1.186996	0.051104				-0.355170	0.555132	-0.090415	-0.597844	0.738763	0.271593	-0.185445	0.078020	-0.205023				-0.158585	0.076122	0.133173	-0.325188	0.571829	0.094243				0.156050	0.695960	-0.159873
15272	127.266667	-0.867872	0.647006	-0.078932	-0.856934	0.657447	0.165938	-0.828120	0.855619	-0.088928	-0.801252	0.873726	0.177602	-0.641516	0.711998	-0.219277	-0.637758	1.205742	-0.043469	-0.679784	1.187027	0.051123				-0.355164	0.555137	-0.090445	-0.597813	0.738780	0.271598	-0.185447	0.078030	-0.205033				-0.158607	0.076086	0.133177	-0.325176	0.571807	0.094248				0.156036	0.695960	-0.159899
15273	127.275000	-0.867865	0.647001	-0.078943	-0.856934	0.657470	0.165950	-0.828113	0.855621	-0.088933	-0.801227	0.873731	0.177607	-0.641577	0.712035	-0.219421	-0.637768	1.205758	-0.043476	-0.679770	1.186998	0.051094				-0.355162	0.555121	-0.090452	-0.597784	0.738796	0.271603	-0.185449	0.078031	-0.205026				-0.158572	0.076149	0.133154	-0.325173	0.571794	0.094252				0.156030	0.695960	-0.159921
15274	127.283333	-0.867857	0.646997	-0.078953	-0.856916	0.657455	0.165942	-0.828111	0.855621	-0.088935	-0.801207	0.873738	0.177619	-0.641585	0.712035	-0.219419	-0.637768	1.205785	-0.043492	-0.679762	1.187009	0.051087				-0.355171	0.555097	-0.090455	-0.597689	0.738894	0.271527	-0.185450	0.078025	-0.205026				-0.158578	0.076158	0.133142	-0.325178	0.571772	0.094252				0.156025	0.695959	-0.159938
15275	127.291667	-0.867860	0.647006	-0.078946	-0.856908	0.657453	0.165945	-0.828104	0.855626	-0.088933	-0.801182	0.873741	0.177628	-0.641559	0.712015	-0.219342	-0.637766	1.205775	-0.043484	-0.679779	1.187010	0.051103				-0.355170	0.555078	-0.090471	-0.597697	0.738867	0.271576	-0.185452	0.078025	-0.205021				-0.158589	0.076111	0.133157	-0.325185	0.571757	0.094248				0.156027	0.695964	-0.159952
15276	127.300000	-0.867919	0.646985	-0.078848	-0.856941	0.657474	0.165970	-0.828097	0.855627	-0.088929	-0.801156	0.873743	0.177637	-0.641530	0.712005	-0.219268	-0.637801	1.205754	-0.043460	-0.679781	1.187032	0.051113				-0.355176	0.555062	-0.090467	-0.597707	0.738840	0.271629	-0.185452	0.078016	-0.205011				-0.158576	0.076151	0.133161	-0.325189	0.571733	0.094246				0.156035	0.695960	-0.159962
15277	127.308333	-0.867889	0.647003	-0.078893	-0.856893	0.657452	0.165958	-0.828094	0.855621	-0.088925	-0.801134	0.873748	0.177649	-0.641587	0.712047	-0.219421	-0.637764	1.205798	-0.043500	-0.679762	1.187000	0.051096				-0.355186	0.555044	-0.090467	-0.597621	0.738928	0.271639	-0.185449	0.078018	-0.205014				-0.158573	0.076150	0.133163	-0.325201	0.571724	0.094240				0.156051	0.695962	-0.159983
15278	127.316667	-0.867847	0.647002	-0.078945	-0.856888	0.657462	0.165964	-0.828084	0.855623	-0.088920	-0.801109	0.873753	0.177661	-0.641564	0.712059	-0.219426	-0.637764	1.205805	-0.043506	-0.679777	1.187008	0.051106				-0.355192	0.555045	-0.090468	-0.597587	0.738953	0.271582	-0.185451	0.078027	-0.205023				-0.158573	0.076153	0.133164	-0.325210	0.571708	0.094230				0.156069	0.695964	-0.159997
15279	127.325000	-0.867861	0.646994	-0.078891	-0.856905	0.657474	0.165981	-0.828079	0.855625	-0.088913	-0.801085	0.873763	0.177675	-0.641544	0.712042	-0.219367	-0.637750	1.205794	-0.043505	-0.679756	1.187042	0.051078				-0.355201	0.555035	-0.090446	-0.597591	0.738962	0.271747	-0.185453	0.078022	-0.205023				-0.158573	0.076152	0.133167	-0.325215	0.571701	0.094220				0.156091	0.695966	-0.160023
15280	127.333333	-0.867908	0.647006	-0.078838	-0.856920	0.657492	0.165998	-0.828075	0.855630	-0.088907	-0.801063	0.873770	0.177684	-0.641554	0.712077	-0.219456	-0.637779	1.205774	-0.043486	-0.679748	1.187073	0.051079				-0.355190	0.555052	-0.090457	-0.597571	0.738980	0.271754	-0.185455	0.078017	-0.205021				-0.158573	0.076153	0.133166	-0.325225	0.571687	0.094208				0.156108	0.695968	-0.160052
15281	127.341667	-0.867844	0.647037	-0.078931	-0.856877	0.657483	0.165985	-0.828065	0.855634	-0.088900	-0.801044	0.873782	0.177699	-0.641536	0.712085	-0.219471	-0.637740	1.205813	-0.043523	-0.679737	1.187088	0.051075				-0.355174	0.555073	-0.090408	-0.597589	0.738904	0.271634	-0.185448	0.078022	-0.205019				-0.158587	0.076124	0.133161	-0.325231	0.571676	0.094203				0.156118	0.695974	-0.160092
15282	127.350000	-0.867850	0.647056	-0.078920	-0.856870	0.657495	0.165996	-0.828057	0.855639	-0.088891	-0.801132	0.873770	0.177748	-0.641519	0.712097	-0.219489	-0.637729	1.205809	-0.043531	-0.679726	1.187099	0.051068				-0.355154	0.555079	-0.090365	-0.597547	0.739022	0.271777	-0.185448	0.078021	-0.205012				-0.158577	0.076156	0.133149	-0.325242	0.571665	0.094201				0.156124	0.695978	-0.160137
15283	127.358333	-0.867851	0.647065	-0.078914	-0.856871	0.657521	0.166020	-0.827964	0.855625	-0.088838	-0.801000	0.873799	0.177729	-0.641481	0.712111	-0.219499	-0.637720	1.205820	-0.043538	-0.679710	1.187098	0.051049				-0.355110	0.555100	-0.090362	-0.597634	0.738822	0.271679	-0.185447	0.078027	-0.205013				-0.158573	0.076156	0.133148	-0.325253	0.571656	0.094197				0.156119	0.695981	-0.160194
15284	127.366667	-0.867847	0.647068	-0.078912	-0.856855	0.657507	0.166010	-0.827866	0.855606	-0.088786	-0.800980	0.873809	0.177749	-0.641463	0.712129	-0.219512	-0.637706	1.205842	-0.043551	-0.679713	1.187127	0.051049				-0.355068	0.555090	-0.090338	-0.597639	0.738841	0.271695	-0.185448	0.078019	-0.205006				-0.158572	0.076150	0.133145	-0.325283	0.571662	0.094194				0.156113	0.695991	-0.160255
15285	127.375000	-0.867866	0.647050	-0.078871	-0.856853	0.657510	0.166020	-0.827946	0.855632	-0.088817	-0.800959	0.873813	0.177763	-0.641454	0.712138	-0.219520	-0.637701	1.205841	-0.043554	-0.679700	1.187139	0.051045				-0.355027	0.555068	-0.090322	-0.597644	0.738853	0.271719	-0.185446	0.078019	-0.205011				-0.158569	0.076144	0.133148	-0.325314	0.571677	0.094194				0.156104	0.695993	-0.160304
15286	127.383333	-0.867886	0.647032	-0.078832	-0.856885	0.657568	0.166061	-0.827849	0.855611	-0.088768	-0.801048	0.873796	0.177813	-0.641433	0.712159	-0.219521	-0.637694	1.205834	-0.043559	-0.679688	1.187147	0.051043				-0.354997	0.555050	-0.090301	-0.597655	0.738873	0.271757	-0.185446	0.078016	-0.205011				-0.158599	0.076067	0.133176	-0.325353	0.571705	0.094181				0.156100	0.695996	-0.160347
15287	127.391667	-0.867868	0.647069	-0.078864	-0.856848	0.657538	0.166044	-0.827929	0.855643	-0.088803	-0.800914	0.873831	0.177799	-0.641425	0.712174	-0.219524	-0.637694	1.205844	-0.043562	-0.679684	1.187150	0.051037				-0.354940	0.555045	-0.090314	-0.597669	0.738889	0.271788	-0.185448	0.078016	-0.205013				-0.158567	0.076150	0.133158	-0.325394	0.571739	0.094163				0.156100	0.695998	-0.160382
15288	127.400000	-0.867832	0.647094	-0.078911	-0.856839	0.657525	0.166030	-0.827835	0.855626	-0.088753	-0.800889	0.873837	0.177810	-0.641418	0.712187	-0.219528	-0.637695	1.205851	-0.043569	-0.679678	1.187153	0.051039				-0.354891	0.555036	-0.090320	-0.597681	0.738905	0.271828	-0.185450	0.078013	-0.205015				-0.158572	0.076152	0.133160	-0.325437	0.571791	0.094142				0.156109	0.695996	-0.160409
15289	127.408333	-0.867863	0.647093	-0.078869	-0.856873	0.657587	0.166072	-0.828006	0.855685	-0.088831	-0.800981	0.873819	0.177858	-0.641426	0.712191	-0.219529	-0.637703	1.205832	-0.043564	-0.679667	1.187148	0.051051				-0.354845	0.555039	-0.090318	-0.597696	0.738920	0.271864	-0.185451	0.078018	-0.205021				-0.158592	0.076118	0.133163	-0.325478	0.571836	0.094114				0.156124	0.696005	-0.160425
15290	127.416667	-0.867831	0.647119	-0.078912	-0.856851	0.657578	0.166065	-0.828002	0.855699	-0.088828	-0.800849	0.873860	0.177843	-0.641401	0.712205	-0.219512	-0.637711	1.205827	-0.043557	-0.679649	1.187149	0.051057				-0.354794	0.555061	-0.090339	-0.597711	0.738928	0.271898	-0.185452	0.078029	-0.205022				-0.158577	0.076165	0.133148	-0.325514	0.571884	0.094089				0.156149	0.696011	-0.160420
15291	127.425000	-0.867827	0.647131	-0.078912	-0.856838	0.657562	0.166057	-0.827818	0.855659	-0.088736	-0.800890	0.873849	0.177871	-0.641396	0.712209	-0.219498	-0.637721	1.205835	-0.043552	-0.679657	1.187142	0.051077				-0.354744	0.555080	-0.090342	-0.597722	0.738944	0.271936	-0.185455	0.078029	-0.205017				-0.158573	0.076154	0.133145	-0.325545	0.571921	0.094068				0.156176	0.696012	-0.160416
15292	127.433333	-0.867810	0.647122	-0.078925	-0.856830	0.657544	0.166048	-0.827984	0.855709	-0.088816	-0.800932	0.873836	0.177897	-0.641394	0.712208	-0.219482	-0.637724	1.205846	-0.043548	-0.679650	1.187142	0.051093				-0.354698	0.555095	-0.090348	-0.597731	0.738952	0.271967	-0.185455	0.078026	-0.205012				-0.158577	0.076163	0.133145	-0.325549	0.571956	0.094057				0.156205	0.696008	-0.160415
15293	127.441667	-0.867851	0.647127	-0.078871	-0.856843	0.657570	0.166074	-0.827967	0.855711	-0.088808	-0.800860	0.873856	0.177896	-0.641400	0.712201	-0.219474	-0.637747	1.205818	-0.043520	-0.679642	1.187142	0.051109				-0.354660	0.555105	-0.090332	-0.597731	0.738966	0.271999	-0.185451	0.078025	-0.205010				-0.158577	0.076151	0.133150	-0.325628	0.572037	0.094117				0.156231	0.696014	-0.160423
15294	127.450000	-0.867876	0.647114	-0.078826	-0.856838	0.657587	0.166083	-0.827967	0.855716	-0.088808	-0.800789	0.873875	0.177891	-0.641392	0.712201	-0.219449	-0.637739	1.205834	-0.043523	-0.679620	1.187148	0.051119				-0.354605	0.555128	-0.090312	-0.597721	0.738965	0.272014	-0.185450	0.078029	-0.205008				-0.158574	0.076150	0.133160	-0.325593	0.571980	0.094040				0.156252	0.696016	-0.160446
15295	127.458333	-0.867804	0.647141	-0.078920	-0.856839	0.657589	0.166090	-0.827954	0.855718	-0.088801	-0.800781	0.873877	0.177909	-0.641392	0.712202	-0.219437	-0.637739	1.205856	-0.043512	-0.679618	1.187154	0.051142				-0.354579	0.555142	-0.090296	-0.597711	0.738976	0.272029	-0.185451	0.078025	-0.205014				-0.158571	0.076151	0.133159	-0.325598	0.571979	0.094056				0.156269	0.696022	-0.160479
15296	127.466667	-0.867805	0.647153	-0.078916	-0.856811	0.657540	0.166059	-0.827941	0.855715	-0.088793	-0.800771	0.873875	0.177922	-0.641340	0.712159	-0.219276	-0.637735	1.205864	-0.043503	-0.679603	1.187167	0.051153				-0.354549	0.555146	-0.090283	-0.597600	0.739191	0.272154	-0.185446	0.078016	-0.205017				-0.158574	0.076155	0.133165	-0.325590	0.571978	0.094072				0.156287	0.696025	-0.160515
15297	127.475000	-0.867817	0.647146	-0.078894	-0.856809	0.657536	0.166065	-0.827933	0.855718	-0.088787	-0.800817	0.873858	0.177947	-0.641383	0.712217	-0.219415	-0.637738	1.205846	-0.043475	-0.679603	1.187177	0.051175				-0.354527	0.555151	-0.090268	-0.597585	0.739202	0.272165	-0.185448	0.078021	-0.205019				-0.158583	0.076105	0.133173	-0.325583	0.571980	0.094091				0.156302	0.696029	-0.160554
15298	127.483333	-0.867800	0.647156	-0.078915	-0.856819	0.657580	0.166094	-0.827918	0.855721	-0.088776	-0.800749	0.873877	0.177948	-0.641377	0.712224	-0.219405	-0.637743	1.205859	-0.043472	-0.679602	1.187191	0.051197				-0.354500	0.555149	-0.090264	-0.597578	0.739217	0.272175	-0.185443	0.078018	-0.205018				-0.158561	0.076145	0.133165	-0.325575	0.571991	0.094095				0.156314	0.696035	-0.160576
15299	127.491667	-0.867803	0.647166	-0.078917	-0.856807	0.657562	0.166080	-0.827908	0.855732	-0.088773	-0.800740	0.873881	0.177964	-0.641362	0.712245	-0.219386	-0.637751	1.205874	-0.043451	-0.679584	1.187204	0.051200				-0.354475	0.555153	-0.090266	-0.597570	0.739226	0.272187	-0.185448	0.078018	-0.205019				-0.158569	0.076143	0.133159	-0.325577	0.572013	0.094106				0.156328	0.696042	-0.160574
15300	127.500000	-0.867798	0.647175	-0.078916	-0.856798	0.657541	0.166071	-0.827890	0.855738	-0.088768	-0.800846	0.873845	0.177999	-0.641347	0.712254	-0.219367	-0.637742	1.205876	-0.043445	-0.679593	1.187215	0.051219				-0.354453	0.555145	-0.090274	-0.597562	0.739234	0.272193	-0.185447	0.078019	-0.205013				-0.158594	0.076070	0.133168	-0.325570	0.572031	0.094106				0.156333	0.696045	-0.160542
15301	127.508333	-0.867827	0.647165	-0.078878	-0.856798	0.657549	0.166076	-0.827883	0.855750	-0.088763	-0.800717	0.873883	0.177986	-0.641339	0.712269	-0.219357	-0.637748	1.205863	-0.043405	-0.679579	1.187230	0.051224				-0.354429	0.555171	-0.090333	-0.597562	0.739248	0.272204	-0.185447	0.078016	-0.205007				-0.158581	0.076105	0.133159	-0.325565	0.572042	0.094104				0.156329	0.696047	-0.160481
15302	127.516667	-0.867790	0.647198	-0.078924	-0.856798	0.657555	0.166082	-0.827874	0.855765	-0.088761	-0.800704	0.873883	0.177993	-0.641328	0.712281	-0.219334	-0.637737	1.205907	-0.043425	-0.679578	1.187235	0.051239				-0.354429	0.555157	-0.090344	-0.597557	0.739249	0.272209	-0.185450	0.078021	-0.205008				-0.158570	0.076148	0.133153	-0.325559	0.572047	0.094100				0.156313	0.696043	-0.160405
15303	127.525000	-0.867780	0.647204	-0.078924	-0.856813	0.657620	0.166114	-0.827839	0.855768	-0.088766	-0.800811	0.873848	0.178026	-0.641315	0.712288	-0.219317	-0.637755	1.205900	-0.043400	-0.679582	1.187239	0.051254				-0.354419	0.555153	-0.090389	-0.597546	0.739257	0.272218	-0.185447	0.078023	-0.205007				-0.158571	0.076150	0.133153	-0.325595	0.572100	0.094163				0.156293	0.696038	-0.160330
15304	127.533333	-0.867806	0.647193	-0.078884	-0.856860	0.657629	0.166138	-0.827842	0.855788	-0.088768	-0.800798	0.873843	0.178036	-0.641307	0.712299	-0.219293	-0.637768	1.205893	-0.043368	-0.679598	1.187235	0.051280				-0.354422	0.555151	-0.090414	-0.597532	0.739250	0.272221	-0.185449	0.078020	-0.205005				-0.158572	0.076149	0.133159	-0.325545	0.572015	0.094089				0.156267	0.696032	-0.160271
15305	127.541667	-0.867768	0.647221	-0.078933	-0.856799	0.657601	0.166105	-0.827817	0.855792	-0.088783	-0.800730	0.873862	0.178030	-0.641291	0.712318	-0.219258	-0.637755	1.205902	-0.043362	-0.679586	1.187230	0.051281				-0.354400	0.555181	-0.090492	-0.597516	0.739252	0.272222	-0.185450	0.078023	-0.205012				-0.158572	0.076148	0.133164	-0.325538	0.571999	0.094087				0.156233	0.696019	-0.160238
15306	127.550000	-0.867766	0.647242	-0.078926	-0.856789	0.657606	0.166106	-0.827791	0.855812	-0.088787	-0.800661	0.873880	0.178023	-0.641285	0.712317	-0.219246	-0.637737	1.205885	-0.043339	-0.679605	1.187216	0.051331				-0.354397	0.555178	-0.090524	-0.597495	0.739255	0.272227	-0.185450	0.078021	-0.205013				-0.158571	0.076148	0.133166	-0.325531	0.571984	0.094078				0.156211	0.696004	-0.160238
15307	127.558333	-0.867789	0.647227	-0.078890	-0.856788	0.657600	0.166100	-0.827768	0.855827	-0.088791	-0.800767	0.873847	0.178064	-0.641273	0.712331	-0.219226	-0.637764	1.205863	-0.043291	-0.679605	1.187208	0.051324				-0.354413	0.555138	-0.090504	-0.597467	0.739245	0.272224	-0.185447	0.078013	-0.205015				-0.158570	0.076154	0.133158	-0.325531	0.571966	0.094067				0.156175	0.695986	-0.160278
15308	127.566667	-0.867745	0.647249	-0.078944	-0.856798	0.657634	0.166122	-0.827709	0.855832	-0.088800	-0.800754	0.873857	0.178078	-0.641258	0.712349	-0.219197	-0.637756	1.205859	-0.043269	-0.679605	1.187193	0.051342				-0.354411	0.555120	-0.090524	-0.597442	0.739244	0.272229	-0.185450	0.078026	-0.205021				-0.158598	0.076075	0.133170	-0.325524	0.571948	0.094053				0.156129	0.695969	-0.160326
15309	127.575000	-0.867775	0.647237	-0.078901	-0.856768	0.657605	0.166101	-0.827687	0.855844	-0.088804	-0.800682	0.873883	0.178080	-0.641241	0.712357	-0.219173	-0.637746	1.205865	-0.043237	-0.679604	1.187180	0.051386				-0.354392	0.555119	-0.090567	-0.597413	0.739246	0.272237	-0.185446	0.078024	-0.205017				-0.158571	0.076138	0.133158	-0.325525	0.571920	0.094043				0.156079	0.695959	-0.160394
15310	127.583333	-0.867746	0.647278	-0.078934	-0.856766	0.657632	0.166117	-0.827658	0.855849	-0.088805	-0.800611	0.873913	0.178085	-0.641222	0.712362	-0.219154	-0.637729	1.205852	-0.043227	-0.679581	1.187167	0.051366				-0.354379	0.555072	-0.090555	-0.597391	0.739245	0.272245	-0.185442	0.078012	-0.205007				-0.158571	0.076135	0.133148	-0.325525	0.571893	0.094028				0.156040	0.695956	-0.160466
15311	127.591667	-0.867768	0.647256	-0.078896	-0.856774	0.657652	0.166134	-0.827650	0.855862	-0.088806	-0.800710	0.873873	0.178118	-0.641208	0.712358	-0.219131	-0.637705	1.205843	-0.043206	-0.679585	1.187147	0.051382				-0.354360	0.555051	-0.090581	-0.597374	0.739234	0.272255	-0.185439	0.078012	-0.205002				-0.158586	0.076097	0.133158	-0.325517	0.571869	0.094018				0.156029	0.695955	-0.160541
15312	127.600000	-0.867790	0.647231	-0.078857	-0.856772	0.657633	0.166131	-0.827612	0.855867	-0.088804	-0.800577	0.873923	0.178109	-0.641193	0.712354	-0.219106	-0.637669	1.205851	-0.043163	-0.679571	1.187131	0.051418				-0.354308	0.555051	-0.090639	-0.597360	0.739234	0.272267	-0.185441	0.078011	-0.205000				-0.158572	0.076132	0.133152	-0.325528	0.571843	0.094011				0.156042	0.695951	-0.160618
15313	127.608333	-0.867726	0.647289	-0.078944	-0.856771	0.657632	0.166130	-0.827593	0.855880	-0.088807	-0.800681	0.873884	0.178139	-0.641175	0.712346	-0.219088	-0.637597	1.205859	-0.043205	-0.679562	1.187123	0.051425				-0.354273	0.555048	-0.090652	-0.597357	0.739223	0.272286	-0.185443	0.078019	-0.205003				-0.158584	0.076101	0.133163	-0.325536	0.571831	0.094006				0.156075	0.695949	-0.160687
15314	127.616667	-0.867727	0.647306	-0.078945	-0.856759	0.657665	0.166140	-0.827572	0.855896	-0.088808	-0.800670	0.873892	0.178152	-0.641162	0.712348	-0.219074	-0.637552	1.205861	-0.043189	-0.679528	1.187121	0.051397				-0.354263	0.555033	-0.090637	-0.597359	0.739218	0.272300	-0.185447	0.078006	-0.205000				-0.158566	0.076148	0.133162	-0.325541	0.571837	0.094004				0.156123	0.695957	-0.160756
15315	127.625000	-0.867757	0.647290	-0.078865	-0.856761	0.657670	0.166140	-0.827559	0.855913	-0.088802	-0.800654	0.873899	0.178160	-0.641146	0.712349	-0.219064	-0.637515	1.205862	-0.043169	-0.679501	1.187128	0.051397				-0.354222	0.555059	-0.090663	-0.597365	0.739211	0.272325	-0.185443	0.078013	-0.205006				-0.158574	0.076151	0.133163	-0.325551	0.571841	0.094005				0.156159	0.695952	-0.160812
15316	127.633333	-0.867793	0.647289	-0.078859	-0.856762	0.657677	0.166143	-0.827545	0.855931	-0.088797	-0.800516	0.873950	0.178141	-0.641137	0.712356	-0.219051	-0.637450	1.205881	-0.043170	-0.679459	1.187143	0.051389				-0.354177	0.555113	-0.090691	-0.597373	0.739213	0.272344	-0.185443	0.078019	-0.205010				-0.158579	0.076148	0.133153	-0.325553	0.571854	0.094007				0.156190	0.695951	-0.160863
15317	127.641667	-0.867713	0.647351	-0.078952	-0.856760	0.657673	0.166132	-0.827533	0.855951	-0.088791	-0.800564	0.873937	0.178159	-0.641120	0.712368	-0.219049	-0.637393	1.205895	-0.043152	-0.679432	1.187165	0.051405				-0.354171	0.555106	-0.090635	-0.597379	0.739218	0.272365	-0.185444	0.078015	-0.205009				-0.158579	0.076158	0.133148	-0.325552	0.571864	0.094018				0.156203	0.695952	-0.160901
15318	127.650000	-0.867706	0.647370	-0.078954	-0.856778	0.657693	0.166143	-0.827517	0.855967	-0.088782	-0.800604	0.873919	0.178177	-0.641099	0.712387	-0.219053	-0.637343	1.205913	-0.043131	-0.679394	1.187186	0.051404				-0.354161	0.555120	-0.090612	-0.597388	0.739223	0.272378	-0.185446	0.078016	-0.205011				-0.158579	0.076158	0.133145	-0.325551	0.571875	0.094027				0.156205	0.695956	-0.160922
15319	127.658333	-0.867760	0.647324	-0.078875	-0.856756	0.657705	0.166137	-0.827498	0.855976	-0.088770	-0.800515	0.873967	0.178182	-0.641095	0.712408	-0.219052	-0.637293	1.205930	-0.043103	-0.679359	1.187211	0.051433				-0.354151	0.555134	-0.090616	-0.597393	0.739221	0.272399	-0.185444	0.078013	-0.205009				-0.158591	0.076113	0.133148	-0.325544	0.571886	0.094038				0.156200	0.695955	-0.160902
15320	127.666667	-0.867684	0.647400	-0.078955	-0.856734	0.657722	0.166136	-0.827474	0.855986	-0.088755	-0.800564	0.873921	0.178192	-0.641087	0.712424	-0.219047	-0.637247	1.205950	-0.043070	-0.679310	1.187240	0.051453				-0.354150	0.555127	-0.090556	-0.597393	0.739222	0.272415	-0.185441	0.078013	-0.205008				-0.158579	0.076148	0.133141	-0.325536	0.571905	0.094053				0.156198	0.695954	-0.160850
15321	127.675000	-0.867669	0.647411	-0.078957	-0.856728	0.657717	0.166129	-0.827449	0.855999	-0.088741	-0.800547	0.873920	0.178209	-0.641073	0.712447	-0.219051	-0.637214	1.205967	-0.043005	-0.679264	1.187269	0.051523				-0.354149	0.555130	-0.090546	-0.597398	0.739218	0.272435	-0.185438	0.078013	-0.205010				-0.158590	0.076107	0.133158	-0.325531	0.571919	0.094064				0.156183	0.695955	-0.160757
15322	127.683333	-0.867730	0.647368	-0.078875	-0.856711	0.657742	0.166138	-0.827423	0.856017	-0.088730	-0.800528	0.873918	0.178223	-0.641013	0.712419	-0.218899	-0.637145	1.206002	-0.043002	-0.679236	1.187287	0.051569				-0.354159	0.555100	-0.090501	-0.597382	0.739251	0.272505	-0.185432	0.078010	-0.205010				-0.158602	0.076077	0.133175	-0.325522	0.571931	0.094079				0.156168	0.695953	-0.160641
15323	127.691667	-0.867709	0.647411	-0.078885	-0.856723	0.657742	0.166147	-0.827395	0.856032	-0.088719	-0.800498	0.873934	0.178247	-0.641024	0.712461	-0.218957	-0.637117	1.206023	-0.042936	-0.679179	1.187316	0.051629				-0.354166	0.555091	-0.090500	-0.597381	0.739227	0.272504	-0.185433	0.078018	-0.205014				-0.158588	0.076116	0.133178	-0.325517	0.571943	0.094091				0.156137	0.695941	-0.160487
15324	127.700000	-0.867650	0.647467	-0.078950	-0.856700	0.657747	0.166148	-0.827373	0.856059	-0.088711	-0.800495	0.873909	0.178252	-0.640988	0.712464	-0.218873	-0.637097	1.206019	-0.042855	-0.679140	1.187331	0.051685				-0.354166	0.555075	-0.090482	-0.597361	0.739240	0.272544	-0.185432	0.078010	-0.205013				-0.158573	0.076155	0.133172	-0.325514	0.571941	0.094100				0.156112	0.695939	-0.160343
15325	127.708333	-0.867629	0.647470	-0.078961	-0.856708	0.657746	0.166150	-0.827348	0.856070	-0.088705	-0.800481	0.873907	0.178268	-0.641016	0.712524	-0.219007	-0.637057	1.206049	-0.042816	-0.679098	1.187342	0.051741				-0.354156	0.555047	-0.090490	-0.597353	0.739237	0.272570	-0.185429	0.078015	-0.205014				-0.158572	0.076159	0.133177	-0.325509	0.571935	0.094101				0.156096	0.695939	-0.160205
15326	127.716667	-0.867610	0.647482	-0.078964	-0.856712	0.657745	0.166155	-0.827363	0.856103	-0.088706	-0.800466	0.873899	0.178281	-0.640941	0.712503	-0.218849	-0.637026	1.206056	-0.042771	-0.679046	1.187341	0.051783				-0.354150	0.555013	-0.090503	-0.597341	0.739234	0.272598	-0.185431	0.078008	-0.205011				-0.158602	0.076094	0.133181	-0.325503	0.571919	0.094091				0.156089	0.695940	-0.160087
15327	127.725000	-0.867607	0.647502	-0.078957	-0.856668	0.657756	0.166149	-0.827212	0.856088	-0.088653	-0.800333	0.873941	0.178270	-0.640915	0.712525	-0.218834	-0.636991	1.206036	-0.042703	-0.678978	1.187326	0.051732				-0.354113	0.555022	-0.090533	-0.597320	0.739197	0.272601	-0.185430	0.078010	-0.205013				-0.158576	0.076157	0.133173	-0.325499	0.571896	0.094074				0.156090	0.695940	-0.159992
15328	127.733333	-0.867589	0.647511	-0.078962	-0.856658	0.657749	0.166141	-0.827097	0.856078	-0.088608	-0.800442	0.873888	0.178305	-0.640939	0.712593	-0.218960	-0.636953	1.206046	-0.042661	-0.678913	1.187310	0.051685				-0.354105	0.554989	-0.090510	-0.597303	0.739215	0.272634	-0.185430	0.078006	-0.205006				-0.158575	0.076155	0.133164	-0.325492	0.571867	0.094055				0.156094	0.695941	-0.159931
15329	127.741667	-0.867565	0.647503	-0.078970	-0.856662	0.657747	0.166151	-0.827091	0.856090	-0.088596	-0.800430	0.873880	0.178325	-0.640842	0.712564	-0.218812	-0.636934	1.206055	-0.042622	-0.678924	1.187319	0.051820				-0.354085	0.554965	-0.090521	-0.597272	0.739193	0.272641	-0.185429	0.078005	-0.205008				-0.158577	0.076153	0.133164	-0.325484	0.571831	0.094039				0.156110	0.695942	-0.159902
15330	127.750000	-0.867625	0.647444	-0.078894	-0.856669	0.657737	0.166157	-0.827049	0.856101	-0.088579	-0.800393	0.873915	0.178357	-0.640804	0.712578	-0.218801	-0.636920	1.206043	-0.042576	-0.678861	1.187288	0.051773				-0.354060	0.554957	-0.090527	-0.597231	0.739122	0.272633	-0.185428	0.078004	-0.205005				-0.158607	0.076073	0.133174	-0.325470	0.571793	0.094032				0.156126	0.695948	-0.159911
15331	127.758333	-0.867580	0.647496	-0.078925	-0.856627	0.657742	0.166152	-0.827031	0.856107	-0.088570	-0.800398	0.873869	0.178363	-0.640776	0.712589	-0.218795	-0.636889	1.206042	-0.042540	-0.678838	1.187273	0.051812				-0.354018	0.554966	-0.090574	-0.597250	0.739018	0.272596	-0.185424	0.078003	-0.205006				-0.158572	0.076148	0.133166	-0.325456	0.571763	0.094023				0.156146	0.695949	-0.159966
15332	127.766667	-0.867525	0.647528	-0.078970	-0.856617	0.657740	0.166157	-0.827001	0.856097	-0.088569	-0.800376	0.873862	0.178381	-0.640745	0.712589	-0.218786	-0.636896	1.206037	-0.042463	-0.678818	1.187259	0.051850				-0.353996	0.554948	-0.090544	-0.597272	0.738931	0.272564	-0.185422	0.078007	-0.205009				-0.158571	0.076161	0.133159	-0.325443	0.571739	0.094016				0.156161	0.695951	-0.160058
15333	127.775000	-0.867551	0.647506	-0.078931	-0.856626	0.657738	0.166164	-0.826999	0.856115	-0.088557	-0.800347	0.873882	0.178411	-0.640706	0.712585	-0.218773	-0.636862	1.206055	-0.042466	-0.678869	1.187280	0.052057				-0.353949	0.554944	-0.090552	-0.597240	0.738916	0.272570	-0.185424	0.078006	-0.205012				-0.158584	0.076122	0.133171	-0.325427	0.571732	0.094001				0.156181	0.695953	-0.160180
15334	127.783333	-0.867522	0.647580	-0.078840	-0.856611	0.657715	0.166158	-0.826998	0.856134	-0.088541	-0.800206	0.873906	0.178404	-0.640676	0.712584	-0.218761	-0.636831	1.206031	-0.042451	-0.678785	1.187246	0.051917				-0.353883	0.554959	-0.090519	-0.597208	0.738917	0.272578	-0.185421	0.078001	-0.205013				-0.158570	0.076156	0.133160	-0.325417	0.571744	0.093967				0.156202	0.695961	-0.160323
15335	127.791667	-0.867496	0.647567	-0.078961	-0.856593	0.657753	0.166178	-0.826947	0.856146	-0.088514	-0.800309	0.873867	0.178453	-0.640666	0.712580	-0.218747	-0.636837	1.206025	-0.042378	-0.678804	1.187259	0.052029				-0.353826	0.554978	-0.090332	-0.597130	0.739028	0.272645	-0.185421	0.078009	-0.205017				-0.158569	0.076164	0.133161	-0.325388	0.571715	0.094001				0.156216	0.695963	-0.160472
15336	127.800000	-0.867487	0.647579	-0.078956	-0.856582	0.657753	0.166189	-0.826926	0.856159	-0.088494	-0.800269	0.873911	0.178493	-0.640668	0.712581	-0.218739	-0.636817	1.206045	-0.042356	-0.678757	1.187240	0.051963				-0.353820	0.555014	-0.090175	-0.597134	0.738917	0.272598	-0.185420	0.078019	-0.205018				-0.158571	0.076162	0.133157	-0.325345	0.571647	0.094086				0.156222	0.695969	-0.160620
15337	127.808333	-0.867512	0.647562	-0.078925	-0.856574	0.657758	0.166200	-0.826908	0.856173	-0.088472	-0.800243	0.873909	0.178522	-0.640685	0.712593	-0.218745	-0.636778	1.206050	-0.042369	-0.678818	1.187271	0.052161				-0.353838	0.555004	-0.090011	-0.597082	0.738854	0.272559	-0.185420	0.078014	-0.205004				-0.158569	0.076159	0.133159	-0.325297	0.571590	0.094166				0.156223	0.695980	-0.160758
15338	127.816667	-0.867573	0.647531	-0.078853	-0.856576	0.657730	0.166203	-0.826891	0.856175	-0.088451	-0.800106	0.873914	0.178512	-0.640690	0.712603	-0.218764	-0.636761	1.206032	-0.042345	-0.678809	1.187266	0.052181				-0.353846	0.555005	-0.089916	-0.596960	0.739124	0.272700	-0.185419	0.078008	-0.204998				-0.158578	0.076149	0.133166	-0.325251	0.571566	0.094238				0.156211	0.695975	-0.160869
15339	127.825000	-0.867487	0.647598	-0.078925	-0.856560	0.657761	0.166222	-0.826877	0.856192	-0.088432	-0.800199	0.873884	0.178567	-0.640687	0.712618	-0.218778	-0.636768	1.206032	-0.042279	-0.678801	1.187259	0.052197				-0.353891	0.554982	-0.089767	-0.596934	0.739095	0.272687	-0.185420	0.078010	-0.205000				-0.158571	0.076145	0.133169	-0.325208	0.571546	0.094299				0.156197	0.695971	-0.160955
15340	127.833333	-0.867489	0.647603	-0.078917	-0.856551	0.657763	0.166234	-0.826863	0.856200	-0.088415	-0.800016	0.873712	0.178412	-0.640682	0.712630	-0.218787	-0.636729	1.206055	-0.042306	-0.678799	1.187257	0.052217				-0.353931	0.554960	-0.089594	-0.596998	0.738920	0.272645	-0.185424	0.078005	-0.205006				-0.158576	0.076138	0.133163	-0.325174	0.571538	0.094353				0.156177	0.695969	-0.161021
15341	127.841667	-0.867516	0.647582	-0.078893	-0.856549	0.657766	0.166244	-0.826854	0.856210	-0.088403	-0.799918	0.873714	0.178400	-0.640681	0.712646	-0.218777	-0.636725	1.206032	-0.042271	-0.678792	1.187247	0.052222				-0.353949	0.554973	-0.089577	-0.596980	0.738874	0.272646	-0.185425	0.078002	-0.205004				-0.158592	0.076101	0.133172	-0.325151	0.571573	0.094391				0.156157	0.695963	-0.161047
15342	127.850000	-0.867496	0.647618	-0.078903	-0.856549	0.657770	0.166256	-0.826846	0.856220	-0.088392	-0.799824	0.873713	0.178387	-0.640678	0.712646	-0.218751	-0.636693	1.206046	-0.042277	-0.678781	1.187250	0.052237				-0.353966	0.554974	-0.089592	-0.596993	0.738927	0.272703	-0.185422	0.077998	-0.205009				-0.158572	0.076141	0.133158	-0.325135	0.571601	0.094416				0.156143	0.695962	-0.161042
15343	127.858333	-0.867496	0.647626	-0.078896	-0.856546	0.657772	0.166258	-0.826839	0.856234	-0.088385	-0.799970	0.873790	0.178516	-0.640679	0.712648	-0.218722	-0.636701	1.206030	-0.042211	-0.678770	1.187261	0.052258				-0.353991	0.554954	-0.089618	-0.596993	0.738927	0.272738	-0.185426	0.078000	-0.205019				-0.158590	0.076113	0.133162	-0.325121	0.571620	0.094410				0.156133	0.695961	-0.160991
15344	127.866667	-0.867498	0.647636	-0.078892	-0.856546	0.657776	0.166262	-0.826833	0.856249	-0.088380	-0.799940	0.873760	0.178490	-0.640689	0.712651	-0.218675	-0.636653	1.206064	-0.042247	-0.678761	1.187253	0.052267				-0.354001	0.554930	-0.089686	-0.596988	0.738935	0.272776	-0.185430	0.078005	-0.205021				-0.158577	0.076162	0.133155	-0.325115	0.571641	0.094391				0.156126	0.695967	-0.160904
15345	127.875000	-0.867543	0.647625	-0.078815	-0.856560	0.657777	0.166274	-0.826822	0.856269	-0.088388	-0.799864	0.873740	0.178460	-0.640701	0.712655	-0.218598	-0.636640	1.206060	-0.042219	-0.678749	1.187252	0.052279				-0.354003	0.554951	-0.089830	-0.596967	0.738881	0.272780	-0.185429	0.078011	-0.205014				-0.158588	0.076125	0.133164	-0.325113	0.571646	0.094359				0.156126	0.695967	-0.160765
15346	127.883333	-0.867502	0.647649	-0.078880	-0.856544	0.657782	0.166274	-0.826805	0.856286	-0.088399	-0.799936	0.873723	0.178482	-0.640728	0.712660	-0.218513	-0.636619	1.206050	-0.042206	-0.678738	1.187248	0.052296				-0.354021	0.554930	-0.089956	-0.596878	0.739084	0.272870	-0.185424	0.078017	-0.205013				-0.158574	0.076162	0.133163	-0.325103	0.571640	0.094316				0.156115	0.695961	-0.160590
15347	127.891667	-0.867499	0.647650	-0.078878	-0.856544	0.657784	0.166278	-0.826786	0.856297	-0.088415	-0.800027	0.873802	0.178570	-0.640713	0.712494	-0.218360	-0.636609	1.206047	-0.042162	-0.678721	1.187254	0.052310				-0.354049	0.554937	-0.090174	-0.596864	0.739143	0.272915	-0.185425	0.078015	-0.205003				-0.158571	0.076161	0.133172	-0.325108	0.571616	0.094277				0.156108	0.695957	-0.160404
15348	127.900000	-0.867497	0.647648	-0.078881	-0.856544	0.657784	0.166279	-0.826766	0.856310	-0.088430	-0.799945	0.873778	0.178506	-0.640753	0.712483	-0.218276	-0.636575	1.206046	-0.042174	-0.678704	1.187250	0.052309				-0.354087	0.554944	-0.090420	-0.596834	0.739142	0.272913	-0.185424	0.078015	-0.205000				-0.158574	0.076155	0.133172	-0.325108	0.571589	0.094222				0.156097	0.695954	-0.160212
15349	127.908333	-0.867538	0.647622	-0.078811	-0.856552	0.657785	0.166278	-0.826738	0.856315	-0.088446	-0.799963	0.873759	0.178494	-0.640780	0.712467	-0.218197	-0.636533	1.206057	-0.042158	-0.678683	1.187251	0.052319				-0.354116	0.554953	-0.090706	-0.596790	0.739080	0.272882	-0.185424	0.078010	-0.205000				-0.158587	0.076119	0.133183	-0.325114	0.571565	0.094162				0.156077	0.695944	-0.160034
15350	127.916667	-0.867491	0.647635	-0.078887	-0.856551	0.657779	0.166273	-0.826716	0.856318	-0.088457	-0.800152	0.873893	0.178656	-0.640817	0.712440	-0.218131	-0.636523	1.206056	-0.042116	-0.678658	1.187263	0.052336				-0.354155	0.554974	-0.090971	-0.596754	0.739136	0.272903	-0.185423	0.078004	-0.205003				-0.158570	0.076159	0.133177	-0.325117	0.571540	0.094102				0.156049	0.695935	-0.159878
15351	127.925000	-0.867494	0.647632	-0.078887	-0.856558	0.657783	0.166271	-0.826704	0.856318	-0.088467	-0.799995	0.873786	0.178502	-0.640841	0.712427	-0.218078	-0.636469	1.206047	-0.042125	-0.678629	1.187272	0.052337				-0.354187	0.554989	-0.091225	-0.596672	0.739125	0.272697	-0.185424	0.077994	-0.205009				-0.158584	0.076114	0.133184	-0.325107	0.571517	0.094032				0.156014	0.695924	-0.159772
15352	127.933333	-0.867496	0.647631	-0.078891	-0.856566	0.657780	0.166273	-0.826689	0.856317	-0.088473	-0.800170	0.873931	0.178670	-0.640859	0.712412	-0.218032	-0.636418	1.206058	-0.042143	-0.678602	1.187271	0.052340				-0.354215	0.555010	-0.091449	-0.596631	0.739074	0.272633	-0.185426	0.077996	-0.205011				-0.158607	0.076078	0.133184	-0.325137	0.571490	0.093970				0.155967	0.695917	-0.159714
15353	127.941667	-0.867530	0.647611	-0.078870	-0.856579	0.657779	0.166273	-0.826680	0.856315	-0.088477	-0.800142	0.873918	0.178653	-0.640872	0.712397	-0.217992	-0.636368	1.206010	-0.042121	-0.678564	1.187293	0.052353				-0.354233	0.555035	-0.091640	-0.596639	0.739099	0.272816	-0.185428	0.078001	-0.205016				-0.158574	0.076147	0.133171	-0.325130	0.571464	0.093903				0.155921	0.695909	-0.159712
15354	127.950000	-0.867502	0.647637	-0.078891	-0.856589	0.657779	0.166273	-0.826671	0.856318	-0.088470	-0.800219	0.873886	0.178670	-0.640882	0.712388	-0.217958	-0.636341	1.205996	-0.042071	-0.678524	1.187328	0.052369				-0.354256	0.555054	-0.091777	-0.596582	0.739151	0.272657	-0.185429	0.077998	-0.205006				-0.158575	0.076146	0.133172	-0.325128	0.571432	0.093837				0.155878	0.695908	-0.159756
15355	127.958333	-0.867502	0.647637	-0.078897	-0.856590	0.657771	0.166277	-0.826659	0.856306	-0.088473	-0.800228	0.873874	0.178678	-0.640888	0.712389	-0.217950	-0.636274	1.206004	-0.042089	-0.678489	1.187344	0.052364				-0.354271	0.555059	-0.091858	-0.596561	0.739144	0.272639	-0.185429	0.078009	-0.205007				-0.158579	0.076157	0.133174	-0.325117	0.571402	0.093774				0.155855	0.695910	-0.159846
15356	127.966667	-0.867593	0.647582	-0.078817	-0.856595	0.657769	0.166278	-0.826668	0.856323	-0.088459	-0.800239	0.873865	0.178690	-0.640875	0.712400	-0.217953	-0.636204	1.206018	-0.042112	-0.678443	1.187372	0.052364				-0.354275	0.555063	-0.091876	-0.596680	0.738876	0.272650	-0.185426	0.078009	-0.204999				-0.158606	0.076088	0.133190	-0.325108	0.571367	0.093736				0.155845	0.695908	-0.159965
15357	127.975000	-0.867517	0.647654	-0.078898	-0.856601	0.657769	0.166274	-0.826671	0.856329	-0.088448	-0.800079	0.873707	0.178532	-0.640864	0.712416	-0.217971	-0.636138	1.206010	-0.042102	-0.678402	1.187389	0.052374				-0.354285	0.555055	-0.091862	-0.596658	0.738873	0.272677	-0.185427	0.078017	-0.204998				-0.158583	0.076165	0.133170	-0.325096	0.571333	0.093730				0.155843	0.695919	-0.160113
15358	127.983333	-0.867522	0.647656	-0.078902	-0.856607	0.657768	0.166272	-0.826679	0.856336	-0.088442	-0.800086	0.873699	0.178540	-0.640841	0.712441	-0.218009	-0.636106	1.205996	-0.042048	-0.678284	1.187376	0.052185				-0.354306	0.555042	-0.091832	-0.596665	0.738849	0.272662	-0.185428	0.078021	-0.205001				-0.158578	0.076166	0.133169	-0.325076	0.571305	0.093738				0.155856	0.695926	-0.160266
15359	127.991667	-0.867516	0.647645	-0.078911	-0.856602	0.657760	0.166266	-0.826681	0.856343	-0.088436	-0.800085	0.873689	0.178547	-0.640815	0.712452	-0.218067	-0.636022	1.206016	-0.042073	-0.678303	1.187438	0.052369				-0.354335	0.555043	-0.091830	-0.596693	0.738811	0.272635	-0.185428	0.078013	-0.204998				-0.158596	0.076137	0.133176	-0.325044	0.571298	0.093760				0.155881	0.695931	-0.160410
15360	128.000000	-0.867580	0.647609	-0.078867	-0.856602	0.657754	0.166263	-0.826689	0.856345	-0.088432	-0.799943	0.873685	0.178504	-0.640791	0.712482	-0.218115	-0.635953	1.206015	-0.042069	-0.678254	1.187452	0.052378				-0.354361	0.555024	-0.091792	-0.596703	0.738812	0.272661	-0.185425	0.078015	-0.205010				-0.158580	0.076163	0.133163	-0.325046	0.571297	0.093809				0.155914	0.695934	-0.160529
15361	128.008333	-0.867521	0.647652	-0.078912	-0.856598	0.657751	0.166261	-0.826698	0.856352	-0.088422	-0.800012	0.873674	0.178540	-0.640760	0.712512	-0.218184	-0.635888	1.206030	-0.042054	-0.678133	1.187422	0.052226				-0.354382	0.555035	-0.091775	-0.596733	0.738788	0.272667	-0.185425	0.078005	-0.205011				-0.158597	0.076131	0.133165	-0.325027	0.571322	0.093861				0.155952	0.695932	-0.160627
15362	128.016667	-0.867520	0.647649	-0.078907	-0.856591	0.657745	0.166262	-0.826707	0.856360	-0.088414	-0.800079	0.873664	0.178573	-0.640731	0.712531	-0.218249	-0.635826	1.206038	-0.042033	-0.678076	1.187431	0.052243				-0.354404	0.555050	-0.091716	-0.596762	0.738773	0.272681	-0.185423	0.078006	-0.205023				-0.158581	0.076162	0.133156	-0.324984	0.571370	0.093904				0.155992	0.695936	-0.160699
15363	128.025000	-0.867585	0.647588	-0.078853	-0.856603	0.657737	0.166271	-0.826716	0.856362	-0.088407	-0.800079	0.873658	0.178583	-0.640758	0.712714	-0.218375	-0.635771	1.206051	-0.042004	-0.678029	1.187438	0.052338				-0.354428	0.555056	-0.091709	-0.596795	0.738760	0.272707	-0.185424	0.077999	-0.205017				-0.158610	0.076076	0.133178	-0.324992	0.571400	0.093952				0.156028	0.695946	-0.160743
15364	128.033333	-0.867518	0.647650	-0.078907	-0.856587	0.657739	0.166266	-0.826721	0.856364	-0.088400	-0.799928	0.873650	0.178531	-0.640728	0.712732	-0.218428	-0.635710	1.206076	-0.041973	-0.677947	1.187446	0.052304				-0.354463	0.555051	-0.091695	-0.596818	0.738744	0.272728	-0.185423	0.077999	-0.205012				-0.158578	0.076149	0.133159	-0.325002	0.571435	0.094001				0.156054	0.695945	-0.160742
15365	128.041667	-0.867517	0.647648	-0.078900	-0.856583	0.657737	0.166267	-0.826730	0.856369	-0.088392	-0.800069	0.873644	0.178591	-0.640718	0.712747	-0.218478	-0.635623	1.206120	-0.041961	-0.677871	1.187444	0.052319				-0.354508	0.555048	-0.091640	-0.596837	0.738739	0.272755	-0.185418	0.078008	-0.205004				-0.158576	0.076146	0.133165	-0.324996	0.571454	0.094038				0.156072	0.695949	-0.160726
15366	128.050000	-0.867607	0.647607	-0.078755	-0.856579	0.657737	0.166267	-0.826741	0.856370	-0.088389	-0.800056	0.873684	0.178612	-0.640707	0.712757	-0.218525	-0.635595	1.206113	-0.041904	-0.677812	1.187458	0.052353				-0.354557	0.555027	-0.091583	-0.596770	0.738933	0.272841	-0.185419	0.078004	-0.205000				-0.158570	0.076147	0.133165	-0.324989	0.571456	0.094066				0.156084	0.695952	-0.160699
15367	128.058333	-0.867565	0.647629	-0.078826	-0.856577	0.657720	0.166266	-0.826751	0.856372	-0.088385	-0.799992	0.873660	0.178574	-0.640690	0.712757	-0.218565	-0.635503	1.206152	-0.041903	-0.677805	1.187516	0.052547				-0.354597	0.555026	-0.091559	-0.596819	0.738803	0.272789	-0.185420	0.078010	-0.205000				-0.158591	0.076120	0.133168	-0.324989	0.571448	0.094090				0.156091	0.695960	-0.160652
15368	128.066667	-0.867527	0.647653	-0.078896	-0.856573	0.657744	0.166273	-0.826763	0.856376	-0.088385	-0.800070	0.873642	0.178594	-0.640690	0.712764	-0.218601	-0.635443	1.206168	-0.041875	-0.677738	1.187536	0.052558				-0.354627	0.555021	-0.091534	-0.596770	0.738936	0.272864	-0.185426	0.078010	-0.204995				-0.158574	0.076162	0.133164	-0.324986	0.571433	0.094111				0.156088	0.695960	-0.160584
15369	128.075000	-0.867529	0.647651	-0.078896	-0.856568	0.657740	0.166275	-0.826766	0.856367	-0.088386	-0.799998	0.873658	0.178570	-0.640690	0.712763	-0.218624	-0.635370	1.206203	-0.041877	-0.677606	1.187507	0.052389				-0.354675	0.554999	-0.091510	-0.596760	0.738931	0.272867	-0.185420	0.078011	-0.204998				-0.158573	0.076171	0.133171	-0.324983	0.571406	0.094131				0.156080	0.695968	-0.160516
15370	128.083333	-0.867534	0.647646	-0.078890	-0.856568	0.657739	0.166276	-0.826774	0.856361	-0.088388	-0.800080	0.873638	0.178591	-0.640700	0.712760	-0.218647	-0.635305	1.206188	-0.041870	-0.677634	1.187591	0.052587				-0.354711	0.554969	-0.091482	-0.596751	0.738935	0.272869	-0.185429	0.078010	-0.205009				-0.158575	0.076178	0.133160	-0.324981	0.571382	0.094140				0.156071	0.695963	-0.160447
15371	128.091667	-0.867527	0.647632	-0.078894	-0.856569	0.657739	0.166280	-0.826780	0.856354	-0.088390	-0.800244	0.873781	0.178755	-0.640706	0.712747	-0.218667	-0.635229	1.206194	-0.041879	-0.677457	1.187487	0.052283				-0.354738	0.554965	-0.091512	-0.596732	0.738907	0.272840	-0.185427	0.078006	-0.205016				-0.158579	0.076166	0.133162	-0.324974	0.571370	0.094140				0.156065	0.695956	-0.160370
15372	128.100000	-0.867540	0.647637	-0.078889	-0.856571	0.657742	0.166279	-0.826786	0.856349	-0.088395	-0.800123	0.873834	0.178728	-0.640722	0.712737	-0.218681	-0.635146	1.206211	-0.041905	-0.677374	1.187465	0.052169				-0.354760	0.554959	-0.091547	-0.596727	0.738936	0.272840	-0.185424	0.078015	-0.205020				-0.158579	0.076163	0.133164	-0.324970	0.571361	0.094136				0.156054	0.695949	-0.160288
15373	128.108333	-0.867542	0.647630	-0.078881	-0.856569	0.657737	0.166284	-0.826793	0.856343	-0.088396	-0.800164	0.873711	0.178659	-0.640735	0.712733	-0.218690	-0.635078	1.206188	-0.041918	-0.677326	1.187490	0.052162				-0.354800	0.554956	-0.091561	-0.596711	0.738931	0.272821	-0.185425	0.078008	-0.205018				-0.158605	0.076087	0.133175	-0.324957	0.571360	0.094137				0.156043	0.695947	-0.160212
15374	128.116667	-0.867618	0.647571	-0.078745	-0.856595	0.657735	0.166297	-0.826802	0.856340	-0.088397	-0.800226	0.873834	0.178758	-0.640744	0.712720	-0.218698	-0.634972	1.206181	-0.042001	-0.677380	1.187613	0.052410				-0.354825	0.554980	-0.091606	-0.596754	0.738631	0.272690	-0.185424	0.078015	-0.205021				-0.158609	0.076090	0.133173	-0.324946	0.571361	0.094131				0.156027	0.695944	-0.160143
15375	128.125000	-0.867585	0.647606	-0.078834	-0.856566	0.657745	0.166288	-0.826812	0.856336	-0.088400	-0.800071	0.873675	0.178584	-0.640755	0.712700	-0.218708	-0.634903	1.206167	-0.042022	-0.677335	1.187619	0.052380				-0.354843	0.555015	-0.091648	-0.596771	0.738725	0.272691	-0.185421	0.078011	-0.205013				-0.158577	0.076162	0.133165	-0.324922	0.571360	0.094130				0.156014	0.695943	-0.160086
15376	128.133333	-0.867558	0.647630	-0.078873	-0.856573	0.657747	0.166290	-0.826818	0.856336	-0.088398	-0.800072	0.873664	0.178572	-0.640772	0.712679	-0.218717	-0.634839	1.206168	-0.042054	-0.677288	1.187629	0.052354				-0.354849	0.555056	-0.091693	-0.596745	0.738720	0.272682	-0.185417	0.078017	-0.205007				-0.158601	0.076090	0.133176	-0.324902	0.571353	0.094125				0.155998	0.695944	-0.160051
15377	128.141667	-0.867564	0.647626	-0.078874	-0.856584	0.657748	0.166295	-0.826830	0.856337	-0.088392	-0.800140	0.873764	0.178665	-0.640780	0.712651	-0.218724	-0.634784	1.206134	-0.042093	-0.677261	1.187643	0.052328				-0.354865	0.555089	-0.091696	-0.596732	0.738711	0.272665	-0.185417	0.078013	-0.204999				-0.158577	0.076166	0.133172	-0.324836	0.571353	0.094124				0.155979	0.695936	-0.160043
15378	128.150000	-0.867652	0.647565	-0.078791	-0.856600	0.657744	0.166311	-0.826845	0.856338	-0.088389	-0.800206	0.873868	0.178761	-0.640777	0.712621	-0.218735	-0.634739	1.206103	-0.042124	-0.677196	1.187592	0.052255				-0.354882	0.555112	-0.091706	-0.596717	0.738700	0.272642	-0.185415	0.078012	-0.204998				-0.158607	0.076094	0.133194	-0.324861	0.571326	0.094142				0.155961	0.695932	-0.160078
15379	128.158333	-0.867578	0.647625	-0.078865	-0.856572	0.657753	0.166298	-0.826849	0.856330	-0.088385	-0.800092	0.873888	0.178728	-0.640795	0.712585	-0.218751	-0.634683	1.206058	-0.042154	-0.677198	1.187596	0.052239				-0.354871	0.555141	-0.091740	-0.596710	0.738694	0.272624	-0.185416	0.078012	-0.205004				-0.158574	0.076160	0.133178	-0.324843	0.571315	0.094153				0.155942	0.695928	-0.160154
15380	128.166667	-0.867587	0.647620	-0.078863	-0.856571	0.657757	0.166300	-0.826853	0.856322	-0.088384	-0.800205	0.873840	0.178746	-0.640818	0.712549	-0.218768	-0.634798	1.205868	-0.041990	-0.677178	1.187557	0.052206				-0.354860	0.555159	-0.091752	-0.596700	0.738695	0.272613	-0.185416	0.078009	-0.205010				-0.158572	0.076165	0.133175	-0.324833	0.571305	0.094160				0.155917	0.695926	-0.160264
15381	128.175000	-0.867627	0.647576	-0.078825	-0.856585	0.657750	0.166313	-0.826859	0.856312	-0.088381	-0.800186	0.873861	0.178749	-0.640833	0.712516	-0.218780	-0.634764	1.205825	-0.042049	-0.677139	1.187511	0.052147				-0.354851	0.555161	-0.091759	-0.596716	0.738667	0.272561	-0.185421	0.078001	-0.205013				-0.158593	0.076117	0.133177	-0.324829	0.571296	0.094166				0.155892	0.695924	-0.160395
15382	128.183333	-0.867616	0.647588	-0.078785	-0.856603	0.657746	0.166320	-0.826870	0.856305	-0.088386	-0.800166	0.873889	0.178757	-0.640848	0.712490	-0.218793	-0.634630	1.205933	-0.042291	-0.677159	1.187509	0.052146				-0.354836	0.555167	-0.091762	-0.596721	0.738661	0.272563	-0.185424	0.077992	-0.205006				-0.158582	0.076152	0.133171	-0.324827	0.571300	0.094179				0.155872	0.695927	-0.160527
15383	128.191667	-0.867601	0.647602	-0.078856	-0.856572	0.657755	0.166306	-0.826869	0.856295	-0.088385	-0.800120	0.873883	0.178732	-0.640859	0.712469	-0.218804	-0.634644	1.205874	-0.042315	-0.677137	1.187418	0.052092				-0.354801	0.555175	-0.091803	-0.596731	0.738647	0.272568	-0.185421	0.078002	-0.205013				-0.158582	0.076157	0.133166	-0.324840	0.571311	0.094182				0.155856	0.695928	-0.160657
15384	128.200000	-0.867607	0.647600	-0.078856	-0.856578	0.657754	0.166307	-0.826878	0.856284	-0.088386	-0.800171	0.873857	0.178732	-0.640868	0.712449	-0.218818	-0.634668	1.205857	-0.042369	-0.677172	1.187382	0.052073				-0.354771	0.555182	-0.091844	-0.596745	0.738642	0.272582	-0.185427	0.078004	-0.205011				-0.158584	0.076150	0.133160	-0.324856	0.571339	0.094191				0.155847	0.695936	-0.160780
15385	128.208333	-0.867672	0.647547	-0.078762	-0.856566	0.657750	0.166310	-0.826879	0.856277	-0.088385	-0.800081	0.873809	0.178652	-0.640868	0.712434	-0.218837	-0.634727	1.205788	-0.042371	-0.677168	1.187306	0.051954				-0.354739	0.555197	-0.091869	-0.596761	0.738585	0.272576	-0.185426	0.078013	-0.205016				-0.158597	0.076118	0.133164	-0.324855	0.571376	0.094193				0.155833	0.695931	-0.160858
15386	128.216667	-0.867609	0.647594	-0.078853	-0.856565	0.657751	0.166310	-0.826883	0.856272	-0.088384	-0.800160	0.873871	0.178723	-0.640871	0.712425	-0.218859	-0.634765	1.205705	-0.042425	-0.677252	1.187272	0.052010				-0.354699	0.555225	-0.091916	-0.596796	0.738628	0.272627	-0.185423	0.078018	-0.205011				-0.158579	0.076162	0.133160	-0.324899	0.571425	0.094201				0.155837	0.695947	-0.160918
15387	128.225000	-0.867605	0.647594	-0.078855	-0.856566	0.657751	0.166304	-0.826879	0.856272	-0.088385	-0.800150	0.873875	0.178715	-0.640894	0.712435	-0.218962	-0.634862	1.205578	-0.042434	-0.677308	1.187145	0.051898				-0.354660	0.555254	-0.091965	-0.596819	0.738625	0.272649	-0.185425	0.078021	-0.205013				-0.158582	0.076160	0.133169	-0.324922	0.571481	0.094214				0.155840	0.695945	-0.160937
15388	128.233333	-0.867606	0.647596	-0.078852	-0.856555	0.657750	0.166303	-0.826876	0.856271	-0.088386	-0.799963	0.873778	0.178557	-0.640919	0.712441	-0.219066	-0.634964	1.205475	-0.042480	-0.677398	1.186969	0.051791				-0.354614	0.555271	-0.092005	-0.596848	0.738631	0.272678	-0.185424	0.078020	-0.205023				-0.158584	0.076157	0.133170	-0.324943	0.571545	0.094223				0.155843	0.695936	-0.160936
15389	128.241667	-0.867632	0.647585	-0.078788	-0.856552	0.657749	0.166301	-0.826870	0.856272	-0.088382	-0.800034	0.873844	0.178630	-0.640920	0.712425	-0.219101	-0.635163	1.205324	-0.042475	-0.677566	1.186810	0.051949				-0.354561	0.555286	-0.092053	-0.596864	0.738569	0.272679	-0.185425	0.078015	-0.205025				-0.158578	0.076162	0.133168	-0.324964	0.571612	0.094240				0.155851	0.695935	-0.160907
15390	128.250000	-0.867598	0.647605	-0.078843	-0.856549	0.657756	0.166303	-0.826854	0.856273	-0.088383	-0.799788	0.873761	0.178477	-0.640929	0.712393	-0.219138	-0.635353	1.205201	-0.042505	-0.677685	1.186595	0.051926				-0.354508	0.555303	-0.092109	-0.596810	0.738830	0.272842	-0.185425	0.078006	-0.205025				-0.158581	0.076156	0.133174	-0.324981	0.571684	0.094255				0.155864	0.695936	-0.160865
15391	128.258333	-0.867598	0.647603	-0.078837	-0.856543	0.657757	0.166301	-0.826835	0.856271	-0.088378	-0.800009	0.873961	0.178691	-0.640932	0.712376	-0.219174	-0.635562	1.205069	-0.042528	-0.677841	1.186385	0.051915				-0.354448	0.555316	-0.092137	-0.596841	0.738813	0.272867	-0.185421	0.078011	-0.205027				-0.158576	0.076153	0.133175	-0.324992	0.571757	0.094273				0.155872	0.695934	-0.160809
15392	128.266667	-0.867675	0.647543	-0.078759	-0.856531	0.657760	0.166304	-0.826812	0.856270	-0.088378	-0.799888	0.873769	0.178516	-0.640946	0.712351	-0.219211	-0.635778	1.204957	-0.042562	-0.678008	1.186206	0.051906				-0.354392	0.555330	-0.092154	-0.596869	0.738749	0.272869	-0.185426	0.078005	-0.205021				-0.158576	0.076151	0.133184	-0.325007	0.571837	0.094290				0.155882	0.695928	-0.160745
15393	128.275000	-0.867628	0.647578	-0.078793	-0.856521	0.657770	0.166302	-0.826790	0.856270	-0.088379	-0.799974	0.873960	0.178673	-0.640950	0.712339	-0.219214	-0.636037	1.204836	-0.042557	-0.678198	1.186013	0.051895				-0.354290	0.555376	-0.092193	-0.596905	0.738739	0.272892	-0.185419	0.078005	-0.205017				-0.158586	0.076108	0.133189	-0.325017	0.571926	0.094293				0.155895	0.695940	-0.160686
15394	128.283333	-0.867583	0.647611	-0.078826	-0.856510	0.657783	0.166301	-0.826760	0.856267	-0.088384	-0.799883	0.873995	0.178657	-0.640957	0.712331	-0.219232	-0.636327	1.204726	-0.042519	-0.678413	1.185816	0.051904				-0.354195	0.555396	-0.092102	-0.596940	0.738726	0.272909	-0.185421	0.078007	-0.205018				-0.158577	0.076148	0.133174	-0.325017	0.572011	0.094278				0.155900	0.695944	-0.160610
15395	128.291667	-0.867578	0.647616	-0.078827	-0.856494	0.657787	0.166290	-0.826729	0.856262	-0.088387	-0.799929	0.873969	0.178657	-0.640971	0.712324	-0.219243	-0.636589	1.204653	-0.042566	-0.678554	1.185609	0.051742				-0.354098	0.555446	-0.091932	-0.596965	0.738759	0.272936	-0.185423	0.078003	-0.205011				-0.158577	0.076150	0.133184	-0.324974	0.572041	0.094320				0.155907	0.695944	-0.160538
15396	128.300000	-0.867627	0.647593	-0.078709	-0.856476	0.657795	0.166287	-0.826706	0.856263	-0.088399	-0.799977	0.873943	0.178659	-0.640994	0.712318	-0.219272	-0.636882	1.204530	-0.042546	-0.678760	1.185447	0.051754				-0.354073	0.555463	-0.091737	-0.596956	0.738708	0.272897	-0.185424	0.078006	-0.205015				-0.158573	0.076151	0.133182	-0.324913	0.572005	0.094407				0.155913	0.695945	-0.160460
15397	128.308333	-0.867557	0.647629	-0.078825	-0.856459	0.657808	0.166278	-0.826683	0.856256	-0.088403	-0.799896	0.873973	0.178640	-0.641010	0.712327	-0.219304	-0.637139	1.204419	-0.042605	-0.679064	1.185334	0.051850				-0.354047	0.555474	-0.091600	-0.596999	0.738652	0.272832	-0.185428	0.078016	-0.205028				-0.158593	0.076118	0.133189	-0.324907	0.571937	0.094476				0.155923	0.695944	-0.160392
15398	128.316667	-0.867545	0.647639	-0.078829	-0.856441	0.657822	0.166268	-0.826660	0.856254	-0.088411	-0.799818	0.874002	0.178615	-0.641015	0.712332	-0.219328	-0.637450	1.204330	-0.042594	-0.679403	1.185215	0.051957				-0.354047	0.555431	-0.091403	-0.597029	0.738559	0.272728	-0.185430	0.078020	-0.205037				-0.158588	0.076158	0.133179	-0.324801	0.571929	0.094554				0.155933	0.695942	-0.160327
15399	128.325000	-0.867575	0.647613	-0.078790	-0.856428	0.657827	0.166265	-0.826650	0.856252	-0.088413	-0.799811	0.874002	0.178609	-0.641005	0.712339	-0.219362	-0.637715	1.204244	-0.042619	-0.679618	1.185074	0.051949				-0.354065	0.555394	-0.091242	-0.597012	0.738574	0.272684	-0.185430	0.078020	-0.205040				-0.158580	0.076156	0.133172	-0.324815	0.571965	0.094690				0.155943	0.695940	-0.160279
[truncated: 6,209 more rows]
[truncated: 387 more columns]
