# Supplementary material for: Musical improvisation enhances interpersonal coordination in subsequent conversation: Motor and speech evidence
Source: PLoS One. 2021 Apr 15;16(4):e0250166. doi: 10.1371/journal.pone.0250166 (PMC8049323; doi:10.1371/journal.pone.0250166)
Supplement: S2 File — (ZIP) [file pone.0250166.s005.zip › MI condition/EDITED_PC 209 T2.csv]

Format Version	1.21	Take Name	PC 209 T2	Capture Frame Rate	180.000000	Export Frame Rate	120.000000	Capture Start Time	2018-06-18 04.45.59 PM	Total Frames in Take	37781	Total Exported Frames	25188	Rotation Type	Quaternion	Length Units	Meters	Coordinate Space	Global
		Marker	Marker	Marker	Marker	Marker	Marker	Marker	Marker	Marker	Marker	Marker	Marker	Marker	Marker	Marker	Marker	Marker	Marker	Marker	Marker	Marker	Marker	Marker	Marker	Marker	Marker	Marker	Marker	Marker	Marker	Marker	Marker	Marker	Marker	Marker	Marker	Marker	Marker	Marker	Marker	Marker	Marker	Marker	Marker	Marker	Marker	Marker	Marker
		Unlabeled:5000	Unlabeled:5000	Unlabeled:5000	Unlabeled:5001	Unlabeled:5001	Unlabeled:5001	Unlabeled:5002	Unlabeled:5002	Unlabeled:5002	Unlabeled:5003	Unlabeled:5003	Unlabeled:5003	Unlabeled:5004	Unlabeled:5004	Unlabeled:5004	Unlabeled:5005	Unlabeled:5005	Unlabeled:5005	Unlabeled:5006	Unlabeled:5006	Unlabeled:5006	Unlabeled:5007	Unlabeled:5007	Unlabeled:5007	Unlabeled:5008	Unlabeled:5008	Unlabeled:5008	Unlabeled:5009	Unlabeled:5009	Unlabeled:5009	Unlabeled:5010	Unlabeled:5010	Unlabeled:5010	Unlabeled:5011	Unlabeled:5011	Unlabeled:5011	Unlabeled:5012	Unlabeled:5012	Unlabeled:5012	Unlabeled:5013	Unlabeled:5013	Unlabeled:5013	Unlabeled:5014	Unlabeled:5014	Unlabeled:5014	Unlabeled:5015	Unlabeled:5015	Unlabeled:5015
		8392B20CF49E35701388	8392B20CF49E35701388	8392B20CF49E35701388	8392B20CF49E35701389	8392B20CF49E35701389	8392B20CF49E35701389	8392B20CF49E3570138A	8392B20CF49E3570138A	8392B20CF49E3570138A	8392B20CF49E3570138B	8392B20CF49E3570138B	8392B20CF49E3570138B	8392B20CF49E3570138C	8392B20CF49E3570138C	8392B20CF49E3570138C	8392B20CF49E3570138D	8392B20CF49E3570138D	8392B20CF49E3570138D	8392B20CF49E3570138E	8392B20CF49E3570138E	8392B20CF49E3570138E	8392B20CF49E3570138F	8392B20CF49E3570138F	8392B20CF49E3570138F	8392B20CF49E35701390	8392B20CF49E35701390	8392B20CF49E35701390	8392B20CF49E35701391	8392B20CF49E35701391	8392B20CF49E35701391	8392B20CF49E35701392	8392B20CF49E35701392	8392B20CF49E35701392	8392B20CF49E35701393	8392B20CF49E35701393	8392B20CF49E35701393	8392B20CF49E35701394	8392B20CF49E35701394	8392B20CF49E35701394	8392B20CF49E35701395	8392B20CF49E35701395	8392B20CF49E35701395	8392B20CF49E35701396	8392B20CF49E35701396	8392B20CF49E35701396	8392B20CF49E35701397	8392B20CF49E35701397	8392B20CF49E35701397
		Position	Position	Position	Position	Position	Position	Position	Position	Position	Position	Position	Position	Position	Position	Position	Position	Position	Position	Position	Position	Position	Position	Position	Position	Position	Position	Position	Position	Position	Position	Position	Position	Position	Position	Position	Position	Position	Position	Position	Position	Position	Position	Position	Position	Position	Position	Position	Position
Frame	Time	X	Y	Z	X	Y	Z	X	Y	Z	X	Y	Z	X	Y	Z	X	Y	Z	X	Y	Z	X	Y	Z	X	Y	Z	X	Y	Z	X	Y	Z	X	Y	Z	X	Y	Z	X	Y	Z	X	Y	Z	X	Y	Z
14408	120.066667	-0.825650	0.589684	-0.073302	-0.843866	0.599806	0.099860	-0.544858	0.708893	-0.243804	-0.771983	0.904148	-0.081005	-0.793635	0.912405	0.093174	-0.673492	1.173953	0.068304	-0.646996	1.197302	-0.029893	-0.642718	1.118028	0.069032				-0.280081	0.068551	0.184693	-0.264704	0.072012	-0.034462	-0.255887	0.079449	0.142738	-0.575764	0.711478	0.308299	-0.288842	0.550682	0.097037	-0.291782	0.535526	0.129433	0.300448	0.075319	-0.114645
14409	120.075000	-0.825438	0.589670	-0.073328	-0.843726	0.599827	0.099863	-0.544375	0.708946	-0.243834	-0.771813	0.904100	-0.081119	-0.793472	0.912388	0.093117	-0.673620	1.173826	0.068427	-0.647349	1.197309	-0.029823	-0.642758	1.117931	0.069060				-0.280064	0.068543	0.184690	-0.264688	0.072004	-0.034451	-0.255878	0.079448	0.142749	-0.575491	0.711601	0.308305	-0.288749	0.550548	0.096893	-0.291708	0.535446	0.129333	0.300446	0.075324	-0.114641
14410	120.083333	-0.825274	0.589650	-0.073361	-0.843593	0.599902	0.099781	-0.543928	0.708979	-0.243873	-0.771696	0.904035	-0.081242	-0.793340	0.912342	0.093034	-0.673631	1.173934	0.068572	-0.647605	1.197406	-0.029704	-0.642775	1.118071	0.069092				-0.280060	0.068538	0.184693	-0.264677	0.071995	-0.034445	-0.255865	0.079438	0.142753	-0.575257	0.711711	0.308305	-0.288702	0.550413	0.096759	-0.291642	0.535375	0.129247	0.300440	0.075320	-0.114642
14411	120.091667	-0.825142	0.589610	-0.073404	-0.843280	0.599837	0.099671	-0.543544	0.708979	-0.243894	-0.771640	0.903966	-0.081350	-0.793280	0.912351	0.092930	-0.673499	1.174118	0.068658	-0.647672	1.197684	-0.029615	-0.642664	1.118231	0.069131				-0.280056	0.068528	0.184693	-0.264663	0.071983	-0.034445	-0.255860	0.079427	0.142744	-0.575091	0.711788	0.308290	-0.288703	0.550298	0.096641	-0.291596	0.535317	0.129173	0.300437	0.075319	-0.114639
14412	120.100000	-0.825021	0.589563	-0.073440	-0.843219	0.599819	0.099656	-0.543220	0.708991	-0.243991	-0.771632	0.903879	-0.081467	-0.793370	0.912307	0.092892	-0.673307	1.174582	0.068882	-0.647601	1.198085	-0.029497	-0.642647	1.118596	0.069271				-0.280047	0.068527	0.184686	-0.264656	0.071976	-0.034440	-0.255847	0.079422	0.142733	-0.574966	0.711853	0.308264	-0.288715	0.550216	0.096557	-0.291556	0.535282	0.129115	0.300425	0.075313	-0.114639
14413	120.108333	-0.824964	0.589497	-0.073478	-0.843240	0.599782	0.099671	-0.542957	0.708963	-0.244011	-0.771625	0.903747	-0.081574	-0.793450	0.912262	0.092813	-0.672925	1.175215	0.069077	-0.647362	1.198629	-0.029345	-0.642510	1.119026	0.069338				-0.280044	0.068524	0.184679	-0.264646	0.071974	-0.034437	-0.255844	0.079418	0.142723	-0.574911	0.711906	0.308230	-0.288615	0.550209	0.096525	-0.291541	0.535255	0.129085	0.300420	0.075317	-0.114641
14414	120.116667	-0.824930	0.589477	-0.073417	-0.843330	0.599789	0.099728	-0.542754	0.708926	-0.244023	-0.771670	0.903607	-0.081687	-0.793497	0.912206	0.092622	-0.672413	1.175962	0.069278	-0.646991	1.199286	-0.029165	-0.642354	1.119611	0.069444				-0.280040	0.068526	0.184678	-0.264638	0.071973	-0.034425	-0.255842	0.079416	0.142722	-0.574901	0.711951	0.308182	-0.288619	0.550184	0.096501	-0.291534	0.535254	0.129069	0.300416	0.075314	-0.114632
14415	120.125000	-0.824890	0.589382	-0.073441	-0.843196	0.599690	0.099610	-0.542619	0.708888	-0.244027	-0.771911	0.903539	-0.081871	-0.793937	0.912227	0.092679	-0.671789	1.176863	0.069528	-0.646427	1.200067	-0.028985	-0.642265	1.120307	0.069649				-0.280041	0.068518	0.184679	-0.264635	0.071962	-0.034415	-0.255845	0.079410	0.142726	-0.574949	0.711997	0.308122	-0.288701	0.550171	0.096508	-0.291542	0.535265	0.129081	0.300410	0.075319	-0.114630
14416	120.133333	-0.824941	0.589193	-0.073592	-0.843236	0.599612	0.099594	-0.542551	0.708843	-0.244020	-0.772189	0.903458	-0.082002	-0.794210	0.912165	0.092610	-0.670983	1.177920	0.069740	-0.645709	1.200958	-0.028827	-0.642075	1.121126	0.069874				-0.280034	0.068520	0.184681	-0.264634	0.071949	-0.034401	-0.255845	0.079407	0.142740	-0.575041	0.712036	0.308051	-0.288651	0.550215	0.096557	-0.291567	0.535288	0.129115	0.300403	0.075318	-0.114624
14417	120.141667	-0.824909	0.589026	-0.073643	-0.843428	0.599486	0.099656	-0.542563	0.708803	-0.244016	-0.772438	0.903345	-0.082156	-0.794458	0.912029	0.092449	-0.670091	1.179117	0.070034	-0.644824	1.201940	-0.028605	-0.641757	1.122028	0.070051				-0.280038	0.068522	0.184692	-0.264628	0.071953	-0.034391	-0.255847	0.079412	0.142745	-0.575207	0.712088	0.307976	-0.288675	0.550267	0.096626	-0.291608	0.535334	0.129182	0.300403	0.075328	-0.114617
14418	120.150000	-0.824975	0.588915	-0.073681	-0.843510	0.599387	0.099655	-0.542638	0.708764	-0.243999	-0.772749	0.903212	-0.082305	-0.794883	0.912033	0.092297	-0.669074	1.180489	0.070351	-0.643790	1.203040	-0.028385	-0.641307	1.123018	0.070177				-0.280043	0.068520	0.184701	-0.264629	0.071956	-0.034384	-0.255843	0.079426	0.142760	-0.575419	0.712136	0.307887	-0.288785	0.550298	0.096699	-0.291662	0.535388	0.129271	0.300400	0.075332	-0.114601
14419	120.158333	-0.825191	0.588858	-0.073717	-0.843666	0.599265	0.099589	-0.542793	0.708716	-0.243981	-0.773133	0.903088	-0.082436	-0.795125	0.911794	0.092110	-0.667767	1.181912	0.070536	-0.642589	1.204239	-0.028150	-0.640818	1.124097	0.070316				-0.280049	0.068531	0.184712	-0.264623	0.071953	-0.034381	-0.255851	0.079440	0.142769	-0.575698	0.712178	0.307799	-0.288800	0.550435	0.096852	-0.291728	0.535463	0.129368	0.300400	0.075343	-0.114593
14420	120.166667	-0.825165	0.588587	-0.073793	-0.843943	0.599091	0.099619	-0.543003	0.708653	-0.243960	-0.773526	0.902968	-0.082554	-0.795656	0.911700	0.091979	-0.666518	1.183591	0.070877	-0.641198	1.205527	-0.027983	-0.640514	1.125429	0.070455				-0.280049	0.068537	0.184711	-0.264629	0.071962	-0.034388	-0.255852	0.079458	0.142773	-0.576020	0.712212	0.307702	-0.288842	0.550566	0.097009	-0.291815	0.535551	0.129486	0.300388	0.075338	-0.114578
14421	120.175000	-0.825325	0.588452	-0.073838	-0.844113	0.598925	0.099537	-0.543277	0.708585	-0.243939	-0.773892	0.902810	-0.082636	-0.796145	0.911637	0.091857	-0.665148	1.185358	0.071398	-0.639655	1.206896	-0.027792	-0.639846	1.126667	0.070564				-0.280055	0.068536	0.184702	-0.264628	0.071963	-0.034396	-0.255859	0.079476	0.142763	-0.576401	0.712226	0.307596	-0.288926	0.550693	0.097172	-0.291912	0.535713	0.129684	0.300385	0.075331	-0.114577
14422	120.183333	-0.825651	0.588528	-0.073751	-0.844262	0.598895	0.099469	-0.543600	0.708505	-0.243917	-0.774305	0.902656	-0.082718	-0.796698	0.911581	0.091733	-0.663637	1.187174	0.071783	-0.637964	1.208249	-0.027658	-0.639326	1.127941	0.070679				-0.280063	0.068540	0.184709	-0.264632	0.071974	-0.034405	-0.255860	0.079496	0.142760	-0.576816	0.712217	0.307495	-0.289030	0.550834	0.097348	-0.292035	0.535861	0.129871	0.300387	0.075331	-0.114570
14423	120.191667	-0.825837	0.588402	-0.073780	-0.844460	0.598748	0.099393	-0.543991	0.708415	-0.243895	-0.774744	0.902558	-0.082790	-0.797169	0.911453	0.091623	-0.661985	1.188902	0.071902	-0.636121	1.209525	-0.027576	-0.638743	1.129156	0.070758				-0.280074	0.068545	0.184707	-0.264636	0.071972	-0.034406	-0.255872	0.079500	0.142763	-0.577283	0.712184	0.307399	-0.289119	0.551005	0.097552	-0.292168	0.536009	0.130062	0.300377	0.075332	-0.114565
14424	120.200000	-0.826061	0.588296	-0.073818	-0.844616	0.598506	0.099309	-0.544427	0.708316	-0.243879	-0.775296	0.902550	-0.082888	-0.797539	0.911320	0.091478	-0.660265	1.190444	0.071955	-0.634264	1.210655	-0.027527	-0.638134	1.130329	0.070743				-0.280080	0.068547	0.184709	-0.264641	0.071982	-0.034410	-0.255887	0.079508	0.142768	-0.577795	0.712132	0.307320	-0.289366	0.551176	0.097794	-0.292316	0.536136	0.130258	0.300375	0.075335	-0.114551
14425	120.208333	-0.826281	0.588108	-0.073923	-0.844947	0.598400	0.099306	-0.544911	0.708183	-0.243864	-0.775727	0.902502	-0.082932	-0.797972	0.911243	0.091314	-0.658460	1.191740	0.071669	-0.632418	1.211545	-0.027586	-0.637467	1.131288	0.070730				-0.280093	0.068551	0.184734	-0.264651	0.071979	-0.034401	-0.255904	0.079527	0.142794	-0.578339	0.712034	0.307247	-0.289436	0.551395	0.098046	-0.292510	0.536337	0.130508	0.300377	0.075343	-0.114544
14426	120.216667	-0.826613	0.588130	-0.073878	-0.845001	0.598255	0.099098	-0.545427	0.708000	-0.243797	-0.776124	0.902453	-0.082938	-0.798353	0.911215	0.091207	-0.656991	1.192881	0.071885	-0.630793	1.212163	-0.027675	-0.636729	1.131991	0.070648				-0.280109	0.068558	0.184739	-0.264663	0.071984	-0.034400	-0.255922	0.079535	0.142811	-0.578915	0.711905	0.307187	-0.289682	0.551592	0.098288	-0.292713	0.536572	0.130779	0.300379	0.075351	-0.114532
14427	120.225000	-0.826972	0.588102	-0.073886	-0.845382	0.598193	0.099115	-0.546004	0.707819	-0.243905	-0.776470	0.902410	-0.082929	-0.798640	0.911160	0.091079	-0.655492	1.193638	0.071748	-0.629215	1.212517	-0.027875	-0.635838	1.132536	0.070539				-0.280126	0.068564	0.184751	-0.264668	0.071994	-0.034396	-0.255939	0.079563	0.142825	-0.579513	0.711739	0.307148	-0.289791	0.551812	0.098514	-0.292896	0.536768	0.131002	0.300376	0.075359	-0.114520
14428	120.233333	-0.827350	0.588065	-0.073923	-0.845685	0.598029	0.099046	-0.546595	0.707568	-0.243960	-0.776753	0.902389	-0.082914	-0.799026	0.911150	0.091002	-0.654093	1.194165	0.071497	-0.627733	1.212726	-0.028181	-0.634959	1.132912	0.070406				-0.280144	0.068579	0.184762	-0.264687	0.072007	-0.034404	-0.255959	0.079586	0.142832	-0.580132	0.711536	0.307126	-0.289984	0.552060	0.098748	-0.293076	0.536956	0.131197	0.300382	0.075361	-0.114508
14429	120.241667	-0.827620	0.587911	-0.074035	-0.845989	0.598016	0.099021	-0.547210	0.707245	-0.244029	-0.777004	0.902363	-0.082884	-0.799189	0.911183	0.090835	-0.652807	1.194542	0.071195	-0.626423	1.212788	-0.028462	-0.634120	1.133150	0.070183				-0.280156	0.068589	0.184765	-0.264696	0.072031	-0.034409	-0.255976	0.079612	0.142834	-0.580764	0.711288	0.307118	-0.290187	0.552364	0.099000	-0.293271	0.537221	0.131422	0.300378	0.075360	-0.114503
14430	120.250000	-0.828066	0.588026	-0.073938	-0.846340	0.597930	0.099061	-0.547833	0.706864	-0.244127	-0.777232	0.902296	-0.082846	-0.799448	0.911173	0.090839	-0.651731	1.194914	0.070856	-0.625190	1.212821	-0.028839	-0.633286	1.133351	0.069960				-0.280169	0.068600	0.184763	-0.264713	0.072041	-0.034426	-0.255998	0.079637	0.142830	-0.581395	0.710997	0.307113	-0.290327	0.552675	0.099212	-0.293475	0.537517	0.131633	0.300377	0.075360	-0.114491
14431	120.258333	-0.828418	0.587993	-0.073935	-0.846712	0.597857	0.099053	-0.548446	0.706417	-0.244208	-0.777374	0.902280	-0.082823	-0.799529	0.911214	0.090788	-0.650594	1.195282	0.070560	-0.624098	1.212875	-0.029167	-0.632686	1.133581	0.069670				-0.280189	0.068612	0.184760	-0.264736	0.072055	-0.034433	-0.256022	0.079655	0.142821	-0.582014	0.710691	0.307136	-0.290629	0.552958	0.099390	-0.293709	0.537848	0.131855	0.300376	0.075370	-0.114498
14432	120.266667	-0.828771	0.587993	-0.073917	-0.846939	0.597818	0.099000	-0.549046	0.705945	-0.244315	-0.777442	0.902294	-0.082806	-0.799576	0.911239	0.090706	-0.649634	1.195611	0.070151	-0.623091	1.212907	-0.029602	-0.632194	1.133919	0.069456				-0.280208	0.068612	0.184755	-0.264756	0.072061	-0.034441	-0.256050	0.079666	0.142815	-0.582614	0.710375	0.307166	-0.290777	0.553374	0.099613	-0.293896	0.538135	0.131992	0.300371	0.075361	-0.114494
14433	120.275000	-0.829098	0.588017	-0.073867	-0.847290	0.597785	0.099038	-0.549629	0.705485	-0.244478	-0.777489	0.902275	-0.082792	-0.799596	0.911347	0.090756	-0.648827	1.195883	0.069414	-0.622215	1.212966	-0.030085	-0.631618	1.134086	0.069062				-0.280223	0.068630	0.184750	-0.264776	0.072072	-0.034435	-0.256076	0.079687	0.142820	-0.583196	0.710091	0.307208	-0.290970	0.553742	0.099752	-0.294085	0.538533	0.132185	0.300368	0.075366	-0.114490
14434	120.283333	-0.829328	0.588028	-0.073821	-0.847609	0.597761	0.099097	-0.550179	0.705049	-0.244674	-0.777469	0.902300	-0.082780	-0.799540	0.911458	0.090712	-0.648122	1.196170	0.068934	-0.621460	1.212967	-0.030599	-0.631170	1.134254	0.068667				-0.280248	0.068639	0.184755	-0.264802	0.072081	-0.034443	-0.256105	0.079707	0.142831	-0.583749	0.709840	0.307258	-0.291167	0.554113	0.099887	-0.294279	0.538912	0.132332	0.300366	0.075375	-0.114488
14435	120.291667	-0.829597	0.588099	-0.073744	-0.847748	0.597770	0.099098	-0.550690	0.704647	-0.244860	-0.777420	0.902320	-0.082771	-0.799265	0.911605	0.090706	-0.647448	1.196321	0.068461	-0.620897	1.212907	-0.031112	-0.630820	1.134463	0.068301				-0.280267	0.068654	0.184761	-0.264817	0.072097	-0.034440	-0.256127	0.079721	0.142834	-0.584240	0.709656	0.307302	-0.291333	0.554530	0.100042	-0.294480	0.539245	0.132417	0.300361	0.075376	-0.114475
14436	120.300000	-0.829784	0.588169	-0.073667	-0.847838	0.597779	0.099096	-0.551151	0.704280	-0.245079	-0.777216	0.902265	-0.082716	-0.799189	0.911785	0.090822	-0.647107	1.196481	0.067863	-0.620466	1.212807	-0.031671	-0.630442	1.134513	0.067833				-0.280286	0.068664	0.184766	-0.264833	0.072112	-0.034449	-0.256146	0.079746	0.142845	-0.584694	0.709560	0.307356	-0.291503	0.554957	0.100157	-0.294748	0.539600	0.132504	0.300352	0.075384	-0.114462
14437	120.308333	-0.829849	0.588174	-0.073652	-0.847936	0.597822	0.099120	-0.551551	0.703978	-0.245285	-0.777200	0.902376	-0.082722	-0.799180	0.912103	0.090846	-0.646703	1.196529	0.067342	-0.620128	1.212707	-0.032317	-0.630173	1.134639	0.067430				-0.280296	0.068675	0.184764	-0.264846	0.072130	-0.034467	-0.256160	0.079771	0.142841	-0.585085	0.709572	0.307410	-0.291694	0.555350	0.100228	-0.294965	0.540060	0.132645	0.300357	0.075388	-0.114455
14438	120.316667	-0.829887	0.588204	-0.073644	-0.847994	0.597904	0.099139	-0.551911	0.703715	-0.245504	-0.776932	0.902350	-0.082659	-0.798997	0.912336	0.090853	-0.646495	1.196578	0.066763	-0.619920	1.212604	-0.032926	-0.629711	1.134658	0.066810				-0.280300	0.068679	0.184764	-0.264861	0.072151	-0.034494	-0.256168	0.079791	0.142837	-0.585415	0.709666	0.307470	-0.291996	0.555669	0.100243	-0.295174	0.540390	0.132681	0.300357	0.075393	-0.114460
14439	120.325000	-0.829917	0.588356	-0.073569	-0.848089	0.598079	0.099185	-0.552211	0.703507	-0.245727	-0.776744	0.902391	-0.082624	-0.798537	0.912526	0.090798	-0.646331	1.196599	0.066118	-0.619832	1.212515	-0.033565	-0.629508	1.134705	0.066337				-0.280312	0.068677	0.184777	-0.264868	0.072161	-0.034510	-0.256176	0.079807	0.142836	-0.585668	0.709853	0.307523	-0.292243	0.556051	0.100303	-0.295397	0.540695	0.132686	0.300360	0.075395	-0.114454
14440	120.333333	-0.829897	0.588517	-0.073490	-0.848059	0.598229	0.099219	-0.552449	0.703331	-0.245917	-0.776661	0.902504	-0.082619	-0.798315	0.912798	0.090817	-0.646239	1.196648	0.065454	-0.619829	1.212428	-0.034225	-0.629443	1.134848	0.065858				-0.280321	0.068680	0.184782	-0.264879	0.072159	-0.034528	-0.256184	0.079816	0.142847	-0.585867	0.710117	0.307574	-0.292429	0.556380	0.100327	-0.295645	0.540983	0.132684	0.300354	0.075383	-0.114450
14441	120.341667	-0.829893	0.588801	-0.073308	-0.847986	0.598394	0.099265	-0.552648	0.703228	-0.246122	-0.776415	0.902574	-0.082579	-0.797879	0.912962	0.090809	-0.646362	1.196797	0.065128	-0.619898	1.212379	-0.034908	-0.629327	1.134954	0.065327				-0.280314	0.068679	0.184783	-0.264883	0.072161	-0.034547	-0.256184	0.079810	0.142852	-0.585984	0.710472	0.307629	-0.292728	0.556725	0.100309	-0.295921	0.541334	0.132724	0.300358	0.075390	-0.114466
14442	120.350000	-0.829788	0.588986	-0.073229	-0.847869	0.598573	0.099325	-0.552787	0.703149	-0.246281	-0.776179	0.902623	-0.082527	-0.797624	0.913289	0.090821	-0.646388	1.196883	0.064457	-0.619990	1.212357	-0.035626	-0.629245	1.135130	0.064801				-0.280305	0.068676	0.184792	-0.264886	0.072170	-0.034568	-0.256183	0.079804	0.142869	-0.586066	0.710882	0.307693	-0.293057	0.557120	0.100281	-0.296221	0.541675	0.132711	0.300361	0.075398	-0.114477
14443	120.358333	-0.829622	0.589257	-0.073013	-0.847670	0.598764	0.099402	-0.552872	0.703114	-0.246459	-0.775884	0.902642	-0.082419	-0.797309	0.913606	0.090816	-0.646490	1.196925	0.063464	-0.620190	1.212384	-0.036349	-0.629121	1.135259	0.064194				-0.280302	0.068681	0.184805	-0.264894	0.072165	-0.034576	-0.256175	0.079807	0.142888	-0.586145	0.711364	0.307792	-0.293508	0.557478	0.100165	-0.296555	0.542161	0.132692	0.300352	0.075396	-0.114469
14444	120.366667	-0.829309	0.589487	-0.072809	-0.847438	0.598945	0.099499	-0.552905	0.703112	-0.246614	-0.775649	0.902731	-0.082394	-0.796948	0.913884	0.090838	-0.646590	1.197120	0.063049	-0.620398	1.212439	-0.037109	-0.629067	1.135445	0.063577				-0.280305	0.068679	0.184815	-0.264895	0.072173	-0.034596	-0.256168	0.079799	0.142902	-0.586254	0.711877	0.307921	-0.293840	0.558019	0.100076	-0.296922	0.542774	0.132613	0.300349	0.075393	-0.114467
14445	120.375000	-0.828942	0.589689	-0.072627	-0.847181	0.599150	0.099631	-0.552875	0.703115	-0.246726	-0.775383	0.902773	-0.082340	-0.796401	0.914106	0.090746	-0.646816	1.197314	0.062273	-0.620612	1.212610	-0.037931	-0.628993	1.135654	0.062826				-0.280287	0.068686	0.184825	-0.264888	0.072179	-0.034617	-0.256148	0.079806	0.142912	-0.586463	0.712404	0.308121	-0.294348	0.558754	0.099901	-0.297379	0.543756	0.132574	0.300351	0.075415	-0.114480
14446	120.383333	-0.828623	0.589835	-0.072544	-0.846877	0.599336	0.099757	-0.552804	0.703107	-0.246744	-0.775102	0.902808	-0.082252	-0.796020	0.914437	0.090743	-0.646951	1.197555	0.061443	-0.620841	1.212817	-0.038759	-0.628944	1.136012	0.062034				-0.280277	0.068680	0.184827	-0.264879	0.072188	-0.034629	-0.256132	0.079804	0.142917	-0.586783	0.712942	0.308375	-0.295019	0.559650	0.099602	-0.297900	0.545019	0.132472	0.300348	0.075411	-0.114473
14447	120.391667	-0.828228	0.590081	-0.072300	-0.846522	0.599521	0.099909	-0.552690	0.703143	-0.246862	-0.774780	0.902766	-0.082143	-0.795630	0.914736	0.090828	-0.646903	1.197796	0.060434	-0.621017	1.213092	-0.039675	-0.628927	1.136239	0.061178				-0.280261	0.068672	0.184836	-0.264876	0.072188	-0.034639	-0.256110	0.079796	0.142914	-0.587254	0.713484	0.308728	-0.295809	0.560912	0.099252	-0.298298	0.547013	0.132709	0.300344	0.075419	-0.114488
14448	120.400000	-0.827794	0.590330	-0.072053	-0.846149	0.599722	0.100091	-0.552547	0.703193	-0.246978	-0.774459	0.902712	-0.082036	-0.795103	0.914965	0.090797	-0.646981	1.198096	0.059359	-0.621210	1.213416	-0.040610	-0.628878	1.136609	0.060232				-0.280246	0.068657	0.184837	-0.264869	0.072185	-0.034643	-0.256089	0.079777	0.142913	-0.587853	0.714002	0.309139	-0.296900	0.562437	0.098847	-0.299188	0.549111	0.132219	0.300334	0.075407	-0.114493
14449	120.408333	-0.827382	0.590554	-0.071879	-0.845743	0.599942	0.100301	-0.552369	0.703217	-0.247017	-0.774205	0.902682	-0.081943	-0.794581	0.915259	0.090904	-0.647153	1.198472	0.058579	-0.621335	1.213761	-0.041657	-0.628792	1.136990	0.059220				-0.280220	0.068653	0.184836	-0.264862	0.072174	-0.034646	-0.256065	0.079758	0.142907	-0.588637	0.714542	0.309651	-0.297979	0.564432	0.098408	-0.299801	0.551576	0.132254	0.300338	0.075405	-0.114505
14450	120.416667	-0.826849	0.590778	-0.071635	-0.845280	0.600144	0.100494	-0.552176	0.703264	-0.247123	-0.773943	0.902659	-0.081844	-0.793963	0.915515	0.090922	-0.647223	1.198772	0.057466	-0.621397	1.214148	-0.042816	-0.628701	1.137279	0.058055				-0.280204	0.068628	0.184836	-0.264850	0.072150	-0.034640	-0.256052	0.079722	0.142901	-0.589561	0.715079	0.310224	-0.299187	0.566779	0.097989	-0.300656	0.554476	0.132098	0.300333	0.075391	-0.114515
14451	120.425000	-0.826362	0.590910	-0.071569	-0.844851	0.600380	0.100682	-0.551988	0.703303	-0.247187	-0.773717	0.902578	-0.081697	-0.793370	0.915840	0.091010	-0.647244	1.199090	0.056293	-0.621437	1.214461	-0.043961	-0.628653	1.137715	0.056944				-0.280181	0.068621	0.184838	-0.264831	0.072142	-0.034636	-0.256030	0.079696	0.142907	-0.590680	0.715677	0.310892	-0.300772	0.569599	0.097568	-0.301619	0.557851	0.131910	0.300332	0.075390	-0.114524
14452	120.433333	-0.825902	0.591334	-0.071259	-0.844268	0.600685	0.100788	-0.551811	0.703337	-0.247250	-0.773506	0.902508	-0.081554	-0.792690	0.916132	0.091132	-0.647220	1.199374	0.055047	-0.621416	1.214788	-0.045225	-0.628501	1.137988	0.055668				-0.280158	0.068605	0.184833	-0.264820	0.072134	-0.034635	-0.255999	0.079668	0.142911	-0.591941	0.716324	0.311624	-0.302391	0.572760	0.097148	-0.302735	0.561618	0.131735	0.300324	0.075386	-0.114532
14453	120.441667	-0.825583	0.591696	-0.071104	-0.843901	0.600956	0.101045	-0.551656	0.703371	-0.247304	-0.773287	0.902460	-0.081400	-0.791847	0.916371	0.091167	-0.647142	1.199626	0.053637	-0.621311	1.215107	-0.046586	-0.628341	1.138361	0.054345				-0.280140	0.068601	0.184845	-0.264804	0.072115	-0.034631	-0.255978	0.079645	0.142907	-0.593355	0.717044	0.312422	-0.304155	0.576395	0.096744	-0.304018	0.565872	0.131535	0.300321	0.075386	-0.114534
14454	120.450000	-0.825153	0.591957	-0.070991	-0.843389	0.601283	0.101197	-0.551529	0.703395	-0.247361	-0.773099	0.902380	-0.081232	-0.791265	0.916774	0.091290	-0.646900	1.199827	0.051898	-0.621123	1.215410	-0.048010	-0.628038	1.138600	0.052840				-0.280119	0.068602	0.184841	-0.264783	0.072117	-0.034632	-0.255945	0.079636	0.142906	-0.594897	0.717852	0.313293	-0.306059	0.580379	0.096343	-0.305370	0.570374	0.131343	0.300308	0.075397	-0.114539
14455	120.458333	-0.824909	0.592566	-0.070683	-0.842928	0.601697	0.101361	-0.551439	0.703423	-0.247429	-0.772949	0.902294	-0.081079	-0.790460	0.917111	0.091230	-0.646707	1.200125	0.050392	-0.620822	1.215710	-0.049537	-0.627743	1.138940	0.051356				-0.280099	0.068602	0.184842	-0.264764	0.072114	-0.034623	-0.255912	0.079622	0.142900	-0.596554	0.718768	0.314251	-0.308054	0.584880	0.096015	-0.306919	0.575279	0.131075	0.300310	0.075402	-0.114535
14456	120.466667	-0.824506	0.592985	-0.070468	-0.842470	0.602105	0.101501	-0.551385	0.703420	-0.247503	-0.772747	0.902233	-0.080965	-0.789635	0.917508	0.091213	-0.646368	1.200378	0.048746	-0.620422	1.216014	-0.051168	-0.627354	1.139279	0.049811				-0.280079	0.068588	0.184839	-0.264742	0.072115	-0.034623	-0.255886	0.079608	0.142892	-0.598285	0.719788	0.315281	-0.310170	0.589978	0.095729	-0.308561	0.580428	0.130780	0.300312	0.075416	-0.114543
14457	120.475000	-0.824198	0.593435	-0.070268	-0.841955	0.602585	0.101687	-0.551387	0.703400	-0.247589	-0.772551	0.902175	-0.080833	-0.788639	0.917861	0.091055	-0.646067	1.200760	0.047345	-0.619926	1.216265	-0.052819	-0.626858	1.139604	0.048121				-0.280060	0.068574	0.184839	-0.264714	0.072106	-0.034608	-0.255867	0.079585	0.142895	-0.600022	0.720948	0.316356	-0.312171	0.595376	0.095492	-0.310282	0.585943	0.130479	0.300309	0.075409	-0.114544
14458	120.483333	-0.823681	0.593610	-0.070242	-0.841496	0.603100	0.101864	-0.551432	0.703349	-0.247691	-0.772364	0.902114	-0.080744	-0.788059	0.918462	0.091067	-0.645554	1.201037	0.045579	-0.619311	1.216496	-0.054552	-0.626326	1.139920	0.046487				-0.280043	0.068562	0.184837	-0.264687	0.072096	-0.034590	-0.255843	0.079563	0.142892	-0.601725	0.722248	0.317491	-0.314149	0.601252	0.095282	-0.311896	0.591572	0.130280	0.300302	0.075401	-0.114546
14459	120.491667	-0.823538	0.594264	-0.069920	-0.841097	0.603784	0.102072	-0.551539	0.703263	-0.247815	-0.772139	0.902071	-0.080751	-0.787019	0.918962	0.090882	-0.644966	1.201338	0.043801	-0.618603	1.216669	-0.056344	-0.625673	1.140242	0.044804				-0.280025	0.068550	0.184834	-0.264665	0.072080	-0.034569	-0.255821	0.079540	0.142891	-0.603273	0.723721	0.318652	-0.315915	0.607556	0.095141	-0.313515	0.597463	0.129916	0.300298	0.075390	-0.114551
14460	120.500000	-0.823258	0.594720	-0.069721	-0.840556	0.604303	0.102226	-0.551696	0.703138	-0.247970	-0.771879	0.902068	-0.080783	-0.786212	0.919591	0.090620	-0.644231	1.201623	0.041932	-0.617789	1.216824	-0.058175	-0.624971	1.140565	0.043092				-0.280014	0.068545	0.184837	-0.264648	0.072077	-0.034550	-0.255798	0.079519	0.142885	-0.604629	0.725371	0.319827	-0.317447	0.614343	0.094944	-0.314878	0.603366	0.129576	0.300291	0.075385	-0.114554
14461	120.508333	-0.822991	0.595122	-0.069579	-0.840091	0.604971	0.102413	-0.551912	0.702939	-0.248110	-0.771560	0.902053	-0.080899	-0.785290	0.920268	0.090338	-0.643305	1.201877	0.039789	-0.616858	1.216921	-0.060059	-0.624089	1.140828	0.041318				-0.280002	0.068531	0.184836	-0.264620	0.072058	-0.034519	-0.255788	0.079500	0.142889	-0.605663	0.727310	0.321012	-0.318708	0.621439	0.094819	-0.315993	0.609493	0.129166	0.300197	0.075191	-0.114465
14462	120.516667	-0.822776	0.595547	-0.069428	-0.839703	0.605672	0.102562	-0.552169	0.702683	-0.248268	-0.771242	0.902033	-0.081074	-0.784413	0.920953	0.089955	-0.642465	1.202313	0.038169	-0.615834	1.216983	-0.061956	-0.623201	1.141163	0.039593				-0.279993	0.068529	0.184836	-0.264602	0.072050	-0.034500	-0.255785	0.079486	0.142891	-0.606373	0.729532	0.322183	-0.319654	0.628848	0.094732	-0.316860	0.615808	0.128606	0.300108	0.075004	-0.114380
14463	120.525000	-0.822578	0.595912	-0.069330	-0.839535	0.606554	0.102727	-0.552485	0.702322	-0.248489	-0.770835	0.902062	-0.081300	-0.783520	0.921576	0.089464	-0.641517	1.202697	0.036222	-0.614737	1.217017	-0.063874	-0.622285	1.141613	0.037946				-0.279986	0.068532	0.184837	-0.264588	0.072040	-0.034471	-0.255775	0.079494	0.142891	-0.606680	0.732107	0.323346	-0.320196	0.636603	0.094742	-0.317392	0.622128	0.128032	0.300110	0.075012	-0.114390
14464	120.533333	-0.822293	0.596085	-0.069373	-0.838998	0.607119	0.102795	-0.552831	0.701861	-0.248708	-0.770349	0.902110	-0.081616	-0.782460	0.922114	0.088883	-0.640440	1.203157	0.034311	-0.613565	1.217035	-0.065867	-0.621313	1.142026	0.036319				-0.279987	0.068542	0.184839	-0.264584	0.072024	-0.034434	-0.255780	0.079500	0.142889	-0.606611	0.734866	0.324499	-0.320301	0.644619	0.094819	-0.317609	0.628522	0.127385	0.300105	0.075019	-0.114392
14465	120.541667	-0.822266	0.596589	-0.069262	-0.838801	0.607892	0.102852	-0.553216	0.701278	-0.248995	-0.769838	0.902116	-0.082038	-0.781898	0.922978	0.088236	-0.639148	1.203583	0.032344	-0.612326	1.216986	-0.067916	-0.620281	1.142379	0.034497				-0.280000	0.068538	0.184840	-0.264580	0.072019	-0.034400	-0.255793	0.079513	0.142884	-0.606056	0.737744	0.325656	-0.319871	0.652880	0.095013	-0.317505	0.634946	0.126653	0.300103	0.075020	-0.114387
14466	120.550000	-0.822110	0.596957	-0.069178	-0.838620	0.608626	0.102857	-0.553609	0.700606	-0.249368	-0.769260	0.902151	-0.082558	-0.781088	0.923618	0.087543	-0.637990	1.204031	0.030349	-0.611120	1.216856	-0.069946	-0.619303	1.142807	0.032768				-0.280008	0.068541	0.184840	-0.264582	0.072000	-0.034360	-0.255817	0.079511	0.142883	-0.605077	0.740639	0.326827	-0.318885	0.661354	0.095201	-0.316934	0.641725	0.125855	0.300105	0.075029	-0.114387
14467	120.558333	-0.822003	0.597289	-0.069207	-0.838379	0.609264	0.102796	-0.553997	0.699774	-0.249664	-0.768623	0.902197	-0.083129	-0.780369	0.924303	0.086794	-0.636830	1.204415	0.028270	-0.609913	1.216642	-0.072122	-0.618308	1.143147	0.031081				-0.280029	0.068539	0.184836	-0.264593	0.071989	-0.034323	-0.255845	0.079525	0.142874	-0.603521	0.743472	0.328007	-0.317236	0.669999	0.095476	-0.315789	0.648531	0.124919	0.300102	0.075031	-0.114390
14468	120.566667	-0.821874	0.597619	-0.069298	-0.838155	0.609828	0.102660	-0.554347	0.698849	-0.250003	-0.767917	0.902222	-0.083806	-0.779536	0.924905	0.085886	-0.635690	1.204730	0.026117	-0.608793	1.216292	-0.074324	-0.617325	1.143438	0.029303				-0.280054	0.068546	0.184834	-0.264604	0.071974	-0.034283	-0.255884	0.079536	0.142873	-0.601461	0.746250	0.329176	-0.314937	0.678820	0.095738	-0.313904	0.655765	0.124081	0.300097	0.075025	-0.114391
14469	120.575000	-0.821727	0.597918	-0.069451	-0.837953	0.610357	0.102459	-0.554652	0.697849	-0.250446	-0.767134	0.902247	-0.084547	-0.778719	0.925552	0.084989	-0.634615	1.204922	0.023881	-0.607755	1.215822	-0.076647	-0.616313	1.143644	0.027413				-0.280084	0.068554	0.184837	-0.264612	0.071969	-0.034243	-0.255925	0.079558	0.142886	-0.598740	0.748914	0.330316	-0.312032	0.687648	0.096070	-0.311198	0.663289	0.123282	0.300093	0.075032	-0.114392
14470	120.583333	-0.821602	0.598211	-0.069625	-0.837781	0.610854	0.102190	-0.554883	0.696787	-0.250888	-0.766308	0.902230	-0.085354	-0.778063	0.926235	0.084211	-0.633629	1.205067	0.021621	-0.606824	1.215205	-0.078980	-0.615350	1.143829	0.025618				-0.280111	0.068571	0.184847	-0.264627	0.071965	-0.034206	-0.255970	0.079588	0.142893	-0.595469	0.751489	0.331423	-0.308570	0.696548	0.096368	-0.307830	0.671057	0.122465	0.300096	0.075037	-0.114399
14471	120.591667	-0.821440	0.598447	-0.069890	-0.837655	0.611319	0.101849	-0.555024	0.695638	-0.251232	-0.765421	0.902208	-0.086173	-0.777250	0.926826	0.083228	-0.632816	1.205143	0.019286	-0.606007	1.214477	-0.081411	-0.614406	1.143959	0.023774				-0.280147	0.068576	0.184855	-0.264642	0.071955	-0.034186	-0.256011	0.079627	0.142910	-0.591498	0.753952	0.332428	-0.304366	0.705472	0.096629	-0.303572	0.679014	0.121726	0.300095	0.075046	-0.114400
14472	120.600000	-0.821242	0.598642	-0.070183	-0.837569	0.611787	0.101498	-0.555083	0.694546	-0.251758	-0.764508	0.902164	-0.087029	-0.776575	0.927466	0.082345	-0.631958	1.205187	0.016942	-0.605316	1.213639	-0.083812	-0.613481	1.144082	0.021962				-0.280186	0.068595	0.184883	-0.264658	0.071952	-0.034159	-0.256052	0.079676	0.142943	-0.586973	0.756339	0.333333	-0.299612	0.714374	0.096867	-0.298623	0.687115	0.121053	0.300089	0.075051	-0.114402
14473	120.608333	-0.821007	0.598865	-0.070408	-0.837519	0.612203	0.101087	-0.555009	0.693396	-0.252121	-0.763595	0.902019	-0.087920	-0.775908	0.928001	0.081493	-0.631106	1.205114	0.014324	-0.604732	1.212750	-0.086259	-0.612648	1.144208	0.020189				-0.280216	0.068609	0.184906	-0.264674	0.071944	-0.034153	-0.256094	0.079736	0.142984	-0.581778	0.758658	0.334079	-0.294186	0.723184	0.097008	-0.292819	0.695373	0.120513	0.300092	0.075067	-0.114409
14474	120.616667	-0.820773	0.598988	-0.070751	-0.837482	0.612591	0.100664	-0.554850	0.692303	-0.252627	-0.762627	0.901929	-0.088821	-0.774986	0.928407	0.080503	-0.630401	1.205140	0.011942	-0.604259	1.211860	-0.088745	-0.611906	1.144339	0.018365				-0.280248	0.068616	0.184937	-0.264692	0.071933	-0.034154	-0.256124	0.079792	0.143025	-0.576132	0.760971	0.334714	-0.288271	0.731903	0.097106	-0.286326	0.703697	0.120044	0.300084	0.075075	-0.114400
14475	120.625000	-0.820497	0.599169	-0.071042	-0.837450	0.612958	0.100230	-0.554557	0.691189	-0.252970	-0.761636	0.901778	-0.089751	-0.774422	0.928906	0.079675	-0.629839	1.205199	0.009617	-0.603880	1.210921	-0.091188	-0.611231	1.144463	0.016582				-0.280270	0.068618	0.184975	-0.264712	0.071917	-0.034145	-0.256157	0.079842	0.143089	-0.569947	0.763287	0.335142	-0.281884	0.740430	0.097158	-0.279078	0.712036	0.119663	0.300089	0.075070	-0.114409
14476	120.633333	-0.820269	0.599345	-0.071347	-0.837401	0.613325	0.099803	-0.554180	0.690184	-0.253483	-0.760653	0.901601	-0.090685	-0.773766	0.929342	0.078837	-0.629409	1.205278	0.007517	-0.603567	1.209983	-0.093643	-0.610537	1.144506	0.014833				-0.280292	0.068612	0.185024	-0.264731	0.071919	-0.034123	-0.256175	0.079896	0.143159	-0.563356	0.765651	0.335404	-0.275075	0.748667	0.097159	-0.271271	0.720166	0.119368	0.300089	0.075076	-0.114421
14477	120.641667	-0.820044	0.599511	-0.071673	-0.837338	0.613660	0.099374	-0.553659	0.689194	-0.253869	-0.759761	0.901420	-0.091581	-0.773111	0.929681	0.078132	-0.629003	1.205320	0.005190	-0.603345	1.209089	-0.096140	-0.610018	1.144650	0.013012				-0.280294	0.068618	0.185065	-0.264742	0.071915	-0.034128	-0.256183	0.079948	0.143236	-0.556326	0.768128	0.335483	-0.267718	0.756391	0.097109	-0.262846	0.727968	0.119141	0.300090	0.075071	-0.114428
14478	120.650000	-0.819825	0.599687	-0.071977	-0.837247	0.613944	0.098954	-0.553055	0.688304	-0.254335	-0.758828	0.901246	-0.092472	-0.772407	0.929992	0.077408	-0.628637	1.205257	0.002806	-0.603158	1.208189	-0.098581	-0.609485	1.144690	0.011098				-0.280301	0.068628	0.185112	-0.264751	0.071912	-0.034138	-0.256180	0.080011	0.143316	-0.548951	0.770718	0.335384	-0.259937	0.763605	0.097032	-0.253898	0.735439	0.119041	0.300091	0.075074	-0.114438
14479	120.658333	-0.819514	0.599797	-0.072249	-0.837094	0.614200	0.098569	-0.552313	0.687455	-0.254664	-0.758011	0.901055	-0.093274	-0.771770	0.930341	0.076705	-0.628343	1.205204	0.000468	-0.603001	1.207315	-0.100962	-0.609090	1.144781	0.009274				-0.280304	0.068627	0.185164	-0.264757	0.071903	-0.034127	-0.256183	0.080070	0.143394	-0.541214	0.773466	0.335078	-0.251624	0.770049	0.096914	-0.244574	0.742175	0.118942	0.300095	0.075071	-0.114450
14480	120.666667	-0.819205	0.599871	-0.072518	-0.836943	0.614424	0.098229	-0.551520	0.686745	-0.255187	-0.757273	0.900865	-0.094015	-0.771092	0.930562	0.076172	-0.628031	1.205097	-0.001855	-0.602943	1.206493	-0.103314	-0.608770	1.144826	0.007476				-0.280304	0.068629	0.185216	-0.264752	0.071910	-0.034130	-0.256178	0.080140	0.143477	-0.533218	0.776353	0.334580	-0.242882	0.775840	0.096788	-0.234883	0.748305	0.118863	0.300091	0.075082	-0.114457
14481	120.675000	-0.818917	0.599959	-0.072749	-0.836758	0.614609	0.097942	-0.550640	0.686068	-0.255551	-0.756604	0.900635	-0.094710	-0.770308	0.930779	0.075684	-0.627859	1.204969	-0.004251	-0.602762	1.205740	-0.105632	-0.608542	1.144905	0.005769				-0.280303	0.068644	0.185277	-0.264752	0.071916	-0.034136	-0.256170	0.080198	0.143547	-0.524953	0.779427	0.333872	-0.233584	0.780804	0.096622	-0.224703	0.753644	0.118820	0.300087	0.075091	-0.114459
14482	120.683333	-0.818544	0.600058	-0.072900	-0.836539	0.614775	0.097692	-0.549713	0.685458	-0.255920	-0.756015	0.900406	-0.095329	-0.769650	0.931053	0.075315	-0.627710	1.204801	-0.006584	-0.602716	1.205054	-0.107822	-0.608082	1.144797	0.003706				-0.280295	0.068642	0.185328	-0.264753	0.071916	-0.034136	-0.256156	0.080266	0.143623	-0.516484	0.782643	0.332949	-0.223957	0.784990	0.096448	-0.214224	0.758309	0.118772	0.300097	0.075097	-0.114486
14483	120.691667	-0.818153	0.600099	-0.073098	-0.836238	0.614909	0.097497	-0.548777	0.684967	-0.256398	-0.755522	0.900196	-0.095845	-0.768938	0.931309	0.075033	-0.627609	1.204678	-0.008687	-0.602705	1.204469	-0.109910	-0.608073	1.144876	0.002109				-0.280286	0.068649	0.185376	-0.264754	0.071906	-0.034135	-0.256139	0.080320	0.143692	-0.507798	0.786062	0.331770	-0.213938	0.788282	0.096206	-0.203487	0.762102	0.118754	0.300097	0.075105	-0.114495
14484	120.700000	-0.817768	0.600167	-0.073215	-0.835945	0.615078	0.097357	-0.547834	0.684465	-0.256717	-0.755163	0.899917	-0.096279	-0.768144	0.931526	0.074795	-0.627545	1.204602	-0.010647	-0.602667	1.204009	-0.111958	-0.607849	1.144867	0.000365				-0.280280	0.068644	0.185416	-0.264751	0.071894	-0.034136	-0.256127	0.080356	0.143753	-0.498984	0.789626	0.330352	-0.203663	0.790886	0.095912	-0.192547	0.765239	0.118744	0.300088	0.075127	-0.114495
14485	120.708333	-0.817304	0.600260	-0.073204	-0.835646	0.615262	0.097276	-0.546923	0.684030	-0.257102	-0.754817	0.899706	-0.096627	-0.767286	0.931739	0.074655	-0.627548	1.204579	-0.012254	-0.602668	1.203588	-0.113838	-0.607607	1.144822	-0.001320				-0.280270	0.068639	0.185447	-0.264756	0.071879	-0.034142	-0.256118	0.080376	0.143804	-0.490055	0.793345	0.328572	-0.193109	0.792681	0.095555	-0.181396	0.767681	0.118774	0.300085	0.075119	-0.114513
14486	120.716667	-0.816921	0.600327	-0.073244	-0.835294	0.615481	0.097252	-0.546060	0.683686	-0.257560	-0.754608	0.899485	-0.096926	-0.766472	0.932002	0.074670	-0.627348	1.204368	-0.014318	-0.602666	1.203269	-0.115631	-0.607405	1.144774	-0.002971				-0.280250	0.068626	0.185461	-0.264761	0.071859	-0.034144	-0.256104	0.080381	0.143846	-0.481079	0.797191	0.326515	-0.182566	0.793714	0.095077	-0.170250	0.769474	0.118791	0.300091	0.075115	-0.114526
14487	120.725000	-0.816441	0.600444	-0.073148	-0.834855	0.615690	0.097267	-0.545252	0.683329	-0.257883	-0.754449	0.899255	-0.097098	-0.765577	0.932294	0.074701	-0.627248	1.204343	-0.015969	-0.602655	1.203093	-0.117332	-0.607241	1.144795	-0.004566				-0.280245	0.068624	0.185481	-0.264752	0.071861	-0.034133	-0.256088	0.080370	0.143872	-0.472099	0.801124	0.324064	-0.171865	0.793989	0.094529	-0.159039	0.770593	0.118798	0.300081	0.075126	-0.114541
14488	120.733333	-0.816013	0.600487	-0.073093	-0.834482	0.615947	0.097346	-0.544513	0.683023	-0.258283	-0.754392	0.899032	-0.097210	-0.764640	0.932608	0.074875	-0.627082	1.204276	-0.017585	-0.602625	1.203004	-0.118963	-0.606993	1.144790	-0.006075				-0.280227	0.068608	0.185482	-0.264750	0.071849	-0.034125	-0.256070	0.080358	0.143883	-0.463153	0.805106	0.321333	-0.161130	0.793670	0.093909	-0.147889	0.771149	0.118846	0.300075	0.075143	-0.114551
14489	120.741667	-0.815673	0.600617	-0.072974	-0.834042	0.616244	0.097470	-0.543881	0.682750	-0.258585	-0.754353	0.898868	-0.097249	-0.763591	0.932896	0.075056	-0.626948	1.204351	-0.018895	-0.602598	1.202951	-0.120447	-0.606746	1.144776	-0.007580				-0.280210	0.068596	0.185473	-0.264742	0.071833	-0.034124	-0.256046	0.080322	0.143871	-0.454291	0.809072	0.318277	-0.150399	0.792669	0.093155	-0.136912	0.771094	0.118798	0.300071	0.075142	-0.114562
14490	120.750000	-0.815183	0.600702	-0.072806	-0.833599	0.616553	0.097644	-0.543343	0.682518	-0.258934	-0.754369	0.898717	-0.097233	-0.762675	0.933361	0.075290	-0.626755	1.204391	-0.020143	-0.602547	1.202986	-0.121895	-0.606496	1.144827	-0.009006				-0.280191	0.068591	0.185463	-0.264734	0.071828	-0.034111	-0.256019	0.080284	0.143857	-0.445517	0.813003	0.315047	-0.139786	0.791171	0.092346	-0.126086	0.770624	0.118712	0.300073	0.075142	-0.114574
14491	120.758333	-0.814834	0.600818	-0.072676	-0.833188	0.616917	0.097879	-0.542936	0.682291	-0.259208	-0.754444	0.898585	-0.097145	-0.761491	0.933659	0.075650	-0.626416	1.204380	-0.021483	-0.602446	1.203062	-0.123253	-0.606159	1.144806	-0.010394				-0.280174	0.068574	0.185442	-0.264720	0.071809	-0.034090	-0.255989	0.080239	0.143833	-0.436888	0.816846	0.311671	-0.129303	0.789169	0.091523	-0.115488	0.769671	0.118620	0.300066	0.075164	-0.114577
14492	120.766667	-0.814435	0.600938	-0.072459	-0.832744	0.617288	0.098145	-0.542646	0.682082	-0.259437	-0.754557	0.898492	-0.097013	-0.760173	0.933953	0.076003	-0.625997	1.204276	-0.023032	-0.602318	1.203182	-0.124605	-0.605762	1.144763	-0.011830				-0.280147	0.068555	0.185410	-0.264710	0.071802	-0.034075	-0.255966	0.080175	0.143795	-0.428352	0.820645	0.308236	-0.118945	0.786801	0.090682	-0.105078	0.768339	0.118472	0.300066	0.075168	-0.114575
14493	120.775000	-0.814073	0.601115	-0.072243	-0.832324	0.617691	0.098436	-0.542514	0.681872	-0.259561	-0.754693	0.898446	-0.096783	-0.758988	0.934380	0.076545	-0.625650	1.204332	-0.023929	-0.602149	1.203306	-0.125883	-0.605351	1.144680	-0.013174				-0.280132	0.068541	0.185377	-0.264700	0.071775	-0.034062	-0.255928	0.080123	0.143763	-0.419930	0.824424	0.304714	-0.108782	0.784139	0.089938	-0.094947	0.766630	0.118346	0.300075	0.075174	-0.114584
14494	120.783333	-0.813674	0.601300	-0.072024	-0.831966	0.618136	0.098761	-0.542505	0.681695	-0.259708	-0.754866	0.898440	-0.096492	-0.757646	0.934725	0.077121	-0.625152	1.204262	-0.025151	-0.602035	1.203450	-0.127144	-0.604798	1.144553	-0.014556				-0.280112	0.068521	0.185343	-0.264692	0.071769	-0.034054	-0.255901	0.080063	0.143723	-0.411588	0.828201	0.301086	-0.098839	0.781316	0.089286	-0.085030	0.764670	0.118236	0.300071	0.075184	-0.114590
14495	120.791667	-0.813570	0.601541	-0.071811	-0.831535	0.618590	0.099114	-0.542663	0.681531	-0.259806	-0.755118	0.898461	-0.096191	-0.756174	0.935145	0.077751	-0.624545	1.204123	-0.026345	-0.601741	1.203581	-0.128406	-0.604207	1.144411	-0.015966				-0.280088	0.068505	0.185300	-0.264691	0.071759	-0.034039	-0.255875	0.080010	0.143686	-0.403397	0.831998	0.297316	-0.089254	0.778412	0.088823	-0.075391	0.762501	0.118170	0.300072	0.075202	-0.114585
14496	120.800000	-0.813409	0.601817	-0.071496	-0.831190	0.619076	0.099484	-0.542952	0.681355	-0.259854	-0.755300	0.898588	-0.095788	-0.754571	0.935516	0.078370	-0.623904	1.203990	-0.027501	-0.601396	1.203685	-0.129690	-0.603557	1.144229	-0.017387				-0.280066	0.068492	0.185251	-0.264687	0.071747	-0.034032	-0.255850	0.079955	0.143651	-0.395339	0.835794	0.293440	-0.079988	0.775511	0.088499	-0.066052	0.760162	0.118110	0.300081	0.075189	-0.114594
14497	120.808333	-0.813181	0.602000	-0.071275	-0.830797	0.619589	0.099895	-0.543379	0.681182	-0.259858	-0.755466	0.898668	-0.095298	-0.752940	0.935954	0.079027	-0.623128	1.203802	-0.028756	-0.600950	1.203747	-0.130963	-0.602832	1.144032	-0.018806				-0.280051	0.068475	0.185220	-0.264689	0.071743	-0.034026	-0.255826	0.079914	0.143606	-0.387483	0.839554	0.289421	-0.071145	0.772640	0.088334	-0.057146	0.757876	0.118231	0.300073	0.075193	-0.114590
14498	120.816667	-0.813035	0.602261	-0.070917	-0.830381	0.620101	0.100324	-0.543930	0.680980	-0.259827	-0.755785	0.898836	-0.094818	-0.751193	0.936442	0.079716	-0.622322	1.203598	-0.029986	-0.600427	1.203808	-0.132286	-0.602267	1.143846	-0.020333				-0.280036	0.068456	0.185181	-0.264686	0.071751	-0.034021	-0.255804	0.079864	0.143561	-0.379810	0.843271	0.285314	-0.062647	0.769885	0.088254	-0.048555	0.755667	0.118384	0.300069	0.075212	-0.114592
14499	120.825000	-0.812955	0.602551	-0.070560	-0.830043	0.620674	0.100793	-0.544599	0.680764	-0.259751	-0.755996	0.898964	-0.094199	-0.749322	0.936826	0.080465	-0.621399	1.203358	-0.031340	-0.599801	1.203830	-0.133671	-0.601205	1.143478	-0.021852				-0.280017	0.068446	0.185155	-0.264696	0.071748	-0.034018	-0.255783	0.079835	0.143518	-0.372395	0.846891	0.281170	-0.054584	0.767277	0.088247	-0.040427	0.753572	0.118590	0.300067	0.075217	-0.114584
14500	120.833333	-0.812892	0.602817	-0.070199	-0.829706	0.621266	0.101281	-0.545362	0.680531	-0.259641	-0.756129	0.899130	-0.093541	-0.747392	0.937247	0.081125	-0.620407	1.203097	-0.032718	-0.599129	1.203790	-0.135114	-0.600270	1.143194	-0.023468				-0.279992	0.068428	0.185121	-0.264704	0.071752	-0.034008	-0.255749	0.079802	0.143484	-0.365186	0.850423	0.276945	-0.046871	0.764776	0.088234	-0.032655	0.751703	0.118810	0.300061	0.075219	-0.114579
14501	120.841667	-0.812909	0.603130	-0.069780	-0.829309	0.621865	0.101813	-0.546201	0.680268	-0.259519	-0.756422	0.899366	-0.092916	-0.745478	0.937752	0.081798	-0.619291	1.202823	-0.034182	-0.598310	1.203738	-0.136616	-0.599255	1.142815	-0.025155				-0.279976	0.068421	0.185121	-0.264707	0.071754	-0.034006	-0.255730	0.079776	0.143455	-0.358314	0.853815	0.272839	-0.039579	0.762345	0.088134	-0.025323	0.749973	0.118995	0.300065	0.075210	-0.114576
14502	120.850000	-0.812907	0.603386	-0.069378	-0.828966	0.622505	0.102359	-0.547107	0.679992	-0.259383	-0.756559	0.899513	-0.092236	-0.743586	0.938254	0.082549	-0.618097	1.202513	-0.035720	-0.597446	1.203586	-0.138234	-0.598178	1.142445	-0.026888				-0.279962	0.068415	0.185111	-0.264709	0.071759	-0.033998	-0.255712	0.079741	0.143427	-0.351705	0.857076	0.268757	-0.032631	0.759990	0.087962	-0.018344	0.748384	0.119130	0.300063	0.075224	-0.114568
14503	120.858333	-0.812989	0.603638	-0.068945	-0.828599	0.623135	0.102887	-0.548042	0.679686	-0.259268	-0.756731	0.899774	-0.091544	-0.741509	0.938719	0.083072	-0.616805	1.202187	-0.037270	-0.596431	1.203375	-0.139885	-0.596979	1.142092	-0.028542				-0.279939	0.068399	0.185091	-0.264727	0.071755	-0.034003	-0.255695	0.079707	0.143408	-0.345427	0.860301	0.264836	-0.026080	0.757701	0.087681	-0.011772	0.746979	0.119156	0.300061	0.075211	-0.114564
14504	120.866667	-0.813022	0.603925	-0.068471	-0.828238	0.623806	0.103438	-0.549012	0.679373	-0.259171	-0.756855	0.900013	-0.090855	-0.739475	0.939196	0.083584	-0.615474	1.201850	-0.038899	-0.595376	1.203049	-0.141516	-0.595828	1.141702	-0.030411				-0.279925	0.068387	0.185075	-0.264740	0.071759	-0.033993	-0.255673	0.079668	0.143384	-0.339411	0.863388	0.260973	-0.019791	0.755436	0.087300	-0.005487	0.745676	0.119079	0.300055	0.075210	-0.114570
14505	120.875000	-0.813118	0.604187	-0.067986	-0.827876	0.624492	0.103984	-0.549980	0.679046	-0.259129	-0.756950	0.900271	-0.090231	-0.737375	0.939710	0.084016	-0.613997	1.201400	-0.040659	-0.594270	1.202617	-0.143366	-0.594470	1.141241	-0.032184				-0.279918	0.068379	0.185048	-0.264751	0.071750	-0.033986	-0.255661	0.079635	0.143367	-0.333727	0.866102	0.257017	-0.013814	0.753214	0.086826	0.000481	0.744509	0.118908	0.300045	0.075224	-0.114573
14506	120.883333	-0.813288	0.604450	-0.067558	-0.827516	0.625224	0.104544	-0.550980	0.678678	-0.259040	-0.757018	0.900531	-0.089634	-0.735460	0.940333	0.084530	-0.612481	1.200964	-0.042462	-0.593096	1.202148	-0.145177	-0.593010	1.140767	-0.034041				-0.279903	0.068368	0.185038	-0.264762	0.071753	-0.033979	-0.255651	0.079597	0.143342	-0.328272	0.868529	0.253020	-0.008072	0.751022	0.086291	0.006203	0.743378	0.118674	0.300040	0.075221	-0.114574
14507	120.891667	-0.813405	0.604698	-0.067056	-0.827065	0.625912	0.105063	-0.551978	0.678273	-0.259016	-0.757022	0.900802	-0.089086	-0.733338	0.940762	0.084708	-0.610810	1.200512	-0.044541	-0.591853	1.201579	-0.147092	-0.591465	1.140350	-0.035891				-0.279894	0.068359	0.185025	-0.264772	0.071745	-0.033980	-0.255638	0.079556	0.143319	-0.323159	0.871004	0.249361	-0.002633	0.748879	0.085778	0.011612	0.742260	0.118382	0.300040	0.075214	-0.114573
14508	120.900000	-0.813464	0.604955	-0.066596	-0.826684	0.626670	0.105574	-0.552980	0.677863	-0.259015	-0.756980	0.901077	-0.088608	-0.731270	0.941272	0.084875	-0.609204	1.200239	-0.046290	-0.590570	1.200985	-0.149031	-0.589908	1.139929	-0.037743				-0.279884	0.068346	0.185007	-0.264789	0.071741	-0.033986	-0.255623	0.079518	0.143298	-0.318256	0.873231	0.245731	0.002538	0.746784	0.085283	0.016763	0.741121	0.118093	0.300038	0.075220	-0.114570
14509	120.908333	-0.813614	0.605235	-0.066188	-0.826257	0.627410	0.106051	-0.553975	0.677433	-0.259070	-0.756798	0.901401	-0.088181	-0.729242	0.941745	0.085024	-0.607429	1.199858	-0.048401	-0.589203	1.200393	-0.151072	-0.588297	1.139575	-0.039653				-0.279873	0.068328	0.184992	-0.264796	0.071740	-0.033984	-0.255614	0.079482	0.143271	-0.313627	0.875400	0.242348	0.007379	0.744769	0.084858	0.021590	0.740005	0.117826	0.300034	0.075214	-0.114573
14510	120.916667	-0.813716	0.605530	-0.065765	-0.825821	0.628161	0.106499	-0.554962	0.676980	-0.259156	-0.756630	0.901723	-0.087830	-0.727431	0.942363	0.085140	-0.605629	1.199609	-0.050378	-0.587806	1.199797	-0.153159	-0.586721	1.139252	-0.041550				-0.279866	0.068321	0.184976	-0.264806	0.071750	-0.033991	-0.255603	0.079446	0.143251	-0.309190	0.877500	0.239135	0.011960	0.742838	0.084446	0.026155	0.738900	0.117561	0.300041	0.075210	-0.114568
14511	120.925000	-0.813777	0.605850	-0.065371	-0.825711	0.629089	0.107070	-0.555910	0.676519	-0.259290	-0.756327	0.902032	-0.087586	-0.725310	0.942710	0.084996	-0.603763	1.199408	-0.052431	-0.586379	1.199173	-0.155265	-0.585030	1.139025	-0.043460				-0.279854	0.068313	0.184964	-0.264813	0.071755	-0.034006	-0.255588	0.079421	0.143225	-0.304962	0.879579	0.236122	0.016204	0.741046	0.084027	0.030407	0.737832	0.117237	0.300038	0.075191	-0.114562
14512	120.933333	-0.813698	0.606089	-0.065028	-0.825217	0.629894	0.107454	-0.556827	0.676061	-0.259469	-0.755966	0.902338	-0.087394	-0.723560	0.943418	0.084956	-0.601846	1.199226	-0.054550	-0.584908	1.198549	-0.157418	-0.583356	1.138733	-0.045438				-0.279844	0.068315	0.184939	-0.264828	0.071764	-0.034031	-0.255576	0.079402	0.143203	-0.300943	0.881600	0.233226	0.020169	0.739323	0.083569	0.034391	0.736817	0.116844	0.300033	0.075169	-0.114551
14513	120.941667	-0.813709	0.606446	-0.064704	-0.824579	0.630520	0.107639	-0.557720	0.675625	-0.259803	-0.755576	0.902662	-0.087308	-0.721801	0.944039	0.084793	-0.599891	1.199058	-0.056664	-0.583423	1.197899	-0.159595	-0.581676	1.138535	-0.047326				-0.279833	0.068305	0.184921	-0.264831	0.071777	-0.034034	-0.255564	0.079368	0.143179	-0.297133	0.883617	0.230504	0.023816	0.737676	0.083077	0.038103	0.735847	0.116384	0.300025	0.075171	-0.114527
14514	120.950000	-0.814077	0.606984	-0.064427	-0.824502	0.631442	0.108090	-0.558524	0.675139	-0.259989	-0.755114	0.902951	-0.087288	-0.719800	0.944354	0.084301	-0.597959	1.198980	-0.058689	-0.581932	1.197215	-0.161808	-0.579937	1.138373	-0.049260				-0.279821	0.068303	0.184899	-0.264839	0.071786	-0.034057	-0.255555	0.079352	0.143159	-0.293485	0.885625	0.227901	0.027252	0.736189	0.082636	0.041609	0.734916	0.115932	0.300032	0.075156	-0.114507
14515	120.958333	-0.814265	0.607513	-0.064178	-0.824273	0.632349	0.108459	-0.559284	0.674658	-0.260356	-0.754605	0.903233	-0.087379	-0.718111	0.944952	0.084025	-0.595985	1.198833	-0.060855	-0.580452	1.196523	-0.164019	-0.578222	1.138151	-0.051205				-0.279806	0.068296	0.184885	-0.264843	0.071796	-0.034067	-0.255537	0.079325	0.143134	-0.290020	0.887639	0.225450	0.030419	0.734933	0.082207	0.044860	0.734049	0.115477	0.300029	0.075145	-0.114499
14516	120.966667	-0.814263	0.607782	-0.063991	-0.823824	0.633098	0.108649	-0.559976	0.674224	-0.260873	-0.754170	0.903597	-0.087516	-0.716373	0.945540	0.083537	-0.593994	1.198634	-0.063075	-0.578958	1.195795	-0.166262	-0.576660	1.137958	-0.053209				-0.279795	0.068293	0.184876	-0.264848	0.071800	-0.034084	-0.255521	0.079299	0.143116	-0.286712	0.889647	0.223125	0.033279	0.733735	0.081696	0.047867	0.733233	0.114914	0.300023	0.075154	-0.114481
14517	120.975000	-0.813987	0.608113	-0.063855	-0.823534	0.633947	0.108904	-0.560552	0.673722	-0.261368	-0.753565	0.903846	-0.087807	-0.714715	0.946031	0.082963	-0.592089	1.198443	-0.065256	-0.577472	1.195035	-0.168535	-0.574980	1.137707	-0.055231				-0.279787	0.068284	0.184867	-0.264851	0.071813	-0.034099	-0.255513	0.079270	0.143088	-0.283576	0.891653	0.220950	0.035740	0.732511	0.081051	0.050574	0.732498	0.114170	0.300022	0.075148	-0.114495
14518	120.983333	-0.813871	0.608454	-0.063757	-0.822847	0.634549	0.108860	-0.561039	0.673182	-0.261882	-0.752867	0.904066	-0.088172	-0.712930	0.946481	0.082221	-0.590198	1.198251	-0.067366	-0.576008	1.194314	-0.170860	-0.573115	1.137333	-0.057296				-0.279770	0.068273	0.184856	-0.264850	0.071826	-0.034113	-0.255498	0.079243	0.143056	-0.280586	0.893631	0.218882	0.037915	0.731247	0.080288	0.053021	0.731785	0.113292	0.300028	0.075140	-0.114515
14519	120.991667	-0.813769	0.608794	-0.063740	-0.822593	0.635420	0.108992	-0.561432	0.672620	-0.262463	-0.752102	0.904296	-0.088629	-0.711479	0.947125	0.081585	-0.588351	1.197943	-0.069660	-0.574594	1.193466	-0.173116	-0.571495	1.137045	-0.059371				-0.279758	0.068264	0.184844	-0.264857	0.071827	-0.034144	-0.255485	0.079207	0.143037	-0.277767	0.895614	0.216938	0.039765	0.730002	0.079424	0.055184	0.731120	0.112274	0.300034	0.075158	-0.114551
14520	121.000000	-0.813639	0.609194	-0.063735	-0.822107	0.636127	0.108919	-0.561756	0.672034	-0.263182	-0.751278	0.904452	-0.089178	-0.709878	0.947610	0.080717	-0.586514	1.197589	-0.071990	-0.573178	1.192600	-0.175433	-0.570001	1.136750	-0.061357				-0.279748	0.068258	0.184833	-0.264852	0.071850	-0.034145	-0.255475	0.079172	0.143020	-0.275048	0.897548	0.215077	0.041387	0.728819	0.078529	0.057137	0.730518	0.111189	0.300036	0.075175	-0.114571
14521	121.008333	-0.813507	0.609566	-0.063813	-0.821668	0.636877	0.108823	-0.561926	0.671343	-0.263778	-0.750436	0.904592	-0.089816	-0.708527	0.948273	0.079894	-0.584784	1.197197	-0.074283	-0.571801	1.191719	-0.177773	-0.568412	1.136377	-0.063449				-0.279737	0.068255	0.184823	-0.264853	0.071841	-0.034169	-0.255465	0.079136	0.143003	-0.272453	0.899474	0.213295	0.042699	0.727676	0.077561	0.058860	0.729949	0.110028	0.300040	0.075171	-0.114567
14522	121.016667	-0.813311	0.609903	-0.063925	-0.821209	0.637617	0.108670	-0.562042	0.670696	-0.264611	-0.749516	0.904747	-0.090535	-0.707079	0.948805	0.078978	-0.583061	1.196763	-0.076566	-0.570461	1.190762	-0.180025	-0.566801	1.135994	-0.065501				-0.279726	0.068245	0.184808	-0.264853	0.071827	-0.034175	-0.255447	0.079102	0.142985	-0.269936	0.901405	0.211593	0.043775	0.726508	0.076559	0.060412	0.729395	0.108815	0.300044	0.075154	-0.114562
14523	121.025000	-0.813199	0.610238	-0.064060	-0.820612	0.638269	0.108407	-0.562034	0.669948	-0.265317	-0.748524	0.904831	-0.091373	-0.705725	0.949348	0.077917	-0.581407	1.196297	-0.078896	-0.569129	1.189782	-0.182349	-0.565269	1.135530	-0.067581				-0.279715	0.068235	0.184793	-0.264848	0.071830	-0.034175	-0.255441	0.079056	0.142966	-0.267524	0.903353	0.209887	0.044697	0.725516	0.075573	0.061777	0.728855	0.107592	0.300039	0.075159	-0.114551
14524	121.033333	-0.812913	0.610562	-0.064220	-0.820418	0.639105	0.108264	-0.561952	0.669182	-0.266048	-0.747579	0.904899	-0.092212	-0.704177	0.949603	0.076652	-0.579828	1.195896	-0.081150	-0.567809	1.188828	-0.184680	-0.563751	1.135090	-0.069574				-0.279707	0.068224	0.184782	-0.264841	0.071823	-0.034156	-0.255436	0.079018	0.142954	-0.265238	0.905240	0.208197	0.045453	0.724663	0.074564	0.062993	0.728352	0.106366	0.300025	0.075149	-0.114539
14525	121.041667	-0.812701	0.610868	-0.064391	-0.819972	0.639810	0.107993	-0.561757	0.668423	-0.266902	-0.746501	0.904927	-0.093183	-0.702969	0.950191	0.075673	-0.578224	1.195402	-0.083491	-0.566498	1.187804	-0.186970	-0.562265	1.134680	-0.071608				-0.279694	0.068215	0.184775	-0.264838	0.071745	-0.034105	-0.255428	0.078975	0.142940	-0.263034	0.907071	0.206467	0.045880	0.724002	0.073623	0.063943	0.728058	0.105127	0.300028	0.075149	-0.114551
14526	121.050000	-0.812425	0.611130	-0.064628	-0.819541	0.640494	0.107694	-0.561494	0.667627	-0.267726	-0.745399	0.904949	-0.094147	-0.701787	0.950795	0.074606	-0.576695	1.194927	-0.085802	-0.565200	1.186778	-0.189229	-0.560687	1.134228	-0.073708				-0.279683	0.068197	0.184766	-0.264823	0.071678	-0.034045	-0.255415	0.078943	0.142921	-0.261038	0.908941	0.204847	0.046124	0.723590	0.072684	0.064687	0.728088	0.103895	0.300038	0.075141	-0.114567
14527	121.058333	-0.812133	0.611431	-0.064872	-0.819085	0.641120	0.107346	-0.561147	0.666807	-0.268487	-0.744300	0.904946	-0.095212	-0.700483	0.951117	0.073311	-0.575252	1.194527	-0.088044	-0.563918	1.185790	-0.191553	-0.559364	1.133855	-0.075658				-0.279669	0.068189	0.184753	-0.264815	0.071673	-0.034043	-0.255408	0.078904	0.142897	-0.259230	0.910663	0.203300	0.046380	0.723619	0.071783	0.065383	0.728580	0.102696	0.300036	0.075151	-0.114584
14528	121.066667	-0.811820	0.611717	-0.065158	-0.818665	0.641711	0.106986	-0.560717	0.666015	-0.269340	-0.743193	0.904900	-0.096291	-0.699192	0.951474	0.072079	-0.573798	1.194067	-0.090399	-0.562629	1.184781	-0.193838	-0.557971	1.133468	-0.077693				-0.279655	0.068180	0.184741	-0.264800	0.071679	-0.034054	-0.255399	0.078876	0.142870	-0.257604	0.912295	0.201863	0.046624	0.723989	0.070888	0.066011	0.729303	0.101543	0.300042	0.075166	-0.114599
14529	121.075000	-0.811491	0.612002	-0.065468	-0.818240	0.642335	0.106602	-0.560227	0.665193	-0.270062	-0.742082	0.904864	-0.097381	-0.698145	0.952048	0.070909	-0.572394	1.193658	-0.092683	-0.561382	1.183772	-0.196081	-0.556626	1.133082	-0.079710				-0.279642	0.068177	0.184731	-0.264787	0.071677	-0.034045	-0.255386	0.078844	0.142853	-0.256177	0.913783	0.200588	0.046717	0.724568	0.069941	0.066535	0.730231	0.100272	0.300047	0.075168	-0.114594
14530	121.083333	-0.811163	0.612320	-0.065774	-0.817803	0.642865	0.106177	-0.559666	0.664403	-0.270875	-0.740950	0.904822	-0.098519	-0.697004	0.952434	0.069600	-0.571036	1.193242	-0.095049	-0.560097	1.182800	-0.198375	-0.555310	1.132775	-0.081676				-0.279633	0.068179	0.184723	-0.264771	0.071667	-0.034041	-0.255374	0.078811	0.142837	-0.254878	0.915201	0.199453	0.046661	0.725119	0.069046	0.066917	0.731223	0.098982	0.300050	0.075150	-0.114595
14531	121.091667	-0.810783	0.612585	-0.066147	-0.817359	0.643438	0.105745	-0.559035	0.663556	-0.271513	-0.739804	0.904748	-0.099694	-0.695798	0.952743	0.068202	-0.569718	1.192871	-0.097366	-0.558827	1.181881	-0.200642	-0.554065	1.132425	-0.083710				-0.279620	0.068175	0.184710	-0.264757	0.071655	-0.034029	-0.255368	0.078791	0.142814	-0.253702	0.916543	0.198495	0.046405	0.725516	0.068210	0.067140	0.732161	0.097713	0.300043	0.075151	-0.114580
14532	121.100000	-0.810386	0.612860	-0.066501	-0.816944	0.644011	0.105323	-0.558387	0.662822	-0.272346	-0.738735	0.904674	-0.100879	-0.694738	0.953052	0.066912	-0.568430	1.192479	-0.099729	-0.557583	1.180938	-0.202863	-0.552825	1.132100	-0.085772				-0.279610	0.068177	0.184705	-0.264731	0.071664	-0.034024	-0.255359	0.078760	0.142793	-0.252582	0.917837	0.197622	0.046033	0.725785	0.067454	0.067268	0.732993	0.096508	0.300044	0.075145	-0.114573
14533	121.108333	-0.809995	0.613142	-0.066879	-0.816510	0.644560	0.104877	-0.557656	0.662074	-0.272996	-0.737585	0.904587	-0.102065	-0.693769	0.953497	0.065672	-0.567189	1.192150	-0.101975	-0.556363	1.180031	-0.205131	-0.551657	1.131778	-0.087776				-0.279603	0.068176	0.184698	-0.264728	0.071638	-0.033996	-0.255354	0.078740	0.142768	-0.251507	0.919093	0.196822	0.045574	0.726019	0.066797	0.067281	0.733698	0.095409	0.300044	0.075138	-0.114573
14534	121.116667	-0.809594	0.613417	-0.067256	-0.816076	0.645124	0.104417	-0.556899	0.661360	-0.273708	-0.736460	0.904481	-0.103248	-0.692780	0.953878	0.064326	-0.565969	1.191773	-0.104303	-0.555212	1.179143	-0.207333	-0.550568	1.131487	-0.089718				-0.279595	0.068168	0.184686	-0.264712	0.071630	-0.033982	-0.255354	0.078704	0.142744	-0.250441	0.920294	0.196046	0.044992	0.726194	0.066237	0.067167	0.734334	0.094408	0.300030	0.074946	-0.114339
14535	121.125000	-0.809189	0.613698	-0.067645	-0.815674	0.645716	0.103981	-0.556117	0.660640	-0.274321	-0.735402	0.904367	-0.104424	-0.691706	0.954158	0.062981	-0.564801	1.191405	-0.106563	-0.554037	1.178257	-0.209536	-0.549470	1.131145	-0.091723				-0.279587	0.068157	0.184671	-0.264696	0.071621	-0.033969	-0.255346	0.078672	0.142707	-0.249387	0.921455	0.195270	0.044269	0.726315	0.065756	0.066917	0.734888	0.093470	0.300024	0.074951	-0.114340
14536	121.133333	-0.808780	0.613972	-0.068044	-0.815265	0.646270	0.103514	-0.555287	0.659966	-0.274889	-0.734313	0.904248	-0.105611	-0.690816	0.954568	0.061802	-0.563676	1.191036	-0.108749	-0.552927	1.177358	-0.211648	-0.548397	1.130831	-0.093675				-0.279575	0.068149	0.184653	-0.264679	0.071605	-0.033955	-0.255339	0.078636	0.142675	-0.248357	0.922560	0.194493	0.043438	0.726369	0.065360	0.066557	0.735378	0.092595	0.300025	0.074966	-0.114345
14537	121.141667	-0.808390	0.614246	-0.068440	-0.814868	0.646870	0.103061	-0.554439	0.659388	-0.275596	-0.733261	0.904148	-0.106771	-0.689784	0.954830	0.060406	-0.562570	1.190657	-0.110916	-0.551860	1.176498	-0.213752	-0.547316	1.130535	-0.095499				-0.279570	0.068132	0.184621	-0.264665	0.071591	-0.033944	-0.255337	0.078599	0.142644	-0.247371	0.923607	0.193725	0.042574	0.726336	0.065032	0.066117	0.735761	0.091801	0.300033	0.074951	-0.114345
14538	121.150000	-0.807974	0.614546	-0.068826	-0.814481	0.647436	0.102595	-0.553568	0.658794	-0.276152	-0.732224	0.904033	-0.107912	-0.688817	0.955175	0.059107	-0.561514	1.190310	-0.112952	-0.550824	1.175653	-0.215817	-0.546275	1.130160	-0.097391				-0.279560	0.068118	0.184585	-0.264653	0.071580	-0.033930	-0.255328	0.078564	0.142626	-0.246418	0.924603	0.192959	0.041720	0.726240	0.064760	0.065628	0.736034	0.091099	0.300025	0.074971	-0.114339
14539	121.158333	-0.807567	0.614814	-0.069219	-0.814121	0.648033	0.102149	-0.552715	0.658191	-0.276643	-0.731243	0.903932	-0.109044	-0.687919	0.955523	0.057928	-0.560424	1.189801	-0.115138	-0.549812	1.174829	-0.217824	-0.545132	1.129713	-0.099181				-0.279560	0.068142	0.184596	-0.264638	0.071569	-0.033905	-0.255326	0.078530	0.142594	-0.245510	0.925512	0.192194	0.040963	0.726008	0.064601	0.065164	0.736149	0.090574	0.300024	0.074959	-0.114336
14540	121.166667	-0.807142	0.615104	-0.069601	-0.813760	0.648608	0.101689	-0.551839	0.657674	-0.277176	-0.730248	0.903809	-0.110168	-0.686942	0.955818	0.056674	-0.559407	1.189421	-0.117001	-0.548875	1.173975	-0.219718	-0.544124	1.129401	-0.100890				-0.279551	0.068112	0.184550	-0.264631	0.071558	-0.033888	-0.255325	0.078492	0.142567	-0.244647	0.926331	0.191451	0.040329	0.725765	0.064467	0.064736	0.736136	0.090178	0.300031	0.074952	-0.114331
14541	121.175000	-0.806740	0.615389	-0.069981	-0.813380	0.649200	0.101249	-0.550986	0.657093	-0.277511	-0.729267	0.903727	-0.111249	-0.686003	0.956137	0.055417	-0.558436	1.188975	-0.118976	-0.547954	1.173166	-0.221608	-0.543152	1.128987	-0.102638				-0.279547	0.068110	0.184543	-0.264626	0.071539	-0.033869	-0.255315	0.078479	0.142553	-0.243840	0.927051	0.190728	0.039813	0.725351	0.064478	0.064402	0.735962	0.089955	0.300031	0.074956	-0.114328
14542	121.183333	-0.806286	0.615654	-0.070367	-0.813047	0.649761	0.100826	-0.550174	0.656575	-0.277916	-0.728314	0.903623	-0.112318	-0.684910	0.956206	0.053939	-0.557451	1.188491	-0.120907	-0.547070	1.172400	-0.223494	-0.542096	1.128519	-0.104501				-0.279551	0.068131	0.184575	-0.264621	0.071523	-0.033842	-0.255314	0.078456	0.142541	-0.243091	0.927648	0.190030	0.039372	0.725026	0.064491	0.064094	0.735729	0.089850	0.300031	0.074967	-0.114326
14543	121.191667	-0.805929	0.615986	-0.070702	-0.812681	0.650328	0.100404	-0.549381	0.656125	-0.278398	-0.727387	0.903555	-0.113360	-0.684146	0.956685	0.052885	-0.556485	1.187987	-0.122814	-0.546231	1.171590	-0.225267	-0.541245	1.128177	-0.106052				-0.279546	0.068117	0.184572	-0.264602	0.071521	-0.033795	-0.255318	0.078429	0.142534	-0.242479	0.928179	0.189466	0.038943	0.724650	0.064622	0.063797	0.735498	0.089856	0.300031	0.074957	-0.114330
14544	121.200000	-0.805489	0.616254	-0.071062	-0.812219	0.650809	0.099969	-0.548583	0.655597	-0.278635	-0.726453	0.903476	-0.114411	-0.683392	0.957109	0.051752	-0.555588	1.187525	-0.124585	-0.545412	1.170811	-0.227031	-0.540236	1.127764	-0.107705				-0.279541	0.068085	0.184537	-0.264606	0.071505	-0.033803	-0.255322	0.078410	0.142515	-0.241881	0.928542	0.188907	0.038550	0.724430	0.064696	0.063497	0.735281	0.089886	0.300043	0.074954	-0.114335
14545	121.208333	-0.805143	0.616582	-0.071367	-0.811997	0.651467	0.099620	-0.547840	0.655141	-0.278979	-0.725548	0.903399	-0.115433	-0.682525	0.957365	0.050528	-0.554691	1.187074	-0.126271	-0.544600	1.170003	-0.228775	-0.539363	1.127310	-0.109353				-0.279541	0.068079	0.184532	-0.264600	0.071510	-0.033782	-0.255323	0.078391	0.142502	-0.241387	0.928776	0.188483	0.038146	0.724214	0.064808	0.063191	0.735111	0.089927	0.300034	0.074948	-0.114334
14546	121.216667	-0.804746	0.616842	-0.071690	-0.811679	0.652001	0.099253	-0.547158	0.654701	-0.279323	-0.724702	0.903312	-0.116397	-0.681763	0.957663	0.049386	-0.553788	1.186507	-0.128098	-0.543815	1.169193	-0.230497	-0.538486	1.126857	-0.110934				-0.279535	0.068065	0.184527	-0.264579	0.071508	-0.033727	-0.255320	0.078388	0.142498	-0.240986	0.928887	0.188145	0.037661	0.723864	0.064976	0.062889	0.734968	0.089962	0.300031	0.074952	-0.114336
14547	121.225000	-0.804368	0.617098	-0.072003	-0.811351	0.652526	0.098898	-0.546457	0.654239	-0.279534	-0.723869	0.903244	-0.117404	-0.680930	0.957831	0.048252	-0.552969	1.186059	-0.129688	-0.543075	1.168406	-0.232143	-0.537600	1.126443	-0.112420				-0.279534	0.068067	0.184521	-0.264582	0.071494	-0.033741	-0.255333	0.078372	0.142488	-0.240682	0.928826	0.187885	0.037335	0.723792	0.065085	0.062597	0.734826	0.090025	0.300026	0.074943	-0.114339
14548	121.233333	-0.804072	0.617375	-0.072286	-0.811046	0.653017	0.098566	-0.545804	0.653813	-0.279807	-0.723079	0.903164	-0.118350	-0.680053	0.958009	0.047010	-0.552087	1.185532	-0.131365	-0.542298	1.167584	-0.233806	-0.536608	1.125910	-0.114112				-0.279538	0.068073	0.184516	-0.264590	0.071489	-0.033758	-0.255325	0.078368	0.142479	-0.240448	0.928649	0.187692	0.037040	0.723794	0.065211	0.062323	0.734708	0.090135	0.300024	0.074949	-0.114333
14549	121.241667	-0.803766	0.617617	-0.072538	-0.810574	0.653357	0.098185	-0.545182	0.653368	-0.280023	-0.722309	0.903060	-0.119299	-0.679568	0.958353	0.046071	-0.551256	1.185037	-0.133001	-0.541592	1.166758	-0.235391	-0.535858	1.125523	-0.115455				-0.279538	0.068077	0.184513	-0.264586	0.071483	-0.033746	-0.255331	0.078368	0.142477	-0.240295	0.928355	0.187591	0.036745	0.723829	0.065380	0.062091	0.734680	0.090298	0.300026	0.074949	-0.114332
14550	121.250000	-0.803458	0.617820	-0.072788	-0.810462	0.653933	0.097965	-0.544607	0.652957	-0.280271	-0.721605	0.902961	-0.120189	-0.678870	0.958497	0.045016	-0.550455	1.184573	-0.134512	-0.540874	1.165956	-0.236981	-0.534999	1.125058	-0.116937				-0.279542	0.068105	0.184544	-0.264586	0.071485	-0.033733	-0.255333	0.078371	0.142474	-0.240201	0.927991	0.187548	0.036507	0.723986	0.065498	0.061880	0.734678	0.090493	0.300019	0.074955	-0.114322
14551	121.258333	-0.803167	0.617987	-0.073018	-0.810133	0.654283	0.097656	-0.544030	0.652516	-0.280435	-0.720885	0.902866	-0.121096	-0.678250	0.958706	0.043973	-0.549585	1.183964	-0.136290	-0.540141	1.165105	-0.238515	-0.534062	1.124565	-0.118426				-0.279547	0.068094	0.184534	-0.264585	0.071480	-0.033722	-0.255336	0.078363	0.142470	-0.240133	0.927532	0.187542	0.036291	0.724006	0.065729	0.061696	0.734659	0.090742	0.300026	0.074951	-0.114326
14552	121.266667	-0.802876	0.618115	-0.073251	-0.809811	0.654626	0.097357	-0.543483	0.652103	-0.280692	-0.720234	0.902780	-0.121932	-0.677631	0.958885	0.043017	-0.548737	1.183439	-0.137891	-0.539424	1.164294	-0.239987	-0.533318	1.124184	-0.119730				-0.279541	0.068076	0.184514	-0.264584	0.071477	-0.033723	-0.255341	0.078350	0.142463	-0.240082	0.927017	0.187573	0.036112	0.723873	0.066052	0.061546	0.734607	0.091061	0.300029	0.074943	-0.114329
14553	121.275000	-0.802598	0.618242	-0.073464	-0.809746	0.655092	0.097146	-0.542990	0.651686	-0.280909	-0.719620	0.902677	-0.122753	-0.677068	0.959030	0.042098	-0.547905	1.183002	-0.139338	-0.538712	1.163481	-0.241479	-0.532474	1.123731	-0.121054				-0.279546	0.068078	0.184525	-0.264582	0.071472	-0.033708	-0.255353	0.078332	0.142457	-0.240049	0.926458	0.187626	0.036028	0.723924	0.066256	0.061419	0.734497	0.091421	0.300025	0.074946	-0.114336
14554	121.283333	-0.802392	0.618369	-0.073651	-0.809543	0.655459	0.096896	-0.542510	0.651298	-0.281195	-0.718997	0.902595	-0.123553	-0.676439	0.959150	0.041154	-0.547110	1.182624	-0.140618	-0.538000	1.162663	-0.242880	-0.531682	1.123280	-0.122416				-0.279541	0.068058	0.184507	-0.264583	0.071474	-0.033707	-0.255357	0.078308	0.142443	-0.240035	0.925876	0.187690	0.035963	0.723828	0.066548	0.061312	0.734339	0.091819	0.300031	0.074930	-0.114335
14555	121.291667	-0.802233	0.618513	-0.073834	-0.809261	0.655702	0.096571	-0.542059	0.650872	-0.281350	-0.718449	0.902514	-0.124295	-0.675907	0.959286	0.040349	-0.546253	1.182116	-0.142125	-0.537310	1.161870	-0.244206	-0.530800	1.122886	-0.123585				-0.279544	0.068052	0.184503	-0.264588	0.071461	-0.033706	-0.255354	0.078300	0.142445	-0.240038	0.925288	0.187767	0.035937	0.723707	0.066880	0.061236	0.734128	0.092250	0.300021	0.074941	-0.114336
14556	121.300000	-0.802040	0.618604	-0.074024	-0.809209	0.656091	0.096375	-0.541646	0.650491	-0.281644	-0.717932	0.902422	-0.125035	-0.675394	0.959397	0.039545	-0.545360	1.181620	-0.143568	-0.536610	1.161088	-0.245487	-0.529937	1.122443	-0.124844				-0.279545	0.068046	0.184499	-0.264591	0.071456	-0.033701	-0.255360	0.078278	0.142439	-0.240063	0.924711	0.187874	0.035885	0.723577	0.067192	0.061138	0.733869	0.092703	0.300023	0.074940	-0.114333
14557	121.308333	-0.801848	0.618700	-0.074197	-0.809116	0.656407	0.096162	-0.541293	0.650141	-0.281949	-0.717448	0.902359	-0.125690	-0.674861	0.959492	0.038754	-0.544513	1.181181	-0.144791	-0.535908	1.160328	-0.246735	-0.529178	1.122063	-0.125913				-0.279547	0.068073	0.184526	-0.264598	0.071463	-0.033697	-0.255360	0.078269	0.142439	-0.240115	0.924159	0.188012	0.035760	0.723327	0.067543	0.060962	0.733572	0.093115	0.300032	0.074935	-0.114331
14558	121.316667	-0.801726	0.618807	-0.074356	-0.808960	0.656704	0.095920	-0.540938	0.649797	-0.282266	-0.716962	0.902309	-0.126342	-0.674293	0.959518	0.037933	-0.543604	1.180650	-0.146080	-0.535198	1.159585	-0.247927	-0.528352	1.121619	-0.126992				-0.279537	0.068053	0.184493	-0.264608	0.071456	-0.033698	-0.255358	0.078263	0.142442	-0.240202	0.923631	0.188196	0.035635	0.723159	0.067775	0.060759	0.733245	0.093488	0.300030	0.074943	-0.114327
14559	121.325000	-0.801562	0.618871	-0.074530	-0.808821	0.656958	0.095679	-0.540657	0.649404	-0.282484	-0.716528	0.902253	-0.126953	-0.673716	0.959513	0.037182	-0.542722	1.180209	-0.147129	-0.534454	1.158819	-0.249031	-0.527470	1.121147	-0.128019				-0.279548	0.068066	0.184524	-0.264610	0.071455	-0.033676	-0.255368	0.078266	0.142449	-0.240351	0.923154	0.188448	0.035496	0.722994	0.067951	0.060505	0.732910	0.093832	0.300018	0.074947	-0.114317
14560	121.333333	-0.801430	0.618949	-0.074675	-0.808726	0.657201	0.095471	-0.540443	0.649083	-0.282809	-0.716125	0.902209	-0.127519	-0.673344	0.959624	0.036544	-0.541804	1.179679	-0.148231	-0.533698	1.158068	-0.250102	-0.526607	1.120638	-0.129067				-0.279554	0.068051	0.184513	-0.264626	0.071460	-0.033697	-0.255372	0.078265	0.142456	-0.240558	0.922718	0.188760	0.035373	0.722958	0.068020	0.060215	0.732545	0.094175	0.300024	0.074951	-0.114315
14561	121.341667	-0.801365	0.619044	-0.074812	-0.808619	0.657425	0.095282	-0.540272	0.648740	-0.283094	-0.715744	0.902180	-0.128093	-0.672877	0.959628	0.035843	-0.540849	1.179114	-0.149265	-0.532922	1.157342	-0.251109	-0.525627	1.120148	-0.129896				-0.279553	0.068044	0.184518	-0.264635	0.071460	-0.033696	-0.255376	0.078257	0.142445	-0.240843	0.922308	0.189145	0.035239	0.722864	0.068125	0.059899	0.732156	0.094528	0.300026	0.074950	-0.114325
14562	121.350000	-0.801318	0.619145	-0.074931	-0.808421	0.657593	0.095088	-0.540121	0.648417	-0.283364	-0.715383	0.902161	-0.128627	-0.672473	0.959670	0.035206	-0.539901	1.178550	-0.150182	-0.532155	1.156602	-0.252030	-0.524696	1.119597	-0.130731				-0.279558	0.068033	0.184514	-0.264645	0.071457	-0.033699	-0.255382	0.078251	0.142438	-0.241191	0.921927	0.189582	0.035098	0.722695	0.068276	0.059561	0.731743	0.094888	0.300032	0.074960	-0.114337
14563	121.358333	-0.801295	0.619249	-0.075036	-0.808310	0.657796	0.094928	-0.540051	0.648071	-0.283555	-0.715040	0.902137	-0.129131	-0.671993	0.959635	0.034535	-0.538922	1.177905	-0.151141	-0.531377	1.155904	-0.252915	-0.523757	1.118993	-0.131723				-0.279562	0.068038	0.184520	-0.264650	0.071463	-0.033712	-0.255393	0.078240	0.142432	-0.241635	0.921596	0.190101	0.034980	0.722727	0.068305	0.059178	0.731294	0.095267	0.300033	0.074953	-0.114340
14564	121.366667	-0.801364	0.619400	-0.075128	-0.808160	0.658001	0.094771	-0.540037	0.647814	-0.283916	-0.714762	0.902118	-0.129595	-0.671631	0.959628	0.033865	-0.537979	1.177314	-0.152037	-0.530586	1.155212	-0.253767	-0.522830	1.118392	-0.132577				-0.279572	0.068047	0.184529	-0.264659	0.071467	-0.033719	-0.255398	0.078224	0.142426	-0.242129	0.921294	0.190684	0.034827	0.722646	0.068428	0.058766	0.730811	0.095647	0.300047	0.074943	-0.114357
14565	121.375000	-0.801375	0.619491	-0.075212	-0.808059	0.658202	0.094662	-0.540084	0.647526	-0.284155	-0.714493	0.902087	-0.130101	-0.671451	0.959809	0.033337	-0.537052	1.176784	-0.152818	-0.529752	1.154595	-0.254586	-0.521823	1.117884	-0.133323				-0.279570	0.068044	0.184510	-0.264667	0.071478	-0.033726	-0.255407	0.078228	0.142420	-0.242660	0.921052	0.191329	0.034639	0.722546	0.068586	0.058324	0.730302	0.096048	0.300050	0.074949	-0.114358
14566	121.383333	-0.801390	0.619580	-0.075294	-0.807958	0.658415	0.094550	-0.540213	0.647245	-0.284425	-0.714227	0.902079	-0.130559	-0.671177	0.959871	0.032718	-0.536131	1.176354	-0.153579	-0.528916	1.154050	-0.255418	-0.520959	1.117429	-0.134146				-0.279576	0.068047	0.184496	-0.264675	0.071490	-0.033729	-0.255405	0.078227	0.142415	-0.243242	0.920831	0.192006	0.034450	0.722475	0.068801	0.057878	0.729806	0.096510	0.300041	0.074963	-0.114358
14567	121.391667	-0.801416	0.619668	-0.075370	-0.807969	0.658688	0.094498	-0.540350	0.646937	-0.284584	-0.714011	0.902049	-0.131009	-0.670961	0.959954	0.032234	-0.535203	1.175937	-0.154461	-0.528070	1.153582	-0.256192	-0.520167	1.117058	-0.134886				-0.279578	0.068060	0.184496	-0.264687	0.071495	-0.033746	-0.255409	0.078233	0.142413	-0.243820	0.920645	0.192689	0.034245	0.722444	0.069075	0.057402	0.729318	0.097045	0.300050	0.074966	-0.114363
14568	121.400000	-0.801436	0.619738	-0.075443	-0.807937	0.658941	0.094412	-0.540526	0.646696	-0.284826	-0.713805	0.902027	-0.131432	-0.670672	0.959936	0.031513	-0.534324	1.175693	-0.155212	-0.527197	1.153224	-0.256980	-0.519371	1.116713	-0.135710				-0.279579	0.068045	0.184486	-0.264694	0.071507	-0.033747	-0.255413	0.078246	0.142410	-0.244418	0.920482	0.193391	0.033972	0.722479	0.069370	0.056881	0.728864	0.097610	0.300056	0.074964	-0.114371
14569	121.408333	-0.801452	0.619791	-0.075512	-0.807856	0.659114	0.094302	-0.540752	0.646502	-0.285166	-0.713614	0.901993	-0.131869	-0.670477	0.959993	0.030949	-0.533477	1.175586	-0.156020	-0.526299	1.152974	-0.257769	-0.518644	1.116521	-0.136457				-0.279580	0.068050	0.184486	-0.264704	0.071520	-0.033757	-0.255410	0.078251	0.142405	-0.244999	0.920381	0.194106	0.033551	0.722508	0.069661	0.056240	0.728444	0.098131	0.300056	0.074978	-0.114370
14570	121.416667	-0.801403	0.619793	-0.075586	-0.807814	0.659288	0.094214	-0.540979	0.646261	-0.285391	-0.713456	0.901968	-0.132254	-0.670438	0.960133	0.030491	-0.532639	1.175550	-0.156794	-0.525371	1.152749	-0.258505	-0.517985	1.116459	-0.137161				-0.279577	0.068047	0.184485	-0.264714	0.071530	-0.033764	-0.255407	0.078240	0.142402	-0.245596	0.920328	0.194842	0.033015	0.722512	0.069927	0.055512	0.728107	0.098579	0.300056	0.074987	-0.114377
14571	121.425000	-0.801374	0.619811	-0.075656	-0.807753	0.659425	0.094095	-0.541248	0.646007	-0.285627	-0.713345	0.901940	-0.132649	-0.670311	0.960169	0.029961	-0.531753	1.175465	-0.157627	-0.524465	1.152640	-0.259262	-0.517430	1.116364	-0.137855				-0.279582	0.068073	0.184509	-0.264718	0.071529	-0.033778	-0.255415	0.078224	0.142389	-0.246201	0.920316	0.195558	0.032282	0.722533	0.070124	0.054648	0.727902	0.098898	0.300063	0.074982	-0.114385
14572	121.433333	-0.801340	0.619820	-0.075726	-0.807702	0.659543	0.093970	-0.541506	0.645758	-0.285819	-0.713232	0.901897	-0.133037	-0.670237	0.960213	0.029544	-0.530940	1.175482	-0.158309	-0.523585	1.152557	-0.259974	-0.516811	1.116397	-0.138391				-0.279575	0.068038	0.184476	-0.264726	0.071534	-0.033788	-0.255418	0.078210	0.142377	-0.246806	0.920371	0.196267	0.031403	0.722605	0.070288	0.053681	0.727811	0.099158	0.300061	0.074978	-0.114389
14573	121.441667	-0.801360	0.619852	-0.075787	-0.807666	0.659646	0.093850	-0.541745	0.645548	-0.286076	-0.713120	0.901848	-0.133389	-0.670141	0.960244	0.029002	-0.530133	1.175494	-0.158957	-0.522725	1.152460	-0.260615	-0.516250	1.116300	-0.139074				-0.279573	0.068045	0.184475	-0.264731	0.071526	-0.033807	-0.255421	0.078190	0.142364	-0.247429	0.920495	0.196983	0.030401	0.722716	0.070421	0.052618	0.727817	0.099378	0.300067	0.074968	-0.114401
14574	121.450000	-0.801296	0.619841	-0.075874	-0.807662	0.659763	0.093749	-0.541978	0.645361	-0.286334	-0.713030	0.901792	-0.133755	-0.670101	0.960288	0.028611	-0.529381	1.175475	-0.159578	-0.521899	1.152362	-0.261214	-0.515796	1.116268	-0.139660				-0.279566	0.068028	0.184450	-0.264738	0.071529	-0.033823	-0.255421	0.078184	0.142351	-0.248051	0.920676	0.197695	0.029341	0.722819	0.070559	0.051516	0.727865	0.099553	0.300068	0.074974	-0.114411
14575	121.458333	-0.801310	0.619882	-0.075948	-0.807618	0.659815	0.093611	-0.542199	0.645179	-0.286614	-0.712966	0.901742	-0.134074	-0.670031	0.960280	0.028107	-0.528683	1.175383	-0.160276	-0.521155	1.152341	-0.261774	-0.515283	1.116205	-0.140200				-0.279564	0.068038	0.184431	-0.264746	0.071542	-0.033829	-0.255417	0.078175	0.142335	-0.248654	0.920916	0.198382	0.028244	0.722915	0.070678	0.050414	0.727921	0.099692	0.300068	0.074959	-0.114409
14576	121.466667	-0.801277	0.619878	-0.076035	-0.807613	0.659885	0.093500	-0.542439	0.645027	-0.286973	-0.712910	0.901689	-0.134386	-0.670093	0.960393	0.027760	-0.528062	1.175429	-0.160651	-0.520415	1.152227	-0.262219	-0.514855	1.116185	-0.140594				-0.279571	0.068071	0.184468	-0.264752	0.071553	-0.033840	-0.255421	0.078174	0.142326	-0.249251	0.921194	0.199044	0.027134	0.722992	0.070800	0.049325	0.727962	0.099806	0.300067	0.074960	-0.114406
14577	121.475000	-0.801239	0.619866	-0.076130	-0.807608	0.659938	0.093375	-0.542614	0.644862	-0.287206	-0.712854	0.901635	-0.134710	-0.670044	0.960389	0.027288	-0.527501	1.175399	-0.161086	-0.519763	1.152225	-0.262693	-0.514473	1.116105	-0.141037				-0.279572	0.068050	0.184435	-0.264755	0.071556	-0.033846	-0.255417	0.078176	0.142315	-0.249836	0.921522	0.199677	0.026034	0.723052	0.070930	0.048273	0.727978	0.099917	0.300070	0.074971	-0.114402
14578	121.483333	-0.801199	0.619851	-0.076223	-0.807601	0.659983	0.093251	-0.542757	0.644665	-0.287344	-0.712806	0.901568	-0.134999	-0.670051	0.960373	0.026918	-0.526961	1.175344	-0.161507	-0.519167	1.152168	-0.263026	-0.514120	1.116008	-0.141458				-0.279573	0.068045	0.184435	-0.264758	0.071569	-0.033848	-0.255419	0.078168	0.142310	-0.250400	0.921872	0.200285	0.024936	0.723081	0.071064	0.047242	0.727972	0.100017	0.300067	0.074985	-0.114395
14579	121.491667	-0.801163	0.619820	-0.076326	-0.807602	0.659997	0.093105	-0.542899	0.644529	-0.287671	-0.712768	0.901489	-0.135291	-0.670272	0.960527	0.026584	-0.526518	1.175295	-0.161870	-0.518660	1.152201	-0.263400	-0.513793	1.115950	-0.141788				-0.279577	0.068059	0.184448	-0.264761	0.071571	-0.033858	-0.255422	0.078157	0.142302	-0.250934	0.922248	0.200826	0.023885	0.723102	0.071179	0.046274	0.727943	0.100112	0.300067	0.074955	-0.114397
14580	121.500000	-0.801130	0.619780	-0.076429	-0.807593	0.659996	0.092953	-0.543012	0.644359	-0.287897	-0.712725	0.901403	-0.135596	-0.670320	0.960537	0.026131	-0.526091	1.175303	-0.162091	-0.518184	1.152170	-0.263670	-0.513470	1.115926	-0.141999				-0.279579	0.068042	0.184426	-0.264765	0.071573	-0.033866	-0.255428	0.078144	0.142283	-0.251472	0.922662	0.201352	0.022878	0.723138	0.071284	0.045360	0.727906	0.100194	0.300067	0.074969	-0.114399
14581	121.508333	-0.801089	0.619681	-0.076563	-0.807603	0.659998	0.092798	-0.543103	0.644183	-0.288099	-0.712692	0.901309	-0.135889	-0.670353	0.960440	0.025747	-0.525775	1.175297	-0.162319	-0.517758	1.152167	-0.263916	-0.513211	1.115891	-0.142248				-0.279575	0.068038	0.184417	-0.264761	0.071570	-0.033872	-0.255424	0.078132	0.142272	-0.251979	0.923079	0.201833	0.021919	0.723217	0.071365	0.044500	0.727895	0.100260	0.300057	0.074967	-0.114405
14582	121.516667	-0.801076	0.619641	-0.076677	-0.807680	0.660023	0.092682	-0.543174	0.644011	-0.288285	-0.712666	0.901220	-0.136151	-0.670634	0.960583	0.025509	-0.525515	1.175303	-0.162564	-0.517390	1.152194	-0.264162	-0.513060	1.115875	-0.142528				-0.279574	0.068060	0.184427	-0.264762	0.071571	-0.033885	-0.255424	0.078118	0.142252	-0.252475	0.923524	0.202289	0.021019	0.723326	0.071429	0.043684	0.727898	0.100323	0.300063	0.074952	-0.114419
14583	121.525000	-0.801041	0.619578	-0.076786	-0.807671	0.659963	0.092507	-0.543213	0.643831	-0.288455	-0.712646	0.901128	-0.136423	-0.670750	0.960562	0.025122	-0.525273	1.175314	-0.162753	-0.517064	1.152207	-0.264348	-0.512924	1.115879	-0.142701				-0.279560	0.068037	0.184382	-0.264760	0.071568	-0.033893	-0.255423	0.078116	0.142238	-0.252981	0.923989	0.202735	0.020174	0.723464	0.071464	0.042896	0.727955	0.100358	0.300065	0.074950	-0.114422
14584	121.533333	-0.800985	0.619502	-0.076912	-0.807697	0.659929	0.092363	-0.543217	0.643618	-0.288512	-0.712638	0.901044	-0.136677	-0.670852	0.960498	0.024797	-0.525129	1.175362	-0.162952	-0.516807	1.152270	-0.264506	-0.512831	1.115939	-0.142878				-0.279554	0.068044	0.184375	-0.264753	0.071562	-0.033898	-0.255424	0.078113	0.142226	-0.253485	0.924471	0.203168	0.019341	0.723638	0.071465	0.042098	0.728063	0.100376	0.300059	0.074956	-0.114423
14585	121.541667	-0.800940	0.619430	-0.077023	-0.807773	0.659899	0.092251	-0.543212	0.643465	-0.288632	-0.712645	0.900959	-0.136909	-0.671154	0.960606	0.024709	-0.525025	1.175486	-0.163099	-0.516549	1.152363	-0.264650	-0.512792	1.116043	-0.142959				-0.279559	0.068063	0.184397	-0.264754	0.071563	-0.033894	-0.255417	0.078122	0.142224	-0.253997	0.924986	0.203591	0.018466	0.723840	0.071420	0.041243	0.728280	0.100351	0.300065	0.074951	-0.114416
14586	121.550000	-0.800872	0.619356	-0.077136	-0.807826	0.659853	0.092142	-0.543201	0.643364	-0.288817	-0.712660	0.900928	-0.137107	-0.671346	0.960556	0.024426	-0.524938	1.175574	-0.163344	-0.516348	1.152497	-0.264763	-0.512801	1.116205	-0.143065				-0.279563	0.068053	0.184384	-0.264753	0.071555	-0.033897	-0.255416	0.078131	0.142230	-0.254533	0.925516	0.204021	0.017521	0.724087	0.071346	0.040296	0.728563	0.100277	0.300071	0.074951	-0.114415
14587	121.558333	-0.800825	0.619327	-0.077222	-0.807843	0.659786	0.092021	-0.543150	0.643245	-0.288893	-0.712688	0.900872	-0.137275	-0.671631	0.960629	0.024296	-0.524910	1.175806	-0.163442	-0.516195	1.152711	-0.264874	-0.512901	1.116398	-0.143203				-0.279562	0.068049	0.184392	-0.264751	0.071562	-0.033885	-0.255416	0.078123	0.142234	-0.255125	0.926085	0.204460	0.016460	0.724400	0.071207	0.039270	0.729003	0.100125	0.300064	0.074957	-0.114407
14588	121.566667	-0.800772	0.619299	-0.077306	-0.807886	0.659720	0.091936	-0.543087	0.643144	-0.288962	-0.712745	0.900835	-0.137409	-0.671832	0.960566	0.024135	-0.524942	1.176141	-0.163467	-0.516063	1.152950	-0.264952	-0.513003	1.116662	-0.143274				-0.279563	0.068052	0.184398	-0.264747	0.071557	-0.033876	-0.255423	0.078122	0.142234	-0.255750	0.926647	0.204886	0.015345	0.724775	0.071008	0.038167	0.729535	0.099910	0.300066	0.074953	-0.114396
14589	121.575000	-0.800694	0.619276	-0.077383	-0.807962	0.659645	0.091887	-0.543012	0.643068	-0.289018	-0.712830	0.900782	-0.137491	-0.672126	0.960561	0.024015	-0.525002	1.176483	-0.163590	-0.515952	1.153246	-0.264997	-0.513180	1.117025	-0.143303				-0.279570	0.068061	0.184413	-0.264754	0.071551	-0.033886	-0.255423	0.078119	0.142227	-0.256446	0.927218	0.205333	0.014102	0.725218	0.070737	0.036971	0.730139	0.099572	0.300060	0.074951	-0.114406
14590	121.583333	-0.800615	0.619252	-0.077447	-0.807958	0.659505	0.091795	-0.542935	0.643007	-0.289070	-0.712925	0.900757	-0.137581	-0.672650	0.960747	0.024100	-0.525070	1.176909	-0.163664	-0.515897	1.153651	-0.265076	-0.513400	1.117440	-0.143376				-0.279566	0.068052	0.184382	-0.264752	0.071559	-0.033889	-0.255430	0.078116	0.142223	-0.257207	0.927786	0.205815	0.012787	0.725667	0.070466	0.035706	0.730725	0.099209	0.300070	0.074957	-0.114410
14591	121.591667	-0.800525	0.619171	-0.077519	-0.807986	0.659402	0.091760	-0.542866	0.642982	-0.289082	-0.713069	0.900723	-0.137625	-0.672863	0.960628	0.023934	-0.525189	1.177441	-0.163689	-0.515878	1.154068	-0.265085	-0.513643	1.117953	-0.143301				-0.279566	0.068052	0.184376	-0.264753	0.071551	-0.033886	-0.255428	0.078114	0.142213	-0.258046	0.928343	0.206285	0.011390	0.726073	0.070162	0.034373	0.731294	0.098830	0.300053	0.074951	-0.114411
14592	121.600000	-0.800483	0.619122	-0.077566	-0.808047	0.659324	0.091774	-0.542798	0.642961	-0.289081	-0.713244	0.900668	-0.137663	-0.673224	0.960597	0.023896	-0.525337	1.177985	-0.163723	-0.515898	1.154531	-0.265104	-0.513970	1.118459	-0.143308				-0.279566	0.068045	0.184369	-0.264754	0.071547	-0.033891	-0.255430	0.078101	0.142207	-0.258937	0.928880	0.206822	0.009932	0.726454	0.069867	0.032953	0.731780	0.098465	0.300056	0.074948	-0.114414
14593	121.608333	-0.800418	0.619067	-0.077581	-0.807986	0.659142	0.091717	-0.542750	0.642976	-0.289054	-0.713466	0.900633	-0.137626	-0.673583	0.960540	0.023791	-0.525566	1.178490	-0.163783	-0.515995	1.155013	-0.265046	-0.514349	1.118995	-0.143270				-0.279570	0.068042	0.184377	-0.264753	0.071533	-0.033898	-0.255431	0.078107	0.142211	-0.259912	0.929447	0.207372	0.008346	0.726801	0.069604	0.031400	0.732185	0.098129	0.300059	0.074942	-0.114414
14594	121.616667	-0.800332	0.618990	-0.077592	-0.807975	0.658996	0.091721	-0.542715	0.642989	-0.289014	-0.713711	0.900565	-0.137558	-0.674233	0.960625	0.023931	-0.525838	1.179079	-0.163671	-0.516149	1.155525	-0.264983	-0.514751	1.119544	-0.143178				-0.279568	0.068043	0.184381	-0.264753	0.071523	-0.033893	-0.255428	0.078107	0.142222	-0.260925	0.929995	0.207938	0.006655	0.727102	0.069367	0.029739	0.732544	0.097840	0.300054	0.074953	-0.114412
14595	121.625000	-0.800273	0.618919	-0.077574	-0.807964	0.658832	0.091751	-0.542695	0.643011	-0.288958	-0.713975	0.900481	-0.137479	-0.674759	0.960615	0.023943	-0.526147	1.179584	-0.163679	-0.516356	1.156030	-0.264850	-0.515178	1.120083	-0.143034				-0.279565	0.068044	0.184396	-0.264745	0.071517	-0.033890	-0.255423	0.078112	0.142242	-0.261992	0.930566	0.208523	0.004858	0.727290	0.069186	0.027946	0.732841	0.097600	0.300058	0.074952	-0.114406
14596	121.633333	-0.800221	0.618836	-0.077546	-0.807982	0.658651	0.091796	-0.542688	0.643040	-0.288878	-0.714270	0.900381	-0.137376	-0.675265	0.960518	0.024018	-0.526559	1.180105	-0.163545	-0.516644	1.156563	-0.264733	-0.515755	1.120556	-0.142983				-0.279566	0.068037	0.184416	-0.264738	0.071517	-0.033883	-0.255415	0.078126	0.142265	-0.263050	0.931108	0.209162	0.002977	0.727513	0.068976	0.026013	0.733059	0.097343	0.300060	0.074961	-0.114401
14597	121.641667	-0.800142	0.618738	-0.077517	-0.808004	0.658510	0.091863	-0.542681	0.643013	-0.288737	-0.714601	0.900289	-0.137275	-0.675904	0.960537	0.024029	-0.527027	1.180612	-0.163376	-0.517009	1.157093	-0.264591	-0.516303	1.121061	-0.142786				-0.279568	0.068053	0.184447	-0.264736	0.071514	-0.033880	-0.255412	0.078130	0.142278	-0.264144	0.931624	0.209836	0.000979	0.727626	0.068786	0.024023	0.733216	0.097136	0.300065	0.074952	-0.114402
14598	121.650000	-0.800111	0.618647	-0.077471	-0.807900	0.658252	0.091868	-0.542711	0.643050	-0.288743	-0.714934	0.900174	-0.137173	-0.676415	0.960439	0.024002	-0.527598	1.181100	-0.163105	-0.517473	1.157597	-0.264347	-0.516908	1.121504	-0.142591				-0.279557	0.068034	0.184429	-0.264735	0.071515	-0.033885	-0.255400	0.078132	0.142288	-0.265251	0.932110	0.210549	-0.001070	0.727674	0.068604	0.021963	0.733304	0.096934	0.300065	0.074958	-0.114398
14599	121.658333	-0.800110	0.618561	-0.077416	-0.807911	0.658059	0.091916	-0.542733	0.642995	-0.288593	-0.715324	0.900054	-0.137064	-0.677072	0.960412	0.024115	-0.528211	1.181542	-0.162883	-0.518004	1.158070	-0.264064	-0.517562	1.121947	-0.142334				-0.279545	0.068037	0.184426	-0.264724	0.071523	-0.033878	-0.255393	0.078139	0.142293	-0.266388	0.932542	0.211307	-0.003159	0.727613	0.068447	0.019852	0.733312	0.096751	0.300061	0.074957	-0.114401
14600	121.666667	-0.800116	0.618459	-0.077356	-0.807986	0.657859	0.091992	-0.542780	0.642956	-0.288534	-0.715699	0.899911	-0.136938	-0.677860	0.960475	0.024290	-0.528901	1.181960	-0.162538	-0.518569	1.158572	-0.263839	-0.518281	1.122341	-0.142091				-0.279545	0.068035	0.184413	-0.264724	0.071519	-0.033891	-0.255387	0.078148	0.142293	-0.267550	0.932938	0.212176	-0.005234	0.727608	0.068217	0.017733	0.733274	0.096584	0.300067	0.074943	-0.114402
14601	121.675000	-0.800137	0.618335	-0.077295	-0.808094	0.657619	0.092075	-0.542843	0.642898	-0.288490	-0.716099	0.899763	-0.136797	-0.678469	0.960347	0.024300	-0.529626	1.182315	-0.162231	-0.519273	1.159035	-0.263456	-0.519008	1.122700	-0.141772				-0.279540	0.068039	0.184405	-0.264718	0.071523	-0.033890	-0.255388	0.078145	0.142287	-0.268758	0.933260	0.213078	-0.007337	0.727561	0.068066	0.015602	0.733214	0.096456	0.300059	0.074944	-0.114407
14602	121.683333	-0.800200	0.618200	-0.077228	-0.808200	0.657389	0.092160	-0.542915	0.642836	-0.288463	-0.716539	0.899627	-0.136641	-0.679063	0.960159	0.024356	-0.530411	1.182703	-0.161798	-0.519989	1.159483	-0.263082	-0.519731	1.123096	-0.141344				-0.279540	0.068042	0.184405	-0.264717	0.071532	-0.033887	-0.255388	0.078150	0.142280	-0.270023	0.933564	0.214008	-0.009463	0.727464	0.068017	0.013458	0.733154	0.096372	0.300056	0.074950	-0.114404
14603	121.691667	-0.800277	0.618033	-0.077167	-0.808314	0.657110	0.092233	-0.543002	0.642758	-0.288441	-0.716964	0.899454	-0.136481	-0.679803	0.960049	0.024536	-0.531243	1.183025	-0.161343	-0.520766	1.159873	-0.262661	-0.520560	1.123337	-0.141027				-0.279542	0.068037	0.184414	-0.264717	0.071521	-0.033891	-0.255388	0.078157	0.142297	-0.271329	0.933772	0.215112	-0.011544	0.727620	0.067875	0.011340	0.733105	0.096351	0.300056	0.074941	-0.114401
14604	121.700000	-0.800393	0.617873	-0.077087	-0.808451	0.656814	0.092308	-0.543106	0.642684	-0.288428	-0.717336	0.899236	-0.136331	-0.680490	0.959866	0.024700	-0.532103	1.183302	-0.160876	-0.521569	1.160251	-0.262185	-0.521387	1.123614	-0.140638				-0.279551	0.068032	0.184429	-0.264720	0.071517	-0.033886	-0.255391	0.078168	0.142304	-0.272707	0.933957	0.216257	-0.013623	0.727761	0.067853	0.009237	0.733095	0.096380	0.300067	0.074946	-0.114399
14605	121.708333	-0.800549	0.617712	-0.076986	-0.808679	0.656487	0.092416	-0.543240	0.642628	-0.288410	-0.717830	0.899088	-0.136136	-0.681205	0.959673	0.024871	-0.532994	1.183624	-0.160292	-0.522397	1.160632	-0.261755	-0.522224	1.123883	-0.140209				-0.279554	0.068039	0.184439	-0.264720	0.071518	-0.033882	-0.255393	0.078180	0.142317	-0.274153	0.934070	0.217481	-0.015706	0.727992	0.067881	0.007134	0.733124	0.096467	0.300063	0.074951	-0.114389
14606	121.716667	-0.800706	0.617557	-0.076869	-0.808865	0.656137	0.092497	-0.543433	0.642552	-0.288399	-0.718399	0.898997	-0.135912	-0.681907	0.959474	0.025077	-0.533861	1.183800	-0.159990	-0.523256	1.160975	-0.261204	-0.523064	1.124147	-0.139743				-0.279561	0.068044	0.184439	-0.264719	0.071541	-0.033874	-0.255397	0.078193	0.142324	-0.275690	0.934177	0.218769	-0.017795	0.728252	0.067945	0.005016	0.733171	0.096594	0.300059	0.074953	-0.114383
14607	121.725000	-0.800878	0.617368	-0.076758	-0.809101	0.655787	0.092606	-0.543630	0.642537	-0.288366	-0.718890	0.898835	-0.135671	-0.682596	0.959261	0.025293	-0.534742	1.184080	-0.159403	-0.524114	1.161347	-0.260730	-0.523911	1.124398	-0.139259				-0.279567	0.068045	0.184439	-0.264721	0.071549	-0.033868	-0.255404	0.078200	0.142326	-0.277245	0.934203	0.220195	-0.019885	0.728538	0.068062	0.002908	0.733225	0.096765	0.300066	0.074944	-0.114378
14608	121.733333	-0.801065	0.617149	-0.076642	-0.809353	0.655412	0.092717	-0.543868	0.642534	-0.288341	-0.719433	0.898671	-0.135437	-0.683512	0.959144	0.025654	-0.535657	1.184367	-0.158814	-0.524969	1.161683	-0.260200	-0.524756	1.124640	-0.138750				-0.279574	0.068078	0.184462	-0.264724	0.071555	-0.033867	-0.255405	0.078209	0.142324	-0.278865	0.934214	0.221633	-0.021974	0.728800	0.068231	0.000794	0.733255	0.096977	0.300064	0.074942	-0.114378
14609	121.741667	-0.801301	0.616870	-0.076550	-0.809614	0.655024	0.092851	-0.544134	0.642563	-0.288282	-0.719932	0.898514	-0.135157	-0.684246	0.958898	0.025952	-0.536553	1.184647	-0.158134	-0.525789	1.161975	-0.259657	-0.525597	1.124862	-0.138244				-0.279571	0.068053	0.184424	-0.264729	0.071560	-0.033859	-0.255414	0.078217	0.142315	-0.280512	0.934187	0.223083	-0.024028	0.728999	0.068413	-0.001306	0.733236	0.097246	0.300059	0.074946	-0.114386
14610	121.750000	-0.801531	0.616641	-0.076387	-0.809892	0.654639	0.092987	-0.544466	0.642599	-0.288230	-0.720517	0.898380	-0.134856	-0.684976	0.958626	0.026228	-0.537404	1.184789	-0.157799	-0.526610	1.162253	-0.259115	-0.526368	1.125111	-0.137636				-0.279573	0.068055	0.184418	-0.264731	0.071568	-0.033858	-0.255420	0.078218	0.142308	-0.282188	0.934153	0.224507	-0.026046	0.729129	0.068615	-0.003405	0.733177	0.097524	0.300059	0.074951	-0.114390
14611	121.758333	-0.801770	0.616320	-0.076287	-0.810214	0.654215	0.093138	-0.544795	0.642676	-0.288173	-0.721075	0.898233	-0.134550	-0.685815	0.958442	0.026647	-0.538261	1.185023	-0.157144	-0.527398	1.162542	-0.258591	-0.527251	1.125301	-0.137157				-0.279583	0.068061	0.184437	-0.264741	0.071570	-0.033846	-0.255428	0.078223	0.142322	-0.283852	0.934081	0.226011	-0.028061	0.729190	0.068841	-0.005487	0.733065	0.097831	0.300065	0.074941	-0.114393
14612	121.766667	-0.802025	0.616045	-0.076147	-0.810496	0.653792	0.093281	-0.545140	0.642774	-0.288104	-0.721663	0.898107	-0.134251	-0.686694	0.958269	0.026947	-0.539121	1.185230	-0.156559	-0.528180	1.162763	-0.257988	-0.528085	1.125494	-0.136614				-0.279588	0.068044	0.184435	-0.264750	0.071575	-0.033840	-0.255441	0.078237	0.142334	-0.285510	0.934007	0.227448	-0.030076	0.729195	0.069105	-0.007600	0.732919	0.098168	0.300063	0.074946	-0.114396
14613	121.775000	-0.802264	0.615765	-0.075986	-0.810847	0.653384	0.093434	-0.545556	0.642944	-0.288123	-0.722237	0.897995	-0.133905	-0.687434	0.957983	0.027267	-0.539930	1.185370	-0.156061	-0.528935	1.163000	-0.257400	-0.528852	1.125695	-0.136017				-0.279598	0.068076	0.184457	-0.264755	0.071571	-0.033841	-0.255449	0.078264	0.142340	-0.287189	0.933924	0.228845	-0.032089	0.729115	0.069406	-0.009711	0.732764	0.098537	0.300058	0.074959	-0.114378
14614	121.783333	-0.802556	0.615520	-0.075825	-0.811174	0.653019	0.093576	-0.545938	0.643091	-0.288043	-0.722801	0.897884	-0.133578	-0.688260	0.957775	0.027665	-0.540751	1.185591	-0.155433	-0.529636	1.163268	-0.256884	-0.529659	1.125857	-0.135492				-0.279606	0.068059	0.184449	-0.264768	0.071577	-0.033841	-0.255465	0.078283	0.142351	-0.288843	0.933818	0.230263	-0.034057	0.729023	0.069758	-0.011810	0.732589	0.098989	0.300061	0.074964	-0.114375
14615	121.791667	-0.802777	0.615251	-0.075711	-0.811542	0.652643	0.093723	-0.546360	0.643229	-0.287951	-0.723442	0.897787	-0.133219	-0.689087	0.957619	0.027960	-0.541555	1.185780	-0.154892	-0.530351	1.163504	-0.256237	-0.530446	1.126065	-0.134926				-0.279623	0.068088	0.184469	-0.264775	0.071585	-0.033841	-0.255477	0.078307	0.142355	-0.290533	0.933691	0.231584	-0.035979	0.728934	0.070153	-0.013866	0.732364	0.099525	0.300070	0.074952	-0.114380
14616	121.800000	-0.803018	0.615011	-0.075580	-0.811898	0.652298	0.093834	-0.546779	0.643377	-0.287864	-0.724014	0.897741	-0.132880	-0.689930	0.957438	0.028231	-0.542312	1.185987	-0.154348	-0.531017	1.163796	-0.255667	-0.531216	1.126323	-0.134359				-0.279632	0.068115	0.184476	-0.264787	0.071609	-0.033844	-0.255491	0.078326	0.142358	-0.292200	0.933518	0.232970	-0.037873	0.728868	0.070604	-0.015887	0.732103	0.100100	0.300068	0.074959	-0.114388
14617	121.808333	-0.803297	0.614791	-0.075490	-0.812219	0.651947	0.093927	-0.547205	0.643522	-0.287749	-0.724640	0.897710	-0.132576	-0.690678	0.957244	0.028558	-0.543065	1.186273	-0.153717	-0.531632	1.164116	-0.255082	-0.531975	1.126577	-0.133795				-0.279642	0.068094	0.184441	-0.264802	0.071615	-0.033846	-0.255501	0.078363	0.142353	-0.293923	0.933298	0.234323	-0.039723	0.728825	0.071092	-0.017891	0.731833	0.100735	0.300054	0.074953	-0.114373
14618	121.816667	-0.803497	0.614599	-0.075393	-0.812569	0.651618	0.094020	-0.547686	0.643673	-0.287637	-0.725257	0.897715	-0.132217	-0.691554	0.957157	0.028925	-0.543792	1.186583	-0.153173	-0.532228	1.164462	-0.254488	-0.532718	1.126885	-0.133191				-0.279657	0.068094	0.184433	-0.264812	0.071618	-0.033843	-0.255516	0.078379	0.142351	-0.295693	0.933030	0.235637	-0.041558	0.728796	0.071594	-0.019888	0.731562	0.101388	0.300070	0.074946	-0.114380
14619	121.825000	-0.803707	0.614397	-0.075350	-0.812866	0.651312	0.094091	-0.548172	0.643844	-0.287633	-0.725736	0.897649	-0.131913	-0.692340	0.957036	0.029205	-0.544480	1.186935	-0.152584	-0.532786	1.164866	-0.253880	-0.533444	1.127247	-0.132579				-0.279659	0.068097	0.184426	-0.264830	0.071628	-0.033849	-0.255533	0.078396	0.142351	-0.297504	0.932685	0.237066	-0.043392	0.728792	0.072112	-0.021899	0.731293	0.102055	0.300067	0.074942	-0.114392
14620	121.833333	-0.803893	0.614232	-0.075290	-0.813192	0.650987	0.094164	-0.548727	0.644010	-0.287633	-0.726399	0.897718	-0.131593	-0.693148	0.956943	0.029515	-0.545156	1.187370	-0.151988	-0.533312	1.165354	-0.253321	-0.534150	1.127682	-0.131948				-0.279675	0.068128	0.184460	-0.264840	0.071636	-0.033846	-0.255549	0.078423	0.142348	-0.299409	0.932321	0.238516	-0.045264	0.728814	0.072664	-0.023958	0.731073	0.102744	0.300057	0.074942	-0.114387
14621	121.841667	-0.804070	0.614087	-0.075223	-0.813432	0.650686	0.094210	-0.549304	0.644213	-0.287755	-0.726936	0.897797	-0.131252	-0.693945	0.956825	0.029881	-0.545812	1.187974	-0.151172	-0.533827	1.165881	-0.252626	-0.534847	1.128183	-0.131330				-0.279681	0.068120	0.184460	-0.264858	0.071638	-0.033845	-0.255561	0.078443	0.142363	-0.301451	0.931908	0.240005	-0.047198	0.728876	0.073226	-0.026110	0.730900	0.103458	0.300055	0.074941	-0.114391
14622	121.850000	-0.804314	0.613989	-0.075188	-0.813659	0.650403	0.094262	-0.549912	0.644383	-0.287835	-0.727528	0.897858	-0.130935	-0.694655	0.956740	0.030132	-0.546413	1.188555	-0.150590	-0.534324	1.166516	-0.251948	-0.535564	1.128749	-0.130679				-0.279695	0.068111	0.184460	-0.264872	0.071643	-0.033839	-0.255572	0.078461	0.142374	-0.303591	0.931447	0.241625	-0.049208	0.728987	0.073747	-0.028336	0.730746	0.104148	0.300066	0.074945	-0.114390
14623	121.858333	-0.804497	0.613875	-0.075124	-0.813805	0.650087	0.094280	-0.550556	0.644584	-0.287954	-0.727945	0.897914	-0.130631	-0.695564	0.956700	0.030567	-0.547014	1.189202	-0.149945	-0.534814	1.167233	-0.251277	-0.536293	1.129388	-0.130017				-0.279707	0.068148	0.184501	-0.264883	0.071651	-0.033842	-0.255579	0.078481	0.142389	-0.305865	0.930967	0.243398	-0.051371	0.729211	0.074241	-0.030719	0.730655	0.104802	0.300062	0.074950	-0.114387
14624	121.866667	-0.804614	0.613807	-0.075022	-0.814048	0.649864	0.094393	-0.551220	0.644780	-0.288077	-0.728370	0.897967	-0.130297	-0.696321	0.956635	0.030867	-0.547605	1.189941	-0.149255	-0.535309	1.168025	-0.250586	-0.537015	1.130114	-0.129317				-0.279709	0.068128	0.184470	-0.264888	0.071656	-0.033854	-0.255586	0.078510	0.142395	-0.308262	0.930506	0.245220	-0.053683	0.729483	0.074697	-0.033270	0.730665	0.105408	0.300060	0.074946	-0.114386
14625	121.875000	-0.804691	0.613692	-0.074973	-0.814189	0.649632	0.094481	-0.551983	0.644993	-0.288265	-0.728873	0.898077	-0.129997	-0.697138	0.956587	0.031239	-0.548236	1.190777	-0.148437	-0.535801	1.168884	-0.249795	-0.537741	1.130872	-0.128553				-0.279714	0.068161	0.184486	-0.264901	0.071666	-0.033855	-0.255584	0.078528	0.142404	-0.310786	0.930066	0.247123	-0.056214	0.729794	0.075114	-0.036031	0.730728	0.105977	0.300062	0.074953	-0.114377
14626	121.883333	-0.804767	0.613602	-0.074907	-0.814292	0.649389	0.094570	-0.552784	0.645229	-0.288570	-0.729353	0.898170	-0.129640	-0.698020	0.956571	0.031668	-0.548860	1.191611	-0.147630	-0.536315	1.169830	-0.248990	-0.538493	1.131677	-0.127777				-0.279712	0.068151	0.184472	-0.264905	0.071674	-0.033857	-0.255590	0.078550	0.142408	-0.313395	0.929659	0.249030	-0.058918	0.730124	0.075494	-0.038954	0.730827	0.106480	0.300070	0.074950	-0.114385
14627	121.891667	-0.804717	0.613425	-0.074840	-0.814351	0.649138	0.094651	-0.553658	0.645481	-0.288871	-0.729848	0.898215	-0.129338	-0.698811	0.956490	0.031879	-0.549531	1.192525	-0.146595	-0.536873	1.170774	-0.248083	-0.539253	1.132517	-0.126915				-0.279719	0.068176	0.184498	-0.264909	0.071672	-0.033866	-0.255589	0.078548	0.142415	-0.316026	0.929260	0.251000	-0.061840	0.730449	0.075847	-0.042056	0.730930	0.106936	0.300063	0.074948	-0.114379
14628	121.900000	-0.804804	0.613291	-0.074808	-0.814445	0.648886	0.094752	-0.554622	0.645708	-0.289224	-0.730282	0.898237	-0.129040	-0.699629	0.956359	0.032164	-0.550226	1.193444	-0.145539	-0.537443	1.171754	-0.247109	-0.540052	1.133375	-0.126003				-0.279714	0.068172	0.184492	-0.264916	0.071663	-0.033874	-0.255589	0.078554	0.142423	-0.318704	0.928902	0.252923	-0.064929	0.730767	0.076194	-0.045298	0.731024	0.107370	0.300064	0.074949	-0.114383
14629	121.908333	-0.804819	0.613158	-0.074769	-0.814473	0.648629	0.094822	-0.555651	0.645905	-0.289561	-0.730759	0.898261	-0.128736	-0.700558	0.956264	0.032530	-0.550873	1.194203	-0.144698	-0.538098	1.172812	-0.246087	-0.540858	1.134166	-0.125065				-0.279715	0.068155	0.184491	-0.264914	0.071660	-0.033890	-0.255584	0.078551	0.142434	-0.321396	0.928522	0.254903	-0.068227	0.731022	0.076550	-0.048723	0.731076	0.107783	0.300076	0.074948	-0.114397
14630	121.916667	-0.804828	0.613021	-0.074737	-0.814474	0.648359	0.094887	-0.556817	0.646094	-0.290014	-0.731221	0.898241	-0.128441	-0.701420	0.956103	0.032767	-0.551643	1.195118	-0.143461	-0.538764	1.173898	-0.245044	-0.541637	1.135005	-0.123981				-0.279716	0.068155	0.184517	-0.264918	0.071652	-0.033894	-0.255580	0.078550	0.142449	-0.324151	0.928169	0.256805	-0.071676	0.731230	0.076905	-0.052289	0.731080	0.108190	0.300077	0.074954	-0.114400
14631	121.925000	-0.804806	0.612875	-0.074723	-0.814489	0.648062	0.094921	-0.558080	0.646276	-0.290454	-0.731623	0.898241	-0.128180	-0.702341	0.955906	0.032976	-0.552423	1.195936	-0.142281	-0.539504	1.174948	-0.243874	-0.542492	1.135788	-0.122896				-0.279715	0.068155	0.184531	-0.264915	0.071657	-0.033910	-0.255570	0.078552	0.142461	-0.326941	0.927785	0.258755	-0.075321	0.731342	0.077261	-0.056031	0.731061	0.108577	0.300070	0.074965	-0.114397
14632	121.933333	-0.804782	0.612724	-0.074717	-0.814517	0.647785	0.094960	-0.559441	0.646439	-0.290871	-0.732021	0.898218	-0.127903	-0.703231	0.955690	0.033186	-0.553271	1.196736	-0.141046	-0.540300	1.176005	-0.242618	-0.543376	1.136565	-0.121792				-0.279709	0.068162	0.184544	-0.264914	0.071653	-0.033917	-0.255562	0.078554	0.142475	-0.329781	0.927393	0.260786	-0.079101	0.731412	0.077607	-0.059905	0.731020	0.108950	0.300070	0.074967	-0.114390
14633	121.941667	-0.804761	0.612552	-0.074732	-0.814488	0.647476	0.094978	-0.560991	0.646582	-0.291271	-0.732399	0.898154	-0.127639	-0.704149	0.955436	0.033457	-0.554142	1.197525	-0.139711	-0.541141	1.177099	-0.241286	-0.544271	1.137275	-0.120649				-0.279695	0.068145	0.184522	-0.264914	0.071655	-0.033931	-0.255550	0.078555	0.142485	-0.332731	0.926944	0.262811	-0.083049	0.731426	0.077974	-0.063914	0.730952	0.109335	0.300080	0.074973	-0.114390
14634	121.950000	-0.804766	0.612404	-0.074731	-0.814565	0.647235	0.095023	-0.562705	0.646803	-0.291748	-0.732760	0.898086	-0.127409	-0.705143	0.955193	0.033632	-0.555099	1.198328	-0.138222	-0.541991	1.178176	-0.239965	-0.545200	1.137949	-0.119452				-0.279699	0.068175	0.184559	-0.264909	0.071649	-0.033934	-0.255538	0.078560	0.142498	-0.335736	0.926486	0.264942	-0.087132	0.731430	0.078334	-0.068058	0.730871	0.109707	0.300078	0.074975	-0.114386
14635	121.958333	-0.804761	0.612248	-0.074731	-0.814438	0.646796	0.094938	-0.564579	0.647054	-0.292081	-0.733028	0.898006	-0.127205	-0.706017	0.954912	0.033801	-0.556076	1.199024	-0.136695	-0.542855	1.179198	-0.238607	-0.546101	1.138561	-0.118256				-0.279681	0.068159	0.184537	-0.264898	0.071650	-0.033930	-0.255529	0.078546	0.142495	-0.338881	0.926002	0.267141	-0.091361	0.731461	0.078682	-0.072384	0.730791	0.110091	0.300076	0.074988	-0.114386
14636	121.966667	-0.804747	0.612090	-0.074744	-0.814278	0.646400	0.094862	-0.566657	0.647390	-0.292420	-0.733286	0.897925	-0.126951	-0.706930	0.954610	0.034028	-0.556989	1.199522	-0.135453	-0.543682	1.180195	-0.237238	-0.546982	1.139134	-0.116962				-0.279668	0.068137	0.184513	-0.264892	0.071645	-0.033936	-0.255521	0.078529	0.142495	-0.342095	0.925488	0.269507	-0.095740	0.731495	0.079003	-0.076862	0.730744	0.110449	0.300086	0.074980	-0.114397
14637	121.975000	-0.804708	0.611881	-0.074813	-0.814123	0.645927	0.094756	-0.568895	0.647896	-0.292759	-0.733526	0.897848	-0.126756	-0.707755	0.954323	0.034110	-0.558007	1.200036	-0.133914	-0.544587	1.181118	-0.235777	-0.547892	1.139585	-0.115707				-0.279666	0.068139	0.184526	-0.264883	0.071635	-0.033939	-0.255511	0.078522	0.142482	-0.345451	0.925030	0.271998	-0.100304	0.731580	0.079278	-0.081543	0.730710	0.110773	0.300092	0.074975	-0.114401
14638	121.983333	-0.804349	0.611579	-0.074919	-0.814366	0.645764	0.094847	-0.571250	0.648576	-0.293201	-0.733757	0.897760	-0.126550	-0.708649	0.954055	0.034278	-0.558979	1.200469	-0.132398	-0.545477	1.181984	-0.234268	-0.548741	1.139991	-0.114416				-0.279653	0.068125	0.184502	-0.264882	0.071626	-0.033938	-0.255503	0.078516	0.142473	-0.348897	0.924500	0.274522	-0.105070	0.731684	0.079549	-0.086409	0.730686	0.111075	0.300097	0.074966	-0.114408
14639	121.991667	-0.804338	0.611445	-0.074921	-0.814430	0.645445	0.094830	-0.573684	0.649328	-0.293511	-0.733942	0.897712	-0.126343	-0.709453	0.953752	0.034428	-0.559986	1.200927	-0.130706	-0.546306	1.182843	-0.232835	-0.549528	1.140389	-0.113054				-0.279649	0.068148	0.184525	-0.264874	0.071630	-0.033946	-0.255493	0.078506	0.142461	-0.352410	0.923928	0.277124	-0.110043	0.731824	0.079819	-0.091485	0.730675	0.111397	0.300091	0.074970	-0.114409
14640	122.000000	-0.804357	0.611343	-0.074909	-0.814146	0.644852	0.094596	-0.576143	0.650180	-0.293725	-0.734139	0.897713	-0.126067	-0.710311	0.953515	0.034699	-0.560912	1.201277	-0.129273	-0.547141	1.183669	-0.231304	-0.550315	1.140742	-0.111766				-0.279645	0.068145	0.184517	-0.264863	0.071639	-0.033953	-0.255484	0.078497	0.142450	-0.355968	0.923435	0.279773	-0.115209	0.731937	0.080115	-0.096742	0.730606	0.111723	0.300097	0.074966	-0.114420
14641	122.008333	-0.804393	0.611255	-0.074888	-0.814224	0.644564	0.094579	-0.578824	0.651254	-0.294240	-0.734328	0.897735	-0.125829	-0.711055	0.953262	0.034849	-0.561833	1.201698	-0.127666	-0.547939	1.184500	-0.229776	-0.550931	1.141052	-0.110344				-0.279645	0.068152	0.184510	-0.264866	0.071652	-0.033947	-0.255477	0.078506	0.142437	-0.359574	0.922900	0.282397	-0.120577	0.732019	0.080455	-0.102161	0.730470	0.112092	0.300096	0.074971	-0.114409
14642	122.016667	-0.804407	0.611173	-0.074871	-0.814505	0.644487	0.094691	-0.581397	0.652321	-0.294527	-0.734532	0.897780	-0.125563	-0.711638	0.952928	0.034957	-0.562658	1.202105	-0.126193	-0.548680	1.185345	-0.228265	-0.551661	1.141463	-0.109013				-0.279646	0.068164	0.184503	-0.264861	0.071669	-0.033941	-0.255472	0.078520	0.142419	-0.363321	0.922302	0.285036	-0.126060	0.731991	0.080833	-0.107713	0.730251	0.112498	0.300087	0.074975	-0.114415
14643	122.025000	-0.804490	0.611126	-0.074828	-0.814613	0.644266	0.094704	-0.584006	0.653287	-0.294775	-0.734772	0.897843	-0.125260	-0.712500	0.952758	0.035355	-0.563505	1.202635	-0.124614	-0.549342	1.186234	-0.226783	-0.552314	1.141978	-0.107652				-0.279637	0.068165	0.184464	-0.264862	0.071671	-0.033934	-0.255463	0.078510	0.142399	-0.367049	0.921753	0.287651	-0.131676	0.731890	0.081241	-0.113386	0.729953	0.112919	0.300081	0.074981	-0.114398
14644	122.033333	-0.804529	0.611073	-0.074786	-0.814720	0.644048	0.094709	-0.586599	0.654261	-0.295092	-0.735004	0.897947	-0.124906	-0.713185	0.952484	0.035590	-0.564276	1.203241	-0.122988	-0.549965	1.187137	-0.225277	-0.552992	1.142463	-0.106329				-0.279633	0.068154	0.184433	-0.264863	0.071672	-0.033928	-0.255468	0.078507	0.142379	-0.370787	0.921156	0.290236	-0.137391	0.731690	0.081649	-0.119183	0.729594	0.113353	0.300084	0.074968	-0.114404
14645	122.041667	-0.804587	0.611040	-0.074737	-0.814819	0.643869	0.094740	-0.589184	0.655139	-0.295222	-0.735290	0.898028	-0.124557	-0.713926	0.952281	0.035941	-0.564993	1.203896	-0.121468	-0.550522	1.188064	-0.223783	-0.553633	1.143108	-0.104946				-0.279637	0.068141	0.184423	-0.264859	0.071674	-0.033914	-0.255475	0.078502	0.142361	-0.374563	0.920506	0.292780	-0.143230	0.731307	0.082077	-0.125074	0.729138	0.113811	0.300082	0.074973	-0.114411
14646	122.050000	-0.804629	0.611009	-0.074693	-0.814748	0.643539	0.094668	-0.591795	0.656045	-0.295416	-0.735521	0.898148	-0.124190	-0.714718	0.952082	0.036318	-0.565699	1.204632	-0.119833	-0.551023	1.189081	-0.222370	-0.554268	1.143768	-0.103562				-0.279644	0.068169	0.184448	-0.264860	0.071680	-0.033907	-0.255479	0.078508	0.142348	-0.378372	0.919797	0.295289	-0.149114	0.730830	0.082532	-0.131026	0.728583	0.114297	0.300071	0.074964	-0.114414
14647	122.058333	-0.804670	0.610994	-0.074643	-0.814874	0.643369	0.094707	-0.594371	0.657105	-0.295803	-0.735833	0.898250	-0.123758	-0.715354	0.951782	0.036695	-0.566282	1.205345	-0.118432	-0.551535	1.190080	-0.220818	-0.554955	1.144529	-0.102238				-0.279648	0.068159	0.184431	-0.264859	0.071676	-0.033892	-0.255491	0.078507	0.142339	-0.382218	0.919024	0.297766	-0.155075	0.730253	0.083020	-0.137023	0.727893	0.114829	0.300078	0.074965	-0.114419
14648	122.066667	-0.804702	0.610981	-0.074594	-0.814979	0.643189	0.094739	-0.596926	0.658169	-0.296012	-0.736089	0.898357	-0.123350	-0.716162	0.951615	0.037135	-0.566841	1.206100	-0.117035	-0.552017	1.191136	-0.219297	-0.555657	1.145271	-0.100880				-0.279651	0.068144	0.184419	-0.264855	0.071670	-0.033882	-0.255493	0.078513	0.142334	-0.386100	0.918200	0.300226	-0.161143	0.729597	0.083508	-0.143104	0.727159	0.115370	0.300073	0.074963	-0.114417
14649	122.075000	-0.804726	0.610967	-0.074546	-0.815125	0.643035	0.094784	-0.599509	0.659378	-0.296412	-0.736379	0.898480	-0.122879	-0.716861	0.951387	0.037468	-0.567425	1.206929	-0.115468	-0.552440	1.192217	-0.217797	-0.556256	1.146056	-0.099482				-0.279663	0.068167	0.184451	-0.264857	0.071674	-0.033870	-0.255506	0.078519	0.142339	-0.390028	0.917328	0.302654	-0.167388	0.728893	0.084102	-0.149317	0.726451	0.116025	0.300078	0.074962	-0.114408
14650	122.083333	-0.804806	0.610954	-0.074493	-0.815275	0.642879	0.094827	-0.602027	0.660624	-0.296774	-0.736654	0.898600	-0.122434	-0.717594	0.951169	0.037871	-0.567965	1.207787	-0.113955	-0.552883	1.193317	-0.216270	-0.556887	1.146839	-0.098060				-0.279663	0.068156	0.184425	-0.264855	0.071680	-0.033857	-0.255510	0.078533	0.142344	-0.393982	0.916403	0.305036	-0.173636	0.728253	0.084753	-0.155537	0.725770	0.116715	0.300072	0.074973	-0.114403
14651	122.091667	-0.804850	0.610939	-0.074443	-0.815397	0.642692	0.094859	-0.604570	0.661832	-0.297154	-0.736946	0.898707	-0.121917	-0.718306	0.950924	0.038383	-0.568506	1.208580	-0.112405	-0.553282	1.194409	-0.214767	-0.557513	1.147582	-0.096668				-0.279666	0.068169	0.184425	-0.264855	0.071675	-0.033848	-0.255516	0.078547	0.142353	-0.397948	0.915452	0.307363	-0.179890	0.727632	0.085401	-0.161736	0.725134	0.117376	0.300080	0.074957	-0.114391
14652	122.100000	-0.804910	0.610912	-0.074392	-0.815532	0.642492	0.094885	-0.607053	0.663041	-0.297530	-0.737244	0.898811	-0.121469	-0.719036	0.950731	0.038751	-0.569030	1.209338	-0.110839	-0.553695	1.195429	-0.213230	-0.558149	1.148285	-0.095284				-0.279672	0.068168	0.184425	-0.264847	0.071676	-0.033836	-0.255516	0.078561	0.142362	-0.401897	0.914498	0.309629	-0.186196	0.727011	0.086019	-0.167947	0.724519	0.118006	0.300071	0.074967	-0.114380
14653	122.108333	-0.804968	0.610860	-0.074342	-0.815660	0.642277	0.094902	-0.609542	0.664242	-0.297876	-0.737575	0.898902	-0.120975	-0.719772	0.950495	0.039174	-0.569567	1.210021	-0.109308	-0.554103	1.196411	-0.211667	-0.558765	1.148906	-0.093883				-0.279679	0.068187	0.184445	-0.264844	0.071677	-0.033829	-0.255520	0.078580	0.142370	-0.405830	0.913492	0.311819	-0.192494	0.726384	0.086582	-0.174076	0.723994	0.118554	0.300079	0.074966	-0.114379
14654	122.116667	-0.805032	0.610832	-0.074260	-0.815794	0.642040	0.094925	-0.611966	0.665428	-0.298218	-0.737880	0.898953	-0.120543	-0.720544	0.950252	0.039561	-0.570156	1.210724	-0.107503	-0.554491	1.197326	-0.210127	-0.559352	1.149464	-0.092498				-0.279688	0.068203	0.184465	-0.264843	0.071682	-0.033836	-0.255522	0.078591	0.142379	-0.409745	0.912461	0.313947	-0.198805	0.725715	0.087191	-0.180104	0.723498	0.119072	0.300074	0.074967	-0.114377
14655	122.125000	-0.805101	0.610741	-0.074221	-0.815918	0.641773	0.094945	-0.614405	0.666620	-0.298518	-0.738165	0.898964	-0.120091	-0.721303	0.949982	0.039957	-0.570704	1.211172	-0.106060	-0.554894	1.198146	-0.208591	-0.559923	1.149927	-0.091135				-0.279680	0.068177	0.184430	-0.264840	0.071678	-0.033838	-0.255528	0.078618	0.142382	-0.413636	0.911393	0.316006	-0.204964	0.725123	0.087756	-0.186013	0.723063	0.119525	0.300079	0.074956	-0.114385
14656	122.133333	-0.805177	0.610642	-0.074181	-0.816070	0.641493	0.094970	-0.616774	0.667807	-0.298753	-0.738411	0.898965	-0.119684	-0.722043	0.949688	0.040261	-0.571187	1.211564	-0.104706	-0.555299	1.198940	-0.207043	-0.560498	1.150332	-0.089793				-0.279696	0.068194	0.184472	-0.264838	0.071678	-0.033848	-0.255531	0.078640	0.142398	-0.417475	0.910266	0.317980	-0.210868	0.724755	0.088437	-0.191761	0.722698	0.120125	0.300080	0.074966	-0.114382
14657	122.141667	-0.805236	0.610528	-0.074138	-0.816213	0.641205	0.095012	-0.619153	0.668988	-0.298917	-0.738677	0.898990	-0.119277	-0.722902	0.949438	0.040608	-0.571767	1.212035	-0.103123	-0.555673	1.199711	-0.205552	-0.561101	1.150760	-0.088484				-0.279705	0.068200	0.184483	-0.264836	0.071682	-0.033852	-0.255538	0.078674	0.142411	-0.421285	0.909088	0.319898	-0.216449	0.724708	0.089266	-0.197220	0.722414	0.120919	0.300075	0.074962	-0.114380
14658	122.150000	-0.805309	0.610415	-0.074085	-0.816383	0.640917	0.095056	-0.621468	0.670169	-0.299029	-0.738949	0.898974	-0.118933	-0.723565	0.948999	0.040913	-0.572299	1.212477	-0.101607	-0.556022	1.200467	-0.204083	-0.561711	1.151217	-0.087091				-0.279706	0.068218	0.184490	-0.264834	0.071679	-0.033859	-0.255548	0.078692	0.142431	-0.425002	0.907884	0.321680	-0.221818	0.724843	0.090156	-0.202455	0.722229	0.121777	0.300086	0.074961	-0.114383
14659	122.158333	-0.805365	0.610296	-0.074035	-0.816599	0.640636	0.095103	-0.623841	0.671272	-0.299100	-0.739150	0.899023	-0.118571	-0.724456	0.948823	0.041223	-0.572833	1.212993	-0.099969	-0.556374	1.201205	-0.202563	-0.562272	1.151613	-0.085718				-0.279724	0.068219	0.184512	-0.264839	0.071679	-0.033865	-0.255555	0.078720	0.142444	-0.428677	0.906614	0.323402	-0.226912	0.725152	0.091089	-0.207419	0.722182	0.122623	0.300083	0.074951	-0.114379
14660	122.166667	-0.805444	0.610185	-0.073973	-0.816778	0.640316	0.095121	-0.625923	0.672526	-0.299056	-0.739397	0.899046	-0.118242	-0.725202	0.948500	0.041532	-0.573301	1.213435	-0.098571	-0.556750	1.201944	-0.201018	-0.562803	1.152043	-0.084335				-0.279740	0.068222	0.184519	-0.264836	0.071674	-0.033867	-0.255566	0.078752	0.142466	-0.432281	0.905311	0.325046	-0.231821	0.725559	0.091941	-0.212171	0.722262	0.123408	0.300079	0.074966	-0.114369
14661	122.175000	-0.805524	0.610079	-0.073916	-0.816951	0.640005	0.095155	-0.627988	0.673724	-0.298997	-0.739646	0.899128	-0.117937	-0.726020	0.948236	0.041857	-0.573780	1.213908	-0.097076	-0.557105	1.202659	-0.199493	-0.563339	1.152492	-0.082999				-0.279743	0.068241	0.184530	-0.264841	0.071682	-0.033864	-0.255571	0.078776	0.142485	-0.435809	0.903933	0.326615	-0.236592	0.725944	0.092594	-0.216712	0.722549	0.123969	0.300084	0.074969	-0.114364
14662	122.183333	-0.805596	0.609962	-0.073873	-0.817136	0.639696	0.095185	-0.629938	0.674907	-0.298880	-0.739913	0.899174	-0.117581	-0.726923	0.948023	0.042226	-0.574255	1.214408	-0.095577	-0.557433	1.203388	-0.198021	-0.563885	1.152953	-0.081596				-0.279751	0.068256	0.184543	-0.264840	0.071685	-0.033866	-0.255580	0.078798	0.142504	-0.439205	0.902558	0.328045	-0.241302	0.726241	0.093055	-0.221152	0.722961	0.124305	0.300093	0.074970	-0.114370
14663	122.191667	-0.805706	0.609856	-0.073828	-0.817342	0.639395	0.095211	-0.631765	0.676084	-0.298747	-0.740117	0.899227	-0.117256	-0.727726	0.947780	0.042564	-0.574778	1.214974	-0.093916	-0.557773	1.204064	-0.196475	-0.564391	1.153414	-0.080186				-0.279770	0.068244	0.184558	-0.264841	0.071682	-0.033871	-0.255591	0.078819	0.142519	-0.442475	0.901174	0.329426	-0.245821	0.726394	0.093368	-0.225389	0.723376	0.124478	0.300089	0.074963	-0.114372
14664	122.200000	-0.805799	0.609735	-0.073803	-0.817566	0.639108	0.095238	-0.633540	0.677237	-0.298654	-0.740314	0.899314	-0.116921	-0.728508	0.947499	0.042892	-0.575249	1.215504	-0.092279	-0.558110	1.204733	-0.194970	-0.564940	1.153917	-0.078726				-0.279779	0.068243	0.184568	-0.264841	0.071685	-0.033864	-0.255604	0.078841	0.142535	-0.445668	0.899807	0.330753	-0.250180	0.726361	0.093663	-0.229404	0.723696	0.124574	0.300089	0.074967	-0.114381
14665	122.208333	-0.805872	0.609651	-0.073758	-0.817835	0.638813	0.095243	-0.635076	0.678404	-0.298448	-0.740637	0.899420	-0.116549	-0.729367	0.947275	0.043271	-0.575659	1.216001	-0.090858	-0.558441	1.205395	-0.193422	-0.565428	1.154376	-0.077316				-0.279786	0.068253	0.184576	-0.264844	0.071690	-0.033864	-0.255610	0.078861	0.142554	-0.448772	0.898496	0.332086	-0.254360	0.726107	0.093630	-0.233279	0.723793	0.124501	0.300085	0.074961	-0.114376
14666	122.216667	-0.805928	0.609552	-0.073734	-0.818059	0.638489	0.095239	-0.636499	0.679542	-0.298206	-0.740940	0.899563	-0.116188	-0.730236	0.946996	0.043722	-0.576049	1.216536	-0.089386	-0.558782	1.206051	-0.191870	-0.565871	1.154866	-0.075911				-0.279792	0.068256	0.184586	-0.264834	0.071689	-0.033859	-0.255623	0.078880	0.142569	-0.451859	0.897248	0.333308	-0.258430	0.725568	0.093610	-0.237057	0.723772	0.124323	0.300086	0.074958	-0.114378
14667	122.225000	-0.805995	0.609466	-0.073712	-0.818299	0.638189	0.095246	-0.637727	0.680645	-0.297960	-0.741099	0.899616	-0.115750	-0.730955	0.946724	0.044004	-0.576445	1.217115	-0.087749	-0.559135	1.206761	-0.190280	-0.566406	1.155435	-0.074342				-0.279806	0.068255	0.184601	-0.264841	0.071689	-0.033859	-0.255633	0.078895	0.142585	-0.454710	0.896087	0.334523	-0.262045	0.725093	0.093863	-0.240573	0.723514	0.124504	0.300091	0.074956	-0.114383
14668	122.233333	-0.806105	0.609366	-0.073711	-0.818544	0.637881	0.095250	-0.638815	0.681718	-0.297665	-0.741372	0.899738	-0.115319	-0.731806	0.946471	0.044482	-0.576757	1.217689	-0.086291	-0.559458	1.207499	-0.188740	-0.566872	1.156038	-0.072836				-0.279813	0.068268	0.184613	-0.264844	0.071682	-0.033852	-0.255643	0.078918	0.142606	-0.457446	0.895039	0.335752	-0.265351	0.724730	0.094319	-0.243896	0.723081	0.125049	0.300082	0.074972	-0.114374
14669	122.241667	-0.806180	0.609293	-0.073678	-0.818803	0.637560	0.095249	-0.639793	0.682735	-0.297371	-0.741799	0.899885	-0.114850	-0.732636	0.946224	0.044987	-0.577138	1.218338	-0.084731	-0.559763	1.208240	-0.187178	-0.567323	1.156588	-0.071426				-0.279822	0.068281	0.184623	-0.264846	0.071682	-0.033862	-0.255647	0.078943	0.142618	-0.459940	0.894096	0.336852	-0.268396	0.724539	0.094823	-0.247007	0.722693	0.125595	0.300094	0.074964	-0.114365
14670	122.250000	-0.806249	0.609214	-0.073650	-0.819059	0.637231	0.095253	-0.640653	0.683732	-0.297104	-0.742075	0.900001	-0.114336	-0.733423	0.945968	0.045530	-0.577479	1.218998	-0.083164	-0.560123	1.209014	-0.185571	-0.567826	1.157221	-0.069885				-0.279824	0.068297	0.184619	-0.264850	0.071685	-0.033857	-0.255657	0.078965	0.142631	-0.462235	0.893227	0.337866	-0.271311	0.724354	0.095327	-0.250015	0.722216	0.126255	0.300087	0.074962	-0.114355
14671	122.258333	-0.806306	0.609133	-0.073616	-0.819262	0.636879	0.095259	-0.641372	0.684628	-0.296757	-0.742388	0.900134	-0.113775	-0.734165	0.945707	0.046102	-0.577884	1.219750	-0.081490	-0.560409	1.209847	-0.184046	-0.568354	1.157899	-0.068384				-0.279839	0.068296	0.184630	-0.264849	0.071688	-0.033859	-0.255664	0.078985	0.142634	-0.464442	0.892427	0.338955	-0.274236	0.724114	0.095823	-0.252972	0.721793	0.126784	0.300097	0.074966	-0.114357
14672	122.266667	-0.806363	0.609057	-0.073574	-0.819450	0.636540	0.095284	-0.641981	0.685498	-0.296427	-0.742711	0.900259	-0.113198	-0.734894	0.945448	0.046715	-0.578274	1.220481	-0.079793	-0.560724	1.210688	-0.182525	-0.568867	1.158525	-0.066960				-0.279848	0.068300	0.184636	-0.264849	0.071688	-0.033863	-0.255665	0.079010	0.142636	-0.466531	0.891631	0.339999	-0.277268	0.723864	0.096225	-0.255936	0.721447	0.127213	0.300083	0.074969	-0.114354
14673	122.275000	-0.806388	0.608984	-0.073531	-0.819637	0.636202	0.095314	-0.642494	0.686295	-0.296076	-0.743148	0.900456	-0.112605	-0.735591	0.945203	0.047348	-0.578659	1.221169	-0.078267	-0.561069	1.211513	-0.180962	-0.569395	1.159142	-0.065517				-0.279852	0.068305	0.184645	-0.264848	0.071691	-0.033864	-0.255678	0.079020	0.142642	-0.468498	0.890880	0.340976	-0.280500	0.723485	0.096507	-0.258979	0.721226	0.127391	0.300090	0.074954	-0.114360
14674	122.283333	-0.806449	0.608927	-0.073467	-0.819806	0.635862	0.095346	-0.642939	0.687047	-0.295715	-0.743563	0.900641	-0.111994	-0.736248	0.944959	0.047987	-0.579060	1.221835	-0.076733	-0.561403	1.212345	-0.179435	-0.569933	1.159766	-0.064108				-0.279861	0.068308	0.184656	-0.264854	0.071692	-0.033856	-0.255688	0.079037	0.142651	-0.470388	0.890175	0.341946	-0.283807	0.723197	0.096670	-0.262057	0.721079	0.127480	0.300094	0.074955	-0.114363
14675	122.291667	-0.806462	0.608870	-0.073399	-0.819941	0.635541	0.095402	-0.643307	0.687741	-0.295335	-0.743790	0.900669	-0.111368	-0.736915	0.944758	0.048697	-0.579438	1.222384	-0.075455	-0.561752	1.213181	-0.177932	-0.570484	1.160396	-0.062704				-0.279868	0.068302	0.184660	-0.264852	0.071690	-0.033848	-0.255693	0.079040	0.142661	-0.472146	0.889497	0.342815	-0.287138	0.722946	0.096867	-0.265162	0.720993	0.127601	0.300091	0.074949	-0.114361
14676	122.300000	-0.806512	0.608833	-0.073310	-0.820099	0.635259	0.095465	-0.643617	0.688411	-0.294942	-0.744109	0.900812	-0.110727	-0.737526	0.944562	0.049292	-0.579871	1.222996	-0.073916	-0.562119	1.214010	-0.176399	-0.571025	1.160883	-0.061425				-0.279869	0.068304	0.184675	-0.264856	0.071683	-0.033842	-0.255702	0.079048	0.142676	-0.473905	0.888884	0.343844	-0.290356	0.722866	0.097160	-0.268127	0.721116	0.127717	0.300096	0.074950	-0.114361
14677	122.308333	-0.806503	0.608776	-0.073223	-0.820206	0.635017	0.095558	-0.643853	0.689050	-0.294502	-0.744524	0.900924	-0.110138	-0.738112	0.944358	0.049929	-0.580359	1.223623	-0.072356	-0.562551	1.214812	-0.174845	-0.571628	1.161524	-0.059880				-0.279877	0.068312	0.184678	-0.264853	0.071676	-0.033830	-0.255703	0.079058	0.142692	-0.475502	0.888336	0.344795	-0.293423	0.722866	0.097623	-0.270943	0.721214	0.128075	0.300093	0.074966	-0.114343
14678	122.316667	-0.806539	0.608745	-0.073117	-0.820293	0.634806	0.095671	-0.644055	0.689651	-0.294050	-0.745055	0.901116	-0.109565	-0.738759	0.944198	0.050576	-0.580900	1.224307	-0.070545	-0.562986	1.215617	-0.173300	-0.572210	1.162044	-0.058453				-0.279881	0.068321	0.184689	-0.264867	0.071768	-0.033932	-0.255707	0.079074	0.142708	-0.477060	0.887801	0.345819	-0.296180	0.723147	0.098212	-0.273530	0.721432	0.128546	0.300101	0.074959	-0.114344
14679	122.325000	-0.806543	0.608702	-0.073007	-0.820352	0.634611	0.095798	-0.644212	0.690228	-0.293575	-0.745298	0.901160	-0.108925	-0.739336	0.943966	0.051254	-0.581425	1.224865	-0.068951	-0.563465	1.216401	-0.171717	-0.572793	1.162601	-0.057025				-0.279886	0.068324	0.184691	-0.264859	0.071666	-0.033821	-0.255706	0.079082	0.142712	-0.478496	0.887287	0.346789	-0.298685	0.723515	0.098964	-0.275909	0.721674	0.129181	0.300103	0.074955	-0.114330
14680	122.333333	-0.806541	0.608656	-0.072882	-0.820407	0.634450	0.095933	-0.644331	0.690788	-0.293099	-0.745558	0.901206	-0.108341	-0.739903	0.943796	0.051854	-0.581963	1.225439	-0.067369	-0.563949	1.217166	-0.170150	-0.573348	1.163102	-0.055590				-0.279885	0.068334	0.184698	-0.264856	0.071772	-0.033937	-0.255699	0.079089	0.142719	-0.479902	0.886782	0.347835	-0.301013	0.723922	0.099761	-0.278108	0.721954	0.129898	0.300101	0.074967	-0.114319
14681	122.341667	-0.806528	0.608614	-0.072757	-0.820435	0.634285	0.096075	-0.644388	0.691380	-0.292625	-0.745893	0.901291	-0.107751	-0.740468	0.943617	0.052406	-0.582418	1.225848	-0.066082	-0.564483	1.217904	-0.168576	-0.573951	1.163616	-0.054123				-0.279884	0.068329	0.184697	-0.264859	0.071766	-0.033935	-0.255708	0.079088	0.142725	-0.481233	0.886275	0.348842	-0.303079	0.724386	0.100479	-0.280105	0.722252	0.130594	0.300108	0.074953	-0.114322
14682	122.350000	-0.806508	0.608570	-0.072624	-0.820431	0.634124	0.096206	-0.644419	0.691952	-0.292157	-0.746225	0.901337	-0.107191	-0.741034	0.943400	0.053048	-0.582996	1.226357	-0.064493	-0.565026	1.218651	-0.167016	-0.574384	1.164033	-0.052669				-0.279877	0.068318	0.184695	-0.264860	0.071755	-0.033940	-0.255701	0.079091	0.142729	-0.482520	0.885748	0.349813	-0.304983	0.724743	0.101138	-0.281967	0.722549	0.131252	0.300113	0.074948	-0.114329
14683	122.358333	-0.806461	0.608515	-0.072503	-0.820451	0.633967	0.096355	-0.644453	0.692543	-0.291688	-0.746664	0.901464	-0.106643	-0.741595	0.943182	0.053649	-0.583577	1.226865	-0.062875	-0.565565	1.219381	-0.165490	-0.575136	1.164521	-0.051259				-0.279880	0.068310	0.184696	-0.264851	0.071763	-0.033942	-0.255698	0.079089	0.142732	-0.483790	0.885266	0.350791	-0.306670	0.724967	0.101762	-0.283634	0.722729	0.131886	0.300109	0.074952	-0.114321
14684	122.366667	-0.806424	0.608470	-0.072367	-0.820455	0.633790	0.096495	-0.644465	0.693141	-0.291229	-0.746953	0.901503	-0.106068	-0.742118	0.942953	0.054220	-0.584167	1.227339	-0.061314	-0.566148	1.220103	-0.163913	-0.575769	1.164989	-0.049811				-0.279872	0.068314	0.184700	-0.264843	0.071763	-0.033937	-0.255689	0.079081	0.142735	-0.485031	0.884790	0.351747	-0.308175	0.725153	0.102406	-0.285119	0.722832	0.132586	0.300107	0.074957	-0.114322
14685	122.375000	-0.806389	0.608440	-0.072227	-0.820451	0.633601	0.096636	-0.644460	0.693777	-0.290755	-0.747115	0.901540	-0.105506	-0.742643	0.942736	0.054779	-0.584797	1.227813	-0.059735	-0.566745	1.220798	-0.162351	-0.576390	1.165429	-0.048400				-0.279872	0.068312	0.184702	-0.264842	0.071761	-0.033934	-0.255688	0.079080	0.142743	-0.486205	0.884328	0.352606	-0.309576	0.725364	0.103243	-0.286409	0.723010	0.133260	0.300125	0.075043	-0.114442
14686	122.383333	-0.806293	0.608426	-0.072075	-0.820496	0.633381	0.096782	-0.644441	0.694428	-0.290279	-0.747311	0.901536	-0.104943	-0.743230	0.942510	0.055445	-0.585439	1.228271	-0.058205	-0.567344	1.221478	-0.160801	-0.577033	1.165823	-0.047024				-0.279867	0.068310	0.184702	-0.264837	0.071762	-0.033933	-0.255680	0.079087	0.142745	-0.487361	0.883846	0.353484	-0.310826	0.725761	0.103998	-0.287565	0.723197	0.134031	0.300127	0.075144	-0.114545
14687	122.391667	-0.806251	0.608353	-0.071950	-0.820519	0.633164	0.096919	-0.644411	0.695113	-0.289806	-0.747591	0.901598	-0.104413	-0.743777	0.942267	0.055980	-0.586112	1.228711	-0.056702	-0.567940	1.222169	-0.159315	-0.577702	1.166254	-0.045650				-0.279861	0.068319	0.184700	-0.264833	0.071766	-0.033940	-0.255670	0.079089	0.142750	-0.488449	0.883388	0.354288	-0.312034	0.726185	0.104915	-0.288605	0.723394	0.134857	0.300131	0.075146	-0.114546
14688	122.400000	-0.806247	0.608308	-0.071812	-0.820505	0.633000	0.097049	-0.644376	0.695806	-0.289316	-0.747823	0.901661	-0.103903	-0.744331	0.942058	0.056512	-0.586789	1.229115	-0.055224	-0.568527	1.222818	-0.157887	-0.578385	1.166606	-0.044362				-0.279853	0.068318	0.184697	-0.264819	0.071767	-0.033953	-0.255660	0.079093	0.142745	-0.489484	0.882923	0.355067	-0.313179	0.726670	0.105882	-0.289567	0.723572	0.135745	0.300132	0.075162	-0.114550
14689	122.408333	-0.806106	0.608310	-0.071739	-0.820510	0.632814	0.097172	-0.644340	0.696530	-0.288847	-0.747992	0.901688	-0.103396	-0.744815	0.941792	0.057057	-0.587522	1.229579	-0.053618	-0.569185	1.223458	-0.156361	-0.579032	1.166995	-0.043071				-0.279851	0.068319	0.184697	-0.264817	0.071762	-0.033949	-0.255656	0.079092	0.142740	-0.490505	0.882489	0.355868	-0.314186	0.727308	0.106817	-0.290382	0.723989	0.136467	0.300135	0.075140	-0.114545
14690	122.416667	-0.806041	0.608275	-0.071649	-0.820521	0.632613	0.097277	-0.644258	0.697258	-0.288353	-0.748331	0.901810	-0.102937	-0.745321	0.941529	0.057584	-0.588263	1.229975	-0.052051	-0.569799	1.224114	-0.154943	-0.579725	1.167417	-0.041685				-0.279848	0.068314	0.184696	-0.264810	0.071758	-0.033955	-0.255651	0.079087	0.142739	-0.491485	0.882006	0.356633	-0.315148	0.727965	0.107709	-0.291205	0.724326	0.137286	0.300140	0.075139	-0.114544
14691	122.425000	-0.805988	0.608248	-0.071550	-0.820538	0.632396	0.097386	-0.644191	0.698000	-0.287873	-0.748526	0.901906	-0.102478	-0.745850	0.941309	0.058161	-0.588950	1.230283	-0.050762	-0.570436	1.224684	-0.153515	-0.580420	1.167725	-0.040401				-0.279840	0.068310	0.184699	-0.264806	0.071755	-0.033954	-0.255647	0.079078	0.142737	-0.492372	0.881513	0.357356	-0.316107	0.728437	0.108633	-0.291932	0.724829	0.137961	0.300132	0.075147	-0.114542
14692	122.433333	-0.805988	0.608246	-0.071447	-0.820524	0.632213	0.097480	-0.644106	0.698735	-0.287409	-0.748715	0.901967	-0.101999	-0.746282	0.941065	0.058644	-0.589607	1.230583	-0.049515	-0.571087	1.225249	-0.152074	-0.581116	1.168066	-0.039088				-0.279836	0.068301	0.184699	-0.264803	0.071743	-0.033944	-0.255644	0.079072	0.142738	-0.493233	0.881062	0.358174	-0.316915	0.729071	0.109391	-0.292612	0.725265	0.138720	0.300133	0.075138	-0.114553
14693	122.441667	-0.805921	0.608234	-0.071371	-0.820515	0.632024	0.097573	-0.643976	0.699489	-0.286946	-0.748827	0.902043	-0.101516	-0.746689	0.940829	0.059156	-0.590348	1.230924	-0.048101	-0.571735	1.225802	-0.150695	-0.581778	1.168390	-0.037810				-0.279835	0.068300	0.184693	-0.264799	0.071749	-0.033942	-0.255640	0.079063	0.142732	-0.493978	0.880597	0.358915	-0.317623	0.729466	0.110289	-0.293139	0.725733	0.139380	0.300130	0.075126	-0.114553
14694	122.450000	-0.805889	0.608231	-0.071301	-0.820545	0.631832	0.097677	-0.643854	0.700234	-0.286518	-0.749063	0.902155	-0.101058	-0.747222	0.940632	0.059772	-0.591086	1.231236	-0.046664	-0.572365	1.226364	-0.149341	-0.582383	1.168652	-0.036569				-0.279839	0.068295	0.184689	-0.264798	0.071737	-0.033946	-0.255640	0.079056	0.142732	-0.494641	0.880131	0.359650	-0.318181	0.729848	0.111063	-0.293585	0.726022	0.140075	0.300126	0.075129	-0.114552
14695	122.458333	-0.805869	0.608239	-0.071221	-0.820549	0.631675	0.097763	-0.643670	0.700981	-0.286106	-0.749215	0.902315	-0.100586	-0.747626	0.940407	0.060272	-0.591776	1.231514	-0.045290	-0.573060	1.226857	-0.147881	-0.583014	1.168979	-0.035287				-0.279832	0.068300	0.184682	-0.264794	0.071744	-0.033934	-0.255635	0.079052	0.142727	-0.495199	0.879616	0.360325	-0.318650	0.730129	0.111772	-0.293982	0.726144	0.140799	0.300127	0.075142	-0.114550
14696	122.466667	-0.805843	0.608257	-0.071137	-0.820533	0.631531	0.097849	-0.643496	0.701738	-0.285718	-0.749406	0.902404	-0.100089	-0.748032	0.940194	0.060831	-0.592488	1.231845	-0.043860	-0.573720	1.227362	-0.146468	-0.583657	1.169268	-0.033946				-0.279832	0.068300	0.184674	-0.264796	0.071742	-0.033928	-0.255631	0.079055	0.142720	-0.495662	0.879144	0.360936	-0.319016	0.730362	0.112450	-0.294225	0.726352	0.141333	0.300130	0.075131	-0.114551
14697	122.475000	-0.805811	0.608271	-0.071059	-0.820527	0.631422	0.097936	-0.643302	0.702497	-0.285371	-0.749579	0.902561	-0.099582	-0.748512	0.939987	0.061454	-0.593180	1.232111	-0.042473	-0.574405	1.227830	-0.145064	-0.584310	1.169538	-0.032660				-0.279832	0.068302	0.184673	-0.264793	0.071744	-0.033927	-0.255630	0.079058	0.142716	-0.496126	0.878664	0.361651	-0.319238	0.730573	0.113083	-0.294409	0.726446	0.141906	0.300134	0.075147	-0.114551
14698	122.483333	-0.805786	0.608295	-0.070981	-0.820557	0.631306	0.098033	-0.643076	0.703266	-0.285056	-0.749713	0.902670	-0.099080	-0.748867	0.939814	0.061969	-0.593892	1.232339	-0.041078	-0.575076	1.228311	-0.143668	-0.584885	1.169755	-0.031414				-0.279826	0.068301	0.184672	-0.264785	0.071744	-0.033920	-0.255620	0.079062	0.142715	-0.496501	0.878127	0.362227	-0.319379	0.730750	0.113709	-0.294501	0.726499	0.142517	0.300142	0.075144	-0.114550
14699	122.491667	-0.805711	0.608332	-0.070883	-0.820563	0.631191	0.098119	-0.642798	0.704046	-0.284759	-0.749902	0.902851	-0.098608	-0.749271	0.939638	0.062527	-0.594560	1.232612	-0.039667	-0.575735	1.228768	-0.142291	-0.585436	1.169988	-0.030150				-0.279826	0.068301	0.184673	-0.264787	0.071737	-0.033916	-0.255626	0.079054	0.142717	-0.496827	0.877602	0.362783	-0.319485	0.730823	0.114525	-0.294492	0.726455	0.143229	0.300135	0.075141	-0.114542
14700	122.500000	-0.805691	0.608368	-0.070810	-0.820574	0.631094	0.098206	-0.642487	0.704831	-0.284503	-0.750021	0.903001	-0.098100	-0.749617	0.939451	0.063089	-0.595221	1.232840	-0.038292	-0.576379	1.229238	-0.140927	-0.585998	1.170228	-0.028878				-0.279832	0.068300	0.184679	-0.264785	0.071737	-0.033914	-0.255621	0.079050	0.142716	-0.497133	0.877045	0.363298	-0.319498	0.731016	0.115342	-0.294356	0.726439	0.143931	0.300138	0.075137	-0.114543
14701	122.508333	-0.805675	0.608419	-0.070732	-0.820581	0.630997	0.098281	-0.642130	0.705617	-0.284286	-0.750186	0.903146	-0.097604	-0.749859	0.939235	0.063596	-0.595883	1.233033	-0.036937	-0.577033	1.229686	-0.139578	-0.586570	1.170447	-0.027640				-0.279827	0.068297	0.184680	-0.264788	0.071728	-0.033905	-0.255623	0.079052	0.142719	-0.497410	0.876432	0.363754	-0.319472	0.731262	0.116169	-0.294198	0.726397	0.144666	0.300140	0.075129	-0.114542
14702	122.516667	-0.805645	0.608435	-0.070678	-0.820587	0.630905	0.098349	-0.641732	0.706409	-0.284097	-0.750327	0.903322	-0.097133	-0.750207	0.939128	0.064172	-0.596554	1.233251	-0.035566	-0.577640	1.230168	-0.138235	-0.586977	1.170575	-0.026405				-0.279823	0.068302	0.184684	-0.264784	0.071732	-0.033903	-0.255631	0.079047	0.142711	-0.497655	0.875753	0.364166	-0.319409	0.731553	0.116979	-0.293988	0.726469	0.145289	0.300130	0.075129	-0.114534
14703	122.525000	-0.805635	0.608507	-0.070605	-0.820593	0.630830	0.098408	-0.641299	0.707197	-0.283966	-0.750458	0.903545	-0.096671	-0.750509	0.939001	0.064729	-0.597185	1.233473	-0.034257	-0.578274	1.230653	-0.136956	-0.587552	1.170783	-0.025224				-0.279821	0.068302	0.184676	-0.264791	0.071734	-0.033904	-0.255633	0.079046	0.142712	-0.497924	0.875096	0.364608	-0.319281	0.731978	0.117654	-0.293731	0.726599	0.145932	0.300133	0.075116	-0.114538
14704	122.533333	-0.805617	0.608571	-0.070545	-0.820547	0.630734	0.098436	-0.640812	0.707989	-0.283840	-0.750623	0.903722	-0.096181	-0.750808	0.938862	0.065330	-0.597805	1.233709	-0.032933	-0.578908	1.231118	-0.135548	-0.588084	1.171043	-0.024034				-0.279829	0.068300	0.184673	-0.264790	0.071740	-0.033905	-0.255639	0.079047	0.142710	-0.498208	0.874412	0.365044	-0.319107	0.732442	0.118192	-0.293463	0.726768	0.146534	0.300127	0.075122	-0.114540
14705	122.541667	-0.805599	0.608642	-0.070495	-0.820588	0.630686	0.098505	-0.640238	0.708783	-0.283734	-0.750795	0.903936	-0.095665	-0.750997	0.938723	0.065881	-0.598426	1.233891	-0.031652	-0.579502	1.231583	-0.134301	-0.588594	1.171170	-0.022896				-0.279831	0.068305	0.184671	-0.264790	0.071740	-0.033909	-0.255636	0.079058	0.142707	-0.498521	0.873639	0.365441	-0.318875	0.732886	0.118733	-0.293111	0.727156	0.146857	0.300122	0.075117	-0.114526
14706	122.550000	-0.805640	0.608743	-0.070440	-0.820574	0.630636	0.098547	-0.639629	0.709580	-0.283636	-0.750934	0.904178	-0.095192	-0.751129	0.938570	0.066363	-0.599054	1.234045	-0.030351	-0.580103	1.232021	-0.133055	-0.589113	1.171377	-0.021676				-0.279835	0.068310	0.184674	-0.264790	0.071754	-0.033911	-0.255641	0.079066	0.142706	-0.498860	0.872831	0.365843	-0.318549	0.733480	0.119151	-0.292672	0.727588	0.147216	0.300120	0.075129	-0.114531
14707	122.558333	-0.805619	0.608830	-0.070404	-0.820545	0.630584	0.098583	-0.638954	0.710396	-0.283524	-0.751048	0.904409	-0.094645	-0.751400	0.938488	0.066996	-0.599674	1.234239	-0.029026	-0.580719	1.232450	-0.131691	-0.589567	1.171531	-0.020553				-0.279838	0.068318	0.184676	-0.264795	0.071746	-0.033910	-0.255645	0.079070	0.142704	-0.499229	0.872049	0.366277	-0.318101	0.734224	0.119492	-0.292163	0.728067	0.147528	0.300121	0.075121	-0.114527
14708	122.566667	-0.805598	0.608923	-0.070373	-0.820497	0.630529	0.098608	-0.638233	0.711229	-0.283399	-0.751206	0.904608	-0.094151	-0.751612	0.938341	0.067677	-0.600279	1.234384	-0.027722	-0.581322	1.232898	-0.130459	-0.590040	1.171700	-0.019437				-0.279841	0.068310	0.184674	-0.264801	0.071748	-0.033909	-0.255645	0.079075	0.142709	-0.499571	0.871224	0.366620	-0.317653	0.735023	0.119888	-0.291590	0.728597	0.147874	0.300119	0.075132	-0.114516
14709	122.575000	-0.805547	0.609018	-0.070339	-0.820523	0.630489	0.098661	-0.637445	0.712075	-0.283274	-0.751327	0.904879	-0.093616	-0.751746	0.938220	0.068186	-0.600869	1.234549	-0.026430	-0.581871	1.233312	-0.129144	-0.590578	1.171896	-0.018240				-0.279847	0.068314	0.184683	-0.264796	0.071754	-0.033909	-0.255645	0.079080	0.142714	-0.499985	0.870314	0.367022	-0.317153	0.736017	0.120217	-0.291025	0.729236	0.148233	0.300116	0.075125	-0.114523
14710	122.583333	-0.805499	0.609110	-0.070305	-0.820485	0.630427	0.098677	-0.636609	0.712942	-0.283124	-0.751460	0.905121	-0.093121	-0.751849	0.938024	0.068796	-0.601446	1.234719	-0.025103	-0.582498	1.233726	-0.127832	-0.590935	1.171999	-0.017091				-0.279844	0.068317	0.184682	-0.264798	0.071756	-0.033912	-0.255646	0.079079	0.142721	-0.500358	0.869439	0.367378	-0.316585	0.736929	0.120510	-0.290419	0.729925	0.148541	0.300123	0.075116	-0.114524
14711	122.591667	-0.805493	0.609226	-0.070267	-0.820424	0.630434	0.098715	-0.635677	0.713804	-0.282938	-0.751585	0.905358	-0.092582	-0.752062	0.937898	0.069391	-0.601993	1.234897	-0.023828	-0.583061	1.234149	-0.126480	-0.591465	1.172245	-0.015917				-0.279844	0.068309	0.184679	-0.264803	0.071759	-0.033920	-0.255646	0.079079	0.142722	-0.500729	0.868583	0.367720	-0.315894	0.737921	0.120674	-0.289732	0.730691	0.148730	0.300125	0.075120	-0.114531
14712	122.600000	-0.805477	0.609324	-0.070231	-0.820392	0.630389	0.098758	-0.634691	0.714691	-0.282733	-0.751713	0.905591	-0.092060	-0.752236	0.937736	0.070036	-0.602537	1.235085	-0.022497	-0.583665	1.234594	-0.125248	-0.591834	1.172379	-0.014718				-0.279846	0.068313	0.184679	-0.264803	0.071756	-0.033923	-0.255645	0.079079	0.142724	-0.501068	0.867651	0.368001	-0.315132	0.738834	0.120852	-0.288931	0.731480	0.148857	0.300120	0.075123	-0.114524
14713	122.608333	-0.805459	0.609419	-0.070187	-0.820356	0.630376	0.098822	-0.633629	0.715582	-0.282548	-0.751808	0.905894	-0.091562	-0.752234	0.937527	0.070537	-0.603100	1.235289	-0.021186	-0.584221	1.235029	-0.123935	-0.592232	1.172574	-0.013529				-0.279839	0.068310	0.184684	-0.264806	0.071759	-0.033930	-0.255643	0.079079	0.142729	-0.501371	0.866711	0.368262	-0.314225	0.739786	0.120934	-0.288070	0.732176	0.149018	0.300123	0.075118	-0.114523
14714	122.616667	-0.805443	0.609507	-0.070131	-0.820294	0.630346	0.098867	-0.632498	0.716461	-0.282356	-0.751879	0.906174	-0.091070	-0.752491	0.937419	0.071118	-0.603636	1.235471	-0.019870	-0.584823	1.235471	-0.122611	-0.592705	1.172799	-0.012298				-0.279835	0.068310	0.184690	-0.264804	0.071765	-0.033938	-0.255639	0.079076	0.142730	-0.501622	0.865744	0.368470	-0.313207	0.740579	0.121041	-0.287133	0.732826	0.149139	0.300132	0.075119	-0.114528
14715	122.625000	-0.805418	0.609595	-0.070076	-0.820172	0.630340	0.098939	-0.631299	0.717348	-0.282216	-0.751930	0.906367	-0.090557	-0.752644	0.937225	0.071729	-0.604168	1.235723	-0.018517	-0.585403	1.235910	-0.121226	-0.593076	1.173019	-0.011132				-0.279835	0.068313	0.184696	-0.264808	0.071766	-0.033937	-0.255642	0.079079	0.142739	-0.501829	0.864719	0.368595	-0.312031	0.741303	0.121061	-0.286087	0.733382	0.149259	0.300126	0.075123	-0.114513
14716	122.633333	-0.805387	0.609672	-0.070014	-0.820124	0.630368	0.099030	-0.630028	0.718240	-0.282165	-0.751946	0.906610	-0.090056	-0.752758	0.937011	0.072301	-0.604752	1.235936	-0.017164	-0.585988	1.236390	-0.119948	-0.593557	1.173223	-0.009899				-0.279837	0.068311	0.184707	-0.264810	0.071775	-0.033944	-0.255637	0.079081	0.142747	-0.501889	0.863752	0.368672	-0.310706	0.741935	0.121065	-0.284929	0.733846	0.149377	0.300122	0.075132	-0.114505
14717	122.641667	-0.805347	0.609781	-0.069937	-0.819991	0.630306	0.099054	-0.628650	0.719167	-0.282246	-0.752018	0.906782	-0.089628	-0.752944	0.936865	0.072806	-0.605264	1.236074	-0.015873	-0.586534	1.236854	-0.118616	-0.594007	1.173440	-0.008744				-0.279839	0.068312	0.184718	-0.264805	0.071774	-0.033948	-0.255640	0.079081	0.142752	-0.501986	0.862704	0.368794	-0.309227	0.742393	0.121016	-0.283655	0.734180	0.149444	0.300127	0.075126	-0.114515
14718	122.650000	-0.805314	0.609857	-0.069884	-0.819951	0.630306	0.099138	-0.627180	0.720129	-0.282444	-0.752034	0.907033	-0.089204	-0.753064	0.936688	0.073275	-0.605843	1.236302	-0.014547	-0.587130	1.237309	-0.117311	-0.594585	1.173694	-0.007568				-0.279836	0.068313	0.184718	-0.264808	0.071774	-0.033954	-0.255638	0.079078	0.142761	-0.501978	0.861622	0.368789	-0.307673	0.742744	0.120972	-0.282289	0.734387	0.149556	0.300121	0.075139	-0.114509
14719	122.658333	-0.805283	0.609955	-0.069832	-0.819885	0.630270	0.099182	-0.625622	0.721110	-0.282794	-0.752097	0.907188	-0.088802	-0.753289	0.936507	0.073822	-0.606528	1.236571	-0.012944	-0.587725	1.237741	-0.115977	-0.594949	1.173780	-0.006405				-0.279833	0.068315	0.184712	-0.264810	0.071789	-0.033962	-0.255637	0.079078	0.142759	-0.501860	0.860571	0.368795	-0.305986	0.742966	0.121015	-0.280757	0.734483	0.149720	0.300121	0.075130	-0.114520
14720	122.666667	-0.805239	0.610035	-0.069795	-0.819807	0.630264	0.099222	-0.623973	0.722125	-0.283234	-0.752092	0.907368	-0.088428	-0.753426	0.936357	0.074245	-0.607136	1.236696	-0.011625	-0.588332	1.238197	-0.114670	-0.595395	1.173922	-0.005298				-0.279833	0.068314	0.184714	-0.264812	0.071793	-0.033975	-0.255632	0.079078	0.142749	-0.501691	0.859410	0.368601	-0.304192	0.743130	0.121039	-0.279164	0.734485	0.149923	0.300117	0.075136	-0.114513
14721	122.675000	-0.805177	0.610072	-0.069823	-0.819746	0.630239	0.099246	-0.622352	0.723105	-0.283882	-0.752084	0.907550	-0.088053	-0.753681	0.936228	0.074681	-0.607766	1.236821	-0.010312	-0.588915	1.238608	-0.113388	-0.595977	1.174108	-0.004106				-0.279827	0.068318	0.184706	-0.264809	0.071798	-0.033984	-0.255630	0.079074	0.142747	-0.501496	0.858225	0.368514	-0.302369	0.742997	0.121240	-0.277493	0.734281	0.150199	0.300119	0.075128	-0.114524
14722	122.683333	-0.805082	0.610184	-0.069769	-0.819685	0.630217	0.099268	-0.620375	0.724238	-0.284478	-0.752102	0.907660	-0.087709	-0.753756	0.936007	0.075104	-0.608413	1.236941	-0.008990	-0.589568	1.238983	-0.111994	-0.596408	1.174196	-0.002905				-0.279832	0.068314	0.184706	-0.264806	0.071798	-0.033990	-0.255625	0.079069	0.142745	-0.501183	0.857038	0.368359	-0.300397	0.742812	0.121430	-0.275725	0.733972	0.150495	0.300122	0.075132	-0.114526
14723	122.691667	-0.805015	0.610269	-0.069773	-0.819644	0.630195	0.099278	-0.618454	0.725344	-0.285269	-0.752065	0.907795	-0.087372	-0.753972	0.935820	0.075572	-0.608968	1.236906	-0.007997	-0.590186	1.239392	-0.110708	-0.597009	1.174334	-0.001765				-0.279826	0.068314	0.184694	-0.264807	0.071801	-0.034002	-0.255620	0.079073	0.142738	-0.500879	0.855642	0.367987	-0.298176	0.742592	0.121674	-0.273753	0.733452	0.150938	0.300119	0.075138	-0.114523
14724	122.700000	-0.804959	0.610349	-0.069769	-0.819608	0.630154	0.099283	-0.616449	0.726499	-0.286151	-0.752035	0.907898	-0.087035	-0.754109	0.935704	0.075971	-0.609641	1.236966	-0.006713	-0.590822	1.239742	-0.109390	-0.597430	1.174371	-0.000662				-0.279827	0.068313	0.184699	-0.264798	0.071802	-0.034008	-0.255616	0.079070	0.142734	-0.500510	0.854254	0.367611	-0.295784	0.742144	0.122177	-0.271562	0.732868	0.151392	0.300117	0.075143	-0.114522
14725	122.708333	-0.804881	0.610424	-0.069785	-0.819545	0.630127	0.099273	-0.614389	0.727696	-0.287121	-0.752015	0.908041	-0.086747	-0.754345	0.935564	0.076418	-0.610317	1.237028	-0.005410	-0.591439	1.240118	-0.108114	-0.598037	1.174483	0.000500				-0.279823	0.068319	0.184704	-0.264797	0.071802	-0.034006	-0.255613	0.079072	0.142736	-0.500119	0.852817	0.367167	-0.293079	0.741781	0.122748	-0.269134	0.732066	0.152099	0.300129	0.075136	-0.114531
14726	122.716667	-0.804809	0.610495	-0.069790	-0.819470	0.630097	0.099260	-0.612213	0.728917	-0.288080	-0.751961	0.908135	-0.086440	-0.754518	0.935392	0.076882	-0.611046	1.237107	-0.004105	-0.592080	1.240457	-0.106793	-0.598524	1.174559	0.001690				-0.279822	0.068314	0.184704	-0.264795	0.071797	-0.034006	-0.255608	0.079073	0.142740	-0.499731	0.851355	0.366669	-0.290225	0.741400	0.123403	-0.266597	0.731223	0.152859	0.300126	0.075153	-0.114530
14727	122.725000	-0.804731	0.610566	-0.069800	-0.819452	0.630055	0.099259	-0.610039	0.730232	-0.289225	-0.751824	0.908315	-0.086116	-0.754658	0.935251	0.077256	-0.611739	1.237142	-0.002843	-0.592727	1.240784	-0.105479	-0.599150	1.174632	0.002794				-0.279815	0.068312	0.184702	-0.264792	0.071796	-0.034009	-0.255605	0.079065	0.142733	-0.499361	0.849884	0.366129	-0.287277	0.740932	0.124195	-0.263975	0.730358	0.153680	0.300131	0.075152	-0.114533
14728	122.733333	-0.804654	0.610637	-0.069812	-0.819402	0.630015	0.099245	-0.607830	0.731596	-0.290392	-0.751796	0.908445	-0.085811	-0.754892	0.935215	0.077629	-0.612414	1.237166	-0.001601	-0.593349	1.241103	-0.104232	-0.599621	1.174631	0.003931				-0.279809	0.068308	0.184699	-0.264788	0.071791	-0.034017	-0.255605	0.079063	0.142733	-0.498990	0.848340	0.365540	-0.284292	0.740496	0.125036	-0.261306	0.729512	0.154546	0.300124	0.075133	-0.114539
14729	122.741667	-0.804581	0.610736	-0.069809	-0.819365	0.629933	0.099231	-0.605577	0.733131	-0.291839	-0.751702	0.908605	-0.085516	-0.754869	0.934968	0.078023	-0.613131	1.237173	-0.000339	-0.593978	1.241406	-0.102926	-0.600277	1.174818	0.005053				-0.279805	0.068314	0.184692	-0.264787	0.071791	-0.034019	-0.255598	0.079064	0.142725	-0.498683	0.846856	0.365002	-0.281227	0.740279	0.125832	-0.258668	0.728734	0.155463	0.300126	0.075144	-0.114543
14730	122.750000	-0.804502	0.610835	-0.069798	-0.819304	0.629905	0.099231	-0.603291	0.734597	-0.293052	-0.751588	0.908765	-0.085201	-0.754976	0.934841	0.078502	-0.613853	1.237197	0.000928	-0.594586	1.241684	-0.101670	-0.600843	1.174837	0.006172				-0.279804	0.068310	0.184685	-0.264783	0.071788	-0.034022	-0.255600	0.079054	0.142719	-0.498381	0.845372	0.364508	-0.278275	0.740049	0.126689	-0.256097	0.728121	0.156334	0.300128	0.075134	-0.114553
14731	122.758333	-0.804400	0.610960	-0.069772	-0.819289	0.629835	0.099248	-0.601036	0.736162	-0.294415	-0.751505	0.908940	-0.084823	-0.754979	0.934704	0.078950	-0.614516	1.237133	0.002162	-0.595228	1.241976	-0.100327	-0.601278	1.174781	0.007214				-0.279805	0.068310	0.184685	-0.264779	0.071784	-0.034020	-0.255596	0.079057	0.142719	-0.498078	0.843793	0.363999	-0.275571	0.739880	0.127496	-0.253693	0.727719	0.157181	0.300125	0.075144	-0.114551
14732	122.766667	-0.804317	0.611063	-0.069761	-0.819242	0.629775	0.099263	-0.598776	0.737708	-0.295617	-0.751390	0.909146	-0.084468	-0.755029	0.934620	0.079479	-0.615204	1.237050	0.003399	-0.595819	1.242230	-0.099068	-0.601713	1.174726	0.008323				-0.279808	0.068308	0.184683	-0.264775	0.071775	-0.034017	-0.255597	0.079053	0.142716	-0.497770	0.842209	0.363546	-0.273008	0.739843	0.128143	-0.251424	0.727464	0.157944	0.300128	0.075139	-0.114554
14733	122.775000	-0.804240	0.611177	-0.069736	-0.819186	0.629726	0.099290	-0.596564	0.739354	-0.296989	-0.751312	0.909330	-0.084043	-0.754993	0.934488	0.080009	-0.615867	1.236963	0.004660	-0.596397	1.242469	-0.097759	-0.602277	1.174687	0.009465				-0.279802	0.068309	0.184679	-0.264774	0.071781	-0.034012	-0.255596	0.079055	0.142714	-0.497480	0.840694	0.363184	-0.270710	0.739876	0.128699	-0.249303	0.727414	0.158586	0.300124	0.075143	-0.114550
14734	122.783333	-0.804165	0.611292	-0.069704	-0.819117	0.629677	0.099326	-0.594358	0.741040	-0.298334	-0.751218	0.909541	-0.083627	-0.754969	0.934378	0.080611	-0.616544	1.236868	0.005960	-0.596953	1.242683	-0.096496	-0.602608	1.174475	0.010410				-0.279804	0.068310	0.184682	-0.264769	0.071786	-0.034009	-0.255591	0.079069	0.142718	-0.497180	0.839141	0.362811	-0.268568	0.739966	0.129127	-0.247317	0.727490	0.159035	0.300125	0.075156	-0.114546
14735	122.791667	-0.804036	0.611392	-0.069672	-0.819066	0.629643	0.099373	-0.592120	0.742695	-0.299497	-0.751147	0.909760	-0.083156	-0.754735	0.934208	0.081184	-0.617156	1.236647	0.007186	-0.597522	1.242847	-0.095155	-0.603142	1.174440	0.011664				-0.279805	0.068312	0.184692	-0.264772	0.071782	-0.034003	-0.255591	0.079065	0.142721	-0.496867	0.837640	0.362478	-0.266616	0.740029	0.129494	-0.245469	0.727617	0.159442	0.300127	0.075151	-0.114544
14736	122.800000	-0.803978	0.611522	-0.069621	-0.819015	0.629612	0.099428	-0.589898	0.744391	-0.300713	-0.751078	0.909998	-0.082696	-0.754543	0.934068	0.081713	-0.617742	1.236402	0.008442	-0.598034	1.242977	-0.093865	-0.603398	1.174186	0.012680				-0.279801	0.068323	0.184693	-0.264768	0.071782	-0.033999	-0.255593	0.079059	0.142722	-0.496536	0.836205	0.362160	-0.264720	0.740272	0.129676	-0.243681	0.727828	0.159653	0.300138	0.075156	-0.114556
14737	122.808333	-0.804031	0.611647	-0.069572	-0.818956	0.629596	0.099497	-0.587680	0.746106	-0.301912	-0.750982	0.910269	-0.082212	-0.754528	0.933996	0.082426	-0.618209	1.236108	0.009770	-0.598568	1.243045	-0.092558	-0.603679	1.173918	0.013786				-0.279803	0.068316	0.184700	-0.264767	0.071785	-0.033997	-0.255594	0.079066	0.142724	-0.496160	0.834875	0.361862	-0.262937	0.740474	0.129827	-0.242000	0.727997	0.159794	0.300142	0.075167	-0.114548
14738	122.816667	-0.803856	0.611765	-0.069514	-0.818920	0.629608	0.099589	-0.585424	0.747752	-0.302882	-0.750911	0.910527	-0.081718	-0.754441	0.933875	0.083070	-0.618842	1.235830	0.010995	-0.599039	1.243112	-0.091268	-0.603985	1.173680	0.014883				-0.279799	0.068317	0.184693	-0.264768	0.071789	-0.033991	-0.255588	0.079069	0.142729	-0.495725	0.833615	0.361586	-0.261219	0.740672	0.129911	-0.240372	0.728111	0.159851	0.300137	0.075169	-0.114545
14739	122.825000	-0.803854	0.611902	-0.069435	-0.818830	0.629591	0.099655	-0.583196	0.749374	-0.303791	-0.750788	0.910850	-0.081211	-0.754192	0.933718	0.083673	-0.619300	1.235478	0.012249	-0.599525	1.243169	-0.089926	-0.604197	1.173454	0.015999				-0.279802	0.068317	0.184698	-0.264771	0.071783	-0.033992	-0.255590	0.079064	0.142726	-0.495248	0.832465	0.361355	-0.259559	0.740792	0.129931	-0.238776	0.728176	0.159758	0.300140	0.075167	-0.114553
14740	122.833333	-0.803732	0.612028	-0.069337	-0.818717	0.629597	0.099757	-0.580996	0.750962	-0.304646	-0.750714	0.911159	-0.080713	-0.753936	0.933560	0.084209	-0.619684	1.235178	0.013568	-0.599924	1.243262	-0.088672	-0.604415	1.173210	0.017106				-0.279801	0.068316	0.184700	-0.264770	0.071777	-0.033985	-0.255591	0.079063	0.142729	-0.494709	0.831379	0.361165	-0.257938	0.740944	0.129816	-0.237204	0.728177	0.159587	0.300140	0.075156	-0.114558
14741	122.841667	-0.803628	0.612090	-0.069261	-0.818626	0.629645	0.099861	-0.578739	0.752372	-0.305028	-0.750615	0.911468	-0.080209	-0.754010	0.933494	0.084913	-0.620089	1.234896	0.014790	-0.600303	1.243332	-0.087359	-0.604558	1.172964	0.018185				-0.279800	0.068306	0.184694	-0.264775	0.071782	-0.033986	-0.255595	0.079061	0.142724	-0.494108	0.830333	0.360993	-0.256459	0.740988	0.129554	-0.235747	0.728170	0.159267	0.300136	0.075163	-0.114559
14742	122.850000	-0.803481	0.612143	-0.069156	-0.818565	0.629682	0.099981	-0.576559	0.753772	-0.305495	-0.750517	0.911786	-0.079705	-0.753746	0.933375	0.085480	-0.620419	1.234632	0.016045	-0.600641	1.243417	-0.086064	-0.604699	1.172739	0.019192				-0.279801	0.068303	0.184693	-0.264783	0.071776	-0.033979	-0.255593	0.079063	0.142720	-0.493453	0.829359	0.360876	-0.255107	0.740989	0.129197	-0.234421	0.728164	0.158858	0.300133	0.075167	-0.114557
14743	122.858333	-0.803441	0.612273	-0.069047	-0.818496	0.629791	0.100132	-0.574395	0.755079	-0.305825	-0.750408	0.912100	-0.079195	-0.753554	0.933290	0.086053	-0.620748	1.234397	0.017236	-0.600915	1.243549	-0.084862	-0.604797	1.172546	0.020221				-0.279806	0.068312	0.184704	-0.264785	0.071780	-0.033978	-0.255597	0.079068	0.142737	-0.492740	0.828502	0.360838	-0.253914	0.740952	0.128796	-0.233266	0.728154	0.158414	0.300135	0.075152	-0.114555
14744	122.866667	-0.803483	0.612360	-0.068918	-0.818402	0.629849	0.100252	-0.572244	0.756281	-0.305955	-0.750317	0.912368	-0.078706	-0.753343	0.933208	0.086601	-0.621125	1.234257	0.018748	-0.601189	1.243670	-0.083624	-0.604924	1.172371	0.021319				-0.279811	0.068315	0.184715	-0.264793	0.071782	-0.033972	-0.255601	0.079077	0.142748	-0.491994	0.827715	0.360820	-0.252854	0.740876	0.128420	-0.232208	0.728114	0.158042	0.300134	0.075165	-0.114547
14745	122.875000	-0.803352	0.612539	-0.068837	-0.818303	0.629899	0.100363	-0.570135	0.757320	-0.305797	-0.750170	0.912686	-0.078200	-0.753141	0.933068	0.087220	-0.621368	1.234048	0.019922	-0.601412	1.243792	-0.082382	-0.604969	1.172181	0.022334				-0.279816	0.068317	0.184714	-0.264797	0.071782	-0.033976	-0.255604	0.079084	0.142747	-0.491210	0.826969	0.360808	-0.251925	0.740785	0.128094	-0.231292	0.728084	0.157683	0.300133	0.075156	-0.114539
14746	122.883333	-0.803330	0.612661	-0.068745	-0.818209	0.629952	0.100467	-0.568056	0.758260	-0.305544	-0.750052	0.912960	-0.077731	-0.752916	0.933013	0.087833	-0.621606	1.233855	0.021081	-0.601593	1.243932	-0.081185	-0.604915	1.171991	0.023313				-0.279815	0.068312	0.184714	-0.264797	0.071782	-0.033981	-0.255605	0.079077	0.142750	-0.490426	0.826276	0.360807	-0.251103	0.740710	0.127792	-0.230480	0.728069	0.157371	0.300134	0.075175	-0.114552
14747	122.891667	-0.803223	0.612807	-0.068643	-0.818104	0.630003	0.100558	-0.566052	0.759070	-0.305138	-0.749880	0.913262	-0.077231	-0.752531	0.932960	0.088285	-0.621820	1.233665	0.022246	-0.601769	1.244039	-0.079992	-0.605002	1.171846	0.024322				-0.279813	0.068315	0.184710	-0.264801	0.071786	-0.033994	-0.255600	0.079074	0.142747	-0.489663	0.825567	0.360799	-0.250433	0.740695	0.127567	-0.229769	0.728135	0.157104	0.300133	0.075153	-0.114559
14748	122.900000	-0.803158	0.612942	-0.068551	-0.817985	0.630077	0.100643	-0.564108	0.759773	-0.304629	-0.749762	0.913482	-0.076771	-0.752441	0.932972	0.089007	-0.622010	1.233453	0.023375	-0.601928	1.244123	-0.078804	-0.605011	1.171668	0.025332				-0.279808	0.068317	0.184698	-0.264798	0.071792	-0.034006	-0.255606	0.079070	0.142746	-0.488957	0.824976	0.360874	-0.249853	0.740716	0.127389	-0.229146	0.728273	0.156885	0.300129	0.075161	-0.114556
14749	122.908333	-0.803140	0.613122	-0.068463	-0.817893	0.630099	0.100724	-0.562276	0.760357	-0.304012	-0.749547	0.913767	-0.076284	-0.752162	0.932946	0.089528	-0.622119	1.233144	0.024307	-0.602032	1.244202	-0.077657	-0.604978	1.171442	0.026245				-0.279808	0.068312	0.184701	-0.264800	0.071794	-0.034011	-0.255599	0.079070	0.142740	-0.488320	0.824323	0.360939	-0.249369	0.740834	0.127301	-0.228607	0.728520	0.156750	0.300125	0.075158	-0.114558
14750	122.916667	-0.803114	0.613295	-0.068394	-0.817784	0.630142	0.100797	-0.560538	0.760859	-0.303331	-0.749339	0.914002	-0.075829	-0.751832	0.932918	0.090064	-0.622221	1.232854	0.025265	-0.602130	1.244233	-0.076494	-0.604966	1.171302	0.027245				-0.279804	0.068302	0.184697	-0.264803	0.071788	-0.034027	-0.255596	0.079074	0.142740	-0.487754	0.823672	0.361014	-0.248940	0.741036	0.127277	-0.228120	0.728844	0.156677	0.300131	0.075145	-0.114570
14751	122.925000	-0.803063	0.613458	-0.068323	-0.817699	0.630228	0.100868	-0.558893	0.761251	-0.302550	-0.749105	0.914300	-0.075392	-0.751507	0.932896	0.090510	-0.622326	1.232546	0.026354	-0.602188	1.244208	-0.075398	-0.604948	1.171070	0.028271				-0.279802	0.068304	0.184692	-0.264800	0.071798	-0.034021	-0.255595	0.079065	0.142737	-0.487288	0.823011	0.361114	-0.248541	0.741385	0.127345	-0.227666	0.729292	0.156706	0.300128	0.075146	-0.114568
14752	122.933333	-0.802997	0.613615	-0.068262	-0.817617	0.630282	0.100938	-0.557327	0.761556	-0.301725	-0.748854	0.914507	-0.074928	-0.751228	0.932817	0.091064	-0.622515	1.232290	0.027722	-0.602234	1.244144	-0.074262	-0.604823	1.170762	0.029168				-0.279797	0.068307	0.184695	-0.264803	0.071796	-0.034029	-0.255589	0.079072	0.142732	-0.486875	0.822280	0.361199	-0.248181	0.741867	0.127502	-0.227278	0.729828	0.156830	0.300128	0.075154	-0.114569
14753	122.941667	-0.802937	0.613764	-0.068210	-0.817580	0.630352	0.101030	-0.555871	0.761767	-0.300868	-0.748564	0.914717	-0.074497	-0.750859	0.932811	0.091560	-0.622535	1.231871	0.028784	-0.602234	1.244032	-0.073176	-0.604658	1.170423	0.030134				-0.279799	0.068305	0.184694	-0.264811	0.071795	-0.034046	-0.255593	0.079077	0.142741	-0.486559	0.821585	0.361349	-0.247851	0.742500	0.127767	-0.226932	0.730523	0.157074	0.300130	0.075153	-0.114569
14754	122.950000	-0.802896	0.613919	-0.068140	-0.817493	0.630395	0.101103	-0.554457	0.761888	-0.299978	-0.748258	0.914955	-0.074042	-0.750534	0.932800	0.092011	-0.622557	1.231452	0.029835	-0.602190	1.243881	-0.072100	-0.604449	1.170046	0.031091				-0.279800	0.068305	0.184702	-0.264810	0.071801	-0.034048	-0.255594	0.079073	0.142745	-0.486299	0.820873	0.361510	-0.247529	0.743259	0.128137	-0.226593	0.731314	0.157412	0.300138	0.075141	-0.114575
14755	122.958333	-0.802840	0.614050	-0.068077	-0.817458	0.630450	0.101207	-0.553081	0.761889	-0.298909	-0.747962	0.915114	-0.073621	-0.750169	0.932722	0.092458	-0.622499	1.231021	0.030876	-0.602127	1.243664	-0.070965	-0.604345	1.169766	0.032181				-0.279801	0.068311	0.184704	-0.264818	0.071809	-0.034057	-0.255588	0.079083	0.142748	-0.486110	0.820035	0.361630	-0.247227	0.744202	0.128650	-0.226259	0.732231	0.157923	0.300135	0.075134	-0.114568
14756	122.966667	-0.802776	0.614177	-0.068011	-0.817395	0.630487	0.101302	-0.551700	0.761864	-0.297868	-0.747635	0.915287	-0.073198	-0.749969	0.932753	0.092993	-0.622396	1.230550	0.031904	-0.601978	1.243450	-0.069935	-0.604000	1.169345	0.033030				-0.279807	0.068306	0.184707	-0.264824	0.071810	-0.034062	-0.255594	0.079075	0.142748	-0.485998	0.819179	0.361762	-0.246946	0.745268	0.129263	-0.225950	0.733314	0.158495	0.300129	0.075136	-0.114569
14757	122.975000	-0.802738	0.614315	-0.067925	-0.817351	0.630526	0.101405	-0.550271	0.761786	-0.296765	-0.747252	0.915489	-0.072793	-0.749561	0.932655	0.093426	-0.622141	1.230028	0.032620	-0.601818	1.243212	-0.068872	-0.603723	1.169021	0.034079				-0.279803	0.068306	0.184709	-0.264825	0.071819	-0.034066	-0.255593	0.079070	0.142744	-0.485988	0.818217	0.361861	-0.246715	0.746423	0.130046	-0.225640	0.734558	0.159195	0.300123	0.075147	-0.114568
14758	122.983333	-0.802735	0.614484	-0.067810	-0.817311	0.630556	0.101521	-0.548753	0.761702	-0.295615	-0.746902	0.915655	-0.072415	-0.749149	0.932630	0.093760	-0.621947	1.229603	0.033643	-0.601585	1.242983	-0.067840	-0.603330	1.168610	0.034973				-0.279803	0.068312	0.184715	-0.264828	0.071834	-0.034066	-0.255593	0.079065	0.142746	-0.486068	0.817183	0.361922	-0.246415	0.747842	0.130756	-0.225323	0.735978	0.159962	0.300125	0.075151	-0.114574
14759	122.991667	-0.802630	0.614612	-0.067701	-0.817263	0.630592	0.101641	-0.547072	0.761610	-0.294395	-0.746520	0.915861	-0.072012	-0.748920	0.932637	0.094289	-0.621721	1.229180	0.034599	-0.601269	1.242760	-0.066896	-0.602909	1.168217	0.035797				-0.279804	0.068299	0.184714	-0.264833	0.071840	-0.034065	-0.255599	0.079051	0.142742	-0.486257	0.816055	0.361935	-0.246116	0.749298	0.131607	-0.224963	0.737558	0.160817	0.300122	0.075150	-0.114567
14760	123.000000	-0.802540	0.614718	-0.067608	-0.817168	0.630609	0.101770	-0.545250	0.761550	-0.293153	-0.746113	0.916035	-0.071632	-0.748596	0.932578	0.094733	-0.621392	1.228774	0.035493	-0.600931	1.242558	-0.065915	-0.602480	1.167883	0.036675				-0.279795	0.068296	0.184706	-0.264840	0.071840	-0.034072	-0.255596	0.079045	0.142737	-0.486539	0.814859	0.361908	-0.245738	0.750870	0.132496	-0.224554	0.739265	0.161715	0.300125	0.075160	-0.114571
14761	123.008333	-0.802481	0.614858	-0.067498	-0.817139	0.630642	0.101910	-0.543208	0.761530	-0.291853	-0.745738	0.916166	-0.071273	-0.748181	0.932571	0.095110	-0.621076	1.228435	0.036436	-0.600521	1.242372	-0.064978	-0.602037	1.167572	0.037567				-0.279794	0.068291	0.184700	-0.264842	0.071836	-0.034079	-0.255587	0.079037	0.142733	-0.486947	0.813578	0.361813	-0.245210	0.752634	0.133338	-0.224079	0.741071	0.162692	0.300130	0.075147	-0.114579
14762	123.016667	-0.802489	0.614998	-0.067378	-0.817073	0.630686	0.102038	-0.540985	0.761539	-0.290521	-0.745327	0.916358	-0.070885	-0.747828	0.932556	0.095468	-0.620660	1.228116	0.037266	-0.600050	1.242213	-0.064102	-0.601535	1.167261	0.038356				-0.279791	0.068292	0.184698	-0.264848	0.071840	-0.034097	-0.255581	0.079032	0.142731	-0.487433	0.812275	0.361707	-0.244618	0.754429	0.134348	-0.223542	0.742927	0.163754	0.300129	0.075146	-0.114582
14763	123.025000	-0.802455	0.615141	-0.067253	-0.817020	0.630709	0.102169	-0.538510	0.761606	-0.289153	-0.744921	0.916476	-0.070511	-0.747560	0.932511	0.095957	-0.620366	1.227972	0.038454	-0.599586	1.242061	-0.063159	-0.600920	1.166931	0.039016				-0.279785	0.068287	0.184689	-0.264852	0.071831	-0.034130	-0.255581	0.079022	0.142723	-0.488003	0.810912	0.361530	-0.243959	0.756298	0.135521	-0.222917	0.744785	0.164980	0.300139	0.075133	-0.114590
14764	123.033333	-0.802424	0.615297	-0.067118	-0.816976	0.630707	0.102295	-0.535808	0.761744	-0.287762	-0.744506	0.916623	-0.070154	-0.747244	0.932503	0.096382	-0.619890	1.227751	0.039287	-0.599070	1.241971	-0.062283	-0.600597	1.166814	0.040028				-0.279776	0.068289	0.184677	-0.264856	0.071827	-0.034152	-0.255570	0.079026	0.142723	-0.488689	0.809408	0.361184	-0.243239	0.758226	0.136771	-0.222342	0.746620	0.166401	0.300129	0.075140	-0.114592
14765	123.041667	-0.802381	0.615458	-0.066974	-0.816905	0.630782	0.102459	-0.532820	0.762030	-0.286465	-0.744027	0.916818	-0.069758	-0.746919	0.932459	0.096797	-0.619338	1.227482	0.039849	-0.598522	1.241866	-0.061403	-0.599910	1.166541	0.040624				-0.279773	0.068289	0.184673	-0.264862	0.071837	-0.034174	-0.255569	0.079026	0.142710	-0.489402	0.808001	0.360937	-0.242562	0.760094	0.138227	-0.221715	0.748517	0.167764	0.300139	0.075131	-0.114595
14766	123.050000	-0.802499	0.615625	-0.066856	-0.816857	0.630834	0.102604	-0.529594	0.762329	-0.284970	-0.743591	0.917019	-0.069405	-0.746575	0.932463	0.097173	-0.618847	1.227360	0.040719	-0.597939	1.241812	-0.060573	-0.599399	1.166425	0.041469				-0.279775	0.068291	0.184670	-0.264867	0.071850	-0.034183	-0.255568	0.079025	0.142701	-0.490169	0.806563	0.360667	-0.241884	0.762079	0.139612	-0.221191	0.750363	0.169263	0.300141	0.075122	-0.114593
14767	123.058333	-0.802363	0.615772	-0.066700	-0.816771	0.630879	0.102739	-0.526100	0.762740	-0.283494	-0.743148	0.917217	-0.069059	-0.746355	0.932442	0.097689	-0.618298	1.227272	0.041564	-0.597387	1.241760	-0.059659	-0.598877	1.166341	0.042331				-0.279783	0.068294	0.184666	-0.264873	0.071881	-0.034197	-0.255571	0.079032	0.142693	-0.490990	0.805140	0.360390	-0.241298	0.763863	0.141158	-0.220734	0.752054	0.170759	0.300136	0.075147	-0.114585
14768	123.066667	-0.802265	0.615879	-0.066504	-0.816692	0.630935	0.102866	-0.522372	0.763206	-0.281902	-0.742643	0.917445	-0.068763	-0.746043	0.932496	0.098045	-0.617696	1.227188	0.042402	-0.596810	1.241746	-0.058811	-0.598321	1.166306	0.043156				-0.279786	0.068293	0.184663	-0.264878	0.071913	-0.034192	-0.255575	0.079037	0.142681	-0.491847	0.803727	0.360121	-0.240723	0.765763	0.142549	-0.220393	0.753674	0.172351	0.300131	0.075152	-0.114591
14769	123.075000	-0.802131	0.616098	-0.066410	-0.816595	0.631013	0.102978	-0.518442	0.763819	-0.280474	-0.742125	0.917681	-0.068459	-0.745763	0.932510	0.098430	-0.617149	1.227241	0.043280	-0.596232	1.241740	-0.057922	-0.597796	1.166311	0.044013				-0.279788	0.068303	0.184660	-0.264890	0.071929	-0.034199	-0.255577	0.079031	0.142676	-0.492739	0.802361	0.359875	-0.240244	0.767342	0.144002	-0.220002	0.755230	0.173648	0.300130	0.075148	-0.114583
14770	123.083333	-0.802026	0.616237	-0.066326	-0.816503	0.631106	0.103090	-0.514340	0.764478	-0.278932	-0.741593	0.917884	-0.068259	-0.745565	0.932543	0.098880	-0.616588	1.227264	0.044191	-0.595622	1.241769	-0.057072	-0.597255	1.166332	0.044891				-0.279789	0.068306	0.184656	-0.264891	0.071956	-0.034205	-0.255582	0.079032	0.142662	-0.493666	0.800932	0.359540	-0.239841	0.769046	0.145283	-0.219804	0.756754	0.175077	0.300134	0.075156	-0.114588
14771	123.091667	-0.801906	0.616391	-0.066264	-0.816397	0.631157	0.103170	-0.510065	0.765224	-0.277375	-0.740961	0.918136	-0.068066	-0.745296	0.932540	0.099145	-0.616035	1.227341	0.045209	-0.595051	1.241774	-0.056181	-0.596694	1.166327	0.045780				-0.279792	0.068297	0.184650	-0.264901	0.071951	-0.034226	-0.255588	0.079022	0.142661	-0.494569	0.799747	0.359409	-0.239584	0.770251	0.146548	-0.219622	0.757917	0.176308	0.300125	0.075138	-0.114581
14772	123.100000	-0.801775	0.616566	-0.066229	-0.816260	0.631244	0.103235	-0.505694	0.766019	-0.275802	-0.740264	0.918377	-0.067946	-0.745026	0.932537	0.099371	-0.615470	1.227405	0.046199	-0.594462	1.241790	-0.055271	-0.596317	1.166503	0.046890				-0.279794	0.068297	0.184649	-0.264907	0.071952	-0.034249	-0.255591	0.079008	0.142659	-0.495459	0.798670	0.359339	-0.239445	0.771423	0.147608	-0.219561	0.759046	0.177371	0.300123	0.075118	-0.114602
14773	123.108333	-0.801626	0.616760	-0.066202	-0.816155	0.631348	0.103287	-0.501162	0.766892	-0.274185	-0.739560	0.918607	-0.067918	-0.744747	0.932588	0.099528	-0.614878	1.227484	0.047103	-0.593850	1.241821	-0.054423	-0.595567	1.166429	0.047614				-0.279793	0.068281	0.184646	-0.264918	0.071929	-0.034276	-0.255593	0.079005	0.142657	-0.496341	0.797734	0.359339	-0.239440	0.772367	0.148519	-0.219646	0.759926	0.178335	0.300130	0.075120	-0.114617
14774	123.116667	-0.801557	0.617059	-0.066162	-0.815950	0.631401	0.103269	-0.496538	0.767848	-0.272592	-0.738774	0.918830	-0.067938	-0.744619	0.932642	0.099768	-0.614295	1.227561	0.048010	-0.593239	1.241849	-0.053543	-0.594979	1.166475	0.048476				-0.279795	0.068278	0.184639	-0.264923	0.071905	-0.034300	-0.255596	0.079000	0.142652	-0.497214	0.796917	0.359428	-0.239523	0.773174	0.149344	-0.219871	0.760769	0.179168	0.300127	0.075116	-0.114615
14775	123.125000	-0.801333	0.617262	-0.066177	-0.815812	0.631523	0.103287	-0.491809	0.768904	-0.271024	-0.737949	0.919075	-0.068036	-0.744482	0.932701	0.099875	-0.613538	1.227580	0.048595	-0.592635	1.241903	-0.052680	-0.594420	1.166576	0.049442				-0.279797	0.068273	0.184636	-0.264927	0.071901	-0.034309	-0.255600	0.078985	0.142652	-0.498044	0.796227	0.359597	-0.239744	0.773758	0.150081	-0.220150	0.761295	0.179944	0.300132	0.075109	-0.114621
14776	123.133333	-0.800983	0.617384	-0.066210	-0.815624	0.631621	0.103261	-0.486992	0.770032	-0.269483	-0.737040	0.919378	-0.068205	-0.744297	0.932755	0.099864	-0.612944	1.227696	0.049468	-0.592064	1.241932	-0.051736	-0.593882	1.166688	0.050340				-0.279795	0.068271	0.184638	-0.264924	0.071900	-0.034307	-0.255603	0.078981	0.142655	-0.498852	0.795637	0.359849	-0.240119	0.774126	0.150727	-0.220433	0.761449	0.180494	0.300132	0.075111	-0.114626
14777	123.141667	-0.800761	0.617600	-0.066255	-0.815427	0.631752	0.103221	-0.482093	0.771259	-0.268027	-0.736132	0.919625	-0.068434	-0.744188	0.932885	0.099891	-0.612382	1.227796	0.050373	-0.591418	1.242004	-0.050912	-0.593411	1.166775	0.051278				-0.279798	0.068278	0.184642	-0.264919	0.071898	-0.034292	-0.255602	0.078981	0.142651	-0.499624	0.795166	0.360182	-0.240662	0.774266	0.151306	-0.221082	0.761657	0.181131	0.300135	0.075119	-0.114618
14778	123.150000	-0.800527	0.617829	-0.066314	-0.815234	0.631892	0.103169	-0.477179	0.772518	-0.266623	-0.735172	0.919906	-0.068678	-0.743973	0.932909	0.099877	-0.611786	1.227909	0.051250	-0.590797	1.242020	-0.050055	-0.592923	1.166916	0.052287				-0.279797	0.068281	0.184635	-0.264907	0.071912	-0.034269	-0.255604	0.078985	0.142653	-0.500382	0.794777	0.360580	-0.241372	0.774200	0.151879	-0.221660	0.761510	0.181483	0.300134	0.075145	-0.114610
14779	123.158333	-0.800274	0.618023	-0.066392	-0.815012	0.631973	0.103100	-0.472270	0.773818	-0.265366	-0.734131	0.920214	-0.068960	-0.743808	0.932986	0.099772	-0.611191	1.227942	0.052065	-0.590201	1.242040	-0.049195	-0.592305	1.166899	0.052989				-0.279801	0.068280	0.184635	-0.264902	0.071912	-0.034260	-0.255600	0.078983	0.142649	-0.501104	0.794475	0.361040	-0.242207	0.773914	0.152462	-0.222510	0.761132	0.182111	0.300132	0.075146	-0.114605
14780	123.166667	-0.799987	0.618284	-0.066504	-0.814792	0.632088	0.103009	-0.467370	0.775130	-0.264190	-0.733071	0.920464	-0.069290	-0.743614	0.933116	0.099593	-0.610614	1.228014	0.052873	-0.589542	1.242042	-0.048415	-0.591859	1.166990	0.053973				-0.279809	0.068289	0.184632	-0.264893	0.071926	-0.034254	-0.255602	0.078984	0.142645	-0.501854	0.794223	0.361552	-0.243165	0.773444	0.153041	-0.223378	0.760584	0.182592	0.300130	0.075132	-0.114613
14781	123.175000	-0.799780	0.618589	-0.066595	-0.814620	0.632194	0.102931	-0.462493	0.776487	-0.263178	-0.731974	0.920741	-0.069624	-0.743443	0.933173	0.099484	-0.610125	1.228059	0.053868	-0.588894	1.241997	-0.047591	-0.591304	1.167006	0.054759				-0.279805	0.068285	0.184631	-0.264885	0.071916	-0.034252	-0.255603	0.078979	0.142641	-0.502632	0.793995	0.362117	-0.244231	0.772841	0.153584	-0.224275	0.759784	0.182939	0.300137	0.075131	-0.114615
14782	123.183333	-0.799357	0.618698	-0.066750	-0.814415	0.632275	0.102810	-0.457639	0.777860	-0.262241	-0.730818	0.920964	-0.070012	-0.743297	0.933309	0.099284	-0.609579	1.228054	0.054709	-0.588249	1.241943	-0.046815	-0.590613	1.166836	0.055386				-0.279805	0.068284	0.184625	-0.264885	0.071899	-0.034256	-0.255609	0.078986	0.142637	-0.503459	0.793775	0.362699	-0.245377	0.772028	0.154181	-0.225322	0.758862	0.183442	0.300126	0.075141	-0.114620
14783	123.191667	-0.799020	0.618893	-0.066906	-0.814211	0.632346	0.102677	-0.452832	0.779256	-0.261238	-0.729666	0.921156	-0.070396	-0.743045	0.933371	0.099049	-0.608953	1.227923	0.055314	-0.587583	1.241828	-0.046038	-0.590054	1.166813	0.056343				-0.279814	0.068281	0.184618	-0.264882	0.071886	-0.034256	-0.255615	0.078979	0.142622	-0.504358	0.793539	0.363298	-0.246540	0.771046	0.154681	-0.226550	0.758036	0.183954	0.300126	0.075127	-0.114622
14784	123.200000	-0.798713	0.619091	-0.067071	-0.813986	0.632409	0.102525	-0.448037	0.780703	-0.260342	-0.728489	0.921363	-0.070823	-0.742762	0.933490	0.098689	-0.608356	1.227816	0.055941	-0.586914	1.241695	-0.045256	-0.589549	1.166771	0.057231				-0.279811	0.068275	0.184613	-0.264881	0.071865	-0.034248	-0.255623	0.078973	0.142610	-0.505317	0.793274	0.363894	-0.247772	0.770167	0.155221	-0.227665	0.756856	0.184439	0.300130	0.075118	-0.114626
14785	123.208333	-0.798431	0.619329	-0.067229	-0.813740	0.632492	0.102380	-0.443321	0.782189	-0.259436	-0.727332	0.921525	-0.071217	-0.742654	0.933631	0.098467	-0.607784	1.227653	0.056656	-0.586212	1.241532	-0.044534	-0.588805	1.166534	0.057797				-0.279821	0.068283	0.184610	-0.264878	0.071849	-0.034240	-0.255637	0.078971	0.142604	-0.506344	0.792975	0.364449	-0.248997	0.769026	0.155855	-0.228967	0.755842	0.185055	0.300131	0.075129	-0.114614
14786	123.216667	-0.798114	0.619575	-0.067388	-0.813549	0.632566	0.102234	-0.438631	0.783688	-0.258510	-0.726126	0.921720	-0.071645	-0.742386	0.933783	0.098033	-0.607305	1.227556	0.057634	-0.585506	1.241358	-0.043808	-0.588202	1.166380	0.058601				-0.279835	0.068279	0.184609	-0.264868	0.071832	-0.034215	-0.255647	0.078974	0.142595	-0.507428	0.792637	0.364988	-0.250207	0.767815	0.156546	-0.230249	0.754621	0.185755	0.300127	0.075127	-0.114616
14787	123.225000	-0.797677	0.619728	-0.067565	-0.813378	0.632678	0.102094	-0.434027	0.785200	-0.257535	-0.724957	0.921934	-0.072044	-0.742211	0.933917	0.097774	-0.606731	1.227355	0.058338	-0.584792	1.241164	-0.043061	-0.587685	1.166258	0.059397				-0.279841	0.068282	0.184607	-0.264865	0.071823	-0.034188	-0.255655	0.078969	0.142586	-0.508584	0.792224	0.365460	-0.251347	0.766593	0.157264	-0.231395	0.753327	0.186390	0.300124	0.075117	-0.114612
14788	123.233333	-0.797337	0.619951	-0.067746	-0.813202	0.632800	0.101950	-0.429507	0.786705	-0.256513	-0.723781	0.922099	-0.072442	-0.742086	0.934071	0.097553	-0.606093	1.227169	0.058884	-0.584052	1.240976	-0.042353	-0.586967	1.166029	0.060056				-0.279844	0.068284	0.184597	-0.264855	0.071810	-0.034167	-0.255665	0.078968	0.142582	-0.509783	0.791766	0.365878	-0.252423	0.765330	0.158031	-0.232578	0.751956	0.187220	0.300128	0.075133	-0.114619
14789	123.241667	-0.797043	0.620250	-0.067906	-0.812979	0.632933	0.101785	-0.425092	0.788176	-0.255402	-0.722637	0.922292	-0.072806	-0.741814	0.934150	0.097258	-0.605519	1.226971	0.059611	-0.583287	1.240807	-0.041663	-0.586341	1.165863	0.060718				-0.279849	0.068280	0.184588	-0.264853	0.071794	-0.034143	-0.255671	0.078964	0.142576	-0.511047	0.791228	0.366233	-0.253396	0.764003	0.158849	-0.233634	0.750515	0.187982	0.300124	0.075122	-0.114623
14790	123.250000	-0.796761	0.620525	-0.068087	-0.812789	0.633020	0.101632	-0.420755	0.789607	-0.254219	-0.721506	0.922467	-0.073191	-0.741594	0.934319	0.096889	-0.604943	1.226816	0.060308	-0.582510	1.240654	-0.040975	-0.585701	1.165668	0.061370				-0.279862	0.068281	0.184584	-0.264849	0.071783	-0.034117	-0.255684	0.078966	0.142576	-0.512362	0.790642	0.366517	-0.254276	0.762646	0.159691	-0.234624	0.748991	0.188747	0.300131	0.075117	-0.114632
14791	123.258333	-0.796370	0.620763	-0.068269	-0.812605	0.633195	0.101476	-0.416559	0.791012	-0.252960	-0.720393	0.922668	-0.073494	-0.741369	0.934486	0.096555	-0.604205	1.226605	0.060662	-0.581704	1.240528	-0.040312	-0.585062	1.165512	0.062046				-0.279874	0.068285	0.184585	-0.264846	0.071766	-0.034097	-0.255698	0.078974	0.142585	-0.513699	0.790000	0.366725	-0.255022	0.761228	0.160532	-0.235559	0.747464	0.189697	0.300128	0.075125	-0.114634
14792	123.266667	-0.795976	0.621011	-0.068462	-0.812440	0.633349	0.101303	-0.412454	0.792370	-0.251630	-0.719298	0.922880	-0.073797	-0.741170	0.934606	0.096286	-0.603621	1.226507	0.061439	-0.580893	1.240416	-0.039656	-0.584451	1.165388	0.062671				-0.279889	0.068287	0.184589	-0.264843	0.071771	-0.034067	-0.255713	0.078989	0.142589	-0.515061	0.789319	0.366860	-0.255739	0.759774	0.161403	-0.236355	0.745962	0.190582	0.300130	0.075129	-0.114623
14793	123.275000	-0.795662	0.621293	-0.068663	-0.812294	0.633502	0.101140	-0.408471	0.793669	-0.250219	-0.718230	0.923121	-0.074135	-0.740919	0.934770	0.095953	-0.603068	1.226409	0.062184	-0.580093	1.240278	-0.038949	-0.583844	1.165272	0.063380				-0.279904	0.068303	0.184587	-0.264841	0.071751	-0.034043	-0.255727	0.079001	0.142591	-0.516419	0.788612	0.366911	-0.256261	0.758292	0.162214	-0.237126	0.744312	0.191515	0.300132	0.075144	-0.114613
14794	123.283333	-0.795325	0.621583	-0.068863	-0.812163	0.633654	0.100981	-0.404583	0.794910	-0.248779	-0.717186	0.923354	-0.074409	-0.740693	0.934869	0.095672	-0.602448	1.226281	0.062672	-0.579256	1.240177	-0.038313	-0.583230	1.165234	0.064013				-0.279917	0.068307	0.184593	-0.264835	0.071745	-0.034016	-0.255748	0.079012	0.142596	-0.517759	0.787880	0.366903	-0.256703	0.756790	0.162981	-0.237828	0.742645	0.192404	0.300128	0.075145	-0.114588
14795	123.291667	-0.795058	0.621905	-0.069049	-0.812030	0.633822	0.100822	-0.400825	0.796079	-0.247277	-0.716244	0.923596	-0.074690	-0.740534	0.935033	0.095413	-0.601888	1.226190	0.063349	-0.578440	1.240087	-0.037634	-0.582615	1.165093	0.064653				-0.279935	0.068306	0.184594	-0.264838	0.071733	-0.034001	-0.255763	0.079022	0.142591	-0.519059	0.787129	0.366812	-0.257075	0.755259	0.163692	-0.238361	0.740913	0.193057	0.300125	0.075157	-0.114578
14796	123.300000	-0.794804	0.622244	-0.069227	-0.811939	0.633972	0.100664	-0.397164	0.797174	-0.245776	-0.715325	0.923888	-0.074982	-0.740303	0.935179	0.095075	-0.601213	1.226114	0.063875	-0.577634	1.240010	-0.036974	-0.582047	1.165033	0.065327				-0.279947	0.068306	0.184596	-0.264828	0.071726	-0.033978	-0.255780	0.079029	0.142589	-0.520323	0.786378	0.366670	-0.257412	0.753717	0.164314	-0.238935	0.739228	0.193813	0.300130	0.075145	-0.114587
14797	123.308333	-0.794362	0.622413	-0.069426	-0.811827	0.634134	0.100502	-0.393626	0.798237	-0.244307	-0.714282	0.924107	-0.075240	-0.740141	0.935306	0.094839	-0.600605	1.226070	0.064630	-0.576777	1.239950	-0.036338	-0.581445	1.164932	0.065940				-0.279961	0.068303	0.184593	-0.264829	0.071705	-0.033973	-0.255805	0.079029	0.142586	-0.521525	0.785615	0.366491	-0.257693	0.752327	0.164830	-0.239408	0.737558	0.194405	0.300127	0.075123	-0.114584
14798	123.316667	-0.794090	0.622676	-0.069593	-0.811712	0.634279	0.100348	-0.390202	0.799235	-0.242830	-0.713446	0.924339	-0.075530	-0.739889	0.935363	0.094633	-0.599949	1.226061	0.065251	-0.575979	1.239934	-0.035676	-0.580863	1.164869	0.066564				-0.279971	0.068298	0.184585	-0.264826	0.071686	-0.033968	-0.255829	0.079032	0.142579	-0.522667	0.784855	0.366286	-0.257983	0.750770	0.165302	-0.239776	0.735889	0.194761	0.300124	0.075123	-0.114589
14799	123.325000	-0.793869	0.622894	-0.069728	-0.811620	0.634394	0.100232	-0.386995	0.799954	-0.241111	-0.712533	0.924573	-0.075763	-0.739754	0.935527	0.094409	-0.599320	1.226034	0.065761	-0.575138	1.239916	-0.035044	-0.580311	1.164820	0.067170				-0.279978	0.068298	0.184587	-0.264829	0.071673	-0.033959	-0.255847	0.079032	0.142577	-0.523731	0.784076	0.366050	-0.258264	0.749277	0.165771	-0.240208	0.734299	0.195259	0.300126	0.075111	-0.114597
14800	123.333333	-0.793587	0.623154	-0.069885	-0.811539	0.634502	0.100134	-0.383854	0.800751	-0.239520	-0.711648	0.924809	-0.076013	-0.739573	0.935602	0.094247	-0.598741	1.226038	0.066375	-0.574328	1.239924	-0.034405	-0.579817	1.164803	0.067779				-0.279994	0.068289	0.184594	-0.264828	0.071659	-0.033941	-0.255865	0.079028	0.142585	-0.524735	0.783310	0.365807	-0.258530	0.747859	0.166199	-0.240590	0.732775	0.195698	0.300122	0.075105	-0.114593
14801	123.341667	-0.793422	0.623413	-0.069997	-0.811449	0.634586	0.100031	-0.380834	0.801536	-0.237960	-0.710835	0.924986	-0.076248	-0.739523	0.935833	0.094013	-0.598190	1.226104	0.066959	-0.573521	1.239938	-0.033801	-0.579374	1.164835	0.068337				-0.280003	0.068291	0.184587	-0.264828	0.071650	-0.033915	-0.255875	0.079026	0.142593	-0.525627	0.782543	0.365553	-0.258743	0.746529	0.166439	-0.240893	0.731290	0.195886	0.300126	0.075125	-0.114583
14802	123.350000	-0.793285	0.623675	-0.070075	-0.811355	0.634652	0.099940	-0.377937	0.802269	-0.236383	-0.710079	0.925156	-0.076437	-0.739455	0.935969	0.093912	-0.597552	1.226116	0.067343	-0.572717	1.239987	-0.033202	-0.578907	1.164858	0.068901				-0.280009	0.068300	0.184610	-0.264828	0.071649	-0.033888	-0.255878	0.079028	0.142601	-0.526445	0.781790	0.365299	-0.258930	0.745271	0.166631	-0.241229	0.729900	0.196178	0.300115	0.075141	-0.114563
14803	123.358333	-0.793126	0.623886	-0.070140	-0.811295	0.634710	0.099885	-0.375255	0.802769	-0.234588	-0.709234	0.925328	-0.076571	-0.739352	0.936097	0.093797	-0.597051	1.226180	0.067951	-0.571907	1.240057	-0.032640	-0.578519	1.164911	0.069497				-0.280008	0.068310	0.184623	-0.264822	0.071662	-0.033860	-0.255873	0.079011	0.142611	-0.527148	0.781071	0.365054	-0.259139	0.744015	0.166807	-0.241518	0.728609	0.196315	0.300118	0.075154	-0.114553
14804	123.366667	-0.792973	0.624059	-0.070193	-0.811240	0.634756	0.099845	-0.372607	0.803493	-0.233077	-0.708603	0.925505	-0.076788	-0.739267	0.936209	0.093712	-0.596522	1.226280	0.068533	-0.571136	1.240115	-0.032029	-0.578078	1.164898	0.069965				-0.280004	0.068302	0.184630	-0.264821	0.071656	-0.033842	-0.255868	0.078992	0.142622	-0.527776	0.780367	0.364821	-0.259350	0.742836	0.166900	-0.241712	0.727290	0.196178	0.300122	0.075160	-0.114553
14805	123.375000	-0.792741	0.624131	-0.070257	-0.811184	0.634774	0.099821	-0.370198	0.803913	-0.231318	-0.707992	0.925635	-0.076910	-0.739223	0.936277	0.093701	-0.596016	1.226371	0.069029	-0.570353	1.240221	-0.031468	-0.577700	1.164961	0.070464				-0.279993	0.068288	0.184632	-0.264816	0.071657	-0.033824	-0.255860	0.078968	0.142623	-0.528298	0.779687	0.364591	-0.259526	0.741774	0.166892	-0.242017	0.726175	0.196223	0.300118	0.075152	-0.114547
14806	123.383333	-0.792509	0.624180	-0.070302	-0.811133	0.634780	0.099799	-0.367867	0.804461	-0.229745	-0.707427	0.925713	-0.077023	-0.739202	0.936334	0.093710	-0.595503	1.226472	0.069498	-0.569563	1.240359	-0.030949	-0.577327	1.165019	0.070926				-0.279978	0.068276	0.184629	-0.264816	0.071642	-0.033819	-0.255842	0.078945	0.142621	-0.528734	0.779034	0.364380	-0.259682	0.740808	0.166692	-0.242210	0.725002	0.196003	0.300120	0.075158	-0.114562
14807	123.391667	-0.792377	0.624240	-0.070337	-0.811085	0.634753	0.099783	-0.365668	0.804988	-0.228204	-0.706894	0.925806	-0.077095	-0.739158	0.936355	0.093679	-0.594992	1.226629	0.069900	-0.568794	1.240502	-0.030441	-0.577045	1.165137	0.071389				-0.279960	0.068255	0.184625	-0.264815	0.071621	-0.033824	-0.255827	0.078918	0.142625	-0.529090	0.778411	0.364183	-0.259857	0.739758	0.166565	-0.242445	0.724015	0.195811	0.300122	0.075132	-0.114574
14808	123.400000	-0.792255	0.624272	-0.070365	-0.811040	0.634719	0.099777	-0.363603	0.805529	-0.226738	-0.706388	0.925875	-0.077128	-0.739134	0.936377	0.093705	-0.594520	1.226789	0.070389	-0.568039	1.240652	-0.029933	-0.576751	1.165215	0.071797				-0.279943	0.068232	0.184625	-0.264816	0.071605	-0.033828	-0.255817	0.078879	0.142631	-0.529377	0.777837	0.364006	-0.259982	0.738964	0.166277	-0.242630	0.722989	0.195530	0.300111	0.075122	-0.114589
14809	123.408333	-0.792149	0.624294	-0.070379	-0.810998	0.634662	0.099776	-0.361695	0.806086	-0.225312	-0.705981	0.925917	-0.077135	-0.739157	0.936385	0.093776	-0.594079	1.226947	0.070811	-0.567320	1.240819	-0.029446	-0.576488	1.165401	0.072281				-0.279926	0.068225	0.184638	-0.264816	0.071592	-0.033842	-0.255798	0.078866	0.142629	-0.529593	0.777324	0.363851	-0.260098	0.738091	0.165890	-0.242829	0.722193	0.195197	0.300120	0.075125	-0.114584
14810	123.416667	-0.792052	0.624320	-0.070385	-0.810962	0.634628	0.099777	-0.359906	0.806661	-0.223970	-0.705618	0.925966	-0.077111	-0.739177	0.936369	0.093852	-0.593662	1.227107	0.071212	-0.566645	1.240978	-0.028928	-0.576279	1.165452	0.072725				-0.279916	0.068219	0.184647	-0.264815	0.071577	-0.033837	-0.255784	0.078848	0.142632	-0.529770	0.776846	0.363720	-0.260252	0.737258	0.165572	-0.243037	0.721324	0.194933	0.300119	0.075127	-0.114573
14811	123.425000	-0.791969	0.624354	-0.070385	-0.810942	0.634601	0.099790	-0.358319	0.807258	-0.222731	-0.705298	0.926027	-0.077054	-0.739173	0.936408	0.093929	-0.593263	1.227258	0.071620	-0.565980	1.241144	-0.028466	-0.576022	1.165552	0.073054				-0.279902	0.068222	0.184653	-0.264812	0.071577	-0.033837	-0.255765	0.078832	0.142627	-0.529894	0.776429	0.363617	-0.260315	0.736578	0.165076	-0.243193	0.720654	0.194465	0.300126	0.075127	-0.114566
14812	123.433333	-0.791895	0.624399	-0.070373	-0.810923	0.634586	0.099817	-0.356870	0.807870	-0.221589	-0.705033	0.926102	-0.076967	-0.739230	0.936440	0.094020	-0.593003	1.227539	0.072037	-0.565350	1.241306	-0.027999	-0.575834	1.165720	0.073521				-0.279883	0.068220	0.184649	-0.264807	0.071581	-0.033828	-0.255751	0.078812	0.142621	-0.529991	0.776036	0.363545	-0.260357	0.735949	0.164525	-0.243318	0.719977	0.193965	0.300124	0.075126	-0.114548
14813	123.441667	-0.791852	0.624461	-0.070341	-0.810917	0.634575	0.099853	-0.355644	0.808474	-0.220574	-0.704830	0.926146	-0.076855	-0.739308	0.936433	0.094220	-0.592543	1.227683	0.072441	-0.564744	1.241480	-0.027566	-0.575674	1.165835	0.073924				-0.279880	0.068218	0.184650	-0.264803	0.071599	-0.033821	-0.255744	0.078791	0.142619	-0.530055	0.775695	0.363502	-0.260392	0.735340	0.163986	-0.243331	0.719393	0.193346	0.300118	0.075150	-0.114545
14814	123.450000	-0.791895	0.624582	-0.070294	-0.810915	0.634565	0.099894	-0.354585	0.809052	-0.219661	-0.704636	0.926213	-0.076726	-0.739327	0.936463	0.094289	-0.592244	1.227872	0.072827	-0.564196	1.241660	-0.027127	-0.575594	1.166048	0.074440				-0.279876	0.068215	0.184646	-0.264794	0.071614	-0.033809	-0.255739	0.078773	0.142606	-0.530097	0.775379	0.363488	-0.260378	0.734730	0.163428	-0.243430	0.718879	0.192851	0.300114	0.075139	-0.114544
14815	123.458333	-0.791872	0.624648	-0.070248	-0.810928	0.634553	0.099940	-0.353748	0.809642	-0.218961	-0.704518	0.926281	-0.076583	-0.739410	0.936459	0.094466	-0.592023	1.228140	0.073234	-0.563714	1.241858	-0.026644	-0.575292	1.166083	0.074628				-0.279874	0.068211	0.184632	-0.264795	0.071610	-0.033797	-0.255738	0.078756	0.142598	-0.530109	0.775066	0.363496	-0.260306	0.734162	0.162887	-0.243537	0.718342	0.192516	0.300109	0.075133	-0.114544
14816	123.466667	-0.791835	0.624686	-0.070215	-0.810936	0.634540	0.099983	-0.353088	0.810160	-0.218354	-0.704452	0.926349	-0.076426	-0.739340	0.936387	0.094591	-0.591705	1.228301	0.073566	-0.563237	1.242038	-0.026211	-0.575375	1.166409	0.075155				-0.279869	0.068192	0.184619	-0.264796	0.071615	-0.033800	-0.255736	0.078732	0.142584	-0.530108	0.774772	0.363526	-0.260234	0.733509	0.162410	-0.243550	0.717778	0.192035	0.300106	0.075144	-0.114552
14817	123.475000	-0.791804	0.624713	-0.070196	-0.810947	0.634513	0.100021	-0.352672	0.810542	-0.217867	-0.704453	0.926397	-0.076262	-0.739350	0.936321	0.094774	-0.591556	1.228585	0.073971	-0.562830	1.242259	-0.025768	-0.575317	1.166566	0.075460				-0.279865	0.068188	0.184607	-0.264793	0.071602	-0.033797	-0.255738	0.078716	0.142569	-0.530098	0.774506	0.363568	-0.260042	0.733011	0.161830	-0.243539	0.717272	0.191609	0.300106	0.075124	-0.114559
14818	123.483333	-0.791804	0.624750	-0.070161	-0.810953	0.634480	0.100064	-0.352415	0.810880	-0.217480	-0.704490	0.926472	-0.076101	-0.739520	0.936323	0.094949	-0.591275	1.228791	0.074222	-0.562429	1.242492	-0.025355	-0.575167	1.166763	0.075902				-0.279865	0.068181	0.184601	-0.264795	0.071596	-0.033795	-0.255745	0.078704	0.142557	-0.530092	0.774274	0.363634	-0.259873	0.732431	0.161377	-0.243500	0.716725	0.191225	0.300104	0.075122	-0.114557
14819	123.491667	-0.791804	0.624778	-0.070124	-0.810965	0.634450	0.100110	-0.352348	0.811150	-0.217228	-0.704571	0.926554	-0.075907	-0.739848	0.936392	0.095218	-0.591210	1.229100	0.074732	-0.562110	1.242721	-0.024890	-0.575182	1.166989	0.076246				-0.279873	0.068181	0.184597	-0.264801	0.071582	-0.033788	-0.255746	0.078699	0.142552	-0.530086	0.774060	0.363706	-0.259715	0.731795	0.161027	-0.243437	0.716207	0.190869	0.300112	0.075125	-0.114553
14820	123.500000	-0.791817	0.624805	-0.070081	-0.810972	0.634425	0.100162	-0.352441	0.811372	-0.217103	-0.704706	0.926608	-0.075678	-0.740044	0.936326	0.095464	-0.591120	1.229415	0.075134	-0.561786	1.242988	-0.024470	-0.575044	1.167102	0.076535				-0.279871	0.068187	0.184593	-0.264805	0.071573	-0.033787	-0.255746	0.078691	0.142552	-0.530093	0.773895	0.363807	-0.259537	0.731242	0.160635	-0.243339	0.715574	0.190478	0.300114	0.075146	-0.114544
14821	123.508333	-0.791838	0.624825	-0.070029	-0.810980	0.634395	0.100227	-0.352735	0.811512	-0.217108	-0.704920	0.926686	-0.075402	-0.740190	0.936321	0.095694	-0.590897	1.229650	0.075449	-0.561514	1.243299	-0.023996	-0.575354	1.167578	0.077161				-0.279874	0.068182	0.184588	-0.264805	0.071575	-0.033788	-0.255750	0.078686	0.142540	-0.530117	0.773760	0.363929	-0.259391	0.730594	0.160347	-0.243352	0.715046	0.190349	0.300120	0.075148	-0.114544
14822	123.516667	-0.792120	0.624884	-0.069992	-0.811016	0.634387	0.100315	-0.353201	0.811560	-0.217215	-0.705153	0.926764	-0.075153	-0.740260	0.936212	0.095950	-0.590848	1.230038	0.075974	-0.561262	1.243615	-0.023546	-0.575345	1.167806	0.077471				-0.279869	0.068176	0.184581	-0.264808	0.071583	-0.033783	-0.255751	0.078681	0.142538	-0.530150	0.773659	0.364079	-0.259233	0.729984	0.160004	-0.243317	0.714350	0.190087	0.300122	0.075153	-0.114541
14823	123.525000	-0.791892	0.624848	-0.069908	-0.811002	0.634351	0.100374	-0.353951	0.811451	-0.217443	-0.705440	0.926815	-0.074868	-0.740559	0.936218	0.096201	-0.590738	1.230424	0.076191	-0.561047	1.243981	-0.023072	-0.575501	1.168196	0.077892				-0.279875	0.068173	0.184581	-0.264804	0.071584	-0.033786	-0.255758	0.078677	0.142531	-0.530200	0.773602	0.364266	-0.259132	0.729340	0.159766	-0.243297	0.713695	0.189858	0.300116	0.075153	-0.114544
14824	123.533333	-0.791916	0.624842	-0.069846	-0.811013	0.634315	0.100444	-0.354943	0.811190	-0.217794	-0.705800	0.926824	-0.074563	-0.740915	0.936194	0.096519	-0.590787	1.230897	0.076828	-0.560846	1.244347	-0.022609	-0.575663	1.168515	0.078319				-0.279872	0.068174	0.184580	-0.264805	0.071578	-0.033787	-0.255756	0.078673	0.142536	-0.530256	0.773564	0.364487	-0.259058	0.728679	0.159521	-0.243235	0.713084	0.189536	0.300121	0.075147	-0.114561
14825	123.541667	-0.792056	0.624820	-0.069794	-0.811024	0.634260	0.100501	-0.356284	0.810686	-0.218293	-0.706190	0.926860	-0.074239	-0.741123	0.936093	0.096805	-0.590685	1.231285	0.077258	-0.560633	1.244756	-0.022146	-0.575830	1.168951	0.078736				-0.279872	0.068164	0.184574	-0.264807	0.071583	-0.033787	-0.255765	0.078666	0.142528	-0.530338	0.773565	0.364747	-0.259007	0.728059	0.159266	-0.243303	0.712521	0.189376	0.300111	0.075125	-0.114566
14826	123.550000	-0.791957	0.624762	-0.069741	-0.811070	0.634208	0.100573	-0.357945	0.809968	-0.218920	-0.706564	0.926879	-0.073924	-0.741474	0.936065	0.097021	-0.590599	1.231727	0.077706	-0.560469	1.245155	-0.021649	-0.576071	1.169409	0.079094				-0.279871	0.068152	0.184576	-0.264805	0.071584	-0.033793	-0.255765	0.078658	0.142538	-0.530456	0.773591	0.365059	-0.258977	0.727468	0.158989	-0.243277	0.711893	0.188985	0.300113	0.075116	-0.114577
14827	123.558333	-0.791971	0.624701	-0.069701	-0.811067	0.634092	0.100593	-0.360010	0.808947	-0.219717	-0.706985	0.926903	-0.073579	-0.741825	0.935952	0.097307	-0.590605	1.232218	0.078158	-0.560292	1.245596	-0.021189	-0.576262	1.169834	0.079501				-0.279875	0.068161	0.184585	-0.264807	0.071588	-0.033793	-0.255765	0.078661	0.142541	-0.530619	0.773650	0.365432	-0.258980	0.726896	0.158656	-0.243373	0.711465	0.188798	0.300113	0.075119	-0.114570
14828	123.566667	-0.791987	0.624626	-0.069667	-0.811068	0.633976	0.100612	-0.362413	0.807708	-0.220663	-0.707431	0.926866	-0.073248	-0.742070	0.935771	0.097626	-0.590555	1.232679	0.078609	-0.560165	1.246031	-0.020646	-0.576687	1.170525	0.080266				-0.279881	0.068163	0.184593	-0.264807	0.071595	-0.033791	-0.255763	0.078675	0.142552	-0.530820	0.773724	0.365844	-0.259044	0.726397	0.158323	-0.243395	0.710973	0.188370	0.300109	0.075132	-0.114559
14829	123.575000	-0.792068	0.624506	-0.069617	-0.811132	0.633865	0.100657	-0.365224	0.806210	-0.221772	-0.707875	0.926875	-0.072926	-0.742578	0.935725	0.097810	-0.590551	1.233140	0.078998	-0.560018	1.246451	-0.020181	-0.576731	1.170604	0.080329				-0.279886	0.068170	0.184599	-0.264807	0.071597	-0.033792	-0.255765	0.078687	0.142567	-0.531069	0.773824	0.366312	-0.259186	0.725950	0.157963	-0.243558	0.710504	0.188085	0.300110	0.075136	-0.114546
14830	123.583333	-0.792031	0.624458	-0.069613	-0.811175	0.633753	0.100689	-0.368396	0.804405	-0.222891	-0.708371	0.926858	-0.072549	-0.742988	0.935581	0.098088	-0.590584	1.233569	0.079545	-0.559920	1.246817	-0.019656	-0.576928	1.170854	0.080851				-0.279895	0.068174	0.184610	-0.264808	0.071587	-0.033801	-0.255771	0.078696	0.142571	-0.531359	0.773957	0.366829	-0.259407	0.725542	0.157594	-0.243748	0.710154	0.187685	0.300112	0.075135	-0.114537
14831	123.591667	-0.792060	0.624383	-0.069589	-0.811231	0.633624	0.100716	-0.371962	0.802519	-0.224313	-0.708862	0.926839	-0.072182	-0.743315	0.935412	0.098280	-0.590734	1.233964	0.080024	-0.559857	1.247146	-0.019174	-0.577306	1.171294	0.081247				-0.279899	0.068180	0.184609	-0.264802	0.071595	-0.033807	-0.255775	0.078703	0.142581	-0.531699	0.774111	0.367407	-0.259777	0.725205	0.157224	-0.244018	0.709817	0.187188	0.300113	0.075141	-0.114537
14832	123.600000	-0.792099	0.624308	-0.069567	-0.811282	0.633455	0.100728	-0.375857	0.800440	-0.225855	-0.709394	0.926762	-0.071819	-0.743829	0.935269	0.098571	-0.590788	1.234237	0.080477	-0.559885	1.247422	-0.018649	-0.577467	1.171431	0.081713				-0.279902	0.068174	0.184604	-0.264806	0.071588	-0.033810	-0.255774	0.078705	0.142573	-0.532088	0.774280	0.368030	-0.260259	0.724940	0.156825	-0.244459	0.709552	0.186796	0.300111	0.075129	-0.114549
14833	123.608333	-0.792131	0.624223	-0.069559	-0.811385	0.633329	0.100768	-0.380217	0.798134	-0.227538	-0.709891	0.926686	-0.071445	-0.744176	0.935054	0.098728	-0.590975	1.234454	0.080891	-0.559915	1.247649	-0.018186	-0.577935	1.171744	0.082091				-0.279904	0.068169	0.184595	-0.264804	0.071578	-0.033816	-0.255780	0.078705	0.142571	-0.532532	0.774474	0.368719	-0.260873	0.724756	0.156371	-0.245022	0.709429	0.186295	0.300106	0.075131	-0.114561
14834	123.616667	-0.792176	0.624152	-0.069547	-0.811437	0.633167	0.100772	-0.384961	0.795618	-0.229309	-0.710398	0.926589	-0.071068	-0.744713	0.934928	0.098914	-0.591191	1.234624	0.081412	-0.560046	1.247839	-0.017669	-0.578336	1.171963	0.082541				-0.279906	0.068166	0.184590	-0.264802	0.071573	-0.033812	-0.255786	0.078698	0.142566	-0.533021	0.774679	0.369463	-0.261574	0.724651	0.155889	-0.245720	0.709396	0.185746	0.300110	0.075127	-0.114572
14835	123.625000	-0.792217	0.624076	-0.069538	-0.811504	0.633008	0.100789	-0.390172	0.792940	-0.231173	-0.710965	0.926477	-0.070659	-0.745091	0.934644	0.099171	-0.591535	1.234766	0.081882	-0.560219	1.248001	-0.017174	-0.578554	1.171894	0.082985				-0.279904	0.068157	0.184579	-0.264805	0.071571	-0.033817	-0.255791	0.078699	0.142559	-0.533569	0.774907	0.370265	-0.262412	0.724628	0.155383	-0.246589	0.709390	0.185252	0.300109	0.075112	-0.114578
14836	123.633333	-0.792269	0.623994	-0.069532	-0.811620	0.632813	0.100809	-0.395724	0.790162	-0.233085	-0.711508	0.926386	-0.070299	-0.745633	0.934493	0.099401	-0.591853	1.234863	0.082354	-0.560440	1.248103	-0.016662	-0.578921	1.171885	0.083395				-0.279897	0.068165	0.184572	-0.264804	0.071579	-0.033814	-0.255793	0.078705	0.142553	-0.534166	0.775162	0.371111	-0.263336	0.724651	0.154837	-0.247595	0.709404	0.184745	0.300109	0.075106	-0.114581
14837	123.641667	-0.792231	0.623847	-0.069544	-0.811724	0.632645	0.100827	-0.401671	0.787325	-0.235002	-0.712101	0.926270	-0.069894	-0.745882	0.934250	0.099505	-0.592186	1.234857	0.082819	-0.560718	1.248215	-0.016138	-0.579422	1.172022	0.083873				-0.279908	0.068167	0.184575	-0.264803	0.071580	-0.033804	-0.255801	0.078717	0.142559	-0.534821	0.775441	0.372003	-0.264384	0.724718	0.154244	-0.248757	0.709488	0.184175	0.300108	0.075125	-0.114567
14838	123.650000	-0.792287	0.623775	-0.069525	-0.811827	0.632487	0.100854	-0.407902	0.784508	-0.236955	-0.712714	0.926162	-0.069529	-0.746515	0.934148	0.099745	-0.592554	1.234835	0.083274	-0.560988	1.248296	-0.015688	-0.580003	1.171960	0.084230				-0.279915	0.068181	0.184588	-0.264804	0.071586	-0.033795	-0.255799	0.078735	0.142573	-0.535541	0.775751	0.372920	-0.265526	0.724823	0.153624	-0.250038	0.709598	0.183592	0.300112	0.075144	-0.114557
14839	123.658333	-0.792366	0.623700	-0.069497	-0.811905	0.632322	0.100882	-0.414485	0.781728	-0.238916	-0.713372	0.926042	-0.069135	-0.746894	0.933841	0.099991	-0.592962	1.234751	0.083628	-0.561328	1.248330	-0.015146	-0.580327	1.172009	0.084685				-0.279920	0.068194	0.184593	-0.264801	0.071596	-0.033790	-0.255800	0.078752	0.142575	-0.536337	0.776088	0.373887	-0.266805	0.725008	0.152932	-0.251456	0.709751	0.182935	0.300116	0.075150	-0.114543
14840	123.666667	-0.792448	0.623617	-0.069463	-0.812012	0.632166	0.100937	-0.421315	0.778985	-0.240883	-0.714059	0.925937	-0.068740	-0.747395	0.933687	0.100214	-0.593351	1.234584	0.084034	-0.561658	1.248364	-0.014646	-0.580574	1.171696	0.085024				-0.279922	0.068203	0.184598	-0.264800	0.071601	-0.033784	-0.255798	0.078759	0.142585	-0.537203	0.776419	0.374851	-0.268202	0.725243	0.152212	-0.252964	0.709945	0.182248	0.300118	0.075149	-0.114545
14841	123.675000	-0.792561	0.623535	-0.069425	-0.812138	0.631972	0.100992	-0.428563	0.776327	-0.242960	-0.714812	0.925819	-0.068352	-0.747872	0.933495	0.100443	-0.593833	1.234484	0.084621	-0.561980	1.248353	-0.014160	-0.581157	1.171687	0.085398				-0.279927	0.068198	0.184598	-0.264799	0.071587	-0.033780	-0.255799	0.078755	0.142580	-0.538177	0.776773	0.375854	-0.269741	0.725554	0.151439	-0.254601	0.710235	0.181465	0.300116	0.075135	-0.114540
14842	123.683333	-0.792657	0.623444	-0.069388	-0.812249	0.631797	0.101060	-0.436007	0.773603	-0.244687	-0.715629	0.925663	-0.067951	-0.748325	0.933278	0.100721	-0.594242	1.234254	0.085004	-0.562275	1.248321	-0.013696	-0.581564	1.171555	0.085726				-0.279923	0.068190	0.184590	-0.264797	0.071574	-0.033782	-0.255797	0.078750	0.142582	-0.539253	0.777115	0.376859	-0.271408	0.725949	0.150623	-0.256335	0.710558	0.180659	0.300109	0.075133	-0.114555
14843	123.691667	-0.792759	0.623344	-0.069347	-0.812361	0.631617	0.101119	-0.443769	0.771108	-0.246544	-0.716489	0.925528	-0.067539	-0.748707	0.932980	0.100951	-0.594668	1.234084	0.085338	-0.562532	1.248269	-0.013257	-0.581861	1.171198	0.086027				-0.279917	0.068184	0.184586	-0.264799	0.071571	-0.033784	-0.255800	0.078742	0.142569	-0.540452	0.777439	0.377882	-0.273235	0.726480	0.149754	-0.258195	0.710996	0.179751	0.300115	0.075113	-0.114571
14844	123.700000	-0.792924	0.623201	-0.069263	-0.812475	0.631426	0.101189	-0.451783	0.768712	-0.248312	-0.717363	0.925406	-0.067120	-0.749079	0.932736	0.101201	-0.595056	1.233820	0.085763	-0.562754	1.248208	-0.012821	-0.582243	1.170974	0.086165				-0.279907	0.068170	0.184573	-0.264802	0.071561	-0.033791	-0.255796	0.078724	0.142563	-0.541778	0.777749	0.378910	-0.275208	0.727134	0.148844	-0.260145	0.711554	0.178768	0.300107	0.075121	-0.114581
14845	123.708333	-0.793040	0.623116	-0.069220	-0.812586	0.631224	0.101259	-0.460109	0.766456	-0.249936	-0.718325	0.925261	-0.066703	-0.749695	0.932638	0.101464	-0.595321	1.233505	0.086080	-0.562898	1.248091	-0.012425	-0.582604	1.170625	0.086426				-0.279904	0.068168	0.184568	-0.264799	0.071561	-0.033789	-0.255789	0.078725	0.142564	-0.543259	0.778022	0.379947	-0.277347	0.728006	0.147908	-0.262231	0.712295	0.177718	0.300113	0.075117	-0.114581
14846	123.716667	-0.793175	0.623012	-0.069164	-0.812696	0.631009	0.101344	-0.468681	0.764344	-0.251500	-0.719324	0.925073	-0.066256	-0.750069	0.932307	0.101789	-0.595553	1.233131	0.086366	-0.562963	1.247998	-0.012128	-0.582974	1.170299	0.086542				-0.279899	0.068179	0.184571	-0.264805	0.071571	-0.033793	-0.255776	0.078737	0.142570	-0.544878	0.778258	0.380977	-0.279617	0.729056	0.146988	-0.264421	0.713183	0.176652	0.300116	0.075136	-0.114576
14847	123.725000	-0.793438	0.622907	-0.069052	-0.812863	0.630794	0.101465	-0.477537	0.762388	-0.252751	-0.720340	0.924944	-0.065819	-0.750727	0.932192	0.102120	-0.595672	1.232748	0.086571	-0.562988	1.247851	-0.011740	-0.583119	1.169958	0.086702				-0.279898	0.068186	0.184573	-0.264802	0.071586	-0.033793	-0.255772	0.078747	0.142573	-0.546670	0.778427	0.382016	-0.282046	0.730398	0.146128	-0.266752	0.714289	0.175639	0.300121	0.075122	-0.114558
14848	123.733333	-0.793735	0.622757	-0.068943	-0.813092	0.630554	0.101605	-0.486668	0.760631	-0.254010	-0.721280	0.924690	-0.065339	-0.751047	0.931856	0.102400	-0.595751	1.232392	0.086900	-0.562912	1.247698	-0.011339	-0.583306	1.169559	0.086777				-0.279899	0.068200	0.184581	-0.264803	0.071588	-0.033797	-0.255761	0.078766	0.142589	-0.548604	0.778551	0.383033	-0.284580	0.731981	0.145380	-0.269191	0.715612	0.174696	0.300122	0.075147	-0.114548
14849	123.741667	-0.793955	0.622525	-0.068826	-0.813260	0.630306	0.101756	-0.495981	0.759038	-0.254952	-0.722511	0.924609	-0.064958	-0.751639	0.931706	0.102688	-0.595709	1.232002	0.087147	-0.562745	1.247533	-0.011035	-0.583234	1.169173	0.086864				-0.279896	0.068201	0.184591	-0.264800	0.071604	-0.033796	-0.255755	0.078768	0.142587	-0.550739	0.778600	0.384018	-0.287241	0.733949	0.144840	-0.271782	0.717119	0.173864	0.300127	0.075157	-0.114545
14850	123.750000	-0.794109	0.622170	-0.068713	-0.813408	0.630029	0.101886	-0.505429	0.757631	-0.255812	-0.723642	0.924417	-0.064535	-0.752296	0.931506	0.103088	-0.595559	1.231688	0.087391	-0.562469	1.247377	-0.010761	-0.583117	1.168761	0.086937				-0.279887	0.068205	0.184593	-0.264805	0.071612	-0.033803	-0.255747	0.078771	0.142580	-0.553046	0.778591	0.384967	-0.289969	0.736245	0.144597	-0.274405	0.718766	0.173205	0.300129	0.075146	-0.114556
14851	123.758333	-0.794382	0.621867	-0.068594	-0.813663	0.629726	0.102077	-0.514938	0.756489	-0.256543	-0.724874	0.924219	-0.064117	-0.752831	0.931224	0.103455	-0.595164	1.231315	0.087590	-0.562053	1.247243	-0.010545	-0.582971	1.168328	0.086992				-0.279879	0.068196	0.184586	-0.264809	0.071605	-0.033816	-0.255741	0.078764	0.142580	-0.555582	0.778508	0.385822	-0.292675	0.738940	0.144781	-0.277049	0.720526	0.172785	0.300125	0.075130	-0.114563
14852	123.766667	-0.794666	0.621533	-0.068475	-0.813879	0.629428	0.102242	-0.524510	0.755454	-0.257058	-0.726118	0.923999	-0.063721	-0.753443	0.931029	0.103735	-0.594709	1.231088	0.087805	-0.561555	1.247081	-0.010306	-0.582613	1.167852	0.087010				-0.279865	0.068181	0.184570	-0.264816	0.071597	-0.033827	-0.255735	0.078750	0.142564	-0.558313	0.778380	0.386590	-0.295281	0.741904	0.145384	-0.279679	0.722331	0.172634	0.300119	0.075130	-0.114573
14853	123.775000	-0.795005	0.621195	-0.068324	-0.814104	0.629088	0.102383	-0.534076	0.754689	-0.257607	-0.727413	0.923692	-0.063237	-0.754175	0.930755	0.104128	-0.594043	1.230877	0.087997	-0.560979	1.246913	-0.010074	-0.582538	1.167771	0.087040				-0.279856	0.068175	0.184565	-0.264823	0.071599	-0.033846	-0.255725	0.078745	0.142564	-0.561289	0.778218	0.387230	-0.297650	0.745156	0.146496	-0.282277	0.724192	0.172853	0.300115	0.075126	-0.114584
14854	123.783333	-0.795520	0.620962	-0.068170	-0.814401	0.628732	0.102521	-0.543548	0.754006	-0.257906	-0.728867	0.923476	-0.062821	-0.754841	0.930442	0.104568	-0.593282	1.230789	0.088201	-0.560319	1.246784	-0.009911	-0.582143	1.167702	0.087167				-0.279839	0.068174	0.184563	-0.264821	0.071607	-0.033853	-0.255714	0.078741	0.142557	-0.564420	0.778046	0.387758	-0.299815	0.748589	0.148002	-0.284810	0.726158	0.173391	0.300121	0.075116	-0.114590
14855	123.791667	-0.795846	0.620661	-0.068073	-0.814702	0.628341	0.102673	-0.552843	0.753605	-0.258158	-0.730314	0.923223	-0.062285	-0.755430	0.930064	0.104897	-0.592333	1.230852	0.088341	-0.559527	1.246741	-0.009813	-0.581741	1.167632	0.087213				-0.279838	0.068184	0.184559	-0.264828	0.071611	-0.033863	-0.255703	0.078747	0.142560	-0.567716	0.777832	0.388096	-0.301779	0.752200	0.149900	-0.287273	0.728280	0.174241	0.300124	0.075125	-0.114584
14856	123.800000	-0.796099	0.620220	-0.067988	-0.814961	0.627943	0.102794	-0.562065	0.753265	-0.258102	-0.731776	0.922834	-0.061680	-0.756059	0.929739	0.105154	-0.591299	1.231115	0.088472	-0.558660	1.246763	-0.009770	-0.581269	1.167725	0.087139				-0.279833	0.068187	0.184565	-0.264826	0.071616	-0.033867	-0.255692	0.078754	0.142571	-0.571113	0.777570	0.388273	-0.303596	0.755930	0.152074	-0.289651	0.730569	0.175288	0.300126	0.075123	-0.114567
14857	123.808333	-0.796537	0.619898	-0.067873	-0.815343	0.627562	0.102962	-0.571053	0.753136	-0.258039	-0.733337	0.922548	-0.061082	-0.756887	0.929401	0.105630	-0.590155	1.231509	0.088549	-0.557711	1.246883	-0.009811	-0.581054	1.168097	0.087199				-0.279829	0.068189	0.184564	-0.264825	0.071640	-0.033875	-0.255677	0.078762	0.142573	-0.574593	0.777246	0.388248	-0.305289	0.759742	0.154578	-0.291950	0.732951	0.176529	0.300128	0.075146	-0.114557
14858	123.816667	-0.797123	0.619680	-0.067754	-0.815730	0.627117	0.103083	-0.579930	0.753105	-0.257771	-0.734926	0.922290	-0.060445	-0.757760	0.929094	0.105994	-0.588940	1.231977	0.088562	-0.556715	1.247013	-0.009939	-0.580586	1.168395	0.087145				-0.279827	0.068208	0.184583	-0.264831	0.071641	-0.033893	-0.255673	0.078765	0.142586	-0.578133	0.776824	0.388040	-0.306846	0.763615	0.157318	-0.294090	0.735592	0.178068	0.300131	0.075148	-0.114555
14859	123.825000	-0.797553	0.619319	-0.067657	-0.816156	0.626746	0.103241	-0.588501	0.753210	-0.257440	-0.736597	0.921986	-0.059747	-0.758491	0.928705	0.106392	-0.587654	1.232471	0.088360	-0.555778	1.247111	-0.010157	-0.580189	1.168829	0.087003				-0.279822	0.068206	0.184581	-0.264834	0.071655	-0.033898	-0.255672	0.078770	0.142578	-0.581690	0.776285	0.387597	-0.308224	0.767495	0.160407	-0.296118	0.738191	0.179816	0.300132	0.075150	-0.114557
14860	123.833333	-0.797988	0.618937	-0.067590	-0.816572	0.626356	0.103374	-0.596920	0.753382	-0.256910	-0.738297	0.921682	-0.059019	-0.759215	0.928390	0.106638	-0.586405	1.232921	0.088111	-0.554917	1.247132	-0.010466	-0.579858	1.169302	0.086783				-0.279816	0.068203	0.184569	-0.264839	0.071665	-0.033907	-0.255672	0.078761	0.142565	-0.585253	0.775634	0.386975	-0.309441	0.771313	0.163764	-0.297943	0.740859	0.181859	0.300126	0.075149	-0.114567
14861	123.841667	-0.798766	0.618726	-0.067484	-0.817020	0.625921	0.103479	-0.605102	0.753596	-0.256170	-0.740059	0.921363	-0.058293	-0.760247	0.928088	0.107137	-0.585285	1.233345	0.088016	-0.554119	1.247057	-0.010888	-0.579411	1.169621	0.086611				-0.279817	0.068202	0.184562	-0.264850	0.071669	-0.033921	-0.255666	0.078762	0.142551	-0.588808	0.774833	0.386131	-0.310451	0.774988	0.167449	-0.299541	0.743586	0.184323	0.300130	0.075133	-0.114584
14862	123.850000	-0.799104	0.618276	-0.067427	-0.817504	0.625505	0.103614	-0.613017	0.753928	-0.255421	-0.741821	0.921049	-0.057573	-0.761099	0.927746	0.107458	-0.584194	1.233650	0.087739	-0.553440	1.246945	-0.011361	-0.579001	1.169811	0.086410				-0.279809	0.068199	0.184548	-0.264861	0.071682	-0.033936	-0.255664	0.078763	0.142533	-0.592320	0.773926	0.385090	-0.311275	0.778473	0.171386	-0.300968	0.746190	0.187005	0.300128	0.075122	-0.114589
14863	123.858333	-0.799816	0.617997	-0.067304	-0.817991	0.625029	0.103724	-0.620624	0.754303	-0.254535	-0.743548	0.920773	-0.056875	-0.761869	0.927326	0.107786	-0.583133	1.233928	0.087281	-0.553044	1.246637	-0.011719	-0.578569	1.170079	0.086065				-0.279805	0.068196	0.184535	-0.264871	0.071691	-0.033956	-0.255664	0.078761	0.142518	-0.595780	0.772883	0.383814	-0.311860	0.781656	0.175604	-0.302297	0.748487	0.189870	0.300127	0.075133	-0.114586
14864	123.866667	-0.800351	0.617544	-0.067235	-0.818504	0.624613	0.103859	-0.628000	0.754660	-0.253575	-0.745304	0.920488	-0.056172	-0.762836	0.926922	0.108133	-0.582285	1.234297	0.087164	-0.552482	1.246543	-0.012520	-0.578373	1.170304	0.085766				-0.279800	0.068202	0.184536	-0.264878	0.071718	-0.033964	-0.255660	0.078772	0.142508	-0.599174	0.771752	0.382352	-0.312264	0.784556	0.180012	-0.303375	0.750643	0.192975	0.300134	0.075148	-0.114594
14865	123.875000	-0.801093	0.617203	-0.067082	-0.818933	0.624084	0.103987	-0.635027	0.755068	-0.252505	-0.747071	0.920168	-0.055487	-0.763862	0.926615	0.108472	-0.581354	1.234518	0.086658	-0.552180	1.246352	-0.013152	-0.577935	1.170474	0.085443				-0.279806	0.068218	0.184540	-0.264891	0.071728	-0.033988	-0.255655	0.078788	0.142510	-0.602464	0.770535	0.380666	-0.312419	0.787057	0.184678	-0.304284	0.752382	0.196230	0.300133	0.075142	-0.114581
14866	123.883333	-0.801686	0.616707	-0.066947	-0.819537	0.623704	0.104154	-0.641778	0.755474	-0.251350	-0.748786	0.919867	-0.054859	-0.764852	0.926238	0.108736	-0.580488	1.234755	0.086030	-0.551965	1.246149	-0.013835	-0.577707	1.170631	0.085043				-0.279802	0.068246	0.184551	-0.264898	0.071743	-0.034005	-0.255656	0.078801	0.142516	-0.605658	0.769272	0.378832	-0.312405	0.789197	0.189510	-0.305070	0.753733	0.199542	0.300139	0.075155	-0.114576
14867	123.891667	-0.802541	0.616204	-0.066762	-0.819988	0.623148	0.104310	-0.648216	0.755838	-0.250167	-0.750509	0.919528	-0.054266	-0.765863	0.925846	0.108939	-0.579771	1.235059	0.085576	-0.551875	1.245924	-0.014554	-0.577587	1.170926	0.084767				-0.279804	0.068239	0.184560	-0.264900	0.071769	-0.034020	-0.255650	0.078812	0.142516	-0.608695	0.767995	0.376858	-0.312233	0.790787	0.194472	-0.305809	0.754604	0.202820	0.300141	0.075157	-0.114584
14868	123.900000	-0.803039	0.615709	-0.066634	-0.820579	0.622707	0.104470	-0.654332	0.756175	-0.248964	-0.752231	0.919161	-0.053725	-0.767068	0.925513	0.109192	-0.579198	1.235396	0.085332	-0.552011	1.245688	-0.015229	-0.577528	1.171237	0.084448				-0.279798	0.068245	0.184557	-0.264903	0.071789	-0.034040	-0.255638	0.078817	0.142516	-0.611600	0.766595	0.374725	-0.311886	0.791761	0.199423	-0.306684	0.754940	0.205775	0.300141	0.075150	-0.114587
14869	123.908333	-0.803696	0.615181	-0.066444	-0.821093	0.622223	0.104648	-0.659915	0.756507	-0.247785	-0.753945	0.918776	-0.053310	-0.768261	0.925224	0.109401	-0.578602	1.235578	0.084640	-0.552021	1.245390	-0.016091	-0.577607	1.171417	0.084167				-0.279791	0.068254	0.184553	-0.264908	0.071809	-0.034054	-0.255632	0.078823	0.142507	-0.614240	0.765465	0.372633	-0.311650	0.792132	0.203995	-0.307364	0.754794	0.208729	0.300137	0.075137	-0.114599
14870	123.916667	-0.804586	0.614752	-0.066242	-0.821659	0.621802	0.104859	-0.665150	0.756797	-0.246643	-0.755610	0.918396	-0.052907	-0.769389	0.924796	0.109498	-0.578129	1.235738	0.083968	-0.552278	1.245110	-0.016917	-0.577679	1.171582	0.083742				-0.279778	0.068248	0.184543	-0.264908	0.071824	-0.034070	-0.255627	0.078825	0.142498	-0.616796	0.764282	0.370561	-0.311528	0.792091	0.208252	-0.308189	0.754286	0.211145	0.300139	0.075144	-0.114610
14871	123.925000	-0.805079	0.614045	-0.066116	-0.822100	0.621175	0.105036	-0.669940	0.757020	-0.245595	-0.757276	0.917961	-0.052614	-0.770502	0.924427	0.109583	-0.577789	1.235936	0.083324	-0.552638	1.244765	-0.017759	-0.577947	1.171826	0.083303				-0.279772	0.068246	0.184532	-0.264916	0.071854	-0.034098	-0.255621	0.078818	0.142489	-0.619074	0.763118	0.368407	-0.311196	0.791477	0.211915	-0.308937	0.753562	0.213394	0.300133	0.075137	-0.114618
14872	123.933333	-0.806131	0.613602	-0.065903	-0.822872	0.620826	0.105231	-0.674376	0.757176	-0.244631	-0.758916	0.917522	-0.052318	-0.771810	0.924068	0.109687	-0.577596	1.236130	0.082648	-0.553123	1.244468	-0.018631	-0.578307	1.172137	0.082873				-0.279767	0.068237	0.184521	-0.264919	0.071871	-0.034121	-0.255616	0.078822	0.142485	-0.621186	0.761949	0.366242	-0.310923	0.790809	0.215160	-0.309646	0.752841	0.215456	0.300125	0.075130	-0.114618
14873	123.941667	-0.806318	0.612807	-0.065863	-0.823202	0.620126	0.105365	-0.678338	0.757277	-0.243793	-0.760504	0.917092	-0.052118	-0.772983	0.923636	0.109674	-0.577519	1.236280	0.081905	-0.553635	1.244172	-0.019601	-0.578671	1.172243	0.082264				-0.279765	0.068251	0.184524	-0.264919	0.071894	-0.034141	-0.255614	0.078832	0.142482	-0.623160	0.760938	0.364225	-0.310698	0.790255	0.217999	-0.310277	0.752111	0.217217	0.300130	0.075135	-0.114621
14874	123.950000	-0.807019	0.612148	-0.065694	-0.824024	0.619748	0.105518	-0.681951	0.757268	-0.242956	-0.762081	0.916653	-0.051953	-0.774212	0.923244	0.109683	-0.577579	1.236479	0.081126	-0.554329	1.243882	-0.020505	-0.579168	1.172422	0.081691				-0.279771	0.068271	0.184532	-0.264929	0.071904	-0.034167	-0.255612	0.078851	0.142495	-0.624927	0.759915	0.362123	-0.310541	0.789567	0.220086	-0.310802	0.751456	0.218630	0.300136	0.075130	-0.114617
14875	123.958333	-0.807681	0.611636	-0.065654	-0.824411	0.619075	0.105606	-0.685159	0.757156	-0.242306	-0.763635	0.916188	-0.051769	-0.775328	0.922805	0.109661	-0.577805	1.236643	0.080323	-0.555105	1.243648	-0.021488	-0.579840	1.172728	0.081057				-0.279775	0.068281	0.184548	-0.264936	0.071937	-0.034195	-0.255610	0.078862	0.142497	-0.626648	0.758942	0.360122	-0.310369	0.788858	0.221617	-0.311313	0.750853	0.219881	0.300128	0.075159	-0.114616
14876	123.966667	-0.808281	0.611068	-0.065562	-0.824813	0.618416	0.105687	-0.688058	0.756946	-0.241708	-0.765188	0.915664	-0.051642	-0.776564	0.922362	0.109689	-0.578166	1.236819	0.079476	-0.556080	1.243435	-0.022444	-0.580496	1.172930	0.080324				-0.279781	0.068285	0.184566	-0.264940	0.071947	-0.034217	-0.255611	0.078874	0.142503	-0.628220	0.758030	0.358173	-0.310256	0.788223	0.222797	-0.311782	0.750294	0.220875	0.300133	0.075143	-0.114620
14877	123.975000	-0.809168	0.610530	-0.065481	-0.825433	0.617969	0.105792	-0.690584	0.756635	-0.241164	-0.766701	0.915172	-0.051554	-0.777715	0.922018	0.109680	-0.578678	1.237010	0.078627	-0.557059	1.243265	-0.023470	-0.581346	1.173038	0.079694				-0.279778	0.068287	0.184563	-0.264951	0.071947	-0.034250	-0.255615	0.078874	0.142512	-0.629638	0.757270	0.356366	-0.310298	0.787743	0.223645	-0.312226	0.749863	0.221414	0.300117	0.075149	-0.114627
14878	123.983333	-0.809551	0.609967	-0.065480	-0.825768	0.617290	0.105820	-0.692857	0.756259	-0.240659	-0.768189	0.914670	-0.051496	-0.778786	0.921612	0.109619	-0.579296	1.237227	0.077713	-0.558118	1.243102	-0.024477	-0.582241	1.173266	0.078973				-0.279781	0.068280	0.184564	-0.264962	0.071966	-0.034278	-0.255620	0.078872	0.142513	-0.630992	0.756580	0.354686	-0.310499	0.787277	0.224231	-0.312752	0.749333	0.221860	0.300117	0.075144	-0.114639
14879	123.991667	-0.810180	0.609481	-0.065440	-0.826482	0.617003	0.105933	-0.694837	0.755766	-0.240256	-0.769679	0.914114	-0.051484	-0.780064	0.921257	0.109677	-0.580087	1.237446	0.076831	-0.559314	1.242987	-0.025486	-0.583267	1.173506	0.078251				-0.279778	0.068266	0.184565	-0.264962	0.071985	-0.034291	-0.255616	0.078865	0.142511	-0.632211	0.756047	0.353185	-0.310885	0.786875	0.224538	-0.313304	0.748905	0.221930	0.300112	0.075130	-0.114647
14880	124.000000	-0.810695	0.608897	-0.065453	-0.826636	0.616235	0.105883	-0.696582	0.755206	-0.239825	-0.771098	0.913621	-0.051470	-0.781011	0.920834	0.109595	-0.580977	1.237677	0.075922	-0.560584	1.242888	-0.026475	-0.584413	1.173798	0.077597				-0.279762	0.068264	0.184555	-0.264960	0.071997	-0.034304	-0.255616	0.078865	0.142513	-0.633413	0.755639	0.351913	-0.311401	0.786501	0.224653	-0.313952	0.748484	0.221897	0.300109	0.075113	-0.114650
14881	124.008333	-0.811289	0.608425	-0.065436	-0.827188	0.615867	0.105934	-0.698019	0.754568	-0.239507	-0.772483	0.913107	-0.051589	-0.782094	0.920454	0.109562	-0.582009	1.237909	0.075038	-0.561956	1.242842	-0.027469	-0.585501	1.173928	0.076718				-0.279766	0.068258	0.184568	-0.264960	0.072004	-0.034316	-0.255609	0.078873	0.142521	-0.634238	0.755160	0.350470	-0.312027	0.786169	0.224546	-0.314647	0.748130	0.221629	0.300109	0.075108	-0.114649
14882	124.016667	-0.811850	0.607955	-0.065453	-0.827711	0.615513	0.105979	-0.699286	0.753864	-0.239102	-0.773825	0.912609	-0.051722	-0.783226	0.920121	0.109488	-0.583128	1.238168	0.074157	-0.563403	1.242806	-0.028440	-0.586764	1.174238	0.075988				-0.279762	0.068271	0.184577	-0.264946	0.072020	-0.034319	-0.255602	0.078883	0.142541	-0.635094	0.754791	0.349283	-0.312746	0.785862	0.224311	-0.315393	0.747849	0.221154	0.300119	0.075119	-0.114643
14883	124.025000	-0.812224	0.607304	-0.065477	-0.827794	0.614787	0.105903	-0.700327	0.753125	-0.238815	-0.775149	0.912057	-0.051886	-0.784226	0.919686	0.109414	-0.584377	1.238444	0.073287	-0.564959	1.242810	-0.029367	-0.588136	1.174547	0.075313				-0.279761	0.068278	0.184602	-0.264949	0.072024	-0.034335	-0.255592	0.078894	0.142562	-0.636002	0.754612	0.348434	-0.313529	0.785585	0.223938	-0.316288	0.747518	0.220690	0.300117	0.075137	-0.114631
14884	124.033333	-0.812756	0.606894	-0.065506	-0.828436	0.614618	0.105986	-0.701191	0.752364	-0.238421	-0.776415	0.911497	-0.052084	-0.785142	0.919263	0.109336	-0.585700	1.238694	0.072389	-0.566588	1.242836	-0.030294	-0.589489	1.174767	0.074562				-0.279756	0.068287	0.184620	-0.264941	0.072028	-0.034343	-0.255583	0.078910	0.142583	-0.636759	0.754316	0.347439	-0.314361	0.785308	0.223473	-0.317208	0.747268	0.220027	0.300119	0.075144	-0.114619
14885	124.041667	-0.813359	0.606423	-0.065544	-0.828632	0.614025	0.105974	-0.701857	0.751578	-0.238142	-0.777635	0.911000	-0.052301	-0.786133	0.918917	0.109159	-0.587138	1.238936	0.071571	-0.568273	1.242852	-0.031184	-0.590931	1.175038	0.073868				-0.279755	0.068296	0.184634	-0.264936	0.072028	-0.034358	-0.255575	0.078922	0.142607	-0.637433	0.753949	0.346387	-0.315208	0.785003	0.222912	-0.318176	0.747006	0.219183	0.300122	0.075142	-0.114609
14886	124.050000	-0.813567	0.605817	-0.065633	-0.828797	0.613473	0.105934	-0.702397	0.750776	-0.237893	-0.778832	0.910498	-0.052512	-0.786957	0.918449	0.109033	-0.588646	1.239196	0.070758	-0.570035	1.242916	-0.032069	-0.592430	1.175306	0.073195				-0.279752	0.068292	0.184644	-0.264935	0.072021	-0.034378	-0.255573	0.078925	0.142618	-0.638081	0.753661	0.345373	-0.316065	0.784669	0.222307	-0.319147	0.746732	0.218108	0.300122	0.075144	-0.114612
14887	124.058333	-0.813946	0.605390	-0.065665	-0.829086	0.613067	0.105925	-0.702739	0.749948	-0.237644	-0.780001	0.909991	-0.052745	-0.788023	0.918094	0.108891	-0.590222	1.239444	0.069972	-0.571858	1.242958	-0.032898	-0.594000	1.175650	0.072657				-0.279744	0.068292	0.184644	-0.264935	0.072027	-0.034390	-0.255566	0.078931	0.142615	-0.638855	0.753453	0.344549	-0.316922	0.784267	0.221656	-0.320227	0.746361	0.217064	0.300124	0.075124	-0.114620
14888	124.066667	-0.814368	0.604972	-0.065716	-0.829360	0.612675	0.105905	-0.702987	0.749105	-0.237429	-0.781141	0.909475	-0.052972	-0.788993	0.917718	0.108692	-0.591879	1.239690	0.069194	-0.573758	1.243063	-0.033705	-0.595521	1.175810	0.071885				-0.279742	0.068286	0.184634	-0.264936	0.072038	-0.034414	-0.255566	0.078933	0.142613	-0.639598	0.753257	0.343727	-0.317772	0.783860	0.220964	-0.321284	0.746022	0.215831	0.300111	0.075125	-0.114610
14889	124.075000	-0.814761	0.604545	-0.065818	-0.829601	0.612284	0.105865	-0.703079	0.748293	-0.237262	-0.782208	0.909024	-0.053226	-0.789870	0.917302	0.108397	-0.593601	1.239915	0.068470	-0.575698	1.243138	-0.034484	-0.597129	1.176023	0.071295				-0.279734	0.068284	0.184627	-0.264928	0.072048	-0.034427	-0.255560	0.078936	0.142604	-0.640282	0.752964	0.342780	-0.318620	0.783529	0.220176	-0.322333	0.745787	0.214522	0.300110	0.075114	-0.114617
14890	124.083333	-0.814918	0.604105	-0.065909	-0.829834	0.611901	0.105818	-0.703099	0.747444	-0.237156	-0.783326	0.908492	-0.053497	-0.790779	0.916859	0.108180	-0.595382	1.240151	0.067783	-0.577704	1.243231	-0.035231	-0.598769	1.176211	0.070706				-0.279734	0.068278	0.184628	-0.264924	0.072060	-0.034434	-0.255558	0.078938	0.142605	-0.641016	0.752744	0.341963	-0.319478	0.783300	0.219358	-0.323388	0.745629	0.213326	0.300112	0.075119	-0.114622
14891	124.091667	-0.815218	0.603695	-0.066088	-0.830045	0.611531	0.105749	-0.703017	0.746631	-0.237051	-0.784345	0.908026	-0.053773	-0.791873	0.916552	0.107919	-0.597198	1.240340	0.067150	-0.579764	1.243314	-0.035905	-0.600405	1.176417	0.070142				-0.279735	0.068287	0.184642	-0.264920	0.072064	-0.034436	-0.255548	0.078952	0.142621	-0.641800	0.752658	0.341256	-0.320349	0.783283	0.218482	-0.324383	0.745663	0.212150	0.300109	0.075115	-0.114600
14892	124.100000	-0.815398	0.603321	-0.066176	-0.830250	0.611168	0.105672	-0.702899	0.745818	-0.236972	-0.785358	0.907506	-0.054076	-0.792765	0.916107	0.107621	-0.599038	1.240509	0.066541	-0.581884	1.243421	-0.036515	-0.602040	1.176534	0.069596				-0.279732	0.068296	0.184658	-0.264912	0.072056	-0.034431	-0.255544	0.078962	0.142639	-0.642452	0.752359	0.340314	-0.321230	0.783419	0.217585	-0.325329	0.745840	0.211068	0.300106	0.075132	-0.114587
14893	124.108333	-0.815621	0.602886	-0.066394	-0.830445	0.610814	0.105585	-0.702717	0.745019	-0.236884	-0.786329	0.907050	-0.054382	-0.793612	0.915653	0.107199	-0.600945	1.240652	0.066000	-0.584018	1.243485	-0.037102	-0.603752	1.176732	0.069201				-0.279734	0.068309	0.184675	-0.264908	0.072056	-0.034445	-0.255541	0.078971	0.142654	-0.643216	0.752250	0.339565	-0.322141	0.783783	0.216666	-0.326220	0.746218	0.210066	0.300104	0.075128	-0.114580
14894	124.116667	-0.815675	0.602546	-0.066487	-0.830640	0.610481	0.105496	-0.702375	0.744299	-0.236921	-0.787270	0.906538	-0.054701	-0.794673	0.915293	0.106835	-0.602864	1.240792	0.065503	-0.586163	1.243605	-0.037681	-0.605467	1.176906	0.068822				-0.279735	0.068307	0.184690	-0.264900	0.072046	-0.034443	-0.255533	0.078981	0.142676	-0.644053	0.752200	0.338923	-0.323061	0.784269	0.215760	-0.327123	0.746690	0.209261	0.300106	0.075125	-0.114589
14895	124.125000	-0.815998	0.602247	-0.066654	-0.830834	0.610144	0.105388	-0.702074	0.743634	-0.237030	-0.788163	0.906072	-0.055104	-0.795660	0.914963	0.106474	-0.604819	1.240891	0.065047	-0.588366	1.243686	-0.038132	-0.607135	1.176996	0.068401				-0.279728	0.068308	0.184701	-0.264895	0.072027	-0.034442	-0.255530	0.078974	0.142685	-0.644730	0.751998	0.338053	-0.324013	0.784925	0.214892	-0.327968	0.747305	0.208511	0.300103	0.075127	-0.114583
14896	124.133333	-0.816283	0.601949	-0.066808	-0.831039	0.609823	0.105278	-0.701783	0.742978	-0.237137	-0.789063	0.905592	-0.055472	-0.796381	0.914485	0.105984	-0.606790	1.240982	0.064646	-0.590568	1.243809	-0.038611	-0.608801	1.177002	0.067966				-0.279723	0.068309	0.184703	-0.264885	0.072013	-0.034428	-0.255518	0.078977	0.142689	-0.645463	0.751838	0.337269	-0.324975	0.785652	0.214062	-0.328788	0.747976	0.207821	0.300294	0.075515	-0.114781
14897	124.141667	-0.816485	0.601586	-0.067013	-0.831236	0.609499	0.105155	-0.701475	0.742380	-0.237347	-0.789865	0.905135	-0.055898	-0.797464	0.914123	0.105562	-0.608765	1.241085	0.064295	-0.592790	1.243906	-0.038976	-0.610566	1.177200	0.067730				-0.279712	0.068299	0.184695	-0.264875	0.072009	-0.034423	-0.255514	0.078958	0.142686	-0.646256	0.751829	0.336665	-0.325941	0.786423	0.213303	-0.329573	0.748740	0.207190	0.300204	0.075320	-0.114694
14898	124.150000	-0.816485	0.601225	-0.067200	-0.831442	0.609168	0.105021	-0.701182	0.741807	-0.237619	-0.790653	0.904650	-0.056365	-0.798355	0.913758	0.105119	-0.610751	1.241145	0.063989	-0.595037	1.243999	-0.039305	-0.612250	1.177202	0.067406				-0.279699	0.068289	0.184689	-0.264860	0.072010	-0.034417	-0.255500	0.078947	0.142674	-0.646972	0.751737	0.335957	-0.326890	0.787209	0.212606	-0.330355	0.749462	0.206679	0.300115	0.075117	-0.114608
14899	124.158333	-0.816726	0.600938	-0.067378	-0.831651	0.608826	0.104887	-0.700883	0.741285	-0.237932	-0.791383	0.904219	-0.056826	-0.799208	0.913267	0.104593	-0.612712	1.241182	0.063697	-0.597230	1.244077	-0.039638	-0.613876	1.177153	0.067084				-0.279692	0.068287	0.184687	-0.264847	0.072005	-0.034400	-0.255495	0.078946	0.142671	-0.647705	0.751644	0.335316	-0.327807	0.787996	0.212012	-0.331108	0.750226	0.206137	0.300114	0.075129	-0.114595
14900	124.166667	-0.816840	0.600592	-0.067560	-0.831879	0.608482	0.104753	-0.700582	0.740775	-0.238247	-0.792090	0.903745	-0.057358	-0.800236	0.912965	0.104110	-0.614695	1.241197	0.063457	-0.599444	1.244178	-0.039918	-0.615551	1.177195	0.066845				-0.279687	0.068294	0.184682	-0.264837	0.072005	-0.034382	-0.255498	0.078948	0.142681	-0.648417	0.751487	0.334627	-0.328711	0.788778	0.211504	-0.331860	0.750954	0.205727	0.300124	0.075144	-0.114598
14901	124.175000	-0.817052	0.600246	-0.067746	-0.832122	0.608145	0.104629	-0.700356	0.740237	-0.238496	-0.792789	0.903273	-0.057848	-0.801297	0.912645	0.103640	-0.616655	1.241195	0.063230	-0.601561	1.244212	-0.040161	-0.617247	1.177204	0.066657				-0.279684	0.068300	0.184694	-0.264831	0.072006	-0.034375	-0.255483	0.078951	0.142686	-0.649176	0.751438	0.334075	-0.329571	0.789545	0.211085	-0.332610	0.751698	0.205349	0.300129	0.075136	-0.114590
14902	124.183333	-0.817213	0.599879	-0.067931	-0.832369	0.607789	0.104502	-0.700073	0.739780	-0.238871	-0.793442	0.902792	-0.058367	-0.801972	0.912099	0.103022	-0.618623	1.241168	0.063086	-0.603737	1.244248	-0.040363	-0.619036	1.177151	0.066469				-0.279682	0.068313	0.184710	-0.264822	0.071994	-0.034370	-0.255473	0.078961	0.142688	-0.649920	0.751308	0.333500	-0.330411	0.790323	0.210777	-0.333347	0.752450	0.205040	0.300123	0.075134	-0.114594
14903	124.191667	-0.817412	0.599536	-0.068099	-0.832628	0.607445	0.104397	-0.699895	0.739307	-0.239172	-0.794081	0.902339	-0.058902	-0.802992	0.911784	0.102575	-0.620575	1.241103	0.062900	-0.605845	1.244321	-0.040609	-0.620628	1.177131	0.066286				-0.279673	0.068314	0.184709	-0.264817	0.071978	-0.034368	-0.255468	0.078969	0.142688	-0.650681	0.751257	0.332981	-0.331240	0.791113	0.210542	-0.334102	0.753237	0.204829	0.300128	0.075143	-0.114596
14904	124.200000	-0.817592	0.599160	-0.068277	-0.832906	0.607099	0.104292	-0.699738	0.738829	-0.239378	-0.794690	0.901894	-0.059411	-0.803900	0.911432	0.102058	-0.622514	1.241004	0.062688	-0.607949	1.244336	-0.040781	-0.622193	1.177079	0.066099				-0.279670	0.068315	0.184698	-0.264809	0.071968	-0.034363	-0.255465	0.078971	0.142690	-0.651431	0.751191	0.332475	-0.332033	0.791912	0.210363	-0.334821	0.754016	0.204670	0.300127	0.075131	-0.114603
14905	124.208333	-0.817739	0.598760	-0.068439	-0.833199	0.606745	0.104175	-0.699607	0.738414	-0.239673	-0.795336	0.901420	-0.059913	-0.804883	0.911099	0.101571	-0.624430	1.240902	0.062522	-0.610009	1.244374	-0.040988	-0.623784	1.176951	0.065881				-0.279668	0.068317	0.184699	-0.264808	0.071963	-0.034363	-0.255455	0.078975	0.142682	-0.652204	0.751113	0.331979	-0.332802	0.792737	0.210263	-0.335535	0.754834	0.204568	0.300124	0.075121	-0.114613
14906	124.216667	-0.817924	0.598352	-0.068607	-0.833502	0.606386	0.104082	-0.699437	0.738066	-0.240053	-0.795971	0.900964	-0.060412	-0.805494	0.910570	0.101041	-0.626337	1.240790	0.062372	-0.612060	1.244389	-0.041120	-0.625250	1.176666	0.065613				-0.279660	0.068318	0.184697	-0.264800	0.071959	-0.034347	-0.255449	0.078976	0.142674	-0.653059	0.751141	0.331662	-0.333564	0.793541	0.210181	-0.336253	0.755636	0.204502	0.300122	0.075131	-0.114605
14907	124.225000	-0.818080	0.597972	-0.068751	-0.833791	0.606000	0.103972	-0.699327	0.737703	-0.240373	-0.796560	0.900524	-0.060852	-0.806380	0.910271	0.100555	-0.628228	1.240657	0.062227	-0.614012	1.244412	-0.041324	-0.626841	1.176566	0.065437				-0.279653	0.068310	0.184685	-0.264790	0.071962	-0.034334	-0.255445	0.078974	0.142660	-0.653733	0.750975	0.331057	-0.334329	0.794375	0.210172	-0.336909	0.756501	0.204506	0.300120	0.075128	-0.114622
14908	124.233333	-0.818291	0.597595	-0.068904	-0.834094	0.605633	0.103874	-0.699232	0.737339	-0.240629	-0.797186	0.900116	-0.061305	-0.807146	0.909928	0.100055	-0.630104	1.240517	0.062076	-0.615957	1.244407	-0.041483	-0.628392	1.176444	0.065238				-0.279645	0.068317	0.184678	-0.264784	0.071973	-0.034319	-0.255440	0.078970	0.142657	-0.654497	0.750947	0.330642	-0.335085	0.795230	0.210157	-0.337628	0.757334	0.204606	0.300120	0.075130	-0.114623
14909	124.241667	-0.818517	0.597213	-0.069052	-0.834400	0.605268	0.103787	-0.699085	0.737061	-0.241094	-0.797810	0.899683	-0.061718	-0.807880	0.909541	0.099580	-0.631935	1.240304	0.061908	-0.617854	1.244401	-0.041624	-0.629925	1.176243	0.065042				-0.279640	0.068304	0.184691	-0.264776	0.071965	-0.034297	-0.255437	0.078968	0.142669	-0.655295	0.750923	0.330303	-0.335840	0.796117	0.210136	-0.338309	0.758186	0.204588	0.300112	0.075137	-0.114620
14910	124.250000	-0.818669	0.596821	-0.069184	-0.834707	0.604914	0.103701	-0.698945	0.736772	-0.241470	-0.798441	0.899274	-0.062107	-0.808757	0.909231	0.099150	-0.633761	1.240125	0.061785	-0.619845	1.244382	-0.041653	-0.631422	1.176015	0.064838				-0.279638	0.068307	0.184709	-0.264776	0.071947	-0.034290	-0.255436	0.078972	0.142677	-0.656007	0.750833	0.329853	-0.336592	0.797034	0.210099	-0.338953	0.759075	0.204492	0.300111	0.075123	-0.114621
14911	124.258333	-0.818908	0.596470	-0.069300	-0.835015	0.604567	0.103629	-0.698839	0.736451	-0.241846	-0.799010	0.898885	-0.062491	-0.809502	0.908905	0.098746	-0.635557	1.239931	0.061679	-0.621567	1.244341	-0.041790	-0.632921	1.175892	0.064657				-0.279638	0.068321	0.184731	-0.264772	0.071935	-0.034275	-0.255430	0.078979	0.142692	-0.656750	0.750881	0.329515	-0.337363	0.797961	0.210049	-0.339664	0.759958	0.204606	0.300108	0.075133	-0.114611
14912	124.266667	-0.819162	0.596145	-0.069412	-0.835325	0.604251	0.103558	-0.698688	0.736155	-0.242235	-0.799607	0.898485	-0.062865	-0.810456	0.908727	0.098365	-0.637350	1.239699	0.061546	-0.623425	1.244325	-0.041931	-0.634410	1.175685	0.064499				-0.279643	0.068320	0.184741	-0.264771	0.071927	-0.034257	-0.255428	0.078982	0.142702	-0.657515	0.750775	0.329138	-0.338146	0.798880	0.210023	-0.340347	0.760846	0.204623	0.300110	0.075137	-0.114613
14913	124.275000	-0.819355	0.595822	-0.069510	-0.835631	0.603943	0.103486	-0.698503	0.735933	-0.242793	-0.800228	0.898099	-0.063223	-0.811336	0.908489	0.097957	-0.639095	1.239449	0.061451	-0.625170	1.244243	-0.041946	-0.635905	1.175463	0.064307				-0.279635	0.068328	0.184743	-0.264769	0.071917	-0.034253	-0.255423	0.078987	0.142712	-0.658268	0.750834	0.328884	-0.338945	0.799777	0.210041	-0.341014	0.761703	0.204635	0.300111	0.075130	-0.114605
14914	124.283333	-0.819590	0.595471	-0.069614	-0.835936	0.603654	0.103419	-0.698382	0.735628	-0.243145	-0.800789	0.897767	-0.063609	-0.811884	0.908066	0.097536	-0.640855	1.239184	0.061386	-0.626910	1.244135	-0.042042	-0.637421	1.175302	0.064206				-0.279631	0.068329	0.184739	-0.264765	0.071911	-0.034240	-0.255421	0.078991	0.142711	-0.658989	0.750831	0.328586	-0.339719	0.800634	0.210049	-0.341667	0.762550	0.204648	0.300115	0.075106	-0.114605
14915	124.291667	-0.819890	0.595188	-0.069694	-0.836246	0.603369	0.103349	-0.698221	0.735367	-0.243638	-0.801386	0.897390	-0.063977	-0.812705	0.907787	0.097189	-0.642613	1.238872	0.061309	-0.628609	1.244040	-0.042064	-0.638784	1.174972	0.064039				-0.279622	0.068328	0.184735	-0.264758	0.071923	-0.034225	-0.255412	0.078990	0.142709	-0.659702	0.750826	0.328286	-0.340449	0.801472	0.210064	-0.342304	0.763374	0.204636	0.300117	0.075124	-0.114611
14916	124.300000	-0.820134	0.594910	-0.069772	-0.836550	0.603091	0.103284	-0.698022	0.735129	-0.244108	-0.801987	0.897047	-0.064332	-0.813541	0.907580	0.096844	-0.644291	1.238530	0.061257	-0.630281	1.243904	-0.042049	-0.640044	1.174532	0.063881				-0.279613	0.068328	0.184723	-0.264756	0.071919	-0.034215	-0.255417	0.078982	0.142699	-0.660395	0.750820	0.327991	-0.341170	0.802298	0.210086	-0.342944	0.764186	0.204628	0.300121	0.075116	-0.114610
14917	124.308333	-0.820414	0.594575	-0.069866	-0.836841	0.602809	0.103222	-0.697901	0.734839	-0.244473	-0.802488	0.896726	-0.064693	-0.814237	0.907277	0.096407	-0.646059	1.238165	0.061219	-0.631940	1.243784	-0.042199	-0.641426	1.174220	0.063773				-0.279617	0.068321	0.184722	-0.264757	0.071927	-0.034221	-0.255418	0.078991	0.142701	-0.661084	0.750844	0.327717	-0.341860	0.803103	0.210118	-0.343558	0.765002	0.204606	0.300125	0.075134	-0.114610
14918	124.316667	-0.820626	0.594255	-0.069919	-0.837124	0.602529	0.103167	-0.697719	0.734597	-0.244910	-0.803059	0.896399	-0.065088	-0.815118	0.907013	0.096061	-0.647738	1.237777	0.061179	-0.633572	1.243637	-0.042079	-0.642726	1.173842	0.063556				-0.279613	0.068328	0.184716	-0.264755	0.071926	-0.034212	-0.255423	0.078989	0.142704	-0.661768	0.750858	0.327448	-0.342534	0.803889	0.210157	-0.344186	0.765771	0.204675	0.300123	0.075130	-0.114604
14919	124.325000	-0.820912	0.593959	-0.070001	-0.837412	0.602257	0.103116	-0.697575	0.734351	-0.245225	-0.803567	0.896064	-0.065428	-0.815708	0.906692	0.095707	-0.649443	1.237422	0.061152	-0.635087	1.243467	-0.042200	-0.644108	1.173574	0.063510				-0.279623	0.068330	0.184735	-0.264765	0.071928	-0.034214	-0.255423	0.079000	0.142711	-0.662443	0.750811	0.327158	-0.343188	0.804683	0.210232	-0.344790	0.766543	0.204714	0.300124	0.075137	-0.114614
14920	124.333333	-0.821169	0.593637	-0.070086	-0.837696	0.601996	0.103065	-0.697477	0.734066	-0.245422	-0.804069	0.895759	-0.065788	-0.816299	0.906390	0.095380	-0.651087	1.237025	0.061111	-0.636681	1.243348	-0.042221	-0.645456	1.173243	0.063435				-0.279623	0.068339	0.184747	-0.264765	0.071932	-0.034219	-0.255425	0.079016	0.142717	-0.663129	0.750871	0.326940	-0.343821	0.805437	0.210292	-0.345374	0.767305	0.204753	0.300122	0.075151	-0.114619
14921	124.341667	-0.821401	0.593348	-0.070144	-0.837972	0.601748	0.103025	-0.697321	0.733847	-0.245726	-0.804583	0.895437	-0.066137	-0.817114	0.906198	0.095034	-0.652741	1.236667	0.061085	-0.638238	1.243216	-0.042186	-0.646745	1.172850	0.063287				-0.279628	0.068347	0.184753	-0.264770	0.071926	-0.034245	-0.255429	0.079024	0.142714	-0.663773	0.750881	0.326661	-0.344450	0.806204	0.210377	-0.345952	0.768071	0.204799	0.300123	0.075130	-0.114611
14922	124.350000	-0.821631	0.593078	-0.070180	-0.838242	0.601504	0.102981	-0.697202	0.733611	-0.245960	-0.805093	0.895183	-0.066502	-0.817776	0.905955	0.094726	-0.654386	1.236307	0.061084	-0.639781	1.243099	-0.042202	-0.648071	1.172514	0.063177				-0.279631	0.068350	0.184757	-0.264773	0.071931	-0.034258	-0.255433	0.079031	0.142711	-0.664455	0.750892	0.326428	-0.345076	0.806942	0.210460	-0.346533	0.768823	0.204861	0.300132	0.075137	-0.114626
14923	124.358333	-0.821845	0.592782	-0.070273	-0.838515	0.601263	0.102944	-0.697080	0.733403	-0.246116	-0.805604	0.894891	-0.066812	-0.818297	0.905666	0.094399	-0.656023	1.235923	0.061079	-0.641337	1.242966	-0.042156	-0.649455	1.172257	0.063117				-0.279630	0.068355	0.184750	-0.264775	0.071943	-0.034263	-0.255424	0.079044	0.142712	-0.665098	0.750856	0.326142	-0.345706	0.807687	0.210571	-0.347081	0.769585	0.204910	0.300129	0.075153	-0.114626
14924	124.366667	-0.822129	0.592522	-0.070340	-0.838771	0.601031	0.102909	-0.696931	0.733227	-0.246266	-0.806088	0.894610	-0.067139	-0.819009	0.905437	0.094083	-0.657629	1.235529	0.061066	-0.642816	1.242800	-0.042042	-0.650783	1.171876	0.062950				-0.279630	0.068362	0.184752	-0.264777	0.071957	-0.034267	-0.255420	0.079053	0.142710	-0.665726	0.750876	0.325890	-0.346340	0.808394	0.210705	-0.347614	0.770314	0.204975	0.300121	0.075147	-0.114614
14925	124.375000	-0.822280	0.592223	-0.070424	-0.839014	0.600777	0.102870	-0.696891	0.732968	-0.246268	-0.806581	0.894391	-0.067459	-0.819741	0.905225	0.093858	-0.659222	1.235099	0.061047	-0.644308	1.242660	-0.042112	-0.651893	1.171473	0.062903				-0.279627	0.068358	0.184747	-0.264774	0.071970	-0.034265	-0.255424	0.079052	0.142713	-0.666344	0.750893	0.325626	-0.346971	0.809100	0.210867	-0.348176	0.771014	0.205155	0.300126	0.075135	-0.114622
14926	124.383333	-0.822446	0.591942	-0.070479	-0.839248	0.600526	0.102831	-0.696791	0.732772	-0.246344	-0.807056	0.894126	-0.067764	-0.820441	0.905025	0.093584	-0.660794	1.234710	0.061061	-0.645769	1.242487	-0.042089	-0.653131	1.171074	0.062829				-0.279625	0.068344	0.184746	-0.264773	0.071981	-0.034266	-0.255419	0.079048	0.142723	-0.667051	0.750966	0.325512	-0.347592	0.809785	0.211055	-0.348723	0.771686	0.205351	0.300126	0.075131	-0.114628
14927	124.391667	-0.822711	0.591711	-0.070560	-0.839478	0.600279	0.102794	-0.696686	0.732599	-0.246434	-0.807499	0.893902	-0.068122	-0.820994	0.904748	0.093291	-0.662350	1.234271	0.061050	-0.647225	1.242286	-0.041979	-0.654372	1.170729	0.062744				-0.279621	0.068349	0.184759	-0.264780	0.071965	-0.034266	-0.255420	0.079051	0.142740	-0.667596	0.750840	0.325121	-0.348177	0.810449	0.211235	-0.349248	0.772349	0.205521	0.300124	0.075139	-0.114621
14928	124.400000	-0.822943	0.591444	-0.070649	-0.839701	0.600021	0.102766	-0.696584	0.732425	-0.246503	-0.807949	0.893634	-0.068435	-0.821405	0.904412	0.092977	-0.663880	1.233839	0.061034	-0.648671	1.242069	-0.041995	-0.655532	1.170332	0.062664				-0.279625	0.068342	0.184774	-0.264781	0.071969	-0.034276	-0.255419	0.079046	0.142757	-0.668229	0.750828	0.324901	-0.348772	0.811092	0.211434	-0.349763	0.772979	0.205715	0.300125	0.075151	-0.114623
14929	124.408333	-0.823100	0.591208	-0.070705	-0.839919	0.599784	0.102740	-0.696557	0.732188	-0.246395	-0.808343	0.893415	-0.068739	-0.822258	0.904240	0.092853	-0.665350	1.233386	0.061061	-0.650077	1.241840	-0.041953	-0.656759	1.169957	0.062617				-0.279620	0.068346	0.184785	-0.264779	0.071963	-0.034290	-0.255416	0.079054	0.142763	-0.668839	0.750768	0.324623	-0.349331	0.811690	0.211648	-0.350272	0.773594	0.205938	0.300140	0.075151	-0.114638
14930	124.416667	-0.823275	0.590975	-0.070769	-0.840132	0.599530	0.102710	-0.696486	0.731995	-0.246393	-0.808750	0.893201	-0.069073	-0.822669	0.903905	0.092567	-0.666868	1.232973	0.061045	-0.651442	1.241566	-0.041832	-0.657924	1.169558	0.062545				-0.279618	0.068350	0.184795	-0.264777	0.071957	-0.034309	-0.255409	0.079049	0.142776	-0.669447	0.750708	0.324350	-0.349857	0.812285	0.211865	-0.350738	0.774170	0.206117	0.300133	0.075127	-0.114639
14931	124.425000	-0.823485	0.590700	-0.070890	-0.840349	0.599291	0.102680	-0.696420	0.731823	-0.246442	-0.809150	0.892941	-0.069384	-0.823177	0.903601	0.092300	-0.668247	1.232531	0.061031	-0.652766	1.241350	-0.041874	-0.659064	1.169201	0.062495				-0.279612	0.068353	0.184794	-0.264781	0.071954	-0.034330	-0.255403	0.079059	0.142778	-0.670091	0.750662	0.324139	-0.350378	0.812848	0.212085	-0.351195	0.774778	0.206250	0.300136	0.075150	-0.114633
14932	124.433333	-0.823722	0.590509	-0.070943	-0.840563	0.599054	0.102655	-0.696407	0.731626	-0.246382	-0.809519	0.892738	-0.069664	-0.823571	0.903263	0.092022	-0.669595	1.232100	0.061013	-0.654081	1.241106	-0.041902	-0.660150	1.168817	0.062410				-0.279612	0.068355	0.184797	-0.264779	0.071970	-0.034356	-0.255396	0.079069	0.142772	-0.670660	0.750547	0.323820	-0.350848	0.813368	0.212262	-0.351685	0.775266	0.206508	0.300142	0.075138	-0.114644
14933	124.441667	-0.823876	0.590277	-0.071021	-0.840778	0.598805	0.102624	-0.696368	0.731458	-0.246379	-0.809908	0.892511	-0.069955	-0.824440	0.903165	0.091858	-0.671007	1.231756	0.061042	-0.655341	1.240815	-0.041865	-0.661299	1.168523	0.062461				-0.279605	0.068357	0.184786	-0.264782	0.071982	-0.034367	-0.255396	0.079067	0.142776	-0.671233	0.750413	0.323536	-0.351308	0.813870	0.212445	-0.352143	0.775775	0.206686	0.300138	0.075141	-0.114639
14934	124.450000	-0.824110	0.590055	-0.071113	-0.841001	0.598560	0.102594	-0.696333	0.731294	-0.246390	-0.810244	0.892282	-0.070221	-0.825008	0.902840	0.091625	-0.672308	1.231324	0.061011	-0.656561	1.240538	-0.041837	-0.662325	1.168148	0.062405				-0.279596	0.068354	0.184785	-0.264777	0.071994	-0.034375	-0.255387	0.079073	0.142771	-0.671895	0.750356	0.323410	-0.351755	0.814331	0.212628	-0.352583	0.776228	0.206835	0.300131	0.075140	-0.114631
14935	124.458333	-0.824320	0.589818	-0.071207	-0.841212	0.598309	0.102564	-0.696274	0.731149	-0.246507	-0.810594	0.892045	-0.070506	-0.825695	0.902693	0.091451	-0.673610	1.230979	0.061000	-0.657710	1.240270	-0.041812	-0.663348	1.167784	0.062358				-0.279592	0.068355	0.184784	-0.264780	0.072004	-0.034383	-0.255387	0.079069	0.142772	-0.672401	0.750160	0.323095	-0.352178	0.814749	0.212778	-0.353010	0.776662	0.206975	0.300124	0.075131	-0.114631
14936	124.466667	-0.824441	0.589604	-0.071286	-0.841428	0.598036	0.102532	-0.696268	0.730954	-0.246431	-0.810948	0.891820	-0.070751	-0.826002	0.902248	0.091241	-0.674850	1.230585	0.060970	-0.658835	1.239974	-0.041833	-0.664370	1.167530	0.062413				-0.279592	0.068353	0.184797	-0.264781	0.072014	-0.034394	-0.255390	0.079063	0.142780	-0.672906	0.749940	0.322802	-0.352601	0.815151	0.212919	-0.353408	0.777053	0.207085	0.300116	0.075123	-0.114636
14937	124.475000	-0.824668	0.589380	-0.071376	-0.841651	0.597777	0.102505	-0.696199	0.730823	-0.246565	-0.811263	0.891610	-0.070984	-0.826433	0.901910	0.091077	-0.675986	1.230233	0.060935	-0.659879	1.239694	-0.041829	-0.665206	1.167082	0.062389				-0.279585	0.068356	0.184796	-0.264779	0.072011	-0.034403	-0.255382	0.079062	0.142783	-0.673445	0.749751	0.322602	-0.353004	0.815491	0.213020	-0.353788	0.777409	0.207177	0.300112	0.075128	-0.114634
14938	124.483333	-0.824968	0.589203	-0.071451	-0.841869	0.597513	0.102476	-0.696142	0.730664	-0.246614	-0.811619	0.891359	-0.071252	-0.826941	0.901634	0.090911	-0.677113	1.229936	0.060917	-0.660893	1.239424	-0.041839	-0.666135	1.166830	0.062387				-0.279573	0.068363	0.184803	-0.264778	0.072011	-0.034413	-0.255366	0.079066	0.142785	-0.673953	0.749526	0.322388	-0.353392	0.815790	0.213103	-0.354160	0.777730	0.207250	0.300109	0.075139	-0.114634
14939	124.491667	-0.825157	0.588981	-0.071546	-0.842090	0.597254	0.102451	-0.696136	0.730487	-0.246625	-0.811914	0.891150	-0.071459	-0.827536	0.901405	0.090687	-0.678221	1.229648	0.060889	-0.661809	1.239180	-0.041850	-0.667039	1.166545	0.062354				-0.279568	0.068364	0.184816	-0.264778	0.072003	-0.034433	-0.255356	0.079071	0.142784	-0.674477	0.749359	0.322257	-0.353790	0.816024	0.213169	-0.354521	0.777976	0.207311	0.300107	0.075128	-0.114629
14940	124.500000	-0.825353	0.588779	-0.071686	-0.842301	0.597001	0.102428	-0.696080	0.730374	-0.246740	-0.812240	0.890951	-0.071672	-0.828057	0.901110	0.090556	-0.679249	1.229406	0.060850	-0.662687	1.238960	-0.041877	-0.668054	1.166445	0.062317				-0.279567	0.068366	0.184814	-0.264772	0.071998	-0.034444	-0.255349	0.079069	0.142789	-0.674967	0.749139	0.322083	-0.354198	0.816217	0.213237	-0.354923	0.778197	0.207404	0.300112	0.075119	-0.114628
14941	124.508333	-0.825552	0.588571	-0.071742	-0.842524	0.596733	0.102403	-0.696076	0.730204	-0.246725	-0.812582	0.890718	-0.071865	-0.828499	0.900774	0.090402	-0.680215	1.229199	0.060791	-0.663511	1.238744	-0.041880	-0.668865	1.166207	0.062316				-0.279560	0.068367	0.184810	-0.264773	0.072000	-0.034446	-0.255344	0.079070	0.142785	-0.675478	0.748944	0.321988	-0.354604	0.816353	0.213323	-0.355343	0.778356	0.207514	0.300106	0.075136	-0.114624
14942	124.516667	-0.825711	0.588373	-0.071789	-0.842740	0.596481	0.102383	-0.695971	0.730137	-0.246913	-0.812900	0.890526	-0.072022	-0.829289	0.900661	0.090383	-0.681117	1.228983	0.060720	-0.664266	1.238547	-0.041934	-0.669759	1.166092	0.062302				-0.279550	0.068366	0.184806	-0.264767	0.072009	-0.034447	-0.255339	0.079071	0.142775	-0.675893	0.748693	0.321782	-0.355014	0.816446	0.213428	-0.355730	0.778497	0.207559	0.300110	0.075133	-0.114617
14943	124.525000	-0.825884	0.588168	-0.071879	-0.842947	0.596229	0.102367	-0.695975	0.729992	-0.246929	-0.813210	0.890336	-0.072166	-0.829655	0.900393	0.090193	-0.681993	1.228819	0.060675	-0.664994	1.238360	-0.041910	-0.670472	1.165867	0.062268				-0.279545	0.068361	0.184800	-0.264771	0.072012	-0.034451	-0.255330	0.079058	0.142768	-0.676397	0.748481	0.321698	-0.355431	0.816491	0.213558	-0.356176	0.778537	0.207744	0.300119	0.075126	-0.114631
14944	124.533333	-0.826136	0.587984	-0.071961	-0.843140	0.595978	0.102350	-0.695930	0.729919	-0.247042	-0.813547	0.890130	-0.072348	-0.830330	0.900207	0.090216	-0.682843	1.228687	0.060627	-0.665667	1.238200	-0.041953	-0.671201	1.165665	0.062297				-0.279542	0.068349	0.184788	-0.264770	0.072011	-0.034448	-0.255326	0.079045	0.142761	-0.676878	0.748290	0.321616	-0.355827	0.816457	0.213681	-0.356613	0.778527	0.207939	0.300115	0.075129	-0.114621
14945	124.541667	-0.826256	0.587831	-0.072036	-0.843324	0.595732	0.102338	-0.695889	0.729874	-0.247172	-0.813873	0.889961	-0.072444	-0.830794	0.900007	0.090129	-0.683609	1.228606	0.060606	-0.666272	1.238065	-0.041981	-0.672006	1.165676	0.062295				-0.279534	0.068350	0.184778	-0.264773	0.072011	-0.034440	-0.255328	0.079031	0.142755	-0.677233	0.747948	0.321331	-0.356211	0.816386	0.213837	-0.357031	0.778464	0.208087	0.300113	0.075130	-0.114629
14946	124.550000	-0.826416	0.587665	-0.072092	-0.843506	0.595506	0.102331	-0.695854	0.729849	-0.247302	-0.814193	0.889746	-0.072514	-0.831296	0.899826	0.090101	-0.684322	1.228532	0.060550	-0.666876	1.237953	-0.041954	-0.672724	1.165640	0.062241				-0.279533	0.068353	0.184782	-0.264771	0.072010	-0.034438	-0.255321	0.079025	0.142756	-0.677764	0.747817	0.321353	-0.356589	0.816273	0.214024	-0.357452	0.778369	0.208263	0.300116	0.075133	-0.114632
14947	124.558333	-0.826548	0.587517	-0.072150	-0.843677	0.595292	0.102333	-0.695818	0.729857	-0.247421	-0.814471	0.889603	-0.072597	-0.831567	0.899531	0.090048	-0.685000	1.228487	0.060545	-0.667424	1.237872	-0.041984	-0.673388	1.165609	0.062363				-0.279535	0.068364	0.184789	-0.264770	0.072013	-0.034436	-0.255321	0.079026	0.142757	-0.678130	0.747542	0.321125	-0.356936	0.816101	0.214216	-0.357822	0.778250	0.208366	0.300128	0.075133	-0.114639
14948	124.566667	-0.826680	0.587400	-0.072197	-0.843846	0.595098	0.102339	-0.695791	0.729890	-0.247551	-0.814790	0.889493	-0.072638	-0.831898	0.899207	0.090042	-0.685674	1.228469	0.060560	-0.667945	1.237802	-0.041957	-0.674100	1.165676	0.062385				-0.279531	0.068376	0.184789	-0.264774	0.072013	-0.034429	-0.255320	0.079039	0.142761	-0.678569	0.747314	0.321002	-0.357259	0.815888	0.214430	-0.358222	0.778026	0.208624	0.300127	0.075136	-0.114625
14949	124.575000	-0.826872	0.587244	-0.072223	-0.844013	0.594921	0.102354	-0.695726	0.729988	-0.247763	-0.815016	0.889298	-0.072708	-0.832373	0.899104	0.090073	-0.686240	1.228435	0.060554	-0.668428	1.237737	-0.041930	-0.674706	1.165619	0.062456				-0.279530	0.068376	0.184786	-0.264773	0.072008	-0.034424	-0.255320	0.079035	0.142750	-0.679052	0.747123	0.320927	-0.357557	0.815636	0.214652	-0.358560	0.777820	0.208763	0.300123	0.075146	-0.114619
14950	124.583333	-0.827005	0.587210	-0.072331	-0.844158	0.594746	0.102375	-0.695736	0.730041	-0.247878	-0.815201	0.889157	-0.072718	-0.832754	0.898994	0.089979	-0.686848	1.228466	0.060607	-0.668906	1.237694	-0.041895	-0.675156	1.165498	0.062567				-0.279526	0.068381	0.184773	-0.264772	0.072024	-0.034425	-0.255316	0.079029	0.142743	-0.679456	0.746915	0.320769	-0.357841	0.815356	0.214898	-0.358922	0.777559	0.208977	0.300124	0.075131	-0.114616
14951	124.591667	-0.827192	0.587100	-0.072306	-0.844301	0.594578	0.102405	-0.695721	0.730142	-0.247971	-0.815682	0.889171	-0.072753	-0.833109	0.898774	0.090110	-0.687377	1.228460	0.060692	-0.669365	1.237645	-0.041809	-0.675833	1.165610	0.062647				-0.279527	0.068374	0.184773	-0.264775	0.072024	-0.034421	-0.255319	0.079025	0.142736	-0.679949	0.746721	0.320696	-0.358104	0.815068	0.215142	-0.359239	0.777295	0.209137	0.300122	0.075154	-0.114618
14952	124.600000	-0.827337	0.586970	-0.072281	-0.844441	0.594414	0.102431	-0.695732	0.730239	-0.248066	-0.815928	0.889098	-0.072714	-0.833759	0.898744	0.090236	-0.687878	1.228470	0.060765	-0.669837	1.237591	-0.041690	-0.676210	1.165530	0.062820				-0.279519	0.068362	0.184767	-0.264774	0.072019	-0.034413	-0.255318	0.079013	0.142715	-0.680353	0.746481	0.320519	-0.358353	0.814764	0.215390	-0.359549	0.777020	0.209283	0.300112	0.075145	-0.114623
14953	124.608333	-0.827447	0.586896	-0.072303	-0.844562	0.594261	0.102456	-0.695751	0.730346	-0.248151	-0.816201	0.888976	-0.072726	-0.834196	0.898660	0.090321	-0.688381	1.228459	0.060893	-0.670276	1.237552	-0.041554	-0.676827	1.165615	0.062890				-0.279518	0.068363	0.184760	-0.264774	0.072020	-0.034413	-0.255321	0.079000	0.142713	-0.680781	0.746326	0.320439	-0.358615	0.814463	0.215664	-0.359846	0.776744	0.209424	0.300119	0.075142	-0.114628
14954	124.616667	-0.827550	0.586829	-0.072319	-0.844678	0.594111	0.102490	-0.695811	0.730428	-0.248156	-0.816450	0.888916	-0.072705	-0.834538	0.898508	0.090427	-0.688850	1.228457	0.061048	-0.670705	1.237504	-0.041413	-0.677170	1.165493	0.063114				-0.279516	0.068352	0.184769	-0.264778	0.072016	-0.034416	-0.255321	0.078992	0.142708	-0.681227	0.746204	0.320416	-0.358870	0.814160	0.215908	-0.360146	0.776469	0.209556	0.300114	0.075132	-0.114648
14955	124.625000	-0.827650	0.586765	-0.072330	-0.844790	0.593964	0.102526	-0.695839	0.730569	-0.248257	-0.816687	0.888876	-0.072697	-0.834837	0.898381	0.090462	-0.689288	1.228433	0.061242	-0.671148	1.237468	-0.041219	-0.677552	1.165485	0.063197				-0.279522	0.068356	0.184762	-0.264778	0.072008	-0.034407	-0.255326	0.078988	0.142708	-0.681648	0.746042	0.320371	-0.359122	0.813864	0.216154	-0.360438	0.776216	0.209700	0.300113	0.075115	-0.114647
14956	124.633333	-0.827746	0.586704	-0.072331	-0.844899	0.593825	0.102567	-0.695878	0.730712	-0.248342	-0.816887	0.888822	-0.072673	-0.835190	0.898267	0.090524	-0.689710	1.228372	0.061459	-0.671571	1.237429	-0.041032	-0.678010	1.165427	0.063526				-0.279525	0.068370	0.184756	-0.264784	0.072005	-0.034406	-0.255328	0.078996	0.142710	-0.682054	0.745847	0.320312	-0.359375	0.813602	0.216413	-0.360734	0.775991	0.209861	0.300110	0.075135	-0.114644
14957	124.641667	-0.827830	0.586629	-0.072334	-0.845010	0.593696	0.102621	-0.695947	0.730830	-0.248346	-0.817073	0.888774	-0.072657	-0.835371	0.898073	0.090556	-0.690082	1.228300	0.061674	-0.671994	1.237386	-0.040790	-0.678379	1.165441	0.063709				-0.279522	0.068376	0.184760	-0.264774	0.072007	-0.034403	-0.255324	0.079002	0.142710	-0.682525	0.745792	0.320435	-0.359626	0.813381	0.216673	-0.361002	0.775808	0.209986	0.300114	0.075132	-0.114643
14958	124.650000	-0.827926	0.586579	-0.072325	-0.845106	0.593570	0.102672	-0.696018	0.730950	-0.248341	-0.817267	0.888725	-0.072590	-0.835578	0.897912	0.090621	-0.690499	1.228213	0.061953	-0.672425	1.237346	-0.040532	-0.678862	1.165419	0.063996				-0.279523	0.068376	0.184761	-0.264775	0.072009	-0.034399	-0.255318	0.079002	0.142704	-0.682839	0.745603	0.320333	-0.359870	0.813188	0.216920	-0.361297	0.775618	0.210211	0.300112	0.075138	-0.114633
14959	124.658333	-0.828014	0.586504	-0.072308	-0.845205	0.593449	0.102736	-0.696087	0.731065	-0.248342	-0.817518	0.888667	-0.072546	-0.836039	0.897887	0.090821	-0.690845	1.228143	0.062229	-0.672853	1.237300	-0.040234	-0.678972	1.165129	0.064189				-0.279522	0.068388	0.184754	-0.264781	0.072018	-0.034395	-0.255315	0.079010	0.142707	-0.683204	0.745458	0.320347	-0.360118	0.813016	0.217175	-0.361563	0.775469	0.210427	0.300119	0.075149	-0.114631
14960	124.666667	-0.828075	0.586414	-0.072295	-0.845300	0.593329	0.102808	-0.696111	0.731222	-0.248402	-0.817675	0.888614	-0.072511	-0.836227	0.897732	0.090907	-0.691211	1.228019	0.062538	-0.673228	1.237267	-0.039952	-0.679445	1.165232	0.064480				-0.279519	0.068384	0.184750	-0.264782	0.072029	-0.034381	-0.255312	0.079010	0.142703	-0.683638	0.745349	0.320475	-0.360351	0.812871	0.217440	-0.361833	0.775357	0.210671	0.300124	0.075154	-0.114627
14961	124.675000	-0.828255	0.586416	-0.072237	-0.845376	0.593202	0.102872	-0.696229	0.731250	-0.248277	-0.817843	0.888561	-0.072424	-0.836318	0.897488	0.090959	-0.691526	1.227916	0.062828	-0.673599	1.237224	-0.039635	-0.679578	1.164969	0.064659				-0.279518	0.068376	0.184758	-0.264781	0.072033	-0.034387	-0.255317	0.078998	0.142707	-0.683984	0.745220	0.320527	-0.360582	0.812753	0.217741	-0.362093	0.775244	0.210916	0.300128	0.075149	-0.114636
14962	124.683333	-0.828365	0.586370	-0.072207	-0.845448	0.593063	0.102938	-0.696322	0.731312	-0.248223	-0.817994	0.888490	-0.072367	-0.836702	0.897445	0.091107	-0.691822	1.227871	0.063166	-0.673943	1.237213	-0.039331	-0.679932	1.164962	0.065110				-0.279518	0.068368	0.184760	-0.264776	0.072037	-0.034379	-0.255314	0.078998	0.142707	-0.684300	0.745046	0.320552	-0.360805	0.812652	0.218045	-0.362338	0.775139	0.211168	0.300121	0.075146	-0.114633
14963	124.691667	-0.828428	0.586314	-0.072177	-0.845505	0.592937	0.102995	-0.696366	0.731380	-0.248236	-0.818152	0.888414	-0.072264	-0.836755	0.897225	0.091230	-0.692074	1.227786	0.063469	-0.674258	1.237184	-0.039015	-0.680293	1.164969	0.065324				-0.279515	0.068365	0.184764	-0.264779	0.072017	-0.034385	-0.255310	0.078992	0.142716	-0.684530	0.744884	0.320523	-0.361009	0.812557	0.218333	-0.362566	0.775048	0.211446	0.300127	0.075146	-0.114645
14964	124.700000	-0.828483	0.586250	-0.072147	-0.845558	0.592805	0.103056	-0.696447	0.731383	-0.248144	-0.818332	0.888302	-0.072153	-0.836890	0.897109	0.091286	-0.692353	1.227732	0.063786	-0.674546	1.237162	-0.038703	-0.680366	1.164764	0.065573				-0.279513	0.068359	0.184769	-0.264782	0.072014	-0.034389	-0.255314	0.078993	0.142719	-0.684820	0.744737	0.320585	-0.361208	0.812466	0.218624	-0.362789	0.774968	0.211746	0.300121	0.075145	-0.114652
14965	124.708333	-0.828527	0.586178	-0.072126	-0.845610	0.592682	0.103117	-0.696512	0.731387	-0.248015	-0.818473	0.888227	-0.072062	-0.837138	0.897029	0.091379	-0.692590	1.227661	0.064093	-0.674793	1.237157	-0.038383	-0.680663	1.164799	0.065935				-0.279514	0.068370	0.184770	-0.264778	0.072017	-0.034404	-0.255312	0.078997	0.142723	-0.685168	0.744634	0.320752	-0.361389	0.812380	0.218956	-0.362987	0.774890	0.212043	0.300125	0.075125	-0.114660
14966	124.716667	-0.828575	0.586134	-0.072082	-0.845662	0.592567	0.103175	-0.696601	0.731348	-0.247847	-0.818647	0.888164	-0.071958	-0.837242	0.896799	0.091472	-0.692779	1.227636	0.064384	-0.674988	1.237150	-0.038099	-0.680937	1.164790	0.066134				-0.279514	0.068379	0.184777	-0.264782	0.072019	-0.034408	-0.255309	0.079006	0.142718	-0.685416	0.744447	0.320785	-0.361549	0.812282	0.219285	-0.363166	0.774804	0.212334	0.300128	0.075135	-0.114665
14967	124.725000	-0.828615	0.586068	-0.072056	-0.845712	0.592463	0.103237	-0.696622	0.731339	-0.247816	-0.818788	0.888089	-0.071845	-0.837485	0.896700	0.091646	-0.692964	1.227591	0.064680	-0.675136	1.237180	-0.037803	-0.681151	1.164794	0.066425				-0.279513	0.068382	0.184775	-0.264780	0.072024	-0.034418	-0.255310	0.079015	0.142717	-0.685561	0.744217	0.320700	-0.361676	0.812184	0.219599	-0.363303	0.774716	0.212571	0.300122	0.075148	-0.114655
14968	124.733333	-0.828655	0.586030	-0.072006	-0.845763	0.592362	0.103296	-0.696672	0.731296	-0.247688	-0.818761	0.887948	-0.071685	-0.837794	0.896703	0.091804	-0.693089	1.227556	0.064959	-0.675234	1.237189	-0.037508	-0.681201	1.164637	0.066702				-0.279513	0.068381	0.184776	-0.264779	0.072027	-0.034418	-0.255307	0.079015	0.142722	-0.685804	0.744133	0.320816	-0.361774	0.812071	0.219898	-0.363454	0.774595	0.212899	0.300126	0.075139	-0.114651
14969	124.741667	-0.828676	0.585933	-0.071993	-0.845801	0.592254	0.103353	-0.696747	0.731196	-0.247448	-0.819066	0.887960	-0.071590	-0.837917	0.896556	0.091954	-0.693190	1.227509	0.065199	-0.675297	1.237195	-0.037230	-0.681354	1.164596	0.066935				-0.279513	0.068376	0.184781	-0.264780	0.072033	-0.034416	-0.255306	0.079014	0.142720	-0.686026	0.743975	0.320868	-0.361840	0.811944	0.220208	-0.363566	0.774480	0.213178	0.300126	0.075147	-0.114655
14970	124.750000	-0.828706	0.585872	-0.071956	-0.845837	0.592139	0.103402	-0.696783	0.731126	-0.247318	-0.819196	0.887889	-0.071475	-0.837998	0.896418	0.092056	-0.693293	1.227470	0.065420	-0.675319	1.237208	-0.036961	-0.681456	1.164514	0.067135				-0.279512	0.068365	0.184780	-0.264784	0.072028	-0.034413	-0.255308	0.079018	0.142724	-0.686224	0.743823	0.320920	-0.361884	0.811813	0.220514	-0.363657	0.774369	0.213437	0.300123	0.075151	-0.114651
14971	124.758333	-0.828732	0.585801	-0.071922	-0.845870	0.592022	0.103445	-0.696809	0.731044	-0.247192	-0.819350	0.887753	-0.071307	-0.838433	0.896411	0.092143	-0.693303	1.227476	0.065644	-0.675263	1.237218	-0.036737	-0.681605	1.164565	0.067360				-0.279510	0.068365	0.184785	-0.264777	0.072025	-0.034409	-0.255301	0.079012	0.142730	-0.686452	0.743640	0.320992	-0.361913	0.811678	0.220768	-0.363727	0.774249	0.213661	0.300124	0.075152	-0.114660
14972	124.766667	-0.828758	0.585731	-0.071889	-0.845905	0.591910	0.103489	-0.696802	0.730985	-0.247163	-0.819467	0.887666	-0.071195	-0.838559	0.896299	0.092235	-0.693313	1.227459	0.065854	-0.675158	1.237223	-0.036523	-0.681675	1.164545	0.067520				-0.279506	0.068363	0.184790	-0.264774	0.072022	-0.034413	-0.255304	0.079006	0.142732	-0.686668	0.743529	0.321124	-0.361936	0.811536	0.221000	-0.363791	0.774126	0.213866	0.300130	0.075141	-0.114672
14973	124.775000	-0.828788	0.585649	-0.071861	-0.845937	0.591793	0.103527	-0.696848	0.730863	-0.246956	-0.819607	0.887603	-0.071053	-0.838465	0.896057	0.092311	-0.693300	1.227464	0.066027	-0.675014	1.237222	-0.036332	-0.681732	1.164524	0.067715				-0.279507	0.068366	0.184792	-0.264779	0.072019	-0.034414	-0.255303	0.079009	0.142742	-0.686708	0.743382	0.321082	-0.361964	0.811407	0.221202	-0.363855	0.774019	0.214046	0.300125	0.075147	-0.114675
14974	124.783333	-0.828825	0.585570	-0.071829	-0.845971	0.591688	0.103569	-0.696817	0.730826	-0.246930	-0.819716	0.887533	-0.070982	-0.838536	0.895909	0.092410	-0.693306	1.227460	0.066202	-0.674841	1.237189	-0.036129	-0.681765	1.164448	0.067887				-0.279512	0.068373	0.184782	-0.264774	0.072034	-0.034406	-0.255296	0.079020	0.142746	-0.686873	0.743159	0.321130	-0.362014	0.811284	0.221380	-0.363920	0.773904	0.214204	0.300125	0.075147	-0.114671
14975	124.791667	-0.828838	0.585505	-0.071791	-0.846005	0.591588	0.103608	-0.696852	0.730722	-0.246806	-0.819814	0.887480	-0.070850	-0.838766	0.895941	0.092577	-0.693232	1.227439	0.066365	-0.674640	1.237164	-0.035925	-0.681877	1.164501	0.068008				-0.279507	0.068375	0.184793	-0.264775	0.072023	-0.034416	-0.255297	0.079027	0.142753	-0.687041	0.743046	0.321271	-0.362070	0.811155	0.221536	-0.363986	0.773784	0.214342	0.300128	0.075145	-0.114671
14976	124.800000	-0.828877	0.585444	-0.071749	-0.846046	0.591497	0.103647	-0.696903	0.730604	-0.246646	-0.819908	0.887433	-0.070751	-0.839005	0.895900	0.092622	-0.693134	1.227397	0.066508	-0.674402	1.237130	-0.035740	-0.681834	1.164445	0.068148				-0.279506	0.068373	0.184795	-0.264778	0.072029	-0.034413	-0.255300	0.079027	0.142743	-0.687149	0.742900	0.321356	-0.362140	0.811037	0.221685	-0.364062	0.773668	0.214471	0.300130	0.075135	-0.114666
14977	124.808333	-0.828903	0.585399	-0.071713	-0.846081	0.591412	0.103679	-0.696930	0.730517	-0.246492	-0.820027	0.887345	-0.070645	-0.839257	0.895850	0.092735	-0.693004	1.227343	0.066667	-0.674117	1.237081	-0.035578	-0.681784	1.164379	0.068290				-0.279512	0.068376	0.184792	-0.264775	0.072035	-0.034413	-0.255298	0.079027	0.142751	-0.687268	0.742726	0.321429	-0.362240	0.810935	0.221836	-0.364164	0.773567	0.214598	0.300133	0.075151	-0.114661
14978	124.816667	-0.828933	0.585353	-0.071678	-0.846120	0.591330	0.103702	-0.696996	0.730407	-0.246223	-0.820091	0.887312	-0.070544	-0.839345	0.895811	0.092826	-0.692926	1.227308	0.066781	-0.673818	1.237020	-0.035386	-0.681705	1.164308	0.068443				-0.279505	0.068372	0.184779	-0.264776	0.072033	-0.034407	-0.255301	0.079037	0.142752	-0.687383	0.742555	0.321512	-0.362350	0.810843	0.221985	-0.364289	0.773477	0.214747	0.300130	0.075149	-0.114644
14979	124.825000	-0.829027	0.585352	-0.071624	-0.846169	0.591230	0.103736	-0.697017	0.730346	-0.246124	-0.820148	0.887298	-0.070399	-0.839337	0.895719	0.092903	-0.692684	1.227244	0.066973	-0.673506	1.236971	-0.035217	-0.681564	1.164249	0.068610				-0.279511	0.068371	0.184786	-0.264777	0.072030	-0.034412	-0.255300	0.079024	0.142747	-0.687495	0.742415	0.321612	-0.362469	0.810764	0.222120	-0.364427	0.773408	0.214917	0.300137	0.075145	-0.114657
14980	124.833333	-0.829097	0.585338	-0.071588	-0.846212	0.591147	0.103756	-0.697085	0.730240	-0.245939	-0.820160	0.887271	-0.070293	-0.839304	0.895594	0.093013	-0.692490	1.227198	0.067137	-0.673175	1.236915	-0.035024	-0.681470	1.164216	0.068815				-0.279513	0.068360	0.184799	-0.264783	0.072024	-0.034415	-0.255306	0.079021	0.142746	-0.687719	0.742350	0.321853	-0.362590	0.810694	0.222271	-0.364559	0.773340	0.215099	0.300126	0.075126	-0.114662
14981	124.841667	-0.829133	0.585310	-0.071567	-0.846255	0.591064	0.103775	-0.697170	0.730146	-0.245756	-0.820211	0.887254	-0.070188	-0.839592	0.895707	0.093055	-0.692341	1.227174	0.067260	-0.672829	1.236895	-0.034841	-0.681330	1.164143	0.068951				-0.279513	0.068367	0.184796	-0.264780	0.072022	-0.034411	-0.255311	0.079018	0.142748	-0.687782	0.742159	0.321864	-0.362716	0.810610	0.222429	-0.364685	0.773253	0.215278	0.300122	0.075128	-0.114661
14982	124.850000	-0.829177	0.585290	-0.071549	-0.846299	0.590994	0.103792	-0.697233	0.730056	-0.245564	-0.820238	0.887244	-0.070043	-0.839684	0.895694	0.093154	-0.691979	1.227186	0.067454	-0.672440	1.236937	-0.034665	-0.681178	1.164160	0.069160				-0.279515	0.068363	0.184794	-0.264786	0.072022	-0.034413	-0.255313	0.079019	0.142746	-0.687928	0.742011	0.321960	-0.362834	0.810508	0.222603	-0.364808	0.773147	0.215468	0.300117	0.075129	-0.114664
14983	124.858333	-0.829228	0.585297	-0.071522	-0.846347	0.590939	0.103814	-0.697326	0.729954	-0.245308	-0.820236	0.887260	-0.069937	-0.839714	0.895664	0.093259	-0.691788	1.227257	0.067618	-0.672042	1.236978	-0.034436	-0.681024	1.164208	0.069324				-0.279516	0.068370	0.184802	-0.264784	0.072027	-0.034403	-0.255317	0.079024	0.142748	-0.688092	0.741820	0.322014	-0.362945	0.810364	0.222790	-0.364921	0.773015	0.215650	0.300119	0.075124	-0.114666
14984	124.866667	-0.829278	0.585310	-0.071504	-0.846397	0.590900	0.103833	-0.697419	0.729863	-0.245050	-0.820230	0.887254	-0.069807	-0.839659	0.895602	0.093364	-0.691471	1.227290	0.067814	-0.671645	1.237041	-0.034232	-0.680821	1.164220	0.069484				-0.279518	0.068376	0.184805	-0.264784	0.072034	-0.034396	-0.255314	0.079035	0.142748	-0.688264	0.741747	0.322125	-0.363038	0.810210	0.222982	-0.365041	0.772873	0.215832	0.300108	0.075128	-0.114651
14985	124.875000	-0.829336	0.585334	-0.071489	-0.846447	0.590874	0.103858	-0.697488	0.729810	-0.244850	-0.820251	0.887290	-0.069686	-0.839807	0.895704	0.093477	-0.691168	1.227328	0.068025	-0.671247	1.237051	-0.033995	-0.680599	1.164207	0.069660				-0.279520	0.068382	0.184800	-0.264785	0.072035	-0.034387	-0.255318	0.079041	0.142750	-0.688485	0.741645	0.322248	-0.363133	0.810067	0.223204	-0.365150	0.772717	0.216021	0.300118	0.075141	-0.114646
14986	124.883333	-0.829386	0.585374	-0.071472	-0.846495	0.590856	0.103882	-0.697513	0.729811	-0.244755	-0.820239	0.887325	-0.069528	-0.839755	0.895722	0.093583	-0.690861	1.227321	0.068225	-0.670846	1.237048	-0.033805	-0.680360	1.164178	0.069862				-0.279522	0.068385	0.184794	-0.264785	0.072046	-0.034386	-0.255319	0.079042	0.142752	-0.688604	0.741489	0.322224	-0.363209	0.809901	0.223394	-0.365258	0.772552	0.216217	0.300121	0.075135	-0.114643
14987	124.891667	-0.829434	0.585420	-0.071456	-0.846537	0.590845	0.103909	-0.697571	0.729774	-0.244564	-0.820118	0.887336	-0.069390	-0.839759	0.895742	0.093644	-0.690501	1.227353	0.068418	-0.670457	1.237046	-0.033586	-0.680083	1.164121	0.070009				-0.279518	0.068387	0.184798	-0.264784	0.072049	-0.034383	-0.255318	0.079052	0.142752	-0.688824	0.741427	0.322344	-0.363276	0.809704	0.223596	-0.365371	0.772375	0.216426	0.300121	0.075136	-0.114641
14988	124.900000	-0.829473	0.585469	-0.071445	-0.846566	0.590838	0.103931	-0.697637	0.729744	-0.244400	-0.820003	0.887353	-0.069257	-0.839799	0.895814	0.093721	-0.690137	1.227377	0.068640	-0.670056	1.237100	-0.033394	-0.679786	1.164099	0.070159				-0.279522	0.068376	0.184799	-0.264787	0.072049	-0.034380	-0.255319	0.079049	0.142748	-0.689017	0.741329	0.322420	-0.363339	0.809473	0.223798	-0.365482	0.772176	0.216636	0.300125	0.075132	-0.114643
14989	124.908333	-0.829468	0.585524	-0.071417	-0.846582	0.590829	0.103948	-0.697689	0.729737	-0.244159	-0.820057	0.887431	-0.069180	-0.839579	0.895687	0.093743	-0.689763	1.227431	0.068828	-0.669635	1.237130	-0.033165	-0.679545	1.164164	0.070383				-0.279521	0.068381	0.184788	-0.264791	0.072033	-0.034392	-0.255322	0.079043	0.142752	-0.689203	0.741188	0.322450	-0.363393	0.809222	0.224006	-0.365581	0.771948	0.216852	0.300128	0.075132	-0.114645
14990	124.916667	-0.829519	0.585597	-0.071394	-0.846590	0.590833	0.103967	-0.697684	0.729804	-0.244120	-0.820107	0.887518	-0.069090	-0.839799	0.895875	0.093863	-0.689386	1.227478	0.069026	-0.669207	1.237135	-0.032941	-0.679276	1.164205	0.070556				-0.279520	0.068378	0.184799	-0.264790	0.072029	-0.034400	-0.255326	0.079044	0.142753	-0.689379	0.741113	0.322515	-0.363447	0.808966	0.224238	-0.365691	0.771689	0.217069	0.300130	0.075108	-0.114657
14991	124.925000	-0.829511	0.585619	-0.071387	-0.846581	0.590829	0.103986	-0.697729	0.729826	-0.243964	-0.820048	0.887570	-0.068976	-0.839571	0.895766	0.093924	-0.689020	1.227477	0.069207	-0.668775	1.237106	-0.032799	-0.679005	1.164201	0.070776				-0.279522	0.068380	0.184798	-0.264792	0.072027	-0.034403	-0.255324	0.079041	0.142756	-0.689551	0.741040	0.322582	-0.363499	0.808701	0.224484	-0.365800	0.771432	0.217284	0.300119	0.075110	-0.114648
14992	124.933333	-0.829531	0.585680	-0.071344	-0.846569	0.590832	0.104008	-0.697769	0.729869	-0.243816	-0.820011	0.887640	-0.068863	-0.839449	0.895728	0.094008	-0.688662	1.227460	0.069385	-0.668396	1.237088	-0.032584	-0.678745	1.164289	0.071022				-0.279526	0.068383	0.184801	-0.264793	0.072031	-0.034402	-0.255321	0.079049	0.142755	-0.689748	0.741009	0.322710	-0.363551	0.808429	0.224728	-0.365904	0.771156	0.217500	0.300119	0.075117	-0.114642
14993	124.941667	-0.829512	0.585730	-0.071315	-0.846545	0.590837	0.104025	-0.697719	0.730001	-0.243813	-0.819966	0.887700	-0.068743	-0.839833	0.895911	0.094192	-0.688210	1.227486	0.069534	-0.667952	1.237086	-0.032464	-0.678436	1.164282	0.071161				-0.279528	0.068381	0.184796	-0.264795	0.072035	-0.034396	-0.255324	0.079046	0.142756	-0.689926	0.740922	0.322791	-0.363598	0.808142	0.224966	-0.365996	0.770861	0.217726	0.300110	0.075127	-0.114635
14994	124.950000	-0.829479	0.585752	-0.071298	-0.846518	0.590846	0.104043	-0.697714	0.730077	-0.243730	-0.819898	0.887760	-0.068619	-0.839755	0.895987	0.094251	-0.687844	1.227533	0.069688	-0.667504	1.237058	-0.032316	-0.678047	1.164266	0.071239				-0.279527	0.068383	0.184803	-0.264786	0.072050	-0.034393	-0.255321	0.079053	0.142757	-0.690094	0.740834	0.322875	-0.363635	0.807844	0.225203	-0.366054	0.770597	0.217858	0.300109	0.075117	-0.114629
14995	124.958333	-0.829455	0.585788	-0.071270	-0.846486	0.590857	0.104061	-0.697694	0.730175	-0.243599	-0.819867	0.887844	-0.068538	-0.839763	0.895952	0.094345	-0.687366	1.227546	0.069840	-0.667082	1.237034	-0.032170	-0.677776	1.164233	0.071425				-0.279530	0.068378	0.184810	-0.264790	0.072053	-0.034391	-0.255322	0.079054	0.142759	-0.690255	0.740739	0.322958	-0.363665	0.807539	0.225448	-0.366172	0.770271	0.218147	0.300106	0.075137	-0.114617
14996	124.966667	-0.829423	0.585821	-0.071249	-0.846453	0.590860	0.104073	-0.697671	0.730263	-0.243494	-0.819766	0.887897	-0.068426	-0.839724	0.895992	0.094493	-0.687006	1.227598	0.069968	-0.666669	1.236981	-0.032012	-0.677524	1.164242	0.071613				-0.279531	0.068377	0.184811	-0.264791	0.072057	-0.034392	-0.255325	0.079052	0.142757	-0.690486	0.740673	0.323135	-0.363684	0.807213	0.225694	-0.366248	0.769968	0.218354	0.300116	0.075137	-0.114615
14997	124.975000	-0.829394	0.585866	-0.071229	-0.846409	0.590866	0.104086	-0.697555	0.730433	-0.243543	-0.819690	0.887962	-0.068319	-0.839668	0.895995	0.094587	-0.686619	1.227602	0.070081	-0.666261	1.236943	-0.031919	-0.677208	1.164239	0.071745				-0.279529	0.068381	0.184819	-0.264791	0.072053	-0.034396	-0.255325	0.079055	0.142770	-0.690578	0.740569	0.323171	-0.363699	0.806903	0.225925	-0.366313	0.769679	0.218569	0.300117	0.075123	-0.114621
14998	124.983333	-0.829354	0.585905	-0.071213	-0.846357	0.590870	0.104095	-0.697514	0.730503	-0.243417	-0.819604	0.888023	-0.068225	-0.839581	0.895960	0.094720	-0.686232	1.227601	0.070224	-0.665859	1.236843	-0.031780	-0.676875	1.164228	0.071887				-0.279524	0.068387	0.184820	-0.264792	0.072044	-0.034402	-0.255321	0.079063	0.142772	-0.690642	0.740403	0.323142	-0.363709	0.806609	0.226183	-0.366357	0.769382	0.218773	0.300116	0.075115	-0.114630
14999	124.991667	-0.829316	0.585934	-0.071204	-0.846320	0.590870	0.104106	-0.697408	0.730626	-0.243456	-0.819485	0.888088	-0.068120	-0.839497	0.895964	0.094788	-0.685851	1.227544	0.070336	-0.665506	1.236741	-0.031659	-0.676563	1.164232	0.072063				-0.279527	0.068383	0.184821	-0.264788	0.072042	-0.034411	-0.255325	0.079051	0.142772	-0.690769	0.740341	0.323256	-0.363671	0.806288	0.226406	-0.366393	0.769090	0.218976	0.300119	0.075115	-0.114633
15000	125.000000	-0.829278	0.585968	-0.071193	-0.846282	0.590880	0.104116	-0.697299	0.730736	-0.243496	-0.819377	0.888163	-0.068032	-0.839431	0.896017	0.094883	-0.685483	1.227506	0.070478	-0.665184	1.236609	-0.031493	-0.676198	1.164141	0.072211				-0.279523	0.068380	0.184809	-0.264790	0.072022	-0.034404	-0.255327	0.079041	0.142772	-0.690896	0.740265	0.323370	-0.363630	0.805977	0.226619	-0.366417	0.768782	0.219166	0.300114	0.075119	-0.114632
15001	125.008333	-0.829250	0.585999	-0.071189	-0.846252	0.590890	0.104124	-0.697189	0.730830	-0.243489	-0.819263	0.888229	-0.067923	-0.839333	0.896026	0.094980	-0.685124	1.227519	0.070652	-0.664813	1.236582	-0.031397	-0.675912	1.164126	0.072390				-0.279524	0.068375	0.184809	-0.264786	0.072027	-0.034411	-0.255322	0.079043	0.142768	-0.691072	0.740210	0.323556	-0.363592	0.805656	0.226824	-0.366417	0.768483	0.219346	0.300122	0.075120	-0.114638
15002	125.016667	-0.829232	0.586030	-0.071181	-0.846222	0.590906	0.104134	-0.697095	0.730885	-0.243370	-0.819171	0.888262	-0.067882	-0.839010	0.895937	0.095082	-0.684765	1.227548	0.070821	-0.664493	1.236542	-0.031252	-0.675661	1.164167	0.072628				-0.279523	0.068376	0.184814	-0.264781	0.072030	-0.034405	-0.255324	0.079042	0.142761	-0.691140	0.740107	0.323631	-0.363540	0.805324	0.227013	-0.366408	0.768177	0.219514	0.300123	0.075118	-0.114635
15003	125.025000	-0.829214	0.586060	-0.071172	-0.846200	0.590923	0.104149	-0.696997	0.730965	-0.243340	-0.819043	0.888364	-0.067773	-0.838852	0.895930	0.095154	-0.684365	1.227554	0.071001	-0.664184	1.236477	-0.031061	-0.675362	1.164142	0.072829				-0.279520	0.068379	0.184806	-0.264784	0.072032	-0.034403	-0.255317	0.079041	0.142760	-0.691199	0.739992	0.323696	-0.363471	0.805009	0.227188	-0.366385	0.767871	0.219656	0.300129	0.075142	-0.114630
15004	125.033333	-0.829200	0.586092	-0.071163	-0.846175	0.590939	0.104163	-0.696838	0.731084	-0.243423	-0.818926	0.888432	-0.067689	-0.838760	0.895970	0.095259	-0.684019	1.227551	0.071209	-0.663886	1.236416	-0.030880	-0.675104	1.164166	0.073065				-0.279526	0.068385	0.184802	-0.264791	0.072043	-0.034398	-0.255323	0.079049	0.142759	-0.691237	0.739918	0.323782	-0.363402	0.804687	0.227362	-0.366350	0.767564	0.219792	0.300124	0.075158	-0.114624
15005	125.041667	-0.829188	0.586115	-0.071148	-0.846150	0.590947	0.104172	-0.696723	0.731149	-0.243334	-0.818781	0.888500	-0.067646	-0.838668	0.895994	0.095335	-0.683670	1.227534	0.071431	-0.663581	1.236351	-0.030688	-0.674715	1.164133	0.073248				-0.279522	0.068382	0.184809	-0.264782	0.072051	-0.034401	-0.255315	0.079054	0.142758	-0.691269	0.739837	0.323857	-0.363327	0.804352	0.227519	-0.366306	0.767246	0.219910	0.300127	0.075152	-0.114620
15006	125.050000	-0.829170	0.586140	-0.071137	-0.846124	0.590955	0.104182	-0.696558	0.731241	-0.243342	-0.818595	0.888560	-0.067590	-0.838571	0.896019	0.095400	-0.683312	1.227497	0.071634	-0.663279	1.236281	-0.030502	-0.674421	1.164018	0.073429				-0.279522	0.068386	0.184811	-0.264783	0.072049	-0.034409	-0.255315	0.079060	0.142757	-0.691211	0.739687	0.323811	-0.363234	0.804022	0.227652	-0.366258	0.766926	0.220013	0.300126	0.075158	-0.114619
15007	125.058333	-0.829150	0.586161	-0.071126	-0.846100	0.590958	0.104191	-0.696460	0.731264	-0.243214	-0.818456	0.888626	-0.067588	-0.838728	0.896217	0.095473	-0.682945	1.227447	0.071827	-0.662955	1.236244	-0.030336	-0.674204	1.164036	0.073640				-0.279525	0.068387	0.184808	-0.264786	0.072049	-0.034414	-0.255317	0.079056	0.142764	-0.691205	0.739573	0.323829	-0.363138	0.803701	0.227767	-0.366195	0.766630	0.220106	0.300132	0.075149	-0.114633
15008	125.066667	-0.829130	0.586187	-0.071109	-0.846078	0.590964	0.104197	-0.696279	0.731343	-0.243268	-0.818331	0.888676	-0.067542	-0.838618	0.896251	0.095518	-0.682553	1.227399	0.071998	-0.662626	1.236176	-0.030104	-0.673809	1.163937	0.073817				-0.279521	0.068379	0.184807	-0.264781	0.072057	-0.034411	-0.255321	0.079060	0.142764	-0.691183	0.739459	0.323845	-0.363031	0.803386	0.227882	-0.366125	0.766327	0.220196	0.300134	0.075135	-0.114643
15009	125.075000	-0.829112	0.586212	-0.071096	-0.846053	0.590974	0.104208	-0.696154	0.731369	-0.243126	-0.818197	0.888716	-0.067460	-0.838322	0.896231	0.095572	-0.682194	1.227372	0.072175	-0.662270	1.236143	-0.029959	-0.673618	1.163947	0.073996				-0.279526	0.068385	0.184814	-0.264782	0.072046	-0.034414	-0.255323	0.079055	0.142761	-0.691168	0.739382	0.323885	-0.362919	0.803057	0.227978	-0.366063	0.766024	0.220281	0.300129	0.075139	-0.114640
15010	125.083333	-0.829089	0.586240	-0.071081	-0.846029	0.590989	0.104221	-0.695978	0.731409	-0.243083	-0.818020	0.888753	-0.067423	-0.838178	0.896261	0.095628	-0.681835	1.227337	0.072338	-0.661929	1.236115	-0.029777	-0.673411	1.163959	0.074192				-0.279528	0.068382	0.184812	-0.264782	0.072047	-0.034416	-0.255322	0.079046	0.142765	-0.691142	0.739300	0.323918	-0.362796	0.802716	0.228062	-0.365979	0.765707	0.220345	0.300131	0.075128	-0.114640
15011	125.091667	-0.829028	0.586247	-0.071074	-0.846009	0.591005	0.104231	-0.695808	0.731436	-0.243038	-0.817895	0.888805	-0.067327	-0.837948	0.896206	0.095640	-0.681476	1.227318	0.072503	-0.661539	1.236108	-0.029641	-0.672908	1.163893	0.074263				-0.279528	0.068374	0.184809	-0.264783	0.072038	-0.034411	-0.255329	0.079036	0.142754	-0.691103	0.739220	0.323936	-0.362674	0.802370	0.228134	-0.365901	0.765384	0.220384	0.300126	0.075151	-0.114634
15012	125.100000	-0.829048	0.586306	-0.071050	-0.845991	0.591038	0.104249	-0.695637	0.731458	-0.242982	-0.817761	0.888861	-0.067272	-0.837858	0.896350	0.095798	-0.681084	1.227300	0.072633	-0.661147	1.236114	-0.029519	-0.672746	1.163885	0.074391				-0.279526	0.068376	0.184795	-0.264775	0.072040	-0.034410	-0.255327	0.079037	0.142748	-0.691071	0.739141	0.323949	-0.362552	0.802035	0.228203	-0.365826	0.765059	0.220419	0.300139	0.075146	-0.114643
15013	125.108333	-0.828990	0.586323	-0.071041	-0.845977	0.591072	0.104263	-0.695467	0.731482	-0.242921	-0.817607	0.888934	-0.067214	-0.837837	0.896464	0.095800	-0.680739	1.227267	0.072752	-0.660755	1.236093	-0.029379	-0.672279	1.163736	0.074468				-0.279523	0.068375	0.184805	-0.264779	0.072044	-0.034411	-0.255328	0.079038	0.142750	-0.691028	0.739057	0.323944	-0.362419	0.801718	0.228258	-0.365743	0.764749	0.220443	0.300134	0.075150	-0.114638
15014	125.116667	-0.828931	0.586341	-0.071039	-0.845962	0.591106	0.104274	-0.695301	0.731506	-0.242860	-0.817443	0.889021	-0.067172	-0.837797	0.896608	0.095916	-0.680392	1.227200	0.072862	-0.660385	1.236048	-0.029259	-0.672170	1.163790	0.074608				-0.279528	0.068379	0.184814	-0.264782	0.072042	-0.034404	-0.255326	0.079050	0.142752	-0.691087	0.739056	0.324077	-0.362281	0.801402	0.228296	-0.365651	0.764439	0.220454	0.300132	0.075154	-0.114633
15015	125.125000	-0.828933	0.586415	-0.071002	-0.845951	0.591142	0.104284	-0.695096	0.731554	-0.242855	-0.817299	0.889087	-0.067136	-0.837656	0.896666	0.095936	-0.680084	1.227095	0.072947	-0.660015	1.235991	-0.029155	-0.671745	1.163684	0.074660				-0.279529	0.068380	0.184803	-0.264782	0.072040	-0.034408	-0.255329	0.079049	0.142756	-0.690942	0.738905	0.323898	-0.362152	0.801097	0.228314	-0.365573	0.764141	0.220458	0.300135	0.075143	-0.114644
15016	125.133333	-0.828928	0.586462	-0.071003	-0.845930	0.591177	0.104293	-0.694913	0.731591	-0.242851	-0.817153	0.889160	-0.067100	-0.837209	0.896550	0.095909	-0.679739	1.226990	0.073013	-0.659633	1.235934	-0.029089	-0.671501	1.163585	0.074689				-0.279533	0.068370	0.184805	-0.264781	0.072037	-0.034404	-0.255326	0.079038	0.142759	-0.690998	0.738918	0.324002	-0.362016	0.800784	0.228321	-0.365484	0.763849	0.220452	0.300126	0.075139	-0.114644
15017	125.141667	-0.828934	0.586577	-0.071010	-0.845912	0.591210	0.104296	-0.694763	0.731601	-0.242753	-0.816976	0.889231	-0.067038	-0.837123	0.896713	0.096019	-0.679440	1.226880	0.073084	-0.659270	1.235841	-0.028985	-0.671026	1.163373	0.074747				-0.279534	0.068381	0.184809	-0.264786	0.072029	-0.034399	-0.255328	0.079042	0.142762	-0.690936	0.738856	0.323937	-0.361876	0.800484	0.228321	-0.365390	0.763551	0.220421	0.300128	0.075127	-0.114651
15018	125.150000	-0.828921	0.586686	-0.071017	-0.845895	0.591246	0.104298	-0.694638	0.731591	-0.242672	-0.816823	0.889306	-0.067036	-0.837076	0.896881	0.096026	-0.679135	1.226755	0.073150	-0.658908	1.235738	-0.028909	-0.670699	1.163291	0.074785				-0.279536	0.068376	0.184804	-0.264792	0.072034	-0.034390	-0.255335	0.079048	0.142766	-0.690800	0.738734	0.323753	-0.361733	0.800180	0.228313	-0.365304	0.763269	0.220391	0.300130	0.075136	-0.114655
15019	125.158333	-0.828900	0.586697	-0.070995	-0.845873	0.591281	0.104296	-0.694453	0.731643	-0.242673	-0.816611	0.889370	-0.066998	-0.836903	0.896983	0.096084	-0.678832	1.226611	0.073212	-0.658524	1.235658	-0.028864	-0.670346	1.163059	0.074772				-0.279540	0.068385	0.184801	-0.264788	0.072039	-0.034380	-0.255336	0.079052	0.142762	-0.690779	0.738704	0.323732	-0.361586	0.799902	0.228299	-0.365195	0.762992	0.220339	0.300127	0.075139	-0.114640
15020	125.166667	-0.828868	0.586747	-0.070994	-0.845851	0.591330	0.104298	-0.694308	0.731643	-0.242585	-0.816405	0.889495	-0.066939	-0.836791	0.897058	0.096156	-0.678531	1.226472	0.073269	-0.658192	1.235541	-0.028762	-0.670032	1.162927	0.074813				-0.279539	0.068385	0.184806	-0.264784	0.072043	-0.034377	-0.255340	0.079051	0.142760	-0.690675	0.738610	0.323586	-0.361437	0.799623	0.228277	-0.365082	0.762731	0.220285	0.300128	0.075132	-0.114630
15021	125.175000	-0.828785	0.586767	-0.070975	-0.845823	0.591373	0.104300	-0.694131	0.731687	-0.242638	-0.816233	0.889544	-0.066974	-0.836516	0.897110	0.096125	-0.678201	1.226398	0.073320	-0.657827	1.235474	-0.028685	-0.669729	1.162886	0.074914				-0.279537	0.068381	0.184800	-0.264790	0.072045	-0.034381	-0.255336	0.079057	0.142751	-0.690599	0.738538	0.323501	-0.361288	0.799369	0.228258	-0.364968	0.762493	0.220234	0.300123	0.075151	-0.114627
15022	125.183333	-0.828705	0.586788	-0.070957	-0.845788	0.591415	0.104304	-0.693955	0.731740	-0.242610	-0.816050	0.889633	-0.066971	-0.836357	0.897193	0.096144	-0.677864	1.226308	0.073367	-0.657395	1.235463	-0.028683	-0.669396	1.162839	0.074931				-0.279538	0.068377	0.184798	-0.264791	0.072042	-0.034385	-0.255342	0.079053	0.142751	-0.690494	0.738401	0.323342	-0.361126	0.799124	0.228235	-0.364851	0.762271	0.220182	0.300126	0.075147	-0.114634
15023	125.191667	-0.828660	0.586827	-0.070940	-0.845751	0.591470	0.104307	-0.693862	0.731717	-0.242568	-0.815662	0.889620	-0.066954	-0.835977	0.897164	0.096112	-0.677545	1.226243	0.073408	-0.657029	1.235391	-0.028619	-0.669081	1.162726	0.074947				-0.279541	0.068367	0.184799	-0.264788	0.072036	-0.034396	-0.255342	0.079049	0.142748	-0.690408	0.738337	0.323259	-0.360966	0.798887	0.228207	-0.364722	0.762049	0.220127	0.300127	0.075134	-0.114641
15024	125.200000	-0.828610	0.586855	-0.070929	-0.845708	0.591524	0.104309	-0.693779	0.731690	-0.242440	-0.815483	0.889714	-0.066971	-0.835885	0.897366	0.096151	-0.677216	1.226184	0.073452	-0.656660	1.235301	-0.028565	-0.668747	1.162621	0.074995				-0.279540	0.068363	0.184807	-0.264784	0.072033	-0.034400	-0.255345	0.079055	0.142758	-0.690315	0.738279	0.323171	-0.360801	0.798665	0.228182	-0.364599	0.761838	0.220070	0.300127	0.075123	-0.114649
15025	125.208333	-0.828597	0.586898	-0.070918	-0.845665	0.591579	0.104310	-0.693613	0.731771	-0.242514	-0.815411	0.889892	-0.066997	-0.835751	0.897455	0.096147	-0.676903	1.226110	0.073475	-0.656279	1.235254	-0.028510	-0.668440	1.162582	0.075041				-0.279542	0.068370	0.184814	-0.264789	0.072025	-0.034399	-0.255348	0.079056	0.142759	-0.690216	0.738234	0.323092	-0.360635	0.798454	0.228153	-0.364474	0.761643	0.220029	0.300126	0.075123	-0.114651
15026	125.216667	-0.828573	0.586937	-0.070906	-0.845620	0.591638	0.104310	-0.693521	0.731793	-0.242495	-0.815233	0.889967	-0.067004	-0.835561	0.897517	0.096141	-0.676581	1.226072	0.073522	-0.655875	1.235233	-0.028459	-0.668148	1.162571	0.075074				-0.279543	0.068373	0.184815	-0.264785	0.072031	-0.034386	-0.255347	0.079062	0.142768	-0.690136	0.738191	0.323025	-0.360465	0.798266	0.228113	-0.364345	0.761464	0.219990	0.300120	0.075138	-0.114643
15027	125.225000	-0.828475	0.586984	-0.070911	-0.845576	0.591698	0.104302	-0.693414	0.731839	-0.242478	-0.815040	0.890041	-0.067002	-0.835175	0.897488	0.096036	-0.676218	1.226092	0.073533	-0.655448	1.235262	-0.028454	-0.667805	1.162503	0.075005				-0.279551	0.068378	0.184821	-0.264788	0.072024	-0.034385	-0.255348	0.079064	0.142774	-0.690011	0.738169	0.322931	-0.360301	0.798101	0.228093	-0.364209	0.761304	0.219960	0.300123	0.075128	-0.114638
15028	125.233333	-0.828434	0.587038	-0.070909	-0.845524	0.591758	0.104294	-0.693295	0.731887	-0.242457	-0.814846	0.890112	-0.066997	-0.834981	0.897597	0.096100	-0.675853	1.226118	0.073544	-0.655007	1.235287	-0.028419	-0.667549	1.162565	0.075060				-0.279547	0.068381	0.184823	-0.264781	0.072037	-0.034374	-0.255348	0.079071	0.142781	-0.689893	0.738100	0.322814	-0.360137	0.797965	0.228079	-0.364069	0.761157	0.219931	0.300126	0.075141	-0.114634
15029	125.241667	-0.828407	0.587091	-0.070917	-0.845474	0.591827	0.104284	-0.693231	0.731923	-0.242453	-0.814676	0.890187	-0.067004	-0.834791	0.897589	0.096028	-0.675481	1.226159	0.073563	-0.654578	1.235323	-0.028382	-0.667249	1.162619	0.075096				-0.279550	0.068380	0.184814	-0.264781	0.072034	-0.034364	-0.255348	0.079067	0.142771	-0.689794	0.738070	0.322739	-0.359953	0.797816	0.228030	-0.363927	0.761026	0.219906	0.300123	0.075147	-0.114624
15030	125.250000	-0.828341	0.587107	-0.070934	-0.845417	0.591888	0.104274	-0.693132	0.731965	-0.242449	-0.814506	0.890249	-0.066999	-0.834609	0.897680	0.095974	-0.675062	1.226209	0.073562	-0.654130	1.235360	-0.028344	-0.666934	1.162681	0.075137				-0.279548	0.068371	0.184803	-0.264782	0.072041	-0.034373	-0.255350	0.079062	0.142770	-0.689701	0.738044	0.322670	-0.359776	0.797684	0.228007	-0.363787	0.760900	0.219885	0.300122	0.075141	-0.114627
15031	125.258333	-0.828212	0.587118	-0.070937	-0.845347	0.591956	0.104261	-0.693058	0.731993	-0.242455	-0.814320	0.890341	-0.067005	-0.834432	0.897751	0.096003	-0.674652	1.226275	0.073581	-0.653606	1.235418	-0.028352	-0.666577	1.162667	0.075097				-0.279547	0.068368	0.184804	-0.264784	0.072030	-0.034372	-0.255347	0.079057	0.142763	-0.689696	0.738083	0.322745	-0.359610	0.797571	0.227996	-0.363638	0.760786	0.219866	0.300124	0.075141	-0.114638
15032	125.266667	-0.828152	0.587142	-0.070939	-0.845282	0.592014	0.104252	-0.692985	0.732015	-0.242467	-0.814174	0.890402	-0.067015	-0.834240	0.897768	0.095942	-0.674215	1.226342	0.073598	-0.653115	1.235462	-0.028287	-0.666228	1.162702	0.075054				-0.279543	0.068362	0.184808	-0.264785	0.072027	-0.034386	-0.255351	0.079048	0.142766	-0.689585	0.738046	0.322670	-0.359439	0.797463	0.227987	-0.363487	0.760679	0.219850	0.300124	0.075130	-0.114642
15033	125.275000	-0.828057	0.587169	-0.070921	-0.845213	0.592055	0.104241	-0.692942	0.732020	-0.242451	-0.814017	0.890454	-0.067027	-0.834053	0.897838	0.095932	-0.673745	1.226355	0.073572	-0.652558	1.235516	-0.028303	-0.665869	1.162722	0.075038				-0.279548	0.068356	0.184800	-0.264786	0.072015	-0.034392	-0.255351	0.079047	0.142763	-0.689428	0.737971	0.322534	-0.359274	0.797365	0.227984	-0.363336	0.760580	0.219837	0.300120	0.075128	-0.114646
15034	125.283333	-0.828023	0.587219	-0.070917	-0.845144	0.592100	0.104224	-0.692870	0.732051	-0.242521	-0.813907	0.890525	-0.067049	-0.833947	0.897878	0.095909	-0.673286	1.226382	0.073591	-0.652026	1.235520	-0.028261	-0.665490	1.162726	0.075021				-0.279543	0.068366	0.184809	-0.264782	0.072005	-0.034387	-0.255351	0.079048	0.142766	-0.689281	0.737933	0.322431	-0.359109	0.797267	0.227983	-0.363185	0.760489	0.219821	0.300121	0.075112	-0.114649
15035	125.291667	-0.827950	0.587221	-0.070916	-0.845076	0.592151	0.104209	-0.692825	0.732073	-0.242552	-0.813656	0.890535	-0.067062	-0.833918	0.898035	0.095958	-0.672802	1.226424	0.073581	-0.651459	1.235523	-0.028291	-0.665278	1.162855	0.075037				-0.279547	0.068372	0.184814	-0.264782	0.072001	-0.034381	-0.255350	0.079052	0.142776	-0.689131	0.737842	0.322295	-0.358946	0.797174	0.227976	-0.363041	0.760404	0.219804	0.300127	0.075132	-0.114643
15036	125.300000	-0.827918	0.587250	-0.070905	-0.845012	0.592204	0.104200	-0.692790	0.732096	-0.242573	-0.813417	0.890592	-0.067073	-0.833614	0.898100	0.095781	-0.672360	1.226419	0.073575	-0.650909	1.235527	-0.028301	-0.664761	1.162744	0.075009				-0.279551	0.068372	0.184812	-0.264781	0.072006	-0.034377	-0.255343	0.079064	0.142783	-0.689029	0.737812	0.322240	-0.358784	0.797076	0.227957	-0.362900	0.760325	0.219783	0.300133	0.075128	-0.114632
15037	125.308333	-0.827762	0.587233	-0.070912	-0.844961	0.592256	0.104194	-0.692771	0.732117	-0.242599	-0.813439	0.890721	-0.067124	-0.833670	0.898254	0.095860	-0.671862	1.226390	0.073523	-0.650353	1.235517	-0.028294	-0.664436	1.162722	0.074940				-0.279551	0.068381	0.184815	-0.264772	0.072016	-0.034363	-0.255344	0.079071	0.142770	-0.688923	0.737791	0.322187	-0.358632	0.796984	0.227944	-0.362762	0.760246	0.219755	0.300132	0.075137	-0.114628
15038	125.316667	-0.827753	0.587252	-0.070922	-0.844919	0.592304	0.104188	-0.692778	0.732112	-0.242541	-0.813300	0.890813	-0.067157	-0.833571	0.898276	0.095893	-0.671400	1.226453	0.073520	-0.649787	1.235527	-0.028282	-0.664187	1.162812	0.074896				-0.279548	0.068382	0.184809	-0.264769	0.072016	-0.034363	-0.255345	0.079069	0.142756	-0.688816	0.737765	0.322131	-0.358479	0.796893	0.227927	-0.362626	0.760168	0.219726	0.300131	0.075154	-0.114615
15039	125.325000	-0.827728	0.587273	-0.070929	-0.844890	0.592350	0.104177	-0.692724	0.732179	-0.242664	-0.813177	0.890873	-0.067132	-0.833393	0.898349	0.095823	-0.671003	1.226544	0.073735	-0.649162	1.235529	-0.028318	-0.663702	1.162846	0.074908				-0.279548	0.068369	0.184792	-0.264770	0.072022	-0.034362	-0.255349	0.079060	0.142749	-0.688814	0.737815	0.322222	-0.358328	0.796795	0.227911	-0.362491	0.760087	0.219695	0.300134	0.075146	-0.114627
15040	125.333333	-0.827713	0.587289	-0.070937	-0.844862	0.592388	0.104161	-0.692730	0.732189	-0.242688	-0.813035	0.890945	-0.067148	-0.833277	0.898433	0.095842	-0.670402	1.226512	0.073413	-0.648557	1.235570	-0.028344	-0.663495	1.162869	0.074878				-0.279554	0.068366	0.184790	-0.264767	0.072031	-0.034368	-0.255354	0.079054	0.142739	-0.688608	0.737710	0.322021	-0.358184	0.796694	0.227883	-0.362361	0.759994	0.219661	0.300135	0.075133	-0.114634
15041	125.341667	-0.827649	0.587282	-0.070947	-0.844851	0.592427	0.104152	-0.692792	0.732145	-0.242608	-0.812802	0.890933	-0.067188	-0.833018	0.898459	0.095867	-0.669912	1.226502	0.073361	-0.647981	1.235550	-0.028381	-0.662921	1.162761	0.074774				-0.279558	0.068362	0.184780	-0.264769	0.072020	-0.034372	-0.255361	0.079052	0.142735	-0.688503	0.737663	0.321961	-0.358042	0.796589	0.227847	-0.362245	0.759897	0.219634	0.300128	0.075132	-0.114643
15042	125.350000	-0.827701	0.587318	-0.070965	-0.844844	0.592464	0.104141	-0.692765	0.732195	-0.242724	-0.812746	0.891017	-0.067218	-0.832807	0.898480	0.095848	-0.669436	1.226504	0.073319	-0.647396	1.235531	-0.028383	-0.662575	1.162792	0.074741				-0.279562	0.068369	0.184783	-0.264779	0.072009	-0.034377	-0.255363	0.079048	0.142734	-0.688392	0.737617	0.321906	-0.357896	0.796477	0.227814	-0.362123	0.759781	0.219595	0.300121	0.075129	-0.114640
15043	125.358333	-0.827721	0.587344	-0.070976	-0.844834	0.592491	0.104131	-0.692794	0.732191	-0.242738	-0.812624	0.891060	-0.067237	-0.832719	0.898589	0.095789	-0.668961	1.226485	0.073274	-0.646809	1.235519	-0.028409	-0.662180	1.162751	0.074675				-0.279566	0.068374	0.184792	-0.264778	0.072010	-0.034373	-0.255370	0.079057	0.142745	-0.688252	0.737598	0.321842	-0.357759	0.796359	0.227771	-0.361998	0.759662	0.219546	0.300127	0.075129	-0.114652
15044	125.366667	-0.827635	0.587318	-0.070994	-0.844825	0.592518	0.104119	-0.692826	0.732182	-0.242751	-0.812522	0.891119	-0.067231	-0.832591	0.898639	0.095747	-0.668556	1.226574	0.073481	-0.646179	1.235525	-0.028506	-0.661795	1.162740	0.074571				-0.279575	0.068372	0.184797	-0.264777	0.072009	-0.034368	-0.255377	0.079059	0.142747	-0.688142	0.737568	0.321810	-0.357612	0.796212	0.227712	-0.361871	0.759516	0.219480	0.300124	0.075127	-0.114646
15045	125.375000	-0.827653	0.587341	-0.071002	-0.844809	0.592552	0.104112	-0.692912	0.732118	-0.242666	-0.812365	0.891201	-0.067269	-0.832440	0.898686	0.095821	-0.668060	1.226598	0.073447	-0.645593	1.235505	-0.028496	-0.661394	1.162675	0.074475				-0.279581	0.068379	0.184798	-0.264785	0.072007	-0.034351	-0.255382	0.079064	0.142745	-0.688022	0.737542	0.321783	-0.357466	0.796066	0.227646	-0.361752	0.759373	0.219403	0.300127	0.075144	-0.114637
15046	125.383333	-0.827621	0.587351	-0.071003	-0.844789	0.592583	0.104109	-0.692925	0.732129	-0.242762	-0.812282	0.891253	-0.067281	-0.832312	0.898755	0.095798	-0.667528	1.226623	0.073370	-0.644976	1.235523	-0.028521	-0.661046	1.162750	0.074462				-0.279578	0.068383	0.184794	-0.264775	0.072017	-0.034340	-0.255379	0.079061	0.142743	-0.688015	0.737599	0.321917	-0.357314	0.795899	0.227566	-0.361632	0.759218	0.219310	0.300129	0.075152	-0.114624
15047	125.391667	-0.827666	0.587380	-0.071001	-0.844769	0.592623	0.104107	-0.692946	0.732128	-0.242795	-0.812166	0.891301	-0.067271	-0.831972	0.898698	0.095775	-0.667006	1.226658	0.073314	-0.644354	1.235551	-0.028578	-0.660645	1.162753	0.074406				-0.279581	0.068373	0.184787	-0.264780	0.072019	-0.034343	-0.255384	0.079059	0.142740	-0.687789	0.737512	0.321742	-0.357146	0.795708	0.227459	-0.361513	0.759053	0.219199	0.300128	0.075146	-0.114626
15048	125.400000	-0.827591	0.587376	-0.070995	-0.844743	0.592658	0.104110	-0.693024	0.732070	-0.242733	-0.812072	0.891321	-0.067293	-0.831979	0.898870	0.095770	-0.666486	1.226712	0.073261	-0.643724	1.235549	-0.028619	-0.660252	1.162745	0.074299				-0.279579	0.068364	0.184774	-0.264781	0.072014	-0.034350	-0.255384	0.079048	0.142731	-0.687664	0.737497	0.321723	-0.356977	0.795505	0.227337	-0.361390	0.758880	0.219083	0.300123	0.075143	-0.114622
15049	125.408333	-0.827598	0.587389	-0.070984	-0.844715	0.592684	0.104114	-0.693058	0.732057	-0.242761	-0.811987	0.891355	-0.067322	-0.831835	0.898923	0.095763	-0.665842	1.226705	0.072963	-0.643099	1.235561	-0.028626	-0.659874	1.162842	0.074231				-0.279575	0.068358	0.184777	-0.264778	0.072002	-0.034352	-0.255385	0.079040	0.142728	-0.687541	0.737484	0.321701	-0.356826	0.795323	0.227236	-0.361260	0.758698	0.218951	0.300124	0.075135	-0.114636
15050	125.416667	-0.827600	0.587406	-0.070976	-0.844684	0.592716	0.104117	-0.693062	0.732077	-0.242856	-0.811907	0.891389	-0.067304	-0.831770	0.898969	0.095827	-0.665290	1.226814	0.072885	-0.642456	1.235596	-0.028664	-0.659535	1.163006	0.074220				-0.279579	0.068355	0.184779	-0.264776	0.071998	-0.034353	-0.255383	0.079039	0.142734	-0.687420	0.737476	0.321679	-0.356684	0.795144	0.227125	-0.361135	0.758522	0.218817	0.300131	0.075116	-0.114646
15051	125.425000	-0.827577	0.587406	-0.070961	-0.844654	0.592744	0.104120	-0.693126	0.732063	-0.242843	-0.811759	0.891384	-0.067320	-0.831482	0.898983	0.095676	-0.664720	1.226933	0.072824	-0.641771	1.235707	-0.028719	-0.659160	1.163080	0.074145				-0.279572	0.068363	0.184777	-0.264776	0.071993	-0.034360	-0.255385	0.079046	0.142734	-0.687293	0.737463	0.321638	-0.356532	0.794957	0.227005	-0.361024	0.758354	0.218693	0.300129	0.075119	-0.114650
15052	125.433333	-0.827550	0.587401	-0.070947	-0.844618	0.592763	0.104121	-0.693193	0.732046	-0.242823	-0.811768	0.891447	-0.067326	-0.831549	0.899050	0.095816	-0.664101	1.227077	0.072770	-0.641100	1.235806	-0.028751	-0.658702	1.163235	0.074045				-0.279575	0.068369	0.184787	-0.264772	0.072002	-0.034360	-0.255378	0.079051	0.142743	-0.687168	0.737446	0.321589	-0.356391	0.794768	0.226880	-0.360919	0.758193	0.218562	0.300135	0.075124	-0.114635
15053	125.441667	-0.827502	0.587387	-0.070933	-0.844580	0.592777	0.104122	-0.693262	0.732051	-0.242839	-0.811726	0.891474	-0.067311	-0.831473	0.899123	0.095794	-0.663514	1.227301	0.072728	-0.640391	1.235909	-0.028801	-0.658336	1.163365	0.073953				-0.279581	0.068377	0.184793	-0.264772	0.072002	-0.034347	-0.255387	0.079057	0.142748	-0.687060	0.737441	0.321568	-0.356269	0.794591	0.226766	-0.360820	0.758028	0.218427	0.300131	0.075124	-0.114620
15054	125.450000	-0.827502	0.587392	-0.070923	-0.844550	0.592802	0.104126	-0.693276	0.732096	-0.242925	-0.811681	0.891498	-0.067311	-0.831436	0.899180	0.095815	-0.662896	1.227536	0.072695	-0.639689	1.236069	-0.028818	-0.658028	1.163623	0.073998				-0.279586	0.068384	0.184796	-0.264769	0.072022	-0.034338	-0.255386	0.079073	0.142748	-0.686963	0.737439	0.321544	-0.356157	0.794426	0.226651	-0.360724	0.757874	0.218285	0.300130	0.075126	-0.114623
15055	125.458333	-0.827457	0.587377	-0.070908	-0.844523	0.592823	0.104130	-0.693392	0.732060	-0.242873	-0.811651	0.891543	-0.067273	-0.831343	0.899207	0.095783	-0.662233	1.227785	0.072614	-0.638913	1.236223	-0.028903	-0.657642	1.163843	0.073837				-0.279589	0.068384	0.184787	-0.264771	0.072024	-0.034342	-0.255390	0.079071	0.142742	-0.686875	0.737437	0.321522	-0.356057	0.794275	0.226531	-0.360638	0.757742	0.218147	0.300123	0.075141	-0.114608
15056	125.466667	-0.827412	0.587363	-0.070895	-0.844494	0.592842	0.104137	-0.693451	0.732058	-0.242906	-0.811641	0.891546	-0.067286	-0.831317	0.899279	0.095833	-0.661579	1.228029	0.072542	-0.638201	1.236368	-0.028911	-0.657277	1.164061	0.073784				-0.279592	0.068383	0.184773	-0.264771	0.072025	-0.034351	-0.255398	0.079071	0.142728	-0.686784	0.737419	0.321489	-0.355969	0.794152	0.226414	-0.360561	0.757622	0.218015	0.300124	0.075150	-0.114607
15057	125.475000	-0.827395	0.587368	-0.070881	-0.844468	0.592868	0.104145	-0.693540	0.732041	-0.242952	-0.811614	0.891579	-0.067258	-0.831245	0.899268	0.095864	-0.660955	1.228271	0.072525	-0.637502	1.236485	-0.028960	-0.656924	1.164322	0.073746				-0.279599	0.068365	0.184774	-0.264780	0.072017	-0.034356	-0.255398	0.079067	0.142718	-0.686710	0.737391	0.321463	-0.355887	0.794034	0.226300	-0.360499	0.757511	0.217886	0.300114	0.075131	-0.114616
15058	125.483333	-0.827418	0.587379	-0.070868	-0.844439	0.592890	0.104150	-0.693625	0.732026	-0.243002	-0.811612	0.891579	-0.067258	-0.831163	0.899258	0.095788	-0.660337	1.228457	0.072444	-0.636809	1.236604	-0.029015	-0.656547	1.164539	0.073697				-0.279602	0.068359	0.184761	-0.264779	0.072017	-0.034374	-0.255404	0.079063	0.142717	-0.686672	0.737416	0.321502	-0.355818	0.793932	0.226193	-0.360443	0.757410	0.217768	0.300116	0.075120	-0.114634
15059	125.491667	-0.827379	0.587364	-0.070855	-0.844414	0.592905	0.104160	-0.693686	0.732027	-0.243110	-0.811563	0.891647	-0.067217	-0.831038	0.899309	0.095806	-0.659742	1.228621	0.072394	-0.636130	1.236694	-0.029113	-0.656154	1.164554	0.073617				-0.279604	0.068358	0.184762	-0.264782	0.072006	-0.034375	-0.255411	0.079061	0.142710	-0.686576	0.737311	0.321408	-0.355748	0.793828	0.226073	-0.360398	0.757316	0.217656	0.300108	0.075115	-0.114636
15060	125.500000	-0.827349	0.587354	-0.070841	-0.844391	0.592921	0.104170	-0.693744	0.732033	-0.243219	-0.811558	0.891656	-0.067209	-0.830940	0.899275	0.095889	-0.659161	1.228727	0.072344	-0.635510	1.236733	-0.029165	-0.655807	1.164697	0.073582				-0.279605	0.068364	0.184757	-0.264785	0.071988	-0.034374	-0.255414	0.079059	0.142718	-0.686515	0.737253	0.321381	-0.355689	0.793727	0.225963	-0.360353	0.757226	0.217549	0.300115	0.075115	-0.114643
15061	125.508333	-0.827347	0.587343	-0.070831	-0.844374	0.592920	0.104175	-0.693832	0.732028	-0.243272	-0.811556	0.891672	-0.067168	-0.830967	0.899389	0.095881	-0.658648	1.228805	0.072302	-0.634970	1.236727	-0.029178	-0.655468	1.164808	0.073538				-0.279608	0.068362	0.184769	-0.264789	0.071985	-0.034365	-0.255417	0.079059	0.142726	-0.686489	0.737218	0.321387	-0.355639	0.793631	0.225879	-0.360319	0.757137	0.217451	0.300115	0.075113	-0.114642
15062	125.516667	-0.827397	0.587329	-0.070819	-0.844369	0.592918	0.104183	-0.693925	0.732026	-0.243329	-0.811571	0.891655	-0.067120	-0.830883	0.899397	0.095897	-0.658139	1.228880	0.072248	-0.634450	1.236729	-0.029212	-0.655138	1.164771	0.073559				-0.279613	0.068365	0.184777	-0.264782	0.071996	-0.034351	-0.255414	0.079064	0.142737	-0.686438	0.737132	0.321339	-0.355594	0.793528	0.225790	-0.360289	0.757053	0.217368	0.300125	0.075116	-0.114641
15063	125.525000	-0.827363	0.587313	-0.070826	-0.844368	0.592910	0.104185	-0.694058	0.731993	-0.243321	-0.811503	0.891714	-0.067094	-0.830809	0.899390	0.095935	-0.657716	1.228923	0.072238	-0.633988	1.236699	-0.029227	-0.654970	1.164900	0.073542				-0.279610	0.068369	0.184787	-0.264779	0.072003	-0.034336	-0.255415	0.079067	0.142750	-0.686459	0.737103	0.321385	-0.355557	0.793428	0.225715	-0.360263	0.756965	0.217286	0.300121	0.075138	-0.114622
15064	125.533333	-0.827431	0.587311	-0.070828	-0.844385	0.592904	0.104185	-0.694123	0.732031	-0.243449	-0.811483	0.891725	-0.067049	-0.830652	0.899377	0.095907	-0.657295	1.228931	0.072191	-0.633561	1.236659	-0.029288	-0.654616	1.164968	0.073549				-0.279609	0.068370	0.184795	-0.264776	0.072007	-0.034329	-0.255415	0.079065	0.142754	-0.686484	0.737071	0.321434	-0.355521	0.793322	0.225650	-0.360235	0.756865	0.217208	0.300129	0.075137	-0.114616
15065	125.541667	-0.827438	0.587289	-0.070827	-0.844401	0.592894	0.104177	-0.694266	0.732007	-0.243501	-0.811448	0.891736	-0.067022	-0.830442	0.899321	0.095874	-0.656965	1.228926	0.072208	-0.633240	1.236588	-0.029298	-0.654294	1.164858	0.073540				-0.279611	0.068374	0.184795	-0.264772	0.072022	-0.034320	-0.255409	0.079080	0.142753	-0.686418	0.736942	0.321316	-0.355482	0.793204	0.225591	-0.360213	0.756753	0.217144	0.300129	0.075135	-0.114608
15066	125.550000	-0.827486	0.587275	-0.070831	-0.844427	0.592888	0.104178	-0.694362	0.732002	-0.243571	-0.811403	0.891747	-0.067007	-0.830321	0.899298	0.095901	-0.656660	1.228841	0.072182	-0.632980	1.236499	-0.029307	-0.653985	1.164722	0.073542				-0.279610	0.068370	0.184790	-0.264769	0.072022	-0.034331	-0.255407	0.079081	0.142748	-0.686352	0.736809	0.321207	-0.355438	0.793064	0.225533	-0.360179	0.756625	0.217081	0.300125	0.075141	-0.114608
15067	125.558333	-0.827465	0.587262	-0.070841	-0.844449	0.592885	0.104170	-0.694460	0.731998	-0.243648	-0.811357	0.891753	-0.067025	-0.830284	0.899305	0.095950	-0.656460	1.228798	0.072324	-0.632775	1.236397	-0.029312	-0.653808	1.164688	0.073480				-0.279605	0.068360	0.184777	-0.264770	0.072007	-0.034342	-0.255411	0.079078	0.142740	-0.686340	0.736726	0.321171	-0.355389	0.792897	0.225482	-0.360151	0.756470	0.217023	0.300119	0.075116	-0.114614
15068	125.566667	-0.827489	0.587255	-0.070848	-0.844476	0.592888	0.104168	-0.694564	0.731994	-0.243725	-0.811320	0.891769	-0.067008	-0.830190	0.899335	0.095919	-0.656287	1.228747	0.072474	-0.632616	1.236285	-0.029310	-0.653596	1.164627	0.073513				-0.279607	0.068363	0.184775	-0.264779	0.071992	-0.034350	-0.255416	0.079078	0.142736	-0.686329	0.736649	0.321146	-0.355333	0.792705	0.225440	-0.360121	0.756295	0.216972	0.300125	0.075109	-0.114640
15069	125.575000	-0.827535	0.587262	-0.070850	-0.844494	0.592889	0.104161	-0.694664	0.731999	-0.243788	-0.811273	0.891790	-0.067004	-0.830293	0.899482	0.095908	-0.656099	1.228627	0.072480	-0.632523	1.236189	-0.029302	-0.653371	1.164525	0.073566				-0.279607	0.068361	0.184771	-0.264783	0.071986	-0.034356	-0.255420	0.079072	0.142733	-0.686320	0.736581	0.321116	-0.355264	0.792501	0.225411	-0.360085	0.756100	0.216931	0.300122	0.075108	-0.114640
15070	125.583333	-0.827570	0.587267	-0.070858	-0.844515	0.592901	0.104158	-0.694803	0.731971	-0.243762	-0.811219	0.891812	-0.067001	-0.829988	0.899386	0.095900	-0.655875	1.228414	0.072266	-0.632470	1.236107	-0.029288	-0.653175	1.164372	0.073570				-0.279616	0.068358	0.184776	-0.264786	0.071986	-0.034355	-0.255430	0.079074	0.142738	-0.686291	0.736490	0.321039	-0.355185	0.792283	0.225380	-0.360043	0.755891	0.216885	0.300116	0.075112	-0.114641
15071	125.591667	-0.827538	0.587260	-0.070857	-0.844513	0.592908	0.104155	-0.694896	0.731997	-0.243810	-0.811169	0.891848	-0.066996	-0.830048	0.899503	0.095993	-0.655762	1.228311	0.072341	-0.632464	1.236019	-0.029242	-0.653186	1.164258	0.073630				-0.279624	0.068368	0.184772	-0.264785	0.071998	-0.034353	-0.255437	0.079082	0.142744	-0.686288	0.736446	0.321007	-0.355088	0.792044	0.225350	-0.359995	0.755666	0.216844	0.300118	0.075122	-0.114636
15072	125.600000	-0.827541	0.587274	-0.070855	-0.844511	0.592923	0.104151	-0.694989	0.732063	-0.243937	-0.811134	0.891885	-0.066992	-0.830441	0.899724	0.096031	-0.655694	1.228202	0.072428	-0.632487	1.235926	-0.029196	-0.653056	1.164155	0.073701				-0.279633	0.068374	0.184788	-0.264784	0.072019	-0.034330	-0.255444	0.079088	0.142747	-0.686278	0.736414	0.320975	-0.354970	0.791790	0.225303	-0.359939	0.755429	0.216796	0.300120	0.075124	-0.114630
15073	125.608333	-0.827559	0.587291	-0.070856	-0.844506	0.592942	0.104150	-0.695057	0.732100	-0.243971	-0.811076	0.891918	-0.066983	-0.830157	0.899659	0.095959	-0.655630	1.228078	0.072501	-0.632553	1.235852	-0.029122	-0.652786	1.164065	0.073768				-0.279640	0.068380	0.184790	-0.264777	0.072036	-0.034335	-0.255442	0.079096	0.142746	-0.686293	0.736454	0.320994	-0.354849	0.791519	0.225253	-0.359868	0.755168	0.216741	0.300122	0.075149	-0.114621
15074	125.616667	-0.827528	0.587294	-0.070852	-0.844494	0.592961	0.104146	-0.695179	0.732105	-0.243913	-0.811022	0.891943	-0.067017	-0.830153	0.899752	0.096071	-0.655584	1.227939	0.072561	-0.632600	1.235791	-0.029096	-0.652675	1.163965	0.073867				-0.279641	0.068384	0.184788	-0.264778	0.072042	-0.034334	-0.255439	0.079105	0.142743	-0.686266	0.736394	0.320916	-0.354718	0.791232	0.225196	-0.359798	0.754899	0.216676	0.300122	0.075160	-0.114610
15075	125.625000	-0.827535	0.587308	-0.070847	-0.844477	0.592973	0.104141	-0.695215	0.732148	-0.243987	-0.810978	0.891974	-0.066999	-0.829976	0.899748	0.095966	-0.655565	1.227805	0.072640	-0.632720	1.235683	-0.029014	-0.652705	1.163818	0.073963				-0.279638	0.068384	0.184786	-0.264781	0.072039	-0.034335	-0.255436	0.079102	0.142739	-0.686254	0.736391	0.320886	-0.354583	0.790951	0.225147	-0.359721	0.754627	0.216605	0.300118	0.075150	-0.114616
15076	125.633333	-0.827494	0.587307	-0.070842	-0.844459	0.592999	0.104142	-0.695267	0.732193	-0.244056	-0.810955	0.891997	-0.067034	-0.829836	0.899749	0.095840	-0.655570	1.227664	0.072714	-0.632827	1.235586	-0.028975	-0.652585	1.163620	0.073956				-0.279635	0.068376	0.184776	-0.264782	0.072037	-0.034335	-0.255436	0.079099	0.142731	-0.686245	0.736403	0.320865	-0.354453	0.790662	0.225097	-0.359648	0.754350	0.216539	0.300123	0.075133	-0.114646
15077	125.641667	-0.827520	0.587326	-0.070841	-0.844441	0.593014	0.104140	-0.695326	0.732196	-0.244037	-0.810896	0.892009	-0.067018	-0.829884	0.899809	0.095912	-0.655594	1.227504	0.072800	-0.632945	1.235490	-0.028943	-0.652362	1.163466	0.073983				-0.279629	0.068367	0.184774	-0.264786	0.072006	-0.034356	-0.255437	0.079085	0.142731	-0.686236	0.736423	0.320853	-0.354316	0.790370	0.225044	-0.359588	0.754088	0.216473	0.300118	0.075129	-0.114654
15078	125.650000	-0.827457	0.587314	-0.070836	-0.844418	0.593027	0.104141	-0.695343	0.732226	-0.244100	-0.810853	0.892026	-0.067050	-0.829886	0.899839	0.095949	-0.655612	1.227353	0.072856	-0.633105	1.235372	-0.028873	-0.652291	1.163339	0.074005				-0.279626	0.068356	0.184770	-0.264790	0.071990	-0.034355	-0.255439	0.079075	0.142735	-0.686222	0.736442	0.320848	-0.354198	0.790091	0.224990	-0.359530	0.753828	0.216403	0.300116	0.075116	-0.114662
15079	125.658333	-0.827460	0.587325	-0.070840	-0.844400	0.593033	0.104138	-0.695394	0.732242	-0.244113	-0.810819	0.892034	-0.067028	-0.829913	0.899872	0.095941	-0.655677	1.227211	0.072924	-0.633244	1.235267	-0.028832	-0.652256	1.163220	0.074056				-0.279623	0.068353	0.184770	-0.264789	0.071979	-0.034346	-0.255436	0.079068	0.142743	-0.686227	0.736500	0.320886	-0.354089	0.789830	0.224939	-0.359475	0.753589	0.216327	0.300124	0.075117	-0.114668
15080	125.666667	-0.827420	0.587326	-0.070840	-0.844375	0.593045	0.104140	-0.695435	0.732250	-0.244109	-0.810761	0.892067	-0.067059	-0.829678	0.899761	0.095892	-0.655754	1.227080	0.072990	-0.633401	1.235160	-0.028798	-0.652273	1.163146	0.074158				-0.279625	0.068363	0.184781	-0.264788	0.071984	-0.034345	-0.255434	0.079069	0.142756	-0.686237	0.736559	0.320932	-0.353987	0.789585	0.224878	-0.359434	0.753362	0.216251	0.300130	0.075116	-0.114648
15081	125.675000	-0.827453	0.587342	-0.070833	-0.844362	0.593060	0.104138	-0.695470	0.732228	-0.244063	-0.810765	0.892063	-0.067007	-0.829681	0.899767	0.095909	-0.655779	1.226953	0.072996	-0.633533	1.235096	-0.028786	-0.652240	1.163002	0.074142				-0.279626	0.068371	0.184790	-0.264782	0.072002	-0.034335	-0.255428	0.079082	0.142758	-0.686209	0.736549	0.320911	-0.353900	0.789383	0.224820	-0.359394	0.753169	0.216165	0.300127	0.075147	-0.114628
15082	125.683333	-0.827393	0.587340	-0.070832	-0.844343	0.593071	0.104142	-0.695516	0.732199	-0.244016	-0.810763	0.892034	-0.067041	-0.829666	0.899759	0.095910	-0.655811	1.226878	0.073012	-0.633674	1.235018	-0.028752	-0.652233	1.162912	0.074141				-0.279624	0.068379	0.184794	-0.264777	0.072012	-0.034324	-0.255419	0.079097	0.142758	-0.686213	0.736597	0.320963	-0.353814	0.789191	0.224726	-0.359360	0.752994	0.216076	0.300136	0.075159	-0.114613
15083	125.691667	-0.827404	0.587341	-0.070829	-0.844328	0.593074	0.104143	-0.695526	0.732187	-0.244062	-0.810754	0.892024	-0.067035	-0.829481	0.899655	0.095814	-0.655877	1.226805	0.073042	-0.633789	1.234972	-0.028764	-0.652256	1.162872	0.074210				-0.279624	0.068385	0.184796	-0.264766	0.072034	-0.034320	-0.255419	0.079096	0.142754	-0.686209	0.736602	0.320987	-0.353739	0.789036	0.224654	-0.359330	0.752859	0.215994	0.300140	0.075155	-0.114621
15084	125.700000	-0.827407	0.587336	-0.070823	-0.844310	0.593077	0.104151	-0.695518	0.732164	-0.244111	-0.810706	0.892041	-0.067060	-0.829615	0.899751	0.095837	-0.655917	1.226759	0.073045	-0.633890	1.234925	-0.028775	-0.652267	1.162842	0.074230				-0.279618	0.068370	0.184781	-0.264770	0.072031	-0.034329	-0.255416	0.079086	0.142741	-0.686210	0.736605	0.321015	-0.353669	0.788903	0.224581	-0.359303	0.752744	0.215914	0.300133	0.075142	-0.114627
15085	125.708333	-0.827368	0.587309	-0.070820	-0.844296	0.593075	0.104149	-0.695570	0.732072	-0.244029	-0.810701	0.892016	-0.067093	-0.829642	0.899748	0.095799	-0.655962	1.226720	0.073038	-0.633983	1.234894	-0.028816	-0.652269	1.162744	0.074166				-0.279616	0.068368	0.184774	-0.264768	0.072023	-0.034351	-0.255421	0.079083	0.142733	-0.686177	0.736515	0.320951	-0.353603	0.788791	0.224513	-0.359275	0.752652	0.215836	0.300134	0.075135	-0.114639
15086	125.716667	-0.827333	0.587279	-0.070818	-0.844284	0.593063	0.104148	-0.695543	0.732066	-0.244123	-0.810749	0.891933	-0.067119	-0.829628	0.899713	0.095790	-0.655993	1.226686	0.073015	-0.634055	1.234853	-0.028839	-0.652295	1.162719	0.074137				-0.279613	0.068362	0.184757	-0.264775	0.072004	-0.034356	-0.255421	0.079073	0.142725	-0.686192	0.736504	0.320970	-0.353543	0.788705	0.224447	-0.359251	0.752587	0.215770	0.300131	0.075127	-0.114659
15087	125.725000	-0.827312	0.587245	-0.070823	-0.844267	0.593055	0.104149	-0.695590	0.731980	-0.244087	-0.810771	0.891925	-0.067159	-0.829758	0.899740	0.095784	-0.656025	1.226670	0.072972	-0.634121	1.234841	-0.028899	-0.652323	1.162707	0.074103				-0.279609	0.068351	0.184764	-0.264777	0.071994	-0.034364	-0.255427	0.079058	0.142721	-0.686228	0.736529	0.321021	-0.353484	0.788647	0.224392	-0.359204	0.752559	0.215665	0.300133	0.075112	-0.114675
15088	125.733333	-0.827362	0.587229	-0.070802	-0.844258	0.593044	0.104151	-0.695577	0.731953	-0.244132	-0.810836	0.891883	-0.067195	-0.829565	0.899607	0.095607	-0.656065	1.226656	0.072933	-0.634205	1.234812	-0.028915	-0.652358	1.162694	0.074060				-0.279609	0.068352	0.184768	-0.264773	0.071994	-0.034365	-0.255427	0.079055	0.142727	-0.686277	0.736555	0.321069	-0.353432	0.788615	0.224341	-0.359206	0.752526	0.215666	0.300135	0.075115	-0.114669
15089	125.741667	-0.827337	0.587205	-0.070805	-0.844254	0.593032	0.104150	-0.695618	0.731877	-0.244091	-0.810845	0.891850	-0.067184	-0.829643	0.899552	0.095686	-0.656105	1.226631	0.072880	-0.634247	1.234820	-0.029005	-0.652396	1.162648	0.073994				-0.279614	0.068356	0.184770	-0.264776	0.071994	-0.034359	-0.255428	0.079061	0.142731	-0.686274	0.736478	0.320971	-0.353396	0.788606	0.224303	-0.359198	0.752534	0.215640	0.300127	0.075134	-0.114658
15090	125.750000	-0.827364	0.587194	-0.070809	-0.844254	0.593017	0.104147	-0.695669	0.731795	-0.244047	-0.810925	0.891834	-0.067194	-0.829784	0.899713	0.095644	-0.656183	1.226587	0.072795	-0.634326	1.234800	-0.029063	-0.652460	1.162661	0.073965				-0.279617	0.068377	0.184774	-0.264774	0.072011	-0.034336	-0.255427	0.079074	0.142730	-0.686321	0.736475	0.320955	-0.353348	0.788606	0.224272	-0.359187	0.752553	0.215611	0.300134	0.075135	-0.114640
15091	125.758333	-0.827353	0.587170	-0.070804	-0.844262	0.593014	0.104143	-0.695671	0.731769	-0.244097	-0.810972	0.891805	-0.067227	-0.829908	0.899655	0.095665	-0.656240	1.226586	0.072761	-0.634409	1.234767	-0.029125	-0.652516	1.162638	0.073909				-0.279619	0.068384	0.184783	-0.264772	0.072018	-0.034335	-0.255418	0.079078	0.142739	-0.686380	0.736480	0.320928	-0.353303	0.788620	0.224249	-0.359180	0.752580	0.215586	0.300134	0.075152	-0.114635
15092	125.766667	-0.827386	0.587155	-0.070799	-0.844271	0.592999	0.104145	-0.695733	0.731679	-0.244059	-0.811022	0.891771	-0.067242	-0.830150	0.899750	0.095652	-0.656334	1.226573	0.072706	-0.634508	1.234740	-0.029181	-0.652569	1.162562	0.073824				-0.279620	0.068384	0.184783	-0.264772	0.072027	-0.034329	-0.255419	0.079088	0.142734	-0.686451	0.736479	0.320890	-0.353264	0.788642	0.224224	-0.359176	0.752615	0.215558	0.300127	0.075165	-0.114625
15093	125.775000	-0.827355	0.587134	-0.070802	-0.844284	0.592991	0.104143	-0.695774	0.731613	-0.244071	-0.811078	0.891741	-0.067259	-0.830045	0.899665	0.095576	-0.656413	1.226554	0.072654	-0.634595	1.234712	-0.029224	-0.652661	1.162577	0.073788				-0.279620	0.068379	0.184771	-0.264775	0.072017	-0.034337	-0.255421	0.079083	0.142734	-0.686532	0.736485	0.320853	-0.353222	0.788648	0.224199	-0.359179	0.752641	0.215522	0.300123	0.075142	-0.114636
15094	125.783333	-0.827414	0.587112	-0.070796	-0.844300	0.592981	0.104138	-0.695825	0.731547	-0.244091	-0.811123	0.891698	-0.067313	-0.830316	0.899722	0.095504	-0.656502	1.226531	0.072595	-0.634689	1.234686	-0.029277	-0.652882	1.162532	0.073715				-0.279615	0.068367	0.184766	-0.264778	0.072010	-0.034336	-0.255420	0.079077	0.142720	-0.686616	0.736493	0.320815	-0.353186	0.788643	0.224190	-0.359152	0.752691	0.215404	0.300129	0.075144	-0.114656
15095	125.791667	-0.827431	0.587077	-0.070795	-0.844315	0.592960	0.104132	-0.695847	0.731519	-0.244220	-0.811169	0.891652	-0.067350	-0.830123	0.899640	0.095360	-0.656609	1.226494	0.072542	-0.634814	1.234665	-0.029330	-0.652875	1.162508	0.073660				-0.279616	0.068358	0.184763	-0.264783	0.072003	-0.034352	-0.255421	0.079071	0.142722	-0.686708	0.736509	0.320773	-0.353168	0.788634	0.224218	-0.359194	0.752681	0.215448	0.300123	0.075120	-0.114672
15096	125.800000	-0.827446	0.587045	-0.070796	-0.844335	0.592941	0.104131	-0.695954	0.731422	-0.244129	-0.811217	0.891612	-0.067398	-0.830462	0.899753	0.095478	-0.656726	1.226466	0.072484	-0.634925	1.234638	-0.029396	-0.653034	1.162475	0.073586				-0.279618	0.068346	0.184764	-0.264784	0.071989	-0.034358	-0.255424	0.079060	0.142727	-0.686798	0.736523	0.320730	-0.353159	0.788639	0.224260	-0.359252	0.752678	0.215529	0.300121	0.075111	-0.114670
15097	125.808333	-0.827431	0.586989	-0.070804	-0.844353	0.592919	0.104119	-0.696033	0.731373	-0.244140	-0.811273	0.891578	-0.067447	-0.830502	0.899697	0.095363	-0.656869	1.226437	0.072434	-0.635077	1.234633	-0.029449	-0.652974	1.162369	0.073592				-0.279617	0.068349	0.184762	-0.264779	0.071987	-0.034348	-0.255429	0.079062	0.142733	-0.686903	0.736545	0.320690	-0.353145	0.788658	0.224315	-0.359267	0.752723	0.215540	0.300130	0.075115	-0.114666
15098	125.816667	-0.827471	0.586955	-0.070822	-0.844378	0.592897	0.104114	-0.696080	0.731366	-0.244241	-0.811335	0.891541	-0.067497	-0.830355	0.899621	0.095208	-0.656975	1.226403	0.072366	-0.635211	1.234611	-0.029506	-0.653211	1.162496	0.073547				-0.279617	0.068354	0.184769	-0.264777	0.071996	-0.034348	-0.255425	0.079066	0.142734	-0.687012	0.736574	0.320650	-0.353129	0.788692	0.224366	-0.359285	0.752778	0.215568	0.300133	0.075131	-0.114645
15099	125.825000	-0.827486	0.586926	-0.070824	-0.844402	0.592875	0.104102	-0.696205	0.731314	-0.244232	-0.811397	0.891502	-0.067541	-0.830292	0.899490	0.095164	-0.657153	1.226386	0.072265	-0.635367	1.234615	-0.029598	-0.653244	1.162355	0.073475				-0.279626	0.068368	0.184775	-0.264766	0.072018	-0.034340	-0.255427	0.079072	0.142741	-0.687143	0.736604	0.320614	-0.353119	0.788737	0.224416	-0.359355	0.752801	0.215752	0.300140	0.075142	-0.114637
15100	125.833333	-0.827446	0.586861	-0.070827	-0.844425	0.592847	0.104094	-0.696320	0.731254	-0.244199	-0.811478	0.891461	-0.067594	-0.830428	0.899475	0.095138	-0.657312	1.226362	0.072176	-0.635523	1.234606	-0.029675	-0.653375	1.162284	0.073355				-0.279627	0.068379	0.184776	-0.264764	0.072021	-0.034338	-0.255426	0.079092	0.142740	-0.687249	0.736644	0.320548	-0.353117	0.788775	0.224467	-0.359394	0.752845	0.215854	0.300142	0.075153	-0.114617
15101	125.841667	-0.827457	0.586826	-0.070833	-0.844443	0.592827	0.104088	-0.696421	0.731215	-0.244242	-0.811581	0.891381	-0.067639	-0.830618	0.899504	0.095108	-0.657582	1.226360	0.072247	-0.635692	1.234591	-0.029757	-0.653587	1.162308	0.073299				-0.279631	0.068383	0.184783	-0.264762	0.072031	-0.034335	-0.255427	0.079101	0.142743	-0.687371	0.736680	0.320500	-0.353110	0.788806	0.224519	-0.359444	0.752879	0.215956	0.300144	0.075146	-0.114628
15102	125.850000	-0.827521	0.586808	-0.070844	-0.844463	0.592806	0.104083	-0.696490	0.731196	-0.244393	-0.811662	0.891323	-0.067687	-0.830491	0.899416	0.094895	-0.657824	1.226355	0.072273	-0.635877	1.234580	-0.029845	-0.653729	1.162280	0.073161				-0.279631	0.068391	0.184785	-0.264769	0.072033	-0.034348	-0.255428	0.079096	0.142738	-0.687539	0.736713	0.320486	-0.353104	0.788823	0.224563	-0.359495	0.752902	0.216058	0.300136	0.075138	-0.114629
15103	125.858333	-0.827509	0.586760	-0.070838	-0.844481	0.592776	0.104081	-0.696600	0.731131	-0.244411	-0.811756	0.891263	-0.067744	-0.830678	0.899390	0.094934	-0.658024	1.226283	0.072148	-0.636081	1.234580	-0.029959	-0.654092	1.162237	0.073023				-0.279633	0.068376	0.184781	-0.264771	0.072023	-0.034352	-0.255432	0.079099	0.142740	-0.687662	0.736753	0.320435	-0.353092	0.788831	0.224601	-0.359542	0.752911	0.216154	0.300127	0.075138	-0.114644
15104	125.866667	-0.827496	0.586710	-0.070838	-0.844499	0.592748	0.104076	-0.696703	0.731080	-0.244523	-0.811851	0.891194	-0.067804	-0.830844	0.899389	0.094864	-0.658237	1.226272	0.072073	-0.636297	1.234554	-0.030065	-0.654106	1.162192	0.072912				-0.279625	0.068364	0.184773	-0.264777	0.072009	-0.034360	-0.255442	0.079086	0.142732	-0.687924	0.736890	0.320576	-0.353076	0.788821	0.224623	-0.359593	0.752909	0.216251	0.300122	0.075123	-0.114657
15105	125.875000	-0.827510	0.586666	-0.070844	-0.844514	0.592711	0.104076	-0.696835	0.731002	-0.244601	-0.811981	0.891124	-0.067865	-0.831042	0.899397	0.094795	-0.658502	1.226235	0.071961	-0.636543	1.234539	-0.030160	-0.654311	1.162156	0.072811				-0.279626	0.068357	0.184778	-0.264782	0.072009	-0.034358	-0.255448	0.079074	0.142740	-0.687995	0.736876	0.320430	-0.353058	0.788801	0.224623	-0.359646	0.752890	0.216330	0.300125	0.075106	-0.114675
15106	125.883333	-0.827526	0.586617	-0.070843	-0.844530	0.592672	0.104073	-0.696973	0.730916	-0.244668	-0.812126	0.891007	-0.067921	-0.831180	0.899373	0.094719	-0.658746	1.226233	0.071860	-0.636794	1.234514	-0.030241	-0.654526	1.162116	0.072699				-0.279624	0.068352	0.184776	-0.264776	0.071998	-0.034364	-0.255449	0.079066	0.142747	-0.688258	0.736976	0.320530	-0.353038	0.788766	0.224610	-0.359705	0.752852	0.216401	0.300116	0.075108	-0.114661
15107	125.891667	-0.827599	0.586595	-0.070852	-0.844548	0.592638	0.104066	-0.697133	0.730814	-0.244700	-0.812207	0.890963	-0.068002	-0.831331	0.899301	0.094603	-0.659008	1.226189	0.071731	-0.637061	1.234547	-0.030384	-0.654770	1.162124	0.072584				-0.279633	0.068353	0.184783	-0.264781	0.072004	-0.034363	-0.255446	0.079079	0.142750	-0.688387	0.736996	0.320426	-0.353016	0.788731	0.224575	-0.359767	0.752821	0.216463	0.300121	0.075128	-0.114659
15108	125.900000	-0.827552	0.586525	-0.070856	-0.844566	0.592608	0.104059	-0.697294	0.730745	-0.244754	-0.812369	0.890846	-0.068074	-0.831480	0.899233	0.094500	-0.659301	1.226181	0.071614	-0.637341	1.234549	-0.030501	-0.655000	1.162101	0.072433				-0.279636	0.068372	0.184781	-0.264777	0.072005	-0.034357	-0.255445	0.079090	0.142755	-0.688525	0.737023	0.320328	-0.352998	0.788679	0.224530	-0.359840	0.752777	0.216518	0.300122	0.075125	-0.114644
15109	125.908333	-0.827563	0.586477	-0.070863	-0.844578	0.592580	0.104055	-0.697427	0.730676	-0.244807	-0.812503	0.890765	-0.068130	-0.831586	0.899194	0.094362	-0.659603	1.226145	0.071468	-0.637637	1.234511	-0.030616	-0.655314	1.162140	0.072347				-0.279639	0.068381	0.184791	-0.264772	0.072024	-0.034348	-0.255438	0.079105	0.142755	-0.688734	0.737102	0.320318	-0.353000	0.788633	0.224480	-0.359926	0.752722	0.216557	0.300132	0.075138	-0.114642
15110	125.916667	-0.827576	0.586425	-0.070866	-0.844591	0.592547	0.104050	-0.697587	0.730594	-0.244804	-0.812596	0.890724	-0.068206	-0.831569	0.899110	0.094254	-0.659923	1.226109	0.071329	-0.637942	1.234503	-0.030768	-0.655587	1.162008	0.072167				-0.279642	0.068394	0.184800	-0.264764	0.072029	-0.034349	-0.255434	0.079121	0.142760	-0.688952	0.737182	0.320310	-0.353013	0.788579	0.224430	-0.360024	0.752671	0.216601	0.300126	0.075146	-0.114623
15111	125.925000	-0.827655	0.586393	-0.070875	-0.844604	0.592512	0.104051	-0.697797	0.730450	-0.244780	-0.812772	0.890575	-0.068298	-0.831792	0.898986	0.094226	-0.660268	1.226063	0.071153	-0.638300	1.234467	-0.030905	-0.655994	1.161981	0.072012				-0.279643	0.068393	0.184795	-0.264762	0.072030	-0.034346	-0.255437	0.079128	0.142763	-0.689166	0.737251	0.320298	-0.353041	0.788524	0.224374	-0.360134	0.752617	0.216628	0.300136	0.075137	-0.114637
15112	125.933333	-0.827713	0.586367	-0.070863	-0.844614	0.592479	0.104059	-0.697975	0.730348	-0.244823	-0.812958	0.890497	-0.068372	-0.832085	0.899017	0.094130	-0.660655	1.226009	0.071007	-0.638662	1.234426	-0.031082	-0.656192	1.161944	0.071848				-0.279644	0.068384	0.184792	-0.264763	0.072015	-0.034352	-0.255440	0.079116	0.142764	-0.689394	0.737332	0.320295	-0.353084	0.788488	0.224316	-0.360250	0.752573	0.216654	0.300140	0.075125	-0.114649
15113	125.941667	-0.827670	0.586289	-0.070874	-0.844627	0.592440	0.104062	-0.698138	0.730271	-0.244957	-0.813104	0.890383	-0.068469	-0.832304	0.898946	0.094034	-0.661024	1.225962	0.070800	-0.639023	1.234407	-0.031291	-0.656497	1.161879	0.071637				-0.279638	0.068372	0.184783	-0.264762	0.072014	-0.034361	-0.255442	0.079113	0.142757	-0.689668	0.737410	0.320322	-0.353140	0.788467	0.224250	-0.360380	0.752542	0.216679	0.300135	0.075123	-0.114657
15114	125.950000	-0.827663	0.586183	-0.070919	-0.844638	0.592395	0.104066	-0.698370	0.730103	-0.244888	-0.813280	0.890237	-0.068542	-0.832359	0.898857	0.093891	-0.661420	1.225933	0.070594	-0.639408	1.234376	-0.031492	-0.657013	1.161838	0.071431				-0.279633	0.068357	0.184778	-0.264759	0.072010	-0.034363	-0.255445	0.079102	0.142758	-0.690029	0.737595	0.320487	-0.353207	0.788467	0.224171	-0.360519	0.752534	0.216694	0.300132	0.075115	-0.114662
15115	125.958333	-0.827640	0.586103	-0.070922	-0.844654	0.592345	0.104066	-0.698532	0.730016	-0.244993	-0.813452	0.890129	-0.068610	-0.832436	0.898715	0.093775	-0.661785	1.225868	0.070247	-0.639827	1.234341	-0.031679	-0.657251	1.161866	0.071288				-0.279640	0.068358	0.184782	-0.264758	0.072012	-0.034366	-0.255451	0.079096	0.142761	-0.690229	0.737640	0.320391	-0.353295	0.788495	0.224077	-0.360657	0.752573	0.216668	0.300136	0.075112	-0.114665
15116	125.966667	-0.827740	0.586064	-0.070923	-0.844671	0.592293	0.104064	-0.698745	0.729877	-0.245024	-0.813627	0.890016	-0.068681	-0.832778	0.898725	0.093685	-0.662187	1.225817	0.069896	-0.640258	1.234329	-0.031886	-0.657641	1.161822	0.071057				-0.279639	0.068368	0.184779	-0.264762	0.072018	-0.034362	-0.255453	0.079095	0.142768	-0.690438	0.737680	0.320291	-0.353399	0.788545	0.223973	-0.360841	0.752602	0.216728	0.300137	0.075116	-0.114657
15117	125.975000	-0.827732	0.585981	-0.070930	-0.844694	0.592247	0.104065	-0.698957	0.729744	-0.245046	-0.813814	0.889903	-0.068753	-0.832978	0.898702	0.093560	-0.662655	1.225836	0.069680	-0.640692	1.234308	-0.032127	-0.658007	1.161844	0.070840				-0.279644	0.068371	0.184796	-0.264753	0.072023	-0.034362	-0.255445	0.079112	0.142762	-0.690742	0.737785	0.320297	-0.353524	0.788628	0.223875	-0.361003	0.752684	0.216682	0.300126	0.075122	-0.114631
15118	125.983333	-0.827779	0.585917	-0.070940	-0.844717	0.592201	0.104065	-0.699181	0.729606	-0.245065	-0.814025	0.889777	-0.068817	-0.833213	0.898611	0.093447	-0.663080	1.225856	0.069417	-0.641134	1.234307	-0.032384	-0.658419	1.161876	0.070591				-0.279652	0.068392	0.184800	-0.264755	0.072032	-0.034362	-0.255444	0.079126	0.142764	-0.691058	0.737906	0.320297	-0.353680	0.788728	0.223773	-0.361219	0.752758	0.216725	0.300128	0.075142	-0.114634
15119	125.991667	-0.827800	0.585837	-0.070946	-0.844743	0.592146	0.104070	-0.699400	0.729437	-0.245077	-0.814230	0.889614	-0.068887	-0.833350	0.898502	0.093352	-0.663573	1.225878	0.069143	-0.641584	1.234344	-0.032684	-0.658852	1.161924	0.070381				-0.279653	0.068389	0.184807	-0.264758	0.072023	-0.034355	-0.255444	0.079132	0.142775	-0.691328	0.737933	0.320181	-0.353861	0.788846	0.223697	-0.361429	0.752852	0.216722	0.300132	0.075136	-0.114624
15120	126.000000	-0.827830	0.585764	-0.070953	-0.844775	0.592101	0.104075	-0.699659	0.729241	-0.245086	-0.814440	0.889478	-0.068951	-0.833687	0.898432	0.093229	-0.664051	1.225892	0.068860	-0.642048	1.234335	-0.032947	-0.659316	1.161977	0.070142				-0.279653	0.068391	0.184817	-0.264754	0.072021	-0.034346	-0.255449	0.079129	0.142780	-0.691660	0.738015	0.320148	-0.354066	0.788965	0.223629	-0.361649	0.752955	0.216720	0.300130	0.075129	-0.114641
15121	126.008333	-0.827859	0.585688	-0.070953	-0.844803	0.592049	0.104079	-0.699931	0.729041	-0.245092	-0.814669	0.889328	-0.069019	-0.833689	0.898241	0.093008	-0.664537	1.225954	0.068571	-0.642511	1.234341	-0.033255	-0.659831	1.162059	0.069899				-0.279643	0.068376	0.184807	-0.264761	0.072009	-0.034346	-0.255449	0.079120	0.142780	-0.691981	0.738119	0.320110	-0.354292	0.789103	0.223573	-0.361891	0.753079	0.216731	0.300125	0.075132	-0.114647
15122	126.016667	-0.827891	0.585614	-0.070958	-0.844831	0.591994	0.104082	-0.700189	0.728842	-0.245080	-0.814916	0.889141	-0.069125	-0.834031	0.898236	0.092898	-0.665035	1.225975	0.068252	-0.643013	1.234308	-0.033534	-0.660181	1.161994	0.069574				-0.279643	0.068365	0.184802	-0.264762	0.071997	-0.034352	-0.255450	0.079113	0.142786	-0.692419	0.738290	0.320215	-0.354546	0.789254	0.223526	-0.362147	0.753225	0.216750	0.300131	0.075120	-0.114663
15123	126.025000	-0.827936	0.585538	-0.070966	-0.844861	0.591940	0.104088	-0.700440	0.728626	-0.245078	-0.815183	0.889005	-0.069162	-0.834345	0.898150	0.092739	-0.665561	1.226006	0.067930	-0.643485	1.234285	-0.033882	-0.660630	1.162074	0.069257				-0.279641	0.068351	0.184795	-0.264758	0.071994	-0.034343	-0.255453	0.079095	0.142781	-0.692687	0.738327	0.320059	-0.354806	0.789419	0.223496	-0.362388	0.753397	0.216729	0.300137	0.075118	-0.114679
15124	126.033333	-0.827951	0.585460	-0.070974	-0.844888	0.591880	0.104087	-0.700704	0.728410	-0.245073	-0.815477	0.888860	-0.069251	-0.834621	0.898063	0.092625	-0.666162	1.226096	0.067849	-0.643993	1.234250	-0.034219	-0.661165	1.162065	0.069014				-0.279637	0.068351	0.184795	-0.264757	0.071992	-0.034338	-0.255449	0.079096	0.142784	-0.693021	0.738402	0.319962	-0.355078	0.789613	0.223468	-0.362666	0.753540	0.216797	0.300135	0.075130	-0.114670
15125	126.041667	-0.828026	0.585386	-0.070986	-0.844920	0.591817	0.104081	-0.701017	0.728169	-0.245004	-0.815797	0.888678	-0.069363	-0.834926	0.897984	0.092470	-0.666695	1.226078	0.067478	-0.644510	1.234203	-0.034581	-0.661718	1.162067	0.068699				-0.279640	0.068357	0.184797	-0.264753	0.071999	-0.034338	-0.255447	0.079103	0.142782	-0.693369	0.738486	0.319862	-0.355363	0.789815	0.223455	-0.362942	0.753731	0.216827	0.300137	0.075132	-0.114661
15126	126.050000	-0.828070	0.585285	-0.070997	-0.844968	0.591755	0.104079	-0.701336	0.727910	-0.244937	-0.816094	0.888527	-0.069494	-0.835221	0.897912	0.092362	-0.667242	1.226041	0.067103	-0.645028	1.234147	-0.034992	-0.662111	1.162066	0.068384				-0.279642	0.068365	0.184795	-0.264756	0.072011	-0.034344	-0.255446	0.079125	0.142783	-0.693725	0.738581	0.319750	-0.355653	0.790043	0.223443	-0.363232	0.753939	0.216864	0.300149	0.075143	-0.114650
15127	126.058333	-0.828065	0.585147	-0.071034	-0.845011	0.591690	0.104067	-0.701599	0.727730	-0.245006	-0.816381	0.888365	-0.069585	-0.835560	0.897781	0.092174	-0.667841	1.226045	0.066740	-0.645629	1.234063	-0.035334	-0.662594	1.162058	0.068016				-0.279648	0.068374	0.184804	-0.264751	0.072011	-0.034343	-0.255444	0.079133	0.142785	-0.694074	0.738655	0.319603	-0.355941	0.790269	0.223433	-0.363515	0.754156	0.216908	0.300149	0.075142	-0.114645
15128	126.066667	-0.828187	0.585037	-0.071063	-0.845082	0.591600	0.104066	-0.701893	0.727510	-0.244979	-0.816746	0.888181	-0.069692	-0.835780	0.897714	0.091938	-0.668434	1.226091	0.066357	-0.646193	1.234022	-0.035726	-0.663161	1.162076	0.067678				-0.279654	0.068384	0.184811	-0.264756	0.072002	-0.034338	-0.255443	0.079145	0.142790	-0.694419	0.738733	0.319446	-0.356233	0.790510	0.223430	-0.363795	0.754376	0.216939	0.300150	0.075136	-0.114643
15129	126.075000	-0.828217	0.584916	-0.071093	-0.845155	0.591518	0.104054	-0.702258	0.727212	-0.244852	-0.816964	0.887968	-0.069789	-0.836258	0.897605	0.091860	-0.669004	1.226114	0.065947	-0.646775	1.234004	-0.036141	-0.663717	1.162115	0.067323				-0.279654	0.068377	0.184811	-0.264751	0.072007	-0.034353	-0.255446	0.079138	0.142787	-0.694770	0.738810	0.319280	-0.356526	0.790778	0.223421	-0.364076	0.754612	0.216967	0.300139	0.075134	-0.114645
15130	126.083333	-0.828359	0.584830	-0.071112	-0.845245	0.591425	0.104035	-0.702514	0.727030	-0.244932	-0.817331	0.887799	-0.069906	-0.836581	0.897483	0.091651	-0.669541	1.226026	0.065272	-0.647384	1.233931	-0.036521	-0.664291	1.162145	0.066996				-0.279654	0.068369	0.184805	-0.264751	0.072001	-0.034352	-0.255451	0.079136	0.142786	-0.695157	0.738905	0.319161	-0.356817	0.791069	0.223404	-0.364364	0.754892	0.217001	0.300143	0.075106	-0.114655
15131	126.091667	-0.828390	0.584724	-0.071150	-0.845328	0.591339	0.104014	-0.702850	0.726772	-0.244908	-0.817587	0.887544	-0.070026	-0.836715	0.897256	0.091450	-0.670180	1.226009	0.064851	-0.648047	1.233835	-0.036937	-0.664854	1.162144	0.066636				-0.279654	0.068368	0.184800	-0.264755	0.071999	-0.034353	-0.255454	0.079128	0.142782	-0.695513	0.738999	0.319014	-0.357094	0.791387	0.223363	-0.364606	0.755194	0.216956	0.300135	0.075112	-0.114667
15132	126.100000	-0.828481	0.584610	-0.071181	-0.845424	0.591245	0.103987	-0.703183	0.726532	-0.244917	-0.817882	0.887335	-0.070173	-0.837067	0.897118	0.091189	-0.670925	1.226057	0.064696	-0.648722	1.233730	-0.037390	-0.665435	1.162144	0.066311				-0.279656	0.068362	0.184797	-0.264757	0.072009	-0.034345	-0.255457	0.079130	0.142785	-0.695866	0.739090	0.318878	-0.357373	0.791732	0.223299	-0.364881	0.755504	0.217005	0.300128	0.075116	-0.114667
15133	126.108333	-0.828643	0.584494	-0.071205	-0.845516	0.591152	0.103965	-0.703518	0.726274	-0.244871	-0.818360	0.887167	-0.070361	-0.837544	0.897046	0.091162	-0.671625	1.226014	0.064283	-0.649407	1.233618	-0.037821	-0.666020	1.162065	0.065925				-0.279656	0.068363	0.184791	-0.264754	0.072008	-0.034356	-0.255461	0.079126	0.142783	-0.696215	0.739186	0.318747	-0.357641	0.792121	0.223214	-0.365135	0.755844	0.216976	0.300124	0.075110	-0.114660
15134	126.116667	-0.828850	0.584402	-0.071220	-0.845607	0.591051	0.103943	-0.703806	0.726066	-0.244944	-0.818560	0.886859	-0.070494	-0.837775	0.896830	0.090832	-0.672219	1.225897	0.063570	-0.650154	1.233516	-0.038233	-0.666613	1.162061	0.065519				-0.279656	0.068365	0.184795	-0.264754	0.072008	-0.034354	-0.255465	0.079131	0.142785	-0.696551	0.739296	0.318614	-0.357914	0.792524	0.223102	-0.365360	0.756236	0.216843	0.300120	0.075125	-0.114655
15135	126.125000	-0.828900	0.584282	-0.071267	-0.845694	0.590937	0.103924	-0.704134	0.725822	-0.244997	-0.819030	0.886676	-0.070672	-0.838071	0.896642	0.090706	-0.672945	1.225869	0.063127	-0.650874	1.233427	-0.038736	-0.667254	1.162053	0.065205				-0.279657	0.068372	0.184803	-0.264753	0.072016	-0.034348	-0.255462	0.079142	0.142782	-0.696892	0.739424	0.318499	-0.358211	0.792933	0.222998	-0.365676	0.756592	0.216889	0.300122	0.075133	-0.114649
15136	126.133333	-0.828977	0.584117	-0.071286	-0.845777	0.590808	0.103927	-0.704470	0.725520	-0.244975	-0.819503	0.886475	-0.070821	-0.838543	0.896523	0.090518	-0.673672	1.225887	0.062694	-0.651617	1.233328	-0.039169	-0.667926	1.162088	0.064862				-0.279662	0.068379	0.184808	-0.264755	0.072012	-0.034350	-0.255455	0.079152	0.142788	-0.697226	0.739557	0.318386	-0.358524	0.793366	0.222888	-0.365957	0.756980	0.216839	0.300133	0.075148	-0.114650
15137	126.141667	-0.829109	0.583903	-0.071355	-0.845867	0.590658	0.103924	-0.704745	0.725302	-0.245102	-0.819895	0.886251	-0.071017	-0.839201	0.896485	0.090412	-0.674415	1.225871	0.062234	-0.652394	1.233239	-0.039642	-0.668589	1.162066	0.064425				-0.279663	0.068386	0.184815	-0.264753	0.072010	-0.034347	-0.255463	0.079154	0.142793	-0.697550	0.739716	0.318328	-0.358833	0.793812	0.222768	-0.366232	0.757395	0.216740	0.300134	0.075136	-0.114656
15138	126.150000	-0.829138	0.583750	-0.071419	-0.845953	0.590500	0.103924	-0.705065	0.725036	-0.245156	-0.820326	0.886004	-0.071176	-0.839518	0.896290	0.090226	-0.675194	1.225849	0.061759	-0.653165	1.233122	-0.040169	-0.669239	1.162019	0.063978				-0.279661	0.068379	0.184821	-0.264756	0.072009	-0.034351	-0.255460	0.079153	0.142806	-0.697843	0.739810	0.318201	-0.359136	0.794265	0.222653	-0.366505	0.757828	0.216654	0.300136	0.075117	-0.114649
15139	126.158333	-0.829208	0.583489	-0.071432	-0.846050	0.590360	0.103918	-0.705359	0.724792	-0.245281	-0.820775	0.885784	-0.071332	-0.839811	0.896101	0.089954	-0.675962	1.225807	0.061243	-0.653996	1.232992	-0.040637	-0.669954	1.162069	0.063596				-0.279657	0.068382	0.184815	-0.264753	0.072003	-0.034353	-0.255456	0.079149	0.142804	-0.698112	0.739953	0.318090	-0.359450	0.794756	0.222529	-0.366823	0.758243	0.216718	0.300146	0.075118	-0.114669
15140	126.166667	-0.829289	0.583250	-0.071432	-0.846147	0.590212	0.103908	-0.705685	0.724519	-0.245362	-0.821210	0.885495	-0.071526	-0.840278	0.895909	0.089857	-0.676717	1.225776	0.060720	-0.654802	1.232892	-0.041198	-0.670647	1.162017	0.063137				-0.279657	0.068373	0.184815	-0.264751	0.071999	-0.034352	-0.255456	0.079150	0.142807	-0.698370	0.740098	0.317976	-0.359739	0.795251	0.222403	-0.367096	0.758692	0.216670	0.300144	0.075126	-0.114675
15141	126.175000	-0.829368	0.583055	-0.071475	-0.846252	0.590046	0.103892	-0.705981	0.724286	-0.245561	-0.821567	0.885224	-0.071651	-0.840786	0.895758	0.089616	-0.677646	1.225807	0.060337	-0.655653	1.232773	-0.041705	-0.671369	1.161983	0.062709				-0.279652	0.068370	0.184810	-0.264752	0.071996	-0.034355	-0.255460	0.079141	0.142805	-0.698669	0.740248	0.317892	-0.360015	0.795788	0.222270	-0.367372	0.759176	0.216641	0.300142	0.075122	-0.114674
15142	126.183333	-0.829440	0.582831	-0.071540	-0.846339	0.589896	0.103862	-0.706302	0.724038	-0.245658	-0.821977	0.884900	-0.071859	-0.841419	0.895720	0.089442	-0.678523	1.225838	0.059915	-0.656506	1.232645	-0.042250	-0.672323	1.162076	0.062248				-0.279653	0.068367	0.184809	-0.264748	0.072010	-0.034346	-0.255461	0.079141	0.142810	-0.698950	0.740415	0.317796	-0.360299	0.796326	0.222135	-0.367639	0.759681	0.216618	0.300139	0.075138	-0.114675
15143	126.191667	-0.829502	0.582616	-0.071578	-0.846452	0.589735	0.103840	-0.706674	0.723721	-0.245701	-0.822612	0.884716	-0.072044	-0.841746	0.895423	0.089181	-0.679397	1.225788	0.059361	-0.657394	1.232501	-0.042814	-0.673050	1.162074	0.061775				-0.279653	0.068372	0.184811	-0.264750	0.072011	-0.034350	-0.255455	0.079149	0.142806	-0.699246	0.740564	0.317680	-0.360586	0.796891	0.221990	-0.367879	0.760220	0.216521	0.300138	0.075135	-0.114668
15144	126.200000	-0.829582	0.582433	-0.071603	-0.846555	0.589584	0.103814	-0.707031	0.723463	-0.245814	-0.823101	0.884423	-0.072225	-0.842113	0.895132	0.089003	-0.680185	1.225685	0.058503	-0.658292	1.232386	-0.043405	-0.673874	1.162106	0.061321				-0.279654	0.068374	0.184818	-0.264749	0.072010	-0.034360	-0.255452	0.079159	0.142808	-0.699533	0.740714	0.317551	-0.360866	0.797472	0.221850	-0.368151	0.760740	0.216519	0.300133	0.075141	-0.114661
15145	126.208333	-0.829648	0.582228	-0.071634	-0.846658	0.589428	0.103783	-0.707414	0.723163	-0.245878	-0.823573	0.884139	-0.072396	-0.842599	0.894969	0.088755	-0.681171	1.225691	0.058059	-0.659199	1.232245	-0.044010	-0.674447	1.161923	0.060757				-0.279656	0.068376	0.184826	-0.264748	0.072008	-0.034367	-0.255451	0.079160	0.142807	-0.699844	0.740888	0.317461	-0.361149	0.798081	0.221701	-0.368406	0.761336	0.216422	0.300139	0.075127	-0.114576
15146	126.216667	-0.829720	0.582043	-0.071663	-0.846764	0.589281	0.103754	-0.707816	0.722876	-0.245923	-0.824098	0.883837	-0.072571	-0.843215	0.894909	0.088542	-0.682139	1.225687	0.057581	-0.660116	1.232102	-0.044614	-0.675276	1.161984	0.060257				-0.279654	0.068392	0.184836	-0.264741	0.072006	-0.034376	-0.255451	0.079178	0.142812	-0.700137	0.741008	0.317299	-0.361444	0.798705	0.221554	-0.368660	0.761956	0.216316	0.300136	0.075134	-0.114662
15147	126.225000	-0.829875	0.581920	-0.071670	-0.846873	0.589139	0.103723	-0.708226	0.722559	-0.245935	-0.824603	0.883561	-0.072758	-0.843757	0.894676	0.088415	-0.683071	1.225648	0.056950	-0.661062	1.231953	-0.045248	-0.676062	1.161948	0.059728				-0.279661	0.068390	0.184840	-0.264734	0.072012	-0.034386	-0.255448	0.079178	0.142821	-0.700430	0.741154	0.317149	-0.361744	0.799349	0.221390	-0.368965	0.762544	0.216328	0.300131	0.075129	-0.114660
15148	126.233333	-0.829962	0.581737	-0.071704	-0.846987	0.588997	0.103698	-0.708631	0.722280	-0.246024	-0.825098	0.883276	-0.072935	-0.844066	0.894382	0.088234	-0.684030	1.225671	0.056327	-0.662030	1.231853	-0.045870	-0.676901	1.161969	0.059184				-0.279658	0.068392	0.184839	-0.264723	0.072016	-0.034392	-0.255450	0.079179	0.142825	-0.700778	0.741372	0.317073	-0.362076	0.800004	0.221201	-0.369221	0.763200	0.216131	0.300138	0.075118	-0.114661
15149	126.241667	-0.830010	0.581561	-0.071741	-0.847116	0.588858	0.103679	-0.709103	0.721968	-0.246021	-0.825643	0.883006	-0.073115	-0.844731	0.894314	0.088035	-0.684997	1.225717	0.055693	-0.662971	1.231781	-0.046508	-0.677774	1.162051	0.058696				-0.279655	0.068388	0.184836	-0.264706	0.072019	-0.034388	-0.255445	0.079174	0.142824	-0.701048	0.741475	0.316850	-0.362433	0.800681	0.221020	-0.369546	0.763844	0.216061	0.300131	0.075119	-0.114658
15150	126.250000	-0.830096	0.581397	-0.071765	-0.847243	0.588730	0.103660	-0.709551	0.721668	-0.246103	-0.826166	0.882736	-0.073287	-0.845223	0.894140	0.087737	-0.685961	1.225778	0.055061	-0.663935	1.231696	-0.047140	-0.678673	1.162169	0.058182				-0.279648	0.068384	0.184828	-0.264683	0.072012	-0.034392	-0.255443	0.079174	0.142821	-0.701405	0.741722	0.316805	-0.362792	0.801375	0.220830	-0.369874	0.764491	0.215971	0.300129	0.075124	-0.114661
15151	126.258333	-0.830156	0.581232	-0.071791	-0.847387	0.588595	0.103647	-0.710039	0.721359	-0.246048	-0.826724	0.882464	-0.073429	-0.845699	0.893973	0.087550	-0.686885	1.225869	0.054292	-0.664895	1.231697	-0.047794	-0.679541	1.162272	0.057644				-0.279646	0.068386	0.184825	-0.264670	0.072011	-0.034394	-0.255438	0.079169	0.142829	-0.701700	0.741904	0.316662	-0.363186	0.802073	0.220613	-0.370187	0.765174	0.215755	0.300137	0.075129	-0.114664
15152	126.266667	-0.830241	0.581093	-0.071809	-0.847527	0.588463	0.103624	-0.710477	0.721122	-0.246167	-0.827187	0.882217	-0.073672	-0.846063	0.893706	0.087346	-0.687779	1.225942	0.053530	-0.665884	1.231714	-0.048416	-0.680392	1.162390	0.057109				-0.279643	0.068381	0.184831	-0.264650	0.072008	-0.034398	-0.255432	0.079163	0.142826	-0.701987	0.742100	0.316516	-0.363587	0.802766	0.220384	-0.370537	0.765832	0.215624	0.300135	0.075127	-0.114669
15153	126.275000	-0.830308	0.580922	-0.071841	-0.847677	0.588331	0.103599	-0.711004	0.720830	-0.246165	-0.827775	0.881953	-0.073838	-0.846409	0.893516	0.087045	-0.688732	1.226075	0.052896	-0.666835	1.231720	-0.049047	-0.681320	1.162586	0.056616				-0.279633	0.068381	0.184830	-0.264622	0.071998	-0.034408	-0.255425	0.079166	0.142835	-0.702266	0.742301	0.316375	-0.363968	0.803451	0.220136	-0.370869	0.766499	0.215405	0.300140	0.075142	-0.114670
15154	126.283333	-0.830369	0.580715	-0.071899	-0.847820	0.588205	0.103561	-0.711498	0.720568	-0.246198	-0.828057	0.881608	-0.073980	-0.846991	0.893376	0.086827	-0.689698	1.226241	0.052295	-0.667829	1.231707	-0.049651	-0.682172	1.162731	0.056110				-0.279633	0.068381	0.184846	-0.264600	0.071993	-0.034424	-0.255415	0.079175	0.142840	-0.702547	0.742524	0.316230	-0.364294	0.804238	0.219875	-0.371212	0.767152	0.215167	0.300144	0.075132	-0.114662
15155	126.291667	-0.830445	0.580539	-0.071940	-0.847971	0.588081	0.103523	-0.711981	0.720361	-0.246302	-0.828791	0.881453	-0.074201	-0.847701	0.893390	0.086644	-0.690676	1.226413	0.051722	-0.668801	1.231784	-0.050293	-0.683058	1.162952	0.055566				-0.279623	0.068386	0.184858	-0.264568	0.071985	-0.034441	-0.255409	0.079178	0.142850	-0.702851	0.742761	0.316105	-0.364703	0.804912	0.219621	-0.371561	0.767811	0.214927	0.300143	0.075140	-0.114664
15156	126.300000	-0.830510	0.580387	-0.071973	-0.848123	0.587961	0.103474	-0.712457	0.720148	-0.246394	-0.829108	0.881106	-0.074365	-0.847987	0.893209	0.086321	-0.691600	1.226557	0.051096	-0.669810	1.231830	-0.050887	-0.683908	1.163048	0.054997				-0.279626	0.068389	0.184872	-0.264542	0.071990	-0.034457	-0.255401	0.079175	0.142858	-0.703171	0.743042	0.316027	-0.365131	0.805582	0.219380	-0.371903	0.768463	0.214673	0.300141	0.075129	-0.114660
15157	126.308333	-0.830583	0.580240	-0.072015	-0.848285	0.587855	0.103421	-0.713001	0.719895	-0.246410	-0.829818	0.880988	-0.074614	-0.848403	0.892997	0.086060	-0.692572	1.226640	0.050534	-0.670799	1.231833	-0.051466	-0.684795	1.163226	0.054549				-0.279616	0.068395	0.184871	-0.264507	0.071983	-0.034474	-0.255399	0.079179	0.142855	-0.703356	0.743200	0.315723	-0.365549	0.806226	0.219083	-0.372256	0.769098	0.214394	0.300150	0.075134	-0.114669
15158	126.316667	-0.830641	0.580083	-0.072065	-0.848448	0.587769	0.103358	-0.713463	0.719723	-0.246624	-0.830115	0.880673	-0.074796	-0.848886	0.892912	0.085784	-0.693548	1.226747	0.049984	-0.671809	1.231841	-0.052068	-0.685615	1.163316	0.054040				-0.279612	0.068391	0.184869	-0.264481	0.071979	-0.034487	-0.255394	0.079169	0.142858	-0.703617	0.743394	0.315513	-0.365953	0.806873	0.218770	-0.372566	0.769760	0.214021	0.300147	0.075131	-0.114672
15159	126.325000	-0.830712	0.579947	-0.072111	-0.848616	0.587684	0.103286	-0.713970	0.719510	-0.246728	-0.830806	0.880588	-0.075021	-0.849531	0.892889	0.085516	-0.694512	1.226868	0.049444	-0.672832	1.231849	-0.052631	-0.686471	1.163500	0.053573				-0.279605	0.068387	0.184859	-0.264452	0.071986	-0.034499	-0.255391	0.079171	0.142853	-0.703881	0.743622	0.315304	-0.366365	0.807512	0.218471	-0.372953	0.770374	0.213863	0.300144	0.075131	-0.114661
15160	126.333333	-0.830603	0.579796	-0.072181	-0.848795	0.587596	0.103214	-0.714497	0.719283	-0.246743	-0.831275	0.880387	-0.075222	-0.850112	0.892860	0.085234	-0.695461	1.226892	0.048852	-0.673871	1.231844	-0.053175	-0.687303	1.163488	0.053058				-0.279605	0.068387	0.184855	-0.264429	0.071984	-0.034498	-0.255390	0.079168	0.142851	-0.704164	0.743854	0.315093	-0.366772	0.808143	0.218167	-0.373268	0.771026	0.213502	0.300141	0.075133	-0.114659
15161	126.341667	-0.830722	0.579693	-0.072227	-0.848974	0.587515	0.103137	-0.715009	0.719086	-0.246881	-0.831787	0.880198	-0.075446	-0.850580	0.892778	0.084954	-0.696382	1.226934	0.048300	-0.674866	1.231854	-0.053773	-0.688126	1.163588	0.052583				-0.279601	0.068396	0.184847	-0.264405	0.071975	-0.034513	-0.255382	0.079162	0.142855	-0.704478	0.744077	0.314872	-0.367163	0.808747	0.217870	-0.373652	0.771593	0.213341	0.300142	0.075125	-0.114667
15162	126.350000	-0.830796	0.579571	-0.072286	-0.849159	0.587433	0.103056	-0.715457	0.718918	-0.247118	-0.832220	0.880028	-0.075641	-0.850836	0.892555	0.084646	-0.697373	1.227039	0.047816	-0.675901	1.231846	-0.054303	-0.688912	1.163650	0.052045				-0.279593	0.068395	0.184856	-0.264374	0.071977	-0.034528	-0.255373	0.079159	0.142858	-0.704844	0.744361	0.314734	-0.367566	0.809341	0.217589	-0.374005	0.772179	0.213091	0.300140	0.075135	-0.114668
15163	126.358333	-0.830893	0.579465	-0.072350	-0.849356	0.587355	0.102970	-0.715940	0.718751	-0.247284	-0.832734	0.879807	-0.075873	-0.851372	0.892533	0.084291	-0.698280	1.227089	0.047225	-0.676918	1.231856	-0.054852	-0.689718	1.163807	0.051624				-0.279597	0.068400	0.184865	-0.264351	0.071979	-0.034537	-0.255364	0.079168	0.142860	-0.705120	0.744491	0.314394	-0.367946	0.809893	0.217312	-0.374359	0.772724	0.212846	0.300134	0.075128	-0.114660
15164	126.366667	-0.830988	0.579350	-0.072403	-0.849554	0.587279	0.102888	-0.716447	0.718530	-0.247359	-0.833160	0.879616	-0.076037	-0.851658	0.892387	0.084058	-0.699193	1.227132	0.046698	-0.677877	1.231882	-0.055444	-0.690505	1.163858	0.051116				-0.279592	0.068400	0.184877	-0.264336	0.071967	-0.034559	-0.255355	0.079180	0.142869	-0.705515	0.744773	0.314248	-0.368323	0.810418	0.217038	-0.374698	0.773239	0.212592	0.300134	0.075136	-0.114652
15165	126.375000	-0.831090	0.579202	-0.072477	-0.849747	0.587187	0.102791	-0.716935	0.718360	-0.247546	-0.833643	0.879447	-0.076271	-0.852066	0.892318	0.083836	-0.700079	1.227229	0.046159	-0.678859	1.231914	-0.055986	-0.691257	1.163997	0.050617				-0.279590	0.068405	0.184884	-0.264314	0.071964	-0.034571	-0.255348	0.079178	0.142876	-0.705848	0.744974	0.313989	-0.368697	0.810897	0.216773	-0.375033	0.773715	0.212345	0.300140	0.075128	-0.114663
15166	126.383333	-0.831194	0.579086	-0.072546	-0.849945	0.587102	0.102692	-0.717366	0.718224	-0.247827	-0.834031	0.879269	-0.076473	-0.852616	0.892274	0.083475	-0.700981	1.227346	0.045639	-0.679808	1.231923	-0.056513	-0.692096	1.164204	0.050206				-0.279588	0.068402	0.184888	-0.264290	0.071960	-0.034575	-0.255342	0.079177	0.142882	-0.706241	0.745191	0.313797	-0.369048	0.811348	0.216515	-0.375355	0.774163	0.212107	0.300132	0.075126	-0.114657
15167	126.391667	-0.831300	0.578955	-0.072622	-0.850152	0.587023	0.102591	-0.717816	0.718097	-0.248022	-0.834408	0.879035	-0.076629	-0.853038	0.892220	0.083240	-0.701792	1.227424	0.045099	-0.680746	1.231994	-0.057068	-0.692841	1.164208	0.049684				-0.279576	0.068399	0.184884	-0.264284	0.071954	-0.034586	-0.255336	0.079182	0.142882	-0.706506	0.745328	0.313423	-0.369382	0.811757	0.216267	-0.375659	0.774574	0.211833	0.300138	0.075117	-0.114665
15168	126.400000	-0.831447	0.578870	-0.072677	-0.850363	0.586945	0.102487	-0.718281	0.717919	-0.248205	-0.834903	0.878909	-0.076857	-0.853627	0.892237	0.083067	-0.702633	1.227476	0.044545	-0.681679	1.232028	-0.057604	-0.693597	1.164317	0.049234				-0.279566	0.068399	0.184874	-0.264276	0.071947	-0.034592	-0.255331	0.079175	0.142886	-0.706853	0.745507	0.313188	-0.369713	0.812139	0.216020	-0.375951	0.774968	0.211568	0.300145	0.075118	-0.114674
15169	126.408333	-0.831551	0.578729	-0.072783	-0.850564	0.586860	0.102384	-0.718714	0.717784	-0.248384	-0.835306	0.878745	-0.077086	-0.853975	0.892162	0.082753	-0.703428	1.227556	0.044039	-0.682553	1.232038	-0.058157	-0.694317	1.164412	0.048771				-0.279560	0.068399	0.184881	-0.264266	0.071961	-0.034584	-0.255321	0.079186	0.142889	-0.707176	0.745658	0.312924	-0.370019	0.812463	0.215784	-0.376263	0.775281	0.211405	0.300138	0.075117	-0.114669
15170	126.416667	-0.831620	0.578552	-0.072904	-0.850759	0.586774	0.102275	-0.719112	0.717675	-0.248630	-0.835739	0.878558	-0.077311	-0.854330	0.892059	0.082506	-0.704253	1.227690	0.043599	-0.683435	1.232054	-0.058680	-0.695021	1.164582	0.048293				-0.279560	0.068401	0.184893	-0.264265	0.071971	-0.034578	-0.255319	0.079197	0.142896	-0.707503	0.745807	0.312667	-0.370304	0.812744	0.215552	-0.376562	0.775558	0.211246	0.300142	0.075120	-0.114666
15171	126.425000	-0.831761	0.578450	-0.072963	-0.850945	0.586687	0.102168	-0.719561	0.717517	-0.248812	-0.836047	0.878334	-0.077522	-0.854482	0.891858	0.082136	-0.704970	1.227702	0.043043	-0.684292	1.232074	-0.059210	-0.695651	1.164563	0.047823				-0.279557	0.068420	0.184909	-0.264255	0.071974	-0.034566	-0.255307	0.079216	0.142919	-0.707769	0.745886	0.312348	-0.370585	0.812990	0.215325	-0.376830	0.775795	0.211037	0.300142	0.075136	-0.114649
15172	126.433333	-0.831950	0.578378	-0.073030	-0.851120	0.586605	0.102068	-0.719935	0.717394	-0.249099	-0.836532	0.878215	-0.077749	-0.854889	0.891724	0.081964	-0.705712	1.227750	0.042544	-0.685137	1.232049	-0.059707	-0.696286	1.164611	0.047362				-0.279558	0.068435	0.184935	-0.264249	0.071984	-0.034553	-0.255307	0.079224	0.142939	-0.708071	0.746030	0.312121	-0.370866	0.813203	0.215120	-0.377086	0.776005	0.210838	0.300149	0.075140	-0.114632
15173	126.441667	-0.832079	0.578264	-0.073114	-0.851287	0.586530	0.101974	-0.720309	0.717259	-0.249320	-0.836883	0.878060	-0.077996	-0.855471	0.891789	0.081748	-0.706430	1.227796	0.042070	-0.685977	1.231994	-0.060204	-0.696931	1.164685	0.046930				-0.279563	0.068435	0.184958	-0.264236	0.072005	-0.034546	-0.255303	0.079230	0.142958	-0.708379	0.746192	0.311933	-0.371120	0.813367	0.214914	-0.377310	0.776203	0.210561	0.300149	0.075141	-0.114634
15174	126.450000	-0.832207	0.578119	-0.073208	-0.851459	0.586444	0.101885	-0.720692	0.717115	-0.249554	-0.837062	0.877780	-0.078108	-0.855761	0.891742	0.081437	-0.707126	1.227803	0.041592	-0.686758	1.231946	-0.060738	-0.697544	1.164713	0.046511				-0.279568	0.068435	0.184969	-0.264234	0.072016	-0.034535	-0.255303	0.079227	0.142968	-0.708639	0.746275	0.311674	-0.371364	0.813514	0.214722	-0.377597	0.776326	0.210481	0.300152	0.075142	-0.114628
15175	126.458333	-0.832276	0.577936	-0.073333	-0.851613	0.586352	0.101788	-0.721089	0.716898	-0.249711	-0.837526	0.877618	-0.078376	-0.855856	0.891446	0.081160	-0.707775	1.227794	0.041090	-0.687544	1.231905	-0.061253	-0.698133	1.164728	0.046072				-0.279557	0.068422	0.184964	-0.264235	0.071986	-0.034549	-0.255309	0.079222	0.142973	-0.708916	0.746388	0.311460	-0.371607	0.813613	0.214530	-0.377835	0.776433	0.210296	0.300153	0.075134	-0.114639
15176	126.466667	-0.832358	0.577791	-0.073424	-0.851753	0.586254	0.101683	-0.721430	0.716714	-0.249973	-0.837908	0.877481	-0.078622	-0.856196	0.891293	0.080936	-0.708434	1.227758	0.040586	-0.688312	1.231831	-0.061755	-0.698644	1.164734	0.045572				-0.279548	0.068413	0.184949	-0.264232	0.071942	-0.034576	-0.255310	0.079204	0.142967	-0.709179	0.746500	0.311245	-0.371838	0.813694	0.214342	-0.378036	0.776545	0.210017	0.300156	0.075129	-0.114674
15177	126.475000	-0.832453	0.577676	-0.073504	-0.851887	0.586158	0.101577	-0.721729	0.716574	-0.250348	-0.838285	0.877262	-0.078807	-0.856708	0.891344	0.080679	-0.709046	1.227783	0.040112	-0.689024	1.231744	-0.062279	-0.699234	1.164834	0.045191				-0.279536	0.068387	0.184929	-0.264239	0.071909	-0.034609	-0.255302	0.079184	0.142945	-0.709442	0.746601	0.311038	-0.372065	0.813755	0.214149	-0.378300	0.776573	0.209924	0.300144	0.075115	-0.114689
15178	126.483333	-0.832532	0.577550	-0.073595	-0.852019	0.586066	0.101469	-0.722055	0.716376	-0.250595	-0.838401	0.876994	-0.079006	-0.857000	0.891230	0.080412	-0.709629	1.227812	0.039617	-0.689729	1.231697	-0.062824	-0.699736	1.164869	0.044784				-0.279530	0.068374	0.184913	-0.264239	0.071892	-0.034633	-0.255302	0.079177	0.142938	-0.709698	0.746695	0.310836	-0.372279	0.813798	0.213961	-0.378531	0.776616	0.209739	0.300136	0.075085	-0.114697
15179	126.491667	-0.832603	0.577393	-0.073701	-0.852146	0.585989	0.101371	-0.722434	0.716166	-0.250770	-0.838926	0.876880	-0.079167	-0.857321	0.891069	0.080266	-0.710172	1.227813	0.039129	-0.690390	1.231606	-0.063314	-0.700234	1.164863	0.044336				-0.279527	0.068393	0.184925	-0.264236	0.071886	-0.034651	-0.255290	0.079200	0.142944	-0.709950	0.746793	0.310640	-0.372481	0.813805	0.213767	-0.378756	0.776628	0.209547	0.300130	0.075076	-0.114694
15180	126.500000	-0.832667	0.577272	-0.073815	-0.852258	0.585915	0.101279	-0.722736	0.716001	-0.251006	-0.839261	0.876716	-0.079323	-0.857567	0.890996	0.080065	-0.710715	1.227830	0.038697	-0.691041	1.231538	-0.063801	-0.700684	1.164867	0.043915				-0.279522	0.068421	0.184940	-0.264226	0.071897	-0.034653	-0.255270	0.079222	0.142955	-0.710196	0.746881	0.310445	-0.372693	0.813793	0.213560	-0.378974	0.776622	0.209345	0.300118	0.075097	-0.114680
15181	126.508333	-0.832745	0.577179	-0.073875	-0.852367	0.585856	0.101194	-0.723026	0.715899	-0.251320	-0.839424	0.876526	-0.079470	-0.857752	0.890928	0.079823	-0.711206	1.227848	0.038230	-0.691660	1.231471	-0.064273	-0.701114	1.164930	0.043492				-0.279518	0.068422	0.184959	-0.264213	0.071931	-0.034642	-0.255257	0.079236	0.142979	-0.710434	0.746933	0.310236	-0.372878	0.813762	0.213349	-0.379179	0.776591	0.209132	0.300127	0.075112	-0.114674
15182	126.516667	-0.832834	0.577107	-0.073935	-0.852462	0.585804	0.101119	-0.723389	0.715727	-0.251421	-0.839591	0.876351	-0.079558	-0.858007	0.890854	0.079645	-0.711682	1.227904	0.037788	-0.692259	1.231398	-0.064734	-0.701466	1.164880	0.043074				-0.279513	0.068438	0.184987	-0.264198	0.071965	-0.034623	-0.255249	0.079261	0.143007	-0.710631	0.747018	0.310039	-0.373058	0.813721	0.213135	-0.379383	0.776552	0.208924	0.300131	0.075127	-0.114646
15183	126.525000	-0.832900	0.577027	-0.074005	-0.852547	0.585762	0.101048	-0.723696	0.715601	-0.251610	-0.840125	0.876280	-0.079724	-0.858246	0.890800	0.079490	-0.712096	1.227935	0.037359	-0.692798	1.231359	-0.065197	-0.701895	1.164961	0.042722				-0.279511	0.068459	0.185019	-0.264183	0.071993	-0.034596	-0.255237	0.079280	0.143045	-0.710881	0.747083	0.309886	-0.373227	0.813663	0.212927	-0.379583	0.776503	0.208727	0.300133	0.075143	-0.114631
15184	126.533333	-0.832963	0.576944	-0.074073	-0.852630	0.585726	0.100979	-0.723992	0.715471	-0.251789	-0.840382	0.876184	-0.079841	-0.858219	0.890548	0.079334	-0.712529	1.227975	0.036945	-0.693335	1.231277	-0.065621	-0.702287	1.165041	0.042388				-0.279509	0.068468	0.185046	-0.264164	0.072006	-0.034581	-0.255222	0.079284	0.143066	-0.711096	0.747145	0.309720	-0.373390	0.813608	0.212711	-0.379777	0.776454	0.208522	0.300135	0.075156	-0.114627
15185	126.541667	-0.833011	0.576841	-0.074142	-0.852698	0.585685	0.100907	-0.724314	0.715318	-0.251968	-0.840497	0.876006	-0.079956	-0.858461	0.890557	0.079178	-0.712915	1.228010	0.036524	-0.693817	1.231221	-0.066105	-0.702625	1.165152	0.042059				-0.279491	0.068452	0.185039	-0.264156	0.072013	-0.034572	-0.255210	0.079278	0.143076	-0.711315	0.747235	0.309583	-0.373551	0.813547	0.212485	-0.379958	0.776390	0.208314	0.300142	0.075155	-0.114626
15186	126.550000	-0.833060	0.576747	-0.074210	-0.852755	0.585643	0.100836	-0.724615	0.715177	-0.252136	-0.840602	0.875819	-0.080026	-0.858842	0.890572	0.079094	-0.713217	1.228047	0.036044	-0.694278	1.231095	-0.066538	-0.702911	1.165155	0.041635				-0.279474	0.068441	0.185042	-0.264135	0.072013	-0.034603	-0.255195	0.079270	0.143073	-0.711503	0.747274	0.309408	-0.373707	0.813482	0.212262	-0.380141	0.776324	0.208100	0.300154	0.075125	-0.114644
15187	126.558333	-0.833138	0.576669	-0.074260	-0.852797	0.585602	0.100771	-0.724899	0.715036	-0.252298	-0.841023	0.875759	-0.080174	-0.858912	0.890484	0.078874	-0.713588	1.228093	0.035696	-0.694700	1.231008	-0.066946	-0.703210	1.165237	0.041324				-0.279452	0.068436	0.185033	-0.264139	0.071970	-0.034641	-0.255177	0.079259	0.143067	-0.711703	0.747386	0.309319	-0.373844	0.813407	0.212049	-0.380312	0.776253	0.207885	0.300153	0.075127	-0.114665
15188	126.566667	-0.833153	0.576547	-0.074330	-0.852837	0.585546	0.100718	-0.725191	0.714886	-0.252453	-0.841223	0.875639	-0.080312	-0.859063	0.890320	0.078692	-0.713858	1.228127	0.035271	-0.695073	1.230921	-0.067457	-0.703471	1.165224	0.040980				-0.279439	0.068424	0.185041	-0.264135	0.071939	-0.034672	-0.255165	0.079240	0.143069	-0.711850	0.747382	0.309128	-0.373970	0.813314	0.211823	-0.380468	0.776166	0.207666	0.300152	0.075122	-0.114675
15189	126.575000	-0.833199	0.576470	-0.074365	-0.852869	0.585500	0.100672	-0.725444	0.714811	-0.252682	-0.841248	0.875462	-0.080386	-0.859144	0.890299	0.078548	-0.714117	1.228121	0.034832	-0.695429	1.230847	-0.067814	-0.703700	1.165303	0.040670				-0.279428	0.068416	0.185048	-0.264128	0.071924	-0.034706	-0.255148	0.079224	0.143071	-0.711984	0.747434	0.308993	-0.374063	0.813215	0.211605	-0.380600	0.776075	0.207450	0.300152	0.075114	-0.114680
15190	126.583333	-0.833254	0.576402	-0.074393	-0.852906	0.585469	0.100638	-0.725760	0.714650	-0.252710	-0.841276	0.875292	-0.080431	-0.859260	0.890229	0.078446	-0.714326	1.228151	0.034474	-0.695779	1.230742	-0.068202	-0.703868	1.165326	0.040322				-0.279411	0.068409	0.185047	-0.264122	0.071911	-0.034719	-0.255138	0.079204	0.143079	-0.712154	0.747510	0.308943	-0.374155	0.813111	0.211374	-0.380684	0.775999	0.207138	0.300158	0.075096	-0.114687
15191	126.591667	-0.833305	0.576338	-0.074418	-0.852928	0.585442	0.100616	-0.726018	0.714548	-0.252813	-0.841410	0.875193	-0.080506	-0.859269	0.890103	0.078359	-0.714544	1.228211	0.034124	-0.696075	1.230637	-0.068569	-0.704056	1.165408	0.040078				-0.279403	0.068421	0.185056	-0.264115	0.071913	-0.034714	-0.255128	0.079192	0.143088	-0.712263	0.747553	0.308842	-0.374229	0.812996	0.211151	-0.380831	0.775870	0.207017	0.300149	0.075105	-0.114672
15192	126.600000	-0.833351	0.576276	-0.074432	-0.852948	0.585425	0.100604	-0.726254	0.714487	-0.252976	-0.841512	0.875095	-0.080572	-0.859422	0.890166	0.078235	-0.714723	1.228240	0.033777	-0.696342	1.230560	-0.068948	-0.704256	1.165489	0.039812				-0.279397	0.068428	0.185060	-0.264110	0.071922	-0.034705	-0.255117	0.079184	0.143095	-0.712363	0.747601	0.308737	-0.374288	0.812879	0.210924	-0.380932	0.775756	0.206795	0.300146	0.075128	-0.114666
15193	126.608333	-0.833404	0.576215	-0.074429	-0.852968	0.585406	0.100596	-0.726532	0.714347	-0.252991	-0.841607	0.875014	-0.080665	-0.859497	0.890148	0.078101	-0.714849	1.228257	0.033409	-0.696615	1.230468	-0.069294	-0.704360	1.165545	0.039546				-0.279384	0.068440	0.185045	-0.264103	0.071939	-0.034697	-0.255102	0.079175	0.143080	-0.712440	0.747652	0.308645	-0.374321	0.812775	0.210739	-0.381019	0.775645	0.206575	0.300146	0.075126	-0.114653
15194	126.616667	-0.833506	0.576202	-0.074396	-0.852983	0.585388	0.100594	-0.726760	0.714250	-0.253071	-0.841889	0.875063	-0.080697	-0.859578	0.890159	0.078021	-0.714972	1.228311	0.033100	-0.696830	1.230410	-0.069665	-0.704419	1.165505	0.039189				-0.279372	0.068442	0.185015	-0.264098	0.071950	-0.034696	-0.255085	0.079167	0.143051	-0.712463	0.747689	0.308498	-0.374336	0.812684	0.210564	-0.381090	0.775552	0.206378	0.300145	0.075122	-0.114663
15195	126.625000	-0.833538	0.576105	-0.074404	-0.852999	0.585370	0.100595	-0.726941	0.714167	-0.253207	-0.841934	0.875009	-0.080792	-0.859353	0.890030	0.077929	-0.715042	1.228364	0.032749	-0.696987	1.230320	-0.070043	-0.704497	1.165586	0.038938				-0.279366	0.068439	0.184989	-0.264101	0.071958	-0.034717	-0.255078	0.079160	0.143021	-0.712569	0.747790	0.308483	-0.374356	0.812576	0.210318	-0.381129	0.775457	0.206194	0.300131	0.075133	-0.114675
15196	126.633333	-0.833591	0.576058	-0.074374	-0.853018	0.585339	0.100614	-0.727166	0.714047	-0.253229	-0.841976	0.874966	-0.080847	-0.859672	0.890179	0.077900	-0.715093	1.228372	0.032402	-0.697132	1.230234	-0.070394	-0.704553	1.165683	0.038729				-0.279364	0.068435	0.184964	-0.264102	0.071960	-0.034743	-0.255076	0.079151	0.142987	-0.712610	0.747861	0.308410	-0.374321	0.812485	0.210158	-0.381153	0.775365	0.206032	0.300130	0.075137	-0.114691
15197	126.641667	-0.833636	0.576010	-0.074351	-0.853038	0.585314	0.100627	-0.727304	0.713955	-0.253348	-0.841906	0.874880	-0.080841	-0.859627	0.890204	0.077744	-0.715120	1.228391	0.032051	-0.697264	1.230145	-0.070710	-0.704526	1.165665	0.038412				-0.279358	0.068428	0.184955	-0.264103	0.071963	-0.034760	-0.255068	0.079140	0.142959	-0.712594	0.747906	0.308289	-0.374269	0.812370	0.209969	-0.381131	0.775273	0.205834	0.300129	0.075116	-0.114693
15198	126.650000	-0.833688	0.575985	-0.074323	-0.853065	0.585308	0.100653	-0.727473	0.713825	-0.253349	-0.842027	0.874891	-0.080913	-0.859643	0.890216	0.077671	-0.715141	1.228453	0.031763	-0.697330	1.230083	-0.071055	-0.704487	1.165656	0.038116				-0.279358	0.068427	0.184953	-0.264101	0.071980	-0.034765	-0.255069	0.079124	0.142941	-0.712613	0.747984	0.308242	-0.374200	0.812249	0.209793	-0.381130	0.775151	0.205747	0.300133	0.075116	-0.114692
15199	126.658333	-0.833722	0.575963	-0.074294	-0.853081	0.585301	0.100679	-0.727586	0.713729	-0.253430	-0.842023	0.874871	-0.080920	-0.859620	0.890274	0.077624	-0.715049	1.228475	0.031527	-0.697381	1.230019	-0.071325	-0.704504	1.165756	0.037917				-0.279359	0.068437	0.184968	-0.264106	0.071997	-0.034763	-0.255072	0.079117	0.142947	-0.712609	0.748069	0.308206	-0.374109	0.812111	0.209608	-0.381057	0.775038	0.205575	0.300137	0.075150	-0.114667
15200	126.666667	-0.833756	0.575942	-0.074270	-0.853116	0.585307	0.100708	-0.727677	0.713631	-0.253515	-0.842069	0.874815	-0.080920	-0.859542	0.890321	0.077564	-0.715097	1.228515	0.031221	-0.697400	1.229979	-0.071625	-0.704452	1.165829	0.037720				-0.279368	0.068446	0.184983	-0.264102	0.072009	-0.034746	-0.255083	0.079102	0.142960	-0.712639	0.748206	0.308251	-0.373998	0.811960	0.209441	-0.381007	0.774899	0.205514	0.300146	0.075161	-0.114639
15201	126.675000	-0.833781	0.575926	-0.074241	-0.853137	0.585319	0.100729	-0.727782	0.713497	-0.253453	-0.841983	0.874835	-0.080928	-0.859494	0.890445	0.077536	-0.714989	1.228539	0.030907	-0.697382	1.229936	-0.071938	-0.704350	1.165852	0.037466				-0.279366	0.068452	0.184985	-0.264108	0.072006	-0.034736	-0.255076	0.079098	0.142955	-0.712558	0.748278	0.308168	-0.373854	0.811815	0.209319	-0.380925	0.774764	0.205415	0.300158	0.075146	-0.114637
15202	126.683333	-0.833801	0.575910	-0.074215	-0.853157	0.585332	0.100741	-0.727836	0.713376	-0.253488	-0.841739	0.874751	-0.080875	-0.859426	0.890471	0.077477	-0.714833	1.228553	0.030702	-0.697352	1.229869	-0.072195	-0.704288	1.165893	0.037245				-0.279356	0.068448	0.184965	-0.264116	0.072002	-0.034735	-0.255075	0.079075	0.142934	-0.712537	0.748471	0.308240	-0.373692	0.811659	0.209212	-0.380830	0.774631	0.205320	0.300161	0.075159	-0.114638
15203	126.691667	-0.833822	0.575907	-0.074186	-0.853181	0.585343	0.100753	-0.727828	0.713291	-0.253612	-0.841673	0.874742	-0.080901	-0.859056	0.890430	0.077394	-0.714744	1.228589	0.030433	-0.697270	1.229798	-0.072477	-0.704137	1.165903	0.037028				-0.279348	0.068430	0.184930	-0.264122	0.071987	-0.034758	-0.255075	0.079060	0.142909	-0.712468	0.748629	0.308264	-0.373496	0.811523	0.209162	-0.380712	0.774498	0.205238	0.300167	0.075126	-0.114661
15204	126.700000	-0.833843	0.575894	-0.074159	-0.853206	0.585354	0.100764	-0.727831	0.713163	-0.253648	-0.841462	0.874656	-0.080896	-0.859136	0.890660	0.077350	-0.714600	1.228547	0.030102	-0.697145	1.229749	-0.072770	-0.703976	1.165915	0.036791				-0.279340	0.068414	0.184901	-0.264137	0.071971	-0.034783	-0.255073	0.079034	0.142879	-0.712448	0.748840	0.308408	-0.373313	0.811354	0.209029	-0.380579	0.774354	0.205164	0.300160	0.075087	-0.114688
15205	126.708333	-0.833872	0.575900	-0.074129	-0.853218	0.585360	0.100773	-0.727832	0.713005	-0.253639	-0.841426	0.874679	-0.080979	-0.859035	0.890748	0.077337	-0.714407	1.228585	0.029889	-0.697014	1.229668	-0.073009	-0.703802	1.165975	0.036627				-0.279333	0.068402	0.184876	-0.264151	0.071948	-0.034805	-0.255069	0.079013	0.142850	-0.712291	0.748974	0.308419	-0.373080	0.811188	0.208955	-0.380424	0.774204	0.205112	0.300150	0.075082	-0.114710
15206	126.716667	-0.833897	0.575904	-0.074093	-0.853222	0.585368	0.100787	-0.727775	0.712904	-0.253718	-0.841397	0.874717	-0.081021	-0.858680	0.890739	0.077260	-0.714192	1.228613	0.029669	-0.696842	1.229573	-0.073263	-0.703605	1.165946	0.036437				-0.279338	0.068401	0.184858	-0.264155	0.071940	-0.034820	-0.255077	0.078993	0.142838	-0.712078	0.749066	0.308381	-0.372822	0.811034	0.208943	-0.380245	0.774048	0.205068	0.300136	0.075087	-0.114722
15207	126.725000	-0.833926	0.575931	-0.074058	-0.853251	0.585393	0.100812	-0.727730	0.712752	-0.253682	-0.841288	0.874748	-0.081005	-0.858642	0.890888	0.077244	-0.713949	1.228629	0.029445	-0.696646	1.229537	-0.073496	-0.703353	1.165979	0.036236				-0.279337	0.068404	0.184877	-0.264160	0.071966	-0.034812	-0.255076	0.078999	0.142849	-0.711955	0.749280	0.308551	-0.372560	0.810856	0.208883	-0.380049	0.773889	0.205063	0.300133	0.075103	-0.114708
15208	126.733333	-0.833958	0.575956	-0.074017	-0.853269	0.585428	0.100843	-0.727674	0.712596	-0.253639	-0.841223	0.874807	-0.080977	-0.858649	0.891109	0.077292	-0.713622	1.228603	0.029262	-0.696437	1.229489	-0.073681	-0.703056	1.165963	0.036031				-0.279349	0.068422	0.184893	-0.264157	0.071994	-0.034786	-0.255072	0.079017	0.142858	-0.711844	0.749504	0.308767	-0.372278	0.810675	0.208840	-0.379827	0.773723	0.205066	0.300139	0.075124	-0.114685
15209	126.741667	-0.834032	0.576016	-0.073970	-0.853287	0.585476	0.100868	-0.727544	0.712508	-0.253658	-0.841310	0.874939	-0.081026	-0.858456	0.891240	0.077282	-0.713365	1.228647	0.029020	-0.696183	1.229451	-0.073890	-0.702785	1.166016	0.035883				-0.279357	0.068449	0.184928	-0.264148	0.072026	-0.034759	-0.255074	0.079036	0.142888	-0.711545	0.749603	0.308753	-0.371945	0.810482	0.208832	-0.379588	0.773559	0.205087	0.300139	0.075173	-0.114652
15210	126.750000	-0.834043	0.576034	-0.073943	-0.853292	0.585528	0.100891	-0.727450	0.712349	-0.253587	-0.841144	0.874980	-0.081013	-0.858324	0.891340	0.077268	-0.713021	1.228663	0.028813	-0.695897	1.229417	-0.074087	-0.702456	1.166034	0.035668				-0.279368	0.068468	0.184946	-0.264142	0.072057	-0.034741	-0.255071	0.079059	0.142903	-0.711344	0.749810	0.308919	-0.371581	0.810309	0.208869	-0.379327	0.773404	0.205127	0.300134	0.075191	-0.114628
15211	126.758333	-0.834051	0.576053	-0.073918	-0.853308	0.585586	0.100906	-0.727245	0.712249	-0.253676	-0.840927	0.875064	-0.081030	-0.858090	0.891482	0.077287	-0.712677	1.228700	0.028640	-0.695585	1.229395	-0.074300	-0.702111	1.165993	0.035491				-0.279365	0.068474	0.184941	-0.264140	0.072072	-0.034743	-0.255076	0.079066	0.142903	-0.711115	0.750012	0.309055	-0.371205	0.810124	0.208861	-0.379018	0.773264	0.205132	0.300143	0.075175	-0.114633
15212	126.766667	-0.834075	0.576049	-0.073897	-0.853314	0.585635	0.100912	-0.727080	0.712038	-0.253576	-0.840557	0.874977	-0.081065	-0.857832	0.891616	0.077233	-0.712268	1.228659	0.028383	-0.695224	1.229325	-0.074527	-0.701755	1.165959	0.035327				-0.279349	0.068454	0.184916	-0.264133	0.072055	-0.034784	-0.255070	0.079069	0.142880	-0.710824	0.750177	0.309138	-0.370792	0.809950	0.208864	-0.378717	0.773098	0.205242	0.300148	0.075143	-0.114656
15213	126.775000	-0.834217	0.576082	-0.073844	-0.853276	0.585682	0.100902	-0.726853	0.711905	-0.253614	-0.840557	0.875111	-0.081087	-0.857636	0.891766	0.077243	-0.711876	1.228697	0.028251	-0.694878	1.229221	-0.074691	-0.701345	1.165987	0.035164				-0.279339	0.068432	0.184892	-0.264133	0.072025	-0.034836	-0.255067	0.079048	0.142853	-0.710578	0.750400	0.309328	-0.370332	0.809768	0.208885	-0.378330	0.772958	0.205215	0.300147	0.075112	-0.114694
15214	126.783333	-0.834188	0.576105	-0.073826	-0.853276	0.585709	0.100898	-0.726615	0.711778	-0.253643	-0.840343	0.875165	-0.081129	-0.857424	0.891890	0.077242	-0.711454	1.228702	0.028089	-0.694481	1.229109	-0.074901	-0.700945	1.165991	0.035053				-0.279333	0.068404	0.184886	-0.264137	0.071990	-0.034879	-0.255060	0.079033	0.142837	-0.710322	0.750640	0.309530	-0.369847	0.809550	0.208911	-0.378014	0.772766	0.205398	0.300139	0.075090	-0.114717
15215	126.791667	-0.834125	0.576122	-0.073823	-0.853247	0.585744	0.100893	-0.726412	0.711615	-0.253563	-0.840037	0.875210	-0.081156	-0.857115	0.891986	0.077173	-0.710959	1.228638	0.027859	-0.694074	1.229072	-0.075125	-0.700438	1.165968	0.034873				-0.279326	0.068393	0.184890	-0.264130	0.071980	-0.034897	-0.255069	0.079022	0.142845	-0.710006	0.750837	0.309665	-0.369364	0.809333	0.208951	-0.377623	0.772577	0.205426	0.300145	0.075077	-0.114733
15216	126.800000	-0.834121	0.576183	-0.073801	-0.853213	0.585791	0.100892	-0.726156	0.711512	-0.253549	-0.839544	0.875196	-0.081172	-0.856627	0.892038	0.077092	-0.710497	1.228652	0.027717	-0.693635	1.229000	-0.075294	-0.700001	1.166000	0.034790				-0.279321	0.068393	0.184910	-0.264130	0.071980	-0.034894	-0.255063	0.079024	0.142867	-0.709666	0.751023	0.309807	-0.368871	0.809091	0.209013	-0.377259	0.772349	0.205557	0.300137	0.075075	-0.114708
15217	126.808333	-0.834021	0.576239	-0.073788	-0.853184	0.585862	0.100888	-0.725913	0.711392	-0.253439	-0.839478	0.875377	-0.081221	-0.856298	0.892174	0.077107	-0.709981	1.228653	0.027531	-0.693165	1.228910	-0.075445	-0.699519	1.166028	0.034642				-0.279334	0.068415	0.184941	-0.264120	0.071996	-0.034860	-0.255062	0.079035	0.142892	-0.709375	0.751318	0.310084	-0.368377	0.808837	0.209093	-0.376863	0.772125	0.205649	0.300142	0.075117	-0.114686
15218	126.816667	-0.833987	0.576334	-0.073751	-0.853157	0.585952	0.100891	-0.725663	0.711333	-0.253398	-0.839181	0.875496	-0.081247	-0.856296	0.892545	0.077101	-0.709457	1.228679	0.027371	-0.692692	1.228869	-0.075607	-0.698995	1.166038	0.034484				-0.279344	0.068446	0.184970	-0.264111	0.072019	-0.034819	-0.255065	0.079066	0.142931	-0.708986	0.751506	0.310213	-0.367881	0.808599	0.209187	-0.376429	0.771937	0.205645	0.300145	0.075147	-0.114646
15219	126.825000	-0.833946	0.576411	-0.073732	-0.853134	0.586048	0.100899	-0.725433	0.711246	-0.253261	-0.838846	0.875628	-0.081293	-0.855932	0.892744	0.077026	-0.708896	1.228675	0.027178	-0.692155	1.228847	-0.075806	-0.698466	1.165963	0.034280				-0.279352	0.068469	0.184988	-0.264105	0.072049	-0.034781	-0.255064	0.079088	0.142967	-0.708691	0.751830	0.310549	-0.367377	0.808365	0.209284	-0.376017	0.771736	0.205758	0.300149	0.075164	-0.114632
15220	126.833333	-0.833899	0.576490	-0.073716	-0.853109	0.586147	0.100897	-0.725149	0.711143	-0.253132	-0.838532	0.875776	-0.081311	-0.855629	0.892904	0.077003	-0.708340	1.228684	0.027009	-0.691620	1.228774	-0.075972	-0.697956	1.166032	0.034144				-0.279361	0.068473	0.184989	-0.264103	0.072058	-0.034766	-0.255064	0.079097	0.142969	-0.708220	0.752009	0.310634	-0.366865	0.808128	0.209390	-0.375597	0.771530	0.205863	0.300148	0.075165	-0.114627
15221	126.841667	-0.833853	0.576589	-0.073699	-0.853075	0.586245	0.100888	-0.724841	0.711078	-0.253170	-0.838047	0.875857	-0.081339	-0.855297	0.893102	0.076974	-0.707742	1.228705	0.026804	-0.691014	1.228726	-0.076210	-0.697387	1.166027	0.033983				-0.279361	0.068470	0.184961	-0.264106	0.072048	-0.034779	-0.255069	0.079092	0.142956	-0.707865	0.752312	0.310930	-0.366348	0.807924	0.209512	-0.375204	0.771328	0.206093	0.300137	0.075150	-0.114647
15222	126.850000	-0.833779	0.576659	-0.073693	-0.853033	0.586338	0.100871	-0.724557	0.710978	-0.253034	-0.837786	0.876003	-0.081413	-0.854632	0.893150	0.076699	-0.707133	1.228662	0.026529	-0.690427	1.228605	-0.076389	-0.696792	1.166052	0.033839				-0.279356	0.068445	0.184947	-0.264115	0.072015	-0.034797	-0.255079	0.079078	0.142942	-0.707431	0.752574	0.311126	-0.365824	0.807726	0.209632	-0.374751	0.771164	0.206229	0.300142	0.075118	-0.114686
15223	126.858333	-0.833696	0.576717	-0.073689	-0.852974	0.586428	0.100846	-0.724209	0.710920	-0.253063	-0.837380	0.876133	-0.081536	-0.854341	0.893400	0.076795	-0.706507	1.228673	0.026328	-0.689761	1.228563	-0.076660	-0.696165	1.166041	0.033666				-0.279349	0.068420	0.184931	-0.264119	0.071987	-0.034832	-0.255078	0.079077	0.142931	-0.706998	0.752832	0.311361	-0.365301	0.807549	0.209772	-0.374269	0.771010	0.206331	0.300141	0.075106	-0.114721
15224	126.866667	-0.833612	0.576785	-0.073682	-0.852906	0.586515	0.100826	-0.723886	0.710822	-0.252988	-0.836944	0.876239	-0.081590	-0.854116	0.893692	0.076763	-0.705849	1.228666	0.026161	-0.689078	1.228456	-0.076861	-0.695359	1.165864	0.033430				-0.279348	0.068410	0.184930	-0.264120	0.071965	-0.034849	-0.255080	0.079071	0.142925	-0.706504	0.753080	0.311554	-0.364773	0.807368	0.209905	-0.373766	0.770860	0.206441	0.300140	0.075092	-0.114727
15225	126.875000	-0.833519	0.576895	-0.073656	-0.852837	0.586621	0.100805	-0.723521	0.710755	-0.252954	-0.836482	0.876406	-0.081655	-0.853607	0.893837	0.076671	-0.705153	1.228673	0.025944	-0.688400	1.228369	-0.077037	-0.694855	1.166066	0.033356				-0.279352	0.068405	0.184955	-0.264118	0.071962	-0.034859	-0.255087	0.079072	0.142939	-0.705962	0.753271	0.311675	-0.364199	0.807185	0.210082	-0.373300	0.770695	0.206677	0.300138	0.075113	-0.114719
15226	126.883333	-0.833424	0.576978	-0.073635	-0.852758	0.586742	0.100798	-0.723117	0.710722	-0.253009	-0.836034	0.876557	-0.081754	-0.853261	0.894127	0.076650	-0.704418	1.228661	0.025734	-0.687670	1.228289	-0.077227	-0.693997	1.165877	0.033161				-0.279357	0.068419	0.184982	-0.264114	0.071964	-0.034845	-0.255090	0.079086	0.142962	-0.705477	0.753519	0.311882	-0.363612	0.807015	0.210262	-0.372798	0.770541	0.206923	0.300144	0.075117	-0.114698
15227	126.891667	-0.833328	0.577069	-0.073616	-0.852691	0.586889	0.100793	-0.722763	0.710674	-0.252862	-0.835576	0.876767	-0.081778	-0.852763	0.894387	0.076592	-0.703683	1.228666	0.025558	-0.686903	1.228296	-0.077433	-0.693272	1.165943	0.033037				-0.279354	0.068442	0.185007	-0.264106	0.071982	-0.034815	-0.255079	0.079119	0.142980	-0.704979	0.753794	0.312093	-0.362997	0.806869	0.210453	-0.372238	0.770405	0.207131	0.300155	0.075147	-0.114676
15228	126.900000	-0.833208	0.577157	-0.073604	-0.852620	0.587050	0.100795	-0.722351	0.710654	-0.252817	-0.835077	0.876953	-0.081868	-0.852350	0.894635	0.076597	-0.702918	1.228716	0.025422	-0.686102	1.228261	-0.077597	-0.692511	1.165923	0.032859				-0.279356	0.068453	0.185026	-0.264095	0.072001	-0.034789	-0.255072	0.079135	0.143000	-0.704479	0.754077	0.312313	-0.362358	0.806715	0.210657	-0.371670	0.770272	0.207349	0.300149	0.075177	-0.114663
15229	126.908333	-0.833064	0.577263	-0.073580	-0.852546	0.587227	0.100795	-0.721918	0.710660	-0.252825	-0.834565	0.877190	-0.081912	-0.851554	0.894833	0.076403	-0.702080	1.228772	0.025224	-0.685279	1.228220	-0.077756	-0.691722	1.166005	0.032705				-0.279351	0.068468	0.185032	-0.264089	0.072022	-0.034776	-0.255067	0.079154	0.143007	-0.703918	0.754286	0.312418	-0.361694	0.806537	0.210870	-0.371054	0.770127	0.207515	0.300146	0.075167	-0.114661
15230	126.916667	-0.832987	0.577392	-0.073544	-0.852468	0.587412	0.100785	-0.721513	0.710637	-0.252728	-0.834078	0.877359	-0.081966	-0.851212	0.895231	0.076415	-0.701250	1.228781	0.025023	-0.684392	1.228216	-0.077940	-0.690919	1.165992	0.032556				-0.279344	0.068458	0.185024	-0.264083	0.072029	-0.034777	-0.255061	0.079165	0.143007	-0.703387	0.754554	0.312589	-0.360990	0.806360	0.211098	-0.370412	0.769965	0.207683	0.300151	0.075147	-0.114669
15231	126.925000	-0.832868	0.577525	-0.073525	-0.852380	0.587590	0.100778	-0.721033	0.710611	-0.252703	-0.833489	0.877647	-0.082068	-0.850761	0.895530	0.076377	-0.700356	1.228839	0.024862	-0.683481	1.228183	-0.078155	-0.690092	1.166054	0.032403				-0.279343	0.068452	0.185012	-0.264081	0.072016	-0.034779	-0.255056	0.079164	0.143004	-0.702769	0.754731	0.312621	-0.360279	0.806155	0.211325	-0.369773	0.769772	0.207909	0.300142	0.075134	-0.114689
15232	126.933333	-0.832769	0.577675	-0.073498	-0.852272	0.587764	0.100767	-0.720579	0.710596	-0.252682	-0.832939	0.877856	-0.082135	-0.849912	0.895754	0.076117	-0.699447	1.228879	0.024653	-0.682529	1.228135	-0.078330	-0.689200	1.166064	0.032236				-0.279337	0.068434	0.185002	-0.264078	0.072011	-0.034795	-0.255050	0.079148	0.143003	-0.702193	0.754980	0.312755	-0.359520	0.805921	0.211557	-0.369162	0.769547	0.208253	0.300135	0.075137	-0.114700
15233	126.941667	-0.832631	0.577883	-0.073537	-0.852170	0.587933	0.100745	-0.720079	0.710577	-0.252655	-0.832228	0.878053	-0.082173	-0.849219	0.895957	0.076125	-0.698480	1.228890	0.024464	-0.681564	1.228124	-0.078520	-0.688280	1.166051	0.032050				-0.279342	0.068435	0.185007	-0.264077	0.071996	-0.034792	-0.255060	0.079138	0.143017	-0.701669	0.755275	0.312971	-0.358725	0.805648	0.211777	-0.368466	0.769302	0.208463	0.300143	0.075116	-0.114693
15234	126.950000	-0.832452	0.577980	-0.073512	-0.852058	0.588104	0.100735	-0.719601	0.710559	-0.252622	-0.831539	0.878274	-0.082171	-0.848945	0.896451	0.076156	-0.697525	1.228872	0.024258	-0.680553	1.228104	-0.078695	-0.687373	1.166099	0.031907				-0.279344	0.068432	0.185011	-0.264080	0.071978	-0.034785	-0.255057	0.079143	0.143029	-0.701075	0.755540	0.313120	-0.357920	0.805373	0.211999	-0.367745	0.769043	0.208674	0.300150	0.075118	-0.114681
15235	126.958333	-0.832336	0.578094	-0.073478	-0.851952	0.588284	0.100712	-0.719075	0.710552	-0.252589	-0.831107	0.878588	-0.082333	-0.848155	0.896658	0.076117	-0.696498	1.228924	0.024103	-0.679516	1.228085	-0.078874	-0.686381	1.166117	0.031745				-0.279352	0.068440	0.185026	-0.264082	0.071975	-0.034767	-0.255070	0.079133	0.143032	-0.700313	0.755644	0.313024	-0.357066	0.805065	0.212210	-0.366983	0.768748	0.208836	0.300155	0.075146	-0.114660
15236	126.966667	-0.832211	0.578253	-0.073449	-0.851839	0.588475	0.100696	-0.718571	0.710550	-0.252547	-0.830499	0.878849	-0.082422	-0.847661	0.897116	0.076017	-0.695486	1.228956	0.023953	-0.678469	1.228036	-0.078986	-0.685395	1.166153	0.031570				-0.279360	0.068450	0.185033	-0.264081	0.071969	-0.034754	-0.255072	0.079143	0.143047	-0.699713	0.755948	0.313206	-0.356192	0.804690	0.212368	-0.366206	0.768424	0.208969	0.300148	0.075156	-0.114653
15237	126.975000	-0.832069	0.578386	-0.073421	-0.851725	0.588686	0.100671	-0.718014	0.710551	-0.252515	-0.829650	0.879048	-0.082403	-0.846719	0.897315	0.075939	-0.694376	1.228942	0.023739	-0.677354	1.228039	-0.079181	-0.684378	1.166162	0.031468				-0.279360	0.068451	0.185031	-0.264088	0.071967	-0.034754	-0.255074	0.079141	0.143037	-0.698973	0.756132	0.313217	-0.355265	0.804315	0.212453	-0.365410	0.768071	0.209069	0.300167	0.075153	-0.114662
15238	126.983333	-0.831963	0.578536	-0.073403	-0.851604	0.588898	0.100642	-0.717446	0.710552	-0.252481	-0.829140	0.879389	-0.082514	-0.846036	0.897640	0.075919	-0.693241	1.228945	0.023552	-0.676223	1.228003	-0.079358	-0.683331	1.166166	0.031291				-0.279364	0.068456	0.185021	-0.264098	0.071956	-0.034753	-0.255078	0.079143	0.143023	-0.698268	0.756354	0.313307	-0.354335	0.803919	0.212576	-0.364569	0.767715	0.209029	0.300161	0.075158	-0.114676
15239	126.991667	-0.831796	0.578668	-0.073414	-0.851479	0.589121	0.100593	-0.716877	0.710555	-0.252462	-0.828367	0.879656	-0.082547	-0.845622	0.898166	0.075942	-0.692156	1.229009	0.023449	-0.675035	1.227971	-0.079516	-0.682213	1.166136	0.031159				-0.279360	0.068442	0.185004	-0.264104	0.071941	-0.034766	-0.255083	0.079139	0.143002	-0.697549	0.756595	0.313434	-0.353467	0.803340	0.212603	-0.363781	0.767288	0.209174	0.300144	0.075115	-0.114701
15240	127.000000	-0.831637	0.578833	-0.073409	-0.851347	0.589356	0.100541	-0.716282	0.710550	-0.252433	-0.827767	0.879949	-0.082656	-0.844774	0.898444	0.075865	-0.690964	1.229023	0.023286	-0.673844	1.227944	-0.079671	-0.681131	1.166192	0.031043				-0.279358	0.068425	0.184981	-0.264112	0.071936	-0.034776	-0.255089	0.079123	0.142977	-0.696820	0.756842	0.313585	-0.352477	0.803000	0.212769	-0.362894	0.766869	0.209061	0.300133	0.075100	-0.114718
15241	127.008333	-0.831527	0.579094	-0.073388	-0.851194	0.589606	0.100462	-0.715680	0.710558	-0.252405	-0.827013	0.880273	-0.082727	-0.843793	0.898738	0.075798	-0.689735	1.229032	0.023133	-0.672578	1.227913	-0.079856	-0.679938	1.166180	0.030864				-0.279358	0.068418	0.184972	-0.264116	0.071942	-0.034779	-0.255098	0.079115	0.142957	-0.695982	0.756981	0.313592	-0.351492	0.802552	0.212825	-0.362089	0.766396	0.209165	0.300135	0.075088	-0.114731
15242	127.016667	-0.831417	0.579322	-0.073389	-0.851040	0.589873	0.100383	-0.715064	0.710579	-0.252380	-0.826244	0.880553	-0.082812	-0.843336	0.899238	0.075804	-0.688513	1.229031	0.022969	-0.671302	1.227839	-0.079969	-0.678735	1.166129	0.030718				-0.279361	0.068421	0.184969	-0.264121	0.071941	-0.034772	-0.255101	0.079113	0.142947	-0.695222	0.757251	0.313769	-0.350513	0.801881	0.212681	-0.361178	0.765941	0.209004	0.300126	0.075091	-0.114714
15243	127.025000	-0.831308	0.579566	-0.073388	-0.850886	0.590150	0.100310	-0.714414	0.710592	-0.252349	-0.825474	0.880864	-0.082886	-0.842318	0.899544	0.075719	-0.687210	1.229043	0.022822	-0.669990	1.227820	-0.080140	-0.677567	1.166165	0.030612				-0.279366	0.068441	0.184976	-0.264123	0.071968	-0.034753	-0.255102	0.079120	0.142948	-0.694384	0.757434	0.313861	-0.349502	0.801419	0.212706	-0.360335	0.765408	0.209031	0.300130	0.075123	-0.114687
15244	127.033333	-0.831217	0.579866	-0.073372	-0.850731	0.590448	0.100246	-0.713775	0.710610	-0.252305	-0.824689	0.881175	-0.082951	-0.841732	0.900018	0.075760	-0.685881	1.229020	0.022658	-0.668643	1.227773	-0.080315	-0.676268	1.166121	0.030420				-0.279379	0.068460	0.184989	-0.264120	0.071985	-0.034723	-0.255108	0.079124	0.142963	-0.693493	0.757570	0.313878	-0.348489	0.800919	0.212700	-0.359455	0.764883	0.208933	0.300130	0.075142	-0.114662
15245	127.041667	-0.831123	0.580126	-0.073353	-0.850577	0.590744	0.100171	-0.713105	0.710621	-0.252273	-0.823947	0.881484	-0.082993	-0.840900	0.900398	0.075772	-0.684510	1.228973	0.022465	-0.667254	1.227735	-0.080454	-0.674996	1.166040	0.030260				-0.279383	0.068476	0.184993	-0.264115	0.072006	-0.034698	-0.255105	0.079132	0.142963	-0.692653	0.757754	0.313987	-0.347504	0.800265	0.212539	-0.358535	0.764336	0.208747	0.300144	0.075164	-0.114636
15246	127.050000	-0.830947	0.580317	-0.073375	-0.850425	0.591033	0.100116	-0.712417	0.710612	-0.252247	-0.823123	0.881807	-0.083059	-0.839790	0.900662	0.075708	-0.683133	1.228976	0.022354	-0.665844	1.227666	-0.080586	-0.673713	1.166096	0.030211				-0.279390	0.068485	0.184991	-0.264110	0.072003	-0.034685	-0.255104	0.079140	0.142962	-0.691753	0.757873	0.314010	-0.346496	0.799728	0.212488	-0.357631	0.763763	0.208551	0.300147	0.075156	-0.114636
15247	127.058333	-0.830798	0.580539	-0.073368	-0.850270	0.591335	0.100071	-0.711733	0.710593	-0.252231	-0.822289	0.882123	-0.083088	-0.838864	0.901032	0.075667	-0.681709	1.228940	0.022209	-0.664394	1.227569	-0.080740	-0.672350	1.166009	0.030006				-0.279392	0.068483	0.184972	-0.264113	0.071998	-0.034697	-0.255108	0.079130	0.142947	-0.690885	0.758007	0.314078	-0.345513	0.799085	0.212362	-0.356768	0.763152	0.208442	0.300154	0.075153	-0.114652
15248	127.066667	-0.830659	0.580792	-0.073336	-0.850101	0.591606	0.100017	-0.711043	0.710548	-0.252219	-0.821460	0.882436	-0.083139	-0.838255	0.901502	0.075654	-0.680256	1.228859	0.022031	-0.662915	1.227489	-0.080917	-0.670990	1.165927	0.029884				-0.279390	0.068462	0.184943	-0.264118	0.071976	-0.034715	-0.255114	0.079105	0.142925	-0.689980	0.758089	0.314060	-0.344561	0.798289	0.212102	-0.355864	0.762528	0.208217	0.300160	0.075117	-0.114681
15249	127.075000	-0.830545	0.580969	-0.073362	-0.849921	0.591863	0.099981	-0.710337	0.710496	-0.252215	-0.820609	0.882725	-0.083230	-0.837330	0.901916	0.075714	-0.678768	1.228791	0.021890	-0.661393	1.227368	-0.081071	-0.669560	1.165854	0.029739				-0.279384	0.068422	0.184921	-0.264122	0.071953	-0.034736	-0.255118	0.079077	0.142895	-0.689110	0.758183	0.314071	-0.343573	0.797764	0.212128	-0.355029	0.761856	0.208087	0.300169	0.075108	-0.114719
15250	127.083333	-0.830408	0.581193	-0.073335	-0.849732	0.592129	0.099946	-0.709637	0.710448	-0.252206	-0.819699	0.883046	-0.083278	-0.836403	0.902279	0.075680	-0.677209	1.228692	0.021700	-0.659840	1.227232	-0.081225	-0.668143	1.165759	0.029560				-0.279381	0.068413	0.184901	-0.264132	0.071940	-0.034757	-0.255130	0.079063	0.142876	-0.688180	0.758204	0.313967	-0.342615	0.797007	0.211952	-0.354191	0.761149	0.207945	0.300166	0.075115	-0.114727
15251	127.091667	-0.830236	0.581385	-0.073320	-0.849658	0.592455	0.099979	-0.708947	0.710387	-0.252176	-0.818830	0.883329	-0.083331	-0.835199	0.902568	0.075575	-0.675671	1.228625	0.021532	-0.658260	1.227136	-0.081387	-0.666651	1.165679	0.029410				-0.279393	0.068408	0.184899	-0.264137	0.071933	-0.034764	-0.255138	0.079049	0.142863	-0.687299	0.758250	0.313907	-0.341654	0.796263	0.211804	-0.353334	0.760425	0.207726	0.300164	0.075098	-0.114726
15252	127.100000	-0.830087	0.581626	-0.073296	-0.849325	0.592655	0.099889	-0.708274	0.710349	-0.252140	-0.817930	0.883627	-0.083347	-0.834392	0.903019	0.075694	-0.674061	1.228508	0.021324	-0.656646	1.227023	-0.081568	-0.665158	1.165584	0.029240				-0.279401	0.068418	0.184897	-0.264144	0.071941	-0.034752	-0.255146	0.079048	0.142866	-0.686392	0.758289	0.313804	-0.340692	0.795457	0.211597	-0.352421	0.759686	0.207384	0.300163	0.075121	-0.114705
15253	127.108333	-0.829829	0.581793	-0.073285	-0.849115	0.592948	0.099869	-0.707585	0.710319	-0.252082	-0.816947	0.883971	-0.083391	-0.833575	0.903572	0.075738	-0.672451	1.228444	0.021153	-0.655008	1.226918	-0.081736	-0.663642	1.165504	0.029055				-0.279410	0.068434	0.184901	-0.264161	0.071954	-0.034732	-0.255155	0.079061	0.142866	-0.685507	0.758277	0.313671	-0.339702	0.794625	0.211359	-0.351595	0.758882	0.207284	0.300157	0.075142	-0.114691
15254	127.116667	-0.829718	0.582052	-0.073239	-0.848919	0.593254	0.099863	-0.706907	0.710296	-0.252010	-0.816088	0.884333	-0.083423	-0.832350	0.903904	0.075698	-0.670818	1.228384	0.020964	-0.653333	1.226825	-0.081878	-0.662085	1.165437	0.028887				-0.279418	0.068460	0.184911	-0.264165	0.071971	-0.034711	-0.255162	0.079073	0.142865	-0.684604	0.758255	0.313511	-0.338697	0.793783	0.211122	-0.350704	0.758075	0.207045	0.300158	0.075163	-0.114684
15255	127.125000	-0.829488	0.582286	-0.073191	-0.848831	0.593636	0.099924	-0.706249	0.710285	-0.251982	-0.815161	0.884705	-0.083434	-0.831378	0.904411	0.075707	-0.669162	1.228359	0.020804	-0.651598	1.226726	-0.082081	-0.660526	1.165343	0.028670				-0.279431	0.068476	0.184899	-0.264175	0.071983	-0.034699	-0.255174	0.079074	0.142857	-0.683759	0.758316	0.313416	-0.337664	0.792898	0.210839	-0.349755	0.757218	0.206719	0.300148	0.075156	-0.114680
15256	127.133333	-0.829304	0.582562	-0.073142	-0.848476	0.593908	0.099850	-0.705610	0.710248	-0.251852	-0.814190	0.885053	-0.083436	-0.830503	0.904910	0.075816	-0.667469	1.228334	0.020621	-0.649829	1.226644	-0.082303	-0.658898	1.165202	0.028440				-0.279439	0.068471	0.184883	-0.264183	0.071989	-0.034688	-0.255182	0.079072	0.142835	-0.682848	0.758287	0.313213	-0.336604	0.791977	0.210529	-0.348854	0.756336	0.206509	0.300148	0.075137	-0.114712
15257	127.141667	-0.829116	0.582822	-0.073098	-0.848222	0.594230	0.099826	-0.704947	0.710216	-0.251764	-0.813240	0.885424	-0.083431	-0.829379	0.905375	0.075822	-0.665725	1.228263	0.020352	-0.648057	1.226563	-0.082511	-0.657321	1.165217	0.028235				-0.279437	0.068446	0.184879	-0.264191	0.071978	-0.034685	-0.255194	0.079051	0.142812	-0.681868	0.758199	0.312896	-0.335525	0.791015	0.210156	-0.347898	0.755409	0.206209	0.300136	0.075109	-0.114725
15258	127.150000	-0.828876	0.583105	-0.073050	-0.847964	0.594587	0.099805	-0.704298	0.710196	-0.251680	-0.812224	0.885792	-0.083441	-0.827975	0.905731	0.075754	-0.663970	1.228263	0.020112	-0.646244	1.226493	-0.082776	-0.655703	1.165231	0.028067				-0.279444	0.068419	0.184864	-0.264203	0.071973	-0.034692	-0.255203	0.079044	0.142797	-0.680958	0.758166	0.312675	-0.334417	0.790047	0.209754	-0.346889	0.754496	0.205765	0.300137	0.075109	-0.114742
15259	127.158333	-0.828636	0.583434	-0.073017	-0.847810	0.595012	0.099843	-0.703678	0.710167	-0.251584	-0.811234	0.886135	-0.083448	-0.827106	0.906276	0.075839	-0.662205	1.228207	0.019839	-0.644407	1.226408	-0.083027	-0.654057	1.165166	0.027765				-0.279450	0.068422	0.184847	-0.264211	0.071969	-0.034683	-0.255213	0.079036	0.142788	-0.680118	0.758251	0.312586	-0.333300	0.789085	0.209352	-0.345947	0.753539	0.205523	0.300144	0.075101	-0.114753
15260	127.166667	-0.828385	0.583712	-0.073010	-0.847382	0.595292	0.099732	-0.703084	0.710150	-0.251489	-0.810179	0.886522	-0.083477	-0.825985	0.906771	0.075876	-0.660443	1.228153	0.019525	-0.642567	1.226351	-0.083319	-0.652554	1.165220	0.027539				-0.279455	0.068419	0.184847	-0.264214	0.071963	-0.034674	-0.255220	0.079032	0.142779	-0.679168	0.758220	0.312316	-0.332170	0.788149	0.208947	-0.344955	0.752577	0.205146	0.300146	0.075118	-0.114740
15261	127.175000	-0.828168	0.584069	-0.072978	-0.847077	0.595720	0.099696	-0.702429	0.710157	-0.251436	-0.809187	0.886890	-0.083491	-0.824828	0.907221	0.075917	-0.658674	1.228134	0.019210	-0.640699	1.226267	-0.083667	-0.650813	1.165091	0.027191				-0.279466	0.068422	0.184846	-0.264225	0.071966	-0.034670	-0.255234	0.079032	0.142780	-0.678157	0.758185	0.312001	-0.331015	0.787068	0.208437	-0.343920	0.751589	0.204643	0.300160	0.075138	-0.114722
15262	127.183333	-0.827892	0.584435	-0.072955	-0.847382	0.596535	0.099877	-0.701844	0.710123	-0.251284	-0.808124	0.887315	-0.083447	-0.823555	0.907754	0.075838	-0.656921	1.228137	0.018892	-0.638854	1.226207	-0.083920	-0.649180	1.165155	0.026861				-0.279481	0.068435	0.184839	-0.264235	0.071970	-0.034655	-0.255242	0.079040	0.142784	-0.677312	0.758319	0.311975	-0.329859	0.785965	0.207911	-0.342936	0.750569	0.204240	0.300164	0.075132	-0.114706
15263	127.191667	-0.827606	0.584852	-0.072921	-0.847157	0.597024	0.099885	-0.701293	0.710145	-0.251186	-0.807074	0.887751	-0.083442	-0.822445	0.908311	0.075989	-0.655164	1.228066	0.018466	-0.636996	1.226173	-0.084345	-0.647578	1.165122	0.026520				-0.279496	0.068462	0.184821	-0.264256	0.071955	-0.034634	-0.255260	0.079050	0.142771	-0.676204	0.758357	0.311675	-0.328686	0.784845	0.207424	-0.341901	0.749521	0.203678	0.300171	0.075135	-0.114707
15264	127.200000	-0.827372	0.585274	-0.072890	-0.846712	0.597486	0.099802	-0.700721	0.710182	-0.251100	-0.805977	0.888177	-0.083415	-0.821413	0.908959	0.076135	-0.653459	1.228052	0.018060	-0.635145	1.226124	-0.084686	-0.645927	1.165089	0.026135				-0.279509	0.068459	0.184818	-0.264268	0.071947	-0.034622	-0.255274	0.079062	0.142760	-0.675192	0.758510	0.311581	-0.327496	0.783718	0.206943	-0.340933	0.748310	0.202985	0.300167	0.075126	-0.114712
15265	127.208333	-0.827050	0.585713	-0.072852	-0.846428	0.597971	0.099785	-0.700159	0.710233	-0.251050	-0.804927	0.888628	-0.083332	-0.820033	0.909541	0.076135	-0.651760	1.228074	0.017636	-0.633274	1.226110	-0.085135	-0.644298	1.165044	0.025668				-0.279524	0.068458	0.184792	-0.264286	0.071942	-0.034609	-0.255292	0.079057	0.142733	-0.674121	0.758716	0.311520	-0.326273	0.782608	0.206515	-0.339874	0.747229	0.202475	0.300158	0.075106	-0.114719
15266	127.216667	-0.826686	0.586144	-0.072820	-0.846149	0.598493	0.099800	-0.699615	0.710294	-0.250923	-0.803815	0.889112	-0.083260	-0.818610	0.910015	0.076209	-0.650103	1.228073	0.017175	-0.631474	1.226094	-0.085639	-0.642651	1.165037	0.025171				-0.279538	0.068446	0.184766	-0.264307	0.071943	-0.034599	-0.255313	0.079060	0.142708	-0.673005	0.758914	0.311454	-0.325011	0.781537	0.206130	-0.338773	0.746171	0.202023	0.300154	0.075075	-0.114736
15267	127.225000	-0.826403	0.586648	-0.072731	-0.845592	0.599042	0.099719	-0.699117	0.710375	-0.250861	-0.802678	0.889621	-0.083120	-0.817458	0.910753	0.076399	-0.648502	1.228058	0.016638	-0.629663	1.226103	-0.086119	-0.640978	1.164929	0.024666				-0.279549	0.068431	0.184756	-0.264328	0.071962	-0.034565	-0.255333	0.079046	0.142682	-0.671768	0.759154	0.311353	-0.323683	0.780493	0.205807	-0.337596	0.745157	0.201566	0.300152	0.075081	-0.114748
15268	127.233333	-0.826044	0.587109	-0.072707	-0.845314	0.599523	0.099718	-0.698597	0.710481	-0.250893	-0.801603	0.890087	-0.082978	-0.815749	0.911284	0.076411	-0.646972	1.228098	0.016106	-0.627910	1.226140	-0.086605	-0.639434	1.164953	0.024129				-0.279566	0.068431	0.184759	-0.264353	0.071965	-0.034537	-0.255359	0.079055	0.142673	-0.670545	0.759459	0.311354	-0.322283	0.779601	0.205645	-0.336413	0.744172	0.201342	0.300143	0.075088	-0.114732
15269	127.241667	-0.825657	0.587581	-0.072658	-0.844757	0.600113	0.099678	-0.698151	0.710561	-0.250735	-0.800439	0.890626	-0.082881	-0.814320	0.911853	0.076427	-0.645480	1.228075	0.015469	-0.626117	1.226197	-0.087181	-0.637957	1.164989	0.023541				-0.279588	0.068435	0.184772	-0.264370	0.071970	-0.034506	-0.255378	0.079072	0.142681	-0.669149	0.759738	0.311199	-0.320886	0.778579	0.205395	-0.335153	0.743258	0.201213	0.300139	0.075125	-0.114710
15270	127.250000	-0.825232	0.588059	-0.072579	-0.844231	0.600739	0.099638	-0.697697	0.710648	-0.250648	-0.799287	0.891129	-0.082741	-0.813119	0.912559	0.076609	-0.644078	1.228109	0.014846	-0.624381	1.226261	-0.087640	-0.636499	1.165011	0.022937				-0.279610	0.068458	0.184781	-0.264392	0.071972	-0.034456	-0.255399	0.079086	0.142696	-0.667862	0.760163	0.311252	-0.319414	0.777720	0.205358	-0.333831	0.742411	0.201199	0.300131	0.075159	-0.114675
15271	127.258333	-0.824849	0.588603	-0.072508	-0.843724	0.601360	0.099629	-0.697281	0.710715	-0.250546	-0.798203	0.891633	-0.082577	-0.811387	0.913126	0.076619	-0.642759	1.228108	0.014131	-0.622671	1.226360	-0.088331	-0.635118	1.164951	0.022205				-0.279622	0.068468	0.184785	-0.264416	0.071963	-0.034416	-0.255415	0.079102	0.142702	-0.666367	0.760525	0.311075	-0.317845	0.776967	0.205453	-0.332367	0.741685	0.201227	0.300131	0.075177	-0.114661
15272	127.266667	-0.824464	0.589169	-0.072409	-0.843354	0.601983	0.099673	-0.696883	0.710767	-0.250417	-0.797022	0.892144	-0.082409	-0.810235	0.913997	0.076903	-0.641540	1.228134	0.013402	-0.620954	1.226483	-0.088987	-0.633838	1.165007	0.021495				-0.279637	0.068466	0.184790	-0.264443	0.071934	-0.034379	-0.255429	0.079100	0.142704	-0.664889	0.760958	0.310958	-0.316206	0.776286	0.205671	-0.330880	0.740987	0.201631	0.300138	0.075176	-0.114657
15273	127.275000	-0.824060	0.589752	-0.072282	-0.842731	0.602646	0.099662	-0.696529	0.710805	-0.250239	-0.795874	0.892685	-0.082245	-0.808699	0.914611	0.077062	-0.640347	1.228129	0.012596	-0.619241	1.226615	-0.089702	-0.632562	1.165038	0.020700				-0.279646	0.068468	0.184780	-0.264454	0.071924	-0.034346	-0.255444	0.079104	0.142699	-0.663422	0.761518	0.310950	-0.314442	0.775820	0.206214	-0.329256	0.740415	0.202111	0.300143	0.075157	-0.114664
15274	127.283333	-0.823669	0.590345	-0.072188	-0.842155	0.603280	0.099674	-0.696205	0.710825	-0.250054	-0.794757	0.893175	-0.082063	-0.807192	0.915297	0.077213	-0.639223	1.228072	0.011721	-0.617581	1.226734	-0.090380	-0.631371	1.165065	0.019878				-0.279654	0.068450	0.184769	-0.264471	0.071894	-0.034329	-0.255461	0.079096	0.142684	-0.661854	0.762037	0.310844	-0.312629	0.775305	0.206752	-0.327540	0.739911	0.202722	0.300152	0.075149	-0.114679
15275	127.291667	-0.823198	0.590981	-0.072039	-0.841634	0.604040	0.099772	-0.695910	0.710862	-0.249885	-0.793599	0.893675	-0.081894	-0.805469	0.915896	0.077328	-0.638196	1.228068	0.010859	-0.615886	1.226866	-0.091168	-0.630230	1.165107	0.018961				-0.279652	0.068433	0.184751	-0.264489	0.071873	-0.034313	-0.255477	0.079096	0.142669	-0.660285	0.762706	0.310886	-0.310706	0.774910	0.207483	-0.325718	0.739498	0.203465	0.300161	0.075129	-0.114697
15276	127.300000	-0.822793	0.591586	-0.071912	-0.840975	0.604744	0.099812	-0.695698	0.710841	-0.249588	-0.792499	0.894199	-0.081730	-0.803951	0.916550	0.077512	-0.637195	1.227973	0.009884	-0.614230	1.226966	-0.091969	-0.629188	1.165128	0.018018				-0.279661	0.068424	0.184733	-0.264504	0.071863	-0.034284	-0.255486	0.079084	0.142656	-0.658663	0.763384	0.310928	-0.308711	0.774530	0.208261	-0.323825	0.739161	0.204293	0.300169	0.075111	-0.114690
15277	127.308333	-0.822291	0.592186	-0.071736	-0.840271	0.605479	0.099882	-0.695480	0.710852	-0.249315	-0.791367	0.894645	-0.081544	-0.802352	0.917161	0.077665	-0.636264	1.227925	0.008953	-0.612632	1.227025	-0.092726	-0.627979	1.165003	0.017035				-0.279664	0.068417	0.184729	-0.264513	0.071871	-0.034253	-0.255497	0.079096	0.142653	-0.656941	0.764070	0.310987	-0.306659	0.774217	0.209137	-0.321846	0.738921	0.205217	0.300180	0.075136	-0.114681
15278	127.316667	-0.821847	0.592802	-0.071593	-0.839983	0.606386	0.100114	-0.695391	0.710870	-0.249064	-0.790224	0.895122	-0.081355	-0.800753	0.917854	0.077798	-0.635451	1.227889	0.008212	-0.611011	1.227045	-0.093564	-0.626984	1.165008	0.016054				-0.279681	0.068426	0.184741	-0.264527	0.071878	-0.034212	-0.255506	0.079118	0.142659	-0.655115	0.764731	0.311028	-0.304513	0.774066	0.210242	-0.319823	0.738756	0.206253	0.300179	0.075160	-0.114642
15279	127.325000	-0.821426	0.593394	-0.071413	-0.839200	0.607051	0.100177	-0.695199	0.710946	-0.248830	-0.789126	0.895584	-0.081138	-0.798890	0.918285	0.077920	-0.634568	1.227740	0.007132	-0.609392	1.227025	-0.094471	-0.625955	1.164936	0.015094				-0.279689	0.068445	0.184755	-0.264534	0.071879	-0.034181	-0.255511	0.079136	0.142672	-0.653246	0.765480	0.311239	-0.302348	0.773931	0.211415	-0.317694	0.738713	0.207372	0.300181	0.075179	-0.114607
15280	127.333333	-0.820968	0.593990	-0.071235	-0.837829	0.607381	0.100084	-0.695069	0.710996	-0.248508	-0.788047	0.896044	-0.080957	-0.797419	0.918863	0.078189	-0.633691	1.227558	0.005964	-0.607793	1.226950	-0.095407	-0.624897	1.164832	0.014100				-0.279698	0.068469	0.184764	-0.264548	0.071874	-0.034144	-0.255513	0.079150	0.142686	-0.651327	0.766268	0.311554	-0.300142	0.773903	0.212683	-0.315531	0.738768	0.208727	0.300179	0.075193	-0.114599
15281	127.341667	-0.820410	0.594503	-0.071083	-0.837140	0.608043	0.100157	-0.695084	0.711046	-0.248318	-0.786950	0.896476	-0.080728	-0.795827	0.919420	0.078427	-0.632851	1.227418	0.004800	-0.606184	1.226827	-0.096385	-0.623755	1.164704	0.012954				-0.279704	0.068467	0.184768	-0.264552	0.071855	-0.034108	-0.255514	0.079156	0.142692	-0.649313	0.767081	0.311973	-0.297835	0.774122	0.214174	-0.313257	0.738984	0.210192	0.300168	0.075200	-0.114601
15282	127.350000	-0.819984	0.595062	-0.070899	-0.836454	0.608695	0.100313	-0.694989	0.711173	-0.248131	-0.785857	0.896925	-0.080498	-0.794147	0.919953	0.078667	-0.631961	1.227237	0.003540	-0.604534	1.226654	-0.097488	-0.622461	1.164391	0.011822				-0.279705	0.068465	0.184774	-0.264558	0.071847	-0.034086	-0.255522	0.079150	0.142690	-0.647245	0.767933	0.312527	-0.295471	0.774465	0.215763	-0.310900	0.739334	0.211811	0.300163	0.075194	-0.114607
15283	127.358333	-0.819398	0.595527	-0.070758	-0.835985	0.609493	0.100496	-0.694993	0.711253	-0.247866	-0.784783	0.897298	-0.080267	-0.792657	0.920521	0.078891	-0.631107	1.227081	0.002258	-0.602931	1.226436	-0.098530	-0.621287	1.164255	0.010700				-0.279706	0.068450	0.184774	-0.264559	0.071826	-0.034072	-0.255516	0.079155	0.142700	-0.645181	0.768839	0.313301	-0.293022	0.774973	0.217507	-0.308412	0.739857	0.213568	0.300150	0.075168	-0.114620
15284	127.366667	-0.818950	0.596040	-0.070585	-0.835395	0.610109	0.100660	-0.695018	0.711343	-0.247609	-0.783756	0.897677	-0.080024	-0.791013	0.920905	0.079181	-0.630167	1.226850	0.000681	-0.601333	1.226154	-0.099600	-0.620268	1.164183	0.009585				-0.279694	0.068424	0.184771	-0.264557	0.071804	-0.034060	-0.255510	0.079141	0.142695	-0.642858	0.769575	0.313851	-0.290492	0.775638	0.219373	-0.305832	0.740650	0.215867	0.300149	0.075154	-0.114635
15285	127.375000	-0.818349	0.596497	-0.070439	-0.834481	0.610553	0.100659	-0.695033	0.711504	-0.247473	-0.782693	0.898047	-0.079768	-0.789237	0.921254	0.079370	-0.629352	1.226813	-0.000447	-0.599671	1.225886	-0.100803	-0.619306	1.164178	0.008546				-0.279689	0.068397	0.184765	-0.264553	0.071788	-0.034051	-0.255505	0.079130	0.142698	-0.640619	0.770430	0.314716	-0.287885	0.776434	0.221364	-0.303105	0.741442	0.217951	0.300147	0.075140	-0.114651
15286	127.383333	-0.817862	0.596952	-0.070315	-0.833936	0.611253	0.100811	-0.695051	0.711708	-0.247352	-0.781647	0.898468	-0.079522	-0.787821	0.921784	0.079614	-0.628363	1.226576	-0.002108	-0.597990	1.225600	-0.102038	-0.618365	1.164140	0.007466				-0.279676	0.068389	0.184766	-0.264550	0.071778	-0.034030	-0.255499	0.079123	0.142710	-0.638236	0.771201	0.315501	-0.285223	0.777375	0.223525	-0.300371	0.742333	0.220343	0.300148	0.075146	-0.114641
15287	127.391667	-0.817281	0.597413	-0.070182	-0.833246	0.611785	0.100893	-0.695160	0.711885	-0.247184	-0.780631	0.898772	-0.079269	-0.786340	0.922206	0.079950	-0.627511	1.226452	-0.003428	-0.596368	1.225257	-0.103221	-0.617209	1.163987	0.006129				-0.279673	0.068392	0.184775	-0.264554	0.071763	-0.034010	-0.255483	0.079127	0.142728	-0.635933	0.772125	0.316584	-0.282499	0.778420	0.225832	-0.297531	0.743281	0.222737	0.300150	0.075139	-0.114625
15288	127.400000	-0.816770	0.597857	-0.070077	-0.832393	0.612227	0.100888	-0.695251	0.712150	-0.247200	-0.779598	0.899122	-0.078996	-0.784723	0.922531	0.080311	-0.626610	1.226298	-0.004801	-0.594719	1.224948	-0.104461	-0.616139	1.163845	0.004856				-0.279674	0.068395	0.184799	-0.264552	0.071757	-0.033980	-0.255475	0.079123	0.142751	-0.633398	0.772868	0.317410	-0.279695	0.779486	0.228252	-0.294532	0.744395	0.225355	0.300145	0.075143	-0.114604
15289	127.408333	-0.816209	0.598330	-0.069939	-0.831918	0.612799	0.101048	-0.695336	0.712425	-0.247201	-0.778564	0.899482	-0.078733	-0.783163	0.922898	0.080564	-0.625701	1.226149	-0.006231	-0.593099	1.224617	-0.105652	-0.615110	1.163784	0.003681				-0.279669	0.068404	0.184813	-0.264559	0.071727	-0.033952	-0.255464	0.079131	0.142775	-0.630895	0.773680	0.318371	-0.276866	0.780747	0.230915	-0.291565	0.745556	0.228264	0.300147	0.075161	-0.114595
[truncated: 6,319 more rows]
[truncated: 72 more columns]
