# Supplementary material for: Musical improvisation enhances interpersonal coordination in subsequent conversation: Motor and speech evidence
Source: PLoS One. 2021 Apr 15;16(4):e0250166. doi: 10.1371/journal.pone.0250166 (PMC8049323; doi:10.1371/journal.pone.0250166)
Supplement: S2 File — (ZIP) [file pone.0250166.s005.zip › MI condition/EDITED_PC 217 T2.csv]

Format Version	1.21	Take Name	PC 217 T2	Capture Frame Rate	180.000000	Export Frame Rate	120.000000	Capture Start Time	2018-06-22 03.33.28 PM	Total Frames in Take	50035	Total Exported Frames	33357	Rotation Type	Quaternion	Length Units	Meters	Coordinate Space	Global
		Marker	Marker	Marker	Marker	Marker	Marker	Marker	Marker	Marker	Marker	Marker	Marker	Marker	Marker	Marker	Marker	Marker	Marker	Marker	Marker	Marker	Marker	Marker	Marker	Marker	Marker	Marker	Marker	Marker	Marker	Marker	Marker	Marker	Marker	Marker	Marker	Marker	Marker	Marker	Marker	Marker	Marker	Marker	Marker	Marker	Marker	Marker	Marker
		Unlabeled:5000	Unlabeled:5000	Unlabeled:5000	Unlabeled:5001	Unlabeled:5001	Unlabeled:5001	Unlabeled:5002	Unlabeled:5002	Unlabeled:5002	Unlabeled:5003	Unlabeled:5003	Unlabeled:5003	Unlabeled:5004	Unlabeled:5004	Unlabeled:5004	Unlabeled:5005	Unlabeled:5005	Unlabeled:5005	Unlabeled:5006	Unlabeled:5006	Unlabeled:5006	Unlabeled:5007	Unlabeled:5007	Unlabeled:5007	Unlabeled:5008	Unlabeled:5008	Unlabeled:5008	Unlabeled:5009	Unlabeled:5009	Unlabeled:5009	Unlabeled:5010	Unlabeled:5010	Unlabeled:5010	Unlabeled:5011	Unlabeled:5011	Unlabeled:5011	Unlabeled:5012	Unlabeled:5012	Unlabeled:5012	Unlabeled:5013	Unlabeled:5013	Unlabeled:5013	Unlabeled:5014	Unlabeled:5014	Unlabeled:5014	Unlabeled:5015	Unlabeled:5015	Unlabeled:5015
		8392B20CF49E35701388	8392B20CF49E35701388	8392B20CF49E35701388	8392B20CF49E35701389	8392B20CF49E35701389	8392B20CF49E35701389	8392B20CF49E3570138A	8392B20CF49E3570138A	8392B20CF49E3570138A	8392B20CF49E3570138B	8392B20CF49E3570138B	8392B20CF49E3570138B	8392B20CF49E3570138C	8392B20CF49E3570138C	8392B20CF49E3570138C	8392B20CF49E3570138D	8392B20CF49E3570138D	8392B20CF49E3570138D	8392B20CF49E3570138E	8392B20CF49E3570138E	8392B20CF49E3570138E	8392B20CF49E3570138F	8392B20CF49E3570138F	8392B20CF49E3570138F	8392B20CF49E35701390	8392B20CF49E35701390	8392B20CF49E35701390	8392B20CF49E35701391	8392B20CF49E35701391	8392B20CF49E35701391	8392B20CF49E35701392	8392B20CF49E35701392	8392B20CF49E35701392	8392B20CF49E35701393	8392B20CF49E35701393	8392B20CF49E35701393	8392B20CF49E35701394	8392B20CF49E35701394	8392B20CF49E35701394	8392B20CF49E35701395	8392B20CF49E35701395	8392B20CF49E35701395	8392B20CF49E35701396	8392B20CF49E35701396	8392B20CF49E35701396	8392B20CF49E35701397	8392B20CF49E35701397	8392B20CF49E35701397
		Position	Position	Position	Position	Position	Position	Position	Position	Position	Position	Position	Position	Position	Position	Position	Position	Position	Position	Position	Position	Position	Position	Position	Position	Position	Position	Position	Position	Position	Position	Position	Position	Position	Position	Position	Position	Position	Position	Position	Position	Position	Position	Position	Position	Position	Position	Position	Position
Frame	Time	X	Y	Z	X	Y	Z	X	Y	Z	X	Y	Z	X	Y	Z	X	Y	Z	X	Y	Z	X	Y	Z	X	Y	Z	X	Y	Z	X	Y	Z	X	Y	Z	X	Y	Z	X	Y	Z	X	Y	Z	X	Y	Z
14408	120.066667	-0.660372	0.672919	0.189354	-0.653017	0.663870	-0.049835	-0.642124	0.873890	-0.051080	-0.640188	0.892067	0.188952	-0.556478	1.236603	0.062476	-0.517060	1.223840	0.158754	-0.496716	1.163754	0.148371	-0.427437	0.722698	-0.127163	-0.428910	0.749302	0.267870	-0.214864	0.065922	0.208106				-0.139141	0.063500	-0.089876	-0.114315	0.685870	0.014260	-0.086792	0.692617	0.126414				0.348578	0.064923	0.002791
14409	120.075000	-0.660679	0.673005	0.188901	-0.652655	0.663974	-0.050275	-0.641326	0.874028	-0.051714	-0.640141	0.892180	0.188292	-0.556182	1.236285	0.061731	-0.517118	1.223706	0.158429	-0.496655	1.163640	0.148038	-0.427509	0.722482	-0.126802	-0.428951	0.749299	0.267787	-0.214809	0.065910	0.208089				-0.139135	0.063496	-0.089860	-0.114202	0.685809	0.014052	-0.086939	0.692485	0.126022				0.348584	0.064914	0.002789
14410	120.083333	-0.660783	0.673280	0.188442	-0.652298	0.664061	-0.050719	-0.640423	0.874235	-0.052470	-0.639988	0.892335	0.187544	-0.555985	1.236085	0.061318	-0.517170	1.223559	0.157967	-0.496442	1.163560	0.147643	-0.427547	0.722256	-0.126435	-0.429010	0.749282	0.267700	-0.214755	0.065894	0.208075				-0.139126	0.063498	-0.089853	-0.114072	0.685732	0.013846	-0.086998	0.692507	0.125773				0.348584	0.064897	0.002796
14411	120.091667	-0.661011	0.673445	0.187993	-0.651942	0.664138	-0.051172	-0.639641	0.874357	-0.053050	-0.639995	0.892397	0.186957	-0.555764	1.235810	0.060761	-0.517199	1.223415	0.157450	-0.496411	1.163426	0.147312	-0.427649	0.721959	-0.126187	-0.429081	0.749240	0.267598	-0.214710	0.065884	0.208052				-0.139107	0.063488	-0.089849	-0.113901	0.685640	0.013646	-0.087098	0.692478	0.125306				0.348596	0.064890	0.002794
14412	120.100000	-0.661282	0.673635	0.187471	-0.651392	0.664230	-0.051635	-0.638886	0.874453	-0.053609	-0.639901	0.892516	0.186302	-0.555549	1.235432	0.060051	-0.517314	1.223203	0.157094	-0.496396	1.163263	0.146984	-0.427694	0.721683	-0.125968	-0.429159	0.749182	0.267493	-0.214675	0.065870	0.208033				-0.139092	0.063482	-0.089850	-0.113702	0.685529	0.013471	-0.087205	0.692462	0.124978				0.348601	0.064879	0.002785
14413	120.108333	-0.661503	0.673766	0.187062	-0.651121	0.664293	-0.052041	-0.638083	0.874576	-0.054255	-0.639797	0.892648	0.185681	-0.555184	1.235179	0.059409	-0.517437	1.223035	0.156658	-0.496302	1.163195	0.146655	-0.427537	0.721513	-0.125701	-0.429246	0.749114	0.267389	-0.214639	0.065855	0.208013				-0.139076	0.063464	-0.089846	-0.113463	0.685405	0.013349	-0.087326	0.692464	0.124621				0.348609	0.064878	0.002801
14414	120.116667	-0.661535	0.674033	0.186571	-0.650847	0.664351	-0.052442	-0.637189	0.874793	-0.054931	-0.639667	0.892790	0.185086	-0.554979	1.234775	0.058821	-0.517575	1.222811	0.156256	-0.496075	1.163015	0.146247	-0.427435	0.721297	-0.125578	-0.429345	0.749022	0.267287	-0.214615	0.065846	0.208008				-0.139052	0.063466	-0.089841	-0.113200	0.685271	0.013259	-0.087482	0.692504	0.124286				0.348610	0.064870	0.002811
14415	120.125000	-0.661619	0.674212	0.186143	-0.650411	0.664430	-0.052859	-0.636531	0.874825	-0.055406	-0.639519	0.892940	0.184537	-0.554791	1.234525	0.058403	-0.517713	1.222548	0.155854	-0.496069	1.162807	0.145923	-0.427168	0.721161	-0.125365	-0.429449	0.748906	0.267189	-0.214603	0.065858	0.208027				-0.139034	0.063463	-0.089827	-0.112898	0.685130	0.013219	-0.087693	0.692531	0.123862				0.348616	0.064885	0.002820
14416	120.133333	-0.661761	0.674301	0.185732	-0.649980	0.664509	-0.053248	-0.635776	0.874878	-0.055893	-0.639367	0.893070	0.183993	-0.554530	1.234065	0.057712	-0.517852	1.222275	0.155462	-0.496119	1.162569	0.145652	-0.426851	0.721038	-0.125191	-0.429558	0.748771	0.267091	-0.214598	0.065867	0.208053				-0.139019	0.063467	-0.089805	-0.112569	0.684980	0.013209	-0.087910	0.692606	0.123603				0.348618	0.064892	0.002834
14417	120.141667	-0.661757	0.674499	0.185351	-0.649800	0.664562	-0.053575	-0.634984	0.875047	-0.056433	-0.639170	0.893203	0.183494	-0.554304	1.233700	0.057194	-0.517997	1.221914	0.155039	-0.495966	1.162352	0.145313	-0.426545	0.720918	-0.125149	-0.429672	0.748621	0.267008	-0.214596	0.065878	0.208069				-0.139000	0.063478	-0.089804	-0.112196	0.684804	0.013235	-0.088150	0.692737	0.123493				0.348615	0.064885	0.002839
14418	120.150000	-0.661727	0.674689	0.184982	-0.649474	0.664635	-0.053910	-0.634330	0.875081	-0.056863	-0.638964	0.893344	0.183027	-0.554061	1.233327	0.056716	-0.518160	1.221593	0.154667	-0.495802	1.162103	0.144968	-0.426204	0.720833	-0.125165	-0.429788	0.748470	0.266931	-0.214602	0.065884	0.208088				-0.138983	0.063475	-0.089785	-0.111794	0.684620	0.013273	-0.088481	0.692876	0.123094				0.348608	0.064885	0.002842
14419	120.158333	-0.661784	0.674752	0.184679	-0.649052	0.664724	-0.054223	-0.633668	0.875186	-0.057215	-0.638730	0.893490	0.182631	-0.553840	1.232878	0.056152	-0.518309	1.221200	0.154279	-0.495794	1.161781	0.144671	-0.425844	0.720779	-0.125248	-0.429889	0.748325	0.266873	-0.214619	0.065893	0.208088				-0.138981	0.063482	-0.089791	-0.111361	0.684412	0.013328	-0.088782	0.692997	0.122887				0.348609	0.064882	0.002835
14420	120.166667	-0.661654	0.674957	0.184369	-0.648647	0.664824	-0.054511	-0.632998	0.875302	-0.057576	-0.638472	0.893615	0.182266	-0.553592	1.232437	0.055571	-0.518471	1.220840	0.153898	-0.495798	1.161434	0.144360	-0.425456	0.720741	-0.125368	-0.429974	0.748187	0.266817	-0.214644	0.065892	0.208090				-0.138972	0.063482	-0.089793	-0.110914	0.684193	0.013408	-0.089043	0.693078	0.122646				0.348600	0.064877	0.002828
14421	120.175000	-0.661565	0.675076	0.184115	-0.648547	0.664909	-0.054713	-0.632278	0.875476	-0.058009	-0.638184	0.893709	0.181888	-0.553323	1.232122	0.055156	-0.518631	1.220405	0.153534	-0.495649	1.161143	0.143991	-0.425029	0.720749	-0.125572	-0.430044	0.748049	0.266783	-0.214674	0.065878	0.208084				-0.138969	0.063482	-0.089808	-0.110458	0.683981	0.013504	-0.089313	0.693178	0.122404				0.348600	0.064876	0.002826
14422	120.183333	-0.661447	0.675186	0.183900	-0.648279	0.665011	-0.054899	-0.631686	0.875565	-0.058284	-0.637887	0.893823	0.181636	-0.553073	1.231753	0.054669	-0.518776	1.220038	0.153190	-0.495507	1.160843	0.143642	-0.424587	0.720774	-0.125823	-0.430086	0.747911	0.266760	-0.214707	0.065870	0.208076				-0.138975	0.063473	-0.089817	-0.110015	0.683778	0.013619	-0.089575	0.693288	0.122146				0.348599	0.064866	0.002823
14423	120.191667	-0.661374	0.675207	0.183771	-0.648029	0.665116	-0.055039	-0.631230	0.875566	-0.058361	-0.637539	0.893910	0.181421	-0.552803	1.231414	0.054174	-0.518921	1.219634	0.152812	-0.495431	1.160561	0.143300	-0.424098	0.720831	-0.126132	-0.430104	0.747758	0.266752	-0.214751	0.065861	0.208067				-0.138967	0.063465	-0.089814	-0.109611	0.683611	0.013771	-0.089899	0.693348	0.121716				0.348602	0.064870	0.002824
14424	120.200000	-0.661177	0.675312	0.183686	-0.647617	0.665245	-0.055158	-0.630652	0.875718	-0.058499	-0.637173	0.893956	0.181212	-0.552549	1.231026	0.053615	-0.519077	1.219298	0.152490	-0.495593	1.160215	0.143041	-0.423600	0.720895	-0.126499	-0.430094	0.747596	0.266768	-0.214805	0.065862	0.208071				-0.138969	0.063458	-0.089806	-0.109253	0.683463	0.013959	-0.090120	0.693427	0.121447				0.348609	0.064873	0.002831
14425	120.208333	-0.660851	0.675471	0.183589	-0.647608	0.665337	-0.055167	-0.630140	0.875805	-0.058699	-0.636769	0.894014	0.181076	-0.552239	1.230817	0.053224	-0.519181	1.218940	0.152106	-0.495502	1.159967	0.142710	-0.423130	0.720968	-0.126998	-0.430069	0.747429	0.266816	-0.214860	0.065865	0.208086				-0.138965	0.063463	-0.089792	-0.108962	0.683350	0.014169	-0.090311	0.693534	0.121259				0.348613	0.064878	0.002839
14426	120.216667	-0.660573	0.675581	0.183573	-0.647439	0.665436	-0.055165	-0.629732	0.875864	-0.058771	-0.636333	0.894082	0.181024	-0.551951	1.230544	0.052754	-0.519308	1.218642	0.151675	-0.495396	1.159709	0.142369	-0.422667	0.721058	-0.127549	-0.430019	0.747253	0.266870	-0.214926	0.065865	0.208093				-0.138958	0.063470	-0.089782	-0.108720	0.683256	0.014380	-0.090554	0.693642	0.121074				0.348619	0.064875	0.002847
14427	120.225000	-0.660342	0.675606	0.183616	-0.647295	0.665527	-0.055128	-0.629304	0.875982	-0.058740	-0.635869	0.894122	0.181002	-0.551656	1.230265	0.052257	-0.519465	1.218220	0.151417	-0.495507	1.159310	0.142068	-0.422155	0.721199	-0.128090	-0.429940	0.747082	0.266937	-0.215004	0.065867	0.208102				-0.138955	0.063458	-0.089763	-0.108528	0.683181	0.014571	-0.090701	0.693700	0.120799				0.348626	0.064867	0.002858
14428	120.233333	-0.659905	0.675808	0.183644	-0.647165	0.665623	-0.055067	-0.628942	0.876050	-0.058711	-0.635371	0.894161	0.181034	-0.551377	1.230004	0.051783	-0.519606	1.217882	0.151137	-0.495504	1.159065	0.141790	-0.421653	0.721354	-0.128681	-0.429846	0.746916	0.267005	-0.215097	0.065850	0.208098				-0.138958	0.063463	-0.089758	-0.108375	0.683119	0.014744	-0.090873	0.693766	0.120533				0.348631	0.064863	0.002857
14429	120.241667	-0.659596	0.675851	0.183737	-0.647048	0.665710	-0.054985	-0.628579	0.876168	-0.058601	-0.634833	0.894195	0.181127	-0.551071	1.229743	0.051327	-0.519742	1.217477	0.150730	-0.495442	1.158750	0.141412	-0.421176	0.721521	-0.129288	-0.429717	0.746744	0.267082	-0.215204	0.065842	0.208077				-0.138952	0.063469	-0.089769	-0.108256	0.683079	0.014872	-0.091088	0.693815	0.120110				0.348636	0.064859	0.002854
14430	120.250000	-0.659187	0.675991	0.183851	-0.646918	0.665803	-0.054892	-0.628265	0.876285	-0.058422	-0.634279	0.894221	0.181281	-0.550783	1.229507	0.050866	-0.519859	1.217128	0.150390	-0.495467	1.158465	0.141116	-0.420716	0.721689	-0.129909	-0.429561	0.746581	0.267165	-0.215328	0.065825	0.208041				-0.138953	0.063468	-0.089785	-0.108154	0.683034	0.014971	-0.091237	0.693914	0.119976				0.348638	0.064856	0.002848
14431	120.258333	-0.658666	0.676163	0.183906	-0.646835	0.665899	-0.054777	-0.628022	0.876338	-0.058321	-0.633677	0.894232	0.181486	-0.550514	1.229283	0.050376	-0.519964	1.216812	0.150091	-0.495338	1.158207	0.140762	-0.420303	0.721843	-0.130543	-0.429367	0.746412	0.267283	-0.215477	0.065791	0.208008				-0.138961	0.063464	-0.089792	-0.108077	0.682987	0.015032	-0.091409	0.693988	0.119674				0.348633	0.064849	0.002843
14432	120.266667	-0.658200	0.676282	0.184035	-0.646738	0.666005	-0.054643	-0.627766	0.876404	-0.058127	-0.633055	0.894246	0.181732	-0.550217	1.229051	0.050013	-0.520090	1.216512	0.149800	-0.495350	1.157911	0.140463	-0.419917	0.722000	-0.131167	-0.429148	0.746246	0.267423	-0.215633	0.065770	0.207970				-0.138971	0.063463	-0.089809	-0.108019	0.682944	0.015058	-0.091573	0.694064	0.119385				0.348623	0.064849	0.002841
14433	120.275000	-0.657796	0.676324	0.184206	-0.646689	0.666092	-0.054452	-0.627710	0.876398	-0.057686	-0.632406	0.894261	0.182052	-0.549944	1.228865	0.049624	-0.520171	1.216171	0.149466	-0.495340	1.157665	0.140201	-0.419563	0.722169	-0.131795	-0.428899	0.746081	0.267602	-0.215786	0.065754	0.207937				-0.138984	0.063468	-0.089805	-0.107987	0.682911	0.015063	-0.091770	0.694109	0.119096				0.348621	0.064856	0.002829
14434	120.283333	-0.657221	0.676527	0.184345	-0.646587	0.666229	-0.054306	-0.627468	0.876572	-0.057474	-0.631720	0.894293	0.182440	-0.549678	1.228646	0.049268	-0.520255	1.215884	0.149197	-0.495319	1.157430	0.139932	-0.419241	0.722344	-0.132416	-0.428619	0.745914	0.267815	-0.215930	0.065740	0.207916				-0.138996	0.063476	-0.089810	-0.107964	0.682880	0.015056	-0.091913	0.694171	0.118849				0.348616	0.064862	0.002844
14435	120.291667	-0.656730	0.676657	0.184534	-0.646523	0.666336	-0.054111	-0.627468	0.876541	-0.057013	-0.631010	0.894280	0.182812	-0.549418	1.228464	0.048909	-0.520301	1.215664	0.148841	-0.495261	1.157230	0.139697	-0.418967	0.722510	-0.133032	-0.428311	0.745753	0.268035	-0.216065	0.065726	0.207892				-0.139004	0.063477	-0.089806	-0.107953	0.682851	0.015026	-0.092046	0.694212	0.118551				0.348610	0.064863	0.002843
14436	120.300000	-0.656223	0.676786	0.184726	-0.646498	0.666416	-0.053841	-0.627405	0.876657	-0.056503	-0.630281	0.894279	0.183223	-0.549173	1.228272	0.048594	-0.520361	1.215396	0.148553	-0.495200	1.157014	0.139476	-0.418712	0.722699	-0.133647	-0.427978	0.745604	0.268277	-0.216177	0.065711	0.207862				-0.139018	0.063486	-0.089811	-0.107951	0.682820	0.014981	-0.092147	0.694240	0.118272				0.348617	0.064867	0.002834
14437	120.308333	-0.655751	0.676884	0.184954	-0.646420	0.666527	-0.053657	-0.627330	0.876766	-0.056054	-0.629526	0.894291	0.183686	-0.548933	1.228079	0.048294	-0.520451	1.215063	0.148451	-0.495139	1.156792	0.139291	-0.418478	0.722879	-0.134222	-0.427597	0.745491	0.268531	-0.216268	0.065686	0.207826				-0.139019	0.063485	-0.089814	-0.108048	0.682771	0.014794	-0.092154	0.694224	0.118125				0.348620	0.064870	0.002837
14438	120.316667	-0.655219	0.677059	0.185171	-0.646336	0.666640	-0.053452	-0.627219	0.876939	-0.055688	-0.628760	0.894275	0.184154	-0.548701	1.227865	0.048015	-0.520497	1.214804	0.148251	-0.495036	1.156518	0.139061	-0.418270	0.723069	-0.134778	-0.427171	0.745382	0.268811	-0.216324	0.065654	0.207769				-0.139028	0.063491	-0.089826	-0.108054	0.682740	0.014726	-0.092091	0.694219	0.118051				0.348621	0.064865	0.002836
14439	120.325000	-0.654718	0.677195	0.185399	-0.646279	0.666735	-0.053208	-0.627261	0.876993	-0.055109	-0.627973	0.894311	0.184688	-0.548499	1.227700	0.047736	-0.520521	1.214566	0.148082	-0.494949	1.156390	0.138921	-0.418102	0.723249	-0.135297	-0.426725	0.745309	0.269112	-0.216354	0.065617	0.207709				-0.139029	0.063478	-0.089828	-0.108075	0.682713	0.014645	-0.091979	0.694177	0.117909				0.348629	0.064867	0.002827
14440	120.333333	-0.654303	0.677258	0.185650	-0.646226	0.666830	-0.052966	-0.627324	0.877052	-0.054480	-0.627210	0.894317	0.185214	-0.548295	1.227522	0.047464	-0.520539	1.214282	0.147927	-0.494849	1.156220	0.138780	-0.417959	0.723441	-0.135780	-0.426246	0.745243	0.269444	-0.216362	0.065567	0.207642				-0.139037	0.063482	-0.089848	-0.108109	0.682686	0.014558	-0.091864	0.694080	0.117616				0.348643	0.064866	0.002822
14441	120.341667	-0.653773	0.677430	0.185855	-0.646173	0.666926	-0.052720	-0.627282	0.877234	-0.054000	-0.626426	0.894310	0.185755	-0.548051	1.227281	0.047367	-0.520544	1.214069	0.147809	-0.494704	1.156008	0.138618	-0.417838	0.723611	-0.136217	-0.425748	0.745195	0.269789	-0.216344	0.065542	0.207579				-0.139041	0.063474	-0.089851	-0.108159	0.682663	0.014457	-0.091602	0.694021	0.117678				0.348650	0.064854	0.002828
14442	120.350000	-0.653260	0.677605	0.186076	-0.646120	0.667023	-0.052473	-0.627246	0.877412	-0.053489	-0.625661	0.894335	0.186341	-0.547843	1.227087	0.047190	-0.520558	1.213804	0.147699	-0.494591	1.155807	0.138490	-0.417743	0.723780	-0.136609	-0.425243	0.745156	0.270158	-0.216309	0.065523	0.207534				-0.139046	0.063477	-0.089857	-0.108219	0.682640	0.014348	-0.091344	0.693930	0.117598				0.348652	0.064857	0.002822
14443	120.358333	-0.652883	0.677672	0.186324	-0.646084	0.667122	-0.052226	-0.627379	0.877418	-0.052820	-0.624916	0.894333	0.186893	-0.547664	1.226956	0.046992	-0.520534	1.213630	0.147582	-0.494451	1.155653	0.138411	-0.417678	0.723944	-0.136932	-0.424734	0.745135	0.270534	-0.216266	0.065509	0.207494				-0.139057	0.063470	-0.089847	-0.108259	0.682613	0.014218	-0.091063	0.693820	0.117539				0.348655	0.064862	0.002832
14444	120.366667	-0.652438	0.677787	0.186525	-0.646050	0.667226	-0.051982	-0.627396	0.877563	-0.052141	-0.624180	0.894343	0.187472	-0.547462	1.226760	0.046911	-0.520519	1.213416	0.147472	-0.494313	1.155527	0.138334	-0.417639	0.724108	-0.137209	-0.424218	0.745120	0.270914	-0.216213	0.065505	0.207460				-0.139067	0.063477	-0.089842	-0.108283	0.682572	0.014061	-0.090780	0.693710	0.117484				0.348656	0.064864	0.002835
14445	120.375000	-0.651969	0.677951	0.186716	-0.646040	0.667325	-0.051696	-0.627439	0.877638	-0.051622	-0.623461	0.894341	0.188016	-0.547320	1.226634	0.046767	-0.520527	1.213258	0.147381	-0.494221	1.155409	0.138281	-0.417633	0.724262	-0.137428	-0.423703	0.745110	0.271306	-0.216160	0.065503	0.207435				-0.139078	0.063495	-0.089849	-0.108279	0.682516	0.013881	-0.090517	0.693582	0.117296				0.348650	0.064865	0.002838
14446	120.383333	-0.651528	0.678089	0.186896	-0.646002	0.667428	-0.051517	-0.627485	0.877688	-0.051137	-0.622758	0.894328	0.188556	-0.547133	1.226486	0.046712	-0.520528	1.213114	0.147333	-0.494123	1.155318	0.138237	-0.417645	0.724407	-0.137597	-0.423192	0.745122	0.271709	-0.216114	0.065493	0.207401				-0.139084	0.063499	-0.089852	-0.108270	0.682430	0.013688	-0.090176	0.693509	0.117443				0.348645	0.064864	0.002835
14447	120.391667	-0.651137	0.678188	0.187082	-0.645997	0.667524	-0.051301	-0.627517	0.877808	-0.050493	-0.622083	0.894335	0.189111	-0.547008	1.226420	0.046603	-0.520535	1.212950	0.147290	-0.494024	1.155181	0.138173	-0.417683	0.724553	-0.137709	-0.422692	0.745144	0.272099	-0.216073	0.065478	0.207367				-0.139106	0.063504	-0.089859	-0.108250	0.682360	0.013484	-0.089900	0.693396	0.117438				0.348643	0.064859	0.002839
14448	120.400000	-0.650844	0.678232	0.187332	-0.645992	0.667620	-0.051088	-0.627529	0.877897	-0.049940	-0.621424	0.894313	0.189629	-0.546846	1.226336	0.046581	-0.520531	1.212825	0.147290	-0.493963	1.155076	0.138142	-0.417736	0.724695	-0.137774	-0.422194	0.745165	0.272500	-0.216041	0.065470	0.207328				-0.139124	0.063512	-0.089876	-0.108205	0.682315	0.013289	-0.089642	0.693300	0.117430				0.348640	0.064851	0.002838
14449	120.408333	-0.650416	0.678348	0.187447	-0.645987	0.667715	-0.050889	-0.627504	0.877999	-0.049475	-0.620794	0.894305	0.190143	-0.546726	1.226280	0.046543	-0.520557	1.212744	0.147262	-0.493908	1.155023	0.138132	-0.417802	0.724817	-0.137776	-0.421712	0.745190	0.272892	-0.216020	0.065443	0.207291				-0.139141	0.063522	-0.089898	-0.108139	0.682295	0.013091	-0.089404	0.693224	0.117336				0.348637	0.064852	0.002833
14450	120.416667	-0.650077	0.678407	0.187623	-0.645983	0.667807	-0.050685	-0.627554	0.878033	-0.048912	-0.620203	0.894281	0.190631	-0.546610	1.226222	0.046513	-0.520573	1.212637	0.147256	-0.493876	1.154966	0.138150	-0.417874	0.724922	-0.137725	-0.421225	0.745227	0.273285	-0.216012	0.065423	0.207254				-0.139159	0.063519	-0.089905	-0.108074	0.682268	0.012880	-0.089148	0.693162	0.117414				0.348635	0.064844	0.002834
14451	120.425000	-0.649796	0.678434	0.187818	-0.646004	0.667882	-0.050454	-0.627523	0.878113	-0.048452	-0.619648	0.894222	0.191068	-0.546538	1.226204	0.046471	-0.520582	1.212566	0.147304	-0.493850	1.154891	0.138172	-0.417947	0.725015	-0.137623	-0.420756	0.745263	0.273682	-0.216008	0.065412	0.207231				-0.139172	0.063518	-0.089912	-0.108031	0.682218	0.012697	-0.089004	0.693025	0.117225				0.348641	0.064840	0.002830
14452	120.433333	-0.649534	0.678450	0.187999	-0.645980	0.667991	-0.050287	-0.627486	0.878179	-0.047980	-0.619128	0.894172	0.191491	-0.546423	1.226120	0.046524	-0.520618	1.212470	0.147383	-0.493817	1.154849	0.138221	-0.418039	0.725089	-0.137497	-0.420318	0.745302	0.274075	-0.216021	0.065407	0.207216				-0.139183	0.063532	-0.089919	-0.107978	0.682202	0.012568	-0.088824	0.692940	0.117177				0.348648	0.064846	0.002845
14453	120.441667	-0.649174	0.678538	0.188118	-0.645981	0.668073	-0.050104	-0.627418	0.878257	-0.047550	-0.618643	0.894117	0.191871	-0.546351	1.226043	0.046557	-0.520636	1.212347	0.147380	-0.493785	1.154733	0.138258	-0.418145	0.725150	-0.137334	-0.419911	0.745343	0.274487	-0.216046	0.065401	0.207211				-0.139195	0.063536	-0.089910	-0.107929	0.682229	0.012490	-0.088662	0.692904	0.117155				0.348652	0.064838	0.002862
14454	120.450000	-0.648993	0.678465	0.188265	-0.645973	0.668155	-0.049929	-0.627349	0.878278	-0.047268	-0.618198	0.894064	0.192235	-0.546346	1.226026	0.046490	-0.520667	1.212199	0.147449	-0.493753	1.154674	0.138344	-0.418256	0.725208	-0.137145	-0.419542	0.745387	0.274884	-0.216084	0.065398	0.207215				-0.139199	0.063535	-0.089893	-0.107896	0.682241	0.012424	-0.088528	0.692861	0.117150				0.348663	0.064826	0.002877
14455	120.458333	-0.648710	0.678531	0.188409	-0.646004	0.668213	-0.049725	-0.627249	0.878364	-0.046831	-0.617957	0.894099	0.192729	-0.546275	1.225844	0.046581	-0.520723	1.212083	0.147551	-0.493728	1.154592	0.138430	-0.418359	0.725259	-0.136937	-0.419208	0.745426	0.275264	-0.216131	0.065394	0.207198				-0.139211	0.063539	-0.089899	-0.107865	0.682245	0.012394	-0.088412	0.692808	0.117135				0.348669	0.064825	0.002881
14456	120.466667	-0.648438	0.678602	0.188552	-0.645962	0.668316	-0.049617	-0.627043	0.878511	-0.046620	-0.617618	0.894044	0.193032	-0.546228	1.225742	0.046745	-0.520787	1.211958	0.147664	-0.493715	1.154472	0.138522	-0.418476	0.725290	-0.136718	-0.418905	0.745461	0.275648	-0.216192	0.065390	0.207177				-0.139216	0.063538	-0.089903	-0.107854	0.682238	0.012402	-0.088310	0.692728	0.117108				0.348668	0.064811	0.002895
14457	120.475000	-0.648273	0.678579	0.188682	-0.645946	0.668401	-0.049468	-0.627025	0.878511	-0.046209	-0.617327	0.893973	0.193292	-0.546211	1.225556	0.046814	-0.520856	1.211815	0.147758	-0.493700	1.154369	0.138623	-0.418600	0.725310	-0.136490	-0.418645	0.745494	0.276010	-0.216266	0.065389	0.207158				-0.139222	0.063538	-0.089917	-0.107864	0.682238	0.012448	-0.088186	0.692648	0.117162				0.348670	0.064814	0.002890
14458	120.483333	-0.648138	0.678560	0.188813	-0.645924	0.668479	-0.049338	-0.626897	0.878591	-0.045934	-0.617075	0.893951	0.193594	-0.546212	1.225399	0.046903	-0.520931	1.211640	0.147841	-0.493655	1.154202	0.138693	-0.418729	0.725318	-0.136251	-0.418413	0.745514	0.276362	-0.216163	0.065458	0.207338				-0.139235	0.063526	-0.089923	-0.107883	0.682243	0.012527	-0.088104	0.692543	0.117077				0.348672	0.064803	0.002895
14459	120.491667	-0.647967	0.678565	0.188891	-0.645908	0.668565	-0.049218	-0.626729	0.878679	-0.045752	-0.616864	0.893896	0.193826	-0.546237	1.225221	0.047025	-0.521019	1.211461	0.147954	-0.493652	1.154104	0.138855	-0.418856	0.725318	-0.135998	-0.418211	0.745519	0.276689	-0.216269	0.065459	0.207317				-0.139247	0.063543	-0.089943	-0.107904	0.682245	0.012629	-0.088015	0.692461	0.117093				0.348667	0.064805	0.002891
14460	120.500000	-0.647747	0.678634	0.188974	-0.645881	0.668642	-0.049109	-0.626625	0.878672	-0.045578	-0.616686	0.893828	0.194030	-0.546266	1.225043	0.047140	-0.521121	1.211283	0.148078	-0.493637	1.153908	0.138928	-0.418985	0.725305	-0.135754	-0.418049	0.745508	0.276999	-0.216394	0.065461	0.207312				-0.139256	0.063545	-0.089950	-0.107914	0.682250	0.012723	-0.087933	0.692391	0.117147				0.348670	0.064801	0.002894
14461	120.508333	-0.647663	0.678580	0.189069	-0.645854	0.668717	-0.049009	-0.626482	0.878736	-0.045339	-0.616551	0.893772	0.194228	-0.546300	1.224854	0.047258	-0.521242	1.211121	0.148241	-0.493647	1.153818	0.139119	-0.419084	0.725279	-0.135493	-0.417929	0.745482	0.277262	-0.216530	0.065466	0.207324				-0.139270	0.063553	-0.089947	-0.107911	0.682247	0.012802	-0.087846	0.692351	0.117341				0.348660	0.064793	0.002910
14462	120.516667	-0.647597	0.678524	0.189156	-0.645820	0.668786	-0.048918	-0.626338	0.878793	-0.045112	-0.616442	0.893706	0.194401	-0.546344	1.224628	0.047391	-0.521346	1.210931	0.148415	-0.493667	1.153685	0.139288	-0.419186	0.725234	-0.135238	-0.417849	0.745431	0.277504	-0.216677	0.065471	0.207343				-0.139274	0.063571	-0.089951	-0.107902	0.682239	0.012861	-0.087813	0.692287	0.117402				0.348660	0.064794	0.002923
14463	120.525000	-0.647463	0.678529	0.189221	-0.645785	0.668850	-0.048831	-0.626127	0.878904	-0.044977	-0.616364	0.893643	0.194582	-0.546415	1.224475	0.047492	-0.521479	1.210719	0.148559	-0.493741	1.153578	0.139489	-0.419283	0.725170	-0.134983	-0.417802	0.745365	0.277708	-0.216827	0.065491	0.207364				-0.139282	0.063572	-0.089940	-0.107896	0.682235	0.012919	-0.087776	0.692262	0.117591				0.348664	0.064791	0.002940
14464	120.533333	-0.647337	0.678531	0.189290	-0.645748	0.668910	-0.048751	-0.625934	0.879000	-0.044854	-0.616310	0.893576	0.194748	-0.546449	1.224276	0.047669	-0.521599	1.210561	0.148715	-0.493776	1.153456	0.139700	-0.419376	0.725102	-0.134736	-0.417782	0.745278	0.277887	-0.216975	0.065500	0.207379				-0.139282	0.063574	-0.089933	-0.107897	0.682241	0.012964	-0.087751	0.692249	0.117797				0.348664	0.064787	0.002952
14465	120.541667	-0.647322	0.678438	0.189361	-0.645708	0.668973	-0.048670	-0.625839	0.879008	-0.044647	-0.616158	0.893439	0.194777	-0.546550	1.224105	0.047802	-0.521731	1.210399	0.148878	-0.493820	1.153353	0.139893	-0.419470	0.725033	-0.134490	-0.417799	0.745184	0.278012	-0.217105	0.065505	0.207391				-0.139286	0.063576	-0.089938	-0.107902	0.682256	0.013000	-0.087768	0.692241	0.117993				0.348671	0.064793	0.002953
14466	120.550000	-0.647223	0.678421	0.189425	-0.645669	0.669023	-0.048588	-0.625730	0.879024	-0.044441	-0.616169	0.893391	0.194942	-0.546584	1.223891	0.048001	-0.521898	1.210258	0.149099	-0.493871	1.153260	0.140103	-0.419558	0.724975	-0.134262	-0.417839	0.745072	0.278102	-0.217228	0.065519	0.207395				-0.139287	0.063574	-0.089943	-0.107901	0.682270	0.013021	-0.087698	0.692293	0.118285				0.348680	0.064789	0.002956
14467	120.558333	-0.647223	0.678323	0.189521	-0.645672	0.669043	-0.048486	-0.625585	0.879035	-0.044324	-0.616205	0.893320	0.195084	-0.546642	1.223728	0.048169	-0.522038	1.210119	0.149281	-0.493952	1.153102	0.140294	-0.419640	0.724913	-0.134055	-0.417914	0.744942	0.278155	-0.217345	0.065519	0.207413				-0.139292	0.063560	-0.089946	-0.107895	0.682268	0.013033	-0.087681	0.692290	0.118522				0.348687	0.064769	0.002964
14468	120.566667	-0.647240	0.678186	0.189585	-0.645597	0.669120	-0.048430	-0.625428	0.879089	-0.044123	-0.616252	0.893239	0.195218	-0.546704	1.223566	0.048334	-0.522201	1.209938	0.149469	-0.494042	1.152988	0.140503	-0.419721	0.724841	-0.133856	-0.418007	0.744803	0.278174	-0.217450	0.065520	0.207433				-0.139291	0.063550	-0.089951	-0.107898	0.682273	0.013043	-0.087660	0.692274	0.118759				0.348695	0.064751	0.002968
14469	120.575000	-0.647214	0.678127	0.189703	-0.645598	0.669144	-0.048304	-0.625312	0.879064	-0.044029	-0.616329	0.893162	0.195375	-0.546762	1.223434	0.048496	-0.522354	1.209791	0.149684	-0.494099	1.152800	0.140676	-0.419788	0.724791	-0.133671	-0.418117	0.744645	0.278154	-0.217537	0.065522	0.207465				-0.139290	0.063548	-0.089951	-0.107914	0.682283	0.013051	-0.087577	0.692269	0.119157				0.348703	0.064748	0.002975
14470	120.583333	-0.647195	0.678038	0.189784	-0.645602	0.669175	-0.048179	-0.625182	0.879083	-0.043862	-0.616419	0.893090	0.195538	-0.546817	1.223308	0.048658	-0.522522	1.209633	0.149862	-0.494239	1.152714	0.140910	-0.419857	0.724748	-0.133491	-0.418238	0.744475	0.278103	-0.217608	0.065537	0.207506				-0.139288	0.063557	-0.089947	-0.107939	0.682308	0.013059	-0.087546	0.692180	0.119233				0.348706	0.064741	0.002987
14471	120.591667	-0.647119	0.678014	0.189846	-0.645526	0.669276	-0.048130	-0.624973	0.879161	-0.043826	-0.616516	0.892999	0.195684	-0.546873	1.223213	0.048816	-0.522699	1.209523	0.150034	-0.494376	1.152596	0.141099	-0.419932	0.724711	-0.133323	-0.418370	0.744297	0.278026	-0.217672	0.065558	0.207553				-0.139290	0.063553	-0.089935	-0.107955	0.682344	0.013066	-0.087405	0.692105	0.119552				0.348709	0.064734	0.003005
14472	120.600000	-0.647117	0.677925	0.189935	-0.645510	0.669336	-0.048020	-0.624942	0.879099	-0.043561	-0.616614	0.892951	0.195884	-0.546939	1.223146	0.048988	-0.522878	1.209426	0.150208	-0.494529	1.152483	0.141286	-0.420014	0.724688	-0.133165	-0.418499	0.744110	0.277911	-0.217721	0.065590	0.207597				-0.139292	0.063564	-0.089922	-0.107982	0.682381	0.013083	-0.087228	0.691997	0.119865				0.348711	0.064737	0.003021
14473	120.608333	-0.647166	0.677799	0.190052	-0.645505	0.669398	-0.047919	-0.624861	0.879101	-0.043368	-0.616716	0.892856	0.196029	-0.547013	1.223123	0.049112	-0.523076	1.209342	0.150412	-0.494703	1.152480	0.141523	-0.420101	0.724665	-0.133028	-0.418613	0.743927	0.277779	-0.217763	0.065610	0.207636				-0.139286	0.063570	-0.089915	-0.108021	0.682417	0.013113	-0.086998	0.691833	0.120054				0.348707	0.064740	0.003031
14474	120.616667	-0.647205	0.677672	0.190143	-0.645499	0.669461	-0.047820	-0.624773	0.879109	-0.043181	-0.616826	0.892775	0.196222	-0.547039	1.223048	0.049347	-0.523266	1.209266	0.150620	-0.494865	1.152409	0.141724	-0.420189	0.724650	-0.132914	-0.418716	0.743745	0.277628	-0.217790	0.065637	0.207660				-0.139292	0.063581	-0.089916	-0.108069	0.682451	0.013154	-0.086737	0.691635	0.120191				0.348703	0.064743	0.003043
14475	120.625000	-0.647153	0.677639	0.190221	-0.645490	0.669513	-0.047714	-0.624680	0.879158	-0.042950	-0.616932	0.892683	0.196424	-0.547076	1.223037	0.049504	-0.523460	1.209216	0.150842	-0.495021	1.152322	0.141964	-0.420274	0.724649	-0.132827	-0.418792	0.743558	0.277468	-0.217809	0.065650	0.207672				-0.139291	0.063573	-0.089919	-0.108122	0.682467	0.013200	-0.086446	0.691422	0.120245				0.348703	0.064741	0.003041
14476	120.633333	-0.647179	0.677544	0.190322	-0.645502	0.669562	-0.047609	-0.624642	0.879140	-0.042748	-0.617033	0.892585	0.196651	-0.547100	1.223026	0.049675	-0.523631	1.209141	0.151035	-0.495163	1.152266	0.142183	-0.420349	0.724657	-0.132762	-0.418845	0.743379	0.277313	-0.217827	0.065653	0.207683				-0.139288	0.063573	-0.089931	-0.108176	0.682471	0.013247	-0.086160	0.691177	0.120211				0.348702	0.064732	0.003041
14477	120.641667	-0.647197	0.677439	0.190421	-0.645523	0.669598	-0.047473	-0.624612	0.879145	-0.042524	-0.617124	0.892501	0.196922	-0.547165	1.223059	0.049782	-0.523786	1.209091	0.151263	-0.495355	1.152278	0.142456	-0.420413	0.724682	-0.132710	-0.418865	0.743191	0.277155	-0.217840	0.065647	0.207684				-0.139287	0.063558	-0.089936	-0.108228	0.682470	0.013306	-0.085891	0.690889	0.119945				0.348708	0.064715	0.003033
14478	120.650000	-0.647222	0.677340	0.190526	-0.645517	0.669642	-0.047401	-0.624499	0.879240	-0.042376	-0.617206	0.892388	0.197167	-0.547146	1.223026	0.050085	-0.523983	1.209108	0.151556	-0.495515	1.152220	0.142717	-0.420462	0.724723	-0.132669	-0.418869	0.743018	0.277019	-0.217848	0.065649	0.207698				-0.139293	0.063555	-0.089944	-0.108269	0.682462	0.013361	-0.085579	0.690541	0.119686				0.348711	0.064704	0.003039
14479	120.658333	-0.647251	0.677246	0.190632	-0.645520	0.669688	-0.047284	-0.624553	0.879202	-0.042074	-0.617275	0.892289	0.197437	-0.547162	1.223019	0.050329	-0.524133	1.209103	0.151785	-0.495652	1.152212	0.142980	-0.420491	0.724786	-0.132630	-0.418853	0.742839	0.276901	-0.217863	0.065657	0.207722				-0.139288	0.063554	-0.089935	-0.108301	0.682457	0.013399	-0.085345	0.690239	0.119278				0.348719	0.064698	0.003048
14480	120.666667	-0.647364	0.677066	0.190730	-0.645548	0.669737	-0.047164	-0.624621	0.879197	-0.041715	-0.617339	0.892178	0.197718	-0.547176	1.223052	0.050556	-0.524280	1.209098	0.152031	-0.495779	1.152207	0.143296	-0.420506	0.724865	-0.132590	-0.418825	0.742685	0.276810	-0.217884	0.065675	0.207746				-0.139283	0.063558	-0.089923	-0.108319	0.682449	0.013415	-0.085094	0.689903	0.118725				0.348721	0.064696	0.003067
14481	120.675000	-0.647406	0.676990	0.190866	-0.645591	0.669762	-0.047025	-0.624643	0.879288	-0.041395	-0.617389	0.892079	0.198034	-0.547234	1.223113	0.050727	-0.524436	1.209113	0.152328	-0.495965	1.152217	0.143633	-0.420526	0.724952	-0.132543	-0.418781	0.742526	0.276743	-0.217894	0.065693	0.207770				-0.139278	0.063562	-0.089906	-0.108318	0.682443	0.013400	-0.084939	0.689629	0.118099				0.348726	0.064702	0.003079
14482	120.683333	-0.647354	0.676985	0.190958	-0.645586	0.669832	-0.046913	-0.624703	0.879363	-0.040993	-0.617423	0.891978	0.198344	-0.547268	1.223133	0.051005	-0.524571	1.209126	0.152659	-0.496104	1.152206	0.143937	-0.420542	0.725043	-0.132487	-0.418725	0.742375	0.276711	-0.217918	0.065719	0.207792				-0.139276	0.063558	-0.089885	-0.108305	0.682443	0.013354	-0.084824	0.689336	0.117344				0.348732	0.064709	0.003094
14483	120.691667	-0.647426	0.676875	0.191085	-0.645612	0.669880	-0.046790	-0.624776	0.879398	-0.040705	-0.617455	0.891871	0.198675	-0.547238	1.223123	0.051391	-0.524704	1.209127	0.152926	-0.496231	1.152245	0.144296	-0.420579	0.725152	-0.132433	-0.418656	0.742236	0.276726	-0.217947	0.065742	0.207805				-0.139267	0.063566	-0.089873	-0.108287	0.682448	0.013259	-0.084817	0.689141	0.116532				0.348729	0.064711	0.003103
14484	120.700000	-0.647489	0.676763	0.191214	-0.645634	0.669927	-0.046664	-0.624854	0.879471	-0.040336	-0.617473	0.891753	0.199004	-0.547255	1.223136	0.051687	-0.524865	1.209170	0.153297	-0.496373	1.152286	0.144704	-0.420632	0.725258	-0.132363	-0.418566	0.742096	0.276777	-0.217982	0.065755	0.207817				-0.139263	0.063557	-0.089865	-0.108255	0.682443	0.013120	-0.084855	0.688910	0.115651				0.348736	0.064703	0.003116
14485	120.708333	-0.647431	0.676738	0.191308	-0.645661	0.669967	-0.046551	-0.624876	0.879570	-0.040089	-0.617487	0.891668	0.199398	-0.547299	1.223128	0.052051	-0.524987	1.209178	0.153624	-0.496519	1.152329	0.145119	-0.420705	0.725369	-0.132294	-0.418454	0.741967	0.276874	-0.218025	0.065762	0.207823				-0.139265	0.063556	-0.089878	-0.108234	0.682440	0.012942	-0.084884	0.688769	0.115018				0.348738	0.064694	0.003113
14486	120.716667	-0.647449	0.676650	0.191437	-0.645686	0.669998	-0.046427	-0.624907	0.879690	-0.039768	-0.617483	0.891542	0.199754	-0.547372	1.223165	0.052281	-0.525119	1.209177	0.154043	-0.496640	1.152285	0.145496	-0.420793	0.725489	-0.132219	-0.418323	0.741844	0.277008	-0.218082	0.065763	0.207833				-0.139264	0.063545	-0.089883	-0.108228	0.682447	0.012748	-0.084917	0.688566	0.114368				0.348738	0.064677	0.003109
14487	120.725000	-0.647458	0.676558	0.191566	-0.645725	0.670031	-0.046270	-0.625035	0.879720	-0.039329	-0.617463	0.891414	0.200126	-0.547338	1.223101	0.052739	-0.525228	1.209180	0.154400	-0.496750	1.152376	0.145999	-0.420903	0.725611	-0.132129	-0.418165	0.741732	0.277198	-0.218143	0.065765	0.207851				-0.139265	0.063545	-0.089892	-0.108250	0.682468	0.012552	-0.084992	0.688428	0.113746				0.348739	0.064664	0.003126
14488	120.733333	-0.647531	0.676398	0.191729	-0.645739	0.670086	-0.046167	-0.625146	0.879766	-0.038888	-0.617440	0.891317	0.200556	-0.547413	1.223115	0.053036	-0.525333	1.209192	0.154783	-0.496850	1.152378	0.146428	-0.421033	0.725745	-0.132043	-0.417990	0.741600	0.277422	-0.218218	0.065763	0.207882				-0.139266	0.063543	-0.089898	-0.108294	0.682501	0.012377	-0.085063	0.688245	0.113143				0.348745	0.064668	0.003125
14489	120.741667	-0.647443	0.676372	0.191835	-0.645760	0.670133	-0.046026	-0.625218	0.879848	-0.038476	-0.617405	0.891175	0.200941	-0.547447	1.223134	0.053493	-0.525450	1.209190	0.155247	-0.496971	1.152372	0.146887	-0.421170	0.725898	-0.131957	-0.417815	0.741473	0.277683	-0.218287	0.065779	0.207896				-0.139266	0.063552	-0.089894	-0.108354	0.682541	0.012206	-0.085147	0.688131	0.112684				0.348745	0.064664	0.003144
14490	120.750000	-0.647426	0.676293	0.191973	-0.645776	0.670188	-0.045880	-0.625288	0.879954	-0.038025	-0.617367	0.891042	0.201336	-0.547482	1.223097	0.053987	-0.525557	1.209197	0.155661	-0.497073	1.152409	0.147355	-0.421317	0.726065	-0.131860	-0.417650	0.741349	0.277950	-0.218365	0.065794	0.207923				-0.139261	0.063558	-0.089886	-0.108429	0.682572	0.012061	-0.085233	0.688058	0.112315				0.348740	0.064656	0.003170
14491	120.758333	-0.647406	0.676213	0.192110	-0.645795	0.670250	-0.045735	-0.625343	0.880032	-0.037643	-0.617323	0.890920	0.201763	-0.547531	1.223106	0.054425	-0.525674	1.209201	0.156133	-0.497177	1.152360	0.147802	-0.421463	0.726226	-0.131761	-0.417488	0.741223	0.278229	-0.218437	0.065810	0.207947				-0.139263	0.063560	-0.089884	-0.108513	0.682610	0.011938	-0.085288	0.687991	0.112023				0.348745	0.064668	0.003178
14492	120.766667	-0.647452	0.676060	0.192255	-0.645814	0.670316	-0.045586	-0.625390	0.880144	-0.037217	-0.617276	0.890775	0.202165	-0.547618	1.223103	0.054896	-0.525789	1.209196	0.156625	-0.497235	1.152355	0.148271	-0.421592	0.726385	-0.131662	-0.417331	0.741071	0.278513	-0.218497	0.065823	0.207959				-0.139253	0.063558	-0.089880	-0.108598	0.682647	0.011823	-0.085314	0.687935	0.111808				0.348742	0.064665	0.003193
14493	120.775000	-0.647374	0.676038	0.192413	-0.645821	0.670387	-0.045438	-0.625434	0.880251	-0.036802	-0.617182	0.890664	0.202539	-0.547724	1.223125	0.055324	-0.526021	1.209265	0.157176	-0.497378	1.152380	0.148787	-0.421713	0.726549	-0.131553	-0.417184	0.740921	0.278800	-0.218567	0.065829	0.207965				-0.139254	0.063565	-0.089887	-0.108695	0.682670	0.011739	-0.085304	0.687906	0.111721				0.348744	0.064660	0.003203
14494	120.783333	-0.647301	0.675989	0.192531	-0.645828	0.670449	-0.045290	-0.625489	0.880319	-0.036420	-0.617157	0.890500	0.202983	-0.547773	1.223067	0.055867	-0.526002	1.209207	0.157584	-0.497457	1.152330	0.149259	-0.421820	0.726716	-0.131439	-0.417059	0.740771	0.279077	-0.218628	0.065835	0.207977				-0.139251	0.063554	-0.089885	-0.108800	0.682695	0.011673	-0.085278	0.687886	0.111717				0.348753	0.064644	0.003204
14495	120.791667	-0.647254	0.675922	0.192672	-0.645836	0.670504	-0.045143	-0.625520	0.880422	-0.035967	-0.617106	0.890350	0.203401	-0.547910	1.223100	0.056317	-0.526114	1.209231	0.158140	-0.497571	1.152335	0.149773	-0.421905	0.726895	-0.131314	-0.416947	0.740613	0.279361	-0.218683	0.065823	0.207979				-0.139247	0.063551	-0.089888	-0.108912	0.682729	0.011624	-0.085236	0.687879	0.111802				0.348757	0.064630	0.003214
14496	120.800000	-0.647207	0.675863	0.192803	-0.645885	0.670529	-0.044948	-0.625561	0.880493	-0.035588	-0.617060	0.890196	0.203811	-0.548013	1.223114	0.056808	-0.526247	1.209203	0.158629	-0.497672	1.152340	0.150315	-0.421979	0.727076	-0.131170	-0.416845	0.740448	0.279642	-0.218730	0.065822	0.207981				-0.139254	0.063555	-0.089888	-0.109036	0.682788	0.011586	-0.085184	0.687889	0.111935				0.348756	0.064617	0.003221
14497	120.808333	-0.647145	0.675806	0.192940	-0.645859	0.670604	-0.044838	-0.625497	0.880651	-0.035290	-0.616994	0.890039	0.204213	-0.548101	1.223048	0.057395	-0.526386	1.209184	0.159138	-0.497781	1.152292	0.150781	-0.422030	0.727257	-0.131004	-0.416750	0.740283	0.279904	-0.218772	0.065830	0.207996				-0.139250	0.063550	-0.089880	-0.109173	0.682881	0.011562	-0.085132	0.687954	0.112154				0.348761	0.064612	0.003236
14498	120.816667	-0.647084	0.675752	0.193070	-0.645828	0.670683	-0.044718	-0.625616	0.880648	-0.034784	-0.616942	0.889885	0.204624	-0.548216	1.223048	0.057911	-0.526505	1.209159	0.159664	-0.497906	1.152321	0.151326	-0.422080	0.727440	-0.130824	-0.416660	0.740127	0.280172	-0.218801	0.065844	0.208003				-0.139253	0.063544	-0.089864	-0.109329	0.682995	0.011559	-0.085119	0.687956	0.112164				0.348765	0.064619	0.003251
14499	120.825000	-0.647098	0.675627	0.193206	-0.645815	0.670750	-0.044574	-0.625740	0.880805	-0.034389	-0.616886	0.889728	0.205033	-0.548371	1.223058	0.058413	-0.526662	1.209135	0.160211	-0.498013	1.152282	0.151835	-0.422128	0.727642	-0.130624	-0.416584	0.739972	0.280441	-0.218830	0.065864	0.208016				-0.139254	0.063551	-0.089854	-0.109515	0.683152	0.011580	-0.085023	0.688019	0.112526				0.348771	0.064628	0.003267
14500	120.833333	-0.646949	0.675659	0.193316	-0.645792	0.670823	-0.044434	-0.625627	0.880813	-0.034054	-0.616824	0.889544	0.205397	-0.548491	1.223027	0.059015	-0.526791	1.209105	0.160741	-0.498153	1.152300	0.152384	-0.422177	0.727853	-0.130408	-0.416516	0.739815	0.280715	-0.218851	0.065872	0.208022				-0.139256	0.063555	-0.089850	-0.109719	0.683323	0.011626	-0.084982	0.688068	0.112728				0.348765	0.064635	0.003277
14501	120.841667	-0.646874	0.675609	0.193440	-0.645766	0.670892	-0.044293	-0.625613	0.880916	-0.033626	-0.616785	0.889392	0.205798	-0.548635	1.223040	0.059569	-0.526965	1.209074	0.161320	-0.498260	1.152241	0.152897	-0.422218	0.728065	-0.130190	-0.416458	0.739659	0.280992	-0.218871	0.065881	0.208030				-0.139252	0.063551	-0.089852	-0.109943	0.683507	0.011709	-0.084943	0.688132	0.112963				0.348773	0.064628	0.003287
14502	120.850000	-0.646798	0.675562	0.193563	-0.645736	0.670962	-0.044157	-0.625596	0.881012	-0.033239	-0.616746	0.889212	0.206159	-0.548797	1.223029	0.060134	-0.527118	1.209041	0.161878	-0.498386	1.152220	0.153438	-0.422257	0.728286	-0.129955	-0.416416	0.739502	0.281272	-0.218886	0.065888	0.208031				-0.139245	0.063549	-0.089852	-0.110182	0.683695	0.011824	-0.084916	0.688217	0.113228				0.348772	0.064626	0.003284
14503	120.858333	-0.646804	0.675428	0.193716	-0.645742	0.671014	-0.043990	-0.625583	0.881112	-0.032854	-0.616695	0.889053	0.206539	-0.548983	1.223008	0.060670	-0.527270	1.209002	0.162444	-0.498530	1.152243	0.154036	-0.422304	0.728510	-0.129713	-0.416381	0.739340	0.281554	-0.218900	0.065882	0.208035				-0.139246	0.063560	-0.089870	-0.110445	0.683892	0.011969	-0.084912	0.688362	0.113579				0.348776	0.064616	0.003287
14504	120.866667	-0.646636	0.675456	0.193817	-0.645675	0.671109	-0.043888	-0.625785	0.881312	-0.032513	-0.616649	0.888872	0.206872	-0.549125	1.223001	0.061290	-0.527397	1.208995	0.162995	-0.498665	1.152257	0.154607	-0.422346	0.728737	-0.129457	-0.416354	0.739178	0.281845	-0.218910	0.065876	0.208039				-0.139243	0.063563	-0.089879	-0.110710	0.684078	0.012120	-0.084916	0.688463	0.113894				0.348769	0.064595	0.003318
14505	120.875000	-0.646566	0.675417	0.193949	-0.645679	0.671149	-0.043735	-0.625644	0.881350	-0.032164	-0.616616	0.888708	0.207234	-0.549317	1.222986	0.061849	-0.527578	1.208939	0.163613	-0.498799	1.152245	0.155217	-0.422396	0.728964	-0.129210	-0.416318	0.739011	0.282129	-0.218925	0.065880	0.208054				-0.139242	0.063560	-0.089878	-0.110969	0.684250	0.012274	-0.084953	0.688571	0.114194				0.348781	0.064599	0.003294
14506	120.883333	-0.646498	0.675384	0.194073	-0.645668	0.671210	-0.043549	-0.625744	0.881501	-0.031846	-0.616590	0.888525	0.207556	-0.549482	1.222928	0.062527	-0.527741	1.208886	0.164253	-0.498919	1.152229	0.155830	-0.422448	0.729184	-0.128941	-0.416295	0.738841	0.282407	-0.218936	0.065878	0.208060				-0.139236	0.063562	-0.089873	-0.111214	0.684419	0.012428	-0.085008	0.688702	0.114485				0.348776	0.064607	0.003304
14507	120.891667	-0.646472	0.675304	0.194195	-0.645604	0.671298	-0.043489	-0.625600	0.881577	-0.031502	-0.616566	0.888376	0.207897	-0.549659	1.222909	0.063147	-0.527891	1.208842	0.164866	-0.499033	1.152220	0.156419	-0.422508	0.729413	-0.128665	-0.416262	0.738682	0.282686	-0.218941	0.065893	0.208071				-0.139242	0.063565	-0.089869	-0.111433	0.684583	0.012552	-0.085109	0.688861	0.114703				0.348778	0.064607	0.003316
14508	120.900000	-0.646357	0.675319	0.194307	-0.645543	0.671396	-0.043371	-0.625419	0.881692	-0.031164	-0.616552	0.888190	0.208208	-0.549845	1.222855	0.063819	-0.528009	1.208831	0.165467	-0.499137	1.152177	0.157035	-0.422575	0.729635	-0.128375	-0.416237	0.738518	0.282957	-0.218945	0.065907	0.208084				-0.139245	0.063570	-0.089863	-0.111642	0.684741	0.012643	-0.085156	0.688980	0.114971				0.348780	0.064613	0.003328
14509	120.908333	-0.646327	0.675257	0.194425	-0.645513	0.671464	-0.043263	-0.625419	0.881795	-0.030859	-0.616555	0.887993	0.208514	-0.550017	1.222825	0.064467	-0.528152	1.208761	0.166128	-0.499221	1.152141	0.157639	-0.422645	0.729867	-0.128096	-0.416205	0.738344	0.283209	-0.218950	0.065918	0.208083				-0.139245	0.063567	-0.089856	-0.111840	0.684900	0.012674	-0.085224	0.689060	0.115090				0.348771	0.064615	0.003337
14510	120.916667	-0.646307	0.675194	0.194532	-0.645544	0.671471	-0.043108	-0.625406	0.881909	-0.030585	-0.616572	0.887807	0.208816	-0.550219	1.222817	0.065070	-0.528282	1.208690	0.166826	-0.499300	1.152148	0.158312	-0.422730	0.730104	-0.127830	-0.416182	0.738163	0.283447	-0.218954	0.065922	0.208084				-0.139243	0.063557	-0.089857	-0.112036	0.685057	0.012644	-0.085289	0.689121	0.115152				0.348776	0.064617	0.003338
14511	120.925000	-0.646203	0.675192	0.194597	-0.645479	0.671548	-0.043032	-0.625372	0.882034	-0.030332	-0.616594	0.887628	0.209126	-0.550338	1.222696	0.065830	-0.528367	1.208638	0.167481	-0.499361	1.152080	0.158959	-0.422823	0.730350	-0.127582	-0.416159	0.737981	0.283668	-0.218963	0.065923	0.208087				-0.139249	0.063559	-0.089864	-0.112234	0.685226	0.012544	-0.085366	0.689179	0.115158				0.348776	0.064604	0.003342
14512	120.933333	-0.646179	0.675134	0.194707	-0.645416	0.671619	-0.042961	-0.625352	0.882138	-0.030139	-0.616620	0.887438	0.209402	-0.550487	1.222619	0.066527	-0.528460	1.208610	0.168201	-0.499384	1.152004	0.159605	-0.422906	0.730606	-0.127330	-0.416138	0.737793	0.283873	-0.218972	0.065920	0.208095				-0.139256	0.063548	-0.089867	-0.112430	0.685401	0.012399	-0.085450	0.689233	0.115112				0.348771	0.064591	0.003354
14513	120.941667	-0.646089	0.675141	0.194784	-0.645405	0.671644	-0.042852	-0.625327	0.882336	-0.029730	-0.616679	0.887214	0.209646	-0.550615	1.222572	0.067240	-0.528584	1.208602	0.168919	-0.499445	1.152015	0.160334	-0.422994	0.730852	-0.127100	-0.416128	0.737575	0.284057	-0.218982	0.065911	0.208096				-0.139252	0.063546	-0.089875	-0.112622	0.685577	0.012208	-0.085558	0.689302	0.115006				0.348783	0.064587	0.003340
14514	120.950000	-0.646094	0.675073	0.194893	-0.645449	0.671615	-0.042741	-0.625344	0.882434	-0.029508	-0.616749	0.887023	0.209905	-0.550791	1.222582	0.067898	-0.528586	1.208546	0.169625	-0.499465	1.151987	0.161001	-0.423083	0.731096	-0.126873	-0.416131	0.737347	0.284230	-0.218992	0.065910	0.208102				-0.139254	0.063549	-0.089877	-0.112813	0.685764	0.011969	-0.085743	0.689384	0.114736				0.348787	0.064590	0.003324
14515	120.958333	-0.645972	0.675121	0.194939	-0.645336	0.671724	-0.042730	-0.625583	0.882622	-0.029404	-0.616825	0.886821	0.210129	-0.550843	1.222508	0.068744	-0.528613	1.208515	0.170353	-0.499507	1.151982	0.161721	-0.423183	0.731353	-0.126659	-0.416153	0.737104	0.284372	-0.219008	0.065911	0.208101				-0.139254	0.063548	-0.089876	-0.113030	0.685977	0.011699	-0.085931	0.689533	0.114616				0.348785	0.064582	0.003340
14516	120.966667	-0.645948	0.675090	0.195009	-0.645317	0.671752	-0.042666	-0.625492	0.882855	-0.029180	-0.616915	0.886653	0.210396	-0.550934	1.222499	0.069497	-0.528670	1.208517	0.171162	-0.499520	1.151925	0.162426	-0.423288	0.731627	-0.126452	-0.416186	0.736854	0.284492	-0.219019	0.065920	0.208105				-0.139260	0.063554	-0.089867	-0.113266	0.686207	0.011439	-0.086141	0.689701	0.114513				0.348785	0.064593	0.003335
14517	120.975000	-0.645975	0.675031	0.195088	-0.645356	0.671739	-0.042565	-0.625489	0.882896	-0.028828	-0.617013	0.886455	0.210603	-0.551026	1.222535	0.070276	-0.528679	1.208503	0.171882	-0.499554	1.151994	0.163187	-0.423396	0.731893	-0.126260	-0.416243	0.736598	0.284608	-0.219040	0.065921	0.208114				-0.139258	0.063560	-0.089874	-0.113541	0.686450	0.011190	-0.086333	0.689915	0.114591				0.348779	0.064590	0.003359
14518	120.983333	-0.646009	0.674969	0.195153	-0.645307	0.671797	-0.042554	-0.625628	0.883057	-0.028676	-0.617117	0.886248	0.210794	-0.551088	1.222568	0.071046	-0.528681	1.208478	0.172621	-0.499598	1.152008	0.163935	-0.423497	0.732160	-0.126094	-0.416318	0.736340	0.284717	-0.219055	0.065929	0.208114				-0.139261	0.063566	-0.089882	-0.113860	0.686705	0.010947	-0.086583	0.690129	0.114513				0.348779	0.064612	0.003339
14519	120.991667	-0.645944	0.674981	0.195165	-0.645301	0.671810	-0.042514	-0.625666	0.883154	-0.028525	-0.617227	0.886041	0.210960	-0.551163	1.222642	0.071845	-0.528692	1.208465	0.173390	-0.499615	1.151988	0.164617	-0.423601	0.732441	-0.125952	-0.416407	0.736077	0.284806	-0.219072	0.065927	0.208109				-0.139262	0.063564	-0.089886	-0.114215	0.686961	0.010744	-0.086859	0.690335	0.114379				0.348773	0.064604	0.003346
14520	121.000000	-0.646042	0.674856	0.195195	-0.645310	0.671829	-0.042470	-0.625465	0.883205	-0.028246	-0.617345	0.885854	0.211151	-0.551213	1.222706	0.072618	-0.528676	1.208464	0.174130	-0.499659	1.151965	0.165316	-0.423697	0.732735	-0.125830	-0.416524	0.735808	0.284876	-0.219090	0.065926	0.208110				-0.139264	0.063567	-0.089888	-0.114572	0.687204	0.010554	-0.087132	0.690535	0.114268				0.348771	0.064610	0.003332
14521	121.008333	-0.646066	0.674841	0.195280	-0.645324	0.671835	-0.042432	-0.625736	0.883393	-0.028123	-0.617456	0.885674	0.211338	-0.551274	1.222825	0.073398	-0.528697	1.208477	0.174884	-0.499712	1.151939	0.165995	-0.423781	0.733026	-0.125715	-0.416673	0.735525	0.284930	-0.219105	0.065928	0.208110				-0.139267	0.063565	-0.089891	-0.114905	0.687452	0.010355	-0.087313	0.690788	0.114466				0.348769	0.064605	0.003329
14522	121.016667	-0.646026	0.674845	0.195268	-0.645347	0.671837	-0.042406	-0.625462	0.883472	-0.028052	-0.617500	0.885513	0.211404	-0.551371	1.222980	0.074086	-0.528710	1.208467	0.175639	-0.499773	1.151913	0.166654	-0.423849	0.733320	-0.125603	-0.416843	0.735237	0.284963	-0.219124	0.065926	0.208108				-0.139272	0.063570	-0.089899	-0.115208	0.687697	0.010123	-0.087516	0.691041	0.114550				0.348769	0.064603	0.003325
14523	121.025000	-0.646065	0.674807	0.195300	-0.645378	0.671835	-0.042387	-0.625592	0.883531	-0.027730	-0.617700	0.885265	0.211620	-0.551383	1.223098	0.074954	-0.528736	1.208447	0.176371	-0.499842	1.151884	0.167309	-0.423918	0.733606	-0.125503	-0.417046	0.734943	0.284972	-0.219132	0.065915	0.208103				-0.139274	0.063564	-0.089899	-0.115458	0.687917	0.009859	-0.087684	0.691217	0.114609				0.348766	0.064596	0.003326
14524	121.033333	-0.646109	0.674767	0.195325	-0.645415	0.671829	-0.042371	-0.625884	0.883723	-0.027620	-0.617825	0.885068	0.211763	-0.551426	1.223236	0.075705	-0.528775	1.208451	0.177161	-0.499945	1.151858	0.167978	-0.423989	0.733893	-0.125398	-0.417275	0.734652	0.284962	-0.219139	0.065914	0.208091				-0.139275	0.063554	-0.089885	-0.115660	0.688123	0.009567	-0.087825	0.691378	0.114684				0.348774	0.064601	0.003310
14525	121.041667	-0.646240	0.674645	0.195359	-0.645462	0.671827	-0.042357	-0.625844	0.883757	-0.027512	-0.617950	0.884882	0.211896	-0.551489	1.223383	0.076481	-0.528824	1.208408	0.177890	-0.500010	1.151819	0.168617	-0.424064	0.734186	-0.125307	-0.417520	0.734364	0.284929	-0.219147	0.065925	0.208092				-0.139277	0.063553	-0.089879	-0.115847	0.688313	0.009283	-0.087938	0.691519	0.114741				0.348779	0.064616	0.003313
14526	121.050000	-0.646193	0.674687	0.195358	-0.645506	0.671820	-0.042349	-0.626012	0.883932	-0.027362	-0.618068	0.884708	0.212020	-0.551533	1.223496	0.077224	-0.528848	1.208349	0.178570	-0.500121	1.151790	0.169252	-0.424138	0.734485	-0.125225	-0.417776	0.734081	0.284868	-0.219161	0.065940	0.208095				-0.139287	0.063560	-0.089878	-0.116031	0.688488	0.009034	-0.088040	0.691645	0.114746				0.348778	0.064623	0.003317
14527	121.058333	-0.646280	0.674600	0.195363	-0.645552	0.671808	-0.042336	-0.626077	0.884037	-0.027215	-0.618204	0.884508	0.212123	-0.551594	1.223615	0.077971	-0.528906	1.208313	0.179316	-0.500208	1.151698	0.169871	-0.424194	0.734772	-0.125157	-0.418028	0.733807	0.284797	-0.219164	0.065939	0.208089				-0.139286	0.063559	-0.089870	-0.116265	0.688662	0.008861	-0.088135	0.691755	0.114684				0.348779	0.064618	0.003322
14528	121.066667	-0.646364	0.674543	0.195406	-0.645595	0.671798	-0.042326	-0.626156	0.884107	-0.027118	-0.618330	0.884330	0.212235	-0.551656	1.223697	0.078701	-0.528987	1.208222	0.179995	-0.500282	1.151629	0.170464	-0.424235	0.735065	-0.125109	-0.418268	0.733538	0.284719	-0.219171	0.065939	0.208083				-0.139285	0.063562	-0.089883	-0.116546	0.688833	0.008751	-0.088246	0.691850	0.114579				0.348784	0.064617	0.003304
14529	121.075000	-0.646396	0.674511	0.195422	-0.645640	0.671791	-0.042315	-0.626226	0.884210	-0.026983	-0.618408	0.884180	0.212310	-0.551734	1.223827	0.079426	-0.529052	1.208119	0.180680	-0.500418	1.151525	0.171059	-0.424254	0.735357	-0.125073	-0.418495	0.733284	0.284639	-0.219179	0.065933	0.208083				-0.139289	0.063560	-0.089880	-0.116851	0.689011	0.008676	-0.088418	0.691917	0.114306				0.348784	0.064621	0.003301
14530	121.083333	-0.646338	0.674559	0.195426	-0.645683	0.671793	-0.042302	-0.626288	0.884317	-0.026863	-0.618573	0.883967	0.212435	-0.551792	1.223910	0.080126	-0.529163	1.208017	0.181400	-0.500546	1.151383	0.171627	-0.424251	0.735639	-0.125038	-0.418714	0.733033	0.284563	-0.219190	0.065933	0.208083				-0.139291	0.063568	-0.089884	-0.117135	0.689184	0.008609	-0.088551	0.692005	0.114189				0.348785	0.064615	0.003293
14531	121.091667	-0.646448	0.674461	0.195457	-0.645723	0.671794	-0.042289	-0.626358	0.884403	-0.026768	-0.618691	0.883832	0.212562	-0.551873	1.223991	0.080807	-0.529269	1.207843	0.181980	-0.500678	1.151307	0.172200	-0.424228	0.735929	-0.125014	-0.418914	0.732803	0.284493	-0.219194	0.065932	0.208085				-0.139295	0.063565	-0.089885	-0.117386	0.689344	0.008539	-0.088704	0.692086	0.114073				0.348781	0.064621	0.003290
14532	121.100000	-0.646474	0.674446	0.195472	-0.645767	0.671796	-0.042276	-0.626434	0.884488	-0.026681	-0.618808	0.883669	0.212623	-0.551964	1.224076	0.081500	-0.529369	1.207784	0.182689	-0.500785	1.151209	0.172769	-0.424197	0.736215	-0.124981	-0.419097	0.732578	0.284421	-0.219204	0.065927	0.208086				-0.139303	0.063564	-0.089878	-0.117603	0.689484	0.008460	-0.088820	0.692192	0.114114				0.348777	0.064622	0.003284
14533	121.108333	-0.646453	0.674463	0.195477	-0.645831	0.671785	-0.042224	-0.626526	0.884548	-0.026640	-0.618940	0.883543	0.212734	-0.552061	1.224166	0.082180	-0.529518	1.207618	0.183348	-0.500949	1.151061	0.173294	-0.424169	0.736484	-0.124930	-0.419270	0.732357	0.284361	-0.219217	0.065930	0.208083				-0.139302	0.063577	-0.089883	-0.117755	0.689605	0.008356	-0.088969	0.692253	0.114000				0.348776	0.064622	0.003290
14534	121.116667	-0.646430	0.674486	0.195482	-0.645852	0.671795	-0.042251	-0.626613	0.884643	-0.026523	-0.619069	0.883392	0.212790	-0.552263	1.224284	0.082729	-0.529756	1.207566	0.184105	-0.501088	1.150911	0.173819	-0.424148	0.736752	-0.124880	-0.419428	0.732160	0.284289	-0.219220	0.065930	0.208080				-0.139307	0.063578	-0.089881	-0.117849	0.689706	0.008234	-0.089093	0.692302	0.113873				0.348774	0.064636	0.003289
14535	121.125000	-0.646531	0.674399	0.195502	-0.645895	0.671792	-0.042247	-0.626582	0.884662	-0.026478	-0.619197	0.883268	0.212863	-0.552374	1.224331	0.083372	-0.529791	1.207314	0.184562	-0.501251	1.150765	0.174312	-0.424133	0.736989	-0.124827	-0.419568	0.731975	0.284217	-0.219233	0.065929	0.208076				-0.139303	0.063579	-0.089874	-0.117895	0.689785	0.008103	-0.089171	0.692330	0.113724				0.348770	0.064624	0.003301
14536	121.133333	-0.646550	0.674384	0.195505	-0.645933	0.671784	-0.042243	-0.626787	0.884775	-0.026434	-0.619323	0.883148	0.212932	-0.552498	1.224375	0.084001	-0.529947	1.207054	0.185104	-0.501400	1.150611	0.174808	-0.424127	0.737227	-0.124776	-0.419690	0.731810	0.284134	-0.219240	0.065925	0.208078				-0.139308	0.063577	-0.089871	-0.117917	0.689844	0.007980	-0.089243	0.692303	0.113390				0.348770	0.064638	0.003296
14537	121.141667	-0.646481	0.674443	0.195495	-0.645960	0.671773	-0.042246	-0.626872	0.884844	-0.026362	-0.619450	0.883033	0.212997	-0.552612	1.224415	0.084600	-0.530140	1.206851	0.185680	-0.501549	1.150425	0.175226	-0.424122	0.737451	-0.124732	-0.419783	0.731672	0.284045	-0.219246	0.065925	0.208078				-0.139305	0.063574	-0.089869	-0.117914	0.689869	0.007878	-0.089215	0.692271	0.113191				0.348766	0.064630	0.003286
14538	121.150000	-0.646577	0.674358	0.195507	-0.645987	0.671763	-0.042248	-0.626964	0.884885	-0.026324	-0.619570	0.882925	0.213060	-0.552747	1.224491	0.085184	-0.530275	1.206704	0.186204	-0.501690	1.150209	0.175660	-0.424112	0.737658	-0.124698	-0.419842	0.731560	0.283963	-0.219251	0.065918	0.208070				-0.139304	0.063570	-0.089869	-0.117896	0.689875	0.007789	-0.089097	0.692227	0.113120				0.348764	0.064606	0.003307
14539	121.158333	-0.646554	0.674395	0.195506	-0.646012	0.671757	-0.042252	-0.626947	0.884891	-0.026246	-0.619693	0.882803	0.213098	-0.552870	1.224519	0.085745	-0.530462	1.206493	0.186749	-0.501905	1.150064	0.176072	-0.424097	0.737847	-0.124662	-0.419867	0.731458	0.283883	-0.219252	0.065917	0.208070				-0.139303	0.063565	-0.089875	-0.117856	0.689859	0.007710	-0.088981	0.692119	0.112841				0.348769	0.064612	0.003295
14540	121.166667	-0.646521	0.674416	0.195496	-0.646036	0.671750	-0.042260	-0.627175	0.884959	-0.026210	-0.619610	0.882707	0.213033	-0.553043	1.224599	0.086179	-0.530669	1.206287	0.187342	-0.502090	1.149900	0.176472	-0.424066	0.738029	-0.124627	-0.419869	0.731374	0.283815	-0.219260	0.065909	0.208066				-0.139303	0.063557	-0.089870	-0.117787	0.689833	0.007624	-0.088834	0.692003	0.112591				0.348773	0.064624	0.003278
14541	121.175000	-0.646528	0.674402	0.195496	-0.646057	0.671744	-0.042256	-0.627267	0.885014	-0.026125	-0.619845	0.882546	0.213152	-0.553158	1.224620	0.086742	-0.530837	1.206128	0.187780	-0.502253	1.149715	0.176822	-0.424025	0.738199	-0.124590	-0.419834	0.731316	0.283749	-0.219268	0.065921	0.208061				-0.139304	0.063560	-0.089875	-0.117664	0.689800	0.007533	-0.088608	0.691925	0.112559				0.348777	0.064631	0.003269
14542	121.183333	-0.646622	0.674314	0.195506	-0.646076	0.671741	-0.042255	-0.627368	0.885042	-0.026069	-0.620060	0.882478	0.213235	-0.553280	1.224623	0.087315	-0.531031	1.205866	0.188248	-0.502465	1.149563	0.177221	-0.423983	0.738357	-0.124552	-0.419778	0.731271	0.283689	-0.219264	0.065927	0.208051				-0.139301	0.063560	-0.089876	-0.117489	0.689743	0.007440	-0.088346	0.691845	0.112565				0.348770	0.064628	0.003295
14543	121.191667	-0.646633	0.674298	0.195509	-0.646140	0.671708	-0.042210	-0.627475	0.885065	-0.026020	-0.620187	0.882384	0.213282	-0.553418	1.224660	0.087795	-0.531217	1.205666	0.188646	-0.502672	1.149370	0.177538	-0.423931	0.738494	-0.124512	-0.419701	0.731244	0.283627	-0.219268	0.065924	0.208043				-0.139299	0.063562	-0.089873	-0.117233	0.689661	0.007348	-0.088041	0.691736	0.112505				0.348785	0.064648	0.003267
14544	121.200000	-0.646556	0.674350	0.195505	-0.646127	0.671735	-0.042248	-0.627486	0.885136	-0.026085	-0.620229	0.882353	0.213261	-0.553554	1.224689	0.088248	-0.531610	1.205539	0.189227	-0.502855	1.149212	0.177839	-0.423873	0.738624	-0.124471	-0.419613	0.731226	0.283576	-0.219273	0.065922	0.208036				-0.139298	0.063570	-0.089884	-0.116893	0.689540	0.007254	-0.087731	0.691612	0.112436				0.348780	0.064652	0.003267
14545	121.208333	-0.646584	0.674261	0.195526	-0.646161	0.671722	-0.042240	-0.627695	0.885077	-0.025935	-0.620452	0.882211	0.213370	-0.553690	1.224743	0.088685	-0.531634	1.205252	0.189492	-0.503045	1.149027	0.178158	-0.423808	0.738740	-0.124436	-0.419518	0.731243	0.283534	-0.219281	0.065918	0.208037				-0.139297	0.063572	-0.089886	-0.116432	0.689364	0.007148	-0.087423	0.691459	0.112291				0.348779	0.064649	0.003262
14546	121.216667	-0.646529	0.674271	0.195582	-0.646224	0.671714	-0.042230	-0.627804	0.885083	-0.025891	-0.620586	0.882130	0.213411	-0.553831	1.224802	0.089102	-0.531848	1.205038	0.189871	-0.503241	1.148820	0.178398	-0.423744	0.738831	-0.124398	-0.419413	0.731272	0.283491	-0.219284	0.065919	0.208034				-0.139294	0.063577	-0.089886	-0.115861	0.689118	0.007021	-0.087088	0.691267	0.112071				0.348773	0.064649	0.003257
14547	121.225000	-0.646513	0.674282	0.195586	-0.646262	0.671697	-0.042226	-0.627763	0.885063	-0.025895	-0.620678	0.882079	0.213412	-0.553904	1.224896	0.089491	-0.532033	1.204872	0.190201	-0.503478	1.148709	0.178707	-0.423681	0.738916	-0.124359	-0.419299	0.731318	0.283455	-0.219287	0.065918	0.208038				-0.139295	0.063571	-0.089884	-0.115134	0.688747	0.006882	-0.086748	0.690967	0.111603				0.348767	0.064636	0.003270
14548	121.233333	-0.646585	0.674209	0.195592	-0.646312	0.671681	-0.042223	-0.627818	0.884983	-0.025792	-0.620862	0.881971	0.213474	-0.554049	1.224934	0.089878	-0.532232	1.204723	0.190522	-0.503678	1.148515	0.178911	-0.423623	0.738979	-0.124310	-0.419168	0.731386	0.283423	-0.219298	0.065922	0.208034				-0.139296	0.063572	-0.089877	-0.114299	0.688292	0.006765	-0.086414	0.690666	0.111117				0.348761	0.064635	0.003274
14549	121.241667	-0.646627	0.674181	0.195596	-0.646431	0.671608	-0.042141	-0.627945	0.884969	-0.025761	-0.621010	0.881935	0.213540	-0.554162	1.224972	0.090169	-0.532468	1.204590	0.190904	-0.503890	1.148420	0.179146	-0.423564	0.739033	-0.124250	-0.419022	0.731464	0.283402	-0.219303	0.065919	0.208037				-0.139299	0.063573	-0.089877	-0.113338	0.687721	0.006698	-0.086006	0.690313	0.110722				0.348755	0.064637	0.003265
14550	121.250000	-0.646586	0.674220	0.195600	-0.646415	0.671632	-0.042218	-0.628074	0.884951	-0.025775	-0.621171	0.881851	0.213547	-0.554289	1.225001	0.090487	-0.532681	1.204449	0.191202	-0.504074	1.148241	0.179303	-0.423505	0.739080	-0.124188	-0.418862	0.731554	0.283398	-0.219311	0.065920	0.208040				-0.139304	0.063566	-0.089871	-0.112296	0.687052	0.006664	-0.085687	0.689918	0.109963				0.348760	0.064650	0.003251
14551	121.258333	-0.646676	0.674141	0.195609	-0.646506	0.671580	-0.042179	-0.628212	0.884944	-0.025704	-0.621328	0.881813	0.213596	-0.554427	1.225062	0.090776	-0.532888	1.204303	0.191463	-0.504342	1.148204	0.179577	-0.423436	0.739117	-0.124128	-0.418684	0.731644	0.283410	-0.219317	0.065917	0.208039				-0.139304	0.063567	-0.089868	-0.111171	0.686273	0.006664	-0.085291	0.689535	0.109483				0.348752	0.064642	0.003268
14552	121.266667	-0.646772	0.674069	0.195617	-0.646530	0.671577	-0.042212	-0.628332	0.884962	-0.025645	-0.621492	0.881774	0.213634	-0.554549	1.225119	0.091033	-0.533185	1.204351	0.191899	-0.504559	1.148092	0.179758	-0.423363	0.739154	-0.124070	-0.418495	0.731736	0.283429	-0.219323	0.065918	0.208043				-0.139304	0.063563	-0.089868	-0.110002	0.685409	0.006656	-0.084995	0.689106	0.108660				0.348755	0.064650	0.003253
14553	121.275000	-0.646766	0.674099	0.195623	-0.646622	0.671524	-0.042174	-0.628411	0.884976	-0.025711	-0.621612	0.881755	0.213609	-0.554703	1.225202	0.091243	-0.533399	1.204185	0.192027	-0.504733	1.147963	0.179895	-0.423259	0.739198	-0.123998	-0.418308	0.731817	0.283440	-0.219325	0.065907	0.208047				-0.139307	0.063567	-0.089871	-0.108938	0.684621	0.006600	-0.084613	0.688759	0.108185				0.348755	0.064643	0.003264
14554	121.283333	-0.646830	0.674055	0.195632	-0.646658	0.671509	-0.042207	-0.628575	0.884937	-0.025608	-0.621812	0.881717	0.213677	-0.554816	1.225224	0.091520	-0.533521	1.204083	0.192180	-0.504997	1.147913	0.180105	-0.423125	0.739250	-0.123914	-0.418121	0.731895	0.283447	-0.219326	0.065908	0.208048				-0.139304	0.063569	-0.089878	-0.108079	0.684070	0.006600	-0.084314	0.688435	0.107597				0.348769	0.064660	0.003243
14555	121.291667	-0.647000	0.673903	0.195609	-0.646747	0.671461	-0.042164	-0.628681	0.884919	-0.025648	-0.621974	0.881657	0.213646	-0.554967	1.225237	0.091689	-0.533869	1.204075	0.192440	-0.505222	1.147848	0.180249	-0.422934	0.739308	-0.123824	-0.417943	0.731959	0.283441	-0.219327	0.065910	0.208045				-0.139302	0.063561	-0.089875	-0.107521	0.683851	0.006570	-0.084033	0.688163	0.107082				0.348769	0.064647	0.003239
14556	121.300000	-0.647078	0.673872	0.195635	-0.646799	0.671443	-0.042200	-0.628742	0.884986	-0.025614	-0.622131	0.881633	0.213653	-0.555115	1.225243	0.091842	-0.534078	1.204001	0.192611	-0.505421	1.147777	0.180364	-0.422718	0.739370	-0.123738	-0.417769	0.732015	0.283420	-0.219327	0.065910	0.208052				-0.139300	0.063565	-0.089877	-0.107110	0.683752	0.006478	-0.083772	0.687947	0.106677				0.348771	0.064644	0.003236
14557	121.308333	-0.647110	0.673871	0.195650	-0.646903	0.671384	-0.042168	-0.628878	0.884935	-0.025658	-0.622290	0.881605	0.213648	-0.555248	1.225272	0.092006	-0.534202	1.203942	0.192713	-0.505621	1.147723	0.180466	-0.422497	0.739430	-0.123668	-0.417609	0.732071	0.283392	-0.219328	0.065918	0.208050				-0.139296	0.063559	-0.089880	-0.106764	0.683692	0.006357	-0.083555	0.687807	0.106404				0.348775	0.064650	0.003228
14558	121.316667	-0.647153	0.673876	0.195664	-0.646945	0.671381	-0.042190	-0.628920	0.884972	-0.025764	-0.622446	0.881586	0.213647	-0.555374	1.225315	0.092136	-0.534322	1.203883	0.192813	-0.505817	1.147660	0.180555	-0.422295	0.739494	-0.123610	-0.417473	0.732113	0.283363	-0.219330	0.065927	0.208048				-0.139295	0.063565	-0.089886	-0.106449	0.683598	0.006250	-0.083407	0.687678	0.106021				0.348772	0.064656	0.003216
14559	121.325000	-0.647339	0.673748	0.195690	-0.647054	0.671330	-0.042155	-0.629124	0.884887	-0.025676	-0.622597	0.881560	0.213644	-0.555497	1.225360	0.092241	-0.534606	1.203847	0.192947	-0.506066	1.147650	0.180688	-0.422137	0.739551	-0.123562	-0.417373	0.732159	0.283348	-0.219330	0.065929	0.208053				-0.139302	0.063562	-0.089876	-0.106157	0.683475	0.006198	-0.083246	0.687593	0.105848				0.348768	0.064663	0.003219
14560	121.333333	-0.647416	0.673703	0.195686	-0.647167	0.671278	-0.042120	-0.629222	0.884889	-0.025675	-0.622743	0.881532	0.213635	-0.555622	1.225399	0.092330	-0.534877	1.203824	0.193073	-0.506247	1.147570	0.180734	-0.422018	0.739603	-0.123517	-0.417301	0.732196	0.283335	-0.219340	0.065930	0.208058				-0.139304	0.063575	-0.089882	-0.105892	0.683347	0.006208	-0.083062	0.687515	0.105848				0.348765	0.064669	0.003224
14561	121.341667	-0.647419	0.673742	0.195710	-0.647200	0.671297	-0.042155	-0.629240	0.884959	-0.025776	-0.622837	0.881551	0.213606	-0.555758	1.225446	0.092360	-0.535075	1.203758	0.193156	-0.506427	1.147551	0.180799	-0.421940	0.739651	-0.123483	-0.417265	0.732227	0.283316	-0.219348	0.065935	0.208065				-0.139309	0.063577	-0.089882	-0.105662	0.683220	0.006287	-0.082933	0.687371	0.105679				0.348759	0.064677	0.003220
14562	121.350000	-0.647500	0.673698	0.195721	-0.647278	0.671261	-0.042149	-0.629337	0.884953	-0.025778	-0.623011	0.881491	0.213619	-0.555876	1.225407	0.092470	-0.535230	1.203754	0.193185	-0.506779	1.147448	0.180799	-0.421889	0.739688	-0.123451	-0.417247	0.732271	0.283295	-0.219353	0.065934	0.208059				-0.139320	0.063574	-0.089880	-0.105465	0.683107	0.006404	-0.082806	0.687201	0.105490				0.348753	0.064675	0.003219
14563	121.358333	-0.647629	0.673609	0.195727	-0.647423	0.671199	-0.042105	-0.629531	0.884863	-0.025682	-0.623145	0.881476	0.213618	-0.556001	1.225408	0.092499	-0.535260	1.203638	0.193114	-0.506974	1.147389	0.180816	-0.421862	0.739723	-0.123442	-0.417251	0.732318	0.283257	-0.219356	0.065935	0.208055				-0.139322	0.063572	-0.089882	-0.105316	0.683005	0.006544	-0.082690	0.687041	0.105285				0.348749	0.064669	0.003214
14564	121.366667	-0.647663	0.673599	0.195725	-0.647473	0.671188	-0.042131	-0.629610	0.884853	-0.025699	-0.623286	0.881475	0.213629	-0.556131	1.225407	0.092516	-0.535436	1.203611	0.193153	-0.507183	1.147436	0.180934	-0.421839	0.739746	-0.123446	-0.417255	0.732376	0.283211	-0.219361	0.065931	0.208058				-0.139328	0.063573	-0.089894	-0.105210	0.682918	0.006701	-0.082580	0.686892	0.105075				0.348750	0.064685	0.003197
14565	121.375000	-0.647742	0.673550	0.195730	-0.647546	0.671150	-0.042127	-0.629636	0.884905	-0.025749	-0.623363	0.881487	0.213571	-0.556261	1.225365	0.092530	-0.535636	1.203547	0.193193	-0.507171	1.147462	0.180976	-0.421821	0.739762	-0.123459	-0.417270	0.732427	0.283160	-0.219364	0.065942	0.208060				-0.139330	0.063568	-0.089890	-0.105145	0.682848	0.006860	-0.082477	0.686751	0.104895				0.348745	0.064679	0.003190
14566	121.383333	-0.647819	0.673502	0.195737	-0.647618	0.671119	-0.042123	-0.629783	0.884835	-0.025702	-0.623531	0.881450	0.213585	-0.556404	1.225358	0.092550	-0.535960	1.203612	0.193319	-0.507318	1.147435	0.180992	-0.421811	0.739774	-0.123486	-0.417284	0.732479	0.283098	-0.219371	0.065943	0.208067				-0.139335	0.063565	-0.089887	-0.105114	0.682787	0.007012	-0.082371	0.686618	0.104732				0.348746	0.064676	0.003182
14567	121.391667	-0.647985	0.673368	0.195736	-0.647688	0.671090	-0.042122	-0.629864	0.884824	-0.025720	-0.623647	0.881451	0.213570	-0.556546	1.225349	0.092551	-0.535973	1.203527	0.193218	-0.507464	1.147410	0.180996	-0.421802	0.739774	-0.123516	-0.417299	0.732529	0.283043	-0.219366	0.065947	0.208069				-0.139335	0.063568	-0.089883	-0.105117	0.682738	0.007145	-0.082267	0.686496	0.104598				0.348750	0.064687	0.003176
14568	121.400000	-0.647960	0.673431	0.195753	-0.647751	0.671064	-0.042118	-0.629859	0.884876	-0.025862	-0.623757	0.881451	0.213556	-0.556687	1.225309	0.092549	-0.536169	1.203491	0.193263	-0.507613	1.147370	0.180993	-0.421801	0.739774	-0.123547	-0.417322	0.732571	0.282989	-0.219362	0.065954	0.208077				-0.139341	0.063566	-0.089878	-0.105130	0.682697	0.007268	-0.082166	0.686382	0.104486				0.348755	0.064693	0.003179
14569	121.408333	-0.648075	0.673347	0.195758	-0.647813	0.671044	-0.042116	-0.629985	0.884852	-0.025751	-0.623865	0.881458	0.213532	-0.556860	1.225317	0.092499	-0.536325	1.203464	0.193255	-0.507745	1.147352	0.180987	-0.421806	0.739765	-0.123568	-0.417350	0.732620	0.282914	-0.219358	0.065961	0.208082				-0.139339	0.063576	-0.089873	-0.105157	0.682669	0.007368	-0.082086	0.686275	0.104339				0.348753	0.064686	0.003193
14570	121.416667	-0.648187	0.673270	0.195760	-0.647869	0.671020	-0.042110	-0.630095	0.884792	-0.025773	-0.623972	0.881465	0.213508	-0.556986	1.225263	0.092533	-0.536625	1.203530	0.193346	-0.507872	1.147337	0.180980	-0.421826	0.739743	-0.123592	-0.417379	0.732671	0.282825	-0.219359	0.065960	0.208092				-0.139343	0.063576	-0.089866	-0.105187	0.682648	0.007449	-0.081962	0.686215	0.104387				0.348759	0.064686	0.003194
14571	121.425000	-0.648189	0.673297	0.195749	-0.647923	0.670995	-0.042111	-0.630168	0.884765	-0.025814	-0.624075	0.881469	0.213480	-0.557137	1.225237	0.092519	-0.536596	1.203369	0.193166	-0.508024	1.147303	0.180939	-0.421858	0.739716	-0.123606	-0.417417	0.732736	0.282729	-0.219355	0.065965	0.208099				-0.139343	0.063577	-0.089861	-0.105211	0.682630	0.007496	-0.081853	0.686150	0.104386				0.348760	0.064694	0.003195
14572	121.433333	-0.648297	0.673221	0.195748	-0.647973	0.670973	-0.042120	-0.630197	0.884781	-0.025871	-0.624178	0.881471	0.213451	-0.557294	1.225212	0.092498	-0.536757	1.203425	0.193220	-0.508173	1.147371	0.180985	-0.421897	0.739679	-0.123607	-0.417455	0.732805	0.282625	-0.219356	0.065964	0.208104				-0.139344	0.063591	-0.089871	-0.105231	0.682605	0.007520	-0.081786	0.686056	0.104228				0.348760	0.064695	0.003185
14573	121.441667	-0.648260	0.673292	0.195738	-0.648013	0.670945	-0.042133	-0.630281	0.884719	-0.025901	-0.624281	0.881470	0.213418	-0.557458	1.225194	0.092479	-0.536961	1.203472	0.193249	-0.508292	1.147367	0.180970	-0.421938	0.739640	-0.123599	-0.417483	0.732886	0.282512	-0.219353	0.065963	0.208104				-0.139344	0.063578	-0.089871	-0.105239	0.682579	0.007520	-0.081672	0.686001	0.104228				0.348754	0.064685	0.003179
14574	121.450000	-0.648320	0.673266	0.195719	-0.648054	0.670920	-0.042146	-0.630351	0.884682	-0.025892	-0.624385	0.881469	0.213380	-0.557616	1.225167	0.092460	-0.537007	1.203431	0.193156	-0.508402	1.147377	0.180950	-0.421993	0.739590	-0.123596	-0.417510	0.732981	0.282402	-0.219354	0.065966	0.208103				-0.139347	0.063577	-0.089877	-0.105240	0.682554	0.007499	-0.081562	0.685950	0.104205				0.348749	0.064677	0.003170
14575	121.458333	-0.648368	0.673243	0.195700	-0.648087	0.670897	-0.042161	-0.630414	0.884628	-0.025956	-0.624484	0.881471	0.213339	-0.557788	1.225152	0.092448	-0.537110	1.203434	0.193113	-0.508510	1.147383	0.180923	-0.422045	0.739549	-0.123583	-0.417520	0.733070	0.282294	-0.219352	0.065978	0.208111				-0.139349	0.063575	-0.089880	-0.105226	0.682534	0.007461	-0.081406	0.685979	0.104257				0.348742	0.064688	0.003168
14576	121.466667	-0.648415	0.673217	0.195679	-0.648116	0.670877	-0.042180	-0.630484	0.884546	-0.026066	-0.624593	0.881469	0.213300	-0.557959	1.225142	0.092435	-0.537223	1.203402	0.193067	-0.508615	1.147400	0.180894	-0.422099	0.739511	-0.123572	-0.417523	0.733163	0.282191	-0.219357	0.065980	0.208118				-0.139350	0.063572	-0.089876	-0.105210	0.682512	0.007416	-0.081308	0.685988	0.104111				0.348737	0.064695	0.003154
14577	121.475000	-0.648522	0.673156	0.195670	-0.648143	0.670856	-0.042195	-0.630527	0.884528	-0.026064	-0.624699	0.881456	0.213245	-0.558118	1.225141	0.092404	-0.537492	1.203574	0.193196	-0.508707	1.147438	0.180867	-0.422151	0.739464	-0.123553	-0.417505	0.733262	0.282095	-0.219352	0.065987	0.208118				-0.139353	0.063579	-0.089882	-0.105184	0.682489	0.007356	-0.081247	0.685822	0.104115				0.348735	0.064706	0.003150
14578	121.483333	-0.648619	0.673097	0.195653	-0.648171	0.670834	-0.042212	-0.630590	0.884476	-0.026103	-0.624804	0.881457	0.213202	-0.558278	1.225145	0.092372	-0.537590	1.203605	0.193162	-0.508797	1.147463	0.180827	-0.422205	0.739420	-0.123542	-0.417487	0.733372	0.282002	-0.219360	0.065993	0.208122				-0.139354	0.063579	-0.089881	-0.105155	0.682469	0.007291	-0.081168	0.685772	0.103977				0.348733	0.064701	0.003158
14579	121.491667	-0.648577	0.673160	0.195624	-0.648195	0.670808	-0.042233	-0.630605	0.884461	-0.026211	-0.624900	0.881453	0.213141	-0.558430	1.225155	0.092334	-0.537529	1.203504	0.192954	-0.508892	1.147501	0.180769	-0.422254	0.739389	-0.123527	-0.417453	0.733478	0.281903	-0.219358	0.065986	0.208124				-0.139353	0.063575	-0.089878	-0.105119	0.682446	0.007223	-0.081090	0.685715	0.103838				0.348736	0.064711	0.003152
14580	121.500000	-0.648628	0.673141	0.195600	-0.648224	0.670787	-0.042253	-0.630681	0.884431	-0.026166	-0.624991	0.881450	0.213084	-0.558577	1.225179	0.092294	-0.537637	1.203617	0.192976	-0.508977	1.147569	0.180768	-0.422296	0.739365	-0.123520	-0.417416	0.733595	0.281810	-0.219358	0.065994	0.208125				-0.139354	0.063583	-0.089877	-0.105083	0.682428	0.007163	-0.081006	0.685668	0.103706				0.348737	0.064726	0.003146
14581	121.508333	-0.648683	0.673119	0.195573	-0.648246	0.670765	-0.042273	-0.630769	0.884322	-0.026276	-0.625078	0.881458	0.213037	-0.558724	1.225221	0.092261	-0.537722	1.203714	0.192899	-0.509062	1.147617	0.180672	-0.422334	0.739338	-0.123515	-0.417385	0.733716	0.281711	-0.219356	0.065997	0.208124				-0.139350	0.063584	-0.089876	-0.105047	0.682410	0.007109	-0.080918	0.685627	0.103594				0.348736	0.064724	0.003140
14582	121.516667	-0.648824	0.673022	0.195560	-0.648273	0.670740	-0.042298	-0.630815	0.884275	-0.026330	-0.625158	0.881454	0.212974	-0.558854	1.225258	0.092210	-0.537786	1.203808	0.192839	-0.509160	1.147692	0.180605	-0.422357	0.739315	-0.123524	-0.417344	0.733833	0.281614	-0.219344	0.066000	0.208117				-0.139346	0.063571	-0.089878	-0.105009	0.682388	0.007057	-0.080830	0.685582	0.103493				0.348734	0.064710	0.003140
14583	121.525000	-0.648788	0.673074	0.195517	-0.648295	0.670713	-0.042324	-0.630771	0.884311	-0.026514	-0.625235	0.881453	0.212917	-0.558980	1.225316	0.092162	-0.537885	1.203878	0.192788	-0.509257	1.147776	0.180570	-0.422359	0.739309	-0.123531	-0.417301	0.733961	0.281532	-0.219345	0.065990	0.208120				-0.139341	0.063572	-0.089883	-0.104974	0.682365	0.007026	-0.080749	0.685542	0.103406				0.348742	0.064720	0.003119
14584	121.533333	-0.648838	0.673049	0.195496	-0.648322	0.670693	-0.042344	-0.630818	0.884263	-0.026586	-0.625307	0.881450	0.212860	-0.559112	1.225421	0.092122	-0.537945	1.203993	0.192726	-0.509376	1.147900	0.180531	-0.422350	0.739305	-0.123549	-0.417259	0.734080	0.281458	-0.219342	0.066001	0.208119				-0.139340	0.063575	-0.089887	-0.104944	0.682349	0.007006	-0.080684	0.685504	0.103334				0.348740	0.064711	0.003113
14585	121.541667	-0.648887	0.673029	0.195475	-0.648355	0.670673	-0.042357	-0.630968	0.884174	-0.026485	-0.625389	0.881446	0.212807	-0.559225	1.225487	0.092059	-0.538030	1.204063	0.192688	-0.509441	1.147947	0.180465	-0.422333	0.739313	-0.123576	-0.417224	0.734200	0.281399	-0.219340	0.066005	0.208126				-0.139342	0.063569	-0.089880	-0.104914	0.682329	0.007002	-0.080629	0.685476	0.103278				0.348740	0.064719	0.003113
14586	121.550000	-0.649018	0.672941	0.195483	-0.648391	0.670658	-0.042369	-0.631025	0.884110	-0.026601	-0.625463	0.881443	0.212756	-0.559336	1.225562	0.092012	-0.538083	1.204161	0.192618	-0.509562	1.148089	0.180454	-0.422310	0.739325	-0.123603	-0.417194	0.734319	0.281359	-0.219341	0.066007	0.208145				-0.139341	0.063571	-0.089873	-0.104890	0.682319	0.007011	-0.080592	0.685451	0.103231				0.348736	0.064721	0.003127
14587	121.558333	-0.648984	0.672993	0.195445	-0.648427	0.670639	-0.042378	-0.631046	0.884091	-0.026741	-0.625534	0.881429	0.212691	-0.559452	1.225629	0.091956	-0.538159	1.204241	0.192552	-0.509655	1.148153	0.180389	-0.422288	0.739330	-0.123634	-0.417161	0.734428	0.281327	-0.219337	0.066010	0.208146				-0.139339	0.063570	-0.089863	-0.104857	0.682368	0.006972	-0.080565	0.685428	0.103187				0.348735	0.064729	0.003139
14588	121.566667	-0.649034	0.672979	0.195436	-0.648469	0.670618	-0.042385	-0.631135	0.884072	-0.026646	-0.625607	0.881438	0.212661	-0.559546	1.225687	0.091886	-0.538264	1.204387	0.192531	-0.509754	1.148223	0.180332	-0.422261	0.739340	-0.123674	-0.417138	0.734534	0.281300	-0.219342	0.066007	0.208154				-0.139343	0.063568	-0.089861	-0.104852	0.682292	0.007049	-0.080543	0.685404	0.103143				0.348735	0.064727	0.003137
14589	121.575000	-0.649130	0.672937	0.195434	-0.648537	0.670599	-0.042395	-0.631209	0.884001	-0.026766	-0.625675	0.881443	0.212617	-0.559647	1.225744	0.091820	-0.538323	1.204435	0.192425	-0.509837	1.148290	0.180247	-0.422240	0.739347	-0.123721	-0.417112	0.734632	0.281277	-0.219337	0.066017	0.208151				-0.139345	0.063573	-0.089858	-0.104839	0.682285	0.007071	-0.080524	0.685388	0.103103				0.348736	0.064726	0.003144
14590	121.583333	-0.649141	0.672957	0.195410	-0.648583	0.670575	-0.042408	-0.631168	0.884056	-0.026923	-0.625748	0.881419	0.212532	-0.559737	1.225809	0.091741	-0.538378	1.204481	0.192319	-0.509961	1.148403	0.180222	-0.422217	0.739351	-0.123776	-0.417093	0.734728	0.281258	-0.219334	0.066019	0.208146				-0.139342	0.063575	-0.089863	-0.104806	0.682406	0.006978	-0.080500	0.685374	0.103069				0.348737	0.064714	0.003141
14591	121.591667	-0.649192	0.672934	0.195393	-0.648633	0.670546	-0.042430	-0.631227	0.884025	-0.026974	-0.625799	0.881433	0.212491	-0.559822	1.225865	0.091665	-0.538462	1.204582	0.192271	-0.510025	1.148438	0.180126	-0.422199	0.739342	-0.123832	-0.417063	0.734794	0.281228	-0.219339	0.066021	0.208146				-0.139343	0.063579	-0.089868	-0.104811	0.682330	0.007051	-0.080479	0.685353	0.103036				0.348731	0.064722	0.003127
14592	121.600000	-0.649342	0.672823	0.195390	-0.648687	0.670512	-0.042451	-0.631352	0.883953	-0.026897	-0.625857	0.881434	0.212444	-0.559907	1.225919	0.091583	-0.538544	1.204681	0.192230	-0.510100	1.148462	0.180035	-0.422179	0.739329	-0.123889	-0.417041	0.734856	0.281202	-0.219337	0.066017	0.208141				-0.139336	0.063567	-0.089868	-0.104814	0.682253	0.007113	-0.080457	0.685331	0.103002				0.348737	0.064727	0.003113
14593	121.608333	-0.649391	0.672800	0.195380	-0.648758	0.670473	-0.042419	-0.631426	0.883908	-0.026964	-0.625908	0.881444	0.212404	-0.559993	1.225984	0.091513	-0.538573	1.204670	0.192075	-0.510173	1.148536	0.179987	-0.422170	0.739309	-0.123950	-0.417018	0.734916	0.281175	-0.219341	0.066016	0.208138				-0.139337	0.063571	-0.089880	-0.104808	0.682241	0.007123	-0.080435	0.685318	0.102978				0.348733	0.064721	0.003110
14594	121.616667	-0.649345	0.672867	0.195360	-0.648784	0.670471	-0.042468	-0.631401	0.883939	-0.027128	-0.625865	0.881515	0.212303	-0.560077	1.226027	0.091452	-0.538661	1.204789	0.192098	-0.510277	1.148615	0.179951	-0.422158	0.739285	-0.124006	-0.416999	0.734972	0.281160	-0.219349	0.066017	0.208145				-0.139346	0.063571	-0.089874	-0.104786	0.682365	0.007025	-0.080413	0.685305	0.102963				0.348726	0.064726	0.003111
14595	121.625000	-0.649430	0.672804	0.195351	-0.648827	0.670447	-0.042474	-0.631496	0.883887	-0.027085	-0.625992	0.881466	0.212332	-0.560164	1.226077	0.091408	-0.538710	1.204849	0.192050	-0.510349	1.148658	0.179897	-0.422148	0.739259	-0.124059	-0.416979	0.735030	0.281150	-0.219349	0.066027	0.208150				-0.139344	0.063571	-0.089866	-0.104805	0.682229	0.007145	-0.080399	0.685295	0.102942				0.348727	0.064733	0.003123
14596	121.633333	-0.649525	0.672752	0.195365	-0.648868	0.670438	-0.042466	-0.631571	0.883851	-0.027073	-0.626038	0.881470	0.212293	-0.560246	1.226102	0.091377	-0.538762	1.204927	0.191999	-0.510406	1.148710	0.179860	-0.422141	0.739236	-0.124114	-0.416949	0.735082	0.281140	-0.219356	0.066030	0.208165				-0.139340	0.063578	-0.089864	-0.104801	0.682225	0.007153	-0.080383	0.685288	0.102923				0.348724	0.064735	0.003141
14597	121.641667	-0.649519	0.672783	0.195355	-0.648909	0.670415	-0.042476	-0.631649	0.883741	-0.027233	-0.626071	0.881484	0.212259	-0.560335	1.226172	0.091364	-0.538760	1.205026	0.191946	-0.510455	1.148779	0.179821	-0.422133	0.739201	-0.124173	-0.416923	0.735142	0.281132	-0.219350	0.066031	0.208159				-0.139340	0.063581	-0.089861	-0.104802	0.682223	0.007145	-0.080366	0.685282	0.102894				0.348729	0.064735	0.003147
14598	121.650000	-0.649510	0.672816	0.195343	-0.648950	0.670402	-0.042481	-0.631694	0.883708	-0.027287	-0.626019	0.881541	0.212157	-0.560425	1.226223	0.091351	-0.538789	1.205098	0.191930	-0.510511	1.148880	0.179799	-0.422123	0.739179	-0.124234	-0.416891	0.735204	0.281124	-0.219348	0.066037	0.208155				-0.139345	0.063580	-0.089861	-0.104800	0.682225	0.007132	-0.080353	0.685271	0.102866				0.348733	0.064738	0.003144
14599	121.658333	-0.649635	0.672722	0.195338	-0.648982	0.670378	-0.042488	-0.631728	0.883677	-0.027348	-0.626149	0.881493	0.212192	-0.560513	1.226268	0.091361	-0.538815	1.205153	0.191942	-0.510535	1.148908	0.179775	-0.422114	0.739146	-0.124294	-0.416853	0.735264	0.281124	-0.219348	0.066030	0.208149				-0.139347	0.063574	-0.089856	-0.104802	0.682216	0.007110	-0.080334	0.685261	0.102824				0.348735	0.064736	0.003139
14600	121.666667	-0.649660	0.672709	0.195319	-0.649013	0.670356	-0.042502	-0.631733	0.883739	-0.027262	-0.626183	0.881486	0.212152	-0.560603	1.226309	0.091390	-0.538819	1.205308	0.192010	-0.510575	1.149019	0.179816	-0.422098	0.739109	-0.124357	-0.416817	0.735324	0.281120	-0.219348	0.066027	0.208139				-0.139345	0.063572	-0.089863	-0.104801	0.682207	0.007078	-0.080310	0.685246	0.102777				0.348738	0.064726	0.003125
14601	121.675000	-0.649648	0.672736	0.195312	-0.649041	0.670331	-0.042515	-0.631756	0.883682	-0.027418	-0.626172	0.881503	0.212076	-0.560705	1.226365	0.091454	-0.538875	1.205383	0.192067	-0.510580	1.149024	0.179794	-0.422086	0.739083	-0.124418	-0.416767	0.735381	0.281120	-0.219350	0.066020	0.208138				-0.139345	0.063565	-0.089865	-0.104790	0.682263	0.006994	-0.080277	0.685280	0.102666				0.348734	0.064719	0.003125
14602	121.683333	-0.649634	0.672763	0.195306	-0.649066	0.670312	-0.042526	-0.631845	0.883593	-0.027435	-0.626242	0.881484	0.212085	-0.560815	1.226399	0.091531	-0.538771	1.205441	0.192112	-0.510583	1.149131	0.179891	-0.422070	0.739061	-0.124478	-0.416710	0.735432	0.281126	-0.219353	0.066015	0.208145				-0.139346	0.063564	-0.089871	-0.104800	0.682194	0.007021	-0.080266	0.685210	0.102678				0.348731	0.064707	0.003120
14603	121.691667	-0.649744	0.672655	0.195279	-0.649090	0.670293	-0.042538	-0.631864	0.883569	-0.027513	-0.626278	0.881470	0.212047	-0.560918	1.226423	0.091626	-0.538730	1.205512	0.192181	-0.510591	1.149247	0.180001	-0.422057	0.739052	-0.124534	-0.416663	0.735485	0.281131	-0.219350	0.066020	0.208140				-0.139347	0.063568	-0.089870	-0.104790	0.682248	0.006937	-0.080245	0.685196	0.102632				0.348731	0.064727	0.003115
14604	121.700000	-0.649754	0.672666	0.195279	-0.649108	0.670276	-0.042544	-0.631894	0.883541	-0.027566	-0.626314	0.881454	0.212002	-0.561045	1.226455	0.091751	-0.538645	1.205617	0.192242	-0.510567	1.149269	0.180070	-0.422041	0.739050	-0.124590	-0.416616	0.735549	0.281146	-0.219352	0.066015	0.208160				-0.139340	0.063576	-0.089861	-0.104806	0.682179	0.006968	-0.080225	0.685186	0.102589				0.348729	0.064721	0.003131
14605	121.708333	-0.649690	0.672743	0.195271	-0.649126	0.670265	-0.042555	-0.631814	0.883618	-0.027704	-0.626289	0.881490	0.211937	-0.561153	1.226457	0.091900	-0.538598	1.205671	0.192353	-0.510518	1.149422	0.180200	-0.422031	0.739049	-0.124646	-0.416566	0.735595	0.281154	-0.219357	0.066029	0.208158				-0.139345	0.063571	-0.089859	-0.104782	0.682308	0.006829	-0.080193	0.685232	0.102494				0.348725	0.064739	0.003129
14606	121.716667	-0.649800	0.672667	0.195276	-0.649144	0.670251	-0.042567	-0.631935	0.883490	-0.027715	-0.626358	0.881467	0.211943	-0.561276	1.226474	0.092065	-0.538522	1.205726	0.192485	-0.510477	1.149428	0.180271	-0.422016	0.739053	-0.124701	-0.416521	0.735644	0.281153	-0.219357	0.066032	0.208160				-0.139350	0.063568	-0.089853	-0.104807	0.682175	0.006914	-0.080180	0.685167	0.102518				0.348724	0.064743	0.003130
14607	121.725000	-0.649801	0.672669	0.195250	-0.649155	0.670242	-0.042581	-0.631950	0.883499	-0.027708	-0.626380	0.881469	0.211912	-0.561385	1.226498	0.092242	-0.538423	1.205797	0.192612	-0.510406	1.149484	0.180370	-0.422001	0.739062	-0.124760	-0.416476	0.735691	0.281151	-0.219361	0.066034	0.208153				-0.139349	0.063582	-0.089860	-0.104808	0.682168	0.006890	-0.080157	0.685156	0.102482				0.348716	0.064760	0.003116
14608	121.733333	-0.649721	0.672749	0.195229	-0.649167	0.670231	-0.042597	-0.631956	0.883497	-0.027759	-0.626413	0.881451	0.211870	-0.561507	1.226503	0.092432	-0.538279	1.205895	0.192726	-0.510315	1.149550	0.180479	-0.421981	0.739068	-0.124824	-0.416433	0.735738	0.281146	-0.219365	0.066031	0.208143				-0.139347	0.063579	-0.089866	-0.104785	0.682291	0.006757	-0.080132	0.685145	0.102451				0.348718	0.064750	0.003111
14609	121.741667	-0.649720	0.672752	0.195217	-0.649175	0.670224	-0.042614	-0.631881	0.883559	-0.027915	-0.626418	0.881459	0.211854	-0.561625	1.226491	0.092632	-0.538187	1.205960	0.192943	-0.510209	1.149613	0.180592	-0.421960	0.739075	-0.124884	-0.416406	0.735783	0.281138	-0.219364	0.066024	0.208130				-0.139349	0.063577	-0.089879	-0.104795	0.682214	0.006787	-0.080094	0.685186	0.102370				0.348714	0.064748	0.003090
14610	121.750000	-0.649719	0.672755	0.195207	-0.649182	0.670213	-0.042625	-0.631975	0.883490	-0.027842	-0.626430	0.881426	0.211799	-0.561738	1.226490	0.092852	-0.538076	1.206086	0.193159	-0.510086	1.149655	0.180735	-0.421936	0.739089	-0.124948	-0.416380	0.735828	0.281132	-0.219363	0.066018	0.208124				-0.139342	0.063583	-0.089892	-0.104803	0.682139	0.006833	-0.080079	0.685114	0.102410				0.348715	0.064749	0.003081
14611	121.758333	-0.649800	0.672677	0.195214	-0.649190	0.670212	-0.042628	-0.631998	0.883466	-0.027891	-0.626440	0.881420	0.211784	-0.561782	1.226459	0.093102	-0.537941	1.206133	0.193316	-0.509964	1.149757	0.180903	-0.421905	0.739098	-0.124999	-0.416356	0.735870	0.281127	-0.219362	0.066018	0.208124				-0.139345	0.063575	-0.089886	-0.104788	0.682194	0.006770	-0.080040	0.685159	0.102345				0.348718	0.064741	0.003075
14612	121.766667	-0.649709	0.672757	0.195205	-0.649199	0.670207	-0.042627	-0.631930	0.883522	-0.028021	-0.626448	0.881439	0.211810	-0.561832	1.226420	0.093372	-0.537758	1.206216	0.193454	-0.509840	1.149805	0.181022	-0.421873	0.739118	-0.125055	-0.416336	0.735913	0.281125	-0.219357	0.066014	0.208132				-0.139339	0.063572	-0.089878	-0.104791	0.682125	0.006828	-0.080006	0.685205	0.102289				0.348717	0.064742	0.003085
14613	121.775000	-0.649704	0.672761	0.195203	-0.649206	0.670207	-0.042622	-0.632001	0.883452	-0.028012	-0.626371	0.881464	0.211705	-0.561952	1.226425	0.093598	-0.537648	1.206224	0.193638	-0.509646	1.149880	0.181111	-0.421837	0.739137	-0.125097	-0.416325	0.735955	0.281119	-0.219359	0.066015	0.208139				-0.139342	0.063569	-0.089871	-0.104778	0.682121	0.006834	-0.080032	0.685073	0.102335				0.348723	0.064745	0.003092
14614	121.783333	-0.649785	0.672663	0.195161	-0.649214	0.670206	-0.042621	-0.632030	0.883476	-0.027905	-0.626458	0.881423	0.211783	-0.562092	1.226482	0.093712	-0.537509	1.206270	0.193787	-0.509620	1.149902	0.181250	-0.421799	0.739158	-0.125145	-0.416315	0.736000	0.281119	-0.219356	0.066020	0.208148				-0.139343	0.063566	-0.089856	-0.104768	0.682127	0.006839	-0.079999	0.685086	0.102423				0.348728	0.064751	0.003100
14615	121.791667	-0.649788	0.672682	0.195194	-0.649222	0.670205	-0.042615	-0.632079	0.883412	-0.027983	-0.626472	0.881411	0.211763	-0.562145	1.226434	0.093983	-0.537365	1.206395	0.193930	-0.509521	1.150007	0.181410	-0.421764	0.739181	-0.125195	-0.416305	0.736032	0.281123	-0.219359	0.066024	0.208151				-0.139346	0.063575	-0.089856	-0.104761	0.682124	0.006842	-0.079991	0.685085	0.102425				0.348726	0.064760	0.003101
14616	121.800000	-0.649700	0.672780	0.195204	-0.649235	0.670204	-0.042613	-0.632020	0.883464	-0.028112	-0.626469	0.881416	0.211761	-0.562249	1.226433	0.094180	-0.537229	1.206427	0.194029	-0.509395	1.150053	0.181511	-0.421731	0.739211	-0.125246	-0.416297	0.736063	0.281127	-0.219359	0.066030	0.208151				-0.139344	0.063577	-0.089856	-0.104734	0.682258	0.006735	-0.079968	0.685195	0.102305				0.348723	0.064764	0.003102
14617	121.808333	-0.649703	0.672783	0.195207	-0.649255	0.670195	-0.042614	-0.632134	0.883379	-0.028015	-0.626466	0.881399	0.211736	-0.562341	1.226452	0.094345	-0.537146	1.206545	0.194207	-0.509348	1.150113	0.181632	-0.421703	0.739231	-0.125302	-0.416285	0.736089	0.281127	-0.219362	0.066022	0.208144				-0.139345	0.063578	-0.089858	-0.104749	0.682116	0.006841	-0.080027	0.685042	0.102249				0.348726	0.064754	0.003097
14618	121.816667	-0.649791	0.672702	0.195213	-0.649275	0.670185	-0.042615	-0.632156	0.883347	-0.028061	-0.626460	0.881409	0.211745	-0.562445	1.226483	0.094500	-0.537043	1.206597	0.194326	-0.509290	1.150177	0.181712	-0.421680	0.739252	-0.125364	-0.416269	0.736109	0.281128	-0.219364	0.066018	0.208129				-0.139345	0.063568	-0.089864	-0.104746	0.682106	0.006832	-0.079982	0.685059	0.102404				0.348724	0.064755	0.003083
14619	121.825000	-0.649757	0.672719	0.195194	-0.649299	0.670175	-0.042617	-0.632184	0.883317	-0.028105	-0.626448	0.881383	0.211720	-0.562526	1.226514	0.094609	-0.536972	1.206643	0.194398	-0.509223	1.150235	0.181769	-0.421659	0.739275	-0.125419	-0.416250	0.736127	0.281120	-0.219369	0.066006	0.208126				-0.139348	0.063574	-0.089874	-0.104733	0.682166	0.006765	-0.079974	0.685054	0.102391				0.348725	0.064748	0.003074
14620	121.833333	-0.649729	0.672769	0.195214	-0.649324	0.670165	-0.042620	-0.632111	0.883379	-0.028188	-0.626424	0.881390	0.211734	-0.562591	1.226543	0.094672	-0.536956	1.206718	0.194503	-0.509180	1.150294	0.181790	-0.421641	0.739297	-0.125477	-0.416224	0.736155	0.281120	-0.219368	0.066011	0.208125				-0.139348	0.063570	-0.089882	-0.104741	0.682097	0.006806	-0.079966	0.685045	0.102374				0.348721	0.064748	0.003071
14621	121.841667	-0.649739	0.672769	0.195215	-0.649347	0.670158	-0.042616	-0.632175	0.883302	-0.028153	-0.626390	0.881356	0.211713	-0.562663	1.226639	0.094725	-0.536893	1.206777	0.194449	-0.509123	1.150390	0.181766	-0.421622	0.739321	-0.125528	-0.416198	0.736185	0.281109	-0.219373	0.066010	0.208115				-0.139352	0.063577	-0.089885	-0.104738	0.682095	0.006786	-0.079980	0.685024	0.102271				0.348718	0.064747	0.003079
14622	121.850000	-0.649744	0.672770	0.195218	-0.649373	0.670148	-0.042611	-0.632221	0.883241	-0.028106	-0.626344	0.881348	0.211729	-0.562732	1.226742	0.094735	-0.536898	1.206874	0.194433	-0.509166	1.150535	0.181786	-0.421613	0.739338	-0.125576	-0.416170	0.736225	0.281103	-0.219376	0.066015	0.208118				-0.139353	0.063585	-0.089890	-0.104737	0.682094	0.006763	-0.079961	0.685037	0.102329				0.348721	0.064760	0.003086
14623	121.858333	-0.649795	0.672732	0.195221	-0.649435	0.670118	-0.042564	-0.632182	0.883240	-0.028157	-0.626254	0.881326	0.211674	-0.562791	1.226903	0.094706	-0.536911	1.207051	0.194394	-0.509212	1.150638	0.181719	-0.421608	0.739355	-0.125618	-0.416145	0.736276	0.281096	-0.219382	0.066023	0.208122				-0.139360	0.063581	-0.089875	-0.104713	0.682229	0.006627	-0.079966	0.685036	0.102307				0.348715	0.064767	0.003089
14624	121.866667	-0.649762	0.672778	0.195220	-0.649419	0.670142	-0.042610	-0.632230	0.883143	-0.028115	-0.626224	0.881290	0.211726	-0.562851	1.227097	0.094650	-0.536969	1.207237	0.194308	-0.509312	1.150815	0.181671	-0.421606	0.739380	-0.125655	-0.416123	0.736340	0.281091	-0.219384	0.066024	0.208123				-0.139366	0.063577	-0.089866	-0.104735	0.682101	0.006710	-0.080018	0.685003	0.102120				0.348716	0.064772	0.003106
14625	121.875000	-0.649819	0.672756	0.195251	-0.649434	0.670141	-0.042608	-0.632213	0.883096	-0.028119	-0.626137	0.881252	0.211720	-0.562938	1.227294	0.094561	-0.537082	1.207515	0.194309	-0.509463	1.151077	0.181662	-0.421607	0.739409	-0.125691	-0.416111	0.736408	0.281083	-0.219381	0.066035	0.208126				-0.139369	0.063580	-0.089866	-0.104743	0.682094	0.006687	-0.080030	0.684995	0.102106				0.348721	0.064771	0.003106
14626	121.883333	-0.649864	0.672709	0.195228	-0.649468	0.670130	-0.042523	-0.632188	0.883043	-0.028128	-0.626047	0.881188	0.211678	-0.563044	1.227530	0.094476	-0.537215	1.207769	0.194233	-0.509624	1.151305	0.181598	-0.421619	0.739442	-0.125726	-0.416107	0.736479	0.281080	-0.219388	0.066028	0.208122				-0.139371	0.063582	-0.089867	-0.104756	0.682083	0.006657	-0.080051	0.684985	0.102097				0.348721	0.064765	0.003105
14627	121.891667	-0.649786	0.672791	0.195235	-0.649451	0.670132	-0.042613	-0.632102	0.883023	-0.028210	-0.625852	0.881204	0.211598	-0.563097	1.227898	0.094431	-0.537339	1.208096	0.194141	-0.509812	1.151547	0.181534	-0.421627	0.739490	-0.125761	-0.416108	0.736561	0.281068	-0.219383	0.066008	0.208117				-0.139375	0.063572	-0.089874	-0.104776	0.682068	0.006630	-0.080067	0.684971	0.102095				0.348728	0.064745	0.003105
14628	121.900000	-0.649788	0.672803	0.195238	-0.649447	0.670135	-0.042616	-0.632097	0.882934	-0.028162	-0.625692	0.881033	0.211538	-0.563199	1.228215	0.094323	-0.537568	1.208478	0.194181	-0.510028	1.151857	0.181506	-0.421641	0.739560	-0.125796	-0.416116	0.736654	0.281054	-0.219387	0.065997	0.208110				-0.139376	0.063560	-0.089868	-0.104797	0.682056	0.006605	-0.080084	0.684959	0.102094				0.348732	0.064747	0.003095
14629	121.908333	-0.649862	0.672736	0.195246	-0.649432	0.670140	-0.042614	-0.632030	0.882898	-0.028190	-0.625718	0.881072	0.211584	-0.563306	1.228566	0.094213	-0.537764	1.208825	0.194065	-0.510322	1.152252	0.181533	-0.421651	0.739655	-0.125824	-0.416129	0.736741	0.281042	-0.219379	0.065998	0.208101				-0.139378	0.063569	-0.089879	-0.104816	0.682052	0.006586	-0.080079	0.684970	0.102181				0.348738	0.064734	0.003096
14630	121.916667	-0.649852	0.672757	0.195253	-0.649414	0.670156	-0.042606	-0.631967	0.882850	-0.028230	-0.625594	0.881043	0.211537	-0.563414	1.228812	0.093972	-0.538000	1.209234	0.193992	-0.510601	1.152581	0.181506	-0.421665	0.739760	-0.125844	-0.416143	0.736834	0.281023	-0.219384	0.065998	0.208110				-0.139380	0.063564	-0.089868	-0.104840	0.682053	0.006572	-0.080070	0.684986	0.102280				0.348739	0.064733	0.003106
14631	121.925000	-0.649766	0.672804	0.195201	-0.649388	0.670177	-0.042609	-0.631837	0.882863	-0.028306	-0.625280	0.880977	0.211391	-0.563529	1.229209	0.093973	-0.538194	1.209550	0.193855	-0.510864	1.152851	0.181440	-0.421669	0.739885	-0.125857	-0.416156	0.736920	0.281006	-0.219384	0.066014	0.208117				-0.139385	0.063573	-0.089864	-0.104858	0.682061	0.006566	-0.080082	0.684993	0.102297				0.348734	0.064740	0.003120
14632	121.933333	-0.649769	0.672781	0.195171	-0.649359	0.670201	-0.042604	-0.631823	0.882747	-0.028330	-0.625226	0.880890	0.211359	-0.563656	1.229508	0.093861	-0.538453	1.209927	0.193836	-0.511150	1.153155	0.181421	-0.421667	0.740024	-0.125871	-0.416173	0.737018	0.280994	-0.219385	0.066023	0.208122				-0.139386	0.063576	-0.089851	-0.104873	0.682063	0.006564	-0.080130	0.684967	0.102152				0.348734	0.064755	0.003125
14633	121.941667	-0.649713	0.672842	0.195195	-0.649320	0.670219	-0.042606	-0.631735	0.882699	-0.028394	-0.625123	0.880834	0.211294	-0.563780	1.229745	0.093733	-0.538703	1.210206	0.193731	-0.511436	1.153450	0.181448	-0.421661	0.740159	-0.125893	-0.416191	0.737112	0.280979	-0.219391	0.066030	0.208128				-0.139389	0.063588	-0.089852	-0.104887	0.682065	0.006566	-0.080094	0.685003	0.102352				0.348728	0.064754	0.003137
14634	121.950000	-0.649568	0.672954	0.195184	-0.649275	0.670244	-0.042611	-0.631546	0.882747	-0.028568	-0.624919	0.880828	0.211155	-0.563923	1.229968	0.093658	-0.538895	1.210464	0.193638	-0.511650	1.153680	0.181416	-0.421645	0.740306	-0.125921	-0.416207	0.737208	0.280972	-0.219389	0.066030	0.208128				-0.139394	0.063589	-0.089855	-0.104897	0.682066	0.006572	-0.080083	0.685113	0.102272				0.348728	0.064770	0.003125
14635	121.958333	-0.649495	0.672988	0.195171	-0.649216	0.670258	-0.042624	-0.631535	0.882629	-0.028536	-0.624882	0.880742	0.211127	-0.564073	1.230154	0.093570	-0.539137	1.210634	0.193595	-0.511935	1.153884	0.181423	-0.421608	0.740461	-0.125952	-0.416224	0.737301	0.280963	-0.219399	0.066018	0.208126				-0.139392	0.063588	-0.089864	-0.104903	0.682055	0.006582	-0.080133	0.684978	0.102342				0.348721	0.064750	0.003130
14636	121.966667	-0.649427	0.673026	0.195148	-0.649159	0.670272	-0.042640	-0.631428	0.882607	-0.028596	-0.624872	0.880649	0.211100	-0.564222	1.230303	0.093497	-0.539353	1.210878	0.193601	-0.512141	1.154023	0.181405	-0.421564	0.740610	-0.125994	-0.416238	0.737393	0.280957	-0.219407	0.066004	0.208114				-0.139397	0.063585	-0.089877	-0.104906	0.682044	0.006593	-0.080119	0.684988	0.102442				0.348718	0.064742	0.003112
14637	121.975000	-0.649441	0.672951	0.195113	-0.649096	0.670280	-0.042648	-0.631318	0.882578	-0.028683	-0.624799	0.880592	0.211023	-0.564391	1.230408	0.093458	-0.539548	1.210982	0.193543	-0.512343	1.154194	0.181428	-0.421507	0.740759	-0.126049	-0.416251	0.737472	0.280941	-0.219401	0.065993	0.208104				-0.139393	0.063583	-0.089892	-0.104900	0.682039	0.006612	-0.080109	0.685035	0.102393				0.348719	0.064733	0.003106
14638	121.983333	-0.649275	0.673081	0.195087	-0.649012	0.670314	-0.042674	-0.631219	0.882542	-0.028776	-0.624737	0.880541	0.210945	-0.564560	1.230488	0.093436	-0.539749	1.211061	0.193473	-0.512492	1.154237	0.181378	-0.421435	0.740907	-0.126108	-0.416265	0.737543	0.280917	-0.219400	0.065984	0.208100				-0.139395	0.063568	-0.089889	-0.104884	0.682036	0.006631	-0.080092	0.685091	0.102343				0.348719	0.064729	0.003097
14639	121.991667	-0.649203	0.673116	0.195057	-0.648930	0.670336	-0.042693	-0.631100	0.882543	-0.028841	-0.624694	0.880488	0.210868	-0.564723	1.230561	0.093435	-0.539966	1.211174	0.193488	-0.512682	1.154365	0.181432	-0.421350	0.741055	-0.126173	-0.416269	0.737593	0.280886	-0.219393	0.065998	0.208101				-0.139387	0.063570	-0.089883	-0.104869	0.682043	0.006654	-0.080110	0.684982	0.102474				0.348722	0.064740	0.003102
14640	122.000000	-0.649132	0.673148	0.195025	-0.648848	0.670365	-0.042704	-0.630977	0.882536	-0.028949	-0.624819	0.880483	0.210845	-0.564878	1.230595	0.093437	-0.540164	1.211262	0.193534	-0.512845	1.154465	0.181483	-0.421257	0.741193	-0.126240	-0.416274	0.737635	0.280849	-0.219391	0.066006	0.208115				-0.139381	0.063576	-0.089868	-0.104842	0.682052	0.006682	-0.080106	0.684997	0.102488				0.348725	0.064740	0.003118
14641	122.008333	-0.649066	0.673180	0.194997	-0.648788	0.670378	-0.042702	-0.630822	0.882569	-0.029083	-0.624725	0.880456	0.210718	-0.565037	1.230611	0.093460	-0.540307	1.211308	0.193505	-0.512981	1.154522	0.181529	-0.421152	0.741330	-0.126326	-0.416281	0.737662	0.280817	-0.219382	0.066021	0.208123				-0.139376	0.063576	-0.089857	-0.104816	0.682055	0.006704	-0.080104	0.685006	0.102506				0.348727	0.064757	0.003130
14642	122.016667	-0.649006	0.673209	0.194972	-0.648690	0.670421	-0.042730	-0.630665	0.882601	-0.029220	-0.624640	0.880427	0.210594	-0.565191	1.230609	0.093498	-0.540456	1.211224	0.193537	-0.513115	1.154567	0.181582	-0.421036	0.741453	-0.126425	-0.416286	0.737678	0.280792	-0.219373	0.066022	0.208132				-0.139366	0.063576	-0.089836	-0.104787	0.682055	0.006719	-0.080107	0.685012	0.102518				0.348729	0.064764	0.003134
14643	122.025000	-0.648947	0.673235	0.194952	-0.648642	0.670419	-0.042733	-0.630637	0.882534	-0.029184	-0.624534	0.880360	0.210489	-0.565353	1.230593	0.093558	-0.540645	1.211248	0.193670	-0.513226	1.154582	0.181657	-0.420920	0.741565	-0.126543	-0.416296	0.737683	0.280766	-0.219368	0.066021	0.208136				-0.139367	0.063572	-0.089838	-0.104761	0.682049	0.006724	-0.080122	0.685011	0.102521				0.348735	0.064753	0.003128
14644	122.033333	-0.648974	0.673194	0.194947	-0.648601	0.670412	-0.042735	-0.630550	0.882493	-0.029287	-0.624544	0.880231	0.210454	-0.565523	1.230565	0.093646	-0.540795	1.211258	0.193763	-0.513322	1.154572	0.181711	-0.420795	0.741670	-0.126678	-0.416310	0.737691	0.280740	-0.219365	0.066021	0.208131				-0.139360	0.063572	-0.089843	-0.104742	0.682037	0.006719	-0.080115	0.685125	0.102407				0.348739	0.064751	0.003117
14645	122.041667	-0.648889	0.673244	0.194909	-0.648508	0.670444	-0.042781	-0.630407	0.882517	-0.029437	-0.624476	0.880222	0.210352	-0.565683	1.230545	0.093740	-0.540927	1.211232	0.193839	-0.513414	1.154544	0.181752	-0.420679	0.741764	-0.126826	-0.416330	0.737697	0.280720	-0.219372	0.065998	0.208122				-0.139356	0.063572	-0.089863	-0.104711	0.682095	0.006644	-0.080151	0.685070	0.102462				0.348731	0.064733	0.003113
14646	122.050000	-0.648817	0.673296	0.194872	-0.648451	0.670473	-0.042819	-0.630368	0.882430	-0.029537	-0.624521	0.880165	0.210324	-0.565834	1.230543	0.093833	-0.541041	1.211136	0.193858	-0.513499	1.154507	0.181791	-0.420566	0.741852	-0.126985	-0.416348	0.737716	0.280688	-0.219377	0.065987	0.208109				-0.139357	0.063565	-0.089872	-0.104705	0.682018	0.006678	-0.080188	0.685013	0.102516				0.348725	0.064738	0.003087
14647	122.058333	-0.648796	0.673311	0.194842	-0.648419	0.670457	-0.042827	-0.630279	0.882452	-0.029532	-0.624513	0.880140	0.210259	-0.565983	1.230522	0.093929	-0.541172	1.211134	0.193978	-0.513593	1.154508	0.181872	-0.420455	0.741937	-0.127145	-0.416369	0.737739	0.280649	-0.219379	0.065988	0.208100				-0.139357	0.063563	-0.089882	-0.104695	0.682016	0.006660	-0.080200	0.685081	0.102452				0.348723	0.064740	0.003075
14648	122.066667	-0.648861	0.673262	0.194846	-0.648456	0.670441	-0.042819	-0.630199	0.882429	-0.029650	-0.624672	0.880149	0.210253	-0.566135	1.230440	0.093924	-0.541299	1.211131	0.194097	-0.513686	1.154510	0.181956	-0.420347	0.742018	-0.127303	-0.416386	0.737774	0.280605	-0.219380	0.065994	0.208091				-0.139361	0.063556	-0.089878	-0.104686	0.682022	0.006645	-0.080231	0.685030	0.102513				0.348717	0.064747	0.003073
14649	122.075000	-0.648773	0.673333	0.194802	-0.648360	0.670498	-0.042875	-0.630086	0.882450	-0.029772	-0.624622	0.880143	0.210164	-0.566281	1.230491	0.094162	-0.541410	1.211054	0.194183	-0.513783	1.154496	0.182034	-0.420242	0.742103	-0.127459	-0.416403	0.737819	0.280568	-0.219394	0.066014	0.208106				-0.139366	0.063579	-0.089874	-0.104676	0.682026	0.006635	-0.080240	0.685102	0.102460				0.348709	0.064763	0.003085
14650	122.083333	-0.648778	0.673338	0.194800	-0.648359	0.670501	-0.042878	-0.630078	0.882391	-0.029767	-0.624513	0.880048	0.210125	-0.566412	1.230473	0.094265	-0.541528	1.210979	0.194260	-0.513885	1.154488	0.182113	-0.420136	0.742175	-0.127614	-0.416417	0.737870	0.280515	-0.219402	0.066025	0.208122				-0.139373	0.063593	-0.089861	-0.104666	0.682027	0.006630	-0.080268	0.685055	0.102535				0.348704	0.064774	0.003094
14651	122.091667	-0.648872	0.673273	0.194825	-0.648398	0.670470	-0.042861	-0.630028	0.882372	-0.029842	-0.624525	0.880017	0.210102	-0.566517	1.230452	0.094313	-0.541655	1.210910	0.194356	-0.513970	1.154446	0.182159	-0.420034	0.742240	-0.127764	-0.416441	0.737920	0.280469	-0.219406	0.066026	0.208129				-0.139374	0.063593	-0.089862	-0.104659	0.682020	0.006624	-0.080281	0.685054	0.102544				0.348702	0.064776	0.003095
14652	122.100000	-0.648803	0.673327	0.194802	-0.648382	0.670487	-0.042891	-0.629892	0.882433	-0.029998	-0.624592	0.880076	0.210045	-0.566630	1.230476	0.094439	-0.541786	1.210843	0.194445	-0.514096	1.154381	0.182214	-0.419942	0.742295	-0.127912	-0.416468	0.737967	0.280413	-0.219408	0.066019	0.208132				-0.139382	0.063594	-0.089864	-0.104650	0.682011	0.006610	-0.080276	0.685163	0.102429				0.348700	0.064758	0.003103
14653	122.108333	-0.648835	0.673319	0.194804	-0.648432	0.670447	-0.042874	-0.629965	0.882321	-0.029943	-0.624657	0.880044	0.210076	-0.566728	1.230479	0.094495	-0.541883	1.210834	0.194473	-0.514198	1.154340	0.182253	-0.419841	0.742348	-0.128049	-0.416512	0.738013	0.280345	-0.219411	0.066006	0.208128				-0.139376	0.063583	-0.089863	-0.104641	0.681997	0.006591	-0.080323	0.685055	0.102555				0.348711	0.064750	0.003087
14654	122.116667	-0.648952	0.673213	0.194794	-0.648479	0.670407	-0.042857	-0.629947	0.882333	-0.029934	-0.624720	0.880028	0.210113	-0.566824	1.230484	0.094541	-0.542018	1.210803	0.194519	-0.514310	1.154298	0.182282	-0.419746	0.742400	-0.128182	-0.416567	0.738046	0.280264	-0.219402	0.065996	0.208117				-0.139369	0.063564	-0.089868	-0.104630	0.681988	0.006576	-0.080349	0.685064	0.102562				0.348716	0.064744	0.003074
14655	122.125000	-0.648993	0.673220	0.194819	-0.648522	0.670397	-0.042856	-0.629957	0.882314	-0.029995	-0.624668	0.879986	0.210048	-0.566955	1.230409	0.094502	-0.542208	1.210739	0.194608	-0.514463	1.154268	0.182287	-0.419664	0.742451	-0.128302	-0.416637	0.738066	0.280172	-0.219401	0.065988	0.208106				-0.139371	0.063567	-0.089880	-0.104623	0.681985	0.006558	-0.080367	0.685136	0.102530				0.348720	0.064739	0.003064
14656	122.133333	-0.648947	0.673278	0.194814	-0.648513	0.670433	-0.042894	-0.629965	0.882298	-0.030086	-0.624615	0.880012	0.210061	-0.567030	1.230509	0.094616	-0.542332	1.210698	0.194604	-0.514555	1.154177	0.182244	-0.419595	0.742504	-0.128407	-0.416711	0.738071	0.280075	-0.219404	0.065992	0.208105				-0.139367	0.063562	-0.089879	-0.104599	0.682122	0.006436	-0.080390	0.685217	0.102511				0.348724	0.064741	0.003058
14657	122.141667	-0.648980	0.673265	0.194818	-0.648548	0.670429	-0.042891	-0.629999	0.882343	-0.029982	-0.624586	0.880043	0.210020	-0.567148	1.230492	0.094579	-0.542475	1.210711	0.194626	-0.514721	1.154167	0.182266	-0.419532	0.742550	-0.128492	-0.416795	0.738070	0.279976	-0.219400	0.065986	0.208107				-0.139363	0.063557	-0.089871	-0.104615	0.681994	0.006536	-0.080451	0.685142	0.102693				0.348724	0.064735	0.003066
14658	122.150000	-0.649025	0.673252	0.194828	-0.648608	0.670378	-0.042842	-0.630033	0.882348	-0.030007	-0.624811	0.880065	0.210101	-0.567267	1.230446	0.094560	-0.542681	1.210644	0.194685	-0.514886	1.154152	0.182285	-0.419487	0.742601	-0.128563	-0.416890	0.738052	0.279877	-0.219403	0.065996	0.208116				-0.139361	0.063568	-0.089861	-0.104617	0.682002	0.006536	-0.080493	0.685180	0.102767				0.348720	0.064752	0.003071
14659	122.158333	-0.649098	0.673192	0.194833	-0.648632	0.670394	-0.042854	-0.630034	0.882405	-0.030051	-0.624781	0.880128	0.210115	-0.567350	1.230486	0.094595	-0.542846	1.210598	0.194686	-0.515044	1.154088	0.182287	-0.419459	0.742641	-0.128614	-0.416988	0.738032	0.279786	-0.219404	0.066010	0.208123				-0.139361	0.063570	-0.089847	-0.104629	0.682016	0.006537	-0.080528	0.685271	0.102800				0.348714	0.064764	0.003075
14660	122.166667	-0.649088	0.673222	0.194852	-0.648656	0.670409	-0.042864	-0.630149	0.882356	-0.029995	-0.624844	0.880137	0.210201	-0.567456	1.230421	0.094540	-0.543009	1.210546	0.194679	-0.515217	1.154110	0.182328	-0.419446	0.742681	-0.128648	-0.417087	0.738018	0.279705	-0.219418	0.066021	0.208135				-0.139369	0.063582	-0.089844	-0.104652	0.682040	0.006534	-0.080585	0.685255	0.102956				0.348710	0.064780	0.003077
14661	122.175000	-0.649115	0.673212	0.194862	-0.648711	0.670379	-0.042842	-0.630202	0.882384	-0.029951	-0.624735	0.880148	0.210172	-0.567515	1.230487	0.094593	-0.543128	1.210433	0.194584	-0.515341	1.153997	0.182252	-0.419455	0.742705	-0.128665	-0.417190	0.738001	0.279629	-0.219420	0.066028	0.208137				-0.139374	0.063588	-0.089847	-0.104683	0.682069	0.006521	-0.080637	0.685291	0.103054				0.348702	0.064772	0.003074
14662	122.183333	-0.649143	0.673203	0.194870	-0.648757	0.670354	-0.042818	-0.630276	0.882378	-0.029942	-0.624727	0.880102	0.210226	-0.567625	1.230372	0.094483	-0.543315	1.210443	0.194654	-0.515487	1.153952	0.182245	-0.419481	0.742719	-0.128669	-0.417293	0.737985	0.279560	-0.219425	0.066024	0.208129				-0.139383	0.063595	-0.089867	-0.104713	0.682100	0.006494	-0.080693	0.685327	0.103156				0.348695	0.064772	0.003060
14663	122.191667	-0.649160	0.673192	0.194883	-0.648767	0.670359	-0.042839	-0.630360	0.882369	-0.029921	-0.624685	0.880144	0.210240	-0.567695	1.230386	0.094489	-0.543454	1.210392	0.194645	-0.515630	1.153908	0.182214	-0.419524	0.742732	-0.128662	-0.417402	0.737955	0.279503	-0.219430	0.066011	0.208108				-0.139384	0.063588	-0.089885	-0.104746	0.682129	0.006445	-0.080760	0.685367	0.103259				0.348693	0.064769	0.003037
14664	122.200000	-0.649181	0.673178	0.194893	-0.648772	0.670362	-0.042853	-0.630446	0.882362	-0.029876	-0.624642	0.880179	0.210264	-0.567771	1.230399	0.094506	-0.543579	1.210286	0.194568	-0.515750	1.153907	0.182220	-0.419580	0.742734	-0.128635	-0.417517	0.737915	0.279454	-0.219437	0.066000	0.208097				-0.139386	0.063587	-0.089899	-0.104773	0.682154	0.006396	-0.080828	0.685415	0.103374				0.348689	0.064754	0.003022
14665	122.208333	-0.649192	0.673166	0.194909	-0.648834	0.670319	-0.042804	-0.630524	0.882395	-0.029790	-0.624702	0.880154	0.210357	-0.567850	1.230369	0.094483	-0.543735	1.210269	0.194590	-0.515895	1.153793	0.182198	-0.419635	0.742730	-0.128590	-0.417635	0.737839	0.279411	-0.219436	0.065995	0.208089				-0.139384	0.063578	-0.089899	-0.104812	0.682187	0.006353	-0.080907	0.685469	0.103518				0.348691	0.064755	0.003017
14666	122.216667	-0.649202	0.673152	0.194929	-0.648854	0.670311	-0.042789	-0.630613	0.882378	-0.029775	-0.624761	0.880130	0.210457	-0.567936	1.230325	0.094464	-0.543884	1.210160	0.194580	-0.516007	1.153798	0.182230	-0.419701	0.742720	-0.128528	-0.417766	0.737742	0.279386	-0.219428	0.065997	0.208092				-0.139383	0.063587	-0.089900	-0.104866	0.682228	0.006338	-0.080995	0.685539	0.103677				0.348688	0.064765	0.003021
14667	122.225000	-0.649200	0.673141	0.194948	-0.648835	0.670339	-0.042806	-0.630615	0.882463	-0.029807	-0.624808	0.880234	0.210503	-0.568012	1.230304	0.094461	-0.543998	1.210178	0.194555	-0.516155	1.153767	0.182244	-0.419770	0.742703	-0.128453	-0.417908	0.737615	0.279365	-0.219431	0.065999	0.208118				-0.139375	0.063575	-0.089876	-0.104945	0.682295	0.006345	-0.081097	0.685630	0.103870				0.348688	0.064773	0.003025
14668	122.233333	-0.649204	0.673134	0.194969	-0.648888	0.670307	-0.042752	-0.630796	0.882386	-0.029645	-0.624743	0.880098	0.210550	-0.568094	1.230309	0.094464	-0.544099	1.210133	0.194545	-0.516257	1.153732	0.182248	-0.419846	0.742678	-0.128364	-0.418066	0.737471	0.279357	-0.219425	0.066014	0.208129				-0.139373	0.063586	-0.089859	-0.105051	0.682386	0.006366	-0.081211	0.685747	0.104096				0.348693	0.064786	0.003026
14669	122.241667	-0.649245	0.673090	0.194987	-0.648885	0.670321	-0.042756	-0.630850	0.882421	-0.029636	-0.624677	0.880132	0.210606	-0.568226	1.230266	0.094374	-0.544252	1.210064	0.194601	-0.516354	1.153697	0.182246	-0.419949	0.742640	-0.128262	-0.418240	0.737315	0.279343	-0.219425	0.066021	0.208143				-0.139366	0.063584	-0.089844	-0.105201	0.682506	0.006393	-0.081325	0.686010	0.104238				0.348692	0.064791	0.003021
14670	122.250000	-0.649194	0.673137	0.194995	-0.648879	0.670335	-0.042763	-0.630991	0.882406	-0.029458	-0.624602	0.880155	0.210635	-0.568351	1.230294	0.094383	-0.544328	1.210007	0.194579	-0.516436	1.153651	0.182241	-0.420057	0.742613	-0.128140	-0.418424	0.737168	0.279346	-0.219423	0.066028	0.208149				-0.139368	0.063580	-0.089836	-0.105379	0.682655	0.006409	-0.081548	0.686037	0.104458				0.348688	0.064798	0.003014
14671	122.258333	-0.649183	0.673139	0.195001	-0.648924	0.670298	-0.042723	-0.631095	0.882377	-0.029468	-0.624571	0.880141	0.210702	-0.568429	1.230291	0.094413	-0.544436	1.209948	0.194627	-0.516508	1.153615	0.182243	-0.420197	0.742579	-0.128025	-0.418607	0.737030	0.279349	-0.219420	0.066013	0.208146				-0.139366	0.063572	-0.089838	-0.105595	0.682823	0.006412	-0.081722	0.686207	0.104770				0.348681	0.064795	0.002996
14672	122.266667	-0.649175	0.673144	0.195003	-0.648934	0.670293	-0.042721	-0.631201	0.882376	-0.029413	-0.624634	0.880081	0.210840	-0.568532	1.230235	0.094369	-0.544516	1.209942	0.194687	-0.516585	1.153581	0.182244	-0.420360	0.742553	-0.127911	-0.418782	0.736905	0.279367	-0.219425	0.066004	0.208135				-0.139368	0.063568	-0.089854	-0.105825	0.682995	0.006401	-0.081826	0.686503	0.105135				0.348679	0.064786	0.002975
14673	122.275000	-0.649162	0.673145	0.195003	-0.648913	0.670320	-0.042762	-0.631217	0.882450	-0.029462	-0.624489	0.880109	0.210840	-0.568600	1.230275	0.094511	-0.544572	1.209914	0.194726	-0.516638	1.153551	0.182268	-0.420534	0.742534	-0.127793	-0.418949	0.736806	0.279415	-0.219424	0.065993	0.208118				-0.139374	0.063566	-0.089871	-0.106069	0.683156	0.006379	-0.082002	0.686602	0.105531				0.348666	0.064784	0.002948
14674	122.283333	-0.649151	0.673150	0.195006	-0.648929	0.670318	-0.042765	-0.631416	0.882374	-0.029322	-0.624448	0.880094	0.210915	-0.568667	1.230298	0.094583	-0.544557	1.209824	0.194672	-0.516684	1.153508	0.182304	-0.420714	0.742523	-0.127675	-0.419103	0.736724	0.279480	-0.219425	0.065986	0.208110				-0.139371	0.063569	-0.089880	-0.106312	0.683310	0.006357	-0.082182	0.686712	0.105938				0.348655	0.064788	0.002920
14675	122.291667	-0.649178	0.673128	0.195015	-0.648937	0.670318	-0.042763	-0.631527	0.882391	-0.029191	-0.624499	0.880051	0.211089	-0.568757	1.230251	0.094635	-0.544618	1.209875	0.194868	-0.516704	1.153501	0.182355	-0.420902	0.742511	-0.127545	-0.419235	0.736656	0.279562	-0.219429	0.065986	0.208108				-0.139377	0.063573	-0.089882	-0.106560	0.683463	0.006336	-0.082348	0.686889	0.106280				0.348645	0.064794	0.002902
14676	122.300000	-0.649222	0.673075	0.195017	-0.648976	0.670291	-0.042730	-0.631619	0.882402	-0.029128	-0.624460	0.879997	0.211130	-0.568715	1.230237	0.094900	-0.544618	1.209866	0.194962	-0.516719	1.153497	0.182421	-0.421080	0.742507	-0.127413	-0.419351	0.736605	0.279646	-0.219430	0.066005	0.208121				-0.139382	0.063585	-0.089879	-0.106816	0.683634	0.006314	-0.082517	0.687072	0.106603				0.348632	0.064817	0.002896
14677	122.308333	-0.649119	0.673170	0.195007	-0.648953	0.670322	-0.042766	-0.631623	0.882491	-0.029154	-0.624425	0.880008	0.211239	-0.568783	1.230241	0.095024	-0.544613	1.209865	0.195067	-0.516720	1.153480	0.182511	-0.421249	0.742496	-0.127275	-0.419448	0.736572	0.279739	-0.219434	0.066018	0.208131				-0.139386	0.063592	-0.089868	-0.107088	0.683813	0.006316	-0.082684	0.687245	0.106900				0.348621	0.064848	0.002876
14678	122.316667	-0.649108	0.673181	0.195007	-0.648992	0.670293	-0.042738	-0.631802	0.882403	-0.028982	-0.624394	0.879985	0.211313	-0.568857	1.230299	0.095178	-0.544599	1.209866	0.195175	-0.516703	1.153491	0.182592	-0.421403	0.742482	-0.127131	-0.419528	0.736543	0.279831	-0.219429	0.066026	0.208135				-0.139385	0.063594	-0.089858	-0.107363	0.684006	0.006330	-0.082828	0.687416	0.107191				0.348615	0.064860	0.002841
14679	122.325000	-0.649132	0.673142	0.194989	-0.648992	0.670298	-0.042721	-0.631879	0.882416	-0.028905	-0.624374	0.879950	0.211366	-0.568939	1.230186	0.095227	-0.544600	1.209886	0.195316	-0.516718	1.153517	0.182740	-0.421556	0.742460	-0.126981	-0.419597	0.736529	0.279930	-0.219437	0.066028	0.208140				-0.139386	0.063598	-0.089852	-0.107643	0.684210	0.006353	-0.082961	0.687574	0.107471				0.348608	0.064875	0.002825
14680	122.333333	-0.649077	0.673194	0.194996	-0.648965	0.670313	-0.042783	-0.631863	0.882501	-0.028947	-0.624240	0.879976	0.211341	-0.569002	1.230273	0.095476	-0.544592	1.209903	0.195458	-0.516709	1.153525	0.182834	-0.421699	0.742437	-0.126828	-0.419651	0.736520	0.280034	-0.219434	0.066025	0.208132				-0.139387	0.063594	-0.089860	-0.107913	0.684410	0.006373	-0.083128	0.687707	0.107581				0.348606	0.064882	0.002803
14681	122.341667	-0.649065	0.673202	0.194991	-0.648971	0.670307	-0.042785	-0.631974	0.882471	-0.028844	-0.624322	0.879931	0.211480	-0.569055	1.230294	0.095611	-0.544560	1.209916	0.195570	-0.516679	1.153532	0.182909	-0.421841	0.742418	-0.126679	-0.419692	0.736517	0.280138	-0.219435	0.066011	0.208123				-0.139381	0.063577	-0.089865	-0.108186	0.684595	0.006380	-0.083200	0.687906	0.108036				0.348598	0.064879	0.002787
14682	122.350000	-0.649054	0.673209	0.194990	-0.649008	0.670279	-0.042754	-0.632084	0.882457	-0.028683	-0.624299	0.879914	0.211527	-0.569103	1.230349	0.095745	-0.544503	1.209967	0.195649	-0.516686	1.153545	0.182980	-0.421986	0.742407	-0.126539	-0.419730	0.736524	0.280253	-0.219433	0.066000	0.208108				-0.139376	0.063572	-0.089878	-0.108437	0.684771	0.006371	-0.083313	0.688070	0.108311				0.348598	0.064872	0.002741
14683	122.358333	-0.649137	0.673115	0.194981	-0.649012	0.670275	-0.042779	-0.632151	0.882445	-0.028702	-0.624309	0.879876	0.211558	-0.569159	1.230402	0.095877	-0.544505	1.209946	0.195790	-0.516664	1.153549	0.183052	-0.422116	0.742401	-0.126395	-0.419763	0.736534	0.280369	-0.219426	0.065994	0.208102				-0.139374	0.063567	-0.089881	-0.108667	0.684926	0.006361	-0.083440	0.688221	0.108568				0.348596	0.064881	0.002721
14684	122.366667	-0.649033	0.673216	0.194996	-0.648991	0.670303	-0.042787	-0.632115	0.882527	-0.028771	-0.624298	0.879878	0.211609	-0.569195	1.230444	0.095986	-0.544500	1.209964	0.195875	-0.516675	1.153561	0.183113	-0.422247	0.742399	-0.126249	-0.419783	0.736550	0.280494	-0.219424	0.065992	0.208105				-0.139374	0.063563	-0.089879	-0.108888	0.685064	0.006350	-0.083562	0.688468	0.108660				0.348586	0.064884	0.002712
14685	122.375000	-0.649030	0.673224	0.195004	-0.649009	0.670305	-0.042777	-0.632271	0.882425	-0.028687	-0.624312	0.879843	0.211623	-0.569239	1.230494	0.096060	-0.544492	1.210007	0.195928	-0.516746	1.153629	0.183219	-0.422379	0.742409	-0.126111	-0.419803	0.736573	0.280623	-0.219424	0.065995	0.208109				-0.139376	0.063573	-0.089872	-0.109082	0.685210	0.006351	-0.083757	0.688500	0.108932				0.348574	0.064897	0.002700
14686	122.383333	-0.649029	0.673231	0.195009	-0.649049	0.670284	-0.042738	-0.632300	0.882489	-0.028535	-0.624327	0.879827	0.211662	-0.569307	1.230454	0.096067	-0.544491	1.210048	0.195981	-0.516760	1.153599	0.183234	-0.422495	0.742418	-0.125978	-0.419826	0.736592	0.280758	-0.219422	0.066009	0.208129				-0.139378	0.063578	-0.089856	-0.109260	0.685354	0.006342	-0.083951	0.688661	0.109034				0.348561	0.064918	0.002673
14687	122.391667	-0.649023	0.673230	0.195018	-0.649036	0.670311	-0.042759	-0.632356	0.882453	-0.028588	-0.624285	0.879841	0.211654	-0.569321	1.230584	0.096189	-0.544536	1.210067	0.196043	-0.516839	1.153670	0.183316	-0.422593	0.742426	-0.125872	-0.419854	0.736592	0.280880	-0.219427	0.066013	0.208133				-0.139383	0.063587	-0.089846	-0.109433	0.685484	0.006325	-0.084169	0.688823	0.109101				0.348556	0.064932	0.002663
14688	122.400000	-0.649020	0.673231	0.195031	-0.649048	0.670312	-0.042752	-0.632397	0.882442	-0.028599	-0.624243	0.879856	0.211644	-0.569371	1.230607	0.096248	-0.544579	1.210176	0.196130	-0.516890	1.153691	0.183350	-0.422681	0.742423	-0.125783	-0.419890	0.736578	0.280999	-0.219431	0.066020	0.208145				-0.139386	0.063584	-0.089837	-0.109601	0.685602	0.006306	-0.084405	0.689024	0.109185				0.348549	0.064948	0.002665
14689	122.408333	-0.649023	0.673223	0.195039	-0.649059	0.670308	-0.042747	-0.632419	0.882472	-0.028515	-0.624315	0.879814	0.211691	-0.569432	1.230602	0.096234	-0.544642	1.210131	0.196134	-0.516953	1.153726	0.183392	-0.422753	0.742420	-0.125715	-0.419946	0.736553	0.281097	-0.219439	0.066016	0.208138				-0.139387	0.063595	-0.089852	-0.109774	0.685720	0.006272	-0.084711	0.689274	0.109168				0.348540	0.064946	0.002644
14690	122.416667	-0.649018	0.673217	0.195050	-0.649068	0.670305	-0.042744	-0.632449	0.882481	-0.028473	-0.624274	0.879841	0.211693	-0.569482	1.230577	0.096219	-0.544693	1.210170	0.196172	-0.517004	1.153720	0.183394	-0.422817	0.742414	-0.125665	-0.420006	0.736530	0.281178	-0.219441	0.066007	0.208132				-0.139387	0.063592	-0.089865	-0.109955	0.685837	0.006214	-0.085000	0.689538	0.109240				0.348530	0.064940	0.002618
14691	122.425000	-0.649057	0.673175	0.195066	-0.649080	0.670304	-0.042740	-0.632481	0.882468	-0.028493	-0.624341	0.879797	0.211738	-0.569507	1.230626	0.096261	-0.544750	1.210182	0.196185	-0.517073	1.153714	0.183401	-0.422884	0.742413	-0.125630	-0.420083	0.736487	0.281235	-0.219448	0.066000	0.208120				-0.139388	0.063596	-0.089881	-0.110138	0.685960	0.006114	-0.085328	0.689784	0.109190				0.348525	0.064935	0.002602
14692	122.433333	-0.649020	0.673197	0.195071	-0.649089	0.670299	-0.042734	-0.632510	0.882452	-0.028513	-0.624298	0.879824	0.211738	-0.569525	1.230668	0.096302	-0.544839	1.210260	0.196251	-0.517135	1.153763	0.183458	-0.422945	0.742408	-0.125611	-0.420164	0.736447	0.281290	-0.219449	0.065989	0.208108				-0.139390	0.063589	-0.089892	-0.110328	0.686085	0.005993	-0.085667	0.690009	0.109116				0.348521	0.064951	0.002601
14693	122.441667	-0.649029	0.673193	0.195079	-0.649095	0.670297	-0.042725	-0.632529	0.882475	-0.028447	-0.624367	0.879785	0.211798	-0.569555	1.230658	0.096296	-0.544939	1.210251	0.196230	-0.517192	1.153727	0.183476	-0.423004	0.742406	-0.125605	-0.420243	0.736399	0.281333	-0.219448	0.065984	0.208099				-0.139392	0.063586	-0.089901	-0.110524	0.686217	0.005858	-0.086009	0.690223	0.109006				0.348517	0.064936	0.002572
14694	122.450000	-0.649035	0.673193	0.195093	-0.649126	0.670279	-0.042687	-0.632558	0.882478	-0.028392	-0.624426	0.879726	0.211830	-0.569600	1.230560	0.096198	-0.544936	1.210178	0.196185	-0.517244	1.153717	0.183477	-0.423066	0.742403	-0.125605	-0.420329	0.736350	0.281367	-0.219443	0.065980	0.208101				-0.139388	0.063579	-0.089892	-0.110719	0.686341	0.005723	-0.086332	0.690419	0.108875				0.348522	0.064943	0.002566
14695	122.458333	-0.649040	0.673190	0.195107	-0.649110	0.670304	-0.042698	-0.632478	0.882580	-0.028463	-0.624335	0.879787	0.211813	-0.569600	1.230605	0.096278	-0.544976	1.210144	0.196196	-0.517277	1.153690	0.183480	-0.423131	0.742403	-0.125613	-0.420416	0.736288	0.281384	-0.219444	0.065993	0.208115				-0.139388	0.063587	-0.089872	-0.110901	0.686458	0.005579	-0.086668	0.690580	0.108633				0.348520	0.064948	0.002573
14696	122.466667	-0.649044	0.673189	0.195126	-0.649117	0.670311	-0.042680	-0.632592	0.882471	-0.028410	-0.624354	0.879775	0.211838	-0.569616	1.230563	0.096271	-0.545023	1.210112	0.196197	-0.517308	1.153663	0.183490	-0.423187	0.742397	-0.125625	-0.420499	0.736219	0.281393	-0.219445	0.066001	0.208128				-0.139386	0.063594	-0.089854	-0.111071	0.686564	0.005436	-0.087000	0.690738	0.108370				0.348515	0.064959	0.002574
14697	122.475000	-0.649047	0.673192	0.195134	-0.649125	0.670311	-0.042667	-0.632613	0.882500	-0.028308	-0.624373	0.879758	0.211856	-0.569639	1.230474	0.096219	-0.545084	1.210050	0.196209	-0.517330	1.153628	0.183502	-0.423253	0.742392	-0.125659	-0.420590	0.736153	0.281379	-0.219441	0.066004	0.208126				-0.139387	0.063589	-0.089840	-0.111211	0.686642	0.005299	-0.087249	0.690903	0.108288				0.348515	0.064956	0.002578
14698	122.483333	-0.649141	0.673126	0.195176	-0.649133	0.670309	-0.042657	-0.632627	0.882515	-0.028284	-0.624502	0.879685	0.211936	-0.569661	1.230386	0.096174	-0.545108	1.210020	0.196201	-0.517347	1.153588	0.183515	-0.423314	0.742384	-0.125699	-0.420676	0.736084	0.281348	-0.219439	0.066012	0.208122				-0.139381	0.063591	-0.089854	-0.111326	0.686694	0.005157	-0.087460	0.691054	0.108208				0.348524	0.064955	0.002579
14699	122.491667	-0.649060	0.673185	0.195146	-0.649143	0.670306	-0.042657	-0.632553	0.882599	-0.028375	-0.624410	0.879735	0.211884	-0.569654	1.230397	0.096269	-0.545172	1.209939	0.196244	-0.517357	1.153543	0.183530	-0.423372	0.742373	-0.125742	-0.420762	0.736028	0.281301	-0.219445	0.066001	0.208110				-0.139383	0.063576	-0.089850	-0.111411	0.686729	0.005016	-0.087661	0.691190	0.108077				0.348518	0.064951	0.002589
14700	122.500000	-0.649148	0.673083	0.195109	-0.649151	0.670306	-0.042661	-0.632670	0.882513	-0.028264	-0.624430	0.879729	0.211892	-0.569662	1.230360	0.096291	-0.545191	1.209941	0.196265	-0.517359	1.153513	0.183554	-0.423423	0.742366	-0.125792	-0.420844	0.735970	0.281241	-0.219445	0.065999	0.208101				-0.139384	0.063572	-0.089862	-0.111470	0.686751	0.004880	-0.087838	0.691318	0.107969				0.348525	0.064952	0.002597
14701	122.508333	-0.649170	0.673103	0.195158	-0.649157	0.670302	-0.042663	-0.632672	0.882534	-0.028249	-0.624550	0.879689	0.211986	-0.569672	1.230294	0.096323	-0.545206	1.209867	0.196279	-0.517360	1.153480	0.183594	-0.423468	0.742363	-0.125841	-0.420920	0.735918	0.281167	-0.219449	0.065995	0.208091				-0.139387	0.063577	-0.089878	-0.111510	0.686756	0.004744	-0.087989	0.691430	0.107869				0.348520	0.064936	0.002580
14702	122.516667	-0.649089	0.673173	0.195137	-0.649164	0.670300	-0.042671	-0.632680	0.882574	-0.028173	-0.624460	0.879722	0.211908	-0.569673	1.230238	0.096361	-0.545229	1.209799	0.196327	-0.517362	1.153424	0.183627	-0.423503	0.742366	-0.125894	-0.420985	0.735863	0.281087	-0.219451	0.065994	0.208083				-0.139392	0.063577	-0.089888	-0.111530	0.686754	0.004613	-0.088113	0.691521	0.107783				0.348523	0.064930	0.002582
14703	122.525000	-0.649102	0.673171	0.195139	-0.649170	0.670300	-0.042676	-0.632668	0.882594	-0.028187	-0.624529	0.879677	0.211934	-0.569671	1.230205	0.096412	-0.545219	1.209757	0.196387	-0.517345	1.153390	0.183669	-0.423534	0.742377	-0.125945	-0.421039	0.735821	0.281002	-0.219455	0.065988	0.208087				-0.139391	0.063584	-0.089896	-0.111536	0.686750	0.004491	-0.088202	0.691600	0.107702				0.348520	0.064941	0.002596
14704	122.533333	-0.649111	0.673166	0.195137	-0.649172	0.670298	-0.042679	-0.632681	0.882578	-0.028214	-0.624589	0.879707	0.212041	-0.569662	1.230180	0.096476	-0.545196	1.209651	0.196371	-0.517318	1.153368	0.183719	-0.423559	0.742397	-0.125997	-0.421081	0.735781	0.280920	-0.219457	0.065995	0.208094				-0.139393	0.063584	-0.089884	-0.111536	0.686735	0.004379	-0.088265	0.691662	0.107622				0.348529	0.064932	0.002592
14705	122.541667	-0.649158	0.673110	0.195108	-0.649194	0.670277	-0.042676	-0.632689	0.882591	-0.028214	-0.624604	0.879668	0.212004	-0.569655	1.230162	0.096557	-0.545199	1.209684	0.196496	-0.517317	1.153325	0.183778	-0.423571	0.742428	-0.126046	-0.421112	0.735749	0.280836	-0.219464	0.066001	0.208113				-0.139395	0.063601	-0.089881	-0.111519	0.686722	0.004277	-0.088307	0.691711	0.107543				0.348522	0.064932	0.002604
14706	122.550000	-0.649121	0.673163	0.195131	-0.649169	0.670306	-0.042683	-0.632697	0.882613	-0.028172	-0.624513	0.879696	0.211920	-0.569649	1.230161	0.096638	-0.545177	1.209651	0.196557	-0.517306	1.153299	0.183831	-0.423579	0.742460	-0.126089	-0.421133	0.735719	0.280756	-0.219467	0.066008	0.208131				-0.139394	0.063608	-0.089867	-0.111491	0.686702	0.004182	-0.088337	0.691746	0.107457				0.348525	0.064939	0.002642
14707	122.558333	-0.649125	0.673164	0.195124	-0.649164	0.670307	-0.042689	-0.632654	0.882662	-0.028250	-0.624579	0.879666	0.211957	-0.569631	1.230173	0.096707	-0.545151	1.209624	0.196617	-0.517284	1.153274	0.183878	-0.423568	0.742497	-0.126137	-0.421150	0.735697	0.280682	-0.219468	0.066013	0.208127				-0.139397	0.063600	-0.089858	-0.111450	0.686670	0.004093	-0.088347	0.691762	0.107365				0.348528	0.064937	0.002652
14708	122.566667	-0.649132	0.673165	0.195117	-0.649161	0.670303	-0.042703	-0.632712	0.882614	-0.028208	-0.624649	0.879635	0.211990	-0.569610	1.230182	0.096776	-0.545101	1.209543	0.196618	-0.517249	1.153198	0.183901	-0.423549	0.742533	-0.126193	-0.421164	0.735675	0.280611	-0.219472	0.065997	0.208116				-0.139395	0.063593	-0.089868	-0.111403	0.686631	0.004014	-0.088348	0.691767	0.107273				0.348532	0.064922	0.002636
14709	122.575000	-0.649182	0.673119	0.195104	-0.649164	0.670291	-0.042701	-0.632656	0.882681	-0.028277	-0.624616	0.879621	0.211913	-0.569593	1.230212	0.096845	-0.545095	1.209591	0.196743	-0.517239	1.153228	0.183992	-0.423520	0.742569	-0.126236	-0.421177	0.735651	0.280549	-0.219470	0.065987	0.208113				-0.139399	0.063581	-0.089876	-0.111342	0.686579	0.003955	-0.088329	0.691822	0.107138				0.348533	0.064906	0.002637
14710	122.583333	-0.649144	0.673163	0.195094	-0.649147	0.670297	-0.042726	-0.632702	0.882661	-0.028197	-0.624690	0.879569	0.211921	-0.569562	1.230213	0.096902	-0.545070	1.209575	0.196802	-0.517224	1.153210	0.184044	-0.423482	0.742608	-0.126277	-0.421188	0.735630	0.280502	-0.219464	0.065988	0.208102				-0.139401	0.063568	-0.089873	-0.111269	0.686526	0.003920	-0.088323	0.691765	0.107143				0.348539	0.064900	0.002641
14711	122.591667	-0.649149	0.673165	0.195083	-0.649136	0.670297	-0.042736	-0.632689	0.882656	-0.028260	-0.624654	0.879594	0.211881	-0.569541	1.230247	0.096976	-0.545068	1.209573	0.196885	-0.517200	1.153193	0.184078	-0.423434	0.742646	-0.126305	-0.421202	0.735612	0.280467	-0.219464	0.065979	0.208102				-0.139392	0.063570	-0.089881	-0.111185	0.686468	0.003899	-0.088293	0.691753	0.107120				0.348541	0.064898	0.002655
14712	122.600000	-0.649153	0.673166	0.195076	-0.649125	0.670294	-0.042746	-0.632680	0.882660	-0.028289	-0.624713	0.879568	0.211891	-0.569512	1.230278	0.097033	-0.545018	1.209541	0.196924	-0.517190	1.153180	0.184118	-0.423382	0.742684	-0.126333	-0.421206	0.735599	0.280441	-0.219459	0.065985	0.208104				-0.139389	0.063564	-0.089876	-0.111093	0.686410	0.003896	-0.088248	0.691742	0.107114				0.348547	0.064883	0.002643
14713	122.608333	-0.649202	0.673123	0.195070	-0.649129	0.670285	-0.042737	-0.632671	0.882650	-0.028346	-0.624688	0.879588	0.211865	-0.569482	1.230263	0.097015	-0.545034	1.209538	0.197024	-0.517190	1.153163	0.184144	-0.423327	0.742726	-0.126352	-0.421203	0.735585	0.280428	-0.219462	0.065982	0.208111				-0.139389	0.063569	-0.089862	-0.110996	0.686356	0.003920	-0.088191	0.691725	0.107126				0.348550	0.064885	0.002656
14714	122.616667	-0.649156	0.673169	0.195063	-0.649110	0.670303	-0.042754	-0.632568	0.882757	-0.028424	-0.624759	0.879520	0.211848	-0.569449	1.230323	0.097125	-0.545017	1.209527	0.197063	-0.517181	1.153149	0.184165	-0.423270	0.742764	-0.126363	-0.421197	0.735578	0.280424	-0.219459	0.065988	0.208127				-0.139389	0.063584	-0.089855	-0.110905	0.686312	0.003948	-0.088133	0.691705	0.107150				0.348552	0.064898	0.002653
14715	122.625000	-0.649203	0.673118	0.195041	-0.649102	0.670311	-0.042758	-0.632650	0.882691	-0.028318	-0.624765	0.879522	0.211829	-0.569421	1.230336	0.097175	-0.544990	1.209484	0.197057	-0.517186	1.153170	0.184206	-0.423213	0.742797	-0.126370	-0.421199	0.735575	0.280424	-0.219461	0.066001	0.208139				-0.139389	0.063592	-0.089848	-0.110828	0.686286	0.003986	-0.088073	0.691692	0.107170				0.348549	0.064908	0.002664
14716	122.633333	-0.649247	0.673064	0.195018	-0.649093	0.670316	-0.042768	-0.632638	0.882696	-0.028356	-0.624790	0.879505	0.211801	-0.569521	1.230344	0.097027	-0.544995	1.209513	0.197116	-0.517161	1.153089	0.184161	-0.423166	0.742816	-0.126371	-0.421205	0.735572	0.280429	-0.219460	0.066012	0.208139				-0.139387	0.063589	-0.089841	-0.110769	0.686274	0.004016	-0.088024	0.691682	0.107197				0.348546	0.064913	0.002650
14717	122.641667	-0.649154	0.673176	0.195038	-0.649090	0.670319	-0.042779	-0.632539	0.882775	-0.028486	-0.624811	0.879502	0.211779	-0.569405	1.230414	0.097161	-0.544978	1.209507	0.197140	-0.517190	1.153155	0.184231	-0.423130	0.742828	-0.126382	-0.421216	0.735569	0.280433	-0.219462	0.066007	0.208124				-0.139385	0.063592	-0.089862	-0.110737	0.686269	0.004037	-0.087992	0.691681	0.107227				0.348545	0.064922	0.002657
14718	122.650000	-0.649158	0.673181	0.195032	-0.649085	0.670318	-0.042788	-0.632622	0.882696	-0.028397	-0.624834	0.879503	0.211758	-0.569426	1.230466	0.097122	-0.544973	1.209510	0.197154	-0.517189	1.153124	0.184219	-0.423103	0.742838	-0.126390	-0.421228	0.735573	0.280441	-0.219465	0.066004	0.208111				-0.139387	0.063593	-0.089877	-0.110727	0.686276	0.004050	-0.087971	0.691685	0.107264				0.348543	0.064925	0.002637
14719	122.658333	-0.649154	0.673181	0.195029	-0.649080	0.670317	-0.042794	-0.632613	0.882692	-0.028421	-0.624861	0.879502	0.211738	-0.569344	1.230453	0.097194	-0.544943	1.209471	0.197109	-0.517181	1.153093	0.184213	-0.423084	0.742831	-0.126402	-0.421243	0.735577	0.280453	-0.219466	0.065999	0.208104				-0.139390	0.063590	-0.089889	-0.110721	0.686274	0.004059	-0.087964	0.691697	0.107305				0.348541	0.064921	0.002620
14720	122.666667	-0.649153	0.673180	0.195025	-0.649097	0.670308	-0.042728	-0.632604	0.882689	-0.028437	-0.624880	0.879508	0.211719	-0.569359	1.230500	0.097144	-0.544962	1.209501	0.197175	-0.517185	1.153113	0.184243	-0.423074	0.742824	-0.126411	-0.421259	0.735578	0.280462	-0.219469	0.065991	0.208100				-0.139389	0.063585	-0.089888	-0.110717	0.686264	0.004063	-0.087962	0.691705	0.107337				0.348538	0.064923	0.002598
14721	122.675000	-0.649156	0.673182	0.195025	-0.649071	0.670314	-0.042800	-0.632553	0.882736	-0.028483	-0.624888	0.879526	0.211706	-0.569272	1.230495	0.097203	-0.544938	1.209494	0.197193	-0.517195	1.153133	0.184266	-0.423075	0.742811	-0.126409	-0.421273	0.735585	0.280479	-0.219466	0.065991	0.208104				-0.139390	0.063587	-0.089887	-0.110710	0.686259	0.004065	-0.087954	0.691710	0.107366				0.348540	0.064922	0.002591
14722	122.683333	-0.649153	0.673184	0.195027	-0.649098	0.670294	-0.042764	-0.632586	0.882711	-0.028429	-0.624926	0.879510	0.211686	-0.569290	1.230538	0.097165	-0.544927	1.209492	0.197202	-0.517208	1.153151	0.184283	-0.423080	0.742800	-0.126404	-0.421276	0.735592	0.280495	-0.219469	0.065992	0.208120				-0.139386	0.063581	-0.089866	-0.110707	0.686252	0.004074	-0.087942	0.691701	0.107381				0.348543	0.064939	0.002607
14723	122.691667	-0.649206	0.673138	0.195031	-0.649084	0.670303	-0.042776	-0.632588	0.882687	-0.028482	-0.624948	0.879513	0.211669	-0.569203	1.230533	0.097220	-0.544905	1.209489	0.197201	-0.517169	1.153067	0.184230	-0.423093	0.742779	-0.126395	-0.421282	0.735600	0.280509	-0.219465	0.065992	0.208128				-0.139388	0.063586	-0.089858	-0.110712	0.686252	0.004093	-0.087931	0.691696	0.107387				0.348539	0.064935	0.002592
14724	122.700000	-0.649164	0.673179	0.195029	-0.649073	0.670317	-0.042791	-0.632498	0.882765	-0.028610	-0.624860	0.879578	0.211594	-0.569117	1.230530	0.097270	-0.544888	1.209493	0.197205	-0.517150	1.153088	0.184252	-0.423112	0.742755	-0.126379	-0.421285	0.735612	0.280523	-0.219468	0.066004	0.208135				-0.139393	0.063582	-0.089837	-0.110721	0.686261	0.004113	-0.087924	0.691684	0.107379				0.348534	0.064943	0.002597
14725	122.708333	-0.649177	0.673178	0.195025	-0.649077	0.670317	-0.042791	-0.632595	0.882701	-0.028448	-0.624994	0.879519	0.211648	-0.569182	1.230594	0.097172	-0.544869	1.209496	0.197197	-0.517151	1.153089	0.184234	-0.423136	0.742732	-0.126367	-0.421282	0.735629	0.280542	-0.219469	0.066004	0.208135				-0.139389	0.063576	-0.089838	-0.110736	0.686259	0.004132	-0.087916	0.691679	0.107364				0.348535	0.064950	0.002595
14726	122.716667	-0.649187	0.673172	0.195025	-0.649110	0.670291	-0.042761	-0.632593	0.882700	-0.028458	-0.625017	0.879527	0.211638	-0.569143	1.230619	0.097164	-0.544848	1.209514	0.197196	-0.517175	1.153146	0.184270	-0.423156	0.742701	-0.126357	-0.421281	0.735646	0.280558	-0.219466	0.065998	0.208132				-0.139388	0.063576	-0.089846	-0.110742	0.686252	0.004142	-0.087908	0.691668	0.107353				0.348532	0.064951	0.002576
14727	122.725000	-0.649246	0.673128	0.195027	-0.649112	0.670287	-0.042768	-0.632553	0.882719	-0.028580	-0.625035	0.879536	0.211636	-0.569102	1.230641	0.097156	-0.544810	1.209481	0.197160	-0.517129	1.153096	0.184237	-0.423180	0.742671	-0.126353	-0.421275	0.735652	0.280571	-0.219467	0.065994	0.208119				-0.139384	0.063575	-0.089863	-0.110743	0.686238	0.004147	-0.087897	0.691659	0.107331				0.348535	0.064955	0.002558
14728	122.733333	-0.649208	0.673165	0.195029	-0.649096	0.670310	-0.042802	-0.632615	0.882700	-0.028470	-0.625053	0.879547	0.211634	-0.569057	1.230655	0.097148	-0.544795	1.209514	0.197189	-0.517122	1.153099	0.184226	-0.423207	0.742633	-0.126349	-0.421268	0.735662	0.280580	-0.219472	0.065989	0.208115				-0.139385	0.063574	-0.089872	-0.110725	0.686215	0.004147	-0.087878	0.691646	0.107310				0.348534	0.064963	0.002537
14729	122.741667	-0.649221	0.673160	0.195034	-0.649101	0.670305	-0.042799	-0.632620	0.882701	-0.028474	-0.625062	0.879557	0.211632	-0.569014	1.230681	0.097146	-0.544775	1.209543	0.197173	-0.517110	1.153103	0.184219	-0.423222	0.742598	-0.126331	-0.421257	0.735669	0.280580	-0.219471	0.065990	0.208111				-0.139389	0.063579	-0.089876	-0.110690	0.686182	0.004143	-0.087860	0.691623	0.107274				0.348532	0.064973	0.002527
14730	122.750000	-0.649231	0.673156	0.195041	-0.649108	0.670299	-0.042797	-0.632637	0.882675	-0.028515	-0.625067	0.879563	0.211634	-0.568969	1.230707	0.097147	-0.544703	1.209542	0.197111	-0.517095	1.153111	0.184216	-0.423235	0.742567	-0.126305	-0.421239	0.735664	0.280578	-0.219466	0.065997	0.208113				-0.139389	0.063583	-0.089874	-0.110643	0.686146	0.004140	-0.087834	0.691605	0.107238				0.348533	0.064973	0.002513
14731	122.758333	-0.649239	0.673148	0.195049	-0.649136	0.670285	-0.042774	-0.632655	0.882659	-0.028544	-0.625068	0.879566	0.211638	-0.568924	1.230736	0.097143	-0.544668	1.209560	0.197102	-0.517080	1.153120	0.184206	-0.423257	0.742535	-0.126282	-0.421231	0.735669	0.280567	-0.219472	0.065990	0.208130				-0.139388	0.063593	-0.089871	-0.110582	0.686103	0.004133	-0.087805	0.691584	0.107199				0.348530	0.064987	0.002503
14732	122.766667	-0.649250	0.673141	0.195054	-0.649139	0.670294	-0.042785	-0.632677	0.882652	-0.028532	-0.624960	0.879638	0.211583	-0.568877	1.230762	0.097139	-0.544633	1.209628	0.197149	-0.517052	1.153125	0.184204	-0.423275	0.742500	-0.126251	-0.421213	0.735669	0.280549	-0.219477	0.065999	0.208129				-0.139391	0.063600	-0.089870	-0.110514	0.686057	0.004120	-0.087771	0.691564	0.107155				0.348533	0.064994	0.002496
14733	122.775000	-0.649254	0.673140	0.195061	-0.649151	0.670292	-0.042780	-0.632700	0.882653	-0.028528	-0.625149	0.879615	0.211688	-0.568821	1.230787	0.097128	-0.544605	1.209605	0.197121	-0.516992	1.153086	0.184145	-0.423298	0.742475	-0.126218	-0.421198	0.735677	0.280530	-0.219478	0.065998	0.208138				-0.139392	0.063593	-0.089863	-0.110437	0.686007	0.004097	-0.087731	0.691544	0.107120				0.348523	0.065008	0.002488
14734	122.783333	-0.649263	0.673140	0.195067	-0.649167	0.670294	-0.042777	-0.632714	0.882680	-0.028470	-0.625229	0.879654	0.211735	-0.568779	1.230840	0.097137	-0.544508	1.209653	0.197067	-0.516996	1.153167	0.184192	-0.423316	0.742445	-0.126193	-0.421187	0.735676	0.280511	-0.219479	0.066003	0.208132				-0.139392	0.063592	-0.089863	-0.110350	0.685948	0.004063	-0.087691	0.691527	0.107080				0.348522	0.065021	0.002482
14735	122.791667	-0.649319	0.673094	0.195073	-0.649197	0.670280	-0.042760	-0.632693	0.882720	-0.028509	-0.625093	0.879668	0.211688	-0.568729	1.230848	0.097130	-0.544488	1.209654	0.197111	-0.516976	1.153158	0.184190	-0.423334	0.742415	-0.126173	-0.421173	0.735678	0.280495	-0.219476	0.066001	0.208124				-0.139391	0.063587	-0.089865	-0.110255	0.685886	0.004022	-0.087648	0.691498	0.107041				0.348517	0.065028	0.002467
14736	122.800000	-0.649281	0.673135	0.195079	-0.649204	0.670283	-0.042772	-0.632770	0.882645	-0.028517	-0.625231	0.879680	0.211768	-0.568672	1.230840	0.097123	-0.544426	1.209638	0.197089	-0.516940	1.153160	0.184187	-0.423346	0.742395	-0.126148	-0.421160	0.735670	0.280475	-0.219476	0.065991	0.208118				-0.139396	0.063582	-0.089867	-0.110168	0.685831	0.003977	-0.087612	0.691474	0.107002				0.348515	0.065031	0.002447
14737	122.808333	-0.649338	0.673087	0.195095	-0.649217	0.670275	-0.042772	-0.632793	0.882642	-0.028500	-0.625227	0.879693	0.211782	-0.568615	1.230857	0.097123	-0.544370	1.209640	0.197083	-0.516887	1.153160	0.184185	-0.423360	0.742364	-0.126133	-0.421146	0.735662	0.280456	-0.219481	0.065991	0.208113				-0.139389	0.063573	-0.089869	-0.110081	0.685783	0.003930	-0.087576	0.691452	0.106961				0.348512	0.065031	0.002434
14738	122.816667	-0.649396	0.673046	0.195111	-0.649256	0.670246	-0.042738	-0.632816	0.882683	-0.028392	-0.625225	0.879705	0.211799	-0.568568	1.230847	0.096996	-0.544315	1.209701	0.197121	-0.516850	1.153165	0.184178	-0.423368	0.742339	-0.126113	-0.421136	0.735644	0.280438	-0.219473	0.065989	0.208102				-0.139386	0.063580	-0.089877	-0.110014	0.685744	0.003893	-0.087539	0.691433	0.106926				0.348515	0.065038	0.002415
14739	122.825000	-0.649308	0.673121	0.195096	-0.649253	0.670256	-0.042764	-0.632747	0.882764	-0.028489	-0.625077	0.879727	0.211757	-0.568490	1.230923	0.097134	-0.544228	1.209650	0.197079	-0.516792	1.153142	0.184147	-0.423377	0.742308	-0.126099	-0.421124	0.735628	0.280426	-0.219480	0.065985	0.208105				-0.139392	0.063575	-0.089867	-0.109975	0.685723	0.003863	-0.087511	0.691423	0.106906				0.348518	0.065047	0.002401
14740	122.833333	-0.649315	0.673117	0.195104	-0.649269	0.670250	-0.042758	-0.632866	0.882660	-0.028448	-0.625047	0.879663	0.211756	-0.568420	1.230945	0.097137	-0.544152	1.209657	0.197076	-0.516735	1.153172	0.184158	-0.423380	0.742279	-0.126081	-0.421113	0.735602	0.280410	-0.219476	0.065989	0.208115				-0.139386	0.063570	-0.089857	-0.109957	0.685721	0.003848	-0.087486	0.691419	0.106888				0.348523	0.065046	0.002394
14741	122.841667	-0.649325	0.673119	0.195109	-0.649283	0.670250	-0.042756	-0.632875	0.882718	-0.028332	-0.625120	0.879708	0.211790	-0.568346	1.230951	0.097135	-0.544079	1.209659	0.197067	-0.516677	1.153172	0.184153	-0.423398	0.742249	-0.126074	-0.421100	0.735582	0.280399	-0.219477	0.065990	0.208123				-0.139390	0.063584	-0.089856	-0.109959	0.685728	0.003845	-0.087460	0.691410	0.106882				0.348521	0.065055	0.002389
14742	122.850000	-0.649429	0.673031	0.195130	-0.649315	0.670238	-0.042728	-0.632898	0.882712	-0.028342	-0.625191	0.879787	0.211870	-0.568286	1.230988	0.097151	-0.543974	1.209700	0.197036	-0.516616	1.153198	0.184141	-0.423413	0.742217	-0.126069	-0.421090	0.735566	0.280393	-0.219476	0.066001	0.208123				-0.139388	0.063591	-0.089862	-0.109977	0.685741	0.003851	-0.087437	0.691403	0.106872				0.348515	0.065062	0.002381
14743	122.858333	-0.649342	0.673116	0.195115	-0.649307	0.670252	-0.042751	-0.632829	0.882796	-0.028449	-0.625189	0.879780	0.211851	-0.568248	1.231047	0.097040	-0.543911	1.209693	0.197046	-0.516567	1.153191	0.184121	-0.423432	0.742183	-0.126063	-0.421081	0.735555	0.280384	-0.219479	0.066004	0.208120				-0.139394	0.063589	-0.089862	-0.110002	0.685754	0.003858	-0.087423	0.691399	0.106865				0.348513	0.065078	0.002370
14744	122.866667	-0.649440	0.673027	0.195135	-0.649320	0.670255	-0.042748	-0.632943	0.882699	-0.028382	-0.625184	0.879777	0.211833	-0.568148	1.231021	0.097135	-0.543853	1.209687	0.197051	-0.516513	1.153201	0.184113	-0.423457	0.742153	-0.126061	-0.421072	0.735545	0.280380	-0.219487	0.065997	0.208118				-0.139396	0.063596	-0.089872	-0.110023	0.685765	0.003868	-0.087413	0.691399	0.106854				0.348510	0.065076	0.002368
14745	122.875000	-0.649400	0.673071	0.195126	-0.649333	0.670258	-0.042746	-0.632957	0.882720	-0.028333	-0.625180	0.879807	0.211856	-0.568025	1.231034	0.097182	-0.543762	1.209720	0.197032	-0.516457	1.153218	0.184100	-0.423484	0.742118	-0.126063	-0.421060	0.735550	0.280379	-0.219492	0.065996	0.208113				-0.139393	0.063588	-0.089874	-0.110037	0.685766	0.003870	-0.087407	0.691390	0.106842				0.348502	0.065093	0.002350
14746	122.883333	-0.649351	0.673111	0.195119	-0.649340	0.670252	-0.042745	-0.632887	0.882792	-0.028433	-0.625071	0.879875	0.211789	-0.568009	1.231092	0.097141	-0.543669	1.209754	0.197020	-0.516401	1.153242	0.184089	-0.423514	0.742091	-0.126069	-0.421054	0.735558	0.280384	-0.219493	0.065997	0.208111				-0.139402	0.063592	-0.089880	-0.110043	0.685755	0.003863	-0.087395	0.691375	0.106826				0.348493	0.065098	0.002343
14747	122.891667	-0.649358	0.673109	0.195118	-0.649352	0.670248	-0.042748	-0.633005	0.882693	-0.028331	-0.625077	0.879792	0.211806	-0.567889	1.231115	0.097189	-0.543607	1.209773	0.197033	-0.516343	1.153261	0.184088	-0.423533	0.742057	-0.126073	-0.421043	0.735566	0.280383	-0.219498	0.065994	0.208103				-0.139401	0.063582	-0.089882	-0.110034	0.685735	0.003851	-0.087381	0.691360	0.106809				0.348494	0.065093	0.002324
14748	122.900000	-0.649365	0.673109	0.195120	-0.649356	0.670245	-0.042748	-0.633021	0.882696	-0.028295	-0.624994	0.879757	0.211771	-0.567756	1.231146	0.097234	-0.543528	1.209848	0.197051	-0.516297	1.153294	0.184076	-0.423554	0.742028	-0.126069	-0.421033	0.735584	0.280387	-0.219494	0.065990	0.208112				-0.139402	0.063587	-0.089879	-0.110019	0.685721	0.003837	-0.087363	0.691346	0.106793				0.348488	0.065094	0.002315
14749	122.908333	-0.649413	0.673064	0.195127	-0.649358	0.670238	-0.042751	-0.633021	0.882696	-0.028317	-0.625157	0.879830	0.211828	-0.567732	1.231195	0.097119	-0.543435	1.209937	0.197055	-0.516230	1.153315	0.184079	-0.423559	0.742003	-0.126065	-0.421023	0.735600	0.280392	-0.219497	0.065985	0.208114				-0.139400	0.063592	-0.089873	-0.110002	0.685708	0.003828	-0.087338	0.691323	0.106773				0.348487	0.065090	0.002314
14750	122.916667	-0.649369	0.673104	0.195116	-0.649357	0.670228	-0.042754	-0.633024	0.882721	-0.028284	-0.625052	0.879909	0.211780	-0.567604	1.231258	0.097228	-0.543336	1.209904	0.197033	-0.516172	1.153308	0.184030	-0.423566	0.741980	-0.126059	-0.421017	0.735609	0.280399	-0.219496	0.065982	0.208117				-0.139404	0.063594	-0.089861	-0.109990	0.685700	0.003823	-0.087310	0.691307	0.106767				0.348481	0.065092	0.002316
14751	122.925000	-0.649373	0.673104	0.195114	-0.649353	0.670226	-0.042761	-0.633046	0.882685	-0.028329	-0.625024	0.879844	0.211757	-0.567525	1.231320	0.097229	-0.543262	1.209969	0.197018	-0.516145	1.153409	0.184056	-0.423565	0.741965	-0.126046	-0.421008	0.735616	0.280402	-0.219491	0.065985	0.208121				-0.139392	0.063586	-0.089857	-0.109978	0.685696	0.003822	-0.087281	0.691298	0.106769				0.348483	0.065093	0.002311
14752	122.933333	-0.649374	0.673105	0.195106	-0.649350	0.670225	-0.042766	-0.633060	0.882661	-0.028347	-0.625168	0.879847	0.211803	-0.567449	1.231386	0.097228	-0.543352	1.210176	0.197167	-0.516081	1.153438	0.184063	-0.423564	0.741950	-0.126030	-0.420995	0.735626	0.280409	-0.219488	0.065987	0.208123				-0.139393	0.063584	-0.089855	-0.109972	0.685699	0.003821	-0.087253	0.691295	0.106775				0.348480	0.065090	0.002315
14753	122.941667	-0.649375	0.673107	0.195097	-0.649342	0.670219	-0.042775	-0.633011	0.882714	-0.028411	-0.625173	0.879854	0.211792	-0.567365	1.231495	0.097210	-0.543091	1.210163	0.197023	-0.515991	1.153481	0.184023	-0.423559	0.741942	-0.126020	-0.420980	0.735628	0.280412	-0.219479	0.065986	0.208123				-0.139387	0.063575	-0.089854	-0.109968	0.685700	0.003815	-0.087227	0.691294	0.106780				0.348484	0.065095	0.002306
14754	122.950000	-0.649373	0.673108	0.195088	-0.649339	0.670220	-0.042782	-0.633060	0.882672	-0.028373	-0.625186	0.879842	0.211771	-0.567287	1.231561	0.097204	-0.542991	1.210285	0.197063	-0.515934	1.153475	0.183968	-0.423558	0.741938	-0.126009	-0.420960	0.735633	0.280408	-0.219478	0.065987	0.208120				-0.139384	0.063578	-0.089862	-0.109965	0.685707	0.003815	-0.087203	0.691298	0.106798				0.348486	0.065097	0.002303
14755	122.958333	-0.649418	0.673054	0.195058	-0.649336	0.670217	-0.042794	-0.633063	0.882660	-0.028393	-0.625200	0.879861	0.211774	-0.567213	1.231621	0.097206	-0.542900	1.210322	0.197031	-0.515911	1.153609	0.184031	-0.423562	0.741929	-0.125993	-0.420948	0.735635	0.280404	-0.219484	0.065988	0.208119				-0.139384	0.063578	-0.089866	-0.109956	0.685703	0.003818	-0.087187	0.691301	0.106801				0.348487	0.065100	0.002295
14756	122.966667	-0.649375	0.673115	0.195067	-0.649333	0.670218	-0.042805	-0.633064	0.882669	-0.028402	-0.625218	0.879848	0.211741	-0.567136	1.231709	0.097201	-0.542810	1.210366	0.197004	-0.515840	1.153636	0.184003	-0.423567	0.741923	-0.125983	-0.420942	0.735646	0.280402	-0.219486	0.065986	0.208116				-0.139393	0.063582	-0.089874	-0.109951	0.685707	0.003821	-0.087176	0.691301	0.106800				0.348487	0.065102	0.002294
14757	122.975000	-0.649420	0.673074	0.195064	-0.649335	0.670216	-0.042812	-0.633075	0.882675	-0.028415	-0.625157	0.879818	0.211692	-0.567051	1.231767	0.097199	-0.542708	1.210474	0.197008	-0.515781	1.153664	0.183984	-0.423575	0.741916	-0.125972	-0.420944	0.735646	0.280390	-0.219487	0.065989	0.208112				-0.139390	0.063585	-0.089876	-0.109949	0.685703	0.003825	-0.087158	0.691355	0.106731				0.348489	0.065097	0.002284
14758	122.983333	-0.649383	0.673119	0.195059	-0.649339	0.670217	-0.042818	-0.633097	0.882662	-0.028430	-0.625262	0.879847	0.211713	-0.566972	1.231843	0.097206	-0.542615	1.210501	0.196998	-0.515725	1.153752	0.184007	-0.423590	0.741912	-0.125962	-0.420952	0.735652	0.280385	-0.219493	0.065993	0.208113				-0.139393	0.063588	-0.089871	-0.109947	0.685708	0.003831	-0.087165	0.691299	0.106793				0.348492	0.065089	0.002289
14759	122.991667	-0.649386	0.673130	0.195056	-0.649342	0.670222	-0.042821	-0.633093	0.882705	-0.028411	-0.625286	0.879854	0.211704	-0.566939	1.231907	0.097106	-0.542505	1.210676	0.197037	-0.515676	1.153847	0.184048	-0.423602	0.741907	-0.125947	-0.420964	0.735652	0.280365	-0.219497	0.065994	0.208117				-0.139399	0.063598	-0.089869	-0.109945	0.685702	0.003843	-0.087158	0.691307	0.106807				0.348490	0.065095	0.002305
14760	123.000000	-0.649484	0.673048	0.195058	-0.649345	0.670230	-0.042822	-0.633122	0.882698	-0.028439	-0.625311	0.879862	0.211697	-0.566903	1.231967	0.097013	-0.542395	1.210760	0.197046	-0.515620	1.153915	0.184077	-0.423612	0.741906	-0.125941	-0.420987	0.735652	0.280350	-0.219501	0.066001	0.208114				-0.139400	0.063605	-0.089875	-0.109941	0.685704	0.003850	-0.087152	0.691310	0.106809				0.348487	0.065091	0.002317
14761	123.008333	-0.649399	0.673133	0.195052	-0.649354	0.670228	-0.042828	-0.633099	0.882720	-0.028545	-0.625282	0.879898	0.211664	-0.566784	1.232129	0.097156	-0.542234	1.210767	0.196996	-0.515531	1.153986	0.184077	-0.423617	0.741897	-0.125939	-0.421006	0.735648	0.280327	-0.219496	0.066004	0.208107				-0.139400	0.063599	-0.089868	-0.109944	0.685699	0.003854	-0.087148	0.691299	0.106805				0.348485	0.065088	0.002338
14762	123.016667	-0.649401	0.673129	0.195055	-0.649363	0.670223	-0.042827	-0.633168	0.882660	-0.028541	-0.625360	0.879865	0.211685	-0.566602	1.232177	0.097284	-0.542129	1.210913	0.197063	-0.515445	1.154052	0.184093	-0.423619	0.741887	-0.125936	-0.421025	0.735639	0.280302	-0.219502	0.065998	0.208102				-0.139403	0.063596	-0.089876	-0.109943	0.685698	0.003860	-0.087140	0.691286	0.106795				0.348497	0.065077	0.002356
14763	123.025000	-0.649457	0.673082	0.195066	-0.649370	0.670219	-0.042827	-0.633175	0.882710	-0.028439	-0.625382	0.879867	0.211678	-0.566501	1.232254	0.097312	-0.541981	1.211008	0.197064	-0.515365	1.154155	0.184150	-0.423616	0.741879	-0.125938	-0.421046	0.735627	0.280274	-0.219500	0.065995	0.208105				-0.139398	0.063587	-0.089870	-0.109945	0.685699	0.003867	-0.087126	0.691286	0.106799				0.348504	0.065065	0.002383
14764	123.033333	-0.649508	0.673029	0.195059	-0.649378	0.670210	-0.042822	-0.633206	0.882685	-0.028459	-0.625405	0.879864	0.211675	-0.566382	1.232332	0.097331	-0.541826	1.211107	0.197067	-0.515258	1.154165	0.184127	-0.423613	0.741865	-0.125943	-0.421060	0.735610	0.280249	-0.219491	0.066007	0.208099				-0.139392	0.063580	-0.089869	-0.109948	0.685698	0.003872	-0.087115	0.691274	0.106793				0.348509	0.065052	0.002403
14765	123.041667	-0.649432	0.673104	0.195060	-0.649391	0.670197	-0.042823	-0.633231	0.882648	-0.028523	-0.625430	0.879865	0.211675	-0.566270	1.232412	0.097369	-0.541682	1.211193	0.197092	-0.515170	1.154287	0.184196	-0.423603	0.741855	-0.125954	-0.421079	0.735599	0.280223	-0.219496	0.065992	0.208108				-0.139396	0.063578	-0.089874	-0.109950	0.685698	0.003870	-0.087097	0.691264	0.106785				0.348529	0.065032	0.002444
14766	123.050000	-0.649449	0.673094	0.195068	-0.649402	0.670188	-0.042820	-0.633251	0.882670	-0.028463	-0.625454	0.879864	0.211677	-0.566156	1.232503	0.097406	-0.541523	1.211282	0.197121	-0.515062	1.154354	0.184222	-0.423594	0.741844	-0.125957	-0.421089	0.735582	0.280204	-0.219494	0.065986	0.208112				-0.139393	0.063569	-0.089863	-0.109947	0.685690	0.003871	-0.087076	0.691254	0.106784				0.348540	0.065001	0.002484
14767	123.058333	-0.649552	0.672990	0.195057	-0.649438	0.670164	-0.042806	-0.633279	0.882671	-0.028453	-0.625473	0.879866	0.211682	-0.566040	1.232607	0.097455	-0.541384	1.211436	0.197221	-0.514957	1.154421	0.184261	-0.423591	0.741832	-0.125957	-0.421097	0.735570	0.280185	-0.219494	0.065986	0.208122				-0.139389	0.063576	-0.089860	-0.109941	0.685688	0.003872	-0.087057	0.691246	0.106781				0.348555	0.064980	0.002536
14768	123.066667	-0.649488	0.673080	0.195097	-0.649438	0.670176	-0.042804	-0.633310	0.882665	-0.028484	-0.625399	0.879937	0.211635	-0.565920	1.232709	0.097512	-0.541194	1.211453	0.197185	-0.514859	1.154489	0.184280	-0.423594	0.741827	-0.125957	-0.421103	0.735548	0.280169	-0.219489	0.065987	0.208126				-0.139382	0.063586	-0.089861	-0.109938	0.685689	0.003873	-0.087043	0.691239	0.106771				0.348569	0.064963	0.002574
14769	123.075000	-0.649514	0.673074	0.195105	-0.649461	0.670177	-0.042803	-0.633354	0.882659	-0.028465	-0.625532	0.879873	0.211696	-0.565805	1.232846	0.097567	-0.541024	1.211576	0.197277	-0.514751	1.154567	0.184312	-0.423605	0.741817	-0.125950	-0.421106	0.735540	0.280159	-0.219491	0.065995	0.208127				-0.139386	0.063589	-0.089853	-0.109938	0.685693	0.003880	-0.087030	0.691235	0.106758				0.348580	0.064939	0.002622
14770	123.083333	-0.649539	0.673067	0.195115	-0.649484	0.670173	-0.042800	-0.633386	0.882674	-0.028434	-0.625558	0.879881	0.211703	-0.565693	1.232874	0.097536	-0.540865	1.211706	0.197338	-0.514649	1.154696	0.184370	-0.423623	0.741799	-0.125941	-0.421104	0.735525	0.280131	-0.219492	0.065987	0.208131				-0.139392	0.063593	-0.089855	-0.109940	0.685696	0.003877	-0.087016	0.691233	0.106739				0.348589	0.064925	0.002686
14771	123.091667	-0.649608	0.673015	0.195129	-0.649509	0.670166	-0.042797	-0.633409	0.882691	-0.028431	-0.625577	0.879924	0.211748	-0.565567	1.232981	0.097580	-0.540668	1.211796	0.197333	-0.514540	1.154721	0.184368	-0.423647	0.741780	-0.125931	-0.421106	0.735513	0.280107	-0.219497	0.065987	0.208124				-0.139394	0.063598	-0.089866	-0.109944	0.685698	0.003865	-0.087006	0.691231	0.106722				0.348596	0.064903	0.002732
14772	123.100000	-0.649582	0.673046	0.195124	-0.649537	0.670160	-0.042796	-0.633354	0.882756	-0.028530	-0.625609	0.879899	0.211714	-0.565407	1.233182	0.097707	-0.540433	1.211942	0.197312	-0.514418	1.154814	0.184396	-0.423670	0.741755	-0.125923	-0.421108	0.735509	0.280084	-0.219505	0.065991	0.208121				-0.139390	0.063590	-0.089872	-0.109948	0.685701	0.003854	-0.086989	0.691228	0.106703				0.348606	0.064882	0.002777
14773	123.108333	-0.649609	0.673039	0.195126	-0.649576	0.670152	-0.042800	-0.633484	0.882664	-0.028448	-0.625632	0.879907	0.211716	-0.565259	1.233297	0.097754	-0.540230	1.212039	0.197336	-0.514289	1.154899	0.184422	-0.423701	0.741727	-0.125910	-0.421106	0.735506	0.280061	-0.219510	0.065989	0.208116				-0.139399	0.063596	-0.089876	-0.109954	0.685701	0.003842	-0.086975	0.691219	0.106682				0.348611	0.064861	0.002818
14774	123.116667	-0.649633	0.673028	0.195129	-0.649585	0.670141	-0.042802	-0.633523	0.882660	-0.028418	-0.625652	0.879948	0.211765	-0.565102	1.233401	0.097788	-0.540052	1.212231	0.197432	-0.514154	1.154989	0.184452	-0.423731	0.741690	-0.125892	-0.421103	0.735509	0.280040	-0.219515	0.065988	0.208110				-0.139400	0.063591	-0.089888	-0.109957	0.685700	0.003828	-0.086956	0.691212	0.106664				0.348624	0.064839	0.002858
14775	123.125000	-0.649692	0.672977	0.195136	-0.649634	0.670110	-0.042785	-0.633559	0.882649	-0.028430	-0.625542	0.879928	0.211678	-0.564949	1.233513	0.097796	-0.539833	1.212320	0.197435	-0.514019	1.155107	0.184492	-0.423757	0.741658	-0.125879	-0.421101	0.735511	0.280017	-0.219518	0.065984	0.208112				-0.139404	0.063591	-0.089883	-0.109960	0.685700	0.003817	-0.086939	0.691204	0.106647				0.348637	0.064815	0.002915
14776	123.133333	-0.649673	0.673007	0.195140	-0.649656	0.670129	-0.042797	-0.633604	0.882650	-0.028406	-0.625542	0.879914	0.211733	-0.564785	1.233709	0.097915	-0.539590	1.212510	0.197474	-0.513891	1.155225	0.184548	-0.423786	0.741627	-0.125858	-0.421094	0.735521	0.280006	-0.219523	0.065995	0.208108				-0.139406	0.063588	-0.089881	-0.109960	0.685697	0.003812	-0.086917	0.691194	0.106632				0.348653	0.064792	0.002969
14777	123.141667	-0.649740	0.672948	0.195117	-0.649675	0.670125	-0.042797	-0.633635	0.882665	-0.028383	-0.625565	0.879911	0.211724	-0.564595	1.233832	0.097954	-0.539348	1.212639	0.197520	-0.513728	1.155341	0.184570	-0.423806	0.741601	-0.125831	-0.421088	0.735528	0.279985	-0.219522	0.065994	0.208112				-0.139407	0.063585	-0.089865	-0.109957	0.685699	0.003812	-0.086896	0.691188	0.106611				0.348667	0.064775	0.003030
14778	123.150000	-0.649799	0.672911	0.195132	-0.649688	0.670118	-0.042796	-0.633675	0.882663	-0.028365	-0.625597	0.879931	0.211753	-0.564420	1.233961	0.098003	-0.539148	1.212841	0.197619	-0.513572	1.155438	0.184601	-0.423826	0.741576	-0.125804	-0.421081	0.735550	0.279980	-0.219522	0.065995	0.208117				-0.139399	0.063580	-0.089855	-0.109953	0.685706	0.003814	-0.086869	0.691183	0.106590				0.348683	0.064766	0.003085
14779	123.158333	-0.649736	0.672981	0.195129	-0.649680	0.670101	-0.042796	-0.633705	0.882688	-0.028317	-0.625573	0.879953	0.211717	-0.564236	1.234132	0.098061	-0.538899	1.212981	0.197648	-0.513409	1.155567	0.184639	-0.423833	0.741557	-0.125777	-0.421073	0.735562	0.279968	-0.219511	0.066001	0.208105				-0.139397	0.063577	-0.089852	-0.109949	0.685707	0.003813	-0.086862	0.691155	0.106485				0.348703	0.064747	0.003143
14780	123.166667	-0.649754	0.672972	0.195129	-0.649711	0.670087	-0.042793	-0.633660	0.882748	-0.028444	-0.625661	0.879944	0.211779	-0.564047	1.234302	0.098115	-0.538607	1.213168	0.197658	-0.513234	1.155688	0.184693	-0.423851	0.741536	-0.125753	-0.421055	0.735574	0.279966	-0.219509	0.065994	0.208107				-0.139390	0.063581	-0.089857	-0.109947	0.685705	0.003810	-0.086814	0.691158	0.106546				0.348711	0.064711	0.003207
14781	123.175000	-0.649818	0.672927	0.195130	-0.649780	0.670036	-0.042761	-0.633795	0.882650	-0.028331	-0.625693	0.879947	0.211789	-0.563840	1.234474	0.098176	-0.538342	1.213340	0.197694	-0.513071	1.155821	0.184738	-0.423861	0.741522	-0.125727	-0.421041	0.735590	0.279964	-0.219502	0.065993	0.208110				-0.139390	0.063574	-0.089856	-0.109948	0.685706	0.003808	-0.086789	0.691149	0.106530				0.348722	0.064715	0.003253
14782	123.183333	-0.649876	0.672879	0.195137	-0.649796	0.670033	-0.042763	-0.633836	0.882647	-0.028320	-0.625725	0.879946	0.211801	-0.563646	1.234666	0.098254	-0.538092	1.213597	0.197807	-0.512910	1.156005	0.184821	-0.423876	0.741504	-0.125698	-0.421024	0.735601	0.279960	-0.219501	0.065986	0.208111				-0.139388	0.063577	-0.089860	-0.109948	0.685709	0.003808	-0.086765	0.691146	0.106523				0.348728	0.064689	0.003314
14783	123.191667	-0.649810	0.672947	0.195138	-0.649759	0.670064	-0.042795	-0.633851	0.882667	-0.028285	-0.625762	0.879949	0.211809	-0.563421	1.234887	0.098316	-0.537778	1.213814	0.197847	-0.512730	1.156182	0.184865	-0.423891	0.741492	-0.125674	-0.421021	0.735609	0.279967	-0.219506	0.065992	0.208115				-0.139382	0.063578	-0.089865	-0.109954	0.685706	0.003806	-0.086789	0.691103	0.106350				0.348735	0.064663	0.003367
14784	123.200000	-0.649827	0.672940	0.195141	-0.649776	0.670057	-0.042798	-0.633911	0.882633	-0.028298	-0.625814	0.879937	0.211826	-0.563186	1.235111	0.098378	-0.537406	1.214022	0.197847	-0.512543	1.156342	0.184919	-0.423915	0.741472	-0.125639	-0.421014	0.735616	0.279975	-0.219506	0.065999	0.208117				-0.139390	0.063594	-0.089868	-0.109959	0.685710	0.003807	-0.086733	0.691138	0.106519				0.348728	0.064624	0.003442
14785	123.208333	-0.649885	0.672879	0.195126	-0.649794	0.670058	-0.042790	-0.633951	0.882633	-0.028286	-0.625854	0.879930	0.211836	-0.562958	1.235327	0.098487	-0.537121	1.214313	0.197962	-0.512360	1.156599	0.185042	-0.423932	0.741463	-0.125611	-0.421009	0.735612	0.279974	-0.219510	0.066001	0.208118				-0.139394	0.063591	-0.089867	-0.109969	0.685713	0.003813	-0.086717	0.691128	0.106527				0.348731	0.064634	0.003446
14786	123.216667	-0.649854	0.672924	0.195153	-0.649815	0.670057	-0.042783	-0.633989	0.882602	-0.028362	-0.625790	0.879948	0.211742	-0.562726	1.235603	0.098599	-0.536787	1.214552	0.198025	-0.512182	1.156810	0.185126	-0.423961	0.741455	-0.125577	-0.421010	0.735613	0.279983	-0.219513	0.066001	0.208117				-0.139395	0.063603	-0.089874	-0.109979	0.685712	0.003817	-0.086706	0.691127	0.106533				0.348734	0.064631	0.003458
14787	123.225000	-0.649865	0.672919	0.195161	-0.649826	0.670054	-0.042782	-0.633980	0.882677	-0.028310	-0.625884	0.879930	0.211805	-0.562469	1.235869	0.098693	-0.536413	1.214915	0.198113	-0.511967	1.157016	0.185206	-0.423988	0.741450	-0.125541	-0.421015	0.735617	0.279984	-0.219518	0.066002	0.208116				-0.139401	0.063598	-0.089866	-0.109983	0.685708	0.003825	-0.086713	0.691099	0.106452				0.348719	0.064621	0.003471
14788	123.233333	-0.649958	0.672802	0.195128	-0.649843	0.670057	-0.042775	-0.634063	0.882630	-0.028251	-0.625984	0.879903	0.211871	-0.562205	1.236135	0.098793	-0.536050	1.215158	0.198202	-0.511741	1.157258	0.185316	-0.424015	0.741451	-0.125505	-0.421022	0.735621	0.279982	-0.219520	0.066000	0.208116				-0.139409	0.063596	-0.089865	-0.109986	0.685708	0.003832	-0.086723	0.691072	0.106360				0.348717	0.064640	0.003439
14789	123.241667	-0.649885	0.672900	0.195171	-0.649855	0.670043	-0.042776	-0.634060	0.882657	-0.028291	-0.626020	0.879898	0.211879	-0.561930	1.236428	0.098924	-0.535628	1.215478	0.198298	-0.511477	1.157460	0.185395	-0.424042	0.741448	-0.125472	-0.421020	0.735623	0.279975	-0.219526	0.065987	0.208118				-0.139405	0.063594	-0.089872	-0.109985	0.685704	0.003835	-0.086708	0.691056	0.106347				0.348722	0.064637	0.003407
14790	123.250000	-0.649896	0.672889	0.195173	-0.649862	0.670032	-0.042776	-0.634143	0.882628	-0.028192	-0.626068	0.879891	0.211895	-0.561678	1.236783	0.098966	-0.535215	1.215764	0.198425	-0.511194	1.157641	0.185457	-0.424060	0.741450	-0.125439	-0.421026	0.735635	0.279966	-0.219523	0.065986	0.208121				-0.139407	0.063590	-0.089879	-0.109988	0.685701	0.003841	-0.086693	0.691044	0.106330				0.348718	0.064641	0.003379
14791	123.258333	-0.649914	0.672882	0.195178	-0.649878	0.670024	-0.042772	-0.634174	0.882615	-0.028215	-0.626201	0.879904	0.211939	-0.561349	1.237001	0.099195	-0.534756	1.216090	0.198491	-0.510953	1.157953	0.185627	-0.424078	0.741457	-0.125404	-0.421033	0.735640	0.279949	-0.219522	0.065980	0.208115				-0.139403	0.063581	-0.089879	-0.109991	0.685706	0.003844	-0.086635	0.691069	0.106484				0.348722	0.064633	0.003365
14792	123.266667	-0.650006	0.672771	0.195143	-0.649934	0.669985	-0.042737	-0.634214	0.882617	-0.028194	-0.626336	0.879904	0.211970	-0.561047	1.237277	0.099338	-0.534329	1.216440	0.198653	-0.510663	1.158207	0.185745	-0.424090	0.741468	-0.125369	-0.421038	0.735651	0.279933	-0.219523	0.065975	0.208118				-0.139400	0.063584	-0.089878	-0.109996	0.685709	0.003848	-0.086656	0.691025	0.106307				0.348733	0.064644	0.003332
14793	123.275000	-0.649939	0.672869	0.195191	-0.649903	0.670013	-0.042764	-0.634213	0.882645	-0.028229	-0.626377	0.879917	0.212001	-0.560742	1.237582	0.099524	-0.533807	1.216755	0.198734	-0.510366	1.158469	0.185891	-0.424101	0.741485	-0.125339	-0.421044	0.735654	0.279913	-0.219517	0.065981	0.208121				-0.139397	0.063583	-0.089871	-0.109992	0.685714	0.003853	-0.086638	0.691024	0.106302				0.348735	0.064652	0.003322
14794	123.283333	-0.649963	0.672860	0.195191	-0.649915	0.670011	-0.042758	-0.634265	0.882675	-0.028101	-0.626436	0.879903	0.212020	-0.560408	1.237903	0.099683	-0.533284	1.217039	0.198809	-0.510085	1.158766	0.186072	-0.424111	0.741501	-0.125301	-0.421057	0.735667	0.279899	-0.219511	0.065994	0.208128				-0.139394	0.063577	-0.089848	-0.109987	0.685721	0.003863	-0.086615	0.691028	0.106300				0.348732	0.064666	0.003303
14795	123.291667	-0.650034	0.672819	0.195211	-0.649954	0.669998	-0.042733	-0.634336	0.882622	-0.028154	-0.626483	0.879878	0.212013	-0.560119	1.238247	0.099832	-0.532775	1.217476	0.198992	-0.509708	1.158989	0.186130	-0.424112	0.741521	-0.125268	-0.421067	0.735666	0.279868	-0.219508	0.066004	0.208127				-0.139389	0.063584	-0.089845	-0.109986	0.685728	0.003868	-0.086596	0.691033	0.106304				0.348738	0.064684	0.003287
14796	123.300000	-0.650097	0.672774	0.195228	-0.649994	0.669979	-0.042717	-0.634376	0.882630	-0.028108	-0.626537	0.879874	0.212040	-0.559739	1.238518	0.100080	-0.532241	1.217803	0.199174	-0.509351	1.159260	0.186257	-0.424115	0.741539	-0.125234	-0.421081	0.735674	0.279852	-0.219512	0.066005	0.208132				-0.139385	0.063583	-0.089841	-0.109984	0.685730	0.003875	-0.086570	0.691156	0.106184				0.348740	0.064700	0.003261
14797	123.308333	-0.650029	0.672830	0.195207	-0.649966	0.669999	-0.042747	-0.634420	0.882623	-0.028103	-0.626580	0.879870	0.212062	-0.559389	1.238843	0.100265	-0.531668	1.218181	0.199298	-0.509013	1.159546	0.186455	-0.424127	0.741548	-0.125211	-0.421097	0.735668	0.279814	-0.219510	0.065995	0.208122				-0.139391	0.063579	-0.089848	-0.109985	0.685723	0.003875	-0.086571	0.691029	0.106295				0.348733	0.064691	0.003257
14798	123.316667	-0.650051	0.672822	0.195208	-0.649985	0.669991	-0.042748	-0.634464	0.882632	-0.028039	-0.626633	0.879873	0.212107	-0.559039	1.239135	0.100478	-0.531106	1.218518	0.199464	-0.508661	1.159822	0.186615	-0.424137	0.741570	-0.125192	-0.421116	0.735668	0.279798	-0.219511	0.065993	0.208109				-0.139391	0.063570	-0.089856	-0.109987	0.685716	0.003870	-0.086570	0.691023	0.106289				0.348727	0.064704	0.003220
14799	123.325000	-0.650171	0.672721	0.195220	-0.650021	0.669980	-0.042711	-0.634501	0.882632	-0.028035	-0.626680	0.879841	0.212108	-0.558674	1.239445	0.100684	-0.530487	1.218880	0.199620	-0.508227	1.160104	0.186764	-0.424150	0.741587	-0.125171	-0.421132	0.735665	0.279780	-0.219516	0.065988	0.208109				-0.139396	0.063583	-0.089873	-0.109986	0.685705	0.003867	-0.086564	0.691024	0.106281				0.348732	0.064714	0.003187
14800	123.333333	-0.650104	0.672793	0.195218	-0.650029	0.669979	-0.042748	-0.634552	0.882598	-0.028065	-0.626724	0.879827	0.212122	-0.558299	1.239733	0.100896	-0.529853	1.219218	0.199737	-0.507802	1.160308	0.186910	-0.424163	0.741606	-0.125151	-0.421148	0.735657	0.279763	-0.219521	0.065986	0.208108				-0.139399	0.063584	-0.089882	-0.109978	0.685688	0.003859	-0.086557	0.691023	0.106278				0.348733	0.064716	0.003176
14801	123.341667	-0.650127	0.672783	0.195221	-0.650043	0.669974	-0.042748	-0.634591	0.882646	-0.027967	-0.626601	0.879763	0.212089	-0.557910	1.240025	0.101115	-0.529215	1.219607	0.199925	-0.507390	1.160620	0.187108	-0.424175	0.741625	-0.125131	-0.421163	0.735649	0.279750	-0.219523	0.065988	0.208099				-0.139405	0.063587	-0.089887	-0.109971	0.685682	0.003853	-0.086549	0.691018	0.106266				0.348725	0.064719	0.003171
14802	123.350000	-0.650152	0.672772	0.195229	-0.650067	0.669974	-0.042743	-0.634642	0.882662	-0.027937	-0.626647	0.879762	0.212118	-0.557535	1.240336	0.101364	-0.528542	1.219911	0.200038	-0.506942	1.160887	0.187247	-0.424182	0.741641	-0.125103	-0.421176	0.735630	0.279732	-0.219523	0.066001	0.208102				-0.139404	0.063595	-0.089881	-0.109960	0.685677	0.003855	-0.086495	0.691057	0.106423				0.348730	0.064728	0.003175
14803	123.358333	-0.650222	0.672728	0.195259	-0.650108	0.669964	-0.042722	-0.634685	0.882679	-0.027902	-0.626687	0.879767	0.212158	-0.557140	1.240610	0.101588	-0.527921	1.220291	0.200257	-0.506479	1.161094	0.187383	-0.424193	0.741652	-0.125069	-0.421183	0.735618	0.279722	-0.219526	0.066008	0.208106				-0.139405	0.063597	-0.089872	-0.109953	0.685678	0.003864	-0.086524	0.691082	0.106185				0.348732	0.064734	0.003185
14804	123.366667	-0.650198	0.672758	0.195253	-0.650115	0.669975	-0.042724	-0.634744	0.882680	-0.027877	-0.626613	0.879816	0.212110	-0.556743	1.240927	0.101832	-0.527258	1.220583	0.200423	-0.506002	1.161340	0.187564	-0.424206	0.741659	-0.125035	-0.421188	0.735605	0.279712	-0.219525	0.066015	0.208116				-0.139405	0.063606	-0.089868	-0.109944	0.685674	0.003874	-0.086518	0.691022	0.106234				0.348735	0.064728	0.003204
14805	123.375000	-0.650220	0.672745	0.195260	-0.650137	0.669964	-0.042719	-0.634781	0.882696	-0.027847	-0.626702	0.879782	0.212174	-0.556337	1.241199	0.102062	-0.526558	1.220953	0.200565	-0.505560	1.161655	0.187764	-0.424213	0.741657	-0.125001	-0.421187	0.735587	0.279707	-0.219524	0.066012	0.208115				-0.139404	0.063596	-0.089859	-0.109942	0.685675	0.003878	-0.086507	0.691021	0.106225				0.348739	0.064730	0.003210
14806	123.383333	-0.650239	0.672732	0.195271	-0.650163	0.669955	-0.042712	-0.634803	0.882726	-0.027803	-0.626784	0.879747	0.212238	-0.555927	1.241501	0.102288	-0.525861	1.221253	0.200711	-0.505108	1.161922	0.187967	-0.424224	0.741648	-0.124964	-0.421182	0.735564	0.279704	-0.219521	0.066005	0.208114				-0.139406	0.063591	-0.089853	-0.109942	0.685673	0.003879	-0.086497	0.691018	0.106216				0.348753	0.064731	0.003201
14807	123.391667	-0.650303	0.672673	0.195289	-0.650187	0.669946	-0.042705	-0.634837	0.882724	-0.027794	-0.626810	0.879745	0.212266	-0.555520	1.241750	0.102514	-0.525172	1.221600	0.200850	-0.504521	1.162184	0.188088	-0.424240	0.741640	-0.124924	-0.421171	0.735547	0.279714	-0.219523	0.065991	0.208115				-0.139401	0.063575	-0.089850	-0.109943	0.685668	0.003875	-0.086484	0.691011	0.106210				0.348750	0.064708	0.003218
14808	123.400000	-0.650273	0.672703	0.195295	-0.650206	0.669929	-0.042702	-0.634821	0.882803	-0.027732	-0.626834	0.879743	0.212302	-0.555118	1.242017	0.102744	-0.524495	1.221960	0.201050	-0.504139	1.162407	0.188285	-0.424264	0.741627	-0.124884	-0.421165	0.735526	0.279721	-0.219525	0.065982	0.208112				-0.139393	0.063574	-0.089862	-0.109947	0.685664	0.003871	-0.086469	0.691005	0.106204				0.348761	0.064694	0.003216
14809	123.408333	-0.650388	0.672595	0.195309	-0.650232	0.669919	-0.042694	-0.634889	0.882760	-0.027695	-0.626794	0.879771	0.212310	-0.554730	1.242218	0.102960	-0.523823	1.222272	0.201199	-0.503567	1.162654	0.188437	-0.424285	0.741612	-0.124845	-0.421158	0.735498	0.279724	-0.219528	0.065974	0.208117				-0.139400	0.063570	-0.089865	-0.109948	0.685665	0.003862	-0.086434	0.691022	0.106282				0.348751	0.064690	0.003222
14810	123.416667	-0.650412	0.672584	0.195320	-0.650255	0.669921	-0.042685	-0.634914	0.882767	-0.027676	-0.626863	0.879744	0.212377	-0.554319	1.242417	0.103156	-0.523148	1.222473	0.201272	-0.502989	1.162840	0.188514	-0.424312	0.741600	-0.124799	-0.421154	0.735477	0.279732	-0.219529	0.065975	0.208113				-0.139399	0.063566	-0.089866	-0.109952	0.685667	0.003857	-0.086440	0.691008	0.106199				0.348758	0.064708	0.003198
14811	123.425000	-0.650380	0.672637	0.195350	-0.650281	0.669926	-0.042674	-0.634935	0.882802	-0.027615	-0.626865	0.879752	0.212417	-0.553931	1.242581	0.103281	-0.522522	1.222820	0.201486	-0.502656	1.163013	0.188735	-0.424336	0.741592	-0.124758	-0.421147	0.735449	0.279741	-0.219531	0.065988	0.208124				-0.139408	0.063575	-0.089860	-0.109951	0.685668	0.003854	-0.086424	0.691014	0.106206				0.348746	0.064703	0.003199
14812	123.433333	-0.650446	0.672570	0.195352	-0.650306	0.669926	-0.042662	-0.634950	0.882840	-0.027551	-0.626863	0.879766	0.212456	-0.553542	1.242792	0.103540	-0.521855	1.222992	0.201534	-0.502193	1.163278	0.188904	-0.424358	0.741579	-0.124716	-0.421134	0.735429	0.279754	-0.219537	0.065998	0.208129				-0.139405	0.063589	-0.089860	-0.109949	0.685673	0.003855	-0.086407	0.691017	0.106211				0.348738	0.064715	0.003199
14813	123.441667	-0.650462	0.672591	0.195401	-0.650327	0.669931	-0.042654	-0.634979	0.882832	-0.027547	-0.626856	0.879785	0.212495	-0.553186	1.243000	0.103673	-0.521177	1.223200	0.201618	-0.501683	1.163377	0.188985	-0.424376	0.741562	-0.124680	-0.421126	0.735404	0.279768	-0.219537	0.066003	0.208123				-0.139409	0.063600	-0.089860	-0.109946	0.685675	0.003857	-0.086347	0.691061	0.106379				0.348734	0.064723	0.003179
14814	123.450000	-0.650477	0.672565	0.195384	-0.650345	0.669939	-0.042638	-0.634988	0.882854	-0.027502	-0.626835	0.879803	0.212526	-0.552799	1.243160	0.103890	-0.520544	1.223491	0.201637	-0.501188	1.163519	0.189040	-0.424394	0.741538	-0.124644	-0.421108	0.735390	0.279788	-0.219540	0.066008	0.208122				-0.139410	0.063604	-0.089863	-0.109943	0.685676	0.003851	-0.086375	0.691027	0.106204				0.348730	0.064737	0.003161
14815	123.458333	-0.650435	0.672610	0.195398	-0.650357	0.669941	-0.042632	-0.634951	0.882903	-0.027538	-0.626754	0.879864	0.212539	-0.552418	1.243313	0.104018	-0.519966	1.223639	0.201783	-0.500738	1.163734	0.189148	-0.424408	0.741507	-0.124612	-0.421083	0.735368	0.279801	-0.219539	0.066000	0.208116				-0.139410	0.063609	-0.089870	-0.109940	0.685673	0.003850	-0.086359	0.691022	0.106191				0.348727	0.064746	0.003135
14816	123.466667	-0.650487	0.672558	0.195410	-0.650365	0.669937	-0.042625	-0.634993	0.882860	-0.027518	-0.626780	0.879853	0.212597	-0.552043	1.243453	0.104144	-0.519378	1.223867	0.201858	-0.500279	1.163882	0.189220	-0.424424	0.741468	-0.124585	-0.421056	0.735349	0.279824	-0.219543	0.065995	0.208110				-0.139414	0.063601	-0.089875	-0.109937	0.685670	0.003841	-0.086343	0.691016	0.106175				0.348730	0.064739	0.003122
14817	123.475000	-0.650488	0.672556	0.195415	-0.650369	0.669939	-0.042618	-0.634980	0.882905	-0.027396	-0.626741	0.879921	0.212674	-0.551723	1.243567	0.104152	-0.518808	1.224040	0.201933	-0.499830	1.163979	0.189285	-0.424442	0.741419	-0.124559	-0.421020	0.735331	0.279845	-0.219542	0.065986	0.208104				-0.139414	0.063596	-0.089882	-0.109933	0.685666	0.003827	-0.086319	0.691077	0.106104				0.348732	0.064738	0.003104
14818	123.483333	-0.650475	0.672578	0.195456	-0.650366	0.669950	-0.042611	-0.634970	0.882921	-0.027366	-0.626697	0.879954	0.212702	-0.551367	1.243639	0.104223	-0.518276	1.224207	0.201965	-0.499419	1.164161	0.189346	-0.424454	0.741371	-0.124536	-0.420980	0.735328	0.279880	-0.219541	0.065986	0.208102				-0.139409	0.063588	-0.089884	-0.109924	0.685659	0.003812	-0.086304	0.691018	0.106156				0.348737	0.064743	0.003092
14819	123.491667	-0.650374	0.672651	0.195429	-0.650362	0.669963	-0.042597	-0.634932	0.882964	-0.027331	-0.626598	0.880007	0.212687	-0.551018	1.243847	0.104400	-0.517723	1.224380	0.201933	-0.498940	1.164334	0.189384	-0.424464	0.741324	-0.124511	-0.420937	0.735327	0.279910	-0.219541	0.065992	0.208104				-0.139410	0.063575	-0.089873	-0.109914	0.685659	0.003803	-0.086281	0.691014	0.106147				0.348739	0.064749	0.003087
14820	123.500000	-0.650463	0.672560	0.195436	-0.650358	0.669979	-0.042580	-0.634840	0.883039	-0.027398	-0.626597	0.880025	0.212756	-0.550717	1.244009	0.104369	-0.517214	1.224575	0.201983	-0.498616	1.164397	0.189436	-0.424472	0.741274	-0.124487	-0.420893	0.735328	0.279935	-0.219537	0.066005	0.208105				-0.139408	0.063580	-0.089866	-0.109905	0.685668	0.003799	-0.086256	0.691016	0.106144				0.348738	0.064752	0.003092
14821	123.508333	-0.650456	0.672581	0.195465	-0.650357	0.669992	-0.042565	-0.634920	0.882977	-0.027248	-0.626543	0.880061	0.212785	-0.550549	1.244074	0.104509	-0.516595	1.224820	0.202041	-0.498198	1.164507	0.189393	-0.424484	0.741223	-0.124463	-0.420843	0.735330	0.279965	-0.219533	0.066014	0.208110				-0.139413	0.063582	-0.089863	-0.109900	0.685674	0.003794	-0.086207	0.691040	0.106231				0.348735	0.064755	0.003098
14822	123.516667	-0.650349	0.672666	0.195463	-0.650346	0.670003	-0.042545	-0.634799	0.883075	-0.027319	-0.626380	0.880141	0.212742	-0.550248	1.244185	0.104659	-0.516149	1.224959	0.202038	-0.497848	1.164623	0.189402	-0.424493	0.741172	-0.124445	-0.420796	0.735336	0.280002	-0.219535	0.066004	0.208113				-0.139411	0.063585	-0.089862	-0.109896	0.685679	0.003790	-0.086196	0.691022	0.106145				0.348733	0.064757	0.003103
14823	123.525000	-0.650337	0.672673	0.195481	-0.650339	0.670014	-0.042533	-0.634822	0.883039	-0.027227	-0.626421	0.880161	0.212878	-0.549967	1.244277	0.104690	-0.515855	1.224983	0.201936	-0.497320	1.164739	0.189311	-0.424502	0.741113	-0.124427	-0.420747	0.735347	0.280027	-0.219537	0.066000	0.208117				-0.139410	0.063586	-0.089850	-0.109895	0.685682	0.003787	-0.086146	0.691040	0.106228				0.348736	0.064755	0.003108
14824	123.533333	-0.650323	0.672678	0.195495	-0.650329	0.670021	-0.042523	-0.634832	0.882988	-0.027212	-0.626372	0.880182	0.212913	-0.549543	1.244344	0.104608	-0.515383	1.225116	0.201855	-0.497178	1.164904	0.189481	-0.424511	0.741058	-0.124414	-0.420699	0.735351	0.280063	-0.219541	0.065998	0.208118				-0.139409	0.063585	-0.089851	-0.109888	0.685685	0.003782	-0.086134	0.691016	0.106139				0.348728	0.064738	0.003127
14825	123.541667	-0.650349	0.672643	0.195518	-0.650347	0.670006	-0.042445	-0.634786	0.883015	-0.027113	-0.626308	0.880206	0.212932	-0.549355	1.244410	0.104603	-0.515181	1.225324	0.201910	-0.496778	1.165004	0.189404	-0.424518	0.741003	-0.124406	-0.420651	0.735361	0.280089	-0.219542	0.065992	0.208117				-0.139412	0.063593	-0.089865	-0.109882	0.685678	0.003774	-0.086088	0.691029	0.106213				0.348724	0.064730	0.003121
14826	123.550000	-0.650275	0.672683	0.195507	-0.650286	0.670036	-0.042518	-0.634753	0.882987	-0.027119	-0.626405	0.880289	0.213007	-0.549171	1.244589	0.104632	-0.514497	1.225543	0.201921	-0.496540	1.165128	0.189385	-0.424520	0.740948	-0.124400	-0.420601	0.735375	0.280113	-0.219542	0.065984	0.208116				-0.139412	0.063584	-0.089868	-0.109873	0.685673	0.003764	-0.086086	0.691006	0.106116				0.348725	0.064722	0.003125
14827	123.558333	-0.650342	0.672615	0.195539	-0.650257	0.670044	-0.042513	-0.634703	0.882979	-0.027119	-0.626176	0.880261	0.212955	-0.548846	1.244587	0.104611	-0.514253	1.225548	0.201752	-0.496265	1.165202	0.189386	-0.424520	0.740895	-0.124395	-0.420554	0.735390	0.280136	-0.219542	0.065984	0.208109				-0.139417	0.063589	-0.089878	-0.109861	0.685667	0.003758	-0.086042	0.691019	0.106188				0.348726	0.064721	0.003140
14828	123.566667	-0.650314	0.672627	0.195536	-0.650228	0.670062	-0.042514	-0.634642	0.882997	-0.027099	-0.626285	0.880335	0.213020	-0.548536	1.244651	0.104511	-0.513879	1.225699	0.201667	-0.495965	1.165263	0.189330	-0.424521	0.740845	-0.124390	-0.420512	0.735408	0.280159	-0.219548	0.065991	0.208110				-0.139412	0.063589	-0.089877	-0.109843	0.685663	0.003749	-0.085995	0.691037	0.106262				0.348722	0.064721	0.003151
14829	123.575000	-0.650234	0.672680	0.195524	-0.650217	0.670065	-0.042470	-0.634545	0.883039	-0.027136	-0.626176	0.880382	0.212976	-0.548312	1.244723	0.104476	-0.513396	1.225959	0.201638	-0.495599	1.165382	0.189243	-0.424519	0.740810	-0.124385	-0.420464	0.735432	0.280179	-0.219543	0.065998	0.208119				-0.139415	0.063593	-0.089872	-0.109834	0.685668	0.003748	-0.085970	0.691035	0.106257				0.348726	0.064729	0.003166
14830	123.583333	-0.650153	0.672728	0.195513	-0.650167	0.670101	-0.042501	-0.634539	0.883000	-0.027088	-0.625992	0.880338	0.212952	-0.548100	1.244764	0.104438	-0.513075	1.226099	0.201533	-0.495457	1.165518	0.189309	-0.424516	0.740778	-0.124387	-0.420423	0.735457	0.280199	-0.219551	0.066000	0.208126				-0.139418	0.063590	-0.089863	-0.109823	0.685672	0.003746	-0.085942	0.691033	0.106254				0.348727	0.064724	0.003191
14831	123.591667	-0.650168	0.672707	0.195523	-0.650129	0.670115	-0.042500	-0.634482	0.883012	-0.027075	-0.626113	0.880408	0.213015	-0.547906	1.244807	0.104399	-0.512769	1.226188	0.201444	-0.495193	1.165578	0.189252	-0.424509	0.740743	-0.124387	-0.420384	0.735483	0.280219	-0.219544	0.066003	0.208125				-0.139410	0.063600	-0.089868	-0.109814	0.685671	0.003744	-0.085912	0.691025	0.106251				0.348732	0.064724	0.003206
14832	123.600000	-0.650172	0.672713	0.195551	-0.650142	0.670099	-0.042422	-0.634431	0.883025	-0.027068	-0.625903	0.880377	0.212949	-0.547707	1.244842	0.104319	-0.512479	1.226265	0.201348	-0.494937	1.165651	0.189207	-0.424509	0.740707	-0.124395	-0.420344	0.735508	0.280239	-0.219544	0.065996	0.208126				-0.139407	0.063591	-0.089864	-0.109805	0.685670	0.003737	-0.085884	0.691014	0.106245				0.348734	0.064712	0.003219
14833	123.608333	-0.650111	0.672742	0.195522	-0.650098	0.670115	-0.042475	-0.634385	0.883016	-0.027083	-0.625845	0.880405	0.212946	-0.547529	1.244876	0.104281	-0.512258	1.226333	0.201407	-0.494509	1.165736	0.189024	-0.424500	0.740676	-0.124405	-0.420302	0.735532	0.280259	-0.219540	0.065988	0.208126				-0.139403	0.063580	-0.089860	-0.109795	0.685662	0.003736	-0.085881	0.690990	0.106156				0.348741	0.064716	0.003213
14834	123.616667	-0.650032	0.672794	0.195506	-0.650033	0.670154	-0.042500	-0.634332	0.883027	-0.027096	-0.625792	0.880437	0.212939	-0.547344	1.244937	0.104211	-0.512004	1.226415	0.201332	-0.494462	1.165790	0.189056	-0.424490	0.740638	-0.124421	-0.420266	0.735549	0.280270	-0.219541	0.065976	0.208122				-0.139404	0.063579	-0.089866	-0.109779	0.685653	0.003727	-0.085836	0.690996	0.106235				0.348744	0.064697	0.003227
14835	123.625000	-0.650052	0.672786	0.195522	-0.650012	0.670161	-0.042508	-0.634292	0.883035	-0.027101	-0.625748	0.880470	0.212931	-0.547172	1.244954	0.104144	-0.511810	1.226506	0.201256	-0.494084	1.165867	0.188925	-0.424483	0.740597	-0.124438	-0.420233	0.735567	0.280282	-0.219540	0.065979	0.208117				-0.139404	0.063581	-0.089872	-0.109769	0.685647	0.003721	-0.085816	0.690989	0.106226				0.348736	0.064678	0.003237
14836	123.633333	-0.650091	0.672747	0.195520	-0.649994	0.670175	-0.042512	-0.634251	0.883045	-0.027113	-0.625702	0.880503	0.212920	-0.547019	1.245010	0.104089	-0.511611	1.226597	0.201082	-0.493874	1.165941	0.188877	-0.424469	0.740559	-0.124458	-0.420206	0.735584	0.280291	-0.219542	0.065978	0.208113				-0.139406	0.063572	-0.089867	-0.109751	0.685646	0.003720	-0.085773	0.691093	0.106100				0.348744	0.064686	0.003234
14837	123.641667	-0.649977	0.672839	0.195491	-0.649978	0.670189	-0.042515	-0.634170	0.883089	-0.027171	-0.625560	0.880580	0.212829	-0.546866	1.245048	0.104032	-0.511247	1.226705	0.201003	-0.493770	1.165994	0.188838	-0.424453	0.740524	-0.124475	-0.420180	0.735595	0.280294	-0.219538	0.065982	0.208108				-0.139407	0.063571	-0.089868	-0.109737	0.685645	0.003724	-0.085777	0.690982	0.106206				0.348738	0.064692	0.003245
14838	123.650000	-0.649962	0.672851	0.195486	-0.649966	0.670201	-0.042517	-0.634175	0.883074	-0.027099	-0.625626	0.880568	0.212899	-0.546703	1.245094	0.103962	-0.511054	1.226811	0.200997	-0.493473	1.166069	0.188714	-0.424434	0.740494	-0.124494	-0.420157	0.735606	0.280296	-0.219537	0.065994	0.208108				-0.139407	0.063583	-0.089866	-0.109720	0.685645	0.003728	-0.085752	0.690981	0.106200				0.348737	0.064699	0.003258
14839	123.658333	-0.649994	0.672830	0.195502	-0.649984	0.670187	-0.042473	-0.634145	0.883062	-0.027141	-0.625592	0.880614	0.212902	-0.546534	1.245110	0.103875	-0.510794	1.226897	0.200830	-0.493415	1.166209	0.188798	-0.424412	0.740463	-0.124514	-0.420138	0.735615	0.280306	-0.219538	0.066007	0.208112				-0.139407	0.063587	-0.089862	-0.109701	0.685641	0.003733	-0.085736	0.690975	0.106198				0.348735	0.064716	0.003265
14840	123.666667	-0.650030	0.672810	0.195523	-0.650008	0.670178	-0.042434	-0.634112	0.883066	-0.027153	-0.625562	0.880622	0.212869	-0.546390	1.245068	0.103714	-0.510627	1.226966	0.200865	-0.493134	1.166249	0.188667	-0.424387	0.740435	-0.124537	-0.420116	0.735621	0.280309	-0.219543	0.066005	0.208113				-0.139407	0.063587	-0.089853	-0.109680	0.685636	0.003739	-0.085714	0.690976	0.106203				0.348735	0.064714	0.003277
14841	123.675000	-0.649945	0.672862	0.195484	-0.649948	0.670215	-0.042515	-0.634036	0.883116	-0.027189	-0.625533	0.880670	0.212887	-0.546257	1.245082	0.103667	-0.510424	1.227119	0.200788	-0.493052	1.166278	0.188658	-0.424365	0.740414	-0.124563	-0.420099	0.735621	0.280310	-0.219542	0.066008	0.208120				-0.139407	0.063593	-0.089855	-0.109664	0.685631	0.003740	-0.085695	0.690967	0.106202				0.348740	0.064720	0.003281
14842	123.683333	-0.649950	0.672858	0.195484	-0.649949	0.670216	-0.042516	-0.634053	0.883059	-0.027174	-0.625409	0.880702	0.212764	-0.546125	1.245082	0.103619	-0.510197	1.227063	0.200663	-0.492968	1.166308	0.188654	-0.424345	0.740382	-0.124586	-0.420078	0.735626	0.280310	-0.219544	0.066011	0.208120				-0.139405	0.063589	-0.089860	-0.109652	0.685626	0.003732	-0.085675	0.690955	0.106200				0.348744	0.064710	0.003288
14843	123.691667	-0.650039	0.672806	0.195526	-0.649980	0.670188	-0.042484	-0.634030	0.883063	-0.027187	-0.625494	0.880696	0.212844	-0.546012	1.245134	0.103555	-0.510174	1.227110	0.200679	-0.492594	1.166363	0.188534	-0.424324	0.740354	-0.124620	-0.420067	0.735618	0.280301	-0.219545	0.065994	0.208106				-0.139407	0.063589	-0.089868	-0.109641	0.685623	0.003726	-0.085659	0.690949	0.106190				0.348747	0.064694	0.003286
14844	123.700000	-0.649964	0.672859	0.195486	-0.649954	0.670206	-0.042533	-0.634012	0.883037	-0.027289	-0.625477	0.880732	0.212843	-0.545851	1.245140	0.103581	-0.509783	1.227158	0.200491	-0.492611	1.166375	0.188558	-0.424312	0.740328	-0.124649	-0.420053	0.735620	0.280293	-0.219544	0.065982	0.208105				-0.139403	0.063586	-0.089876	-0.109638	0.685625	0.003720	-0.085640	0.690944	0.106179				0.348747	0.064691	0.003288
14845	123.708333	-0.649978	0.672859	0.195486	-0.649962	0.670203	-0.042535	-0.634007	0.883064	-0.027224	-0.625418	0.880764	0.212775	-0.545712	1.245142	0.103500	-0.509634	1.227152	0.200440	-0.492438	1.166402	0.188458	-0.424298	0.740292	-0.124672	-0.420046	0.735623	0.280270	-0.219545	0.065983	0.208106				-0.139403	0.063587	-0.089879	-0.109635	0.685629	0.003717	-0.085627	0.690936	0.106164				0.348749	0.064688	0.003296
14846	123.716667	-0.649993	0.672861	0.195485	-0.649976	0.670201	-0.042538	-0.633993	0.883067	-0.027238	-0.625457	0.880785	0.212816	-0.545589	1.245110	0.103419	-0.509417	1.227214	0.200313	-0.492241	1.166383	0.188335	-0.424293	0.740252	-0.124689	-0.420032	0.735623	0.280249	-0.219547	0.065989	0.208103				-0.139405	0.063587	-0.089873	-0.109634	0.685637	0.003714	-0.085614	0.690930	0.106150				0.348756	0.064688	0.003312
14847	123.725000	-0.650098	0.672790	0.195520	-0.650016	0.670183	-0.042500	-0.633986	0.883077	-0.027249	-0.625538	0.880813	0.212810	-0.545478	1.245019	0.103230	-0.509266	1.227180	0.200236	-0.492021	1.166389	0.188242	-0.424288	0.740209	-0.124702	-0.420026	0.735627	0.280229	-0.219545	0.065995	0.208112				-0.139402	0.063589	-0.089871	-0.109628	0.685643	0.003713	-0.085587	0.690984	0.106076				0.348749	0.064681	0.003339
14848	123.733333	-0.650026	0.672849	0.195488	-0.650002	0.670195	-0.042538	-0.633990	0.883062	-0.027269	-0.625513	0.880913	0.212746	-0.545353	1.245102	0.103276	-0.509268	1.227211	0.200260	-0.491968	1.166390	0.188221	-0.424291	0.740157	-0.124713	-0.420015	0.735625	0.280208	-0.219543	0.065999	0.208127				-0.139406	0.063586	-0.089857	-0.109625	0.685645	0.003712	-0.085588	0.690931	0.106128				0.348755	0.064685	0.003341
14849	123.741667	-0.650039	0.672838	0.195494	-0.650017	0.670193	-0.042538	-0.633982	0.883066	-0.027273	-0.625523	0.880893	0.212807	-0.545254	1.245098	0.103215	-0.509017	1.227281	0.200131	-0.491819	1.166435	0.188155	-0.424296	0.740106	-0.124720	-0.420014	0.735623	0.280181	-0.219545	0.065998	0.208127				-0.139405	0.063587	-0.089848	-0.109618	0.685643	0.003710	-0.085580	0.690924	0.106120				0.348747	0.064682	0.003360
14850	123.750000	-0.650146	0.672777	0.195542	-0.650038	0.670182	-0.042537	-0.633981	0.883059	-0.027285	-0.625457	0.880886	0.212776	-0.545158	1.245099	0.103157	-0.508832	1.227478	0.200097	-0.491706	1.166439	0.188111	-0.424301	0.740046	-0.124734	-0.420017	0.735625	0.280156	-0.219551	0.065996	0.208130				-0.139406	0.063588	-0.089853	-0.109616	0.685640	0.003708	-0.085570	0.690916	0.106112				0.348740	0.064666	0.003387
14851	123.758333	-0.650116	0.672799	0.195521	-0.650049	0.670174	-0.042546	-0.633926	0.883108	-0.027336	-0.625481	0.880949	0.212737	-0.545082	1.245049	0.103050	-0.508628	1.227334	0.199916	-0.491459	1.166452	0.187947	-0.424312	0.739988	-0.124742	-0.420025	0.735621	0.280127	-0.219555	0.065985	0.208133				-0.139408	0.063578	-0.089851	-0.109617	0.685637	0.003701	-0.085566	0.690909	0.106097				0.348747	0.064662	0.003364
14852	123.766667	-0.650094	0.672821	0.195500	-0.650067	0.670168	-0.042556	-0.633876	0.883149	-0.027401	-0.625357	0.880966	0.212643	-0.544973	1.245100	0.103010	-0.508491	1.227367	0.199812	-0.491436	1.166502	0.187930	-0.424322	0.739934	-0.124753	-0.420033	0.735624	0.280096	-0.219558	0.065981	0.208129				-0.139416	0.063579	-0.089863	-0.109623	0.685638	0.003692	-0.085562	0.690902	0.106079				0.348744	0.064652	0.003351
14853	123.775000	-0.650108	0.672816	0.195492	-0.650076	0.670160	-0.042563	-0.633971	0.883054	-0.027314	-0.625464	0.880975	0.212731	-0.544894	1.245093	0.102935	-0.508371	1.227399	0.199726	-0.491318	1.166529	0.187852	-0.424333	0.739883	-0.124763	-0.420042	0.735634	0.280062	-0.219564	0.065976	0.208114				-0.139412	0.063584	-0.089871	-0.109630	0.685644	0.003682	-0.085565	0.690896	0.106055				0.348737	0.064651	0.003350
14854	123.783333	-0.650207	0.672765	0.195527	-0.650089	0.670158	-0.042575	-0.633964	0.883056	-0.027334	-0.625481	0.880982	0.212702	-0.544809	1.245068	0.102820	-0.508412	1.227401	0.199693	-0.491041	1.166539	0.187694	-0.424340	0.739839	-0.124771	-0.420062	0.735640	0.280026	-0.219565	0.065979	0.208110				-0.139411	0.063582	-0.089875	-0.109642	0.685655	0.003676	-0.085566	0.690893	0.106032				0.348740	0.064662	0.003331
14855	123.791667	-0.650183	0.672780	0.195493	-0.650096	0.670157	-0.042584	-0.633976	0.883038	-0.027355	-0.625441	0.881027	0.212645	-0.544755	1.245064	0.102733	-0.508328	1.227479	0.199654	-0.490928	1.166593	0.187617	-0.424347	0.739798	-0.124774	-0.420072	0.735652	0.279995	-0.219564	0.065989	0.208104				-0.139419	0.063586	-0.089877	-0.109654	0.685662	0.003672	-0.085568	0.690897	0.106009				0.348733	0.064658	0.003338
14856	123.800000	-0.650145	0.672816	0.195471	-0.650106	0.670162	-0.042587	-0.633979	0.883048	-0.027337	-0.625502	0.881004	0.212641	-0.544706	1.245065	0.102648	-0.508240	1.227510	0.199560	-0.490822	1.166619	0.187538	-0.424351	0.739770	-0.124773	-0.420083	0.735662	0.279961	-0.219563	0.066000	0.208110				-0.139414	0.063593	-0.089882	-0.109661	0.685677	0.003672	-0.085567	0.690899	0.105998				0.348737	0.064676	0.003326
14857	123.808333	-0.650200	0.672774	0.195482	-0.650109	0.670156	-0.042590	-0.633979	0.883020	-0.027388	-0.625502	0.881047	0.212649	-0.544676	1.245069	0.102576	-0.508143	1.227534	0.199441	-0.490814	1.166620	0.187475	-0.424354	0.739749	-0.124766	-0.420088	0.735674	0.279926	-0.219567	0.066008	0.208112				-0.139415	0.063601	-0.089875	-0.109664	0.685684	0.003679	-0.085561	0.690899	0.105991				0.348734	0.064683	0.003331
14858	123.816667	-0.650250	0.672728	0.195493	-0.650110	0.670155	-0.042589	-0.633974	0.883004	-0.027405	-0.625402	0.881060	0.212517	-0.544696	1.245147	0.102418	-0.508087	1.227596	0.199394	-0.490684	1.166709	0.187397	-0.424355	0.739731	-0.124763	-0.420091	0.735688	0.279899	-0.219566	0.066007	0.208117				-0.139412	0.063593	-0.089864	-0.109665	0.685691	0.003686	-0.085553	0.690895	0.105983				0.348731	0.064674	0.003344
14859	123.825000	-0.650153	0.672805	0.195465	-0.650111	0.670147	-0.042594	-0.633916	0.883017	-0.027520	-0.625595	0.881082	0.212576	-0.544658	1.245126	0.102424	-0.507860	1.227684	0.199192	-0.490736	1.166822	0.187415	-0.424352	0.739721	-0.124759	-0.420097	0.735710	0.279875	-0.219566	0.066003	0.208122				-0.139414	0.063596	-0.089867	-0.109669	0.685695	0.003692	-0.085546	0.690890	0.105975				0.348735	0.064682	0.003324
14860	123.833333	-0.650234	0.672710	0.195459	-0.650107	0.670145	-0.042594	-0.633951	0.882968	-0.027455	-0.625628	0.881044	0.212572	-0.544672	1.245109	0.102234	-0.507817	1.227792	0.199077	-0.490791	1.166936	0.187407	-0.424349	0.739718	-0.124751	-0.420100	0.735733	0.279846	-0.219563	0.065996	0.208117				-0.139407	0.063590	-0.089866	-0.109668	0.685700	0.003691	-0.085541	0.690885	0.105957				0.348740	0.064691	0.003293
14861	123.841667	-0.650180	0.672775	0.195474	-0.650128	0.670125	-0.042557	-0.633928	0.882948	-0.027490	-0.625557	0.881047	0.212493	-0.544702	1.245217	0.102224	-0.507786	1.227939	0.198980	-0.490697	1.167042	0.187292	-0.424341	0.739734	-0.124748	-0.420101	0.735755	0.279827	-0.219558	0.065993	0.208104				-0.139408	0.063584	-0.089872	-0.109671	0.685703	0.003690	-0.085528	0.690934	0.105880				0.348746	0.064680	0.003282
14862	123.850000	-0.650207	0.672746	0.195482	-0.650174	0.670081	-0.042537	-0.633893	0.882929	-0.027526	-0.625591	0.880973	0.212473	-0.544892	1.245321	0.102165	-0.507773	1.228097	0.198892	-0.490820	1.167161	0.187319	-0.424330	0.739762	-0.124744	-0.420106	0.735771	0.279807	-0.219558	0.065984	0.208098				-0.139413	0.063580	-0.089870	-0.109673	0.685706	0.003691	-0.085537	0.690877	0.105928				0.348744	0.064684	0.003270
14863	123.858333	-0.650090	0.672835	0.195449	-0.650086	0.670150	-0.042594	-0.633852	0.882901	-0.027565	-0.625549	0.880951	0.212432	-0.544960	1.245480	0.102213	-0.507835	1.228372	0.198898	-0.490844	1.167376	0.187288	-0.424314	0.739821	-0.124740	-0.420109	0.735801	0.279788	-0.219562	0.065982	0.208098				-0.139413	0.063575	-0.089869	-0.109677	0.685711	0.003694	-0.085539	0.690874	0.105915				0.348746	0.064683	0.003260
14864	123.866667	-0.650060	0.672841	0.195443	-0.650070	0.670164	-0.042591	-0.633788	0.882897	-0.027597	-0.625507	0.880903	0.212377	-0.544912	1.245512	0.102087	-0.507802	1.228479	0.198681	-0.490848	1.167510	0.187211	-0.424295	0.739898	-0.124737	-0.420115	0.735826	0.279775	-0.219563	0.065980	0.208106				-0.139411	0.063581	-0.089869	-0.109679	0.685714	0.003700	-0.085543	0.690871	0.105905				0.348742	0.064699	0.003247
14865	123.875000	-0.650109	0.672800	0.195478	-0.650047	0.670179	-0.042582	-0.633726	0.882870	-0.027633	-0.625462	0.880842	0.212318	-0.545038	1.245609	0.102036	-0.507876	1.228658	0.198687	-0.490734	1.167720	0.187144	-0.424271	0.740007	-0.124739	-0.420118	0.735848	0.279761	-0.219570	0.065995	0.208113				-0.139416	0.063586	-0.089868	-0.109682	0.685724	0.003712	-0.085548	0.690871	0.105894				0.348735	0.064692	0.003270
14866	123.883333	-0.649979	0.672877	0.195438	-0.650020	0.670198	-0.042576	-0.633646	0.882836	-0.027692	-0.625146	0.880763	0.212112	-0.545193	1.245747	0.102000	-0.507996	1.228826	0.198704	-0.490824	1.167943	0.187180	-0.424242	0.740135	-0.124740	-0.420124	0.735869	0.279750	-0.219566	0.065996	0.208126				-0.139422	0.063595	-0.089861	-0.109687	0.685731	0.003725	-0.085551	0.690868	0.105889				0.348734	0.064711	0.003258
14867	123.891667	-0.649978	0.672856	0.195443	-0.649981	0.670216	-0.042570	-0.633569	0.882811	-0.027716	-0.625258	0.880692	0.212169	-0.545379	1.245843	0.101964	-0.508134	1.229146	0.198698	-0.490909	1.168131	0.187138	-0.424208	0.740293	-0.124751	-0.420136	0.735895	0.279734	-0.219571	0.066000	0.208136				-0.139423	0.063596	-0.089863	-0.109694	0.685736	0.003735	-0.085554	0.690871	0.105878				0.348733	0.064711	0.003244
14868	123.900000	-0.649977	0.672842	0.195439	-0.649943	0.670235	-0.042564	-0.633486	0.882782	-0.027741	-0.625114	0.880588	0.212076	-0.545608	1.245937	0.101851	-0.508245	1.229316	0.198632	-0.491232	1.168375	0.187248	-0.424165	0.740464	-0.124766	-0.420144	0.735913	0.279715	-0.219575	0.065995	0.208141				-0.139422	0.063609	-0.089872	-0.109700	0.685741	0.003740	-0.085555	0.690865	0.105864				0.348739	0.064722	0.003229
14869	123.908333	-0.649919	0.672886	0.195460	-0.649925	0.670235	-0.042523	-0.633383	0.882758	-0.027794	-0.625055	0.880481	0.211993	-0.545857	1.246132	0.101901	-0.508418	1.229554	0.198598	-0.491225	1.168666	0.187229	-0.424112	0.740656	-0.124793	-0.420155	0.735938	0.279691	-0.219574	0.065988	0.208136				-0.139426	0.063610	-0.089873	-0.109705	0.685747	0.003744	-0.085554	0.690867	0.105854				0.348734	0.064717	0.003215
14870	123.916667	-0.649764	0.672985	0.195413	-0.649835	0.670280	-0.042568	-0.633295	0.882713	-0.027851	-0.624881	0.880425	0.211838	-0.546258	1.246380	0.102009	-0.508760	1.229857	0.198655	-0.491406	1.168899	0.187243	-0.424047	0.740860	-0.124827	-0.420162	0.735959	0.279660	-0.219573	0.065974	0.208120				-0.139427	0.063599	-0.089875	-0.109709	0.685748	0.003745	-0.085597	0.690835	0.105670				0.348733	0.064700	0.003202
14871	123.925000	-0.649738	0.672971	0.195399	-0.649773	0.670304	-0.042576	-0.633185	0.882706	-0.027861	-0.624912	0.880293	0.211855	-0.546498	1.246501	0.101962	-0.508814	1.230147	0.198507	-0.491797	1.169133	0.187345	-0.423968	0.741086	-0.124869	-0.420172	0.735978	0.279630	-0.219576	0.065971	0.208115				-0.139424	0.063600	-0.089888	-0.109713	0.685753	0.003745	-0.085550	0.690865	0.105824				0.348734	0.064710	0.003177
14872	123.933333	-0.649710	0.672961	0.195381	-0.649710	0.670330	-0.042583	-0.633084	0.882678	-0.027917	-0.624866	0.880154	0.211762	-0.546802	1.246594	0.101972	-0.509051	1.230396	0.198435	-0.491870	1.169396	0.187285	-0.423876	0.741330	-0.124914	-0.420184	0.735998	0.279604	-0.219575	0.065973	0.208106				-0.139419	0.063586	-0.089888	-0.109711	0.685757	0.003749	-0.085549	0.690868	0.105814				0.348738	0.064718	0.003163
14873	123.941667	-0.649585	0.673036	0.195349	-0.649611	0.670358	-0.042595	-0.632938	0.882684	-0.028044	-0.624761	0.880074	0.211672	-0.547200	1.246685	0.101980	-0.509408	1.230586	0.198574	-0.492159	1.169695	0.187435	-0.423783	0.741590	-0.124979	-0.420193	0.736007	0.279566	-0.219566	0.065980	0.208110				-0.139421	0.063585	-0.089882	-0.109710	0.685769	0.003756	-0.085552	0.690877	0.105803				0.348736	0.064724	0.003159
14874	123.950000	-0.649450	0.673111	0.195319	-0.649531	0.670389	-0.042603	-0.632888	0.882640	-0.027980	-0.624659	0.879998	0.211584	-0.547625	1.246748	0.101989	-0.509816	1.230979	0.198697	-0.492418	1.169891	0.187481	-0.423680	0.741866	-0.125054	-0.420210	0.736020	0.279538	-0.219565	0.065984	0.208119				-0.139419	0.063577	-0.089866	-0.109712	0.685779	0.003766	-0.085553	0.690888	0.105801				0.348737	0.064749	0.003153
14875	123.958333	-0.649461	0.673058	0.195306	-0.649450	0.670420	-0.042614	-0.632801	0.882606	-0.028056	-0.624733	0.879831	0.211605	-0.548122	1.246692	0.101991	-0.510093	1.231095	0.198623	-0.492764	1.170063	0.187577	-0.423568	0.742142	-0.125141	-0.420231	0.736016	0.279500	-0.219564	0.065995	0.208129				-0.139417	0.063574	-0.089859	-0.109724	0.685802	0.003779	-0.085555	0.690907	0.105812				0.348737	0.064752	0.003146
14876	123.966667	-0.649381	0.673097	0.195282	-0.649368	0.670445	-0.042622	-0.632704	0.882596	-0.028100	-0.624709	0.879736	0.211583	-0.548630	1.246604	0.101981	-0.510464	1.231157	0.198597	-0.492930	1.170241	0.187607	-0.423449	0.742417	-0.125242	-0.420265	0.736005	0.279465	-0.219558	0.065989	0.208133				-0.139415	0.063576	-0.089851	-0.109750	0.685829	0.003788	-0.085564	0.690921	0.105830				0.348740	0.064757	0.003148
14877	123.975000	-0.649198	0.673222	0.195243	-0.649278	0.670473	-0.042639	-0.632536	0.882672	-0.028222	-0.624577	0.879685	0.211476	-0.549166	1.246612	0.102121	-0.510917	1.231397	0.198720	-0.493231	1.170437	0.187764	-0.423326	0.742687	-0.125359	-0.420304	0.735983	0.279428	-0.219552	0.065988	0.208144				-0.139413	0.063579	-0.089849	-0.109790	0.685866	0.003800	-0.085574	0.690940	0.105855				0.348735	0.064756	0.003139
14878	123.983333	-0.649120	0.673260	0.195220	-0.649191	0.670497	-0.042659	-0.632552	0.882593	-0.028137	-0.624563	0.879588	0.211457	-0.549861	1.246559	0.102225	-0.511310	1.231414	0.198683	-0.493507	1.170613	0.187889	-0.423201	0.742945	-0.125486	-0.420354	0.735956	0.279382	-0.219548	0.065977	0.208143				-0.139401	0.063578	-0.089855	-0.109847	0.685914	0.003812	-0.085587	0.690958	0.105874				0.348739	0.064752	0.003122
14879	123.991667	-0.649135	0.673208	0.195184	-0.649101	0.670520	-0.042686	-0.632490	0.882581	-0.028174	-0.624613	0.879467	0.211477	-0.550400	1.246350	0.102245	-0.511776	1.231606	0.198747	-0.493796	1.170735	0.187973	-0.423064	0.743196	-0.125621	-0.420411	0.735927	0.279339	-0.219549	0.065972	0.208128				-0.139397	0.063582	-0.089871	-0.109929	0.685972	0.003827	-0.085603	0.690980	0.105891				0.348740	0.064739	0.003107
14880	124.000000	-0.648989	0.673321	0.195156	-0.649022	0.670543	-0.042714	-0.632429	0.882597	-0.028163	-0.624668	0.879353	0.211518	-0.550941	1.246127	0.102255	-0.512191	1.231612	0.198720	-0.494069	1.170862	0.188072	-0.422926	0.743447	-0.125766	-0.420469	0.735886	0.279289	-0.219549	0.065965	0.208117				-0.139396	0.063584	-0.089878	-0.110022	0.686043	0.003848	-0.085620	0.691008	0.105909				0.348735	0.064727	0.003105
14881	124.008333	-0.648933	0.673339	0.195126	-0.648947	0.670566	-0.042733	-0.632344	0.882646	-0.028190	-0.624621	0.879275	0.211465	-0.551563	1.245933	0.102298	-0.512679	1.231812	0.198808	-0.494361	1.171021	0.188227	-0.422790	0.743680	-0.125908	-0.420531	0.735843	0.279241	-0.219547	0.065976	0.208110				-0.139392	0.063582	-0.089881	-0.110127	0.686121	0.003878	-0.085648	0.691039	0.105925				0.348734	0.064750	0.003087
14882	124.016667	-0.648885	0.673354	0.195104	-0.648888	0.670587	-0.042749	-0.632355	0.882598	-0.028165	-0.624693	0.879152	0.211508	-0.552197	1.245666	0.102375	-0.513140	1.231815	0.198803	-0.494632	1.171154	0.188346	-0.422658	0.743911	-0.126045	-0.420590	0.735803	0.279196	-0.219547	0.065977	0.208114				-0.139389	0.063578	-0.089880	-0.110239	0.686198	0.003927	-0.085671	0.691070	0.105943				0.348730	0.064760	0.003084
14883	124.025000	-0.648884	0.673329	0.195096	-0.648857	0.670583	-0.042739	-0.632347	0.882596	-0.028153	-0.624721	0.879054	0.211522	-0.552867	1.245349	0.102310	-0.513681	1.231939	0.198855	-0.494914	1.171276	0.188478	-0.422528	0.744128	-0.126176	-0.420646	0.735760	0.279156	-0.219545	0.065990	0.208114				-0.139389	0.063586	-0.089877	-0.110356	0.686276	0.003979	-0.085693	0.691093	0.105962				0.348726	0.064774	0.003089
14884	124.033333	-0.648809	0.673371	0.195089	-0.648795	0.670617	-0.042759	-0.632261	0.882674	-0.028233	-0.624750	0.878965	0.211546	-0.553488	1.245162	0.102419	-0.514090	1.232000	0.198812	-0.495178	1.171386	0.188580	-0.422402	0.744354	-0.126309	-0.420698	0.735718	0.279121	-0.219553	0.065999	0.208121				-0.139390	0.063587	-0.089868	-0.110467	0.686343	0.004038	-0.085712	0.691113	0.105981				0.348715	0.064783	0.003095
14885	124.041667	-0.648778	0.673378	0.195090	-0.648797	0.670612	-0.042740	-0.632333	0.882621	-0.028152	-0.624806	0.878862	0.211580	-0.554135	1.244856	0.102422	-0.514609	1.232224	0.198855	-0.495522	1.171608	0.188817	-0.422285	0.744563	-0.126429	-0.420745	0.735684	0.279087	-0.219552	0.066000	0.208128				-0.139397	0.063582	-0.089864	-0.110564	0.686395	0.004091	-0.085729	0.691130	0.106002				0.348715	0.064781	0.003090
14886	124.050000	-0.648753	0.673375	0.195097	-0.648758	0.670636	-0.042738	-0.632429	0.882576	-0.028020	-0.624870	0.878750	0.211609	-0.554791	1.244443	0.102285	-0.515106	1.232223	0.198772	-0.495834	1.171731	0.188925	-0.422181	0.744766	-0.126539	-0.420794	0.735638	0.279048	-0.219557	0.065991	0.208131				-0.139392	0.063586	-0.089862	-0.110640	0.686436	0.004137	-0.085776	0.691227	0.105736				0.348715	0.064780	0.003094
14887	124.058333	-0.648789	0.673330	0.195116	-0.648755	0.670634	-0.042724	-0.632487	0.882545	-0.028005	-0.624944	0.878663	0.211660	-0.555432	1.244129	0.102216	-0.515692	1.232544	0.198844	-0.496131	1.171875	0.189007	-0.422083	0.744958	-0.126633	-0.420852	0.735597	0.279020	-0.219557	0.065982	0.208122				-0.139398	0.063576	-0.089865	-0.110697	0.686462	0.004170	-0.085762	0.691153	0.106043				0.348709	0.064764	0.003092
14888	124.066667	-0.648743	0.673357	0.195131	-0.648764	0.670633	-0.042705	-0.632477	0.882607	-0.028034	-0.624918	0.878628	0.211641	-0.556045	1.243906	0.102225	-0.516195	1.232395	0.198612	-0.496482	1.172026	0.189114	-0.422000	0.745142	-0.126714	-0.420913	0.735549	0.278983	-0.219560	0.065976	0.208118				-0.139399	0.063576	-0.089869	-0.110739	0.686479	0.004190	-0.085785	0.691159	0.106054				0.348706	0.064755	0.003087
14889	124.075000	-0.648794	0.673290	0.195136	-0.648784	0.670629	-0.042682	-0.632668	0.882521	-0.027837	-0.625208	0.878526	0.211804	-0.556658	1.243576	0.102047	-0.516827	1.232640	0.198571	-0.496854	1.172146	0.189166	-0.421939	0.745307	-0.126763	-0.420974	0.735515	0.278945	-0.219557	0.065971	0.208113				-0.139390	0.063564	-0.089869	-0.110769	0.686504	0.004201	-0.085850	0.691135	0.105898				0.348713	0.064745	0.003081
14890	124.083333	-0.648772	0.673324	0.195178	-0.648810	0.670624	-0.042655	-0.632789	0.882462	-0.027846	-0.625213	0.878435	0.211855	-0.557263	1.243267	0.101843	-0.517433	1.232681	0.198418	-0.497270	1.172303	0.189170	-0.421888	0.745462	-0.126789	-0.421033	0.735480	0.278904	-0.219555	0.065966	0.208119				-0.139390	0.063562	-0.089867	-0.110801	0.686528	0.004215	-0.085838	0.691189	0.106082				0.348717	0.064726	0.003095
14891	124.091667	-0.648801	0.673298	0.195209	-0.648869	0.670600	-0.042613	-0.632886	0.882506	-0.027711	-0.625277	0.878384	0.211911	-0.557977	1.243013	0.101701	-0.518190	1.232858	0.198284	-0.497721	1.172414	0.189135	-0.421855	0.745607	-0.126794	-0.421089	0.735456	0.278871	-0.219553	0.065974	0.208122				-0.139387	0.063572	-0.089869	-0.110839	0.686565	0.004223	-0.085879	0.691247	0.105958				0.348715	0.064744	0.003090
14892	124.100000	-0.648837	0.673271	0.195243	-0.648891	0.670614	-0.042590	-0.633110	0.882411	-0.027558	-0.625436	0.878303	0.212046	-0.558574	1.242796	0.101375	-0.518725	1.232864	0.197917	-0.498138	1.172595	0.189004	-0.421846	0.745727	-0.126775	-0.421145	0.735442	0.278846	-0.219550	0.065976	0.208131				-0.139386	0.063567	-0.089858	-0.110894	0.686607	0.004244	-0.085941	0.691196	0.105951				0.348715	0.064750	0.003104
14893	124.108333	-0.648880	0.673238	0.195279	-0.648943	0.670602	-0.042548	-0.633286	0.882375	-0.027451	-0.625453	0.878304	0.212096	-0.559149	1.242504	0.100945	-0.519459	1.232955	0.197680	-0.498777	1.172692	0.188982	-0.421866	0.745825	-0.126733	-0.421193	0.735449	0.278825	-0.219546	0.065977	0.208144				-0.139380	0.063570	-0.089855	-0.110970	0.686651	0.004269	-0.085974	0.691218	0.105974				0.348717	0.064752	0.003107
14894	124.116667	-0.648933	0.673199	0.195323	-0.648999	0.670585	-0.042504	-0.633484	0.882348	-0.027309	-0.625676	0.878241	0.212308	-0.559697	1.242294	0.100462	-0.520273	1.233241	0.197442	-0.499356	1.172815	0.188833	-0.421915	0.745898	-0.126676	-0.421239	0.735465	0.278815	-0.219545	0.065979	0.208153				-0.139380	0.063584	-0.089861	-0.111067	0.686712	0.004296	-0.085998	0.691363	0.105880				0.348722	0.064746	0.003120
14895	124.125000	-0.649040	0.673107	0.195359	-0.649077	0.670564	-0.042465	-0.633717	0.882310	-0.027164	-0.625773	0.878211	0.212389	-0.560140	1.242222	0.100033	-0.520973	1.233148	0.196974	-0.500022	1.172927	0.188629	-0.421985	0.745945	-0.126595	-0.421287	0.735500	0.278823	-0.219543	0.065986	0.208154				-0.139384	0.063583	-0.089852	-0.111186	0.686776	0.004327	-0.086053	0.691274	0.106032				0.348719	0.064759	0.003118
14896	124.133333	-0.649058	0.673107	0.195404	-0.649158	0.670537	-0.042431	-0.633965	0.882240	-0.027105	-0.625977	0.878153	0.212548	-0.560578	1.242139	0.099447	-0.521869	1.233414	0.196709	-0.500715	1.173050	0.188398	-0.422079	0.745972	-0.126500	-0.421322	0.735546	0.278827	-0.219544	0.065986	0.208141				-0.139387	0.063578	-0.089858	-0.111314	0.686842	0.004351	-0.086093	0.691308	0.106068				0.348722	0.064748	0.003111
14897	124.141667	-0.649184	0.673011	0.195446	-0.649243	0.670510	-0.042393	-0.634231	0.882221	-0.026875	-0.626073	0.878156	0.212639	-0.561151	1.242144	0.098943	-0.522607	1.233411	0.196138	-0.501497	1.173209	0.188108	-0.422194	0.745973	-0.126382	-0.421366	0.735608	0.278861	-0.219545	0.065983	0.208130				-0.139386	0.063580	-0.089874	-0.111446	0.686906	0.004369	-0.086117	0.691429	0.106125				0.348719	0.064751	0.003099
14898	124.150000	-0.649216	0.673006	0.195480	-0.649343	0.670477	-0.042360	-0.634520	0.882139	-0.026747	-0.626171	0.878163	0.212729	-0.561704	1.242153	0.098268	-0.523476	1.233641	0.195731	-0.502329	1.173386	0.187806	-0.422324	0.745955	-0.126246	-0.421393	0.735671	0.278902	-0.219545	0.065982	0.208117				-0.139394	0.063584	-0.089890	-0.111578	0.686972	0.004377	-0.086151	0.691431	0.106302				0.348722	0.064746	0.003093
14899	124.158333	-0.649299	0.672953	0.195516	-0.649445	0.670441	-0.042327	-0.634775	0.882112	-0.026669	-0.626329	0.878150	0.212865	-0.562110	1.242365	0.097679	-0.524348	1.233838	0.195217	-0.503211	1.173566	0.187460	-0.422467	0.745922	-0.126076	-0.421411	0.735739	0.278957	-0.219548	0.065987	0.208107				-0.139401	0.063580	-0.089885	-0.111703	0.687036	0.004394	-0.086193	0.691475	0.106338				0.348711	0.064758	0.003094
14900	124.166667	-0.649382	0.672893	0.195561	-0.649552	0.670402	-0.042292	-0.635142	0.881988	-0.026483	-0.626489	0.878128	0.212998	-0.562607	1.242538	0.097045	-0.525225	1.234054	0.194687	-0.504112	1.173779	0.187122	-0.422625	0.745876	-0.125887	-0.421413	0.735819	0.279020	-0.219552	0.065993	0.208110				-0.139400	0.063585	-0.089891	-0.111818	0.687092	0.004411	-0.086227	0.691532	0.106378				0.348708	0.064759	0.003094
14901	124.175000	-0.649558	0.672743	0.195603	-0.649669	0.670361	-0.042247	-0.635457	0.881937	-0.026314	-0.626780	0.878070	0.213236	-0.562904	1.242725	0.096174	-0.526111	1.234405	0.194155	-0.505077	1.174108	0.186809	-0.422806	0.745808	-0.125669	-0.421404	0.735897	0.279094	-0.219550	0.065998	0.208117				-0.139401	0.063579	-0.089872	-0.111920	0.687128	0.004431	-0.086270	0.691584	0.106404				0.348714	0.064770	0.003099
14902	124.183333	-0.649637	0.672684	0.195645	-0.649849	0.670267	-0.042150	-0.635784	0.881828	-0.026204	-0.626961	0.878034	0.213372	-0.563418	1.243017	0.095656	-0.527008	1.234666	0.193696	-0.506030	1.174364	0.186481	-0.422995	0.745740	-0.125430	-0.421392	0.735989	0.279188	-0.219551	0.066005	0.208133				-0.139395	0.063584	-0.089863	-0.112008	0.687162	0.004449	-0.086318	0.691629	0.106424				0.348718	0.064775	0.003111
14903	124.191667	-0.649626	0.672717	0.195687	-0.649893	0.670268	-0.042172	-0.636100	0.881778	-0.026023	-0.627100	0.878017	0.213460	-0.563756	1.243285	0.094892	-0.527859	1.235001	0.193124	-0.506986	1.174610	0.186128	-0.423193	0.745668	-0.125171	-0.421377	0.736080	0.279285	-0.219548	0.066007	0.208145				-0.139404	0.063582	-0.089851	-0.112082	0.687185	0.004461	-0.086358	0.691669	0.106454				0.348723	0.064783	0.003118
14904	124.200000	-0.649797	0.672568	0.195722	-0.649998	0.670222	-0.042138	-0.636447	0.881676	-0.025904	-0.627250	0.877983	0.213539	-0.564096	1.243587	0.094142	-0.528659	1.235345	0.192573	-0.507917	1.174906	0.185771	-0.423399	0.745593	-0.124903	-0.421357	0.736180	0.279386	-0.219543	0.066003	0.208153				-0.139399	0.063583	-0.089846	-0.112153	0.687202	0.004464	-0.086391	0.691706	0.106484				0.348732	0.064775	0.003123
14905	124.208333	-0.649838	0.672567	0.195776	-0.650166	0.670121	-0.042069	-0.636774	0.881596	-0.025784	-0.627681	0.877904	0.213751	-0.564517	1.243820	0.093526	-0.529508	1.235744	0.192102	-0.508820	1.175202	0.185437	-0.423606	0.745528	-0.124628	-0.421352	0.736291	0.279485	-0.219546	0.065999	0.208151				-0.139394	0.063578	-0.089849	-0.112222	0.687217	0.004461	-0.086419	0.691745	0.106521				0.348737	0.064764	0.003116
14906	124.216667	-0.649883	0.672539	0.195793	-0.650225	0.670115	-0.042094	-0.637013	0.881583	-0.025786	-0.627797	0.877824	0.213817	-0.564826	1.244089	0.092799	-0.530326	1.236209	0.191724	-0.509681	1.175505	0.185143	-0.423817	0.745477	-0.124342	-0.421349	0.736395	0.279594	-0.219542	0.065988	0.208138				-0.139392	0.063573	-0.089861	-0.112292	0.687226	0.004458	-0.086448	0.691792	0.106568				0.348738	0.064755	0.003112
14907	124.225000	-0.650025	0.672434	0.195813	-0.650341	0.670068	-0.042076	-0.637394	0.881485	-0.025614	-0.628057	0.877799	0.213957	-0.565192	1.244258	0.092120	-0.531030	1.236480	0.191107	-0.510535	1.175854	0.184879	-0.424029	0.745441	-0.124047	-0.421354	0.736497	0.279692	-0.219538	0.065989	0.208133				-0.139389	0.063572	-0.089865	-0.112358	0.687241	0.004466	-0.086476	0.691850	0.106616				0.348743	0.064752	0.003108
14908	124.233333	-0.650157	0.672337	0.195862	-0.650513	0.669970	-0.042029	-0.637783	0.881379	-0.025467	-0.628315	0.877731	0.214059	-0.565539	1.244508	0.091571	-0.531772	1.236828	0.190664	-0.511322	1.176163	0.184586	-0.424241	0.745415	-0.123747	-0.421361	0.736592	0.279794	-0.219534	0.065986	0.208131				-0.139380	0.063583	-0.089876	-0.112431	0.687261	0.004480	-0.086511	0.691906	0.106664				0.348745	0.064750	0.003109
14909	124.241667	-0.650166	0.672352	0.195862	-0.650576	0.669960	-0.042038	-0.638078	0.881367	-0.025403	-0.628525	0.877684	0.214104	-0.565862	1.244708	0.091025	-0.532446	1.237191	0.190266	-0.512082	1.176449	0.184372	-0.424446	0.745418	-0.123444	-0.421374	0.736669	0.279889	-0.219532	0.065989	0.208137				-0.139383	0.063582	-0.089875	-0.112506	0.687278	0.004508	-0.086548	0.691942	0.106691				0.348741	0.064757	0.003113
14910	124.250000	-0.650267	0.672278	0.195884	-0.650701	0.669903	-0.042010	-0.638466	0.881253	-0.025272	-0.628849	0.877611	0.214250	-0.566187	1.244920	0.090525	-0.533088	1.237447	0.189817	-0.512763	1.176699	0.184114	-0.424640	0.745431	-0.123147	-0.421388	0.736743	0.279978	-0.219537	0.065997	0.208148				-0.139389	0.063589	-0.089865	-0.112581	0.687296	0.004546	-0.086583	0.691972	0.106718				0.348732	0.064767	0.003119
14911	124.258333	-0.650462	0.672131	0.195924	-0.650880	0.669818	-0.041958	-0.638801	0.881205	-0.025176	-0.629128	0.877518	0.214317	-0.566533	1.245060	0.090075	-0.533650	1.237743	0.189421	-0.513378	1.176955	0.183851	-0.424830	0.745455	-0.122860	-0.421407	0.736812	0.280057	-0.219538	0.066007	0.208162				-0.139390	0.063601	-0.089856	-0.112653	0.687319	0.004591	-0.086620	0.691991	0.106735				0.348729	0.064765	0.003140
14912	124.266667	-0.650484	0.672129	0.195927	-0.650974	0.669777	-0.041961	-0.639040	0.881234	-0.025211	-0.629297	0.877481	0.214310	-0.566885	1.245172	0.089657	-0.534219	1.238040	0.189145	-0.513945	1.177196	0.183610	-0.425001	0.745493	-0.122587	-0.421429	0.736875	0.280123	-0.219534	0.066012	0.208170				-0.139396	0.063604	-0.089854	-0.112721	0.687329	0.004640	-0.086647	0.692008	0.106747				0.348727	0.064773	0.003140
14913	124.275000	-0.650597	0.672049	0.195943	-0.651099	0.669713	-0.041948	-0.639401	0.881154	-0.025040	-0.629579	0.877390	0.214386	-0.567222	1.245306	0.089281	-0.534673	1.238276	0.188751	-0.514539	1.177431	0.183551	-0.425163	0.745537	-0.122334	-0.421465	0.736941	0.280179	-0.219541	0.066008	0.208168				-0.139400	0.063603	-0.089857	-0.112779	0.687337	0.004679	-0.086674	0.692026	0.106761				0.348722	0.064770	0.003139
14914	124.283333	-0.650714	0.671969	0.195956	-0.651225	0.669646	-0.041944	-0.639763	0.881055	-0.024949	-0.629870	0.877294	0.214452	-0.567581	1.245380	0.088981	-0.535132	1.238511	0.188474	-0.515049	1.177612	0.183401	-0.425310	0.745594	-0.122098	-0.421511	0.736992	0.280221	-0.219539	0.066008	0.208158				-0.139404	0.063594	-0.089856	-0.112832	0.687343	0.004715	-0.086699	0.692055	0.106788				0.348725	0.064770	0.003129
14915	124.291667	-0.650868	0.671867	0.195976	-0.651386	0.669554	-0.041898	-0.640094	0.881003	-0.024880	-0.630270	0.877162	0.214599	-0.567950	1.245405	0.088650	-0.535582	1.238684	0.188343	-0.515508	1.177795	0.183266	-0.425430	0.745659	-0.121881	-0.421568	0.737044	0.280248	-0.219537	0.066004	0.208148				-0.139406	0.063592	-0.089863	-0.112874	0.687343	0.004745	-0.086720	0.692074	0.106830				0.348723	0.064766	0.003126
14916	124.300000	-0.650946	0.671823	0.195977	-0.651505	0.669495	-0.041895	-0.640298	0.881042	-0.024927	-0.630453	0.877104	0.214573	-0.568367	1.245546	0.088394	-0.535950	1.238911	0.188158	-0.515921	1.177962	0.183165	-0.425530	0.745738	-0.121684	-0.421637	0.737084	0.280262	-0.219539	0.066007	0.208136				-0.139405	0.063596	-0.089876	-0.112906	0.687341	0.004777	-0.086732	0.692088	0.106873				0.348728	0.064765	0.003121
14917	124.308333	-0.651065	0.671745	0.195988	-0.651602	0.669454	-0.041921	-0.640639	0.880945	-0.024810	-0.630739	0.877001	0.214626	-0.568665	1.245614	0.088368	-0.536310	1.239114	0.188026	-0.516309	1.178131	0.183100	-0.425609	0.745826	-0.121517	-0.421716	0.737117	0.280259	-0.219534	0.065991	0.208134				-0.139404	0.063578	-0.089872	-0.112927	0.687335	0.004811	-0.086733	0.692097	0.106918				0.348731	0.064751	0.003118
14918	124.316667	-0.651279	0.671582	0.196027	-0.651731	0.669393	-0.041911	-0.640949	0.880900	-0.024663	-0.631135	0.876856	0.214747	-0.569004	1.245698	0.088273	-0.536592	1.239245	0.187902	-0.516645	1.178283	0.183067	-0.425674	0.745918	-0.121364	-0.421796	0.737145	0.280241	-0.219532	0.065987	0.208133				-0.139400	0.063576	-0.089871	-0.112936	0.687325	0.004847	-0.086733	0.692100	0.106956				0.348738	0.064752	0.003119
14919	124.325000	-0.651344	0.671548	0.196018	-0.651905	0.669313	-0.041874	-0.641211	0.880857	-0.024692	-0.631366	0.876792	0.214774	-0.569350	1.245759	0.088250	-0.536864	1.239444	0.187900	-0.516912	1.178467	0.183013	-0.425715	0.746018	-0.121231	-0.421876	0.737161	0.280211	-0.219530	0.065996	0.208148				-0.139402	0.063580	-0.089858	-0.112928	0.687317	0.004891	-0.086726	0.692096	0.106988				0.348740	0.064758	0.003133
14920	124.333333	-0.651509	0.671439	0.196057	-0.652006	0.669281	-0.041877	-0.641445	0.880848	-0.024703	-0.631588	0.876730	0.214779	-0.569739	1.245884	0.088184	-0.537087	1.239572	0.187887	-0.517228	1.178621	0.183139	-0.425745	0.746111	-0.121112	-0.421953	0.737170	0.280168	-0.219528	0.066002	0.208163				-0.139402	0.063587	-0.089856	-0.112911	0.687304	0.004926	-0.086710	0.692089	0.107006				0.348740	0.064756	0.003149
14921	124.341667	-0.651531	0.671441	0.196039	-0.652133	0.669223	-0.041865	-0.641807	0.880753	-0.024485	-0.631916	0.876628	0.214862	-0.570039	1.245879	0.088343	-0.537282	1.239692	0.187899	-0.517451	1.178720	0.183179	-0.425778	0.746200	-0.121004	-0.422025	0.737182	0.280118	-0.219525	0.066015	0.208169				-0.139400	0.063587	-0.089843	-0.112885	0.687286	0.004936	-0.086691	0.692076	0.107023				0.348740	0.064760	0.003153
14922	124.350000	-0.651723	0.671308	0.196059	-0.652312	0.669133	-0.041760	-0.642079	0.880683	-0.024520	-0.632241	0.876507	0.214910	-0.570376	1.245955	0.088464	-0.537448	1.239800	0.187937	-0.517656	1.178782	0.183239	-0.425800	0.746294	-0.120907	-0.422095	0.737189	0.280064	-0.219533	0.066022	0.208174				-0.139396	0.063598	-0.089844	-0.112843	0.687264	0.004927	-0.086661	0.692073	0.107045				0.348743	0.064766	0.003155
14923	124.358333	-0.651791	0.671282	0.196065	-0.652414	0.669078	-0.041847	-0.642352	0.880642	-0.024473	-0.632455	0.876475	0.214916	-0.570700	1.245992	0.088602	-0.537591	1.239926	0.188064	-0.517793	1.178888	0.183311	-0.425829	0.746383	-0.120832	-0.422161	0.737198	0.280008	-0.219528	0.066020	0.208164				-0.139403	0.063600	-0.089846	-0.112790	0.687239	0.004888	-0.086631	0.692068	0.107082				0.348731	0.064762	0.003154
14924	124.366667	-0.651867	0.671260	0.196069	-0.652510	0.669046	-0.041854	-0.642618	0.880577	-0.024460	-0.632756	0.876399	0.214977	-0.571016	1.246024	0.088771	-0.537664	1.240002	0.188139	-0.517929	1.178980	0.183446	-0.425864	0.746473	-0.120778	-0.422230	0.737210	0.279954	-0.219531	0.066019	0.208148				-0.139404	0.063607	-0.089855	-0.112729	0.687205	0.004832	-0.086596	0.692053	0.107125				0.348730	0.064752	0.003147
14925	124.375000	-0.652020	0.671151	0.196079	-0.652629	0.668986	-0.041855	-0.642864	0.880539	-0.024412	-0.633016	0.876339	0.215005	-0.571458	1.246070	0.089147	-0.537724	1.240086	0.188292	-0.518012	1.179036	0.183563	-0.425901	0.746565	-0.120731	-0.422294	0.737232	0.279903	-0.219530	0.066017	0.208144				-0.139414	0.063603	-0.089864	-0.112643	0.687163	0.004733	-0.086553	0.692038	0.107171				0.348726	0.064753	0.003142
14926	124.383333	-0.652160	0.671036	0.196079	-0.652753	0.668923	-0.041855	-0.643118	0.880481	-0.024405	-0.633267	0.876283	0.215033	-0.571641	1.246046	0.089288	-0.537797	1.240349	0.188552	-0.518063	1.179080	0.183692	-0.425940	0.746664	-0.120690	-0.422359	0.737251	0.279851	-0.219535	0.066004	0.208140				-0.139420	0.063601	-0.089874	-0.112533	0.687103	0.004605	-0.086507	0.692019	0.107226				0.348719	0.064749	0.003137
14927	124.391667	-0.652177	0.671059	0.196087	-0.652866	0.668859	-0.041853	-0.643372	0.880396	-0.024462	-0.633402	0.876271	0.214982	-0.571972	1.246077	0.089602	-0.537760	1.240208	0.188650	-0.518063	1.179147	0.183820	-0.425978	0.746771	-0.120656	-0.422422	0.737278	0.279806	-0.219533	0.066000	0.208141				-0.139420	0.063598	-0.089879	-0.112381	0.687039	0.004426	-0.086459	0.691990	0.107292				0.348724	0.064744	0.003140
14928	124.400000	-0.652280	0.670994	0.196090	-0.653002	0.668798	-0.041848	-0.643621	0.880363	-0.024367	-0.633637	0.876218	0.215015	-0.572291	1.246081	0.089936	-0.537742	1.240230	0.188788	-0.518098	1.179144	0.183989	-0.426012	0.746893	-0.120632	-0.422480	0.737306	0.279760	-0.219537	0.066003	0.208153				-0.139426	0.063597	-0.089877	-0.112204	0.686965	0.004215	-0.086404	0.691969	0.107362				0.348722	0.064750	0.003148
14929	124.408333	-0.652420	0.670884	0.196103	-0.653112	0.668740	-0.041806	-0.643861	0.880305	-0.024346	-0.633917	0.876147	0.215076	-0.572558	1.246047	0.090171	-0.537740	1.240275	0.189028	-0.518105	1.179203	0.184193	-0.426043	0.747021	-0.120617	-0.422531	0.737350	0.279727	-0.219532	0.066007	0.208167				-0.139428	0.063593	-0.089867	-0.112012	0.686888	0.003977	-0.086336	0.692008	0.107367				0.348731	0.064749	0.003160
14930	124.416667	-0.652544	0.670784	0.196094	-0.653186	0.668699	-0.041842	-0.644101	0.880250	-0.024323	-0.634080	0.876113	0.215056	-0.572797	1.246087	0.090519	-0.537708	1.240300	0.189240	-0.517999	1.179242	0.184258	-0.426065	0.747169	-0.120622	-0.422579	0.737398	0.279699	-0.219527	0.066010	0.208176				-0.139425	0.063593	-0.089860	-0.111806	0.686807	0.003721	-0.086286	0.691934	0.107495				0.348731	0.064755	0.003166
14931	124.425000	-0.652558	0.670819	0.196096	-0.653273	0.668654	-0.041839	-0.644353	0.880206	-0.024272	-0.634288	0.876069	0.215076	-0.573035	1.246105	0.090783	-0.537614	1.240350	0.189349	-0.518050	1.179274	0.184538	-0.426075	0.747328	-0.120640	-0.422625	0.737444	0.279686	-0.219526	0.066019	0.208175				-0.139422	0.063599	-0.089862	-0.111579	0.686729	0.003463	-0.086223	0.691902	0.107552				0.348738	0.064751	0.003170
14932	124.433333	-0.652647	0.670773	0.196096	-0.653353	0.668610	-0.041840	-0.644593	0.880160	-0.024268	-0.634490	0.876024	0.215102	-0.573221	1.246085	0.091106	-0.537580	1.240322	0.189608	-0.518002	1.179283	0.184667	-0.426078	0.747508	-0.120665	-0.422672	0.737484	0.279684	-0.219525	0.066009	0.208170				-0.139419	0.063595	-0.089855	-0.111343	0.686645	0.003202	-0.086157	0.691864	0.107610				0.348749	0.064758	0.003164
14933	124.441667	-0.652735	0.670737	0.196100	-0.653430	0.668570	-0.041843	-0.644848	0.880113	-0.024240	-0.634740	0.875976	0.215178	-0.573394	1.246002	0.091223	-0.537463	1.240364	0.189702	-0.517929	1.179308	0.184785	-0.426082	0.747693	-0.120708	-0.422724	0.737523	0.279687	-0.219520	0.066012	0.208159				-0.139410	0.063591	-0.089855	-0.111087	0.686541	0.002925	-0.086100	0.691823	0.107665				0.348751	0.064748	0.003163
14934	124.450000	-0.652815	0.670689	0.196101	-0.653506	0.668527	-0.041842	-0.644995	0.880144	-0.024297	-0.634881	0.875945	0.215158	-0.573469	1.246086	0.091547	-0.537437	1.240332	0.190010	-0.517869	1.179284	0.184920	-0.426095	0.747874	-0.120752	-0.422786	0.737546	0.279700	-0.219520	0.066002	0.208150				-0.139411	0.063591	-0.089864	-0.110818	0.686424	0.002651	-0.086050	0.691783	0.107724				0.348748	0.064741	0.003159
14935	124.458333	-0.652898	0.670646	0.196103	-0.653579	0.668486	-0.041844	-0.645342	0.880012	-0.024149	-0.635126	0.875868	0.215225	-0.573690	1.246098	0.091867	-0.537312	1.240326	0.190171	-0.517768	1.179274	0.185046	-0.426117	0.748050	-0.120799	-0.422853	0.737557	0.279719	-0.219521	0.065997	0.208149				-0.139415	0.063591	-0.089871	-0.110532	0.686296	0.002409	-0.086040	0.691720	0.107711				0.348744	0.064741	0.003158
14936	124.466667	-0.653069	0.670512	0.196118	-0.653649	0.668445	-0.041844	-0.645577	0.879987	-0.024063	-0.635246	0.875841	0.215231	-0.573801	1.245985	0.092032	-0.537188	1.240277	0.190376	-0.517670	1.179225	0.185154	-0.426154	0.748218	-0.120840	-0.422919	0.737559	0.279739	-0.219525	0.065999	0.208152				-0.139420	0.063594	-0.089869	-0.110250	0.686159	0.002196	-0.085999	0.691693	0.107856				0.348739	0.064742	0.003157
14937	124.475000	-0.653131	0.670458	0.196101	-0.653721	0.668407	-0.041842	-0.645815	0.879941	-0.024023	-0.635504	0.875744	0.215338	-0.574034	1.246051	0.092441	-0.537066	1.240266	0.190534	-0.517556	1.179209	0.185267	-0.426207	0.748381	-0.120874	-0.422982	0.737556	0.279758	-0.219526	0.066002	0.208166				-0.139422	0.063599	-0.089869	-0.109964	0.686011	0.002010	-0.085993	0.691675	0.107756				0.348737	0.064747	0.003165
14938	124.483333	-0.653107	0.670508	0.196109	-0.653793	0.668371	-0.041841	-0.646049	0.879927	-0.023883	-0.635542	0.875736	0.215310	-0.574141	1.246091	0.092774	-0.536924	1.240247	0.190703	-0.517450	1.179248	0.185407	-0.426271	0.748518	-0.120902	-0.423039	0.737549	0.279775	-0.219527	0.066009	0.208172				-0.139430	0.063606	-0.089866	-0.109682	0.685849	0.001831	-0.086006	0.691546	0.107760				0.348725	0.064754	0.003172
14939	124.491667	-0.653265	0.670379	0.196123	-0.653864	0.668336	-0.041842	-0.646287	0.879873	-0.023880	-0.635727	0.875669	0.215396	-0.574092	1.246099	0.092911	-0.536777	1.240233	0.190874	-0.517319	1.179211	0.185500	-0.426341	0.748629	-0.120921	-0.423093	0.737535	0.279795	-0.219530	0.066017	0.208174				-0.139437	0.063604	-0.089865	-0.109400	0.685663	0.001646	-0.085967	0.691490	0.107842				0.348728	0.064765	0.003169
14940	124.500000	-0.653320	0.670347	0.196129	-0.653970	0.668303	-0.041835	-0.646519	0.879839	-0.023821	-0.636142	0.875666	0.215563	-0.574313	1.246151	0.093289	-0.536628	1.240220	0.191029	-0.517201	1.179216	0.185621	-0.426421	0.748720	-0.120933	-0.423139	0.737524	0.279822	-0.219534	0.066021	0.208172				-0.139436	0.063601	-0.089864	-0.109110	0.685484	0.001457	-0.085970	0.691391	0.107738				0.348732	0.064764	0.003167
14941	124.508333	-0.653321	0.670353	0.196133	-0.654012	0.668269	-0.041834	-0.646679	0.879864	-0.023816	-0.636074	0.875623	0.215554	-0.574382	1.246194	0.093543	-0.536475	1.240265	0.191219	-0.517102	1.179197	0.185724	-0.426499	0.748781	-0.120933	-0.423186	0.737505	0.279858	-0.219531	0.066020	0.208166				-0.139432	0.063606	-0.089866	-0.108818	0.685317	0.001272	-0.085958	0.691314	0.107708				0.348730	0.064762	0.003159
14942	124.516667	-0.653315	0.670363	0.196137	-0.654087	0.668234	-0.041822	-0.646936	0.879828	-0.023651	-0.636228	0.875639	0.215614	-0.574449	1.246266	0.093789	-0.536281	1.240281	0.191370	-0.516989	1.179206	0.185826	-0.426575	0.748820	-0.120919	-0.423228	0.737480	0.279900	-0.219525	0.066015	0.208156				-0.139431	0.063607	-0.089877	-0.108560	0.685164	0.001109	-0.085955	0.691244	0.107679				0.348733	0.064767	0.003150
14943	124.525000	-0.653405	0.670287	0.196164	-0.654173	0.668202	-0.041803	-0.647138	0.879792	-0.023620	-0.636319	0.875608	0.215684	-0.574523	1.246382	0.094002	-0.536131	1.240298	0.191535	-0.516884	1.179194	0.185935	-0.426647	0.748837	-0.120898	-0.423270	0.737451	0.279945	-0.219521	0.066004	0.208152				-0.139427	0.063600	-0.089875	-0.108378	0.685064	0.000979	-0.085960	0.691193	0.107672				0.348742	0.064757	0.003151
14944	124.533333	-0.653395	0.670298	0.196182	-0.654261	0.668170	-0.041782	-0.647327	0.879772	-0.023546	-0.636399	0.875577	0.215749	-0.574546	1.246343	0.094161	-0.535945	1.240360	0.191615	-0.516768	1.179207	0.186032	-0.426713	0.748841	-0.120861	-0.423310	0.737410	0.279988	-0.219521	0.066001	0.208155				-0.139425	0.063591	-0.089877	-0.108254	0.684999	0.000856	-0.085969	0.691158	0.107685				0.348747	0.064746	0.003154
14945	124.541667	-0.653460	0.670220	0.196204	-0.654363	0.668122	-0.041710	-0.647503	0.879745	-0.023461	-0.636526	0.875526	0.215857	-0.574563	1.246443	0.094464	-0.535808	1.240360	0.191893	-0.516664	1.179207	0.186131	-0.426782	0.748834	-0.120813	-0.423359	0.737358	0.280025	-0.219514	0.065993	0.208163				-0.139424	0.063591	-0.089866	-0.108178	0.684958	0.000729	-0.085984	0.691144	0.107742				0.348751	0.064746	0.003159
14946	124.550000	-0.653447	0.670233	0.196234	-0.654410	0.668107	-0.041723	-0.647656	0.879744	-0.023343	-0.636529	0.875525	0.215878	-0.574579	1.246566	0.094774	-0.535613	1.240413	0.192033	-0.516545	1.179204	0.186226	-0.426851	0.748824	-0.120759	-0.423421	0.737304	0.280051	-0.219515	0.066001	0.208174				-0.139430	0.063595	-0.089867	-0.108116	0.684928	0.000605	-0.085958	0.691188	0.107993				0.348751	0.064753	0.003167
14947	124.558333	-0.653472	0.670207	0.196259	-0.654496	0.668078	-0.041694	-0.647763	0.879730	-0.023402	-0.636644	0.875506	0.216003	-0.574593	1.246577	0.094938	-0.535393	1.240392	0.192071	-0.516398	1.179191	0.186321	-0.426925	0.748812	-0.120698	-0.423488	0.737250	0.280068	-0.219516	0.066002	0.208179				-0.139436	0.063596	-0.089853	-0.108072	0.684903	0.000499	-0.086019	0.691171	0.107936				0.348747	0.064757	0.003169
14948	124.566667	-0.653499	0.670186	0.196288	-0.654574	0.668048	-0.041667	-0.647941	0.879683	-0.023290	-0.636757	0.875448	0.216077	-0.574594	1.246582	0.095092	-0.535267	1.240533	0.192422	-0.516262	1.179170	0.186396	-0.427003	0.748799	-0.120626	-0.423566	0.737198	0.280087	-0.219516	0.066002	0.208179				-0.139440	0.063606	-0.089854	-0.108047	0.684886	0.000413	-0.086034	0.691196	0.108070				0.348746	0.064762	0.003170
14949	124.575000	-0.653522	0.670169	0.196313	-0.654646	0.668027	-0.041649	-0.648037	0.879697	-0.023277	-0.636675	0.875491	0.216055	-0.574563	1.246687	0.095423	-0.535035	1.240548	0.192416	-0.516111	1.179138	0.186483	-0.427086	0.748794	-0.120548	-0.423656	0.737147	0.280105	-0.219515	0.066012	0.208180				-0.139453	0.063606	-0.089848	-0.108039	0.684872	0.000361	-0.086002	0.691256	0.108380				0.348742	0.064763	0.003170
14950	124.583333	-0.653545	0.670152	0.196335	-0.654718	0.668005	-0.041631	-0.648209	0.879647	-0.023169	-0.636713	0.875481	0.216105	-0.574547	1.246753	0.095651	-0.534847	1.240493	0.192550	-0.515944	1.179095	0.186552	-0.427160	0.748794	-0.120463	-0.423755	0.737096	0.280122	-0.219526	0.066015	0.208176				-0.139465	0.063604	-0.089847	-0.108043	0.684857	0.000331	-0.086014	0.691280	0.108532				0.348732	0.064759	0.003170
14951	124.591667	-0.653565	0.670137	0.196359	-0.654794	0.667978	-0.041580	-0.648324	0.879612	-0.023154	-0.636741	0.875464	0.216148	-0.574528	1.246696	0.095800	-0.534625	1.240256	0.192671	-0.515766	1.179042	0.186625	-0.427243	0.748785	-0.120376	-0.423855	0.737044	0.280139	-0.219523	0.066006	0.208172				-0.139476	0.063604	-0.089849	-0.108052	0.684840	0.000324	-0.086065	0.691270	0.108573				0.348725	0.064749	0.003174
14952	124.600000	-0.653671	0.670036	0.196381	-0.654888	0.667921	-0.041552	-0.648409	0.879617	-0.023080	-0.636549	0.875358	0.216099	-0.574479	1.246628	0.095969	-0.534430	1.240179	0.192867	-0.515576	1.178988	0.186697	-0.427324	0.748784	-0.120285	-0.423960	0.736987	0.280154	-0.219524	0.066006	0.208166				-0.139473	0.063602	-0.089868	-0.108070	0.684829	0.000324	-0.086084	0.691296	0.108776				0.348728	0.064754	0.003164
14953	124.608333	-0.653600	0.670104	0.196393	-0.654880	0.667945	-0.041586	-0.648486	0.879609	-0.023036	-0.636671	0.875396	0.216177	-0.574397	1.246683	0.096269	-0.534208	1.240115	0.192996	-0.515375	1.178929	0.186769	-0.427402	0.748781	-0.120197	-0.424075	0.736927	0.280165	-0.219527	0.065998	0.208166				-0.139478	0.063607	-0.089878	-0.108097	0.684822	0.000331	-0.086134	0.691311	0.108895				0.348729	0.064751	0.003164
14954	124.616667	-0.653614	0.670089	0.196410	-0.654918	0.667931	-0.041574	-0.648560	0.879594	-0.022978	-0.636789	0.875438	0.216254	-0.574340	1.246653	0.096465	-0.533982	1.240049	0.193118	-0.515157	1.178845	0.186854	-0.427476	0.748771	-0.120113	-0.424205	0.736861	0.280180	-0.219530	0.065987	0.208167				-0.139479	0.063604	-0.089879	-0.108128	0.684812	0.000348	-0.086175	0.691429	0.108895				0.348732	0.064749	0.003157
14955	124.625000	-0.653628	0.670078	0.196421	-0.654945	0.667920	-0.041561	-0.648611	0.879596	-0.022941	-0.636687	0.875397	0.216233	-0.574280	1.246604	0.096594	-0.533790	1.240071	0.193292	-0.514937	1.178782	0.186929	-0.427550	0.748762	-0.120034	-0.424347	0.736773	0.280190	-0.219529	0.065989	0.208179				-0.139476	0.063603	-0.089871	-0.108176	0.684818	0.000368	-0.086272	0.691358	0.109136				0.348739	0.064752	0.003162
14956	124.633333	-0.653642	0.670074	0.196437	-0.654965	0.667917	-0.041552	-0.648554	0.879679	-0.023030	-0.636579	0.875370	0.216211	-0.574172	1.246615	0.096832	-0.533587	1.240093	0.193471	-0.514696	1.178745	0.186988	-0.427617	0.748762	-0.119970	-0.424506	0.736680	0.280204	-0.219521	0.065994	0.208178				-0.139469	0.063606	-0.089870	-0.108222	0.684826	0.000404	-0.086352	0.691392	0.109264				0.348746	0.064752	0.003168
14957	124.641667	-0.653646	0.670073	0.196443	-0.654786	0.667938	-0.041584	-0.648670	0.879649	-0.022843	-0.636567	0.875395	0.216227	-0.574056	1.246574	0.096996	-0.533262	1.239980	0.193520	-0.514458	1.178692	0.187050	-0.427676	0.748760	-0.119925	-0.424673	0.736577	0.280203	-0.219522	0.065994	0.208182				-0.139461	0.063608	-0.089862	-0.108274	0.684836	0.000458	-0.086417	0.691478	0.109360				0.348747	0.064742	0.003178
14958	124.650000	-0.653651	0.670076	0.196452	-0.655007	0.667926	-0.041541	-0.648694	0.879645	-0.022864	-0.636546	0.875410	0.216240	-0.573969	1.246446	0.097064	-0.532986	1.239808	0.193575	-0.514208	1.178638	0.187103	-0.427732	0.748760	-0.119900	-0.424841	0.736459	0.280212	-0.219521	0.065997	0.208185				-0.139464	0.063608	-0.089848	-0.108330	0.684851	0.000551	-0.086481	0.691563	0.109464				0.348752	0.064749	0.003178
14959	124.658333	-0.653747	0.669991	0.196450	-0.654986	0.667933	-0.041541	-0.648694	0.879685	-0.022821	-0.636518	0.875427	0.216249	-0.573846	1.246424	0.097200	-0.532718	1.239755	0.193673	-0.513930	1.178591	0.187174	-0.427768	0.748770	-0.119898	-0.425023	0.736319	0.280228	-0.219521	0.065999	0.208183				-0.139462	0.063611	-0.089844	-0.108400	0.684881	0.000659	-0.086593	0.691486	0.109756				0.348749	0.064752	0.003188
14960	124.666667	-0.653639	0.670087	0.196450	-0.654962	0.667944	-0.041545	-0.648687	0.879721	-0.022776	-0.636480	0.875442	0.216252	-0.573680	1.246469	0.097452	-0.532445	1.239702	0.193766	-0.513683	1.178519	0.187228	-0.427795	0.748788	-0.119922	-0.425192	0.736179	0.280257	-0.219522	0.065992	0.208181				-0.139456	0.063604	-0.089844	-0.108472	0.684913	0.000765	-0.086682	0.691506	0.109939				0.348750	0.064735	0.003199
14961	124.675000	-0.653629	0.670100	0.196443	-0.654938	0.667953	-0.041547	-0.648669	0.879745	-0.022759	-0.636429	0.875453	0.216258	-0.573536	1.246341	0.097483	-0.532222	1.239803	0.193933	-0.513389	1.178450	0.187222	-0.427799	0.748816	-0.119976	-0.425358	0.736040	0.280287	-0.219524	0.065996	0.208173				-0.139462	0.063607	-0.089854	-0.108546	0.684940	0.000869	-0.086787	0.691544	0.110087				0.348743	0.064754	0.003183
14962	124.683333	-0.653610	0.670111	0.196435	-0.654951	0.667967	-0.041549	-0.648649	0.879748	-0.022782	-0.636374	0.875460	0.216267	-0.573351	1.246276	0.097628	-0.531859	1.239540	0.193876	-0.513092	1.178391	0.187286	-0.427786	0.748855	-0.120058	-0.425512	0.735895	0.280332	-0.219525	0.065987	0.208166				-0.139467	0.063606	-0.089861	-0.108618	0.684958	0.000974	-0.086905	0.691556	0.110208				0.348744	0.064755	0.003168
14963	124.691667	-0.653626	0.670081	0.196433	-0.654891	0.667976	-0.041556	-0.648611	0.879766	-0.022767	-0.636354	0.875439	0.216306	-0.573139	1.246298	0.097789	-0.531599	1.239632	0.194046	-0.512819	1.178339	0.187325	-0.427749	0.748907	-0.120170	-0.425672	0.735766	0.280405	-0.219526	0.065985	0.208164				-0.139474	0.063600	-0.089865	-0.108683	0.684971	0.001078	-0.086959	0.691624	0.110586				0.348732	0.064748	0.003169
14964	124.700000	-0.653550	0.670145	0.196430	-0.654856	0.667992	-0.041566	-0.648550	0.879817	-0.022700	-0.636217	0.875478	0.216284	-0.572914	1.246317	0.097949	-0.531330	1.239676	0.194161	-0.512542	1.178295	0.187354	-0.427688	0.748976	-0.120306	-0.425827	0.735622	0.280478	-0.219528	0.065987	0.208168				-0.139478	0.063594	-0.089865	-0.108743	0.684976	0.001183	-0.087065	0.691666	0.110799				0.348729	0.064751	0.003163
14965	124.708333	-0.653558	0.670116	0.196428	-0.654823	0.668011	-0.041570	-0.648487	0.879826	-0.022721	-0.636123	0.875485	0.216298	-0.572711	1.246304	0.097931	-0.530988	1.239597	0.194145	-0.512234	1.178261	0.187394	-0.427606	0.749054	-0.120473	-0.425986	0.735470	0.280565	-0.219531	0.065989	0.208167				-0.139479	0.063607	-0.089867	-0.108790	0.684988	0.001276	-0.087175	0.691699	0.111005				0.348733	0.064753	0.003167
14966	124.716667	-0.653564	0.670093	0.196424	-0.654785	0.668025	-0.041572	-0.648410	0.879857	-0.022699	-0.636015	0.875495	0.216311	-0.572490	1.246210	0.097964	-0.530654	1.239683	0.194294	-0.511945	1.178215	0.187425	-0.427504	0.749141	-0.120662	-0.426151	0.735302	0.280655	-0.219533	0.065994	0.208168				-0.139488	0.063607	-0.089865	-0.108830	0.684999	0.001361	-0.087274	0.691756	0.111241				0.348729	0.064738	0.003182
14967	124.725000	-0.653470	0.670158	0.196425	-0.654744	0.668042	-0.041578	-0.648262	0.879943	-0.022736	-0.635946	0.875498	0.216369	-0.572209	1.246168	0.098074	-0.530297	1.239348	0.194162	-0.511616	1.178188	0.187442	-0.427372	0.749236	-0.120871	-0.426311	0.735135	0.280759	-0.219532	0.066001	0.208174				-0.139477	0.063612	-0.089866	-0.108863	0.685012	0.001441	-0.087371	0.691818	0.111501				0.348734	0.064756	0.003172
14968	124.733333	-0.653373	0.670228	0.196424	-0.654701	0.668064	-0.041576	-0.648214	0.879939	-0.022654	-0.635765	0.875531	0.216334	-0.571934	1.246167	0.098126	-0.529967	1.239526	0.194172	-0.511312	1.178141	0.187457	-0.427229	0.749329	-0.121098	-0.426462	0.734954	0.280837	-0.219528	0.066004	0.208177				-0.139470	0.063619	-0.089864	-0.108886	0.685022	0.001515	-0.087462	0.691883	0.111758				0.348737	0.064749	0.003177
14969	124.741667	-0.653361	0.670207	0.196423	-0.654652	0.668083	-0.041577	-0.648080	0.880017	-0.022610	-0.635667	0.875530	0.216393	-0.571636	1.246194	0.098181	-0.529640	1.239454	0.194265	-0.511045	1.178180	0.187531	-0.427076	0.749420	-0.121343	-0.426597	0.734758	0.280910	-0.219528	0.066002	0.208175				-0.139467	0.063607	-0.089848	-0.108897	0.685019	0.001577	-0.087572	0.691920	0.111912				0.348738	0.064760	0.003178
14970	124.750000	-0.653345	0.670189	0.196424	-0.654643	0.668086	-0.041510	-0.647964	0.880049	-0.022614	-0.635566	0.875520	0.216445	-0.571343	1.246193	0.098232	-0.529236	1.239273	0.194245	-0.510780	1.178246	0.187677	-0.426917	0.749503	-0.121597	-0.426716	0.734573	0.280974	-0.219523	0.065989	0.208173				-0.139457	0.063613	-0.089860	-0.108901	0.685019	0.001627	-0.087631	0.691982	0.112208				0.348742	0.064756	0.003178
14971	124.758333	-0.653181	0.670311	0.196425	-0.654544	0.668132	-0.041576	-0.647825	0.880122	-0.022546	-0.635280	0.875593	0.216381	-0.570983	1.246286	0.098407	-0.528918	1.239440	0.194354	-0.510451	1.178236	0.187684	-0.426755	0.749586	-0.121869	-0.426802	0.734415	0.281039	-0.219522	0.065981	0.208173				-0.139454	0.063606	-0.089860	-0.108905	0.685015	0.001674	-0.087698	0.692013	0.112384				0.348746	0.064754	0.003167
14972	124.766667	-0.653110	0.670342	0.196424	-0.654491	0.668159	-0.041571	-0.647689	0.880155	-0.022583	-0.635100	0.875626	0.216401	-0.570660	1.246308	0.098452	-0.528565	1.239418	0.194402	-0.510133	1.178202	0.187702	-0.426594	0.749664	-0.122145	-0.426865	0.734277	0.281103	-0.219520	0.065974	0.208170				-0.139453	0.063597	-0.089864	-0.108911	0.685008	0.001726	-0.087752	0.692035	0.112528				0.348746	0.064748	0.003160
14973	124.775000	-0.653088	0.670330	0.196427	-0.654435	0.668195	-0.041564	-0.647541	0.880210	-0.022560	-0.634919	0.875662	0.216422	-0.570332	1.246325	0.098410	-0.528143	1.239231	0.194328	-0.509804	1.178185	0.187725	-0.426422	0.749738	-0.122424	-0.426890	0.734172	0.281176	-0.219524	0.065974	0.208173				-0.139455	0.063592	-0.089861	-0.108916	0.685013	0.001771	-0.087797	0.692087	0.112495				0.348743	0.064733	0.003172
14974	124.783333	-0.653062	0.670313	0.196426	-0.654432	0.668194	-0.041485	-0.647391	0.880268	-0.022538	-0.634835	0.875685	0.216547	-0.569968	1.246269	0.098404	-0.527785	1.239203	0.194383	-0.509479	1.178172	0.187744	-0.426246	0.749808	-0.122693	-0.426887	0.734093	0.281247	-0.219518	0.065977	0.208178				-0.139471	0.063590	-0.089845	-0.108927	0.685025	0.001820	-0.087845	0.692026	0.112552				0.348734	0.064743	0.003167
14975	124.791667	-0.652901	0.670453	0.196432	-0.654324	0.668267	-0.041551	-0.647228	0.880325	-0.022541	-0.634640	0.875792	0.216497	-0.569577	1.246407	0.098551	-0.527429	1.239401	0.194495	-0.509118	1.178144	0.187739	-0.426069	0.749877	-0.122962	-0.426857	0.734036	0.281308	-0.219528	0.065975	0.208183				-0.139464	0.063599	-0.089852	-0.108933	0.685037	0.001858	-0.087826	0.692048	0.112682				0.348735	0.064749	0.003165
14976	124.800000	-0.652824	0.670494	0.196431	-0.654269	0.668308	-0.041549	-0.647047	0.880403	-0.022500	-0.634542	0.875880	0.216542	-0.569221	1.246479	0.098565	-0.527038	1.239404	0.194527	-0.508742	1.178134	0.187733	-0.425893	0.749937	-0.123213	-0.426803	0.733991	0.281370	-0.219532	0.065983	0.208182				-0.139473	0.063603	-0.089852	-0.108935	0.685048	0.001897	-0.087795	0.692067	0.112784				0.348734	0.064752	0.003164
14977	124.808333	-0.652843	0.670445	0.196430	-0.654204	0.668345	-0.041545	-0.646871	0.880459	-0.022489	-0.634307	0.875870	0.216552	-0.568851	1.246458	0.098502	-0.526613	1.239182	0.194490	-0.508404	1.178110	0.187750	-0.425719	0.749987	-0.123460	-0.426723	0.733976	0.281433	-0.219533	0.065984	0.208183				-0.139471	0.063605	-0.089853	-0.108935	0.685058	0.001926	-0.087815	0.692043	0.112608				0.348726	0.064755	0.003171
14978	124.816667	-0.652681	0.670568	0.196426	-0.654141	0.668381	-0.041545	-0.646594	0.880589	-0.022594	-0.633952	0.875904	0.216472	-0.568431	1.246443	0.098586	-0.526176	1.239174	0.194477	-0.508028	1.178105	0.187768	-0.425548	0.750030	-0.123699	-0.426623	0.733968	0.281487	-0.219541	0.065982	0.208184				-0.139468	0.063611	-0.089854	-0.108929	0.685066	0.001950	-0.087734	0.692078	0.112739				0.348723	0.064772	0.003162
14979	124.825000	-0.652608	0.670606	0.196422	-0.654075	0.668416	-0.041549	-0.646495	0.880584	-0.022430	-0.633973	0.876044	0.216551	-0.568045	1.246611	0.098719	-0.525826	1.239338	0.194598	-0.507671	1.178082	0.187785	-0.425388	0.750061	-0.123925	-0.426504	0.733967	0.281530	-0.219539	0.065984	0.208178				-0.139473	0.063612	-0.089861	-0.108915	0.685058	0.001971	-0.087701	0.692064	0.112601				0.348724	0.064768	0.003147
14980	124.833333	-0.652532	0.670639	0.196414	-0.653973	0.668444	-0.041558	-0.646300	0.880616	-0.022489	-0.633904	0.876085	0.216663	-0.567633	1.246516	0.098627	-0.525360	1.239138	0.194547	-0.507297	1.177996	0.187757	-0.425239	0.750073	-0.124130	-0.426369	0.733963	0.281564	-0.219546	0.065977	0.208178				-0.139477	0.063614	-0.089872	-0.108889	0.685039	0.001979	-0.087628	0.692154	0.112339				0.348725	0.064767	0.003138
14981	124.841667	-0.652544	0.670593	0.196406	-0.653898	0.668479	-0.041566	-0.646094	0.880671	-0.022505	-0.633481	0.876068	0.216558	-0.567214	1.246507	0.098698	-0.524964	1.239210	0.194635	-0.506884	1.178027	0.187776	-0.425108	0.750069	-0.124308	-0.426222	0.733966	0.281586	-0.219539	0.065970	0.208166				-0.139466	0.063610	-0.089877	-0.108851	0.685022	0.001978	-0.087558	0.692034	0.112387				0.348729	0.064756	0.003125
14982	124.850000	-0.652393	0.670716	0.196398	-0.653815	0.668518	-0.041575	-0.645785	0.880808	-0.022630	-0.633190	0.876144	0.216436	-0.566788	1.246670	0.098813	-0.524589	1.239281	0.194717	-0.506550	1.177940	0.187797	-0.424988	0.750044	-0.124457	-0.426065	0.733980	0.281609	-0.219540	0.065961	0.208164				-0.139463	0.063609	-0.089882	-0.108806	0.685005	0.001975	-0.087427	0.692042	0.112458				0.348736	0.064765	0.003118
14983	124.858333	-0.652318	0.670762	0.196389	-0.653735	0.668563	-0.041586	-0.645660	0.880782	-0.022540	-0.633049	0.876202	0.216460	-0.566403	1.246679	0.098782	-0.524127	1.239179	0.194671	-0.506174	1.177936	0.187793	-0.424890	0.750010	-0.124579	-0.425908	0.733994	0.281623	-0.219532	0.065976	0.208164				-0.139463	0.063606	-0.089877	-0.108756	0.684997	0.001961	-0.087328	0.692031	0.112373				0.348737	0.064768	0.003120
14984	124.866667	-0.652345	0.670720	0.196382	-0.653685	0.668587	-0.041519	-0.645440	0.880848	-0.022561	-0.632914	0.876256	0.216477	-0.566012	1.246688	0.098750	-0.523708	1.239231	0.194713	-0.505818	1.177912	0.187803	-0.424805	0.749953	-0.124673	-0.425750	0.734015	0.281640	-0.219529	0.065982	0.208165				-0.139458	0.063603	-0.089869	-0.108709	0.684992	0.001942	-0.087232	0.692021	0.112284				0.348738	0.064775	0.003115
14985	124.875000	-0.652225	0.670808	0.196353	-0.653598	0.668627	-0.041568	-0.645227	0.880901	-0.022588	-0.632641	0.876340	0.216364	-0.565567	1.246763	0.098820	-0.523312	1.239234	0.194750	-0.505277	1.177648	0.187523	-0.424738	0.749875	-0.124740	-0.425597	0.734027	0.281657	-0.219524	0.065986	0.208167				-0.139459	0.063595	-0.089853	-0.108671	0.684998	0.001923	-0.087146	0.692013	0.112194				0.348736	0.064778	0.003118
14986	124.883333	-0.652117	0.670894	0.196349	-0.653529	0.668669	-0.041524	-0.644913	0.881039	-0.022734	-0.632461	0.876403	0.216334	-0.565141	1.246831	0.098891	-0.522843	1.239051	0.194681	-0.504954	1.177636	0.187592	-0.424691	0.749794	-0.124798	-0.425452	0.734047	0.281684	-0.219521	0.065985	0.208171				-0.139453	0.063598	-0.089855	-0.108642	0.685003	0.001902	-0.087066	0.692007	0.112114				0.348729	0.064785	0.003122
14987	124.891667	-0.652100	0.670891	0.196346	-0.653460	0.668708	-0.041522	-0.644792	0.881013	-0.022649	-0.632291	0.876472	0.216311	-0.564716	1.246891	0.098922	-0.522408	1.239121	0.194630	-0.504587	1.177586	0.187555	-0.424657	0.749690	-0.124830	-0.425330	0.734050	0.281711	-0.219524	0.065986	0.208164				-0.139451	0.063587	-0.089848	-0.108621	0.685009	0.001889	-0.086994	0.692002	0.112045				0.348724	0.064783	0.003116
14988	124.900000	-0.652071	0.670850	0.196295	-0.653386	0.668746	-0.041524	-0.644570	0.881081	-0.022655	-0.632120	0.876541	0.216291	-0.564347	1.246849	0.098836	-0.522049	1.239165	0.194737	-0.504217	1.177522	0.187569	-0.424637	0.749579	-0.124850	-0.425217	0.734041	0.281750	-0.219525	0.065984	0.208170				-0.139453	0.063594	-0.089855	-0.108607	0.685005	0.001882	-0.086944	0.691988	0.111980				0.348716	0.064779	0.003110
14989	124.908333	-0.651972	0.670960	0.196346	-0.653288	0.668806	-0.041563	-0.644360	0.881136	-0.022670	-0.631998	0.876576	0.216288	-0.563880	1.246955	0.098928	-0.521601	1.238923	0.194638	-0.503862	1.177496	0.187563	-0.424629	0.749467	-0.124856	-0.425123	0.734018	0.281787	-0.219531	0.065981	0.208168				-0.139458	0.063592	-0.089855	-0.108594	0.685003	0.001886	-0.086906	0.691974	0.111929				0.348703	0.064770	0.003112
14990	124.916667	-0.651863	0.671038	0.196348	-0.653190	0.668860	-0.041597	-0.644138	0.881190	-0.022717	-0.631875	0.876635	0.216318	-0.563470	1.246972	0.098940	-0.521191	1.239096	0.194646	-0.503491	1.177465	0.187542	-0.424630	0.749349	-0.124852	-0.425037	0.733989	0.281821	-0.219537	0.065971	0.208174				-0.139457	0.063592	-0.089856	-0.108583	0.684992	0.001895	-0.086871	0.691955	0.111889				0.348704	0.064764	0.003105
14991	124.925000	-0.651895	0.670974	0.196345	-0.653118	0.668897	-0.041598	-0.643945	0.881228	-0.022754	-0.631607	0.876750	0.216228	-0.563054	1.246911	0.098852	-0.520799	1.238924	0.194670	-0.503120	1.177385	0.187515	-0.424637	0.749224	-0.124829	-0.424964	0.733958	0.281864	-0.219543	0.065967	0.208171				-0.139466	0.063600	-0.089860	-0.108576	0.684984	0.001918	-0.086841	0.691942	0.111857				0.348694	0.064752	0.003100
14992	124.933333	-0.651826	0.671031	0.196371	-0.653089	0.668905	-0.041548	-0.643751	0.881273	-0.022763	-0.631538	0.876749	0.216264	-0.562638	1.246865	0.098764	-0.520431	1.238937	0.194777	-0.502735	1.177304	0.187496	-0.424658	0.749099	-0.124797	-0.424898	0.733915	0.281904	-0.219546	0.065968	0.208171				-0.139462	0.063617	-0.089881	-0.108577	0.684985	0.001944	-0.086816	0.691925	0.111830				0.348688	0.064746	0.003104
14993	124.941667	-0.651683	0.671128	0.196354	-0.652986	0.668971	-0.041596	-0.643557	0.881309	-0.022768	-0.631249	0.876878	0.216184	-0.562204	1.246936	0.098903	-0.520071	1.238911	0.194804	-0.502369	1.177262	0.187479	-0.424684	0.748975	-0.124753	-0.424840	0.733867	0.281946	-0.219550	0.065973	0.208170				-0.139467	0.063612	-0.089874	-0.108586	0.684989	0.001979	-0.086797	0.691913	0.111810				0.348685	0.064757	0.003100
14994	124.950000	-0.651628	0.671154	0.196357	-0.652923	0.669004	-0.041588	-0.643365	0.881344	-0.022789	-0.631071	0.876951	0.216168	-0.561805	1.246827	0.098765	-0.519564	1.238681	0.194550	-0.502005	1.177196	0.187466	-0.424709	0.748856	-0.124700	-0.424794	0.733814	0.281990	-0.219550	0.065974	0.208171				-0.139460	0.063613	-0.089870	-0.108599	0.684998	0.002022	-0.086784	0.691904	0.111801				0.348680	0.064764	0.003094
14995	124.958333	-0.651565	0.671178	0.196357	-0.652880	0.669016	-0.041559	-0.643170	0.881395	-0.022800	-0.631009	0.876991	0.216245	-0.561382	1.246796	0.098735	-0.519197	1.238714	0.194627	-0.501678	1.177247	0.187537	-0.424733	0.748737	-0.124637	-0.424758	0.733747	0.282038	-0.219546	0.065982	0.208171				-0.139460	0.063609	-0.089864	-0.108617	0.685008	0.002073	-0.086781	0.691895	0.111807				0.348683	0.064771	0.003095
14996	124.966667	-0.651612	0.671133	0.196395	-0.652842	0.669019	-0.041528	-0.642992	0.881432	-0.022787	-0.630844	0.877051	0.216226	-0.560969	1.246798	0.098733	-0.518862	1.238745	0.194776	-0.501366	1.177275	0.187616	-0.424755	0.748618	-0.124569	-0.424733	0.733679	0.282089	-0.219542	0.065977	0.208162				-0.139446	0.063613	-0.089871	-0.108641	0.685025	0.002123	-0.086786	0.691898	0.111833				0.348676	0.064766	0.003088
14997	124.975000	-0.651466	0.671234	0.196368	-0.652728	0.669093	-0.041571	-0.642813	0.881469	-0.022792	-0.630553	0.877168	0.216131	-0.560542	1.246821	0.098772	-0.518397	1.238652	0.194655	-0.500995	1.177245	0.187596	-0.424784	0.748521	-0.124501	-0.424721	0.733603	0.282137	-0.219540	0.065979	0.208169				-0.139449	0.063601	-0.089854	-0.108667	0.685038	0.002176	-0.086795	0.691901	0.111884				0.348677	0.064757	0.003082
14998	124.983333	-0.651505	0.671180	0.196391	-0.652730	0.669074	-0.041510	-0.642628	0.881514	-0.022797	-0.630366	0.877243	0.216120	-0.560107	1.246879	0.098795	-0.517970	1.238706	0.194656	-0.500635	1.177198	0.187584	-0.424813	0.748425	-0.124425	-0.424725	0.733515	0.282183	-0.219538	0.065981	0.208170				-0.139444	0.063598	-0.089856	-0.108695	0.685048	0.002224	-0.086804	0.691912	0.111957				0.348669	0.064759	0.003078
14999	124.991667	-0.651461	0.671204	0.196393	-0.652685	0.669103	-0.041510	-0.642465	0.881529	-0.022836	-0.630293	0.877258	0.216175	-0.559683	1.246889	0.098749	-0.517565	1.238474	0.194576	-0.500256	1.177179	0.187555	-0.424842	0.748333	-0.124354	-0.424737	0.733424	0.282229	-0.219541	0.065976	0.208167				-0.139443	0.063590	-0.089852	-0.108721	0.685058	0.002268	-0.086818	0.691917	0.112039				0.348664	0.064748	0.003077
15000	125.000000	-0.651324	0.671313	0.196379	-0.652569	0.669178	-0.041563	-0.642297	0.881574	-0.022798	-0.630000	0.877387	0.216096	-0.559258	1.246889	0.098710	-0.517200	1.238592	0.194590	-0.499903	1.177142	0.187534	-0.424880	0.748248	-0.124282	-0.424747	0.733328	0.282265	-0.219539	0.065971	0.208163				-0.139448	0.063585	-0.089856	-0.108750	0.685067	0.002307	-0.086823	0.691924	0.112121				0.348658	0.064750	0.003061
15001	125.008333	-0.651284	0.671345	0.196379	-0.652518	0.669214	-0.041558	-0.642121	0.881614	-0.022797	-0.629919	0.877439	0.216186	-0.558838	1.246920	0.098665	-0.516781	1.238633	0.194552	-0.499527	1.177083	0.187439	-0.424921	0.748167	-0.124212	-0.424760	0.733237	0.282283	-0.219547	0.065967	0.208158				-0.139448	0.063590	-0.089857	-0.108782	0.685084	0.002330	-0.086830	0.691937	0.112191				0.348653	0.064748	0.003048
15002	125.016667	-0.651329	0.671290	0.196388	-0.652509	0.669220	-0.041481	-0.641949	0.881665	-0.022819	-0.629729	0.877514	0.216178	-0.558452	1.246840	0.098506	-0.516330	1.238451	0.194446	-0.499154	1.177091	0.187396	-0.424964	0.748092	-0.124142	-0.424756	0.733148	0.282291	-0.219552	0.065970	0.208156				-0.139455	0.063586	-0.089852	-0.108801	0.685101	0.002348	-0.086829	0.691951	0.112237				0.348637	0.064750	0.003053
15003	125.025000	-0.651284	0.671321	0.196385	-0.652418	0.669289	-0.041556	-0.641789	0.881714	-0.022805	-0.629534	0.877570	0.216173	-0.558022	1.246889	0.098454	-0.515974	1.238504	0.194452	-0.498672	1.176852	0.187157	-0.425013	0.748017	-0.124073	-0.424734	0.733082	0.282309	-0.219550	0.065984	0.208159				-0.139461	0.063596	-0.089855	-0.108817	0.685113	0.002363	-0.086874	0.691934	0.112096				0.348633	0.064760	0.003049
15004	125.033333	-0.651145	0.671438	0.196365	-0.652363	0.669324	-0.041558	-0.641623	0.881791	-0.022755	-0.629222	0.877653	0.216084	-0.557584	1.247006	0.098537	-0.515685	1.238443	0.194452	-0.498293	1.176857	0.187126	-0.425053	0.747946	-0.124008	-0.424703	0.733022	0.282330	-0.219559	0.065985	0.208158				-0.139465	0.063604	-0.089858	-0.108829	0.685121	0.002373	-0.086864	0.691940	0.112101				0.348626	0.064769	0.003042
15005	125.041667	-0.651135	0.671424	0.196372	-0.652343	0.669340	-0.041517	-0.641470	0.881825	-0.022753	-0.629121	0.877679	0.216176	-0.557194	1.246943	0.098404	-0.515102	1.238424	0.194319	-0.497917	1.176827	0.187069	-0.425087	0.747874	-0.123945	-0.424648	0.732969	0.282357	-0.219559	0.065989	0.208158				-0.139459	0.063606	-0.089863	-0.108835	0.685133	0.002378	-0.086828	0.691953	0.112175				0.348628	0.064776	0.003025
15006	125.050000	-0.651124	0.671407	0.196381	-0.652261	0.669389	-0.041553	-0.641313	0.881862	-0.022752	-0.628823	0.877766	0.216120	-0.556799	1.246975	0.098392	-0.514744	1.238621	0.194388	-0.497540	1.176843	0.187059	-0.425113	0.747803	-0.123889	-0.424584	0.732922	0.282386	-0.219558	0.065987	0.208157				-0.139460	0.063607	-0.089867	-0.108833	0.685137	0.002380	-0.086828	0.691944	0.112079				0.348624	0.064787	0.003018
15007	125.058333	-0.650972	0.671521	0.196370	-0.652243	0.669401	-0.041513	-0.641150	0.881932	-0.022693	-0.628777	0.877832	0.216211	-0.556362	1.247051	0.098406	-0.514334	1.238469	0.194260	-0.497189	1.176836	0.187045	-0.425127	0.747737	-0.123842	-0.424513	0.732880	0.282411	-0.219563	0.065988	0.208161				-0.139461	0.063613	-0.089864	-0.108825	0.685139	0.002375	-0.086802	0.691942	0.112057				0.348628	0.064778	0.003016
15008	125.066667	-0.650916	0.671551	0.196369	-0.652162	0.669451	-0.041548	-0.641011	0.881969	-0.022671	-0.628421	0.877875	0.216152	-0.555928	1.247131	0.098427	-0.513818	1.238549	0.194157	-0.496829	1.176859	0.187027	-0.425137	0.747674	-0.123801	-0.424434	0.732852	0.282429	-0.219565	0.065993	0.208161				-0.139454	0.063616	-0.089875	-0.108813	0.685141	0.002366	-0.086719	0.691964	0.112196				0.348634	0.064779	0.003011
15009	125.075000	-0.650898	0.671539	0.196374	-0.652110	0.669479	-0.041546	-0.640837	0.882042	-0.022660	-0.628281	0.877914	0.216213	-0.555550	1.247137	0.098379	-0.513380	1.238566	0.194074	-0.496469	1.176871	0.187006	-0.425135	0.747617	-0.123771	-0.424347	0.732840	0.282444	-0.219561	0.065988	0.208151				-0.139450	0.063612	-0.089866	-0.108800	0.685143	0.002353	-0.086672	0.691963	0.112150				0.348632	0.064773	0.003007
15010	125.083333	-0.650860	0.671551	0.196371	-0.652056	0.669506	-0.041544	-0.640708	0.882084	-0.022621	-0.628035	0.877984	0.216181	-0.555132	1.247224	0.098420	-0.513007	1.238704	0.194224	-0.496108	1.176919	0.187023	-0.425127	0.747570	-0.123746	-0.424246	0.732836	0.282454	-0.219559	0.065982	0.208159				-0.139454	0.063608	-0.089862	-0.108784	0.685142	0.002342	-0.086666	0.691935	0.111929				0.348633	0.064776	0.003003
15011	125.091667	-0.650731	0.671649	0.196365	-0.652006	0.669537	-0.041543	-0.640518	0.882159	-0.022666	-0.627854	0.878034	0.216188	-0.554733	1.247273	0.098367	-0.512663	1.238770	0.194272	-0.495829	1.177032	0.187121	-0.425112	0.747523	-0.123735	-0.424134	0.732847	0.282458	-0.219552	0.065985	0.208152				-0.139448	0.063602	-0.089864	-0.108769	0.685143	0.002324	-0.086553	0.691955	0.112036				0.348631	0.064770	0.003010
15012	125.100000	-0.650668	0.671683	0.196367	-0.651961	0.669564	-0.041538	-0.640403	0.882174	-0.022594	-0.627679	0.878081	0.216198	-0.554353	1.247329	0.098363	-0.512210	1.238866	0.194468	-0.495464	1.177106	0.187028	-0.425095	0.747489	-0.123731	-0.424006	0.732871	0.282459	-0.219553	0.065975	0.208159				-0.139448	0.063602	-0.089859	-0.108751	0.685141	0.002311	-0.086488	0.691948	0.111971				0.348629	0.064767	0.003009
15013	125.108333	-0.650605	0.671713	0.196370	-0.651909	0.669592	-0.041532	-0.640270	0.882197	-0.022594	-0.627611	0.878098	0.216303	-0.554005	1.247310	0.098241	-0.511794	1.238908	0.194413	-0.495177	1.177137	0.187117	-0.425067	0.747444	-0.123732	-0.423870	0.732911	0.282458	-0.219559	0.065970	0.208171				-0.139458	0.063590	-0.089851	-0.108733	0.685138	0.002291	-0.086417	0.691941	0.111902				0.348625	0.064777	0.003011
15014	125.116667	-0.650617	0.671668	0.196373	-0.651859	0.669619	-0.041528	-0.640133	0.882214	-0.022602	-0.627443	0.878122	0.216291	-0.553653	1.247363	0.098248	-0.511393	1.238732	0.194317	-0.494871	1.177130	0.187146	-0.425041	0.747398	-0.123746	-0.423729	0.732954	0.282456	-0.219551	0.065971	0.208177				-0.139454	0.063590	-0.089854	-0.108709	0.685127	0.002278	-0.086342	0.691927	0.111823				0.348619	0.064775	0.003011
15015	125.125000	-0.650476	0.671771	0.196372	-0.651805	0.669648	-0.041525	-0.639981	0.882257	-0.022558	-0.627228	0.878200	0.216272	-0.553263	1.247504	0.098371	-0.511052	1.238921	0.194339	-0.494559	1.177140	0.187139	-0.425007	0.747357	-0.123767	-0.423585	0.733015	0.282464	-0.219554	0.065966	0.208174				-0.139457	0.063592	-0.089855	-0.108678	0.685120	0.002253	-0.086263	0.691916	0.111740				0.348619	0.064775	0.003008
15016	125.133333	-0.650408	0.671806	0.196370	-0.651721	0.669679	-0.041523	-0.639846	0.882279	-0.022553	-0.627127	0.878237	0.216311	-0.552916	1.247544	0.098383	-0.510647	1.238981	0.194250	-0.494253	1.177157	0.187137	-0.424967	0.747313	-0.123785	-0.423450	0.733082	0.282462	-0.219557	0.065966	0.208178				-0.139456	0.063583	-0.089852	-0.108647	0.685107	0.002225	-0.086188	0.691902	0.111653				0.348618	0.064774	0.003004
15017	125.141667	-0.650424	0.671757	0.196365	-0.651662	0.669710	-0.041526	-0.639700	0.882299	-0.022594	-0.627004	0.878284	0.216303	-0.552576	1.247545	0.098291	-0.510233	1.238911	0.194181	-0.493932	1.177180	0.187130	-0.424930	0.747255	-0.123815	-0.423323	0.733149	0.282464	-0.219561	0.065975	0.208173				-0.139467	0.063595	-0.089855	-0.108609	0.685104	0.002192	-0.086115	0.691942	0.111493				0.348621	0.064771	0.003006
15018	125.150000	-0.650285	0.671866	0.196362	-0.651598	0.669747	-0.041527	-0.639556	0.882363	-0.022533	-0.626783	0.878357	0.216198	-0.552240	1.247662	0.098333	-0.509849	1.238867	0.194070	-0.493647	1.177180	0.187123	-0.424897	0.747195	-0.123847	-0.423205	0.733216	0.282470	-0.219558	0.065980	0.208172				-0.139465	0.063603	-0.089863	-0.108570	0.685100	0.002162	-0.086076	0.691888	0.111446				0.348621	0.064773	0.003006
15019	125.158333	-0.650228	0.671900	0.196356	-0.651539	0.669775	-0.041525	-0.639422	0.882383	-0.022581	-0.626724	0.878410	0.216244	-0.551907	1.247718	0.098329	-0.509540	1.238888	0.194090	-0.493362	1.177223	0.187095	-0.424853	0.747137	-0.123878	-0.423088	0.733278	0.282467	-0.219562	0.065984	0.208170				-0.139457	0.063602	-0.089862	-0.108538	0.685097	0.002136	-0.086032	0.691880	0.111334				0.348630	0.064790	0.002996
15020	125.166667	-0.650179	0.671929	0.196354	-0.651477	0.669804	-0.041526	-0.639290	0.882389	-0.022629	-0.626576	0.878462	0.216164	-0.551642	1.247685	0.098234	-0.509254	1.239057	0.194151	-0.493106	1.177237	0.187072	-0.424821	0.747069	-0.123913	-0.422983	0.733338	0.282460	-0.219559	0.065986	0.208159				-0.139454	0.063608	-0.089876	-0.108510	0.685095	0.002112	-0.085980	0.691941	0.111060				0.348633	0.064788	0.002998
15021	125.175000	-0.650217	0.671869	0.196355	-0.651424	0.669834	-0.041519	-0.639164	0.882409	-0.022649	-0.626541	0.878475	0.216163	-0.551299	1.247834	0.098304	-0.509000	1.239132	0.194284	-0.492839	1.177238	0.187030	-0.424795	0.747002	-0.123944	-0.422873	0.733380	0.282459	-0.219556	0.065981	0.208153				-0.139452	0.063608	-0.089877	-0.108495	0.685105	0.002102	-0.085976	0.691832	0.111059				0.348643	0.064797	0.002994
15022	125.183333	-0.650096	0.671976	0.196352	-0.651372	0.669860	-0.041515	-0.639018	0.882487	-0.022599	-0.626403	0.878569	0.216122	-0.551021	1.247903	0.098309	-0.508680	1.239007	0.194190	-0.492476	1.177008	0.186780	-0.424769	0.746931	-0.123985	-0.422782	0.733419	0.282465	-0.219558	0.065979	0.208155				-0.139443	0.063613	-0.089878	-0.108490	0.685115	0.002097	-0.085951	0.691828	0.110951				0.348649	0.064805	0.002997
15023	125.191667	-0.650066	0.671994	0.196354	-0.651329	0.669881	-0.041512	-0.638933	0.882435	-0.022683	-0.626325	0.878619	0.216097	-0.550736	1.247934	0.098246	-0.508395	1.238981	0.194095	-0.492258	1.177027	0.186745	-0.424747	0.746854	-0.124021	-0.422701	0.733451	0.282476	-0.219556	0.065977	0.208156				-0.139450	0.063608	-0.089878	-0.108501	0.685124	0.002098	-0.085925	0.691868	0.110793				0.348645	0.064813	0.002992
15024	125.200000	-0.650128	0.671925	0.196357	-0.651346	0.669862	-0.041433	-0.638817	0.882452	-0.022720	-0.626253	0.878668	0.216072	-0.550478	1.247985	0.098187	-0.508164	1.239179	0.194133	-0.492055	1.177037	0.186703	-0.424728	0.746776	-0.124060	-0.422631	0.733472	0.282486	-0.219561	0.065980	0.208150				-0.139444	0.063606	-0.089875	-0.108523	0.685139	0.002102	-0.085926	0.691797	0.110764				0.348644	0.064806	0.002993
15025	125.208333	-0.650068	0.671974	0.196353	-0.651290	0.669896	-0.041470	-0.638709	0.882497	-0.022716	-0.626245	0.878683	0.216076	-0.550240	1.248012	0.098131	-0.507948	1.239166	0.194087	-0.491871	1.177026	0.186658	-0.424707	0.746687	-0.124101	-0.422572	0.733481	0.282506	-0.219558	0.065980	0.208150				-0.139446	0.063595	-0.089867	-0.108569	0.685164	0.002114	-0.085920	0.691786	0.110702				0.348647	0.064811	0.002991
15026	125.216667	-0.650016	0.672028	0.196354	-0.651241	0.669929	-0.041509	-0.638623	0.882509	-0.022744	-0.626135	0.878758	0.216015	-0.550026	1.248014	0.098082	-0.507663	1.239023	0.193837	-0.491687	1.177012	0.186602	-0.424687	0.746601	-0.124145	-0.422526	0.733489	0.282529	-0.219556	0.065982	0.208144				-0.139450	0.063590	-0.089861	-0.108631	0.685201	0.002134	-0.085919	0.691779	0.110651				0.348649	0.064808	0.002992
15027	125.225000	-0.650057	0.671989	0.196363	-0.651221	0.669937	-0.041509	-0.638533	0.882502	-0.022811	-0.626192	0.878752	0.216055	-0.549821	1.247997	0.097952	-0.507469	1.238993	0.193764	-0.491530	1.176998	0.186552	-0.424663	0.746517	-0.124187	-0.422486	0.733492	0.282555	-0.219562	0.065987	0.208151				-0.139450	0.063591	-0.089858	-0.108714	0.685265	0.002170	-0.085924	0.691777	0.110605				0.348645	0.064802	0.003001
15028	125.233333	-0.650006	0.672031	0.196350	-0.651207	0.669945	-0.041506	-0.638448	0.882516	-0.022842	-0.626137	0.878797	0.216031	-0.549610	1.248027	0.097937	-0.507351	1.239115	0.193779	-0.491355	1.176981	0.186466	-0.424640	0.746436	-0.124237	-0.422452	0.733491	0.282582	-0.219560	0.065987	0.208151				-0.139451	0.063584	-0.089851	-0.108805	0.685342	0.002210	-0.085937	0.691765	0.110554				0.348646	0.064805	0.003007
15029	125.241667	-0.650051	0.671993	0.196367	-0.651194	0.669951	-0.041505	-0.638358	0.882538	-0.022850	-0.626102	0.878824	0.215997	-0.549434	1.247999	0.097789	-0.507163	1.239118	0.193704	-0.491287	1.177053	0.186529	-0.424612	0.746358	-0.124284	-0.422414	0.733492	0.282598	-0.219563	0.065982	0.208148				-0.139452	0.063589	-0.089861	-0.108911	0.685422	0.002255	-0.085963	0.691754	0.110493				0.348648	0.064802	0.003008
15030	125.250000	-0.650091	0.671950	0.196361	-0.651185	0.669956	-0.041502	-0.638264	0.882559	-0.022890	-0.626060	0.878867	0.215973	-0.549268	1.248026	0.097780	-0.507016	1.239130	0.193623	-0.491221	1.177173	0.186584	-0.424575	0.746287	-0.124338	-0.422381	0.733491	0.282617	-0.219569	0.065977	0.208145				-0.139453	0.063595	-0.089868	-0.109026	0.685507	0.002313	-0.085987	0.691741	0.110425				0.348659	0.064803	0.003015
15031	125.258333	-0.650056	0.672000	0.196378	-0.651212	0.669940	-0.041466	-0.638181	0.882589	-0.022898	-0.625965	0.878927	0.215910	-0.549120	1.248007	0.097704	-0.506923	1.239011	0.193603	-0.491115	1.177138	0.186540	-0.424539	0.746220	-0.124393	-0.422345	0.733490	0.282633	-0.219565	0.065976	0.208150				-0.139458	0.063595	-0.089865	-0.109148	0.685594	0.002376	-0.086013	0.691728	0.110336				0.348657	0.064804	0.003015
15032	125.266667	-0.650103	0.671953	0.196373	-0.651178	0.669964	-0.041503	-0.638123	0.882578	-0.022946	-0.625873	0.878991	0.215853	-0.549021	1.247890	0.097519	-0.506794	1.238939	0.193433	-0.491033	1.177094	0.186493	-0.424496	0.746157	-0.124449	-0.422312	0.733480	0.282638	-0.219573	0.065981	0.208153				-0.139455	0.063600	-0.089865	-0.109278	0.685683	0.002441	-0.086034	0.691712	0.110240				0.348663	0.064804	0.003023
15033	125.275000	-0.650112	0.671954	0.196385	-0.651179	0.669971	-0.041509	-0.638050	0.882587	-0.022972	-0.625954	0.878969	0.215902	-0.548910	1.247839	0.097469	-0.506751	1.238841	0.193341	-0.490962	1.177040	0.186416	-0.424452	0.746102	-0.124509	-0.422274	0.733473	0.282635	-0.219574	0.065978	0.208159				-0.139449	0.063607	-0.089868	-0.109424	0.685767	0.002512	-0.086070	0.691669	0.110058				0.348665	0.064804	0.003023
15034	125.283333	-0.650116	0.671950	0.196374	-0.651245	0.669929	-0.041430	-0.637992	0.882597	-0.023001	-0.625921	0.878997	0.215877	-0.548821	1.247695	0.097260	-0.506756	1.238768	0.193350	-0.490920	1.176976	0.186354	-0.424408	0.746046	-0.124565	-0.422241	0.733464	0.282626	-0.219579	0.065977	0.208158				-0.139447	0.063612	-0.089872	-0.109568	0.685851	0.002578	-0.086105	0.691627	0.109875				0.348673	0.064794	0.003036
15035	125.291667	-0.650086	0.671988	0.196372	-0.651216	0.669950	-0.041480	-0.637895	0.882644	-0.023093	-0.625840	0.879057	0.215816	-0.548771	1.247595	0.097191	-0.506906	1.238573	0.193217	-0.490884	1.176864	0.186240	-0.424367	0.745988	-0.124624	-0.422215	0.733459	0.282612	-0.219578	0.065974	0.208163				-0.139448	0.063615	-0.089873	-0.109712	0.685936	0.002633	-0.086096	0.691622	0.109865				0.348675	0.064796	0.003044
15036	125.300000	-0.650056	0.672035	0.196370	-0.651191	0.669970	-0.041527	-0.637878	0.882659	-0.023012	-0.625867	0.879058	0.215822	-0.548747	1.247492	0.097114	-0.506981	1.238595	0.193101	-0.490855	1.176757	0.186134	-0.424329	0.745927	-0.124674	-0.422189	0.733460	0.282590	-0.219577	0.065983	0.208166				-0.139453	0.063613	-0.089870	-0.109848	0.686018	0.002674	-0.086091	0.691607	0.109835				0.348678	0.064791	0.003047
15037	125.308333	-0.650070	0.672029	0.196364	-0.651196	0.669971	-0.041535	-0.637843	0.882660	-0.023060	-0.625783	0.879125	0.215762	-0.548761	1.247335	0.096974	-0.507098	1.238382	0.192968	-0.490882	1.176660	0.186033	-0.424299	0.745869	-0.124725	-0.422167	0.733463	0.282562	-0.219578	0.065976	0.208161				-0.139447	0.063610	-0.089865	-0.109984	0.686097	0.002699	-0.086091	0.691649	0.109703				0.348679	0.064794	0.003054
15038	125.316667	-0.650169	0.671942	0.196356	-0.651207	0.669964	-0.041550	-0.637803	0.882657	-0.023133	-0.625802	0.879131	0.215765	-0.548829	1.247065	0.096737	-0.507092	1.238168	0.192761	-0.490901	1.176494	0.185882	-0.424266	0.745807	-0.124781	-0.422148	0.733461	0.282531	-0.219580	0.065974	0.208160				-0.139457	0.063595	-0.089859	-0.110125	0.686181	0.002711	-0.086113	0.691590	0.109693				0.348678	0.064788	0.003059
15039	125.325000	-0.650099	0.672032	0.196346	-0.651211	0.669957	-0.041558	-0.637711	0.882712	-0.023218	-0.625768	0.879174	0.215732	-0.548848	1.246989	0.096689	-0.507228	1.237997	0.192624	-0.490966	1.176378	0.185777	-0.424240	0.745746	-0.124836	-0.422128	0.733468	0.282494	-0.219579	0.065973	0.208152				-0.139453	0.063593	-0.089862	-0.110283	0.686269	0.002716	-0.086119	0.691586	0.109628				0.348679	0.064797	0.003062
15040	125.333333	-0.650207	0.671955	0.196357	-0.651219	0.669954	-0.041569	-0.637710	0.882692	-0.023188	-0.625732	0.879219	0.215698	-0.548917	1.246840	0.096546	-0.507417	1.237839	0.192549	-0.491051	1.176257	0.185672	-0.424212	0.745687	-0.124897	-0.422104	0.733483	0.282454	-0.219583	0.065969	0.208145				-0.139459	0.063586	-0.089860	-0.110465	0.686370	0.002718	-0.086118	0.691583	0.109568				0.348680	0.064803	0.003060
15041	125.341667	-0.650159	0.672000	0.196327	-0.651254	0.669929	-0.041539	-0.637681	0.882686	-0.023225	-0.625693	0.879261	0.215665	-0.549020	1.246610	0.096262	-0.507599	1.237732	0.192442	-0.491071	1.176054	0.185456	-0.424174	0.745648	-0.124968	-0.422070	0.733491	0.282411	-0.219581	0.065975	0.208140				-0.139460	0.063583	-0.089861	-0.110676	0.686489	0.002721	-0.086103	0.691633	0.109445				0.348684	0.064800	0.003053
15042	125.350000	-0.650203	0.671964	0.196317	-0.651225	0.669955	-0.041592	-0.637643	0.882688	-0.023272	-0.625652	0.879306	0.215633	-0.549106	1.246449	0.096099	-0.507804	1.237551	0.192326	-0.491107	1.175779	0.185199	-0.424145	0.745618	-0.125048	-0.422034	0.733504	0.282375	-0.219583	0.065984	0.208142				-0.139454	0.063590	-0.089861	-0.110905	0.686616	0.002734	-0.086109	0.691580	0.109436				0.348683	0.064806	0.003054
15043	125.358333	-0.650160	0.672014	0.196307	-0.651222	0.669963	-0.041598	-0.637594	0.882706	-0.023290	-0.625614	0.879375	0.215639	-0.549193	1.246379	0.096057	-0.508001	1.237381	0.192189	-0.491244	1.175704	0.185123	-0.424109	0.745602	-0.125135	-0.421994	0.733522	0.282337	-0.219588	0.065987	0.208143				-0.139463	0.063595	-0.089855	-0.111138	0.686743	0.002753	-0.086101	0.691593	0.109376				0.348688	0.064809	0.003059
15044	125.366667	-0.650205	0.671986	0.196322	-0.651212	0.669970	-0.041603	-0.637555	0.882704	-0.023321	-0.625578	0.879373	0.215570	-0.549319	1.246196	0.095903	-0.508289	1.237250	0.192145	-0.491381	1.175564	0.185000	-0.424068	0.745596	-0.125232	-0.421949	0.733542	0.282303	-0.219588	0.065990	0.208150				-0.139458	0.063601	-0.089856	-0.111372	0.686873	0.002772	-0.086092	0.691602	0.109320				0.348690	0.064811	0.003064
15045	125.375000	-0.650186	0.671990	0.196293	-0.651206	0.669971	-0.041613	-0.637530	0.882676	-0.023383	-0.625548	0.879405	0.215552	-0.549482	1.245969	0.095661	-0.508509	1.237113	0.191951	-0.491554	1.175452	0.184880	-0.424028	0.745586	-0.125328	-0.421911	0.733558	0.282267	-0.219593	0.065997	0.208147				-0.139455	0.063610	-0.089864	-0.111598	0.686996	0.002792	-0.086084	0.691615	0.109266				0.348693	0.064815	0.003062
15046	125.383333	-0.650087	0.672083	0.196284	-0.651188	0.669975	-0.041618	-0.637407	0.882747	-0.023511	-0.625511	0.879452	0.215546	-0.549578	1.245923	0.095601	-0.508783	1.236931	0.191902	-0.491718	1.175333	0.184775	-0.423984	0.745576	-0.125437	-0.421876	0.733577	0.282237	-0.219587	0.065994	0.208149				-0.139454	0.063607	-0.089862	-0.111822	0.687116	0.002813	-0.086077	0.691621	0.109217				0.348699	0.064814	0.003066
15047	125.391667	-0.650073	0.672091	0.196280	-0.651170	0.669974	-0.041625	-0.637443	0.882698	-0.023404	-0.625479	0.879468	0.215509	-0.549718	1.245793	0.095440	-0.509047	1.236938	0.191733	-0.491915	1.175220	0.184680	-0.423941	0.745576	-0.125554	-0.421845	0.733595	0.282194	-0.219588	0.065991	0.208148				-0.139452	0.063613	-0.089876	-0.112042	0.687220	0.002835	-0.086067	0.691634	0.109191				0.348702	0.064811	0.003057
15048	125.400000	-0.650057	0.672098	0.196271	-0.651151	0.669973	-0.041631	-0.637438	0.882655	-0.023439	-0.625452	0.879482	0.215474	-0.549842	1.245633	0.095286	-0.509324	1.236673	0.191620	-0.492101	1.175135	0.184572	-0.423894	0.745581	-0.125669	-0.421822	0.733613	0.282149	-0.219586	0.065979	0.208144				-0.139452	0.063607	-0.089873	-0.112261	0.687324	0.002853	-0.086059	0.691646	0.109169				0.348703	0.064817	0.003053
15049	125.408333	-0.650125	0.672024	0.196268	-0.651150	0.669962	-0.041610	-0.637420	0.882608	-0.023512	-0.625434	0.879491	0.215434	-0.549989	1.245540	0.095118	-0.509598	1.236559	0.191579	-0.492249	1.174980	0.184336	-0.423841	0.745588	-0.125784	-0.421805	0.733636	0.282098	-0.219585	0.065979	0.208142				-0.139450	0.063601	-0.089880	-0.112473	0.687422	0.002856	-0.086052	0.691652	0.109153				0.348702	0.064816	0.003051
15050	125.416667	-0.650023	0.672118	0.196256	-0.651108	0.669976	-0.041648	-0.637309	0.882662	-0.023655	-0.625307	0.879526	0.215291	-0.550134	1.245444	0.094961	-0.509916	1.236627	0.191554	-0.492487	1.174868	0.184236	-0.423781	0.745602	-0.125904	-0.421791	0.733663	0.282052	-0.219585	0.065978	0.208138				-0.139446	0.063602	-0.089876	-0.112690	0.687516	0.002844	-0.086046	0.691662	0.109139				0.348703	0.064816	0.003054
15051	125.425000	-0.650056	0.672087	0.196260	-0.651124	0.669961	-0.041608	-0.637397	0.882559	-0.023572	-0.625346	0.879538	0.215306	-0.550272	1.245353	0.094772	-0.510293	1.236286	0.191454	-0.492735	1.174779	0.184169	-0.423715	0.745629	-0.126024	-0.421789	0.733697	0.282007	-0.219580	0.065982	0.208142				-0.139449	0.063590	-0.089863	-0.112901	0.687625	0.002830	-0.086042	0.691672	0.109140				0.348703	0.064808	0.003059
15052	125.433333	-0.649994	0.672134	0.196241	-0.651069	0.669995	-0.041653	-0.637380	0.882545	-0.023615	-0.625380	0.879550	0.215320	-0.550414	1.245288	0.094605	-0.510504	1.236184	0.191315	-0.492961	1.174689	0.184057	-0.423649	0.745659	-0.126146	-0.421784	0.733734	0.281958	-0.219580	0.065990	0.208151				-0.139449	0.063589	-0.089854	-0.113114	0.687729	0.002811	-0.086037	0.691687	0.109156				0.348706	0.064809	0.003059
15053	125.441667	-0.650028	0.672099	0.196237	-0.651091	0.669976	-0.041609	-0.637387	0.882512	-0.023687	-0.625336	0.879571	0.215239	-0.550562	1.245198	0.094440	-0.510794	1.236032	0.191164	-0.493205	1.174608	0.183934	-0.423577	0.745695	-0.126271	-0.421782	0.733767	0.281915	-0.219582	0.065988	0.208161				-0.139454	0.063592	-0.089849	-0.113314	0.687839	0.002783	-0.086043	0.691707	0.109172				0.348697	0.064802	0.003070
15054	125.450000	-0.649981	0.672153	0.196229	-0.651046	0.670006	-0.041654	-0.637379	0.882539	-0.023632	-0.625281	0.879606	0.215158	-0.550717	1.245137	0.094283	-0.511082	1.235911	0.191029	-0.493449	1.174533	0.183814	-0.423497	0.745739	-0.126399	-0.421793	0.733806	0.281886	-0.219579	0.065986	0.208166				-0.139449	0.063599	-0.089845	-0.113502	0.687962	0.002733	-0.086096	0.691700	0.109111				0.348694	0.064793	0.003076
15055	125.458333	-0.649976	0.672159	0.196224	-0.651042	0.670009	-0.041658	-0.637393	0.882510	-0.023680	-0.625390	0.879556	0.215170	-0.550874	1.245075	0.094126	-0.511408	1.235821	0.190982	-0.493654	1.174387	0.183626	-0.423403	0.745772	-0.126510	-0.421809	0.733845	0.281877	-0.219587	0.065987	0.208161				-0.139450	0.063599	-0.089848	-0.113649	0.688062	0.002611	-0.086165	0.691691	0.108968				0.348691	0.064796	0.003068
15056	125.466667	-0.650066	0.672075	0.196242	-0.651046	0.670005	-0.041662	-0.637406	0.882479	-0.023727	-0.625402	0.879619	0.215196	-0.551023	1.245013	0.093981	-0.511702	1.235736	0.190874	-0.493899	1.174317	0.183530	-0.423304	0.745789	-0.126612	-0.421827	0.733883	0.281869	-0.219589	0.065976	0.208158				-0.139455	0.063598	-0.089853	-0.113760	0.688136	0.002449	-0.086254	0.691676	0.108786				0.348688	0.064795	0.003066
15057	125.475000	-0.649976	0.672161	0.196214	-0.651048	0.669994	-0.041670	-0.637432	0.882442	-0.023796	-0.625367	0.879639	0.215103	-0.551190	1.244901	0.093785	-0.511980	1.235623	0.190756	-0.494129	1.174250	0.183401	-0.423233	0.745782	-0.126703	-0.421840	0.733924	0.281867	-0.219590	0.065974	0.208155				-0.139460	0.063600	-0.089859	-0.113820	0.688195	0.002280	-0.086331	0.691656	0.108627				0.348687	0.064793	0.003062
15058	125.483333	-0.649981	0.672163	0.196212	-0.651057	0.669984	-0.041677	-0.637448	0.882401	-0.023863	-0.625336	0.879669	0.215027	-0.551339	1.244884	0.093692	-0.512246	1.235506	0.190634	-0.494379	1.174173	0.183335	-0.423177	0.745767	-0.126783	-0.421851	0.733962	0.281867	-0.219592	0.065962	0.208146				-0.139456	0.063598	-0.089869	-0.113856	0.688226	0.002114	-0.086384	0.691639	0.108485				0.348685	0.064791	0.003053
15059	125.491667	-0.650079	0.672068	0.196209	-0.651068	0.669968	-0.041685	-0.637462	0.882401	-0.023822	-0.625366	0.879676	0.214992	-0.551499	1.244816	0.093558	-0.512551	1.235407	0.190574	-0.494598	1.174111	0.183251	-0.423149	0.745738	-0.126846	-0.421849	0.733996	0.281873	-0.219589	0.065968	0.208144				-0.139452	0.063599	-0.089886	-0.113866	0.688239	0.001976	-0.086434	0.691617	0.108363				0.348684	0.064786	0.003060
15060	125.500000	-0.650086	0.672058	0.196203	-0.651084	0.669955	-0.041693	-0.637478	0.882389	-0.023855	-0.625502	0.879636	0.215025	-0.551520	1.244695	0.093359	-0.512820	1.235330	0.190488	-0.494797	1.173997	0.183114	-0.423145	0.745717	-0.126904	-0.421834	0.734028	0.281880	-0.219587	0.065971	0.208143				-0.139448	0.063599	-0.089884	-0.113866	0.688247	0.001880	-0.086489	0.691607	0.108264				0.348686	0.064780	0.003063
15061	125.508333	-0.650010	0.672135	0.196182	-0.651100	0.669943	-0.041702	-0.637460	0.882390	-0.023998	-0.625489	0.879664	0.214958	-0.551669	1.244583	0.093220	-0.513070	1.235325	0.190355	-0.495018	1.173934	0.183029	-0.423144	0.745694	-0.126952	-0.421803	0.734061	0.281893	-0.219585	0.065983	0.208150				-0.139448	0.063602	-0.089878	-0.113880	0.688243	0.001821	-0.086564	0.691575	0.108055				0.348686	0.064779	0.003070
15062	125.516667	-0.650029	0.672131	0.196173	-0.651117	0.669932	-0.041710	-0.637541	0.882344	-0.023941	-0.625483	0.879685	0.214888	-0.551814	1.244496	0.093106	-0.513287	1.235153	0.190156	-0.495239	1.173872	0.182950	-0.423141	0.745675	-0.126985	-0.421763	0.734092	0.281914	-0.219585	0.065988	0.208151				-0.139445	0.063603	-0.089875	-0.113914	0.688259	0.001754	-0.086599	0.691518	0.107938				0.348684	0.064781	0.003081
15063	125.525000	-0.650099	0.672087	0.196181	-0.651168	0.669895	-0.041704	-0.637565	0.882353	-0.023970	-0.625640	0.879634	0.214921	-0.551981	1.244410	0.092928	-0.513582	1.235044	0.190158	-0.495443	1.173790	0.182868	-0.423134	0.745662	-0.127005	-0.421700	0.734140	0.281954	-0.219578	0.065996	0.208154				-0.139441	0.063606	-0.089866	-0.113976	0.688313	0.001682	-0.086658	0.691514	0.107620				0.348684	0.064777	0.003088
15064	125.533333	-0.650168	0.672038	0.196165	-0.651223	0.669865	-0.041702	-0.637605	0.882343	-0.024008	-0.625697	0.879622	0.214880	-0.552129	1.244300	0.092749	-0.513853	1.234987	0.190166	-0.495636	1.173726	0.182796	-0.423123	0.745651	-0.127017	-0.421624	0.734190	0.282000	-0.219576	0.065992	0.208159				-0.139441	0.063610	-0.089852	-0.114068	0.688380	0.001624	-0.086761	0.691438	0.107415				0.348681	0.064786	0.003089
15065	125.541667	-0.650118	0.672120	0.196150	-0.651206	0.669892	-0.041742	-0.637655	0.882322	-0.024039	-0.625748	0.879626	0.214842	-0.552282	1.244301	0.092762	-0.514083	1.234852	0.190020	-0.495815	1.173655	0.182710	-0.423110	0.745634	-0.127021	-0.421542	0.734236	0.282046	-0.219576	0.065996	0.208153				-0.139436	0.063606	-0.089856	-0.114194	0.688455	0.001567	-0.086847	0.691431	0.107181				0.348677	0.064776	0.003091
15066	125.550000	-0.650152	0.672110	0.196140	-0.651236	0.669873	-0.041754	-0.637693	0.882323	-0.024074	-0.625705	0.879676	0.214752	-0.552427	1.244233	0.092659	-0.514315	1.234812	0.189911	-0.496018	1.173584	0.182685	-0.423105	0.745620	-0.127018	-0.421464	0.734280	0.282089	-0.219576	0.065986	0.208143				-0.139444	0.063605	-0.089857	-0.114329	0.688528	0.001493	-0.086908	0.691417	0.106983				0.348672	0.064769	0.003093
15067	125.558333	-0.650231	0.672059	0.196136	-0.651293	0.669835	-0.041755	-0.637740	0.882311	-0.024100	-0.625870	0.879604	0.214784	-0.552585	1.244083	0.092527	-0.514581	1.234701	0.189968	-0.496160	1.173513	0.182537	-0.423122	0.745602	-0.127005	-0.421398	0.734316	0.282126	-0.219581	0.065978	0.208141				-0.139454	0.063596	-0.089862	-0.114465	0.688603	0.001407	-0.086945	0.691402	0.106835				0.348669	0.064762	0.003082
15068	125.566667	-0.650222	0.672086	0.196125	-0.651306	0.669836	-0.041786	-0.637703	0.882363	-0.024265	-0.625816	0.879660	0.214704	-0.552715	1.244020	0.092511	-0.514789	1.234628	0.189917	-0.496495	1.173454	0.182561	-0.423143	0.745583	-0.126983	-0.421350	0.734342	0.282153	-0.219583	0.065974	0.208137				-0.139453	0.063594	-0.089873	-0.114597	0.688676	0.001299	-0.086977	0.691383	0.106707				0.348663	0.064756	0.003086
15069	125.575000	-0.650258	0.672071	0.196119	-0.651361	0.669798	-0.041782	-0.637812	0.882307	-0.024223	-0.625924	0.879613	0.214710	-0.552842	1.243964	0.092410	-0.514998	1.234519	0.189869	-0.496480	1.173348	0.182401	-0.423178	0.745555	-0.126946	-0.421324	0.734359	0.282164	-0.219588	0.065977	0.208136				-0.139455	0.063595	-0.089873	-0.114719	0.688743	0.001199	-0.087006	0.691366	0.106601				0.348658	0.064748	0.003088
15070	125.583333	-0.650291	0.672054	0.196114	-0.651374	0.669800	-0.041803	-0.637905	0.882270	-0.024161	-0.626028	0.879605	0.214768	-0.552966	1.243888	0.092325	-0.515161	1.234448	0.189706	-0.496655	1.173271	0.182396	-0.423224	0.745528	-0.126903	-0.421311	0.734382	0.282167	-0.219594	0.065985	0.208139				-0.139466	0.063593	-0.089874	-0.114837	0.688810	0.001095	-0.087042	0.691354	0.106499				0.348653	0.064757	0.003093
15071	125.591667	-0.650408	0.671957	0.196124	-0.651426	0.669766	-0.041795	-0.637977	0.882252	-0.024189	-0.626027	0.879603	0.214710	-0.553222	1.243815	0.092364	-0.515401	1.234301	0.189789	-0.496801	1.173178	0.182343	-0.423286	0.745494	-0.126850	-0.421305	0.734404	0.282169	-0.219594	0.065991	0.208145				-0.139465	0.063603	-0.089872	-0.114956	0.688877	0.000996	-0.087083	0.691340	0.106398				0.348661	0.064751	0.003092
15072	125.600000	-0.650358	0.672022	0.196113	-0.651444	0.669768	-0.041812	-0.637991	0.882335	-0.024123	-0.626019	0.879622	0.214676	-0.553350	1.243705	0.092300	-0.515548	1.234228	0.189723	-0.496937	1.173087	0.182296	-0.423351	0.745459	-0.126795	-0.421307	0.734431	0.282180	-0.219592	0.066000	0.208151				-0.139467	0.063612	-0.089864	-0.115090	0.688950	0.000891	-0.087169	0.691286	0.106114				0.348655	0.064745	0.003108
15073	125.608333	-0.650473	0.671932	0.196124	-0.651476	0.669750	-0.041812	-0.638085	0.882263	-0.024219	-0.626117	0.879582	0.214715	-0.553470	1.243617	0.092234	-0.515742	1.234085	0.189680	-0.497076	1.172990	0.182254	-0.423422	0.745423	-0.126739	-0.421300	0.734466	0.282195	-0.219591	0.065997	0.208151				-0.139457	0.063617	-0.089868	-0.115241	0.689035	0.000797	-0.087213	0.691298	0.105896				0.348661	0.064751	0.003103
15074	125.616667	-0.650420	0.671993	0.196117	-0.651508	0.669732	-0.041812	-0.638208	0.882212	-0.024138	-0.626216	0.879547	0.214759	-0.553593	1.243543	0.092191	-0.515956	1.233975	0.189684	-0.497192	1.172920	0.182202	-0.423503	0.745385	-0.126680	-0.421287	0.734505	0.282214	-0.219595	0.065990	0.208147				-0.139450	0.063609	-0.089866	-0.115414	0.689127	0.000717	-0.087239	0.691215	0.105914				0.348662	0.064752	0.003094
15075	125.625000	-0.650484	0.671945	0.196132	-0.651541	0.669717	-0.041809	-0.638238	0.882241	-0.024182	-0.626204	0.879577	0.214748	-0.553701	1.243408	0.092139	-0.516124	1.233858	0.189643	-0.497291	1.172812	0.182090	-0.423589	0.745347	-0.126631	-0.421267	0.734547	0.282250	-0.219588	0.065992	0.208145				-0.139449	0.063617	-0.089875	-0.115625	0.689233	0.000681	-0.087330	0.691149	0.105646				0.348668	0.064752	0.003089
15076	125.633333	-0.650472	0.671970	0.196138	-0.651572	0.669705	-0.041805	-0.638263	0.882265	-0.024218	-0.626192	0.879607	0.214743	-0.553831	1.243321	0.092104	-0.516291	1.233764	0.189632	-0.497443	1.172675	0.182073	-0.423675	0.745301	-0.126589	-0.421241	0.734586	0.282288	-0.219581	0.065980	0.208137				-0.139442	0.063613	-0.089878	-0.115867	0.689347	0.000716	-0.087438	0.691091	0.105347				0.348664	0.064753	0.003091
15077	125.641667	-0.650536	0.671924	0.196159	-0.651599	0.669690	-0.041799	-0.638434	0.882174	-0.024069	-0.626291	0.879572	0.214790	-0.553940	1.243249	0.092037	-0.516466	1.233600	0.189567	-0.497563	1.172571	0.182026	-0.423757	0.745259	-0.126550	-0.421200	0.734624	0.282320	-0.219586	0.065975	0.208138				-0.139448	0.063597	-0.089870	-0.116140	0.689468	0.000836	-0.087550	0.691047	0.105049				0.348666	0.064741	0.003092
15078	125.650000	-0.650509	0.671946	0.196172	-0.651625	0.669683	-0.041789	-0.638502	0.882157	-0.024043	-0.626387	0.879533	0.214832	-0.554043	1.243134	0.091998	-0.516645	1.233481	0.189558	-0.497678	1.172484	0.181985	-0.423840	0.745218	-0.126514	-0.421156	0.734659	0.282355	-0.219588	0.065970	0.208140				-0.139449	0.063594	-0.089868	-0.116428	0.689592	0.001018	-0.087658	0.691024	0.104763				0.348668	0.064742	0.003087
15079	125.658333	-0.650565	0.671900	0.196191	-0.651648	0.669675	-0.041777	-0.638574	0.882124	-0.024058	-0.626373	0.879566	0.214825	-0.554156	1.243034	0.091938	-0.516816	1.233355	0.189524	-0.497798	1.172381	0.181920	-0.423923	0.745180	-0.126484	-0.421102	0.734687	0.282388	-0.219589	0.065972	0.208143				-0.139455	0.063591	-0.089859	-0.116718	0.689707	0.001259	-0.087759	0.690993	0.104501				0.348664	0.064740	0.003098
15080	125.666667	-0.650541	0.671932	0.196204	-0.651663	0.669668	-0.041760	-0.638634	0.882146	-0.023938	-0.626449	0.879551	0.214880	-0.554274	1.242889	0.091886	-0.516989	1.233203	0.189467	-0.497841	1.172246	0.181750	-0.424000	0.745151	-0.126453	-0.421046	0.734713	0.282412	-0.219590	0.065977	0.208151				-0.139455	0.063595	-0.089859	-0.116999	0.689815	0.001528	-0.087841	0.690959	0.104267				0.348668	0.064745	0.003100
15081	125.675000	-0.650580	0.671891	0.196221	-0.651676	0.669677	-0.041746	-0.638693	0.882144	-0.023927	-0.626500	0.879548	0.214918	-0.554379	1.242737	0.091742	-0.517164	1.233043	0.189409	-0.498018	1.172108	0.181787	-0.424081	0.745128	-0.126427	-0.420995	0.734743	0.282436	-0.219599	0.065985	0.208153				-0.139456	0.063596	-0.089852	-0.117266	0.689925	0.001799	-0.087901	0.690943	0.104089				0.348665	0.064745	0.003100
15082	125.683333	-0.650622	0.671851	0.196241	-0.651686	0.669680	-0.041733	-0.638779	0.882089	-0.023946	-0.626537	0.879527	0.214917	-0.554490	1.242611	0.091739	-0.517332	1.232874	0.189329	-0.498111	1.171950	0.181695	-0.424161	0.745110	-0.126397	-0.420947	0.734772	0.282444	-0.219594	0.065989	0.208161				-0.139460	0.063599	-0.089854	-0.117517	0.690027	0.002060	-0.087945	0.690938	0.103953				0.348669	0.064764	0.003100
15083	125.691667	-0.650555	0.671923	0.196250	-0.651698	0.669685	-0.041724	-0.638792	0.882142	-0.023935	-0.626517	0.879562	0.214918	-0.554614	1.242470	0.091618	-0.517513	1.232716	0.189255	-0.498210	1.171805	0.181626	-0.424239	0.745095	-0.126381	-0.420903	0.734790	0.282451	-0.219597	0.065994	0.208154				-0.139468	0.063602	-0.089860	-0.117758	0.690120	0.002294	-0.087987	0.690917	0.103785				0.348669	0.064768	0.003096
15084	125.700000	-0.650568	0.671923	0.196265	-0.651711	0.669689	-0.041719	-0.638909	0.882100	-0.023834	-0.626492	0.879604	0.214930	-0.554702	1.242282	0.091570	-0.517729	1.232508	0.189265	-0.498321	1.171646	0.181572	-0.424314	0.745083	-0.126369	-0.420868	0.734816	0.282452	-0.219600	0.065986	0.208149				-0.139464	0.063603	-0.089863	-0.117988	0.690213	0.002498	-0.087977	0.690940	0.103805				0.348675	0.064771	0.003090
15085	125.708333	-0.650613	0.671880	0.196280	-0.651718	0.669687	-0.041713	-0.638980	0.882080	-0.023838	-0.626634	0.879576	0.215054	-0.554756	1.242021	0.091371	-0.517915	1.232300	0.189178	-0.498404	1.171485	0.181475	-0.424386	0.745070	-0.126361	-0.420836	0.734840	0.282447	-0.219601	0.065983	0.208136				-0.139463	0.063605	-0.089876	-0.118209	0.690300	0.002670	-0.087980	0.690944	0.103763				0.348678	0.064774	0.003079
15086	125.716667	-0.650665	0.671837	0.196298	-0.651761	0.669664	-0.041624	-0.639040	0.882090	-0.023794	-0.626662	0.879576	0.215085	-0.554920	1.241845	0.091390	-0.518129	1.232064	0.189132	-0.498529	1.171296	0.181383	-0.424451	0.745057	-0.126357	-0.420807	0.734861	0.282450	-0.219598	0.065977	0.208129				-0.139460	0.063604	-0.089886	-0.118436	0.690388	0.002826	-0.087992	0.690952	0.103735				0.348686	0.064773	0.003066
15087	125.725000	-0.650601	0.671902	0.196307	-0.651770	0.669678	-0.041705	-0.639098	0.882124	-0.023704	-0.626629	0.879609	0.215073	-0.555065	1.241659	0.091272	-0.518356	1.231975	0.189118	-0.498629	1.171130	0.181302	-0.424509	0.745051	-0.126357	-0.420784	0.734877	0.282454	-0.219601	0.065978	0.208127				-0.139463	0.063608	-0.089887	-0.118645	0.690467	0.002958	-0.088013	0.690971	0.103712				0.348689	0.064776	0.003065
15088	125.733333	-0.650695	0.671825	0.196319	-0.651754	0.669672	-0.041700	-0.639174	0.882115	-0.023674	-0.626699	0.879605	0.215152	-0.555174	1.241435	0.091190	-0.518518	1.231714	0.189001	-0.498746	1.170996	0.181262	-0.424556	0.745047	-0.126358	-0.420764	0.734896	0.282465	-0.219598	0.065988	0.208124				-0.139460	0.063609	-0.089888	-0.118829	0.690538	0.003066	-0.088037	0.690992	0.103705				0.348692	0.064777	0.003065
15089	125.741667	-0.650708	0.671813	0.196328	-0.651781	0.669671	-0.041694	-0.639236	0.882122	-0.023632	-0.626752	0.879602	0.215194	-0.555296	1.241232	0.091092	-0.518737	1.231504	0.188949	-0.498844	1.170855	0.181212	-0.424602	0.745036	-0.126348	-0.420747	0.734896	0.282476	-0.219598	0.065987	0.208130				-0.139460	0.063602	-0.089874	-0.118986	0.690597	0.003130	-0.088067	0.691010	0.103694				0.348690	0.064784	0.003065
15090	125.750000	-0.650649	0.671876	0.196334	-0.651811	0.669667	-0.041682	-0.639208	0.882184	-0.023736	-0.626765	0.879624	0.215227	-0.555419	1.241027	0.090988	-0.518958	1.231317	0.188899	-0.498874	1.170682	0.181033	-0.424648	0.745019	-0.126340	-0.420736	0.734897	0.282496	-0.219592	0.065991	0.208134				-0.139455	0.063602	-0.089866	-0.119106	0.690644	0.003170	-0.088094	0.691019	0.103684				0.348693	0.064782	0.003071
15091	125.758333	-0.650672	0.671871	0.196337	-0.651828	0.669664	-0.041679	-0.639368	0.882117	-0.023567	-0.626793	0.879625	0.215256	-0.555544	1.240800	0.090890	-0.519081	1.231194	0.188702	-0.499025	1.170552	0.181064	-0.424685	0.744999	-0.126332	-0.420731	0.734880	0.282516	-0.219590	0.065997	0.208141				-0.139451	0.063605	-0.089861	-0.119183	0.690672	0.003171	-0.088127	0.691026	0.103663				0.348696	0.064786	0.003072
15092	125.766667	-0.650692	0.671864	0.196343	-0.651843	0.669659	-0.041675	-0.639407	0.882130	-0.023559	-0.626831	0.879631	0.215294	-0.555512	1.240584	0.090667	-0.519291	1.231003	0.188729	-0.499125	1.170417	0.181018	-0.424721	0.744977	-0.126321	-0.420737	0.734862	0.282533	-0.219589	0.066003	0.208147				-0.139454	0.063593	-0.089849	-0.119227	0.690691	0.003148	-0.088166	0.691032	0.103632				0.348695	0.064794	0.003073
15093	125.775000	-0.650797	0.671780	0.196372	-0.651848	0.669656	-0.041673	-0.639459	0.882135	-0.023519	-0.626868	0.879629	0.215327	-0.555772	1.240371	0.090649	-0.519491	1.230857	0.188673	-0.499224	1.170313	0.180962	-0.424760	0.744955	-0.126310	-0.420739	0.734828	0.282549	-0.219592	0.065999	0.208151				-0.139456	0.063592	-0.089846	-0.119241	0.690690	0.003107	-0.088211	0.691030	0.103590				0.348691	0.064793	0.003073
15094	125.783333	-0.650735	0.671843	0.196352	-0.651880	0.669649	-0.041676	-0.639415	0.882211	-0.023601	-0.626892	0.879629	0.215354	-0.555910	1.240297	0.090554	-0.519657	1.230720	0.188570	-0.499301	1.170209	0.180878	-0.424795	0.744926	-0.126296	-0.420752	0.734792	0.282575	-0.219589	0.065993	0.208143				-0.139452	0.063596	-0.089855	-0.119240	0.690683	0.003064	-0.088257	0.691023	0.103538				0.348691	0.064780	0.003084
15095	125.791667	-0.650755	0.671831	0.196359	-0.651894	0.669635	-0.041682	-0.639547	0.882135	-0.023469	-0.626931	0.879626	0.215389	-0.555992	1.240076	0.090482	-0.519840	1.230637	0.188563	-0.499399	1.170154	0.180867	-0.424828	0.744905	-0.126280	-0.420763	0.734756	0.282599	-0.219592	0.065980	0.208140				-0.139455	0.063590	-0.089863	-0.119232	0.690668	0.003018	-0.088304	0.691009	0.103473				0.348695	0.064776	0.003068
15096	125.800000	-0.650850	0.671745	0.196363	-0.651912	0.669626	-0.041683	-0.639572	0.882151	-0.023439	-0.626869	0.879646	0.215338	-0.556086	1.239953	0.090447	-0.519987	1.230564	0.188514	-0.499489	1.170107	0.180861	-0.424854	0.744889	-0.126259	-0.420774	0.734727	0.282624	-0.219592	0.065971	0.208137				-0.139465	0.063586	-0.089860	-0.119227	0.690661	0.002980	-0.088349	0.690994	0.103412				0.348698	0.064771	0.003067
15097	125.808333	-0.650833	0.671768	0.196368	-0.651929	0.669620	-0.041689	-0.639558	0.882199	-0.023477	-0.626965	0.879611	0.215408	-0.556047	1.239818	0.090249	-0.520118	1.230502	0.188466	-0.499533	1.170042	0.180778	-0.424884	0.744879	-0.126231	-0.420782	0.734689	0.282646	-0.219598	0.065972	0.208143				-0.139458	0.063596	-0.089870	-0.119233	0.690663	0.002955	-0.088395	0.690989	0.103344				0.348696	0.064765	0.003076
15098	125.816667	-0.650816	0.671794	0.196372	-0.651945	0.669616	-0.041688	-0.639634	0.882174	-0.023396	-0.626944	0.879619	0.215391	-0.556135	1.239685	0.090170	-0.520239	1.230451	0.188428	-0.499617	1.169978	0.180783	-0.424903	0.744874	-0.126201	-0.420790	0.734652	0.282667	-0.219593	0.065987	0.208147				-0.139466	0.063604	-0.089866	-0.119250	0.690677	0.002944	-0.088442	0.690990	0.103278				0.348693	0.064772	0.003078
15099	125.825000	-0.650927	0.671718	0.196394	-0.651960	0.669613	-0.041687	-0.639656	0.882194	-0.023350	-0.627096	0.879550	0.215492	-0.556226	1.239581	0.090129	-0.520326	1.230350	0.188324	-0.499679	1.169923	0.180770	-0.424930	0.744874	-0.126165	-0.420797	0.734621	0.282680	-0.219598	0.065987	0.208159				-0.139455	0.063611	-0.089870	-0.119281	0.690698	0.002949	-0.088496	0.690995	0.103215				0.348695	0.064768	0.003088
15100	125.833333	-0.650943	0.671703	0.196394	-0.651977	0.669609	-0.041687	-0.639675	0.882200	-0.023366	-0.627132	0.879521	0.215501	-0.556416	1.239447	0.090206	-0.520444	1.230333	0.188351	-0.499724	1.169868	0.180762	-0.424950	0.744875	-0.126135	-0.420805	0.734589	0.282694	-0.219598	0.066003	0.208166				-0.139456	0.063613	-0.089868	-0.119317	0.690719	0.002961	-0.088549	0.691005	0.103160				0.348690	0.064774	0.003095
15101	125.841667	-0.650928	0.671713	0.196363	-0.651988	0.669603	-0.041688	-0.639645	0.882245	-0.023409	-0.627114	0.879533	0.215483	-0.556503	1.239286	0.090128	-0.520528	1.230291	0.188301	-0.499723	1.169852	0.180715	-0.424980	0.744877	-0.126106	-0.420814	0.734572	0.282701	-0.219600	0.065999	0.208168				-0.139456	0.063609	-0.089863	-0.119352	0.690730	0.002978	-0.088603	0.691019	0.103112				0.348685	0.064767	0.003103
15102	125.850000	-0.650988	0.671685	0.196393	-0.651997	0.669596	-0.041689	-0.639708	0.882220	-0.023342	-0.627198	0.879505	0.215544	-0.556592	1.239278	0.090053	-0.520579	1.230237	0.188290	-0.499770	1.169856	0.180772	-0.425011	0.744879	-0.126077	-0.420823	0.734555	0.282712	-0.219597	0.065996	0.208160				-0.139453	0.063610	-0.089869	-0.119390	0.690742	0.003004	-0.088655	0.691027	0.103065				0.348685	0.064772	0.003098
15103	125.858333	-0.650963	0.671707	0.196373	-0.652007	0.669586	-0.041691	-0.639726	0.882226	-0.023323	-0.627234	0.879490	0.215559	-0.556643	1.239176	0.090098	-0.520620	1.230226	0.188241	-0.499800	1.169809	0.180786	-0.425034	0.744882	-0.126051	-0.420839	0.734534	0.282721	-0.219595	0.065987	0.208152				-0.139458	0.063599	-0.089864	-0.119418	0.690739	0.003036	-0.088713	0.691029	0.103006				0.348679	0.064750	0.003095
15104	125.866667	-0.651014	0.671664	0.196376	-0.652020	0.669578	-0.041691	-0.639734	0.882243	-0.023322	-0.627274	0.879453	0.215556	-0.556680	1.239077	0.090133	-0.520690	1.230158	0.188271	-0.499813	1.169801	0.180808	-0.425057	0.744888	-0.126023	-0.420855	0.734519	0.282733	-0.219595	0.065973	0.208145				-0.139457	0.063588	-0.089873	-0.119436	0.690730	0.003072	-0.088776	0.691024	0.102939				0.348684	0.064747	0.003084
15105	125.875000	-0.650962	0.671723	0.196380	-0.652029	0.669576	-0.041686	-0.639704	0.882302	-0.023338	-0.627297	0.879464	0.215586	-0.556726	1.238999	0.090132	-0.520705	1.230196	0.188271	-0.499814	1.169794	0.180828	-0.425069	0.744897	-0.125992	-0.420877	0.734507	0.282757	-0.219595	0.065975	0.208140				-0.139452	0.063586	-0.089868	-0.119440	0.690724	0.003111	-0.088857	0.691025	0.102868				0.348678	0.064739	0.003084
15106	125.883333	-0.650977	0.671719	0.196383	-0.652036	0.669580	-0.041679	-0.639760	0.882290	-0.023239	-0.627222	0.879494	0.215511	-0.556776	1.238943	0.090158	-0.520741	1.230147	0.188277	-0.499740	1.169814	0.180775	-0.425077	0.744913	-0.125958	-0.420893	0.734497	0.282788	-0.219595	0.065983	0.208139				-0.139458	0.063588	-0.089866	-0.119440	0.690725	0.003150	-0.088936	0.691035	0.102798				0.348672	0.064750	0.003092
15107	125.891667	-0.651033	0.671673	0.196388	-0.652042	0.669586	-0.041673	-0.639770	0.882293	-0.023244	-0.627354	0.879442	0.215598	-0.556744	1.238898	0.090118	-0.520689	1.230165	0.188250	-0.499791	1.169798	0.180895	-0.425077	0.744927	-0.125921	-0.420910	0.734485	0.282825	-0.219592	0.065991	0.208148				-0.139454	0.063590	-0.089859	-0.119446	0.690731	0.003183	-0.089045	0.691053	0.102717				0.348669	0.064744	0.003094
15108	125.900000	-0.651076	0.671619	0.196380	-0.652048	0.669590	-0.041665	-0.639768	0.882304	-0.023261	-0.627380	0.879423	0.215597	-0.556720	1.238790	0.090001	-0.520715	1.230206	0.188313	-0.499768	1.169812	0.180934	-0.425078	0.744937	-0.125885	-0.420924	0.734472	0.282875	-0.219589	0.066002	0.208153				-0.139461	0.063603	-0.089857	-0.119457	0.690738	0.003212	-0.089167	0.691078	0.102625				0.348664	0.064752	0.003096
15109	125.908333	-0.650992	0.671717	0.196389	-0.652050	0.669599	-0.041656	-0.639777	0.882319	-0.023219	-0.627343	0.879474	0.215612	-0.556831	1.238833	0.090250	-0.520717	1.230314	0.188401	-0.499706	1.169842	0.180939	-0.425074	0.744951	-0.125849	-0.420942	0.734465	0.282936	-0.219594	0.066009	0.208157				-0.139457	0.063604	-0.089854	-0.119474	0.690749	0.003233	-0.089299	0.691104	0.102527				0.348661	0.064753	0.003106
15110	125.916667	-0.651083	0.671621	0.196406	-0.652053	0.669601	-0.041648	-0.639776	0.882318	-0.023231	-0.627410	0.879412	0.215631	-0.556854	1.238835	0.090295	-0.520647	1.230242	0.188389	-0.499700	1.169902	0.181069	-0.425067	0.744962	-0.125814	-0.420961	0.734448	0.282999	-0.219595	0.066014	0.208154				-0.139457	0.063617	-0.089860	-0.119501	0.690762	0.003246	-0.089440	0.691131	0.102424				0.348655	0.064760	0.003101
15111	125.925000	-0.651072	0.671631	0.196418	-0.652049	0.669600	-0.041646	-0.639769	0.882336	-0.023179	-0.627424	0.879413	0.215661	-0.556840	1.238823	0.090344	-0.520591	1.230254	0.188386	-0.499631	1.169901	0.181047	-0.425063	0.744969	-0.125779	-0.420976	0.734422	0.283059	-0.219595	0.066010	0.208156				-0.139453	0.063616	-0.089862	-0.119530	0.690771	0.003262	-0.089594	0.691161	0.102304				0.348655	0.064762	0.003096
15112	125.933333	-0.650973	0.671701	0.196407	-0.652047	0.669596	-0.041642	-0.639675	0.882402	-0.023299	-0.627321	0.879466	0.215628	-0.556842	1.238841	0.090394	-0.520544	1.230338	0.188490	-0.499558	1.169956	0.181064	-0.425055	0.744980	-0.125746	-0.420994	0.734401	0.283128	-0.219592	0.066001	0.208144				-0.139456	0.063613	-0.089869	-0.119559	0.690777	0.003265	-0.089764	0.691188	0.102175				0.348661	0.064755	0.003088
15113	125.941667	-0.650972	0.671702	0.196413	-0.652043	0.669592	-0.041641	-0.639775	0.882331	-0.023142	-0.627370	0.879414	0.215669	-0.556830	1.238845	0.090454	-0.520472	1.230384	0.188527	-0.499568	1.170019	0.181234	-0.425063	0.744984	-0.125717	-0.421011	0.734377	0.283194	-0.219595	0.065990	0.208134				-0.139456	0.063608	-0.089882	-0.119582	0.690775	0.003267	-0.089951	0.691223	0.102035				0.348661	0.064732	0.003084
15114	125.950000	-0.650963	0.671699	0.196419	-0.652038	0.669593	-0.041639	-0.639767	0.882321	-0.023143	-0.627316	0.879436	0.215671	-0.556801	1.238861	0.090507	-0.520389	1.230376	0.188523	-0.499526	1.170023	0.181293	-0.425067	0.744995	-0.125687	-0.421028	0.734357	0.283259	-0.219598	0.065980	0.208135				-0.139447	0.063604	-0.089891	-0.119596	0.690776	0.003255	-0.090144	0.691258	0.101890				0.348654	0.064728	0.003086
15115	125.958333	-0.651041	0.671598	0.196417	-0.652036	0.669593	-0.041633	-0.639770	0.882330	-0.023117	-0.627364	0.879388	0.215731	-0.556749	1.238784	0.090452	-0.520306	1.230437	0.188597	-0.499443	1.170077	0.181337	-0.425077	0.745011	-0.125646	-0.421042	0.734347	0.283318	-0.219601	0.065982	0.208143				-0.139451	0.063603	-0.089883	-0.119596	0.690784	0.003230	-0.090333	0.691295	0.101738				0.348660	0.064728	0.003085
15116	125.966667	-0.650942	0.671693	0.196435	-0.652031	0.669601	-0.041623	-0.639667	0.882420	-0.023211	-0.627301	0.879402	0.215723	-0.556747	1.238877	0.090670	-0.520221	1.230501	0.188670	-0.499362	1.170107	0.181396	-0.425091	0.745029	-0.125610	-0.421057	0.734337	0.283377	-0.219600	0.065988	0.208154				-0.139451	0.063604	-0.089869	-0.119587	0.690784	0.003190	-0.090507	0.691328	0.101582				0.348661	0.064744	0.003089
15117	125.975000	-0.650979	0.671666	0.196446	-0.652031	0.669612	-0.041613	-0.639764	0.882357	-0.023042	-0.627346	0.879347	0.215771	-0.556707	1.238892	0.090749	-0.520107	1.230563	0.188724	-0.499264	1.170133	0.181456	-0.425099	0.745055	-0.125582	-0.421064	0.734338	0.283439	-0.219598	0.065999	0.208162				-0.139447	0.063611	-0.089859	-0.119562	0.690780	0.003139	-0.090667	0.691356	0.101420				0.348653	0.064732	0.003106
15118	125.983333	-0.651022	0.671607	0.196451	-0.652028	0.669615	-0.041603	-0.639765	0.882358	-0.023029	-0.627283	0.879366	0.215782	-0.556635	1.238830	0.090695	-0.520002	1.230570	0.188782	-0.499160	1.170161	0.181524	-0.425107	0.745081	-0.125558	-0.421065	0.734334	0.283497	-0.219598	0.066001	0.208178				-0.139452	0.063601	-0.089843	-0.119527	0.690772	0.003074	-0.090821	0.691376	0.101245				0.348649	0.064743	0.003115
15119	125.991667	-0.650961	0.671653	0.196444	-0.652026	0.669618	-0.041596	-0.639711	0.882410	-0.023060	-0.627330	0.879318	0.215843	-0.556525	1.238928	0.090861	-0.519869	1.230607	0.188853	-0.499055	1.170189	0.181588	-0.425114	0.745105	-0.125548	-0.421065	0.734328	0.283549	-0.219595	0.065995	0.208178				-0.139454	0.063600	-0.089837	-0.119468	0.690747	0.002985	-0.090970	0.691394	0.101052				0.348654	0.064752	0.003100
15120	126.000000	-0.650912	0.671705	0.196453	-0.652022	0.669621	-0.041592	-0.639658	0.882465	-0.023094	-0.627258	0.879333	0.215836	-0.556411	1.238972	0.090908	-0.519725	1.230643	0.188931	-0.498942	1.170224	0.181656	-0.425110	0.745130	-0.125543	-0.421059	0.734328	0.283599	-0.219594	0.065993	0.208173				-0.139455	0.063609	-0.089850	-0.119392	0.690711	0.002878	-0.091161	0.691362	0.100674				0.348655	0.064750	0.003091
15121	126.008333	-0.650945	0.671647	0.196429	-0.652016	0.669623	-0.041594	-0.639737	0.882393	-0.022964	-0.627242	0.879319	0.215856	-0.556478	1.238978	0.091063	-0.519560	1.230742	0.188995	-0.498818	1.170263	0.181731	-0.425105	0.745154	-0.125546	-0.421046	0.734321	0.283636	-0.219598	0.065979	0.208161				-0.139455	0.063605	-0.089857	-0.119298	0.690670	0.002740	-0.091302	0.691364	0.100442				0.348662	0.064739	0.003088
15122	126.016667	-0.650976	0.671644	0.196473	-0.652011	0.669619	-0.041601	-0.639714	0.882414	-0.022935	-0.627329	0.879261	0.215958	-0.556418	1.238972	0.091146	-0.519415	1.230749	0.189069	-0.498690	1.170326	0.181807	-0.425092	0.745178	-0.125546	-0.421031	0.734316	0.283668	-0.219596	0.065971	0.208149				-0.139456	0.063598	-0.089869	-0.119202	0.690631	0.002592	-0.091393	0.691403	0.100380				0.348667	0.064733	0.003077
15123	126.025000	-0.650927	0.671662	0.196445	-0.652004	0.669623	-0.041604	-0.639658	0.882458	-0.022980	-0.627260	0.879268	0.215935	-0.556314	1.239102	0.091338	-0.519227	1.230856	0.189130	-0.498561	1.170375	0.181874	-0.425072	0.745210	-0.125547	-0.421014	0.734307	0.283693	-0.219598	0.065970	0.208139				-0.139459	0.063597	-0.089876	-0.119116	0.690593	0.002453	-0.091521	0.691414	0.100160				0.348669	0.064739	0.003072
15124	126.033333	-0.650970	0.671625	0.196452	-0.651995	0.669630	-0.041603	-0.639687	0.882444	-0.022896	-0.627285	0.879268	0.216028	-0.556226	1.239157	0.091436	-0.519021	1.230973	0.189099	-0.498421	1.170418	0.181953	-0.425054	0.745251	-0.125546	-0.420989	0.734302	0.283723	-0.219593	0.065979	0.208135				-0.139450	0.063606	-0.089887	-0.119043	0.690558	0.002328	-0.091683	0.691368	0.099761				0.348670	0.064753	0.003065
15125	126.041667	-0.650863	0.671722	0.196440	-0.651987	0.669642	-0.041603	-0.639667	0.882459	-0.022875	-0.627271	0.879236	0.216030	-0.556153	1.239180	0.091481	-0.518913	1.231018	0.189297	-0.498307	1.170484	0.182046	-0.425026	0.745294	-0.125542	-0.420954	0.734295	0.283751	-0.219594	0.065994	0.208133				-0.139450	0.063602	-0.089880	-0.118979	0.690531	0.002214	-0.091771	0.691387	0.099649				0.348673	0.064766	0.003066
15126	126.050000	-0.650938	0.671657	0.196460	-0.651983	0.669652	-0.041596	-0.639654	0.882474	-0.022850	-0.627244	0.879215	0.216035	-0.556050	1.239284	0.091634	-0.518750	1.231064	0.189360	-0.498197	1.170541	0.182133	-0.424991	0.745343	-0.125532	-0.420922	0.734290	0.283786	-0.219592	0.066005	0.208138				-0.139448	0.063610	-0.089879	-0.118918	0.690521	0.002119	-0.091899	0.691368	0.099356				0.348679	0.064778	0.003073
15127	126.058333	-0.650846	0.671733	0.196440	-0.651979	0.669663	-0.041591	-0.639634	0.882500	-0.022811	-0.627113	0.879250	0.215982	-0.555958	1.239337	0.091725	-0.518543	1.231163	0.189305	-0.498068	1.170599	0.182184	-0.424952	0.745393	-0.125517	-0.420872	0.734289	0.283825	-0.219594	0.066012	0.208151				-0.139450	0.063611	-0.089866	-0.118854	0.690507	0.002035	-0.092040	0.691341	0.098977				0.348677	0.064794	0.003071
15128	126.066667	-0.650835	0.671735	0.196446	-0.651977	0.669669	-0.041586	-0.639628	0.882527	-0.022779	-0.627187	0.879239	0.216121	-0.555858	1.239372	0.091808	-0.518371	1.231211	0.189382	-0.497951	1.170621	0.182240	-0.424913	0.745430	-0.125505	-0.420824	0.734284	0.283865	-0.219591	0.066017	0.208154				-0.139456	0.063611	-0.089851	-0.118777	0.690489	0.001951	-0.092169	0.691306	0.098618				0.348683	0.064793	0.003071
15129	126.075000	-0.650864	0.671704	0.196453	-0.651971	0.669669	-0.041582	-0.639608	0.882540	-0.022757	-0.627161	0.879239	0.216147	-0.555757	1.239375	0.091819	-0.518256	1.231201	0.189500	-0.497832	1.170634	0.182288	-0.424894	0.745458	-0.125496	-0.420769	0.734280	0.283903	-0.219596	0.066008	0.208148				-0.139447	0.063611	-0.089866	-0.118695	0.690454	0.001875	-0.092207	0.691338	0.098561				0.348681	0.064793	0.003070
15130	126.083333	-0.650906	0.671669	0.196479	-0.651974	0.669671	-0.041582	-0.639595	0.882557	-0.022741	-0.627136	0.879209	0.216141	-0.555667	1.239375	0.091829	-0.518133	1.231185	0.189620	-0.497711	1.170641	0.182334	-0.424884	0.745472	-0.125489	-0.420710	0.734269	0.283937	-0.219595	0.066001	0.208139				-0.139452	0.063611	-0.089870	-0.118613	0.690409	0.001813	-0.092265	0.691325	0.098382				0.348678	0.064785	0.003067
15131	126.091667	-0.650857	0.671710	0.196476	-0.651969	0.669668	-0.041577	-0.639580	0.882596	-0.022660	-0.627056	0.879248	0.216144	-0.555490	1.239455	0.091981	-0.517955	1.231234	0.189551	-0.497594	1.170650	0.182381	-0.424883	0.745476	-0.125478	-0.420660	0.734252	0.283969	-0.219596	0.065982	0.208133				-0.139459	0.063597	-0.089870	-0.118537	0.690371	0.001771	-0.092294	0.691306	0.098258				0.348680	0.064770	0.003059
15132	126.100000	-0.650806	0.671747	0.196470	-0.651969	0.669677	-0.041572	-0.639561	0.882609	-0.022650	-0.627076	0.879246	0.216221	-0.555320	1.239475	0.091985	-0.517835	1.231267	0.189716	-0.497477	1.170653	0.182428	-0.424883	0.745477	-0.125463	-0.420608	0.734237	0.283995	-0.219602	0.065980	0.208128				-0.139461	0.063590	-0.089876	-0.118462	0.690329	0.001751	-0.092301	0.691294	0.098175				0.348680	0.064765	0.003066
15133	126.108333	-0.650842	0.671699	0.196473	-0.651977	0.669680	-0.041530	-0.639534	0.882623	-0.022649	-0.627048	0.879252	0.216246	-0.555214	1.239478	0.091980	-0.517663	1.231281	0.189676	-0.497342	1.170666	0.182476	-0.424878	0.745469	-0.125452	-0.420569	0.734219	0.284019	-0.219602	0.065972	0.208134				-0.139461	0.063596	-0.089875	-0.118381	0.690290	0.001749	-0.092296	0.691291	0.098132				0.348680	0.064763	0.003073
15134	126.116667	-0.650785	0.671753	0.196485	-0.651959	0.669694	-0.041557	-0.639413	0.882710	-0.022747	-0.626914	0.879274	0.216162	-0.555094	1.239559	0.092095	-0.517541	1.231279	0.189778	-0.497230	1.170668	0.182519	-0.424870	0.745459	-0.125440	-0.420533	0.734208	0.284041	-0.219607	0.065980	0.208138				-0.139462	0.063592	-0.089865	-0.118297	0.690251	0.001754	-0.092287	0.691287	0.098104				0.348685	0.064772	0.003084
15135	126.125000	-0.650818	0.671721	0.196496	-0.651951	0.669704	-0.041543	-0.639478	0.882674	-0.022581	-0.626981	0.879257	0.216290	-0.554995	1.239575	0.092171	-0.517367	1.231363	0.189751	-0.497124	1.170676	0.182553	-0.424850	0.745445	-0.125427	-0.420508	0.734192	0.284059	-0.219603	0.065989	0.208149				-0.139466	0.063597	-0.089849	-0.118210	0.690213	0.001772	-0.092277	0.691284	0.098093				0.348682	0.064782	0.003089
15136	126.133333	-0.650849	0.671685	0.196506	-0.651947	0.669711	-0.041533	-0.639456	0.882675	-0.022553	-0.626938	0.879263	0.216305	-0.554867	1.239625	0.092201	-0.517224	1.231370	0.189791	-0.497025	1.170697	0.182589	-0.424823	0.745429	-0.125412	-0.420491	0.734178	0.284079	-0.219600	0.065999	0.208164				-0.139463	0.063601	-0.089849	-0.118118	0.690172	0.001799	-0.092270	0.691279	0.098081				0.348685	0.064781	0.003107
15137	126.141667	-0.650792	0.671719	0.196494	-0.651943	0.669717	-0.041530	-0.639379	0.882714	-0.022616	-0.626908	0.879264	0.216325	-0.554751	1.239673	0.092251	-0.517081	1.231361	0.189829	-0.496923	1.170698	0.182621	-0.424792	0.745415	-0.125405	-0.420493	0.734165	0.284099	-0.219599	0.066007	0.208165				-0.139458	0.063614	-0.089857	-0.118040	0.690129	0.001833	-0.092270	0.691266	0.098065				0.348688	0.064787	0.003101
15138	126.150000	-0.650749	0.671756	0.196502	-0.651940	0.669716	-0.041532	-0.639390	0.882706	-0.022517	-0.626771	0.879295	0.216242	-0.554634	1.239688	0.092288	-0.516961	1.231365	0.189838	-0.496821	1.170700	0.182661	-0.424760	0.745401	-0.125394	-0.420500	0.734153	0.284123	-0.219602	0.065997	0.208166				-0.139457	0.063603	-0.089851	-0.117967	0.690088	0.001861	-0.092278	0.691246	0.098041				0.348690	0.064787	0.003097
15139	126.158333	-0.650787	0.671720	0.196509	-0.651928	0.669720	-0.041531	-0.639370	0.882697	-0.022522	-0.626846	0.879280	0.216357	-0.554523	1.239744	0.092334	-0.516848	1.231387	0.189938	-0.496728	1.170704	0.182695	-0.424730	0.745384	-0.125387	-0.420507	0.734143	0.284150	-0.219597	0.065990	0.208149				-0.139452	0.063612	-0.089875	-0.117899	0.690047	0.001900	-0.092295	0.691226	0.098010				0.348696	0.064769	0.003091
15140	126.166667	-0.650734	0.671761	0.196501	-0.651919	0.669714	-0.041541	-0.639356	0.882701	-0.022488	-0.626825	0.879284	0.216372	-0.554546	1.239775	0.092503	-0.516768	1.231405	0.190072	-0.496635	1.170709	0.182726	-0.424700	0.745367	-0.125373	-0.420518	0.734135	0.284171	-0.219595	0.065979	0.208139				-0.139454	0.063599	-0.089881	-0.117825	0.690008	0.001930	-0.092306	0.691207	0.097981				0.348698	0.064760	0.003088
15141	126.175000	-0.650772	0.671727	0.196507	-0.651934	0.669698	-0.041521	-0.639282	0.882739	-0.022562	-0.626748	0.879315	0.216333	-0.554441	1.239804	0.092535	-0.516611	1.231456	0.189978	-0.496551	1.170716	0.182748	-0.424681	0.745361	-0.125348	-0.420522	0.734130	0.284195	-0.219601	0.065972	0.208129				-0.139451	0.063605	-0.089890	-0.117743	0.689966	0.001962	-0.092319	0.691190	0.097960				0.348693	0.064758	0.003083
15142	126.183333	-0.650725	0.671768	0.196496	-0.651891	0.669734	-0.041543	-0.639298	0.882734	-0.022466	-0.626766	0.879310	0.216385	-0.554186	1.239825	0.092438	-0.516548	1.231637	0.190086	-0.496390	1.170743	0.182701	-0.424662	0.745354	-0.125310	-0.420523	0.734118	0.284217	-0.219599	0.065970	0.208130				-0.139451	0.063604	-0.089887	-0.117649	0.689926	0.001992	-0.092323	0.691175	0.097945				0.348693	0.064767	0.003083
15143	126.191667	-0.650765	0.671729	0.196495	-0.651882	0.669742	-0.041541	-0.639280	0.882741	-0.022454	-0.626752	0.879313	0.216389	-0.554094	1.239880	0.092440	-0.516389	1.231464	0.190095	-0.496356	1.170726	0.182816	-0.424649	0.745346	-0.125263	-0.420521	0.734108	0.284248	-0.219600	0.065981	0.208135				-0.139449	0.063604	-0.089878	-0.117551	0.689884	0.002021	-0.092316	0.691156	0.097940				0.348682	0.064773	0.003092
15144	126.200000	-0.650785	0.671705	0.196488	-0.651869	0.669751	-0.041540	-0.639259	0.882742	-0.022437	-0.626747	0.879295	0.216397	-0.553965	1.239898	0.092522	-0.516267	1.231473	0.190145	-0.496246	1.170740	0.182849	-0.424643	0.745338	-0.125205	-0.420516	0.734095	0.284282	-0.219598	0.065987	0.208144				-0.139453	0.063607	-0.089868	-0.117450	0.689842	0.002051	-0.092301	0.691139	0.097941				0.348682	0.064782	0.003102
15145	126.208333	-0.650704	0.671790	0.196492	-0.651847	0.669760	-0.041538	-0.639224	0.882770	-0.022440	-0.626732	0.879296	0.216398	-0.553852	1.239926	0.092566	-0.516140	1.231529	0.190109	-0.496157	1.170748	0.182877	-0.424639	0.745335	-0.125150	-0.420508	0.734074	0.284318	-0.219603	0.066001	0.208152				-0.139455	0.063604	-0.089846	-0.117348	0.689803	0.002074	-0.092281	0.691118	0.097948				0.348681	0.064784	0.003107
15146	126.216667	-0.650699	0.671796	0.196488	-0.651846	0.669775	-0.041537	-0.639207	0.882771	-0.022431	-0.626713	0.879291	0.216398	-0.553784	1.240011	0.092514	-0.515977	1.231536	0.190108	-0.496065	1.170757	0.182911	-0.424642	0.745333	-0.125099	-0.420500	0.734053	0.284359	-0.219599	0.066004	0.208154				-0.139456	0.063608	-0.089840	-0.117252	0.689760	0.002091	-0.092255	0.691092	0.097961				0.348681	0.064781	0.003105
15147	126.225000	-0.650726	0.671764	0.196483	-0.651825	0.669782	-0.041543	-0.639172	0.882787	-0.022449	-0.626701	0.879288	0.216398	-0.553645	1.239945	0.092611	-0.515897	1.231522	0.190266	-0.495911	1.170801	0.182870	-0.424643	0.745329	-0.125055	-0.420492	0.734023	0.284399	-0.219605	0.066002	0.208156				-0.139464	0.063600	-0.089843	-0.117158	0.689713	0.002099	-0.092224	0.691062	0.097964				0.348681	0.064771	0.003110
15148	126.233333	-0.650681	0.671805	0.196485	-0.651808	0.669789	-0.041542	-0.639138	0.882813	-0.022431	-0.626687	0.879283	0.216403	-0.553699	1.239982	0.092709	-0.515743	1.231590	0.190179	-0.495889	1.170779	0.182980	-0.424645	0.745328	-0.125013	-0.420484	0.733991	0.284445	-0.219606	0.066001	0.208145				-0.139464	0.063598	-0.089856	-0.117073	0.689667	0.002101	-0.092200	0.691037	0.097969				0.348684	0.064766	0.003094
15149	126.241667	-0.650672	0.671809	0.196481	-0.651783	0.669793	-0.041559	-0.639114	0.882812	-0.022470	-0.626680	0.879270	0.216410	-0.553505	1.240050	0.092757	-0.515632	1.231618	0.190283	-0.495744	1.170843	0.182950	-0.424641	0.745335	-0.124985	-0.420477	0.733947	0.284479	-0.219601	0.065986	0.208134				-0.139456	0.063600	-0.089877	-0.116995	0.689629	0.002101	-0.092215	0.690970	0.097800				0.348683	0.064750	0.003093
15150	126.250000	-0.650661	0.671808	0.196482	-0.651789	0.669799	-0.041560	-0.639086	0.882848	-0.022436	-0.626657	0.879269	0.216415	-0.553482	1.240079	0.092805	-0.515526	1.231658	0.190379	-0.495660	1.170871	0.183001	-0.424641	0.745347	-0.124961	-0.420467	0.733904	0.284512	-0.219601	0.065983	0.208123				-0.139457	0.063592	-0.089883	-0.116926	0.689595	0.002102	-0.092190	0.690945	0.097799				0.348686	0.064749	0.003086
15151	126.258333	-0.650650	0.671815	0.196479	-0.651746	0.669811	-0.041568	-0.639065	0.882879	-0.022408	-0.626545	0.879291	0.216342	-0.553354	1.240229	0.092957	-0.515419	1.231659	0.190423	-0.495667	1.170918	0.183161	-0.424632	0.745366	-0.124940	-0.420460	0.733863	0.284540	-0.219599	0.065984	0.208126				-0.139453	0.063602	-0.089893	-0.116860	0.689566	0.002105	-0.092110	0.690961	0.097969				0.348685	0.064753	0.003084
15152	126.266667	-0.650642	0.671822	0.196480	-0.651760	0.669827	-0.041556	-0.639037	0.882915	-0.022370	-0.626633	0.879250	0.216455	-0.553278	1.240199	0.092920	-0.515322	1.231714	0.190525	-0.495566	1.170959	0.183200	-0.424619	0.745391	-0.124927	-0.420451	0.733830	0.284570	-0.219601	0.065984	0.208131				-0.139455	0.063604	-0.089873	-0.116802	0.689541	0.002116	-0.092065	0.690935	0.097976				0.348682	0.064758	0.003098
15153	126.275000	-0.650635	0.671825	0.196483	-0.651730	0.669831	-0.041552	-0.639031	0.882923	-0.022356	-0.626608	0.879240	0.216479	-0.553138	1.240341	0.093109	-0.515152	1.231787	0.190528	-0.495474	1.170975	0.183256	-0.424603	0.745415	-0.124916	-0.420432	0.733797	0.284598	-0.219594	0.066000	0.208141				-0.139449	0.063615	-0.089870	-0.116747	0.689509	0.002131	-0.092029	0.690891	0.097908				0.348678	0.064761	0.003104
15154	126.283333	-0.650720	0.671753	0.196509	-0.651752	0.669840	-0.041543	-0.639007	0.882945	-0.022346	-0.626582	0.879227	0.216509	-0.552902	1.240290	0.092947	-0.515005	1.231777	0.190544	-0.495380	1.170961	0.183323	-0.424584	0.745438	-0.124911	-0.420408	0.733767	0.284624	-0.219592	0.066007	0.208157				-0.139445	0.063618	-0.089861	-0.116688	0.689475	0.002147	-0.091942	0.690871	0.098008				0.348678	0.064775	0.003106
15155	126.291667	-0.650670	0.671790	0.196507	-0.651734	0.669847	-0.041535	-0.638982	0.883001	-0.022266	-0.626505	0.879233	0.216487	-0.552793	1.240382	0.093137	-0.514845	1.231817	0.190525	-0.495250	1.170988	0.183378	-0.424563	0.745457	-0.124913	-0.420384	0.733742	0.284653	-0.219595	0.066009	0.208164				-0.139440	0.063617	-0.089849	-0.116623	0.689433	0.002158	-0.091865	0.690829	0.098022				0.348672	0.064763	0.003113
15156	126.300000	-0.650626	0.671827	0.196504	-0.651724	0.669847	-0.041533	-0.638990	0.882967	-0.022309	-0.626538	0.879193	0.216560	-0.552695	1.240390	0.093226	-0.514739	1.231816	0.190750	-0.495138	1.170986	0.183446	-0.424544	0.745477	-0.124918	-0.420364	0.733706	0.284681	-0.219593	0.066007	0.208163				-0.139450	0.063612	-0.089841	-0.116554	0.689389	0.002167	-0.091773	0.690893	0.097911				0.348669	0.064746	0.003119
15157	126.308333	-0.650667	0.671785	0.196517	-0.651738	0.669834	-0.041496	-0.638975	0.882997	-0.022255	-0.626513	0.879178	0.216588	-0.552615	1.240349	0.093267	-0.514609	1.231803	0.190814	-0.495019	1.170971	0.183513	-0.424522	0.745492	-0.124923	-0.420343	0.733683	0.284707	-0.219594	0.066005	0.208162				-0.139449	0.063606	-0.089855	-0.116477	0.689337	0.002176	-0.091729	0.690729	0.098024				0.348665	0.064747	0.003108
15158	126.316667	-0.650621	0.671820	0.196516	-0.651725	0.669840	-0.041533	-0.638877	0.883085	-0.022334	-0.626490	0.879162	0.216620	-0.552657	1.240425	0.093518	-0.514431	1.231797	0.190728	-0.494904	1.170954	0.183570	-0.424496	0.745514	-0.124935	-0.420330	0.733656	0.284736	-0.219594	0.065989	0.208147				-0.139448	0.063595	-0.089864	-0.116396	0.689286	0.002177	-0.091666	0.690678	0.098017				0.348667	0.064727	0.003102
15159	126.325000	-0.650620	0.671820	0.196519	-0.651720	0.669841	-0.041531	-0.638963	0.883029	-0.022173	-0.626414	0.879176	0.216605	-0.552572	1.240426	0.093624	-0.514309	1.231805	0.190834	-0.494794	1.170919	0.183632	-0.424477	0.745528	-0.124934	-0.420319	0.733628	0.284756	-0.219600	0.065980	0.208140				-0.139461	0.063590	-0.089871	-0.116318	0.689242	0.002182	-0.091605	0.690629	0.098011				0.348668	0.064724	0.003099
15160	126.333333	-0.650615	0.671822	0.196521	-0.651723	0.669850	-0.041527	-0.638952	0.883043	-0.022160	-0.626445	0.879151	0.216678	-0.552487	1.240425	0.093731	-0.514229	1.231755	0.191044	-0.494681	1.170912	0.183697	-0.424459	0.745550	-0.124928	-0.420312	0.733595	0.284774	-0.219599	0.065976	0.208138				-0.139459	0.063589	-0.089873	-0.116239	0.689204	0.002187	-0.091538	0.690582	0.098005				0.348665	0.064719	0.003107
15161	126.341667	-0.650694	0.671747	0.196532	-0.651764	0.669834	-0.041444	-0.638941	0.883060	-0.022122	-0.626419	0.879153	0.216705	-0.552411	1.240393	0.093793	-0.514106	1.231735	0.191121	-0.494580	1.170890	0.183751	-0.424442	0.745567	-0.124916	-0.420303	0.733568	0.284787	-0.219602	0.065981	0.208137				-0.139461	0.063592	-0.089874	-0.116173	0.689172	0.002192	-0.091469	0.690531	0.098002				0.348658	0.064736	0.003107
15162	126.350000	-0.650614	0.671827	0.196532	-0.651724	0.669866	-0.041511	-0.638928	0.883092	-0.022065	-0.626395	0.879156	0.216741	-0.552323	1.240481	0.093943	-0.513949	1.231775	0.191098	-0.494476	1.170868	0.183820	-0.424426	0.745583	-0.124901	-0.420289	0.733540	0.284795	-0.219604	0.065988	0.208145				-0.139464	0.063602	-0.089872	-0.116113	0.689146	0.002206	-0.091400	0.690486	0.097994				0.348666	0.064741	0.003101
15163	126.358333	-0.650658	0.671790	0.196552	-0.651751	0.669881	-0.041495	-0.639026	0.883167	-0.022042	-0.626369	0.879162	0.216772	-0.552238	1.240427	0.094010	-0.513902	1.231909	0.191281	-0.494365	1.170851	0.183888	-0.424422	0.745586	-0.124877	-0.420270	0.733512	0.284799	-0.219602	0.066000	0.208153				-0.139458	0.063616	-0.089866	-0.116062	0.689129	0.002221	-0.091326	0.690505	0.097926				0.348662	0.064737	0.003111
15164	126.366667	-0.650700	0.671754	0.196566	-0.651725	0.669881	-0.041493	-0.638905	0.883116	-0.022020	-0.626343	0.879165	0.216799	-0.552000	1.240475	0.094036	-0.513715	1.231699	0.191258	-0.494271	1.170819	0.183944	-0.424416	0.745590	-0.124850	-0.420246	0.733489	0.284802	-0.219603	0.066005	0.208161				-0.139464	0.063616	-0.089856	-0.116031	0.689116	0.002234	-0.091280	0.690418	0.097973				0.348665	0.064745	0.003109
15165	126.375000	-0.650651	0.671789	0.196564	-0.651737	0.669891	-0.041487	-0.638884	0.883141	-0.021977	-0.626260	0.879196	0.216793	-0.552063	1.240455	0.094204	-0.513633	1.231684	0.191441	-0.494174	1.170796	0.184006	-0.424415	0.745587	-0.124827	-0.420222	0.733475	0.284808	-0.219604	0.066010	0.208161				-0.139461	0.063624	-0.089863	-0.116018	0.689112	0.002245	-0.091225	0.690392	0.097963				0.348667	0.064746	0.003108
15166	126.383333	-0.650606	0.671830	0.196562	-0.651720	0.669894	-0.041488	-0.638845	0.883190	-0.021906	-0.626278	0.879186	0.216858	-0.551962	1.240512	0.094359	-0.513464	1.231640	0.191393	-0.494075	1.170775	0.184075	-0.424418	0.745574	-0.124801	-0.420201	0.733465	0.284811	-0.219605	0.066009	0.208154				-0.139456	0.063610	-0.089863	-0.116019	0.689113	0.002251	-0.091170	0.690367	0.097956				0.348671	0.064743	0.003101
15167	126.391667	-0.650645	0.671793	0.196572	-0.651739	0.669901	-0.041482	-0.638847	0.883173	-0.021929	-0.626268	0.879166	0.216878	-0.551826	1.240474	0.094353	-0.513392	1.231642	0.191623	-0.493979	1.170752	0.184144	-0.424423	0.745569	-0.124779	-0.420179	0.733456	0.284811	-0.219604	0.065991	0.208144				-0.139451	0.063608	-0.089871	-0.116040	0.689118	0.002258	-0.091114	0.690342	0.097958				0.348667	0.064724	0.003100
15168	126.400000	-0.650670	0.671755	0.196557	-0.651750	0.669878	-0.041409	-0.638824	0.883185	-0.021902	-0.626252	0.879164	0.216900	-0.551803	1.240551	0.094571	-0.513310	1.231628	0.191818	-0.493885	1.170739	0.184219	-0.424431	0.745566	-0.124755	-0.420159	0.733453	0.284806	-0.219602	0.065988	0.208136				-0.139458	0.063597	-0.089870	-0.116073	0.689132	0.002263	-0.091056	0.690317	0.097964				0.348666	0.064721	0.003102
15169	126.408333	-0.650635	0.671796	0.196578	-0.651707	0.669907	-0.041478	-0.638811	0.883213	-0.021846	-0.626179	0.879182	0.216886	-0.551654	1.240581	0.094639	-0.513136	1.231650	0.191821	-0.493796	1.170722	0.184286	-0.424439	0.745572	-0.124732	-0.420144	0.733452	0.284793	-0.219603	0.065984	0.208136				-0.139452	0.063595	-0.089875	-0.116117	0.689154	0.002273	-0.091002	0.690304	0.097974				0.348666	0.064742	0.003094
15170	126.416667	-0.650583	0.671838	0.196574	-0.651695	0.669915	-0.041470	-0.638807	0.883194	-0.021857	-0.626222	0.879144	0.216941	-0.551508	1.240618	0.094703	-0.513030	1.231645	0.191902	-0.493698	1.170704	0.184380	-0.424444	0.745584	-0.124714	-0.420126	0.733453	0.284778	-0.219598	0.065988	0.208130				-0.139457	0.063603	-0.089866	-0.116167	0.689179	0.002282	-0.090945	0.690293	0.097981				0.348668	0.064747	0.003094
15171	126.425000	-0.650667	0.671763	0.196590	-0.651719	0.669911	-0.041425	-0.638771	0.883223	-0.021825	-0.626209	0.879139	0.216960	-0.551490	1.240654	0.094895	-0.512966	1.231612	0.192130	-0.493610	1.170711	0.184468	-0.424446	0.745603	-0.124696	-0.420108	0.733456	0.284768	-0.219593	0.065993	0.208143				-0.139451	0.063595	-0.089865	-0.116221	0.689207	0.002299	-0.090896	0.690282	0.097984				0.348670	0.064755	0.003095
15172	126.433333	-0.650660	0.671764	0.196596	-0.651677	0.669931	-0.041457	-0.638751	0.883239	-0.021802	-0.626196	0.879134	0.216981	-0.551342	1.240675	0.094968	-0.512814	1.231657	0.192184	-0.493533	1.170707	0.184551	-0.424451	0.745625	-0.124683	-0.420089	0.733462	0.284763	-0.219596	0.066001	0.208149				-0.139454	0.063600	-0.089853	-0.116279	0.689234	0.002314	-0.090846	0.690262	0.097981				0.348673	0.064759	0.003097
15173	126.441667	-0.650564	0.671843	0.196589	-0.651666	0.669937	-0.041451	-0.638853	0.883322	-0.021731	-0.626181	0.879134	0.217000	-0.551262	1.240726	0.095089	-0.512725	1.231644	0.192315	-0.493457	1.170716	0.184657	-0.424446	0.745639	-0.124672	-0.420062	0.733462	0.284760	-0.219596	0.066006	0.208156				-0.139455	0.063599	-0.089849	-0.116341	0.689260	0.002330	-0.090795	0.690242	0.097974				0.348672	0.064759	0.003099
15174	126.450000	-0.650647	0.671766	0.196603	-0.651657	0.669944	-0.041446	-0.638947	0.883356	-0.021792	-0.626183	0.879120	0.217020	-0.551317	1.240830	0.095335	-0.512596	1.231666	0.192323	-0.493387	1.170715	0.184763	-0.424440	0.745650	-0.124664	-0.420033	0.733461	0.284772	-0.219598	0.066006	0.208158				-0.139456	0.063606	-0.089845	-0.116400	0.689288	0.002341	-0.090746	0.690216	0.097954				0.348673	0.064747	0.003109
15175	126.458333	-0.650637	0.671767	0.196604	-0.651645	0.669951	-0.041447	-0.638690	0.883269	-0.021808	-0.626174	0.879108	0.217032	-0.551181	1.240825	0.095337	-0.512531	1.231630	0.192548	-0.493323	1.170732	0.184849	-0.424439	0.745660	-0.124663	-0.419997	0.733460	0.284786	-0.219598	0.066000	0.208156				-0.139455	0.063610	-0.089868	-0.116460	0.689310	0.002353	-0.090704	0.690190	0.097928				0.348678	0.064750	0.003097
15176	126.466667	-0.650622	0.671794	0.196641	-0.651680	0.669925	-0.041372	-0.638676	0.883296	-0.021742	-0.626171	0.879095	0.217050	-0.551168	1.240924	0.095569	-0.512433	1.231628	0.192652	-0.493259	1.170729	0.184929	-0.424432	0.745665	-0.124656	-0.419955	0.733454	0.284802	-0.219604	0.065990	0.208142				-0.139456	0.063610	-0.089881	-0.116522	0.689339	0.002368	-0.090663	0.690160	0.097900				0.348682	0.064744	0.003097
15177	126.475000	-0.650534	0.671846	0.196601	-0.651625	0.669956	-0.041446	-0.638644	0.883332	-0.021683	-0.626167	0.879087	0.217064	-0.550957	1.240944	0.095564	-0.512336	1.231608	0.192717	-0.493203	1.170726	0.185005	-0.424423	0.745674	-0.124654	-0.419911	0.733451	0.284828	-0.219603	0.065982	0.208135				-0.139452	0.063602	-0.089887	-0.116580	0.689364	0.002380	-0.090623	0.690133	0.097875				0.348680	0.064746	0.003091
15178	126.483333	-0.650530	0.671847	0.196605	-0.651617	0.669963	-0.041437	-0.638638	0.883314	-0.021708	-0.626176	0.879061	0.217076	-0.550881	1.240987	0.095666	-0.512258	1.231643	0.192845	-0.493150	1.170720	0.185084	-0.424420	0.745688	-0.124644	-0.419876	0.733450	0.284855	-0.219607	0.065978	0.208131				-0.139462	0.063605	-0.089886	-0.116631	0.689392	0.002398	-0.090587	0.690112	0.097852				0.348683	0.064737	0.003098
15179	126.491667	-0.650611	0.671768	0.196617	-0.651610	0.669968	-0.041432	-0.638620	0.883324	-0.021695	-0.626180	0.879043	0.217084	-0.550894	1.241002	0.095777	-0.512170	1.231665	0.192938	-0.493090	1.170698	0.185176	-0.424415	0.745712	-0.124639	-0.419840	0.733449	0.284877	-0.219607	0.065981	0.208139				-0.139452	0.063606	-0.089889	-0.116669	0.689413	0.002412	-0.090554	0.690092	0.097835				0.348682	0.064751	0.003102
15180	126.500000	-0.650514	0.671845	0.196609	-0.651604	0.669972	-0.041427	-0.638592	0.883360	-0.021641	-0.626071	0.879084	0.217032	-0.550750	1.241074	0.095881	-0.512108	1.231632	0.193032	-0.493045	1.170697	0.185234	-0.424413	0.745745	-0.124628	-0.419812	0.733450	0.284896	-0.219608	0.065984	0.208149				-0.139456	0.063608	-0.089878	-0.116700	0.689425	0.002423	-0.090523	0.690076	0.097824				0.348685	0.064761	0.003099
15181	126.508333	-0.650558	0.671805	0.196615	-0.651596	0.669979	-0.041420	-0.638693	0.883418	-0.021638	-0.626130	0.879035	0.217077	-0.550691	1.241128	0.095989	-0.512042	1.231628	0.193126	-0.493003	1.170687	0.185320	-0.424405	0.745785	-0.124619	-0.419793	0.733451	0.284907	-0.219610	0.065995	0.208156				-0.139454	0.063602	-0.089866	-0.116719	0.689434	0.002437	-0.090489	0.690055	0.097818				0.348680	0.064754	0.003115
15182	126.516667	-0.650600	0.671764	0.196624	-0.651636	0.669952	-0.041344	-0.638807	0.883440	-0.021675	-0.626187	0.878988	0.217123	-0.550624	1.241169	0.096089	-0.512012	1.231631	0.193275	-0.492964	1.170678	0.185405	-0.424400	0.745829	-0.124612	-0.419777	0.733452	0.284912	-0.219607	0.065993	0.208160				-0.139459	0.063601	-0.089855	-0.116728	0.689443	0.002451	-0.090455	0.690036	0.097814				0.348686	0.064756	0.003116
15183	126.525000	-0.650596	0.671780	0.196645	-0.651608	0.669966	-0.041376	-0.638562	0.883368	-0.021636	-0.626184	0.878987	0.217154	-0.550607	1.241168	0.096170	-0.511912	1.231671	0.193329	-0.492937	1.170670	0.185477	-0.424386	0.745870	-0.124606	-0.419763	0.733458	0.284913	-0.219605	0.065998	0.208162				-0.139452	0.063604	-0.089850	-0.116735	0.689446	0.002464	-0.090425	0.690019	0.097809				0.348682	0.064754	0.003112
15184	126.533333	-0.650507	0.671848	0.196614	-0.651580	0.669987	-0.041409	-0.638536	0.883406	-0.021580	-0.626074	0.879012	0.217083	-0.550539	1.241266	0.096296	-0.511912	1.231608	0.193465	-0.492912	1.170668	0.185551	-0.424369	0.745914	-0.124607	-0.419752	0.733465	0.284911	-0.219602	0.065996	0.208160				-0.139456	0.063593	-0.089845	-0.116740	0.689453	0.002481	-0.090395	0.689998	0.097801				0.348684	0.064753	0.003113
15185	126.541667	-0.650556	0.671805	0.196616	-0.651573	0.669985	-0.041411	-0.638526	0.883417	-0.021565	-0.626126	0.878962	0.217124	-0.550502	1.241309	0.096417	-0.511896	1.231833	0.193635	-0.492891	1.170663	0.185626	-0.424345	0.745957	-0.124606	-0.419746	0.733473	0.284915	-0.219597	0.065992	0.208150				-0.139456	0.063595	-0.089853	-0.116739	0.689455	0.002501	-0.090365	0.689980	0.097781				0.348691	0.064752	0.003111
15186	126.550000	-0.650600	0.671762	0.196615	-0.651611	0.669956	-0.041342	-0.638520	0.883405	-0.021591	-0.626177	0.878919	0.217168	-0.550485	1.241261	0.096426	-0.511817	1.231683	0.193655	-0.492873	1.170664	0.185701	-0.424314	0.745988	-0.124599	-0.419743	0.733476	0.284914	-0.219597	0.065989	0.208137				-0.139447	0.063594	-0.089871	-0.116742	0.689459	0.002524	-0.090333	0.689950	0.097758				0.348686	0.064749	0.003108
15187	126.558333	-0.650553	0.671807	0.196609	-0.651561	0.669990	-0.041417	-0.638462	0.883449	-0.021624	-0.626122	0.878933	0.217146	-0.550433	1.241349	0.096571	-0.511786	1.231681	0.193744	-0.492862	1.170660	0.185773	-0.424281	0.746028	-0.124595	-0.419734	0.733480	0.284915	-0.219598	0.065985	0.208127				-0.139450	0.063593	-0.089878	-0.116747	0.689467	0.002545	-0.090305	0.689929	0.097728				0.348696	0.064757	0.003098
15188	126.566667	-0.650507	0.671848	0.196602	-0.651550	0.669993	-0.041414	-0.638490	0.883444	-0.021519	-0.626181	0.878887	0.217189	-0.550392	1.241422	0.096717	-0.511767	1.231845	0.193793	-0.492875	1.170717	0.185898	-0.424251	0.746070	-0.124588	-0.419725	0.733479	0.284909	-0.219596	0.065992	0.208123				-0.139450	0.063596	-0.089882	-0.116760	0.689482	0.002572	-0.090277	0.689903	0.097689				0.348695	0.064760	0.003100
15189	126.575000	-0.650598	0.671768	0.196608	-0.651548	0.669995	-0.041410	-0.638609	0.883472	-0.021558	-0.626189	0.878867	0.217198	-0.550369	1.241418	0.096748	-0.511734	1.231855	0.193882	-0.492873	1.170674	0.185956	-0.424225	0.746106	-0.124576	-0.419711	0.733476	0.284907	-0.219593	0.066000	0.208130				-0.139452	0.063596	-0.089872	-0.116777	0.689501	0.002603	-0.090251	0.689890	0.097649				0.348696	0.064760	0.003107
15190	126.583333	-0.650589	0.671766	0.196610	-0.651593	0.669966	-0.041335	-0.638487	0.883434	-0.021527	-0.626197	0.878845	0.217212	-0.550467	1.241408	0.096883	-0.511767	1.231801	0.194105	-0.492872	1.170654	0.186025	-0.424201	0.746146	-0.124561	-0.419694	0.733468	0.284907	-0.219596	0.066004	0.208143				-0.139451	0.063608	-0.089875	-0.116806	0.689521	0.002633	-0.090232	0.689877	0.097623				0.348697	0.064764	0.003108
15191	126.591667	-0.650545	0.671805	0.196607	-0.651568	0.669987	-0.041363	-0.638489	0.883448	-0.021493	-0.626156	0.878852	0.217191	-0.550443	1.241505	0.097110	-0.511725	1.231808	0.194129	-0.492867	1.170627	0.186106	-0.424192	0.746195	-0.124545	-0.419683	0.733461	0.284898	-0.219596	0.066014	0.208151				-0.139446	0.063615	-0.089872	-0.116839	0.689540	0.002659	-0.090220	0.689870	0.097598				0.348695	0.064770	0.003112
15192	126.600000	-0.650498	0.671843	0.196606	-0.651543	0.670004	-0.041394	-0.638482	0.883476	-0.021459	-0.626119	0.878864	0.217172	-0.550303	1.241543	0.097091	-0.511701	1.231772	0.194157	-0.492850	1.170599	0.186189	-0.424186	0.746243	-0.124528	-0.419684	0.733467	0.284896	-0.219603	0.066019	0.208157				-0.139448	0.063617	-0.089868	-0.116872	0.689557	0.002678	-0.090208	0.689868	0.097588				0.348693	0.064766	0.003113
15193	126.608333	-0.650587	0.671758	0.196616	-0.651565	0.669989	-0.041358	-0.638498	0.883464	-0.021482	-0.626247	0.878808	0.217270	-0.550282	1.241522	0.097181	-0.511777	1.231729	0.194404	-0.492854	1.170569	0.186272	-0.424194	0.746287	-0.124514	-0.419681	0.733455	0.284882	-0.219603	0.066009	0.208153				-0.139451	0.063618	-0.089861	-0.116904	0.689571	0.002689	-0.090197	0.689863	0.097584				0.348689	0.064765	0.003116
15194	126.616667	-0.650588	0.671753	0.196617	-0.651589	0.669971	-0.041324	-0.638507	0.883471	-0.021468	-0.626281	0.878758	0.217267	-0.550417	1.241465	0.097292	-0.511712	1.231484	0.194393	-0.492861	1.170537	0.186341	-0.424202	0.746327	-0.124497	-0.419692	0.733445	0.284862	-0.219608	0.066001	0.208146				-0.139454	0.063613	-0.089871	-0.116931	0.689575	0.002697	-0.090183	0.689851	0.097580				0.348685	0.064754	0.003111
15195	126.625000	-0.650504	0.671830	0.196606	-0.651542	0.670000	-0.041396	-0.638428	0.883554	-0.021551	-0.626203	0.878802	0.217217	-0.550382	1.241560	0.097505	-0.511699	1.231499	0.194492	-0.492864	1.170509	0.186411	-0.424212	0.746363	-0.124479	-0.419712	0.733443	0.284843	-0.219613	0.065988	0.208141				-0.139457	0.063603	-0.089875	-0.116952	0.689578	0.002701	-0.090175	0.689842	0.097571				0.348682	0.064740	0.003133
15196	126.633333	-0.650510	0.671826	0.196602	-0.651541	0.669997	-0.041394	-0.638539	0.883482	-0.021434	-0.626338	0.878776	0.217339	-0.550374	1.241586	0.097611	-0.511686	1.231483	0.194516	-0.492853	1.170487	0.186494	-0.424222	0.746389	-0.124460	-0.419728	0.733437	0.284819	-0.219616	0.065985	0.208140				-0.139460	0.063600	-0.089873	-0.116963	0.689578	0.002715	-0.090167	0.689833	0.097558				0.348679	0.064742	0.003128
15197	126.641667	-0.650549	0.671780	0.196600	-0.651541	0.669993	-0.041396	-0.638550	0.883498	-0.021402	-0.626377	0.878730	0.217332	-0.550323	1.241576	0.097618	-0.511735	1.231540	0.194775	-0.492857	1.170457	0.186570	-0.424228	0.746410	-0.124433	-0.419749	0.733431	0.284791	-0.219612	0.065982	0.208146				-0.139465	0.063593	-0.089870	-0.116966	0.689571	0.002730	-0.090154	0.689813	0.097535				0.348682	0.064740	0.003122
15198	126.650000	-0.650588	0.671730	0.196593	-0.651587	0.669954	-0.041323	-0.638572	0.883487	-0.021403	-0.626421	0.878711	0.217356	-0.550372	1.241559	0.097699	-0.511697	1.231444	0.194825	-0.492880	1.170411	0.186629	-0.424227	0.746424	-0.124405	-0.419764	0.733420	0.284758	-0.219604	0.065982	0.208156				-0.139464	0.063589	-0.089866	-0.116960	0.689563	0.002748	-0.090142	0.689795	0.097501				0.348685	0.064742	0.003126
15199	126.658333	-0.650510	0.671803	0.196606	-0.651539	0.669989	-0.041389	-0.638596	0.883499	-0.021361	-0.626355	0.878728	0.217277	-0.550225	1.241653	0.097798	-0.511699	1.231398	0.194916	-0.492910	1.170391	0.186723	-0.424220	0.746449	-0.124378	-0.419778	0.733412	0.284733	-0.219609	0.065987	0.208166				-0.139459	0.063590	-0.089855	-0.116951	0.689559	0.002763	-0.090125	0.689776	0.097470				0.348686	0.064738	0.003141
15200	126.666667	-0.650601	0.671719	0.196618	-0.651538	0.669986	-0.041385	-0.638624	0.883508	-0.021330	-0.626403	0.878710	0.217292	-0.550220	1.241588	0.097786	-0.511693	1.231349	0.195015	-0.492903	1.170380	0.186819	-0.424215	0.746458	-0.124345	-0.419794	0.733399	0.284708	-0.219602	0.065987	0.208171				-0.139458	0.063591	-0.089843	-0.116938	0.689556	0.002775	-0.090109	0.689762	0.097437				0.348687	0.064725	0.003147
15201	126.675000	-0.650594	0.671728	0.196626	-0.651545	0.669985	-0.041382	-0.638650	0.883500	-0.021357	-0.626508	0.878694	0.217362	-0.550237	1.241635	0.097858	-0.511689	1.231323	0.195096	-0.492913	1.170331	0.186872	-0.424216	0.746462	-0.124310	-0.419804	0.733399	0.284675	-0.219599	0.065997	0.208171				-0.139452	0.063595	-0.089848	-0.116921	0.689555	0.002784	-0.090099	0.689752	0.097400				0.348693	0.064725	0.003150
15202	126.683333	-0.650518	0.671788	0.196602	-0.651550	0.669981	-0.041387	-0.638595	0.883584	-0.021439	-0.626517	0.878686	0.217319	-0.550169	1.241715	0.098073	-0.511663	1.231331	0.195186	-0.492925	1.170329	0.186957	-0.424215	0.746469	-0.124273	-0.419821	0.733397	0.284643	-0.219596	0.066007	0.208168				-0.139443	0.063598	-0.089851	-0.116904	0.689553	0.002786	-0.090085	0.689741	0.097372				0.348697	0.064739	0.003145
15203	126.691667	-0.650527	0.671780	0.196596	-0.651566	0.669976	-0.041392	-0.638712	0.883522	-0.021297	-0.626643	0.878659	0.217371	-0.550146	1.241741	0.098158	-0.511642	1.231315	0.195210	-0.492902	1.170280	0.186919	-0.424225	0.746471	-0.124239	-0.419847	0.733407	0.284616	-0.219587	0.066003	0.208154				-0.139442	0.063596	-0.089861	-0.116879	0.689549	0.002786	-0.090058	0.689781	0.097283				0.348692	0.064739	0.003127
15204	126.700000	-0.650630	0.671696	0.196605	-0.651583	0.669969	-0.041395	-0.638745	0.883532	-0.021292	-0.626764	0.878666	0.217467	-0.550153	1.241673	0.098168	-0.511690	1.231253	0.195412	-0.492956	1.170274	0.187080	-0.424238	0.746471	-0.124206	-0.419870	0.733421	0.284586	-0.219584	0.065997	0.208145				-0.139443	0.063596	-0.089870	-0.116849	0.689539	0.002793	-0.090058	0.689713	0.097312				0.348691	0.064736	0.003132
15205	126.708333	-0.650642	0.671698	0.196621	-0.651631	0.669945	-0.041364	-0.638801	0.883512	-0.021312	-0.626850	0.878632	0.217450	-0.550135	1.241680	0.098271	-0.511608	1.231253	0.195324	-0.492975	1.170238	0.187133	-0.424256	0.746472	-0.124156	-0.419896	0.733427	0.284561	-0.219588	0.065994	0.208140				-0.139440	0.063598	-0.089888	-0.116812	0.689519	0.002805	-0.090071	0.689675	0.097200				0.348689	0.064744	0.003117
15206	126.716667	-0.650582	0.671752	0.196596	-0.651636	0.669946	-0.041398	-0.638851	0.883524	-0.021250	-0.626821	0.878672	0.217387	-0.550090	1.241803	0.098451	-0.511603	1.231225	0.195408	-0.492986	1.170211	0.187208	-0.424277	0.746470	-0.124108	-0.419922	0.733435	0.284538	-0.219594	0.065992	0.208143				-0.139441	0.063598	-0.089884	-0.116773	0.689497	0.002826	-0.090039	0.689674	0.097255				0.348685	0.064748	0.003119
15207	126.725000	-0.650655	0.671698	0.196606	-0.651674	0.669937	-0.041397	-0.639009	0.883583	-0.021252	-0.626906	0.878674	0.217410	-0.550074	1.241846	0.098557	-0.511641	1.231181	0.195604	-0.493017	1.170148	0.187278	-0.424285	0.746465	-0.124050	-0.419950	0.733444	0.284517	-0.219595	0.065995	0.208148				-0.139445	0.063603	-0.089879	-0.116716	0.689469	0.002856	-0.090032	0.689653	0.097231				0.348685	0.064745	0.003124
15208	126.733333	-0.650729	0.671640	0.196619	-0.651739	0.669921	-0.041386	-0.638958	0.883539	-0.021215	-0.627094	0.878631	0.217510	-0.550044	1.241874	0.098640	-0.511595	1.231211	0.195624	-0.493028	1.170108	0.187344	-0.424299	0.746455	-0.123991	-0.419974	0.733444	0.284495	-0.219596	0.065996	0.208158				-0.139451	0.063609	-0.089877	-0.116654	0.689437	0.002883	-0.090067	0.689602	0.097036				0.348678	0.064738	0.003134
15209	126.741667	-0.650765	0.671632	0.196642	-0.651790	0.669878	-0.041365	-0.639015	0.883544	-0.021207	-0.627174	0.878632	0.217530	-0.550029	1.241865	0.098666	-0.511603	1.231172	0.195769	-0.493050	1.170081	0.187405	-0.424304	0.746446	-0.123927	-0.419994	0.733441	0.284478	-0.219600	0.066003	0.208160				-0.139456	0.063608	-0.089863	-0.116591	0.689409	0.002908	-0.090058	0.689583	0.097007				0.348678	0.064741	0.003135
15210	126.750000	-0.650726	0.671669	0.196616	-0.651825	0.669893	-0.041381	-0.639318	0.883600	-0.021281	-0.627146	0.878674	0.217462	-0.549987	1.241946	0.098799	-0.511618	1.231137	0.195909	-0.493073	1.170059	0.187471	-0.424308	0.746435	-0.123858	-0.420009	0.733440	0.284463	-0.219605	0.066012	0.208162				-0.139462	0.063605	-0.089848	-0.116520	0.689376	0.002932	-0.090007	0.689592	0.097146				0.348680	0.064743	0.003137
15211	126.758333	-0.650773	0.671649	0.196622	-0.651868	0.669874	-0.041377	-0.639131	0.883567	-0.021166	-0.627276	0.878658	0.217517	-0.549955	1.241976	0.098877	-0.511621	1.231071	0.195989	-0.493095	1.170029	0.187528	-0.424313	0.746421	-0.123796	-0.420022	0.733441	0.284452	-0.219600	0.066013	0.208156				-0.139459	0.063603	-0.089854	-0.116446	0.689344	0.002940	-0.089995	0.689573	0.097116				0.348678	0.064753	0.003137
15212	126.766667	-0.650909	0.671521	0.196608	-0.651942	0.669837	-0.041312	-0.639187	0.883569	-0.021173	-0.627414	0.878626	0.217576	-0.549931	1.242036	0.098963	-0.511611	1.231045	0.196061	-0.493112	1.170007	0.187589	-0.424323	0.746411	-0.123734	-0.420036	0.733436	0.284438	-0.219605	0.066008	0.208154				-0.139466	0.063593	-0.089852	-0.116379	0.689309	0.002948	-0.090029	0.689520	0.096917				0.348682	0.064750	0.003131
15213	126.775000	-0.650906	0.671561	0.196639	-0.651953	0.669840	-0.041373	-0.639309	0.883651	-0.021226	-0.627438	0.878642	0.217552	-0.549900	1.242035	0.099021	-0.511601	1.231037	0.196131	-0.493122	1.170006	0.187638	-0.424334	0.746394	-0.123660	-0.420044	0.733436	0.284438	-0.219603	0.066005	0.208144				-0.139463	0.063593	-0.089866	-0.116310	0.689274	0.002950	-0.089979	0.689525	0.097060				0.348682	0.064742	0.003136
15214	126.783333	-0.650910	0.671569	0.196644	-0.651993	0.669818	-0.041371	-0.639293	0.883578	-0.021120	-0.627458	0.878654	0.217533	-0.549879	1.242099	0.099100	-0.511591	1.230939	0.196151	-0.493161	1.169953	0.187697	-0.424359	0.746388	-0.123592	-0.420061	0.733431	0.284428	-0.219608	0.066001	0.208144				-0.139461	0.063586	-0.089872	-0.116243	0.689245	0.002955	-0.089970	0.689506	0.097037				0.348680	0.064721	0.003171
15215	126.791667	-0.650954	0.671546	0.196657	-0.652053	0.669785	-0.041333	-0.639343	0.883574	-0.021105	-0.627628	0.878607	0.217639	-0.549860	1.242127	0.099168	-0.511643	1.231063	0.196324	-0.493200	1.169942	0.187773	-0.424383	0.746387	-0.123520	-0.420075	0.733423	0.284426	-0.219603	0.065992	0.208147				-0.139457	0.063600	-0.089881	-0.116180	0.689213	0.002957	-0.089963	0.689484	0.097023				0.348692	0.064729	0.003141
15216	126.800000	-0.650996	0.671524	0.196668	-0.652140	0.669729	-0.041274	-0.639395	0.883581	-0.021069	-0.627696	0.878588	0.217666	-0.549840	1.242156	0.099245	-0.511678	1.231143	0.196439	-0.493249	1.169950	0.187826	-0.424409	0.746390	-0.123449	-0.420091	0.733416	0.284424	-0.219605	0.065989	0.208147				-0.139456	0.063602	-0.089878	-0.116113	0.689178	0.002957	-0.089960	0.689461	0.097005				0.348699	0.064733	0.003137
15217	126.808333	-0.651037	0.671507	0.196683	-0.652123	0.669766	-0.041311	-0.639454	0.883577	-0.021037	-0.627693	0.878596	0.217648	-0.549843	1.242191	0.099324	-0.511662	1.230949	0.196445	-0.493299	1.169939	0.187876	-0.424437	0.746391	-0.123376	-0.420107	0.733410	0.284428	-0.219601	0.065990	0.208157				-0.139456	0.063605	-0.089869	-0.116040	0.689150	0.002955	-0.089944	0.689495	0.096922				0.348700	0.064732	0.003147
15218	126.816667	-0.651083	0.671488	0.196691	-0.652128	0.669778	-0.041320	-0.639511	0.883565	-0.021016	-0.627791	0.878572	0.217719	-0.549842	1.242249	0.099383	-0.511824	1.230915	0.196529	-0.493351	1.169932	0.187930	-0.424472	0.746393	-0.123297	-0.420124	0.733405	0.284423	-0.219608	0.065999	0.208161				-0.139458	0.063621	-0.089867	-0.115969	0.689123	0.002949	-0.089954	0.689425	0.096949				0.348699	0.064743	0.003154
15219	126.825000	-0.651167	0.671425	0.196693	-0.652194	0.669746	-0.041279	-0.639560	0.883573	-0.020988	-0.627837	0.878529	0.217727	-0.549841	1.242306	0.099438	-0.511723	1.230918	0.196575	-0.493410	1.169917	0.187984	-0.424498	0.746398	-0.123219	-0.420137	0.733404	0.284427	-0.219605	0.066011	0.208164				-0.139460	0.063614	-0.089849	-0.115888	0.689090	0.002933	-0.089946	0.689402	0.096908				0.348697	0.064739	0.003154
15220	126.833333	-0.651245	0.671359	0.196696	-0.652259	0.669709	-0.041245	-0.639616	0.883565	-0.020952	-0.627882	0.878505	0.217761	-0.549866	1.242266	0.099412	-0.511762	1.230946	0.196666	-0.493472	1.169900	0.188037	-0.424528	0.746405	-0.123138	-0.420145	0.733402	0.284442	-0.219607	0.066013	0.208158				-0.139451	0.063619	-0.089857	-0.115808	0.689053	0.002909	-0.089937	0.689380	0.096861				0.348689	0.064748	0.003150
15221	126.841667	-0.651176	0.671435	0.196699	-0.652210	0.669752	-0.041309	-0.639662	0.883559	-0.020920	-0.627803	0.878528	0.217716	-0.549879	1.242346	0.099530	-0.511778	1.230970	0.196680	-0.493521	1.169908	0.188091	-0.424559	0.746409	-0.123072	-0.420145	0.733397	0.284445	-0.219608	0.066005	0.208153				-0.139459	0.063611	-0.089866	-0.115732	0.689012	0.002879	-0.089910	0.689456	0.096691				0.348689	0.064746	0.003141
15222	126.850000	-0.651198	0.671419	0.196705	-0.652294	0.669685	-0.041246	-0.639708	0.883550	-0.020884	-0.627835	0.878494	0.217753	-0.549914	1.242346	0.099548	-0.511836	1.230948	0.196804	-0.493579	1.169892	0.188156	-0.424589	0.746421	-0.123006	-0.420146	0.733390	0.284455	-0.219612	0.066002	0.208138				-0.139466	0.063596	-0.089860	-0.115658	0.688977	0.002845	-0.089923	0.689317	0.096764				0.348691	0.064738	0.003137
15223	126.858333	-0.651252	0.671356	0.196704	-0.652305	0.669678	-0.041243	-0.639989	0.883630	-0.020876	-0.627860	0.878453	0.217782	-0.549930	1.242351	0.099609	-0.511872	1.230940	0.196876	-0.493627	1.169879	0.188216	-0.424617	0.746435	-0.122938	-0.420146	0.733378	0.284454	-0.219617	0.065989	0.208137				-0.139467	0.063593	-0.089879	-0.115596	0.688943	0.002818	-0.089913	0.689289	0.096725				0.348687	0.064738	0.003136
15224	126.866667	-0.651301	0.671326	0.196741	-0.652315	0.669668	-0.041246	-0.640034	0.883627	-0.020846	-0.628002	0.878364	0.217891	-0.549963	1.242362	0.099672	-0.511910	1.230927	0.196948	-0.493655	1.169886	0.188271	-0.424646	0.746455	-0.122870	-0.420142	0.733367	0.284460	-0.219625	0.065983	0.208141				-0.139472	0.063591	-0.089886	-0.115539	0.688914	0.002798	-0.089907	0.689269	0.096693				0.348689	0.064732	0.003130
15225	126.875000	-0.651210	0.671390	0.196715	-0.652251	0.669722	-0.041306	-0.640076	0.883642	-0.020788	-0.627918	0.878384	0.217851	-0.549971	1.242458	0.099868	-0.511918	1.230955	0.196960	-0.493705	1.169846	0.188337	-0.424673	0.746491	-0.122805	-0.420140	0.733365	0.284474	-0.219622	0.065991	0.208142				-0.139470	0.063596	-0.089880	-0.115487	0.688893	0.002777	-0.089897	0.689256	0.096664				0.348697	0.064737	0.003131
15226	126.883333	-0.651206	0.671395	0.196717	-0.652249	0.669726	-0.041298	-0.640121	0.883640	-0.020771	-0.627949	0.878356	0.217885	-0.549997	1.242464	0.099956	-0.511972	1.230896	0.197104	-0.493756	1.169853	0.188449	-0.424692	0.746527	-0.122744	-0.420140	0.733356	0.284468	-0.219615	0.066000	0.208150				-0.139472	0.063602	-0.089861	-0.115434	0.688877	0.002766	-0.089884	0.689244	0.096643				0.348697	0.064747	0.003133
15227	126.891667	-0.651196	0.671395	0.196719	-0.652280	0.669706	-0.041261	-0.640160	0.883647	-0.020737	-0.628086	0.878261	0.217971	-0.550039	1.242433	0.100008	-0.512023	1.230871	0.197240	-0.493763	1.169843	0.188491	-0.424717	0.746567	-0.122677	-0.420144	0.733358	0.284469	-0.219612	0.066005	0.208154				-0.139465	0.063614	-0.089864	-0.115389	0.688859	0.002757	-0.089871	0.689230	0.096626				0.348699	0.064746	0.003142
15228	126.900000	-0.651183	0.671399	0.196715	-0.652242	0.669739	-0.041290	-0.640206	0.883671	-0.020643	-0.628005	0.878304	0.217952	-0.550057	1.242469	0.100134	-0.512043	1.230831	0.197323	-0.493786	1.169777	0.188578	-0.424736	0.746607	-0.122617	-0.420148	0.733354	0.284461	-0.219611	0.066015	0.208151				-0.139454	0.063624	-0.089860	-0.115342	0.688838	0.002752	-0.089858	0.689221	0.096603				0.348696	0.064755	0.003142
15229	126.908333	-0.651170	0.671400	0.196713	-0.652240	0.669742	-0.041294	-0.640230	0.883637	-0.020711	-0.628087	0.878240	0.218010	-0.550097	1.242452	0.100274	-0.512043	1.230778	0.197410	-0.493741	1.169719	0.188562	-0.424749	0.746643	-0.122563	-0.420150	0.733349	0.284453	-0.219607	0.066019	0.208152				-0.139455	0.063615	-0.089854	-0.115296	0.688818	0.002744	-0.089849	0.689204	0.096576				0.348703	0.064754	0.003146
15230	126.916667	-0.651154	0.671400	0.196707	-0.652231	0.669745	-0.041293	-0.640252	0.883672	-0.020599	-0.628169	0.878171	0.218072	-0.550125	1.242437	0.100399	-0.512033	1.230708	0.197508	-0.493758	1.169674	0.188706	-0.424760	0.746672	-0.122517	-0.420157	0.733341	0.284442	-0.219601	0.066015	0.208148				-0.139454	0.063605	-0.089854	-0.115251	0.688794	0.002739	-0.089838	0.689186	0.096552				0.348702	0.064752	0.003131
15231	126.925000	-0.651182	0.671349	0.196701	-0.652259	0.669714	-0.041266	-0.640239	0.883679	-0.020647	-0.628128	0.878171	0.218076	-0.550144	1.242398	0.100523	-0.512008	1.230617	0.197602	-0.493701	1.169553	0.188707	-0.424761	0.746702	-0.122474	-0.420161	0.733342	0.284437	-0.219600	0.066008	0.208143				-0.139447	0.063605	-0.089869	-0.115199	0.688757	0.002741	-0.089828	0.689164	0.096525				0.348699	0.064756	0.003129
15232	126.933333	-0.651112	0.671388	0.196700	-0.652221	0.669727	-0.041300	-0.640216	0.883704	-0.020656	-0.628089	0.878171	0.218083	-0.550153	1.242330	0.100651	-0.511969	1.230515	0.197702	-0.493644	1.169480	0.188773	-0.424756	0.746739	-0.122433	-0.420166	0.733344	0.284427	-0.219596	0.065999	0.208135				-0.139448	0.063597	-0.089874	-0.115149	0.688725	0.002734	-0.089819	0.689143	0.096503				0.348704	0.064746	0.003126
15233	126.941667	-0.651090	0.671386	0.196698	-0.652218	0.669718	-0.041297	-0.640334	0.883637	-0.020510	-0.628204	0.878073	0.218180	-0.550182	1.242172	0.100675	-0.511930	1.230383	0.197812	-0.493538	1.169375	0.188825	-0.424747	0.746785	-0.122397	-0.420169	0.733361	0.284428	-0.219590	0.065996	0.208134				-0.139446	0.063590	-0.089878	-0.115098	0.688698	0.002726	-0.089813	0.689124	0.096482				0.348703	0.064743	0.003125
15234	126.950000	-0.651162	0.671283	0.196699	-0.652220	0.669709	-0.041287	-0.640371	0.883618	-0.020490	-0.628218	0.878053	0.218234	-0.550170	1.242050	0.100808	-0.511878	1.230241	0.197924	-0.493453	1.169273	0.188929	-0.424734	0.746840	-0.122367	-0.420163	0.733380	0.284426	-0.219598	0.065992	0.208137				-0.139456	0.063590	-0.089873	-0.115047	0.688671	0.002716	-0.089808	0.689110	0.096463				0.348703	0.064733	0.003140
15235	126.958333	-0.651090	0.671332	0.196723	-0.652266	0.669670	-0.041248	-0.640287	0.883584	-0.020418	-0.628224	0.878018	0.218264	-0.550139	1.241988	0.100999	-0.511771	1.230143	0.197975	-0.493313	1.169180	0.188986	-0.424717	0.746903	-0.122334	-0.420157	0.733414	0.284442	-0.219597	0.066001	0.208147				-0.139453	0.063592	-0.089861	-0.114993	0.688652	0.002713	-0.089796	0.689102	0.096454				0.348696	0.064745	0.003136
15236	126.966667	-0.651022	0.671350	0.196717	-0.652254	0.669681	-0.041270	-0.640204	0.883543	-0.020367	-0.628238	0.877988	0.218298	-0.550094	1.241899	0.101198	-0.511688	1.230017	0.198144	-0.493106	1.169063	0.188889	-0.424692	0.746977	-0.122302	-0.420143	0.733463	0.284451	-0.219599	0.066001	0.208149				-0.139450	0.063598	-0.089856	-0.114943	0.688630	0.002707	-0.089789	0.689084	0.096438				0.348700	0.064750	0.003141
15237	126.975000	-0.651012	0.671337	0.196724	-0.652308	0.669648	-0.041220	-0.640250	0.883537	-0.020325	-0.628267	0.877945	0.218341	-0.550045	1.241765	0.101295	-0.511636	1.229984	0.198342	-0.493042	1.168921	0.189098	-0.424677	0.747057	-0.122288	-0.420109	0.733523	0.284473	-0.219600	0.066007	0.208154				-0.139450	0.063606	-0.089857	-0.114895	0.688609	0.002699	-0.089779	0.689077	0.096421				0.348691	0.064739	0.003153
15238	126.983333	-0.651091	0.671246	0.196767	-0.652371	0.669604	-0.041180	-0.640294	0.883535	-0.020303	-0.628310	0.877916	0.218399	-0.549988	1.241616	0.101350	-0.511536	1.229850	0.198463	-0.492896	1.168775	0.189111	-0.424638	0.747142	-0.122268	-0.420060	0.733607	0.284501	-0.219601	0.066006	0.208158				-0.139454	0.063607	-0.089857	-0.114852	0.688586	0.002695	-0.089764	0.689064	0.096399				0.348687	0.064748	0.003148
15239	126.991667	-0.650999	0.671278	0.196742	-0.652363	0.669625	-0.041233	-0.640291	0.883577	-0.020301	-0.628253	0.877940	0.218374	-0.549860	1.241593	0.101427	-0.511394	1.229383	0.198332	-0.492768	1.168560	0.189004	-0.424615	0.747238	-0.122257	-0.419989	0.733719	0.284538	-0.219604	0.066005	0.208152				-0.139452	0.063610	-0.089861	-0.114815	0.688563	0.002696	-0.089742	0.689046	0.096380				0.348692	0.064747	0.003137
15240	127.000000	-0.651017	0.671242	0.196743	-0.652422	0.669589	-0.041223	-0.640386	0.883515	-0.020251	-0.628415	0.877921	0.218556	-0.549761	1.241477	0.101330	-0.511336	1.229229	0.198215	-0.492695	1.168326	0.188818	-0.424575	0.747336	-0.122248	-0.419897	0.733851	0.284577	-0.219601	0.065997	0.208151				-0.139443	0.063604	-0.089867	-0.114778	0.688536	0.002691	-0.089718	0.689029	0.096352				0.348688	0.064741	0.003137
15241	127.008333	-0.651094	0.671149	0.196745	-0.652538	0.669512	-0.041160	-0.640414	0.883569	-0.020108	-0.628498	0.877938	0.218664	-0.549610	1.241356	0.100968	-0.511430	1.229041	0.198049	-0.492755	1.168107	0.188571	-0.424525	0.747436	-0.122243	-0.419784	0.734030	0.284642	-0.219598	0.065988	0.208148				-0.139444	0.063604	-0.089879	-0.114733	0.688505	0.002689	-0.089682	0.689008	0.096321				0.348696	0.064727	0.003151
15242	127.016667	-0.651182	0.671079	0.196782	-0.652618	0.669475	-0.041159	-0.640457	0.883591	-0.020027	-0.628582	0.877957	0.218779	-0.549486	1.241232	0.100513	-0.511582	1.228680	0.197661	-0.492915	1.167905	0.188215	-0.424472	0.747547	-0.122234	-0.419653	0.734232	0.284725	-0.219592	0.065980	0.208145				-0.139445	0.063594	-0.089884	-0.114680	0.688473	0.002674	-0.089638	0.688987	0.096281				0.348701	0.064733	0.003136
15243	127.025000	-0.651162	0.671084	0.196757	-0.652663	0.669468	-0.041199	-0.640444	0.883652	-0.020042	-0.628547	0.878052	0.218830	-0.549262	1.241220	0.099931	-0.511847	1.228539	0.197124	-0.493230	1.167634	0.187706	-0.424406	0.747666	-0.122224	-0.419497	0.734469	0.284822	-0.219584	0.065987	0.208148				-0.139442	0.063595	-0.089874	-0.114613	0.688443	0.002662	-0.089590	0.688968	0.096235				0.348705	0.064736	0.003143
15244	127.033333	-0.651245	0.671020	0.196770	-0.652759	0.669425	-0.041179	-0.640557	0.883653	-0.019821	-0.628620	0.878113	0.218974	-0.549042	1.241195	0.099136	-0.512197	1.228230	0.196520	-0.493489	1.167467	0.187111	-0.424337	0.747778	-0.122216	-0.419329	0.734728	0.284954	-0.219584	0.065997	0.208152				-0.139443	0.063598	-0.089872	-0.114531	0.688417	0.002649	-0.089537	0.688952	0.096184				0.348705	0.064732	0.003156
15245	127.041667	-0.651389	0.670903	0.196798	-0.652938	0.669350	-0.041113	-0.640606	0.883726	-0.019669	-0.628784	0.878144	0.219210	-0.548911	1.241171	0.098268	-0.512637	1.228127	0.195826	-0.493886	1.167337	0.186461	-0.424261	0.747879	-0.122210	-0.419136	0.734995	0.285114	-0.219574	0.065995	0.208157				-0.139438	0.063593	-0.089865	-0.114446	0.688384	0.002624	-0.089479	0.688927	0.096128				0.348706	0.064735	0.003148
15246	127.050000	-0.651451	0.670870	0.196828	-0.653005	0.669346	-0.041122	-0.640601	0.883830	-0.019651	-0.628743	0.878244	0.219289	-0.548478	1.241166	0.097035	-0.513099	1.228107	0.194912	-0.494530	1.167205	0.185820	-0.424184	0.747967	-0.122207	-0.418930	0.735279	0.285293	-0.219570	0.065998	0.208153				-0.139441	0.063596	-0.089862	-0.114353	0.688348	0.002594	-0.089419	0.688906	0.096059				0.348708	0.064737	0.003141
15247	127.058333	-0.651553	0.670797	0.196873	-0.653116	0.669311	-0.041080	-0.640779	0.883809	-0.019384	-0.628890	0.878348	0.219482	-0.548285	1.241198	0.095954	-0.513685	1.228110	0.194106	-0.494988	1.167224	0.185061	-0.424121	0.748043	-0.122200	-0.418709	0.735577	0.285482	-0.219577	0.066005	0.208152				-0.139443	0.063591	-0.089855	-0.114261	0.688318	0.002565	-0.089358	0.688889	0.096000				0.348701	0.064743	0.003145
15248	127.066667	-0.651753	0.670622	0.196905	-0.653227	0.669279	-0.041035	-0.640915	0.883823	-0.019226	-0.628945	0.878345	0.219687	-0.547813	1.241244	0.094533	-0.514279	1.228111	0.193105	-0.495515	1.167273	0.184296	-0.424065	0.748097	-0.122197	-0.418476	0.735892	0.285686	-0.219580	0.066003	0.208150				-0.139455	0.063593	-0.089851	-0.114179	0.688293	0.002536	-0.089300	0.688867	0.095940				0.348692	0.064730	0.003153
15249	127.075000	-0.651844	0.670557	0.196962	-0.653335	0.669246	-0.040987	-0.641046	0.883840	-0.019081	-0.628993	0.878387	0.219818	-0.547434	1.241357	0.093171	-0.514922	1.228365	0.192142	-0.496345	1.167343	0.183593	-0.424015	0.748126	-0.122186	-0.418229	0.736208	0.285894	-0.219588	0.066002	0.208146				-0.139452	0.063595	-0.089869	-0.114096	0.688263	0.002508	-0.089234	0.688852	0.095888				0.348693	0.064746	0.003141
15250	127.083333	-0.651839	0.670577	0.197009	-0.653434	0.669213	-0.040933	-0.641190	0.883811	-0.019038	-0.628935	0.878480	0.219869	-0.547044	1.241527	0.091787	-0.515560	1.228629	0.191082	-0.496889	1.167593	0.182790	-0.423978	0.748129	-0.122174	-0.417990	0.736521	0.286108	-0.219599	0.065998	0.208143				-0.139460	0.063593	-0.089876	-0.114020	0.688234	0.002481	-0.089177	0.688833	0.095834				0.348692	0.064741	0.003138
15251	127.091667	-0.651922	0.670523	0.197065	-0.653530	0.669188	-0.040878	-0.641294	0.883881	-0.018792	-0.629035	0.878501	0.220018	-0.546630	1.241765	0.090321	-0.516211	1.229004	0.190005	-0.497706	1.167906	0.182088	-0.423952	0.748103	-0.122149	-0.417754	0.736833	0.286336	-0.219603	0.065998	0.208132				-0.139463	0.063602	-0.089886	-0.113952	0.688205	0.002452	-0.089125	0.688815	0.095789				0.348690	0.064741	0.003138
15252	127.100000	-0.652085	0.670397	0.197141	-0.653666	0.669132	-0.040796	-0.641444	0.883825	-0.018724	-0.629154	0.878536	0.220199	-0.546161	1.242044	0.088942	-0.517017	1.229469	0.188850	-0.498594	1.168299	0.181485	-0.423948	0.748056	-0.122114	-0.417518	0.737128	0.286570	-0.219605	0.065997	0.208131				-0.139479	0.063602	-0.089878	-0.113896	0.688182	0.002434	-0.089084	0.688797	0.095754				0.348693	0.064736	0.003151
15253	127.108333	-0.652072	0.670425	0.197183	-0.653721	0.669146	-0.040761	-0.641522	0.883838	-0.018670	-0.629167	0.878575	0.220242	-0.545747	1.242443	0.087550	-0.517607	1.229994	0.187828	-0.499357	1.168723	0.180834	-0.423972	0.747974	-0.122051	-0.417301	0.737404	0.286788	-0.219604	0.066006	0.208135				-0.139470	0.063613	-0.089876	-0.113849	0.688162	0.002423	-0.089043	0.688785	0.095728				0.348690	0.064745	0.003145
15254	127.116667	-0.652136	0.670380	0.197239	-0.653771	0.669152	-0.040722	-0.641667	0.883759	-0.018518	-0.629178	0.878607	0.220282	-0.545287	1.242777	0.086227	-0.518155	1.230599	0.186882	-0.500044	1.169211	0.180182	-0.424026	0.747866	-0.121975	-0.417110	0.737656	0.286985	-0.219612	0.066007	0.208133				-0.139473	0.063611	-0.089875	-0.113824	0.688144	0.002417	-0.089011	0.688770	0.095707				0.348693	0.064746	0.003147
15255	127.125000	-0.652203	0.670342	0.197299	-0.653843	0.669140	-0.040669	-0.641746	0.883704	-0.018449	-0.629300	0.878609	0.220404	-0.544840	1.243102	0.084962	-0.518588	1.231133	0.185843	-0.500659	1.169709	0.179611	-0.424108	0.747740	-0.121865	-0.416936	0.737888	0.287158	-0.219604	0.066009	0.208133				-0.139471	0.063605	-0.089875	-0.113821	0.688136	0.002416	-0.088988	0.688758	0.095693				0.348697	0.064739	0.003148
15256	127.133333	-0.652261	0.670302	0.197348	-0.653905	0.669129	-0.040615	-0.641800	0.883648	-0.018397	-0.629421	0.878601	0.220516	-0.544417	1.243306	0.083765	-0.519019	1.231632	0.184989	-0.501343	1.170105	0.179126	-0.424227	0.747606	-0.121735	-0.416787	0.738105	0.287314	-0.219597	0.066021	0.208129				-0.139473	0.063594	-0.089862	-0.113831	0.688136	0.002420	-0.088970	0.688750	0.095692				0.348700	0.064738	0.003149
15257	127.141667	-0.652322	0.670262	0.197399	-0.653969	0.669102	-0.040533	-0.641848	0.883595	-0.018344	-0.629452	0.878616	0.220530	-0.543913	1.243386	0.082800	-0.519340	1.232014	0.184105	-0.501826	1.170451	0.178613	-0.424377	0.747463	-0.121579	-0.416763	0.738496	0.287601	-0.219604	0.066016	0.208134				-0.139462	0.063602	-0.089874	-0.113857	0.688134	0.002431	-0.088956	0.688741	0.095701				0.348704	0.064739	0.003145
15258	127.150000	-0.652377	0.670218	0.197448	-0.653976	0.669095	-0.040528	-0.641878	0.883576	-0.018250	-0.629472	0.878638	0.220534	-0.543530	1.243525	0.081745	-0.519670	1.232298	0.183361	-0.502222	1.170673	0.178111	-0.424543	0.747327	-0.121400	-0.416768	0.738878	0.287858	-0.219606	0.066026	0.208137				-0.139459	0.063595	-0.089867	-0.113889	0.688136	0.002441	-0.088947	0.688739	0.095718				0.348707	0.064738	0.003150
15259	127.158333	-0.652428	0.670185	0.197491	-0.654013	0.669074	-0.040450	-0.641911	0.883528	-0.018239	-0.629660	0.878619	0.220657	-0.543127	1.243482	0.081036	-0.519910	1.232486	0.182720	-0.502537	1.170892	0.177759	-0.424727	0.747193	-0.121195	-0.416710	0.739047	0.287916	-0.219605	0.066014	0.208141				-0.139466	0.063599	-0.089871	-0.113920	0.688138	0.002456	-0.088938	0.688733	0.095734				0.348703	0.064734	0.003151
15260	127.166667	-0.652575	0.670070	0.197553	-0.654041	0.669053	-0.040378	-0.641938	0.883491	-0.018252	-0.629636	0.878677	0.220602	-0.542794	1.243460	0.080386	-0.520082	1.232571	0.182177	-0.502730	1.170994	0.177441	-0.424903	0.747070	-0.120976	-0.416671	0.739207	0.287956	-0.219605	0.066011	0.208141				-0.139468	0.063598	-0.089874	-0.113944	0.688136	0.002470	-0.088930	0.688719	0.095744				0.348705	0.064727	0.003151
15261	127.175000	-0.652527	0.670121	0.197569	-0.654006	0.669076	-0.040411	-0.641961	0.883481	-0.018230	-0.629716	0.878717	0.220619	-0.542533	1.243335	0.079978	-0.520207	1.232580	0.181909	-0.502818	1.170994	0.177232	-0.425065	0.746963	-0.120739	-0.416660	0.739367	0.287955	-0.219611	0.066007	0.208144				-0.139467	0.063600	-0.089872	-0.113956	0.688130	0.002491	-0.088916	0.688716	0.095752				0.348701	0.064726	0.003159
15262	127.183333	-0.652565	0.670090	0.197602	-0.654002	0.669078	-0.040379	-0.641966	0.883518	-0.018153	-0.629794	0.878761	0.220625	-0.542324	1.243244	0.079713	-0.520174	1.232565	0.181748	-0.502777	1.170935	0.177092	-0.425206	0.746873	-0.120497	-0.416663	0.739515	0.287933	-0.219610	0.066006	0.208146				-0.139473	0.063601	-0.089865	-0.113959	0.688127	0.002515	-0.088903	0.688709	0.095754				0.348698	0.064726	0.003159
15263	127.191667	-0.652598	0.670066	0.197625	-0.654011	0.669066	-0.040329	-0.641976	0.883504	-0.018208	-0.629919	0.878777	0.220644	-0.542163	1.243110	0.079703	-0.520129	1.232477	0.181711	-0.502682	1.170857	0.177147	-0.425310	0.746799	-0.120263	-0.416510	0.739245	0.287554	-0.219614	0.066008	0.208148				-0.139473	0.063609	-0.089868	-0.113944	0.688123	0.002531	-0.088879	0.688706	0.095750				0.348691	0.064717	0.003163
15264	127.200000	-0.652716	0.669970	0.197668	-0.654013	0.669056	-0.040287	-0.641974	0.883527	-0.018210	-0.630045	0.878793	0.220659	-0.542076	1.243045	0.079870	-0.519933	1.232401	0.181853	-0.502460	1.170773	0.177258	-0.425384	0.746734	-0.120041	-0.416548	0.739354	0.287477	-0.219618	0.066002	0.208148				-0.139473	0.063605	-0.089870	-0.113919	0.688122	0.002550	-0.088851	0.688702	0.095738				0.348688	0.064717	0.003168
15265	127.208333	-0.652682	0.669976	0.197631	-0.653945	0.669089	-0.040347	-0.641948	0.883549	-0.018250	-0.630006	0.878911	0.220583	-0.542066	1.242990	0.080198	-0.519666	1.232287	0.182187	-0.502177	1.170651	0.177511	-0.425429	0.746690	-0.119831	-0.416598	0.739426	0.287363	-0.219622	0.066008	0.208147				-0.139467	0.063604	-0.089871	-0.113884	0.688112	0.002559	-0.088811	0.688698	0.095725				0.348688	0.064730	0.003151
15266	127.216667	-0.652737	0.669912	0.197624	-0.653913	0.669100	-0.040353	-0.641890	0.883607	-0.018227	-0.630179	0.878882	0.220604	-0.542036	1.242896	0.080730	-0.519453	1.232190	0.182731	-0.501775	1.170561	0.177800	-0.425455	0.746658	-0.119635	-0.416652	0.739474	0.287229	-0.219615	0.066007	0.208144				-0.139460	0.063603	-0.089873	-0.113847	0.688109	0.002568	-0.088770	0.688699	0.095710				0.348690	0.064733	0.003142
15267	127.225000	-0.652687	0.669956	0.197596	-0.653916	0.669080	-0.040302	-0.641838	0.883594	-0.018378	-0.630188	0.878945	0.220554	-0.542080	1.242872	0.081415	-0.518894	1.231978	0.183137	-0.501334	1.170383	0.178158	-0.425453	0.746650	-0.119463	-0.416720	0.739477	0.287073	-0.219618	0.066020	0.208149				-0.139461	0.063603	-0.089876	-0.113807	0.688106	0.002584	-0.088726	0.688700	0.095696				0.348692	0.064730	0.003147
15268	127.233333	-0.652638	0.670008	0.197580	-0.653875	0.669089	-0.040317	-0.641760	0.883605	-0.018466	-0.630189	0.878979	0.220478	-0.542159	1.242850	0.082208	-0.518400	1.231755	0.183772	-0.500799	1.170183	0.178582	-0.425434	0.746666	-0.119306	-0.416788	0.739453	0.286903	-0.219611	0.066026	0.208150				-0.139450	0.063596	-0.089871	-0.113768	0.688102	0.002597	-0.088677	0.688702	0.095685				0.348694	0.064737	0.003144
15269	127.241667	-0.652683	0.669973	0.197559	-0.653777	0.669142	-0.040405	-0.641669	0.883647	-0.018493	-0.630233	0.878959	0.220430	-0.542251	1.242759	0.083087	-0.517875	1.231534	0.184523	-0.500222	1.169992	0.179039	-0.425411	0.746706	-0.119174	-0.416863	0.739405	0.286723	-0.219613	0.066025	0.208150				-0.139449	0.063601	-0.089872	-0.113724	0.688090	0.002613	-0.088651	0.688682	0.095584				0.348698	0.064734	0.003148
15270	127.250000	-0.652724	0.669944	0.197538	-0.653729	0.669163	-0.040431	-0.641576	0.883688	-0.018520	-0.630385	0.878869	0.220447	-0.542381	1.242748	0.084067	-0.517284	1.231227	0.185230	-0.499626	1.169791	0.179576	-0.425372	0.746775	-0.119060	-0.416941	0.739342	0.286535	-0.219606	0.066022	0.208155				-0.139439	0.063591	-0.089866	-0.113679	0.688076	0.002620	-0.088582	0.688698	0.095653				0.348703	0.064725	0.003154
15271	127.258333	-0.652620	0.670054	0.197500	-0.653653	0.669180	-0.040461	-0.641438	0.883744	-0.018630	-0.630316	0.878875	0.220339	-0.542525	1.242693	0.085138	-0.516680	1.230969	0.186073	-0.498918	1.169467	0.180057	-0.425333	0.746872	-0.118974	-0.417021	0.739264	0.286354	-0.219597	0.066026	0.208157				-0.139438	0.063594	-0.089860	-0.113630	0.688064	0.002626	-0.088542	0.688700	0.095634				0.348705	0.064744	0.003139
15272	127.266667	-0.652615	0.670069	0.197472	-0.653607	0.669196	-0.040482	-0.641392	0.883687	-0.018749	-0.630461	0.878796	0.220411	-0.542722	1.242700	0.086146	-0.516014	1.230715	0.186919	-0.498223	1.169204	0.180584	-0.425293	0.746986	-0.118908	-0.417295	0.739573	0.286507	-0.219597	0.066024	0.208160				-0.139434	0.063595	-0.089850	-0.113579	0.688049	0.002621	-0.088506	0.688695	0.095613				0.348709	0.064737	0.003146
15273	127.275000	-0.652659	0.670028	0.197444	-0.653567	0.669210	-0.040510	-0.641326	0.883723	-0.018706	-0.630493	0.878679	0.220329	-0.542817	1.242568	0.087354	-0.515359	1.230400	0.187808	-0.497611	1.168951	0.181163	-0.425252	0.747104	-0.118872	-0.417385	0.739469	0.286335	-0.219593	0.066028	0.208165				-0.139435	0.063592	-0.089853	-0.113528	0.688029	0.002604	-0.088505	0.688677	0.095500				0.348703	0.064741	0.003142
15274	127.283333	-0.652698	0.669984	0.197398	-0.653592	0.669170	-0.040461	-0.641263	0.883738	-0.018747	-0.630527	0.878600	0.220302	-0.542972	1.242501	0.088498	-0.514657	1.230145	0.188702	-0.496814	1.168768	0.181771	-0.425208	0.747228	-0.118863	-0.417478	0.739369	0.286175	-0.219592	0.066035	0.208168				-0.139431	0.063594	-0.089847	-0.113481	0.688009	0.002579	-0.088472	0.688691	0.095550				0.348692	0.064715	0.003179
15275	127.291667	-0.652607	0.670071	0.197373	-0.653504	0.669213	-0.040569	-0.641234	0.883729	-0.018776	-0.630446	0.878567	0.220198	-0.543118	1.242429	0.089646	-0.513920	1.229836	0.189511	-0.496066	1.168463	0.182306	-0.425163	0.747352	-0.118888	-0.417392	0.738868	0.285678	-0.219593	0.066033	0.208169				-0.139441	0.063588	-0.089852	-0.113435	0.687991	0.002549	-0.088457	0.688686	0.095519				0.348696	0.064741	0.003143
15276	127.300000	-0.652603	0.670065	0.197346	-0.653485	0.669213	-0.040595	-0.641209	0.883738	-0.018782	-0.630472	0.878491	0.220182	-0.543260	1.242322	0.090761	-0.513238	1.229524	0.190436	-0.495340	1.168167	0.182797	-0.425114	0.747472	-0.118937	-0.417483	0.738779	0.285522	-0.219596	0.066038	0.208172				-0.139442	0.063587	-0.089851	-0.113395	0.687972	0.002517	-0.088444	0.688684	0.095497				0.348695	0.064733	0.003144
15277	127.308333	-0.652642	0.670014	0.197322	-0.653467	0.669209	-0.040619	-0.641193	0.883729	-0.018851	-0.630595	0.878386	0.220264	-0.543381	1.242225	0.091808	-0.512428	1.229213	0.191173	-0.494659	1.167920	0.183286	-0.425051	0.747591	-0.119021	-0.417570	0.738703	0.285380	-0.219599	0.066039	0.208171				-0.139439	0.063590	-0.089858	-0.113358	0.687952	0.002484	-0.088434	0.688682	0.095485				0.348690	0.064733	0.003155
15278	127.316667	-0.652591	0.670050	0.197307	-0.653452	0.669205	-0.040638	-0.641095	0.883833	-0.018932	-0.630510	0.878359	0.220186	-0.543500	1.242139	0.092794	-0.511650	1.228957	0.191811	-0.494025	1.167694	0.183747	-0.424983	0.747711	-0.119121	-0.417643	0.738644	0.285252	-0.219597	0.066038	0.208174				-0.139440	0.063589	-0.089860	-0.113328	0.687933	0.002456	-0.088419	0.688680	0.095469				0.348684	0.064742	0.003148
15279	127.325000	-0.652588	0.670048	0.197296	-0.653452	0.669200	-0.040658	-0.641212	0.883749	-0.018858	-0.630517	0.878307	0.220201	-0.543602	1.242078	0.093690	-0.511115	1.228680	0.192600	-0.493347	1.167416	0.184043	-0.424913	0.747826	-0.119245	-0.417700	0.738600	0.285145	-0.219599	0.066045	0.208176				-0.139437	0.063598	-0.089862	-0.113305	0.687919	0.002425	-0.088408	0.688677	0.095459				0.348691	0.064740	0.003151
15280	127.333333	-0.652679	0.669956	0.197302	-0.653449	0.669194	-0.040663	-0.641143	0.883861	-0.018895	-0.630612	0.878241	0.220315	-0.543841	1.242039	0.094590	-0.510591	1.228428	0.193188	-0.492734	1.167192	0.184317	-0.424841	0.747936	-0.119381	-0.417740	0.738575	0.285057	-0.219599	0.066040	0.208180				-0.139436	0.063597	-0.089858	-0.113289	0.687907	0.002395	-0.088395	0.688674	0.095439				0.348691	0.064739	0.003151
15281	127.341667	-0.652670	0.669955	0.197281	-0.653485	0.669168	-0.040625	-0.641272	0.883800	-0.018760	-0.630611	0.878204	0.220348	-0.543911	1.241974	0.095305	-0.510172	1.228129	0.193614	-0.492510	1.167024	0.184718	-0.424760	0.748045	-0.119535	-0.417760	0.738575	0.284993	-0.219597	0.066027	0.208183				-0.139431	0.063590	-0.089857	-0.113277	0.687895	0.002364	-0.088381	0.688663	0.095422				0.348698	0.064722	0.003156
15282	127.350000	-0.652574	0.670045	0.197276	-0.653463	0.669186	-0.040677	-0.641239	0.883880	-0.018837	-0.630494	0.878218	0.220297	-0.543843	1.241966	0.095809	-0.509735	1.227991	0.194076	-0.492148	1.166862	0.184971	-0.424680	0.748155	-0.119692	-0.417759	0.738602	0.284954	-0.219591	0.066026	0.208186				-0.139431	0.063588	-0.089859	-0.113270	0.687886	0.002337	-0.088369	0.688663	0.095398				0.348694	0.064723	0.003150
15283	127.358333	-0.652576	0.670048	0.197274	-0.653472	0.669186	-0.040676	-0.641408	0.883802	-0.018700	-0.630534	0.878198	0.220387	-0.543893	1.241975	0.096269	-0.509400	1.227848	0.194405	-0.491747	1.166756	0.185070	-0.424596	0.748256	-0.119843	-0.417736	0.738649	0.284937	-0.219591	0.066024	0.208188				-0.139421	0.063588	-0.089859	-0.113267	0.687886	0.002306	-0.088352	0.688664	0.095380				0.348703	0.064731	0.003145
15284	127.366667	-0.652669	0.669934	0.197240	-0.653489	0.669189	-0.040666	-0.641490	0.883806	-0.018653	-0.630471	0.878211	0.220398	-0.543938	1.241956	0.096672	-0.509142	1.227727	0.194664	-0.491422	1.166625	0.185132	-0.424522	0.748354	-0.119989	-0.417689	0.738717	0.284949	-0.219588	0.066026	0.208186				-0.139416	0.063587	-0.089857	-0.113261	0.687879	0.002278	-0.088336	0.688666	0.095361				0.348707	0.064719	0.003153
15285	127.375000	-0.652584	0.670044	0.197286	-0.653552	0.669161	-0.040609	-0.641542	0.883834	-0.018657	-0.630518	0.878190	0.220495	-0.543969	1.241973	0.096880	-0.508976	1.227624	0.194866	-0.491367	1.166512	0.185215	-0.424452	0.748449	-0.120123	-0.417628	0.738803	0.284977	-0.219586	0.066031	0.208194				-0.139419	0.063585	-0.089850	-0.113258	0.687877	0.002256	-0.088338	0.688643	0.095274				0.348705	0.064725	0.003153
15286	127.383333	-0.652590	0.670039	0.197304	-0.653550	0.669180	-0.040634	-0.641682	0.883814	-0.018491	-0.630458	0.878214	0.220514	-0.543997	1.242024	0.097110	-0.508837	1.227561	0.194879	-0.491341	1.166325	0.185219	-0.424392	0.748537	-0.120243	-0.417541	0.738898	0.285034	-0.219587	0.066039	0.208198				-0.139427	0.063580	-0.089835	-0.113253	0.687869	0.002226	-0.088305	0.688666	0.095349				0.348705	0.064738	0.003156
15287	127.391667	-0.652607	0.670030	0.197327	-0.653591	0.669165	-0.040615	-0.641819	0.883752	-0.018472	-0.630459	0.878217	0.220575	-0.544016	1.242031	0.097152	-0.508886	1.227418	0.194929	-0.491172	1.166311	0.185103	-0.424345	0.748610	-0.120354	-0.417435	0.739008	0.285124	-0.219582	0.066043	0.208193				-0.139428	0.063582	-0.089838	-0.113246	0.687863	0.002191	-0.088291	0.688660	0.095342				0.348705	0.064731	0.003163
15288	127.400000	-0.652711	0.669905	0.197309	-0.653637	0.669151	-0.040594	-0.641947	0.883718	-0.018412	-0.630461	0.878221	0.220635	-0.544028	1.242033	0.097093	-0.508911	1.227253	0.194718	-0.491375	1.166159	0.185032	-0.424315	0.748674	-0.120442	-0.417319	0.739134	0.285236	-0.219578	0.066040	0.208188				-0.139432	0.063582	-0.089843	-0.113243	0.687853	0.002159	-0.088318	0.688613	0.095167				0.348709	0.064730	0.003163
15289	127.408333	-0.652693	0.669962	0.197383	-0.653711	0.669111	-0.040531	-0.642070	0.883699	-0.018342	-0.630523	0.878191	0.220729	-0.544029	1.241998	0.096853	-0.509023	1.227179	0.194601	-0.491329	1.166120	0.184783	-0.424296	0.748724	-0.120511	-0.417181	0.739272	0.285371	-0.219583	0.066042	0.208182				-0.139433	0.063587	-0.089853	-0.113239	0.687842	0.002125	-0.088275	0.688648	0.095316				0.348695	0.064728	0.003167
15290	127.416667	-0.652673	0.669989	0.197402	-0.653739	0.669107	-0.040549	-0.642221	0.883604	-0.018375	-0.630477	0.878220	0.220755	-0.544031	1.242059	0.096640	-0.509320	1.227033	0.194487	-0.491686	1.166039	0.184640	-0.424292	0.748753	-0.120561	-0.417032	0.739423	0.285530	-0.219584	0.066036	0.208173				-0.139443	0.063584	-0.089856	-0.113236	0.687835	0.002093	-0.088267	0.688641	0.095309				0.348698	0.064739	0.003149
15291	127.425000	-0.652752	0.669912	0.197404	-0.653826	0.669094	-0.040523	-0.642351	0.883618	-0.018227	-0.630543	0.878196	0.220840	-0.543998	1.242064	0.096218	-0.509616	1.226980	0.194172	-0.491869	1.165992	0.184313	-0.424312	0.748763	-0.120583	-0.416878	0.739585	0.285701	-0.219585	0.066037	0.208167				-0.139442	0.063594	-0.089872	-0.113241	0.687823	0.002071	-0.088261	0.688632	0.095292				0.348695	0.064737	0.003139
15292	127.433333	-0.652826	0.669856	0.197438	-0.653932	0.669040	-0.040431	-0.642507	0.883561	-0.018197	-0.630508	0.878239	0.220864	-0.543964	1.242056	0.095716	-0.509906	1.226972	0.193681	-0.492273	1.165948	0.184009	-0.424344	0.748751	-0.120584	-0.416717	0.739760	0.285884	-0.219584	0.066030	0.208158				-0.139443	0.063590	-0.089877	-0.113248	0.687821	0.002057	-0.088252	0.688618	0.095276				0.348691	0.064745	0.003129
15293	127.441667	-0.652778	0.669921	0.197472	-0.653954	0.669050	-0.040481	-0.642652	0.883545	-0.018085	-0.630533	0.878254	0.220917	-0.544057	1.242094	0.095252	-0.510295	1.226928	0.193264	-0.492637	1.165880	0.183604	-0.424397	0.748719	-0.120555	-0.416733	0.740345	0.286397	-0.219590	0.066035	0.208156				-0.139443	0.063598	-0.089883	-0.113260	0.687817	0.002056	-0.088237	0.688608	0.095276				0.348688	0.064741	0.003127
15294	127.450000	-0.652815	0.669895	0.197493	-0.654023	0.669024	-0.040459	-0.642820	0.883472	-0.018071	-0.630558	0.878268	0.220962	-0.544003	1.242109	0.094615	-0.510772	1.226800	0.192853	-0.492826	1.165847	0.183072	-0.424464	0.748672	-0.120504	-0.416568	0.740523	0.286583	-0.219584	0.066041	0.208158				-0.139443	0.063597	-0.089881	-0.113274	0.687817	0.002068	-0.088219	0.688601	0.095277				0.348692	0.064740	0.003127
15295	127.458333	-0.652850	0.669859	0.197510	-0.654083	0.669001	-0.040426	-0.642976	0.883409	-0.018067	-0.630639	0.878278	0.221050	-0.543781	1.242093	0.093824	-0.511205	1.226833	0.192354	-0.493238	1.165853	0.182674	-0.424553	0.748591	-0.120423	-0.416405	0.740712	0.286764	-0.219593	0.066044	0.208168				-0.139443	0.063604	-0.089874	-0.113282	0.687816	0.002078	-0.088209	0.688588	0.095292				0.348694	0.064739	0.003146
15296	127.466667	-0.652981	0.669743	0.197539	-0.654207	0.668919	-0.040360	-0.643120	0.883361	-0.018027	-0.630732	0.878278	0.221139	-0.543869	1.242067	0.093139	-0.511599	1.226936	0.191757	-0.493660	1.165885	0.182277	-0.424659	0.748495	-0.120320	-0.416078	0.740497	0.286616	-0.219593	0.066044	0.208179				-0.139442	0.063604	-0.089866	-0.113290	0.687811	0.002090	-0.088198	0.688580	0.095309				0.348698	0.064749	0.003150
15297	127.475000	-0.652930	0.669806	0.197553	-0.654207	0.668937	-0.040383	-0.643208	0.883364	-0.018037	-0.630669	0.878327	0.221061	-0.543621	1.242151	0.092467	-0.512047	1.226927	0.191289	-0.494262	1.165895	0.181998	-0.424784	0.748374	-0.120210	-0.415944	0.740681	0.286773	-0.219589	0.066037	0.208176				-0.139444	0.063599	-0.089857	-0.113292	0.687801	0.002097	-0.088219	0.688545	0.095239				0.348704	0.064745	0.003153
15298	127.483333	-0.652979	0.669787	0.197574	-0.654268	0.668905	-0.040365	-0.643392	0.883254	-0.017982	-0.630719	0.878348	0.221073	-0.543540	1.242216	0.091812	-0.512511	1.227003	0.190865	-0.494670	1.166017	0.181592	-0.424922	0.748251	-0.120079	-0.415831	0.740855	0.286910	-0.219591	0.066032	0.208174				-0.139446	0.063594	-0.089847	-0.113293	0.687787	0.002100	-0.088193	0.688552	0.095332				0.348709	0.064740	0.003157
15299	127.491667	-0.653062	0.669724	0.197577	-0.654325	0.668879	-0.040360	-0.643510	0.883215	-0.017960	-0.630781	0.878368	0.221076	-0.543436	1.242283	0.091157	-0.512881	1.227155	0.190417	-0.495071	1.166101	0.181248	-0.425073	0.748103	-0.119941	-0.415734	0.741020	0.287023	-0.219589	0.066026	0.208169				-0.139450	0.063585	-0.089845	-0.113293	0.687767	0.002104	-0.088205	0.688513	0.095254				0.348708	0.064732	0.003155
15300	127.500000	-0.653066	0.669744	0.197583	-0.654383	0.668841	-0.040362	-0.643537	0.883210	-0.018097	-0.630855	0.878390	0.221068	-0.543332	1.242370	0.090515	-0.513202	1.227308	0.189929	-0.495461	1.166123	0.180863	-0.425216	0.747959	-0.119795	-0.415646	0.741184	0.287115	-0.219582	0.066022	0.208167				-0.139454	0.063580	-0.089861	-0.113292	0.687751	0.002105	-0.088215	0.688478	0.095174				0.348712	0.064721	0.003155
15301	127.508333	-0.653114	0.669724	0.197575	-0.654429	0.668814	-0.040371	-0.643692	0.883100	-0.018090	-0.630937	0.878410	0.221050	-0.543224	1.242478	0.089945	-0.513652	1.227440	0.189458	-0.495754	1.166250	0.180520	-0.425363	0.747817	-0.119642	-0.415580	0.741334	0.287186	-0.219587	0.066019	0.208157				-0.139450	0.063591	-0.089869	-0.113286	0.687732	0.002106	-0.088165	0.688503	0.095338				0.348707	0.064722	0.003148
15302	127.516667	-0.653159	0.669705	0.197563	-0.654538	0.668734	-0.040317	-0.643826	0.882993	-0.018151	-0.631027	0.878429	0.221026	-0.543108	1.242582	0.089382	-0.514105	1.227552	0.189047	-0.496025	1.166421	0.180187	-0.425499	0.747680	-0.119479	-0.415515	0.741475	0.287243	-0.219591	0.066023	0.208152				-0.139451	0.063592	-0.089875	-0.113275	0.687719	0.002115	-0.088152	0.688492	0.095338				0.348704	0.064717	0.003148
15303	127.525000	-0.653207	0.669689	0.197544	-0.654572	0.668713	-0.040337	-0.643912	0.882973	-0.018090	-0.631227	0.878413	0.221077	-0.543008	1.242700	0.088909	-0.514376	1.227713	0.188661	-0.496535	1.166546	0.180002	-0.425626	0.747551	-0.119307	-0.415468	0.741601	0.287283	-0.219588	0.066027	0.208157				-0.139452	0.063594	-0.089873	-0.113263	0.687702	0.002126	-0.088160	0.688464	0.095258				0.348700	0.064726	0.003147
15304	127.533333	-0.653249	0.669668	0.197528	-0.654541	0.668744	-0.040421	-0.643884	0.883019	-0.018245	-0.631231	0.878454	0.220950	-0.542901	1.242867	0.088479	-0.514597	1.227865	0.188283	-0.496848	1.166692	0.179803	-0.425741	0.747427	-0.119138	-0.415424	0.741717	0.287312	-0.219593	0.066027	0.208161				-0.139456	0.063607	-0.089880	-0.113246	0.687689	0.002138	-0.088166	0.688440	0.095172				0.348696	0.064739	0.003149
15305	127.541667	-0.653301	0.669660	0.197511	-0.654568	0.668720	-0.040444	-0.644048	0.882880	-0.018228	-0.631334	0.878457	0.220903	-0.542816	1.243023	0.088111	-0.514797	1.228008	0.188053	-0.497169	1.166751	0.179569	-0.425837	0.747320	-0.118984	-0.415393	0.741819	0.287322	-0.219599	0.066030	0.208162				-0.139460	0.063611	-0.089876	-0.113224	0.687674	0.002148	-0.088110	0.688468	0.095338				0.348696	0.064737	0.003150
15306	127.550000	-0.653346	0.669647	0.197488	-0.654649	0.668656	-0.040399	-0.644104	0.882856	-0.018248	-0.631436	0.878457	0.220845	-0.542697	1.243152	0.087844	-0.514944	1.228173	0.187867	-0.497267	1.166883	0.179424	-0.425920	0.747219	-0.118835	-0.415375	0.741905	0.287321	-0.219598	0.066029	0.208158				-0.139464	0.063616	-0.089862	-0.113204	0.687661	0.002162	-0.088101	0.688466	0.095331				0.348690	0.064739	0.003153
15307	127.558333	-0.653438	0.669591	0.197468	-0.654607	0.668678	-0.040493	-0.644085	0.882882	-0.018356	-0.631598	0.878431	0.220832	-0.542614	1.243315	0.087661	-0.515007	1.228318	0.187671	-0.497421	1.166977	0.179295	-0.425990	0.747136	-0.118711	-0.415362	0.741983	0.287294	-0.219603	0.066031	0.208158				-0.139459	0.063618	-0.089870	-0.113180	0.687647	0.002171	-0.088111	0.688436	0.095232				0.348692	0.064741	0.003151
15308	127.566667	-0.653428	0.669632	0.197443	-0.654621	0.668659	-0.040519	-0.644170	0.882782	-0.018433	-0.631642	0.878442	0.220730	-0.542533	1.243477	0.087554	-0.515060	1.228402	0.187638	-0.497545	1.167056	0.179195	-0.426049	0.747063	-0.118601	-0.415366	0.742047	0.287246	-0.219602	0.066028	0.208154				-0.139463	0.063619	-0.089875	-0.113164	0.687628	0.002182	-0.088082	0.688450	0.095294				0.348695	0.064739	0.003139
15309	127.575000	-0.653476	0.669625	0.197419	-0.654629	0.668644	-0.040551	-0.644190	0.882796	-0.018410	-0.631788	0.878406	0.220690	-0.542451	1.243672	0.087523	-0.515041	1.228493	0.187609	-0.497609	1.167112	0.179140	-0.426100	0.747012	-0.118516	-0.415565	0.742498	0.287495	-0.219602	0.066019	0.208146				-0.139457	0.063607	-0.089880	-0.113141	0.687617	0.002180	-0.088077	0.688440	0.095262				0.348697	0.064732	0.003128
15310	127.583333	-0.653516	0.669616	0.197389	-0.654696	0.668591	-0.040503	-0.644197	0.882771	-0.018515	-0.631939	0.878396	0.220692	-0.542374	1.243825	0.087546	-0.514983	1.228569	0.187623	-0.497630	1.167157	0.179114	-0.426131	0.746973	-0.118446	-0.415592	0.742541	0.287414	-0.219595	0.066022	0.208133				-0.139450	0.063594	-0.089879	-0.113117	0.687597	0.002178	-0.088076	0.688434	0.095234				0.348702	0.064735	0.003118
15311	127.591667	-0.653596	0.669559	0.197363	-0.654671	0.668603	-0.040564	-0.644192	0.882781	-0.018557	-0.631971	0.878409	0.220587	-0.542307	1.243981	0.087629	-0.514880	1.228611	0.187682	-0.497616	1.167216	0.179146	-0.426156	0.746955	-0.118399	-0.415634	0.742575	0.287318	-0.219590	0.066023	0.208135				-0.139450	0.063583	-0.089879	-0.113092	0.687578	0.002182	-0.088071	0.688424	0.095209				0.348705	0.064726	0.003124
15312	127.600000	-0.653585	0.669597	0.197348	-0.654712	0.668573	-0.040541	-0.644226	0.882725	-0.018647	-0.632105	0.878372	0.220548	-0.542254	1.244111	0.087773	-0.514713	1.228662	0.187750	-0.497555	1.167211	0.179170	-0.426168	0.746951	-0.118366	-0.415684	0.742595	0.287210	-0.219581	0.066038	0.208142				-0.139445	0.063587	-0.089873	-0.113065	0.687564	0.002188	-0.088070	0.688417	0.095186				0.348704	0.064747	0.003123
15313	127.608333	-0.653665	0.669539	0.197337	-0.654688	0.668590	-0.040592	-0.644220	0.882732	-0.018719	-0.632182	0.878379	0.220518	-0.542191	1.244238	0.087970	-0.514539	1.228652	0.187922	-0.497453	1.167257	0.179299	-0.426166	0.746954	-0.118358	-0.415746	0.742608	0.287092	-0.219576	0.066045	0.208142				-0.139445	0.063587	-0.089863	-0.113042	0.687548	0.002193	-0.088061	0.688419	0.095172				0.348709	0.064742	0.003137
15314	127.616667	-0.653728	0.669460	0.197276	-0.654666	0.668601	-0.040644	-0.644228	0.882725	-0.018766	-0.632249	0.878363	0.220462	-0.542163	1.244349	0.088247	-0.514349	1.228649	0.188121	-0.497306	1.167265	0.179400	-0.426152	0.746964	-0.118370	-0.415809	0.742618	0.286970	-0.219576	0.066049	0.208149				-0.139445	0.063592	-0.089857	-0.113021	0.687538	0.002204	-0.088055	0.688413	0.095152				0.348708	0.064753	0.003139
15315	127.625000	-0.653666	0.669579	0.197317	-0.654668	0.668598	-0.040656	-0.644137	0.882807	-0.018895	-0.632257	0.878384	0.220392	-0.542126	1.244460	0.088540	-0.514094	1.228678	0.188324	-0.497180	1.167238	0.179555	-0.426128	0.746990	-0.118407	-0.415875	0.742619	0.286840	-0.219576	0.066042	0.208153				-0.139443	0.063598	-0.089845	-0.113007	0.687530	0.002200	-0.088052	0.688411	0.095132				0.348711	0.064753	0.003137
15316	127.633333	-0.653783	0.669477	0.197316	-0.654673	0.668592	-0.040669	-0.644231	0.882724	-0.018832	-0.632364	0.878355	0.220403	-0.542124	1.244612	0.088798	-0.513833	1.228633	0.188554	-0.497025	1.167290	0.179765	-0.426094	0.747023	-0.118468	-0.415935	0.742612	0.286718	-0.219579	0.066045	0.208155				-0.139448	0.063608	-0.089845	-0.112997	0.687522	0.002197	-0.088045	0.688413	0.095111				0.348706	0.064757	0.003135
15317	127.641667	-0.653752	0.669521	0.197296	-0.654704	0.668568	-0.040638	-0.644230	0.882716	-0.018855	-0.632398	0.878349	0.220379	-0.542068	1.244668	0.089171	-0.513570	1.228659	0.188860	-0.496882	1.167190	0.179871	-0.426053	0.747059	-0.118549	-0.415995	0.742603	0.286600	-0.219585	0.066038	0.208149				-0.139449	0.063615	-0.089859	-0.112984	0.687512	0.002179	-0.088044	0.688409	0.095087				0.348702	0.064750	0.003129
15318	127.650000	-0.653808	0.669477	0.197286	-0.654677	0.668585	-0.040689	-0.644222	0.882711	-0.018862	-0.632419	0.878313	0.220323	-0.542015	1.244743	0.089596	-0.513233	1.228636	0.188997	-0.496506	1.167174	0.180017	-0.426004	0.747096	-0.118644	-0.415869	0.742193	0.286180	-0.219587	0.066030	0.208147				-0.139449	0.063607	-0.089870	-0.112969	0.687498	0.002154	-0.088043	0.688404	0.095058				0.348696	0.064742	0.003127
15319	127.658333	-0.653731	0.669558	0.197287	-0.654676	0.668587	-0.040699	-0.644182	0.882757	-0.018836	-0.632336	0.878381	0.220273	-0.541979	1.244848	0.089992	-0.512965	1.228564	0.189454	-0.496275	1.167109	0.180215	-0.425950	0.747132	-0.118760	-0.415917	0.742182	0.286090	-0.219594	0.066024	0.208143				-0.139457	0.063608	-0.089883	-0.112955	0.687482	0.002125	-0.088046	0.688396	0.095036				0.348693	0.064746	0.003107
15320	127.666667	-0.653741	0.669550	0.197282	-0.654677	0.668587	-0.040700	-0.644202	0.882699	-0.018869	-0.632443	0.878332	0.220342	-0.542000	1.244996	0.090344	-0.512640	1.228545	0.189783	-0.495995	1.167052	0.180371	-0.425889	0.747165	-0.118878	-0.415960	0.742162	0.286008	-0.219599	0.066028	0.208148				-0.139458	0.063605	-0.089889	-0.112939	0.687467	0.002096	-0.088047	0.688387	0.095021				0.348687	0.064745	0.003105
15321	127.675000	-0.653835	0.669458	0.197296	-0.654699	0.668574	-0.040655	-0.644310	0.882711	-0.018933	-0.632431	0.878301	0.220295	-0.541928	1.245034	0.090804	-0.512288	1.228483	0.190114	-0.495722	1.166998	0.180582	-0.425838	0.747197	-0.119008	-0.415990	0.742145	0.285940	-0.219600	0.066032	0.208153				-0.139458	0.063605	-0.089890	-0.112918	0.687448	0.002077	-0.088055	0.688385	0.095006				0.348685	0.064737	0.003111
15322	127.683333	-0.653739	0.669547	0.197292	-0.654662	0.668598	-0.040692	-0.644146	0.882713	-0.018851	-0.632312	0.878384	0.220253	-0.542021	1.245128	0.091443	-0.512043	1.228346	0.190406	-0.495428	1.166940	0.180782	-0.425785	0.747230	-0.119133	-0.416018	0.742139	0.285882	-0.219594	0.066035	0.208165				-0.139451	0.063599	-0.089882	-0.112903	0.687435	0.002063	-0.088055	0.688384	0.094996				0.348690	0.064748	0.003110
15323	127.691667	-0.653732	0.669557	0.197302	-0.654654	0.668606	-0.040684	-0.644149	0.882666	-0.018882	-0.632286	0.878386	0.220245	-0.541982	1.245169	0.091921	-0.511415	1.228223	0.190744	-0.495122	1.166837	0.180993	-0.425730	0.747259	-0.119259	-0.416030	0.742134	0.285840	-0.219595	0.066038	0.208169				-0.139453	0.063606	-0.089879	-0.112893	0.687429	0.002052	-0.088058	0.688382	0.094988				0.348697	0.064742	0.003109
15324	127.700000	-0.653724	0.669573	0.197308	-0.654640	0.668618	-0.040671	-0.644118	0.882662	-0.018901	-0.632255	0.878401	0.220240	-0.541980	1.245211	0.092460	-0.511072	1.228158	0.191210	-0.494815	1.166742	0.181244	-0.425680	0.747284	-0.119379	-0.416036	0.742133	0.285818	-0.219591	0.066045	0.208173				-0.139447	0.063599	-0.089855	-0.112887	0.687428	0.002046	-0.088059	0.688387	0.094979				0.348699	0.064746	0.003120
15325	127.708333	-0.653809	0.669491	0.197323	-0.654680	0.668586	-0.040584	-0.644088	0.882651	-0.018905	-0.632328	0.878350	0.220300	-0.541794	1.245237	0.092854	-0.510688	1.228036	0.191566	-0.494470	1.166654	0.181475	-0.425635	0.747291	-0.119491	-0.416030	0.742136	0.285808	-0.219585	0.066046	0.208173				-0.139446	0.063597	-0.089847	-0.112886	0.687433	0.002037	-0.088059	0.688391	0.094973				0.348695	0.064752	0.003120
15326	127.716667	-0.653697	0.669590	0.197315	-0.654599	0.668639	-0.040659	-0.643972	0.882693	-0.019050	-0.632278	0.878376	0.220299	-0.541766	1.245281	0.093390	-0.510280	1.227919	0.191941	-0.494124	1.166575	0.181717	-0.425595	0.747292	-0.119596	-0.416016	0.742142	0.285810	-0.219576	0.066041	0.208177				-0.139446	0.063593	-0.089837	-0.112887	0.687436	0.002027	-0.088055	0.688391	0.094963				0.348703	0.064756	0.003106
15327	127.725000	-0.653679	0.669600	0.197313	-0.654573	0.668650	-0.040656	-0.644022	0.882608	-0.018933	-0.632241	0.878369	0.220290	-0.541737	1.245314	0.093909	-0.509863	1.227783	0.192294	-0.493786	1.166479	0.181965	-0.425558	0.747286	-0.119689	-0.415995	0.742154	0.285828	-0.219575	0.066045	0.208169				-0.139444	0.063588	-0.089840	-0.112894	0.687436	0.002016	-0.088054	0.688393	0.094952				0.348705	0.064755	0.003095
15328	127.733333	-0.653653	0.669609	0.197311	-0.654604	0.668619	-0.040575	-0.643983	0.882577	-0.018956	-0.632195	0.878359	0.220280	-0.541711	1.245349	0.094470	-0.509465	1.227706	0.192717	-0.493399	1.166335	0.182172	-0.425532	0.747274	-0.119770	-0.415969	0.742152	0.285855	-0.219573	0.066043	0.208160				-0.139442	0.063581	-0.089844	-0.112901	0.687438	0.002003	-0.088061	0.688397	0.094944				0.348699	0.064754	0.003085
15329	127.741667	-0.653664	0.669570	0.197312	-0.654535	0.668651	-0.040618	-0.643887	0.882597	-0.019020	-0.632082	0.878388	0.220243	-0.541669	1.245343	0.094956	-0.509040	1.227576	0.193076	-0.493065	1.166256	0.182440	-0.425510	0.747255	-0.119829	-0.415948	0.742157	0.285896	-0.219572	0.066035	0.208158				-0.139448	0.063577	-0.089851	-0.112903	0.687433	0.001988	-0.088070	0.688391	0.094944				0.348695	0.064749	0.003080
15330	127.750000	-0.653573	0.669629	0.197310	-0.654456	0.668690	-0.040656	-0.643781	0.882619	-0.019079	-0.631980	0.878401	0.220205	-0.541636	1.245410	0.095578	-0.508644	1.227399	0.193489	-0.492690	1.166131	0.182671	-0.425491	0.747239	-0.119876	-0.415933	0.742158	0.285935	-0.219575	0.066036	0.208159				-0.139448	0.063584	-0.089869	-0.112908	0.687428	0.001983	-0.088083	0.688390	0.094951				0.348693	0.064748	0.003070
15331	127.758333	-0.653521	0.669647	0.197311	-0.654405	0.668718	-0.040647	-0.643814	0.882525	-0.018985	-0.632012	0.878350	0.220264	-0.541626	1.245513	0.096117	-0.508405	1.227277	0.193986	-0.492253	1.166059	0.182897	-0.425479	0.747220	-0.119902	-0.415916	0.742156	0.285975	-0.219582	0.066044	0.208170				-0.139450	0.063591	-0.089862	-0.112904	0.687429	0.001978	-0.088100	0.688393	0.094968				0.348687	0.064755	0.003073
15332	127.766667	-0.653457	0.669669	0.197312	-0.654349	0.668749	-0.040639	-0.643752	0.882511	-0.018993	-0.631958	0.878327	0.220250	-0.541564	1.245466	0.096614	-0.507791	1.227184	0.194368	-0.491965	1.165906	0.183145	-0.425479	0.747202	-0.119910	-0.415904	0.742150	0.286013	-0.219583	0.066063	0.208168				-0.139445	0.063596	-0.089856	-0.112896	0.687430	0.001980	-0.088118	0.688399	0.094993				0.348682	0.064769	0.003073
15333	127.775000	-0.653391	0.669706	0.197312	-0.654287	0.668785	-0.040627	-0.643688	0.882503	-0.019006	-0.631876	0.878333	0.220227	-0.541567	1.245631	0.097224	-0.507308	1.227018	0.194602	-0.491594	1.165733	0.183316	-0.425485	0.747181	-0.119902	-0.415985	0.742360	0.286205	-0.219590	0.066061	0.208176				-0.139451	0.063604	-0.089848	-0.112890	0.687431	0.001988	-0.088130	0.688408	0.095017				0.348682	0.064782	0.003066
15334	127.783333	-0.653318	0.669744	0.197313	-0.654220	0.668819	-0.040615	-0.643579	0.882560	-0.018974	-0.631699	0.878380	0.220143	-0.541488	1.245604	0.097903	-0.506963	1.226816	0.195130	-0.491189	1.165554	0.183502	-0.425492	0.747162	-0.119885	-0.415885	0.742176	0.286077	-0.219593	0.066062	0.208176				-0.139448	0.063615	-0.089847	-0.112886	0.687432	0.002000	-0.088140	0.688419	0.095043				0.348681	0.064795	0.003065
15335	127.791667	-0.653236	0.669779	0.197317	-0.654156	0.668854	-0.040607	-0.643558	0.882481	-0.019037	-0.631715	0.878335	0.220186	-0.541456	1.245649	0.098375	-0.506600	1.226604	0.195521	-0.490864	1.165446	0.183722	-0.425514	0.747144	-0.119853	-0.416056	0.742597	0.286429	-0.219595	0.066061	0.208172				-0.139444	0.063615	-0.089846	-0.112882	0.687435	0.002020	-0.088145	0.688423	0.095071				0.348681	0.064796	0.003044
15336	127.800000	-0.653234	0.669731	0.197319	-0.654087	0.668883	-0.040600	-0.643492	0.882462	-0.019056	-0.631641	0.878326	0.220163	-0.541393	1.245626	0.098943	-0.506212	1.226422	0.195879	-0.490509	1.165248	0.183855	-0.425531	0.747121	-0.119813	-0.416043	0.742620	0.286461	-0.219589	0.066051	0.208171				-0.139440	0.063606	-0.089844	-0.112880	0.687432	0.002047	-0.088149	0.688424	0.095096				0.348687	0.064793	0.003036
15337	127.808333	-0.653075	0.669842	0.197323	-0.654016	0.668906	-0.040592	-0.643364	0.882503	-0.019126	-0.631445	0.878378	0.220071	-0.541340	1.245628	0.099412	-0.505982	1.226270	0.196282	-0.490201	1.165099	0.184030	-0.425542	0.747098	-0.119770	-0.416021	0.742654	0.286494	-0.219590	0.066034	0.208169				-0.139442	0.063599	-0.089850	-0.112880	0.687430	0.002074	-0.088147	0.688423	0.095124				0.348681	0.064782	0.003027
15338	127.816667	-0.652991	0.669871	0.197332	-0.653951	0.668930	-0.040582	-0.643362	0.882420	-0.019097	-0.631360	0.878378	0.220049	-0.541298	1.245554	0.099735	-0.505591	1.226081	0.196574	-0.489752	1.164972	0.184129	-0.425555	0.747076	-0.119726	-0.415995	0.742692	0.286526	-0.219582	0.066027	0.208174				-0.139436	0.063588	-0.089849	-0.112884	0.687428	0.002110	-0.088143	0.688423	0.095154				0.348685	0.064775	0.003017
15339	127.825000	-0.652907	0.669895	0.197335	-0.653876	0.668957	-0.040574	-0.643311	0.882386	-0.019132	-0.631326	0.878348	0.220061	-0.541416	1.245683	0.100258	-0.505294	1.225906	0.196874	-0.489585	1.164823	0.184307	-0.425562	0.747056	-0.119675	-0.415969	0.742729	0.286551	-0.219579	0.066023	0.208177				-0.139435	0.063580	-0.089842	-0.112884	0.687428	0.002143	-0.088139	0.688425	0.095183				0.348686	0.064770	0.003017
15340	127.833333	-0.652907	0.669839	0.197335	-0.653870	0.668953	-0.040481	-0.643252	0.882375	-0.019129	-0.631296	0.878337	0.220094	-0.541353	1.245746	0.100731	-0.505045	1.225760	0.197135	-0.489458	1.164692	0.184480	-0.425561	0.747044	-0.119626	-0.415947	0.742774	0.286575	-0.219575	0.066023	0.208191				-0.139436	0.063578	-0.089830	-0.112882	0.687438	0.002181	-0.088126	0.688426	0.095210				0.348683	0.064782	0.003020
15341	127.841667	-0.652738	0.669960	0.197344	-0.653737	0.669008	-0.040547	-0.643197	0.882364	-0.019118	-0.631156	0.878379	0.220038	-0.541332	1.245810	0.101101	-0.504640	1.225757	0.197353	-0.489216	1.164628	0.184547	-0.425555	0.747031	-0.119583	-0.415924	0.742825	0.286581	-0.219577	0.066032	0.208196				-0.139437	0.063583	-0.089826	-0.112873	0.687444	0.002214	-0.088116	0.688432	0.095234				0.348689	0.064784	0.003022
15342	127.850000	-0.652654	0.669996	0.197349	-0.653727	0.669002	-0.040454	-0.643139	0.882336	-0.019181	-0.631131	0.878381	0.220069	-0.541305	1.245895	0.101391	-0.504504	1.225816	0.197566	-0.489013	1.164573	0.184592	-0.425552	0.747019	-0.119546	-0.415905	0.742875	0.286573	-0.219580	0.066033	0.208200				-0.139441	0.063588	-0.089821	-0.112861	0.687455	0.002238	-0.088101	0.688441	0.095250				0.348683	0.064792	0.003019
15343	127.858333	-0.652613	0.669986	0.197348	-0.653647	0.669046	-0.040482	-0.643100	0.882334	-0.019145	-0.631015	0.878399	0.219994	-0.541322	1.245966	0.101485	-0.504364	1.225749	0.197686	-0.489038	1.164549	0.184719	-0.425544	0.747005	-0.119517	-0.415894	0.742912	0.286562	-0.219576	0.066038	0.208205				-0.139437	0.063590	-0.089815	-0.112844	0.687461	0.002248	-0.088091	0.688449	0.095260				0.348678	0.064798	0.003010
15344	127.866667	-0.652484	0.670072	0.197352	-0.653568	0.669087	-0.040513	-0.643063	0.882289	-0.019212	-0.630902	0.878411	0.219921	-0.541296	1.246198	0.101703	-0.504443	1.225543	0.197690	-0.489132	1.164549	0.184806	-0.425538	0.746992	-0.119498	-0.415887	0.742946	0.286539	-0.219577	0.066037	0.208197				-0.139442	0.063598	-0.089825	-0.112827	0.687460	0.002249	-0.088079	0.688451	0.095257				0.348680	0.064807	0.002997
15345	127.875000	-0.652408	0.670101	0.197350	-0.653522	0.669100	-0.040508	-0.642984	0.882303	-0.019278	-0.630896	0.878399	0.219946	-0.541251	1.246283	0.101852	-0.504536	1.225560	0.197914	-0.489129	1.164561	0.184753	-0.425539	0.746988	-0.119489	-0.415879	0.742985	0.286510	-0.219571	0.066026	0.208191				-0.139437	0.063604	-0.089841	-0.112809	0.687454	0.002240	-0.088073	0.688447	0.095240				0.348673	0.064807	0.002977
15346	127.883333	-0.652325	0.670129	0.197342	-0.653486	0.669109	-0.040510	-0.642999	0.882251	-0.019225	-0.630797	0.878397	0.219867	-0.541119	1.246298	0.101674	-0.504625	1.225597	0.197967	-0.489148	1.164577	0.184684	-0.425541	0.746991	-0.119489	-0.415875	0.743019	0.286478	-0.219572	0.066020	0.208188				-0.139440	0.063609	-0.089858	-0.112794	0.687446	0.002222	-0.088070	0.688448	0.095221				0.348671	0.064808	0.002953
15347	127.891667	-0.652262	0.670156	0.197331	-0.653490	0.669093	-0.040473	-0.642996	0.882203	-0.019262	-0.630801	0.878374	0.219886	-0.541196	1.246387	0.101610	-0.504694	1.225593	0.197739	-0.489472	1.164562	0.184695	-0.425549	0.746999	-0.119498	-0.415786	0.742853	0.286283	-0.219569	0.066014	0.208179				-0.139436	0.063600	-0.089859	-0.112781	0.687436	0.002199	-0.088066	0.688446	0.095192				0.348668	0.064800	0.002948
[truncated: 6,261 more rows]
[truncated: 423 more columns]
