# Supplementary material for: Musical improvisation enhances interpersonal coordination in subsequent conversation: Motor and speech evidence
Source: PLoS One. 2021 Apr 15;16(4):e0250166. doi: 10.1371/journal.pone.0250166 (PMC8049323; doi:10.1371/journal.pone.0250166)
Supplement: S2 File — (ZIP) [file pone.0250166.s005.zip › MI condition/EDITED_PC 205 T2.csv]

Format Version	1.21	Take Name	PC 205 T2	Capture Frame Rate	180.000000	Export Frame Rate	120.000000	Capture Start Time	2018-06-14 12.44.53 AM	Total Frames in Take	39517	Total Exported Frames	26345	Rotation Type	Quaternion	Length Units	Meters	Coordinate Space	Global
		Marker	Marker	Marker	Marker	Marker	Marker	Marker	Marker	Marker	Marker	Marker	Marker	Marker	Marker	Marker	Marker	Marker	Marker	Marker	Marker	Marker	Marker	Marker	Marker	Marker	Marker	Marker	Marker	Marker	Marker	Marker	Marker	Marker	Marker	Marker	Marker	Marker	Marker	Marker	Marker	Marker	Marker	Marker	Marker	Marker	Marker	Marker	Marker
		Unlabeled:5000	Unlabeled:5000	Unlabeled:5000	Unlabeled:5001	Unlabeled:5001	Unlabeled:5001	Unlabeled:5002	Unlabeled:5002	Unlabeled:5002	Unlabeled:5003	Unlabeled:5003	Unlabeled:5003	Unlabeled:5004	Unlabeled:5004	Unlabeled:5004	Unlabeled:5005	Unlabeled:5005	Unlabeled:5005	Unlabeled:5006	Unlabeled:5006	Unlabeled:5006	Unlabeled:5007	Unlabeled:5007	Unlabeled:5007	Unlabeled:5008	Unlabeled:5008	Unlabeled:5008	Unlabeled:5009	Unlabeled:5009	Unlabeled:5009	Unlabeled:5010	Unlabeled:5010	Unlabeled:5010	Unlabeled:5011	Unlabeled:5011	Unlabeled:5011	Unlabeled:5012	Unlabeled:5012	Unlabeled:5012	Unlabeled:5013	Unlabeled:5013	Unlabeled:5013	Unlabeled:5014	Unlabeled:5014	Unlabeled:5014	Unlabeled:5015	Unlabeled:5015	Unlabeled:5015
		8392B20CF49E35701388	8392B20CF49E35701388	8392B20CF49E35701388	8392B20CF49E35701389	8392B20CF49E35701389	8392B20CF49E35701389	8392B20CF49E3570138A	8392B20CF49E3570138A	8392B20CF49E3570138A	8392B20CF49E3570138B	8392B20CF49E3570138B	8392B20CF49E3570138B	8392B20CF49E3570138C	8392B20CF49E3570138C	8392B20CF49E3570138C	8392B20CF49E3570138D	8392B20CF49E3570138D	8392B20CF49E3570138D	8392B20CF49E3570138E	8392B20CF49E3570138E	8392B20CF49E3570138E	8392B20CF49E3570138F	8392B20CF49E3570138F	8392B20CF49E3570138F	8392B20CF49E35701390	8392B20CF49E35701390	8392B20CF49E35701390	8392B20CF49E35701391	8392B20CF49E35701391	8392B20CF49E35701391	8392B20CF49E35701392	8392B20CF49E35701392	8392B20CF49E35701392	8392B20CF49E35701393	8392B20CF49E35701393	8392B20CF49E35701393	8392B20CF49E35701394	8392B20CF49E35701394	8392B20CF49E35701394	8392B20CF49E35701395	8392B20CF49E35701395	8392B20CF49E35701395	8392B20CF49E35701396	8392B20CF49E35701396	8392B20CF49E35701396	8392B20CF49E35701397	8392B20CF49E35701397	8392B20CF49E35701397
		Position	Position	Position	Position	Position	Position	Position	Position	Position	Position	Position	Position	Position	Position	Position	Position	Position	Position	Position	Position	Position	Position	Position	Position	Position	Position	Position	Position	Position	Position	Position	Position	Position	Position	Position	Position	Position	Position	Position	Position	Position	Position	Position	Position	Position	Position	Position	Position
Frame	Time	X	Y	Z	X	Y	Z	X	Y	Z	X	Y	Z	X	Y	Z	X	Y	Z	X	Y	Z	X	Y	Z	X	Y	Z	X	Y	Z	X	Y	Z	X	Y	Z	X	Y	Z	X	Y	Z	X	Y	Z	X	Y	Z
14408	120.066667	-0.826587	0.604410	-0.081239	-0.812624	0.622840	0.166981	-0.773625	0.871054	0.130415	-0.782393	0.853017	-0.089198	-0.618696	0.708480	0.261904				-0.612141	0.681773	-0.233231				-0.641121	1.166487	0.056394							-0.272047	0.056630	0.384710	-0.241263	0.062954	0.336616				-0.186501	0.063227	-0.204189	0.374979	0.073418	-0.186751
14409	120.075000	-0.826588	0.604449	-0.081211	-0.812617	0.622842	0.167008	-0.773458	0.871032	0.130550	-0.782175	0.853202	-0.089087	-0.618802	0.708158	0.261864				-0.611847	0.682547	-0.234752				-0.640975	1.166398	0.056704							-0.272051	0.056643	0.384708	-0.241249	0.062948	0.336614				-0.186467	0.063205	-0.204236	0.374952	0.073390	-0.186776
14410	120.083333	-0.826597	0.604508	-0.081115	-0.812638	0.622854	0.167048	-0.773386	0.871043	0.130751	-0.781964	0.853376	-0.088961	-0.619037	0.708059	0.262000				-0.611453	0.683347	-0.236087				-0.640811	1.166366	0.057115							-0.272051	0.056638	0.384697	-0.241262	0.062946	0.336607				-0.186448	0.063187	-0.204281	0.374926	0.073370	-0.186793
14411	120.091667	-0.826613	0.604567	-0.081061	-0.812693	0.622891	0.167057	-0.773275	0.871016	0.130939	-0.781790	0.853554	-0.088798	-0.619257	0.707826	0.262074				-0.611054	0.684168	-0.237497				-0.640695	1.166384	0.057514							-0.272050	0.056638	0.384699	-0.241245	0.062952	0.336614				-0.186432	0.063171	-0.204301	0.374902	0.073362	-0.186806
14412	120.100000	-0.826633	0.604609	-0.081072	-0.812727	0.622906	0.167095	-0.773210	0.871000	0.131163	-0.781606	0.853719	-0.088623	-0.619494	0.707574	0.262158				-0.610639	0.685040	-0.238843				-0.640530	1.166382	0.057926							-0.272053	0.056639	0.384697	-0.241266	0.062967	0.336618				-0.186416	0.063168	-0.204316	0.374880	0.073351	-0.186797
14413	120.108333	-0.826629	0.604691	-0.080935	-0.812758	0.622879	0.167159	-0.773144	0.870956	0.131370	-0.781437	0.853870	-0.088458	-0.619752	0.707336	0.262238				-0.610178	0.685879	-0.239936				-0.640398	1.166382	0.058329							-0.272051	0.056639	0.384697	-0.241275	0.062990	0.336629				-0.186420	0.063152	-0.204318	0.374860	0.073355	-0.186777
14414	120.116667	-0.826633	0.604749	-0.080868	-0.812807	0.622832	0.167207	-0.773098	0.870900	0.131571	-0.781263	0.854002	-0.088306	-0.620017	0.707098	0.262292				-0.609796	0.686764	-0.241113				-0.640227	1.166395	0.058803							-0.272053	0.056646	0.384702	-0.241274	0.062986	0.336636				-0.186412	0.063125	-0.204325	0.374839	0.073348	-0.186760
14415	120.125000	-0.826656	0.604804	-0.080821	-0.812880	0.622793	0.167249	-0.773071	0.870830	0.131758	-0.781074	0.854098	-0.088185	-0.620301	0.706878	0.262303				-0.609363	0.687578	-0.242064				-0.640056	1.166415	0.059271							-0.272044	0.056627	0.384706	-0.241281	0.062993	0.336648				-0.186386	0.063116	-0.204346	0.374829	0.073329	-0.186757
14416	120.133333	-0.826673	0.604836	-0.080782	-0.812995	0.622763	0.167313	-0.773051	0.870749	0.131936	-0.780890	0.854189	-0.088085	-0.620563	0.706672	0.262290				-0.609060	0.688338	-0.242975				-0.639906	1.166477	0.059795							-0.272045	0.056627	0.384707	-0.241279	0.062988	0.336643				-0.186363	0.063100	-0.204367	0.374811	0.073314	-0.186758
14417	120.141667	-0.826671	0.604858	-0.080763	-0.813069	0.622708	0.167346	-0.773055	0.870665	0.132095	-0.780724	0.854299	-0.087997	-0.620725	0.706258	0.262069				-0.608671	0.689100	-0.243937				-0.639725	1.166478	0.060293							-0.272052	0.056629	0.384718	-0.241283	0.062957	0.336651				-0.186339	0.063069	-0.204410	0.374795	0.073283	-0.186781
14418	120.150000	-0.826695	0.604883	-0.080755	-0.813154	0.622647	0.167374	-0.773075	0.870541	0.132224	-0.780541	0.854411	-0.087912	-0.620994	0.706096	0.262031				-0.608307	0.689840	-0.244826				-0.639558	1.166553	0.060863							-0.272069	0.056650	0.384729	-0.241242	0.062965	0.336645				-0.186304	0.063042	-0.204453	0.374776	0.073264	-0.186799
14419	120.158333	-0.826691	0.604883	-0.080698	-0.813225	0.622594	0.167400	-0.773122	0.870489	0.132370	-0.780368	0.854529	-0.087848	-0.621255	0.705951	0.262004				-0.607938	0.690536	-0.245378				-0.639361	1.166614	0.061441							-0.272071	0.056651	0.384728	-0.241279	0.062965	0.336627				-0.186279	0.063031	-0.204476	0.374766	0.073246	-0.186822
14420	120.166667	-0.826607	0.604911	-0.080727	-0.813279	0.622536	0.167424	-0.773180	0.870441	0.132511	-0.780198	0.854654	-0.087790	-0.621475	0.705825	0.261984				-0.607638	0.691208	-0.245934				-0.639149	1.166677	0.062029							-0.272081	0.056651	0.384728	-0.241288	0.062973	0.336629				-0.186254	0.063034	-0.204488	0.374750	0.073243	-0.186821
14421	120.175000	-0.826573	0.604941	-0.080719	-0.813349	0.622509	0.167449	-0.773244	0.870365	0.132619	-0.780023	0.854788	-0.087740	-0.621671	0.705707	0.261974				-0.607431	0.691881	-0.246623				-0.639001	1.166728	0.062622							-0.272082	0.056650	0.384723	-0.241292	0.062986	0.336635				-0.186236	0.063028	-0.204476	0.374745	0.073243	-0.186806
14422	120.183333	-0.826532	0.604963	-0.080713	-0.813348	0.622452	0.167433	-0.773375	0.870302	0.132747	-0.779903	0.854878	-0.087680	-0.621857	0.705594	0.261978				-0.607264	0.692473	-0.247110				-0.638852	1.166821	0.063241							-0.272089	0.056651	0.384729	-0.241292	0.062992	0.336645				-0.186222	0.063032	-0.204461	0.374742	0.073240	-0.186784
14423	120.191667	-0.826484	0.604983	-0.080712	-0.813388	0.622436	0.167449	-0.773464	0.870274	0.132859	-0.779688	0.855045	-0.087677	-0.622027	0.705483	0.262015				-0.607173	0.692981	-0.247260				-0.638718	1.166887	0.063836							-0.272083	0.056638	0.384727	-0.241303	0.063007	0.336663				-0.186215	0.063041	-0.204440	0.374746	0.073243	-0.186764
14424	120.200000	-0.826435	0.604990	-0.080717	-0.813389	0.622405	0.167438	-0.773568	0.870180	0.132935	-0.779515	0.855158	-0.087654	-0.622157	0.705382	0.262056				-0.607136	0.693398	-0.247286				-0.638590	1.166952	0.064406							-0.272079	0.056625	0.384735	-0.241300	0.063001	0.336672				-0.186203	0.063031	-0.204426	0.374755	0.073234	-0.186751
14425	120.208333	-0.826384	0.604992	-0.080732	-0.813376	0.622367	0.167405	-0.773672	0.870102	0.133011	-0.779351	0.855246	-0.087643	-0.622272	0.705283	0.262118				-0.607195	0.693748	-0.247305				-0.638461	1.167042	0.065017							-0.272066	0.056613	0.384739	-0.241303	0.062974	0.336690				-0.186186	0.063023	-0.204420	0.374761	0.073222	-0.186752
14426	120.216667	-0.826333	0.604985	-0.080753	-0.813371	0.622335	0.167367	-0.773779	0.870004	0.133068	-0.779181	0.855311	-0.087637	-0.622392	0.705189	0.262205				-0.607268	0.694028	-0.247086				-0.638384	1.167096	0.065578							-0.272047	0.056597	0.384736	-0.241280	0.062970	0.336672				-0.186161	0.063007	-0.204423	0.374770	0.073204	-0.186762
14427	120.225000	-0.826280	0.604984	-0.080777	-0.813390	0.622349	0.167358	-0.773898	0.869947	0.133143	-0.779004	0.855358	-0.087591	-0.622482	0.705112	0.262316				-0.607401	0.694187	-0.246508				-0.638295	1.167180	0.066193							-0.272051	0.056592	0.384740	-0.241286	0.062957	0.336690				-0.186143	0.063000	-0.204421	0.374777	0.073195	-0.186777
14428	120.233333	-0.826235	0.604993	-0.080791	-0.813392	0.622330	0.167319	-0.774020	0.869858	0.133192	-0.778837	0.855391	-0.087634	-0.622556	0.705038	0.262429				-0.607556	0.694350	-0.245964				-0.638254	1.167238	0.066758							-0.272056	0.056596	0.384741	-0.241279	0.062974	0.336671				-0.186127	0.062999	-0.204414	0.374790	0.073195	-0.186787
14429	120.241667	-0.826192	0.605019	-0.080809	-0.813411	0.622306	0.167274	-0.774197	0.869831	0.133291	-0.778697	0.855436	-0.087628	-0.622620	0.704964	0.262557				-0.607687	0.694440	-0.245193				-0.638161	1.167282	0.067372							-0.272062	0.056611	0.384748	-0.241281	0.062961	0.336681				-0.186126	0.063008	-0.204392	0.374797	0.073196	-0.186782
14430	120.250000	-0.826154	0.605057	-0.080824	-0.813406	0.622273	0.167217	-0.774318	0.869730	0.133332	-0.778593	0.855469	-0.087551	-0.622713	0.704898	0.262714				-0.607873	0.694486	-0.244182				-0.638108	1.167314	0.067969							-0.272074	0.056621	0.384749	-0.241284	0.062992	0.336673				-0.186129	0.063015	-0.204350	0.374806	0.073205	-0.186765
14431	120.258333	-0.826117	0.605093	-0.080842	-0.813458	0.622280	0.167202	-0.774441	0.869654	0.133395	-0.778449	0.855538	-0.087590	-0.622777	0.704821	0.262859				-0.608056	0.694524	-0.243213				-0.638046	1.167289	0.068542							-0.272072	0.056618	0.384749	-0.241292	0.063007	0.336682				-0.186145	0.063037	-0.204302	0.374818	0.073229	-0.186736
14432	120.266667	-0.826081	0.605126	-0.080869	-0.813507	0.622279	0.167184	-0.774554	0.869567	0.133447	-0.778315	0.855624	-0.087635	-0.622811	0.704747	0.262998				-0.608251	0.694547	-0.242243				-0.638011	1.167293	0.069150							-0.272077	0.056617	0.384750	-0.241313	0.062981	0.336718				-0.186164	0.063048	-0.204245	0.374830	0.073238	-0.186716
14433	120.275000	-0.826054	0.605138	-0.080895	-0.813504	0.622242	0.167143	-0.774660	0.869430	0.133489	-0.778294	0.855627	-0.087601	-0.622873	0.704692	0.263130				-0.608408	0.694396	-0.240657				-0.637962	1.167330	0.069776							-0.272076	0.056621	0.384752	-0.241284	0.063006	0.336703				-0.186186	0.063073	-0.204202	0.374842	0.073243	-0.186706
14434	120.283333	-0.826014	0.605175	-0.080870	-0.813503	0.622204	0.167100	-0.774766	0.869382	0.133586	-0.778213	0.855716	-0.087590	-0.622948	0.704623	0.263258				-0.608583	0.694288	-0.239444				-0.637945	1.167320	0.070367							-0.272080	0.056616	0.384751	-0.241293	0.063003	0.336699				-0.186208	0.063095	-0.204160	0.374861	0.073242	-0.186715
14435	120.291667	-0.826017	0.605134	-0.080956	-0.813539	0.622190	0.167095	-0.774861	0.869280	0.133660	-0.778067	0.855890	-0.087599	-0.623044	0.704552	0.263371				-0.608589	0.694181	-0.238017				-0.637931	1.167388	0.071025							-0.272080	0.056617	0.384746	-0.241298	0.062987	0.336676				-0.186231	0.063118	-0.204134	0.374879	0.073239	-0.186725
14436	120.300000	-0.826013	0.605135	-0.080985	-0.813580	0.622167	0.167098	-0.775007	0.869224	0.133798	-0.778019	0.855994	-0.087569	-0.623108	0.704464	0.263447				-0.608614	0.693918	-0.236306				-0.637934	1.167433	0.071653							-0.272081	0.056621	0.384743	-0.241309	0.062966	0.336692				-0.186261	0.063137	-0.204096	0.374939	0.073320	-0.186672
14437	120.308333	-0.826020	0.605137	-0.081000	-0.813579	0.622126	0.167066	-0.775108	0.869099	0.133901	-0.778004	0.856088	-0.087481	-0.623243	0.704375	0.263551				-0.608692	0.693684	-0.234800				-0.637946	1.167434	0.072252							-0.272080	0.056622	0.384732	-0.241271	0.062995	0.336661				-0.186277	0.063177	-0.204078	0.374925	0.073245	-0.186738
14438	120.316667	-0.826031	0.605150	-0.081003	-0.813627	0.622101	0.167079	-0.775215	0.869008	0.134049	-0.777976	0.856194	-0.087454	-0.623279	0.704270	0.263598				-0.608708	0.693427	-0.233219				-0.637973	1.167433	0.072862							-0.272078	0.056623	0.384726	-0.241283	0.062994	0.336646				-0.186315	0.063196	-0.204044	0.374955	0.073256	-0.186728
14439	120.325000	-0.826057	0.605182	-0.080961	-0.813651	0.622071	0.167082	-0.775285	0.868880	0.134177	-0.778002	0.856306	-0.087355	-0.623349	0.704161	0.263657				-0.608740	0.693158	-0.231663				-0.638003	1.167457	0.073462							-0.272074	0.056628	0.384723	-0.241277	0.062996	0.336649				-0.186332	0.063228	-0.204012	0.374984	0.073273	-0.186705
14440	120.333333	-0.826107	0.605189	-0.080965	-0.813677	0.622031	0.167098	-0.775376	0.868779	0.134348	-0.778022	0.856402	-0.087247	-0.623415	0.704041	0.263719				-0.608718	0.692883	-0.230061				-0.638025	1.167512	0.074115							-0.272055	0.056610	0.384711	-0.241268	0.063001	0.336661				-0.186352	0.063261	-0.203984	0.375015	0.073285	-0.186675
14441	120.341667	-0.826145	0.605203	-0.080926	-0.813703	0.621982	0.167117	-0.775461	0.868674	0.134533	-0.778103	0.856447	-0.087094	-0.623490	0.703933	0.263778				-0.608681	0.692569	-0.228441				-0.638101	1.167502	0.074695							-0.272051	0.056610	0.384715	-0.241264	0.063007	0.336670				-0.186371	0.063273	-0.203965	0.375044	0.073304	-0.186652
14442	120.350000	-0.826184	0.605202	-0.080920	-0.813734	0.621936	0.167145	-0.775591	0.868596	0.134757	-0.778111	0.856552	-0.086985	-0.623506	0.703813	0.263824				-0.608624	0.692281	-0.226918				-0.638136	1.167500	0.075284							-0.272039	0.056594	0.384713	-0.241276	0.062971	0.336693				-0.186388	0.063294	-0.203958	0.375078	0.073310	-0.186634
14443	120.358333	-0.826223	0.605184	-0.080896	-0.813774	0.621884	0.167182	-0.775680	0.868503	0.134958	-0.778237	0.856554	-0.086790	-0.623542	0.703686	0.263879				-0.608544	0.691974	-0.225403				-0.638187	1.167537	0.075963							-0.272039	0.056589	0.384715	-0.241258	0.062994	0.336667				-0.186398	0.063308	-0.203960	0.375109	0.073322	-0.186641
14444	120.366667	-0.826267	0.605157	-0.080880	-0.813792	0.621821	0.167211	-0.775773	0.868418	0.135163	-0.778219	0.856680	-0.086684	-0.623574	0.703563	0.263929				-0.608423	0.691663	-0.223843				-0.638219	1.167559	0.076602							-0.272042	0.056600	0.384711	-0.241257	0.062991	0.336667				-0.186413	0.063316	-0.203962	0.375136	0.073331	-0.186652
14445	120.375000	-0.826307	0.605132	-0.080860	-0.813860	0.621767	0.167265	-0.775876	0.868335	0.135369	-0.778311	0.856722	-0.086517	-0.623598	0.703448	0.263996				-0.608273	0.691393	-0.222502				-0.638279	1.167587	0.077243							-0.272051	0.056617	0.384716	-0.241264	0.062988	0.336648				-0.186425	0.063330	-0.203971	0.375163	0.073349	-0.186660
14446	120.383333	-0.826353	0.605107	-0.080841	-0.813892	0.621692	0.167301	-0.775972	0.868254	0.135574	-0.778331	0.856829	-0.086374	-0.623618	0.703328	0.264059				-0.608071	0.691148	-0.221114				-0.638334	1.167575	0.077867							-0.272062	0.056625	0.384708	-0.241271	0.062983	0.336634				-0.186434	0.063339	-0.203974	0.375196	0.073358	-0.186662
14447	120.391667	-0.826412	0.605087	-0.080795	-0.813927	0.621613	0.167342	-0.776124	0.868188	0.135820	-0.778402	0.856892	-0.086248	-0.623643	0.703211	0.264142				-0.607870	0.690907	-0.219883				-0.638347	1.167593	0.078514							-0.272076	0.056643	0.384712	-0.241274	0.062992	0.336628				-0.186443	0.063347	-0.203963	0.375246	0.073422	-0.186621
14448	120.400000	-0.826453	0.605071	-0.080829	-0.813965	0.621529	0.167380	-0.776231	0.868050	0.136024	-0.778482	0.856960	-0.086047	-0.623665	0.703092	0.264228				-0.607638	0.690707	-0.218725				-0.638372	1.167582	0.079137							-0.272080	0.056652	0.384709	-0.241245	0.062996	0.336630				-0.186446	0.063366	-0.203950	0.375262	0.073401	-0.186638
14449	120.408333	-0.826503	0.605075	-0.080742	-0.813999	0.621446	0.167420	-0.776350	0.867943	0.136250	-0.778556	0.857036	-0.085876	-0.623652	0.702961	0.264316				-0.607203	0.690578	-0.217413				-0.638394	1.167566	0.079789							-0.272072	0.056640	0.384702	-0.241279	0.063005	0.336630				-0.186450	0.063372	-0.203940	0.375293	0.073418	-0.186618
14450	120.416667	-0.826538	0.605071	-0.080743	-0.814041	0.621374	0.167458	-0.776473	0.867871	0.136488	-0.778551	0.857174	-0.085724	-0.623658	0.702833	0.264416				-0.606828	0.690565	-0.216604				-0.638407	1.167531	0.080377							-0.272073	0.056639	0.384703	-0.241251	0.062980	0.336623				-0.186452	0.063378	-0.203933	0.375324	0.073429	-0.186602
14451	120.425000	-0.826576	0.605052	-0.080743	-0.814059	0.621264	0.167465	-0.776578	0.867762	0.136715	-0.778641	0.857200	-0.085593	-0.623691	0.702693	0.264538				-0.606476	0.690346	-0.215504				-0.638408	1.167553	0.081103							-0.272053	0.056624	0.384696	-0.241260	0.062992	0.336636				-0.186454	0.063376	-0.203939	0.375373	0.073476	-0.186574
14452	120.433333	-0.826626	0.605040	-0.080670	-0.814119	0.621193	0.167508	-0.776779	0.867641	0.136970	-0.778712	0.857300	-0.085334	-0.623721	0.702565	0.264672				-0.606152	0.690264	-0.214781				-0.638422	1.167503	0.081689							-0.272051	0.056620	0.384695	-0.241255	0.062994	0.336643				-0.186454	0.063372	-0.203943	0.375388	0.073445	-0.186612
14453	120.441667	-0.826651	0.605029	-0.080687	-0.814203	0.621138	0.167565	-0.776911	0.867536	0.137203	-0.778706	0.857408	-0.085196	-0.623733	0.702432	0.264786				-0.605767	0.690154	-0.213970				-0.638430	1.167493	0.082319							-0.272037	0.056609	0.384686	-0.241248	0.062988	0.336632				-0.186455	0.063380	-0.203953	0.375435	0.073494	-0.186578
14454	120.450000	-0.826681	0.605025	-0.080667	-0.814280	0.621081	0.167616	-0.777034	0.867397	0.137402	-0.778788	0.857417	-0.085027	-0.623785	0.702301	0.264915				-0.605423	0.690032	-0.213133				-0.638382	1.167486	0.082969							-0.272048	0.056624	0.384688	-0.241245	0.062978	0.336619				-0.186458	0.063386	-0.203951	0.375450	0.073471	-0.186608
14455	120.458333	-0.826730	0.605038	-0.080627	-0.814341	0.621011	0.167660	-0.777208	0.867333	0.137639	-0.778828	0.857469	-0.084850	-0.623858	0.702175	0.265037				-0.605076	0.689996	-0.212662				-0.638393	1.167470	0.083561							-0.272042	0.056629	0.384688	-0.241237	0.062984	0.336614				-0.186457	0.063399	-0.203935	0.375480	0.073498	-0.186600
14456	120.466667	-0.826740	0.605049	-0.080608	-0.814397	0.620930	0.167698	-0.777375	0.867238	0.137851	-0.778783	0.857611	-0.084689	-0.623949	0.702052	0.265164				-0.604760	0.689921	-0.212001				-0.638377	1.167473	0.084181							-0.272040	0.056631	0.384691	-0.241241	0.062994	0.336617				-0.186458	0.063406	-0.203907	0.375508	0.073529	-0.186581
14457	120.475000	-0.826760	0.605065	-0.080580	-0.814441	0.620846	0.167730	-0.777522	0.867156	0.138061	-0.778792	0.857699	-0.084520	-0.624062	0.701915	0.265279				-0.604448	0.689935	-0.211613				-0.638340	1.167480	0.084794							-0.272039	0.056622	0.384683	-0.241249	0.062997	0.336611				-0.186465	0.063410	-0.203884	0.375542	0.073545	-0.186559
14458	120.483333	-0.826776	0.605081	-0.080552	-0.814492	0.620759	0.167761	-0.777658	0.867075	0.138263	-0.778830	0.857720	-0.084420	-0.624197	0.701780	0.265403				-0.604128	0.689994	-0.211377				-0.638299	1.167483	0.085413							-0.272032	0.056616	0.384684	-0.241249	0.062994	0.336614				-0.186465	0.063420	-0.203870	0.375572	0.073567	-0.186538
14459	120.491667	-0.826855	0.605103	-0.080531	-0.814585	0.620673	0.167826	-0.777824	0.867024	0.138484	-0.778800	0.857852	-0.084194	-0.624382	0.701659	0.265547				-0.603847	0.690042	-0.211061				-0.638269	1.167463	0.085982							-0.272050	0.056632	0.384694	-0.241260	0.063000	0.336629				-0.186468	0.063416	-0.203860	0.375597	0.073585	-0.186528
14460	120.500000	-0.826778	0.605098	-0.080512	-0.814635	0.620593	0.167860	-0.777976	0.866940	0.138671	-0.778729	0.857980	-0.084059	-0.624527	0.701535	0.265673				-0.603570	0.690109	-0.210785				-0.638235	1.167466	0.086555							-0.272058	0.056631	0.384689	-0.241263	0.063000	0.336627				-0.186475	0.063412	-0.203862	0.375627	0.073587	-0.186531
14461	120.508333	-0.826772	0.605098	-0.080499	-0.814684	0.620511	0.167881	-0.778103	0.866871	0.138853	-0.778685	0.858062	-0.083916	-0.624662	0.701410	0.265786				-0.603341	0.690165	-0.210474				-0.638211	1.167490	0.087138							-0.272057	0.056632	0.384692	-0.241279	0.062983	0.336637				-0.186474	0.063406	-0.203875	0.375661	0.073600	-0.186543
14462	120.516667	-0.826864	0.605130	-0.080475	-0.814735	0.620444	0.167911	-0.778234	0.866804	0.139032	-0.778676	0.858126	-0.083700	-0.624843	0.701297	0.265903				-0.603117	0.690261	-0.210211				-0.638157	1.167510	0.087683							-0.272074	0.056649	0.384688	-0.241283	0.062965	0.336641				-0.186473	0.063416	-0.203886	0.375702	0.073608	-0.186550
14463	120.525000	-0.826795	0.605130	-0.080447	-0.814765	0.620356	0.167915	-0.778390	0.866752	0.139227	-0.778612	0.858224	-0.083592	-0.624995	0.701184	0.266010				-0.602895	0.690431	-0.210224				-0.638126	1.167593	0.088266							-0.272082	0.056657	0.384688	-0.241259	0.062984	0.336603				-0.186466	0.063429	-0.203887	0.375736	0.073634	-0.186545
14464	120.533333	-0.826749	0.605132	-0.080436	-0.814787	0.620276	0.167922	-0.778544	0.866706	0.139422	-0.778544	0.858320	-0.083475	-0.625142	0.701070	0.266124				-0.602668	0.690650	-0.210259				-0.638086	1.167660	0.088812							-0.272078	0.056653	0.384682	-0.241267	0.062995	0.336597				-0.186463	0.063445	-0.203875	0.375773	0.073661	-0.186517
14465	120.541667	-0.826771	0.605138	-0.080382	-0.814847	0.620236	0.167957	-0.778667	0.866594	0.139565	-0.778520	0.858390	-0.083322	-0.625296	0.700958	0.266251				-0.602466	0.690861	-0.210209				-0.638022	1.167723	0.089324							-0.272066	0.056643	0.384682	-0.241272	0.062998	0.336599				-0.186464	0.063457	-0.203849	0.375812	0.073683	-0.186489
14466	120.550000	-0.826762	0.605185	-0.080452	-0.814874	0.620145	0.167959	-0.778804	0.866520	0.139727	-0.778519	0.858420	-0.083141	-0.625461	0.700840	0.266392				-0.602288	0.691091	-0.210306				-0.637975	1.167787	0.089875							-0.272071	0.056646	0.384683	-0.241262	0.062994	0.336608				-0.186454	0.063468	-0.203827	0.375856	0.073713	-0.186455
14467	120.558333	-0.826768	0.605201	-0.080365	-0.814898	0.620095	0.167972	-0.778930	0.866450	0.139886	-0.778395	0.858566	-0.083077	-0.625553	0.700707	0.266516				-0.602079	0.691344	-0.210211				-0.637897	1.167881	0.090383							-0.272054	0.056623	0.384684	-0.241263	0.063000	0.336620				-0.186451	0.063468	-0.203805	0.375893	0.073728	-0.186424
14468	120.566667	-0.826751	0.605209	-0.080355	-0.814922	0.620035	0.167987	-0.779117	0.866460	0.140114	-0.778318	0.858656	-0.082942	-0.625662	0.700582	0.266654				-0.601882	0.691589	-0.210253				-0.637863	1.167914	0.090872							-0.272039	0.056608	0.384689	-0.241262	0.063003	0.336639				-0.186450	0.063457	-0.203786	0.375931	0.073742	-0.186399
14469	120.575000	-0.826734	0.605206	-0.080353	-0.814949	0.619986	0.167994	-0.779247	0.866368	0.140268	-0.778262	0.858746	-0.082818	-0.625771	0.700462	0.266793				-0.601672	0.691839	-0.210223				-0.637795	1.168007	0.091361							-0.272038	0.056602	0.384696	-0.241245	0.063007	0.336648				-0.186444	0.063460	-0.203795	0.375967	0.073751	-0.186392
14470	120.583333	-0.826725	0.605195	-0.080349	-0.814983	0.619934	0.168001	-0.779359	0.866274	0.140397	-0.778197	0.858831	-0.082696	-0.625877	0.700354	0.266930				-0.601460	0.692088	-0.210196				-0.637754	1.168081	0.091841							-0.272034	0.056593	0.384696	-0.241252	0.062999	0.336652				-0.186439	0.063443	-0.203801	0.376002	0.073760	-0.186393
14471	120.591667	-0.826704	0.605206	-0.080358	-0.814880	0.619752	0.167861	-0.779469	0.866181	0.140530	-0.778124	0.858916	-0.082578	-0.625976	0.700248	0.267067				-0.601234	0.692295	-0.210025				-0.637711	1.168151	0.092290							-0.272047	0.056608	0.384703	-0.241258	0.062999	0.336641				-0.186433	0.063445	-0.203805	0.376024	0.073767	-0.186384
14472	120.600000	-0.826659	0.605234	-0.080409	-0.815066	0.619872	0.168035	-0.779335	0.865974	0.140519	-0.778052	0.858999	-0.082457	-0.626062	0.700137	0.267190				-0.600998	0.692506	-0.209842				-0.637668	1.168207	0.092706							-0.272053	0.056616	0.384711	-0.241273	0.062975	0.336663				-0.186439	0.063449	-0.203806	0.376043	0.073771	-0.186370
14473	120.608333	-0.826694	0.605225	-0.080357	-0.814976	0.619736	0.167942	-0.779706	0.866028	0.140827	-0.778001	0.859084	-0.082349	-0.626160	0.700028	0.267316				-0.600785	0.692744	-0.209789				-0.637617	1.168296	0.093137							-0.272067	0.056623	0.384710	-0.241263	0.063000	0.336635				-0.186438	0.063455	-0.203798	0.376058	0.073788	-0.186355
14474	120.616667	-0.826686	0.605250	-0.080359	-0.814930	0.619623	0.167878	-0.779854	0.865986	0.140998	-0.777955	0.859166	-0.082228	-0.626240	0.699911	0.267423				-0.600582	0.693060	-0.209874				-0.637579	1.168418	0.093574							-0.272081	0.056639	0.384720	-0.241240	0.063010	0.336651				-0.186440	0.063462	-0.203787	0.376070	0.073804	-0.186329
14475	120.625000	-0.826663	0.605265	-0.080356	-0.815033	0.619664	0.167977	-0.779934	0.865861	0.141131	-0.777918	0.859259	-0.082109	-0.626308	0.699799	0.267522				-0.600369	0.693228	-0.209682				-0.637535	1.168450	0.093957							-0.272079	0.056630	0.384718	-0.241274	0.063009	0.336648				-0.186443	0.063465	-0.203778	0.376076	0.073813	-0.186303
14476	120.633333	-0.826684	0.605289	-0.080357	-0.815131	0.619700	0.168079	-0.780039	0.865817	0.141299	-0.777884	0.859347	-0.081997	-0.626372	0.699683	0.267609				-0.600186	0.693465	-0.209644				-0.637478	1.168547	0.094356							-0.272076	0.056623	0.384721	-0.241282	0.063018	0.336661				-0.186444	0.063469	-0.203777	0.376132	0.073916	-0.186214
14477	120.641667	-0.826691	0.605293	-0.080359	-0.815031	0.619560	0.167987	-0.780109	0.865697	0.141405	-0.777869	0.859392	-0.081890	-0.626439	0.699562	0.267680				-0.600009	0.693637	-0.209502				-0.637449	1.168622	0.094763							-0.272076	0.056616	0.384724	-0.241285	0.063014	0.336668				-0.186448	0.063470	-0.203790	0.376116	0.073872	-0.186243
14478	120.650000	-0.826687	0.605297	-0.080370	-0.815114	0.619584	0.168069	-0.780191	0.865629	0.141530	-0.777806	0.859489	-0.081772	-0.626514	0.699450	0.267752				-0.599818	0.693724	-0.209155				-0.637402	1.168737	0.095131							-0.272071	0.056609	0.384716	-0.241278	0.063007	0.336669				-0.186450	0.063467	-0.203809	0.376096	0.073813	-0.186284
14479	120.658333	-0.826696	0.605303	-0.080377	-0.815134	0.619552	0.168084	-0.780313	0.865586	0.141686	-0.777761	0.859547	-0.081668	-0.626575	0.699336	0.267798				-0.599679	0.693945	-0.209160				-0.637385	1.168806	0.095502							-0.272076	0.056620	0.384716	-0.241281	0.063012	0.336661				-0.186446	0.063451	-0.203821	0.376106	0.073811	-0.186295
14480	120.666667	-0.826706	0.605309	-0.080379	-0.815124	0.619499	0.168077	-0.780407	0.865561	0.141825	-0.777725	0.859605	-0.081574	-0.626627	0.699222	0.267829				-0.599565	0.694072	-0.209092				-0.637354	1.168878	0.095850							-0.272078	0.056631	0.384718	-0.241279	0.063007	0.336648				-0.186447	0.063454	-0.203830	0.376117	0.073805	-0.186299
14481	120.675000	-0.826727	0.605310	-0.080370	-0.815142	0.619464	0.168093	-0.780466	0.865459	0.141898	-0.777672	0.859665	-0.081487	-0.626668	0.699110	0.267854				-0.599432	0.694186	-0.208868				-0.637335	1.168997	0.096193							-0.272082	0.056639	0.384710	-0.241265	0.063002	0.336656				-0.186447	0.063452	-0.203833	0.376122	0.073818	-0.186287
14482	120.683333	-0.826738	0.605326	-0.080366	-0.815155	0.619426	0.168112	-0.780544	0.865403	0.142001	-0.777646	0.859705	-0.081400	-0.626700	0.699003	0.267875				-0.599302	0.694299	-0.208627				-0.637322	1.169103	0.096518							-0.272075	0.056635	0.384705	-0.241269	0.063010	0.336635				-0.186441	0.063460	-0.203814	0.376135	0.073826	-0.186268
14483	120.691667	-0.826760	0.605330	-0.080353	-0.815152	0.619382	0.168131	-0.780619	0.865353	0.142104	-0.777608	0.859756	-0.081320	-0.626728	0.698885	0.267897				-0.599169	0.694380	-0.208176				-0.637298	1.169144	0.096808							-0.272070	0.056630	0.384704	-0.241267	0.063009	0.336632				-0.186443	0.063461	-0.203801	0.376167	0.073882	-0.186213
14484	120.700000	-0.826777	0.605327	-0.080340	-0.815123	0.619303	0.168136	-0.780688	0.865304	0.142203	-0.777577	0.859806	-0.081244	-0.626743	0.698789	0.267909				-0.599073	0.694514	-0.207998				-0.637273	1.169180	0.097084							-0.272071	0.056632	0.384714	-0.241269	0.063012	0.336635				-0.186441	0.063462	-0.203787	0.376150	0.073835	-0.186225
14485	120.708333	-0.826794	0.605319	-0.080328	-0.815126	0.619282	0.168170	-0.780747	0.865225	0.142285	-0.777557	0.859870	-0.081160	-0.626754	0.698700	0.267911				-0.598984	0.694563	-0.207660				-0.637271	1.169227	0.097363							-0.272053	0.056610	0.384707	-0.241268	0.063011	0.336650				-0.186447	0.063460	-0.203788	0.376152	0.073839	-0.186220
14486	120.716667	-0.826808	0.605309	-0.080325	-0.815106	0.619231	0.168177	-0.780812	0.865203	0.142386	-0.777533	0.859913	-0.081088	-0.626751	0.698619	0.267908				-0.598901	0.694596	-0.207307				-0.637273	1.169235	0.097604							-0.272056	0.056608	0.384708	-0.241274	0.063018	0.336655				-0.186452	0.063445	-0.203791	0.376159	0.073832	-0.186220
14487	120.725000	-0.826802	0.605291	-0.080315	-0.815039	0.619133	0.168129	-0.780886	0.865138	0.142471	-0.777519	0.859950	-0.081019	-0.626761	0.698560	0.267899				-0.598865	0.694710	-0.207343				-0.637269	1.169198	0.097821							-0.272063	0.056619	0.384707	-0.241279	0.062996	0.336662				-0.186458	0.063448	-0.203815	0.376160	0.073836	-0.186231
14488	120.733333	-0.826840	0.605283	-0.080320	-0.815101	0.619177	0.168217	-0.780917	0.865115	0.142550	-0.777519	0.859987	-0.080946	-0.626761	0.698512	0.267883				-0.598789	0.694765	-0.206995				-0.637283	1.169242	0.098067							-0.272057	0.056620	0.384699	-0.241284	0.062978	0.336662				-0.186456	0.063455	-0.203839	0.376166	0.073836	-0.186246
14489	120.741667	-0.826882	0.605289	-0.080316	-0.815025	0.619091	0.168128	-0.781009	0.865105	0.142662	-0.777530	0.860017	-0.080869	-0.626764	0.698482	0.267880				-0.598749	0.694790	-0.206759				-0.637296	1.169252	0.098251							-0.272079	0.056640	0.384699	-0.241273	0.063003	0.336625				-0.186459	0.063453	-0.203848	0.376170	0.073841	-0.186250
14490	120.750000	-0.826922	0.605305	-0.080315	-0.815110	0.619160	0.168221	-0.781046	0.865076	0.142754	-0.777545	0.860052	-0.080793	-0.626756	0.698455	0.267876				-0.598723	0.694804	-0.206518				-0.637320	1.169191	0.098399							-0.272087	0.056657	0.384694	-0.241263	0.063004	0.336608				-0.186460	0.063453	-0.203850	0.376225	0.073944	-0.186172
14491	120.758333	-0.826924	0.605296	-0.080320	-0.815114	0.619143	0.168239	-0.781072	0.865029	0.142835	-0.777573	0.860061	-0.080714	-0.626745	0.698421	0.267872				-0.598708	0.694837	-0.206261				-0.637333	1.169232	0.098573							-0.272089	0.056666	0.384694	-0.241259	0.063000	0.336604				-0.186464	0.063465	-0.203844	0.376209	0.073903	-0.186195
14492	120.766667	-0.826996	0.605301	-0.080236	-0.815119	0.619116	0.168256	-0.781093	0.864986	0.142921	-0.777629	0.860081	-0.080546	-0.626731	0.698379	0.267880				-0.598720	0.694801	-0.205987				-0.637335	1.169283	0.098760							-0.272077	0.056650	0.384697	-0.241272	0.063008	0.336615				-0.186460	0.063471	-0.203823	0.376194	0.073869	-0.186209
14493	120.775000	-0.826970	0.605351	-0.080256	-0.815046	0.619039	0.168200	-0.781106	0.864964	0.143019	-0.777617	0.860135	-0.080505	-0.626714	0.698328	0.267889				-0.598695	0.694821	-0.205643				-0.637373	1.169337	0.098942							-0.272080	0.056654	0.384695	-0.241269	0.063010	0.336623				-0.186462	0.063473	-0.203812	0.376224	0.073915	-0.186154
14494	120.783333	-0.826884	0.605347	-0.080226	-0.814975	0.618941	0.168155	-0.781116	0.864930	0.143114	-0.777721	0.860093	-0.080329	-0.626696	0.698275	0.267899				-0.598708	0.694851	-0.205443				-0.637398	1.169332	0.099081							-0.272059	0.056630	0.384695	-0.241269	0.063011	0.336636				-0.186469	0.063454	-0.203810	0.376259	0.073952	-0.186099
14495	120.791667	-0.826930	0.605358	-0.080222	-0.814965	0.618925	0.168176	-0.781135	0.864907	0.143202	-0.777738	0.860114	-0.080274	-0.626681	0.698219	0.267917				-0.598719	0.694877	-0.205279				-0.637439	1.169342	0.099203							-0.272045	0.056616	0.384694	-0.241264	0.063009	0.336640				-0.186456	0.063459	-0.203815	0.376214	0.073856	-0.186174
14496	120.800000	-0.826979	0.605363	-0.080216	-0.814961	0.618895	0.168199	-0.781155	0.864880	0.143284	-0.777712	0.860156	-0.080238	-0.626663	0.698172	0.267930				-0.598736	0.694894	-0.205127				-0.637475	1.169365	0.099320							-0.272043	0.056621	0.384698	-0.241264	0.063004	0.336640				-0.186460	0.063452	-0.203820	0.376217	0.073856	-0.186178
14497	120.808333	-0.826916	0.605361	-0.080195	-0.814950	0.618883	0.168219	-0.781177	0.864875	0.143371	-0.777744	0.860158	-0.080168	-0.626624	0.698133	0.267921				-0.598754	0.694923	-0.204968				-0.637517	1.169368	0.099407							-0.272042	0.056609	0.384694	-0.241265	0.062999	0.336634				-0.186457	0.063445	-0.203828	0.376227	0.073854	-0.186175
14498	120.816667	-0.826880	0.605359	-0.080183	-0.814941	0.618868	0.168228	-0.781188	0.864811	0.143432	-0.777777	0.860155	-0.080098	-0.626597	0.698108	0.267928				-0.598799	0.694945	-0.204961				-0.637547	1.169427	0.099510							-0.272049	0.056625	0.384691	-0.241247	0.062984	0.336614				-0.186454	0.063455	-0.203827	0.376279	0.073955	-0.186101
14499	120.825000	-0.826998	0.605363	-0.080177	-0.815051	0.618987	0.168384	-0.781210	0.864785	0.143497	-0.777829	0.860137	-0.080038	-0.626582	0.698092	0.267933				-0.598845	0.695026	-0.205002				-0.637579	1.169474	0.099592							-0.272055	0.056636	0.384693	-0.241258	0.062992	0.336612				-0.186455	0.063453	-0.203821	0.376239	0.073863	-0.186165
14500	120.833333	-0.826915	0.605383	-0.080174	-0.815052	0.618970	0.168389	-0.781233	0.864755	0.143560	-0.777853	0.860158	-0.079977	-0.626543	0.698076	0.267913				-0.598872	0.695049	-0.204887				-0.637614	1.169560	0.099678							-0.272055	0.056632	0.384695	-0.241257	0.062995	0.336610				-0.186456	0.063457	-0.203811	0.376242	0.073869	-0.186153
14501	120.841667	-0.826921	0.605370	-0.080149	-0.814933	0.618819	0.168253	-0.781288	0.864738	0.143635	-0.777900	0.860166	-0.079906	-0.626515	0.698083	0.267917				-0.598900	0.695068	-0.204788				-0.637655	1.169605	0.099727							-0.272061	0.056643	0.384694	-0.241256	0.062990	0.336608				-0.186457	0.063469	-0.203808	0.376251	0.073879	-0.186138
14502	120.850000	-0.827012	0.605366	-0.080142	-0.814927	0.618802	0.168259	-0.781277	0.864694	0.143671	-0.777943	0.860158	-0.079861	-0.626491	0.698081	0.267917				-0.598937	0.695093	-0.204701				-0.637692	1.169649	0.099775							-0.272080	0.056661	0.384699	-0.241231	0.063006	0.336630				-0.186457	0.063467	-0.203807	0.376253	0.073883	-0.186132
14503	120.858333	-0.826937	0.605390	-0.080177	-0.814922	0.618788	0.168259	-0.781299	0.864660	0.143714	-0.778018	0.860160	-0.079759	-0.626462	0.698106	0.267921				-0.598981	0.695105	-0.204625				-0.637743	1.169725	0.099839							-0.272060	0.056642	0.384697	-0.241239	0.062992	0.336646				-0.186459	0.063469	-0.203809	0.376281	0.073930	-0.186096
14504	120.866667	-0.826909	0.605376	-0.080180	-0.814913	0.618774	0.168254	-0.781375	0.864659	0.143785	-0.778055	0.860166	-0.079741	-0.626426	0.698132	0.267906				-0.599024	0.695117	-0.204555				-0.637788	1.169813	0.099886							-0.272058	0.056630	0.384696	-0.241262	0.063007	0.336633				-0.186457	0.063460	-0.203822	0.376307	0.073972	-0.186064
14505	120.875000	-0.826886	0.605378	-0.080170	-0.814910	0.618771	0.168257	-0.781371	0.864628	0.143798	-0.778102	0.860161	-0.079700	-0.626403	0.698161	0.267897				-0.599072	0.695131	-0.204499				-0.637828	1.169882	0.099919							-0.272052	0.056632	0.384692	-0.241261	0.063006	0.336632				-0.186461	0.063455	-0.203838	0.376285	0.073918	-0.186112
14506	120.883333	-0.826939	0.605350	-0.080138	-0.814905	0.618772	0.168251	-0.781437	0.864649	0.143858	-0.778177	0.860148	-0.079609	-0.626402	0.698192	0.267897				-0.599120	0.695142	-0.204443				-0.637867	1.169954	0.099947							-0.272064	0.056643	0.384692	-0.241262	0.063007	0.336622				-0.186459	0.063457	-0.203851	0.376263	0.073869	-0.186153
14507	120.891667	-0.826904	0.605386	-0.080171	-0.814905	0.618774	0.168251	-0.781451	0.864609	0.143858	-0.778239	0.860159	-0.079631	-0.626376	0.698223	0.267875				-0.599159	0.695155	-0.204392				-0.637911	1.170018	0.099958							-0.272065	0.056644	0.384692	-0.241254	0.062994	0.336637				-0.186456	0.063454	-0.203848	0.376262	0.073878	-0.186150
14508	120.900000	-0.826918	0.605397	-0.080163	-0.814903	0.618776	0.168255	-0.781475	0.864604	0.143877	-0.778287	0.860152	-0.079597	-0.626363	0.698253	0.267864				-0.599205	0.695169	-0.204337				-0.637963	1.170081	0.099970							-0.272052	0.056627	0.384692	-0.241259	0.062995	0.336603				-0.186455	0.063460	-0.203827	0.376266	0.073885	-0.186134
14509	120.908333	-0.826968	0.605392	-0.080143	-0.814959	0.618846	0.168327	-0.781516	0.864613	0.143912	-0.778362	0.860123	-0.079553	-0.626358	0.698281	0.267853				-0.599244	0.695186	-0.204285				-0.638003	1.170138	0.099971							-0.272047	0.056628	0.384689	-0.241260	0.062994	0.336611				-0.186454	0.063468	-0.203813	0.376291	0.073936	-0.186082
14510	120.916667	-0.826981	0.605384	-0.080116	-0.814906	0.618770	0.168261	-0.781547	0.864625	0.143932	-0.778428	0.860068	-0.079592	-0.626386	0.698314	0.267864				-0.599284	0.695199	-0.204225				-0.638053	1.170187	0.099967							-0.272052	0.056632	0.384691	-0.241230	0.063004	0.336623				-0.186451	0.063468	-0.203796	0.376270	0.073894	-0.186102
14511	120.925000	-0.826949	0.605415	-0.080144	-0.814910	0.618763	0.168262	-0.781574	0.864619	0.143937	-0.778437	0.860128	-0.079515	-0.626348	0.698331	0.267833				-0.599322	0.695202	-0.204166				-0.638108	1.170232	0.099952							-0.272042	0.056622	0.384696	-0.241247	0.063003	0.336629				-0.186454	0.063470	-0.203790	0.376272	0.073897	-0.186090
14512	120.933333	-0.826959	0.605403	-0.080150	-0.814909	0.618754	0.168266	-0.781604	0.864616	0.143937	-0.778479	0.860107	-0.079498	-0.626344	0.698358	0.267821				-0.599355	0.695217	-0.204099				-0.638168	1.170274	0.099932							-0.272051	0.056627	0.384702	-0.241267	0.063005	0.336636				-0.186455	0.063459	-0.203795	0.376328	0.073976	-0.186026
14513	120.941667	-0.827002	0.605367	-0.080153	-0.814912	0.618743	0.168258	-0.781633	0.864604	0.143929	-0.778542	0.860077	-0.079457	-0.626333	0.698382	0.267789				-0.599401	0.695209	-0.204056				-0.638225	1.170321	0.099913							-0.272049	0.056623	0.384698	-0.241256	0.063017	0.336648				-0.186457	0.063450	-0.203806	0.376304	0.073929	-0.186070
14514	120.950000	-0.826975	0.605359	-0.080178	-0.814913	0.618730	0.168263	-0.781670	0.864597	0.143912	-0.778574	0.860059	-0.079493	-0.626334	0.698409	0.267767				-0.599441	0.695198	-0.204008				-0.638285	1.170360	0.099876							-0.272052	0.056642	0.384701	-0.241281	0.062985	0.336659				-0.186457	0.063451	-0.203831	0.376280	0.073877	-0.186121
14515	120.958333	-0.826987	0.605340	-0.080194	-0.814926	0.618729	0.168243	-0.781707	0.864582	0.143889	-0.778619	0.860032	-0.079504	-0.626342	0.698430	0.267745				-0.599475	0.695206	-0.203947				-0.638350	1.170403	0.099832							-0.272063	0.056646	0.384700	-0.241264	0.063012	0.336631				-0.186460	0.063448	-0.203844	0.376302	0.073923	-0.186095
14516	120.966667	-0.826998	0.605324	-0.080212	-0.814933	0.618725	0.168232	-0.781735	0.864538	0.143851	-0.778673	0.860005	-0.079521	-0.626344	0.698440	0.267720				-0.599511	0.695200	-0.203892				-0.638421	1.170444	0.099788							-0.272076	0.056657	0.384704	-0.241270	0.063016	0.336622				-0.186457	0.063451	-0.203848	0.376331	0.073979	-0.186057
14517	120.975000	-0.827079	0.605327	-0.080233	-0.814952	0.618720	0.168229	-0.781791	0.864561	0.143850	-0.778766	0.859935	-0.079543	-0.626347	0.698450	0.267702				-0.599548	0.695192	-0.203839				-0.638487	1.170468	0.099733							-0.272071	0.056656	0.384696	-0.241265	0.063000	0.336631				-0.186458	0.063458	-0.203840	0.376288	0.073885	-0.186125
14518	120.983333	-0.827105	0.605314	-0.080225	-0.814959	0.618722	0.168222	-0.781834	0.864542	0.143821	-0.778791	0.859969	-0.079543	-0.626345	0.698454	0.267679				-0.599567	0.695184	-0.203664				-0.638560	1.170489	0.099677							-0.272070	0.056651	0.384694	-0.241263	0.062999	0.336619				-0.186464	0.063471	-0.203824	0.376287	0.073905	-0.186114
14519	120.991667	-0.827129	0.605306	-0.080226	-0.814969	0.618715	0.168219	-0.781875	0.864518	0.143794	-0.778853	0.859950	-0.079545	-0.626347	0.698460	0.267662				-0.599621	0.695163	-0.203745				-0.638617	1.170523	0.099632							-0.272066	0.056640	0.384698	-0.241257	0.062995	0.336616				-0.186461	0.063479	-0.203815	0.376288	0.073904	-0.186096
14520	121.000000	-0.827141	0.605299	-0.080242	-0.814979	0.618709	0.168215	-0.781929	0.864524	0.143803	-0.778969	0.859858	-0.079568	-0.626336	0.698465	0.267629				-0.599655	0.695069	-0.203543				-0.638683	1.170521	0.099583							-0.272052	0.056625	0.384698	-0.241259	0.062995	0.336624				-0.186457	0.063472	-0.203808	0.376338	0.073990	-0.186025
14521	121.008333	-0.827183	0.605257	-0.080219	-0.814990	0.618693	0.168217	-0.781958	0.864475	0.143754	-0.778995	0.859886	-0.079546	-0.626344	0.698469	0.267601				-0.599693	0.695048	-0.203534				-0.638744	1.170529	0.099527							-0.272047	0.056626	0.384695	-0.241244	0.062998	0.336630				-0.186458	0.063466	-0.203813	0.376289	0.073901	-0.186094
14522	121.016667	-0.827189	0.605245	-0.080242	-0.815010	0.618679	0.168210	-0.782002	0.864463	0.143727	-0.779041	0.859875	-0.079569	-0.626347	0.698480	0.267569				-0.599711	0.695100	-0.203576				-0.638805	1.170581	0.099472							-0.272043	0.056617	0.384691	-0.241263	0.063010	0.336629				-0.186464	0.063449	-0.203814	0.376287	0.073891	-0.186106
14523	121.025000	-0.827206	0.605220	-0.080252	-0.815020	0.618667	0.168199	-0.782047	0.864453	0.143699	-0.779122	0.859823	-0.079587	-0.626347	0.698494	0.267534				-0.599746	0.695084	-0.203641				-0.638865	1.170566	0.099384							-0.272047	0.056633	0.384696	-0.241267	0.063013	0.336631				-0.186458	0.063442	-0.203832	0.376313	0.073935	-0.186080
14524	121.033333	-0.827205	0.605215	-0.080261	-0.815038	0.618651	0.168194	-0.782094	0.864444	0.143666	-0.779170	0.859799	-0.079562	-0.626345	0.698510	0.267503				-0.599789	0.694996	-0.203527				-0.638940	1.170595	0.099334							-0.272052	0.056645	0.384697	-0.241273	0.063016	0.336626				-0.186459	0.063444	-0.203838	0.376290	0.073884	-0.186124
14525	121.041667	-0.827242	0.605181	-0.080257	-0.815053	0.618636	0.168191	-0.782141	0.864439	0.143631	-0.779225	0.859772	-0.079584	-0.626337	0.698528	0.267467				-0.599816	0.695018	-0.203607				-0.638990	1.170627	0.099249							-0.272048	0.056639	0.384695	-0.241267	0.063015	0.336623				-0.186456	0.063447	-0.203833	0.376292	0.073887	-0.186118
14526	121.050000	-0.827199	0.605152	-0.080257	-0.815066	0.618625	0.168187	-0.782186	0.864435	0.143595	-0.779281	0.859766	-0.079651	-0.626333	0.698552	0.267440				-0.599846	0.695053	-0.203696				-0.639043	1.170664	0.099152							-0.272049	0.056627	0.384697	-0.241270	0.063009	0.336616				-0.186455	0.063454	-0.203818	0.376345	0.073985	-0.186040
14527	121.058333	-0.827248	0.605155	-0.080252	-0.815139	0.618683	0.168258	-0.782235	0.864437	0.143561	-0.779362	0.859708	-0.079650	-0.626322	0.698584	0.267408				-0.599860	0.695015	-0.203548				-0.639131	1.170705	0.099067							-0.272051	0.056636	0.384698	-0.241270	0.063004	0.336622				-0.186456	0.063459	-0.203812	0.376345	0.073989	-0.186028
14528	121.066667	-0.827321	0.605116	-0.080250	-0.815095	0.618612	0.168186	-0.782282	0.864444	0.143528	-0.779438	0.859655	-0.079651	-0.626327	0.698617	0.267386				-0.599903	0.695032	-0.203689				-0.639188	1.170753	0.098963							-0.272060	0.056639	0.384701	-0.241228	0.062994	0.336632				-0.186456	0.063464	-0.203807	0.376300	0.073901	-0.186088
14529	121.075000	-0.827301	0.605140	-0.080260	-0.815106	0.618615	0.168183	-0.782328	0.864452	0.143495	-0.779431	0.859697	-0.079714	-0.626314	0.698650	0.267350				-0.599922	0.695021	-0.203637				-0.639250	1.170807	0.098873							-0.272053	0.056633	0.384703	-0.241265	0.062999	0.336626				-0.186458	0.063471	-0.203810	0.376325	0.073947	-0.186059
14530	121.083333	-0.827249	0.605101	-0.080274	-0.815111	0.618619	0.168171	-0.782378	0.864462	0.143460	-0.779551	0.859589	-0.079736	-0.626307	0.698682	0.267315				-0.599975	0.694992	-0.203699				-0.639316	1.170866	0.098776							-0.272057	0.056634	0.384699	-0.241263	0.063001	0.336627				-0.186466	0.063459	-0.203826	0.376348	0.073984	-0.186029
14531	121.091667	-0.827317	0.605106	-0.080287	-0.815120	0.618625	0.168166	-0.782422	0.864469	0.143422	-0.779536	0.859646	-0.079755	-0.626322	0.698715	0.267288				-0.600008	0.694956	-0.203645				-0.639380	1.170923	0.098692							-0.272061	0.056639	0.384699	-0.241262	0.063004	0.336625				-0.186462	0.063461	-0.203842	0.376297	0.073890	-0.186117
14532	121.100000	-0.827266	0.605065	-0.080304	-0.815128	0.618632	0.168153	-0.782465	0.864471	0.143379	-0.779587	0.859616	-0.079778	-0.626306	0.698745	0.267245				-0.600059	0.694916	-0.203700				-0.639427	1.171004	0.098609							-0.272060	0.056644	0.384693	-0.241262	0.063002	0.336619				-0.186467	0.063447	-0.203847	0.376295	0.073888	-0.186125
14533	121.108333	-0.827305	0.605064	-0.080311	-0.815134	0.618633	0.168141	-0.782502	0.864440	0.143319	-0.779680	0.859551	-0.079777	-0.626313	0.698777	0.267209				-0.600111	0.694872	-0.203701				-0.639482	1.171025	0.098514							-0.272055	0.056642	0.384690	-0.241254	0.063021	0.336627				-0.186459	0.063453	-0.203849	0.376296	0.073886	-0.186124
14534	121.116667	-0.827338	0.605063	-0.080367	-0.815137	0.618628	0.168131	-0.782541	0.864416	0.143249	-0.779748	0.859501	-0.079770	-0.626318	0.698798	0.267179				-0.600161	0.694826	-0.203694				-0.639543	1.171025	0.098409							-0.272064	0.056651	0.384695	-0.241269	0.063020	0.336620				-0.186464	0.063460	-0.203840	0.376296	0.073888	-0.186114
14535	121.125000	-0.827360	0.605060	-0.080311	-0.815251	0.618756	0.168274	-0.782603	0.864480	0.143238	-0.779790	0.859468	-0.079801	-0.626316	0.698817	0.267145				-0.600188	0.694780	-0.203619				-0.639588	1.171060	0.098315							-0.272052	0.056634	0.384694	-0.241258	0.063007	0.336616				-0.186459	0.063456	-0.203823	0.376320	0.073947	-0.186071
14536	121.133333	-0.827309	0.605027	-0.080311	-0.815251	0.618744	0.168273	-0.782645	0.864479	0.143193	-0.779865	0.859381	-0.079865	-0.626327	0.698833	0.267112				-0.600226	0.694728	-0.203662				-0.639640	1.171092	0.098217							-0.272056	0.056642	0.384699	-0.241263	0.062998	0.336616				-0.186458	0.063463	-0.203805	0.376346	0.073992	-0.186019
14537	121.141667	-0.827350	0.605028	-0.080292	-0.815249	0.618730	0.168276	-0.782706	0.864480	0.143155	-0.779919	0.859338	-0.079892	-0.626325	0.698857	0.267070				-0.600266	0.694674	-0.203653				-0.639697	1.171100	0.098119							-0.272045	0.056624	0.384694	-0.241266	0.063001	0.336619				-0.186455	0.063463	-0.203804	0.376323	0.073957	-0.186048
14538	121.150000	-0.827322	0.604995	-0.080318	-0.815136	0.618581	0.168140	-0.782728	0.864475	0.143101	-0.779916	0.859359	-0.079924	-0.626339	0.698873	0.267028				-0.600301	0.694610	-0.203642				-0.639753	1.171114	0.098013							-0.272051	0.056628	0.384698	-0.241266	0.063003	0.336620				-0.186457	0.063459	-0.203802	0.376299	0.073903	-0.186087
14539	121.158333	-0.827324	0.604967	-0.080326	-0.815135	0.618573	0.168139	-0.782817	0.864505	0.143085	-0.779971	0.859313	-0.079953	-0.626340	0.698901	0.266978				-0.600338	0.694557	-0.203646				-0.639799	1.171128	0.097891							-0.272049	0.056628	0.384700	-0.241285	0.062993	0.336634				-0.186455	0.063457	-0.203817	0.376296	0.073899	-0.186101
14540	121.166667	-0.827326	0.604949	-0.080333	-0.815143	0.618563	0.168139	-0.782853	0.864504	0.143040	-0.780025	0.859276	-0.079977	-0.626351	0.698924	0.266925				-0.600370	0.694490	-0.203645				-0.639863	1.171148	0.097755							-0.272055	0.056635	0.384701	-0.241275	0.063003	0.336627				-0.186459	0.063442	-0.203827	0.376296	0.073899	-0.186119
14541	121.175000	-0.827361	0.604942	-0.080316	-0.815208	0.618622	0.168208	-0.782835	0.864483	0.142962	-0.780109	0.859210	-0.079993	-0.626365	0.698961	0.266877				-0.600405	0.694431	-0.203644				-0.639936	1.171163	0.097617							-0.272069	0.056649	0.384699	-0.241280	0.063017	0.336623				-0.186457	0.063443	-0.203841	0.376320	0.073936	-0.186087
14542	121.183333	-0.827399	0.604942	-0.080344	-0.815164	0.618553	0.168130	-0.782867	0.864487	0.142919	-0.780145	0.859192	-0.080023	-0.626362	0.698990	0.266828				-0.600422	0.694378	-0.203507				-0.640001	1.171229	0.097497							-0.272075	0.056667	0.384704	-0.241276	0.063015	0.336619				-0.186461	0.063453	-0.203844	0.376298	0.073891	-0.186125
14543	121.191667	-0.827348	0.604916	-0.080353	-0.815285	0.618680	0.168266	-0.782951	0.864522	0.142919	-0.780248	0.859135	-0.080023	-0.626365	0.699023	0.266799				-0.600484	0.694344	-0.203601				-0.640075	1.171289	0.097387							-0.272068	0.056653	0.384698	-0.241277	0.063020	0.336622				-0.186461	0.063458	-0.203832	0.376342	0.073990	-0.186038
14544	121.200000	-0.827359	0.604912	-0.080352	-0.815181	0.618543	0.168118	-0.782690	0.864408	0.142712	-0.780350	0.859041	-0.080064	-0.626356	0.699058	0.266767				-0.600520	0.694304	-0.203565				-0.640130	1.171346	0.097248							-0.272074	0.056653	0.384698	-0.241278	0.063015	0.336627				-0.186459	0.063462	-0.203823	0.376298	0.073902	-0.186095
14545	121.208333	-0.827364	0.604908	-0.080374	-0.815301	0.618674	0.168252	-0.782719	0.864397	0.142677	-0.780367	0.859043	-0.080016	-0.626360	0.699100	0.266749				-0.600561	0.694280	-0.203537				-0.640192	1.171406	0.097126							-0.272061	0.056641	0.384693	-0.241256	0.063015	0.336626				-0.186463	0.063468	-0.203812	0.376297	0.073909	-0.186087
14546	121.216667	-0.827378	0.604896	-0.080351	-0.815305	0.618673	0.168250	-0.783056	0.864544	0.142831	-0.780428	0.858980	-0.080058	-0.626332	0.699138	0.266719				-0.600598	0.694256	-0.203500				-0.640255	1.171462	0.096999							-0.272064	0.056642	0.384692	-0.241263	0.063013	0.336621				-0.186457	0.063467	-0.203810	0.376346	0.073998	-0.186016
14547	121.225000	-0.827383	0.604878	-0.080353	-0.815195	0.618536	0.168102	-0.783090	0.864547	0.142807	-0.780540	0.858865	-0.080060	-0.626320	0.699177	0.266702				-0.600631	0.694229	-0.203466				-0.640312	1.171515	0.096874							-0.272056	0.056638	0.384695	-0.241263	0.063003	0.336620				-0.186461	0.063459	-0.203811	0.376323	0.073953	-0.186057
14548	121.233333	-0.827349	0.604892	-0.080355	-0.815202	0.618535	0.168102	-0.783122	0.864549	0.142782	-0.780603	0.858845	-0.079985	-0.626307	0.699212	0.266688				-0.600668	0.694200	-0.203430				-0.640364	1.171564	0.096764							-0.272045	0.056624	0.384689	-0.241260	0.062990	0.336624				-0.186457	0.063447	-0.203818	0.376344	0.073988	-0.186037
14549	121.241667	-0.827386	0.604840	-0.080364	-0.815202	0.618534	0.168100	-0.783097	0.864544	0.142726	-0.780623	0.858822	-0.080073	-0.626285	0.699258	0.266678				-0.600687	0.694134	-0.203248				-0.640416	1.171662	0.096679							-0.272055	0.056632	0.384695	-0.241269	0.062989	0.336634				-0.186455	0.063440	-0.203828	0.376298	0.073883	-0.186116
14550	121.250000	-0.827387	0.604828	-0.080365	-0.815208	0.618533	0.168101	-0.783201	0.864550	0.142730	-0.780684	0.858773	-0.080079	-0.626269	0.699307	0.266667				-0.600721	0.694155	-0.203239				-0.640438	1.171696	0.096524							-0.272040	0.056619	0.384694	-0.241262	0.063004	0.336625				-0.186453	0.063433	-0.203830	0.376304	0.073878	-0.186119
14551	121.258333	-0.827389	0.604820	-0.080364	-0.815210	0.618526	0.168100	-0.783254	0.864558	0.142717	-0.780781	0.858705	-0.080075	-0.626244	0.699363	0.266650				-0.600759	0.694096	-0.203102				-0.640500	1.171788	0.096454							-0.272045	0.056629	0.384698	-0.241265	0.063006	0.336625				-0.186450	0.063435	-0.203828	0.376349	0.073979	-0.186041
14552	121.266667	-0.827413	0.604832	-0.080234	-0.815214	0.618522	0.168101	-0.783275	0.864500	0.142660	-0.780835	0.858670	-0.080114	-0.626234	0.699412	0.266632				-0.600797	0.694042	-0.202958				-0.640540	1.171792	0.096276							-0.272043	0.056628	0.384698	-0.241262	0.063004	0.336629				-0.186451	0.063449	-0.203815	0.376304	0.073894	-0.186100
14553	121.275000	-0.827407	0.604815	-0.080356	-0.815222	0.618516	0.168101	-0.783329	0.864517	0.142665	-0.780887	0.858661	-0.080104	-0.626219	0.699472	0.266605				-0.600858	0.694029	-0.202960				-0.640574	1.171867	0.096177							-0.272047	0.056627	0.384701	-0.241274	0.062995	0.336644				-0.186452	0.063458	-0.203804	0.376307	0.073909	-0.186087
14554	121.283333	-0.827409	0.604804	-0.080362	-0.815365	0.618643	0.168253	-0.783371	0.864532	0.142658	-0.780954	0.858626	-0.080110	-0.626205	0.699537	0.266569				-0.600891	0.694003	-0.202842				-0.640629	1.171932	0.096051							-0.272050	0.056635	0.384701	-0.241271	0.063012	0.336636				-0.186452	0.063454	-0.203800	0.376305	0.073917	-0.186080
14555	121.291667	-0.827449	0.604764	-0.080303	-0.815227	0.618492	0.168091	-0.783410	0.864503	0.142624	-0.781045	0.858565	-0.080099	-0.626197	0.699595	0.266536				-0.600965	0.693968	-0.202795				-0.640678	1.172021	0.095965							-0.272052	0.056636	0.384701	-0.241267	0.063010	0.336638				-0.186449	0.063470	-0.203805	0.376352	0.074006	-0.186018
14556	121.300000	-0.827430	0.604758	-0.080383	-0.815229	0.618483	0.168087	-0.783447	0.864471	0.142597	-0.781104	0.858544	-0.080115	-0.626195	0.699654	0.266499				-0.601052	0.693906	-0.202560				-0.640729	1.172104	0.095867							-0.272063	0.056652	0.384706	-0.241267	0.063011	0.336628				-0.186458	0.063466	-0.203823	0.376304	0.073901	-0.186097
14557	121.308333	-0.827435	0.604738	-0.080393	-0.815370	0.618613	0.168235	-0.783488	0.864461	0.142575	-0.781195	0.858490	-0.080104	-0.626188	0.699698	0.266451				-0.601123	0.693864	-0.202518				-0.640783	1.172187	0.095761							-0.272066	0.056647	0.384701	-0.241272	0.063008	0.336624				-0.186455	0.063456	-0.203837	0.376301	0.073892	-0.186109
14558	121.316667	-0.827440	0.604723	-0.080406	-0.815375	0.618608	0.168224	-0.783530	0.864451	0.142556	-0.781271	0.858461	-0.080106	-0.626184	0.699748	0.266413				-0.601175	0.693848	-0.202664				-0.640849	1.172264	0.095643							-0.272063	0.056652	0.384697	-0.241275	0.063012	0.336624				-0.186457	0.063449	-0.203847	0.376301	0.073885	-0.186119
14559	121.325000	-0.827467	0.604702	-0.080405	-0.815311	0.618536	0.168144	-0.783552	0.864431	0.142514	-0.781390	0.858388	-0.080121	-0.626181	0.699797	0.266377				-0.601247	0.693814	-0.202625				-0.640904	1.172386	0.095544							-0.272064	0.056646	0.384690	-0.241258	0.063016	0.336620				-0.186449	0.063442	-0.203848	0.376324	0.073927	-0.186083
14560	121.333333	-0.827482	0.604699	-0.080414	-0.815387	0.618605	0.168221	-0.783589	0.864413	0.142495	-0.781455	0.858361	-0.080103	-0.626103	0.699746	0.266209				-0.601353	0.693793	-0.202714				-0.640975	1.172436	0.095439							-0.272057	0.056651	0.384694	-0.241269	0.063007	0.336610				-0.186448	0.063447	-0.203837	0.376301	0.073887	-0.186114
14561	121.341667	-0.827496	0.604693	-0.080407	-0.815393	0.618598	0.168216	-0.783625	0.864391	0.142474	-0.781540	0.858312	-0.080092	-0.626170	0.699888	0.266306				-0.601398	0.693761	-0.202545				-0.641019	1.172573	0.095367							-0.272057	0.056644	0.384689	-0.241269	0.063015	0.336614				-0.186445	0.063456	-0.203825	0.376303	0.073899	-0.186102
14562	121.350000	-0.827519	0.604678	-0.080406	-0.815403	0.618592	0.168221	-0.783663	0.864365	0.142458	-0.781684	0.858203	-0.080072	-0.626161	0.699938	0.266268				-0.601470	0.693741	-0.202513				-0.641059	1.172707	0.095307							-0.272050	0.056635	0.384685	-0.241266	0.063010	0.336617				-0.186440	0.063466	-0.203808	0.376356	0.074005	-0.186017
14563	121.358333	-0.827535	0.604657	-0.080403	-0.815409	0.618581	0.168220	-0.783691	0.864337	0.142443	-0.781711	0.858203	-0.080086	-0.626150	0.699984	0.266226				-0.601548	0.693717	-0.202485				-0.641109	1.172747	0.095201							-0.272050	0.056639	0.384693	-0.241241	0.063006	0.336619				-0.186439	0.063473	-0.203800	0.376329	0.073960	-0.186046
14564	121.366667	-0.827553	0.604624	-0.080408	-0.815412	0.618569	0.168224	-0.783729	0.864305	0.142428	-0.781781	0.858179	-0.080060	-0.626157	0.700025	0.266192				-0.601629	0.693699	-0.202473				-0.641152	1.172832	0.095119							-0.272047	0.056638	0.384691	-0.241262	0.063004	0.336616				-0.186436	0.063471	-0.203802	0.376308	0.073919	-0.186087
14565	121.375000	-0.827566	0.604589	-0.080418	-0.815415	0.618557	0.168225	-0.783764	0.864248	0.142404	-0.781853	0.858148	-0.080048	-0.626135	0.700056	0.266131				-0.601709	0.693685	-0.202457				-0.641239	1.172933	0.095069							-0.272045	0.056629	0.384689	-0.241263	0.063009	0.336621				-0.186443	0.063462	-0.203807	0.376356	0.073997	-0.186025
14566	121.383333	-0.827584	0.604553	-0.080428	-0.815418	0.618546	0.168233	-0.783811	0.864238	0.142405	-0.781922	0.858091	-0.080070	-0.626131	0.700092	0.266082				-0.601790	0.693683	-0.202440				-0.641296	1.172975	0.094952							-0.272053	0.056638	0.384700	-0.241267	0.063008	0.336628				-0.186442	0.063458	-0.203820	0.376355	0.073981	-0.186025
14567	121.391667	-0.827598	0.604528	-0.080430	-0.815420	0.618537	0.168238	-0.783842	0.864181	0.142373	-0.781993	0.858071	-0.080033	-0.626133	0.700123	0.266024				-0.601878	0.693695	-0.202491				-0.641387	1.173075	0.094893							-0.272048	0.056638	0.384703	-0.241272	0.063012	0.336630				-0.186443	0.063448	-0.203834	0.376307	0.073881	-0.186112
14568	121.400000	-0.827619	0.604517	-0.080428	-0.815431	0.618538	0.168244	-0.783885	0.864155	0.142352	-0.782099	0.857997	-0.080022	-0.626135	0.700159	0.265959				-0.601934	0.693699	-0.202409				-0.641468	1.173136	0.094791							-0.272049	0.056640	0.384707	-0.241272	0.063021	0.336637				-0.186449	0.063452	-0.203840	0.376354	0.073968	-0.186038
14569	121.408333	-0.827637	0.604517	-0.080424	-0.815443	0.618543	0.168247	-0.783934	0.864131	0.142324	-0.782145	0.857995	-0.080035	-0.626139	0.700192	0.265898				-0.602004	0.693721	-0.202386				-0.641564	1.173216	0.094710							-0.272055	0.056637	0.384702	-0.241269	0.063014	0.336639				-0.186456	0.063449	-0.203834	0.376330	0.073927	-0.186072
14570	121.416667	-0.827654	0.604525	-0.080413	-0.815456	0.618551	0.168253	-0.783981	0.864121	0.142293	-0.782253	0.857896	-0.080074	-0.626158	0.700230	0.265836				-0.602088	0.693753	-0.202475				-0.641671	1.173296	0.094627							-0.272052	0.056636	0.384702	-0.241272	0.063009	0.336633				-0.186453	0.063457	-0.203831	0.376351	0.073988	-0.186020
14571	121.425000	-0.827672	0.604532	-0.080404	-0.815469	0.618563	0.168255	-0.784036	0.864118	0.142265	-0.782297	0.857916	-0.080049	-0.626168	0.700269	0.265762				-0.602157	0.693769	-0.202468				-0.641778	1.173379	0.094545							-0.272060	0.056646	0.384701	-0.241274	0.063015	0.336628				-0.186457	0.063470	-0.203824	0.376301	0.073907	-0.186090
14572	121.433333	-0.827688	0.604535	-0.080401	-0.815479	0.618571	0.168252	-0.784088	0.864119	0.142237	-0.782382	0.857896	-0.080047	-0.626178	0.700301	0.265693				-0.602203	0.693785	-0.202453				-0.641890	1.173457	0.094457							-0.272057	0.056643	0.384694	-0.241292	0.062996	0.336652				-0.186455	0.063473	-0.203813	0.376304	0.073915	-0.186088
14573	121.441667	-0.827695	0.604530	-0.080409	-0.815483	0.618581	0.168245	-0.784130	0.864089	0.142190	-0.782514	0.857800	-0.080053	-0.626202	0.700339	0.265631				-0.602221	0.693799	-0.202373				-0.641998	1.173556	0.094388							-0.272060	0.056648	0.384694	-0.241274	0.063014	0.336614				-0.186455	0.063471	-0.203821	0.376351	0.074004	-0.186023
14574	121.450000	-0.827736	0.604523	-0.080423	-0.815486	0.618586	0.168230	-0.784195	0.864127	0.142177	-0.782507	0.857826	-0.080077	-0.626231	0.700374	0.265578				-0.602276	0.693805	-0.202436				-0.642109	1.173655	0.094321							-0.272061	0.056645	0.384689	-0.241263	0.062998	0.336599				-0.186455	0.063470	-0.203833	0.376309	0.073908	-0.186099
14575	121.458333	-0.827721	0.604507	-0.080438	-0.815476	0.618585	0.168211	-0.784244	0.864121	0.142144	-0.782561	0.857795	-0.080092	-0.626251	0.700401	0.265525				-0.602289	0.693810	-0.202375				-0.642239	1.173701	0.094248							-0.272055	0.056648	0.384688	-0.241266	0.063004	0.336599				-0.186448	0.063459	-0.203839	0.376306	0.073895	-0.186109
14576	121.466667	-0.827706	0.604488	-0.080449	-0.815495	0.618584	0.168202	-0.784349	0.864143	0.142143	-0.782623	0.857763	-0.080110	-0.626277	0.700422	0.265482				-0.602288	0.693832	-0.202305				-0.642338	1.173841	0.094217							-0.272050	0.056641	0.384686	-0.241261	0.063003	0.336600				-0.186445	0.063444	-0.203842	0.376356	0.073988	-0.186045
14577	121.475000	-0.827764	0.604480	-0.080466	-0.815490	0.618580	0.168182	-0.784376	0.864120	0.142086	-0.782683	0.857728	-0.080086	-0.626298	0.700452	0.265455				-0.602336	0.693839	-0.202423				-0.642477	1.173897	0.094158							-0.272046	0.056634	0.384684	-0.241240	0.063009	0.336609				-0.186444	0.063448	-0.203839	0.376337	0.073941	-0.186082
14578	121.483333	-0.827752	0.604469	-0.080463	-0.815514	0.618576	0.168177	-0.784410	0.864091	0.142034	-0.782718	0.857700	-0.080134	-0.626320	0.700473	0.265437				-0.602354	0.693855	-0.202420				-0.642587	1.173969	0.094103							-0.272042	0.056635	0.384685	-0.241266	0.063016	0.336612				-0.186444	0.063459	-0.203832	0.376309	0.073906	-0.186107
14579	121.491667	-0.827746	0.604457	-0.080462	-0.815523	0.618568	0.168169	-0.784506	0.864093	0.142035	-0.782769	0.857664	-0.080145	-0.626336	0.700476	0.265427				-0.602348	0.693877	-0.202354				-0.642723	1.174006	0.094029							-0.272040	0.056631	0.384690	-0.241260	0.063015	0.336625				-0.186439	0.063464	-0.203825	0.376313	0.073914	-0.186103
14580	121.500000	-0.827734	0.604441	-0.080461	-0.815528	0.618554	0.168162	-0.784593	0.864084	0.142023	-0.782823	0.857627	-0.080157	-0.626347	0.700476	0.265420				-0.602370	0.693880	-0.202419				-0.642862	1.174029	0.093953							-0.272043	0.056640	0.384705	-0.241260	0.063014	0.336632				-0.186445	0.063462	-0.203816	0.376365	0.074016	-0.186024
14581	121.508333	-0.827806	0.604411	-0.080498	-0.815535	0.618543	0.168160	-0.784675	0.864071	0.141998	-0.782897	0.857567	-0.080163	-0.626361	0.700476	0.265427				-0.602371	0.693893	-0.202425				-0.642996	1.174096	0.093932							-0.272043	0.056635	0.384702	-0.241259	0.063007	0.336630				-0.186449	0.063471	-0.203818	0.376335	0.073967	-0.186059
14582	121.516667	-0.827792	0.604404	-0.080487	-0.815542	0.618532	0.168160	-0.784733	0.864074	0.141990	-0.782937	0.857548	-0.080181	-0.626372	0.700466	0.265429				-0.602388	0.693881	-0.202440				-0.643114	1.174116	0.093862							-0.272052	0.056648	0.384706	-0.241260	0.063012	0.336633				-0.186451	0.063469	-0.203828	0.376310	0.073905	-0.186093
14583	121.525000	-0.827871	0.604385	-0.080513	-0.815551	0.618515	0.168156	-0.784776	0.863994	0.141918	-0.783019	0.857477	-0.080207	-0.626388	0.700463	0.265417				-0.602394	0.693880	-0.202447				-0.643242	1.174155	0.093814							-0.272049	0.056640	0.384703	-0.241245	0.062999	0.336623				-0.186450	0.063463	-0.203840	0.376333	0.073940	-0.186065
14584	121.533333	-0.827776	0.604349	-0.080508	-0.815564	0.618503	0.168154	-0.784831	0.863914	0.141874	-0.783082	0.857439	-0.080188	-0.626406	0.700466	0.265407				-0.602406	0.693877	-0.202453				-0.643380	1.174179	0.093746							-0.272049	0.056639	0.384703	-0.241255	0.062998	0.336625				-0.186452	0.063447	-0.203848	0.376356	0.073973	-0.186038
14585	121.541667	-0.827896	0.604345	-0.080535	-0.815575	0.618488	0.168145	-0.784899	0.863885	0.141846	-0.783117	0.857424	-0.080213	-0.626430	0.700469	0.265383				-0.602416	0.693868	-0.202451				-0.643508	1.174229	0.093699							-0.272050	0.056648	0.384696	-0.241242	0.063001	0.336624				-0.186450	0.063450	-0.203846	0.376308	0.073875	-0.186110
14586	121.550000	-0.827909	0.604327	-0.080541	-0.815587	0.618477	0.168137	-0.784965	0.863855	0.141823	-0.783186	0.857389	-0.080217	-0.626459	0.700478	0.265355				-0.602427	0.693867	-0.202448				-0.643630	1.174289	0.093655							-0.272056	0.056652	0.384693	-0.241257	0.063009	0.336615				-0.186448	0.063453	-0.203845	0.376310	0.073891	-0.186110
14587	121.558333	-0.827894	0.604312	-0.080540	-0.815600	0.618466	0.168126	-0.785026	0.863828	0.141802	-0.783285	0.857323	-0.080207	-0.626487	0.700479	0.265323				-0.602436	0.693871	-0.202435				-0.643746	1.174348	0.093616							-0.272054	0.056651	0.384688	-0.241263	0.063016	0.336616				-0.186445	0.063461	-0.203827	0.376360	0.073992	-0.186032
14588	121.566667	-0.827865	0.604300	-0.080528	-0.815611	0.618453	0.168115	-0.785090	0.863799	0.141787	-0.783333	0.857337	-0.080215	-0.626519	0.700476	0.265292				-0.602444	0.693874	-0.202423				-0.643851	1.174415	0.093588							-0.272044	0.056635	0.384679	-0.241269	0.063023	0.336617				-0.186440	0.063468	-0.203813	0.376357	0.074007	-0.186025
14589	121.575000	-0.827946	0.604295	-0.080540	-0.815629	0.618439	0.168120	-0.785153	0.863779	0.141779	-0.783382	0.857305	-0.080205	-0.626560	0.700476	0.265275				-0.602454	0.693883	-0.202417				-0.643958	1.174486	0.093563							-0.272052	0.056649	0.384693	-0.241235	0.063024	0.336628				-0.186440	0.063470	-0.203812	0.376311	0.073916	-0.186089
14590	121.583333	-0.827953	0.604276	-0.080545	-0.815625	0.618423	0.168107	-0.785211	0.863760	0.141769	-0.783471	0.857244	-0.080226	-0.626579	0.700472	0.265252				-0.602459	0.693901	-0.202419				-0.644058	1.174520	0.093531							-0.272032	0.056622	0.384687	-0.241258	0.063011	0.336617				-0.186439	0.063468	-0.203806	0.376313	0.073916	-0.186088
14591	121.591667	-0.827954	0.604257	-0.080554	-0.815632	0.618405	0.168109	-0.785271	0.863741	0.141762	-0.783519	0.857237	-0.080211	-0.626621	0.700464	0.265247				-0.602457	0.693929	-0.202408				-0.644155	1.174566	0.093508							-0.272033	0.056626	0.384690	-0.241261	0.063012	0.336619				-0.186436	0.063459	-0.203818	0.376339	0.073952	-0.186066
14592	121.600000	-0.827951	0.604231	-0.080561	-0.815642	0.618392	0.168118	-0.785334	0.863720	0.141756	-0.783565	0.857233	-0.080182	-0.626656	0.700459	0.265248				-0.602476	0.693927	-0.202416				-0.644268	1.174636	0.093510							-0.272040	0.056628	0.384694	-0.241226	0.063003	0.336628				-0.186437	0.063449	-0.203836	0.376312	0.073890	-0.186111
14593	121.608333	-0.827957	0.604220	-0.080565	-0.815652	0.618382	0.168123	-0.785400	0.863707	0.141756	-0.783634	0.857211	-0.080170	-0.626690	0.700438	0.265255				-0.602486	0.693945	-0.202422				-0.644350	1.174672	0.093477							-0.272036	0.056631	0.384696	-0.241247	0.062992	0.336616				-0.186441	0.063445	-0.203844	0.376313	0.073884	-0.186119
14594	121.616667	-0.827963	0.604210	-0.080563	-0.815664	0.618374	0.168132	-0.785465	0.863673	0.141747	-0.783752	0.857133	-0.080156	-0.626727	0.700420	0.265256				-0.602487	0.693966	-0.202402				-0.644444	1.174695	0.093425							-0.272042	0.056639	0.384702	-0.241248	0.062997	0.336621				-0.186443	0.063452	-0.203848	0.376356	0.073976	-0.186053
14595	121.625000	-0.827974	0.604210	-0.080561	-0.815672	0.618357	0.168132	-0.785536	0.863661	0.141752	-0.783813	0.857161	-0.080088	-0.626742	0.700432	0.265267				-0.602504	0.693975	-0.202391				-0.644526	1.174759	0.093405							-0.272043	0.056642	0.384700	-0.241249	0.062996	0.336617				-0.186445	0.063458	-0.203840	0.376335	0.073946	-0.186085
14596	121.633333	-0.827984	0.604208	-0.080555	-0.815653	0.618306	0.168107	-0.785610	0.863625	0.141755	-0.783873	0.857150	-0.080127	-0.626765	0.700424	0.265275				-0.602527	0.693980	-0.202363				-0.644626	1.174837	0.093414							-0.272055	0.056651	0.384702	-0.241261	0.063008	0.336628				-0.186448	0.063467	-0.203832	0.376312	0.073909	-0.186114
14597	121.641667	-0.827995	0.604203	-0.080551	-0.815619	0.618233	0.168050	-0.785747	0.863629	0.141811	-0.783964	0.857124	-0.080114	-0.626787	0.700401	0.265277				-0.602534	0.693991	-0.202327				-0.644692	1.174866	0.093372							-0.272066	0.056665	0.384704	-0.241264	0.063021	0.336632				-0.186446	0.063480	-0.203827	0.376335	0.073965	-0.186067
14598	121.650000	-0.828010	0.604186	-0.080549	-0.815713	0.618285	0.168151	-0.785841	0.863621	0.141845	-0.784123	0.857048	-0.080042	-0.626808	0.700379	0.265280				-0.602548	0.693993	-0.202284				-0.644753	1.174931	0.093350							-0.272058	0.056649	0.384700	-0.241259	0.063020	0.336625				-0.186449	0.063480	-0.203821	0.376309	0.073926	-0.186100
14599	121.658333	-0.828022	0.604156	-0.080555	-0.815572	0.618089	0.167980	-0.785924	0.863585	0.141865	-0.784170	0.857077	-0.080043	-0.626820	0.700365	0.265280				-0.602578	0.693997	-0.202258				-0.644835	1.175000	0.093370							-0.272067	0.056657	0.384703	-0.241249	0.063020	0.336634				-0.186447	0.063473	-0.203824	0.376331	0.073961	-0.186061
14600	121.666667	-0.828028	0.604119	-0.080569	-0.815584	0.618064	0.167990	-0.786011	0.863548	0.141890	-0.784270	0.857037	-0.080044	-0.626828	0.700353	0.265279				-0.602609	0.693985	-0.202230				-0.644891	1.175065	0.093369							-0.272063	0.056651	0.384699	-0.241270	0.063021	0.336621				-0.186447	0.063464	-0.203829	0.376308	0.073902	-0.186104
14601	121.675000	-0.828035	0.604086	-0.080577	-0.815587	0.618035	0.167996	-0.786084	0.863471	0.141898	-0.784418	0.856992	-0.079993	-0.626836	0.700344	0.265277				-0.602651	0.693966	-0.202204				-0.644938	1.175181	0.093393							-0.272061	0.056651	0.384698	-0.241264	0.063001	0.336611				-0.186439	0.063452	-0.203836	0.376309	0.073890	-0.186112
14602	121.683333	-0.828045	0.604055	-0.080583	-0.815594	0.618001	0.168004	-0.786180	0.863421	0.141927	-0.784560	0.856936	-0.079953	-0.626842	0.700327	0.265266				-0.602705	0.693951	-0.202175				-0.644979	1.175265	0.093411							-0.272041	0.056628	0.384692	-0.241275	0.063003	0.336621				-0.186434	0.063439	-0.203835	0.376312	0.073885	-0.186114
14603	121.691667	-0.828050	0.604006	-0.080569	-0.815607	0.617976	0.168017	-0.786282	0.863377	0.141956	-0.784667	0.856915	-0.079942	-0.626839	0.700321	0.265262				-0.602781	0.693948	-0.202155				-0.645017	1.175357	0.093428							-0.272039	0.056626	0.384697	-0.241247	0.062992	0.336619				-0.186434	0.063440	-0.203827	0.376339	0.073932	-0.186080
14604	121.700000	-0.828075	0.604001	-0.080583	-0.815608	0.617944	0.168022	-0.786384	0.863336	0.141983	-0.784789	0.856879	-0.079930	-0.626837	0.700303	0.265249				-0.602870	0.693960	-0.202136				-0.645035	1.175480	0.093467							-0.272035	0.056628	0.384700	-0.241261	0.062996	0.336615				-0.186433	0.063451	-0.203824	0.376313	0.073898	-0.186108
14605	121.708333	-0.828058	0.603959	-0.080583	-0.815607	0.617909	0.168027	-0.786494	0.863303	0.141995	-0.784936	0.856825	-0.079899	-0.626840	0.700286	0.265246				-0.602982	0.693990	-0.202113				-0.645054	1.175575	0.093496							-0.272042	0.056633	0.384704	-0.241272	0.062986	0.336636				-0.186433	0.063469	-0.203816	0.376338	0.073955	-0.186066
14606	121.716667	-0.828038	0.603911	-0.080586	-0.815609	0.617869	0.168041	-0.786613	0.863273	0.142003	-0.785144	0.856697	-0.079854	-0.626849	0.700255	0.265228				-0.603131	0.694028	-0.202095				-0.645064	1.175663	0.093520							-0.272049	0.056630	0.384711	-0.241258	0.063003	0.336635				-0.186433	0.063465	-0.203813	0.376315	0.073910	-0.186092
14607	121.725000	-0.828082	0.603880	-0.080588	-0.815679	0.617890	0.168141	-0.786805	0.863274	0.142045	-0.785260	0.856683	-0.079851	-0.626859	0.700229	0.265216				-0.603320	0.694099	-0.201973				-0.645052	1.175820	0.093559							-0.272048	0.056638	0.384720	-0.241256	0.063019	0.336654				-0.186436	0.063466	-0.203815	0.376315	0.073910	-0.186093
14608	121.733333	-0.828034	0.603825	-0.080610	-0.815610	0.617784	0.168063	-0.786953	0.863244	0.142051	-0.785451	0.856617	-0.079819	-0.626879	0.700231	0.265212				-0.603602	0.694184	-0.201981				-0.645042	1.175954	0.093599							-0.272048	0.056640	0.384723	-0.241265	0.063006	0.336647				-0.186443	0.063462	-0.203827	0.376314	0.073901	-0.186104
14609	121.741667	-0.828026	0.603774	-0.080626	-0.815606	0.617746	0.168073	-0.787104	0.863179	0.142056	-0.785708	0.856488	-0.079727	-0.626927	0.700173	0.265178				-0.604022	0.694359	-0.202240				-0.645015	1.176080	0.093638							-0.272056	0.056646	0.384727	-0.241254	0.062995	0.336646				-0.186442	0.063453	-0.203843	0.376333	0.073938	-0.186073
14610	121.750000	-0.828052	0.603723	-0.080643	-0.815621	0.617710	0.168095	-0.787260	0.863109	0.142069	-0.785848	0.856471	-0.079727	-0.626999	0.700190	0.265190				-0.604502	0.694463	-0.202363				-0.644977	1.176209	0.093677							-0.272054	0.056643	0.384722	-0.241254	0.062984	0.336641				-0.186444	0.063445	-0.203849	0.376353	0.073976	-0.186044
14611	121.758333	-0.828043	0.603683	-0.080668	-0.815611	0.617677	0.168089	-0.787415	0.863048	0.142108	-0.786066	0.856395	-0.079658	-0.627052	0.700105	0.265131				-0.605052	0.694500	-0.202228				-0.644942	1.176377	0.093726							-0.272065	0.056649	0.384724	-0.241268	0.062993	0.336640				-0.186441	0.063436	-0.203847	0.376308	0.073885	-0.186122
14612	121.766667	-0.828047	0.603655	-0.080686	-0.815611	0.617638	0.168093	-0.787571	0.863009	0.142169	-0.786315	0.856344	-0.079556	-0.626994	0.699957	0.264918				-0.605749	0.694629	-0.202450				-0.644874	1.176564	0.093745							-0.272072	0.056656	0.384725	-0.241273	0.063000	0.336636				-0.186432	0.063441	-0.203847	0.376357	0.073986	-0.186049
14613	121.775000	-0.828048	0.603635	-0.080704	-0.815591	0.617604	0.168075	-0.787768	0.862942	0.142258	-0.786614	0.856258	-0.079435	-0.627114	0.700008	0.265026				-0.606598	0.694695	-0.202709				-0.644831	1.176758	0.093769							-0.272072	0.056660	0.384717	-0.241276	0.062999	0.336625				-0.186424	0.063452	-0.203830	0.376309	0.073904	-0.186113
14614	121.783333	-0.828057	0.603611	-0.080721	-0.815591	0.617557	0.168085	-0.787965	0.862870	0.142358	-0.786841	0.856236	-0.079311	-0.627242	0.700051	0.265153				-0.607569	0.694715	-0.203040				-0.644779	1.176967	0.093788							-0.272071	0.056657	0.384713	-0.241282	0.063017	0.336630				-0.186420	0.063460	-0.203818	0.376311	0.073925	-0.186103
14615	121.791667	-0.828040	0.603587	-0.080751	-0.815644	0.617579	0.168151	-0.788111	0.862780	0.142429	-0.787121	0.856181	-0.079181	-0.627253	0.699915	0.265078				-0.608694	0.694679	-0.203173				-0.644723	1.177219	0.093804							-0.272079	0.056661	0.384715	-0.241283	0.063019	0.336632				-0.186419	0.063466	-0.203814	0.376314	0.073924	-0.186103
14616	121.800000	-0.828033	0.603560	-0.080780	-0.815691	0.617586	0.168224	-0.788253	0.862693	0.142509	-0.787405	0.856134	-0.079034	-0.627275	0.699759	0.265014				-0.610009	0.694738	-0.203493				-0.644662	1.177479	0.093807							-0.272064	0.056642	0.384715	-0.241303	0.062995	0.336665				-0.186413	0.063461	-0.203818	0.376359	0.074013	-0.186032
14617	121.808333	-0.828023	0.603532	-0.080816	-0.815661	0.617513	0.168233	-0.788454	0.862654	0.142651	-0.787733	0.856060	-0.078872	-0.627418	0.699760	0.265170				-0.611501	0.694732	-0.204234				-0.644596	1.177712	0.093789							-0.272054	0.056631	0.384713	-0.241292	0.062991	0.336655				-0.186411	0.063451	-0.203825	0.376359	0.073999	-0.186038
14618	121.816667	-0.828004	0.603503	-0.080853	-0.815629	0.617446	0.168246	-0.788650	0.862591	0.142803	-0.788005	0.856034	-0.078682	-0.627449	0.699638	0.265131				-0.613190	0.694615	-0.204487				-0.644519	1.177965	0.093756							-0.272058	0.056624	0.384724	-0.241277	0.062996	0.336645				-0.186414	0.063433	-0.203838	0.376313	0.073889	-0.186117
14619	121.825000	-0.827998	0.603484	-0.080875	-0.815557	0.617304	0.168188	-0.788760	0.862495	0.142911	-0.788300	0.855970	-0.078446	-0.627564	0.699570	0.265194				-0.615096	0.694704	-0.205455				-0.644443	1.178149	0.093665							-0.272056	0.056625	0.384733	-0.241261	0.062995	0.336658				-0.186410	0.063430	-0.203849	0.376336	0.073925	-0.186090
14620	121.833333	-0.827997	0.603485	-0.080891	-0.815574	0.617314	0.168271	-0.788914	0.862403	0.143074	-0.788630	0.855904	-0.078167	-0.627679	0.699502	0.265253				-0.617173	0.694660	-0.205934				-0.644380	1.178362	0.093593							-0.272050	0.056625	0.384735	-0.241291	0.062956	0.336686				-0.186417	0.063432	-0.203851	0.376359	0.073969	-0.186055
14621	121.841667	-0.828003	0.603499	-0.080895	-0.815561	0.617266	0.168283	-0.789061	0.862287	0.143274	-0.788993	0.855817	-0.077867	-0.627801	0.699417	0.265315				-0.619693	0.694492	-0.206604				-0.644317	1.178493	0.093419							-0.272054	0.056624	0.384741	-0.241271	0.062985	0.336663				-0.186418	0.063429	-0.203841	0.376335	0.073927	-0.186084
14622	121.850000	-0.828009	0.603521	-0.080885	-0.815527	0.617228	0.168298	-0.789274	0.862196	0.143533	-0.789348	0.855794	-0.077527	-0.627924	0.699335	0.265373				-0.622299	0.694387	-0.207145				-0.644268	1.178616	0.093219							-0.272070	0.056638	0.384749	-0.241274	0.062993	0.336666				-0.186417	0.063440	-0.203830	0.376315	0.073885	-0.186102
14623	121.858333	-0.828039	0.603526	-0.080874	-0.815505	0.617191	0.168314	-0.789405	0.862021	0.143758	-0.789731	0.855760	-0.077169	-0.628037	0.699235	0.265448				-0.624961	0.694588	-0.208016				-0.644248	1.178793	0.093012							-0.272069	0.056640	0.384743	-0.241284	0.063013	0.336675				-0.186421	0.063452	-0.203827	0.376358	0.073993	-0.186029
14624	121.866667	-0.828043	0.603556	-0.080867	-0.815382	0.617018	0.168192	-0.789537	0.861889	0.144009	-0.790117	0.855740	-0.076780	-0.628149	0.699129	0.265532				-0.627736	0.694852	-0.208731				-0.644257	1.178999	0.092790							-0.272082	0.056659	0.384744	-0.241307	0.063006	0.336700				-0.186419	0.063455	-0.203818	0.376358	0.074005	-0.186026
14625	121.875000	-0.828055	0.603561	-0.080858	-0.815375	0.616950	0.168224	-0.789664	0.861805	0.144313	-0.790488	0.855726	-0.076359	-0.628264	0.698999	0.265637				-0.630766	0.695180	-0.209591				-0.644307	1.179148	0.092421							-0.272087	0.056657	0.384736	-0.241293	0.063035	0.336673				-0.186421	0.063456	-0.203822	0.376308	0.073902	-0.186098
14626	121.883333	-0.828072	0.603556	-0.080849	-0.815372	0.616872	0.168268	-0.789837	0.861666	0.144628	-0.790865	0.855719	-0.075954	-0.628375	0.698861	0.265760				-0.633925	0.695548	-0.210320				-0.644407	1.179328	0.092071							-0.272084	0.056662	0.384736	-0.241302	0.063036	0.336665				-0.186422	0.063448	-0.203831	0.376354	0.073996	-0.186038
14627	121.891667	-0.828091	0.603547	-0.080837	-0.815352	0.616753	0.168315	-0.789944	0.861522	0.144936	-0.791235	0.855718	-0.075547	-0.628478	0.698715	0.265892				-0.637294	0.695985	-0.211189				-0.644523	1.179513	0.091676							-0.272088	0.056664	0.384736	-0.241293	0.063022	0.336650				-0.186416	0.063444	-0.203840	0.376355	0.073991	-0.186052
14628	121.900000	-0.828124	0.603535	-0.080809	-0.815336	0.616622	0.168366	-0.790040	0.861404	0.145263	-0.791660	0.855688	-0.075145	-0.628572	0.698571	0.266034				-0.640754	0.696483	-0.212038				-0.644665	1.179681	0.091237							-0.272082	0.056648	0.384726	-0.241293	0.063010	0.336641				-0.186411	0.063438	-0.203845	0.376306	0.073895	-0.186135
14629	121.908333	-0.828154	0.603528	-0.080778	-0.815346	0.616492	0.168450	-0.790199	0.861307	0.145643	-0.791997	0.855768	-0.074715	-0.628665	0.698426	0.266197				-0.644369	0.696998	-0.212776				-0.644846	1.179857	0.090772							-0.272072	0.056633	0.384718	-0.241282	0.063003	0.336631				-0.186413	0.063438	-0.203844	0.376312	0.073895	-0.186140
14630	121.916667	-0.828184	0.603529	-0.080730	-0.815359	0.616355	0.168538	-0.790280	0.861122	0.145983	-0.792387	0.855796	-0.074289	-0.628740	0.698272	0.266363				-0.647912	0.697628	-0.213553				-0.645022	1.180048	0.090319							-0.272066	0.056635	0.384717	-0.241287	0.063002	0.336628				-0.186409	0.063444	-0.203836	0.376309	0.073895	-0.186140
14631	121.925000	-0.828227	0.603535	-0.080675	-0.815408	0.616221	0.168651	-0.790357	0.860973	0.146368	-0.792785	0.855835	-0.073858	-0.628797	0.698114	0.266543				-0.651434	0.698353	-0.214140				-0.645196	1.180160	0.089787							-0.272058	0.056622	0.384717	-0.241280	0.063001	0.336638				-0.186411	0.063452	-0.203834	0.376358	0.073995	-0.186064
14632	121.933333	-0.828272	0.603539	-0.080613	-0.815457	0.616084	0.168761	-0.790431	0.860823	0.146762	-0.793193	0.855892	-0.073400	-0.628866	0.697950	0.266762				-0.654951	0.699186	-0.214720				-0.645361	1.180302	0.089254							-0.272048	0.056612	0.384721	-0.241252	0.063016	0.336663				-0.186418	0.063459	-0.203834	0.376310	0.073911	-0.186129
14633	121.941667	-0.828326	0.603536	-0.080550	-0.815515	0.615969	0.168881	-0.790588	0.860710	0.147236	-0.793605	0.855934	-0.072923	-0.628905	0.697798	0.266998				-0.658492	0.700163	-0.215430				-0.645562	1.180444	0.088657							-0.272049	0.056616	0.384723	-0.241281	0.063016	0.336664				-0.186425	0.063461	-0.203836	0.376308	0.073901	-0.186129
14634	121.950000	-0.828390	0.603532	-0.080484	-0.815556	0.615837	0.168991	-0.790649	0.860538	0.147667	-0.794025	0.855977	-0.072445	-0.628933	0.697640	0.267243				-0.661844	0.701153	-0.215807				-0.645719	1.180563	0.088066							-0.272058	0.056621	0.384728	-0.241279	0.063032	0.336679				-0.186433	0.063461	-0.203847	0.376301	0.073900	-0.186133
14635	121.958333	-0.828463	0.603500	-0.080453	-0.815601	0.615709	0.169111	-0.790734	0.860341	0.148128	-0.794517	0.856010	-0.071922	-0.628946	0.697478	0.267522				-0.665136	0.702248	-0.216210				-0.645877	1.180679	0.087428							-0.272058	0.056631	0.384735	-0.241290	0.063012	0.336690				-0.186441	0.063456	-0.203849	0.376343	0.073980	-0.186062
14636	121.966667	-0.828542	0.603514	-0.080336	-0.815625	0.615552	0.169207	-0.790884	0.860179	0.148641	-0.794940	0.856111	-0.071452	-0.628953	0.697308	0.267824				-0.668274	0.703400	-0.216524				-0.646029	1.180805	0.086748							-0.272068	0.056640	0.384741	-0.241255	0.063039	0.336684				-0.186451	0.063451	-0.203855	0.376290	0.073876	-0.186144
14637	121.975000	-0.828632	0.603513	-0.080253	-0.815690	0.615424	0.169339	-0.790977	0.860019	0.149147	-0.795432	0.856183	-0.070928	-0.628938	0.697141	0.268132				-0.671217	0.704611	-0.216696				-0.646143	1.180970	0.086045							-0.272074	0.056641	0.384735	-0.241281	0.063021	0.336667				-0.186458	0.063451	-0.203847	0.376307	0.073920	-0.186107
14638	121.983333	-0.828731	0.603522	-0.080164	-0.815727	0.615268	0.169448	-0.791138	0.859872	0.149727	-0.795973	0.856267	-0.070328	-0.628919	0.696964	0.268455				-0.673979	0.705839	-0.216818				-0.646243	1.181163	0.085328							-0.272075	0.056657	0.384729	-0.241304	0.062992	0.336678				-0.186465	0.063456	-0.203838	0.376280	0.073876	-0.186142
14639	121.991667	-0.828900	0.603546	-0.080069	-0.815792	0.615121	0.169584	-0.791233	0.859630	0.150266	-0.796535	0.856321	-0.069759	-0.628893	0.696801	0.268774				-0.676462	0.707077	-0.216845				-0.646357	1.181375	0.084553							-0.272081	0.056654	0.384724	-0.241297	0.063001	0.336656				-0.186464	0.063469	-0.203829	0.376300	0.073932	-0.186102
14640	122.000000	-0.829057	0.603568	-0.079978	-0.815886	0.614990	0.169730	-0.791320	0.859397	0.150838	-0.797080	0.856451	-0.069148	-0.628861	0.696641	0.269102				-0.678656	0.708276	-0.216807				-0.646459	1.181636	0.083778							-0.272081	0.056651	0.384713	-0.241283	0.063012	0.336633				-0.186464	0.063471	-0.203818	0.376271	0.073889	-0.186142
14641	122.008333	-0.829152	0.603570	-0.079886	-0.815938	0.614816	0.169851	-0.791481	0.859201	0.151503	-0.797685	0.856521	-0.068471	-0.628826	0.696483	0.269438				-0.680512	0.709413	-0.216750				-0.646557	1.181926	0.082998							-0.272080	0.056648	0.384709	-0.241287	0.063025	0.336633				-0.186460	0.063479	-0.203822	0.376323	0.073978	-0.186074
14642	122.016667	-0.829255	0.603561	-0.079799	-0.816031	0.614661	0.169982	-0.791569	0.858909	0.152136	-0.798351	0.856569	-0.067762	-0.628789	0.696331	0.269779				-0.682029	0.710512	-0.216689				-0.646610	1.182292	0.082253							-0.272065	0.056635	0.384703	-0.241286	0.063025	0.336626				-0.186456	0.063477	-0.203826	0.376321	0.073976	-0.186089
14643	122.025000	-0.829370	0.603549	-0.079701	-0.816096	0.614483	0.170103	-0.791582	0.858602	0.152738	-0.799003	0.856643	-0.067009	-0.628747	0.696191	0.270124				-0.683110	0.711556	-0.216622				-0.646672	1.182600	0.081456							-0.272053	0.056624	0.384695	-0.241279	0.063027	0.336634				-0.186453	0.063469	-0.203841	0.376298	0.073913	-0.186140
14644	122.033333	-0.829410	0.603539	-0.079622	-0.816130	0.614271	0.170201	-0.791806	0.858355	0.153485	-0.799640	0.856710	-0.066250	-0.628689	0.696044	0.270464				-0.683850	0.712594	-0.216555				-0.646711	1.182904	0.080599							-0.272048	0.056618	0.384695	-0.241268	0.063020	0.336634				-0.186460	0.063465	-0.203856	0.376274	0.073849	-0.186192
14645	122.041667	-0.829539	0.603524	-0.079530	-0.816175	0.614091	0.170324	-0.791944	0.858030	0.154195	-0.800327	0.856740	-0.065485	-0.628630	0.695914	0.270807				-0.684124	0.713641	-0.216542				-0.646718	1.183274	0.079837							-0.272045	0.056621	0.384702	-0.241265	0.063021	0.336643				-0.186463	0.063458	-0.203859	0.376273	0.073851	-0.186204
14646	122.050000	-0.829670	0.603496	-0.079481	-0.816215	0.613904	0.170449	-0.792119	0.857685	0.154922	-0.801003	0.856808	-0.064681	-0.628569	0.695800	0.271146				-0.684085	0.714659	-0.216493				-0.646758	1.183643	0.078999							-0.272033	0.056616	0.384705	-0.241267	0.062975	0.336658				-0.186464	0.063464	-0.203863	0.376309	0.073955	-0.186132
14647	122.058333	-0.829833	0.603536	-0.079346	-0.816244	0.613728	0.170561	-0.792237	0.857403	0.155640	-0.801712	0.856845	-0.063898	-0.628514	0.695693	0.271486				-0.683632	0.715540	-0.216321				-0.646729	1.184033	0.078182							-0.272037	0.056617	0.384706	-0.241243	0.063011	0.336645				-0.186474	0.063476	-0.203855	0.376257	0.073861	-0.186193
14648	122.066667	-0.829889	0.603539	-0.079232	-0.816271	0.613540	0.170678	-0.792469	0.857046	0.156378	-0.802411	0.856882	-0.063120	-0.628438	0.695581	0.271798				-0.682834	0.716487	-0.216235				-0.646748	1.184447	0.077377							-0.272041	0.056633	0.384713	-0.241262	0.063018	0.336635				-0.186483	0.063491	-0.203847	0.376250	0.073872	-0.186184
14649	122.075000	-0.830013	0.603559	-0.079125	-0.816320	0.613383	0.170813	-0.792602	0.856702	0.157065	-0.803096	0.856923	-0.062343	-0.628383	0.695482	0.272122				-0.681481	0.717462	-0.216160				-0.646757	1.184959	0.076616							-0.272056	0.056644	0.384713	-0.241263	0.063024	0.336651				-0.186490	0.063509	-0.203843	0.376264	0.073929	-0.186144
14650	122.083333	-0.830098	0.603571	-0.079018	-0.816319	0.613202	0.170917	-0.792793	0.856335	0.157750	-0.803771	0.856978	-0.061561	-0.628351	0.695390	0.272441				-0.679858	0.718424	-0.216132				-0.646814	1.185442	0.075836							-0.272061	0.056651	0.384714	-0.241284	0.062998	0.336671				-0.186494	0.063510	-0.203839	0.376281	0.073975	-0.186103
14651	122.091667	-0.830218	0.603570	-0.078929	-0.816347	0.613040	0.171034	-0.792951	0.856053	0.158425	-0.804415	0.857029	-0.060798	-0.628271	0.695286	0.272710				-0.677781	0.719331	-0.215954				-0.646933	1.185974	0.075141							-0.272065	0.056656	0.384711	-0.241278	0.063040	0.336652				-0.186499	0.063502	-0.203847	0.376251	0.073919	-0.186147
14652	122.100000	-0.830283	0.603563	-0.078840	-0.816306	0.612823	0.171089	-0.793081	0.855739	0.159057	-0.805081	0.857046	-0.059962	-0.628220	0.695180	0.272994				-0.675246	0.720258	-0.215846				-0.647088	1.186456	0.074392							-0.272072	0.056658	0.384708	-0.241270	0.063036	0.336639				-0.186499	0.063482	-0.203853	0.376268	0.073952	-0.186123
14653	122.108333	-0.830422	0.603569	-0.078769	-0.816351	0.612686	0.171214	-0.793337	0.855391	0.159690	-0.805624	0.857113	-0.059353	-0.628176	0.695063	0.273271				-0.672597	0.721289	-0.215981				-0.647290	1.186917	0.073748							-0.272072	0.056663	0.384703	-0.241268	0.063029	0.336635				-0.186498	0.063469	-0.203865	0.376219	0.073842	-0.186215
14654	122.116667	-0.830470	0.603540	-0.078707	-0.816357	0.612533	0.171300	-0.793508	0.854977	0.160223	-0.806339	0.857146	-0.058759	-0.628139	0.694933	0.273530				-0.669650	0.722359	-0.216190				-0.647526	1.187302	0.073056							-0.272059	0.056644	0.384686	-0.241265	0.063011	0.336617				-0.186490	0.063461	-0.203870	0.376217	0.073834	-0.186231
14655	122.125000	-0.830555	0.603528	-0.078646	-0.816373	0.612407	0.171378	-0.793703	0.854707	0.160817	-0.806698	0.857191	-0.058050	-0.628093	0.694803	0.273773				-0.666278	0.723557	-0.216430				-0.647784	1.187613	0.072428							-0.272065	0.056654	0.384687	-0.241255	0.062999	0.336598				-0.186482	0.063465	-0.203867	0.376217	0.073844	-0.186239
14656	122.133333	-0.830637	0.603520	-0.078588	-0.816371	0.612282	0.171443	-0.793882	0.854374	0.161364	-0.807192	0.857259	-0.057449	-0.628055	0.694673	0.274011				-0.662496	0.724813	-0.216687				-0.648077	1.187882	0.071843							-0.272060	0.056659	0.384677	-0.241231	0.062990	0.336579				-0.186482	0.063472	-0.203864	0.376259	0.073948	-0.186172
14657	122.141667	-0.830710	0.603507	-0.078536	-0.816395	0.612168	0.171520	-0.793977	0.854128	0.161914	-0.807648	0.857321	-0.056878	-0.628034	0.694548	0.274232				-0.658604	0.726202	-0.217027				-0.648402	1.188129	0.071274							-0.272042	0.056642	0.384674	-0.241239	0.062995	0.336579				-0.186475	0.063482	-0.203858	0.376213	0.073871	-0.186243
14658	122.150000	-0.830778	0.603491	-0.078484	-0.816400	0.612041	0.171585	-0.794231	0.853719	0.162448	-0.808069	0.857387	-0.056325	-0.628014	0.694431	0.274428				-0.654373	0.727684	-0.217418				-0.648728	1.188373	0.070749							-0.272032	0.056642	0.384673	-0.241225	0.062985	0.336582				-0.186472	0.063498	-0.203855	0.376254	0.073972	-0.186179
14659	122.158333	-0.830834	0.603468	-0.078439	-0.816391	0.611902	0.171633	-0.794361	0.853494	0.163014	-0.808492	0.857459	-0.055777	-0.628003	0.694330	0.274605				-0.649841	0.729394	-0.217821				-0.649052	1.188519	0.070163							-0.272014	0.056626	0.384673	-0.241219	0.062999	0.336598				-0.186475	0.063507	-0.203859	0.376250	0.073975	-0.186189
14660	122.166667	-0.830884	0.603449	-0.078394	-0.816409	0.611788	0.171703	-0.794504	0.853211	0.163538	-0.808857	0.857508	-0.055267	-0.628002	0.694255	0.274773				-0.645205	0.731285	-0.218282				-0.649409	1.188677	0.069645							-0.272010	0.056622	0.384679	-0.241198	0.063016	0.336636				-0.186481	0.063505	-0.203868	0.376196	0.073871	-0.186278
14661	122.175000	-0.830937	0.603433	-0.078360	-0.816391	0.611638	0.171722	-0.794690	0.852898	0.164046	-0.809224	0.857542	-0.054770	-0.627998	0.694200	0.274916				-0.640241	0.733196	-0.218613				-0.649732	1.188820	0.069101							-0.272002	0.056612	0.384683	-0.241209	0.063006	0.336648				-0.186485	0.063488	-0.203877	0.376186	0.073853	-0.186288
14662	122.183333	-0.830933	0.603406	-0.078335	-0.816417	0.611506	0.171755	-0.795034	0.852559	0.164576	-0.809569	0.857550	-0.054306	-0.627988	0.694161	0.275044				-0.635520	0.735453	-0.219300				-0.650052	1.189005	0.068599							-0.272011	0.056628	0.384699	-0.241216	0.062999	0.336654				-0.186489	0.063471	-0.203885	0.376180	0.073841	-0.186306
14663	122.191667	-0.831022	0.603425	-0.078321	-0.816413	0.611391	0.171784	-0.795157	0.852274	0.164994	-0.809874	0.857548	-0.053881	-0.627989	0.694136	0.275173				-0.630722	0.737983	-0.219993				-0.650372	1.189161	0.068064							-0.272009	0.056621	0.384693	-0.241233	0.062992	0.336661				-0.186487	0.063462	-0.203888	0.376190	0.073891	-0.186271
14664	122.200000	-0.831149	0.603466	-0.078314	-0.816408	0.611272	0.171801	-0.795319	0.851995	0.165387	-0.810177	0.857558	-0.053482	-0.627958	0.694128	0.275279				-0.625863	0.740665	-0.220716				-0.650673	1.189368	0.067576							-0.272017	0.056635	0.384694	-0.241192	0.062994	0.336642				-0.186492	0.063464	-0.203879	0.376159	0.073845	-0.186318
14665	122.208333	-0.831141	0.603460	-0.078301	-0.816410	0.611169	0.171808	-0.795461	0.851657	0.165708	-0.810440	0.857572	-0.053118	-0.627935	0.694131	0.275394				-0.620814	0.743588	-0.221349				-0.650917	1.189594	0.067090							-0.272038	0.056657	0.384689	-0.241233	0.062994	0.336617				-0.186489	0.063466	-0.203867	0.376146	0.073859	-0.186316
14666	122.216667	-0.831132	0.603455	-0.078295	-0.816428	0.611079	0.171825	-0.795867	0.851355	0.166124	-0.810701	0.857599	-0.052773	-0.627918	0.694149	0.275505				-0.615887	0.746716	-0.222062				-0.651159	1.189836	0.066655							-0.272044	0.056671	0.384680	-0.241240	0.062997	0.336605				-0.186480	0.063481	-0.203859	0.376183	0.073972	-0.186248
14667	122.225000	-0.831189	0.603474	-0.078289	-0.816393	0.610984	0.171813	-0.795993	0.851177	0.166452	-0.810915	0.857628	-0.052453	-0.627905	0.694157	0.275599				-0.611071	0.749970	-0.222719				-0.651402	1.190072	0.066197							-0.272052	0.056678	0.384677	-0.241240	0.062996	0.336590				-0.186472	0.063487	-0.203846	0.376122	0.073887	-0.186337
14668	122.233333	-0.831140	0.603460	-0.078291	-0.816397	0.610911	0.171824	-0.796361	0.850887	0.166783	-0.811116	0.857667	-0.052162	-0.627897	0.694172	0.275691				-0.606356	0.753298	-0.223354				-0.651621	1.190314	0.065744							-0.272050	0.056676	0.384670	-0.241219	0.063010	0.336598				-0.186462	0.063480	-0.203832	0.376112	0.073893	-0.186362
14669	122.241667	-0.831138	0.603450	-0.078302	-0.816364	0.610838	0.171829	-0.796439	0.850662	0.167004	-0.811305	0.857745	-0.051888	-0.627899	0.694183	0.275764				-0.601808	0.756748	-0.223897				-0.651834	1.190616	0.065345							-0.272032	0.056649	0.384661	-0.241240	0.063010	0.336593				-0.186454	0.063474	-0.203849	0.376098	0.073878	-0.186395
14670	122.250000	-0.831135	0.603441	-0.078315	-0.816308	0.610742	0.171806	-0.796690	0.850441	0.167281	-0.811563	0.857777	-0.051540	-0.627912	0.694191	0.275833				-0.597427	0.760245	-0.224384				-0.652077	1.190868	0.064914							-0.272028	0.056647	0.384661	-0.241226	0.063007	0.336597				-0.186445	0.063458	-0.203859	0.376089	0.073865	-0.186435
14671	122.258333	-0.831147	0.603441	-0.078326	-0.816293	0.610688	0.171800	-0.796884	0.850221	0.167463	-0.811601	0.857929	-0.051446	-0.627945	0.694198	0.275884				-0.593101	0.763693	-0.224761				-0.652330	1.191159	0.064505							-0.272011	0.056625	0.384654	-0.241220	0.063000	0.336604				-0.186436	0.063456	-0.203867	0.376101	0.073917	-0.186423
14672	122.266667	-0.831162	0.603450	-0.078332	-0.816284	0.610645	0.171787	-0.797096	0.850025	0.167663	-0.811713	0.858046	-0.051258	-0.627992	0.694203	0.275921				-0.588392	0.766970	-0.224600				-0.652607	1.191409	0.064106							-0.272004	0.056622	0.384664	-0.241188	0.062997	0.336611				-0.186433	0.063455	-0.203867	0.376070	0.073870	-0.186488
14673	122.275000	-0.831145	0.603432	-0.078317	-0.816284	0.610606	0.171776	-0.797286	0.849845	0.167841	-0.811814	0.858190	-0.051110	-0.628062	0.694196	0.275943				-0.584406	0.770362	-0.224945				-0.652904	1.191685	0.063717							-0.271997	0.056621	0.384662	-0.241194	0.062999	0.336612				-0.186439	0.063468	-0.203857	0.376055	0.073876	-0.186507
14674	122.283333	-0.831123	0.603455	-0.078343	-0.816298	0.610574	0.171766	-0.797492	0.849686	0.168039	-0.811908	0.858345	-0.050972	-0.628159	0.694192	0.275959				-0.580591	0.773744	-0.225327				-0.653246	1.191958	0.063429							-0.272006	0.056632	0.384673	-0.241203	0.062988	0.336610				-0.186441	0.063484	-0.203857	0.376046	0.073895	-0.186525
14675	122.291667	-0.831143	0.603471	-0.078346	-0.816309	0.610530	0.171755	-0.797657	0.849526	0.168175	-0.812012	0.858515	-0.050848	-0.628260	0.694178	0.275958				-0.576988	0.777142	-0.225718				-0.653519	1.192154	0.063042							-0.272007	0.056636	0.384672	-0.241183	0.063004	0.336626				-0.186443	0.063495	-0.203840	0.376029	0.073905	-0.186532
14676	122.300000	-0.830998	0.603414	-0.078333	-0.816326	0.610486	0.171757	-0.797829	0.849374	0.168333	-0.812100	0.858680	-0.050738	-0.628365	0.694156	0.275945				-0.573562	0.780511	-0.226203				-0.653859	1.192333	0.062722							-0.272025	0.056652	0.384686	-0.241220	0.063012	0.336628				-0.186448	0.063505	-0.203830	0.376012	0.073910	-0.186548
14677	122.308333	-0.831010	0.603413	-0.078346	-0.816355	0.610432	0.171752	-0.798011	0.849219	0.168473	-0.812160	0.858830	-0.050665	-0.628487	0.694128	0.275927				-0.569911	0.783720	-0.226170				-0.654201	1.192498	0.062446							-0.272033	0.056660	0.384691	-0.241230	0.063022	0.336636				-0.186445	0.063496	-0.203826	0.375995	0.073904	-0.186569
14678	122.316667	-0.831027	0.603404	-0.078367	-0.816384	0.610377	0.171744	-0.798189	0.849089	0.168619	-0.812230	0.858961	-0.050600	-0.628607	0.694115	0.275898				-0.566826	0.786963	-0.226545				-0.654547	1.192661	0.062190							-0.272031	0.056660	0.384693	-0.241218	0.063018	0.336639				-0.186447	0.063481	-0.203825	0.375975	0.073887	-0.186597
14679	122.325000	-0.831112	0.603401	-0.078387	-0.816419	0.610320	0.171750	-0.798367	0.848957	0.168752	-0.812300	0.859070	-0.050547	-0.628730	0.694099	0.275858				-0.563905	0.790046	-0.226850				-0.654903	1.192824	0.061972							-0.272039	0.056661	0.384691	-0.241221	0.063033	0.336656				-0.186446	0.063464	-0.203827	0.375957	0.073876	-0.186636
14680	122.333333	-0.831062	0.603357	-0.078403	-0.816456	0.610258	0.171756	-0.798703	0.848791	0.168937	-0.812361	0.859166	-0.050511	-0.628855	0.694083	0.275816				-0.561134	0.793069	-0.227135				-0.655279	1.192966	0.061754							-0.272045	0.056662	0.384684	-0.241234	0.063028	0.336641				-0.186442	0.063453	-0.203830	0.375936	0.073867	-0.186669
14681	122.341667	-0.831111	0.603311	-0.078415	-0.816502	0.610192	0.171757	-0.798738	0.848709	0.168993	-0.812439	0.859215	-0.050431	-0.628979	0.694068	0.275779				-0.558593	0.795913	-0.227368				-0.655656	1.193121	0.061602							-0.272053	0.056667	0.384686	-0.241241	0.063023	0.336627				-0.186433	0.063459	-0.203830	0.375921	0.073868	-0.186700
14682	122.350000	-0.831147	0.603309	-0.078434	-0.816544	0.610098	0.171743	-0.798926	0.848578	0.169087	-0.812453	0.859282	-0.050416	-0.629094	0.694055	0.275743				-0.556143	0.798587	-0.227447				-0.656061	1.193214	0.061456							-0.272057	0.056668	0.384677	-0.241210	0.063025	0.336621				-0.186432	0.063468	-0.203821	0.375900	0.073872	-0.186728
14683	122.358333	-0.831185	0.603289	-0.078430	-0.816598	0.610033	0.171758	-0.799188	0.848464	0.169211	-0.812490	0.859312	-0.050365	-0.629198	0.694042	0.275717				-0.553954	0.801131	-0.227523				-0.656473	1.193300	0.061402							-0.272043	0.056650	0.384671	-0.241231	0.063009	0.336597				-0.186421	0.063484	-0.203818	0.375884	0.073889	-0.186752
14684	122.366667	-0.831219	0.603266	-0.078425	-0.816648	0.609940	0.171761	-0.799436	0.848362	0.169325	-0.812574	0.859294	-0.050261	-0.629300	0.694027	0.275707				-0.551948	0.803495	-0.227530				-0.656900	1.193411	0.061423							-0.272037	0.056647	0.384666	-0.241212	0.063004	0.336600				-0.186418	0.063492	-0.203809	0.375862	0.073901	-0.186772
14685	122.375000	-0.831254	0.603234	-0.078415	-0.816731	0.609902	0.171801	-0.799486	0.848279	0.169376	-0.812537	0.859338	-0.050245	-0.629380	0.694002	0.275704				-0.550158	0.805580	-0.227516				-0.657350	1.193442	0.061406							-0.272027	0.056639	0.384669	-0.241223	0.063013	0.336612				-0.186417	0.063495	-0.203807	0.375841	0.073910	-0.186796
14686	122.383333	-0.831285	0.603200	-0.078405	-0.816740	0.609781	0.171772	-0.799662	0.848186	0.169436	-0.812567	0.859359	-0.050173	-0.629463	0.693981	0.275710				-0.548448	0.807520	-0.227396				-0.657803	1.193510	0.061478							-0.272016	0.056616	0.384676	-0.240977	0.062858	0.336788				-0.186420	0.063497	-0.203814	0.375821	0.073909	-0.186826
14687	122.391667	-0.831315	0.603164	-0.078390	-0.816811	0.609751	0.171809	-0.799910	0.848096	0.169537	-0.812581	0.859370	-0.050114	-0.629553	0.693959	0.275730				-0.546990	0.809287	-0.227361				-0.658295	1.193575	0.061620							-0.272012	0.056612	0.384682	-0.241002	0.062860	0.336805				-0.186427	0.063479	-0.203820	0.375789	0.073882	-0.186879
14688	122.400000	-0.831342	0.603133	-0.078376	-0.816845	0.609697	0.171824	-0.800008	0.848045	0.169587	-0.812593	0.859390	-0.050062	-0.629653	0.693945	0.275760				-0.545692	0.810939	-0.227313				-0.658774	1.193632	0.061755							-0.272014	0.056621	0.384692	-0.241006	0.062867	0.336826				-0.186434	0.063469	-0.203832	0.375759	0.073870	-0.186928
14689	122.408333	-0.831404	0.603126	-0.078356	-0.816878	0.609647	0.171846	-0.800179	0.847979	0.169655	-0.812612	0.859424	-0.050007	-0.629754	0.693930	0.275783				-0.544496	0.812416	-0.227233				-0.659261	1.193692	0.061944							-0.272015	0.056621	0.384700	-0.241005	0.062856	0.336843				-0.186442	0.063466	-0.203835	0.375729	0.073881	-0.186956
14690	122.416667	-0.831395	0.603091	-0.078346	-0.816914	0.609603	0.171871	-0.800353	0.847914	0.169721	-0.812612	0.859452	-0.049968	-0.629875	0.693917	0.275809				-0.543425	0.813790	-0.227207				-0.659751	1.193739	0.062151							-0.272020	0.056627	0.384704	-0.241007	0.062862	0.336829				-0.186448	0.063474	-0.203829	0.375701	0.073871	-0.186984
14691	122.425000	-0.831449	0.603057	-0.078305	-0.816950	0.609553	0.171890	-0.800443	0.847764	0.169715	-0.812629	0.859489	-0.049935	-0.630005	0.693901	0.275845				-0.542539	0.815004	-0.227212				-0.660240	1.193785	0.062394							-0.272033	0.056640	0.384706	-0.240995	0.062866	0.336824				-0.186448	0.063479	-0.203819	0.375683	0.073891	-0.187007
14692	122.433333	-0.831449	0.603086	-0.078299	-0.816984	0.609509	0.171917	-0.800663	0.847795	0.169832	-0.812654	0.859515	-0.049904	-0.630144	0.693885	0.275881				-0.541723	0.816128	-0.227201				-0.660704	1.193826	0.062615							-0.272053	0.056651	0.384701	-0.241011	0.062857	0.336810				-0.186445	0.063495	-0.203805	0.375658	0.073918	-0.187026
14693	122.441667	-0.831472	0.603084	-0.078281	-0.817014	0.609459	0.171948	-0.800826	0.847734	0.169888	-0.812673	0.859547	-0.049885	-0.630287	0.693871	0.275919				-0.540985	0.817097	-0.227137				-0.661173	1.193871	0.062856							-0.272053	0.056655	0.384699	-0.241008	0.062859	0.336798				-0.186445	0.063503	-0.203801	0.375635	0.073914	-0.187063
14694	122.450000	-0.831489	0.603079	-0.078267	-0.817044	0.609400	0.171972	-0.800959	0.847664	0.169915	-0.812689	0.859561	-0.049866	-0.630422	0.693841	0.275952				-0.540265	0.818067	-0.227010				-0.661604	1.193957	0.063116							-0.272065	0.056666	0.384699	-0.240989	0.062863	0.336798				-0.186435	0.063495	-0.203788	0.375608	0.073914	-0.187109
14695	122.458333	-0.831502	0.603064	-0.078260	-0.817068	0.609344	0.172002	-0.801106	0.847581	0.169939	-0.812718	0.859566	-0.049851	-0.630555	0.693818	0.276000				-0.540220	0.819096	-0.227671				-0.662024	1.194070	0.063386							-0.272062	0.056658	0.384687	-0.241025	0.062870	0.336794				-0.186437	0.063486	-0.203806	0.375582	0.073899	-0.187146
14696	122.466667	-0.831514	0.603045	-0.078255	-0.817089	0.609288	0.172029	-0.801248	0.847498	0.169965	-0.812758	0.859552	-0.049832	-0.630690	0.693801	0.276048				-0.540141	0.819819	-0.228154				-0.662416	1.194197	0.063642							-0.272051	0.056650	0.384685	-0.241023	0.062878	0.336792				-0.186427	0.063479	-0.203819	0.375553	0.073885	-0.187201
14697	122.475000	-0.831524	0.603032	-0.078245	-0.817118	0.609240	0.172051	-0.801404	0.847416	0.170007	-0.812806	0.859539	-0.049815	-0.630828	0.693783	0.276099				-0.539576	0.820649	-0.228022				-0.662783	1.194335	0.063881							-0.272040	0.056637	0.384672	-0.241021	0.062881	0.336796				-0.186431	0.063472	-0.203833	0.375517	0.073874	-0.187259
14698	122.483333	-0.831540	0.603020	-0.078231	-0.817142	0.609190	0.172073	-0.801551	0.847337	0.170055	-0.812861	0.859515	-0.049787	-0.630964	0.693769	0.276151				-0.539043	0.821308	-0.227869				-0.663132	1.194485	0.064136							-0.272037	0.056632	0.384673	-0.241014	0.062880	0.336800				-0.186434	0.063467	-0.203843	0.375474	0.073866	-0.187309
14699	122.491667	-0.831550	0.603015	-0.078211	-0.817162	0.609129	0.172088	-0.801766	0.847236	0.170124	-0.812915	0.859493	-0.049752	-0.631094	0.693753	0.276194				-0.538606	0.822049	-0.227785				-0.663458	1.194651	0.064339							-0.272020	0.056616	0.384668	-0.241006	0.062867	0.336790				-0.186436	0.063482	-0.203839	0.375414	0.073863	-0.187345
14700	122.500000	-0.831569	0.603013	-0.078184	-0.817186	0.609085	0.172112	-0.801835	0.847190	0.170168	-0.812979	0.859465	-0.049696	-0.631249	0.693728	0.276252				-0.538148	0.822763	-0.227558				-0.663758	1.194769	0.064543							-0.272023	0.056624	0.384675	-0.240981	0.062850	0.336780				-0.186438	0.063504	-0.203840	0.375347	0.073875	-0.187386
14701	122.508333	-0.831583	0.603006	-0.078156	-0.817227	0.609031	0.172141	-0.801992	0.847124	0.170253	-0.813083	0.859460	-0.049622	-0.631364	0.693712	0.276277				-0.537805	0.823363	-0.227536				-0.664030	1.194906	0.064727							-0.272016	0.056617	0.384676	-0.240981	0.062852	0.336795				-0.186437	0.063507	-0.203828	0.375263	0.073873	-0.187459
14702	122.516667	-0.831596	0.602998	-0.078135	-0.817250	0.608996	0.172156	-0.801911	0.846842	0.170134	-0.813178	0.859444	-0.049547	-0.631483	0.693684	0.276312				-0.537382	0.824121	-0.227429				-0.664307	1.195026	0.064921							-0.272013	0.056614	0.384686	-0.240983	0.062832	0.336787				-0.186446	0.063506	-0.203817	0.375162	0.073860	-0.187538
14703	122.525000	-0.831610	0.602971	-0.078122	-0.817270	0.608948	0.172170	-0.802281	0.846982	0.170383	-0.813291	0.859431	-0.049464	-0.631579	0.693659	0.276331				-0.537009	0.824727	-0.227302				-0.664560	1.195097	0.065037							-0.272017	0.056617	0.384693	-0.240986	0.062847	0.336812				-0.186453	0.063504	-0.203814	0.375053	0.073880	-0.187579
14704	122.533333	-0.831619	0.602947	-0.078115	-0.817296	0.608902	0.172186	-0.802436	0.846905	0.170456	-0.813407	0.859422	-0.049384	-0.631682	0.693632	0.276367				-0.536554	0.825410	-0.227112				-0.664776	1.195186	0.065222							-0.272021	0.056620	0.384699	-0.240972	0.062866	0.336832				-0.186453	0.063500	-0.203815	0.374916	0.073800	-0.187715
14705	122.541667	-0.831663	0.602930	-0.078113	-0.817335	0.608841	0.172203	-0.802586	0.846727	0.170476	-0.813509	0.859406	-0.049318	-0.631758	0.693606	0.276399				-0.536159	0.826002	-0.226945				-0.664983	1.195246	0.065350							-0.272038	0.056633	0.384709	-0.241012	0.062876	0.336843				-0.186453	0.063483	-0.203822	0.374793	0.073760	-0.187813
14706	122.550000	-0.831637	0.602889	-0.078124	-0.817353	0.608790	0.172213	-0.802676	0.846480	0.170437	-0.813611	0.859383	-0.049257	-0.631822	0.693567	0.276431				-0.535770	0.826485	-0.226737				-0.665165	1.195347	0.065509							-0.272046	0.056637	0.384712	-0.240996	0.062891	0.336854				-0.186457	0.063459	-0.203820	0.374679	0.073732	-0.187901
14707	122.558333	-0.831647	0.602868	-0.078127	-0.817374	0.608756	0.172225	-0.802723	0.846445	0.170483	-0.813724	0.859367	-0.049202	-0.631871	0.693519	0.276467				-0.535385	0.827152	-0.226545				-0.665327	1.195420	0.065606							-0.272053	0.056645	0.384704	-0.241022	0.062905	0.336843				-0.186448	0.063463	-0.203820	0.374571	0.073709	-0.187991
14708	122.566667	-0.831663	0.602855	-0.078133	-0.817367	0.608674	0.172210	-0.803086	0.846551	0.170698	-0.813833	0.859350	-0.049147	-0.631917	0.693460	0.276503				-0.535044	0.827735	-0.226417				-0.665502	1.195544	0.065736							-0.272054	0.056648	0.384692	-0.240998	0.062893	0.336820				-0.186439	0.063478	-0.203814	0.374471	0.073708	-0.188060
14709	122.575000	-0.831690	0.602852	-0.078078	-0.817378	0.608615	0.172213	-0.803022	0.846252	0.170588	-0.813936	0.859333	-0.049061	-0.631965	0.693387	0.276535				-0.534708	0.828261	-0.226136				-0.665664	1.195650	0.065821							-0.272065	0.056658	0.384694	-0.241023	0.062881	0.336807				-0.186433	0.063488	-0.203811	0.374383	0.073707	-0.188118
14710	122.583333	-0.831694	0.602840	-0.078136	-0.817394	0.608558	0.172220	-0.803522	0.846294	0.170847	-0.814017	0.859319	-0.049041	-0.632008	0.693304	0.276570				-0.534103	0.828859	-0.225620				-0.665826	1.195826	0.065995							-0.272059	0.056651	0.384680	-0.241020	0.062870	0.336795				-0.186430	0.063499	-0.203811	0.374343	0.073768	-0.188103
14711	122.591667	-0.831708	0.602827	-0.078133	-0.817409	0.608492	0.172223	-0.803514	0.846260	0.170892	-0.814102	0.859312	-0.048976	-0.632069	0.693212	0.276595				-0.534182	0.829063	-0.225511				-0.666014	1.195935	0.066104							-0.272051	0.056650	0.384680	-0.240992	0.062861	0.336789				-0.186421	0.063501	-0.203810	0.374255	0.073731	-0.188190
14712	122.600000	-0.831751	0.602781	-0.078117	-0.817431	0.608437	0.172232	-0.803422	0.845959	0.170785	-0.814193	0.859323	-0.048915	-0.632133	0.693100	0.276617				-0.533658	0.829558	-0.224940				-0.666173	1.196048	0.066269							-0.272024	0.056615	0.384674	-0.240997	0.062851	0.336791				-0.186424	0.063499	-0.203819	0.374170	0.073687	-0.188268
14713	122.608333	-0.831741	0.602793	-0.078098	-0.817454	0.608383	0.172240	-0.803626	0.845851	0.170870	-0.814279	0.859299	-0.048810	-0.632190	0.693003	0.276632				-0.533582	0.829787	-0.224647				-0.666337	1.196146	0.066461							-0.272006	0.056596	0.384676	-0.240989	0.062849	0.336798				-0.186429	0.063495	-0.203827	0.374103	0.073670	-0.188334
14714	122.616667	-0.831751	0.602768	-0.078120	-0.817475	0.608334	0.172251	-0.803663	0.845767	0.170890	-0.814334	0.859313	-0.048795	-0.632264	0.692906	0.276649				-0.533893	0.829713	-0.224625				-0.666501	1.196269	0.066686							-0.272012	0.056599	0.384686	-0.240986	0.062858	0.336817				-0.186432	0.063488	-0.203842	0.374035	0.073668	-0.188387
14715	122.625000	-0.831767	0.602754	-0.078113	-0.817497	0.608289	0.172260	-0.803902	0.845792	0.171026	-0.814408	0.859310	-0.048742	-0.632326	0.692815	0.276660				-0.533884	0.829794	-0.224282				-0.666663	1.196372	0.066943							-0.272002	0.056591	0.384689	-0.240977	0.062882	0.336838				-0.186438	0.063481	-0.203841	0.373979	0.073652	-0.188430
14716	122.633333	-0.831780	0.602741	-0.078102	-0.817523	0.608243	0.172265	-0.803911	0.845613	0.170967	-0.814496	0.859309	-0.048697	-0.632393	0.692730	0.276666				-0.533931	0.829885	-0.223979				-0.666813	1.196465	0.067220							-0.272006	0.056596	0.384693	-0.241001	0.062884	0.336841				-0.186443	0.063489	-0.203833	0.373921	0.073654	-0.188463
14717	122.641667	-0.831811	0.602722	-0.078086	-0.817545	0.608205	0.172270	-0.804029	0.845548	0.170996	-0.814640	0.859284	-0.048621	-0.632461	0.692667	0.276679				-0.533795	0.829978	-0.223474				-0.666987	1.196545	0.067541							-0.272026	0.056621	0.384704	-0.241010	0.062893	0.336851				-0.186450	0.063493	-0.203820	0.373867	0.073659	-0.188487
14718	122.650000	-0.831818	0.602723	-0.078080	-0.817576	0.608177	0.172279	-0.804146	0.845487	0.171024	-0.814695	0.859314	-0.048603	-0.632533	0.692610	0.276678				-0.533675	0.829965	-0.223105				-0.667184	1.196581	0.067866							-0.272037	0.056636	0.384706	-0.241010	0.062888	0.336844				-0.186449	0.063499	-0.203811	0.373815	0.073665	-0.188510
14719	122.658333	-0.831841	0.602712	-0.078079	-0.817604	0.608142	0.172278	-0.804255	0.845423	0.171063	-0.814794	0.859303	-0.048548	-0.632603	0.692559	0.276687				-0.533683	0.829944	-0.222796				-0.667354	1.196600	0.068179							-0.272048	0.056642	0.384706	-0.241003	0.062892	0.336840				-0.186447	0.063498	-0.203796	0.373764	0.073659	-0.188523
14720	122.666667	-0.831864	0.602711	-0.078039	-0.817629	0.608112	0.172284	-0.804368	0.845358	0.171108	-0.814898	0.859288	-0.048492	-0.632667	0.692511	0.276687				-0.533654	0.829964	-0.222452				-0.667539	1.196590	0.068465							-0.272055	0.056655	0.384708	-0.241006	0.062881	0.336827				-0.186448	0.063495	-0.203792	0.373716	0.073647	-0.188555
14721	122.675000	-0.831892	0.602670	-0.078100	-0.817661	0.608079	0.172288	-0.804462	0.845294	0.171146	-0.815005	0.859263	-0.048431	-0.632728	0.692461	0.276684				-0.533638	0.829898	-0.222213				-0.667735	1.196576	0.068750							-0.272067	0.056658	0.384705	-0.240999	0.062883	0.336822				-0.186440	0.063488	-0.203799	0.373668	0.073630	-0.188594
14722	122.683333	-0.831922	0.602644	-0.078112	-0.817684	0.608038	0.172295	-0.804549	0.845227	0.171189	-0.815103	0.859228	-0.048373	-0.632795	0.692408	0.276685				-0.533610	0.829887	-0.222023				-0.667944	1.196594	0.069020							-0.272060	0.056644	0.384694	-0.240992	0.062881	0.336820				-0.186437	0.063483	-0.203811	0.373620	0.073608	-0.188636
14723	122.691667	-0.831964	0.602601	-0.078130	-0.817707	0.607997	0.172309	-0.804644	0.845161	0.171243	-0.815250	0.859259	-0.048238	-0.632850	0.692350	0.276685				-0.533571	0.829880	-0.221890				-0.668127	1.196565	0.069268							-0.272062	0.056645	0.384687	-0.241005	0.062887	0.336811				-0.186436	0.063478	-0.203820	0.373571	0.073591	-0.188663
14724	122.700000	-0.831979	0.602598	-0.078117	-0.817722	0.607944	0.172323	-0.804735	0.845094	0.171299	-0.815366	0.859155	-0.048152	-0.632909	0.692285	0.276690				-0.533510	0.829905	-0.221780				-0.668284	1.196593	0.069498							-0.272049	0.056636	0.384681	-0.241024	0.062899	0.336820				-0.186433	0.063483	-0.203830	0.373530	0.073567	-0.188685
14725	122.708333	-0.832017	0.602584	-0.078105	-0.817742	0.607886	0.172343	-0.804826	0.845030	0.171351	-0.815375	0.859144	-0.048229	-0.632963	0.692213	0.276698				-0.533435	0.829935	-0.221641				-0.668451	1.196585	0.069699							-0.272036	0.056629	0.384675	-0.241015	0.062893	0.336807				-0.186430	0.063498	-0.203827	0.373478	0.073557	-0.188702
14726	122.716667	-0.832085	0.602578	-0.078088	-0.817762	0.607828	0.172367	-0.804930	0.844969	0.171421	-0.815443	0.859117	-0.048196	-0.633023	0.692151	0.276714				-0.533657	0.829996	-0.221849				-0.668587	1.196587	0.069861							-0.272030	0.056617	0.384672	-0.241008	0.062895	0.336814				-0.186435	0.063515	-0.203827	0.373422	0.073543	-0.188716
14727	122.725000	-0.832103	0.602543	-0.078034	-0.817776	0.607750	0.172386	-0.805013	0.844906	0.171460	-0.815535	0.859099	-0.048110	-0.633079	0.692086	0.276735				-0.533185	0.830284	-0.221407				-0.668702	1.196617	0.070036							-0.272020	0.056612	0.384673	-0.241003	0.062889	0.336813				-0.186432	0.063513	-0.203815	0.373357	0.073537	-0.188731
14728	122.733333	-0.832111	0.602543	-0.078034	-0.817801	0.607704	0.172424	-0.805111	0.844847	0.171495	-0.815581	0.859094	-0.048129	-0.633134	0.692024	0.276765				-0.533036	0.830564	-0.221334				-0.668775	1.196685	0.070241							-0.272009	0.056615	0.384684	-0.240997	0.062880	0.336818				-0.186442	0.063511	-0.203811	0.373292	0.073533	-0.188757
14729	122.741667	-0.832156	0.602527	-0.078017	-0.817792	0.607575	0.172412	-0.805219	0.844800	0.171535	-0.815647	0.859088	-0.048103	-0.633196	0.691965	0.276806				-0.532858	0.830740	-0.221146				-0.668903	1.196673	0.070338							-0.272010	0.056607	0.384683	-0.240987	0.062873	0.336818				-0.186441	0.063511	-0.203815	0.373253	0.073562	-0.188749
14730	122.750000	-0.832191	0.602502	-0.078005	-0.817719	0.607632	0.172453	-0.805341	0.844761	0.171575	-0.815709	0.859086	-0.048069	-0.633255	0.691914	0.276842				-0.532644	0.831015	-0.220894				-0.668970	1.196598	0.070414							-0.272005	0.056602	0.384689	-0.240985	0.062842	0.336845				-0.186450	0.063498	-0.203817	0.373180	0.073495	-0.188827
14731	122.758333	-0.832203	0.602460	-0.078016	-0.817856	0.607489	0.172470	-0.805454	0.844723	0.171605	-0.815762	0.859079	-0.047992	-0.633313	0.691870	0.276877				-0.532501	0.831372	-0.220823				-0.669030	1.196565	0.070547							-0.272010	0.056607	0.384693	-0.240998	0.062873	0.336829				-0.186456	0.063484	-0.203826	0.373126	0.073480	-0.188866
14732	122.766667	-0.832198	0.602444	-0.077997	-0.817882	0.607445	0.172475	-0.805554	0.844693	0.171634	-0.815783	0.859077	-0.048003	-0.633375	0.691830	0.276916				-0.532324	0.831577	-0.220685				-0.669074	1.196488	0.070644							-0.272035	0.056632	0.384705	-0.240999	0.062872	0.336828				-0.186460	0.063478	-0.203830	0.373088	0.073470	-0.188896
14733	122.775000	-0.832259	0.602405	-0.077991	-0.817918	0.607441	0.172495	-0.805654	0.844655	0.171659	-0.815836	0.859085	-0.047928	-0.633438	0.691791	0.276949				-0.532127	0.831896	-0.220485				-0.669131	1.196386	0.070665							-0.272052	0.056648	0.384704	-0.241005	0.062901	0.336837				-0.186460	0.063478	-0.203829	0.373062	0.073462	-0.188901
14734	122.783333	-0.832273	0.602427	-0.077994	-0.817932	0.607402	0.172475	-0.805738	0.844619	0.171690	-0.815857	0.859101	-0.047933	-0.633500	0.691759	0.276982				-0.531918	0.832277	-0.220296				-0.669178	1.196284	0.070655							-0.272057	0.056640	0.384701	-0.240999	0.062909	0.336844				-0.186457	0.063484	-0.203817	0.373049	0.073455	-0.188888
14735	122.791667	-0.832283	0.602426	-0.077994	-0.817974	0.607439	0.172500	-0.805827	0.844577	0.171727	-0.815890	0.859122	-0.047898	-0.633561	0.691707	0.277010				-0.531656	0.832528	-0.220020				-0.669238	1.196233	0.070699							-0.272065	0.056653	0.384701	-0.241032	0.062909	0.336835				-0.186460	0.063497	-0.203808	0.373061	0.073448	-0.188862
14736	122.800000	-0.832265	0.602431	-0.077993	-0.817959	0.607382	0.172460	-0.805894	0.844528	0.171769	-0.815913	0.859140	-0.047867	-0.633622	0.691673	0.277034				-0.531447	0.832942	-0.219864				-0.669285	1.196203	0.070689							-0.272067	0.056647	0.384695	-0.241029	0.062898	0.336825				-0.186451	0.063510	-0.203802	0.373104	0.073451	-0.188824
14737	122.808333	-0.832333	0.602440	-0.078012	-0.817978	0.607394	0.172468	-0.805952	0.844474	0.171813	-0.815990	0.859141	-0.047805	-0.633677	0.691624	0.277058				-0.531265	0.833226	-0.219693				-0.669335	1.196205	0.070662							-0.272056	0.056641	0.384687	-0.241001	0.062896	0.336819				-0.186450	0.063500	-0.203800	0.373174	0.073457	-0.188778
14738	122.816667	-0.832292	0.602440	-0.078014	-0.817990	0.607402	0.172477	-0.806010	0.844414	0.171867	-0.815969	0.859198	-0.047791	-0.633737	0.691563	0.277084				-0.531077	0.833596	-0.219479				-0.669377	1.196242	0.070623							-0.272043	0.056625	0.384678	-0.241014	0.062884	0.336810				-0.186445	0.063497	-0.203815	0.373295	0.073445	-0.188707
14739	122.825000	-0.832257	0.602427	-0.078038	-0.817969	0.607358	0.172462	-0.806066	0.844364	0.171920	-0.815987	0.859225	-0.047751	-0.633775	0.691508	0.277103				-0.530928	0.833859	-0.219302				-0.669384	1.196315	0.070515							-0.272024	0.056607	0.384675	-0.241005	0.062870	0.336800				-0.186445	0.063488	-0.203827	0.373464	0.073458	-0.188606
14740	122.833333	-0.832238	0.602439	-0.078030	-0.817948	0.607314	0.172452	-0.806119	0.844309	0.171978	-0.816007	0.859253	-0.047713	-0.633814	0.691458	0.277135				-0.530706	0.834117	-0.218997				-0.669389	1.196422	0.070404							-0.272017	0.056601	0.384668	-0.240985	0.062849	0.336794				-0.186438	0.063486	-0.203840	0.373685	0.073479	-0.188472
14741	122.841667	-0.832238	0.602453	-0.078033	-0.817960	0.607345	0.172493	-0.806175	0.844249	0.172040	-0.816031	0.859289	-0.047668	-0.633835	0.691407	0.277160				-0.530505	0.834560	-0.218740				-0.669388	1.196517	0.070242							-0.272012	0.056603	0.384675	-0.240988	0.062867	0.336799				-0.186439	0.063486	-0.203847	0.373978	0.073518	-0.188302
14742	122.850000	-0.832241	0.602446	-0.077975	-0.817949	0.607322	0.172500	-0.806230	0.844186	0.172101	-0.816051	0.859316	-0.047610	-0.633855	0.691357	0.277191				-0.530330	0.834833	-0.218620				-0.669364	1.196659	0.070095							-0.272002	0.056592	0.384673	-0.240996	0.062884	0.336815				-0.186436	0.063490	-0.203842	0.374300	0.073566	-0.188122
14743	122.858333	-0.832215	0.602488	-0.078012	-0.817925	0.607275	0.172494	-0.806285	0.844107	0.172171	-0.816086	0.859338	-0.047543	-0.633863	0.691312	0.277221				-0.530115	0.835295	-0.218483				-0.669378	1.196774	0.069869							-0.272008	0.056606	0.384687	-0.241001	0.062898	0.336836				-0.186443	0.063501	-0.203830	0.374659	0.073627	-0.187927
14744	122.866667	-0.832218	0.602505	-0.078001	-0.817929	0.607273	0.172523	-0.806341	0.844038	0.172241	-0.816121	0.859343	-0.047470	-0.633873	0.691272	0.277259				-0.529849	0.835787	-0.218296				-0.669363	1.196853	0.069635							-0.272014	0.056612	0.384701	-0.240977	0.062903	0.336850				-0.186442	0.063510	-0.203811	0.375040	0.073711	-0.187735
14745	122.875000	-0.832213	0.602514	-0.077988	-0.817903	0.607223	0.172522	-0.806392	0.843966	0.172313	-0.816152	0.859350	-0.047371	-0.633876	0.691237	0.277296				-0.529644	0.836383	-0.218328				-0.669332	1.196972	0.069415							-0.272020	0.056609	0.384704	-0.241014	0.062888	0.336869				-0.186445	0.063512	-0.203795	0.375438	0.073814	-0.187529
14746	122.883333	-0.832177	0.602508	-0.077986	-0.817906	0.607220	0.172553	-0.806438	0.843903	0.172381	-0.816196	0.859329	-0.047321	-0.633879	0.691202	0.277337				-0.529434	0.836832	-0.218354				-0.669331	1.197077	0.069160							-0.272026	0.056609	0.384703	-0.241019	0.062902	0.336860				-0.186447	0.063510	-0.203787	0.375843	0.073918	-0.187337
14747	122.891667	-0.832187	0.602497	-0.077989	-0.817872	0.607137	0.172538	-0.806475	0.843851	0.172439	-0.816240	0.859309	-0.047254	-0.633865	0.691174	0.277376				-0.529221	0.837435	-0.218477				-0.669322	1.197162	0.068961							-0.272042	0.056630	0.384709	-0.240997	0.062886	0.336853				-0.186449	0.063497	-0.203793	0.376266	0.074062	-0.187127
14748	122.900000	-0.832209	0.602483	-0.077996	-0.817868	0.607103	0.172552	-0.806501	0.843811	0.172497	-0.816265	0.859293	-0.047194	-0.633851	0.691149	0.277415				-0.528996	0.838017	-0.218550				-0.669319	1.197220	0.068792							-0.272042	0.056624	0.384696	-0.241032	0.062860	0.336857				-0.186449	0.063484	-0.203809	0.376650	0.074135	-0.187015
14749	122.908333	-0.832190	0.602470	-0.077999	-0.817888	0.607113	0.172602	-0.806516	0.843787	0.172541	-0.816306	0.859269	-0.047128	-0.633837	0.691124	0.277456				-0.528757	0.838496	-0.218551				-0.669325	1.197264	0.068687							-0.272062	0.056649	0.384700	-0.241008	0.062894	0.336829				-0.186446	0.063479	-0.203816	0.377059	0.074278	-0.186908
14750	122.916667	-0.832191	0.602457	-0.077984	-0.817889	0.607086	0.172624	-0.806522	0.843774	0.172583	-0.816290	0.859278	-0.047103	-0.633812	0.691098	0.277488				-0.528624	0.838872	-0.218652				-0.669338	1.197288	0.068626							-0.272071	0.056657	0.384691	-0.241017	0.062882	0.336811				-0.186442	0.063482	-0.203822	0.377477	0.074418	-0.186847
14751	122.925000	-0.832222	0.602465	-0.077967	-0.817890	0.607056	0.172651	-0.806521	0.843778	0.172610	-0.816294	0.859289	-0.047066	-0.633835	0.691086	0.277551				-0.528503	0.839334	-0.218730				-0.669358	1.197305	0.068626							-0.272067	0.056657	0.384688	-0.241007	0.062897	0.336811				-0.186441	0.063489	-0.203821	0.377948	0.074553	-0.186790
14752	122.933333	-0.832256	0.602472	-0.077945	-0.817897	0.607040	0.172678	-0.806519	0.843793	0.172637	-0.816273	0.859304	-0.047040	-0.633772	0.691051	0.277563				-0.528409	0.839606	-0.218792				-0.669385	1.197294	0.068655							-0.272055	0.056649	0.384682	-0.240998	0.062904	0.336815				-0.186437	0.063503	-0.203814	0.378554	0.074773	-0.186731
14753	122.941667	-0.832256	0.602471	-0.077894	-0.817903	0.607029	0.172705	-0.806508	0.843810	0.172659	-0.816260	0.859346	-0.046975	-0.633744	0.691032	0.277601				-0.528355	0.839826	-0.218837				-0.669422	1.197333	0.068757							-0.272037	0.056620	0.384677	-0.241012	0.062903	0.336823				-0.186436	0.063513	-0.203804	0.379176	0.074842	-0.186686
14754	122.950000	-0.832254	0.602490	-0.077891	-0.817909	0.607029	0.172726	-0.806500	0.843840	0.172676	-0.816213	0.859369	-0.047000	-0.633727	0.691022	0.277629				-0.528332	0.840102	-0.218900				-0.669445	1.197337	0.068858							-0.272015	0.056598	0.384676	-0.241010	0.062903	0.336828				-0.186436	0.063523	-0.203800	0.379879	0.074884	-0.186610
14755	122.958333	-0.832288	0.602499	-0.077881	-0.817918	0.607040	0.172738	-0.806483	0.843861	0.172685	-0.816166	0.859414	-0.046986	-0.633710	0.691019	0.277651				-0.528332	0.840251	-0.218955				-0.669504	1.197349	0.069023							-0.272007	0.056596	0.384679	-0.240983	0.062891	0.336830				-0.186437	0.063523	-0.203803	0.380665	0.074847	-0.186500
14756	122.966667	-0.832292	0.602506	-0.077877	-0.817926	0.607060	0.172743	-0.806477	0.843887	0.172704	-0.816100	0.859461	-0.046958	-0.633697	0.691026	0.277665				-0.528364	0.840321	-0.219006				-0.669540	1.197357	0.069153							-0.271992	0.056580	0.384679	-0.240965	0.062885	0.336832				-0.186440	0.063511	-0.203813	0.381547	0.074756	-0.186342
14757	122.975000	-0.832289	0.602508	-0.077879	-0.817934	0.607080	0.172738	-0.806457	0.843895	0.172695	-0.816043	0.859488	-0.046963	-0.633691	0.691033	0.277665				-0.528415	0.840315	-0.219040				-0.669579	1.197380	0.069302							-0.271992	0.056585	0.384682	-0.240985	0.062879	0.336830				-0.186445	0.063503	-0.203820	0.382546	0.074610	-0.186085
14758	122.983333	-0.832255	0.602513	-0.077880	-0.817911	0.607046	0.172697	-0.806444	0.843903	0.172696	-0.815985	0.859512	-0.046970	-0.633690	0.691053	0.277661				-0.528500	0.840312	-0.219136				-0.669623	1.197461	0.069519							-0.272009	0.056606	0.384695	-0.240986	0.062880	0.336826				-0.186452	0.063494	-0.203824	0.383638	0.074425	-0.185738
14759	122.991667	-0.832277	0.602529	-0.077889	-0.817929	0.607105	0.172716	-0.806431	0.843911	0.172694	-0.815955	0.859528	-0.046932	-0.633702	0.691074	0.277656				-0.528527	0.840362	-0.219094				-0.669680	1.197430	0.069578							-0.272028	0.056621	0.384698	-0.240976	0.062892	0.336843				-0.186453	0.063492	-0.203827	0.384859	0.074233	-0.185269
14760	123.000000	-0.832248	0.602519	-0.077927	-0.817918	0.607119	0.172700	-0.806585	0.843909	0.172764	-0.815931	0.859535	-0.046895	-0.633708	0.691089	0.277643				-0.528576	0.840366	-0.219165				-0.669756	1.197459	0.069704							-0.272029	0.056619	0.384701	-0.241007	0.062893	0.336845				-0.186455	0.063502	-0.203819	0.386163	0.074026	-0.184689
14761	123.008333	-0.832235	0.602571	-0.077889	-0.817902	0.607121	0.172686	-0.806395	0.843911	0.172693	-0.815846	0.859563	-0.046964	-0.633726	0.691107	0.277629				-0.528617	0.840373	-0.219238				-0.669789	1.197494	0.069780							-0.272047	0.056635	0.384706	-0.241019	0.062908	0.336851				-0.186458	0.063504	-0.203807	0.387575	0.073775	-0.183982
14762	123.016667	-0.832233	0.602594	-0.077899	-0.817861	0.607082	0.172645	-0.806374	0.843903	0.172688	-0.815820	0.859565	-0.046959	-0.633742	0.691111	0.277615				-0.528655	0.840430	-0.219346				-0.669811	1.197530	0.069845							-0.272056	0.056639	0.384708	-0.241008	0.062915	0.336864				-0.186461	0.063510	-0.203796	0.389026	0.073502	-0.183195
14763	123.025000	-0.832201	0.602593	-0.077884	-0.817859	0.607127	0.172666	-0.806349	0.843894	0.172686	-0.815806	0.859552	-0.046962	-0.633750	0.691115	0.277599				-0.528682	0.840511	-0.219463				-0.669852	1.197550	0.069873							-0.272056	0.056629	0.384706	-0.241043	0.062891	0.336865				-0.186456	0.063507	-0.203793	0.390513	0.073121	-0.182327
14764	123.033333	-0.832195	0.602590	-0.077879	-0.817829	0.607125	0.172656	-0.806328	0.843880	0.172683	-0.815800	0.859540	-0.046964	-0.633755	0.691106	0.277589				-0.528705	0.840606	-0.219590				-0.669841	1.197598	0.069912							-0.272063	0.056634	0.384708	-0.241039	0.062909	0.336850				-0.186452	0.063498	-0.203798	0.392215	0.072974	-0.181502
14765	123.041667	-0.832132	0.602627	-0.077942	-0.817775	0.607083	0.172622	-0.806310	0.843867	0.172683	-0.815805	0.859533	-0.046964	-0.633751	0.691092	0.277575				-0.528709	0.840688	-0.219693				-0.669827	1.197640	0.069911							-0.272051	0.056624	0.384695	-0.241020	0.062889	0.336831				-0.186449	0.063489	-0.203816	0.393832	0.072498	-0.180386
14766	123.050000	-0.832139	0.602641	-0.077963	-0.817741	0.607090	0.172616	-0.806296	0.843850	0.172691	-0.815833	0.859537	-0.046955	-0.633731	0.691070	0.277563				-0.528695	0.840849	-0.219821				-0.669781	1.197714	0.069918							-0.272045	0.056626	0.384688	-0.240989	0.062879	0.336820				-0.186444	0.063487	-0.203828	0.395447	0.072136	-0.179199
14767	123.058333	-0.832097	0.602647	-0.077966	-0.817716	0.607116	0.172627	-0.806377	0.843836	0.172746	-0.815851	0.859522	-0.046893	-0.633703	0.691050	0.277558				-0.528645	0.841055	-0.219941				-0.669696	1.197769	0.069874							-0.272034	0.056615	0.384681	-0.240999	0.062864	0.336806				-0.186441	0.063487	-0.203835	0.397001	0.071996	-0.178089
14768	123.066667	-0.832060	0.602663	-0.077965	-0.817667	0.607101	0.172605	-0.806460	0.843813	0.172817	-0.815836	0.859545	-0.046903	-0.633665	0.691031	0.277558				-0.528580	0.841358	-0.220148				-0.669608	1.197783	0.069825							-0.272030	0.056622	0.384683	-0.240996	0.062874	0.336809				-0.186435	0.063483	-0.203832	0.398481	0.071936	-0.177012
14769	123.075000	-0.832047	0.602677	-0.077957	-0.817638	0.607105	0.172605	-0.806285	0.843764	0.172769	-0.815850	0.859553	-0.046867	-0.633621	0.691003	0.277562				-0.528493	0.841689	-0.220234				-0.669485	1.197787	0.069752							-0.272018	0.056614	0.384684	-0.240982	0.062884	0.336825				-0.186433	0.063503	-0.203828	0.399945	0.071901	-0.175860
14770	123.083333	-0.832035	0.602683	-0.077944	-0.817605	0.607104	0.172609	-0.806285	0.843726	0.172801	-0.815867	0.859563	-0.046831	-0.633566	0.690976	0.277571				-0.528392	0.841998	-0.220284				-0.669367	1.197791	0.069681							-0.271997	0.056590	0.384679	-0.240979	0.062897	0.336839				-0.186433	0.063503	-0.203806	0.401258	0.071780	-0.174773
14771	123.091667	-0.832033	0.602687	-0.077936	-0.817578	0.607091	0.172614	-0.806292	0.843685	0.172833	-0.815883	0.859567	-0.046797	-0.633506	0.690948	0.277579				-0.528316	0.842371	-0.220294				-0.669235	1.197755	0.069585							-0.271997	0.056595	0.384687	-0.240998	0.062897	0.336847				-0.186433	0.063508	-0.203802	0.402508	0.071756	-0.173660
14772	123.100000	-0.832092	0.602612	-0.077931	-0.817558	0.607081	0.172624	-0.806305	0.843644	0.172857	-0.815904	0.859582	-0.046768	-0.633451	0.690916	0.277585				-0.528272	0.842773	-0.220374				-0.669088	1.197743	0.069490							-0.272005	0.056598	0.384694	-0.240995	0.062891	0.336850				-0.186436	0.063512	-0.203802	0.403675	0.071718	-0.172592
14773	123.108333	-0.832026	0.602663	-0.077936	-0.817540	0.607058	0.172635	-0.806323	0.843610	0.172883	-0.815929	0.859594	-0.046753	-0.633402	0.690872	0.277579				-0.528082	0.843171	-0.220212				-0.668887	1.197768	0.069422							-0.272009	0.056603	0.384698	-0.240980	0.062903	0.336857				-0.186439	0.063492	-0.203805	0.404724	0.071656	-0.171529
14774	123.116667	-0.832029	0.602645	-0.077942	-0.817518	0.607040	0.172647	-0.806352	0.843583	0.172916	-0.815948	0.859606	-0.046730	-0.633356	0.690832	0.277568				-0.527918	0.843640	-0.220182				-0.668700	1.197748	0.069327							-0.272019	0.056620	0.384701	-0.241000	0.062883	0.336842				-0.186442	0.063485	-0.203816	0.405698	0.071805	-0.170660
14775	123.125000	-0.832036	0.602634	-0.077944	-0.817521	0.607017	0.172666	-0.806374	0.843551	0.172937	-0.815983	0.859626	-0.046714	-0.633330	0.690794	0.277548				-0.527806	0.843877	-0.220197				-0.668475	1.197733	0.069227							-0.272037	0.056634	0.384703	-0.240990	0.062875	0.336831				-0.186443	0.063477	-0.203826	0.406755	0.073000	-0.170690
14776	123.133333	-0.832048	0.602627	-0.077943	-0.817521	0.606988	0.172688	-0.806396	0.843523	0.172964	-0.816022	0.859649	-0.046707	-0.633311	0.690751	0.277523				-0.527666	0.844338	-0.220206				-0.668254	1.197732	0.069137							-0.272057	0.056658	0.384702	-0.240975	0.062874	0.336829				-0.186446	0.063483	-0.203827	0.407479	0.072927	-0.169705
14777	123.141667	-0.832069	0.602631	-0.077933	-0.817518	0.606970	0.172703	-0.806429	0.843506	0.173007	-0.816062	0.859681	-0.046663	-0.633295	0.690709	0.277493				-0.527488	0.844713	-0.220055				-0.668011	1.197765	0.069022							-0.272055	0.056643	0.384695	-0.241012	0.062881	0.336815				-0.186447	0.063495	-0.203825	0.408322	0.071727	-0.167696
14778	123.150000	-0.832085	0.602643	-0.077918	-0.817519	0.606962	0.172720	-0.806449	0.843492	0.173042	-0.816108	0.859717	-0.046627	-0.633303	0.690674	0.277473				-0.527482	0.845422	-0.220521				-0.667788	1.197798	0.068889							-0.272050	0.056647	0.384683	-0.241023	0.062888	0.336816				-0.186446	0.063504	-0.203814	0.408468	0.072894	-0.167852
14779	123.158333	-0.832129	0.602655	-0.077909	-0.817531	0.606954	0.172724	-0.806465	0.843476	0.173080	-0.816154	0.859757	-0.046580	-0.633314	0.690638	0.277454				-0.527182	0.845534	-0.219825				-0.667585	1.197901	0.068791							-0.272049	0.056641	0.384684	-0.240999	0.062890	0.336819				-0.186444	0.063514	-0.203808	0.409084	0.071745	-0.166221
14780	123.166667	-0.832225	0.602606	-0.077902	-0.817555	0.606951	0.172730	-0.806472	0.843472	0.173118	-0.816175	0.859794	-0.046530	-0.633328	0.690598	0.277445				-0.527048	0.845861	-0.219714				-0.667415	1.197996	0.068656							-0.272024	0.056612	0.384673	-0.241006	0.062900	0.336823				-0.186440	0.063507	-0.203799	0.409295	0.071743	-0.165661
14781	123.175000	-0.832181	0.602674	-0.077894	-0.817574	0.606944	0.172732	-0.806470	0.843475	0.173153	-0.816206	0.859833	-0.046502	-0.633335	0.690557	0.277452				-0.526990	0.846302	-0.219821				-0.667278	1.198033	0.068486							-0.272025	0.056610	0.384674	-0.241006	0.062896	0.336825				-0.186443	0.063498	-0.203806	0.409386	0.071768	-0.165230
14782	123.183333	-0.832195	0.602675	-0.077885	-0.817594	0.606942	0.172739	-0.806460	0.843491	0.173187	-0.816217	0.859873	-0.046432	-0.633348	0.690519	0.277473				-0.527015	0.846457	-0.220039				-0.667198	1.198089	0.068376							-0.272013	0.056607	0.384674	-0.240999	0.062890	0.336824				-0.186437	0.063489	-0.203819	0.409397	0.071753	-0.165001
14783	123.191667	-0.832252	0.602678	-0.077890	-0.817615	0.606945	0.172743	-0.806441	0.843507	0.173209	-0.816220	0.859907	-0.046401	-0.633360	0.690484	0.277515				-0.526956	0.846736	-0.220051				-0.667128	1.198105	0.068198							-0.272012	0.056605	0.384675	-0.240978	0.062886	0.336818				-0.186439	0.063488	-0.203827	0.409338	0.071753	-0.164875
14784	123.200000	-0.832272	0.602677	-0.077884	-0.817634	0.606952	0.172742	-0.806422	0.843528	0.173225	-0.816211	0.859939	-0.046370	-0.633359	0.690461	0.277557				-0.526952	0.847026	-0.220219				-0.667096	1.198123	0.068111							-0.272006	0.056609	0.384677	-0.240989	0.062870	0.336809				-0.186439	0.063487	-0.203835	0.409248	0.071758	-0.164801
14785	123.208333	-0.832280	0.602681	-0.077871	-0.817657	0.606958	0.172747	-0.806482	0.843557	0.173271	-0.816191	0.859956	-0.046356	-0.633357	0.690444	0.277607				-0.527028	0.847049	-0.220337				-0.667090	1.198119	0.068042							-0.272014	0.056612	0.384681	-0.240990	0.062870	0.336812				-0.186444	0.063490	-0.203831	0.409163	0.071805	-0.164745
14786	123.216667	-0.832287	0.602686	-0.077853	-0.817681	0.606952	0.172762	-0.806383	0.843579	0.173243	-0.816179	0.859977	-0.046347	-0.633348	0.690441	0.277658				-0.527106	0.847149	-0.220493				-0.667103	1.198111	0.068001							-0.272018	0.056617	0.384691	-0.240989	0.062865	0.336818				-0.186447	0.063497	-0.203824	0.409096	0.071857	-0.164682
14787	123.225000	-0.832328	0.602692	-0.077848	-0.817689	0.606956	0.172757	-0.806357	0.843601	0.173244	-0.816160	0.859985	-0.046344	-0.633337	0.690450	0.277708				-0.527110	0.847234	-0.220465				-0.667139	1.198105	0.067983							-0.272032	0.056626	0.384700	-0.240990	0.062877	0.336832				-0.186453	0.063511	-0.203811	0.409054	0.071834	-0.164685
14788	123.233333	-0.832356	0.602662	-0.077810	-0.817694	0.606956	0.172754	-0.806337	0.843617	0.173238	-0.816142	0.859962	-0.046406	-0.633322	0.690469	0.277752				-0.527169	0.847185	-0.220505				-0.667197	1.198110	0.068010							-0.272036	0.056630	0.384705	-0.241010	0.062880	0.336841				-0.186461	0.063519	-0.203810	0.409056	0.071852	-0.164652
14789	123.241667	-0.832312	0.602679	-0.077841	-0.817696	0.606957	0.172749	-0.806318	0.843633	0.173232	-0.816124	0.859968	-0.046355	-0.633313	0.690496	0.277790				-0.527310	0.846929	-0.220605				-0.667234	1.198096	0.068012							-0.272039	0.056621	0.384708	-0.241015	0.062892	0.336848				-0.186461	0.063510	-0.203807	0.409109	0.071861	-0.164622
14790	123.250000	-0.832313	0.602669	-0.077859	-0.817690	0.606961	0.172737	-0.806296	0.843643	0.173224	-0.816121	0.859959	-0.046370	-0.633296	0.690527	0.277811				-0.527356	0.846809	-0.220628				-0.667290	1.198088	0.068044							-0.272049	0.056627	0.384708	-0.241006	0.062898	0.336850				-0.186463	0.063500	-0.203817	0.409180	0.071873	-0.164606
14791	123.258333	-0.832281	0.602657	-0.077876	-0.817684	0.606972	0.172729	-0.806274	0.843644	0.173212	-0.816117	0.859931	-0.046374	-0.633279	0.690574	0.277825				-0.527379	0.846699	-0.220656				-0.667349	1.198089	0.068093							-0.272061	0.056644	0.384708	-0.241012	0.062893	0.336844				-0.186459	0.063483	-0.203833	0.409256	0.071876	-0.164603
14792	123.266667	-0.832274	0.602656	-0.077892	-0.817672	0.606979	0.172717	-0.806253	0.843643	0.173200	-0.816117	0.859896	-0.046383	-0.633252	0.690616	0.277818				-0.527429	0.846504	-0.220652				-0.667415	1.198102	0.068164							-0.272068	0.056656	0.384701	-0.241019	0.062885	0.336816				-0.186461	0.063473	-0.203843	0.409327	0.071890	-0.164610
14793	123.275000	-0.832221	0.602663	-0.077892	-0.817652	0.606989	0.172710	-0.806237	0.843647	0.173187	-0.816120	0.859859	-0.046392	-0.633224	0.690659	0.277815				-0.527491	0.846205	-0.220645				-0.667465	1.198128	0.068230							-0.272062	0.056655	0.384696	-0.241020	0.062887	0.336816				-0.186450	0.063479	-0.203859	0.409387	0.071898	-0.164596
14794	123.283333	-0.832230	0.602681	-0.077894	-0.817622	0.607000	0.172704	-0.806216	0.843644	0.173170	-0.816137	0.859828	-0.046401	-0.633209	0.690698	0.277822				-0.527555	0.845928	-0.220636				-0.667501	1.198194	0.068309							-0.272054	0.056646	0.384690	-0.241007	0.062873	0.336808				-0.186446	0.063488	-0.203846	0.409431	0.071916	-0.164565
14795	123.291667	-0.832176	0.602697	-0.077872	-0.817598	0.607009	0.172713	-0.806211	0.843646	0.173156	-0.816143	0.859790	-0.046409	-0.633171	0.690741	0.277795				-0.527601	0.845762	-0.220595				-0.667541	1.198235	0.068368							-0.272036	0.056627	0.384689	-0.241003	0.062879	0.336816				-0.186442	0.063503	-0.203828	0.409448	0.071944	-0.164516
14796	123.300000	-0.832155	0.602715	-0.077860	-0.817572	0.607022	0.172717	-0.806211	0.843646	0.173141	-0.816144	0.859758	-0.046418	-0.633155	0.690773	0.277776				-0.527651	0.845675	-0.220579				-0.667562	1.198273	0.068425							-0.272024	0.056606	0.384686	-0.241005	0.062886	0.336827				-0.186435	0.063514	-0.203813	0.409468	0.072018	-0.164390
14797	123.308333	-0.832130	0.602730	-0.077846	-0.817547	0.607015	0.172717	-0.806221	0.843643	0.173125	-0.816148	0.859731	-0.046440	-0.633143	0.690797	0.277752				-0.527696	0.845533	-0.220570				-0.667535	1.198353	0.068482							-0.272008	0.056601	0.384689	-0.240986	0.062876	0.336835				-0.186435	0.063514	-0.203802	0.409483	0.071969	-0.164424
14798	123.316667	-0.832107	0.602736	-0.077844	-0.817527	0.607033	0.172730	-0.806230	0.843637	0.173107	-0.816148	0.859702	-0.046457	-0.633130	0.690820	0.277715				-0.527714	0.845446	-0.220532				-0.667523	1.198399	0.068556							-0.272003	0.056593	0.384689	-0.240972	0.062890	0.336847				-0.186434	0.063507	-0.203798	0.409498	0.071981	-0.164394
14799	123.325000	-0.832096	0.602713	-0.077872	-0.817513	0.607043	0.172732	-0.806252	0.843633	0.173085	-0.816143	0.859673	-0.046494	-0.633139	0.690841	0.277687				-0.527743	0.845375	-0.220557				-0.667473	1.198430	0.068582							-0.272003	0.056600	0.384694	-0.240979	0.062895	0.336853				-0.186438	0.063499	-0.203803	0.409520	0.071985	-0.164374
14800	123.333333	-0.832063	0.602714	-0.077864	-0.817494	0.607041	0.172721	-0.806279	0.843624	0.173060	-0.816138	0.859646	-0.046504	-0.633155	0.690852	0.277666				-0.527771	0.845295	-0.220572				-0.667442	1.198412	0.068631							-0.271999	0.056586	0.384689	-0.241004	0.062886	0.336849				-0.186440	0.063481	-0.203813	0.409554	0.072041	-0.164266
14801	123.341667	-0.832044	0.602705	-0.077875	-0.817489	0.607045	0.172713	-0.806309	0.843611	0.173031	-0.816153	0.859624	-0.046524	-0.633181	0.690853	0.277645				-0.527758	0.845326	-0.220545				-0.667380	1.198400	0.068672							-0.272027	0.056625	0.384700	-0.240990	0.062880	0.336837				-0.186441	0.063476	-0.203829	0.409602	0.072017	-0.164282
14802	123.350000	-0.832036	0.602690	-0.077885	-0.817497	0.607044	0.172713	-0.806341	0.843603	0.173003	-0.816183	0.859580	-0.046529	-0.633210	0.690843	0.277629				-0.527762	0.845359	-0.220562				-0.667311	1.198372	0.068710							-0.272050	0.056646	0.384701	-0.240999	0.062892	0.336834				-0.186441	0.063473	-0.203831	0.409652	0.072007	-0.164282
14803	123.358333	-0.832038	0.602686	-0.077889	-0.817498	0.607048	0.172707	-0.806462	0.843598	0.173015	-0.816168	0.859605	-0.046556	-0.633237	0.690824	0.277620				-0.527727	0.845436	-0.220526				-0.667227	1.198341	0.068730							-0.272050	0.056644	0.384703	-0.240992	0.062881	0.336828				-0.186445	0.063481	-0.203826	0.409702	0.072042	-0.164236
14804	123.366667	-0.832043	0.602683	-0.077885	-0.817496	0.607042	0.172696	-0.806414	0.843578	0.172954	-0.816164	0.859610	-0.046580	-0.633268	0.690791	0.277606				-0.527717	0.845509	-0.220532				-0.667148	1.198297	0.068770							-0.272048	0.056646	0.384703	-0.241009	0.062872	0.336826				-0.186445	0.063495	-0.203811	0.409756	0.072063	-0.164175
14805	123.375000	-0.832058	0.602684	-0.077884	-0.817513	0.607034	0.172697	-0.806436	0.843564	0.172936	-0.816169	0.859628	-0.046591	-0.633305	0.690757	0.277592				-0.527662	0.845608	-0.220477				-0.667057	1.198252	0.068790							-0.272057	0.056654	0.384703	-0.240988	0.062888	0.336836				-0.186441	0.063508	-0.203800	0.409810	0.072112	-0.164116
14806	123.383333	-0.832075	0.602681	-0.077887	-0.817527	0.607027	0.172692	-0.806462	0.843551	0.172918	-0.816187	0.859675	-0.046521	-0.633346	0.690715	0.277570				-0.527633	0.845731	-0.220480				-0.666956	1.198205	0.068804							-0.272044	0.056647	0.384698	-0.241016	0.062901	0.336839				-0.186434	0.063510	-0.203790	0.409863	0.072122	-0.164066
14807	123.391667	-0.832093	0.602674	-0.077898	-0.817538	0.607023	0.172690	-0.806489	0.843539	0.172918	-0.816173	0.859681	-0.046615	-0.633390	0.690686	0.277549				-0.527610	0.845873	-0.220498				-0.666855	1.198149	0.068807							-0.272037	0.056627	0.384690	-0.241020	0.062910	0.336847				-0.186433	0.063510	-0.203793	0.409910	0.072150	-0.164039
14808	123.400000	-0.832110	0.602668	-0.077912	-0.817543	0.607009	0.172689	-0.806506	0.843529	0.172914	-0.816182	0.859710	-0.046625	-0.633441	0.690655	0.277524				-0.527547	0.846051	-0.220435				-0.666736	1.198094	0.068790							-0.272029	0.056622	0.384685	-0.241010	0.062909	0.336835				-0.186431	0.063502	-0.203797	0.409953	0.072168	-0.164023
14809	123.408333	-0.832161	0.602660	-0.077933	-0.817577	0.607007	0.172687	-0.806528	0.843540	0.172926	-0.816209	0.859715	-0.046615	-0.633490	0.690625	0.277493				-0.527501	0.846307	-0.220481				-0.666646	1.198080	0.068818							-0.272023	0.056620	0.384681	-0.240987	0.062908	0.336834				-0.186427	0.063493	-0.203809	0.409978	0.072166	-0.164010
14810	123.416667	-0.832150	0.602647	-0.077940	-0.817592	0.606999	0.172677	-0.806542	0.843528	0.172926	-0.816199	0.859746	-0.046623	-0.633540	0.690610	0.277464				-0.527462	0.846478	-0.220502				-0.666515	1.198111	0.068849							-0.272012	0.056614	0.384676	-0.240997	0.062891	0.336819				-0.186424	0.063485	-0.203821	0.410002	0.072172	-0.164015
14811	123.425000	-0.832169	0.602641	-0.077946	-0.817616	0.606999	0.172675	-0.806562	0.843538	0.172947	-0.816214	0.859764	-0.046614	-0.633587	0.690591	0.277453				-0.527438	0.846613	-0.220537				-0.666427	1.198043	0.068835							-0.272011	0.056609	0.384679	-0.240991	0.062875	0.336813				-0.186429	0.063490	-0.203825	0.410013	0.072178	-0.164003
14812	123.433333	-0.832225	0.602638	-0.077948	-0.817639	0.606990	0.172671	-0.806579	0.843534	0.172958	-0.816238	0.859784	-0.046600	-0.633630	0.690559	0.277446				-0.527395	0.846704	-0.220498				-0.666340	1.198006	0.068815							-0.272015	0.056612	0.384684	-0.240970	0.062878	0.336817				-0.186429	0.063498	-0.203827	0.410016	0.072176	-0.163978
14813	123.441667	-0.832232	0.602641	-0.077935	-0.817656	0.606980	0.172669	-0.806591	0.843535	0.172971	-0.816240	0.859800	-0.046583	-0.633634	0.690551	0.277447				-0.527377	0.846829	-0.220487				-0.666254	1.197993	0.068797							-0.272017	0.056611	0.384691	-0.240980	0.062872	0.336826				-0.186438	0.063504	-0.203815	0.410011	0.072183	-0.163959
14814	123.450000	-0.832238	0.602640	-0.077921	-0.817678	0.606972	0.172674	-0.806594	0.843528	0.172989	-0.816253	0.859820	-0.046566	-0.633649	0.690518	0.277470				-0.527364	0.846948	-0.220485				-0.666174	1.198019	0.068801							-0.272017	0.056604	0.384693	-0.240998	0.062875	0.336838				-0.186446	0.063516	-0.203808	0.410001	0.072194	-0.163945
14815	123.458333	-0.832256	0.602638	-0.077909	-0.817692	0.606952	0.172678	-0.806612	0.843529	0.173007	-0.816268	0.859837	-0.046552	-0.633644	0.690493	0.277503				-0.527373	0.847029	-0.220496				-0.666128	1.197996	0.068806							-0.272027	0.056608	0.384706	-0.241006	0.062882	0.336852				-0.186452	0.063506	-0.203805	0.409994	0.072185	-0.163944
14816	123.466667	-0.832299	0.602637	-0.077909	-0.817710	0.606946	0.172689	-0.806620	0.843526	0.173015	-0.816314	0.859826	-0.046534	-0.633628	0.690480	0.277543				-0.527369	0.847261	-0.220559				-0.666087	1.198023	0.068808							-0.272048	0.056628	0.384717	-0.241005	0.062898	0.336863				-0.186456	0.063501	-0.203812	0.409994	0.072176	-0.163951
14817	123.475000	-0.832305	0.602627	-0.077912	-0.817726	0.606938	0.172704	-0.806619	0.843526	0.173016	-0.816296	0.859875	-0.046535	-0.633600	0.690477	0.277582				-0.527396	0.847323	-0.220623				-0.666100	1.198041	0.068852							-0.272059	0.056639	0.384722	-0.241022	0.062910	0.336866				-0.186459	0.063494	-0.203818	0.409998	0.072168	-0.163970
14818	123.483333	-0.832288	0.602617	-0.077910	-0.817735	0.606932	0.172713	-0.806612	0.843542	0.173014	-0.816308	0.859890	-0.046530	-0.633568	0.690480	0.277610				-0.527422	0.847345	-0.220684				-0.666134	1.197976	0.068857							-0.272061	0.056647	0.384711	-0.241030	0.062903	0.336854				-0.186454	0.063491	-0.203836	0.410006	0.072163	-0.163984
14819	123.491667	-0.832309	0.602613	-0.077912	-0.817743	0.606932	0.172717	-0.806601	0.843549	0.173002	-0.816307	0.859891	-0.046533	-0.633557	0.690494	0.277638				-0.527454	0.847323	-0.220751				-0.666194	1.197938	0.068890							-0.272070	0.056651	0.384712	-0.241018	0.062899	0.336846				-0.186456	0.063489	-0.203839	0.410010	0.072157	-0.164001
14820	123.500000	-0.832332	0.602610	-0.077907	-0.817745	0.606933	0.172719	-0.806577	0.843568	0.172986	-0.816327	0.859851	-0.046528	-0.633534	0.690506	0.277654				-0.527489	0.847282	-0.220819				-0.666311	1.197891	0.068972							-0.272065	0.056648	0.384702	-0.241025	0.062902	0.336826				-0.186449	0.063491	-0.203840	0.410016	0.072159	-0.163993
14821	123.508333	-0.832340	0.602607	-0.077903	-0.817746	0.606931	0.172725	-0.806538	0.843585	0.172967	-0.816285	0.859876	-0.046544	-0.633517	0.690525	0.277671				-0.527516	0.847139	-0.220848				-0.666428	1.197851	0.069051							-0.272065	0.056646	0.384704	-0.241018	0.062878	0.336818				-0.186444	0.063498	-0.203827	0.410029	0.072168	-0.163970
14822	123.516667	-0.832345	0.602610	-0.077893	-0.817741	0.606935	0.172726	-0.806495	0.843601	0.172952	-0.816264	0.859864	-0.046553	-0.633486	0.690541	0.277668				-0.527530	0.846991	-0.220858				-0.666597	1.197719	0.069102							-0.272045	0.056625	0.384690	-0.241030	0.062858	0.336835				-0.186438	0.063507	-0.203812	0.410041	0.072178	-0.163946
14823	123.525000	-0.832332	0.602613	-0.077887	-0.817730	0.606930	0.172727	-0.806449	0.843622	0.172934	-0.816250	0.859858	-0.046563	-0.633463	0.690554	0.277672				-0.527539	0.846881	-0.220890				-0.666749	1.197695	0.069234							-0.272029	0.056619	0.384684	-0.241002	0.062874	0.336817				-0.186435	0.063515	-0.203809	0.410062	0.072198	-0.163917
14824	123.533333	-0.832327	0.602621	-0.077905	-0.817708	0.606939	0.172723	-0.806403	0.843643	0.172930	-0.816209	0.859843	-0.046577	-0.633429	0.690561	0.277669				-0.527542	0.846811	-0.220938				-0.666930	1.197641	0.069334							-0.272025	0.056615	0.384691	-0.240996	0.062880	0.336821				-0.186433	0.063514	-0.203806	0.410093	0.072206	-0.163898
14825	123.541667	-0.832325	0.602616	-0.077888	-0.817695	0.606949	0.172726	-0.806355	0.843661	0.172914	-0.816169	0.859835	-0.046586	-0.633391	0.690564	0.277657				-0.527578	0.846609	-0.220979				-0.667146	1.197572	0.069427							-0.272004	0.056594	0.384681	-0.241003	0.062892	0.336836				-0.186435	0.063502	-0.203811	0.410119	0.072216	-0.163886
14826	123.550000	-0.832282	0.602620	-0.077885	-0.817675	0.606963	0.172728	-0.806324	0.843687	0.172914	-0.816132	0.859827	-0.046600	-0.633353	0.690575	0.277638				-0.527622	0.846409	-0.221027				-0.667337	1.197528	0.069515							-0.272008	0.056598	0.384685	-0.241006	0.062903	0.336847				-0.186442	0.063496	-0.203822	0.410156	0.072227	-0.163879
14827	123.558333	-0.832294	0.602618	-0.077916	-0.817659	0.606988	0.172728	-0.806286	0.843693	0.172902	-0.816106	0.859812	-0.046625	-0.633324	0.690587	0.277625				-0.527658	0.846216	-0.221029				-0.667503	1.197535	0.069566							-0.272018	0.056614	0.384690	-0.240989	0.062905	0.336842				-0.186441	0.063493	-0.203836	0.410188	0.072230	-0.163856
14828	123.566667	-0.832265	0.602645	-0.077895	-0.817641	0.607015	0.172728	-0.806256	0.843696	0.172888	-0.816079	0.859805	-0.046617	-0.633265	0.690599	0.277585				-0.527720	0.846070	-0.221048				-0.667681	1.197543	0.069621							-0.272019	0.056615	0.384687	-0.241008	0.062898	0.336829				-0.186451	0.063494	-0.203848	0.410229	0.072242	-0.163825
14829	123.575000	-0.832209	0.602659	-0.077880	-0.817615	0.607030	0.172719	-0.806234	0.843697	0.172875	-0.816061	0.859790	-0.046623	-0.633227	0.690610	0.277561				-0.527771	0.846011	-0.221071				-0.667838	1.197562	0.069657							-0.272031	0.056626	0.384694	-0.241011	0.062883	0.336831				-0.186454	0.063491	-0.203839	0.410261	0.072272	-0.163781
14830	123.583333	-0.832181	0.602680	-0.077871	-0.817592	0.607058	0.172721	-0.806216	0.843688	0.172862	-0.816039	0.859775	-0.046638	-0.633185	0.690621	0.277529				-0.527841	0.845954	-0.221149				-0.667971	1.197621	0.069679							-0.272047	0.056642	0.384705	-0.240994	0.062858	0.336824				-0.186455	0.063501	-0.203830	0.410298	0.072290	-0.163721
14831	123.591667	-0.832167	0.602695	-0.077879	-0.817558	0.607072	0.172711	-0.806208	0.843678	0.172843	-0.816031	0.859764	-0.046644	-0.633146	0.690640	0.277503				-0.527855	0.845996	-0.221133				-0.668077	1.197675	0.069672							-0.272047	0.056634	0.384708	-0.241008	0.062867	0.336827				-0.186455	0.063512	-0.203815	0.410316	0.072238	-0.163589
14832	123.600000	-0.832122	0.602708	-0.077864	-0.817524	0.607084	0.172701	-0.806198	0.843664	0.172822	-0.816029	0.859755	-0.046653	-0.633110	0.690654	0.277479				-0.527881	0.846043	-0.221168				-0.668156	1.197738	0.069652							-0.272061	0.056654	0.384710	-0.241012	0.062880	0.336833				-0.186450	0.063515	-0.203801	0.410376	0.072340	-0.163607
14833	123.608333	-0.832096	0.602714	-0.077871	-0.817485	0.607092	0.172689	-0.806197	0.843643	0.172806	-0.816030	0.859742	-0.046660	-0.633076	0.690674	0.277461				-0.527919	0.846083	-0.221262				-0.668226	1.197826	0.069648							-0.272046	0.056635	0.384702	-0.241015	0.062882	0.336841				-0.186443	0.063504	-0.203799	0.410394	0.072282	-0.163501
14834	123.616667	-0.832059	0.602735	-0.077854	-0.817467	0.607095	0.172680	-0.806197	0.843623	0.172791	-0.816091	0.859709	-0.046644	-0.633052	0.690686	0.277437				-0.527884	0.846256	-0.221175				-0.668226	1.197934	0.069676							-0.272046	0.056639	0.384700	-0.241003	0.062914	0.336854				-0.186595	0.063715	-0.203826	0.410418	0.072212	-0.163399
14835	123.625000	-0.832060	0.602721	-0.077889	-0.817438	0.607090	0.172671	-0.806202	0.843599	0.172774	-0.816053	0.859723	-0.046686	-0.633041	0.690697	0.277414				-0.527869	0.846381	-0.221307				-0.668225	1.197985	0.069667							-0.272035	0.056634	0.384690	-0.241020	0.062914	0.336843				-0.186583	0.063691	-0.203823	0.410458	0.072236	-0.163381
14836	123.633333	-0.832033	0.602695	-0.077917	-0.817418	0.607090	0.172661	-0.806217	0.843574	0.172759	-0.816072	0.859713	-0.046700	-0.633038	0.690705	0.277389				-0.527834	0.846609	-0.221370				-0.668202	1.198018	0.069674							-0.272035	0.056633	0.384684	-0.241009	0.062905	0.336833				-0.186577	0.063668	-0.203829	0.410535	0.072312	-0.163298
14837	123.641667	-0.832024	0.602693	-0.077923	-0.817409	0.607087	0.172662	-0.806236	0.843554	0.172750	-0.816082	0.859701	-0.046711	-0.633045	0.690698	0.277364				-0.527812	0.846781	-0.221414				-0.668160	1.198007	0.069674							-0.272017	0.056620	0.384678	-0.241001	0.062898	0.336827				-0.186570	0.063672	-0.203826	0.410597	0.072492	-0.163399
14838	123.650000	-0.832018	0.602695	-0.077924	-0.817403	0.607086	0.172664	-0.806257	0.843524	0.172740	-0.816144	0.859679	-0.046688	-0.633060	0.690690	0.277342				-0.527742	0.846970	-0.221359				-0.668083	1.197994	0.069733							-0.272006	0.056622	0.384671	-0.240962	0.062887	0.336815				-0.186570	0.063692	-0.203829	0.410603	0.072449	-0.163436
14839	123.658333	-0.832023	0.602698	-0.077916	-0.817400	0.607080	0.172661	-0.806287	0.843495	0.172731	-0.816120	0.859704	-0.046732	-0.633085	0.690668	0.277317				-0.527713	0.847160	-0.221398				-0.667999	1.197954	0.069793							-0.271995	0.056598	0.384673	-0.240977	0.062865	0.336810				-0.186566	0.063708	-0.203823	0.410604	0.072404	-0.163331
14840	123.666667	-0.832030	0.602701	-0.077906	-0.817405	0.607073	0.172659	-0.806319	0.843467	0.172719	-0.816142	0.859714	-0.046739	-0.633120	0.690644	0.277299				-0.527654	0.847463	-0.221470				-0.667918	1.197922	0.069880							-0.271991	0.056588	0.384675	-0.240982	0.062824	0.336825				-0.186569	0.063717	-0.203810	0.410656	0.072578	-0.163308
14841	123.675000	-0.832046	0.602696	-0.077903	-0.817420	0.607069	0.172667	-0.806360	0.843442	0.172714	-0.816178	0.859710	-0.046729	-0.633158	0.690614	0.277285				-0.527624	0.847697	-0.221553				-0.667796	1.197891	0.069926							-0.271995	0.056598	0.384682	-0.240965	0.062852	0.336824				-0.186578	0.063727	-0.203810	0.410649	0.072567	-0.163328
14842	123.683333	-0.832062	0.602685	-0.077906	-0.817443	0.607057	0.172672	-0.806400	0.843421	0.172704	-0.816175	0.859729	-0.046752	-0.633207	0.690584	0.277282				-0.527550	0.847941	-0.221574				-0.667663	1.197939	0.070099							-0.271994	0.056592	0.384689	-0.240977	0.062858	0.336829				-0.186580	0.063724	-0.203812	0.410635	0.072566	-0.163385
14843	123.691667	-0.832084	0.602666	-0.077914	-0.817470	0.607046	0.172678	-0.806445	0.843409	0.172697	-0.816200	0.859749	-0.046755	-0.633246	0.690548	0.277282				-0.527497	0.848122	-0.221625				-0.667561	1.197966	0.070149							-0.272016	0.056616	0.384694	-0.240980	0.062884	0.336844				-0.186588	0.063709	-0.203820	0.410592	0.072497	-0.163360
14844	123.700000	-0.832111	0.602647	-0.077922	-0.817505	0.607019	0.172674	-0.806519	0.843417	0.172734	-0.816208	0.859765	-0.046765	-0.633294	0.690515	0.277289				-0.527434	0.848258	-0.221665				-0.667444	1.197958	0.070208							-0.272027	0.056620	0.384696	-0.241018	0.062860	0.336868				-0.186596	0.063698	-0.203837	0.410599	0.072657	-0.163430
14845	123.708333	-0.832158	0.602631	-0.077932	-0.817539	0.607012	0.172680	-0.806560	0.843419	0.172731	-0.816230	0.859787	-0.046771	-0.633345	0.690477	0.277295				-0.527246	0.848661	-0.221519				-0.667350	1.197994	0.070334							-0.272037	0.056632	0.384701	-0.241007	0.062908	0.336855				-0.186601	0.063694	-0.203840	0.410525	0.072595	-0.163585
14846	123.716667	-0.832212	0.602617	-0.077939	-0.817585	0.606995	0.172682	-0.806593	0.843424	0.172727	-0.816238	0.859804	-0.046780	-0.633388	0.690437	0.277302				-0.527211	0.848840	-0.221591				-0.667271	1.198010	0.070409							-0.272052	0.056654	0.384703	-0.241017	0.062900	0.336839				-0.186605	0.063690	-0.203841	0.410461	0.072615	-0.163688
14847	123.725000	-0.832234	0.602605	-0.077931	-0.817621	0.606985	0.172684	-0.806619	0.843431	0.172723	-0.816259	0.859828	-0.046784	-0.633428	0.690410	0.277304				-0.527162	0.848967	-0.221633				-0.667188	1.198068	0.070477							-0.272048	0.056644	0.384700	-0.241017	0.062886	0.336829				-0.186605	0.063681	-0.203831	0.410368	0.072639	-0.163811
14848	123.733333	-0.832289	0.602597	-0.077927	-0.817660	0.606972	0.172684	-0.806637	0.843438	0.172719	-0.816273	0.859851	-0.046795	-0.633471	0.690389	0.277308				-0.527133	0.849069	-0.221681				-0.667144	1.198038	0.070537							-0.272061	0.056651	0.384701	-0.240994	0.062858	0.336813				-0.186601	0.063706	-0.203821	0.410266	0.072662	-0.163946
14849	123.741667	-0.832322	0.602594	-0.077920	-0.817695	0.606970	0.172687	-0.806619	0.843429	0.172672	-0.816272	0.859873	-0.046800	-0.633515	0.690361	0.277305				-0.527117	0.849189	-0.221750				-0.667096	1.198043	0.070601							-0.272038	0.056630	0.384692	-0.241006	0.062872	0.336820				-0.186592	0.063703	-0.203803	0.410138	0.072684	-0.164100
14850	123.750000	-0.832353	0.602591	-0.077922	-0.817727	0.606962	0.172688	-0.806664	0.843455	0.172701	-0.816295	0.859905	-0.046808	-0.633537	0.690355	0.277299				-0.527111	0.849281	-0.221819				-0.667066	1.198048	0.070653							-0.272036	0.056624	0.384688	-0.241001	0.062873	0.336820				-0.186585	0.063712	-0.203797	0.409984	0.072702	-0.164281
14851	123.758333	-0.832365	0.602582	-0.077924	-0.817754	0.606959	0.172686	-0.806640	0.843451	0.172648	-0.816292	0.859915	-0.046826	-0.633562	0.690355	0.277296				-0.527094	0.849402	-0.221911				-0.667043	1.198057	0.070697							-0.272025	0.056614	0.384684	-0.241008	0.062884	0.336823				-0.186584	0.063715	-0.203802	0.409795	0.072637	-0.164430
14852	123.766667	-0.832390	0.602568	-0.077938	-0.817770	0.606952	0.172672	-0.806686	0.843477	0.172674	-0.816293	0.859927	-0.046840	-0.633587	0.690348	0.277298				-0.527117	0.849403	-0.221996				-0.667051	1.198099	0.070768							-0.272023	0.056614	0.384686	-0.241012	0.062960	0.336869				-0.186584	0.063709	-0.203818	0.409617	0.072724	-0.164783
14853	123.775000	-0.832411	0.602549	-0.077929	-0.817790	0.606955	0.172668	-0.806698	0.843482	0.172661	-0.816310	0.859920	-0.046827	-0.633591	0.690364	0.277300				-0.527151	0.849410	-0.222052				-0.667055	1.198142	0.070801							-0.272016	0.056612	0.384687	-0.241000	0.062912	0.336838				-0.186585	0.063702	-0.203828	0.409393	0.072721	-0.165078
14854	123.783333	-0.832406	0.602552	-0.077955	-0.817806	0.606958	0.172660	-0.806676	0.843477	0.172612	-0.816293	0.859937	-0.046851	-0.633596	0.690371	0.277311				-0.527284	0.849346	-0.222231				-0.667069	1.198192	0.070846							-0.272015	0.056615	0.384685	-0.241007	0.062909	0.336836				-0.186589	0.063697	-0.203842	0.409144	0.072710	-0.165405
14855	123.791667	-0.832408	0.602547	-0.077953	-0.817814	0.606964	0.172657	-0.806704	0.843490	0.172626	-0.816284	0.859925	-0.046854	-0.633596	0.690389	0.277316				-0.527242	0.849329	-0.222147				-0.667097	1.198249	0.070926							-0.272015	0.056604	0.384689	-0.240995	0.062893	0.336830				-0.186592	0.063710	-0.203843	0.408877	0.072736	-0.165694
14856	123.800000	-0.832409	0.602553	-0.077949	-0.817820	0.606961	0.172653	-0.806726	0.843493	0.172642	-0.816287	0.859913	-0.046844	-0.633609	0.690389	0.277322				-0.527297	0.849265	-0.222109				-0.667097	1.198364	0.071104							-0.272017	0.056609	0.384699	-0.240986	0.062894	0.336843				-0.186602	0.063715	-0.203840	0.408321	0.073852	-0.167159
14857	123.808333	-0.832407	0.602558	-0.077943	-0.817821	0.606965	0.172649	-0.806728	0.843483	0.172637	-0.816269	0.859894	-0.046839	-0.633604	0.690393	0.277324				-0.527441	0.849130	-0.222268				-0.667131	1.198400	0.071248							-0.272026	0.056619	0.384704	-0.240981	0.062885	0.336841				-0.186603	0.063718	-0.203832	0.408139	0.073298	-0.166977
14858	123.816667	-0.832404	0.602560	-0.077936	-0.817814	0.606966	0.172647	-0.806694	0.843457	0.172589	-0.816276	0.859881	-0.046832	-0.633606	0.690390	0.277331				-0.527550	0.848931	-0.222267				-0.667167	1.198409	0.071375							-0.272043	0.056633	0.384715	-0.241009	0.062880	0.336841				-0.186607	0.063725	-0.203824	0.407958	0.072715	-0.166787
14859	123.825000	-0.832435	0.602528	-0.077880	-0.817805	0.606968	0.172651	-0.806741	0.843462	0.172623	-0.816285	0.859846	-0.046801	-0.633618	0.690368	0.277331				-0.527600	0.848838	-0.222243				-0.667176	1.198417	0.071545							-0.272045	0.056629	0.384717	-0.241008	0.062864	0.336852				-0.186611	0.063717	-0.203817	0.407497	0.072713	-0.167181
14860	123.833333	-0.832402	0.602541	-0.077907	-0.817794	0.606966	0.172652	-0.806761	0.843436	0.172610	-0.816245	0.859842	-0.046821	-0.633633	0.690338	0.277333				-0.527672	0.848701	-0.222208				-0.667142	1.198466	0.071776							-0.272048	0.056635	0.384713	-0.241018	0.062889	0.336849				-0.186609	0.063717	-0.203820	0.407116	0.072711	-0.167693
14861	123.841667	-0.832358	0.602553	-0.077957	-0.817778	0.606967	0.172655	-0.806831	0.843446	0.172622	-0.816258	0.859836	-0.046822	-0.633639	0.690306	0.277326				-0.527753	0.848479	-0.222142				-0.667161	1.198465	0.071907							-0.272057	0.056645	0.384712	-0.241029	0.062898	0.336852				-0.186606	0.063696	-0.203817	0.406631	0.072427	-0.167892
14862	123.850000	-0.832338	0.602552	-0.077963	-0.817759	0.606967	0.172653	-0.806729	0.843406	0.172539	-0.816245	0.859820	-0.046833	-0.633649	0.690279	0.277319				-0.527806	0.848388	-0.222114				-0.667149	1.198491	0.072068							-0.272059	0.056650	0.384706	-0.241029	0.062916	0.336850				-0.186598	0.063688	-0.203828	0.406350	0.072375	-0.168256
14863	123.858333	-0.832343	0.602522	-0.077899	-0.817739	0.606969	0.172652	-0.806765	0.843406	0.172544	-0.816240	0.859787	-0.046820	-0.633671	0.690254	0.277316				-0.527849	0.848336	-0.222099				-0.667101	1.198547	0.072259							-0.272047	0.056637	0.384695	-0.241024	0.062902	0.336853				-0.186592	0.063691	-0.203825	0.406060	0.072352	-0.168609
14864	123.866667	-0.832290	0.602567	-0.077969	-0.817724	0.606971	0.172645	-0.806784	0.843407	0.172553	-0.816222	0.859785	-0.046855	-0.633683	0.690225	0.277299				-0.527889	0.848314	-0.222104				-0.667065	1.198566	0.072382							-0.272041	0.056634	0.384690	-0.240997	0.062918	0.336841				-0.186580	0.063695	-0.203824	0.405772	0.072351	-0.168960
14865	123.875000	-0.832256	0.602581	-0.077960	-0.817707	0.606988	0.172644	-0.806765	0.843384	0.172518	-0.816219	0.859774	-0.046861	-0.633689	0.690219	0.277282				-0.528106	0.848159	-0.222242				-0.667008	1.198606	0.072487							-0.272026	0.056621	0.384687	-0.241005	0.062889	0.336831				-0.186575	0.063707	-0.203815	0.405509	0.072366	-0.169275
14866	123.883333	-0.832224	0.602599	-0.077950	-0.817685	0.606990	0.172635	-0.806732	0.843367	0.172495	-0.816220	0.859773	-0.046863	-0.633690	0.690215	0.277269				-0.528219	0.848127	-0.222654				-0.666942	1.198658	0.072583							-0.272012	0.056603	0.384683	-0.240995	0.062881	0.336826				-0.186568	0.063706	-0.203803	0.405366	0.072446	-0.169525
14867	123.891667	-0.832234	0.602619	-0.077912	-0.817673	0.607005	0.172632	-0.806775	0.843370	0.172552	-0.816228	0.859764	-0.046847	-0.633698	0.690213	0.277264				-0.527924	0.848444	-0.222134				-0.666853	1.198710	0.072678							-0.271998	0.056591	0.384681	-0.240960	0.062867	0.336828				-0.186575	0.063714	-0.203803	0.405056	0.072324	-0.169809
14868	123.900000	-0.832185	0.602624	-0.077941	-0.817661	0.607011	0.172631	-0.806728	0.843334	0.172526	-0.816242	0.859762	-0.046827	-0.633691	0.690222	0.277260				-0.527923	0.848493	-0.222208				-0.666766	1.198760	0.072766							-0.271992	0.056593	0.384685	-0.240954	0.062865	0.336829				-0.186576	0.063721	-0.203807	0.404864	0.072310	-0.170033
14869	123.908333	-0.832176	0.602630	-0.077942	-0.817649	0.607029	0.172637	-0.806701	0.843341	0.172545	-0.816256	0.859762	-0.046799	-0.633681	0.690230	0.277263				-0.527927	0.848637	-0.222262				-0.666650	1.198813	0.072884							-0.271995	0.056593	0.384685	-0.240982	0.062875	0.336835				-0.186582	0.063712	-0.203822	0.404709	0.072306	-0.170230
14870	123.916667	-0.832166	0.602634	-0.077937	-0.817643	0.607037	0.172650	-0.806723	0.843362	0.172613	-0.816290	0.859772	-0.046772	-0.633665	0.690254	0.277279				-0.527915	0.848785	-0.222303				-0.666551	1.198846	0.072987							-0.272006	0.056609	0.384691	-0.240997	0.062849	0.336862				-0.186595	0.063709	-0.203834	0.404576	0.072294	-0.170398
14871	123.925000	-0.832181	0.602637	-0.077932	-0.817646	0.607042	0.172663	-0.806710	0.843363	0.172633	-0.816300	0.859763	-0.046739	-0.633643	0.690254	0.277291				-0.527918	0.848906	-0.222295				-0.666443	1.198888	0.073132							-0.272000	0.056600	0.384694	-0.240986	0.062901	0.336856				-0.186595	0.063700	-0.203839	0.404470	0.072272	-0.170514
14872	123.933333	-0.832171	0.602645	-0.077912	-0.817650	0.607038	0.172672	-0.806662	0.843346	0.172605	-0.816325	0.859761	-0.046715	-0.633620	0.690267	0.277306				-0.527943	0.848960	-0.222359				-0.666306	1.198943	0.073351							-0.272023	0.056620	0.384702	-0.240987	0.062913	0.336864				-0.186597	0.063699	-0.203843	0.404395	0.072263	-0.170596
14873	123.941667	-0.832186	0.602650	-0.077895	-0.817657	0.607029	0.172680	-0.806645	0.843356	0.172608	-0.816296	0.859734	-0.046711	-0.633585	0.690275	0.277330				-0.527999	0.848982	-0.222399				-0.666217	1.198987	0.073576							-0.272030	0.056627	0.384704	-0.241001	0.062878	0.336858				-0.186597	0.063706	-0.203832	0.404357	0.072280	-0.170614
14874	123.950000	-0.832232	0.602659	-0.077879	-0.817669	0.607027	0.172691	-0.806664	0.843381	0.172647	-0.816342	0.859715	-0.046677	-0.633562	0.690282	0.277359				-0.528042	0.849002	-0.222328				-0.666101	1.198973	0.073775							-0.272034	0.056637	0.384703	-0.240980	0.062899	0.336853				-0.186596	0.063712	-0.203821	0.404351	0.072286	-0.170599
14875	123.958333	-0.832231	0.602662	-0.077861	-0.817686	0.607011	0.172697	-0.806624	0.843374	0.172591	-0.816299	0.859709	-0.046706	-0.633537	0.690286	0.277379				-0.528137	0.848899	-0.222337				-0.666010	1.198939	0.074117							-0.272031	0.056634	0.384707	-0.240975	0.062890	0.336849				-0.186589	0.063712	-0.203806	0.404370	0.072292	-0.170561
14876	123.966667	-0.832262	0.602666	-0.077853	-0.817704	0.607006	0.172703	-0.806606	0.843395	0.172565	-0.816262	0.859714	-0.046749	-0.633514	0.690291	0.277395				-0.528243	0.848732	-0.222342				-0.665927	1.198957	0.074431							-0.272029	0.056625	0.384698	-0.241002	0.062889	0.336841				-0.186590	0.063713	-0.203798	0.404402	0.072294	-0.170535
14877	123.975000	-0.832247	0.602665	-0.077849	-0.817727	0.607005	0.172699	-0.806587	0.843423	0.172524	-0.816224	0.859699	-0.046770	-0.633493	0.690305	0.277394				-0.528457	0.848377	-0.222480				-0.665880	1.198841	0.074751							-0.272029	0.056628	0.384699	-0.240997	0.062881	0.336834				-0.186580	0.063706	-0.203797	0.404431	0.072284	-0.170503
14878	123.983333	-0.832299	0.602636	-0.077902	-0.817752	0.607015	0.172698	-0.806579	0.843458	0.172484	-0.816199	0.859689	-0.046778	-0.633503	0.690315	0.277386				-0.528597	0.848048	-0.222482				-0.665807	1.198774	0.075194							-0.272019	0.056610	0.384683	-0.240970	0.062887	0.336829				-0.186577	0.063704	-0.203802	0.404453	0.072265	-0.170472
14879	123.991667	-0.832299	0.602657	-0.077859	-0.817785	0.607024	0.172697	-0.806547	0.843507	0.172416	-0.816096	0.859711	-0.046879	-0.633510	0.690334	0.277365				-0.528823	0.847494	-0.222580				-0.665761	1.198677	0.075616							-0.272021	0.056628	0.384685	-0.240994	0.062893	0.336828				-0.186577	0.063703	-0.203817	0.404462	0.072253	-0.170452
14880	124.000000	-0.832316	0.602658	-0.077860	-0.817809	0.607025	0.172687	-0.806508	0.843564	0.172334	-0.816018	0.859702	-0.046940	-0.633514	0.690370	0.277336				-0.528882	0.847101	-0.222407				-0.665724	1.198548	0.076102							-0.272016	0.056618	0.384679	-0.241004	0.062913	0.336837				-0.186580	0.063693	-0.203824	0.404461	0.072241	-0.170418
14881	124.008333	-0.832315	0.602656	-0.077857	-0.817838	0.607043	0.172688	-0.806477	0.843633	0.172247	-0.815934	0.859679	-0.047000	-0.633594	0.690406	0.277329				-0.529388	0.846255	-0.222683				-0.665724	1.198408	0.076659							-0.272016	0.056613	0.384679	-0.240996	0.062914	0.336834				-0.186583	0.063707	-0.203834	0.404458	0.072237	-0.170379
14882	124.016667	-0.832339	0.602659	-0.077859	-0.817865	0.607053	0.172679	-0.806453	0.843707	0.172160	-0.815850	0.859642	-0.047053	-0.633592	0.690392	0.277269				-0.529736	0.845611	-0.222780				-0.665688	1.198312	0.077261							-0.272010	0.056603	0.384685	-0.240977	0.062905	0.336840				-0.186590	0.063713	-0.203836	0.404454	0.072242	-0.170335
14883	124.025000	-0.832344	0.602666	-0.077854	-0.817893	0.607080	0.172670	-0.806415	0.843775	0.172062	-0.815764	0.859607	-0.047124	-0.633625	0.690418	0.277228				-0.530255	0.844647	-0.222860				-0.665697	1.198140	0.077917							-0.272008	0.056606	0.384686	-0.240972	0.062898	0.336845				-0.186598	0.063728	-0.203830	0.404446	0.072244	-0.170294
14884	124.033333	-0.832341	0.602671	-0.077856	-0.817917	0.607107	0.172655	-0.806376	0.843840	0.171957	-0.815623	0.859581	-0.047261	-0.633667	0.690445	0.277177				-0.530903	0.843668	-0.223165				-0.665708	1.197995	0.078595							-0.272004	0.056598	0.384692	-0.240974	0.062858	0.336827				-0.186608	0.063726	-0.203825	0.404446	0.072247	-0.170246
14885	124.041667	-0.832333	0.602673	-0.077869	-0.817928	0.607134	0.172628	-0.806331	0.843904	0.171841	-0.815508	0.859543	-0.047350	-0.633727	0.690470	0.277130				-0.531933	0.842271	-0.223454				-0.665736	1.197813	0.079349							-0.272005	0.056594	0.384700	-0.240977	0.062857	0.336856				-0.186610	0.063726	-0.203821	0.404450	0.072235	-0.170203
14886	124.050000	-0.832321	0.602675	-0.077884	-0.817931	0.607166	0.172606	-0.806453	0.843959	0.171777	-0.815406	0.859511	-0.047440	-0.633791	0.690493	0.277076				-0.532812	0.840939	-0.223742				-0.665795	1.197559	0.080108							-0.272016	0.056609	0.384708	-0.240988	0.062856	0.336846				-0.186612	0.063721	-0.203824	0.404454	0.072227	-0.170162
14887	124.058333	-0.832308	0.602672	-0.077907	-0.817937	0.607204	0.172575	-0.806244	0.844025	0.171582	-0.815288	0.859477	-0.047540	-0.633857	0.690514	0.277021				-0.533788	0.839521	-0.224007				-0.665842	1.197325	0.080917							-0.272035	0.056626	0.384713	-0.241004	0.062884	0.336851				-0.186606	0.063712	-0.203825	0.404470	0.072215	-0.170124
14888	124.066667	-0.832266	0.602667	-0.077926	-0.817934	0.607247	0.172543	-0.806188	0.844087	0.171431	-0.815170	0.859436	-0.047642	-0.633923	0.690527	0.276959				-0.534933	0.837886	-0.224407				-0.665928	1.197112	0.081797							-0.272038	0.056638	0.384715	-0.241021	0.062911	0.336864				-0.186605	0.063699	-0.203820	0.404484	0.072206	-0.170083
14889	124.075000	-0.832292	0.602653	-0.077933	-0.817932	0.607292	0.172500	-0.806243	0.844252	0.171363	-0.815100	0.859364	-0.047728	-0.633991	0.690531	0.276896				-0.536085	0.836258	-0.224670				-0.666026	1.196782	0.082673							-0.272043	0.056631	0.384704	-0.241008	0.062910	0.336875				-0.186594	0.063693	-0.203824	0.404504	0.072203	-0.170044
14890	124.083333	-0.832258	0.602664	-0.077976	-0.817933	0.607339	0.172466	-0.806066	0.844203	0.171103	-0.814956	0.859336	-0.047870	-0.634057	0.690525	0.276829				-0.537437	0.834465	-0.225070				-0.666137	1.196468	0.083566							-0.272042	0.056640	0.384703	-0.241000	0.062936	0.336863				-0.186591	0.063684	-0.203817	0.404525	0.072202	-0.170001
14891	124.091667	-0.832222	0.602682	-0.077976	-0.817924	0.607376	0.172432	-0.805996	0.844261	0.170933	-0.814885	0.859246	-0.047943	-0.634116	0.690501	0.276757				-0.538934	0.832613	-0.225467				-0.666274	1.196183	0.084527							-0.272040	0.056637	0.384698	-0.240999	0.062932	0.336860				-0.186578	0.063699	-0.203811	0.404543	0.072226	-0.169961
14892	124.100000	-0.832208	0.602669	-0.078010	-0.817913	0.607404	0.172398	-0.805918	0.844315	0.170766	-0.814773	0.859220	-0.047997	-0.634180	0.690465	0.276690				-0.540496	0.830533	-0.225875				-0.666422	1.195807	0.085462							-0.272036	0.056634	0.384697	-0.240991	0.062915	0.336843				-0.186583	0.063709	-0.203809	0.404563	0.072239	-0.169917
14893	124.108333	-0.832152	0.602674	-0.078025	-0.817897	0.607444	0.172369	-0.805836	0.844371	0.170596	-0.814677	0.859137	-0.048222	-0.634243	0.690431	0.276617				-0.542277	0.828375	-0.226284				-0.666592	1.195425	0.086483							-0.272027	0.056623	0.384693	-0.241000	0.062889	0.336841				-0.186570	0.063715	-0.203806	0.404573	0.072246	-0.169885
14894	124.116667	-0.832121	0.602676	-0.078043	-0.817888	0.607469	0.172353	-0.805755	0.844430	0.170432	-0.814595	0.859063	-0.048331	-0.634305	0.690392	0.276540				-0.543620	0.826077	-0.226177				-0.666756	1.195044	0.087496							-0.272016	0.056610	0.384689	-0.240976	0.062874	0.336815				-0.186572	0.063721	-0.203804	0.404579	0.072245	-0.169862
14895	124.125000	-0.832112	0.602679	-0.078060	-0.817866	0.607517	0.172326	-0.805801	0.844613	0.170379	-0.814539	0.858989	-0.048435	-0.634391	0.690364	0.276483				-0.545524	0.823652	-0.226580				-0.666937	1.194517	0.088532							-0.272011	0.056603	0.384686	-0.240978	0.062875	0.336825				-0.186576	0.063723	-0.203815	0.404589	0.072242	-0.169852
14896	124.133333	-0.832060	0.602678	-0.078073	-0.817858	0.607554	0.172306	-0.805950	0.844722	0.170316	-0.814499	0.858907	-0.048536	-0.634479	0.690335	0.276423				-0.547490	0.821179	-0.226975				-0.667100	1.194028	0.089657							-0.272009	0.056604	0.384689	-0.240965	0.062878	0.336830				-0.186583	0.063717	-0.203820	0.404595	0.072228	-0.169842
14897	124.141667	-0.832032	0.602691	-0.078075	-0.817846	0.607591	0.172295	-0.805702	0.844865	0.170118	-0.814466	0.858818	-0.048636	-0.634467	0.690313	0.276302				-0.549559	0.818506	-0.227466				-0.667311	1.193499	0.090756							-0.272007	0.056603	0.384688	-0.240990	0.062891	0.336836				-0.186587	0.063707	-0.203826	0.404594	0.072225	-0.169842
14898	124.150000	-0.832005	0.602701	-0.078073	-0.817841	0.607627	0.172291	-0.805596	0.844945	0.169958	-0.814428	0.858715	-0.048740	-0.634504	0.690304	0.276219				-0.551631	0.815832	-0.227896				-0.667503	1.193012	0.091932							-0.272013	0.056608	0.384699	-0.240977	0.062896	0.336857				-0.186589	0.063708	-0.203824	0.404596	0.072222	-0.169844
14899	124.158333	-0.831998	0.602713	-0.078061	-0.817819	0.607635	0.172271	-0.805528	0.844968	0.169799	-0.814406	0.858604	-0.048831	-0.634539	0.690306	0.276141				-0.553866	0.813038	-0.228411				-0.667711	1.192439	0.093070							-0.272024	0.056613	0.384698	-0.240985	0.062914	0.336865				-0.186593	0.063710	-0.203823	0.404594	0.072227	-0.169838
14900	124.166667	-0.831979	0.602733	-0.078050	-0.817830	0.607681	0.172290	-0.805444	0.845026	0.169644	-0.814380	0.858475	-0.048927	-0.634558	0.690306	0.276067				-0.556223	0.810283	-0.228928				-0.667965	1.191862	0.094190							-0.272029	0.056622	0.384705	-0.240992	0.062922	0.336877				-0.186594	0.063711	-0.203819	0.404592	0.072228	-0.169839
14901	124.175000	-0.831970	0.602742	-0.078040	-0.817826	0.607696	0.172286	-0.805194	0.845235	0.169471	-0.814354	0.858331	-0.049038	-0.634583	0.690317	0.276010				-0.558729	0.807402	-0.229511				-0.668186	1.191278	0.095337							-0.272032	0.056626	0.384708	-0.241017	0.062900	0.336878				-0.186592	0.063709	-0.203807	0.404586	0.072230	-0.169844
14902	124.183333	-0.831967	0.602743	-0.078034	-0.817822	0.607720	0.172291	-0.805046	0.845351	0.169287	-0.814330	0.858189	-0.049161	-0.634584	0.690338	0.275935				-0.561831	0.804790	-0.230469				-0.668446	1.190710	0.096438							-0.272035	0.056628	0.384712	-0.240989	0.062911	0.336871				-0.186586	0.063706	-0.203795	0.404581	0.072230	-0.169857
14903	124.191667	-0.831962	0.602745	-0.078015	-0.817826	0.607744	0.172289	-0.804927	0.845514	0.169120	-0.814309	0.858037	-0.049309	-0.634594	0.690366	0.275867				-0.564575	0.801923	-0.231139				-0.668697	1.190053	0.097472							-0.272036	0.056628	0.384709	-0.240979	0.062897	0.336855				-0.186584	0.063707	-0.203787	0.404575	0.072221	-0.169873
14904	124.200000	-0.831963	0.602725	-0.078043	-0.817792	0.607740	0.172248	-0.804764	0.845661	0.168884	-0.814289	0.857878	-0.049471	-0.634602	0.690417	0.275789				-0.567398	0.799020	-0.231806				-0.668947	1.189429	0.098536							-0.272039	0.056631	0.384700	-0.241001	0.062898	0.336850				-0.186579	0.063700	-0.203783	0.404568	0.072211	-0.169897
14905	124.208333	-0.831964	0.602713	-0.078049	-0.817816	0.607811	0.172251	-0.804632	0.845827	0.168670	-0.814281	0.857724	-0.049641	-0.634625	0.690472	0.275702				-0.570340	0.796111	-0.232498				-0.669202	1.188797	0.099557							-0.272029	0.056627	0.384696	-0.240989	0.062899	0.336843				-0.186572	0.063701	-0.203790	0.404564	0.072205	-0.169927
14906	124.216667	-0.831995	0.602661	-0.078076	-0.817803	0.607858	0.172209	-0.804498	0.845991	0.168449	-0.814232	0.857520	-0.049838	-0.634654	0.690539	0.275609				-0.573311	0.793215	-0.233134				-0.669432	1.188192	0.100536							-0.272019	0.056616	0.384683	-0.240974	0.062899	0.336837				-0.186567	0.063697	-0.203796	0.404556	0.072196	-0.169956
14907	124.225000	-0.831970	0.602691	-0.078059	-0.817809	0.607930	0.172191	-0.804388	0.846092	0.168229	-0.814168	0.857355	-0.050006	-0.634689	0.690611	0.275501				-0.576526	0.790305	-0.233914				-0.669690	1.187551	0.101506							-0.272014	0.056610	0.384682	-0.240982	0.062897	0.336833				-0.186573	0.063710	-0.203811	0.404548	0.072204	-0.169973
14908	124.233333	-0.831976	0.602683	-0.078060	-0.817809	0.607988	0.172138	-0.804222	0.846258	0.168022	-0.814096	0.857174	-0.050182	-0.634726	0.690694	0.275400				-0.579768	0.787355	-0.234638				-0.669938	1.186963	0.102487							-0.272015	0.056617	0.384679	-0.240990	0.062900	0.336834				-0.186577	0.063711	-0.203820	0.404542	0.072206	-0.169993
14909	124.241667	-0.831984	0.602678	-0.078056	-0.817836	0.608074	0.172128	-0.804078	0.846372	0.167818	-0.814020	0.856982	-0.050336	-0.634770	0.690769	0.275295				-0.583149	0.784435	-0.235367				-0.670257	1.186286	0.103338							-0.272000	0.056596	0.384673	-0.240975	0.062898	0.336834				-0.186583	0.063719	-0.203828	0.404536	0.072214	-0.170004
14910	124.250000	-0.831996	0.602665	-0.078056	-0.817817	0.608118	0.172103	-0.803938	0.846487	0.167627	-0.813887	0.856798	-0.050540	-0.634809	0.690851	0.275192				-0.586681	0.781538	-0.236098				-0.670509	1.185613	0.104144							-0.271991	0.056593	0.384678	-0.240960	0.062890	0.336835				-0.186592	0.063727	-0.203831	0.404525	0.072220	-0.170019
14911	124.258333	-0.832008	0.602647	-0.078051	-0.817819	0.608157	0.172091	-0.803813	0.846521	0.167382	-0.813800	0.856626	-0.050700	-0.634829	0.690928	0.275081				-0.590238	0.778670	-0.236831				-0.670832	1.184951	0.105001							-0.271996	0.056592	0.384680	-0.240961	0.062874	0.336834				-0.186598	0.063715	-0.203834	0.404517	0.072215	-0.170033
14912	124.266667	-0.832020	0.602627	-0.078050	-0.817817	0.608180	0.172091	-0.803650	0.846701	0.167173	-0.813683	0.856464	-0.050917	-0.634858	0.690998	0.274993				-0.593896	0.775874	-0.237541				-0.671095	1.184296	0.105813							-0.271996	0.056592	0.384687	-0.240951	0.062846	0.336820				-0.186605	0.063712	-0.203839	0.404513	0.072205	-0.170051
14913	124.275000	-0.832031	0.602618	-0.078026	-0.817818	0.608203	0.172098	-0.803593	0.846830	0.166919	-0.813581	0.856336	-0.051166	-0.634881	0.691061	0.274907				-0.597601	0.773154	-0.238315				-0.671377	1.183618	0.106572							-0.272010	0.056608	0.384690	-0.240963	0.062866	0.336833				-0.186607	0.063706	-0.203836	0.404509	0.072206	-0.170070
14914	124.283333	-0.832061	0.602587	-0.078052	-0.817823	0.608220	0.172104	-0.803405	0.847024	0.166579	-0.813465	0.856213	-0.051468	-0.634912	0.691120	0.274824				-0.601340	0.770542	-0.239107				-0.671649	1.182922	0.107313							-0.272020	0.056622	0.384698	-0.240977	0.062866	0.336826				-0.186611	0.063705	-0.203832	0.404511	0.072203	-0.170080
14915	124.291667	-0.832080	0.602568	-0.078051	-0.817840	0.608250	0.172110	-0.803327	0.847164	0.166190	-0.813343	0.856094	-0.051817	-0.634938	0.691168	0.274731				-0.605145	0.768118	-0.239877				-0.671895	1.182224	0.108017							-0.272024	0.056629	0.384692	-0.240968	0.062893	0.336843				-0.186604	0.063703	-0.203824	0.404507	0.072209	-0.170078
14916	124.300000	-0.832139	0.602526	-0.078001	-0.817868	0.608296	0.172102	-0.803255	0.847469	0.165844	-0.813206	0.855981	-0.052195	-0.634987	0.691213	0.274632				-0.608904	0.765788	-0.240655				-0.672120	1.181499	0.108688							-0.272029	0.056627	0.384687	-0.240984	0.062888	0.336838				-0.186600	0.063706	-0.203822	0.404511	0.072213	-0.170079
14917	124.308333	-0.832130	0.602542	-0.078072	-0.817898	0.608359	0.172075	-0.803230	0.847664	0.165405	-0.813057	0.855865	-0.052586	-0.635052	0.691253	0.274525				-0.612968	0.763889	-0.241630				-0.672316	1.180761	0.109346							-0.272044	0.056653	0.384698	-0.240987	0.062908	0.336842				-0.186596	0.063707	-0.203816	0.404514	0.072229	-0.170085
14918	124.316667	-0.832124	0.602519	-0.078094	-0.817927	0.608440	0.172031	-0.802907	0.847791	0.164816	-0.812876	0.855723	-0.052999	-0.635128	0.691294	0.274407				-0.617475	0.762044	-0.242975				-0.672487	1.179939	0.109858							-0.272037	0.056644	0.384684	-0.240979	0.062915	0.336841				-0.186596	0.063705	-0.203813	0.404514	0.072228	-0.170078
14919	124.325000	-0.832149	0.602500	-0.078138	-0.817972	0.608555	0.171971	-0.802968	0.848072	0.164426	-0.812698	0.855570	-0.053436	-0.635209	0.691338	0.274268				-0.621102	0.760133	-0.243587				-0.672659	1.179130	0.110402							-0.272023	0.056629	0.384677	-0.240996	0.062898	0.336824				-0.186588	0.063708	-0.203819	0.404514	0.072229	-0.170089
14920	124.333333	-0.832190	0.602404	-0.078167	-0.817982	0.608656	0.171869	-0.803142	0.848238	0.164043	-0.812511	0.855399	-0.053876	-0.635315	0.691378	0.274103				-0.624693	0.758367	-0.244213				-0.672805	1.178329	0.110880							-0.272013	0.056621	0.384674	-0.240967	0.062856	0.336812				-0.186586	0.063706	-0.203830	0.404517	0.072219	-0.170098
14921	124.341667	-0.832251	0.602424	-0.078279	-0.817990	0.608790	0.171759	-0.802872	0.848425	0.163514	-0.812317	0.855234	-0.054309	-0.635423	0.691430	0.273938				-0.628218	0.756748	-0.244775				-0.672937	1.177609	0.111328							-0.272003	0.056609	0.384666	-0.240971	0.062858	0.336803				-0.186587	0.063706	-0.203839	0.404507	0.072207	-0.170117
14922	124.350000	-0.832178	0.602368	-0.078331	-0.818004	0.608907	0.171656	-0.802715	0.848488	0.163005	-0.812124	0.855082	-0.054737	-0.635550	0.691486	0.273760				-0.631447	0.755200	-0.245296				-0.673105	1.176912	0.111797							-0.271995	0.056601	0.384663	-0.240962	0.062853	0.336793				-0.186585	0.063702	-0.203854	0.404503	0.072201	-0.170130
14923	124.358333	-0.832188	0.602315	-0.078389	-0.818029	0.609007	0.171559	-0.802986	0.848751	0.162802	-0.811914	0.854948	-0.055146	-0.635682	0.691553	0.273577				-0.634724	0.753866	-0.245907				-0.673229	1.176230	0.112159							-0.271988	0.056605	0.384664	-0.240959	0.062846	0.336794				-0.186596	0.063700	-0.203859	0.404500	0.072194	-0.170144
14924	124.366667	-0.832273	0.602281	-0.078436	-0.818084	0.609131	0.171510	-0.802921	0.848893	0.162427	-0.811699	0.854825	-0.055540	-0.635824	0.691631	0.273385				-0.638014	0.752521	-0.246558				-0.673368	1.175559	0.112470							-0.271990	0.056600	0.384663	-0.240959	0.062854	0.336799				-0.186597	0.063709	-0.203866	0.404497	0.072196	-0.170136
14925	124.375000	-0.832228	0.602216	-0.078475	-0.818116	0.609186	0.171448	-0.802766	0.849052	0.162028	-0.811484	0.854720	-0.055924	-0.635967	0.691718	0.273190				-0.641019	0.751416	-0.247153				-0.673534	1.174887	0.112772							-0.271988	0.056602	0.384667	-0.240944	0.062868	0.336814				-0.186601	0.063719	-0.203863	0.404492	0.072214	-0.170130
14926	124.383333	-0.832254	0.602165	-0.078506	-0.818142	0.609224	0.171412	-0.802652	0.849158	0.161640	-0.811238	0.854617	-0.056319	-0.636123	0.691808	0.273006				-0.643827	0.750453	-0.247693				-0.673691	1.174216	0.113059							-0.271995	0.056612	0.384677	-0.240983	0.062850	0.336837				-0.186601	0.063731	-0.203854	0.404494	0.072227	-0.170115
14927	124.391667	-0.832247	0.602092	-0.078530	-0.818163	0.609224	0.171386	-0.802606	0.849288	0.161274	-0.811015	0.854542	-0.056716	-0.636260	0.691903	0.272826				-0.646359	0.749509	-0.248128				-0.673647	1.173783	0.113333							-0.272003	0.056615	0.384684	-0.240988	0.062877	0.336845				-0.186605	0.063726	-0.203845	0.404494	0.072231	-0.170105
14928	124.400000	-0.832374	0.602072	-0.078549	-0.818216	0.609218	0.171383	-0.802530	0.849455	0.160889	-0.810884	0.854417	-0.057124	-0.636390	0.692005	0.272650				-0.648671	0.748599	-0.248523				-0.673692	1.173226	0.113546							-0.272004	0.056607	0.384689	-0.240967	0.062898	0.336844				-0.186605	0.063721	-0.203831	0.404488	0.072232	-0.170088
14929	124.408333	-0.832362	0.602010	-0.078576	-0.818249	0.609207	0.171380	-0.802406	0.849633	0.160453	-0.810597	0.854431	-0.057572	-0.636497	0.692126	0.272482				-0.650752	0.747697	-0.248827				-0.673820	1.172642	0.113778							-0.272010	0.056614	0.384690	-0.240967	0.062882	0.336842				-0.186606	0.063707	-0.203823	0.404487	0.072219	-0.170095
14930	124.416667	-0.832321	0.601945	-0.078597	-0.818288	0.609209	0.171373	-0.802253	0.849885	0.160007	-0.810385	0.854389	-0.058045	-0.636592	0.692247	0.272301				-0.652621	0.746793	-0.249045				-0.673811	1.172145	0.113943							-0.272029	0.056634	0.384695	-0.240981	0.062863	0.336823				-0.186607	0.063704	-0.203826	0.404488	0.072206	-0.170103
14931	124.425000	-0.832399	0.601925	-0.078619	-0.818332	0.609240	0.171349	-0.802324	0.850032	0.159566	-0.810174	0.854375	-0.058542	-0.636688	0.692353	0.272109				-0.654207	0.745849	-0.249155				-0.673795	1.171654	0.114052							-0.272039	0.056644	0.384691	-0.240978	0.062873	0.336815				-0.186602	0.063691	-0.203835	0.404488	0.072190	-0.170107
14932	124.433333	-0.832401	0.601871	-0.078650	-0.818392	0.609305	0.171328	-0.801972	0.850191	0.158948	-0.809937	0.854355	-0.059053	-0.636785	0.692482	0.271919				-0.655572	0.744899	-0.249183				-0.673769	1.171139	0.114109							-0.272039	0.056649	0.384682	-0.240964	0.062871	0.336805				-0.186599	0.063690	-0.203836	0.404477	0.072174	-0.170113
14933	124.441667	-0.832433	0.601840	-0.078675	-0.818473	0.609417	0.171304	-0.802074	0.850426	0.158520	-0.809706	0.854340	-0.059547	-0.636873	0.692607	0.271709				-0.656675	0.743968	-0.249109				-0.673715	1.170629	0.114076							-0.272035	0.056644	0.384673	-0.240988	0.062871	0.336792				-0.186599	0.063697	-0.203842	0.404484	0.072183	-0.170112
14934	124.450000	-0.832467	0.601810	-0.078699	-0.818520	0.609542	0.171255	-0.802255	0.850721	0.158183	-0.809518	0.854242	-0.060025	-0.636958	0.692749	0.271485				-0.657543	0.743039	-0.248974				-0.673664	1.170164	0.114041							-0.272040	0.056645	0.384665	-0.240992	0.062877	0.336789				-0.186593	0.063710	-0.203845	0.404480	0.072194	-0.170106
14935	124.458333	-0.832506	0.601767	-0.078747	-0.818597	0.609661	0.171198	-0.802257	0.850920	0.157735	-0.809227	0.854253	-0.060501	-0.636978	0.692795	0.271048				-0.658081	0.742120	-0.248786				-0.673594	1.169688	0.113939							-0.272016	0.056632	0.384661	-0.240973	0.062881	0.336792				-0.186600	0.063727	-0.203853	0.404474	0.072202	-0.170099
14936	124.466667	-0.832532	0.601731	-0.078765	-0.818652	0.609784	0.171145	-0.802247	0.851116	0.157289	-0.809001	0.854183	-0.060961	-0.637082	0.692909	0.270814				-0.658382	0.741179	-0.248571				-0.673508	1.169257	0.113766							-0.272010	0.056622	0.384657	-0.240962	0.062886	0.336797				-0.186604	0.063733	-0.203855	0.404468	0.072204	-0.170096
14937	124.475000	-0.832556	0.601678	-0.078817	-0.818689	0.609875	0.171081	-0.802149	0.851306	0.156834	-0.808794	0.854094	-0.061407	-0.637186	0.693027	0.270586				-0.658366	0.740224	-0.248445				-0.673398	1.168903	0.113575							-0.272000	0.056608	0.384659	-0.240977	0.062873	0.336797				-0.186609	0.063741	-0.203859	0.404462	0.072200	-0.170100
14938	124.483333	-0.832575	0.601622	-0.078855	-0.818731	0.609949	0.171037	-0.802138	0.851429	0.156402	-0.808679	0.853950	-0.061741	-0.637285	0.693149	0.270351				-0.658009	0.739128	-0.248045				-0.673261	1.168595	0.113364							-0.271995	0.056599	0.384666	-0.240977	0.062863	0.336805				-0.186613	0.063738	-0.203863	0.404451	0.072200	-0.170109
14939	124.491667	-0.832658	0.601566	-0.078913	-0.818772	0.610000	0.171002	-0.802138	0.851607	0.156032	-0.808435	0.853903	-0.062237	-0.637386	0.693263	0.270131				-0.657446	0.737985	-0.247796				-0.673127	1.168360	0.113141							-0.271993	0.056603	0.384671	-0.240950	0.062863	0.336807				-0.186618	0.063734	-0.203869	0.404443	0.072192	-0.170120
14940	124.500000	-0.832674	0.601520	-0.078948	-0.818822	0.610028	0.170972	-0.802140	0.851796	0.155710	-0.808221	0.853891	-0.062642	-0.637471	0.693067	0.269580				-0.656650	0.736764	-0.247517				-0.672992	1.168165	0.112903							-0.271995	0.056602	0.384672	-0.240942	0.062858	0.336806				-0.186626	0.063719	-0.203866	0.404439	0.072180	-0.170135
14941	124.508333	-0.832685	0.601484	-0.078975	-0.818851	0.610045	0.170950	-0.801978	0.852021	0.155325	-0.808050	0.853838	-0.063030	-0.637567	0.693170	0.269367				-0.655548	0.735443	-0.247076				-0.672812	1.168009	0.112632							-0.272018	0.056627	0.384686	-0.240978	0.062854	0.336803				-0.186630	0.063723	-0.203869	0.404435	0.072171	-0.170137
14942	124.516667	-0.832746	0.601403	-0.078992	-0.818890	0.610056	0.170934	-0.801941	0.852211	0.154992	-0.807899	0.853801	-0.063391	-0.637658	0.693565	0.269484				-0.654269	0.734101	-0.246617				-0.672615	1.167883	0.112357							-0.272020	0.056631	0.384690	-0.240991	0.062866	0.336813				-0.186628	0.063721	-0.203861	0.404436	0.072176	-0.170134
14943	124.525000	-0.832717	0.601427	-0.079011	-0.818926	0.610067	0.170914	-0.801956	0.852303	0.154656	-0.807756	0.853742	-0.063740	-0.637730	0.693389	0.268961				-0.652793	0.732724	-0.246158				-0.672419	1.167708	0.112048							-0.272031	0.056637	0.384691	-0.240999	0.062879	0.336819				-0.186626	0.063714	-0.203851	0.404431	0.072178	-0.170118
14944	124.533333	-0.832730	0.601400	-0.079023	-0.818964	0.610089	0.170895	-0.801926	0.852497	0.154337	-0.807626	0.853679	-0.064080	-0.637797	0.693517	0.268761				-0.651152	0.731333	-0.245650				-0.672170	1.167520	0.111671							-0.272037	0.056640	0.384691	-0.240977	0.062891	0.336829				-0.186623	0.063716	-0.203834	0.404429	0.072177	-0.170116
14945	124.541667	-0.832788	0.601320	-0.079041	-0.819001	0.610117	0.170870	-0.801943	0.852747	0.154052	-0.807484	0.853536	-0.064440	-0.637863	0.693637	0.268573				-0.649340	0.729909	-0.245073				-0.671878	1.167313	0.111278							-0.272043	0.056648	0.384694	-0.241004	0.062885	0.336821				-0.186621	0.063711	-0.203837	0.404467	0.072237	-0.170070
14946	124.550000	-0.832772	0.601318	-0.079023	-0.819044	0.610158	0.170836	-0.801795	0.852900	0.153659	-0.807364	0.853430	-0.064642	-0.637927	0.694056	0.268713				-0.647440	0.728452	-0.244515				-0.671592	1.167162	0.110853							-0.272035	0.056633	0.384682	-0.240986	0.062891	0.336829				-0.186620	0.063719	-0.203844	0.404427	0.072178	-0.170108
14947	124.558333	-0.832761	0.601289	-0.079112	-0.819077	0.610209	0.170789	-0.801778	0.853069	0.153332	-0.807112	0.853345	-0.065089	-0.637981	0.694188	0.268528				-0.645378	0.726937	-0.243680				-0.671316	1.167037	0.110402							-0.272041	0.056637	0.384679	-0.240994	0.062881	0.336809				-0.186619	0.063714	-0.203856	0.404429	0.072170	-0.170121
14948	124.566667	-0.832765	0.601250	-0.079157	-0.819104	0.610274	0.170734	-0.801790	0.853220	0.153010	-0.806892	0.853214	-0.065431	-0.638032	0.694321	0.268362				-0.643250	0.725413	-0.242715				-0.670979	1.166887	0.109875							-0.272042	0.056636	0.384670	-0.240997	0.062862	0.336787				-0.186615	0.063711	-0.203873	0.404435	0.072163	-0.170141
14949	124.575000	-0.832693	0.601177	-0.079216	-0.819123	0.610339	0.170669	-0.801694	0.853406	0.152651	-0.806692	0.853055	-0.065743	-0.638065	0.694464	0.268205				-0.641091	0.723900	-0.241824				-0.670644	1.166847	0.109364							-0.272027	0.056628	0.384666	-0.240975	0.062856	0.336780				-0.186619	0.063718	-0.203878	0.404433	0.072160	-0.170151
14950	124.583333	-0.832684	0.601135	-0.079268	-0.819140	0.610413	0.170604	-0.801644	0.853573	0.152324	-0.806400	0.852959	-0.066111	-0.638099	0.694605	0.268061				-0.638888	0.722387	-0.240754				-0.670327	1.166847	0.108844							-0.272018	0.056620	0.384665	-0.240957	0.062850	0.336776				-0.186612	0.063721	-0.203884	0.404430	0.072162	-0.170159
14951	124.591667	-0.832666	0.601097	-0.079316	-0.819148	0.610508	0.170530	-0.801429	0.853712	0.151919	-0.806107	0.852838	-0.066461	-0.638157	0.694767	0.268003				-0.636557	0.720894	-0.239404				-0.669969	1.166857	0.108288							-0.272025	0.056622	0.384672	-0.240981	0.062850	0.336778				-0.186617	0.063729	-0.203879	0.404430	0.072164	-0.170151
14952	124.600000	-0.832637	0.601063	-0.079358	-0.819144	0.610587	0.170458	-0.801429	0.853889	0.151620	-0.805819	0.852747	-0.066822	-0.638212	0.694938	0.267950				-0.634392	0.719423	-0.238275				-0.669575	1.166842	0.107687							-0.272011	0.056604	0.384674	-0.240991	0.062863	0.336795				-0.186616	0.063738	-0.203875	0.404429	0.072169	-0.170142
14953	124.608333	-0.832624	0.601018	-0.079384	-0.819161	0.610685	0.170408	-0.801382	0.854156	0.151331	-0.805506	0.852674	-0.067201	-0.638191	0.695045	0.267700				-0.632264	0.717840	-0.236650				-0.669185	1.166860	0.107085							-0.272006	0.056597	0.384684	-0.240990	0.062852	0.336821				-0.186617	0.063733	-0.203866	0.404425	0.072176	-0.170138
14954	124.616667	-0.832547	0.601017	-0.079452	-0.819156	0.610766	0.170341	-0.801305	0.854368	0.150999	-0.805182	0.852619	-0.067580	-0.638255	0.695198	0.267617				-0.630171	0.716274	-0.234927				-0.668762	1.166916	0.106482							-0.272017	0.056603	0.384693	-0.241007	0.062893	0.336838				-0.186617	0.063730	-0.203851	0.404421	0.072186	-0.170133
14955	124.625000	-0.832492	0.601008	-0.079497	-0.819133	0.610855	0.170270	-0.801118	0.854576	0.150613	-0.804841	0.852568	-0.067971	-0.638255	0.695358	0.267424				-0.628174	0.714781	-0.233273				-0.668352	1.166958	0.105852							-0.272027	0.056612	0.384702	-0.241014	0.062893	0.336840				-0.186620	0.063712	-0.203844	0.404416	0.072178	-0.170144
14956	124.633333	-0.832425	0.601011	-0.079542	-0.819114	0.610958	0.170201	-0.801029	0.854799	0.150271	-0.804491	0.852518	-0.068364	-0.638246	0.695522	0.267216				-0.626247	0.713297	-0.231503				-0.667926	1.167020	0.105219							-0.272041	0.056626	0.384714	-0.241036	0.062862	0.336859				-0.186619	0.063708	-0.203848	0.404410	0.072171	-0.170156
14957	124.641667	-0.832346	0.601030	-0.079583	-0.819077	0.611053	0.170132	-0.800915	0.855028	0.149921	-0.804153	0.852441	-0.068716	-0.638230	0.695694	0.267021				-0.624356	0.711917	-0.229842				-0.667453	1.167096	0.104542							-0.272048	0.056638	0.384717	-0.241013	0.062888	0.336843				-0.186618	0.063696	-0.203845	0.404400	0.072165	-0.170167
14958	124.650000	-0.832260	0.601065	-0.079619	-0.819054	0.611161	0.170075	-0.800799	0.855304	0.149605	-0.803752	0.852423	-0.069115	-0.638201	0.695881	0.266841				-0.622489	0.710539	-0.227999				-0.667010	1.167232	0.103879							-0.272067	0.056654	0.384720	-0.241019	0.062860	0.336824				-0.186617	0.063691	-0.203841	0.404391	0.072141	-0.170179
14959	124.658333	-0.832152	0.601111	-0.079647	-0.818984	0.611262	0.169988	-0.800613	0.855473	0.149203	-0.803341	0.852380	-0.069497	-0.638139	0.696088	0.266662				-0.620699	0.709260	-0.226328				-0.666542	1.167318	0.103157							-0.272071	0.056654	0.384715	-0.241031	0.062872	0.336819				-0.186611	0.063690	-0.203837	0.404389	0.072139	-0.170190
14960	124.666667	-0.832038	0.601166	-0.079671	-0.818944	0.611383	0.169925	-0.800484	0.855764	0.148887	-0.802951	0.852290	-0.069923	-0.638074	0.696300	0.266497				-0.618990	0.708028	-0.224658				-0.666089	1.167457	0.102474							-0.272077	0.056653	0.384712	-0.241030	0.062872	0.336816				-0.186608	0.063707	-0.203840	0.404383	0.072140	-0.170183
14961	124.675000	-0.831949	0.601227	-0.079693	-0.818882	0.611519	0.169835	-0.800335	0.855991	0.148547	-0.802517	0.852298	-0.070235	-0.637988	0.696518	0.266339				-0.617467	0.706698	-0.223015				-0.665632	1.167628	0.101755							-0.272076	0.056651	0.384709	-0.241023	0.062879	0.336821				-0.186597	0.063710	-0.203838	0.404373	0.072146	-0.170179
14962	124.683333	-0.831812	0.601283	-0.079717	-0.818822	0.611654	0.169750	-0.800123	0.856169	0.148182	-0.802087	0.852241	-0.070606	-0.637904	0.696747	0.266210				-0.616030	0.705403	-0.221446				-0.665210	1.167829	0.101076							-0.272059	0.056635	0.384706	-0.241033	0.062887	0.336822				-0.186601	0.063720	-0.203836	0.404363	0.072141	-0.170186
14963	124.691667	-0.831683	0.601335	-0.079749	-0.818774	0.611811	0.169680	-0.799938	0.856390	0.147840	-0.801642	0.852188	-0.070962	-0.637779	0.696980	0.266079				-0.614688	0.704107	-0.219853				-0.664642	1.167979	0.100300							-0.272053	0.056627	0.384702	-0.241034	0.062889	0.336833				-0.186596	0.063709	-0.203845	0.404353	0.072142	-0.170199
14964	124.700000	-0.831580	0.601345	-0.079797	-0.818732	0.611963	0.169608	-0.799786	0.856677	0.147567	-0.801197	0.852136	-0.071310	-0.637660	0.697209	0.265964				-0.613433	0.702851	-0.218359				-0.664220	1.168080	0.099540							-0.272039	0.056611	0.384707	-0.241006	0.062895	0.336847				-0.186592	0.063711	-0.203845	0.404338	0.072132	-0.170218
14965	124.708333	-0.831409	0.601434	-0.079824	-0.818655	0.612109	0.169533	-0.799511	0.856852	0.147213	-0.800737	0.852087	-0.071640	-0.637525	0.697436	0.265855				-0.612293	0.701664	-0.217023				-0.663768	1.168286	0.098848							-0.272027	0.056606	0.384702	-0.241018	0.062885	0.336841				-0.186592	0.063701	-0.203853	0.404325	0.072126	-0.170238
14966	124.716667	-0.831266	0.601485	-0.079860	-0.818588	0.612243	0.169463	-0.799316	0.857077	0.146943	-0.800290	0.852019	-0.071977	-0.637389	0.697663	0.265752				-0.611275	0.700532	-0.215896				-0.663286	1.168421	0.098089							-0.272027	0.056601	0.384706	-0.241017	0.062882	0.336841				-0.186587	0.063697	-0.203851	0.404315	0.072119	-0.170255
14967	124.725000	-0.831112	0.601535	-0.079886	-0.818491	0.612357	0.169393	-0.799057	0.857303	0.146655	-0.799843	0.851969	-0.072259	-0.637254	0.697890	0.265665				-0.610344	0.699487	-0.214642				-0.662775	1.168562	0.097351							-0.272024	0.056603	0.384708	-0.241007	0.062873	0.336843				-0.186585	0.063694	-0.203837	0.404303	0.072106	-0.170257
14968	124.733333	-0.830987	0.601591	-0.079912	-0.818410	0.612472	0.169336	-0.798801	0.857499	0.146376	-0.799376	0.851943	-0.072580	-0.637105	0.698114	0.265572				-0.609519	0.698409	-0.213392				-0.662152	1.168781	0.096586							-0.272022	0.056605	0.384719	-0.241007	0.062873	0.336852				-0.186581	0.063691	-0.203821	0.404299	0.072107	-0.170255
14969	124.741667	-0.830797	0.601645	-0.079931	-0.818279	0.612575	0.169259	-0.798554	0.857750	0.146131	-0.798930	0.851911	-0.072870	-0.636959	0.698343	0.265499				-0.608853	0.697612	-0.212678				-0.661724	1.168869	0.095892							-0.272030	0.056609	0.384723	-0.241003	0.062883	0.336862				-0.186578	0.063700	-0.203805	0.404291	0.072110	-0.170241
14970	124.750000	-0.830642	0.601702	-0.079944	-0.818202	0.612689	0.169209	-0.798266	0.857963	0.145861	-0.798493	0.851890	-0.073157	-0.636788	0.698583	0.265442				-0.608255	0.696787	-0.211713				-0.661209	1.169018	0.095188							-0.272037	0.056617	0.384728	-0.241016	0.062890	0.336865				-0.186572	0.063696	-0.203790	0.404288	0.072115	-0.170233
14971	124.758333	-0.830498	0.601768	-0.079960	-0.818123	0.612810	0.169163	-0.798003	0.858183	0.145618	-0.798085	0.851845	-0.073431	-0.636617	0.698821	0.265399				-0.607799	0.696106	-0.210987				-0.660638	1.169153	0.094481							-0.272049	0.056632	0.384732	-0.241028	0.062887	0.336886				-0.186569	0.063693	-0.203782	0.404291	0.072130	-0.170230
14972	124.766667	-0.830353	0.601835	-0.079979	-0.818074	0.612962	0.169152	-0.797713	0.858412	0.145385	-0.797625	0.851858	-0.073710	-0.636450	0.699061	0.265371				-0.607437	0.695549	-0.210223				-0.660054	1.169295	0.093788							-0.272053	0.056624	0.384727	-0.241020	0.062900	0.336877				-0.186561	0.063680	-0.203775	0.404290	0.072127	-0.170231
14973	124.775000	-0.830237	0.601923	-0.079990	-0.817986	0.613100	0.169108	-0.797378	0.858602	0.145140	-0.797218	0.851872	-0.073963	-0.636303	0.699302	0.265351				-0.607207	0.695131	-0.209728				-0.659494	1.169455	0.093104							-0.272058	0.056642	0.384729	-0.241006	0.062885	0.336862				-0.186563	0.063665	-0.203786	0.404300	0.072119	-0.170245
14974	124.783333	-0.830064	0.601983	-0.079990	-0.817893	0.613240	0.169068	-0.797073	0.858770	0.144909	-0.796868	0.851842	-0.074192	-0.636076	0.699501	0.265290				-0.607022	0.694837	-0.209226				-0.658860	1.169658	0.092423							-0.272052	0.056627	0.384714	-0.241016	0.062873	0.336844				-0.186560	0.063659	-0.203798	0.404305	0.072113	-0.170253
14975	124.791667	-0.829952	0.602084	-0.080009	-0.817787	0.613384	0.169026	-0.796699	0.858953	0.144690	-0.796454	0.851937	-0.074424	-0.635885	0.699684	0.265252				-0.606932	0.694609	-0.208770				-0.658234	1.169935	0.091822							-0.272054	0.056634	0.384715	-0.240999	0.062870	0.336838				-0.186553	0.063663	-0.203802	0.404312	0.072112	-0.170255
14976	124.800000	-0.829855	0.602193	-0.080014	-0.817684	0.613529	0.168988	-0.796391	0.859173	0.144543	-0.796084	0.852032	-0.074600	-0.635696	0.699852	0.265217				-0.606891	0.694534	-0.208610				-0.657662	1.170094	0.091154							-0.272037	0.056621	0.384708	-0.241000	0.062844	0.336826				-0.186552	0.063671	-0.203800	0.404317	0.072110	-0.170247
14977	124.808333	-0.829735	0.602301	-0.080016	-0.817565	0.613683	0.168935	-0.796047	0.859356	0.144401	-0.795751	0.852122	-0.074745	-0.635474	0.699994	0.265170				-0.606883	0.694511	-0.208572				-0.657056	1.170325	0.090543							-0.272042	0.056625	0.384714	-0.241004	0.062858	0.336830				-0.186557	0.063684	-0.203795	0.404318	0.072116	-0.170237
14978	124.816667	-0.829636	0.602412	-0.080013	-0.817464	0.613830	0.168885	-0.795683	0.859501	0.144262	-0.795506	0.852156	-0.074876	-0.635256	0.700121	0.265130				-0.606896	0.694512	-0.208609				-0.656349	1.170655	0.089892							-0.272014	0.056589	0.384703	-0.241005	0.062863	0.336840				-0.186560	0.063694	-0.203793	0.404318	0.072127	-0.170230
14979	124.825000	-0.829519	0.602519	-0.080004	-0.817411	0.614021	0.168867	-0.795344	0.859658	0.144163	-0.795177	0.852335	-0.074956	-0.635022	0.700227	0.265082				-0.606946	0.694536	-0.208693				-0.655850	1.170825	0.089346							-0.272012	0.056591	0.384713	-0.241004	0.062872	0.336854				-0.186560	0.063689	-0.203785	0.404308	0.072135	-0.170230
14980	124.833333	-0.829412	0.602623	-0.080000	-0.817334	0.614171	0.168841	-0.794963	0.859821	0.144071	-0.794914	0.852448	-0.075025	-0.634785	0.700321	0.265028				-0.607015	0.694566	-0.208818				-0.655240	1.171081	0.088783							-0.272014	0.056588	0.384718	-0.241004	0.062872	0.336868				-0.186564	0.063687	-0.203787	0.404300	0.072128	-0.170237
14981	124.841667	-0.829345	0.602711	-0.080004	-0.817225	0.614294	0.168799	-0.794630	0.859957	0.144001	-0.794685	0.852556	-0.075088	-0.634517	0.700400	0.264936				-0.607143	0.694666	-0.209156				-0.654647	1.171306	0.088173							-0.272005	0.056584	0.384720	-0.241011	0.062855	0.336884				-0.186570	0.063674	-0.203797	0.404282	0.072127	-0.170261
14982	124.850000	-0.829293	0.602791	-0.080012	-0.817146	0.614413	0.168779	-0.794269	0.860111	0.143942	-0.794481	0.852662	-0.075140	-0.634266	0.700470	0.264843				-0.607280	0.694676	-0.209342				-0.654042	1.171614	0.087654							-0.272009	0.056591	0.384725	-0.241019	0.062840	0.336891				-0.186569	0.063652	-0.203799	0.404264	0.072110	-0.170290
14983	124.858333	-0.829248	0.602863	-0.080024	-0.817072	0.614523	0.168751	-0.793870	0.860190	0.143843	-0.794287	0.852764	-0.075188	-0.634010	0.700539	0.264744				-0.607444	0.694665	-0.209532				-0.653401	1.171916	0.087140							-0.272019	0.056603	0.384728	-0.241004	0.062872	0.336874				-0.186569	0.063647	-0.203810	0.404241	0.072092	-0.170314
14984	124.866667	-0.829209	0.602930	-0.080023	-0.816998	0.614620	0.168732	-0.793538	0.860322	0.143799	-0.794108	0.852866	-0.075222	-0.633744	0.700609	0.264634				-0.607624	0.694644	-0.209722				-0.652742	1.172211	0.086624							-0.272032	0.056621	0.384723	-0.241020	0.062840	0.336881				-0.186571	0.063635	-0.203800	0.404226	0.072069	-0.170336
14985	124.875000	-0.829195	0.602985	-0.080015	-0.816936	0.614703	0.168717	-0.793157	0.860462	0.143751	-0.793989	0.852925	-0.075221	-0.633469	0.700686	0.264532				-0.607806	0.694597	-0.209877				-0.652233	1.172313	0.086102							-0.272047	0.056634	0.384726	-0.241027	0.062858	0.336862				-0.186563	0.063647	-0.203801	0.404207	0.072063	-0.170349
14986	124.883333	-0.829159	0.603063	-0.080026	-0.816855	0.614791	0.168704	-0.792786	0.860580	0.143691	-0.793796	0.853049	-0.075301	-0.633188	0.700759	0.264434				-0.607993	0.694524	-0.210012				-0.651722	1.172486	0.085636							-0.272061	0.056645	0.384722	-0.241004	0.062848	0.336868				-0.186559	0.063650	-0.203788	0.404187	0.072055	-0.170353
14987	124.891667	-0.829144	0.603118	-0.080020	-0.816806	0.614867	0.168706	-0.792446	0.860697	0.143655	-0.793705	0.853097	-0.075308	-0.632923	0.700850	0.264350				-0.608173	0.694382	-0.210064				-0.651140	1.172643	0.085168							-0.272057	0.056645	0.384718	-0.241010	0.062875	0.336846				-0.186564	0.063666	-0.203787	0.404166	0.072063	-0.170363
14988	124.900000	-0.829136	0.603156	-0.080024	-0.816732	0.614946	0.168675	-0.792062	0.860792	0.143597	-0.793559	0.853192	-0.075361	-0.632594	0.700948	0.264237				-0.608382	0.694228	-0.210244				-0.650475	1.172872	0.084715							-0.272051	0.056637	0.384711	-0.241017	0.062871	0.336834				-0.186565	0.063676	-0.203790	0.404151	0.072062	-0.170370
14989	124.908333	-0.829148	0.603171	-0.080030	-0.816688	0.615052	0.168665	-0.791725	0.860911	0.143548	-0.793454	0.853236	-0.075390	-0.632285	0.701034	0.264125				-0.608583	0.694062	-0.210388				-0.650007	1.172908	0.084292							-0.272039	0.056627	0.384701	-0.241022	0.062880	0.336833				-0.186566	0.063676	-0.203800	0.404134	0.072062	-0.170387
14990	124.916667	-0.829129	0.603200	-0.080056	-0.816630	0.615128	0.168630	-0.791413	0.861029	0.143512	-0.793365	0.853278	-0.075426	-0.631987	0.701112	0.264026				-0.608768	0.693886	-0.210524				-0.649445	1.173087	0.083914							-0.272040	0.056629	0.384696	-0.241001	0.062874	0.336834				-0.186570	0.063667	-0.203813	0.404122	0.072054	-0.170399
14991	124.925000	-0.829117	0.603203	-0.080077	-0.816605	0.615235	0.168624	-0.791079	0.861153	0.143464	-0.793258	0.853274	-0.075475	-0.631675	0.701184	0.263916				-0.608945	0.693693	-0.210648				-0.648904	1.173199	0.083447							-0.272035	0.056623	0.384692	-0.241018	0.062862	0.336812				-0.186575	0.063663	-0.203827	0.404107	0.072039	-0.170418
14992	124.933333	-0.829131	0.603203	-0.080097	-0.816533	0.615310	0.168589	-0.790760	0.861226	0.143392	-0.793167	0.853275	-0.075521	-0.631370	0.701260	0.263801				-0.609122	0.693474	-0.210763				-0.648272	1.173392	0.083037							-0.272021	0.056617	0.384687	-0.241010	0.062860	0.336806				-0.186577	0.063657	-0.203836	0.404098	0.072026	-0.170421
14993	124.941667	-0.829143	0.603205	-0.080107	-0.816465	0.615389	0.168563	-0.790487	0.861342	0.143348	-0.793079	0.853272	-0.075567	-0.631070	0.701326	0.263691				-0.609264	0.693241	-0.210804				-0.647850	1.173391	0.082652							-0.272020	0.056619	0.384690	-0.240999	0.062842	0.336799				-0.186577	0.063654	-0.203836	0.404086	0.072018	-0.170421
14994	124.950000	-0.829155	0.603213	-0.080108	-0.816399	0.615459	0.168540	-0.790241	0.861542	0.143335	-0.792983	0.853256	-0.075628	-0.630781	0.701385	0.263589				-0.609429	0.693065	-0.210988				-0.647324	1.173477	0.082295							-0.272015	0.056621	0.384690	-0.241002	0.062845	0.336806				-0.186581	0.063652	-0.203825	0.404083	0.072009	-0.170406
14995	124.958333	-0.829167	0.603219	-0.080098	-0.816354	0.615534	0.168530	-0.789951	0.861634	0.143242	-0.792906	0.853211	-0.075707	-0.630479	0.701453	0.263465				-0.609599	0.692802	-0.211047				-0.646815	1.173501	0.081906							-0.272010	0.056616	0.384692	-0.241004	0.062840	0.336807				-0.186582	0.063658	-0.203807	0.404079	0.072013	-0.170393
14996	124.966667	-0.829175	0.603227	-0.080088	-0.816313	0.615606	0.168522	-0.789689	0.861720	0.143142	-0.792777	0.853212	-0.075783	-0.630212	0.701525	0.263352				-0.609731	0.692524	-0.210971				-0.646334	1.173519	0.081520							-0.272021	0.056620	0.384694	-0.241010	0.062853	0.336821				-0.186579	0.063667	-0.203800	0.404076	0.072010	-0.170375
14997	124.975000	-0.829177	0.603235	-0.080086	-0.816267	0.615673	0.168510	-0.789483	0.861856	0.143068	-0.792704	0.853167	-0.075874	-0.629952	0.701591	0.263228				-0.609835	0.692337	-0.211102				-0.645855	1.173544	0.081145							-0.272027	0.056631	0.384701	-0.241001	0.062857	0.336818				-0.186578	0.063661	-0.203802	0.404076	0.072020	-0.170372
14998	124.983333	-0.829173	0.603244	-0.080088	-0.816233	0.615742	0.168502	-0.789268	0.861964	0.142964	-0.792586	0.853180	-0.075977	-0.629707	0.701662	0.263098				-0.609877	0.692080	-0.211072				-0.645406	1.173630	0.080843							-0.272032	0.056636	0.384695	-0.241017	0.062853	0.336817				-0.186576	0.063654	-0.203806	0.404075	0.072019	-0.170380
14999	124.991667	-0.829166	0.603256	-0.080097	-0.816211	0.615818	0.168499	-0.789034	0.862049	0.142849	-0.792522	0.853150	-0.076051	-0.629488	0.701737	0.262962				-0.609865	0.691847	-0.211172				-0.644984	1.173724	0.080457							-0.272037	0.056640	0.384694	-0.241022	0.062849	0.336809				-0.186584	0.063646	-0.203821	0.404073	0.072011	-0.170388
15000	125.000000	-0.829157	0.603269	-0.080111	-0.816157	0.615870	0.168478	-0.788808	0.862131	0.142744	-0.792420	0.853138	-0.076169	-0.629300	0.701824	0.262831				-0.609803	0.691633	-0.211292				-0.644584	1.173798	0.080041							-0.272040	0.056643	0.384686	-0.241028	0.062854	0.336797				-0.186585	0.063641	-0.203837	0.404071	0.072003	-0.170401
15001	125.008333	-0.829139	0.603288	-0.080121	-0.816140	0.615955	0.168495	-0.788604	0.862239	0.142668	-0.792321	0.853156	-0.076248	-0.629159	0.701912	0.262723				-0.609644	0.691466	-0.211267				-0.644220	1.173905	0.079730							-0.272050	0.056661	0.384686	-0.241009	0.062844	0.336784				-0.186587	0.063638	-0.203853	0.404074	0.071996	-0.170401
15002	125.016667	-0.829123	0.603308	-0.080129	-0.816094	0.616010	0.168488	-0.788409	0.862351	0.142612	-0.792308	0.853102	-0.076249	-0.629001	0.702006	0.262590				-0.609459	0.691336	-0.211370				-0.643864	1.173899	0.079347							-0.272046	0.056655	0.384681	-0.241011	0.062832	0.336769				-0.186587	0.063640	-0.203856	0.404080	0.071992	-0.170397
15003	125.025000	-0.829109	0.603341	-0.080124	-0.816048	0.616063	0.168477	-0.788126	0.862431	0.142510	-0.792183	0.853131	-0.076356	-0.628880	0.702113	0.262485				-0.609241	0.691249	-0.211466				-0.643576	1.173881	0.079002							-0.272039	0.056654	0.384672	-0.241014	0.062828	0.336765				-0.186590	0.063654	-0.203858	0.404075	0.071998	-0.170397
15004	125.033333	-0.829094	0.603373	-0.080117	-0.816002	0.616113	0.168475	-0.787971	0.862528	0.142478	-0.792126	0.853104	-0.076381	-0.628774	0.702228	0.262389				-0.608976	0.691203	-0.211580				-0.643183	1.173905	0.078618							-0.272024	0.056641	0.384667	-0.240977	0.062819	0.336764				-0.186595	0.063661	-0.203852	0.404069	0.072005	-0.170389
15005	125.041667	-0.829079	0.603402	-0.080109	-0.815954	0.616171	0.168464	-0.787775	0.862648	0.142444	-0.792016	0.853124	-0.076457	-0.628692	0.702357	0.262320				-0.608675	0.691191	-0.211662				-0.643040	1.173718	0.078286							-0.272017	0.056640	0.384669	-0.241001	0.062812	0.336760				-0.186594	0.063674	-0.203854	0.404072	0.072016	-0.170388
15006	125.050000	-0.829068	0.603426	-0.080104	-0.815904	0.616237	0.168451	-0.787575	0.862740	0.142375	-0.791946	0.853114	-0.076501	-0.628606	0.702487	0.262263				-0.608352	0.691207	-0.211877				-0.642816	1.173569	0.077904							-0.272012	0.056642	0.384671	-0.240999	0.062823	0.336761				-0.186590	0.063670	-0.203859	0.404070	0.072023	-0.170405
15007	125.058333	-0.829045	0.603442	-0.080094	-0.815851	0.616296	0.168450	-0.787387	0.862880	0.142326	-0.791896	0.853083	-0.076585	-0.628526	0.702627	0.262235				-0.607946	0.691249	-0.211954				-0.642598	1.173482	0.077553							-0.271998	0.056624	0.384670	-0.240999	0.062827	0.336773				-0.186596	0.063657	-0.203868	0.404067	0.072021	-0.170419
15008	125.066667	-0.829120	0.603490	-0.080083	-0.815817	0.616348	0.168457	-0.787176	0.863017	0.142261	-0.791826	0.853121	-0.076635	-0.628441	0.702765	0.262236				-0.607503	0.691300	-0.211917				-0.642499	1.173227	0.077167							-0.271999	0.056634	0.384673	-0.240996	0.062816	0.336809				-0.186597	0.063644	-0.203878	0.404062	0.072010	-0.170431
15009	125.075000	-0.829014	0.603480	-0.080083	-0.815798	0.616406	0.168480	-0.786997	0.863144	0.142185	-0.791770	0.853149	-0.076714	-0.628350	0.702891	0.262262				-0.607038	0.691406	-0.212026				-0.642302	1.173006	0.076849							-0.272005	0.056637	0.384673	-0.240993	0.062837	0.336787				-0.186597	0.063638	-0.203884	0.404066	0.072009	-0.170442
15010	125.083333	-0.829013	0.603515	-0.080076	-0.815764	0.616454	0.168497	-0.786799	0.863223	0.142069	-0.791713	0.853170	-0.076807	-0.628255	0.703013	0.262300				-0.606550	0.691553	-0.212154				-0.642241	1.172561	0.076473							-0.272019	0.056662	0.384688	-0.241010	0.062827	0.336779				-0.186598	0.063632	-0.203885	0.404069	0.071998	-0.170436
15011	125.091667	-0.829078	0.603568	-0.080056	-0.815758	0.616506	0.168510	-0.786616	0.863429	0.142029	-0.791646	0.853197	-0.076869	-0.628167	0.703119	0.262355				-0.606066	0.691683	-0.212353				-0.642273	1.171907	0.076114							-0.272027	0.056653	0.384685	-0.241019	0.062835	0.336782				-0.186600	0.063642	-0.203878	0.404065	0.072002	-0.170429
15012	125.100000	-0.828960	0.603580	-0.080044	-0.815754	0.616563	0.168518	-0.786370	0.863525	0.141904	-0.791568	0.853218	-0.076926	-0.628052	0.703219	0.262392				-0.605546	0.691806	-0.212592				-0.642171	1.171363	0.075793							-0.272038	0.056663	0.384690	-0.241025	0.062832	0.336786				-0.186606	0.063649	-0.203857	0.404065	0.072004	-0.170412
15013	125.108333	-0.828951	0.603612	-0.080032	-0.815760	0.616632	0.168510	-0.786180	0.863681	0.141851	-0.791504	0.853241	-0.076975	-0.627950	0.703308	0.262435				-0.604972	0.691859	-0.212823				-0.642207	1.170629	0.075455							-0.272040	0.056662	0.384686	-0.241024	0.062834	0.336781				-0.186603	0.063662	-0.203845	0.404068	0.072024	-0.170403
15014	125.116667	-0.829033	0.603672	-0.080034	-0.815761	0.616713	0.168494	-0.785965	0.863794	0.141770	-0.791433	0.853259	-0.077024	-0.627853	0.703389	0.262476				-0.604360	0.691884	-0.213124				-0.642245	1.169855	0.075210							-0.272048	0.056674	0.384690	-0.241032	0.062835	0.336780				-0.186603	0.063670	-0.203843	0.404067	0.072030	-0.170399
15015	125.125000	-0.828925	0.603677	-0.080041	-0.815760	0.616790	0.168467	-0.785757	0.863926	0.141723	-0.791349	0.853288	-0.077057	-0.627759	0.703453	0.262517				-0.603768	0.691894	-0.213726				-0.642376	1.169016	0.074903							-0.272052	0.056670	0.384681	-0.241024	0.062838	0.336777				-0.186604	0.063669	-0.203850	0.404068	0.072026	-0.170413
15016	125.133333	-0.828880	0.603693	-0.080055	-0.815764	0.616877	0.168440	-0.785486	0.864040	0.141658	-0.791245	0.853319	-0.077077	-0.627662	0.703503	0.262552				-0.603122	0.691855	-0.214126				-0.642512	1.168126	0.074638							-0.272046	0.056664	0.384675	-0.241032	0.062848	0.336772				-0.186604	0.063663	-0.203863	0.404069	0.072019	-0.170434
15017	125.141667	-0.828910	0.603732	-0.080068	-0.815765	0.616976	0.168417	-0.785246	0.864142	0.141629	-0.791153	0.853330	-0.077069	-0.627562	0.703547	0.262581				-0.602504	0.691820	-0.214727				-0.642690	1.167164	0.074337							-0.272047	0.056664	0.384676	-0.241022	0.062840	0.336770				-0.186607	0.063655	-0.203878	0.404064	0.071999	-0.170455
15018	125.150000	-0.828878	0.603759	-0.080076	-0.815776	0.617071	0.168411	-0.785001	0.864239	0.141613	-0.790974	0.853397	-0.077104	-0.627485	0.703579	0.262615				-0.601907	0.691784	-0.215343				-0.642903	1.166194	0.074101							-0.272036	0.056661	0.384674	-0.240999	0.062846	0.336774				-0.186606	0.063650	-0.203892	0.404052	0.071988	-0.170468
15019	125.158333	-0.828859	0.603801	-0.080073	-0.815767	0.617152	0.168395	-0.784746	0.864339	0.141600	-0.790867	0.853365	-0.077052	-0.627416	0.703603	0.262648				-0.601336	0.691674	-0.215895				-0.643152	1.165241	0.073864							-0.272023	0.056642	0.384672	-0.241013	0.062830	0.336771				-0.186605	0.063650	-0.203885	0.404046	0.071983	-0.170471
15020	125.166667	-0.828841	0.603850	-0.080064	-0.815727	0.617208	0.168372	-0.784450	0.864433	0.141562	-0.790591	0.853447	-0.077113	-0.627341	0.703622	0.262672				-0.600766	0.691507	-0.216212				-0.643443	1.164329	0.073604							-0.272013	0.056632	0.384670	-0.241003	0.062822	0.336771				-0.186602	0.063665	-0.203878	0.404034	0.071979	-0.170467
15021	125.175000	-0.828824	0.603915	-0.080042	-0.815714	0.617278	0.168366	-0.784197	0.864554	0.141543	-0.790366	0.853468	-0.077128	-0.627277	0.703642	0.262701				-0.600291	0.691497	-0.216912				-0.643754	1.163461	0.073373							-0.272017	0.056641	0.384680	-0.240992	0.062830	0.336780				-0.186452	0.063464	-0.203846	0.404029	0.072002	-0.170462
15022	125.183333	-0.828781	0.603980	-0.080032	-0.815689	0.617328	0.168348	-0.783952	0.864683	0.141514	-0.790127	0.853489	-0.077157	-0.627356	0.703834	0.262959				-0.599817	0.691424	-0.217288				-0.644071	1.162687	0.073147							-0.272024	0.056653	0.384691	-0.241003	0.062824	0.336785				-0.186451	0.063471	-0.203825	0.404021	0.072011	-0.170452
15023	125.191667	-0.828705	0.604037	-0.080021	-0.815634	0.617384	0.168318	-0.783724	0.864841	0.141488	-0.789852	0.853515	-0.077209	-0.627223	0.703780	0.262852				-0.599423	0.691264	-0.217549				-0.644436	1.162072	0.072941							-0.272020	0.056643	0.384687	-0.241017	0.062835	0.336795				-0.186449	0.063474	-0.203816	0.404018	0.072014	-0.170459
15024	125.200000	-0.828609	0.604090	-0.080013	-0.815569	0.617440	0.168287	-0.783448	0.864933	0.141394	-0.789565	0.853549	-0.077279	-0.627220	0.703903	0.262967				-0.599085	0.691275	-0.218013				-0.644784	1.161532	0.072715							-0.272025	0.056640	0.384695	-0.241019	0.062840	0.336796				-0.186449	0.063468	-0.203817	0.404010	0.072004	-0.170476
15025	125.208333	-0.828532	0.604146	-0.080026	-0.815511	0.617509	0.168246	-0.783251	0.865038	0.141337	-0.789281	0.853586	-0.077383	-0.627159	0.703988	0.262968				-0.598828	0.691193	-0.218294				-0.645168	1.161167	0.072458							-0.272034	0.056654	0.384698	-0.241015	0.062853	0.336805				-0.186451	0.063452	-0.203826	0.403997	0.071992	-0.170502
15026	125.216667	-0.828443	0.604204	-0.080037	-0.815451	0.617578	0.168205	-0.783058	0.865120	0.141229	-0.788994	0.853623	-0.077500	-0.627100	0.704093	0.262956				-0.598611	0.691133	-0.218501				-0.645520	1.160879	0.072253							-0.272047	0.056668	0.384700	-0.241037	0.062857	0.336808				-0.186452	0.063443	-0.203846	0.403993	0.071964	-0.170514
15027	125.225000	-0.828341	0.604269	-0.080046	-0.815375	0.617656	0.168162	-0.782901	0.865214	0.141138	-0.788726	0.853631	-0.077605	-0.627033	0.704196	0.262926				-0.598468	0.691099	-0.218616				-0.645846	1.160733	0.072061							-0.272048	0.056666	0.384698	-0.241039	0.062858	0.336806				-0.186444	0.063428	-0.203854	0.403987	0.071961	-0.170523
15028	125.233333	-0.828238	0.604342	-0.080051	-0.815282	0.617734	0.168124	-0.782760	0.865271	0.141023	-0.788426	0.853677	-0.077758	-0.626986	0.704324	0.262905				-0.598386	0.691085	-0.218667				-0.646170	1.160648	0.071854							-0.272050	0.056664	0.384695	-0.241034	0.062851	0.336792				-0.186446	0.063432	-0.203859	0.403982	0.071952	-0.170524
15029	125.241667	-0.828128	0.604421	-0.080053	-0.815184	0.617819	0.168099	-0.782621	0.865310	0.140877	-0.788158	0.853693	-0.077907	-0.626898	0.704441	0.262860				-0.598368	0.691097	-0.218643				-0.646451	1.160677	0.071746							-0.272055	0.056676	0.384697	-0.241015	0.062841	0.336789				-0.186441	0.063439	-0.203856	0.403975	0.071958	-0.170513
15030	125.250000	-0.827993	0.604499	-0.080048	-0.815082	0.617934	0.168051	-0.782543	0.865365	0.140760	-0.787965	0.853665	-0.078010	-0.626797	0.704601	0.262825				-0.598387	0.691127	-0.218571				-0.646662	1.160761	0.071553							-0.272048	0.056666	0.384695	-0.241010	0.062824	0.336782				-0.186435	0.063441	-0.203846	0.403973	0.071966	-0.170502
15031	125.258333	-0.827891	0.604562	-0.080041	-0.815001	0.618077	0.168033	-0.782500	0.865434	0.140659	-0.787723	0.853673	-0.078188	-0.626722	0.704734	0.262786				-0.598446	0.691162	-0.218441				-0.646894	1.160973	0.071426							-0.272039	0.056654	0.384691	-0.241017	0.062818	0.336779				-0.186433	0.063454	-0.203844	0.404013	0.072027	-0.170490
15032	125.266667	-0.827795	0.604645	-0.080065	-0.814893	0.618191	0.167998	-0.782463	0.865444	0.140529	-0.787480	0.853737	-0.078274	-0.626642	0.704862	0.262738				-0.598534	0.691206	-0.218280				-0.647087	1.161280	0.071311							-0.272022	0.056643	0.384692	-0.240972	0.062808	0.336783				-0.186428	0.063455	-0.203847	0.403964	0.071975	-0.170508
15033	125.275000	-0.827646	0.604704	-0.080081	-0.814765	0.618286	0.167955	-0.782449	0.865466	0.140414	-0.787293	0.853743	-0.078387	-0.626609	0.704976	0.262712				-0.598647	0.691241	-0.218088				-0.647301	1.161628	0.071250							-0.272013	0.056635	0.384693	-0.240986	0.062798	0.336784				-0.186425	0.063446	-0.203854	0.403961	0.071967	-0.170526
15034	125.283333	-0.827539	0.604762	-0.080100	-0.814637	0.618367	0.167910	-0.782474	0.865476	0.140319	-0.787189	0.853680	-0.078446	-0.626536	0.705082	0.262641				-0.598756	0.691202	-0.217664				-0.647453	1.161969	0.071138							-0.271996	0.056625	0.384691	-0.240987	0.062801	0.336796				-0.186420	0.063431	-0.203868	0.403955	0.071950	-0.170547
15035	125.291667	-0.827462	0.604804	-0.080086	-0.814555	0.618441	0.167890	-0.782478	0.865490	0.140209	-0.787018	0.853688	-0.078553	-0.626499	0.705178	0.262581				-0.598898	0.691244	-0.217408				-0.647570	1.162336	0.071085							-0.271991	0.056617	0.384686	-0.240989	0.062812	0.336797				-0.186420	0.063425	-0.203872	0.403988	0.071992	-0.170531
15036	125.300000	-0.827426	0.604881	-0.080137	-0.814474	0.618497	0.167875	-0.782506	0.865468	0.140098	-0.786870	0.853689	-0.078665	-0.626471	0.705262	0.262512				-0.599061	0.691276	-0.217106				-0.647657	1.162632	0.071045							-0.271990	0.056629	0.384688	-0.240969	0.062828	0.336808				-0.186421	0.063417	-0.203880	0.403936	0.071935	-0.170556
15037	125.308333	-0.827363	0.604925	-0.080148	-0.814404	0.618547	0.167866	-0.782549	0.865413	0.139983	-0.786790	0.853644	-0.078730	-0.626465	0.705356	0.262450				-0.599243	0.691299	-0.216765				-0.647710	1.162932	0.071043							-0.271999	0.056639	0.384694	-0.240989	0.062819	0.336799				-0.186419	0.063414	-0.203862	0.403929	0.071940	-0.170541
15038	125.316667	-0.827320	0.604968	-0.080127	-0.814351	0.618576	0.167860	-0.782605	0.865379	0.139891	-0.786691	0.853625	-0.078818	-0.626476	0.705403	0.262369				-0.599432	0.691312	-0.216376				-0.647723	1.163200	0.071074							-0.272000	0.056636	0.384696	-0.240984	0.062816	0.336796				-0.186412	0.063425	-0.203849	0.403917	0.071938	-0.170532
15039	125.325000	-0.827291	0.605000	-0.080149	-0.814304	0.618603	0.167852	-0.782679	0.865345	0.139801	-0.786642	0.853595	-0.078884	-0.626523	0.705403	0.262281				-0.599665	0.691392	-0.216157				-0.647731	1.163411	0.071102							-0.272017	0.056660	0.384694	-0.240978	0.062812	0.336797				-0.186416	0.063424	-0.203834	0.403912	0.071947	-0.170525
15040	125.333333	-0.827276	0.605023	-0.080150	-0.814283	0.618623	0.167845	-0.782759	0.865313	0.139721	-0.786612	0.853566	-0.078942	-0.626585	0.705413	0.262199				-0.599922	0.691348	-0.215839				-0.647707	1.163575	0.071152							-0.272017	0.056662	0.384693	-0.240981	0.062782	0.336812				-0.186416	0.063436	-0.203831	0.403902	0.071952	-0.170532
15041	125.341667	-0.827271	0.605024	-0.080183	-0.814270	0.618619	0.167841	-0.782842	0.865256	0.139628	-0.786631	0.853531	-0.078967	-0.626684	0.705356	0.262103				-0.600165	0.691255	-0.215318				-0.647677	1.163707	0.071235							-0.272018	0.056661	0.384692	-0.240987	0.062802	0.336785				-0.186415	0.063426	-0.203833	0.403900	0.071941	-0.170545
15042	125.350000	-0.827290	0.605016	-0.080159	-0.814283	0.618626	0.167834	-0.782921	0.865196	0.139536	-0.786630	0.853527	-0.079033	-0.626774	0.705327	0.262014				-0.600411	0.691152	-0.214780				-0.647615	1.163837	0.071304							-0.272018	0.056657	0.384681	-0.240985	0.062797	0.336773				-0.186409	0.063420	-0.203850	0.403898	0.071928	-0.170569
15043	125.358333	-0.827288	0.604983	-0.080172	-0.814321	0.618615	0.167832	-0.783011	0.865184	0.139493	-0.786656	0.853518	-0.079068	-0.626912	0.705235	0.261929				-0.600672	0.691139	-0.214427				-0.647572	1.163857	0.071370							-0.272019	0.056660	0.384677	-0.240972	0.062787	0.336760				-0.186414	0.063415	-0.203869	0.403889	0.071906	-0.170584
15044	125.366667	-0.827362	0.604966	-0.080179	-0.814373	0.618601	0.167831	-0.783099	0.865178	0.139461	-0.786754	0.853460	-0.079080	-0.627051	0.705152	0.261858				-0.600934	0.691037	-0.213901				-0.647519	1.163895	0.071446							-0.272016	0.056662	0.384671	-0.240981	0.062805	0.336759				-0.186409	0.063413	-0.203877	0.403881	0.071897	-0.170595
15045	125.375000	-0.827373	0.604900	-0.080189	-0.814459	0.618563	0.167837	-0.783177	0.865151	0.139437	-0.786784	0.853518	-0.079027	-0.627141	0.705060	0.261778				-0.601200	0.690944	-0.213435				-0.647480	1.163896	0.071533							-0.272012	0.056658	0.384667	-0.240984	0.062805	0.336761				-0.186411	0.063424	-0.203876	0.403875	0.071896	-0.170588
15046	125.383333	-0.827435	0.604881	-0.080186	-0.814536	0.618535	0.167845	-0.783244	0.865084	0.139411	-0.786802	0.853561	-0.079070	-0.627260	0.704959	0.261713				-0.601490	0.690851	-0.213102				-0.647427	1.163874	0.071589							-0.272002	0.056646	0.384662	-0.240963	0.062790	0.336747				-0.186415	0.063434	-0.203861	0.403873	0.071908	-0.170573
15047	125.391667	-0.827516	0.604845	-0.080182	-0.814617	0.618507	0.167839	-0.783319	0.865114	0.139450	-0.786885	0.853558	-0.079046	-0.627393	0.704819	0.261659				-0.601723	0.690719	-0.212452				-0.647401	1.163841	0.071707							-0.272001	0.056654	0.384668	-0.240969	0.062822	0.336765				-0.186413	0.063441	-0.203843	0.403870	0.071925	-0.170557
15048	125.400000	-0.827599	0.604817	-0.080171	-0.814754	0.618473	0.167859	-0.783387	0.865096	0.139480	-0.786994	0.853581	-0.078901	-0.627524	0.704697	0.261617				-0.601994	0.690680	-0.212129				-0.647350	1.163846	0.071815							-0.272001	0.056653	0.384673	-0.240954	0.062823	0.336776				-0.186418	0.063448	-0.203827	0.403873	0.071932	-0.170540
15049	125.408333	-0.827677	0.604777	-0.080165	-0.814811	0.618422	0.167846	-0.783445	0.865054	0.139509	-0.786996	0.853640	-0.078928	-0.627650	0.704574	0.261575				-0.602232	0.690613	-0.211778				-0.647324	1.163840	0.071896							-0.271996	0.056642	0.384668	-0.240979	0.062809	0.336769				-0.186420	0.063460	-0.203816	0.403878	0.071936	-0.170532
15050	125.416667	-0.827758	0.604735	-0.080163	-0.814971	0.618408	0.167878	-0.783503	0.865007	0.139541	-0.787043	0.853678	-0.078889	-0.627774	0.704449	0.261539				-0.602468	0.690529	-0.211576				-0.647309	1.163860	0.071971							-0.271991	0.056636	0.384673	-0.240990	0.062820	0.336773				-0.186421	0.063457	-0.203814	0.403880	0.071936	-0.170542
15051	125.425000	-0.827868	0.604688	-0.080161	-0.815069	0.618368	0.167887	-0.783633	0.865049	0.139655	-0.787130	0.853675	-0.078804	-0.627908	0.704315	0.261515				-0.602631	0.690478	-0.211192				-0.647288	1.163912	0.072072							-0.272008	0.056648	0.384677	-0.240958	0.062814	0.336779				-0.186429	0.063436	-0.203828	0.403891	0.071923	-0.170556
15052	125.433333	-0.827934	0.604648	-0.080160	-0.815161	0.618324	0.167901	-0.783708	0.865017	0.139696	-0.787219	0.853669	-0.078720	-0.628060	0.704202	0.261506				-0.602796	0.690433	-0.210936				-0.647260	1.163972	0.072180							-0.272011	0.056644	0.384684	-0.240996	0.062810	0.336774				-0.186433	0.063418	-0.203838	0.403906	0.071906	-0.170558
15053	125.441667	-0.827993	0.604616	-0.080120	-0.815243	0.618275	0.167913	-0.783797	0.864951	0.139730	-0.787212	0.853724	-0.078742	-0.628154	0.704110	0.261505				-0.602946	0.690399	-0.210698				-0.647231	1.164029	0.072286							-0.272024	0.056650	0.384685	-0.241004	0.062819	0.336780				-0.186433	0.063423	-0.203849	0.403919	0.071909	-0.170556
15054	125.450000	-0.828049	0.604584	-0.080140	-0.815325	0.618232	0.167932	-0.783898	0.864913	0.139788	-0.787272	0.853736	-0.078693	-0.628239	0.704037	0.261523				-0.603092	0.690387	-0.210473				-0.647214	1.164089	0.072445							-0.272043	0.056673	0.384692	-0.240984	0.062830	0.336785				-0.186434	0.063427	-0.203848	0.403933	0.071920	-0.170541
15055	125.458333	-0.828101	0.604570	-0.080122	-0.815404	0.618185	0.167956	-0.783998	0.864873	0.139826	-0.787338	0.853748	-0.078651	-0.628332	0.703986	0.261571				-0.603230	0.690400	-0.210254				-0.647161	1.164134	0.072568							-0.272044	0.056671	0.384688	-0.241001	0.062836	0.336788				-0.186435	0.063440	-0.203841	0.403951	0.071932	-0.170511
15056	125.466667	-0.828158	0.604557	-0.080064	-0.815438	0.618102	0.167946	-0.784117	0.864838	0.139872	-0.787387	0.853755	-0.078602	-0.628421	0.703943	0.261630				-0.603355	0.690423	-0.210039				-0.647103	1.164181	0.072697							-0.272042	0.056661	0.384690	-0.241023	0.062843	0.336790				-0.186428	0.063451	-0.203823	0.403964	0.071957	-0.170485
15057	125.475000	-0.828185	0.604544	-0.080083	-0.815499	0.618059	0.167969	-0.784221	0.864786	0.139905	-0.787441	0.853759	-0.078549	-0.628511	0.703913	0.261722				-0.603463	0.690479	-0.209890				-0.647036	1.164295	0.072878							-0.272036	0.056651	0.384684	-0.241014	0.062834	0.336782				-0.186435	0.063468	-0.203812	0.404018	0.072017	-0.170450
15058	125.483333	-0.828213	0.604532	-0.080071	-0.815548	0.618011	0.167989	-0.784376	0.864758	0.139969	-0.787498	0.853764	-0.078516	-0.628586	0.703899	0.261815				-0.603545	0.690456	-0.209476				-0.646981	1.164385	0.073037							-0.272047	0.056668	0.384696	-0.241033	0.062856	0.336794				-0.186434	0.063473	-0.203815	0.403987	0.071968	-0.170460
15059	125.491667	-0.828219	0.604528	-0.080038	-0.815603	0.617979	0.168001	-0.784493	0.864711	0.140007	-0.787546	0.853759	-0.078465	-0.628733	0.703914	0.261965				-0.603641	0.690516	-0.209381				-0.646942	1.164482	0.073174							-0.272041	0.056658	0.384688	-0.241016	0.062836	0.336784				-0.186436	0.063464	-0.203823	0.403987	0.071964	-0.170470
15060	125.500000	-0.828233	0.604494	-0.080060	-0.815634	0.617947	0.168009	-0.784623	0.864697	0.140067	-0.787618	0.853715	-0.078391	-0.628745	0.703906	0.262038				-0.603730	0.690583	-0.209296				-0.646907	1.164607	0.073311							-0.272029	0.056644	0.384683	-0.241012	0.062838	0.336781				-0.186435	0.063461	-0.203835	0.403987	0.071942	-0.170491
15061	125.508333	-0.828231	0.604483	-0.080062	-0.815665	0.617919	0.168025	-0.784729	0.864619	0.140104	-0.787628	0.853739	-0.078365	-0.628826	0.703909	0.262163				-0.603766	0.690649	-0.209092				-0.646888	1.164790	0.073484							-0.272024	0.056638	0.384687	-0.240992	0.062831	0.336788				-0.186434	0.063445	-0.203853	0.404020	0.071982	-0.170491
15062	125.516667	-0.828219	0.604479	-0.080054	-0.815693	0.617891	0.168055	-0.784843	0.864573	0.140158	-0.787670	0.853724	-0.078319	-0.628915	0.703893	0.262286				-0.603816	0.690720	-0.209007				-0.646839	1.165029	0.073702							-0.272018	0.056625	0.384685	-0.241007	0.062828	0.336797				-0.186435	0.063439	-0.203858	0.403962	0.071916	-0.170521
15063	125.525000	-0.828206	0.604485	-0.080039	-0.815700	0.617876	0.168061	-0.784947	0.864529	0.140204	-0.787749	0.853687	-0.078236	-0.629002	0.703918	0.262426				-0.603823	0.690816	-0.208859				-0.646822	1.165233	0.073839							-0.272018	0.056630	0.384691	-0.240976	0.062839	0.336807				-0.186437	0.063441	-0.203848	0.403958	0.071928	-0.170519
15064	125.533333	-0.828189	0.604503	-0.080018	-0.815692	0.617853	0.168067	-0.785050	0.864484	0.140254	-0.787769	0.853700	-0.078208	-0.629057	0.703898	0.262534				-0.603810	0.690918	-0.208711				-0.646821	1.165431	0.073950							-0.272020	0.056631	0.384695	-0.241002	0.062833	0.336805				-0.186436	0.063456	-0.203834	0.403941	0.071932	-0.170505
15065	125.541667	-0.828170	0.604519	-0.079991	-0.815691	0.617836	0.168092	-0.785157	0.864440	0.140310	-0.787814	0.853684	-0.078150	-0.629111	0.703884	0.262649				-0.603759	0.691021	-0.208529				-0.646792	1.165673	0.074142							-0.272024	0.056637	0.384697	-0.241012	0.062836	0.336830				-0.186433	0.063472	-0.203812	0.403973	0.071992	-0.170470
15066	125.550000	-0.828147	0.604536	-0.079970	-0.815691	0.617814	0.168125	-0.785301	0.864411	0.140391	-0.787922	0.853586	-0.078100	-0.629156	0.703869	0.262762				-0.603709	0.691193	-0.208529				-0.646770	1.165836	0.074297							-0.272034	0.056650	0.384706	-0.240989	0.062859	0.336828				-0.186432	0.063469	-0.203799	0.403920	0.071938	-0.170477
15067	125.558333	-0.828121	0.604536	-0.079960	-0.815681	0.617797	0.168142	-0.785414	0.864337	0.140433	-0.787922	0.853634	-0.078017	-0.629200	0.703846	0.262864				-0.603642	0.691284	-0.208436				-0.646730	1.165971	0.074465							-0.272035	0.056647	0.384705	-0.241015	0.062844	0.336814				-0.186434	0.063469	-0.203800	0.403904	0.071923	-0.170493
15068	125.566667	-0.828097	0.604534	-0.079957	-0.815666	0.617777	0.168163	-0.785513	0.864262	0.140469	-0.787930	0.853644	-0.077974	-0.629247	0.703816	0.262958				-0.603571	0.691368	-0.208355				-0.646703	1.166104	0.074641							-0.272040	0.056655	0.384705	-0.241014	0.062844	0.336808				-0.186433	0.063465	-0.203812	0.403890	0.071897	-0.170520
15069	125.575000	-0.828075	0.604522	-0.079958	-0.815646	0.617751	0.168174	-0.785613	0.864206	0.140519	-0.787956	0.853632	-0.077926	-0.629324	0.703782	0.263045				-0.603500	0.691455	-0.208268				-0.646683	1.166200	0.074830							-0.272040	0.056655	0.384701	-0.240994	0.062827	0.336819				-0.186429	0.063451	-0.203830	0.403877	0.071871	-0.170540
15070	125.583333	-0.828062	0.604516	-0.079962	-0.815637	0.617729	0.168183	-0.785698	0.864142	0.140553	-0.788002	0.853565	-0.077949	-0.629331	0.703732	0.263071				-0.603445	0.691512	-0.208189				-0.646664	1.166314	0.075022							-0.272038	0.056663	0.384699	-0.240998	0.062820	0.336784				-0.186430	0.063434	-0.203846	0.403865	0.071855	-0.170561
15071	125.591667	-0.828048	0.604514	-0.079961	-0.815637	0.617707	0.168201	-0.785774	0.864089	0.140593	-0.788010	0.853597	-0.077867	-0.629384	0.703681	0.263098				-0.603386	0.691582	-0.208063				-0.646626	1.166419	0.075218							-0.272038	0.056654	0.384694	-0.240996	0.062823	0.336788				-0.186427	0.063433	-0.203853	0.403849	0.071837	-0.170566
15072	125.600000	-0.828044	0.604520	-0.079949	-0.815627	0.617684	0.168208	-0.785838	0.864040	0.140638	-0.788014	0.853633	-0.077785	-0.629435	0.703611	0.263107				-0.603348	0.691635	-0.207945				-0.646612	1.166525	0.075394							-0.272027	0.056648	0.384691	-0.240972	0.062834	0.336788				-0.186428	0.063442	-0.203842	0.403838	0.071841	-0.170558
15073	125.608333	-0.828051	0.604536	-0.079934	-0.815629	0.617662	0.168225	-0.785887	0.863985	0.140682	-0.788028	0.853664	-0.077728	-0.629498	0.703519	0.263095				-0.603331	0.691678	-0.207798				-0.646618	1.166657	0.075607							-0.272014	0.056635	0.384684	-0.240966	0.062834	0.336795				-0.186421	0.063457	-0.203828	0.403824	0.071851	-0.170533
15074	125.616667	-0.828058	0.604552	-0.079917	-0.815641	0.617645	0.168243	-0.785927	0.863967	0.140750	-0.788104	0.853634	-0.077616	-0.629559	0.703417	0.263073				-0.603355	0.691710	-0.207761				-0.646605	1.166768	0.075768							-0.272009	0.056630	0.384688	-0.240988	0.062837	0.336797				-0.186417	0.063470	-0.203809	0.403815	0.071858	-0.170513
15075	125.625000	-0.828064	0.604560	-0.079910	-0.815641	0.617634	0.168254	-0.785985	0.863971	0.140833	-0.788028	0.853728	-0.077606	-0.629619	0.703330	0.263052				-0.603377	0.691712	-0.207602				-0.646583	1.166923	0.075966							-0.272002	0.056621	0.384684	-0.240981	0.062833	0.336802				-0.186417	0.063479	-0.203795	0.403806	0.071853	-0.170508
15076	125.633333	-0.828072	0.604560	-0.079906	-0.815632	0.617623	0.168254	-0.786030	0.863924	0.140896	-0.788048	0.853740	-0.077515	-0.629673	0.703243	0.263025				-0.603407	0.691637	-0.207278				-0.646583	1.167017	0.076108							-0.272000	0.056611	0.384681	-0.240964	0.062845	0.336814				-0.186422	0.063481	-0.203799	0.403799	0.071844	-0.170510
15077	125.641667	-0.828075	0.604557	-0.079907	-0.815664	0.617615	0.168286	-0.786080	0.863900	0.140970	-0.788077	0.853711	-0.077496	-0.629713	0.703155	0.262980				-0.603463	0.691616	-0.207119				-0.646571	1.167075	0.076291							-0.272001	0.056620	0.384689	-0.240983	0.062816	0.336818				-0.186426	0.063465	-0.203804	0.403788	0.071824	-0.170519
15078	125.650000	-0.828064	0.604567	-0.079868	-0.815655	0.617593	0.168285	-0.786109	0.863889	0.141017	-0.788061	0.853742	-0.077481	-0.629766	0.703052	0.262943				-0.603505	0.691569	-0.206833				-0.646533	1.167130	0.076431							-0.272009	0.056620	0.384697	-0.240957	0.062824	0.336811				-0.186424	0.063454	-0.203820	0.403784	0.071805	-0.170537
15079	125.658333	-0.828083	0.604536	-0.079925	-0.815658	0.617580	0.168289	-0.786146	0.863859	0.141053	-0.788018	0.853808	-0.077427	-0.629805	0.702974	0.262921				-0.603603	0.691563	-0.206760				-0.646517	1.167166	0.076591							-0.272020	0.056641	0.384698	-0.240967	0.062813	0.336796				-0.186428	0.063441	-0.203834	0.403778	0.071791	-0.170552
15080	125.666667	-0.828087	0.604531	-0.079931	-0.815660	0.617567	0.168291	-0.786197	0.863830	0.141106	-0.788034	0.853826	-0.077385	-0.629823	0.702886	0.262897				-0.603670	0.691535	-0.206451				-0.646495	1.167209	0.076755							-0.272029	0.056643	0.384696	-0.240988	0.062814	0.336786				-0.186433	0.063440	-0.203840	0.403780	0.071791	-0.170548
15081	125.675000	-0.828101	0.604546	-0.079905	-0.815670	0.617554	0.168288	-0.786230	0.863785	0.141122	-0.788096	0.853776	-0.077368	-0.629879	0.702837	0.262926				-0.603770	0.691512	-0.206238				-0.646454	1.167256	0.076893							-0.272037	0.056661	0.384699	-0.240999	0.062824	0.336791				-0.186429	0.063444	-0.203829	0.403779	0.071788	-0.170529
15082	125.683333	-0.828119	0.604540	-0.079926	-0.815677	0.617536	0.168289	-0.786265	0.863766	0.141157	-0.788061	0.853868	-0.077323	-0.629885	0.702738	0.262920				-0.603893	0.691573	-0.206196				-0.646394	1.167370	0.077074							-0.272041	0.056659	0.384694	-0.241010	0.062841	0.336797				-0.186432	0.063459	-0.203820	0.403781	0.071794	-0.170501
15083	125.691667	-0.828131	0.604546	-0.079921	-0.815700	0.617538	0.168297	-0.786300	0.863716	0.141180	-0.788086	0.853901	-0.077288	-0.629841	0.702666	0.262942				-0.604021	0.691557	-0.205978				-0.646339	1.167500	0.077227							-0.272036	0.056651	0.384690	-0.240990	0.062839	0.336797				-0.186430	0.063461	-0.203805	0.403787	0.071804	-0.170482
15084	125.700000	-0.828140	0.604538	-0.079926	-0.815722	0.617534	0.168311	-0.786335	0.863667	0.141208	-0.788104	0.853920	-0.077259	-0.629720	0.702498	0.262797				-0.604153	0.691539	-0.205782				-0.646286	1.167634	0.077363							-0.272040	0.056663	0.384695	-0.241006	0.062840	0.336796				-0.186430	0.063474	-0.203800	0.403797	0.071804	-0.170467
15085	125.708333	-0.828149	0.604542	-0.079861	-0.815710	0.617514	0.168301	-0.786382	0.863635	0.141249	-0.788173	0.853888	-0.077272	-0.629701	0.702445	0.262833				-0.604273	0.691532	-0.205603				-0.646239	1.167773	0.077508							-0.272029	0.056644	0.384687	-0.241006	0.062835	0.336795				-0.186426	0.063460	-0.203800	0.403801	0.071790	-0.170472
15086	125.716667	-0.828141	0.604520	-0.079942	-0.815681	0.617499	0.168281	-0.786406	0.863630	0.141294	-0.788164	0.853973	-0.077189	-0.629668	0.702395	0.262857				-0.604379	0.691540	-0.205414				-0.646179	1.167944	0.077662							-0.272028	0.056643	0.384686	-0.241000	0.062841	0.336794				-0.186426	0.063463	-0.203816	0.403810	0.071796	-0.170476
15087	125.725000	-0.828141	0.604511	-0.079953	-0.815688	0.617484	0.168287	-0.786434	0.863580	0.141323	-0.788199	0.853997	-0.077155	-0.629653	0.702345	0.262875				-0.604498	0.691534	-0.205263				-0.646093	1.168074	0.077809							-0.272020	0.056637	0.384683	-0.241230	0.063055	0.336648				-0.186424	0.063451	-0.203833	0.403818	0.071792	-0.170492
15088	125.733333	-0.828139	0.604506	-0.079960	-0.815721	0.617508	0.168308	-0.786455	0.863532	0.141359	-0.788234	0.854018	-0.077116	-0.629646	0.702302	0.262894				-0.604592	0.691550	-0.205108				-0.645980	1.168188	0.077982							-0.272019	0.056639	0.384682	-0.241199	0.063018	0.336628				-0.186422	0.063443	-0.203842	0.403829	0.071793	-0.170495
15089	125.741667	-0.828134	0.604521	-0.079930	-0.815700	0.617492	0.168299	-0.786476	0.863498	0.141402	-0.788288	0.854010	-0.077097	-0.629649	0.702253	0.262898				-0.604688	0.691582	-0.204964				-0.645888	1.168258	0.078102							-0.272013	0.056640	0.384683	-0.241210	0.062995	0.336610				-0.186424	0.063452	-0.203839	0.403828	0.071796	-0.170489
15090	125.750000	-0.828141	0.604521	-0.079947	-0.815687	0.617467	0.168294	-0.786487	0.863462	0.141447	-0.788304	0.854056	-0.077011	-0.629647	0.702209	0.262907				-0.604800	0.691607	-0.204932				-0.645787	1.168311	0.078229							-0.272005	0.056643	0.384681	-0.241213	0.062996	0.336618				-0.186424	0.063463	-0.203831	0.403831	0.071807	-0.170470
15091	125.758333	-0.828146	0.604534	-0.079933	-0.815704	0.617477	0.168313	-0.786501	0.863428	0.141499	-0.788338	0.854072	-0.076951	-0.629636	0.702158	0.262914				-0.604846	0.691575	-0.204507				-0.645683	1.168354	0.078370							-0.272017	0.056639	0.384688	-0.241220	0.063001	0.336624				-0.186424	0.063462	-0.203812	0.403836	0.071821	-0.170450
15092	125.766667	-0.828153	0.604541	-0.079919	-0.815683	0.617449	0.168307	-0.786524	0.863410	0.141577	-0.788444	0.854018	-0.076828	-0.629627	0.702108	0.262927				-0.604951	0.691616	-0.204509				-0.645581	1.168398	0.078501							-0.272017	0.056633	0.384696	-0.241224	0.063010	0.336631				-0.186426	0.063468	-0.203802	0.403839	0.071824	-0.170434
15093	125.775000	-0.828148	0.604554	-0.079893	-0.815682	0.617435	0.168317	-0.786514	0.863371	0.141602	-0.788389	0.854099	-0.076815	-0.629614	0.702055	0.262949				-0.605021	0.691648	-0.204403				-0.645494	1.168481	0.078676							-0.272021	0.056640	0.384699	-0.241229	0.063002	0.336636				-0.186429	0.063469	-0.203803	0.403885	0.071878	-0.170416
15094	125.783333	-0.828155	0.604537	-0.079917	-0.815723	0.617435	0.168339	-0.786516	0.863344	0.141652	-0.788410	0.854117	-0.076747	-0.629600	0.702010	0.262977				-0.605072	0.691682	-0.204312				-0.645382	1.168532	0.078832							-0.272017	0.056628	0.384692	-0.241202	0.063002	0.336647				-0.186428	0.063462	-0.203815	0.403842	0.071813	-0.170448
15095	125.791667	-0.828158	0.604529	-0.079921	-0.815737	0.617439	0.168362	-0.786516	0.863320	0.141701	-0.788460	0.854093	-0.076677	-0.629574	0.701963	0.263002				-0.605116	0.691770	-0.204277				-0.645284	1.168576	0.078930							-0.272035	0.056653	0.384704	-0.241218	0.062980	0.336620				-0.186432	0.063446	-0.203827	0.403840	0.071805	-0.170472
15096	125.800000	-0.828161	0.604524	-0.079920	-0.815675	0.617411	0.168345	-0.786519	0.863312	0.141768	-0.788505	0.854071	-0.076617	-0.629554	0.701924	0.263027				-0.605146	0.691805	-0.204196				-0.645205	1.168665	0.079062							-0.272031	0.056649	0.384696	-0.241224	0.062980	0.336612				-0.186432	0.063441	-0.203847	0.403842	0.071801	-0.170494
15097	125.808333	-0.828165	0.604529	-0.079918	-0.815686	0.617406	0.168359	-0.786501	0.863253	0.141780	-0.788428	0.854165	-0.076607	-0.629533	0.701891	0.263060				-0.605176	0.691830	-0.204127				-0.645119	1.168739	0.079168							-0.272044	0.056654	0.384695	-0.241231	0.062995	0.336622				-0.186433	0.063445	-0.203850	0.403929	0.071906	-0.170472
15098	125.816667	-0.828170	0.604540	-0.079904	-0.815663	0.617393	0.168359	-0.786499	0.863267	0.141845	-0.788434	0.854191	-0.076557	-0.629505	0.701860	0.263089				-0.605197	0.691859	-0.204064				-0.645038	1.168799	0.079263							-0.272045	0.056657	0.384690	-0.241212	0.063021	0.336641				-0.186431	0.063450	-0.203835	0.403841	0.071807	-0.170505
15099	125.825000	-0.828178	0.604564	-0.079884	-0.815725	0.617409	0.168413	-0.786535	0.863274	0.141931	-0.788475	0.854187	-0.076501	-0.629483	0.701830	0.263116				-0.605215	0.691883	-0.203997				-0.644944	1.168856	0.079384							-0.272048	0.056668	0.384691	-0.241122	0.062926	0.336707				-0.186429	0.063454	-0.203823	0.403843	0.071824	-0.170493
15100	125.833333	-0.828186	0.604582	-0.079864	-0.815662	0.617378	0.168400	-0.786481	0.863236	0.141943	-0.788450	0.854232	-0.076480	-0.629458	0.701800	0.263144				-0.605225	0.691908	-0.203936				-0.644870	1.168897	0.079469							-0.272028	0.056650	0.384682	-0.241240	0.063020	0.336633				-0.186425	0.063465	-0.203805	0.403843	0.071832	-0.170477
15101	125.841667	-0.828222	0.604608	-0.079844	-0.815669	0.617378	0.168418	-0.786496	0.863233	0.141999	-0.788450	0.854246	-0.076439	-0.629439	0.701769	0.263163				-0.605232	0.691926	-0.203894				-0.644797	1.168935	0.079545							-0.272016	0.056636	0.384682	-0.241183	0.062946	0.336598				-0.186430	0.063476	-0.203796	0.403889	0.071895	-0.170457
15102	125.850000	-0.828252	0.604623	-0.079832	-0.815688	0.617379	0.168453	-0.786509	0.863236	0.142051	-0.788453	0.854255	-0.076398	-0.629423	0.701749	0.263180				-0.605230	0.691927	-0.203854				-0.644720	1.168962	0.079621							-0.272014	0.056628	0.384680	-0.240986	0.062860	0.336812				-0.186425	0.063472	-0.203798	0.403852	0.071845	-0.170483
15103	125.858333	-0.828174	0.604608	-0.079820	-0.815675	0.617368	0.168449	-0.786490	0.863248	0.142090	-0.788480	0.854222	-0.076369	-0.629409	0.701724	0.263199				-0.605231	0.691922	-0.203831				-0.644646	1.168994	0.079686							-0.272010	0.056632	0.384680	-0.241003	0.062847	0.336803				-0.186427	0.063456	-0.203808	0.403852	0.071852	-0.170500
15104	125.866667	-0.828170	0.604587	-0.079841	-0.815632	0.617352	0.168432	-0.786456	0.863203	0.142081	-0.788431	0.854268	-0.076346	-0.629396	0.701709	0.263217				-0.605230	0.691919	-0.203810				-0.644575	1.169060	0.079755							-0.272017	0.056632	0.384681	-0.240995	0.062840	0.336802				-0.186428	0.063455	-0.203834	0.403852	0.071852	-0.170526
15105	125.875000	-0.828158	0.604581	-0.079846	-0.815689	0.617375	0.168472	-0.786495	0.863219	0.142131	-0.788431	0.854270	-0.076321	-0.629386	0.701701	0.263229				-0.605217	0.691909	-0.203786				-0.644501	1.169102	0.079817							-0.272010	0.056632	0.384682	-0.241094	0.062896	0.336695				-0.186429	0.063446	-0.203844	0.403905	0.071904	-0.170532
15106	125.883333	-0.828149	0.604587	-0.079843	-0.815629	0.617353	0.168453	-0.786500	0.863228	0.142161	-0.788421	0.854271	-0.076300	-0.629456	0.701718	0.263289				-0.605209	0.691904	-0.203751				-0.644431	1.169159	0.079873							-0.272021	0.056648	0.384688	-0.241184	0.062981	0.336613				-0.186435	0.063436	-0.203852	0.403870	0.071857	-0.170562
15107	125.891667	-0.828144	0.604596	-0.079835	-0.815636	0.617366	0.168470	-0.786494	0.863216	0.142167	-0.788431	0.854252	-0.076260	-0.629378	0.701689	0.263268				-0.605197	0.691912	-0.203705				-0.644347	1.169218	0.079938							-0.272022	0.056647	0.384685	-0.241102	0.062903	0.336695				-0.186429	0.063453	-0.203843	0.403918	0.071923	-0.170538
15108	125.900000	-0.828140	0.604612	-0.079823	-0.815651	0.617375	0.168478	-0.786496	0.863208	0.142183	-0.788393	0.854285	-0.076267	-0.629376	0.701677	0.263282				-0.605183	0.691919	-0.203652				-0.644270	1.169272	0.079999							-0.272025	0.056645	0.384689	-0.240995	0.062829	0.336790				-0.186429	0.063458	-0.203824	0.403972	0.071994	-0.170503
15109	125.908333	-0.828169	0.604645	-0.079805	-0.815648	0.617377	0.168485	-0.786501	0.863205	0.142198	-0.788380	0.854294	-0.076245	-0.629382	0.701659	0.263304				-0.605179	0.691934	-0.203591				-0.644214	1.169318	0.080023							-0.272025	0.056648	0.384693	-0.241232	0.063020	0.336649				-0.186435	0.063474	-0.203809	0.403889	0.071901	-0.170516
15110	125.916667	-0.828191	0.604669	-0.079799	-0.815665	0.617382	0.168499	-0.786502	0.863203	0.142212	-0.788430	0.854250	-0.076184	-0.629384	0.701641	0.263315				-0.605169	0.691939	-0.203529				-0.644163	1.169379	0.080109							-0.272035	0.056652	0.384696	-0.241243	0.063026	0.336649				-0.186434	0.063473	-0.203798	0.403898	0.071911	-0.170510
15111	125.925000	-0.828123	0.604638	-0.079814	-0.815583	0.617357	0.168459	-0.786513	0.863221	0.142236	-0.788379	0.854277	-0.076197	-0.629384	0.701627	0.263330				-0.605167	0.691943	-0.203472				-0.644069	1.169422	0.080101							-0.272041	0.056656	0.384697	-0.241239	0.062999	0.336659				-0.186430	0.063471	-0.203806	0.403945	0.071966	-0.170504
15112	125.933333	-0.828104	0.604641	-0.079822	-0.815579	0.617357	0.168453	-0.786506	0.863197	0.142232	-0.788344	0.854307	-0.076211	-0.629383	0.701612	0.263334				-0.605163	0.691936	-0.203425				-0.643996	1.169502	0.080141							-0.272029	0.056650	0.384695	-0.241236	0.063010	0.336648				-0.186433	0.063454	-0.203820	0.403905	0.071910	-0.170546
15113	125.941667	-0.828123	0.604648	-0.079831	-0.815616	0.617371	0.168468	-0.786501	0.863186	0.142235	-0.788339	0.854304	-0.076201	-0.629379	0.701596	0.263333				-0.605159	0.691888	-0.203275				-0.643927	1.169550	0.080160							-0.272027	0.056641	0.384694	-0.241235	0.063001	0.336633				-0.186430	0.063437	-0.203830	0.403913	0.071908	-0.170572
15114	125.950000	-0.828147	0.604656	-0.079838	-0.815574	0.617359	0.168448	-0.786459	0.863156	0.142222	-0.788392	0.854218	-0.076207	-0.629399	0.701583	0.263352				-0.605171	0.691915	-0.203310				-0.643842	1.169610	0.080206							-0.272024	0.056636	0.384688	-0.241233	0.062988	0.336626				-0.186425	0.063445	-0.203838	0.403919	0.071904	-0.170588
15115	125.958333	-0.828074	0.604636	-0.079853	-0.815555	0.617362	0.168436	-0.786497	0.863156	0.142243	-0.788351	0.854263	-0.076196	-0.629366	0.701563	0.263338				-0.605191	0.691902	-0.203349				-0.643768	1.169661	0.080237							-0.272027	0.056640	0.384688	-0.241229	0.062989	0.336614				-0.186425	0.063437	-0.203838	0.403918	0.071914	-0.170604
15116	125.966667	-0.828066	0.604647	-0.079856	-0.815584	0.617371	0.168449	-0.786497	0.863144	0.142250	-0.788324	0.854319	-0.076177	-0.629354	0.701539	0.263341				-0.605200	0.691898	-0.203279				-0.643694	1.169729	0.080280							-0.272018	0.056634	0.384687	-0.241219	0.062988	0.336619				-0.186423	0.063458	-0.203828	0.403928	0.071927	-0.170594
15117	125.975000	-0.828102	0.604672	-0.079851	-0.815564	0.617373	0.168444	-0.786501	0.863129	0.142259	-0.788331	0.854329	-0.076142	-0.629356	0.701517	0.263357				-0.605183	0.691905	-0.203101				-0.643622	1.169755	0.080306							-0.272020	0.056635	0.384688	-0.241212	0.062997	0.336625				-0.186420	0.063462	-0.203809	0.403929	0.071947	-0.170593
15118	125.983333	-0.828062	0.604673	-0.079849	-0.815531	0.617375	0.168433	-0.786503	0.863118	0.142266	-0.788310	0.854331	-0.076154	-0.629330	0.701486	0.263351				-0.605191	0.691907	-0.203028				-0.643544	1.169791	0.080350							-0.272021	0.056640	0.384689	-0.241226	0.063007	0.336635				-0.186415	0.063474	-0.203793	0.403926	0.071962	-0.170581
15119	125.991667	-0.828051	0.604678	-0.079846	-0.815560	0.617378	0.168440	-0.786504	0.863109	0.142270	-0.788318	0.854346	-0.076138	-0.629318	0.701457	0.263358				-0.605188	0.691917	-0.202966				-0.643472	1.169806	0.080384							-0.272020	0.056637	0.384693	-0.241216	0.063009	0.336646				-0.186424	0.063479	-0.203794	0.403926	0.071976	-0.170589
15120	126.000000	-0.828126	0.604706	-0.079847	-0.815541	0.617377	0.168426	-0.786504	0.863102	0.142277	-0.788324	0.854356	-0.076122	-0.629309	0.701432	0.263360				-0.605201	0.691908	-0.202933				-0.643406	1.169817	0.080407							-0.272015	0.056630	0.384689	-0.241224	0.063007	0.336646				-0.186419	0.063469	-0.203801	0.403927	0.071978	-0.170612
15121	126.008333	-0.828109	0.604676	-0.079813	-0.815551	0.617379	0.168428	-0.786502	0.863105	0.142283	-0.788386	0.854308	-0.076078	-0.629296	0.701409	0.263357				-0.605204	0.691900	-0.202901				-0.643324	1.169841	0.080456							-0.272022	0.056630	0.384694	-0.241221	0.063005	0.336640				-0.186427	0.063455	-0.203821	0.403926	0.071973	-0.170645
15122	126.016667	-0.828056	0.604659	-0.079872	-0.815543	0.617381	0.168423	-0.786493	0.863105	0.142288	-0.788331	0.854369	-0.076101	-0.629291	0.701397	0.263358				-0.605211	0.691895	-0.202866				-0.643272	1.169862	0.080456							-0.272040	0.056648	0.384697	-0.241198	0.063005	0.336640				-0.186429	0.063449	-0.203839	0.403927	0.071968	-0.170672
15123	126.025000	-0.828061	0.604662	-0.079878	-0.815587	0.617397	0.168430	-0.786493	0.863110	0.142296	-0.788335	0.854380	-0.076093	-0.629282	0.701383	0.263346				-0.605221	0.691890	-0.202838				-0.643214	1.169889	0.080472							-0.272042	0.056657	0.384700	-0.241220	0.063006	0.336636				-0.186431	0.063439	-0.203842	0.403974	0.072018	-0.170675
15124	126.033333	-0.828138	0.604690	-0.079865	-0.815569	0.617385	0.168421	-0.786488	0.863118	0.142305	-0.788349	0.854385	-0.076082	-0.629302	0.701381	0.263356				-0.605254	0.691876	-0.202822				-0.643163	1.169919	0.080484							-0.272050	0.056664	0.384698	-0.241267	0.063047	0.336638				-0.186426	0.063443	-0.203836	0.403930	0.071966	-0.170703
15125	126.041667	-0.828075	0.604679	-0.079844	-0.815595	0.617401	0.168432	-0.786464	0.863112	0.142301	-0.788426	0.854333	-0.076041	-0.629265	0.701361	0.263332				-0.605258	0.691895	-0.202766				-0.643085	1.169959	0.080531							-0.272045	0.056658	0.384700	-0.240994	0.062822	0.336788				-0.186427	0.063454	-0.203822	0.403931	0.071972	-0.170686
15126	126.050000	-0.828091	0.604685	-0.079852	-0.815567	0.617388	0.168420	-0.786486	0.863123	0.142325	-0.788384	0.854393	-0.076057	-0.629254	0.701349	0.263326				-0.605284	0.691901	-0.202726				-0.643029	1.169994	0.080539							-0.272040	0.056644	0.384695	-0.241010	0.062829	0.336795				-0.186427	0.063462	-0.203804	0.404018	0.072087	-0.170631
15127	126.058333	-0.828162	0.604717	-0.079836	-0.815571	0.617389	0.168424	-0.786490	0.863124	0.142335	-0.788410	0.854395	-0.076044	-0.629236	0.701347	0.263324				-0.605313	0.691902	-0.202683				-0.642984	1.170034	0.080541							-0.272033	0.056649	0.384695	-0.240987	0.062852	0.336808				-0.186425	0.063472	-0.203793	0.403930	0.071991	-0.170659
15128	126.066667	-0.828168	0.604715	-0.079833	-0.815575	0.617391	0.168431	-0.786496	0.863122	0.142338	-0.788516	0.854316	-0.075965	-0.629250	0.701361	0.263338				-0.605342	0.691899	-0.202646				-0.642944	1.170107	0.080543							-0.272023	0.056639	0.384690	-0.240993	0.062868	0.336816				-0.186424	0.063477	-0.203786	0.403930	0.071997	-0.170663
15129	126.075000	-0.828101	0.604680	-0.079845	-0.815563	0.617388	0.168434	-0.786512	0.863131	0.142356	-0.788489	0.854348	-0.076010	-0.629206	0.701362	0.263322				-0.605372	0.691897	-0.202629				-0.642892	1.170121	0.080553							-0.272027	0.056641	0.384690	-0.241001	0.062859	0.336812				-0.186415	0.063460	-0.203797	0.403932	0.071984	-0.170667
15130	126.083333	-0.828096	0.604661	-0.079852	-0.815570	0.617382	0.168440	-0.786519	0.863100	0.142351	-0.788488	0.854360	-0.076014	-0.629186	0.701376	0.263324				-0.605403	0.691887	-0.202611				-0.642858	1.170161	0.080543							-0.272021	0.056625	0.384688	-0.240989	0.062827	0.336798				-0.186418	0.063451	-0.203818	0.403936	0.071982	-0.170687
15131	126.091667	-0.828126	0.604657	-0.079854	-0.815595	0.617385	0.168456	-0.786533	0.863083	0.142358	-0.788548	0.854316	-0.075993	-0.629163	0.701396	0.263324				-0.605439	0.691878	-0.202605				-0.642821	1.170223	0.080557							-0.272021	0.056633	0.384689	-0.240998	0.062832	0.336798				-0.186422	0.063439	-0.203835	0.403983	0.072022	-0.170676
15132	126.100000	-0.828092	0.604633	-0.079862	-0.815540	0.617362	0.168440	-0.786546	0.863061	0.142365	-0.788550	0.854322	-0.075993	-0.629146	0.701420	0.263329				-0.605471	0.691867	-0.202592				-0.642791	1.170227	0.080554							-0.272016	0.056626	0.384687	-0.240997	0.062776	0.336797				-0.186420	0.063443	-0.203849	0.404025	0.072072	-0.170645
15133	126.108333	-0.828131	0.604648	-0.079854	-0.815577	0.617360	0.168461	-0.786564	0.863047	0.142378	-0.788610	0.854284	-0.075971	-0.629128	0.701429	0.263330				-0.605517	0.691861	-0.202574				-0.642758	1.170277	0.080580							-0.272023	0.056637	0.384693	-0.240963	0.062817	0.336793				-0.186425	0.063445	-0.203843	0.403953	0.071970	-0.170664
15134	126.116667	-0.828094	0.604634	-0.079846	-0.815576	0.617353	0.168480	-0.786583	0.863033	0.142395	-0.788700	0.854232	-0.075900	-0.629115	0.701438	0.263336				-0.605541	0.691871	-0.202535				-0.642728	1.170323	0.080602							-0.272018	0.056622	0.384695	-0.240987	0.062806	0.336795				-0.186432	0.063446	-0.203829	0.403962	0.071973	-0.170634
15135	126.125000	-0.828107	0.604635	-0.079841	-0.815525	0.617337	0.168463	-0.786592	0.862977	0.142392	-0.788657	0.854286	-0.075947	-0.629106	0.701439	0.263338				-0.605581	0.691872	-0.202504				-0.642711	1.170339	0.080608							-0.272022	0.056638	0.384700	-0.241000	0.062804	0.336810				-0.186426	0.063461	-0.203819	0.403974	0.071979	-0.170589
15136	126.133333	-0.828108	0.604646	-0.079832	-0.815548	0.617338	0.168477	-0.786620	0.863007	0.142426	-0.788706	0.854281	-0.075934	-0.629104	0.701433	0.263338				-0.605616	0.691869	-0.202475				-0.642692	1.170386	0.080627							-0.272026	0.056634	0.384704	-0.241004	0.062827	0.336813				-0.186422	0.063466	-0.203802	0.404079	0.072089	-0.170521
15137	126.141667	-0.828141	0.604654	-0.079827	-0.815531	0.617334	0.168473	-0.786645	0.862977	0.142426	-0.788743	0.854271	-0.075921	-0.629107	0.701429	0.263329				-0.605650	0.691855	-0.202447				-0.642677	1.170400	0.080627							-0.272028	0.056637	0.384700	-0.240995	0.062844	0.336822				-0.186428	0.063469	-0.203812	0.403999	0.071988	-0.170537
15138	126.150000	-0.828180	0.604662	-0.079829	-0.815543	0.617343	0.168484	-0.786671	0.862993	0.142443	-0.788794	0.854266	-0.075914	-0.629111	0.701428	0.263316				-0.605684	0.691839	-0.202435				-0.642679	1.170381	0.080615							-0.272026	0.056631	0.384696	-0.241017	0.062851	0.336823				-0.186432	0.063447	-0.203813	0.404017	0.071980	-0.170528
15139	126.158333	-0.828110	0.604623	-0.079850	-0.815503	0.617332	0.168455	-0.786708	0.862938	0.142442	-0.788836	0.854252	-0.075912	-0.629121	0.701432	0.263299				-0.605718	0.691824	-0.202423				-0.642668	1.170455	0.080637							-0.272034	0.056650	0.384702	-0.241007	0.062847	0.336810				-0.186427	0.063446	-0.203831	0.404032	0.071972	-0.170522
15140	126.166667	-0.828185	0.604634	-0.079853	-0.815516	0.617331	0.168451	-0.786747	0.862921	0.142439	-0.788880	0.854239	-0.075915	-0.629131	0.701426	0.263279				-0.605759	0.691810	-0.202401				-0.642670	1.170464	0.080632							-0.272031	0.056649	0.384694	-0.240977	0.062842	0.336806				-0.186424	0.063440	-0.203842	0.404046	0.071963	-0.170513
15141	126.175000	-0.828163	0.604607	-0.079868	-0.815562	0.617336	0.168458	-0.786769	0.862908	0.142429	-0.788957	0.854199	-0.075890	-0.629141	0.701427	0.263250				-0.605792	0.691802	-0.202379				-0.642679	1.170482	0.080630							-0.272034	0.056648	0.384691	-0.240980	0.062827	0.336791				-0.186428	0.063434	-0.203843	0.404063	0.071955	-0.170491
15142	126.183333	-0.828144	0.604591	-0.079870	-0.815536	0.617322	0.168445	-0.786800	0.862891	0.142436	-0.788960	0.854213	-0.075924	-0.629150	0.701424	0.263230				-0.605835	0.691799	-0.202350				-0.642689	1.170517	0.080649							-0.272026	0.056644	0.384691	-0.240985	0.062811	0.336770				-0.186420	0.063447	-0.203844	0.404069	0.071961	-0.170458
15143	126.191667	-0.828159	0.604589	-0.079870	-0.815553	0.617316	0.168454	-0.786825	0.862880	0.142437	-0.789002	0.854198	-0.075926	-0.629149	0.701426	0.263222				-0.605874	0.691792	-0.202314				-0.642703	1.170539	0.080659							-0.272019	0.056643	0.384684	-0.240982	0.062809	0.336768				-0.186413	0.063450	-0.203821	0.404069	0.071968	-0.170419
15144	126.200000	-0.828179	0.604583	-0.079863	-0.815592	0.617307	0.168465	-0.786848	0.862914	0.142435	-0.789043	0.854186	-0.075928	-0.629143	0.701421	0.263213				-0.605923	0.691789	-0.202279				-0.642730	1.170550	0.080640							-0.272015	0.056636	0.384683	-0.240958	0.062821	0.336785				-0.186413	0.063456	-0.203807	0.404059	0.071982	-0.170387
15145	126.208333	-0.828195	0.604573	-0.079860	-0.815634	0.617307	0.168486	-0.786879	0.862857	0.142422	-0.789084	0.854183	-0.075929	-0.629150	0.701416	0.263204				-0.605963	0.691782	-0.202253				-0.642741	1.170588	0.080654							-0.272012	0.056631	0.384686	-0.240977	0.062825	0.336790				-0.186418	0.063460	-0.203809	0.404049	0.071998	-0.170380
15146	126.216667	-0.828210	0.604560	-0.079858	-0.815573	0.617276	0.168453	-0.786917	0.862852	0.142423	-0.789122	0.854175	-0.075931	-0.629157	0.701414	0.263190				-0.606006	0.691772	-0.202236				-0.642743	1.170640	0.080709							-0.272000	0.056616	0.384681	-0.240993	0.062842	0.336802				-0.186420	0.063472	-0.203818	0.404032	0.072005	-0.170376
15147	126.225000	-0.828259	0.604555	-0.079861	-0.815622	0.617280	0.168470	-0.786955	0.862841	0.142415	-0.789161	0.854163	-0.075936	-0.629172	0.701405	0.263185				-0.606053	0.691755	-0.202230				-0.642749	1.170674	0.080714							-0.272018	0.056633	0.384693	-0.240987	0.062849	0.336809				-0.186426	0.063462	-0.203833	0.403995	0.071998	-0.170377
15148	126.233333	-0.828304	0.604546	-0.079859	-0.815678	0.617276	0.168488	-0.786994	0.862834	0.142411	-0.789216	0.854157	-0.075940	-0.629185	0.701400	0.263174				-0.606103	0.691735	-0.202230				-0.642761	1.170695	0.080727							-0.272023	0.056640	0.384693	-0.241003	0.062847	0.336814				-0.186433	0.063449	-0.203842	0.403971	0.071979	-0.170373
15149	126.241667	-0.828286	0.604521	-0.079867	-0.815662	0.617266	0.168489	-0.787041	0.862849	0.142413	-0.789251	0.854142	-0.075948	-0.629207	0.701401	0.263166				-0.606141	0.691720	-0.202223				-0.642775	1.170716	0.080727							-0.272016	0.056632	0.384694	-0.240970	0.062837	0.336812				-0.186438	0.063439	-0.203848	0.403998	0.072094	-0.170470
15150	126.250000	-0.828268	0.604495	-0.079871	-0.815707	0.617267	0.168513	-0.787083	0.862821	0.142394	-0.789294	0.854129	-0.075953	-0.629234	0.701402	0.263152				-0.606178	0.691710	-0.202212				-0.642791	1.170717	0.080738							-0.272033	0.056648	0.384702	-0.240995	0.062819	0.336794				-0.186432	0.063438	-0.203845	0.404028	0.072156	-0.170501
15151	126.258333	-0.828318	0.604510	-0.079862	-0.815724	0.617258	0.168514	-0.787124	0.862809	0.142374	-0.789336	0.854122	-0.075968	-0.629263	0.701409	0.263136				-0.606214	0.691710	-0.202194				-0.642805	1.170720	0.080738							-0.272027	0.056644	0.384700	-0.240977	0.062812	0.336795				-0.186434	0.063446	-0.203828	0.404035	0.072159	-0.170471
15152	126.266667	-0.828278	0.604527	-0.079823	-0.815743	0.617254	0.168516	-0.787069	0.862825	0.142320	-0.789381	0.854114	-0.075979	-0.629303	0.701421	0.263126				-0.606249	0.691715	-0.202177				-0.642814	1.170712	0.080735							-0.272039	0.056655	0.384700	-0.240962	0.062817	0.336798				-0.186438	0.063458	-0.203816	0.404051	0.072153	-0.170424
15153	126.275000	-0.828302	0.604511	-0.079839	-0.815762	0.617246	0.168512	-0.787089	0.862736	0.142263	-0.789450	0.854074	-0.075984	-0.629339	0.701439	0.263113				-0.606280	0.691708	-0.202158				-0.642835	1.170699	0.080720							-0.272037	0.056651	0.384702	-0.240996	0.062816	0.336793				-0.186431	0.063453	-0.203801	0.404053	0.072158	-0.170384
15154	126.283333	-0.828325	0.604487	-0.079866	-0.815778	0.617243	0.168503	-0.787256	0.862803	0.142339	-0.789453	0.854098	-0.076000	-0.629379	0.701453	0.263106				-0.606312	0.691698	-0.202145				-0.642851	1.170702	0.080703							-0.272037	0.056648	0.384694	-0.241003	0.062824	0.336796				-0.186427	0.063457	-0.203801	0.404073	0.072161	-0.170362
15155	126.291667	-0.828333	0.604474	-0.079874	-0.815789	0.617241	0.168485	-0.787304	0.862795	0.142320	-0.789494	0.854096	-0.076012	-0.629408	0.701468	0.263093				-0.606344	0.691683	-0.202136				-0.642851	1.170734	0.080746							-0.272034	0.056650	0.384690	-0.240981	0.062843	0.336801				-0.186425	0.063457	-0.203811	0.404090	0.072154	-0.170355
15156	126.300000	-0.828339	0.604455	-0.079886	-0.815810	0.617232	0.168478	-0.787318	0.862809	0.142307	-0.789524	0.854087	-0.076019	-0.629445	0.701476	0.263086				-0.606371	0.691665	-0.202136				-0.642876	1.170745	0.080701							-0.272032	0.056648	0.384690	-0.240985	0.062860	0.336802				-0.186418	0.063453	-0.203825	0.404109	0.072140	-0.170357
15157	126.308333	-0.828344	0.604435	-0.079901	-0.815812	0.617217	0.168463	-0.787379	0.862800	0.142318	-0.789557	0.854075	-0.076026	-0.629476	0.701471	0.263076				-0.606390	0.691643	-0.202127				-0.642872	1.170782	0.080739							-0.272031	0.056640	0.384683	-0.241003	0.062844	0.336793				-0.186419	0.063449	-0.203843	0.404132	0.072143	-0.170358
15158	126.316667	-0.828356	0.604417	-0.079914	-0.815837	0.617220	0.168468	-0.787386	0.862769	0.142294	-0.789589	0.854062	-0.076031	-0.629508	0.701469	0.263070				-0.606407	0.691626	-0.202119				-0.642911	1.170814	0.080712							-0.272024	0.056647	0.384687	-0.240997	0.062793	0.336800				-0.186425	0.063450	-0.203846	0.404152	0.072151	-0.170343
15159	126.325000	-0.828363	0.604406	-0.079917	-0.815857	0.617212	0.168467	-0.787462	0.862764	0.142315	-0.789661	0.854008	-0.076012	-0.629537	0.701455	0.263067				-0.606423	0.691611	-0.202095				-0.642922	1.170849	0.080704							-0.272020	0.056627	0.384688	-0.240981	0.062826	0.336793				-0.186422	0.063454	-0.203844	0.404177	0.072159	-0.170318
15160	126.333333	-0.828373	0.604401	-0.079920	-0.815860	0.617205	0.168468	-0.787497	0.862747	0.142317	-0.789709	0.853981	-0.076030	-0.629566	0.701448	0.263068				-0.606434	0.691606	-0.202070				-0.642935	1.170914	0.080715							-0.272021	0.056635	0.384691	-0.240996	0.062816	0.336793				-0.186429	0.063452	-0.203830	0.404198	0.072167	-0.170270
15161	126.341667	-0.828384	0.604400	-0.079918	-0.815865	0.617194	0.168470	-0.787543	0.862751	0.142338	-0.789694	0.854015	-0.076052	-0.629583	0.701437	0.263068				-0.606439	0.691606	-0.202043				-0.642951	1.170908	0.080704							-0.272019	0.056630	0.384693	-0.240984	0.062809	0.336789				-0.186423	0.063470	-0.203821	0.404231	0.072186	-0.170230
15162	126.350000	-0.828386	0.604389	-0.079917	-0.815880	0.617178	0.168472	-0.787577	0.862712	0.142342	-0.789732	0.854006	-0.076048	-0.629602	0.701431	0.263077				-0.606452	0.691608	-0.202014				-0.642962	1.170929	0.080708							-0.272019	0.056632	0.384700	-0.240962	0.062820	0.336800				-0.186430	0.063476	-0.203811	0.404257	0.072193	-0.170190
15163	126.358333	-0.828391	0.604378	-0.079917	-0.815866	0.617172	0.168473	-0.787615	0.862709	0.142346	-0.789818	0.853966	-0.076014	-0.629623	0.701429	0.263092				-0.606450	0.691575	-0.201897				-0.642964	1.170972	0.080722							-0.272020	0.056625	0.384698	-0.240980	0.062834	0.336817				-0.186430	0.063466	-0.203810	0.404284	0.072190	-0.170171
15164	126.366667	-0.828388	0.604361	-0.079924	-0.815864	0.617163	0.168474	-0.787653	0.862702	0.142349	-0.789827	0.853990	-0.076042	-0.629616	0.701419	0.263097				-0.606464	0.691616	-0.201959				-0.642973	1.170981	0.080732							-0.272023	0.056631	0.384703	-0.241012	0.062844	0.336819				-0.186429	0.063463	-0.203824	0.404309	0.072190	-0.170162
15165	126.375000	-0.828389	0.604344	-0.079931	-0.815861	0.617148	0.168477	-0.787686	0.862678	0.142356	-0.789868	0.853981	-0.076040	-0.629613	0.701411	0.263107				-0.606475	0.691587	-0.201846				-0.642982	1.170956	0.080727							-0.272044	0.056654	0.384706	-0.241013	0.062857	0.336821				-0.186428	0.063449	-0.203826	0.404342	0.072190	-0.170163
15166	126.383333	-0.828383	0.604326	-0.079935	-0.815858	0.617133	0.168482	-0.787715	0.862643	0.142347	-0.789907	0.853972	-0.076032	-0.629602	0.701402	0.263116				-0.606485	0.691559	-0.201729				-0.642991	1.170963	0.080737							-0.272042	0.056647	0.384707	-0.241016	0.062853	0.336821				-0.186432	0.063442	-0.203831	0.404371	0.072199	-0.170154
15167	126.391667	-0.828386	0.604318	-0.079935	-0.815856	0.617120	0.168486	-0.787742	0.862627	0.142360	-0.789943	0.853958	-0.076020	-0.629599	0.701401	0.263132				-0.606503	0.691569	-0.201696				-0.643008	1.170999	0.080768							-0.272039	0.056650	0.384704	-0.240997	0.062840	0.336814				-0.186426	0.063432	-0.203832	0.404396	0.072193	-0.170115
15168	126.400000	-0.828390	0.604309	-0.079934	-0.815858	0.617108	0.168489	-0.787777	0.862631	0.142384	-0.789971	0.853943	-0.076008	-0.629578	0.701382	0.263125				-0.606522	0.691589	-0.201671				-0.643014	1.170952	0.080751							-0.272036	0.056645	0.384698	-0.240984	0.062849	0.336818				-0.186420	0.063438	-0.203827	0.404431	0.072198	-0.170078
15169	126.408333	-0.828395	0.604306	-0.079928	-0.815862	0.617101	0.168495	-0.787799	0.862610	0.142404	-0.790005	0.853927	-0.075986	-0.629564	0.701365	0.263127				-0.606537	0.691612	-0.201645				-0.643022	1.170923	0.080760							-0.272036	0.056642	0.384696	-0.241005	0.062805	0.336805				-0.186417	0.063445	-0.203814	0.404458	0.072229	-0.170041
15170	126.416667	-0.828398	0.604307	-0.079921	-0.815869	0.617099	0.168501	-0.787814	0.862559	0.142408	-0.790036	0.853913	-0.075965	-0.629547	0.701350	0.263126				-0.606549	0.691642	-0.201615				-0.643030	1.170912	0.080776							-0.272033	0.056634	0.384692	-0.240995	0.062815	0.336791				-0.186415	0.063461	-0.203807	0.404493	0.072250	-0.170000
15171	126.425000	-0.828440	0.604281	-0.079870	-0.815874	0.617095	0.168506	-0.787853	0.862541	0.142438	-0.790102	0.853871	-0.075911	-0.629535	0.701338	0.263126				-0.606549	0.691671	-0.201592				-0.643039	1.170845	0.080811							-0.272031	0.056638	0.384689	-0.240991	0.062814	0.336786				-0.186418	0.063465	-0.203806	0.404524	0.072263	-0.169966
15172	126.433333	-0.828419	0.604290	-0.079922	-0.815876	0.617092	0.168508	-0.787861	0.862472	0.142435	-0.790101	0.853886	-0.075905	-0.629516	0.701326	0.263129				-0.606551	0.691701	-0.201578				-0.643043	1.170764	0.080859							-0.272013	0.056626	0.384683	-0.240994	0.062825	0.336789				-0.186416	0.063469	-0.203817	0.404552	0.072265	-0.169929
15173	126.441667	-0.828428	0.604270	-0.079924	-0.815882	0.617076	0.168513	-0.787909	0.862504	0.142499	-0.790141	0.853872	-0.075875	-0.629498	0.701328	0.263139				-0.606551	0.691745	-0.201562				-0.643032	1.170664	0.080824							-0.272022	0.056636	0.384693	-0.240999	0.062837	0.336801				-0.186413	0.063465	-0.203827	0.404589	0.072278	-0.169902
15174	126.450000	-0.828440	0.604245	-0.079928	-0.815888	0.617060	0.168515	-0.787949	0.862488	0.142540	-0.790241	0.853803	-0.075814	-0.629492	0.701337	0.263170				-0.606550	0.691800	-0.201546				-0.643030	1.170534	0.080824							-0.272009	0.056623	0.384687	-0.241000	0.062844	0.336808				-0.186415	0.063467	-0.203833	0.404624	0.072289	-0.169861
15175	126.458333	-0.828457	0.604211	-0.079930	-0.815883	0.617027	0.168511	-0.787997	0.862482	0.142601	-0.790232	0.853844	-0.075829	-0.629432	0.701352	0.263182				-0.606543	0.691863	-0.201529				-0.643029	1.170429	0.080900							-0.272017	0.056625	0.384692	-0.241002	0.062845	0.336810				-0.186418	0.063456	-0.203845	0.404660	0.072298	-0.169805
15176	126.466667	-0.828481	0.604173	-0.079932	-0.815916	0.617005	0.168533	-0.788043	0.862441	0.142652	-0.790290	0.853821	-0.075812	-0.629383	0.701372	0.263224				-0.606533	0.691931	-0.201506				-0.643007	1.170237	0.080919							-0.272014	0.056626	0.384697	-0.241000	0.062838	0.336815				-0.186420	0.063447	-0.203846	0.404706	0.072312	-0.169738
15177	126.475000	-0.828514	0.604138	-0.079927	-0.815903	0.616946	0.168524	-0.788111	0.862420	0.142725	-0.790390	0.853792	-0.075743	-0.629341	0.701401	0.263282				-0.606511	0.692006	-0.201486				-0.643008	1.170041	0.080948							-0.272012	0.056629	0.384698	-0.241010	0.062815	0.336818				-0.186423	0.063449	-0.203834	0.404756	0.072327	-0.169649
15178	126.483333	-0.828548	0.604103	-0.079919	-0.815961	0.616925	0.168571	-0.788206	0.862424	0.142808	-0.790437	0.853817	-0.075710	-0.629313	0.701430	0.263356				-0.606476	0.692084	-0.201458				-0.642990	1.169906	0.081012							-0.272019	0.056633	0.384701	-0.240964	0.062814	0.336797				-0.186426	0.063445	-0.203816	0.404806	0.072344	-0.169535
15179	126.491667	-0.828593	0.604067	-0.079908	-0.815961	0.616860	0.168559	-0.788267	0.862445	0.142881	-0.790470	0.853808	-0.075794	-0.629229	0.701439	0.263405				-0.606438	0.692173	-0.201501				-0.642982	1.169784	0.081080							-0.272027	0.056636	0.384700	-0.240996	0.062810	0.336793				-0.186419	0.063456	-0.203808	0.404862	0.072395	-0.169439
15180	126.500000	-0.828640	0.604027	-0.079903	-0.815988	0.616816	0.168571	-0.788319	0.862434	0.142928	-0.790585	0.853773	-0.075772	-0.629167	0.701453	0.263467				-0.606388	0.692252	-0.201550				-0.642986	1.169679	0.081168							-0.272049	0.056666	0.384700	-0.240983	0.062804	0.336782				-0.186418	0.063461	-0.203799	0.404910	0.072368	-0.169330
15181	126.508333	-0.828703	0.603980	-0.079908	-0.816025	0.616768	0.168602	-0.788356	0.862399	0.142957	-0.790630	0.853777	-0.075826	-0.629121	0.701456	0.263534				-0.606296	0.692317	-0.201504				-0.643009	1.169539	0.081245							-0.272043	0.056658	0.384693	-0.240991	0.062835	0.336790				-0.186420	0.063458	-0.203802	0.404971	0.072408	-0.169250
15182	126.516667	-0.828723	0.603933	-0.079897	-0.816050	0.616729	0.168623	-0.788408	0.862367	0.142994	-0.790652	0.853818	-0.075825	-0.629046	0.701454	0.263569				-0.606221	0.692389	-0.201595				-0.643042	1.169382	0.081340							-0.272052	0.056661	0.384692	-0.240991	0.062855	0.336804				-0.186414	0.063460	-0.203813	0.405031	0.072431	-0.169168
15183	126.525000	-0.828764	0.603882	-0.079906	-0.816069	0.616680	0.168641	-0.788416	0.862303	0.142998	-0.790697	0.853823	-0.075847	-0.629011	0.701444	0.263616				-0.606125	0.692453	-0.201631				-0.643081	1.169207	0.081477							-0.272045	0.056652	0.384690	-0.241016	0.062854	0.336797				-0.186415	0.063454	-0.203823	0.405081	0.072435	-0.169074
15184	126.533333	-0.828846	0.603833	-0.079930	-0.816092	0.616640	0.168657	-0.788402	0.862225	0.142990	-0.790735	0.853830	-0.075873	-0.628946	0.701425	0.263632				-0.606016	0.692534	-0.201686				-0.643186	1.169015	0.081579							-0.272037	0.056651	0.384685	-0.241001	0.062870	0.336804				-0.186422	0.063456	-0.203833	0.405119	0.072406	-0.168963
15185	126.541667	-0.828911	0.603807	-0.079940	-0.816109	0.616614	0.168666	-0.788373	0.862191	0.142981	-0.790740	0.853834	-0.075897	-0.628907	0.701408	0.263650				-0.605889	0.692587	-0.201615				-0.643376	1.168779	0.081662							-0.272031	0.056635	0.384683	-0.241004	0.062852	0.336798				-0.186423	0.063457	-0.203840	0.405175	0.072401	-0.168856
15186	126.550000	-0.828904	0.603768	-0.079951	-0.816121	0.616594	0.168681	-0.788311	0.862115	0.142941	-0.790736	0.853833	-0.075925	-0.628885	0.701391	0.263655				-0.605817	0.692654	-0.201798				-0.643591	1.168477	0.081782							-0.272029	0.056641	0.384692	-0.241011	0.062829	0.336791				-0.186421	0.063456	-0.203842	0.405236	0.072413	-0.168731
15187	126.558333	-0.828901	0.603750	-0.079959	-0.816131	0.616582	0.168693	-0.788226	0.862109	0.142913	-0.790697	0.853843	-0.075951	-0.628872	0.701370	0.263647				-0.605708	0.692708	-0.201855				-0.643894	1.167995	0.081831							-0.272027	0.056632	0.384690	-0.240994	0.062804	0.336781				-0.186428	0.063457	-0.203837	0.405307	0.072414	-0.168588
15188	126.566667	-0.828929	0.603756	-0.079969	-0.816132	0.616585	0.168703	-0.788067	0.862054	0.142813	-0.790674	0.853826	-0.075926	-0.628865	0.701351	0.263622				-0.605612	0.692753	-0.201908				-0.644245	1.167427	0.081884							-0.272017	0.056612	0.384687	-0.240990	0.062781	0.336803				-0.186436	0.063465	-0.203833	0.405385	0.072422	-0.168440
15189	126.575000	-0.828990	0.603789	-0.079974	-0.816129	0.616598	0.168723	-0.787926	0.862021	0.142706	-0.790556	0.853872	-0.075975	-0.628879	0.701329	0.263582				-0.605493	0.692773	-0.201822				-0.644700	1.166718	0.081949							-0.272023	0.056623	0.384693	-0.240999	0.062806	0.336790				-0.186437	0.063468	-0.203830	0.405463	0.072432	-0.168300
15190	126.583333	-0.828919	0.603806	-0.079979	-0.816110	0.616628	0.168747	-0.787763	0.862021	0.142590	-0.790402	0.853945	-0.076025	-0.628901	0.701304	0.263535				-0.605419	0.692786	-0.201868				-0.645186	1.165915	0.082003							-0.272020	0.056623	0.384703	-0.240982	0.062824	0.336803				-0.186438	0.063463	-0.203833	0.405541	0.072440	-0.168163
15191	126.591667	-0.828928	0.603865	-0.079989	-0.816076	0.616672	0.168769	-0.787601	0.862102	0.142471	-0.790242	0.854001	-0.076068	-0.628926	0.701279	0.263473				-0.605372	0.692773	-0.201968				-0.645765	1.165023	0.082049							-0.272045	0.056640	0.384713	-0.241024	0.062835	0.336815				-0.186441	0.063451	-0.203836	0.405633	0.072429	-0.168034
15192	126.600000	-0.828915	0.603947	-0.080000	-0.816071	0.616765	0.168806	-0.787437	0.862200	0.142348	-0.790140	0.854011	-0.076055	-0.628959	0.701251	0.263389				-0.605309	0.692749	-0.201929				-0.646422	1.164102	0.082140							-0.272045	0.056639	0.384715	-0.241031	0.062842	0.336822				-0.186445	0.063442	-0.203836	0.405728	0.072436	-0.167904
15193	126.608333	-0.828765	0.604034	-0.079980	-0.816007	0.616849	0.168800	-0.787202	0.862249	0.142157	-0.789857	0.854139	-0.076190	-0.628980	0.701236	0.263293				-0.605276	0.692723	-0.201945				-0.647147	1.163217	0.082212							-0.272055	0.056650	0.384714	-0.241045	0.062862	0.336828				-0.186445	0.063444	-0.203832	0.405834	0.072468	-0.167727
15194	126.616667	-0.828712	0.604148	-0.079976	-0.815970	0.616985	0.168809	-0.786991	0.862322	0.141983	-0.789621	0.854196	-0.076275	-0.629004	0.701231	0.263191				-0.605275	0.692699	-0.202065				-0.647953	1.162359	0.082312							-0.272064	0.056653	0.384711	-0.241046	0.062855	0.336818				-0.186438	0.063450	-0.203828	0.405958	0.072491	-0.167540
15195	126.625000	-0.828632	0.604257	-0.079981	-0.815913	0.617131	0.168778	-0.786796	0.862480	0.141867	-0.789387	0.854222	-0.076409	-0.629010	0.701231	0.263083				-0.605243	0.692665	-0.202064				-0.648782	1.161586	0.082409							-0.272072	0.056666	0.384711	-0.241043	0.062854	0.336807				-0.186442	0.063449	-0.203826	0.406132	0.072568	-0.167317
15196	126.633333	-0.828547	0.604365	-0.079977	-0.815848	0.617274	0.168745	-0.786583	0.862574	0.141732	-0.789162	0.854262	-0.076489	-0.629111	0.701397	0.263192				-0.605197	0.692657	-0.202067				-0.649664	1.160922	0.082553							-0.272063	0.056652	0.384699	-0.241042	0.062839	0.336790				-0.186445	0.063453	-0.203820	0.406211	0.072517	-0.167145
15197	126.641667	-0.828449	0.604462	-0.079975	-0.815739	0.617400	0.168688	-0.786336	0.862668	0.141610	-0.788847	0.854383	-0.076620	-0.629084	0.701434	0.263087				-0.605127	0.692661	-0.202009				-0.650575	1.160336	0.082680							-0.272072	0.056663	0.384699	-0.241035	0.062825	0.336779				-0.186440	0.063466	-0.203826	0.406400	0.072638	-0.166923
15198	126.650000	-0.828340	0.604551	-0.079978	-0.815638	0.617530	0.168638	-0.786137	0.862740	0.141518	-0.788582	0.854432	-0.076749	-0.629004	0.701470	0.262975				-0.605067	0.692689	-0.202073				-0.651511	1.159821	0.082869							-0.272062	0.056651	0.384696	-0.241017	0.062801	0.336765				-0.186440	0.063466	-0.203830	0.406487	0.072598	-0.166761
15199	126.658333	-0.828218	0.604624	-0.079986	-0.815467	0.617614	0.168567	-0.785949	0.862788	0.141426	-0.788349	0.854482	-0.076876	-0.628904	0.701548	0.262875				-0.604950	0.692756	-0.202018				-0.652413	1.159378	0.082987							-0.272056	0.056639	0.384692	-0.241025	0.062813	0.336777				-0.186439	0.063456	-0.203839	0.406625	0.072593	-0.166607
15200	126.666667	-0.828090	0.604694	-0.079995	-0.815339	0.617708	0.168517	-0.785787	0.862841	0.141351	-0.788124	0.854521	-0.076996	-0.628804	0.701615	0.262776				-0.604831	0.692865	-0.202089				-0.653304	1.158980	0.083159							-0.272047	0.056631	0.384697	-0.241025	0.062821	0.336792				-0.186437	0.063445	-0.203850	0.406745	0.072602	-0.166470
15201	126.675000	-0.827940	0.604766	-0.080002	-0.815191	0.617800	0.168466	-0.785595	0.862828	0.141217	-0.787912	0.854544	-0.077121	-0.628669	0.701709	0.262679				-0.604667	0.693028	-0.202119				-0.654155	1.158611	0.083330							-0.272036	0.056630	0.384696	-0.241023	0.062826	0.336797				-0.186432	0.063443	-0.203855	0.406922	0.073235	-0.166798
15202	126.683333	-0.827791	0.604837	-0.080008	-0.815044	0.617867	0.168426	-0.785499	0.862826	0.141142	-0.787748	0.854511	-0.077286	-0.628526	0.701850	0.262611				-0.604479	0.693224	-0.202152				-0.654969	1.158310	0.083506							-0.272036	0.056635	0.384704	-0.241027	0.062840	0.336809				-0.186429	0.063444	-0.203856	0.407139	0.073867	-0.167309
15203	126.691667	-0.827727	0.604928	-0.080018	-0.814933	0.617954	0.168419	-0.785439	0.862815	0.141061	-0.787594	0.854539	-0.077318	-0.628369	0.701963	0.262540				-0.604247	0.693441	-0.202137				-0.655803	1.158040	0.083662							-0.272025	0.056626	0.384706	-0.241007	0.062835	0.336824				-0.186425	0.063432	-0.203849	0.407441	0.072639	-0.166051
15204	126.700000	-0.827513	0.604978	-0.080032	-0.814794	0.618010	0.168387	-0.785409	0.862786	0.140979	-0.787454	0.854536	-0.077464	-0.628193	0.702117	0.262499				-0.603985	0.693690	-0.202151				-0.656645	1.157924	0.083885							-0.272032	0.056644	0.384712	-0.241005	0.062818	0.336816				-0.186416	0.063426	-0.203833	0.407280	0.073897	-0.167173
15205	126.708333	-0.827419	0.605056	-0.080033	-0.814655	0.618041	0.168349	-0.785426	0.862737	0.140898	-0.787377	0.854507	-0.077579	-0.628009	0.702236	0.262463				-0.603704	0.693962	-0.202268				-0.657435	1.157925	0.084080							-0.272015	0.056631	0.384711	-0.240983	0.062797	0.336802				-0.186407	0.063435	-0.203826	0.407560	0.072681	-0.165962
15206	126.716667	-0.827335	0.605124	-0.080031	-0.814542	0.618084	0.168317	-0.785455	0.862634	0.140789	-0.787408	0.854391	-0.077638	-0.627811	0.702348	0.262437				-0.603409	0.694221	-0.202397				-0.658215	1.157969	0.084282							-0.272021	0.056641	0.384709	-0.240952	0.062796	0.336811				-0.186397	0.063432	-0.203816	0.407601	0.072690	-0.165928
15207	126.725000	-0.827232	0.605179	-0.079999	-0.814442	0.618111	0.168301	-0.785551	0.862552	0.140704	-0.787370	0.854355	-0.077764	-0.627620	0.702477	0.262434				-0.603097	0.694479	-0.202566				-0.658969	1.158099	0.084470							-0.272018	0.056637	0.384706	-0.241098	0.062909	0.336731				-0.186385	0.063424	-0.203813	0.407632	0.072696	-0.165920
15208	126.733333	-0.827086	0.605191	-0.080014	-0.814347	0.618129	0.168280	-0.785674	0.862410	0.140594	-0.787369	0.854310	-0.077889	-0.627439	0.702601	0.262430				-0.602767	0.694728	-0.202756				-0.659662	1.158270	0.084690							-0.272012	0.056628	0.384695	-0.241245	0.063022	0.336643				-0.186378	0.063427	-0.203819	0.407665	0.072701	-0.165920
15209	126.741667	-0.827062	0.605184	-0.080015	-0.814274	0.618140	0.168262	-0.785852	0.862346	0.140531	-0.787465	0.854215	-0.077979	-0.627290	0.702708	0.262430				-0.602474	0.695037	-0.203221				-0.660292	1.158484	0.084931							-0.272008	0.056640	0.384694	-0.241225	0.063034	0.336646				-0.186368	0.063420	-0.203825	0.407680	0.072703	-0.165931
15210	126.750000	-0.827033	0.605186	-0.080035	-0.814217	0.618147	0.168238	-0.786056	0.862282	0.140473	-0.787625	0.854108	-0.078022	-0.627179	0.702810	0.262429				-0.602170	0.695250	-0.203520				-0.660861	1.158737	0.085135							-0.272005	0.056637	0.384688	-0.241210	0.063040	0.336649				-0.186362	0.063417	-0.203833	0.407710	0.072699	-0.165935
15211	126.758333	-0.826978	0.605155	-0.080037	-0.814181	0.618136	0.168222	-0.786159	0.862085	0.140293	-0.787778	0.854009	-0.078144	-0.627096	0.702899	0.262414				-0.601847	0.695476	-0.203681				-0.661414	1.159071	0.085411							-0.271991	0.056625	0.384675	-0.241207	0.063040	0.336655				-0.186358	0.063421	-0.203834	0.407621	0.073324	-0.166526
15212	126.766667	-0.826971	0.605084	-0.080020	-0.814169	0.618115	0.168212	-0.786535	0.862057	0.140283	-0.787995	0.853888	-0.078207	-0.627051	0.702979	0.262391				-0.601562	0.695701	-0.203967				-0.661923	1.159463	0.085670							-0.271990	0.056625	0.384675	-0.241226	0.063033	0.336644				-0.186360	0.063422	-0.203834	0.407774	0.072730	-0.165949
15213	126.775000	-0.827017	0.605039	-0.080061	-0.814192	0.618081	0.168212	-0.786890	0.862041	0.140277	-0.788253	0.853714	-0.078272	-0.627032	0.703051	0.262358				-0.601315	0.695871	-0.204200				-0.662392	1.159904	0.085936							-0.271983	0.056624	0.384676	-0.241192	0.062987	0.336647				-0.186357	0.063428	-0.203832	0.407812	0.072733	-0.165940
15214	126.783333	-0.827142	0.604931	-0.079999	-0.814238	0.618036	0.168211	-0.787196	0.861924	0.140183	-0.788521	0.853543	-0.078328	-0.627051	0.703104	0.262316				-0.601097	0.696036	-0.204456				-0.662813	1.160350	0.086189							-0.271970	0.056607	0.384675	-0.241172	0.062989	0.336634				-0.186353	0.063420	-0.203820	0.407621	0.073938	-0.167038
15215	126.791667	-0.827133	0.604855	-0.080085	-0.814318	0.617971	0.168222	-0.787542	0.861838	0.140116	-0.788837	0.853392	-0.078311	-0.627122	0.703150	0.262262				-0.600906	0.696238	-0.204829				-0.663185	1.160822	0.086483							-0.271969	0.056615	0.384678	-0.241153	0.062967	0.336628				-0.186351	0.063421	-0.203819	0.407806	0.073337	-0.166412
15216	126.800000	-0.827199	0.604731	-0.080106	-0.814426	0.617896	0.168231	-0.787977	0.861778	0.140082	-0.789189	0.853205	-0.078345	-0.627241	0.703197	0.262201				-0.600755	0.696393	-0.205222				-0.663492	1.161324	0.086772							-0.271963	0.056619	0.384682	-0.241188	0.062967	0.336621				-0.186354	0.063424	-0.203814	0.407985	0.072720	-0.165795
15217	126.808333	-0.827342	0.604584	-0.080104	-0.814547	0.617784	0.168227	-0.788374	0.861663	0.140013	-0.789612	0.852970	-0.078387	-0.627412	0.703229	0.262119				-0.600681	0.696561	-0.205835				-0.663769	1.161778	0.087053							-0.271961	0.056609	0.384676	-0.241157	0.062956	0.336614				-0.186352	0.063417	-0.203813	0.408059	0.072718	-0.165745
15218	126.816667	-0.827460	0.604476	-0.080132	-0.814746	0.617689	0.168259	-0.788783	0.861560	0.139956	-0.789980	0.852873	-0.078370	-0.627692	0.703277	0.262055				-0.600626	0.696710	-0.206356				-0.664013	1.162272	0.087382							-0.271970	0.056624	0.384679	-0.241188	0.062976	0.336629				-0.186357	0.063413	-0.203813	0.407891	0.073904	-0.166820
15219	126.825000	-0.827620	0.604351	-0.080141	-0.814934	0.617579	0.168269	-0.789267	0.861479	0.139936	-0.790385	0.852728	-0.078365	-0.627935	0.703302	0.261946				-0.600632	0.696789	-0.206707				-0.664183	1.162739	0.087641							-0.271981	0.056634	0.384679	-0.241181	0.062997	0.336630				-0.186356	0.063415	-0.203807	0.408214	0.072708	-0.165617
15220	126.833333	-0.827814	0.604231	-0.080148	-0.815140	0.617451	0.168289	-0.789681	0.861365	0.139891	-0.790813	0.852590	-0.078344	-0.628237	0.703265	0.261817				-0.600701	0.696806	-0.207005				-0.664326	1.163208	0.087945							-0.271986	0.056639	0.384679	-0.241220	0.062986	0.336654				-0.186358	0.063422	-0.203807	0.408299	0.072719	-0.165541
15221	126.841667	-0.828075	0.604108	-0.080167	-0.815358	0.617333	0.168309	-0.790128	0.861287	0.139899	-0.791226	0.852459	-0.078312	-0.628553	0.703202	0.261615				-0.600902	0.696882	-0.207541				-0.664510	1.163643	0.088190							-0.272000	0.056649	0.384676	-0.241179	0.063016	0.336632				-0.186366	0.063427	-0.203802	0.408385	0.072731	-0.165459
15222	126.850000	-0.828232	0.603967	-0.080165	-0.815610	0.617203	0.168337	-0.790554	0.861149	0.139880	-0.791625	0.852333	-0.078256	-0.629058	0.703239	0.261639				-0.601174	0.696926	-0.208101				-0.664578	1.164246	0.088497							-0.272001	0.056639	0.384674	-0.241187	0.063017	0.336631				-0.186376	0.063430	-0.203809	0.408466	0.072736	-0.165380
15223	126.858333	-0.828502	0.603831	-0.080183	-0.815840	0.617056	0.168359	-0.790937	0.861086	0.139879	-0.792033	0.852240	-0.078197	-0.629450	0.703173	0.261526				-0.601477	0.697050	-0.208672				-0.664734	1.164661	0.088769							-0.272017	0.056653	0.384677	-0.241202	0.062998	0.336607				-0.186377	0.063433	-0.203817	0.408547	0.072720	-0.165296
15224	126.866667	-0.828708	0.603683	-0.080193	-0.816050	0.616907	0.168371	-0.791386	0.861022	0.139915	-0.792498	0.852098	-0.078076	-0.629804	0.702897	0.261220				-0.601867	0.697085	-0.209176				-0.664826	1.165241	0.089092							-0.272025	0.056661	0.384682	-0.241177	0.062995	0.336605				-0.186384	0.063439	-0.203828	0.408629	0.072720	-0.165218
15225	126.875000	-0.828896	0.603497	-0.080233	-0.816260	0.616766	0.168395	-0.791759	0.860932	0.139915	-0.792818	0.852081	-0.078045	-0.630284	0.702766	0.261162				-0.602334	0.697035	-0.209591				-0.664882	1.165820	0.089394							-0.272019	0.056648	0.384670	-0.241196	0.062998	0.336605				-0.186395	0.063447	-0.203844	0.408701	0.072702	-0.165139
15226	126.883333	-0.829110	0.603389	-0.080229	-0.816474	0.616632	0.168415	-0.792188	0.860915	0.139981	-0.793177	0.852053	-0.077960	-0.630773	0.702612	0.261136				-0.602832	0.697064	-0.210021				-0.664935	1.166371	0.089725							-0.272016	0.056628	0.384670	-0.241184	0.063010	0.336614				-0.186407	0.063450	-0.203857	0.408775	0.072691	-0.165072
15227	126.891667	-0.829314	0.603264	-0.080234	-0.816705	0.616518	0.168454	-0.792545	0.860827	0.139995	-0.793531	0.852032	-0.077875	-0.631243	0.702433	0.261127				-0.603443	0.697174	-0.210754				-0.664946	1.166839	0.090029							-0.272019	0.056631	0.384670	-0.241206	0.063012	0.336616				-0.186489	0.063561	-0.203871	0.408834	0.072685	-0.165016
15228	126.900000	-0.829519	0.603146	-0.080234	-0.816969	0.616405	0.168507	-0.792885	0.860741	0.140000	-0.793892	0.851996	-0.077735	-0.631716	0.702231	0.261146				-0.604038	0.697120	-0.210974				-0.664947	1.167272	0.090320							-0.272017	0.056628	0.384670	-0.241195	0.063030	0.336636				-0.186571	0.063661	-0.203873	0.408884	0.072674	-0.164969
15229	126.908333	-0.829720	0.603046	-0.080230	-0.817172	0.616253	0.168531	-0.793224	0.860653	0.140027	-0.794153	0.852025	-0.077707	-0.632182	0.702026	0.261215				-0.604710	0.697244	-0.211609				-0.664934	1.167639	0.090644							-0.272022	0.056634	0.384680	-0.241241	0.063044	0.336641				-0.186580	0.063667	-0.203876	0.408918	0.072676	-0.164919
15230	126.916667	-0.829909	0.602946	-0.080227	-0.817355	0.616117	0.168546	-0.793549	0.860549	0.140053	-0.794417	0.852027	-0.077628	-0.632608	0.701791	0.261293				-0.605420	0.697273	-0.212139				-0.664867	1.167927	0.090895							-0.272030	0.056624	0.384682	-0.241242	0.063035	0.336643				-0.186589	0.063673	-0.203864	0.408937	0.072675	-0.164872
15231	126.925000	-0.830143	0.602848	-0.080230	-0.817540	0.616006	0.168569	-0.793836	0.860486	0.140081	-0.794661	0.852047	-0.077548	-0.633007	0.701538	0.261410				-0.606135	0.697299	-0.212499				-0.664829	1.168205	0.091185							-0.272032	0.056636	0.384694	-0.241256	0.063058	0.336653				-0.186586	0.063665	-0.203855	0.408960	0.072690	-0.164802
15232	126.933333	-0.830347	0.602765	-0.080238	-0.817757	0.615930	0.168614	-0.794137	0.860418	0.140146	-0.794960	0.852014	-0.077420	-0.633389	0.701292	0.261557				-0.606850	0.697334	-0.212811				-0.664786	1.168384	0.091390							-0.272035	0.056632	0.384699	-0.241257	0.063052	0.336649				-0.186591	0.063656	-0.203848	0.408956	0.072604	-0.164831
15233	126.941667	-0.830483	0.602685	-0.080244	-0.817928	0.615838	0.168635	-0.794366	0.860333	0.140182	-0.795072	0.852116	-0.077398	-0.633746	0.701042	0.261723				-0.607591	0.697257	-0.213057				-0.664706	1.168511	0.091618							-0.272058	0.056642	0.384706	-0.241267	0.063051	0.336644				-0.186593	0.063659	-0.203848	0.408934	0.072587	-0.164839
15234	126.950000	-0.830605	0.602626	-0.080249	-0.818076	0.615753	0.168638	-0.794573	0.860252	0.140228	-0.795247	0.852151	-0.077329	-0.634056	0.700804	0.261890				-0.608371	0.697215	-0.213258				-0.664625	1.168535	0.091788							-0.272058	0.056641	0.384698	-0.241271	0.063045	0.336627				-0.186597	0.063653	-0.203851	0.408914	0.072567	-0.164858
15235	126.958333	-0.830707	0.602583	-0.080254	-0.818200	0.615698	0.168640	-0.794759	0.860165	0.140296	-0.795444	0.852172	-0.077240	-0.634361	0.700578	0.262072				-0.609050	0.697378	-0.213802				-0.664541	1.168493	0.091956							-0.272083	0.056663	0.384705	-0.241260	0.063056	0.336631				-0.186595	0.063659	-0.203854	0.408877	0.072556	-0.164878
15236	126.966667	-0.830789	0.602545	-0.080250	-0.818304	0.615643	0.168645	-0.794921	0.860072	0.140372	-0.795547	0.852243	-0.077181	-0.634597	0.700366	0.262224				-0.609744	0.697389	-0.214024				-0.664472	1.168409	0.092094							-0.272090	0.056670	0.384704	-0.241249	0.063071	0.336636				-0.186599	0.063668	-0.203868	0.408849	0.072531	-0.164905
15237	126.975000	-0.830851	0.602508	-0.080241	-0.818365	0.615577	0.168639	-0.795087	0.860028	0.140496	-0.795678	0.852293	-0.077085	-0.634797	0.700192	0.262359				-0.610438	0.697391	-0.214216				-0.664407	1.168282	0.092208							-0.272079	0.056652	0.384695	-0.241280	0.063069	0.336637				-0.186602	0.063671	-0.203873	0.408811	0.072521	-0.164932
15238	126.983333	-0.830851	0.602455	-0.080227	-0.818398	0.615498	0.168642	-0.795247	0.859992	0.140636	-0.795802	0.852315	-0.076994	-0.635081	0.700151	0.262687				-0.611123	0.697388	-0.214372				-0.664344	1.168122	0.092318							-0.272077	0.056652	0.384698	-0.241276	0.063071	0.336642				-0.186606	0.063681	-0.203879	0.408769	0.072501	-0.164952
15239	126.991667	-0.830923	0.602445	-0.080211	-0.818405	0.615423	0.168647	-0.795329	0.859894	0.140721	-0.795904	0.852317	-0.076930	-0.635132	0.700002	0.262713				-0.611716	0.697383	-0.214290				-0.664305	1.167951	0.092394							-0.272067	0.056630	0.384695	-0.241264	0.063073	0.336662				-0.186603	0.063671	-0.203885	0.408718	0.072471	-0.164976
15240	127.000000	-0.830930	0.602428	-0.080199	-0.818388	0.615352	0.168656	-0.795419	0.859827	0.140833	-0.796000	0.852345	-0.076793	-0.635168	0.699835	0.262715				-0.612285	0.697291	-0.214060				-0.664278	1.167782	0.092469							-0.272056	0.056615	0.384695	-0.241265	0.063061	0.336655				-0.186608	0.063670	-0.203900	0.408666	0.072442	-0.165001
15241	127.008333	-0.830907	0.602408	-0.080181	-0.818329	0.615260	0.168653	-0.795486	0.859771	0.140927	-0.796076	0.852338	-0.076697	-0.635200	0.699780	0.262821				-0.612814	0.697233	-0.213926				-0.664236	1.167607	0.092481							-0.272050	0.056606	0.384697	-0.241265	0.063052	0.336657				-0.186607	0.063668	-0.203899	0.408615	0.072409	-0.165030
15242	127.016667	-0.830919	0.602413	-0.080164	-0.818282	0.615218	0.168671	-0.795535	0.859713	0.141020	-0.796152	0.852329	-0.076613	-0.635176	0.699736	0.262906				-0.613303	0.697258	-0.213888				-0.664246	1.167532	0.092551							-0.272047	0.056613	0.384704	-0.241261	0.063040	0.336657				-0.186606	0.063668	-0.203907	0.408554	0.072390	-0.165058
15243	127.025000	-0.830869	0.602417	-0.080152	-0.818218	0.615194	0.168681	-0.795578	0.859668	0.141115	-0.796219	0.852319	-0.076527	-0.635108	0.699717	0.262984				-0.613703	0.697189	-0.213583				-0.664259	1.167386	0.092518							-0.272050	0.056619	0.384705	-0.241254	0.063040	0.336648				-0.186605	0.063667	-0.203909	0.408500	0.072363	-0.165084
15244	127.033333	-0.830819	0.602428	-0.080129	-0.818148	0.615171	0.168705	-0.795610	0.859623	0.141205	-0.796282	0.852309	-0.076448	-0.635013	0.699708	0.263063				-0.614055	0.697111	-0.213201				-0.664242	1.167245	0.092461							-0.272049	0.056620	0.384707	-0.241251	0.063039	0.336648				-0.186602	0.063662	-0.203904	0.408439	0.072345	-0.165111
15245	127.041667	-0.830758	0.602448	-0.080114	-0.818061	0.615162	0.168721	-0.795690	0.859601	0.141341	-0.796363	0.852280	-0.076356	-0.634868	0.699690	0.263119				-0.614385	0.696974	-0.212758				-0.664269	1.167184	0.092423							-0.272059	0.056637	0.384714	-0.241254	0.063045	0.336651				-0.186600	0.063662	-0.203898	0.408378	0.072331	-0.165131
15246	127.050000	-0.830688	0.602463	-0.080090	-0.817996	0.615178	0.168755	-0.795709	0.859549	0.141442	-0.796421	0.852295	-0.076226	-0.634699	0.699665	0.263170				-0.614604	0.696884	-0.212339				-0.664301	1.167087	0.092352							-0.272055	0.056636	0.384714	-0.241250	0.063048	0.336654				-0.186592	0.063654	-0.203889	0.408322	0.072321	-0.165146
15247	127.058333	-0.830616	0.602492	-0.080068	-0.817882	0.615176	0.168777	-0.795711	0.859493	0.141542	-0.796491	0.852229	-0.076237	-0.634481	0.699639	0.263198				-0.614759	0.696701	-0.211346				-0.664345	1.167025	0.092265							-0.272048	0.056633	0.384715	-0.241262	0.063033	0.336671				-0.186589	0.063652	-0.203887	0.408281	0.072303	-0.165160
15248	127.066667	-0.830540	0.602514	-0.080049	-0.817747	0.615156	0.168778	-0.795704	0.859439	0.141638	-0.796535	0.852233	-0.076143	-0.634268	0.699626	0.263220				-0.614886	0.696594	-0.210804				-0.664403	1.166982	0.092153							-0.272047	0.056621	0.384704	-0.241264	0.063052	0.336667				-0.186585	0.063641	-0.203875	0.408241	0.072282	-0.165171
15249	127.075000	-0.830428	0.602538	-0.080024	-0.817644	0.615166	0.168798	-0.795680	0.859336	0.141713	-0.796610	0.852199	-0.076063	-0.634031	0.699613	0.263222				-0.615001	0.696543	-0.210338				-0.664454	1.167000	0.092047							-0.272053	0.056635	0.384710	-0.241244	0.063027	0.336662				-0.186584	0.063641	-0.203888	0.408211	0.072275	-0.165190
15250	127.083333	-0.830379	0.602564	-0.080016	-0.817541	0.615173	0.168816	-0.795662	0.859287	0.141818	-0.796676	0.852163	-0.075986	-0.633784	0.699609	0.263208				-0.615057	0.696415	-0.209573				-0.664524	1.167053	0.091900							-0.272040	0.056618	0.384696	-0.241211	0.063022	0.336652				-0.186580	0.063633	-0.203898	0.408193	0.072270	-0.165222
15251	127.091667	-0.830237	0.602582	-0.079988	-0.817441	0.615181	0.168822	-0.795624	0.859231	0.141906	-0.796750	0.852125	-0.075913	-0.633535	0.699619	0.263194				-0.615080	0.696191	-0.208667				-0.664594	1.167171	0.091751							-0.272047	0.056637	0.384693	-0.241232	0.063006	0.336629				-0.186578	0.063633	-0.203915	0.408183	0.072273	-0.165253
15252	127.100000	-0.830234	0.602605	-0.079990	-0.817346	0.615185	0.168836	-0.795582	0.859176	0.142001	-0.796875	0.852018	-0.075871	-0.633275	0.699631	0.263171				-0.615075	0.695974	-0.207742				-0.664656	1.167381	0.091606							-0.272042	0.056641	0.384691	-0.241181	0.062993	0.336617				-0.186573	0.063630	-0.203918	0.408173	0.072275	-0.165279
15253	127.108333	-0.830122	0.602627	-0.079957	-0.817253	0.615187	0.168855	-0.795547	0.859133	0.142101	-0.796908	0.852065	-0.075752	-0.633015	0.699643	0.263128				-0.614997	0.695864	-0.207197				-0.664734	1.167584	0.091421							-0.272035	0.056639	0.384683	-0.241178	0.062998	0.336617				-0.186571	0.063639	-0.203916	0.408159	0.072290	-0.165302
15254	127.116667	-0.830013	0.602645	-0.079920	-0.817162	0.615174	0.168875	-0.795515	0.859090	0.142203	-0.796989	0.852047	-0.075666	-0.632763	0.699652	0.263085				-0.614915	0.695665	-0.206344				-0.664784	1.167899	0.091233							-0.272017	0.056624	0.384678	-0.241209	0.062997	0.336618				-0.186569	0.063651	-0.203910	0.408139	0.072302	-0.165316
15255	127.125000	-0.829976	0.602667	-0.079892	-0.817074	0.615165	0.168893	-0.795488	0.859048	0.142302	-0.797106	0.852008	-0.075560	-0.632527	0.699659	0.263045				-0.614836	0.695451	-0.205489				-0.664792	1.168294	0.091061							-0.272003	0.056624	0.384680	-0.241178	0.063001	0.336634				-0.186567	0.063653	-0.203900	0.408111	0.072306	-0.165321
15256	127.133333	-0.829905	0.602680	-0.079859	-0.817010	0.615141	0.168928	-0.795468	0.859012	0.142403	-0.797207	0.851980	-0.075470	-0.632298	0.699669	0.263006				-0.614668	0.695193	-0.204512				-0.664791	1.168699	0.090857							-0.271995	0.056617	0.384682	-0.241162	0.062997	0.336648				-0.186565	0.063655	-0.203879	0.408082	0.072309	-0.165330
15257	127.141667	-0.829864	0.602697	-0.079826	-0.816946	0.615144	0.168950	-0.795465	0.858993	0.142504	-0.797232	0.852017	-0.075427	-0.632094	0.699688	0.262975				-0.614565	0.694988	-0.203671				-0.664887	1.169071	0.090704							-0.271983	0.056607	0.384682	-0.241191	0.062997	0.336651				-0.186564	0.063647	-0.203873	0.408038	0.072303	-0.165348
15258	127.150000	-0.829833	0.602709	-0.079807	-0.816911	0.615128	0.168978	-0.795458	0.858970	0.142572	-0.797305	0.852021	-0.075355	-0.631891	0.699716	0.262940				-0.614424	0.694882	-0.203080				-0.664898	1.169547	0.090484							-0.271976	0.056595	0.384682	-0.241189	0.062991	0.336654				-0.186559	0.063642	-0.203873	0.407987	0.072287	-0.165364
15259	127.158333	-0.829809	0.602719	-0.079785	-0.816889	0.615136	0.168997	-0.795456	0.858964	0.142640	-0.797395	0.852004	-0.075297	-0.631724	0.699752	0.262921				-0.614320	0.694609	-0.202179				-0.664951	1.169844	0.090239							-0.271980	0.056606	0.384683	-0.241171	0.062988	0.336641				-0.186554	0.063638	-0.203870	0.407934	0.072290	-0.165397
15260	127.166667	-0.829796	0.602729	-0.079772	-0.816871	0.615145	0.169003	-0.795469	0.858970	0.142701	-0.797430	0.852022	-0.075255	-0.631577	0.699790	0.262909				-0.614180	0.694501	-0.201545				-0.664995	1.170146	0.090015							-0.272000	0.056629	0.384688	-0.241161	0.062986	0.336624				-0.186554	0.063629	-0.203866	0.407880	0.072292	-0.165439
15261	127.175000	-0.829790	0.602735	-0.079767	-0.816878	0.615146	0.169011	-0.795469	0.858976	0.142719	-0.797445	0.852000	-0.075240	-0.631461	0.699837	0.262917				-0.614093	0.694272	-0.200720				-0.665019	1.170468	0.089808							-0.271998	0.056629	0.384676	-0.241193	0.062978	0.336604				-0.186556	0.063632	-0.203864	0.407822	0.072294	-0.165482
15262	127.183333	-0.829797	0.602744	-0.079762	-0.816897	0.615134	0.169015	-0.795481	0.858992	0.142737	-0.797487	0.852018	-0.075224	-0.631375	0.699876	0.262951				-0.614015	0.694001	-0.200100				-0.665024	1.170746	0.089626							-0.272010	0.056645	0.384678	-0.241199	0.062976	0.336598				-0.186555	0.063634	-0.203859	0.407756	0.072298	-0.165527
15263	127.191667	-0.829815	0.602751	-0.079758	-0.816924	0.615130	0.169018	-0.795494	0.859045	0.142750	-0.797556	0.851986	-0.075148	-0.631300	0.699909	0.262981				-0.613948	0.693895	-0.199643				-0.664971	1.170994	0.089439							-0.272019	0.056656	0.384676	-0.241170	0.062982	0.336599				-0.186560	0.063639	-0.203850	0.407586	0.072222	-0.165481
15264	127.200000	-0.829837	0.602753	-0.079758	-0.816962	0.615134	0.169016	-0.795516	0.859111	0.142770	-0.797497	0.852038	-0.075238	-0.631266	0.699936	0.263051				-0.613889	0.693707	-0.198958				-0.664943	1.171200	0.089285							-0.272015	0.056645	0.384667	-0.241172	0.062993	0.336612				-0.186565	0.063636	-0.203845	0.407414	0.072131	-0.165430
15265	127.208333	-0.829871	0.602753	-0.079763	-0.817007	0.615130	0.169008	-0.795518	0.859142	0.142745	-0.797480	0.852058	-0.075258	-0.631248	0.699961	0.263128				-0.613861	0.693483	-0.198450				-0.664813	1.171431	0.089096							-0.272011	0.056639	0.384665	-0.241185	0.062986	0.336611				-0.186561	0.063650	-0.203846	0.407354	0.072128	-0.165484
15266	127.216667	-0.829909	0.602741	-0.079771	-0.817067	0.615127	0.168997	-0.795534	0.859183	0.142733	-0.797461	0.852070	-0.075293	-0.631251	0.699986	0.263212				-0.613837	0.693267	-0.198026				-0.664759	1.171507	0.088938							-0.272001	0.056621	0.384664	-0.241188	0.062984	0.336609				-0.186569	0.063658	-0.203850	0.407344	0.072205	-0.165479
15267	127.225000	-0.829935	0.602721	-0.079780	-0.817146	0.615129	0.168998	-0.795549	0.859223	0.142721	-0.797439	0.852090	-0.075324	-0.631282	0.699999	0.263301				-0.613865	0.692946	-0.197615				-0.664710	1.171452	0.088734							-0.272008	0.056633	0.384670	-0.241181	0.062994	0.336624				-0.186570	0.063663	-0.203856	0.407215	0.072113	-0.165606
15268	127.233333	-0.829969	0.602698	-0.079793	-0.817220	0.615136	0.168985	-0.795568	0.859269	0.142708	-0.797407	0.852111	-0.075351	-0.631323	0.700009	0.263389				-0.613904	0.692678	-0.197128				-0.664674	1.171370	0.088565							-0.271998	0.056624	0.384666	-0.241162	0.062997	0.336626				-0.186565	0.063662	-0.203856	0.407150	0.072105	-0.165671
15269	127.241667	-0.829995	0.602682	-0.079805	-0.817295	0.615130	0.168977	-0.795581	0.859303	0.142684	-0.797354	0.852113	-0.075383	-0.631395	0.700030	0.263479				-0.613907	0.692466	-0.197081				-0.664609	1.171309	0.088413							-0.271993	0.056614	0.384667	-0.241190	0.062988	0.336609				-0.186571	0.063672	-0.203850	0.407079	0.072104	-0.165726
15270	127.250000	-0.830052	0.602669	-0.079818	-0.817367	0.615117	0.168974	-0.795592	0.859344	0.142659	-0.797340	0.852137	-0.075397	-0.631448	0.700039	0.263547				-0.613960	0.692241	-0.196903				-0.664554	1.171187	0.088242							-0.271989	0.056614	0.384672	-0.241169	0.062999	0.336627				-0.186570	0.063676	-0.203837	0.407010	0.072111	-0.165791
15271	127.258333	-0.830054	0.602655	-0.079818	-0.817450	0.615105	0.168975	-0.795612	0.859383	0.142641	-0.797295	0.852127	-0.075420	-0.631529	0.700049	0.263612				-0.613994	0.692027	-0.196744				-0.664409	1.171231	0.088070							-0.271997	0.056621	0.384679	-0.241176	0.062999	0.336627				-0.186568	0.063682	-0.203822	0.406932	0.072117	-0.165845
15272	127.266667	-0.830052	0.602645	-0.079814	-0.817500	0.615086	0.168959	-0.795634	0.859427	0.142621	-0.797244	0.852108	-0.075449	-0.631613	0.700068	0.263676				-0.614042	0.691812	-0.196625				-0.664390	1.171134	0.087828							-0.272003	0.056615	0.384684	-0.241227	0.062976	0.336650				-0.186566	0.063678	-0.203807	0.406844	0.072116	-0.165903
15273	127.275000	-0.830076	0.602643	-0.079820	-0.817600	0.615066	0.168970	-0.795654	0.859462	0.142585	-0.797215	0.852092	-0.075470	-0.631703	0.700081	0.263724				-0.614126	0.691646	-0.196761				-0.664364	1.171105	0.087652							-0.272015	0.056627	0.384699	-0.241221	0.063004	0.336643				-0.186570	0.063675	-0.203798	0.406759	0.072090	-0.165969
15274	127.283333	-0.830092	0.602634	-0.079828	-0.817659	0.615047	0.168964	-0.795672	0.859506	0.142544	-0.797222	0.852070	-0.075503	-0.631786	0.700104	0.263770				-0.614177	0.691435	-0.196660				-0.664353	1.171103	0.087464							-0.272017	0.056622	0.384705	-0.241202	0.063021	0.336661				-0.186565	0.063665	-0.203793	0.406667	0.072074	-0.166054
15275	127.291667	-0.830093	0.602633	-0.079834	-0.817668	0.615013	0.168933	-0.795692	0.859550	0.142500	-0.797152	0.852045	-0.075521	-0.631866	0.700137	0.263805				-0.614236	0.691258	-0.196731				-0.664346	1.171124	0.087239							-0.272032	0.056629	0.384710	-0.241221	0.063026	0.336663				-0.186566	0.063660	-0.203799	0.406580	0.072056	-0.166140
15276	127.300000	-0.830056	0.602627	-0.079839	-0.817716	0.615014	0.168912	-0.795713	0.859598	0.142449	-0.797126	0.852026	-0.075551	-0.631942	0.700170	0.263832				-0.614307	0.691099	-0.196822				-0.664348	1.171144	0.086980							-0.272040	0.056636	0.384710	-0.241233	0.063021	0.336655				-0.186566	0.063649	-0.203810	0.406495	0.072039	-0.166232
15277	127.308333	-0.830045	0.602629	-0.079853	-0.817745	0.615027	0.168899	-0.795736	0.859642	0.142396	-0.797093	0.852026	-0.075585	-0.631999	0.700206	0.263841				-0.614404	0.691011	-0.197213				-0.664360	1.171191	0.086752							-0.272043	0.056635	0.384707	-0.241244	0.063032	0.336654				-0.186570	0.063667	-0.203821	0.406308	0.072337	-0.166593
15278	127.316667	-0.830060	0.602635	-0.079865	-0.817754	0.615050	0.168868	-0.795752	0.859684	0.142342	-0.797061	0.852019	-0.075614	-0.632044	0.700244	0.263839				-0.614469	0.690884	-0.197333				-0.664371	1.171217	0.086493							-0.272063	0.056654	0.384712	-0.241239	0.063023	0.336646				-0.186571	0.063668	-0.203827	0.406117	0.072216	-0.166706
15279	127.325000	-0.830031	0.602641	-0.079869	-0.817778	0.615079	0.168859	-0.795778	0.859719	0.142308	-0.797031	0.852010	-0.075650	-0.632091	0.700284	0.263833				-0.614510	0.690794	-0.197385				-0.664384	1.171241	0.086211							-0.272057	0.056633	0.384704	-0.241235	0.063019	0.336667				-0.186574	0.063682	-0.203821	0.406135	0.072136	-0.166621
15280	127.333333	-0.830001	0.602648	-0.079871	-0.817769	0.615081	0.168829	-0.795795	0.859747	0.142259	-0.797008	0.852003	-0.075680	-0.632129	0.700327	0.263825				-0.614567	0.690719	-0.197558				-0.664422	1.171265	0.085887							-0.272056	0.056633	0.384710	-0.241239	0.063022	0.336652				-0.186569	0.063687	-0.203806	0.405946	0.072225	-0.166831
15281	127.341667	-0.829997	0.602654	-0.079877	-0.817782	0.615116	0.168836	-0.795809	0.859769	0.142216	-0.796997	0.851977	-0.075708	-0.632156	0.700364	0.263807				-0.614600	0.690666	-0.197671				-0.664468	1.171310	0.085605							-0.272043	0.056616	0.384711	-0.241222	0.063027	0.336668				-0.186572	0.063699	-0.203800	0.405866	0.072230	-0.166878
15282	127.350000	-0.829960	0.602653	-0.079880	-0.817768	0.615125	0.168822	-0.795831	0.859789	0.142175	-0.796965	0.851968	-0.075743	-0.632178	0.700396	0.263790				-0.614593	0.690531	-0.197474				-0.664513	1.171417	0.085352							-0.272020	0.056595	0.384711	-0.241206	0.063032	0.336689				-0.186573	0.063686	-0.203791	0.405802	0.072223	-0.166931
15283	127.358333	-0.829935	0.602648	-0.079887	-0.817715	0.615110	0.168786	-0.795846	0.859810	0.142119	-0.796947	0.851936	-0.075778	-0.632187	0.700428	0.263763				-0.614621	0.690563	-0.197762				-0.664583	1.171438	0.084982							-0.272023	0.056598	0.384717	-0.241225	0.063020	0.336706				-0.186567	0.063684	-0.203794	0.405744	0.072211	-0.166980
15284	127.366667	-0.829914	0.602642	-0.079901	-0.817703	0.615121	0.168776	-0.795866	0.859825	0.142064	-0.796934	0.851896	-0.075818	-0.632194	0.700458	0.263727				-0.614616	0.690512	-0.197857				-0.664664	1.171543	0.084691							-0.272012	0.056591	0.384717	-0.241225	0.063026	0.336691				-0.186565	0.063674	-0.203794	0.405691	0.072206	-0.167046
15285	127.375000	-0.829883	0.602635	-0.079914	-0.817688	0.615156	0.168773	-0.795876	0.859844	0.142001	-0.796919	0.851857	-0.075860	-0.632191	0.700484	0.263688				-0.614609	0.690439	-0.197950				-0.664774	1.171655	0.084363							-0.272021	0.056609	0.384722	-0.241229	0.063037	0.336687				-0.186558	0.063665	-0.203807	0.405658	0.072191	-0.167075
15286	127.383333	-0.829870	0.602634	-0.079929	-0.817676	0.615179	0.168765	-0.795879	0.859863	0.141939	-0.796907	0.851821	-0.075903	-0.632182	0.700511	0.263645				-0.614584	0.690377	-0.198013				-0.664863	1.171740	0.084024							-0.272026	0.056608	0.384721	-0.241191	0.063033	0.336682				-0.186558	0.063650	-0.203808	0.405629	0.072184	-0.167099
15287	127.391667	-0.829844	0.602638	-0.079942	-0.817629	0.615185	0.168737	-0.795881	0.859898	0.141892	-0.796918	0.851792	-0.075947	-0.632160	0.700530	0.263593				-0.614541	0.690312	-0.198053				-0.664987	1.171845	0.083683							-0.272027	0.056618	0.384721	-0.241196	0.063029	0.336677				-0.186553	0.063653	-0.203811	0.405621	0.072181	-0.167115
15288	127.400000	-0.829833	0.602643	-0.079951	-0.817604	0.615208	0.168721	-0.795871	0.859907	0.141832	-0.796922	0.851771	-0.075992	-0.632116	0.700552	0.263528				-0.614491	0.690240	-0.198076				-0.665111	1.171966	0.083361							-0.272035	0.056632	0.384724	-0.241210	0.063005	0.336651				-0.186551	0.063653	-0.203802	0.405610	0.072190	-0.167116
15289	127.408333	-0.829851	0.602654	-0.079964	-0.817575	0.615222	0.168704	-0.795859	0.859936	0.141785	-0.796929	0.851750	-0.076029	-0.632078	0.700567	0.263473				-0.614437	0.690171	-0.198088				-0.665230	1.172078	0.082993							-0.272027	0.056619	0.384717	-0.241206	0.063016	0.336660				-0.186557	0.063657	-0.203793	0.405616	0.072202	-0.167117
15290	127.416667	-0.829828	0.602668	-0.079955	-0.817551	0.615242	0.168699	-0.795857	0.859987	0.141750	-0.796946	0.851736	-0.076067	-0.632033	0.700586	0.263413				-0.614385	0.690101	-0.198101				-0.665368	1.172191	0.082657							-0.272031	0.056614	0.384717	-0.241213	0.062996	0.336654				-0.186559	0.063662	-0.203793	0.405608	0.072198	-0.167099
15291	127.425000	-0.829835	0.602676	-0.079963	-0.817525	0.615266	0.168675	-0.795841	0.860021	0.141708	-0.796985	0.851699	-0.076109	-0.631996	0.700612	0.263361				-0.614331	0.690018	-0.198098				-0.665510	1.172296	0.082305							-0.272028	0.056619	0.384711	-0.241222	0.062986	0.336664				-0.186560	0.063659	-0.203791	0.405597	0.072208	-0.167100
15292	127.433333	-0.829842	0.602675	-0.079971	-0.817501	0.615294	0.168649	-0.795828	0.860052	0.141665	-0.796994	0.851688	-0.076184	-0.631905	0.700631	0.263279				-0.614289	0.689934	-0.198096				-0.665634	1.172384	0.081928							-0.272025	0.056622	0.384706	-0.241220	0.063013	0.336660				-0.186563	0.063657	-0.203804	0.405589	0.072203	-0.167111
15293	127.441667	-0.829852	0.602673	-0.079984	-0.817480	0.615314	0.168639	-0.795809	0.860085	0.141619	-0.797036	0.851689	-0.076175	-0.631829	0.700660	0.263207				-0.614258	0.689839	-0.198089				-0.665782	1.172486	0.081601							-0.272019	0.056615	0.384694	-0.241185	0.063012	0.336670				-0.186567	0.063648	-0.203815	0.405576	0.072190	-0.167111
15294	127.450000	-0.829865	0.602665	-0.079994	-0.817451	0.615334	0.168609	-0.795793	0.860126	0.141585	-0.797063	0.851667	-0.076204	-0.631741	0.700699	0.263130				-0.614235	0.689745	-0.198074				-0.665933	1.172514	0.081246							-0.272013	0.056603	0.384686	-0.241209	0.063011	0.336657				-0.186565	0.063648	-0.203828	0.405564	0.072174	-0.167119
15295	127.458333	-0.829879	0.602655	-0.080006	-0.817431	0.615353	0.168594	-0.795761	0.860149	0.141531	-0.797115	0.851609	-0.076246	-0.631652	0.700746	0.263061				-0.614232	0.689655	-0.198119				-0.666062	1.172582	0.080892							-0.272010	0.056618	0.384688	-0.241190	0.063006	0.336650				-0.186563	0.063651	-0.203833	0.405548	0.072183	-0.167128
15296	127.466667	-0.830005	0.602653	-0.080031	-0.817411	0.615377	0.168575	-0.795725	0.860181	0.141490	-0.797132	0.851616	-0.076254	-0.631552	0.700801	0.262986				-0.614240	0.689562	-0.198161				-0.666226	1.172606	0.080545							-0.272006	0.056616	0.384679	-0.241179	0.063021	0.336653				-0.186566	0.063652	-0.203830	0.405536	0.072183	-0.167121
15297	127.475000	-0.829958	0.602627	-0.080035	-0.817388	0.615387	0.168561	-0.795694	0.860237	0.141470	-0.797166	0.851588	-0.076279	-0.631475	0.700854	0.262929				-0.614231	0.689465	-0.198006				-0.666381	1.172654	0.080233							-0.271997	0.056619	0.384683	-0.241187	0.063008	0.336637				-0.186560	0.063653	-0.203816	0.405528	0.072191	-0.167117
15298	127.483333	-0.829930	0.602621	-0.080025	-0.817367	0.615398	0.168552	-0.795644	0.860257	0.141423	-0.797180	0.851545	-0.076311	-0.631361	0.700913	0.262861				-0.614281	0.689349	-0.198095				-0.666558	1.172702	0.079902							-0.272000	0.056623	0.384687	-0.241193	0.062995	0.336622				-0.186551	0.063655	-0.203804	0.405512	0.072197	-0.167107
15299	127.491667	-0.829972	0.602606	-0.080038	-0.817355	0.615411	0.168538	-0.795608	0.860332	0.141414	-0.797247	0.851500	-0.076302	-0.631266	0.700970	0.262801				-0.614312	0.689248	-0.198066				-0.666699	1.172760	0.079592							-0.271989	0.056615	0.384680	-0.241195	0.062990	0.336621				-0.186558	0.063657	-0.203795	0.405496	0.072201	-0.167107
15300	127.500000	-0.830067	0.602604	-0.080053	-0.817340	0.615422	0.168528	-0.795564	0.860378	0.141392	-0.797257	0.851507	-0.076364	-0.631171	0.701025	0.262748				-0.614357	0.689143	-0.198050				-0.666871	1.172818	0.079242							-0.271988	0.056618	0.384682	-0.241169	0.062996	0.336632				-0.186557	0.063653	-0.203798	0.405483	0.072197	-0.167124
15301	127.508333	-0.830019	0.602571	-0.080063	-0.817330	0.615434	0.168514	-0.795496	0.860414	0.141350	-0.797295	0.851481	-0.076389	-0.631098	0.701081	0.262706				-0.614428	0.689023	-0.198065				-0.667026	1.172874	0.078948							-0.272000	0.056627	0.384678	-0.241176	0.062993	0.336643				-0.186558	0.063647	-0.203808	0.405497	0.072241	-0.167113
15302	127.516667	-0.829983	0.602554	-0.080062	-0.817326	0.615445	0.168505	-0.795479	0.860470	0.141346	-0.797329	0.851457	-0.076412	-0.630981	0.701117	0.262637				-0.614495	0.688924	-0.198083				-0.667171	1.172912	0.078667							-0.272008	0.056642	0.384682	-0.241200	0.063006	0.336616				-0.186556	0.063641	-0.203822	0.405428	0.072164	-0.167188
15303	127.525000	-0.830042	0.602551	-0.080079	-0.817320	0.615452	0.168490	-0.795390	0.860483	0.141297	-0.797377	0.851442	-0.076431	-0.630892	0.701154	0.262588				-0.614566	0.688829	-0.198106				-0.667316	1.172907	0.078338							-0.272010	0.056644	0.384674	-0.241187	0.063009	0.336620				-0.186559	0.063643	-0.203836	0.405409	0.072088	-0.167088
15304	127.533333	-0.830043	0.602530	-0.080091	-0.817322	0.615460	0.168481	-0.795347	0.860514	0.141281	-0.797423	0.851424	-0.076446	-0.630809	0.701184	0.262550				-0.614630	0.688752	-0.198018				-0.667432	1.172893	0.078048							-0.272015	0.056650	0.384676	-0.241204	0.063008	0.336605				-0.186561	0.063641	-0.203847	0.405341	0.072012	-0.167140
15305	127.541667	-0.830031	0.602535	-0.080085	-0.817322	0.615469	0.168474	-0.795310	0.860546	0.141269	-0.797470	0.851398	-0.076462	-0.630735	0.701223	0.262520				-0.614716	0.688664	-0.198038				-0.667563	1.172847	0.077747							-0.272020	0.056656	0.384668	-0.241181	0.062999	0.336632				-0.186562	0.063658	-0.203845	0.405294	0.071978	-0.167154
15306	127.550000	-0.830062	0.602536	-0.080087	-0.817331	0.615476	0.168468	-0.795282	0.860582	0.141258	-0.797546	0.851335	-0.076486	-0.630653	0.701264	0.262494				-0.614797	0.688588	-0.198073				-0.667677	1.172812	0.077437							-0.272013	0.056650	0.384668	-0.241196	0.063008	0.336611				-0.186564	0.063663	-0.203843	0.405335	0.072084	-0.167088
15307	127.558333	-0.830134	0.602553	-0.080085	-0.817337	0.615482	0.168463	-0.795246	0.860611	0.141245	-0.797575	0.851346	-0.076473	-0.630580	0.701317	0.262487				-0.614879	0.688520	-0.198120				-0.667809	1.172774	0.077147							-0.272009	0.056642	0.384672	-0.241170	0.063008	0.336628				-0.186568	0.063666	-0.203829	0.405205	0.071964	-0.167192
15308	127.566667	-0.830144	0.602549	-0.080087	-0.817345	0.615488	0.168460	-0.795211	0.860642	0.141237	-0.797636	0.851321	-0.076477	-0.630505	0.701375	0.262486				-0.614963	0.688448	-0.198169				-0.667935	1.172753	0.076886							-0.272002	0.056627	0.384670	-0.241194	0.062993	0.336624				-0.186567	0.063672	-0.203818	0.405170	0.071951	-0.167216
15309	127.575000	-0.830093	0.602521	-0.080088	-0.817354	0.615499	0.168458	-0.795171	0.860670	0.141219	-0.797705	0.851260	-0.076471	-0.630438	0.701438	0.262494				-0.615039	0.688368	-0.198228				-0.668062	1.172716	0.076620							-0.271999	0.056621	0.384674	-0.241192	0.062987	0.336625				-0.186564	0.063669	-0.203818	0.405132	0.071951	-0.167252
15310	127.583333	-0.830164	0.602516	-0.080096	-0.817363	0.615499	0.168450	-0.795141	0.860705	0.141202	-0.797693	0.851257	-0.076570	-0.630371	0.701503	0.262509				-0.615130	0.688292	-0.198297				-0.668187	1.172725	0.076378							-0.272000	0.056626	0.384679	-0.241188	0.062983	0.336616				-0.186560	0.063659	-0.203823	0.405096	0.071939	-0.167294
15311	127.591667	-0.830176	0.602496	-0.080108	-0.817372	0.615509	0.168447	-0.795101	0.860740	0.141188	-0.797768	0.851240	-0.076500	-0.630312	0.701563	0.262521				-0.615211	0.688202	-0.198371				-0.668308	1.172758	0.076117							-0.272000	0.056633	0.384677	-0.241168	0.063007	0.336632				-0.186562	0.063648	-0.203833	0.405061	0.071918	-0.167329
15312	127.600000	-0.830185	0.602479	-0.080114	-0.817381	0.615516	0.168440	-0.795062	0.860789	0.141184	-0.797801	0.851211	-0.076508	-0.630265	0.701631	0.262537				-0.615300	0.688115	-0.198421				-0.668450	1.172766	0.075819							-0.272009	0.056639	0.384682	-0.241202	0.063004	0.336624				-0.186556	0.063640	-0.203833	0.405036	0.071902	-0.167359
15313	127.608333	-0.830143	0.602454	-0.080112	-0.817395	0.615525	0.168436	-0.795027	0.860826	0.141171	-0.797868	0.851169	-0.076503	-0.630226	0.701690	0.262554				-0.615368	0.688048	-0.198464				-0.668591	1.172833	0.075579							-0.272012	0.056643	0.384683	-0.241207	0.063014	0.336618				-0.186561	0.063645	-0.203835	0.405025	0.071896	-0.167365
15314	127.616667	-0.830195	0.602459	-0.080110	-0.817405	0.615535	0.168438	-0.795001	0.860893	0.141172	-0.797896	0.851172	-0.076523	-0.630190	0.701749	0.262563				-0.615457	0.687921	-0.198248				-0.668738	1.172872	0.075315							-0.272020	0.056649	0.384691	-0.241185	0.063014	0.336634				-0.186559	0.063648	-0.203825	0.405011	0.071897	-0.167362
15315	127.625000	-0.830201	0.602457	-0.080107	-0.817419	0.615533	0.168435	-0.794959	0.860905	0.141152	-0.797927	0.851146	-0.076537	-0.630170	0.701815	0.262568				-0.615516	0.687860	-0.198265				-0.668864	1.172976	0.075101							-0.272012	0.056643	0.384691	-0.241180	0.063018	0.336635				-0.186556	0.063658	-0.203815	0.405009	0.071904	-0.167349
15316	127.633333	-0.830208	0.602457	-0.080099	-0.817429	0.615535	0.168433	-0.794940	0.860969	0.141161	-0.797955	0.851121	-0.076549	-0.630150	0.701883	0.262562				-0.615567	0.687798	-0.198276				-0.669002	1.172979	0.074786							-0.272015	0.056638	0.384688	-0.241177	0.063005	0.336647				-0.186557	0.063662	-0.203801	0.405010	0.071906	-0.167333
15317	127.641667	-0.830181	0.602445	-0.080094	-0.817442	0.615534	0.168433	-0.794917	0.861003	0.141157	-0.798029	0.851052	-0.076555	-0.630131	0.701962	0.262553				-0.615631	0.687750	-0.198360				-0.669122	1.173020	0.074545							-0.272008	0.056634	0.384693	-0.241197	0.062998	0.336633				-0.186559	0.063664	-0.203802	0.405069	0.071979	-0.167273
15318	127.650000	-0.830213	0.602444	-0.080096	-0.817452	0.615533	0.168431	-0.794896	0.861041	0.141150	-0.798021	0.851066	-0.076590	-0.630113	0.702043	0.262535				-0.615661	0.687671	-0.198287				-0.669241	1.173082	0.074318							-0.272006	0.056634	0.384690	-0.241174	0.063000	0.336638				-0.186558	0.063663	-0.203808	0.405034	0.071926	-0.167315
15319	127.658333	-0.830213	0.602430	-0.080102	-0.817454	0.615535	0.168425	-0.794870	0.861078	0.141138	-0.798059	0.851027	-0.076603	-0.630099	0.702129	0.262510				-0.615711	0.687602	-0.198286				-0.669366	1.173139	0.074073							-0.272017	0.056641	0.384685	-0.241167	0.063006	0.336643				-0.186558	0.063658	-0.203828	0.405040	0.071911	-0.167318
15320	127.666667	-0.830152	0.602398	-0.080108	-0.817460	0.615540	0.168424	-0.794851	0.861112	0.141123	-0.798070	0.851006	-0.076661	-0.630083	0.702219	0.262491				-0.615786	0.687491	-0.198288				-0.669502	1.173173	0.073822							-0.272028	0.056661	0.384688	-0.241197	0.062999	0.336625				-0.186558	0.063652	-0.203843	0.405046	0.071901	-0.167320
15321	127.675000	-0.830182	0.602397	-0.080113	-0.817469	0.615546	0.168419	-0.794837	0.861148	0.141100	-0.798095	0.850981	-0.076718	-0.630076	0.702306	0.262472				-0.615866	0.687523	-0.198424				-0.669596	1.173230	0.073577							-0.272020	0.056648	0.384687	-0.241188	0.063011	0.336629				-0.186561	0.063663	-0.203851	0.405056	0.071895	-0.167317
15322	127.683333	-0.830212	0.602398	-0.080112	-0.817471	0.615552	0.168415	-0.794831	0.861191	0.141068	-0.798122	0.850961	-0.076779	-0.630064	0.702394	0.262452				-0.615922	0.687448	-0.198227				-0.669729	1.173283	0.073338							-0.272010	0.056642	0.384684	-0.241172	0.063014	0.336634				-0.186565	0.063654	-0.203846	0.405059	0.071904	-0.167311
15323	127.691667	-0.830184	0.602383	-0.080113	-0.817459	0.615553	0.168406	-0.794835	0.861226	0.141034	-0.798132	0.850938	-0.076850	-0.630040	0.702472	0.262437				-0.616017	0.687413	-0.198194				-0.669853	1.173354	0.073121							-0.272005	0.056627	0.384680	-0.241190	0.063018	0.336629				-0.186560	0.063666	-0.203841	0.405060	0.071904	-0.167287
15324	127.700000	-0.830149	0.602376	-0.080109	-0.817479	0.615562	0.168412	-0.794844	0.861257	0.140995	-0.798168	0.850920	-0.076902	-0.630012	0.702534	0.262423				-0.616120	0.687392	-0.198162				-0.669977	1.173424	0.072925							-0.272001	0.056622	0.384685	-0.241201	0.063005	0.336624				-0.186560	0.063664	-0.203821	0.405057	0.071910	-0.167266
15325	127.708333	-0.830163	0.602368	-0.080111	-0.817478	0.615566	0.168408	-0.794843	0.861282	0.140933	-0.798166	0.850886	-0.076961	-0.629956	0.702575	0.262373				-0.616220	0.687411	-0.198480				-0.670106	1.173492	0.072723							-0.272003	0.056627	0.384694	-0.241183	0.062998	0.336639				-0.186558	0.063672	-0.203807	0.405058	0.071918	-0.167244
15326	127.716667	-0.830200	0.602369	-0.080124	-0.817482	0.615579	0.168398	-0.794853	0.861342	0.140902	-0.798179	0.850847	-0.077014	-0.629943	0.702619	0.262346				-0.616355	0.687332	-0.198107				-0.670219	1.173516	0.072482							-0.272018	0.056642	0.384699	-0.241171	0.063001	0.336635				-0.186561	0.063674	-0.203806	0.405053	0.071910	-0.167228
15327	127.725000	-0.830150	0.602336	-0.080135	-0.817464	0.615587	0.168375	-0.794862	0.861320	0.140846	-0.798202	0.850792	-0.077107	-0.629959	0.702653	0.262320				-0.616485	0.687255	-0.198085				-0.670341	1.173562	0.072297							-0.272001	0.056626	0.384692	-0.241189	0.062997	0.336636				-0.186558	0.063657	-0.203808	0.405062	0.071912	-0.167223
15328	127.733333	-0.830090	0.602298	-0.080151	-0.817479	0.615606	0.168363	-0.794860	0.861325	0.140793	-0.798231	0.850746	-0.077189	-0.629935	0.702674	0.262264				-0.616607	0.687305	-0.198441				-0.670477	1.173584	0.072081							-0.272006	0.056639	0.384692	-0.241203	0.062998	0.336625				-0.186558	0.063661	-0.203822	0.405068	0.071898	-0.167221
15329	127.741667	-0.830183	0.602303	-0.080171	-0.817476	0.615623	0.168345	-0.794864	0.861373	0.140770	-0.798235	0.850783	-0.077189	-0.629945	0.702703	0.262228				-0.616789	0.687224	-0.198241				-0.670592	1.173622	0.071912							-0.272018	0.056641	0.384692	-0.241180	0.063014	0.336639				-0.186557	0.063651	-0.203829	0.405071	0.071878	-0.167227
15330	127.750000	-0.830102	0.602257	-0.080196	-0.817446	0.615632	0.168312	-0.794860	0.861342	0.140715	-0.798263	0.850773	-0.077230	-0.629954	0.702727	0.262191				-0.616947	0.687182	-0.198254				-0.670713	1.173662	0.071746							-0.272027	0.056664	0.384694	-0.241206	0.063011	0.336633				-0.186553	0.063645	-0.203837	0.405083	0.071878	-0.167222
15331	127.758333	-0.830087	0.602245	-0.080206	-0.817474	0.615653	0.168304	-0.794865	0.861374	0.140712	-0.798336	0.850731	-0.077257	-0.629955	0.702750	0.262151				-0.617096	0.687148	-0.198267				-0.670814	1.173697	0.071579							-0.272022	0.056658	0.384690	-0.241193	0.062998	0.336641				-0.186554	0.063654	-0.203840	0.405096	0.071884	-0.167214
15332	127.766667	-0.830063	0.602239	-0.080210	-0.817477	0.615658	0.168284	-0.794855	0.861367	0.140682	-0.798344	0.850750	-0.077276	-0.629952	0.702769	0.262118				-0.617246	0.687121	-0.198279				-0.670955	1.173726	0.071419							-0.272016	0.056650	0.384690	-0.241194	0.063005	0.336626				-0.186552	0.063671	-0.203829	0.405099	0.071884	-0.167198
15333	127.775000	-0.830135	0.602253	-0.080216	-0.817464	0.615660	0.168269	-0.794844	0.861413	0.140693	-0.798419	0.850708	-0.077291	-0.629942	0.702788	0.262080				-0.617394	0.687092	-0.198301				-0.671066	1.173787	0.071282							-0.272017	0.056645	0.384691	-0.241193	0.063013	0.336643				-0.186554	0.063674	-0.203811	0.405109	0.071908	-0.167178
15334	127.783333	-0.830070	0.602230	-0.080224	-0.817434	0.615651	0.168247	-0.794831	0.861418	0.140694	-0.798426	0.850722	-0.077299	-0.629940	0.702801	0.262057				-0.617546	0.687046	-0.198340				-0.671187	1.173814	0.071144							-0.272000	0.056623	0.384686	-0.241209	0.063015	0.336642				-0.186550	0.063687	-0.203813	0.405114	0.071923	-0.167174
15335	127.791667	-0.830076	0.602217	-0.080233	-0.817465	0.615656	0.168248	-0.794815	0.861424	0.140698	-0.798497	0.850668	-0.077300	-0.629918	0.702823	0.262025				-0.617678	0.687032	-0.198387				-0.671280	1.173800	0.070978							-0.272002	0.056630	0.384684	-0.241200	0.063004	0.336630				-0.186549	0.063685	-0.203812	0.405123	0.071923	-0.167166
15336	127.800000	-0.830112	0.602206	-0.080245	-0.817476	0.615651	0.168238	-0.794799	0.861426	0.140700	-0.798509	0.850687	-0.077297	-0.629883	0.702843	0.261989				-0.617809	0.687010	-0.198425				-0.671393	1.173818	0.070864							-0.272008	0.056637	0.384681	-0.241165	0.063004	0.336633				-0.186545	0.063676	-0.203821	0.405129	0.071913	-0.167176
15337	127.808333	-0.830147	0.602203	-0.080249	-0.817458	0.615642	0.168228	-0.794781	0.861428	0.140708	-0.798550	0.850667	-0.077297	-0.629857	0.702866	0.261974				-0.617897	0.686992	-0.198400				-0.671511	1.173819	0.070740							-0.272004	0.056638	0.384677	-0.241179	0.063006	0.336623				-0.186544	0.063668	-0.203826	0.405140	0.071910	-0.167179
15338	127.816667	-0.830141	0.602167	-0.080261	-0.817483	0.615642	0.168236	-0.794778	0.861428	0.140738	-0.798582	0.850651	-0.077292	-0.629819	0.702883	0.261969				-0.617976	0.686977	-0.198378				-0.671633	1.173827	0.070621							-0.272011	0.056646	0.384680	-0.241199	0.063008	0.336609				-0.186548	0.063660	-0.203839	0.405146	0.071898	-0.167189
15339	127.825000	-0.830133	0.602148	-0.080257	-0.817496	0.615631	0.168231	-0.794755	0.861424	0.140731	-0.798611	0.850643	-0.077290	-0.629771	0.702898	0.261974				-0.618047	0.686989	-0.198435				-0.671742	1.173831	0.070523							-0.272009	0.056644	0.384684	-0.241196	0.063013	0.336619				-0.186549	0.063654	-0.203845	0.405158	0.071897	-0.167190
15340	127.833333	-0.830182	0.602132	-0.080263	-0.817514	0.615626	0.168235	-0.794744	0.861422	0.140747	-0.798639	0.850642	-0.077295	-0.629699	0.702911	0.261970				-0.618108	0.687003	-0.198488				-0.671853	1.173830	0.070438							-0.272004	0.056641	0.384682	-0.241178	0.063017	0.336633				-0.186551	0.063646	-0.203832	0.405162	0.071898	-0.167178
15341	127.841667	-0.830206	0.602119	-0.080260	-0.817507	0.615619	0.168237	-0.794709	0.861382	0.140734	-0.798666	0.850630	-0.077323	-0.629664	0.702918	0.261991				-0.618150	0.687031	-0.198542				-0.671950	1.173846	0.070366							-0.272010	0.056641	0.384686	-0.241193	0.063018	0.336634				-0.186551	0.063655	-0.203825	0.405171	0.071901	-0.167161
15342	127.850000	-0.830230	0.602103	-0.080254	-0.817536	0.615616	0.168253	-0.794689	0.861340	0.140743	-0.798684	0.850637	-0.077311	-0.629612	0.702913	0.262006				-0.618158	0.687132	-0.198853				-0.672049	1.173840	0.070298							-0.272000	0.056635	0.384690	-0.241206	0.063015	0.336642				-0.186551	0.063664	-0.203816	0.405175	0.071909	-0.167141
15343	127.858333	-0.830256	0.602092	-0.080251	-0.817553	0.615614	0.168256	-0.794738	0.861417	0.140813	-0.798697	0.850638	-0.077322	-0.629544	0.702908	0.262001				-0.618171	0.687165	-0.198904				-0.672163	1.173894	0.070212							-0.272008	0.056633	0.384694	-0.241203	0.062995	0.336657				-0.186556	0.063674	-0.203807	0.405185	0.071913	-0.167123
15344	127.866667	-0.830278	0.602075	-0.080253	-0.817565	0.615610	0.168256	-0.794727	0.861414	0.140818	-0.798706	0.850646	-0.077338	-0.629505	0.702897	0.262007				-0.618168	0.687196	-0.198957				-0.672259	1.173919	0.070160							-0.272011	0.056634	0.384692	-0.241175	0.063004	0.336649				-0.186564	0.063672	-0.203805	0.405187	0.071897	-0.167103
15345	127.875000	-0.830302	0.602055	-0.080258	-0.817566	0.615604	0.168252	-0.794631	0.861364	0.140762	-0.798727	0.850627	-0.077350	-0.629477	0.702889	0.262011				-0.618148	0.687229	-0.199017				-0.672346	1.173954	0.070114							-0.272014	0.056640	0.384690	-0.241203	0.063002	0.336628				-0.186556	0.063673	-0.203820	0.405195	0.071895	-0.167108
15346	127.883333	-0.830324	0.602035	-0.080264	-0.817597	0.615603	0.168257	-0.794676	0.861401	0.140811	-0.798701	0.850655	-0.077369	-0.629453	0.702889	0.262013				-0.618126	0.687266	-0.199079				-0.672435	1.173953	0.070068							-0.272020	0.056657	0.384685	-0.241206	0.063010	0.336625				-0.186556	0.063661	-0.203833	0.405195	0.071869	-0.167113
15347	127.891667	-0.830374	0.602035	-0.080264	-0.817602	0.615602	0.168251	-0.794718	0.861425	0.140845	-0.798701	0.850663	-0.077385	-0.629436	0.702886	0.262014				-0.618095	0.687307	-0.199139				-0.672506	1.174035	0.070067							-0.272026	0.056656	0.384685	-0.241172	0.063011	0.336625				-0.186558	0.063654	-0.203845	0.405199	0.071858	-0.167128
15348	127.900000	-0.830355	0.602010	-0.080270	-0.817610	0.615601	0.168253	-0.794716	0.861424	0.140852	-0.798692	0.850671	-0.077402	-0.629423	0.702884	0.262024				-0.618057	0.687346	-0.199181				-0.672570	1.174092	0.070071							-0.272014	0.056651	0.384682	-0.241208	0.063019	0.336628				-0.186562	0.063641	-0.203843	0.405197	0.071850	-0.167137
15349	127.908333	-0.830365	0.602002	-0.080265	-0.817614	0.615591	0.168258	-0.794685	0.861389	0.140826	-0.798695	0.850654	-0.077411	-0.629408	0.702880	0.262038				-0.618014	0.687392	-0.199212				-0.672643	1.174121	0.070054							-0.272011	0.056646	0.384680	-0.241192	0.062999	0.336643				-0.186557	0.063650	-0.203844	0.405186	0.071857	-0.167138
15350	127.916667	-0.830375	0.602001	-0.080259	-0.817616	0.615584	0.168259	-0.794730	0.861429	0.140882	-0.798647	0.850680	-0.077438	-0.629392	0.702875	0.262047				-0.617964	0.687439	-0.199235				-0.672698	1.174163	0.070060							-0.271998	0.056631	0.384682	-0.241178	0.062999	0.336618				-0.186559	0.063657	-0.203833	0.405265	0.071981	-0.167056
15351	127.925000	-0.830383	0.602001	-0.080258	-0.817612	0.615575	0.168261	-0.794726	0.861429	0.140884	-0.798627	0.850690	-0.077455	-0.629384	0.702865	0.262055				-0.617903	0.687490	-0.199249				-0.672744	1.174226	0.070079							-0.271998	0.056630	0.384686	-0.241171	0.063011	0.336640				-0.186563	0.063659	-0.203822	0.405176	0.071866	-0.167120
15352	127.933333	-0.830388	0.601998	-0.080257	-0.817608	0.615571	0.168260	-0.794442	0.861314	0.140716	-0.798650	0.850635	-0.077453	-0.629384	0.702849	0.262051				-0.617838	0.687538	-0.199263				-0.672793	1.174278	0.070088							-0.271998	0.056630	0.384688	-0.241199	0.063001	0.336631				-0.186562	0.063672	-0.203817	0.405164	0.071879	-0.167115
15353	127.941667	-0.830387	0.601989	-0.080266	-0.817606	0.615564	0.168259	-0.794728	0.861413	0.140882	-0.798605	0.850645	-0.077495	-0.629396	0.702850	0.262042				-0.617776	0.687585	-0.199273				-0.672843	1.174354	0.070111							-0.272000	0.056640	0.384685	-0.241188	0.063010	0.336626				-0.186563	0.063674	-0.203817	0.405164	0.071876	-0.167113
15354	127.950000	-0.830384	0.601985	-0.080276	-0.817597	0.615567	0.168250	-0.794735	0.861405	0.140882	-0.798546	0.850684	-0.077513	-0.629417	0.702846	0.262029				-0.617708	0.687621	-0.199280				-0.672896	1.174407	0.070120							-0.272009	0.056652	0.384683	-0.241180	0.063022	0.336619				-0.186563	0.063681	-0.203826	0.405157	0.071868	-0.167119
15355	127.958333	-0.830378	0.601976	-0.080291	-0.817594	0.615571	0.168240	-0.794738	0.861394	0.140878	-0.798549	0.850656	-0.077519	-0.629445	0.702839	0.262008				-0.617638	0.687660	-0.199286				-0.672946	1.174485	0.070151							-0.272012	0.056656	0.384680	-0.241194	0.063024	0.336617				-0.186560	0.063670	-0.203838	0.405152	0.071843	-0.167120
15356	127.966667	-0.830368	0.601968	-0.080302	-0.817591	0.615577	0.168233	-0.794741	0.861385	0.140876	-0.798479	0.850666	-0.077560	-0.629503	0.702832	0.262011				-0.617566	0.687689	-0.199286				-0.672997	1.174565	0.070179							-0.272030	0.056670	0.384680	-0.241213	0.063029	0.336612				-0.186560	0.063658	-0.203849	0.405150	0.071840	-0.167133
15357	127.975000	-0.830363	0.601962	-0.080314	-0.817585	0.615578	0.168228	-0.794752	0.861379	0.140891	-0.798480	0.850637	-0.077562	-0.629520	0.702817	0.261990				-0.617496	0.687722	-0.199279				-0.673048	1.174601	0.070203							-0.272034	0.056674	0.384681	-0.241213	0.063027	0.336614				-0.186563	0.063649	-0.203855	0.405156	0.071838	-0.167143
15358	127.983333	-0.830348	0.601961	-0.080318	-0.817578	0.615581	0.168221	-0.794744	0.861365	0.140886	-0.798415	0.850667	-0.077591	-0.629538	0.702793	0.261971				-0.617423	0.687756	-0.199264				-0.673094	1.174686	0.070249							-0.272019	0.056648	0.384678	-0.241187	0.063023	0.336628				-0.186557	0.063646	-0.203853	0.405150	0.071819	-0.167139
15359	127.991667	-0.830336	0.601959	-0.080318	-0.817567	0.615579	0.168216	-0.794736	0.861354	0.140896	-0.798374	0.850665	-0.077605	-0.629565	0.702773	0.261967				-0.617362	0.687785	-0.199246				-0.673156	1.174793	0.070331							-0.272020	0.056651	0.384683	-0.241190	0.063011	0.336629				-0.186561	0.063650	-0.203839	0.405148	0.071831	-0.167120
15360	128.000000	-0.830327	0.601964	-0.080319	-0.817559	0.615570	0.168216	-0.794601	0.861313	0.140838	-0.798399	0.850613	-0.077586	-0.629612	0.702745	0.261974				-0.617281	0.687820	-0.199223				-0.673200	1.174856	0.070375							-0.272010	0.056647	0.384687	-0.241196	0.063002	0.336625				-0.186561	0.063655	-0.203822	0.405152	0.071842	-0.167109
15361	128.008333	-0.830312	0.601973	-0.080320	-0.817552	0.615577	0.168208	-0.794722	0.861311	0.140919	-0.798319	0.850646	-0.077611	-0.629622	0.702713	0.261969				-0.617208	0.687858	-0.199187				-0.673243	1.174891	0.070388							-0.272014	0.056643	0.384688	-0.241201	0.062998	0.336643				-0.186557	0.063667	-0.203812	0.405151	0.071839	-0.167094
15362	128.016667	-0.830295	0.601980	-0.080324	-0.817544	0.615581	0.168208	-0.794713	0.861321	0.140945	-0.798243	0.850680	-0.077645	-0.629627	0.702679	0.261966				-0.617134	0.687897	-0.199162				-0.673300	1.174959	0.070444							-0.272016	0.056639	0.384688	-0.241187	0.063005	0.336629				-0.186556	0.063670	-0.203804	0.405149	0.071836	-0.167078
15363	128.025000	-0.830278	0.601982	-0.080333	-0.817524	0.615581	0.168201	-0.794698	0.861292	0.140958	-0.798232	0.850669	-0.077629	-0.629675	0.702655	0.262003				-0.617054	0.687841	-0.198975				-0.673346	1.175021	0.070488							-0.272018	0.056658	0.384686	-0.241210	0.063015	0.336614				-0.186549	0.063667	-0.203808	0.405150	0.071832	-0.167075
15364	128.033333	-0.830286	0.601958	-0.080339	-0.817536	0.615587	0.168209	-0.794686	0.861265	0.140976	-0.798186	0.850670	-0.077656	-0.629645	0.702618	0.262000				-0.616990	0.687880	-0.198970				-0.673392	1.175075	0.070530							-0.272016	0.056654	0.384688	-0.241198	0.063011	0.336606				-0.186548	0.063665	-0.203822	0.405151	0.071828	-0.167087
15365	128.041667	-0.830241	0.601985	-0.080347	-0.817534	0.615590	0.168212	-0.794680	0.861272	0.141021	-0.798111	0.850736	-0.077643	-0.629642	0.702579	0.262021				-0.616932	0.687992	-0.199125				-0.673439	1.175116	0.070573							-0.272019	0.056657	0.384685	-0.241190	0.063020	0.336622				-0.186549	0.063656	-0.203823	0.405144	0.071808	-0.167093
15366	128.050000	-0.830227	0.601995	-0.080348	-0.817523	0.615592	0.168220	-0.794659	0.861281	0.141063	-0.798067	0.850755	-0.077633	-0.629637	0.702543	0.262046				-0.616874	0.687945	-0.199055				-0.673484	1.175144	0.070609							-0.272009	0.056642	0.384685	-0.241186	0.063034	0.336643				-0.186554	0.063641	-0.203823	0.405143	0.071811	-0.167104
15367	128.058333	-0.830212	0.602000	-0.080342	-0.817525	0.615581	0.168228	-0.794644	0.861230	0.141089	-0.798023	0.850771	-0.077618	-0.629669	0.702512	0.262107				-0.616770	0.687994	-0.198913				-0.673509	1.175181	0.070677							-0.272008	0.056644	0.384693	-0.241206	0.063016	0.336632				-0.186547	0.063643	-0.203819	0.405142	0.071819	-0.167104
15368	128.066667	-0.830178	0.602004	-0.080327	-0.817524	0.615574	0.168237	-0.794624	0.861214	0.141142	-0.797978	0.850788	-0.077590	-0.629623	0.702463	0.262114				-0.616700	0.688035	-0.198883				-0.673538	1.175184	0.070724							-0.272010	0.056646	0.384694	-0.241207	0.063021	0.336649				-0.186552	0.063643	-0.203816	0.405141	0.071827	-0.167095
15369	128.075000	-0.830196	0.602012	-0.080327	-0.817523	0.615560	0.168247	-0.794607	0.861238	0.141211	-0.797939	0.850802	-0.077561	-0.629616	0.702421	0.262161				-0.616660	0.688115	-0.199060				-0.673568	1.175176	0.070771							-0.272006	0.056634	0.384696	-0.241192	0.063016	0.336651				-0.186553	0.063655	-0.203808	0.405142	0.071832	-0.167091
15370	128.083333	-0.830192	0.602014	-0.080322	-0.817525	0.615546	0.168257	-0.794593	0.861182	0.141246	-0.797906	0.850819	-0.077535	-0.629608	0.702378	0.262213				-0.616592	0.688119	-0.198957				-0.673583	1.175212	0.070855							-0.272001	0.056631	0.384699	-0.241207	0.063011	0.336644				-0.186548	0.063668	-0.203803	0.405149	0.071851	-0.167093
15371	128.091667	-0.830174	0.602017	-0.080316	-0.817533	0.615535	0.168269	-0.794589	0.861167	0.141300	-0.797874	0.850831	-0.077512	-0.629597	0.702332	0.262258				-0.616531	0.688214	-0.199085				-0.673614	1.175186	0.070929							-0.272019	0.056650	0.384701	-0.241197	0.063010	0.336640				-0.186551	0.063670	-0.203804	0.405143	0.071837	-0.167092
15372	128.100000	-0.830186	0.602018	-0.080319	-0.817532	0.615524	0.168277	-0.794577	0.861191	0.141355	-0.797842	0.850854	-0.077484	-0.629587	0.702295	0.262307				-0.616471	0.688238	-0.199061				-0.673616	1.175182	0.070987							-0.272020	0.056648	0.384698	-0.241218	0.063014	0.336626				-0.186548	0.063665	-0.203812	0.405134	0.071818	-0.167100
15373	128.108333	-0.830183	0.602019	-0.080316	-0.817535	0.615522	0.168283	-0.794570	0.861159	0.141388	-0.797813	0.850878	-0.077454	-0.629578	0.702255	0.262359				-0.616417	0.688236	-0.198950				-0.673614	1.175194	0.071054							-0.272022	0.056653	0.384691	-0.241217	0.063021	0.336626				-0.186552	0.063657	-0.203820	0.405134	0.071811	-0.167113
15374	128.116667	-0.830156	0.602024	-0.080312	-0.817547	0.615514	0.168298	-0.794569	0.861126	0.141428	-0.797781	0.850906	-0.077428	-0.629569	0.702216	0.262414				-0.616390	0.688199	-0.198651				-0.673576	1.175233	0.071126							-0.272031	0.056661	0.384695	-0.241224	0.063017	0.336623				-0.186547	0.063638	-0.203818	0.405120	0.071799	-0.167128
15375	128.125000	-0.830166	0.602036	-0.080306	-0.817547	0.615512	0.168309	-0.794562	0.861110	0.141473	-0.797770	0.850953	-0.077354	-0.629557	0.702189	0.262460				-0.616344	0.688234	-0.198610				-0.673579	1.175251	0.071215							-0.272025	0.056657	0.384691	-0.241197	0.063025	0.336627				-0.186548	0.063640	-0.203824	0.405114	0.071798	-0.167147
15376	128.133333	-0.830181	0.602053	-0.080299	-0.817548	0.615519	0.168314	-0.794548	0.861098	0.141518	-0.797737	0.850988	-0.077354	-0.629550	0.702166	0.262509				-0.616306	0.688267	-0.198555				-0.673565	1.175261	0.071285							-0.272023	0.056654	0.384692	-0.241194	0.063034	0.336634				-0.186553	0.063642	-0.203816	0.405109	0.071803	-0.167144
15377	128.141667	-0.830174	0.602076	-0.080283	-0.817551	0.615522	0.168327	-0.794533	0.861096	0.141568	-0.797704	0.851022	-0.077318	-0.629571	0.702145	0.262566				-0.616271	0.688309	-0.198512				-0.673541	1.175329	0.071375							-0.272020	0.056648	0.384690	-0.241207	0.063031	0.336637				-0.186548	0.063652	-0.203799	0.405104	0.071824	-0.167142
15378	128.150000	-0.830188	0.602094	-0.080272	-0.817554	0.615512	0.168338	-0.794523	0.861087	0.141622	-0.797725	0.851014	-0.077271	-0.629552	0.702120	0.262593				-0.616246	0.688358	-0.198471				-0.673498	1.175396	0.071498							-0.272015	0.056647	0.384691	-0.241222	0.063022	0.336635				-0.186547	0.063668	-0.203790	0.405181	0.071955	-0.167068
15379	128.158333	-0.830189	0.602108	-0.080260	-0.817554	0.615511	0.168342	-0.794509	0.861080	0.141678	-0.797658	0.851096	-0.077221	-0.629572	0.702095	0.262637				-0.616217	0.688395	-0.198429				-0.673473	1.175445	0.071585							-0.272013	0.056645	0.384696	-0.241219	0.063024	0.336634				-0.186554	0.063666	-0.203786	0.405088	0.071820	-0.167133
15380	128.166667	-0.830189	0.602117	-0.080255	-0.817553	0.615508	0.168349	-0.794497	0.861073	0.141735	-0.797627	0.851122	-0.077169	-0.629574	0.702067	0.262662				-0.616197	0.688441	-0.198396				-0.673448	1.175503	0.071675							-0.272022	0.056651	0.384696	-0.241221	0.063028	0.336636				-0.186555	0.063663	-0.203789	0.405080	0.071812	-0.167141
15381	128.175000	-0.830175	0.602115	-0.080250	-0.817563	0.615503	0.168357	-0.794490	0.861065	0.141790	-0.797605	0.851145	-0.077125	-0.629667	0.702046	0.262736				-0.616173	0.688491	-0.198358				-0.673433	1.175602	0.071808							-0.272024	0.056650	0.384692	-0.241220	0.063023	0.336631				-0.186560	0.063668	-0.203808	0.405069	0.071797	-0.167143
15382	128.183333	-0.830159	0.602118	-0.080243	-0.817565	0.615500	0.168364	-0.794484	0.861055	0.141840	-0.797613	0.851160	-0.077034	-0.629615	0.701999	0.262713				-0.616159	0.688599	-0.198467				-0.673408	1.175639	0.071897							-0.272029	0.056659	0.384696	-0.241221	0.063033	0.336637				-0.186561	0.063667	-0.203819	0.405067	0.071801	-0.167164
15383	128.191667	-0.830185	0.602122	-0.080246	-0.817565	0.615501	0.168367	-0.794487	0.861036	0.141897	-0.797565	0.851193	-0.077027	-0.629627	0.701959	0.262735				-0.616112	0.688675	-0.198632				-0.673366	1.175692	0.071975							-0.272023	0.056651	0.384698	-0.241215	0.063024	0.336635				-0.186559	0.063656	-0.203830	0.405055	0.071778	-0.167175
15384	128.200000	-0.830183	0.602133	-0.080237	-0.817560	0.615495	0.168371	-0.794477	0.861017	0.141940	-0.797549	0.851212	-0.076977	-0.629636	0.701908	0.262755				-0.616079	0.688716	-0.198476				-0.673334	1.175779	0.072095							-0.272031	0.056654	0.384693	-0.241222	0.063029	0.336635				-0.186566	0.063647	-0.203831	0.405063	0.071792	-0.167186
15385	128.208333	-0.830154	0.602139	-0.080221	-0.817556	0.615488	0.168383	-0.794484	0.860990	0.141999	-0.797565	0.851209	-0.076911	-0.629645	0.701865	0.262784				-0.616071	0.688761	-0.198495				-0.673287	1.175829	0.072196							-0.272017	0.056654	0.384700	-0.241209	0.063017	0.336641				-0.186563	0.063653	-0.203826	0.405049	0.071793	-0.167185
15386	128.216667	-0.830249	0.602178	-0.080212	-0.817545	0.615481	0.168391	-0.794489	0.860961	0.142058	-0.797554	0.851229	-0.076860	-0.629641	0.701823	0.262809				-0.616046	0.688810	-0.198395				-0.673235	1.175915	0.072358							-0.272014	0.056645	0.384699	-0.241219	0.063018	0.336649				-0.186557	0.063653	-0.203817	0.405046	0.071796	-0.167177
15387	128.225000	-0.830207	0.602175	-0.080208	-0.817531	0.615478	0.168397	-0.794477	0.860923	0.142102	-0.797513	0.851271	-0.076829	-0.629637	0.701777	0.262835				-0.616052	0.688857	-0.198472				-0.673202	1.175958	0.072453							-0.272017	0.056644	0.384696	-0.241201	0.063018	0.336645				-0.186557	0.063655	-0.203801	0.405041	0.071790	-0.167165
15388	128.233333	-0.830139	0.602168	-0.080197	-0.817518	0.615466	0.168408	-0.794475	0.860893	0.142159	-0.797496	0.851288	-0.076778	-0.629641	0.701737	0.262863				-0.616015	0.688914	-0.198313				-0.673168	1.175999	0.072554							-0.272024	0.056656	0.384698	-0.241222	0.063018	0.336635				-0.186554	0.063670	-0.203791	0.405039	0.071803	-0.167160
15389	128.241667	-0.830143	0.602169	-0.080204	-0.817505	0.615451	0.168418	-0.794485	0.860859	0.142220	-0.797538	0.851269	-0.076699	-0.629639	0.701693	0.262886				-0.615996	0.688960	-0.198288				-0.673138	1.176039	0.072659							-0.272017	0.056653	0.384696	-0.241217	0.063023	0.336629				-0.186551	0.063669	-0.203797	0.405024	0.071783	-0.167168
15390	128.250000	-0.830146	0.602168	-0.080209	-0.817490	0.615442	0.168418	-0.794482	0.860822	0.142266	-0.797473	0.851324	-0.076685	-0.629636	0.701653	0.262910				-0.615991	0.688986	-0.198364				-0.673112	1.176082	0.072757							-0.272020	0.056652	0.384688	-0.241194	0.063029	0.336622				-0.186544	0.063669	-0.203807	0.405006	0.071760	-0.167176
15391	128.258333	-0.830138	0.602170	-0.080210	-0.817481	0.615437	0.168420	-0.794487	0.860796	0.142318	-0.797458	0.851350	-0.076631	-0.629636	0.701611	0.262932				-0.615954	0.689043	-0.198238				-0.673080	1.176120	0.072858							-0.272025	0.056659	0.384689	-0.241203	0.063026	0.336620				-0.186548	0.063654	-0.203810	0.404998	0.071766	-0.167201
15392	128.266667	-0.830103	0.602177	-0.080204	-0.817480	0.615421	0.168428	-0.794492	0.860767	0.142365	-0.797458	0.851358	-0.076604	-0.629640	0.701561	0.262957				-0.615933	0.689089	-0.198214				-0.673064	1.176195	0.073006							-0.272019	0.056656	0.384689	-0.241218	0.063023	0.336618				-0.186550	0.063653	-0.203814	0.404984	0.071772	-0.167218
15393	128.275000	-0.830147	0.602198	-0.080194	-0.817480	0.615422	0.168437	-0.794498	0.860739	0.142416	-0.797470	0.851354	-0.076530	-0.629639	0.701512	0.262984				-0.615909	0.689123	-0.198181				-0.673033	1.176211	0.073101							-0.272018	0.056653	0.384690	-0.241203	0.063029	0.336634				-0.186554	0.063653	-0.203823	0.404968	0.071758	-0.167229
15394	128.283333	-0.830127	0.602205	-0.080183	-0.817475	0.615411	0.168442	-0.794502	0.860714	0.142465	-0.797424	0.851404	-0.076507	-0.629635	0.701471	0.263006				-0.615903	0.689153	-0.198266				-0.673009	1.176231	0.073195							-0.272023	0.056651	0.384693	-0.241184	0.063021	0.336650				-0.186564	0.063645	-0.203821	0.404952	0.071746	-0.167233
15395	128.291667	-0.830092	0.602208	-0.080172	-0.817476	0.615404	0.168454	-0.794510	0.860695	0.142514	-0.797418	0.851427	-0.076464	-0.629642	0.701429	0.263039				-0.615876	0.689198	-0.198171				-0.672975	1.176258	0.073302							-0.272016	0.056646	0.384695	-0.241196	0.063022	0.336649				-0.186561	0.063654	-0.203817	0.404946	0.071752	-0.167231
15396	128.300000	-0.830093	0.602222	-0.080160	-0.817482	0.615401	0.168466	-0.794517	0.860673	0.142557	-0.797440	0.851404	-0.076448	-0.629648	0.701386	0.263066				-0.615835	0.689238	-0.198075				-0.672943	1.176282	0.073414							-0.272010	0.056643	0.384697	-0.241210	0.063013	0.336638				-0.186564	0.063673	-0.203818	0.404932	0.071739	-0.167216
15397	128.308333	-0.830148	0.602247	-0.080153	-0.817486	0.615397	0.168475	-0.794519	0.860638	0.142586	-0.797435	0.851435	-0.076380	-0.629656	0.701355	0.263102				-0.615824	0.689264	-0.198033				-0.672920	1.176299	0.073504							-0.272020	0.056652	0.384702	-0.241186	0.063008	0.336645				-0.186563	0.063674	-0.203813	0.404928	0.071728	-0.167213
15398	128.316667	-0.830203	0.602265	-0.080146	-0.817488	0.615395	0.168481	-0.794529	0.860626	0.142614	-0.797390	0.851490	-0.076355	-0.629667	0.701328	0.263132				-0.615791	0.689308	-0.197983				-0.672903	1.176317	0.073594							-0.272023	0.056654	0.384705	-0.241176	0.063016	0.336651				-0.186565	0.063676	-0.203817	0.404919	0.071719	-0.167220
15399	128.325000	-0.830121	0.602234	-0.080151	-0.817493	0.615392	0.168485	-0.794539	0.860634	0.142645	-0.797386	0.851510	-0.076330	-0.629699	0.701292	0.263168				-0.615794	0.689308	-0.197961				-0.672877	1.176344	0.073684							-0.272028	0.056656	0.384699	-0.241215	0.063021	0.336631				-0.186555	0.063669	-0.203814	0.404922	0.071732	-0.167235
15400	128.333333	-0.830115	0.602229	-0.080148	-0.817499	0.615390	0.168485	-0.794547	0.860625	0.142665	-0.797409	0.851478	-0.076340	-0.629702	0.701261	0.263181				-0.615765	0.689349	-0.197911				-0.672848	1.176365	0.073775							-0.272023	0.056665	0.384702	-0.241187	0.063030	0.336644				-0.186556	0.063668	-0.203819	0.404908	0.071711	-0.167244
15401	128.341667	-0.830220	0.602253	-0.080151	-0.817507	0.615386	0.168482	-0.794575	0.860629	0.142698	-0.797376	0.851568	-0.076276	-0.629725	0.701232	0.263203				-0.615763	0.689367	-0.197880				-0.672835	1.176344	0.073849							-0.272028	0.056660	0.384692	-0.241225	0.063025	0.336625				-0.186548	0.063660	-0.203820	0.404912	0.071709	-0.167254
15402	128.350000	-0.830153	0.602226	-0.080160	-0.817509	0.615382	0.168481	-0.794598	0.860612	0.142719	-0.797349	0.851577	-0.076260	-0.629751	0.701200	0.263214				-0.615747	0.689385	-0.197847				-0.672808	1.176332	0.073926							-0.272009	0.056639	0.384686	-0.241219	0.063023	0.336622				-0.186554	0.063646	-0.203809	0.404915	0.071705	-0.167259
15403	128.358333	-0.830144	0.602223	-0.080149	-0.817519	0.615372	0.168486	-0.794518	0.860602	0.142698	-0.797353	0.851608	-0.076235	-0.629793	0.701161	0.263234				-0.615745	0.689402	-0.197816				-0.672801	1.176346	0.074044							-0.272021	0.056650	0.384694	-0.241221	0.063029	0.336640				-0.186549	0.063653	-0.203806	0.404921	0.071736	-0.167263
15404	128.366667	-0.830139	0.602227	-0.080144	-0.817529	0.615366	0.168492	-0.794563	0.860576	0.142734	-0.797396	0.851587	-0.076157	-0.629841	0.701124	0.263244				-0.615742	0.689417	-0.197783				-0.672757	1.176315	0.074104							-0.272012	0.056636	0.384695	-0.241217	0.063015	0.336635				-0.186552	0.063664	-0.203805	0.405011	0.071836	-0.167213
15405	128.375000	-0.830202	0.602248	-0.080146	-0.817535	0.615363	0.168493	-0.794598	0.860576	0.142770	-0.797331	0.851643	-0.076192	-0.629872	0.701090	0.263238				-0.615746	0.689428	-0.197753				-0.672742	1.176333	0.074222							-0.272017	0.056642	0.384693	-0.241218	0.063019	0.336635				-0.186553	0.063666	-0.203800	0.404916	0.071730	-0.167238
15406	128.383333	-0.830143	0.602242	-0.080141	-0.817536	0.615363	0.168495	-0.794574	0.860559	0.142772	-0.797317	0.851663	-0.076164	-0.629916	0.701062	0.263240				-0.615749	0.689436	-0.197730				-0.672707	1.176331	0.074308							-0.272029	0.056655	0.384694	-0.241221	0.063023	0.336634				-0.186557	0.063666	-0.203804	0.404921	0.071744	-0.167240
15407	128.391667	-0.830141	0.602246	-0.080142	-0.817542	0.615360	0.168501	-0.794605	0.860552	0.142801	-0.797348	0.851655	-0.076121	-0.629957	0.701029	0.263239				-0.615755	0.689436	-0.197709				-0.672674	1.176310	0.074376							-0.272025	0.056657	0.384691	-0.241218	0.063014	0.336626				-0.186562	0.063674	-0.203815	0.404920	0.071743	-0.167244
15408	128.400000	-0.830238	0.602272	-0.080143	-0.817539	0.615360	0.168495	-0.794645	0.860571	0.142847	-0.797321	0.851693	-0.076127	-0.629994	0.700997	0.263241				-0.615763	0.689433	-0.197693				-0.672627	1.176267	0.074408							-0.272029	0.056666	0.384696	-0.241188	0.063024	0.336632				-0.186562	0.063682	-0.203826	0.404914	0.071718	-0.167251
15409	128.408333	-0.830166	0.602262	-0.080143	-0.817538	0.615365	0.168496	-0.794648	0.860549	0.142854	-0.797305	0.851706	-0.076091	-0.630017	0.700964	0.263239				-0.615769	0.689435	-0.197683				-0.672603	1.176255	0.074494							-0.272041	0.056668	0.384695	-0.241196	0.063035	0.336639				-0.186569	0.063682	-0.203833	0.404914	0.071744	-0.167269
15410	128.416667	-0.830172	0.602272	-0.080136	-0.817538	0.615364	0.168498	-0.794663	0.860550	0.142879	-0.797295	0.851721	-0.076064	-0.630038	0.700923	0.263246				-0.615778	0.689438	-0.197667				-0.672563	1.176251	0.074559							-0.272051	0.056675	0.384706	-0.241211	0.063031	0.336632				-0.186566	0.063671	-0.203833	0.404913	0.071742	-0.167271
15411	128.425000	-0.830135	0.602262	-0.080132	-0.817537	0.615358	0.168503	-0.794678	0.860528	0.142895	-0.797324	0.851701	-0.076030	-0.630056	0.700880	0.263259				-0.615781	0.689439	-0.197654				-0.672531	1.176253	0.074651							-0.272031	0.056661	0.384702	-0.241223	0.063036	0.336649				-0.186565	0.063672	-0.203824	0.404900	0.071720	-0.167272
15412	128.433333	-0.830233	0.602293	-0.080131	-0.817531	0.615349	0.168503	-0.794677	0.860475	0.142889	-0.797291	0.851730	-0.076031	-0.630067	0.700839	0.263271				-0.615800	0.689439	-0.197638				-0.672485	1.176252	0.074705							-0.272025	0.056646	0.384703	-0.241233	0.063037	0.336659				-0.186565	0.063666	-0.203821	0.404890	0.071726	-0.167271
15413	128.441667	-0.830232	0.602294	-0.080128	-0.817534	0.615349	0.168507	-0.794698	0.860471	0.142905	-0.797276	0.851734	-0.076021	-0.630074	0.700796	0.263285				-0.615803	0.689442	-0.197630				-0.672445	1.176263	0.074768							-0.272026	0.056644	0.384706	-0.241207	0.063026	0.336652				-0.186560	0.063666	-0.203805	0.404866	0.071701	-0.167269
15414	128.450000	-0.830129	0.602271	-0.080125	-0.817533	0.615345	0.168513	-0.794718	0.860462	0.142917	-0.797268	0.851734	-0.076013	-0.630116	0.700768	0.263320				-0.615815	0.689443	-0.197620				-0.672388	1.176284	0.074865							-0.272015	0.056642	0.384702	-0.241220	0.063018	0.336645				-0.186554	0.063667	-0.203799	0.404840	0.071700	-0.167279
15415	128.458333	-0.830178	0.602276	-0.080131	-0.817531	0.615344	0.168510	-0.794742	0.860450	0.142924	-0.797262	0.851745	-0.075996	-0.630087	0.700746	0.263303				-0.615820	0.689448	-0.197616				-0.672356	1.176322	0.074954							-0.272025	0.056647	0.384709	-0.241204	0.063016	0.336642				-0.186550	0.063662	-0.203797	0.404800	0.071671	-0.167300
15416	128.466667	-0.830149	0.602261	-0.080145	-0.817520	0.615348	0.168500	-0.794757	0.860443	0.142932	-0.797252	0.851755	-0.076005	-0.630095	0.700730	0.263302				-0.615831	0.689446	-0.197611				-0.672335	1.176322	0.075007							-0.272024	0.056652	0.384699	-0.241193	0.063018	0.336640				-0.186548	0.063663	-0.203797	0.404750	0.071630	-0.167331
15417	128.475000	-0.830144	0.602260	-0.080150	-0.817518	0.615347	0.168497	-0.794473	0.860275	0.142730	-0.797238	0.851764	-0.075995	-0.630120	0.700728	0.263310				-0.615837	0.689448	-0.197602				-0.672277	1.176355	0.075046							-0.272025	0.056652	0.384693	-0.241213	0.063014	0.336614				-0.186545	0.063658	-0.203806	0.404693	0.071611	-0.167372
15418	128.483333	-0.830111	0.602258	-0.080147	-0.817512	0.615346	0.168498	-0.794769	0.860415	0.142909	-0.797233	0.851779	-0.075988	-0.630145	0.700721	0.263312				-0.615833	0.689455	-0.197590				-0.672224	1.176359	0.075078							-0.272027	0.056657	0.384693	-0.241200	0.063004	0.336613				-0.186548	0.063657	-0.203804	0.404625	0.071587	-0.167404
15419	128.491667	-0.830161	0.602276	-0.080148	-0.817505	0.615345	0.168495	-0.794774	0.860409	0.142920	-0.797227	0.851792	-0.075970	-0.630121	0.700705	0.263281				-0.615843	0.689459	-0.197571				-0.672209	1.176388	0.075156							-0.272024	0.056654	0.384689	-0.241207	0.063028	0.336633				-0.186551	0.063663	-0.203818	0.404558	0.071571	-0.167448
15420	128.500000	-0.830205	0.602293	-0.080147	-0.817493	0.615344	0.168493	-0.794768	0.860376	0.142918	-0.797220	0.851806	-0.075953	-0.630131	0.700681	0.263271				-0.615849	0.689460	-0.197553				-0.672177	1.176391	0.075188							-0.272022	0.056655	0.384697	-0.241196	0.063030	0.336640				-0.186562	0.063672	-0.203819	0.404479	0.071542	-0.167475
15421	128.508333	-0.830120	0.602281	-0.080141	-0.817488	0.615344	0.168499	-0.794776	0.860401	0.142948	-0.797235	0.851801	-0.075895	-0.630182	0.700667	0.263285				-0.615845	0.689464	-0.197533				-0.672144	1.176437	0.075238							-0.272024	0.056647	0.384699	-0.241219	0.063030	0.336646				-0.186560	0.063672	-0.203815	0.404393	0.071515	-0.167507
15422	128.516667	-0.830141	0.602294	-0.080133	-0.817486	0.615340	0.168506	-0.794768	0.860385	0.142939	-0.797279	0.851735	-0.075942	-0.630162	0.700639	0.263255				-0.615838	0.689458	-0.197513				-0.672118	1.176431	0.075268							-0.272018	0.056648	0.384706	-0.241214	0.063017	0.336649				-0.186562	0.063677	-0.203815	0.404291	0.071486	-0.167560
15423	128.525000	-0.830203	0.602312	-0.080132	-0.817473	0.615342	0.168505	-0.794748	0.860352	0.142930	-0.797202	0.851831	-0.075904	-0.630174	0.700620	0.263247				-0.615843	0.689457	-0.197502				-0.672094	1.176474	0.075302							-0.272018	0.056638	0.384706	-0.241200	0.063016	0.336655				-0.186564	0.063672	-0.203811	0.404171	0.071441	-0.167623
15424	128.533333	-0.830196	0.602324	-0.080132	-0.817462	0.615348	0.168502	-0.794764	0.860391	0.142972	-0.797200	0.851836	-0.075889	-0.630186	0.700600	0.263234				-0.615828	0.689446	-0.197488				-0.672080	1.176495	0.075315							-0.272019	0.056640	0.384702	-0.241183	0.063013	0.336657				-0.186569	0.063673	-0.203807	0.404044	0.071403	-0.167700
15425	128.541667	-0.830096	0.602296	-0.080131	-0.817462	0.615356	0.168506	-0.794760	0.860388	0.142963	-0.797194	0.851844	-0.075885	-0.630212	0.700590	0.263239				-0.615830	0.689430	-0.197473				-0.672063	1.176559	0.075343							-0.272026	0.056656	0.384708	-0.241216	0.063012	0.336633				-0.186565	0.063666	-0.203814	0.403968	0.071422	-0.167757
15426	128.550000	-0.830095	0.602303	-0.080131	-0.817456	0.615364	0.168501	-0.794743	0.860357	0.142931	-0.797191	0.851853	-0.075878	-0.630202	0.700574	0.263218				-0.615823	0.689416	-0.197465				-0.672052	1.176597	0.075358							-0.272042	0.056673	0.384705	-0.241220	0.063008	0.336622				-0.186564	0.063664	-0.203819	0.403873	0.071442	-0.167816
15427	128.558333	-0.830191	0.602337	-0.080135	-0.817454	0.615372	0.168500	-0.794751	0.860367	0.142945	-0.797184	0.851858	-0.075875	-0.630206	0.700570	0.263218				-0.615829	0.689402	-0.197459				-0.672044	1.176591	0.075349							-0.272040	0.056673	0.384702	-0.241216	0.063019	0.336621				-0.186553	0.063657	-0.203816	0.403664	0.071299	-0.167975
15428	128.566667	-0.830090	0.602312	-0.080124	-0.817450	0.615378	0.168500	-0.794749	0.860365	0.142945	-0.797176	0.851864	-0.075870	-0.630202	0.700563	0.263218				-0.615825	0.689388	-0.197450				-0.672020	1.176636	0.075358							-0.272036	0.056664	0.384699	-0.241225	0.063029	0.336618				-0.186554	0.063658	-0.203813	0.403525	0.071269	-0.168059
15429	128.575000	-0.830113	0.602320	-0.080122	-0.817444	0.615380	0.168504	-0.794750	0.860367	0.142931	-0.797203	0.851832	-0.075857	-0.630202	0.700548	0.263220				-0.615825	0.689378	-0.197437				-0.672004	1.176642	0.075365							-0.272034	0.056668	0.384700	-0.241210	0.063027	0.336630				-0.186550	0.063658	-0.203804	0.403384	0.071231	-0.168149
15430	128.583333	-0.830193	0.602343	-0.080119	-0.817442	0.615378	0.168505	-0.794753	0.860375	0.142935	-0.797160	0.851858	-0.075868	-0.630201	0.700542	0.263229				-0.615826	0.689372	-0.197434				-0.671983	1.176636	0.075365							-0.272021	0.056649	0.384696	-0.241202	0.063037	0.336650				-0.186550	0.063663	-0.203801	0.403226	0.071197	-0.168241
15431	128.591667	-0.830153	0.602340	-0.080117	-0.817439	0.615378	0.168510	-0.794765	0.860365	0.142934	-0.797157	0.851856	-0.075869	-0.630195	0.700538	0.263230				-0.615822	0.689365	-0.197430				-0.671976	1.176600	0.075352							-0.272022	0.056646	0.384698	-0.241207	0.063029	0.336639				-0.186549	0.063665	-0.203792	0.403077	0.071162	-0.168345
15432	128.600000	-0.830109	0.602323	-0.080125	-0.817444	0.615371	0.168526	-0.794755	0.860333	0.142896	-0.797184	0.851794	-0.075908	-0.630194	0.700546	0.263233				-0.615830	0.689343	-0.197425				-0.671956	1.176594	0.075350							-0.272025	0.056648	0.384699	-0.241222	0.063019	0.336633				-0.186551	0.063663	-0.203798	0.402922	0.071124	-0.168450
15433	128.608333	-0.830092	0.602321	-0.080121	-0.817438	0.615378	0.168508	-0.794759	0.860331	0.142883	-0.797180	0.851818	-0.075836	-0.630215	0.700556	0.263241				-0.615837	0.689307	-0.197310				-0.671937	1.176616	0.075346							-0.272013	0.056641	0.384695	-0.241211	0.063006	0.336628				-0.186553	0.063661	-0.203802	0.402821	0.071153	-0.168543
15434	128.616667	-0.830167	0.602337	-0.080132	-0.817443	0.615382	0.168501	-0.794765	0.860336	0.142874	-0.797154	0.851822	-0.075877	-0.630200	0.700566	0.263218				-0.615833	0.689311	-0.197422				-0.671928	1.176584	0.075329							-0.272026	0.056647	0.384698	-0.241188	0.063019	0.336634				-0.186558	0.063656	-0.203819	0.402622	0.071064	-0.168676
15435	128.625000	-0.830101	0.602319	-0.080134	-0.817446	0.615389	0.168496	-0.794775	0.860362	0.142884	-0.797161	0.851818	-0.075872	-0.630224	0.700586	0.263213				-0.615842	0.689295	-0.197413				-0.671908	1.176586	0.075300							-0.272025	0.056650	0.384690	-0.241202	0.063015	0.336628				-0.186560	0.063667	-0.203826	0.402483	0.071035	-0.168772
15436	128.633333	-0.830101	0.602312	-0.080134	-0.817445	0.615390	0.168494	-0.794776	0.860374	0.142877	-0.797183	0.851809	-0.075836	-0.630219	0.700606	0.263189				-0.615873	0.689225	-0.197160				-0.671884	1.176587	0.075274							-0.272031	0.056658	0.384701	-0.241214	0.063019	0.336621				-0.186566	0.063666	-0.203832	0.402425	0.071117	-0.168804
15437	128.641667	-0.830118	0.602328	-0.080128	-0.817446	0.615388	0.168496	-0.794769	0.860345	0.142860	-0.797188	0.851808	-0.075849	-0.630224	0.700613	0.263175				-0.615868	0.689231	-0.197260				-0.671881	1.176627	0.075302							-0.272033	0.056656	0.384701	-0.241203	0.063024	0.336640				-0.186569	0.063669	-0.203827	0.402226	0.070978	-0.168954
15438	128.650000	-0.830172	0.602343	-0.080123	-0.817443	0.615382	0.168499	-0.794769	0.860349	0.142865	-0.797206	0.851805	-0.075837	-0.630230	0.700620	0.263168				-0.615877	0.689240	-0.197355				-0.671872	1.176603	0.075283							-0.272030	0.056653	0.384706	-0.241217	0.063027	0.336646				-0.186566	0.063664	-0.203820	0.402111	0.070947	-0.169031
15439	128.658333	-0.830141	0.602341	-0.080117	-0.817440	0.615383	0.168501	-0.794775	0.860365	0.142877	-0.797267	0.851762	-0.075791	-0.630234	0.700624	0.263169				-0.615909	0.689164	-0.197089				-0.671828	1.176606	0.075238							-0.272029	0.056648	0.384707	-0.241223	0.063016	0.336669				-0.186565	0.063660	-0.203805	0.402008	0.070929	-0.169100
15440	128.666667	-0.830099	0.602316	-0.080095	-0.817438	0.615384	0.168504	-0.794784	0.860384	0.142885	-0.797245	0.851789	-0.075811	-0.630232	0.700629	0.263170				-0.615928	0.689144	-0.197062				-0.671808	1.176643	0.075232							-0.272019	0.056643	0.384706	-0.241225	0.063024	0.336655				-0.186563	0.063660	-0.203797	0.401916	0.070910	-0.169162
15441	128.675000	-0.830124	0.602340	-0.080120	-0.817439	0.615388	0.168500	-0.794780	0.860361	0.142870	-0.797265	0.851783	-0.075809	-0.630235	0.700632	0.263168				-0.615934	0.689148	-0.197172				-0.671797	1.176659	0.075216							-0.272019	0.056643	0.384708	-0.241196	0.063018	0.336655				-0.186556	0.063655	-0.203791	0.401838	0.070891	-0.169228
15442	128.683333	-0.830103	0.602340	-0.080126	-0.817436	0.615392	0.168493	-0.794792	0.860372	0.142869	-0.797284	0.851775	-0.075807	-0.630233	0.700643	0.263163				-0.615992	0.689123	-0.197199				-0.671767	1.176663	0.075158							-0.272027	0.056653	0.384705	-0.241216	0.063013	0.336631				-0.186552	0.063648	-0.203784	0.401781	0.070889	-0.169291
15443	128.691667	-0.830091	0.602332	-0.080131	-0.817443	0.615399	0.168483	-0.794804	0.860404	0.142863	-0.797332	0.851739	-0.075803	-0.630246	0.700652	0.263164				-0.616015	0.689101	-0.197188				-0.671748	1.176687	0.075114							-0.272029	0.056658	0.384700	-0.241214	0.063008	0.336613				-0.186542	0.063653	-0.203798	0.401734	0.070887	-0.169346
15444	128.700000	-0.830074	0.602327	-0.080136	-0.817451	0.615404	0.168473	-0.794798	0.860373	0.142818	-0.797326	0.851761	-0.075818	-0.630231	0.700656	0.263143				-0.616018	0.689065	-0.197024				-0.671727	1.176712	0.075074							-0.272039	0.056674	0.384696	-0.241204	0.063005	0.336599				-0.186543	0.063652	-0.203804	0.401706	0.070891	-0.169397
15445	128.708333	-0.830177	0.602348	-0.080140	-0.817456	0.615405	0.168470	-0.794808	0.860378	0.142817	-0.797344	0.851750	-0.075814	-0.630231	0.700663	0.263135				-0.616069	0.689072	-0.197167				-0.671711	1.176732	0.075020							-0.272037	0.056665	0.384693	-0.241194	0.063026	0.336622				-0.186541	0.063660	-0.203805	0.401675	0.070880	-0.169428
15446	128.716667	-0.830179	0.602349	-0.080135	-0.817462	0.615409	0.168467	-0.794821	0.860406	0.142819	-0.797366	0.851740	-0.075812	-0.630228	0.700666	0.263129				-0.616102	0.689062	-0.197156				-0.671693	1.176757	0.074966							-0.272034	0.056658	0.384691	-0.241219	0.063024	0.336615				-0.186545	0.063668	-0.203812	0.401649	0.070888	-0.169451
15447	128.725000	-0.830155	0.602339	-0.080132	-0.817468	0.615400	0.168474	-0.794825	0.860400	0.142818	-0.797386	0.851729	-0.075807	-0.630248	0.700672	0.263136				-0.616110	0.689028	-0.196987				-0.671674	1.176788	0.074924							-0.272025	0.056652	0.384696	-0.241224	0.063028	0.336636				-0.186550	0.063670	-0.203805	0.401682	0.070929	-0.169439
15448	128.733333	-0.830192	0.602334	-0.080128	-0.817469	0.615391	0.168480	-0.794816	0.860355	0.142791	-0.797410	0.851711	-0.075804	-0.630237	0.700676	0.263118				-0.616142	0.689014	-0.196982				-0.671648	1.176829	0.074886							-0.272019	0.056637	0.384699	-0.241199	0.063040	0.336670				-0.186551	0.063674	-0.203807	0.401619	0.070859	-0.169475
15449	128.741667	-0.830196	0.602326	-0.080129	-0.817467	0.615384	0.168480	-0.794820	0.860353	0.142784	-0.797428	0.851694	-0.075804	-0.630244	0.700692	0.263112				-0.616173	0.688990	-0.196981				-0.671620	1.176844	0.074822							-0.272020	0.056636	0.384708	-0.241205	0.063020	0.336667				-0.186565	0.063665	-0.203807	0.401599	0.070854	-0.169498
15450	128.750000	-0.830135	0.602302	-0.080130	-0.817475	0.615381	0.168478	-0.794834	0.860386	0.142793	-0.797451	0.851677	-0.075806	-0.630251	0.700709	0.263101				-0.616203	0.688967	-0.196988				-0.671588	1.176866	0.074755							-0.272014	0.056629	0.384705	-0.241178	0.063018	0.336671				-0.186567	0.063667	-0.203806	0.401574	0.070845	-0.169524
15451	128.758333	-0.830156	0.602295	-0.080140	-0.817477	0.615383	0.168478	-0.794832	0.860370	0.142769	-0.797481	0.851666	-0.075808	-0.630254	0.700724	0.263090				-0.616233	0.688938	-0.196991				-0.671568	1.176946	0.074747							-0.272023	0.056650	0.384711	-0.241213	0.062989	0.336653				-0.186565	0.063662	-0.203811	0.401593	0.070891	-0.169536
15452	128.766667	-0.830209	0.602297	-0.080145	-0.817481	0.615387	0.168470	-0.794830	0.860363	0.142748	-0.797495	0.851654	-0.075808	-0.630261	0.700743	0.263077				-0.616264	0.688918	-0.197008				-0.671535	1.177020	0.074705							-0.272032	0.056656	0.384706	-0.241209	0.063004	0.336634				-0.186565	0.063657	-0.203822	0.401511	0.070824	-0.169597
15453	128.775000	-0.830182	0.602292	-0.080142	-0.817485	0.615390	0.168470	-0.794837	0.860390	0.142747	-0.797529	0.851656	-0.075799	-0.630253	0.700760	0.263070				-0.616305	0.688886	-0.197006				-0.671506	1.177031	0.074618							-0.272033	0.056663	0.384704	-0.241200	0.063011	0.336626				-0.186559	0.063654	-0.203816	0.401469	0.070803	-0.169626
15454	128.783333	-0.830149	0.602279	-0.080148	-0.817491	0.615390	0.168471	-0.794844	0.860419	0.142757	-0.797550	0.851654	-0.075795	-0.630285	0.700774	0.263088				-0.616346	0.688873	-0.197008				-0.671476	1.177019	0.074534							-0.272035	0.056667	0.384703	-0.241216	0.063018	0.336618				-0.186554	0.063655	-0.203812	0.401428	0.070783	-0.169657
15455	128.791667	-0.830180	0.602295	-0.080132	-0.817492	0.615391	0.168475	-0.794827	0.860396	0.142737	-0.797576	0.851648	-0.075784	-0.630245	0.700779	0.263062				-0.616376	0.688865	-0.197005				-0.671455	1.177093	0.074493							-0.272032	0.056658	0.384703	-0.241212	0.063024	0.336632				-0.186555	0.063660	-0.203799	0.401379	0.070770	-0.169680
15456	128.800000	-0.830233	0.602314	-0.080126	-0.817490	0.615394	0.168481	-0.794823	0.860402	0.142736	-0.797594	0.851641	-0.075776	-0.630243	0.700784	0.263059				-0.616411	0.688853	-0.197002				-0.671424	1.177090	0.074398							-0.272019	0.056641	0.384695	-0.241229	0.063031	0.336642				-0.186551	0.063654	-0.203790	0.401334	0.070751	-0.169702
15457	128.808333	-0.830238	0.602320	-0.080120	-0.817489	0.615394	0.168482	-0.794839	0.860449	0.142772	-0.797613	0.851630	-0.075771	-0.630253	0.700782	0.263060				-0.616454	0.688848	-0.197077				-0.671391	1.177090	0.074334							-0.272024	0.056642	0.384704	-0.241209	0.063034	0.336645				-0.186547	0.063665	-0.203789	0.401285	0.070744	-0.169730
15458	128.816667	-0.830178	0.602304	-0.080117	-0.817489	0.615401	0.168484	-0.794814	0.860409	0.142712	-0.797629	0.851615	-0.075776	-0.630232	0.700785	0.263041				-0.616472	0.688826	-0.197014				-0.671352	1.177132	0.074293							-0.272025	0.056647	0.384699	-0.241231	0.063036	0.336646				-0.186547	0.063656	-0.203780	0.401239	0.070726	-0.169758
15459	128.825000	-0.830193	0.602302	-0.080124	-0.817488	0.615399	0.168481	-0.794811	0.860413	0.142687	-0.797645	0.851603	-0.075790	-0.630230	0.700793	0.263024				-0.616502	0.688799	-0.197019				-0.671311	1.177150	0.074235							-0.272029	0.056661	0.384699	-0.241218	0.063020	0.336634				-0.186552	0.063663	-0.203801	0.401196	0.070714	-0.169792
15460	128.833333	-0.830240	0.602307	-0.080133	-0.817485	0.615412	0.168475	-0.794827	0.860433	0.142681	-0.797652	0.851587	-0.075806	-0.630227	0.700800	0.263009				-0.616534	0.688776	-0.197034				-0.671271	1.177165	0.074170							-0.272022	0.056653	0.384690	-0.241215	0.063027	0.336631				-0.186550	0.063655	-0.203812	0.401155	0.070703	-0.169823
15461	128.841667	-0.830205	0.602286	-0.080147	-0.817481	0.615419	0.168469	-0.794761	0.860434	0.142612	-0.797665	0.851580	-0.075822	-0.630245	0.700811	0.263003				-0.616552	0.688771	-0.197158				-0.671227	1.177177	0.074107							-0.272029	0.056663	0.384689	-0.241197	0.063014	0.336614				-0.186556	0.063659	-0.203827	0.401126	0.070693	-0.169862
15462	128.850000	-0.830140	0.602269	-0.080146	-0.817479	0.615423	0.168463	-0.794842	0.860476	0.142648	-0.797680	0.851575	-0.075837	-0.630225	0.700821	0.262977				-0.616610	0.688702	-0.197060				-0.671190	1.177189	0.074044							-0.272038	0.056669	0.384694	-0.241199	0.062997	0.336597				-0.186559	0.063658	-0.203836	0.401095	0.070678	-0.169883
15463	128.858333	-0.830239	0.602293	-0.080147	-0.817480	0.615430	0.168466	-0.794814	0.860435	0.142582	-0.797692	0.851574	-0.075845	-0.630228	0.700831	0.262960				-0.616608	0.688753	-0.197283				-0.671154	1.177207	0.073980							-0.272033	0.056668	0.384699	-0.241197	0.063011	0.336621				-0.186565	0.063665	-0.203834	0.401057	0.070665	-0.169890
15464	128.866667	-0.830167	0.602279	-0.080147	-0.817483	0.615433	0.168466	-0.794773	0.860456	0.142576	-0.797704	0.851580	-0.075845	-0.630224	0.700843	0.262938				-0.616676	0.688663	-0.197051				-0.671125	1.177204	0.073903							-0.272024	0.056654	0.384698	-0.241181	0.063023	0.336644				-0.186566	0.063670	-0.203828	0.401020	0.070650	-0.169879
15465	128.875000	-0.830167	0.602281	-0.080121	-0.817481	0.615440	0.168466	-0.794808	0.860455	0.142576	-0.797753	0.851551	-0.075814	-0.630232	0.700863	0.262920				-0.616704	0.688643	-0.197037				-0.671083	1.177206	0.073801							-0.272015	0.056640	0.384705	-0.241206	0.063027	0.336658				-0.186564	0.063669	-0.203810	0.400992	0.070652	-0.169873
15466	128.883333	-0.830173	0.602291	-0.080134	-0.817480	0.615448	0.168466	-0.794746	0.860439	0.142522	-0.797732	0.851583	-0.075838	-0.630232	0.700880	0.262896				-0.616707	0.688683	-0.197275				-0.671066	1.177229	0.073730							-0.272010	0.056631	0.384704	-0.241222	0.063001	0.336687				-0.186561	0.063668	-0.203793	0.400971	0.070649	-0.169873
15467	128.891667	-0.830239	0.602316	-0.080132	-0.817482	0.615453	0.168462	-0.794764	0.860466	0.142530	-0.797750	0.851572	-0.075844	-0.630237	0.700900	0.262866				-0.616729	0.688647	-0.197137				-0.671053	1.177258	0.073653							-0.272008	0.056634	0.384710	-0.241188	0.063036	0.336677				-0.186562	0.063660	-0.203792	0.400949	0.070639	-0.169883
15468	128.900000	-0.830240	0.602323	-0.080140	-0.817481	0.615464	0.168451	-0.794738	0.860502	0.142521	-0.797762	0.851555	-0.075850	-0.630240	0.700931	0.262834				-0.616769	0.688571	-0.197037				-0.671043	1.177292	0.073570							-0.272013	0.056641	0.384706	-0.241218	0.063030	0.336651				-0.186560	0.063653	-0.203792	0.400929	0.070632	-0.169889
15469	128.908333	-0.830204	0.602310	-0.080148	-0.817482	0.615470	0.168441	-0.794714	0.860472	0.142455	-0.797814	0.851512	-0.075828	-0.630237	0.700956	0.262800				-0.616759	0.688605	-0.197292				-0.671047	1.177329	0.073474							-0.272030	0.056661	0.384704	-0.241205	0.063026	0.336637				-0.186552	0.063644	-0.203791	0.400923	0.070629	-0.169906
15470	128.916667	-0.830233	0.602323	-0.080157	-0.817473	0.615479	0.168428	-0.794706	0.860484	0.142430	-0.797788	0.851507	-0.075879	-0.630231	0.700977	0.262771				-0.616771	0.688579	-0.197298				-0.671048	1.177368	0.073383							-0.272035	0.056671	0.384705	-0.241195	0.063023	0.336627				-0.186549	0.063638	-0.203789	0.400906	0.070622	-0.169902
15471	128.925000	-0.830229	0.602325	-0.080161	-0.817469	0.615490	0.168420	-0.794697	0.860494	0.142408	-0.797807	0.851499	-0.075881	-0.630216	0.701007	0.262753				-0.616784	0.688568	-0.197310				-0.671052	1.177406	0.073290							-0.272043	0.056678	0.384700	-0.241194	0.063024	0.336616				-0.186549	0.063647	-0.203800	0.400903	0.070615	-0.169908
15472	128.933333	-0.830225	0.602324	-0.080160	-0.817461	0.615497	0.168412	-0.794691	0.860499	0.142387	-0.797815	0.851475	-0.075888	-0.630200	0.701022	0.262735				-0.616787	0.688552	-0.197311				-0.671054	1.177446	0.073220							-0.272031	0.056673	0.384698	-0.241221	0.063010	0.336598				-0.186548	0.063647	-0.203805	0.400899	0.070604	-0.169902
15473	128.941667	-0.830131	0.602296	-0.080160	-0.817449	0.615501	0.168406	-0.794676	0.860501	0.142370	-0.797827	0.851465	-0.075890	-0.630176	0.701041	0.262732				-0.616797	0.688550	-0.197308				-0.671047	1.177487	0.073147							-0.272032	0.056657	0.384694	-0.241222	0.063016	0.336613				-0.186551	0.063655	-0.203807	0.400897	0.070608	-0.169896
15474	128.950000	-0.830210	0.602324	-0.080155	-0.817441	0.615503	0.168402	-0.794672	0.860500	0.142354	-0.797859	0.851458	-0.075900	-0.630151	0.701060	0.262724				-0.616815	0.688551	-0.197304				-0.671034	1.177534	0.073086							-0.272024	0.056655	0.384701	-0.241189	0.063021	0.336640				-0.186551	0.063658	-0.203802	0.400902	0.070618	-0.169900
15475	128.958333	-0.830169	0.602316	-0.080153	-0.817429	0.615505	0.168397	-0.794667	0.860500	0.142343	-0.797853	0.851445	-0.075905	-0.630124	0.701086	0.262718				-0.616838	0.688545	-0.197288				-0.671019	1.177527	0.072974							-0.272014	0.056638	0.384701	-0.241192	0.063032	0.336663				-0.186554	0.063662	-0.203799	0.400897	0.070620	-0.169892
15476	128.966667	-0.830194	0.602315	-0.080164	-0.817420	0.615510	0.168393	-0.794663	0.860497	0.142326	-0.797847	0.851430	-0.075918	-0.630103	0.701109	0.262702				-0.616874	0.688481	-0.197044				-0.671014	1.177561	0.072910							-0.272023	0.056647	0.384711	-0.241221	0.063023	0.336657				-0.186560	0.063655	-0.203801	0.400892	0.070616	-0.169893
15477	128.975000	-0.830149	0.602302	-0.080171	-0.817407	0.615519	0.168386	-0.794651	0.860487	0.142293	-0.797855	0.851415	-0.075936	-0.630079	0.701145	0.262673				-0.616875	0.688532	-0.197295				-0.671012	1.177603	0.072849							-0.272017	0.056646	0.384704	-0.241211	0.063022	0.336652				-0.186557	0.063652	-0.203814	0.400894	0.070614	-0.169911
15478	128.983333	-0.830068	0.602277	-0.080180	-0.817397	0.615529	0.168377	-0.794648	0.860487	0.142277	-0.797882	0.851415	-0.075947	-0.630078	0.701173	0.262649				-0.616922	0.688457	-0.197037				-0.671010	1.177649	0.072790							-0.272020	0.056651	0.384706	-0.241186	0.063036	0.336646				-0.186558	0.063646	-0.203822	0.400891	0.070613	-0.169912
15479	128.991667	-0.830096	0.602290	-0.080185	-0.817379	0.615536	0.168370	-0.794647	0.860487	0.142266	-0.797862	0.851392	-0.075956	-0.630077	0.701190	0.262627				-0.616920	0.688505	-0.197277				-0.671012	1.177685	0.072729							-0.272018	0.056655	0.384704	-0.241207	0.063012	0.336619				-0.186553	0.063645	-0.203814	0.400886	0.070606	-0.169909
15480	129.000000	-0.830055	0.602289	-0.080182	-0.817388	0.615545	0.168375	-0.794645	0.860485	0.142256	-0.797864	0.851379	-0.075964	-0.630083	0.701205	0.262610				-0.616935	0.688501	-0.197269				-0.671018	1.177718	0.072668							-0.272021	0.056668	0.384708	-0.241209	0.063003	0.336619				-0.186549	0.063638	-0.203802	0.400887	0.070605	-0.169890
15481	129.008333	-0.830106	0.602311	-0.080175	-0.817385	0.615547	0.168378	-0.794644	0.860491	0.142257	-0.797888	0.851387	-0.075960	-0.630081	0.701214	0.262594				-0.616948	0.688497	-0.197264				-0.671030	1.177750	0.072612							-0.272027	0.056669	0.384708	-0.241194	0.063010	0.336629				-0.186549	0.063644	-0.203797	0.400889	0.070604	-0.169878
15482	129.016667	-0.830158	0.602337	-0.080168	-0.817385	0.615546	0.168383	-0.794644	0.860489	0.142248	-0.797909	0.851395	-0.075954	-0.630090	0.701223	0.262580				-0.616986	0.688437	-0.197008				-0.671043	1.177774	0.072559							-0.272023	0.056665	0.384716	-0.241181	0.063019	0.336641				-0.186548	0.063645	-0.203790	0.400897	0.070601	-0.169870
15483	129.025000	-0.830058	0.602322	-0.080155	-0.817371	0.615548	0.168378	-0.794645	0.860511	0.142262	-0.797906	0.851385	-0.075955	-0.630110	0.701234	0.262580				-0.616989	0.688463	-0.197128				-0.671085	1.177790	0.072462							-0.272020	0.056658	0.384713	-0.241213	0.063016	0.336646				-0.186545	0.063651	-0.203780	0.400901	0.070610	-0.169861
15484	129.033333	-0.830064	0.602327	-0.080153	-0.817387	0.615551	0.168382	-0.794639	0.860497	0.142243	-0.797899	0.851369	-0.075958	-0.630097	0.701246	0.262550				-0.617010	0.688437	-0.197005				-0.671106	1.177818	0.072398							-0.272023	0.056650	0.384705	-0.241213	0.063019	0.336649				-0.186543	0.063648	-0.203785	0.400911	0.070622	-0.169850
15485	129.041667	-0.830170	0.602345	-0.080159	-0.817397	0.615557	0.168378	-0.794639	0.860497	0.142229	-0.797930	0.851386	-0.075957	-0.630095	0.701254	0.262536				-0.617012	0.688452	-0.197134				-0.671121	1.177854	0.072343							-0.272030	0.056665	0.384705	-0.241213	0.063027	0.336643				-0.186549	0.063652	-0.203792	0.400917	0.070616	-0.169850
15486	129.050000	-0.830173	0.602342	-0.080166	-0.817400	0.615556	0.168367	-0.794652	0.860537	0.142239	-0.797932	0.851377	-0.075961	-0.630099	0.701274	0.262526				-0.617021	0.688470	-0.197270				-0.671131	1.177876	0.072257							-0.272034	0.056659	0.384696	-0.241218	0.063027	0.336634				-0.186547	0.063647	-0.203805	0.400919	0.070612	-0.169855
15487	129.058333	-0.830104	0.602299	-0.080161	-0.817410	0.615559	0.168371	-0.794642	0.860505	0.142202	-0.797920	0.851348	-0.075978	-0.630103	0.701283	0.262517				-0.617046	0.688423	-0.197155				-0.671156	1.177888	0.072217							-0.272042	0.056677	0.384695	-0.241209	0.063029	0.336623				-0.186549	0.063643	-0.203815	0.400920	0.070607	-0.169857
15488	129.066667	-0.830187	0.602320	-0.080173	-0.817418	0.615558	0.168373	-0.794643	0.860505	0.142191	-0.797941	0.851354	-0.075974	-0.630106	0.701291	0.262507				-0.617053	0.688447	-0.197281				-0.671184	1.177901	0.072178							-0.272036	0.056680	0.384695	-0.241186	0.063011	0.336614				-0.186559	0.063641	-0.203814	0.400925	0.070602	-0.169858
15489	129.075000	-0.830198	0.602317	-0.080168	-0.817423	0.615550	0.168376	-0.794649	0.860506	0.142189	-0.797929	0.851331	-0.075982	-0.630118	0.701301	0.262506				-0.617085	0.688410	-0.197147				-0.671181	1.177940	0.072130							-0.272035	0.056672	0.384695	-0.241191	0.063003	0.336613				-0.186557	0.063647	-0.203816	0.400925	0.070603	-0.169845
15490	129.083333	-0.830141	0.602305	-0.080158	-0.817427	0.615545	0.168385	-0.794660	0.860539	0.142206	-0.797932	0.851323	-0.075976	-0.630130	0.701311	0.262505				-0.617122	0.688381	-0.197010				-0.671216	1.177923	0.072093							-0.272015	0.056653	0.384693	-0.241203	0.063004	0.336620				-0.186551	0.063658	-0.203810	0.400924	0.070609	-0.169841
15491	129.091667	-0.830212	0.602316	-0.080151	-0.817429	0.615534	0.168392	-0.794658	0.860517	0.142194	-0.797951	0.851333	-0.075964	-0.630145	0.701322	0.262510				-0.617134	0.688408	-0.197106				-0.671225	1.177940	0.072033							-0.272001	0.056635	0.384700	-0.241177	0.063017	0.336651				-0.186557	0.063660	-0.203803	0.400922	0.070605	-0.169832
15492	129.100000	-0.830145	0.602296	-0.080147	-0.817432	0.615527	0.168397	-0.794675	0.860549	0.142213	-0.797948	0.851321	-0.075960	-0.630162	0.701330	0.262508				-0.617171	0.688382	-0.196970				-0.671232	1.177940	0.071980							-0.272002	0.056636	0.384701	-0.241182	0.063019	0.336668				-0.186560	0.063662	-0.203794	0.400917	0.070618	-0.169832
15493	129.108333	-0.830173	0.602310	-0.080137	-0.817447	0.615531	0.168401	-0.794676	0.860524	0.142192	-0.798005	0.851282	-0.075923	-0.630197	0.701347	0.262514				-0.617184	0.688397	-0.197066				-0.671269	1.177960	0.071957							-0.272007	0.056644	0.384708	-0.241205	0.063027	0.336659				-0.186557	0.063659	-0.203790	0.400915	0.070617	-0.169836
15494	129.116667	-0.830222	0.602315	-0.080141	-0.817456	0.615529	0.168397	-0.794684	0.860527	0.142181	-0.797973	0.851318	-0.075955	-0.630198	0.701363	0.262498				-0.617216	0.688359	-0.196932				-0.671289	1.177976	0.071890							-0.272028	0.056662	0.384709	-0.241194	0.063042	0.336666				-0.186555	0.063654	-0.203795	0.400904	0.070609	-0.169850
15495	129.125000	-0.830192	0.602303	-0.080151	-0.817464	0.615533	0.168394	-0.794690	0.860529	0.142173	-0.797984	0.851307	-0.075962	-0.630212	0.701375	0.262482				-0.617239	0.688337	-0.196930				-0.671327	1.177997	0.071827							-0.272032	0.056669	0.384709	-0.241199	0.063041	0.336654				-0.186553	0.063647	-0.203800	0.400904	0.070603	-0.169867
15496	129.133333	-0.830227	0.602309	-0.080157	-0.817473	0.615534	0.168388	-0.794708	0.860561	0.142176	-0.797997	0.851297	-0.075963	-0.630232	0.701396	0.262479				-0.617258	0.688313	-0.196929				-0.671369	1.178021	0.071768							-0.272046	0.056689	0.384710	-0.241194	0.063041	0.336627				-0.186551	0.063649	-0.203811	0.400894	0.070595	-0.169873
15497	129.141667	-0.830156	0.602279	-0.080170	-0.817477	0.615539	0.168387	-0.794703	0.860528	0.142157	-0.798056	0.851248	-0.075929	-0.630244	0.701408	0.262473				-0.617292	0.688292	-0.196932				-0.671405	1.178045	0.071727							-0.272048	0.056696	0.384704	-0.241219	0.063012	0.336603				-0.186549	0.063643	-0.203813	0.400889	0.070594	-0.169871
15498	129.150000	-0.830229	0.602311	-0.080162	-0.817481	0.615543	0.168381	-0.794707	0.860530	0.142162	-0.798024	0.851272	-0.075957	-0.630247	0.701423	0.262471				-0.617298	0.688283	-0.196923				-0.671442	1.178072	0.071687							-0.272048	0.056684	0.384700	-0.241221	0.063006	0.336599				-0.186547	0.063646	-0.203806	0.400878	0.070589	-0.169870
15499	129.158333	-0.830195	0.602300	-0.080160	-0.817482	0.615540	0.168382	-0.794714	0.860530	0.142174	-0.798040	0.851266	-0.075944	-0.630255	0.701433	0.262473				-0.617329	0.688263	-0.196918				-0.671460	1.178125	0.071649							-0.272040	0.056669	0.384705	-0.241201	0.063000	0.336613				-0.186550	0.063648	-0.203804	0.400876	0.070580	-0.169869
15500	129.166667	-0.830161	0.602289	-0.080158	-0.817487	0.615531	0.168387	-0.794724	0.860533	0.142190	-0.798062	0.851255	-0.075933	-0.630260	0.701438	0.262474				-0.617351	0.688253	-0.196910				-0.671511	1.178122	0.071619							-0.272037	0.056666	0.384706	-0.241214	0.063003	0.336629				-0.186550	0.063654	-0.203804	0.400867	0.070573	-0.169871
15501	129.175000	-0.830231	0.602318	-0.080147	-0.817478	0.615532	0.168389	-0.794726	0.860525	0.142196	-0.798072	0.851241	-0.075918	-0.630263	0.701446	0.262477				-0.617370	0.688245	-0.196896				-0.671549	1.178151	0.071578							-0.272027	0.056653	0.384709	-0.241205	0.063015	0.336650				-0.186558	0.063657	-0.203803	0.400857	0.070571	-0.169871
15502	129.183333	-0.830228	0.602314	-0.080145	-0.817475	0.615527	0.168392	-0.794733	0.860520	0.142195	-0.798094	0.851234	-0.075916	-0.630266	0.701457	0.262474				-0.617393	0.688246	-0.196887				-0.671585	1.178176	0.071538							-0.272022	0.056643	0.384708	-0.241214	0.063006	0.336659				-0.186561	0.063658	-0.203802	0.400851	0.070570	-0.169868
15503	129.191667	-0.830226	0.602313	-0.080144	-0.817476	0.615521	0.168396	-0.794743	0.860515	0.142197	-0.798104	0.851215	-0.075907	-0.630269	0.701473	0.262478				-0.617412	0.688235	-0.196873				-0.671620	1.178207	0.071486							-0.272018	0.056646	0.384707	-0.241210	0.063028	0.336670				-0.186560	0.063660	-0.203807	0.400843	0.070558	-0.169869
15504	129.200000	-0.830122	0.602275	-0.080146	-0.817474	0.615523	0.168399	-0.794756	0.860510	0.142197	-0.798114	0.851201	-0.075904	-0.630275	0.701497	0.262480				-0.617434	0.688226	-0.196863				-0.671674	1.178226	0.071458							-0.272020	0.056652	0.384709	-0.241221	0.063028	0.336659				-0.186560	0.063656	-0.203816	0.400839	0.070549	-0.169871
15505	129.208333	-0.830169	0.602279	-0.080151	-0.817474	0.615519	0.168398	-0.794767	0.860500	0.142186	-0.798122	0.851186	-0.075907	-0.630273	0.701518	0.262477				-0.617453	0.688224	-0.196848				-0.671722	1.178266	0.071427							-0.272023	0.056658	0.384710	-0.241203	0.063027	0.336641				-0.186558	0.063651	-0.203814	0.400830	0.070537	-0.169865
15506	129.216667	-0.830216	0.602288	-0.080153	-0.817472	0.615517	0.168401	-0.794777	0.860489	0.142174	-0.798132	0.851174	-0.075910	-0.630273	0.701536	0.262474				-0.617474	0.688219	-0.196828				-0.671764	1.178303	0.071394							-0.272019	0.056666	0.384708	-0.241217	0.063021	0.336638				-0.186550	0.063646	-0.203805	0.400823	0.070534	-0.169862
15507	129.225000	-0.830127	0.602261	-0.080153	-0.817475	0.615517	0.168401	-0.794793	0.860489	0.142173	-0.798146	0.851167	-0.075905	-0.630276	0.701553	0.262475				-0.617491	0.688222	-0.196808				-0.671809	1.178275	0.071338							-0.272027	0.056670	0.384711	-0.241212	0.063006	0.336624				-0.186548	0.063653	-0.203801	0.400817	0.070540	-0.169857
15508	129.233333	-0.830109	0.602266	-0.080143	-0.817474	0.615516	0.168406	-0.794812	0.860492	0.142176	-0.798158	0.851165	-0.075903	-0.630272	0.701564	0.262472				-0.617503	0.688227	-0.196788				-0.671883	1.178262	0.071282							-0.272021	0.056657	0.384714	-0.241208	0.062999	0.336621				-0.186544	0.063651	-0.203794	0.400808	0.070545	-0.169863
15509	129.241667	-0.830210	0.602296	-0.080142	-0.817472	0.615512	0.168400	-0.794817	0.860484	0.142165	-0.798169	0.851162	-0.075894	-0.630280	0.701572	0.262477				-0.617513	0.688226	-0.196771				-0.671930	1.178266	0.071249							-0.272028	0.056663	0.384716	-0.241192	0.062997	0.336651				-0.186548	0.063652	-0.203786	0.400797	0.070537	-0.169872
15510	129.250000	-0.830208	0.602300	-0.080138	-0.817472	0.615511	0.168398	-0.794832	0.860482	0.142158	-0.798185	0.851163	-0.075888	-0.630263	0.701567	0.262451				-0.617527	0.688226	-0.196757				-0.671966	1.178316	0.071236							-0.272024	0.056647	0.384708	-0.241211	0.063008	0.336641				-0.186545	0.063647	-0.203787	0.400795	0.070534	-0.169881
15511	129.258333	-0.830156	0.602293	-0.080145	-0.817473	0.615510	0.168395	-0.794844	0.860475	0.142154	-0.798201	0.851158	-0.075888	-0.630281	0.701571	0.262448				-0.617530	0.688225	-0.196744				-0.672008	1.178287	0.071184							-0.272031	0.056662	0.384711	-0.241206	0.063023	0.336649				-0.186546	0.063653	-0.203791	0.400782	0.070529	-0.169888
15512	129.266667	-0.830104	0.602277	-0.080150	-0.817472	0.615517	0.168388	-0.794857	0.860469	0.142150	-0.798214	0.851151	-0.075892	-0.630263	0.701579	0.262420				-0.617535	0.688223	-0.196738				-0.672063	1.178291	0.071163							-0.272030	0.056660	0.384699	-0.241211	0.063014	0.336635				-0.186546	0.063649	-0.203804	0.400771	0.070527	-0.169895
15513	129.275000	-0.830204	0.602302	-0.080156	-0.817473	0.615523	0.168383	-0.794871	0.860465	0.142135	-0.798232	0.851150	-0.075888	-0.630274	0.701587	0.262401				-0.617539	0.688229	-0.196731				-0.672112	1.178329	0.071137							-0.272039	0.056671	0.384698	-0.241203	0.063041	0.336641				-0.186546	0.063650	-0.203812	0.400765	0.070521	-0.169896
15514	129.283333	-0.830204	0.602300	-0.080158	-0.817473	0.615528	0.168378	-0.794885	0.860458	0.142126	-0.798236	0.851127	-0.075899	-0.630283	0.701598	0.262391				-0.617557	0.688220	-0.196741				-0.672156	1.178371	0.071117							-0.272050	0.056685	0.384701	-0.241226	0.063023	0.336622				-0.186549	0.063657	-0.203821	0.400759	0.070520	-0.169895
15515	129.291667	-0.830105	0.602268	-0.080157	-0.817475	0.615534	0.168382	-0.794899	0.860454	0.142127	-0.798245	0.851113	-0.075898	-0.630287	0.701612	0.262384				-0.617565	0.688223	-0.196744				-0.672198	1.178356	0.071062							-0.272039	0.056672	0.384695	-0.241222	0.063015	0.336618				-0.186548	0.063663	-0.203822	0.400753	0.070522	-0.169893
15516	129.300000	-0.830212	0.602294	-0.080155	-0.817470	0.615537	0.168379	-0.794955	0.860478	0.142158	-0.798254	0.851105	-0.075891	-0.630280	0.701618	0.262380				-0.617573	0.688224	-0.196739				-0.672279	1.178364	0.071051							-0.272027	0.056660	0.384697	-0.241220	0.063013	0.336615				-0.186549	0.063660	-0.203814	0.400748	0.070523	-0.169894
15517	129.308333	-0.830219	0.602294	-0.080151	-0.817474	0.615533	0.168380	-0.794950	0.860462	0.142148	-0.798269	0.851099	-0.075886	-0.630278	0.701628	0.262380				-0.617585	0.688231	-0.196737				-0.672317	1.178419	0.071045							-0.272024	0.056656	0.384703	-0.241195	0.063003	0.336635				-0.186554	0.063667	-0.203811	0.400743	0.070521	-0.169896
15518	129.316667	-0.830123	0.602265	-0.080143	-0.817482	0.615524	0.168384	-0.794938	0.860446	0.142137	-0.798281	0.851096	-0.075877	-0.630276	0.701634	0.262380				-0.617599	0.688231	-0.196730				-0.672364	1.178409	0.071023							-0.272010	0.056637	0.384704	-0.241209	0.063007	0.336645				-0.186554	0.063664	-0.203801	0.400732	0.070512	-0.169896
15519	129.325000	-0.830196	0.602275	-0.080147	-0.817483	0.615523	0.168381	-0.794973	0.860453	0.142162	-0.798293	0.851096	-0.075869	-0.630268	0.701646	0.262381				-0.617606	0.688237	-0.196730				-0.672407	1.178387	0.070982							-0.272008	0.056633	0.384707	-0.241211	0.063014	0.336657				-0.186558	0.063659	-0.203799	0.400728	0.070506	-0.169900
15520	129.333333	-0.830237	0.602280	-0.080147	-0.817486	0.615519	0.168383	-0.795007	0.860459	0.142175	-0.798306	0.851094	-0.075865	-0.630259	0.701662	0.262381				-0.617601	0.688251	-0.196708				-0.672451	1.178422	0.070983							-0.272005	0.056646	0.384707	-0.241182	0.063023	0.336660				-0.186556	0.063653	-0.203798	0.400721	0.070490	-0.169909
15521	129.341667	-0.830209	0.602263	-0.080157	-0.817492	0.615515	0.168377	-0.794996	0.860445	0.142155	-0.798324	0.851091	-0.075871	-0.630261	0.701680	0.262380				-0.617629	0.688243	-0.196729				-0.672495	1.178406	0.070956							-0.272015	0.056653	0.384713	-0.241204	0.063035	0.336659				-0.186553	0.063647	-0.203800	0.400708	0.070478	-0.169912
15522	129.350000	-0.830176	0.602243	-0.080165	-0.817498	0.615516	0.168372	-0.795033	0.860447	0.142166	-0.798341	0.851087	-0.075875	-0.630305	0.701698	0.262405				-0.617640	0.688248	-0.196730				-0.672522	1.178402	0.070915							-0.272027	0.056665	0.384709	-0.241195	0.063037	0.336650				-0.186548	0.063648	-0.203807	0.400694	0.070475	-0.169920
15523	129.358333	-0.830165	0.602237	-0.080166	-0.817500	0.615515	0.168368	-0.794995	0.860421	0.142124	-0.798352	0.851075	-0.075874	-0.630271	0.701718	0.262374				-0.617654	0.688252	-0.196727				-0.672558	1.178408	0.070898							-0.272034	0.056673	0.384706	-0.241225	0.063027	0.336633				-0.186547	0.063650	-0.203806	0.400678	0.070473	-0.169920
15524	129.366667	-0.830254	0.602258	-0.080164	-0.817503	0.615514	0.168364	-0.795054	0.860438	0.142153	-0.798364	0.851065	-0.075878	-0.630277	0.701732	0.262369				-0.617667	0.688260	-0.196731				-0.672604	1.178448	0.070921							-0.272039	0.056674	0.384705	-0.241197	0.063029	0.336635				-0.186547	0.063651	-0.203805	0.400663	0.070465	-0.169934
15525	129.375000	-0.830186	0.602233	-0.080167	-0.817504	0.615505	0.168367	-0.795064	0.860431	0.142150	-0.798455	0.850998	-0.075816	-0.630309	0.701728	0.262379				-0.617682	0.688271	-0.196727				-0.672633	1.178446	0.070901							-0.272026	0.056664	0.384705	-0.241219	0.063009	0.336619				-0.186542	0.063652	-0.203805	0.400646	0.070462	-0.169953
15526	129.383333	-0.830158	0.602232	-0.080157	-0.817506	0.615501	0.168371	-0.795011	0.860335	0.142087	-0.798389	0.851054	-0.075871	-0.630303	0.701717	0.262357				-0.617700	0.688278	-0.196725				-0.672669	1.178417	0.070828							-0.272027	0.056655	0.384705	-0.241202	0.062992	0.336620				-0.186544	0.063654	-0.203806	0.400621	0.070453	-0.169967
15527	129.391667	-0.830214	0.602247	-0.080153	-0.817503	0.615490	0.168373	-0.795063	0.860405	0.142146	-0.798405	0.851054	-0.075863	-0.630304	0.701711	0.262349				-0.617722	0.688285	-0.196724				-0.672703	1.178452	0.070862							-0.272013	0.056641	0.384703	-0.241184	0.062989	0.336631				-0.186551	0.063656	-0.203806	0.400594	0.070434	-0.169992
15528	129.400000	-0.830195	0.602236	-0.080159	-0.817508	0.615488	0.168373	-0.795098	0.860408	0.142165	-0.798423	0.851053	-0.075859	-0.630314	0.701703	0.262339				-0.617747	0.688291	-0.196722				-0.672732	1.178488	0.070848							-0.272005	0.056635	0.384703	-0.241208	0.063001	0.336650				-0.186552	0.063656	-0.203812	0.400567	0.070414	-0.170016
15529	129.408333	-0.830269	0.602257	-0.080157	-0.817515	0.615483	0.168370	-0.795051	0.860396	0.142135	-0.798443	0.851050	-0.075854	-0.630368	0.701709	0.262357				-0.617773	0.688290	-0.196723				-0.672758	1.178490	0.070836							-0.272014	0.056642	0.384700	-0.241198	0.063020	0.336654				-0.186558	0.063654	-0.203821	0.400536	0.070401	-0.170034
15530	129.416667	-0.830202	0.602227	-0.080167	-0.817519	0.615487	0.168370	-0.795138	0.860388	0.142166	-0.798457	0.851050	-0.075852	-0.630335	0.701701	0.262319				-0.617801	0.688292	-0.196722				-0.672768	1.178504	0.070807							-0.272014	0.056650	0.384699	-0.241215	0.063022	0.336641				-0.186560	0.063654	-0.203830	0.400578	0.070516	-0.169964
15531	129.425000	-0.830207	0.602223	-0.080168	-0.817525	0.615491	0.168367	-0.795153	0.860385	0.142167	-0.798481	0.851044	-0.075843	-0.630343	0.701710	0.262310				-0.617826	0.688302	-0.196700				-0.672799	1.178563	0.070834							-0.272025	0.056660	0.384698	-0.241212	0.063028	0.336638				-0.186559	0.063653	-0.203831	0.400512	0.070447	-0.170022
15532	129.433333	-0.830271	0.602240	-0.080228	-0.817533	0.615495	0.168367	-0.795039	0.860371	0.142106	-0.798567	0.850978	-0.075785	-0.630347	0.701716	0.262304				-0.617862	0.688295	-0.196699				-0.672816	1.178588	0.070835							-0.272022	0.056670	0.384698	-0.241190	0.063038	0.336644				-0.186560	0.063663	-0.203826	0.400447	0.070380	-0.170068
15533	129.441667	-0.830205	0.602219	-0.080162	-0.817537	0.615489	0.168371	-0.795190	0.860390	0.142180	-0.798546	0.851002	-0.075806	-0.630360	0.701710	0.262293				-0.617881	0.688302	-0.196686				-0.672829	1.178589	0.070830							-0.272028	0.056671	0.384704	-0.241221	0.063031	0.336626				-0.186553	0.063667	-0.203816	0.400417	0.070374	-0.170079
15534	129.450000	-0.830194	0.602219	-0.080151	-0.817536	0.615485	0.168372	-0.795215	0.860404	0.142199	-0.798529	0.851031	-0.075828	-0.630364	0.701707	0.262289				-0.617885	0.688314	-0.196679				-0.672841	1.178588	0.070822							-0.272022	0.056661	0.384709	-0.241210	0.063018	0.336626				-0.186553	0.063665	-0.203800	0.400400	0.070368	-0.170086
15535	129.458333	-0.830257	0.602227	-0.080147	-0.817535	0.615480	0.168375	-0.795221	0.860374	0.142194	-0.798538	0.851026	-0.075820	-0.630369	0.701709	0.262288				-0.617908	0.688327	-0.196660				-0.672843	1.178626	0.070831							-0.272018	0.056651	0.384708	-0.241199	0.063016	0.336638				-0.186548	0.063652	-0.203788	0.400375	0.070353	-0.170093
15536	129.466667	-0.830225	0.602212	-0.080148	-0.817542	0.615467	0.168383	-0.795255	0.860365	0.142207	-0.798620	0.850966	-0.075763	-0.630374	0.701703	0.262286				-0.617925	0.688326	-0.196667				-0.672846	1.178666	0.070836							-0.272026	0.056657	0.384715	-0.241212	0.063002	0.336637				-0.186552	0.063650	-0.203787	0.400358	0.070338	-0.170105
15537	129.475000	-0.830249	0.602224	-0.080147	-0.817544	0.615459	0.168385	-0.795268	0.860358	0.142207	-0.798562	0.851025	-0.075812	-0.630382	0.701710	0.262284				-0.617923	0.688326	-0.196661				-0.672856	1.178685	0.070817							-0.272024	0.056655	0.384710	-0.241206	0.063017	0.336642				-0.186548	0.063648	-0.203790	0.400326	0.070315	-0.170117
15538	129.483333	-0.830223	0.602211	-0.080157	-0.817544	0.615462	0.168379	-0.795277	0.860361	0.142207	-0.798571	0.851028	-0.075812	-0.630392	0.701727	0.262275				-0.617931	0.688329	-0.196662				-0.672875	1.178743	0.070823							-0.272036	0.056667	0.384707	-0.241208	0.063012	0.336627				-0.186547	0.063647	-0.203801	0.400306	0.070299	-0.170133
15539	129.491667	-0.830297	0.602230	-0.080144	-0.817547	0.615460	0.168375	-0.795270	0.860334	0.142182	-0.798566	0.851023	-0.075813	-0.630406	0.701733	0.262268				-0.617921	0.688344	-0.196639				-0.672889	1.178786	0.070815							-0.272029	0.056660	0.384696	-0.241219	0.063029	0.336628				-0.186551	0.063647	-0.203812	0.400283	0.070289	-0.170151
15540	129.500000	-0.830226	0.602204	-0.080163	-0.817559	0.615459	0.168371	-0.795299	0.860362	0.142197	-0.798582	0.851016	-0.075814	-0.630421	0.701742	0.262267				-0.617930	0.688333	-0.196656				-0.672900	1.178821	0.070815							-0.272026	0.056665	0.384694	-0.241223	0.063042	0.336634				-0.186545	0.063659	-0.203827	0.400261	0.070290	-0.170162
15541	129.508333	-0.830260	0.602214	-0.080159	-0.817557	0.615460	0.168372	-0.795269	0.860299	0.142156	-0.798580	0.851008	-0.075815	-0.630427	0.701747	0.262269				-0.617922	0.688334	-0.196653				-0.672908	1.178857	0.070807							-0.272031	0.056670	0.384695	-0.241231	0.063058	0.336639				-0.186549	0.063664	-0.203823	0.400278	0.070339	-0.170149
15542	129.516667	-0.830297	0.602227	-0.080151	-0.817555	0.615457	0.168376	-0.795280	0.860345	0.142184	-0.798580	0.851003	-0.075811	-0.630429	0.701743	0.262275				-0.617917	0.688348	-0.196623				-0.672914	1.178887	0.070802							-0.272020	0.056655	0.384699	-0.241227	0.063091	0.336664				-0.186547	0.063660	-0.203817	0.400214	0.070287	-0.170175
15543	129.525000	-0.830261	0.602213	-0.080146	-0.817553	0.615449	0.168378	-0.795284	0.860317	0.142181	-0.798619	0.850974	-0.075778	-0.630432	0.701722	0.262286				-0.617927	0.688340	-0.196634				-0.672914	1.178908	0.070808							-0.272009	0.056640	0.384703	-0.240967	0.062835	0.336803				-0.186551	0.063673	-0.203809	0.400198	0.070280	-0.170184
15544	129.533333	-0.830200	0.602199	-0.080140	-0.817555	0.615446	0.168391	-0.795290	0.860289	0.142181	-0.798585	0.851008	-0.075796	-0.630464	0.701717	0.262322				-0.617924	0.688351	-0.196613				-0.672912	1.178930	0.070815							-0.271996	0.056622	0.384710	-0.240978	0.062829	0.336814				-0.186554	0.063672	-0.203800	0.400178	0.070270	-0.170194
15545	129.541667	-0.830262	0.602218	-0.080143	-0.817550	0.615446	0.168390	-0.795296	0.860286	0.142192	-0.798586	0.851017	-0.075789	-0.630434	0.701702	0.262314				-0.617917	0.688346	-0.196615				-0.672908	1.178946	0.070812							-0.271996	0.056623	0.384711	-0.240960	0.062817	0.336809				-0.186554	0.063660	-0.203801	0.400203	0.070309	-0.170184
15546	129.550000	-0.830296	0.602228	-0.080142	-0.817553	0.615447	0.168391	-0.795309	0.860334	0.142221	-0.798578	0.851026	-0.075779	-0.630439	0.701700	0.262323				-0.617911	0.688359	-0.196599				-0.672906	1.178958	0.070811							-0.272013	0.056642	0.384712	-0.240975	0.062837	0.336811				-0.186552	0.063647	-0.203799	0.400148	0.070240	-0.170212
15547	129.558333	-0.830300	0.602229	-0.080143	-0.817563	0.615449	0.168394	-0.795346	0.860340	0.142244	-0.798580	0.851034	-0.075780	-0.630441	0.701697	0.262326				-0.617904	0.688361	-0.196594				-0.672894	1.178959	0.070820							-0.272012	0.056644	0.384708	-0.240992	0.062856	0.336815				-0.186550	0.063648	-0.203804	0.400144	0.070239	-0.170226
15548	129.566667	-0.830230	0.602202	-0.080155	-0.817568	0.615456	0.168391	-0.795315	0.860326	0.142219	-0.798573	0.851038	-0.075777	-0.630475	0.701703	0.262344				-0.617909	0.688358	-0.196592				-0.672882	1.178949	0.070823							-0.272034	0.056671	0.384708	-0.240999	0.062868	0.336811				-0.186550	0.063646	-0.203811	0.400142	0.070247	-0.170239
15549	129.575000	-0.830267	0.602214	-0.080151	-0.817574	0.615457	0.168385	-0.795316	0.860299	0.142202	-0.798567	0.851049	-0.075772	-0.630453	0.701692	0.262331				-0.617889	0.688374	-0.196582				-0.672867	1.178932	0.070833							-0.272038	0.056678	0.384703	-0.240986	0.062880	0.336804				-0.186548	0.063655	-0.203810	0.400189	0.070309	-0.170216
[truncated: 6,059 more rows]
[truncated: 600 more columns]
