# Supplementary material for: Musical improvisation enhances interpersonal coordination in subsequent conversation: Motor and speech evidence
Source: PLoS One. 2021 Apr 15;16(4):e0250166. doi: 10.1371/journal.pone.0250166 (PMC8049323; doi:10.1371/journal.pone.0250166)
Supplement: S2 File — (ZIP) [file pone.0250166.s005.zip › MI condition/EDITED_PC 209 T1.csv]

Format Version	1.21	Take Name	PC 209 T1	Capture Frame Rate	180.000000	Export Frame Rate	120.000000	Capture Start Time	2018-06-18 04.31.59 PM	Total Frames in Take	14970	Total Exported Frames	9980	Rotation Type	Quaternion	Length Units	Meters	Coordinate Space	Global
		Marker	Marker	Marker	Marker	Marker	Marker	Marker	Marker	Marker	Marker	Marker	Marker	Marker	Marker	Marker	Marker	Marker	Marker	Marker	Marker	Marker	Marker	Marker	Marker	Marker	Marker	Marker	Marker	Marker	Marker	Marker	Marker	Marker	Marker	Marker	Marker	Marker	Marker	Marker	Marker	Marker	Marker	Marker	Marker	Marker	Marker	Marker	Marker
		Unlabeled:5000	Unlabeled:5000	Unlabeled:5000	Unlabeled:5001	Unlabeled:5001	Unlabeled:5001	Unlabeled:5002	Unlabeled:5002	Unlabeled:5002	Unlabeled:5003	Unlabeled:5003	Unlabeled:5003	Unlabeled:5004	Unlabeled:5004	Unlabeled:5004	Unlabeled:5005	Unlabeled:5005	Unlabeled:5005	Unlabeled:5006	Unlabeled:5006	Unlabeled:5006	Unlabeled:5007	Unlabeled:5007	Unlabeled:5007	Unlabeled:5008	Unlabeled:5008	Unlabeled:5008	Unlabeled:5009	Unlabeled:5009	Unlabeled:5009	Unlabeled:5010	Unlabeled:5010	Unlabeled:5010	Unlabeled:5011	Unlabeled:5011	Unlabeled:5011	Unlabeled:5012	Unlabeled:5012	Unlabeled:5012	Unlabeled:5013	Unlabeled:5013	Unlabeled:5013	Unlabeled:5014	Unlabeled:5014	Unlabeled:5014	Unlabeled:5015	Unlabeled:5015	Unlabeled:5015
		8392B20CF49E35701388	8392B20CF49E35701388	8392B20CF49E35701388	8392B20CF49E35701389	8392B20CF49E35701389	8392B20CF49E35701389	8392B20CF49E3570138A	8392B20CF49E3570138A	8392B20CF49E3570138A	8392B20CF49E3570138B	8392B20CF49E3570138B	8392B20CF49E3570138B	8392B20CF49E3570138C	8392B20CF49E3570138C	8392B20CF49E3570138C	8392B20CF49E3570138D	8392B20CF49E3570138D	8392B20CF49E3570138D	8392B20CF49E3570138E	8392B20CF49E3570138E	8392B20CF49E3570138E	8392B20CF49E3570138F	8392B20CF49E3570138F	8392B20CF49E3570138F	8392B20CF49E35701390	8392B20CF49E35701390	8392B20CF49E35701390	8392B20CF49E35701391	8392B20CF49E35701391	8392B20CF49E35701391	8392B20CF49E35701392	8392B20CF49E35701392	8392B20CF49E35701392	8392B20CF49E35701393	8392B20CF49E35701393	8392B20CF49E35701393	8392B20CF49E35701394	8392B20CF49E35701394	8392B20CF49E35701394	8392B20CF49E35701395	8392B20CF49E35701395	8392B20CF49E35701395	8392B20CF49E35701396	8392B20CF49E35701396	8392B20CF49E35701396	8392B20CF49E35701397	8392B20CF49E35701397	8392B20CF49E35701397
		Position	Position	Position	Position	Position	Position	Position	Position	Position	Position	Position	Position	Position	Position	Position	Position	Position	Position	Position	Position	Position	Position	Position	Position	Position	Position	Position	Position	Position	Position	Position	Position	Position	Position	Position	Position	Position	Position	Position	Position	Position	Position	Position	Position	Position	Position	Position	Position
Frame	Time	X	Y	Z	X	Y	Z	X	Y	Z	X	Y	Z	X	Y	Z	X	Y	Z	X	Y	Z	X	Y	Z	X	Y	Z	X	Y	Z	X	Y	Z	X	Y	Z	X	Y	Z	X	Y	Z	X	Y	Z	X	Y	Z
2779	23.158333	-0.839668	0.643282	0.100388	-0.844988	0.634245	-0.067748	-0.685172	0.945025	0.106125	-0.716955	0.932303	-0.065681	-0.506194	1.190143	-0.006599	-0.465168	1.194673	-0.102687	-0.503304	1.126277	-0.002655	-0.616734	0.702338	-0.267374	-0.305978	0.826479	0.312279	-0.316119	0.599714	-0.069654	0.047839	0.734370	0.339740	0.055446	0.772211	0.340932	-0.265402	0.074506	-0.257932	-0.256899	0.070644	0.214130	-0.228269	0.076503	0.173926	0.337307	0.075249	-0.125851
2780	23.166667	-0.839513	0.643466	0.100435	-0.844893	0.634479	-0.067672	-0.684808	0.945190	0.106558	-0.716392	0.932407	-0.065444	-0.505255	1.189835	-0.006247	-0.464313	1.194287	-0.102265	-0.502435	1.125936	-0.002358	-0.616575	0.702425	-0.267370	-0.305048	0.826302	0.312307	-0.316123	0.599776	-0.069504	0.048558	0.733455	0.340317	0.056247	0.771299	0.341415	-0.265396	0.074502	-0.257921	-0.256903	0.070660	0.214137	-0.228274	0.076527	0.173926	0.337164	0.075480	-0.126144
2781	23.175000	-0.839339	0.643644	0.100495	-0.844768	0.634687	-0.067611	-0.684000	0.945039	0.106740	-0.715838	0.932500	-0.065209	-0.504345	1.189538	-0.005866	-0.463355	1.194058	-0.102036	-0.501556	1.125613	-0.002009	-0.616439	0.702510	-0.267356	-0.304087	0.826152	0.312302	-0.316127	0.599842	-0.069366	0.049228	0.732402	0.340925	0.057029	0.770225	0.341919	-0.265397	0.074508	-0.257917	-0.256911	0.070668	0.214142	-0.228277	0.076537	0.173934	0.337303	0.075262	-0.125853
2782	23.183333	-0.839241	0.643847	0.100594	-0.844463	0.634754	-0.067580	-0.683475	0.945081	0.107120	-0.715308	0.932583	-0.064926	-0.503410	1.189220	-0.005505	-0.462490	1.193767	-0.101667	-0.500663	1.125266	-0.001662	-0.616321	0.702592	-0.267334	-0.303082	0.826032	0.312280	-0.316136	0.599900	-0.069247	0.049831	0.731249	0.341555	0.057818	0.769014	0.342378	-0.265393	0.074508	-0.257917	-0.256917	0.070667	0.214155	-0.228278	0.076538	0.173947	0.337301	0.075268	-0.125858
2783	23.191667	-0.839112	0.644044	0.100694	-0.844342	0.634974	-0.067494	-0.682666	0.944878	0.107272	-0.714780	0.932676	-0.064688	-0.502523	1.188911	-0.005115	-0.461652	1.193501	-0.101295	-0.499850	1.124983	-0.001327	-0.616218	0.702664	-0.267298	-0.302057	0.825957	0.312235	-0.316146	0.599957	-0.069142	0.050427	0.729924	0.342198	0.058605	0.767640	0.342862	-0.265393	0.074502	-0.257925	-0.256921	0.070661	0.214162	-0.228289	0.076532	0.173958	0.337301	0.075267	-0.125866
2784	23.200000	-0.838935	0.644218	0.100776	-0.844200	0.635174	-0.067410	-0.681782	0.944637	0.107401	-0.714279	0.932775	-0.064421	-0.501644	1.188619	-0.004722	-0.460830	1.193234	-0.100927	-0.499026	1.124689	-0.000992	-0.616151	0.702732	-0.267253	-0.300990	0.825908	0.312151	-0.316149	0.600023	-0.069057	0.050921	0.728564	0.342903	0.059378	0.766148	0.343361	-0.265391	0.074499	-0.257930	-0.256920	0.070653	0.214157	-0.228284	0.076532	0.173955	0.337305	0.075268	-0.125879
2785	23.208333	-0.838751	0.644382	0.100859	-0.844201	0.635498	-0.067290	-0.681509	0.944996	0.107956	-0.713773	0.932851	-0.064154	-0.500763	1.188282	-0.004339	-0.460005	1.192970	-0.100574	-0.498181	1.124377	-0.000668	-0.616078	0.702805	-0.267196	-0.299888	0.825899	0.312042	-0.316151	0.600091	-0.068991	0.051522	0.726954	0.343496	0.060133	0.764586	0.343874	-0.265389	0.074502	-0.257936	-0.256914	0.070645	0.214156	-0.228283	0.076515	0.173945	0.337312	0.075268	-0.125884
2786	23.216667	-0.838569	0.644542	0.100957	-0.844048	0.635736	-0.067163	-0.681033	0.945038	0.108357	-0.713298	0.932935	-0.063890	-0.499901	1.187943	-0.003967	-0.459221	1.192709	-0.100211	-0.497367	1.124063	-0.000282	-0.616030	0.702882	-0.267119	-0.298779	0.825887	0.311905	-0.316144	0.600165	-0.068944	0.052032	0.725311	0.344136	0.060977	0.762804	0.344330	-0.265381	0.074490	-0.257943	-0.256915	0.070635	0.214152	-0.228284	0.076503	0.173933	0.337312	0.075265	-0.125893
2787	23.225000	-0.838395	0.644720	0.101073	-0.843828	0.635883	-0.067073	-0.680195	0.944840	0.108544	-0.712827	0.933013	-0.063567	-0.499086	1.187618	-0.003577	-0.458549	1.192342	-0.099742	-0.496567	1.123682	0.000037	-0.615999	0.702958	-0.267032	-0.297630	0.825886	0.311731	-0.316118	0.600255	-0.068922	0.052543	0.723601	0.344775	0.061716	0.761112	0.344860	-0.265380	0.074490	-0.257944	-0.256913	0.070629	0.214146	-0.228283	0.076496	0.173939	0.337321	0.075266	-0.125888
2788	23.233333	-0.838198	0.644917	0.101176	-0.843612	0.636023	-0.066995	-0.679333	0.944660	0.108701	-0.712364	0.933113	-0.063294	-0.498287	1.187268	-0.003193	-0.457727	1.192133	-0.099516	-0.495773	1.123365	0.000324	-0.615978	0.703041	-0.266929	-0.296464	0.825862	0.311538	-0.316084	0.600338	-0.068909	0.053048	0.721805	0.345395	0.062517	0.759223	0.345347	-0.265375	0.074485	-0.257937	-0.256912	0.070649	0.214147	-0.228283	0.076509	0.173928	0.337323	0.075273	-0.125893
2789	23.241667	-0.838064	0.645062	0.101296	-0.843600	0.636329	-0.066864	-0.678794	0.944646	0.109094	-0.711896	0.933195	-0.062997	-0.497527	1.186948	-0.002826	-0.457005	1.191896	-0.099183	-0.495005	1.123023	0.000660	-0.615964	0.703127	-0.266816	-0.295306	0.825807	0.311327	-0.316044	0.600408	-0.068907	0.053565	0.719950	0.345997	0.063281	0.757235	0.345834	-0.265360	0.074490	-0.257937	-0.256916	0.070651	0.214157	-0.228277	0.076511	0.173935	0.337325	0.075276	-0.125888
2790	23.250000	-0.837845	0.645201	0.101377	-0.843460	0.636550	-0.066735	-0.678370	0.944772	0.109548	-0.711453	0.933275	-0.062698	-0.496742	1.186626	-0.002496	-0.456302	1.191616	-0.098840	-0.494268	1.122707	0.000922	-0.615951	0.703214	-0.266693	-0.294143	0.825724	0.311118	-0.315988	0.600466	-0.068925	0.054089	0.718084	0.346588	0.064047	0.755235	0.346332	-0.265350	0.074483	-0.257933	-0.256916	0.070651	0.214169	-0.228282	0.076496	0.173947	0.337326	0.075285	-0.125885
2791	23.258333	-0.837693	0.645362	0.101510	-0.843311	0.636728	-0.066636	-0.677625	0.944627	0.109861	-0.711018	0.933397	-0.062354	-0.495981	1.186349	-0.002188	-0.455593	1.191355	-0.098543	-0.493522	1.122413	0.001187	-0.615941	0.703304	-0.266571	-0.292994	0.825578	0.310880	-0.315916	0.600520	-0.068967	0.054584	0.716271	0.347146	0.064840	0.753386	0.346784	-0.265342	0.074473	-0.257932	-0.256913	0.070644	0.214166	-0.228282	0.076494	0.173954	0.337324	0.075284	-0.125892
2792	23.266667	-0.837464	0.645514	0.101604	-0.843017	0.636787	-0.066565	-0.676841	0.944464	0.110105	-0.710585	0.933483	-0.062037	-0.495225	1.186079	-0.001888	-0.454882	1.191103	-0.098267	-0.492841	1.122151	0.001469	-0.615926	0.703405	-0.266432	-0.291877	0.825378	0.310641	-0.315836	0.600552	-0.069022	0.055048	0.714534	0.347682	0.065580	0.751486	0.347200	-0.265338	0.074462	-0.257930	-0.256906	0.070634	0.214162	-0.228274	0.076484	0.173951	0.337323	0.075274	-0.125891
2793	23.275000	-0.837311	0.645654	0.101718	-0.842883	0.636974	-0.066470	-0.676191	0.944413	0.110418	-0.710180	0.933578	-0.061727	-0.494462	1.185823	-0.001625	-0.454154	1.190843	-0.098039	-0.492106	1.121873	0.001680	-0.615912	0.703506	-0.266298	-0.290786	0.825109	0.310393	-0.315739	0.600591	-0.069101	0.055444	0.712832	0.348244	0.066163	0.749600	0.347655	-0.265330	0.074456	-0.257934	-0.256907	0.070620	0.214157	-0.228280	0.076456	0.173951	0.337320	0.075271	-0.125900
2794	23.283333	-0.837127	0.645792	0.101805	-0.842727	0.637144	-0.066384	-0.675716	0.944390	0.110806	-0.709755	0.933701	-0.061420	-0.493714	1.185555	-0.001362	-0.453431	1.190574	-0.097847	-0.491406	1.121607	0.001919	-0.615896	0.703618	-0.266169	-0.289749	0.824798	0.310129	-0.315628	0.600632	-0.069204	0.055800	0.711175	0.348802	0.066774	0.747870	0.347945	-0.265328	0.074448	-0.257941	-0.256903	0.070608	0.214150	-0.228281	0.076439	0.173942	0.337323	0.075279	-0.125910
2795	23.291667	-0.836959	0.645922	0.101898	-0.842735	0.637449	-0.066246	-0.675141	0.944396	0.111194	-0.709381	0.933806	-0.061077	-0.492942	1.185262	-0.001130	-0.452763	1.190260	-0.097600	-0.490703	1.121326	0.002168	-0.615874	0.703734	-0.266035	-0.288766	0.824448	0.309862	-0.315677	0.600527	-0.069218	0.056110	0.709650	0.349313	0.067413	0.746309	0.348061	-0.265322	0.074446	-0.257940	-0.256901	0.070612	0.214143	-0.228277	0.076447	0.173935	0.337325	0.075268	-0.125906
2796	23.300000	-0.836820	0.646080	0.102012	-0.842602	0.637623	-0.066153	-0.674362	0.944283	0.111417	-0.708984	0.933911	-0.060778	-0.492185	1.184976	-0.000889	-0.452088	1.189931	-0.097377	-0.490136	1.121100	0.002380	-0.615853	0.703857	-0.265908	-0.287815	0.824081	0.309607	-0.315537	0.600573	-0.069348	0.056385	0.708221	0.349793	0.067869	0.744678	0.348262	-0.265312	0.074438	-0.257935	-0.256900	0.070622	0.214143	-0.228273	0.076447	0.173916	0.337326	0.075267	-0.125908
2797	23.308333	-0.836633	0.646197	0.102102	-0.842403	0.637731	-0.066069	-0.673847	0.944181	0.111753	-0.708595	0.934026	-0.060473	-0.491470	1.184673	-0.000624	-0.451576	1.189504	-0.097057	-0.489335	1.120750	0.002660	-0.615821	0.703990	-0.265776	-0.286931	0.823706	0.309354	-0.315392	0.600607	-0.069488	0.056654	0.706898	0.350218	0.068415	0.743260	0.348290	-0.265311	0.074439	-0.257942	-0.256902	0.070625	0.214144	-0.228274	0.076441	0.173922	0.337330	0.075273	-0.125906
2798	23.316667	-0.836394	0.646352	0.102208	-0.842211	0.637840	-0.065991	-0.673260	0.944081	0.112013	-0.708239	0.934131	-0.060140	-0.490737	1.184369	-0.000393	-0.450837	1.189267	-0.096999	-0.488532	1.120413	0.002915	-0.615790	0.704130	-0.265650	-0.286084	0.823334	0.309099	-0.315252	0.600624	-0.069634	0.056902	0.705666	0.350606	0.068895	0.741850	0.348281	-0.265304	0.074439	-0.257946	-0.256904	0.070623	0.214150	-0.228280	0.076436	0.173929	0.337333	0.075272	-0.125912
2799	23.325000	-0.836244	0.646483	0.102314	-0.842218	0.638104	-0.065867	-0.672912	0.944156	0.112405	-0.707854	0.934208	-0.059886	-0.490007	1.184122	-0.000159	-0.450241	1.188953	-0.096796	-0.487959	1.120211	0.003137	-0.615757	0.704270	-0.265530	-0.285274	0.822959	0.308858	-0.315113	0.600634	-0.069792	0.057134	0.704549	0.350979	0.069368	0.740537	0.348194	-0.265299	0.074433	-0.257951	-0.256903	0.070624	0.214154	-0.228278	0.076431	0.173926	0.337340	0.075268	-0.125918
2800	23.333333	-0.836131	0.646625	0.102427	-0.842098	0.638261	-0.065776	-0.672503	0.944257	0.112641	-0.707559	0.934392	-0.059638	-0.489304	1.183909	0.000086	-0.449719	1.188617	-0.096490	-0.487219	1.119987	0.003400	-0.615734	0.704405	-0.265415	-0.284501	0.822593	0.308619	-0.314976	0.600633	-0.069957	0.057352	0.703486	0.351278	0.069810	0.739308	0.348043	-0.265295	0.074430	-0.257962	-0.256906	0.070618	0.214157	-0.228280	0.076422	0.173924	0.337342	0.075271	-0.125922
2801	23.341667	-0.835979	0.646770	0.102506	-0.841976	0.638420	-0.065703	-0.671754	0.943961	0.112723	-0.707098	0.934401	-0.059425	-0.488557	1.183773	0.000271	-0.449026	1.188476	-0.096416	-0.486708	1.119854	0.003544	-0.615711	0.704527	-0.265308	-0.283773	0.822231	0.308382	-0.314834	0.600631	-0.070132	0.057465	0.702350	0.351494	0.070249	0.738126	0.347754	-0.265297	0.074417	-0.257974	-0.256906	0.070603	0.214146	-0.228287	0.076406	0.173928	0.337344	0.075268	-0.125930
2802	23.350000	-0.835843	0.646891	0.102562	-0.841865	0.638582	-0.065631	-0.671466	0.944037	0.113053	-0.706846	0.934558	-0.059231	-0.487854	1.183672	0.000469	-0.448330	1.188336	-0.096354	-0.486055	1.119689	0.003730	-0.615686	0.704642	-0.265202	-0.283083	0.821884	0.308152	-0.314701	0.600627	-0.070299	0.057643	0.701493	0.351680	0.070617	0.737133	0.347362	-0.265290	0.074405	-0.257982	-0.256907	0.070602	0.214140	-0.228292	0.076403	0.173921	0.337205	0.075490	-0.126232
2803	23.358333	-0.835727	0.646997	0.102604	-0.841684	0.638690	-0.065588	-0.670855	0.943847	0.113152	-0.706458	0.934602	-0.059051	-0.487157	1.183581	0.000648	-0.447719	1.188174	-0.096223	-0.485503	1.119590	0.003882	-0.615663	0.704746	-0.265098	-0.282449	0.821544	0.307931	-0.314577	0.600634	-0.070445	0.057805	0.700725	0.351793	0.071005	0.736138	0.346894	-0.265287	0.074403	-0.257981	-0.256906	0.070611	0.214133	-0.228291	0.076415	0.173911	0.337280	0.075385	-0.126076
2804	23.366667	-0.835621	0.647102	0.102639	-0.841498	0.638770	-0.065564	-0.670417	0.943833	0.113246	-0.706161	0.934714	-0.058897	-0.486487	1.183469	0.000797	-0.447150	1.188000	-0.096063	-0.484948	1.119474	0.004029	-0.615634	0.704841	-0.265001	-0.281842	0.821220	0.307711	-0.314465	0.600644	-0.070576	0.057947	0.700048	0.351876	0.071300	0.735274	0.346388	-0.265279	0.074403	-0.257976	-0.256913	0.070625	0.214137	-0.228292	0.076422	0.173910	0.337355	0.075283	-0.125922
2805	23.375000	-0.835518	0.647202	0.102670	-0.841407	0.638898	-0.065540	-0.670013	0.943736	0.113347	-0.705806	0.934722	-0.058777	-0.485843	1.183355	0.000931	-0.446552	1.187820	-0.095996	-0.484439	1.119366	0.004141	-0.615606	0.704907	-0.264917	-0.281237	0.820909	0.307493	-0.314363	0.600646	-0.070682	0.058036	0.699576	0.351963	0.071616	0.734485	0.345736	-0.265272	0.074397	-0.257975	-0.256915	0.070627	0.214135	-0.228296	0.076417	0.173906	0.337352	0.075294	-0.125921
2806	23.383333	-0.835415	0.647296	0.102696	-0.841305	0.639014	-0.065526	-0.669786	0.943871	0.113574	-0.705552	0.934811	-0.058651	-0.485211	1.183214	0.001037	-0.446075	1.187532	-0.095797	-0.483911	1.119229	0.004217	-0.615574	0.704957	-0.264848	-0.280651	0.820623	0.307283	-0.314281	0.600652	-0.070768	0.058120	0.699174	0.352025	0.071945	0.733744	0.345007	-0.265273	0.074393	-0.257974	-0.256917	0.070625	0.214132	-0.228292	0.076416	0.173899	0.337357	0.075296	-0.125925
2807	23.391667	-0.835334	0.647375	0.102702	-0.841221	0.639121	-0.065515	-0.669435	0.943834	0.113711	-0.705177	0.934799	-0.058562	-0.484618	1.183030	0.001111	-0.445542	1.187292	-0.095731	-0.483402	1.119065	0.004336	-0.615536	0.704982	-0.264793	-0.280061	0.820377	0.307063	-0.314214	0.600654	-0.070829	0.058331	0.698611	0.351926	0.072228	0.733095	0.344261	-0.265266	0.074389	-0.257979	-0.256916	0.070621	0.214129	-0.228299	0.076408	0.173897	0.337354	0.075303	-0.125932
2808	23.400000	-0.835267	0.647471	0.102714	-0.841135	0.639211	-0.065513	-0.669056	0.943786	0.113747	-0.704933	0.934854	-0.058458	-0.484044	1.182842	0.001167	-0.445054	1.187023	-0.095663	-0.482949	1.118882	0.004431	-0.615495	0.704988	-0.264752	-0.279468	0.820155	0.306822	-0.314154	0.600674	-0.070875	0.058214	0.698660	0.352123	0.072501	0.732478	0.343456	-0.265258	0.074376	-0.257976	-0.256919	0.070609	0.214134	-0.228301	0.076390	0.173912	0.337364	0.075300	-0.125936
2809	23.408333	-0.835208	0.647560	0.102712	-0.841063	0.639296	-0.065505	-0.668461	0.943492	0.113596	-0.704641	0.934905	-0.058388	-0.483541	1.182635	0.001226	-0.444497	1.186818	-0.095774	-0.482449	1.118640	0.004464	-0.615453	0.704979	-0.264733	-0.278879	0.820002	0.306580	-0.314111	0.600688	-0.070908	0.058232	0.698571	0.352172	0.072723	0.731931	0.342527	-0.265260	0.074367	-0.257978	-0.256918	0.070603	0.214138	-0.228308	0.076387	0.173916	0.337363	0.075297	-0.125943
2810	23.416667	-0.835101	0.647614	0.102675	-0.841137	0.639506	-0.065468	-0.668351	0.943625	0.113800	-0.704347	0.934910	-0.058349	-0.483028	1.182409	0.001223	-0.444043	1.186534	-0.095784	-0.481988	1.118415	0.004504	-0.615399	0.704959	-0.264729	-0.278269	0.819885	0.306310	-0.314074	0.600720	-0.070924	0.058235	0.698465	0.352197	0.072916	0.731340	0.341605	-0.265253	0.074363	-0.257980	-0.256923	0.070604	0.214135	-0.228307	0.076394	0.173910	0.337371	0.075295	-0.125947
2811	23.425000	-0.835132	0.647718	0.102690	-0.841071	0.639582	-0.065470	-0.668168	0.943745	0.113950	-0.704084	0.934914	-0.058320	-0.482583	1.182207	0.001233	-0.443676	1.186179	-0.095714	-0.481541	1.118194	0.004455	-0.615347	0.704927	-0.264740	-0.277680	0.819841	0.306038	-0.314055	0.600769	-0.070928	0.058225	0.698140	0.352118	0.073082	0.730748	0.340724	-0.265248	0.074357	-0.257979	-0.256927	0.070613	0.214140	-0.228311	0.076409	0.173915	0.337366	0.075292	-0.125953
2812	23.433333	-0.835030	0.647764	0.102673	-0.841013	0.639661	-0.065465	-0.667899	0.943730	0.113951	-0.703748	0.934835	-0.058305	-0.482102	1.181986	0.001205	-0.443162	1.185959	-0.095876	-0.481175	1.117996	0.004517	-0.615293	0.704890	-0.264766	-0.277070	0.819817	0.305744	-0.314044	0.600828	-0.070915	0.058255	0.697736	0.351954	0.073237	0.730103	0.339846	-0.265250	0.074354	-0.257980	-0.256929	0.070617	0.214149	-0.228324	0.076403	0.173926	0.337377	0.075287	-0.125944
2813	23.441667	-0.834946	0.647848	0.102661	-0.840963	0.639734	-0.065454	-0.667507	0.943553	0.113851	-0.703607	0.934934	-0.058274	-0.481666	1.181717	0.001163	-0.442780	1.185656	-0.095932	-0.480726	1.117760	0.004538	-0.615242	0.704851	-0.264805	-0.276476	0.819830	0.305445	-0.314041	0.600911	-0.070883	0.058232	0.697549	0.351920	0.073410	0.729428	0.339003	-0.265248	0.074347	-0.257980	-0.256937	0.070617	0.214151	-0.228323	0.076405	0.173921	0.337367	0.075284	-0.125943
2814	23.450000	-0.834894	0.647909	0.102665	-0.840913	0.639797	-0.065446	-0.667401	0.943762	0.114031	-0.703363	0.934955	-0.058268	-0.481280	1.181463	0.001136	-0.442439	1.185316	-0.095981	-0.480342	1.117462	0.004545	-0.615187	0.704807	-0.264856	-0.275890	0.819866	0.305142	-0.314051	0.601002	-0.070829	0.058326	0.697114	0.351756	0.073616	0.728734	0.338176	-0.265244	0.074344	-0.257985	-0.256937	0.070615	0.214150	-0.228326	0.076403	0.173921	0.337362	0.075286	-0.125949
2815	23.458333	-0.834860	0.647953	0.102667	-0.840863	0.639857	-0.065441	-0.667127	0.943697	0.114022	-0.703167	0.934968	-0.058257	-0.480915	1.181157	0.001081	-0.442108	1.184979	-0.096089	-0.479937	1.117193	0.004529	-0.615134	0.704754	-0.264916	-0.275325	0.819930	0.304847	-0.314072	0.601114	-0.070760	0.058426	0.696708	0.351572	0.073822	0.728031	0.337387	-0.265239	0.074336	-0.257991	-0.256940	0.070602	0.214157	-0.228335	0.076389	0.173930	0.337358	0.075280	-0.125948
2816	23.466667	-0.834800	0.648021	0.102671	-0.840815	0.639909	-0.065440	-0.666920	0.943689	0.114040	-0.702991	0.934983	-0.058253	-0.480593	1.180890	0.001038	-0.441868	1.184630	-0.096149	-0.479554	1.116891	0.004493	-0.615085	0.704696	-0.264983	-0.274792	0.819992	0.304555	-0.314091	0.601241	-0.070676	0.058509	0.696359	0.351318	0.074017	0.727331	0.336594	-0.265239	0.074324	-0.257997	-0.256945	0.070593	0.214167	-0.228336	0.076367	0.173938	0.337349	0.075275	-0.125951
2817	23.475000	-0.834762	0.648074	0.102672	-0.840773	0.639958	-0.065449	-0.666738	0.943712	0.114069	-0.702852	0.934999	-0.058248	-0.480282	1.180650	0.000958	-0.441678	1.184297	-0.096191	-0.479257	1.116683	0.004469	-0.615041	0.704636	-0.265053	-0.274295	0.820052	0.304266	-0.314120	0.601387	-0.070590	0.058453	0.696116	0.351193	0.074176	0.726647	0.335827	-0.265238	0.074322	-0.257996	-0.256949	0.070596	0.214170	-0.228344	0.076373	0.173943	0.337341	0.075266	-0.125951
2818	23.483333	-0.834728	0.648126	0.102666	-0.840734	0.640000	-0.065457	-0.666579	0.943819	0.114152	-0.702738	0.935018	-0.058245	-0.479979	1.180474	0.000842	-0.441484	1.184014	-0.096253	-0.479005	1.116529	0.004418	-0.615008	0.704572	-0.265123	-0.273812	0.820119	0.303976	-0.314144	0.601542	-0.070498	0.058438	0.695809	0.351033	0.074286	0.726034	0.335064	-0.265229	0.074317	-0.258000	-0.256950	0.070596	0.214174	-0.228340	0.076382	0.173943	0.337331	0.075262	-0.125956
2819	23.491667	-0.834696	0.648176	0.102658	-0.840698	0.640035	-0.065475	-0.666405	0.943769	0.114135	-0.702644	0.935027	-0.058236	-0.479697	1.180373	0.000734	-0.441212	1.183859	-0.096453	-0.478784	1.116424	0.004350	-0.614982	0.704510	-0.265192	-0.273362	0.820196	0.303689	-0.314170	0.601686	-0.070413	0.058462	0.695616	0.350721	0.074396	0.725468	0.334223	-0.265218	0.074306	-0.258002	-0.256949	0.070606	0.214180	-0.228350	0.076395	0.173956	0.337325	0.075260	-0.125954
2820	23.500000	-0.834660	0.648216	0.102652	-0.840678	0.640070	-0.065479	-0.666306	0.943820	0.114179	-0.702569	0.935029	-0.058230	-0.479459	1.180266	0.000630	-0.440986	1.183708	-0.096644	-0.478563	1.116294	0.004240	-0.614962	0.704452	-0.265266	-0.272916	0.820256	0.303388	-0.314193	0.601821	-0.070331	0.058472	0.695508	0.350442	0.074478	0.724992	0.333347	-0.265211	0.074298	-0.258001	-0.256955	0.070615	0.214182	-0.228358	0.076392	0.173964	0.337320	0.075247	-0.125950
2821	23.508333	-0.834628	0.648243	0.102660	-0.840650	0.640081	-0.065485	-0.666126	0.943774	0.114155	-0.702512	0.935015	-0.058214	-0.479265	1.180123	0.000528	-0.440858	1.183503	-0.096802	-0.478403	1.116136	0.004165	-0.614949	0.704392	-0.265327	-0.272476	0.820318	0.303075	-0.314220	0.601946	-0.070256	0.058478	0.695553	0.350176	0.074517	0.724661	0.332390	-0.265203	0.074288	-0.258001	-0.256959	0.070611	0.214184	-0.228352	0.076390	0.173955	0.337319	0.075248	-0.125955
2822	23.516667	-0.834596	0.648266	0.102669	-0.840632	0.640085	-0.065477	-0.666047	0.943893	0.114237	-0.702466	0.935002	-0.058209	-0.479125	1.179914	0.000426	-0.440848	1.183257	-0.096911	-0.478257	1.115953	0.004093	-0.614943	0.704336	-0.265386	-0.272045	0.820402	0.302759	-0.314251	0.602052	-0.070186	0.058504	0.695752	0.349768	0.074537	0.724397	0.331336	-0.265197	0.074275	-0.258010	-0.256955	0.070596	0.214180	-0.228351	0.076373	0.173952	0.337325	0.075249	-0.125960
2823	23.525000	-0.834579	0.648286	0.102688	-0.840641	0.640086	-0.065464	-0.665968	0.943877	0.114249	-0.702456	0.934971	-0.058184	-0.479065	1.179707	0.000361	-0.440915	1.183037	-0.097038	-0.478156	1.115760	0.004062	-0.614951	0.704279	-0.265431	-0.271605	0.820504	0.302428	-0.314279	0.602158	-0.070123	0.058515	0.696029	0.349331	0.074521	0.724213	0.330166	-0.265184	0.074267	-0.258021	-0.256953	0.070586	0.214175	-0.228355	0.076356	0.173948	0.337322	0.075248	-0.125962
2824	23.533333	-0.834565	0.648296	0.102704	-0.840654	0.640081	-0.065447	-0.665844	0.943848	0.114235	-0.702451	0.934943	-0.058165	-0.479051	1.179492	0.000301	-0.441029	1.182803	-0.097194	-0.478098	1.115571	0.004067	-0.614972	0.704219	-0.265471	-0.271171	0.820618	0.302075	-0.314309	0.602260	-0.070061	0.058506	0.696384	0.348807	0.074474	0.724078	0.328883	-0.265170	0.074262	-0.258027	-0.256952	0.070574	0.214175	-0.228361	0.076345	0.173946	0.337327	0.075243	-0.125969
2825	23.541667	-0.834566	0.648316	0.102729	-0.840650	0.640057	-0.065439	-0.665692	0.943820	0.114214	-0.702461	0.934915	-0.058154	-0.479092	1.179313	0.000244	-0.441209	1.182624	-0.097310	-0.478064	1.115362	0.004001	-0.615002	0.704157	-0.265495	-0.270715	0.820750	0.301702	-0.314340	0.602375	-0.070004	0.058515	0.696803	0.348149	0.074391	0.723983	0.327456	-0.265157	0.074260	-0.258033	-0.256953	0.070585	0.214175	-0.228363	0.076342	0.173945	0.337335	0.075253	-0.125970
2826	23.550000	-0.834544	0.648306	0.102726	-0.840671	0.640039	-0.065432	-0.665569	0.943760	0.114171	-0.702484	0.934889	-0.058147	-0.479196	1.179128	0.000188	-0.441432	1.182464	-0.097432	-0.478081	1.115157	0.003941	-0.615042	0.704081	-0.265509	-0.270260	0.820922	0.301326	-0.314368	0.602499	-0.069957	0.058494	0.697280	0.347447	0.074315	0.723857	0.325946	-0.265149	0.074253	-0.258030	-0.256955	0.070597	0.214184	-0.228357	0.076362	0.173942	0.337342	0.075257	-0.125967
2827	23.558333	-0.834545	0.648305	0.102737	-0.840684	0.640012	-0.065425	-0.665514	0.943768	0.114185	-0.702524	0.934863	-0.058143	-0.479327	1.178995	0.000087	-0.441723	1.182339	-0.097591	-0.478161	1.115030	0.003888	-0.615100	0.703996	-0.265523	-0.269953	0.821386	0.301106	-0.314396	0.602623	-0.069919	0.058405	0.697766	0.346672	0.074219	0.723692	0.324399	-0.265139	0.074245	-0.258034	-0.256957	0.070601	0.214188	-0.228363	0.076360	0.173951	0.337346	0.075270	-0.125972
2828	23.566667	-0.834546	0.648298	0.102749	-0.840703	0.639982	-0.065421	-0.665466	0.943774	0.114196	-0.702578	0.934838	-0.058139	-0.479529	1.178835	-0.000019	-0.442073	1.182193	-0.097727	-0.478356	1.114979	0.003687	-0.615158	0.703901	-0.265528	-0.269443	0.821578	0.300677	-0.314426	0.602747	-0.069889	0.058246	0.698185	0.345910	0.074110	0.723422	0.322876	-0.265133	0.074243	-0.258040	-0.256957	0.070616	0.214195	-0.228361	0.076377	0.173945	0.337346	0.075273	-0.125968
2829	23.575000	-0.834569	0.648297	0.102781	-0.840732	0.639958	-0.065403	-0.665375	0.943789	0.114178	-0.702640	0.934813	-0.058137	-0.479754	1.178671	-0.000115	-0.442461	1.182078	-0.097857	-0.478542	1.114819	0.003675	-0.615228	0.703801	-0.265536	-0.268888	0.821798	0.300226	-0.314455	0.602861	-0.069869	0.058116	0.698271	0.345071	0.074047	0.723027	0.321502	-0.265126	0.074232	-0.258040	-0.256957	0.070618	0.214194	-0.228366	0.076375	0.173954	0.337349	0.075278	-0.125960
2830	23.583333	-0.834560	0.648275	0.102784	-0.840764	0.639932	-0.065382	-0.665356	0.943768	0.114216	-0.702718	0.934789	-0.058134	-0.480092	1.178528	-0.000279	-0.442909	1.181969	-0.098022	-0.478591	1.114597	0.003581	-0.615304	0.703698	-0.265547	-0.268316	0.822026	0.299727	-0.314484	0.602966	-0.069867	0.057959	0.698346	0.344334	0.073969	0.722464	0.320144	-0.265117	0.074230	-0.258044	-0.256960	0.070607	0.214197	-0.228369	0.076359	0.173960	0.337356	0.075287	-0.125959
2831	23.591667	-0.834579	0.648265	0.102812	-0.840802	0.639904	-0.065368	-0.665477	0.943920	0.114362	-0.702806	0.934769	-0.058128	-0.480478	1.178388	-0.000411	-0.443401	1.181856	-0.098224	-0.478819	1.114464	0.003461	-0.615395	0.703592	-0.265560	-0.267720	0.822244	0.299182	-0.314508	0.603064	-0.069878	0.057855	0.698325	0.343596	0.073911	0.721820	0.318896	-0.265118	0.074221	-0.258049	-0.256959	0.070594	0.214191	-0.228376	0.076344	0.173960	0.337360	0.075285	-0.125960
2832	23.600000	-0.834606	0.648253	0.102846	-0.840833	0.639875	-0.065348	-0.665395	0.943995	0.114372	-0.702916	0.934750	-0.058105	-0.480814	1.178229	-0.000559	-0.443964	1.181779	-0.098432	-0.479116	1.114328	0.003318	-0.615488	0.703494	-0.265573	-0.267141	0.822455	0.298599	-0.314522	0.603174	-0.069909	0.057722	0.698257	0.342901	0.073843	0.721100	0.317661	-0.265114	0.074216	-0.258050	-0.256967	0.070599	0.214192	-0.228375	0.076339	0.173961	0.337359	0.075290	-0.125959
2833	23.608333	-0.834647	0.648254	0.102887	-0.840881	0.639846	-0.065324	-0.665374	0.943909	0.114393	-0.703050	0.934728	-0.058076	-0.481253	1.178169	-0.000742	-0.444520	1.181740	-0.098656	-0.479403	1.114271	0.003167	-0.615585	0.703411	-0.265578	-0.266597	0.822627	0.297992	-0.314533	0.603280	-0.069953	0.057463	0.697986	0.342173	0.073670	0.720364	0.316578	-0.265112	0.074212	-0.258049	-0.256963	0.070590	0.214188	-0.228373	0.076335	0.173954	0.337367	0.075295	-0.125960
2834	23.616667	-0.834665	0.648224	0.102902	-0.840925	0.639807	-0.065310	-0.665257	0.943812	0.114399	-0.703209	0.934709	-0.058040	-0.481721	1.178172	-0.000913	-0.445196	1.181653	-0.098745	-0.479753	1.114281	0.003027	-0.615691	0.703330	-0.265583	-0.266073	0.822772	0.297384	-0.314539	0.603382	-0.070014	0.057266	0.697633	0.341598	0.073471	0.719583	0.315602	-0.265108	0.074204	-0.258049	-0.256960	0.070600	0.214185	-0.228375	0.076336	0.173954	0.337375	0.075309	-0.125959
2835	23.625000	-0.834694	0.648202	0.102928	-0.840976	0.639759	-0.065292	-0.665254	0.943805	0.114461	-0.703393	0.934677	-0.057989	-0.482201	1.178173	-0.001133	-0.445752	1.181727	-0.099048	-0.480127	1.114287	0.002829	-0.615805	0.703251	-0.265582	-0.265632	0.822855	0.296783	-0.314536	0.603490	-0.070095	0.057008	0.697128	0.341121	0.073135	0.718855	0.314889	-0.265101	0.074206	-0.258050	-0.256960	0.070604	0.214193	-0.228369	0.076347	0.173953	0.337386	0.075315	-0.125963
2836	23.633333	-0.834723	0.648180	0.102962	-0.841023	0.639707	-0.065276	-0.665185	0.943869	0.114507	-0.703596	0.934671	-0.057944	-0.482702	1.178175	-0.001338	-0.446336	1.181806	-0.099359	-0.480507	1.114293	0.002647	-0.615922	0.703181	-0.265586	-0.265230	0.822867	0.296189	-0.314537	0.603594	-0.070195	0.056637	0.696575	0.340696	0.072672	0.718277	0.314236	-0.265100	0.074200	-0.258053	-0.256958	0.070600	0.214189	-0.228369	0.076352	0.173947	0.337390	0.075322	-0.125972
2837	23.641667	-0.834774	0.648163	0.103008	-0.841101	0.639674	-0.065241	-0.665262	0.943837	0.114630	-0.703801	0.934663	-0.057879	-0.483239	1.178160	-0.001559	-0.446989	1.181861	-0.099624	-0.480909	1.114308	0.002457	-0.616060	0.703119	-0.265583	-0.264936	0.822782	0.295645	-0.314538	0.603700	-0.070303	0.056329	0.696235	0.340223	0.072282	0.717821	0.313611	-0.265099	0.074199	-0.258062	-0.256958	0.070602	0.214192	-0.228366	0.076349	0.173951	0.337392	0.075322	-0.125983
2838	23.650000	-0.834954	0.648212	0.103052	-0.841164	0.639629	-0.065210	-0.665291	0.943834	0.114673	-0.704026	0.934655	-0.057807	-0.483799	1.178170	-0.001752	-0.447680	1.181901	-0.099872	-0.481345	1.114322	0.002262	-0.616205	0.703059	-0.265585	-0.264703	0.822611	0.295118	-0.314540	0.603799	-0.070415	0.056066	0.695962	0.339695	0.071947	0.717444	0.312949	-0.265089	0.074199	-0.258067	-0.256952	0.070602	0.214196	-0.228367	0.076344	0.173962	0.337402	0.075324	-0.125989
2839	23.658333	-0.834797	0.648104	0.103082	-0.841223	0.639575	-0.065178	-0.665321	0.943902	0.114747	-0.704289	0.934637	-0.057706	-0.484382	1.178176	-0.001951	-0.448417	1.181951	-0.100127	-0.481807	1.114358	0.002113	-0.616367	0.703001	-0.265579	-0.264556	0.822391	0.294648	-0.314542	0.603901	-0.070545	0.055827	0.695792	0.339133	0.071671	0.717137	0.312213	-0.265091	0.074197	-0.258069	-0.256950	0.070598	0.214196	-0.228362	0.076339	0.173962	0.337405	0.075336	-0.125988
2840	23.666667	-0.834851	0.648085	0.103139	-0.841283	0.639518	-0.065148	-0.665362	0.943957	0.114753	-0.704579	0.934629	-0.057610	-0.484983	1.178190	-0.002156	-0.449154	1.182019	-0.100378	-0.482282	1.114383	0.001919	-0.616545	0.702953	-0.265575	-0.264447	0.822171	0.294204	-0.314553	0.603996	-0.070679	0.055610	0.695668	0.338510	0.071416	0.716843	0.311435	-0.265083	0.074186	-0.258076	-0.256952	0.070594	0.214194	-0.228363	0.076336	0.173966	0.337409	0.075333	-0.125988
2841	23.675000	-0.834882	0.648060	0.103182	-0.841351	0.639467	-0.065124	-0.665475	0.943880	0.114859	-0.704876	0.934601	-0.057525	-0.485537	1.178161	-0.002598	-0.450051	1.181989	-0.100483	-0.482760	1.114426	0.001740	-0.616739	0.702905	-0.265560	-0.264339	0.821981	0.293777	-0.314563	0.604089	-0.070823	0.055529	0.695597	0.337820	0.071227	0.716577	0.310591	-0.265079	0.074185	-0.258075	-0.256946	0.070601	0.214200	-0.228361	0.076336	0.173962	0.337412	0.075338	-0.125976
2842	23.683333	-0.834909	0.648034	0.103218	-0.841414	0.639411	-0.065106	-0.665436	0.943731	0.114755	-0.705173	0.934588	-0.057453	-0.486260	1.178267	-0.002539	-0.450780	1.182165	-0.100879	-0.483309	1.114488	0.001573	-0.616956	0.702865	-0.265544	-0.264231	0.821831	0.293373	-0.314582	0.604181	-0.070981	0.055449	0.695555	0.337094	0.071092	0.716314	0.309692	-0.265074	0.074178	-0.258081	-0.256948	0.070607	0.214201	-0.228358	0.076332	0.173958	0.337410	0.075334	-0.125963
2843	23.691667	-0.834944	0.647998	0.103240	-0.841468	0.639327	-0.065111	-0.665668	0.943897	0.114933	-0.705495	0.934583	-0.057389	-0.486970	1.178337	-0.002692	-0.451657	1.182261	-0.101104	-0.483835	1.114543	0.001418	-0.617186	0.702821	-0.265515	-0.264101	0.821745	0.292964	-0.314605	0.604260	-0.071155	0.055517	0.695478	0.336324	0.070978	0.716050	0.308697	-0.265078	0.074174	-0.258085	-0.256947	0.070606	0.214199	-0.228356	0.076332	0.173962	0.337399	0.075329	-0.125964
2844	23.700000	-0.834985	0.647959	0.103264	-0.841557	0.639280	-0.065092	-0.665822	0.943938	0.114986	-0.705834	0.934572	-0.057342	-0.487708	1.178416	-0.002839	-0.452544	1.182395	-0.101342	-0.484382	1.114616	0.001244	-0.617425	0.702778	-0.265481	-0.263943	0.821713	0.292554	-0.314633	0.604330	-0.071338	0.055597	0.695472	0.335567	0.070961	0.715745	0.307752	-0.265082	0.074166	-0.258102	-0.256947	0.070601	0.214196	-0.228356	0.076318	0.173953	0.337389	0.075315	-0.125962
2845	23.708333	-0.835041	0.647916	0.103274	-0.841636	0.639175	-0.065112	-0.665928	0.943934	0.114996	-0.706188	0.934540	-0.057313	-0.488427	1.178490	-0.002989	-0.453499	1.182524	-0.101544	-0.484984	1.114710	0.001101	-0.617664	0.702732	-0.265450	-0.263728	0.821770	0.292142	-0.314660	0.604399	-0.071541	0.055697	0.695321	0.334890	0.070949	0.715441	0.306844	-0.265073	0.074155	-0.258109	-0.256943	0.070594	0.214190	-0.228353	0.076315	0.173947	0.337382	0.075308	-0.125951
2846	23.716667	-0.835102	0.647870	0.103279	-0.841737	0.639095	-0.065118	-0.666052	0.943920	0.115016	-0.706555	0.934537	-0.057287	-0.489184	1.178606	-0.003120	-0.454483	1.182690	-0.101741	-0.485606	1.114827	0.001048	-0.617913	0.702679	-0.265418	-0.263469	0.821910	0.291703	-0.314694	0.604465	-0.071756	0.055746	0.695332	0.334253	0.070933	0.715141	0.306004	-0.265066	0.074147	-0.258118	-0.256944	0.070593	0.214193	-0.228352	0.076299	0.173945	0.337372	0.075302	-0.125953
2847	23.725000	-0.835170	0.647814	0.103284	-0.841671	0.638874	-0.065175	-0.666243	0.943982	0.115065	-0.706915	0.934536	-0.057258	-0.489996	1.178719	-0.003209	-0.455508	1.182830	-0.101902	-0.486319	1.114960	0.000986	-0.618169	0.702632	-0.265399	-0.263178	0.822119	0.291239	-0.314727	0.604519	-0.071975	0.055878	0.695151	0.333632	0.070957	0.714863	0.305247	-0.265060	0.074137	-0.258119	-0.256936	0.070595	0.214188	-0.228348	0.076299	0.173944	0.337368	0.075300	-0.125945
2848	23.733333	-0.835241	0.647759	0.103285	-0.841752	0.638793	-0.065189	-0.666345	0.943934	0.115042	-0.707277	0.934541	-0.057239	-0.490845	1.178844	-0.003303	-0.456566	1.183003	-0.102094	-0.487045	1.115069	0.000924	-0.618420	0.702585	-0.265386	-0.262857	0.822389	0.290760	-0.314754	0.604572	-0.072192	0.056030	0.694991	0.333083	0.070971	0.714571	0.304538	-0.265054	0.074135	-0.258123	-0.256931	0.070590	0.214191	-0.228340	0.076301	0.173945	0.337361	0.075296	-0.125942
2849	23.741667	-0.835321	0.647701	0.103289	-0.841824	0.638710	-0.065211	-0.666650	0.944047	0.115197	-0.707681	0.934529	-0.057209	-0.491709	1.178941	-0.003448	-0.457640	1.183162	-0.102294	-0.487711	1.115188	0.000745	-0.618666	0.702528	-0.265384	-0.262543	0.822727	0.290268	-0.314783	0.604635	-0.072425	0.056170	0.694853	0.332614	0.071051	0.714353	0.303949	-0.265044	0.074130	-0.258125	-0.256922	0.070591	0.214194	-0.228335	0.076295	0.173948	0.337363	0.075295	-0.125932
2850	23.750000	-0.835411	0.647638	0.103297	-0.842088	0.638762	-0.065198	-0.666785	0.944138	0.115241	-0.708096	0.934546	-0.057147	-0.492623	1.179068	-0.003588	-0.458753	1.183336	-0.102512	-0.488475	1.115348	0.000679	-0.618905	0.702477	-0.265388	-0.262252	0.823083	0.289766	-0.314809	0.604696	-0.072664	0.056280	0.694729	0.332193	0.071092	0.714121	0.303428	-0.265035	0.074124	-0.258122	-0.256916	0.070595	0.214191	-0.228320	0.076303	0.173935	0.337363	0.075301	-0.125928
2851	23.758333	-0.835534	0.647569	0.103312	-0.842191	0.638692	-0.065201	-0.667045	0.944054	0.115303	-0.708537	0.934554	-0.057093	-0.493556	1.179190	-0.003747	-0.459875	1.183514	-0.102746	-0.489192	1.115395	0.000603	-0.619146	0.702432	-0.265396	-0.261971	0.823448	0.289275	-0.314830	0.604759	-0.072897	0.056321	0.694674	0.331872	0.071118	0.713969	0.303030	-0.265025	0.074116	-0.258134	-0.256908	0.070585	0.214186	-0.228315	0.076289	0.173936	0.337364	0.075287	-0.125916
2852	23.766667	-0.835634	0.647492	0.103327	-0.842289	0.638611	-0.065206	-0.667359	0.944128	0.115416	-0.708981	0.934563	-0.057018	-0.494523	1.179327	-0.003909	-0.461054	1.183686	-0.102975	-0.489982	1.115528	0.000458	-0.619369	0.702394	-0.265409	-0.261736	0.823818	0.288804	-0.314847	0.604821	-0.073130	0.056309	0.694648	0.331601	0.071096	0.713880	0.302685	-0.265027	0.074105	-0.258143	-0.256894	0.070573	0.214181	-0.228305	0.076261	0.173934	0.337371	0.075270	-0.125909
2853	23.775000	-0.835706	0.647398	0.103352	-0.842285	0.638420	-0.065238	-0.667615	0.944131	0.115483	-0.709461	0.934553	-0.056946	-0.495510	1.179475	-0.004075	-0.462272	1.183859	-0.103175	-0.490822	1.115759	0.000325	-0.619581	0.702375	-0.265430	-0.261580	0.824151	0.288350	-0.314856	0.604889	-0.073361	0.056178	0.694716	0.331387	0.070998	0.713887	0.302439	-0.265017	0.074102	-0.258158	-0.256890	0.070566	0.214182	-0.228301	0.076244	0.173936	0.337365	0.075269	-0.125900
2854	23.783333	-0.835776	0.647293	0.103379	-0.842432	0.638362	-0.065215	-0.667899	0.944157	0.115613	-0.709953	0.934559	-0.056868	-0.496512	1.179644	-0.004247	-0.463501	1.184053	-0.103433	-0.491571	1.115880	0.000177	-0.619796	0.702361	-0.265449	-0.261486	0.824455	0.287930	-0.314861	0.604949	-0.073577	0.056005	0.694875	0.331246	0.070810	0.713965	0.302237	-0.265014	0.074088	-0.258169	-0.256885	0.070557	0.214189	-0.228293	0.076235	0.173928	0.337362	0.075264	-0.125888
2855	23.791667	-0.835898	0.647199	0.103451	-0.842518	0.638247	-0.065196	-0.668256	0.944200	0.115690	-0.710483	0.934568	-0.056793	-0.497530	1.179811	-0.004430	-0.464731	1.184252	-0.103689	-0.492470	1.116156	0.000029	-0.620020	0.702366	-0.265459	-0.261505	0.824711	0.287539	-0.314875	0.604999	-0.073790	0.055795	0.695047	0.331151	0.070568	0.714151	0.302117	-0.265012	0.074087	-0.258178	-0.256876	0.070556	0.214189	-0.228288	0.076219	0.173942	0.337354	0.075252	-0.125875
2856	23.800000	-0.835991	0.647090	0.103512	-0.842603	0.638131	-0.065176	-0.668647	0.944238	0.115769	-0.711039	0.934573	-0.056713	-0.498574	1.180044	-0.004583	-0.465987	1.184444	-0.103955	-0.493362	1.116427	-0.000123	-0.620218	0.702372	-0.265458	-0.261612	0.824931	0.287188	-0.314881	0.605047	-0.073995	0.055536	0.695190	0.331127	0.070268	0.714410	0.302065	-0.265012	0.074078	-0.258183	-0.256871	0.070565	0.214205	-0.228283	0.076212	0.173955	0.337344	0.075254	-0.125861
2857	23.808333	-0.836092	0.646979	0.103570	-0.842712	0.638032	-0.065134	-0.668966	0.944194	0.115808	-0.711609	0.934595	-0.056629	-0.499613	1.180255	-0.004769	-0.467288	1.184643	-0.104184	-0.494255	1.116662	-0.000222	-0.620413	0.702379	-0.265458	-0.261829	0.825130	0.286896	-0.314881	0.605083	-0.074203	0.055238	0.695410	0.331039	0.069893	0.714770	0.302072	-0.265008	0.074069	-0.258189	-0.256867	0.070565	0.214206	-0.228279	0.076209	0.173956	0.337329	0.075242	-0.125849
2858	23.816667	-0.836183	0.646861	0.103628	-0.842800	0.637916	-0.065103	-0.669566	0.944336	0.115977	-0.712188	0.934615	-0.056551	-0.500687	1.180522	-0.004922	-0.468616	1.184849	-0.104441	-0.495152	1.116923	-0.000328	-0.620603	0.702391	-0.265440	-0.262142	0.825338	0.286631	-0.314875	0.605106	-0.074408	0.054855	0.695677	0.330996	0.069445	0.715216	0.302111	-0.265006	0.074064	-0.258200	-0.256857	0.070557	0.214195	-0.228266	0.076189	0.173948	0.337315	0.075239	-0.125846
2859	23.825000	-0.836319	0.646716	0.103683	-0.842893	0.637813	-0.065075	-0.670029	0.944439	0.116000	-0.712819	0.934608	-0.056479	-0.501751	1.180769	-0.005114	-0.469957	1.185036	-0.104709	-0.496001	1.117173	-0.000413	-0.620791	0.702406	-0.265407	-0.262552	0.825536	0.286406	-0.314866	0.605107	-0.074602	0.054393	0.696018	0.330940	0.068898	0.715746	0.302121	-0.265005	0.074052	-0.258212	-0.256844	0.070549	0.214189	-0.228251	0.076170	0.173924	0.337311	0.075231	-0.125836
2860	23.833333	-0.836425	0.646589	0.103738	-0.842833	0.637557	-0.065089	-0.670380	0.944437	0.116019	-0.713436	0.934607	-0.056414	-0.502834	1.181045	-0.005313	-0.471328	1.185231	-0.104998	-0.496988	1.117533	-0.000506	-0.620975	0.702422	-0.265357	-0.263053	0.825734	0.286230	-0.314847	0.605097	-0.074782	0.053758	0.696591	0.330949	0.068263	0.716358	0.302171	-0.265002	0.074046	-0.258227	-0.256828	0.070535	0.214172	-0.228241	0.076143	0.173915	0.337307	0.075221	-0.125834
2861	23.841667	-0.836527	0.646406	0.103758	-0.842921	0.637421	-0.065073	-0.671040	0.944439	0.115966	-0.714102	0.934607	-0.056367	-0.503924	1.181380	-0.005512	-0.472707	1.185479	-0.105321	-0.497927	1.117863	-0.000646	-0.621179	0.702447	-0.265287	-0.263669	0.825951	0.286103	-0.314823	0.605074	-0.074945	0.053237	0.696859	0.330753	0.067542	0.717000	0.302100	-0.264993	0.074034	-0.258235	-0.256815	0.070525	0.214167	-0.228220	0.076111	0.173904	0.337160	0.075426	-0.126116
2862	23.850000	-0.836660	0.646223	0.103784	-0.843012	0.637291	-0.065043	-0.671621	0.944348	0.115912	-0.714676	0.934481	-0.056335	-0.505039	1.181742	-0.005730	-0.474120	1.185707	-0.105632	-0.498894	1.118212	-0.000793	-0.621356	0.702468	-0.265197	-0.264369	0.826170	0.286019	-0.314794	0.605032	-0.075085	0.052572	0.697368	0.330594	0.066784	0.717701	0.302011	-0.264987	0.074022	-0.258245	-0.256800	0.070513	0.214164	-0.228202	0.076090	0.173893	0.337304	0.075211	-0.125830
2863	23.858333	-0.836794	0.646015	0.103822	-0.843102	0.637142	-0.065025	-0.672417	0.944509	0.116014	-0.715426	0.934486	-0.056295	-0.506171	1.182125	-0.005970	-0.475569	1.185920	-0.105961	-0.499887	1.118665	-0.000914	-0.621523	0.702505	-0.265089	-0.265170	0.826407	0.285990	-0.314761	0.604978	-0.075198	0.051794	0.698019	0.330422	0.065982	0.718425	0.301882	-0.264985	0.074018	-0.258248	-0.256789	0.070512	0.214167	-0.228189	0.076072	0.173894	0.337300	0.075201	-0.125826
2864	23.866667	-0.836944	0.645794	0.103862	-0.843195	0.636978	-0.065008	-0.673285	0.944721	0.116081	-0.716192	0.934484	-0.056275	-0.507348	1.182509	-0.006221	-0.477061	1.186126	-0.106323	-0.500787	1.118949	-0.000974	-0.621678	0.702536	-0.264962	-0.266042	0.826658	0.286007	-0.314724	0.604911	-0.075284	0.051109	0.698497	0.330128	0.065105	0.719171	0.301669	-0.264978	0.074015	-0.258252	-0.256778	0.070515	0.214176	-0.228175	0.076069	0.173906	0.337164	0.075419	-0.126115
2865	23.875000	-0.837073	0.645546	0.103874	-0.843279	0.636785	-0.065016	-0.674025	0.944756	0.116016	-0.716883	0.934391	-0.056261	-0.508539	1.182902	-0.006508	-0.478578	1.186303	-0.106685	-0.502004	1.119476	-0.001152	-0.621822	0.702560	-0.264837	-0.267021	0.826942	0.286081	-0.314680	0.604841	-0.075348	0.050263	0.699236	0.329792	0.064194	0.719988	0.301363	-0.264967	0.074010	-0.258253	-0.256768	0.070510	0.214181	-0.228163	0.076057	0.173913	0.337162	0.075420	-0.126100
2866	23.883333	-0.837206	0.645278	0.103874	-0.843375	0.636591	-0.065022	-0.675021	0.944937	0.116060	-0.717588	0.934276	-0.056275	-0.509794	1.183320	-0.006799	-0.480104	1.186494	-0.107122	-0.502916	1.119761	-0.001320	-0.621953	0.702571	-0.264709	-0.268063	0.827252	0.286191	-0.314638	0.604759	-0.075394	0.049459	0.699959	0.329379	0.063225	0.720829	0.300963	-0.264962	0.074006	-0.258262	-0.256754	0.070504	0.214181	-0.228155	0.076036	0.173908	0.337301	0.075198	-0.125808
2867	23.891667	-0.837407	0.644994	0.103869	-0.843667	0.636522	-0.064995	-0.676009	0.945057	0.116015	-0.718427	0.934232	-0.056314	-0.511082	1.183728	-0.007140	-0.481690	1.186640	-0.107547	-0.504192	1.120334	-0.001431	-0.622062	0.702565	-0.264588	-0.269198	0.827611	0.286365	-0.314591	0.604675	-0.075416	0.048565	0.700827	0.328949	0.062205	0.721757	0.300514	-0.264964	0.074001	-0.258270	-0.256747	0.070490	0.214177	-0.228146	0.076016	0.173908	0.337233	0.075303	-0.125956
2868	23.900000	-0.837590	0.644703	0.103857	-0.843794	0.636308	-0.065015	-0.676823	0.944946	0.115833	-0.719211	0.934103	-0.056359	-0.512417	1.184151	-0.007504	-0.483293	1.186782	-0.108008	-0.505465	1.120806	-0.001651	-0.622159	0.702543	-0.264467	-0.270391	0.827989	0.286581	-0.314538	0.604589	-0.075414	0.047623	0.701838	0.328514	0.061250	0.722698	0.300043	-0.264961	0.073994	-0.258279	-0.256739	0.070482	0.214169	-0.228138	0.076004	0.173896	0.337154	0.075417	-0.126109
2869	23.908333	-0.837812	0.644389	0.103838	-0.843863	0.636030	-0.065051	-0.678012	0.945180	0.115820	-0.720055	0.933994	-0.056450	-0.513720	1.184489	-0.008151	-0.484961	1.186949	-0.108471	-0.506707	1.121283	-0.001852	-0.622230	0.702510	-0.264352	-0.271678	0.828403	0.286874	-0.314478	0.604509	-0.075384	0.046740	0.702778	0.328011	0.060101	0.723741	0.299467	-0.264964	0.073988	-0.258289	-0.256736	0.070485	0.214164	-0.228136	0.075990	0.173880	0.337156	0.075410	-0.126102
2870	23.916667	-0.838055	0.644084	0.103820	-0.843692	0.635539	-0.065149	-0.678936	0.945160	0.115639	-0.720940	0.933881	-0.056541	-0.515151	1.184917	-0.008534	-0.486662	1.187091	-0.108946	-0.508011	1.121768	-0.002015	-0.622287	0.702467	-0.264237	-0.273042	0.828846	0.287234	-0.314413	0.604426	-0.075326	0.045850	0.703786	0.327488	0.059097	0.724791	0.298917	-0.264961	0.073976	-0.258294	-0.256730	0.070482	0.214159	-0.228134	0.075988	0.173879	0.337140	0.075396	-0.126088
2871	23.925000	-0.838276	0.643748	0.103787	-0.843926	0.635345	-0.065183	-0.680247	0.945389	0.115627	-0.721866	0.933767	-0.056660	-0.516719	1.185481	-0.008637	-0.488450	1.187261	-0.109367	-0.509321	1.122252	-0.002234	-0.622335	0.702401	-0.264130	-0.274519	0.829317	0.287670	-0.314339	0.604349	-0.075243	0.044779	0.705051	0.327006	0.057943	0.725991	0.298376	-0.264963	0.073970	-0.258299	-0.256732	0.070488	0.214156	-0.228132	0.075991	0.173874	0.337152	0.075414	-0.126092
2872	23.933333	-0.838488	0.643383	0.103722	-0.844148	0.635138	-0.065228	-0.681258	0.945387	0.115365	-0.722800	0.933632	-0.056792	-0.518231	1.185942	-0.009027	-0.490255	1.187439	-0.109818	-0.510548	1.122676	-0.002536	-0.622364	0.702333	-0.264032	-0.276107	0.829788	0.288196	-0.314262	0.604279	-0.075142	0.043852	0.706197	0.326448	0.056815	0.727240	0.297828	-0.264964	0.073974	-0.258303	-0.256734	0.070487	0.214162	-0.228128	0.076001	0.173873	0.337153	0.075415	-0.126092
2873	23.941667	-0.838751	0.642995	0.103672	-0.844301	0.634839	-0.065295	-0.682587	0.945457	0.115237	-0.723799	0.933486	-0.056934	-0.519769	1.186381	-0.009599	-0.492114	1.187646	-0.110265	-0.512190	1.123305	-0.002492	-0.622382	0.702261	-0.263944	-0.277824	0.830227	0.288807	-0.314184	0.604219	-0.075031	0.042827	0.707493	0.325902	0.055720	0.728543	0.297268	-0.264964	0.073968	-0.258314	-0.256732	0.070493	0.214159	-0.228126	0.076004	0.173874	0.337221	0.075311	-0.125952
2874	23.950000	-0.838945	0.642592	0.103583	-0.844296	0.634391	-0.065393	-0.684082	0.945748	0.115208	-0.724796	0.933293	-0.057093	-0.521374	1.186859	-0.009957	-0.494052	1.187858	-0.110657	-0.513453	1.123735	-0.002818	-0.622390	0.702185	-0.263867	-0.279670	0.830655	0.289511	-0.314105	0.604162	-0.074913	0.041884	0.708751	0.325327	0.054500	0.729971	0.296702	-0.264962	0.073964	-0.258319	-0.256733	0.070487	0.214153	-0.228128	0.076002	0.173879	0.337299	0.075215	-0.125824
2875	23.958333	-0.839348	0.642256	0.103596	-0.844534	0.634122	-0.065451	-0.685234	0.945628	0.114908	-0.725814	0.933146	-0.057249	-0.523081	1.187344	-0.010253	-0.496056	1.188045	-0.111056	-0.515213	1.124407	-0.002767	-0.622392	0.702103	-0.263799	-0.281682	0.831055	0.290315	-0.314032	0.604107	-0.074788	0.040738	0.710231	0.324752	0.053217	0.731500	0.296134	-0.264960	0.073955	-0.258330	-0.256733	0.070470	0.214149	-0.228128	0.075991	0.173871	0.337233	0.075314	-0.125983
2876	23.966667	-0.839624	0.641824	0.103510	-0.844833	0.633863	-0.065488	-0.686892	0.945940	0.114863	-0.726856	0.932975	-0.057396	-0.524801	1.187873	-0.010545	-0.498109	1.188301	-0.111456	-0.516422	1.124728	-0.002984	-0.622391	0.702024	-0.263741	-0.283822	0.831436	0.291193	-0.313966	0.604067	-0.074656	0.039624	0.711627	0.324191	0.051878	0.733113	0.295563	-0.264952	0.073949	-0.258329	-0.256729	0.070466	0.214142	-0.228129	0.075985	0.173870	0.337166	0.075431	-0.126138
2877	23.975000	-0.839942	0.641412	0.103466	-0.844933	0.633423	-0.065576	-0.688162	0.945857	0.114534	-0.727931	0.932772	-0.057582	-0.526636	1.188421	-0.010668	-0.500260	1.188539	-0.111796	-0.518357	1.125496	-0.002952	-0.622395	0.701947	-0.263679	-0.286116	0.831777	0.292162	-0.313910	0.604029	-0.074504	0.038425	0.713221	0.323588	0.050467	0.734810	0.294996	-0.264950	0.073952	-0.258336	-0.256729	0.070463	0.214153	-0.228128	0.075985	0.173880	0.337317	0.075223	-0.125855
2878	23.983333	-0.840320	0.640952	0.103397	-0.845032	0.632969	-0.065670	-0.689768	0.946072	0.114388	-0.729019	0.932584	-0.057755	-0.528523	1.188980	-0.010763	-0.502470	1.188821	-0.112129	-0.520003	1.126129	-0.002992	-0.622395	0.701881	-0.263616	-0.288537	0.832097	0.293191	-0.313862	0.603991	-0.074343	0.037158	0.714933	0.322939	0.049022	0.736571	0.294413	-0.264949	0.073954	-0.258330	-0.256731	0.070467	0.214162	-0.228134	0.075996	0.173887	0.337326	0.075234	-0.125857
2879	23.991667	-0.840620	0.640516	0.103337	-0.845336	0.632652	-0.065731	-0.691210	0.946039	0.114068	-0.730156	0.932376	-0.057948	-0.530434	1.189503	-0.010994	-0.504750	1.189102	-0.112433	-0.521635	1.126634	-0.003123	-0.622423	0.701812	-0.263554	-0.291110	0.832385	0.294319	-0.313670	0.604107	-0.074288	0.035812	0.716631	0.322324	0.047508	0.738387	0.293845	-0.264950	0.073956	-0.258329	-0.256735	0.070485	0.214176	-0.228130	0.076007	0.173900	0.337335	0.075245	-0.125857
2880	24.000000	-0.840936	0.640089	0.103293	-0.845642	0.632319	-0.065804	-0.692657	0.946026	0.113691	-0.731284	0.932166	-0.058151	-0.532378	1.190002	-0.011428	-0.507066	1.189435	-0.112777	-0.523543	1.127267	-0.003121	-0.622450	0.701740	-0.263491	-0.293802	0.832671	0.295501	-0.313659	0.604018	-0.074063	0.034506	0.718318	0.321680	0.045956	0.740208	0.293250	-0.264953	0.073958	-0.258331	-0.256734	0.070484	0.214180	-0.228131	0.076010	0.173910	0.337344	0.075249	-0.125861
2881	24.008333	-0.841344	0.639632	0.103262	-0.845903	0.631947	-0.065861	-0.694435	0.946176	0.113521	-0.732463	0.931926	-0.058366	-0.534443	1.190520	-0.011686	-0.509454	1.189765	-0.113063	-0.525228	1.127798	-0.003207	-0.622459	0.701693	-0.263421	-0.296619	0.832951	0.296764	-0.313705	0.603887	-0.073814	0.033047	0.720038	0.321017	0.044364	0.742029	0.292649	-0.264951	0.073953	-0.258332	-0.256731	0.070482	0.214184	-0.228130	0.076010	0.173908	0.337344	0.075255	-0.125867
2882	24.016667	-0.841688	0.639168	0.103197	-0.846161	0.631521	-0.065957	-0.696229	0.946352	0.113292	-0.733667	0.931681	-0.058596	-0.536639	1.191138	-0.011664	-0.511863	1.190103	-0.113372	-0.527174	1.128426	-0.003275	-0.622481	0.701640	-0.263354	-0.299544	0.833237	0.298099	-0.313750	0.603782	-0.073588	0.031631	0.721645	0.320355	0.042757	0.743805	0.292033	-0.264956	0.073951	-0.258341	-0.256732	0.070476	0.214187	-0.228134	0.076000	0.173917	0.337352	0.075251	-0.125881
2883	24.025000	-0.842027	0.638670	0.103136	-0.846405	0.631098	-0.066049	-0.697873	0.946336	0.112906	-0.734910	0.931406	-0.058859	-0.538853	1.191666	-0.011885	-0.514352	1.190441	-0.113630	-0.529050	1.128956	-0.003535	-0.622630	0.701469	-0.263301	-0.302565	0.833539	0.299512	-0.313792	0.603701	-0.073379	0.030179	0.723314	0.319567	0.041110	0.745562	0.291380	-0.264958	0.073945	-0.258340	-0.256728	0.070470	0.214187	-0.228132	0.075997	0.173908	0.337354	0.075254	-0.125889
2884	24.033333	-0.842403	0.638196	0.103083	-0.846477	0.630479	-0.066195	-0.699766	0.946508	0.112605	-0.736173	0.931121	-0.059151	-0.541123	1.192221	-0.012092	-0.516866	1.190818	-0.113904	-0.531181	1.129644	-0.003545	-0.622637	0.701418	-0.263227	-0.305662	0.833844	0.300956	-0.313836	0.603635	-0.073184	0.028656	0.724901	0.318775	0.039491	0.747235	0.290678	-0.264961	0.073946	-0.258344	-0.256731	0.070469	0.214187	-0.228129	0.075996	0.173912	0.337355	0.075253	-0.125903
2885	24.041667	-0.842868	0.637704	0.103055	-0.846952	0.630183	-0.066238	-0.701629	0.946547	0.112324	-0.737439	0.930807	-0.059474	-0.543495	1.192751	-0.012285	-0.519416	1.191168	-0.114159	-0.533300	1.130211	-0.003609	-0.622732	0.701290	-0.263166	-0.308827	0.834162	0.302476	-0.313885	0.603578	-0.072981	0.027217	0.726400	0.317920	0.037837	0.748848	0.289905	-0.264963	0.073950	-0.258343	-0.256731	0.070477	0.214191	-0.228134	0.076012	0.173914	0.337355	0.075259	-0.125904
2886	24.050000	-0.843247	0.637211	0.103000	-0.847220	0.629703	-0.066340	-0.703183	0.946280	0.111733	-0.738751	0.930481	-0.059806	-0.545807	1.193142	-0.012742	-0.522023	1.191571	-0.114412	-0.535491	1.130804	-0.003699	-0.622865	0.701155	-0.263102	-0.312080	0.834484	0.304025	-0.313938	0.603520	-0.072789	0.025711	0.727875	0.317000	0.036181	0.750422	0.289081	-0.264963	0.073958	-0.258343	-0.256738	0.070486	0.214194	-0.228140	0.076031	0.173920	0.337357	0.075259	-0.125898
2887	24.058333	-0.843666	0.636660	0.102911	-0.847498	0.629207	-0.066450	-0.705248	0.946426	0.111492	-0.740095	0.930149	-0.060134	-0.548274	1.193659	-0.012911	-0.524690	1.191952	-0.114569	-0.537708	1.131396	-0.003692	-0.622951	0.701006	-0.263036	-0.315330	0.834657	0.305509	-0.314003	0.603457	-0.072594	0.024168	0.729280	0.316008	0.034426	0.751917	0.288153	-0.264962	0.073967	-0.258336	-0.256745	0.070500	0.214198	-0.228143	0.076050	0.173924	0.337356	0.075270	-0.125896
2888	24.066667	-0.844117	0.636186	0.102874	-0.847762	0.628675	-0.066570	-0.707023	0.946279	0.111024	-0.741453	0.929814	-0.060477	-0.550785	1.194214	-0.013021	-0.527407	1.192364	-0.114709	-0.539897	1.131942	-0.003641	-0.623068	0.700852	-0.262981	-0.318859	0.835092	0.307221	-0.314080	0.603384	-0.072399	0.022555	0.730588	0.314912	0.032617	0.753330	0.287153	-0.264961	0.073964	-0.258333	-0.256749	0.070510	0.214194	-0.228150	0.076068	0.173925	0.337354	0.075274	-0.125900
2889	24.075000	-0.844507	0.635621	0.102759	-0.847960	0.628070	-0.066702	-0.708989	0.946272	0.110625	-0.742835	0.929477	-0.060804	-0.553437	1.194830	-0.012870	-0.530135	1.192814	-0.114886	-0.542185	1.132526	-0.003678	-0.623195	0.700696	-0.262930	-0.322426	0.835342	0.308850	-0.314162	0.603317	-0.072216	0.020899	0.731841	0.313768	0.030829	0.754671	0.286106	-0.264967	0.073970	-0.258342	-0.256753	0.070509	0.214188	-0.228154	0.076066	0.173916	0.337350	0.075277	-0.125899
2890	24.083333	-0.844987	0.635058	0.102679	-0.848322	0.627575	-0.066806	-0.710793	0.946136	0.110169	-0.744238	0.929134	-0.061116	-0.556061	1.195395	-0.012912	-0.532927	1.193288	-0.114979	-0.544502	1.133137	-0.003675	-0.623340	0.700537	-0.262902	-0.325928	0.835273	0.310299	-0.314250	0.603229	-0.072023	0.019218	0.733059	0.312594	0.028785	0.755926	0.284996	-0.264972	0.073971	-0.258347	-0.256754	0.070501	0.214179	-0.228155	0.076063	0.173907	0.337353	0.075277	-0.125913
2891	24.091667	-0.845413	0.634502	0.102574	-0.848543	0.626966	-0.066934	-0.713107	0.946258	0.109934	-0.745649	0.928757	-0.061434	-0.558697	1.195935	-0.012976	-0.535722	1.193820	-0.115078	-0.546890	1.133753	-0.003640	-0.623462	0.700395	-0.262846	-0.329905	0.835684	0.312131	-0.314349	0.603140	-0.071849	0.017274	0.734148	0.311270	0.026621	0.757103	0.283709	-0.264980	0.073973	-0.258347	-0.256753	0.070500	0.214177	-0.228162	0.076059	0.173902	0.337349	0.075272	-0.125914
2892	24.100000	-0.845869	0.633918	0.102464	-0.848906	0.626447	-0.067064	-0.714930	0.945985	0.109426	-0.747087	0.928398	-0.061724	-0.561392	1.196480	-0.013025	-0.538610	1.194306	-0.115153	-0.549299	1.134356	-0.003620	-0.623595	0.700264	-0.262802	-0.333618	0.835520	0.313583	-0.314449	0.603041	-0.071673	0.015299	0.734931	0.309828	0.024271	0.758229	0.282377	-0.264984	0.073978	-0.258345	-0.256761	0.070508	0.214183	-0.228166	0.076062	0.173908	0.337348	0.075267	-0.125913
2893	24.108333	-0.846334	0.633337	0.102348	-0.849221	0.625881	-0.067193	-0.716930	0.945857	0.108971	-0.748549	0.928030	-0.062011	-0.564103	1.197004	-0.013144	-0.541521	1.194845	-0.115197	-0.551744	1.135025	-0.003545	-0.623738	0.700142	-0.262774	-0.337777	0.835865	0.315410	-0.314551	0.602939	-0.071518	0.013018	0.735928	0.308424	0.021626	0.759311	0.280941	-0.264991	0.073982	-0.258340	-0.256762	0.070513	0.214185	-0.228170	0.076075	0.173913	0.337346	0.075264	-0.125913
2894	24.116667	-0.846633	0.632599	0.102225	-0.849496	0.625319	-0.067319	-0.719082	0.945781	0.108634	-0.750013	0.927635	-0.062280	-0.566880	1.197529	-0.013203	-0.544472	1.195376	-0.115142	-0.554403	1.135572	-0.003563	-0.623904	0.700042	-0.262739	-0.341796	0.835931	0.317027	-0.314652	0.602821	-0.071368	0.010622	0.736814	0.306854	0.018901	0.760359	0.279398	-0.264993	0.073989	-0.258329	-0.256765	0.070525	0.214192	-0.228178	0.076091	0.173922	0.337349	0.075280	-0.125908
2895	24.125000	-0.847244	0.632133	0.102138	-0.849800	0.624765	-0.067454	-0.721154	0.945664	0.108214	-0.751488	0.927264	-0.062569	-0.569665	1.198035	-0.013176	-0.547496	1.195880	-0.115135	-0.556736	1.136182	-0.003375	-0.624044	0.699972	-0.262695	-0.345769	0.835863	0.318532	-0.314758	0.602691	-0.071248	0.007828	0.738115	0.305403	0.015890	0.761343	0.277684	-0.265015	0.074000	-0.258315	-0.256771	0.070541	0.214201	-0.228183	0.076112	0.173931	0.337345	0.075275	-0.125886
2896	24.133333	-0.847535	0.631385	0.102000	-0.849964	0.624079	-0.067612	-0.723360	0.945574	0.107828	-0.752986	0.926895	-0.062881	-0.572510	1.198520	-0.013091	-0.550591	1.196339	-0.114970	-0.559292	1.136774	-0.003178	-0.624187	0.699920	-0.262656	-0.349921	0.836064	0.320195	-0.314862	0.602548	-0.071143	0.004843	0.739301	0.303834	0.012636	0.762321	0.275873	-0.265024	0.074013	-0.258309	-0.256775	0.070552	0.214204	-0.228187	0.076127	0.173932	0.337352	0.075274	-0.125878
2897	24.141667	-0.847988	0.630816	0.101906	-0.850440	0.623672	-0.067713	-0.725418	0.945385	0.107288	-0.754460	0.926521	-0.063156	-0.575457	1.198986	-0.012932	-0.553679	1.196799	-0.114915	-0.561855	1.137318	-0.003015	-0.624338	0.699888	-0.262616	-0.353907	0.835995	0.321625	-0.314969	0.602388	-0.071059	0.001654	0.740296	0.302146	0.009355	0.763193	0.274078	-0.265033	0.074026	-0.258300	-0.256777	0.070553	0.214192	-0.228190	0.076130	0.173924	0.337347	0.075264	-0.125863
2898	24.150000	-0.848461	0.630207	0.101797	-0.850588	0.622969	-0.067883	-0.727663	0.945244	0.106969	-0.755965	0.926124	-0.063464	-0.578394	1.199398	-0.012790	-0.556802	1.197263	-0.114815	-0.564435	1.137828	-0.002834	-0.624499	0.699876	-0.262568	-0.358078	0.836190	0.323202	-0.315078	0.602204	-0.070988	-0.001631	0.741164	0.300454	0.005854	0.763973	0.272294	-0.265051	0.074035	-0.258295	-0.256777	0.070555	0.214183	-0.228198	0.076133	0.173915	0.337349	0.075262	-0.125867
2899	24.158333	-0.848972	0.629703	0.101751	-0.851031	0.622472	-0.068013	-0.729854	0.945066	0.106538	-0.757493	0.925727	-0.063771	-0.581248	1.199803	-0.012586	-0.559965	1.197680	-0.114655	-0.567085	1.138310	-0.002632	-0.624671	0.699875	-0.262511	-0.362166	0.836220	0.324621	-0.315189	0.601996	-0.070938	-0.005253	0.742153	0.298937	0.002089	0.764709	0.270549	-0.265070	0.074051	-0.258290	-0.256782	0.070555	0.214173	-0.228196	0.076136	0.173898	0.337345	0.075258	-0.125872
2900	24.166667	-0.849400	0.629116	0.101628	-0.851497	0.621981	-0.068117	-0.732047	0.944831	0.106051	-0.759018	0.925350	-0.064099	-0.584247	1.200188	-0.012394	-0.563125	1.198116	-0.114504	-0.569707	1.138828	-0.002353	-0.624879	0.699891	-0.262457	-0.366283	0.836217	0.326004	-0.315298	0.601777	-0.070895	-0.008895	0.742914	0.297384	-0.001802	0.765354	0.268883	-0.265087	0.074068	-0.258291	-0.256780	0.070560	0.214165	-0.228198	0.076142	0.173885	0.337342	0.075258	-0.125877
2901	24.175000	-0.849902	0.628518	0.101527	-0.851895	0.621387	-0.068280	-0.734309	0.944635	0.105653	-0.760557	0.924939	-0.064451	-0.587245	1.200614	-0.012221	-0.566301	1.198579	-0.114319	-0.572409	1.139355	-0.002125	-0.625059	0.699917	-0.262387	-0.370438	0.836143	0.327294	-0.315401	0.601548	-0.070869	-0.012718	0.743611	0.295953	-0.006005	0.765927	0.267299	-0.265101	0.074081	-0.258281	-0.256779	0.070566	0.214155	-0.228195	0.076160	0.173876	0.337335	0.075254	-0.125880
2902	24.183333	-0.850419	0.627939	0.101435	-0.852336	0.620832	-0.068424	-0.736567	0.944402	0.105243	-0.762102	0.924521	-0.064824	-0.590382	1.201124	-0.011715	-0.569467	1.199015	-0.114106	-0.575154	1.139862	-0.001883	-0.625244	0.699942	-0.262315	-0.374624	0.835985	0.328524	-0.315501	0.601304	-0.070845	-0.016552	0.744119	0.294503	-0.010122	0.766419	0.265810	-0.265122	0.074101	-0.258274	-0.256777	0.070571	0.214150	-0.228196	0.076158	0.173877	0.337331	0.075254	-0.125882
2903	24.191667	-0.850917	0.627323	0.101308	-0.852698	0.620179	-0.068585	-0.738870	0.944155	0.104815	-0.763682	0.924102	-0.065185	-0.593409	1.201523	-0.011505	-0.572632	1.199501	-0.113926	-0.577857	1.140315	-0.001630	-0.625443	0.699961	-0.262239	-0.378854	0.835751	0.329713	-0.315603	0.601056	-0.070832	-0.020518	0.744453	0.293141	-0.014471	0.766809	0.264412	-0.265149	0.074122	-0.258267	-0.256780	0.070582	0.214148	-0.228199	0.076163	0.173868	0.337326	0.075253	-0.125879
2904	24.200000	-0.851465	0.626781	0.101197	-0.853213	0.619674	-0.068732	-0.741098	0.943896	0.104378	-0.765252	0.923665	-0.065544	-0.596409	1.201819	-0.011490	-0.575814	1.199935	-0.113688	-0.580481	1.140740	-0.001506	-0.625638	0.699990	-0.262143	-0.383115	0.835442	0.330875	-0.315714	0.600798	-0.070826	-0.024611	0.744720	0.291787	-0.018804	0.767105	0.263069	-0.265171	0.074146	-0.258257	-0.256780	0.070593	0.214143	-0.228195	0.076171	0.173864	0.337325	0.075250	-0.125875
2905	24.208333	-0.851899	0.626113	0.101000	-0.853475	0.619012	-0.068925	-0.743369	0.943596	0.103897	-0.766799	0.923252	-0.065906	-0.599530	1.202164	-0.011236	-0.579005	1.200359	-0.113421	-0.583389	1.141242	-0.001096	-0.625920	0.699988	-0.262106	-0.387416	0.835038	0.331976	-0.315823	0.600553	-0.070816	-0.028651	0.744773	0.290469	-0.023211	0.767293	0.261806	-0.265201	0.074162	-0.258248	-0.256777	0.070599	0.214134	-0.228197	0.076187	0.173853	0.337321	0.075249	-0.125868
2906	24.216667	-0.852402	0.625457	0.100836	-0.853522	0.618180	-0.069163	-0.745630	0.943308	0.103509	-0.768364	0.922810	-0.066307	-0.602627	1.202476	-0.010947	-0.582204	1.200800	-0.113164	-0.586171	1.141628	-0.000810	-0.626186	0.699993	-0.262056	-0.391737	0.834577	0.333062	-0.315854	0.600312	-0.070695	-0.032773	0.744827	0.289218	-0.027677	0.767418	0.260563	-0.265230	0.074185	-0.258239	-0.256778	0.070602	0.214133	-0.228196	0.076189	0.173856	0.337318	0.075242	-0.125853
2907	24.225000	-0.853075	0.624862	0.100740	-0.853907	0.617515	-0.069310	-0.747774	0.942980	0.102999	-0.769907	0.922405	-0.066649	-0.605755	1.202790	-0.010570	-0.585393	1.201175	-0.112843	-0.588935	1.142015	-0.000501	-0.626290	0.700021	-0.261878	-0.396070	0.834015	0.334090	-0.315957	0.600079	-0.070673	-0.037035	0.744824	0.287987	-0.032127	0.767440	0.259322	-0.265248	0.074203	-0.258240	-0.256780	0.070611	0.214130	-0.228195	0.076200	0.173854	0.337316	0.075231	-0.125848
2908	24.233333	-0.853618	0.624226	0.100563	-0.854220	0.616815	-0.069535	-0.750049	0.942706	0.102618	-0.771483	0.921992	-0.067009	-0.608853	1.202992	-0.010260	-0.588601	1.201507	-0.112444	-0.591711	1.142331	-0.000167	-0.626385	0.700074	-0.261726	-0.400420	0.833398	0.335094	-0.316063	0.599844	-0.070647	-0.041362	0.744834	0.286786	-0.036585	0.767412	0.258091	-0.265269	0.074214	-0.258234	-0.256779	0.070621	0.214127	-0.228188	0.076208	0.173848	0.337319	0.075233	-0.125848
2909	24.241667	-0.854138	0.623624	0.100394	-0.854810	0.616302	-0.069678	-0.752219	0.942329	0.102145	-0.773003	0.921524	-0.067346	-0.612008	1.203165	-0.009876	-0.591781	1.201917	-0.112117	-0.594394	1.142591	0.000152	-0.626590	0.700118	-0.261648	-0.404791	0.832698	0.336037	-0.316170	0.599644	-0.070619	-0.045770	0.744783	0.285617	-0.041117	0.767294	0.256866	-0.265277	0.074232	-0.258239	-0.256774	0.070629	0.214126	-0.228187	0.076219	0.173851	0.337320	0.075232	-0.125853
2910	24.250000	-0.854808	0.623063	0.100291	-0.855133	0.615562	-0.069870	-0.754425	0.941926	0.101695	-0.774564	0.921125	-0.067693	-0.615126	1.203354	-0.009481	-0.594938	1.202268	-0.111731	-0.597235	1.142859	0.000455	-0.626823	0.700165	-0.261582	-0.409194	0.831928	0.336945	-0.316278	0.599461	-0.070584	-0.050216	0.744672	0.284456	-0.045671	0.767114	0.255660	-0.265289	0.074253	-0.258247	-0.256773	0.070631	0.214130	-0.228192	0.076228	0.173859	0.337321	0.075222	-0.125853
2911	24.258333	-0.855413	0.622406	0.100133	-0.855794	0.615040	-0.069993	-0.756494	0.941508	0.101178	-0.776059	0.920692	-0.068026	-0.618296	1.203563	-0.008800	-0.598072	1.202633	-0.111321	-0.599832	1.143026	0.000857	-0.627029	0.700222	-0.261523	-0.413651	0.831063	0.337804	-0.316281	0.599436	-0.070617	-0.054705	0.744506	0.283326	-0.050258	0.766858	0.254462	-0.265292	0.074266	-0.258248	-0.256770	0.070631	0.214126	-0.228191	0.076225	0.173853	0.337318	0.075219	-0.125858
2912	24.266667	-0.855985	0.621785	0.099978	-0.856217	0.614436	-0.070176	-0.758708	0.941169	0.100740	-0.777574	0.920239	-0.068377	-0.621295	1.203569	-0.008639	-0.601168	1.203015	-0.110892	-0.602613	1.143284	0.001246	-0.627239	0.700280	-0.261464	-0.418144	0.830116	0.338612	-0.316442	0.599229	-0.070531	-0.059192	0.744273	0.282214	-0.054831	0.766529	0.253287	-0.265302	0.074275	-0.258251	-0.256777	0.070635	0.214125	-0.228194	0.076227	0.173847	0.337315	0.075219	-0.125868
2913	24.275000	-0.856488	0.621094	0.099862	-0.856680	0.613822	-0.070342	-0.760943	0.940766	0.100371	-0.779014	0.919741	-0.068671	-0.624363	1.203686	-0.008190	-0.604227	1.203365	-0.110455	-0.605341	1.143452	0.001519	-0.627462	0.700356	-0.261401	-0.422683	0.829095	0.339361	-0.316624	0.599061	-0.070436	-0.063663	0.743949	0.281104	-0.059425	0.766157	0.252118	-0.265300	0.074293	-0.258254	-0.256778	0.070641	0.214127	-0.228195	0.076235	0.173849	0.337312	0.075215	-0.125870
2914	24.283333	-0.857036	0.620455	0.099775	-0.857140	0.613216	-0.070491	-0.762812	0.940198	0.099870	-0.780555	0.919362	-0.068987	-0.627415	1.203776	-0.007710	-0.607265	1.203742	-0.110017	-0.608038	1.143647	0.001857	-0.627701	0.700441	-0.261343	-0.427241	0.828000	0.340075	-0.316771	0.598985	-0.070376	-0.068161	0.743628	0.279981	-0.064029	0.765738	0.250934	-0.265297	0.074310	-0.258258	-0.256783	0.070651	0.214133	-0.228198	0.076241	0.173849	0.337311	0.075220	-0.125864
2915	24.291667	-0.857573	0.619845	0.099671	-0.857598	0.612622	-0.070636	-0.764960	0.939826	0.099435	-0.781814	0.918807	-0.069259	-0.630390	1.203780	-0.007229	-0.610223	1.204080	-0.109518	-0.610682	1.143756	0.002218	-0.627967	0.700649	-0.261486	-0.431835	0.826823	0.340752	-0.316913	0.598974	-0.070327	-0.072659	0.743205	0.278835	-0.068697	0.765286	0.249741	-0.265301	0.074319	-0.258254	-0.256785	0.070661	0.214134	-0.228200	0.076270	0.173855	0.337313	0.075223	-0.125864
2916	24.300000	-0.858189	0.619293	0.099554	-0.858053	0.612015	-0.070790	-0.767160	0.939464	0.099172	-0.783504	0.918517	-0.069566	-0.633322	1.203760	-0.006754	-0.613130	1.204410	-0.108988	-0.613284	1.143871	0.002577	-0.628228	0.700772	-0.261431	-0.436464	0.825580	0.341382	-0.317062	0.599000	-0.070282	-0.077200	0.742773	0.277668	-0.073424	0.764817	0.248548	-0.265305	0.074344	-0.258261	-0.256789	0.070675	0.214134	-0.228202	0.076285	0.173860	0.337312	0.075219	-0.125870
2917	24.308333	-0.858652	0.618706	0.099442	-0.858510	0.611443	-0.070900	-0.769117	0.939000	0.098785	-0.784794	0.918009	-0.069845	-0.636232	1.203742	-0.006201	-0.616061	1.204765	-0.108466	-0.615884	1.143967	0.002955	-0.628507	0.700810	-0.261166	-0.441140	0.824259	0.341989	-0.317172	0.599094	-0.070281	-0.081823	0.742288	0.276447	-0.078235	0.764333	0.247321	-0.265315	0.074348	-0.258265	-0.256794	0.070685	0.214138	-0.228207	0.076299	0.173863	0.337305	0.075213	-0.125866
2918	24.316667	-0.859332	0.618158	0.099361	-0.858988	0.610783	-0.071014	-0.771032	0.938554	0.098308	-0.786066	0.917512	-0.070136	-0.639100	1.203682	-0.005608	-0.618972	1.205098	-0.107865	-0.618442	1.143991	0.003360	-0.628813	0.701047	-0.261320	-0.445851	0.822885	0.342566	-0.317287	0.599199	-0.070291	-0.086492	0.741773	0.275178	-0.083134	0.763830	0.246063	-0.265318	0.074352	-0.258275	-0.256793	0.070679	0.214140	-0.228207	0.076297	0.173863	0.337309	0.075208	-0.125873
2919	24.325000	-0.859869	0.617640	0.099308	-0.859355	0.610246	-0.071159	-0.772890	0.938122	0.097951	-0.787575	0.917178	-0.070406	-0.641934	1.203658	-0.004996	-0.621801	1.205378	-0.107226	-0.620973	1.144067	0.003829	-0.629094	0.701195	-0.261213	-0.450612	0.821446	0.343119	-0.317448	0.599279	-0.070279	-0.091244	0.741207	0.273839	-0.088106	0.763308	0.244762	-0.265327	0.074353	-0.258285	-0.256793	0.070678	0.214132	-0.228206	0.076294	0.173857	0.337313	0.075204	-0.125880
2920	24.333333	-0.860449	0.617125	0.099258	-0.859800	0.609689	-0.071258	-0.774900	0.937733	0.097687	-0.788868	0.916676	-0.070629	-0.644734	1.203574	-0.004369	-0.624586	1.205750	-0.106659	-0.623401	1.144137	0.004258	-0.629413	0.701353	-0.261172	-0.455417	0.819965	0.343645	-0.317623	0.599376	-0.070279	-0.096090	0.740632	0.272455	-0.093159	0.762757	0.243409	-0.265335	0.074357	-0.258296	-0.256785	0.070680	0.214130	-0.228204	0.076292	0.173850	0.337314	0.075199	-0.125897
2921	24.341667	-0.860892	0.616595	0.099180	-0.860195	0.609100	-0.071356	-0.776677	0.937243	0.097267	-0.790331	0.916370	-0.070890	-0.647470	1.203517	-0.003717	-0.627346	1.206076	-0.106001	-0.625789	1.144112	0.004671	-0.629766	0.701409	-0.260865	-0.460272	0.818417	0.344112	-0.317812	0.599517	-0.070316	-0.101069	0.740007	0.271015	-0.098311	0.762177	0.242014	-0.265343	0.074363	-0.258298	-0.256785	0.070684	0.214130	-0.228202	0.076296	0.173859	0.337319	0.075197	-0.125901
2922	24.350000	-0.861305	0.616072	0.099102	-0.860614	0.608549	-0.071430	-0.778470	0.936781	0.096858	-0.791708	0.916018	-0.071128	-0.650179	1.203461	-0.002974	-0.630033	1.206434	-0.105385	-0.627986	1.144098	0.005197	-0.630112	0.701574	-0.260782	-0.465183	0.816826	0.344550	-0.317979	0.599702	-0.070361	-0.106107	0.739344	0.269520	-0.103569	0.761596	0.240572	-0.265352	0.074372	-0.258296	-0.256788	0.070699	0.214141	-0.228200	0.076310	0.173861	0.337323	0.075198	-0.125890
2923	24.358333	-0.861615	0.615429	0.099054	-0.860983	0.608040	-0.071539	-0.780235	0.936359	0.096501	-0.792941	0.915639	-0.071345	-0.652753	1.203352	-0.002471	-0.632664	1.206783	-0.104703	-0.630315	1.144114	0.005628	-0.630467	0.701724	-0.260695	-0.470166	0.815198	0.344932	-0.318151	0.599883	-0.070393	-0.111317	0.738693	0.267974	-0.108902	0.760989	0.239066	-0.265351	0.074391	-0.258300	-0.256787	0.070715	0.214150	-0.228199	0.076332	0.173868	0.337330	0.075211	-0.125896
2924	24.366667	-0.861789	0.614756	0.098928	-0.861276	0.607530	-0.071644	-0.781949	0.935994	0.096120	-0.794066	0.915166	-0.071528	-0.655369	1.203276	-0.001814	-0.635234	1.207181	-0.104070	-0.632538	1.144105	0.006046	-0.630850	0.701865	-0.260586	-0.475181	0.813526	0.345260	-0.318319	0.600073	-0.070434	-0.116652	0.737971	0.266348	-0.114324	0.760363	0.237515	-0.265355	0.074397	-0.258304	-0.256794	0.070734	0.214157	-0.228206	0.076353	0.173877	0.337338	0.075213	-0.125899
2925	24.375000	-0.862478	0.614491	0.098981	-0.861593	0.606994	-0.071717	-0.783701	0.935527	0.095810	-0.795455	0.914911	-0.071801	-0.657889	1.203222	-0.001125	-0.637732	1.207566	-0.103427	-0.634809	1.144123	0.006464	-0.631214	0.702023	-0.260467	-0.480267	0.811825	0.345533	-0.318497	0.600292	-0.070493	-0.122018	0.737363	0.264711	-0.119838	0.759752	0.235886	-0.265360	0.074401	-0.258306	-0.256796	0.070737	0.214160	-0.228207	0.076356	0.173881	0.337342	0.075216	-0.125910
2926	24.383333	-0.863110	0.614240	0.099040	-0.861945	0.606559	-0.071786	-0.785512	0.935111	0.095490	-0.796538	0.914458	-0.072003	-0.660361	1.203088	-0.000538	-0.640182	1.207928	-0.102775	-0.636979	1.144157	0.006900	-0.631622	0.702154	-0.260351	-0.485392	0.810108	0.345773	-0.318670	0.600513	-0.070568	-0.127512	0.736690	0.262981	-0.125469	0.759135	0.234195	-0.265362	0.074399	-0.258317	-0.256797	0.070730	0.214155	-0.228210	0.076350	0.173877	0.337344	0.075207	-0.125920
2927	24.391667	-0.863113	0.613501	0.098917	-0.862306	0.606106	-0.071866	-0.787148	0.934682	0.095165	-0.797845	0.914141	-0.072256	-0.662776	1.203028	0.000127	-0.642590	1.208292	-0.102085	-0.639074	1.144102	0.007342	-0.631976	0.702281	-0.260210	-0.490558	0.808340	0.345943	-0.318839	0.600764	-0.070650	-0.133157	0.735988	0.261139	-0.131222	0.758522	0.232420	-0.265367	0.074399	-0.258329	-0.256792	0.070725	0.214144	-0.228206	0.076344	0.173861	0.337349	0.075200	-0.125937
2928	24.400000	-0.863356	0.612985	0.098861	-0.862494	0.605652	-0.071951	-0.788670	0.934185	0.094810	-0.798901	0.913666	-0.072470	-0.665115	1.202940	0.000771	-0.644919	1.208655	-0.101412	-0.641133	1.144117	0.007771	-0.632350	0.702425	-0.260084	-0.495767	0.806532	0.346053	-0.319005	0.601031	-0.070746	-0.138896	0.735391	0.259243	-0.137071	0.757921	0.230566	-0.265368	0.074396	-0.258337	-0.256790	0.070714	0.214134	-0.228203	0.076332	0.173850	0.337354	0.075207	-0.125960
2929	24.408333	-0.864128	0.612879	0.098973	-0.862738	0.605207	-0.072020	-0.790293	0.933757	0.094453	-0.800119	0.913386	-0.072717	-0.667437	1.202807	0.001464	-0.647218	1.208968	-0.100708	-0.643145	1.144037	0.008177	-0.632753	0.702656	-0.260182	-0.501043	0.804659	0.346107	-0.319142	0.601321	-0.070850	-0.144747	0.734677	0.257199	-0.143052	0.757371	0.228608	-0.265374	0.074399	-0.258343	-0.256789	0.070711	0.214132	-0.228204	0.076334	0.173850	0.337348	0.075198	-0.125963
2930	24.416667	-0.864327	0.612453	0.098920	-0.863286	0.604850	-0.072088	-0.791823	0.933392	0.094075	-0.801072	0.912977	-0.072929	-0.669708	1.202670	0.002076	-0.649467	1.209262	-0.099960	-0.645136	1.144024	0.008742	-0.633107	0.702821	-0.260071	-0.506369	0.802737	0.346095	-0.319264	0.601646	-0.070974	-0.150639	0.734116	0.255092	-0.149135	0.756854	0.226531	-0.265376	0.074405	-0.258346	-0.256790	0.070714	0.214137	-0.228197	0.076344	0.173848	0.337347	0.075199	-0.125960
2931	24.425000	-0.864643	0.611995	0.098926	-0.863230	0.604338	-0.072142	-0.793292	0.932905	0.093823	-0.802256	0.912619	-0.073162	-0.671922	1.202551	0.002829	-0.651648	1.209578	-0.099257	-0.647115	1.143981	0.009193	-0.633481	0.702937	-0.259891	-0.511763	0.800769	0.346025	-0.319373	0.602004	-0.071129	-0.156619	0.733560	0.252816	-0.155363	0.756407	0.224302	-0.265377	0.074406	-0.258334	-0.256795	0.070738	0.214152	-0.228202	0.076361	0.173870	0.337341	0.075207	-0.125944
2932	24.433333	-0.864905	0.611492	0.098923	-0.863453	0.603927	-0.072185	-0.794809	0.932525	0.093513	-0.803101	0.912144	-0.073426	-0.674119	1.202411	0.003570	-0.653786	1.209855	-0.098535	-0.649047	1.143934	0.009712	-0.633887	0.703080	-0.259791	-0.517209	0.798752	0.345888	-0.319460	0.602379	-0.071316	-0.162713	0.733083	0.250411	-0.161622	0.756008	0.221961	-0.265386	0.074413	-0.258332	-0.256796	0.070746	0.214159	-0.228202	0.076376	0.173886	0.337345	0.075213	-0.125940
2933	24.441667	-0.865088	0.611067	0.098876	-0.863776	0.603518	-0.072264	-0.796147	0.932057	0.093105	-0.804219	0.911912	-0.073679	-0.676189	1.202218	0.004252	-0.655878	1.210086	-0.097727	-0.650885	1.143864	0.010306	-0.634241	0.703197	-0.259610	-0.522662	0.796675	0.345647	-0.319520	0.602786	-0.071549	-0.168787	0.732677	0.247869	-0.168027	0.755685	0.219463	-0.265387	0.074414	-0.258335	-0.256794	0.070752	0.214167	-0.228202	0.076371	0.173884	0.337344	0.075213	-0.125931
2934	24.450000	-0.865652	0.610978	0.098913	-0.864014	0.603102	-0.072320	-0.797611	0.931683	0.092745	-0.805204	0.911557	-0.073928	-0.678287	1.202044	0.005020	-0.657909	1.210256	-0.096916	-0.652712	1.143773	0.010946	-0.634637	0.703339	-0.259494	-0.528158	0.794555	0.345316	-0.319559	0.603202	-0.071805	-0.174810	0.732326	0.245231	-0.174408	0.755396	0.216888	-0.265396	0.074415	-0.258351	-0.256790	0.070750	0.214166	-0.228196	0.076382	0.173876	0.337345	0.075206	-0.125930
2935	24.458333	-0.865495	0.610275	0.098803	-0.864171	0.602679	-0.072351	-0.798919	0.931188	0.092445	-0.806158	0.911196	-0.074166	-0.680261	1.201848	0.005746	-0.659868	1.210525	-0.096171	-0.654477	1.143691	0.011535	-0.634976	0.703409	-0.259211	-0.533696	0.792448	0.344915	-0.319569	0.603649	-0.072108	-0.181045	0.732042	0.242490	-0.180833	0.755236	0.214227	-0.265400	0.074410	-0.258358	-0.256789	0.070738	0.214161	-0.228198	0.076360	0.173876	0.337349	0.075196	-0.125932
2936	24.466667	-0.865953	0.609995	0.098873	-0.864255	0.602293	-0.072448	-0.800383	0.930834	0.092112	-0.806976	0.910871	-0.074420	-0.682282	1.201712	0.006661	-0.661803	1.210706	-0.095326	-0.656238	1.143623	0.012142	-0.635301	0.703493	-0.258904	-0.539153	0.790126	0.344243	-0.319563	0.604108	-0.072440	-0.187173	0.731798	0.239678	-0.187239	0.755121	0.211521	-0.265405	0.074411	-0.258373	-0.256782	0.070734	0.214150	-0.228195	0.076346	0.173868	0.337355	0.075195	-0.125941
2937	24.475000	-0.866161	0.609629	0.098831	-0.864435	0.601911	-0.072521	-0.801755	0.930420	0.091736	-0.807787	0.910519	-0.074683	-0.684159	1.201505	0.007375	-0.663669	1.210866	-0.094479	-0.657914	1.143490	0.012806	-0.635654	0.703630	-0.258742	-0.544695	0.787854	0.343523	-0.319530	0.604580	-0.072796	-0.193288	0.731530	0.236753	-0.193673	0.755124	0.208840	-0.265404	0.074404	-0.258380	-0.256778	0.070728	0.214151	-0.228188	0.076346	0.173864	0.337357	0.075188	-0.125943
2938	24.483333	-0.866320	0.609293	0.098729	-0.864616	0.601544	-0.072605	-0.802949	0.929832	0.091390	-0.808580	0.910150	-0.074982	-0.686000	1.201308	0.008156	-0.665493	1.211069	-0.093598	-0.659548	1.143384	0.013463	-0.635981	0.703789	-0.258556	-0.550187	0.785391	0.342507	-0.319476	0.605076	-0.073167	-0.199492	0.731336	0.233867	-0.200078	0.755177	0.206169	-0.265404	0.074404	-0.258382	-0.256772	0.070737	0.214155	-0.228186	0.076350	0.173874	0.337364	0.075181	-0.125941
2939	24.491667	-0.866551	0.608938	0.098694	-0.864860	0.601165	-0.072683	-0.804315	0.929416	0.090984	-0.809486	0.909911	-0.075294	-0.687818	1.201164	0.009102	-0.667227	1.211233	-0.092698	-0.661099	1.143264	0.014219	-0.636296	0.703940	-0.258372	-0.555765	0.782943	0.341389	-0.319425	0.605693	-0.073563	-0.205747	0.731087	0.230891	-0.206490	0.755301	0.203527	-0.265405	0.074405	-0.258380	-0.256776	0.070743	0.214160	-0.228187	0.076365	0.173874	0.337361	0.075192	-0.125939
2940	24.500000	-0.866766	0.608578	0.098658	-0.865049	0.600833	-0.072798	-0.805713	0.928969	0.090633	-0.810266	0.909584	-0.075570	-0.689553	1.200959	0.009985	-0.668932	1.211393	-0.091761	-0.662659	1.143169	0.015021	-0.636607	0.704230	-0.258418	-0.561374	0.780479	0.340130	-0.319261	0.606295	-0.073973	-0.212041	0.730780	0.227887	-0.212928	0.755370	0.200852	-0.265407	0.074403	-0.258376	-0.256775	0.070752	0.214167	-0.228183	0.076371	0.173888	0.337354	0.075197	-0.125931
2941	24.508333	-0.867281	0.608350	0.098721	-0.865358	0.600466	-0.072917	-0.806754	0.928417	0.090143	-0.810922	0.909291	-0.075843	-0.691206	1.200806	0.010938	-0.670600	1.211555	-0.090751	-0.664191	1.143093	0.015831	-0.636895	0.704342	-0.258165	-0.567006	0.778117	0.338795	-0.319204	0.606819	-0.074436	-0.218276	0.730468	0.224813	-0.219258	0.755488	0.198165	-0.265404	0.074410	-0.258376	-0.256777	0.070756	0.214169	-0.228181	0.076385	0.173883	0.337351	0.075202	-0.125924
2942	24.516667	-0.867370	0.607916	0.098534	-0.865396	0.600070	-0.073040	-0.808522	0.928163	0.089998	-0.811736	0.909038	-0.076172	-0.692805	1.200655	0.011919	-0.672187	1.211722	-0.089744	-0.665618	1.143035	0.016692	-0.637221	0.704524	-0.258055	-0.572532	0.775640	0.337187	-0.319108	0.607381	-0.074899	-0.224471	0.730099	0.221622	-0.225564	0.755588	0.195430	-0.265408	0.074416	-0.258379	-0.256776	0.070750	0.214164	-0.228185	0.076377	0.173883	0.337350	0.075194	-0.125924
2943	24.525000	-0.867720	0.607579	0.098479	-0.865539	0.599680	-0.073176	-0.809636	0.927627	0.089593	-0.812410	0.908738	-0.076491	-0.694358	1.200529	0.012965	-0.673735	1.211884	-0.088689	-0.667020	1.143004	0.017628	-0.637506	0.704664	-0.257870	-0.577991	0.773250	0.335491	-0.318991	0.607958	-0.075374	-0.230575	0.729662	0.218331	-0.231796	0.755605	0.192600	-0.265418	0.074405	-0.258383	-0.256776	0.070747	0.214157	-0.228183	0.076375	0.173872	0.337341	0.075183	-0.125923
2944	24.533333	-0.868039	0.607320	0.098405	-0.865761	0.599312	-0.073306	-0.811038	0.927241	0.089244	-0.813075	0.908505	-0.076814	-0.695889	1.200490	0.014196	-0.675213	1.212061	-0.087655	-0.668368	1.142938	0.018648	-0.637784	0.704661	-0.257445	-0.583437	0.771013	0.333798	-0.318868	0.608552	-0.075877	-0.236572	0.729136	0.214949	-0.237919	0.755546	0.189711	-0.265417	0.074400	-0.258393	-0.256774	0.070740	0.214152	-0.228181	0.076360	0.173877	0.337338	0.075173	-0.125927
2945	24.541667	-0.868196	0.606837	0.098357	-0.866108	0.598959	-0.073456	-0.812260	0.926750	0.088747	-0.813578	0.908213	-0.077158	-0.697269	1.200351	0.015188	-0.676637	1.212211	-0.086490	-0.669661	1.142861	0.019629	-0.638021	0.704816	-0.257261	-0.588664	0.768394	0.331642	-0.318740	0.609154	-0.076383	-0.242431	0.728530	0.211506	-0.243852	0.755389	0.186740	-0.265419	0.074399	-0.258397	-0.256770	0.070737	0.214153	-0.228175	0.076367	0.173868	0.337330	0.075168	-0.125924
2946	24.550000	-0.868446	0.606477	0.098261	-0.866124	0.598552	-0.073574	-0.813680	0.926313	0.088370	-0.814274	0.907972	-0.077589	-0.698674	1.200272	0.016447	-0.677933	1.212342	-0.085251	-0.670917	1.142833	0.020655	-0.638248	0.704979	-0.257063	-0.593859	0.765891	0.329497	-0.318598	0.609763	-0.076911	-0.248175	0.727877	0.208018	-0.249705	0.755083	0.183776	-0.265419	0.074397	-0.258392	-0.256770	0.070742	0.214157	-0.228179	0.076363	0.173878	0.337319	0.075153	-0.125921
2947	24.558333	-0.868769	0.606144	0.098165	-0.866244	0.598215	-0.073779	-0.814953	0.925865	0.087913	-0.814797	0.907768	-0.077995	-0.699952	1.200115	0.017475	-0.679242	1.212532	-0.084058	-0.672135	1.142749	0.021645	-0.638476	0.705149	-0.256824	-0.598982	0.763402	0.327259	-0.318454	0.610385	-0.077452	-0.253721	0.727060	0.204538	-0.255349	0.754737	0.180829	-0.265420	0.074396	-0.258396	-0.256762	0.070745	0.214161	-0.228168	0.076365	0.173881	0.337318	0.075148	-0.125909
2948	24.566667	-0.869189	0.605904	0.098056	-0.866422	0.597890	-0.073922	-0.816176	0.925374	0.087282	-0.815328	0.907602	-0.078419	-0.701224	1.200052	0.018669	-0.680462	1.212739	-0.082918	-0.673315	1.142676	0.022748	-0.638706	0.705334	-0.256622	-0.603938	0.760697	0.324727	-0.318309	0.611007	-0.078007	-0.259101	0.726148	0.201071	-0.260810	0.754270	0.177902	-0.265423	0.074401	-0.258392	-0.256759	0.070740	0.214163	-0.228164	0.076371	0.173887	0.337311	0.075138	-0.125899
2949	24.575000	-0.869486	0.605536	0.097945	-0.866577	0.597532	-0.074106	-0.817676	0.925005	0.086893	-0.815836	0.907408	-0.078927	-0.702463	1.199967	0.019862	-0.681602	1.212947	-0.081619	-0.674504	1.142623	0.023759	-0.638909	0.705674	-0.256637	-0.608792	0.758009	0.322126	-0.318152	0.611624	-0.078582	-0.264224	0.725058	0.197666	-0.265972	0.753605	0.175029	-0.265425	0.074396	-0.258387	-0.256755	0.070751	0.214168	-0.228159	0.076382	0.173881	0.337310	0.075152	-0.125897
2950	24.583333	-0.869801	0.605134	0.097849	-0.866775	0.597209	-0.074296	-0.818995	0.924525	0.086433	-0.816317	0.907287	-0.079399	-0.703642	1.199895	0.021054	-0.682671	1.213182	-0.080344	-0.675616	1.142557	0.024833	-0.639110	0.705940	-0.256442	-0.613523	0.755310	0.319425	-0.317993	0.612240	-0.079180	-0.269149	0.723766	0.194301	-0.270900	0.752754	0.172236	-0.265422	0.074406	-0.258383	-0.256754	0.070760	0.214172	-0.228162	0.076384	0.173890	0.337310	0.075145	-0.125883
2951	24.591667	-0.870336	0.604908	0.097735	-0.866951	0.596877	-0.074492	-0.820350	0.924152	0.085906	-0.816785	0.907139	-0.079863	-0.704790	1.199858	0.022267	-0.683740	1.213484	-0.079119	-0.676822	1.142569	0.025919	-0.639315	0.706203	-0.256190	-0.618058	0.752641	0.316670	-0.317823	0.612837	-0.079774	-0.273808	0.722203	0.191005	-0.275510	0.751622	0.169536	-0.265423	0.074404	-0.258381	-0.256758	0.070768	0.214168	-0.228163	0.076388	0.173882	0.337309	0.075162	-0.125883
2952	24.600000	-0.870580	0.604512	0.097550	-0.867436	0.596589	-0.074672	-0.821298	0.923552	0.085287	-0.817248	0.907053	-0.080297	-0.705896	1.199874	0.023503	-0.684688	1.213787	-0.077774	-0.677935	1.142577	0.027028	-0.639494	0.706364	-0.255640	-0.622415	0.750038	0.313893	-0.317639	0.613416	-0.080393	-0.278253	0.720421	0.187768	-0.279852	0.750229	0.166871	-0.265422	0.074401	-0.258381	-0.256754	0.070777	0.214162	-0.228162	0.076402	0.173865	0.337311	0.075160	-0.125878
2953	24.608333	-0.870976	0.604196	0.097352	-0.867467	0.596251	-0.074902	-0.822946	0.923310	0.084924	-0.817667	0.906945	-0.080751	-0.707001	1.199921	0.024749	-0.685669	1.214189	-0.076502	-0.679008	1.142528	0.028085	-0.639671	0.706687	-0.255365	-0.626504	0.747510	0.311101	-0.317457	0.613965	-0.081037	-0.282419	0.718283	0.184576	-0.283893	0.748500	0.164262	-0.265426	0.074403	-0.258381	-0.256760	0.070780	0.214157	-0.228164	0.076408	0.173870	0.337312	0.075162	-0.125884
2954	24.616667	-0.871387	0.603855	0.097167	-0.867901	0.595966	-0.075167	-0.824377	0.922932	0.084539	-0.818085	0.906808	-0.081151	-0.708078	1.199979	0.026016	-0.686550	1.214623	-0.075191	-0.680201	1.142603	0.029146	-0.639835	0.707039	-0.255053	-0.630359	0.745056	0.308306	-0.317260	0.614581	-0.081752	-0.286363	0.715921	0.181426	-0.287678	0.746491	0.161664	-0.265421	0.074405	-0.258377	-0.256766	0.070789	0.214158	-0.228172	0.076420	0.173867	0.337308	0.075167	-0.125886
2955	24.625000	-0.871106	0.603100	0.096938	-0.867873	0.595667	-0.075417	-0.825362	0.922445	0.084015	-0.818503	0.906726	-0.081530	-0.709116	1.200059	0.027244	-0.687428	1.215069	-0.073772	-0.681269	1.142610	0.030246	-0.640014	0.707530	-0.254965	-0.633944	0.742712	0.305557	-0.317080	0.615021	-0.082400	-0.289998	0.713253	0.178355	-0.291152	0.744143	0.159079	-0.265418	0.074403	-0.258373	-0.256769	0.070792	0.214155	-0.228170	0.076424	0.173865	0.337306	0.075178	-0.125891
2956	24.633333	-0.871278	0.602653	0.096765	-0.868275	0.595360	-0.075689	-0.826561	0.922030	0.083510	-0.818898	0.906614	-0.081935	-0.710184	1.200179	0.028564	-0.688282	1.215551	-0.072460	-0.682363	1.142664	0.031328	-0.640182	0.707915	-0.254606	-0.637300	0.740467	0.302832	-0.316902	0.615524	-0.083111	-0.293369	0.710340	0.175329	-0.294355	0.741484	0.156511	-0.265418	0.074400	-0.258376	-0.256770	0.070787	0.214144	-0.228168	0.076424	0.173852	0.337312	0.075174	-0.125891
2957	24.641667	-0.871820	0.602368	0.096555	-0.868486	0.595093	-0.075931	-0.827991	0.921710	0.083201	-0.819345	0.906496	-0.082270	-0.711207	1.200279	0.029838	-0.689134	1.216027	-0.071049	-0.683459	1.142689	0.032408	-0.640351	0.708241	-0.254144	-0.640362	0.738309	0.300139	-0.316702	0.615960	-0.083873	-0.296437	0.707088	0.172432	-0.297230	0.738452	0.153981	-0.265415	0.074401	-0.258375	-0.256769	0.070789	0.214141	-0.228171	0.076431	0.173849	0.337315	0.075179	-0.125898
2958	24.650000	-0.872273	0.602027	0.096329	-0.868490	0.594821	-0.076228	-0.829057	0.921263	0.082806	-0.819735	0.906422	-0.082602	-0.712218	1.200360	0.031143	-0.689958	1.216509	-0.069672	-0.684612	1.142762	0.033530	-0.640531	0.708582	-0.253659	-0.643184	0.736255	0.297502	-0.316507	0.616347	-0.084637	-0.299225	0.703524	0.169624	-0.299812	0.735098	0.151511	-0.265410	0.074397	-0.258361	-0.256772	0.070794	0.214141	-0.228179	0.076445	0.173850	0.337320	0.075186	-0.125896
2959	24.658333	-0.872749	0.601701	0.096092	-0.868813	0.594585	-0.076485	-0.830344	0.920988	0.082455	-0.820141	0.906358	-0.082959	-0.713204	1.200444	0.032440	-0.690797	1.216960	-0.068237	-0.685692	1.142829	0.034662	-0.640706	0.709117	-0.253512	-0.645760	0.734361	0.294977	-0.316322	0.616717	-0.085389	-0.301737	0.699602	0.166975	-0.302117	0.731275	0.149033	-0.265410	0.074402	-0.258356	-0.256782	0.070816	0.214145	-0.228184	0.076461	0.173862	0.337322	0.075196	-0.125886
2960	24.666667	-0.873210	0.601363	0.095863	-0.869217	0.594342	-0.076744	-0.831387	0.920493	0.082145	-0.820603	0.906254	-0.083261	-0.714238	1.200529	0.033763	-0.691645	1.217401	-0.066797	-0.686785	1.142838	0.035806	-0.640858	0.709492	-0.253026	-0.648015	0.732463	0.292400	-0.316120	0.617159	-0.086210	-0.304043	0.695338	0.164342	-0.304120	0.727144	0.146690	-0.265405	0.074414	-0.258352	-0.256783	0.070835	0.214152	-0.228189	0.076480	0.173863	0.337334	0.075206	-0.125873
2961	24.675000	-0.873656	0.601021	0.095632	-0.869436	0.594049	-0.077053	-0.832468	0.920155	0.081833	-0.820998	0.906261	-0.083520	-0.715253	1.200540	0.035084	-0.692475	1.217820	-0.065426	-0.687817	1.142813	0.036897	-0.641063	0.709825	-0.252550	-0.650021	0.730703	0.289977	-0.315913	0.617478	-0.087002	-0.306090	0.690754	0.161962	-0.305841	0.722620	0.144419	-0.265410	0.074409	-0.258343	-0.256790	0.070841	0.214157	-0.228240	0.076375	0.173989	0.337334	0.075215	-0.125878
2962	24.683333	-0.873844	0.600584	0.095448	-0.869492	0.593790	-0.077302	-0.833451	0.919728	0.081625	-0.821407	0.906247	-0.083769	-0.716367	1.200619	0.036666	-0.693343	1.218191	-0.064002	-0.688840	1.142782	0.037991	-0.641261	0.710143	-0.251987	-0.651802	0.729012	0.287663	-0.315721	0.617693	-0.087727	-0.307949	0.685923	0.159713	-0.307344	0.717798	0.142201	-0.265408	0.074407	-0.258344	-0.256797	0.070843	0.214159	-0.228245	0.076388	0.173994	0.337339	0.075217	-0.125878
2963	24.691667	-0.874519	0.600323	0.095223	-0.869747	0.593506	-0.077547	-0.834517	0.919487	0.081401	-0.821838	0.906231	-0.084007	-0.717402	1.200590	0.038014	-0.694197	1.218538	-0.062634	-0.689905	1.142736	0.039111	-0.641483	0.710644	-0.251774	-0.653311	0.727365	0.285497	-0.315519	0.617954	-0.088521	-0.309590	0.680794	0.157617	-0.308604	0.712605	0.140028	-0.265405	0.074408	-0.258348	-0.256797	0.070841	0.214157	-0.228250	0.076385	0.174000	0.337346	0.075220	-0.125889
2964	24.700000	-0.874651	0.599894	0.095098	-0.869931	0.593263	-0.077765	-0.835799	0.919240	0.081411	-0.822305	0.906165	-0.084184	-0.718244	1.200436	0.038934	-0.695073	1.218826	-0.061225	-0.690925	1.142569	0.040177	-0.641676	0.711007	-0.251328	-0.654602	0.725761	0.283449	-0.315306	0.618264	-0.089350	-0.311068	0.675449	0.155636	-0.309677	0.707139	0.137878	-0.265404	0.074403	-0.258355	-0.256798	0.070835	0.214159	-0.228206	0.076518	0.173869	0.337350	0.075222	-0.125903
2965	24.708333	-0.875335	0.599658	0.094950	-0.870194	0.593011	-0.077947	-0.836738	0.918874	0.081318	-0.822728	0.906188	-0.084382	-0.719343	1.200390	0.040414	-0.695937	1.219103	-0.059892	-0.691934	1.142511	0.041281	-0.641872	0.711255	-0.250645	-0.655617	0.724165	0.281558	-0.315141	0.618435	-0.090086	-0.312344	0.669812	0.153845	-0.310553	0.701306	0.135794	-0.265400	0.074408	-0.258358	-0.256801	0.070827	0.214153	-0.228211	0.076516	0.173871	0.337351	0.075221	-0.125909
2966	24.716667	-0.875460	0.599242	0.094794	-0.870457	0.592769	-0.078135	-0.837380	0.918409	0.081166	-0.823162	0.906201	-0.084524	-0.720352	1.200284	0.041864	-0.696833	1.219321	-0.058507	-0.692998	1.142435	0.042386	-0.642069	0.711628	-0.250233	-0.656424	0.722620	0.279805	-0.314987	0.618568	-0.090790	-0.313479	0.663879	0.152147	-0.311276	0.695166	0.133780	-0.265399	0.074413	-0.258358	-0.256805	0.070829	0.214155	-0.228218	0.076520	0.173880	0.337357	0.075230	-0.125916
2967	24.725000	-0.875724	0.598902	0.094760	-0.870848	0.592496	-0.078253	-0.838479	0.918173	0.081298	-0.823638	0.906152	-0.084622	-0.721340	1.200070	0.042942	-0.697721	1.219473	-0.057150	-0.693936	1.142198	0.043456	-0.642264	0.712136	-0.250044	-0.656957	0.721097	0.278195	-0.314838	0.618732	-0.091510	-0.314473	0.657579	0.150596	-0.311834	0.688592	0.131871	-0.265393	0.074417	-0.258346	-0.256810	0.070844	0.214168	-0.228216	0.076555	0.173887	0.337353	0.075237	-0.125908
2968	24.733333	-0.876214	0.598575	0.094592	-0.871020	0.592202	-0.078355	-0.839462	0.917806	0.081445	-0.824136	0.906115	-0.084672	-0.722203	1.199723	0.043908	-0.698594	1.219657	-0.055849	-0.694880	1.141927	0.044446	-0.642405	0.712507	-0.249645	-0.657275	0.719619	0.276706	-0.314726	0.618785	-0.092138	-0.315357	0.650941	0.149199	-0.312282	0.681660	0.130069	-0.265388	0.074421	-0.258326	-0.256816	0.070858	0.214188	-0.228221	0.076584	0.173900	0.337354	0.075249	-0.125905
2969	24.741667	-0.876502	0.598265	0.094580	-0.871343	0.592005	-0.078403	-0.840109	0.917354	0.081510	-0.824641	0.906066	-0.084687	-0.723176	1.199477	0.045141	-0.699431	1.219754	-0.054561	-0.695808	1.141742	0.045492	-0.642562	0.712790	-0.249195	-0.657344	0.718235	0.275397	-0.314615	0.618837	-0.092736	-0.316162	0.643790	0.147923	-0.312625	0.674230	0.128441	-0.265387	0.074427	-0.258319	-0.256823	0.070872	0.214194	-0.228225	0.076600	0.173924	0.337349	0.075254	-0.125902
2970	24.750000	-0.876764	0.597965	0.094597	-0.871619	0.591734	-0.078457	-0.840862	0.916902	0.081586	-0.825126	0.906036	-0.084661	-0.724146	1.199239	0.046370	-0.700290	1.219841	-0.053250	-0.696709	1.141476	0.046533	-0.642668	0.713063	-0.248745	-0.657192	0.716913	0.274214	-0.314551	0.618774	-0.093244	-0.316923	0.636232	0.146774	-0.312930	0.666377	0.126951	-0.265389	0.074423	-0.258316	-0.256827	0.070869	0.214206	-0.228227	0.076611	0.173931	0.337346	0.075257	-0.125904
2971	24.758333	-0.877008	0.597644	0.094640	-0.871864	0.591482	-0.078476	-0.841781	0.916535	0.081976	-0.825662	0.905945	-0.084565	-0.724983	1.198857	0.047397	-0.701094	1.219923	-0.052021	-0.697556	1.141102	0.047440	-0.642780	0.713356	-0.248504	-0.656776	0.715756	0.273234	-0.314504	0.618653	-0.093687	-0.317695	0.628154	0.145784	-0.313233	0.658031	0.125697	-0.265392	0.074419	-0.258322	-0.256820	0.070860	0.214205	-0.228221	0.076592	0.173928	0.337348	0.075242	-0.125917
2972	24.766667	-0.877347	0.597333	0.094625	-0.872167	0.591262	-0.078447	-0.842252	0.915915	0.082223	-0.826210	0.905868	-0.084424	-0.725814	1.198501	0.048436	-0.701899	1.219997	-0.050781	-0.698440	1.140802	0.048344	-0.642860	0.713766	-0.248502	-0.656119	0.714776	0.272424	-0.314472	0.618471	-0.094041	-0.318463	0.619670	0.144923	-0.313546	0.649328	0.124595	-0.265389	0.074411	-0.258331	-0.256815	0.070844	0.214205	-0.228260	0.076462	0.174042	0.337343	0.075246	-0.125933
2973	24.775000	-0.877542	0.597033	0.094724	-0.872379	0.590959	-0.078425	-0.842854	0.915438	0.082490	-0.826777	0.905739	-0.084249	-0.726713	1.198151	0.049504	-0.702647	1.220088	-0.049591	-0.699312	1.140551	0.049276	-0.642914	0.714029	-0.248314	-0.655119	0.714016	0.271801	-0.314450	0.618189	-0.094291	-0.319316	0.610883	0.144308	-0.313907	0.640266	0.123654	-0.265394	0.074411	-0.258335	-0.256808	0.070832	0.214197	-0.228254	0.076441	0.174045	0.337342	0.075233	-0.125940
2974	24.783333	-0.877703	0.596721	0.094834	-0.872483	0.590656	-0.078378	-0.843301	0.914868	0.082775	-0.827348	0.905584	-0.084038	-0.727576	1.197918	0.050554	-0.703372	1.220244	-0.048443	-0.700147	1.140304	0.050113	-0.642944	0.714261	-0.248166	-0.653864	0.713465	0.271336	-0.314442	0.617812	-0.094456	-0.320343	0.602017	0.143703	-0.314295	0.631143	0.122722	-0.265400	0.074407	-0.258333	-0.256810	0.070832	0.214194	-0.228208	0.076553	0.173910	0.337339	0.075239	-0.125952
2975	24.791667	-0.877858	0.596414	0.094973	-0.872841	0.590437	-0.078257	-0.844143	0.914508	0.083329	-0.827954	0.905398	-0.083780	-0.728440	1.197664	0.051521	-0.704041	1.220445	-0.047317	-0.700943	1.140064	0.050910	-0.642947	0.714467	-0.248070	-0.652309	0.713141	0.271050	-0.314438	0.617381	-0.094531	-0.321372	0.594016	0.143114	-0.314734	0.622530	0.121347	-0.265396	0.074417	-0.258331	-0.256803	0.070837	0.214189	-0.228205	0.076559	0.173904	0.337348	0.075239	-0.125938
2976	24.800000	-0.877970	0.596102	0.095135	-0.873029	0.590168	-0.078138	-0.844476	0.913943	0.083628	-0.828570	0.905239	-0.083438	-0.729286	1.197489	0.052452	-0.704685	1.220710	-0.046229	-0.702023	1.139929	0.051577	-0.642922	0.714673	-0.248000	-0.650543	0.712996	0.270917	-0.314465	0.616771	-0.094479	-0.322231	0.587008	0.142260	-0.315250	0.614722	0.119282	-0.265396	0.074436	-0.258319	-0.256809	0.070868	0.214184	-0.228207	0.076567	0.173904	0.337342	0.075240	-0.125920
2977	24.808333	-0.877957	0.595742	0.095257	-0.873235	0.589903	-0.078012	-0.844934	0.913572	0.084171	-0.829194	0.905001	-0.083114	-0.730125	1.197378	0.053300	-0.705241	1.221072	-0.045218	-0.702813	1.139797	0.052187	-0.642860	0.714871	-0.247934	-0.648569	0.713068	0.270997	-0.314511	0.616055	-0.094337	-0.322793	0.581885	0.141202	-0.315882	0.607886	0.116287	-0.265397	0.074434	-0.258306	-0.256823	0.070889	0.214169	-0.228219	0.076578	0.173883	0.337346	0.075257	-0.125915
2978	24.816667	-0.877976	0.595373	0.095381	-0.873501	0.589715	-0.077830	-0.845582	0.913164	0.084763	-0.829822	0.904815	-0.082716	-0.730933	1.197390	0.054149	-0.705787	1.221468	-0.044227	-0.703635	1.139764	0.052828	-0.642784	0.715049	-0.247903	-0.646471	0.713343	0.271291	-0.314590	0.615159	-0.094105	-0.322963	0.577667	0.139754	-0.316550	0.601804	0.112674	-0.265400	0.074438	-0.258303	-0.256840	0.070898	0.214139	-0.228234	0.076588	0.173851	0.337347	0.075262	-0.125914
2979	24.825000	-0.878179	0.595230	0.095721	-0.873640	0.589474	-0.077672	-0.846018	0.912790	0.085363	-0.830526	0.904538	-0.082308	-0.731700	1.197328	0.054816	-0.706247	1.221928	-0.043308	-0.704448	1.139624	0.053299	-0.642687	0.715139	-0.247791	-0.644207	0.713877	0.271835	-0.314717	0.614213	-0.093759	-0.322880	0.574829	0.138022	-0.317346	0.596701	0.108920	-0.265401	0.074442	-0.258309	-0.256868	0.070902	0.214103	-0.228261	0.076586	0.173812	0.337351	0.075258	-0.125918
2980	24.833333	-0.878123	0.594955	0.095938	-0.873745	0.589240	-0.077504	-0.846186	0.912307	0.085936	-0.831195	0.904334	-0.081863	-0.732489	1.197363	0.055487	-0.706666	1.222438	-0.042449	-0.705216	1.139702	0.053781	-0.642571	0.715352	-0.247922	-0.641821	0.714627	0.272607	-0.314875	0.613149	-0.093310	-0.322612	0.572536	0.136021	-0.318323	0.592217	0.105233	-0.265404	0.074443	-0.258323	-0.256882	0.070887	0.214070	-0.228278	0.076564	0.173787	0.337350	0.075254	-0.125926
2981	24.841667	-0.878151	0.594715	0.096123	-0.873827	0.589027	-0.077352	-0.846489	0.912010	0.086437	-0.831945	0.904078	-0.081412	-0.733201	1.197511	0.056052	-0.707015	1.222995	-0.041670	-0.706034	1.139819	0.054104	-0.642434	0.715496	-0.247949	-0.639303	0.715596	0.273638	-0.315090	0.611961	-0.092755	-0.322404	0.571155	0.134129	-0.319340	0.588501	0.101916	-0.265406	0.074428	-0.258330	-0.256879	0.070867	0.214064	-0.228269	0.076553	0.173780	0.337348	0.075248	-0.125939
2982	24.850000	-0.878174	0.594513	0.096302	-0.873880	0.588840	-0.077200	-0.847039	0.911746	0.087174	-0.832713	0.903861	-0.080949	-0.733945	1.197673	0.056565	-0.707316	1.223591	-0.040938	-0.706889	1.139931	0.054589	-0.642271	0.715633	-0.247966	-0.636706	0.716673	0.274856	-0.315348	0.610680	-0.092105	-0.322355	0.570038	0.132200	-0.320413	0.585568	0.098964	-0.265409	0.074423	-0.258336	-0.256863	0.070855	0.214085	-0.228255	0.076547	0.173804	0.337348	0.075240	-0.125945
2983	24.858333	-0.878532	0.594435	0.096459	-0.873676	0.588569	-0.077027	-0.847535	0.911589	0.087843	-0.833451	0.903664	-0.080443	-0.734604	1.197889	0.056964	-0.707583	1.224250	-0.040265	-0.707516	1.140014	0.054517	-0.642062	0.715782	-0.247977	-0.634094	0.717828	0.276266	-0.315666	0.609296	-0.091351	-0.322386	0.569201	0.130282	-0.321337	0.583427	0.096493	-0.265415	0.074421	-0.258341	-0.256847	0.070840	0.214117	-0.228238	0.076550	0.173832	0.337344	0.075239	-0.125939
2984	24.866667	-0.878485	0.594269	0.096715	-0.873750	0.588457	-0.076811	-0.847546	0.911188	0.088416	-0.834177	0.903478	-0.079929	-0.735268	1.198238	0.057365	-0.707835	1.224917	-0.039636	-0.708382	1.140411	0.054849	-0.641846	0.715888	-0.247880	-0.631501	0.719005	0.277775	-0.316041	0.607812	-0.090506	-0.322436	0.568528	0.128463	-0.322104	0.581859	0.094339	-0.265414	0.074423	-0.258338	-0.256833	0.070825	0.214146	-0.228226	0.076542	0.173874	0.337344	0.075240	-0.125926
2985	24.875000	-0.878493	0.594146	0.096934	-0.873736	0.588329	-0.076601	-0.847722	0.910955	0.089083	-0.834901	0.903328	-0.079409	-0.735943	1.198609	0.057760	-0.708041	1.225560	-0.039086	-0.709169	1.140703	0.055115	-0.641634	0.716102	-0.247903	-0.629059	0.720213	0.279410	-0.316482	0.606094	-0.089570	-0.322542	0.567975	0.126778	-0.322637	0.580935	0.092568	-0.265420	0.074426	-0.258339	-0.256817	0.070823	0.214170	-0.228201	0.076553	0.173897	0.337335	0.075247	-0.125923
2986	24.883333	-0.877886	0.593758	0.097069	-0.873725	0.588230	-0.076387	-0.848345	0.910928	0.089861	-0.835611	0.903134	-0.078850	-0.736576	1.198991	0.058089	-0.708237	1.226235	-0.038590	-0.709828	1.140905	0.055211	-0.641402	0.716292	-0.247807	-0.626756	0.721402	0.281085	-0.317001	0.604373	-0.088549	-0.322692	0.567460	0.125206	-0.323020	0.580284	0.091045	-0.265421	0.074433	-0.258338	-0.256798	0.070811	0.214189	-0.228178	0.076554	0.173919	0.337332	0.075244	-0.125910
2987	24.891667	-0.877770	0.593635	0.097366	-0.873705	0.588145	-0.076173	-0.848551	0.910755	0.090461	-0.836332	0.902970	-0.078272	-0.737127	1.199424	0.058322	-0.708443	1.226820	-0.038129	-0.710680	1.141319	0.055522	-0.641167	0.716539	-0.247746	-0.624641	0.722568	0.282805	-0.317626	0.602553	-0.087445	-0.322913	0.566997	0.123758	-0.323241	0.580171	0.089788	-0.265429	0.074437	-0.258338	-0.256786	0.070807	0.214203	-0.228164	0.076548	0.173933	0.337330	0.075246	-0.125906
2988	24.900000	-0.877781	0.593574	0.097595	-0.873707	0.588083	-0.075969	-0.848858	0.910684	0.091113	-0.836971	0.902854	-0.077682	-0.737700	1.199871	0.058585	-0.708649	1.227346	-0.037734	-0.711376	1.141737	0.055829	-0.640909	0.716796	-0.247614	-0.622662	0.723684	0.284552	-0.318324	0.600675	-0.086284	-0.323163	0.566612	0.122424	-0.323375	0.580495	0.088714	-0.265427	0.074435	-0.258344	-0.256773	0.070798	0.214202	-0.228154	0.076530	0.173937	0.337324	0.075238	-0.125899
2989	24.908333	-0.877985	0.593607	0.097844	-0.873696	0.588017	-0.075794	-0.848777	0.910413	0.091697	-0.837643	0.902712	-0.077108	-0.738268	1.200294	0.058876	-0.708853	1.227814	-0.037362	-0.712011	1.142013	0.056013	-0.640690	0.717118	-0.247518	-0.620839	0.724725	0.286335	-0.319140	0.598703	-0.085045	-0.323463	0.566300	0.121162	-0.323391	0.580974	0.087813	-0.265428	0.074434	-0.258347	-0.256763	0.070790	0.214187	-0.228148	0.076517	0.173917	0.337329	0.075234	-0.125897
2990	24.916667	-0.878198	0.593641	0.098082	-0.873681	0.587947	-0.075628	-0.848677	0.910052	0.092287	-0.838232	0.902606	-0.076555	-0.738767	1.200628	0.059091	-0.709018	1.228235	-0.037070	-0.712658	1.142447	0.056258	-0.640507	0.717520	-0.247500	-0.619102	0.725670	0.288095	-0.320005	0.596565	-0.083753	-0.323794	0.566056	0.119980	-0.323328	0.581643	0.087022	-0.265433	0.074433	-0.258360	-0.256757	0.070789	0.214169	-0.228142	0.076511	0.173896	0.337330	0.075227	-0.125896
2991	24.925000	-0.878463	0.593610	0.098200	-0.873662	0.587890	-0.075463	-0.848905	0.909957	0.092880	-0.838802	0.902504	-0.076004	-0.739381	1.201095	0.059595	-0.709267	1.228555	-0.036734	-0.713182	1.142638	0.056509	-0.640296	0.717911	-0.247348	-0.617494	0.726501	0.289823	-0.321016	0.594427	-0.082435	-0.324178	0.565883	0.118818	-0.323328	0.582417	0.086358	-0.265434	0.074434	-0.258361	-0.256753	0.070803	0.214146	-0.228133	0.076503	0.173865	0.337330	0.075224	-0.125894
2992	24.933333	-0.878189	0.593447	0.098520	-0.873660	0.587849	-0.075312	-0.849050	0.909922	0.093410	-0.839332	0.902438	-0.075483	-0.739832	1.201335	0.059796	-0.709462	1.228838	-0.036487	-0.713550	1.142777	0.056641	-0.640072	0.718328	-0.247163	-0.615983	0.727226	0.291501	-0.322109	0.592202	-0.081094	-0.324640	0.565746	0.117692	-0.323321	0.583258	0.085744	-0.265437	0.074437	-0.258363	-0.256747	0.070811	0.214116	-0.228126	0.076495	0.173837	0.337330	0.075231	-0.125899
2993	24.941667	-0.878118	0.593257	0.098550	-0.873699	0.587814	-0.075198	-0.849535	0.909976	0.094075	-0.839786	0.902384	-0.075016	-0.740085	1.201495	0.059669	-0.709692	1.229066	-0.036227	-0.714081	1.143058	0.056953	-0.639874	0.718766	-0.246987	-0.614618	0.727804	0.293088	-0.323272	0.589841	-0.079750	-0.325129	0.565666	0.116555	-0.323399	0.584116	0.085167	-0.265437	0.074434	-0.258370	-0.256736	0.070808	0.214094	-0.228115	0.076491	0.173807	0.337327	0.075229	-0.125898
2994	24.950000	-0.878412	0.593237	0.098671	-0.873860	0.587830	-0.075078	-0.849552	0.909756	0.094601	-0.840224	0.902320	-0.074565	-0.740482	1.201651	0.059872	-0.709915	1.229241	-0.035976	-0.714517	1.143261	0.057242	-0.639660	0.719217	-0.246775	-0.613366	0.728270	0.294578	-0.324550	0.587529	-0.078440	-0.325616	0.565681	0.115428	-0.323511	0.584998	0.084588	-0.265448	0.074443	-0.258381	-0.256733	0.070817	0.214079	-0.228107	0.076485	0.173788	0.337327	0.075221	-0.125898
2995	24.958333	-0.878707	0.593168	0.098735	-0.873930	0.587788	-0.074975	-0.849851	0.909685	0.095059	-0.840572	0.902317	-0.074174	-0.740848	1.201869	0.060082	-0.710128	1.229364	-0.035733	-0.714952	1.143453	0.057509	-0.639440	0.719600	-0.246438	-0.612281	0.728600	0.295935	-0.325915	0.585215	-0.077187	-0.326061	0.565875	0.114364	-0.323662	0.585968	0.084076	-0.265453	0.074441	-0.258371	-0.256726	0.070813	0.214061	-0.228104	0.076483	0.173775	0.337327	0.075229	-0.125900
2996	24.966667	-0.879024	0.593100	0.098808	-0.873994	0.587731	-0.074883	-0.849592	0.909287	0.095455	-0.840915	0.902313	-0.073801	-0.741210	1.201930	0.060319	-0.710348	1.229484	-0.035469	-0.715280	1.143562	0.057740	-0.639252	0.720036	-0.246192	-0.611334	0.728825	0.297177	-0.327311	0.582855	-0.076026	-0.326601	0.566058	0.113196	-0.323888	0.586906	0.083519	-0.265457	0.074443	-0.258366	-0.256733	0.070830	0.214055	-0.228107	0.076472	0.173768	0.337319	0.075228	-0.125896
2997	24.975000	-0.878766	0.592813	0.098869	-0.874068	0.587673	-0.074801	-0.849910	0.909288	0.095863	-0.841200	0.902292	-0.073497	-0.741517	1.201972	0.060529	-0.710534	1.229557	-0.035205	-0.715599	1.143561	0.057987	-0.639076	0.720501	-0.246059	-0.610578	0.728921	0.298240	-0.328679	0.580541	-0.074982	-0.326957	0.566415	0.112279	-0.324257	0.587788	0.082923	-0.265457	0.074449	-0.258370	-0.256723	0.070835	0.214044	-0.228127	0.076410	0.173814	0.337321	0.075236	-0.125901
2998	24.983333	-0.878510	0.592511	0.098928	-0.874144	0.587616	-0.074723	-0.849969	0.909077	0.096194	-0.841402	0.902314	-0.073230	-0.741833	1.202013	0.060778	-0.710737	1.229597	-0.034873	-0.715942	1.143519	0.058266	-0.638798	0.720912	-0.245653	-0.610001	0.728932	0.299130	-0.329979	0.578218	-0.074112	-0.327415	0.566778	0.111207	-0.324803	0.588764	0.082211	-0.265460	0.074450	-0.258371	-0.256721	0.070840	0.214033	-0.228092	0.076484	0.173752	0.337326	0.075241	-0.125904
2999	24.991667	-0.878921	0.592521	0.099104	-0.874253	0.587597	-0.074632	-0.849979	0.908963	0.096408	-0.841557	0.902360	-0.072948	-0.742098	1.201974	0.061056	-0.710923	1.229632	-0.034540	-0.716217	1.143558	0.058567	-0.638648	0.721293	-0.245443	-0.609648	0.728829	0.299817	-0.331243	0.575887	-0.073375	-0.327752	0.567242	0.110374	-0.325432	0.589499	0.081550	-0.265463	0.074447	-0.258375	-0.256722	0.070841	0.214031	-0.228094	0.076481	0.173746	0.337327	0.075239	-0.125902
3000	25.000000	-0.878615	0.592207	0.099160	-0.874458	0.587625	-0.074534	-0.850287	0.908904	0.096779	-0.841703	0.902392	-0.072738	-0.742393	1.201951	0.061409	-0.711092	1.229655	-0.034147	-0.716493	1.143646	0.058926	-0.638391	0.721649	-0.245071	-0.609499	0.728666	0.300342	-0.332606	0.573713	-0.072579	-0.327925	0.567850	0.109899	-0.326007	0.590033	0.080986	-0.265470	0.074454	-0.258382	-0.256716	0.070851	0.214017	-0.228085	0.076476	0.173732	0.337335	0.075248	-0.125910
3001	25.008333	-0.878672	0.592103	0.099241	-0.874528	0.587578	-0.074474	-0.850406	0.908758	0.097035	-0.841806	0.902451	-0.072557	-0.742600	1.201890	0.061766	-0.711240	1.229665	-0.033721	-0.716584	1.143474	0.059267	-0.638185	0.721974	-0.244833	-0.609570	0.728406	0.300666	-0.333822	0.571780	-0.071891	-0.328393	0.567911	0.109267	-0.326467	0.590314	0.080612	-0.265472	0.074451	-0.258388	-0.256714	0.070844	0.214010	-0.228083	0.076469	0.173719	0.337337	0.075242	-0.125908
3002	25.016667	-0.878579	0.592013	0.099472	-0.874593	0.587525	-0.074432	-0.850257	0.908511	0.097201	-0.841886	0.902511	-0.072418	-0.742840	1.201852	0.062201	-0.711359	1.229688	-0.033283	-0.716677	1.143347	0.059623	-0.637900	0.722303	-0.244499	-0.609816	0.728080	0.300808	-0.335073	0.569910	-0.071115	-0.328595	0.568272	0.109211	-0.326852	0.590413	0.080394	-0.265482	0.074455	-0.258399	-0.256708	0.070841	0.213997	-0.228081	0.076470	0.173711	0.337343	0.075238	-0.125919
3003	25.025000	-0.878634	0.591948	0.099521	-0.874651	0.587483	-0.074399	-0.850467	0.908543	0.097419	-0.841898	0.902578	-0.072297	-0.743019	1.201753	0.062616	-0.711432	1.229751	-0.032808	-0.716898	1.143415	0.060073	-0.637642	0.722545	-0.244161	-0.610274	0.727707	0.300755	-0.336237	0.568261	-0.070392	-0.328979	0.568066	0.109059	-0.327149	0.590308	0.080350	-0.265481	0.074447	-0.258409	-0.256705	0.070840	0.213993	-0.228080	0.076459	0.173699	0.337348	0.075236	-0.125931
3004	25.033333	-0.878681	0.591908	0.099543	-0.874700	0.587451	-0.074374	-0.850939	0.908645	0.097672	-0.841940	0.902615	-0.072227	-0.743200	1.201743	0.063092	-0.711505	1.229819	-0.032267	-0.716971	1.143351	0.060448	-0.637437	0.722831	-0.244065	-0.610869	0.727272	0.300520	-0.337312	0.566739	-0.069698	-0.329073	0.568267	0.109487	-0.327413	0.589997	0.080339	-0.265480	0.074447	-0.258412	-0.256708	0.070847	0.213999	-0.228084	0.076464	0.173699	0.337347	0.075239	-0.125934
3005	25.041667	-0.878727	0.591865	0.099564	-0.874743	0.587433	-0.074356	-0.851036	0.908570	0.097746	-0.841916	0.902696	-0.072146	-0.743505	1.201745	0.063851	-0.711520	1.229980	-0.031710	-0.717137	1.143341	0.060896	-0.637053	0.723097	-0.243772	-0.611630	0.726776	0.300088	-0.338279	0.565419	-0.069039	-0.329395	0.567886	0.109600	-0.327582	0.589607	0.080475	-0.265479	0.074458	-0.258414	-0.256719	0.070858	0.214011	-0.228092	0.076482	0.173712	0.337351	0.075240	-0.125925
3006	25.050000	-0.878775	0.591834	0.099571	-0.874786	0.587428	-0.074343	-0.851144	0.908491	0.097756	-0.841929	0.902718	-0.072099	-0.743638	1.201687	0.064291	-0.711494	1.230128	-0.031122	-0.717274	1.143386	0.061292	-0.636732	0.723359	-0.243622	-0.612498	0.726248	0.299514	-0.339128	0.564264	-0.068425	-0.329556	0.567574	0.109947	-0.327695	0.589106	0.080694	-0.265480	0.074456	-0.258409	-0.256726	0.070869	0.214019	-0.228097	0.076496	0.173723	0.337347	0.075248	-0.125927
3007	25.058333	-0.878956	0.591839	0.099452	-0.874814	0.587443	-0.074336	-0.851281	0.908464	0.097790	-0.841890	0.902768	-0.072101	-0.743554	1.201628	0.064400	-0.711404	1.230387	-0.030558	-0.717294	1.143221	0.061622	-0.636389	0.723611	-0.243486	-0.613499	0.725671	0.298774	-0.339833	0.563263	-0.067849	-0.329674	0.567185	0.110414	-0.327748	0.588504	0.081013	-0.265474	0.074464	-0.258413	-0.256733	0.070875	0.214022	-0.228107	0.076515	0.173731	0.337342	0.075251	-0.125920
3008	25.066667	-0.879136	0.591837	0.099331	-0.874840	0.587464	-0.074332	-0.851409	0.908381	0.097654	-0.841777	0.902840	-0.072157	-0.743662	1.201629	0.064821	-0.711283	1.230619	-0.029951	-0.717348	1.143120	0.062111	-0.636033	0.723863	-0.243377	-0.614559	0.725072	0.297931	-0.340424	0.562413	-0.067307	-0.329780	0.566735	0.110960	-0.327735	0.587814	0.081407	-0.265471	0.074463	-0.258412	-0.256743	0.070874	0.214022	-0.228115	0.076525	0.173731	0.337340	0.075248	-0.125917
3009	25.075000	-0.879187	0.591832	0.099318	-0.874856	0.587484	-0.074338	-0.851541	0.908401	0.097557	-0.841694	0.902894	-0.072223	-0.743813	1.201716	0.065422	-0.711113	1.230902	-0.029368	-0.717720	1.143431	0.062367	-0.635685	0.724129	-0.243362	-0.615695	0.724464	0.296988	-0.340877	0.561747	-0.066800	-0.329810	0.566295	0.111631	-0.327650	0.587061	0.081878	-0.265475	0.074464	-0.258425	-0.256751	0.070863	0.214018	-0.228121	0.076514	0.173727	0.337333	0.075244	-0.125922
3010	25.083333	-0.879224	0.591831	0.099295	-0.874870	0.587512	-0.074346	-0.851725	0.908424	0.097435	-0.841615	0.902910	-0.072344	-0.743986	1.201870	0.066059	-0.710918	1.231196	-0.028795	-0.717694	1.143450	0.062637	-0.635349	0.724365	-0.243301	-0.616852	0.723841	0.295993	-0.341224	0.561212	-0.066332	-0.329809	0.565869	0.112374	-0.327501	0.586169	0.082368	-0.265475	0.074458	-0.258433	-0.256754	0.070852	0.214017	-0.228125	0.076509	0.173724	0.337327	0.075233	-0.125919
3011	25.091667	-0.879248	0.591831	0.099266	-0.874867	0.587529	-0.074368	-0.851681	0.908266	0.097159	-0.841471	0.902987	-0.072488	-0.744033	1.201875	0.066472	-0.710671	1.231545	-0.028225	-0.717746	1.143422	0.062902	-0.634989	0.724614	-0.243266	-0.618022	0.723221	0.294949	-0.341459	0.560830	-0.065892	-0.329723	0.565567	0.113280	-0.327366	0.585393	0.082944	-0.265475	0.074458	-0.258443	-0.256756	0.070850	0.214015	-0.228130	0.076509	0.173729	0.337321	0.075229	-0.125924
3012	25.100000	-0.879269	0.591841	0.099228	-0.874851	0.587544	-0.074397	-0.851529	0.908027	0.096827	-0.841276	0.903046	-0.072659	-0.744048	1.201948	0.066884	-0.710454	1.231835	-0.027627	-0.717797	1.143483	0.063234	-0.634643	0.724869	-0.243249	-0.619198	0.722625	0.293901	-0.341596	0.560576	-0.065486	-0.329656	0.565226	0.114135	-0.327208	0.584661	0.083573	-0.265476	0.074451	-0.258449	-0.256761	0.070846	0.214027	-0.228134	0.076519	0.173743	0.337319	0.075217	-0.125916
3013	25.108333	-0.879030	0.591819	0.099319	-0.874843	0.587568	-0.074433	-0.851710	0.908084	0.096504	-0.841107	0.903103	-0.072869	-0.744043	1.202005	0.067244	-0.710197	1.232162	-0.027033	-0.717850	1.143548	0.063538	-0.634310	0.725124	-0.243241	-0.620346	0.722043	0.292881	-0.341634	0.560473	-0.065107	-0.329444	0.565058	0.115235	-0.327050	0.583987	0.084220	-0.265475	0.074448	-0.258448	-0.256766	0.070863	0.214044	-0.228161	0.076463	0.173815	0.337312	0.075208	-0.125914
3014	25.116667	-0.878770	0.591864	0.099370	-0.874821	0.587593	-0.074471	-0.851827	0.907978	0.096243	-0.840909	0.903157	-0.073111	-0.744076	1.202141	0.067684	-0.709903	1.232499	-0.026512	-0.717950	1.143646	0.063846	-0.633976	0.725396	-0.243281	-0.621461	0.721493	0.291904	-0.341589	0.560470	-0.064752	-0.329318	0.564889	0.116203	-0.326867	0.583380	0.084881	-0.265469	0.074440	-0.258440	-0.256771	0.070865	0.214060	-0.228192	0.076405	0.173894	0.337310	0.075202	-0.125904
3015	25.125000	-0.878804	0.591893	0.099310	-0.874813	0.587625	-0.074525	-0.852215	0.908074	0.095936	-0.840651	0.903204	-0.073388	-0.744002	1.202175	0.067984	-0.709606	1.232831	-0.026005	-0.717890	1.143597	0.064038	-0.633637	0.725629	-0.243275	-0.622518	0.720987	0.290997	-0.341437	0.560594	-0.064427	-0.329190	0.564746	0.117074	-0.326740	0.582834	0.085553	-0.265468	0.074448	-0.258453	-0.256776	0.070870	0.214069	-0.228172	0.076487	0.173846	0.337310	0.075193	-0.125907
3016	25.133333	-0.878838	0.591925	0.099256	-0.874794	0.587650	-0.074585	-0.852642	0.908237	0.095590	-0.840382	0.903300	-0.073661	-0.743983	1.202259	0.068339	-0.709334	1.233147	-0.025496	-0.717876	1.143663	0.064297	-0.633301	0.725836	-0.243182	-0.623518	0.720528	0.290164	-0.341198	0.560786	-0.064140	-0.329036	0.564771	0.118039	-0.326583	0.582426	0.086252	-0.265462	0.074442	-0.258454	-0.256777	0.070874	0.214067	-0.228201	0.076427	0.173910	0.337307	0.075190	-0.125906
3017	25.141667	-0.878874	0.591963	0.099180	-0.874775	0.587680	-0.074655	-0.852829	0.908233	0.095134	-0.840113	0.903383	-0.073974	-0.743943	1.202383	0.068742	-0.709037	1.233425	-0.024996	-0.717904	1.143729	0.064602	-0.633003	0.726075	-0.243246	-0.624426	0.720115	0.289442	-0.340878	0.561071	-0.063886	-0.328891	0.564814	0.118873	-0.326448	0.582088	0.086893	-0.265464	0.074448	-0.258459	-0.256779	0.070865	0.214071	-0.228204	0.076433	0.173910	0.337303	0.075179	-0.125903
3018	25.150000	-0.878910	0.591989	0.099099	-0.874754	0.587703	-0.074736	-0.853060	0.908206	0.094745	-0.839859	0.903439	-0.074323	-0.743893	1.202480	0.069066	-0.708749	1.233710	-0.024518	-0.717937	1.143954	0.064855	-0.632673	0.726256	-0.243123	-0.625249	0.719744	0.288808	-0.340499	0.561422	-0.063672	-0.328649	0.565066	0.119757	-0.326324	0.581817	0.087522	-0.265462	0.074448	-0.258451	-0.256787	0.070871	0.214074	-0.228155	0.076575	0.173796	0.337298	0.075177	-0.125885
3019	25.158333	-0.878965	0.591990	0.098999	-0.874671	0.587677	-0.074842	-0.853237	0.908183	0.094339	-0.839539	0.903512	-0.074686	-0.743797	1.202574	0.069352	-0.708435	1.233946	-0.024068	-0.717939	1.144027	0.065069	-0.632375	0.726425	-0.243079	-0.625970	0.719444	0.288306	-0.340043	0.561816	-0.063510	-0.328478	0.565273	0.120548	-0.326203	0.581658	0.088120	-0.265461	0.074454	-0.258452	-0.256787	0.070875	0.214075	-0.228189	0.076525	0.173857	0.337292	0.075182	-0.125889
3020	25.166667	-0.879014	0.591985	0.098900	-0.874690	0.587694	-0.074945	-0.853386	0.908143	0.093910	-0.839233	0.903600	-0.075074	-0.743706	1.202626	0.069676	-0.708132	1.234144	-0.023615	-0.717848	1.144043	0.065258	-0.632086	0.726569	-0.243033	-0.626613	0.719189	0.287914	-0.339541	0.562228	-0.063405	-0.328341	0.565509	0.121294	-0.326048	0.581619	0.088744	-0.265457	0.074452	-0.258453	-0.256795	0.070873	0.214077	-0.228171	0.076590	0.173803	0.337289	0.075164	-0.125878
3021	25.175000	-0.879057	0.591954	0.098788	-0.874658	0.587692	-0.075049	-0.853494	0.908048	0.093382	-0.838933	0.903652	-0.075450	-0.743590	1.202673	0.069909	-0.707803	1.234325	-0.023268	-0.717877	1.144121	0.065564	-0.631795	0.726692	-0.242981	-0.627155	0.718989	0.287644	-0.339000	0.562646	-0.063319	-0.328205	0.565724	0.121945	-0.325935	0.581625	0.089296	-0.265460	0.074444	-0.258446	-0.256798	0.070874	0.214081	-0.228172	0.076587	0.173806	0.337279	0.075172	-0.125885
3022	25.183333	-0.879094	0.591947	0.098692	-0.874563	0.587645	-0.075180	-0.853496	0.907963	0.092925	-0.838598	0.903687	-0.075874	-0.743474	1.202706	0.070116	-0.707511	1.234457	-0.022916	-0.717752	1.143975	0.065567	-0.631486	0.726800	-0.242907	-0.627628	0.718830	0.287464	-0.338419	0.563084	-0.063255	-0.328090	0.565975	0.122605	-0.325830	0.581693	0.089850	-0.265457	0.074442	-0.258450	-0.256803	0.070874	0.214082	-0.228179	0.076595	0.173802	0.337278	0.075158	-0.125879
3023	25.191667	-0.879107	0.591956	0.098575	-0.874533	0.587636	-0.075288	-0.853741	0.907956	0.092430	-0.838268	0.903747	-0.076258	-0.743351	1.202709	0.070316	-0.707238	1.234580	-0.022568	-0.717660	1.144015	0.065814	-0.631202	0.726887	-0.242887	-0.628038	0.718732	0.287405	-0.337798	0.563536	-0.063227	-0.328003	0.566184	0.123171	-0.325707	0.581857	0.090415	-0.265455	0.074437	-0.258445	-0.256806	0.070876	0.214088	-0.228209	0.076529	0.173869	0.337281	0.075161	-0.125885
3024	25.200000	-0.878954	0.591964	0.098691	-0.874417	0.587583	-0.075411	-0.853607	0.907883	0.091844	-0.837923	0.903846	-0.076632	-0.743230	1.202701	0.070504	-0.706912	1.234679	-0.022316	-0.717569	1.144096	0.066017	-0.630864	0.726946	-0.242781	-0.628405	0.718655	0.287416	-0.337162	0.564002	-0.063197	-0.327945	0.566417	0.123709	-0.325578	0.582089	0.090958	-0.265455	0.074436	-0.258444	-0.256807	0.070875	0.214086	-0.228233	0.076466	0.173921	0.337280	0.075161	-0.125891
3025	25.208333	-0.879178	0.591966	0.098344	-0.874437	0.587609	-0.075507	-0.853519	0.907631	0.091462	-0.837623	0.903865	-0.077013	-0.743104	1.202698	0.070633	-0.706605	1.234773	-0.022102	-0.717390	1.144036	0.066085	-0.630533	0.726992	-0.242716	-0.628724	0.718609	0.287503	-0.336498	0.564480	-0.063152	-0.327915	0.566620	0.124188	-0.325477	0.582378	0.091499	-0.265450	0.074434	-0.258438	-0.256807	0.070874	0.214080	-0.228206	0.076537	0.173863	0.337285	0.075158	-0.125881
3026	25.216667	-0.879193	0.591996	0.098228	-0.874338	0.587587	-0.075626	-0.854048	0.907918	0.091183	-0.837326	0.903925	-0.077347	-0.742976	1.202683	0.070736	-0.706300	1.234831	-0.021925	-0.717262	1.143968	0.066119	-0.630181	0.727022	-0.242652	-0.629005	0.718580	0.287646	-0.335821	0.564991	-0.063077	-0.327912	0.566821	0.124628	-0.325372	0.582719	0.092030	-0.265449	0.074436	-0.258434	-0.256812	0.070885	0.214082	-0.228186	0.076617	0.173808	0.337294	0.075176	-0.125878
3027	25.225000	-0.879265	0.592038	0.098180	-0.874279	0.587571	-0.075740	-0.853801	0.907825	0.090705	-0.836991	0.904039	-0.077664	-0.742880	1.202666	0.070866	-0.706031	1.234888	-0.021770	-0.717149	1.143931	0.066168	-0.629876	0.727036	-0.242668	-0.629268	0.718583	0.287840	-0.335130	0.565500	-0.062984	-0.327937	0.567042	0.125058	-0.325264	0.583096	0.092551	-0.265442	0.074444	-0.258415	-0.256816	0.070894	0.214092	-0.228213	0.076566	0.173881	0.337304	0.075187	-0.125867
3028	25.233333	-0.879027	0.592020	0.098250	-0.874024	0.587512	-0.075866	-0.853955	0.907844	0.090446	-0.836738	0.904067	-0.077962	-0.742723	1.202594	0.070863	-0.705797	1.234912	-0.021609	-0.717281	1.143850	0.066164	-0.629533	0.727067	-0.242710	-0.629493	0.718600	0.288073	-0.334445	0.566007	-0.062873	-0.327972	0.567240	0.125436	-0.325173	0.583470	0.093027	-0.265441	0.074440	-0.258404	-0.256821	0.070904	0.214102	-0.228194	0.076641	0.173829	0.337311	0.075206	-0.125865
3029	25.241667	-0.879180	0.592037	0.098078	-0.873970	0.587543	-0.075953	-0.853950	0.907868	0.090192	-0.836438	0.904093	-0.078200	-0.742604	1.202522	0.070881	-0.705555	1.234903	-0.021520	-0.717094	1.143771	0.066152	-0.629084	0.726986	-0.242490	-0.629692	0.718628	0.288326	-0.333774	0.566504	-0.062761	-0.328026	0.567423	0.125765	-0.325070	0.583894	0.093490	-0.265441	0.074445	-0.258406	-0.256819	0.070894	0.214107	-0.228242	0.076512	0.173955	0.337318	0.075215	-0.125862
3030	25.250000	-0.879316	0.592103	0.097893	-0.873843	0.587495	-0.076075	-0.853961	0.907922	0.089977	-0.836190	0.904118	-0.078410	-0.742484	1.202477	0.070899	-0.705327	1.234870	-0.021459	-0.717082	1.143713	0.066186	-0.628727	0.726919	-0.242423	-0.629864	0.718657	0.288573	-0.333097	0.566981	-0.062641	-0.328087	0.567579	0.126039	-0.325031	0.584236	0.093879	-0.265438	0.074446	-0.258403	-0.256826	0.070890	0.214115	-0.228248	0.076504	0.173960	0.337331	0.075218	-0.125881
3031	25.258333	-0.879294	0.592117	0.097825	-0.873793	0.587505	-0.076147	-0.853735	0.907950	0.089660	-0.835906	0.904191	-0.078626	-0.742383	1.202362	0.070905	-0.705094	1.234819	-0.021467	-0.716921	1.143687	0.066178	-0.628356	0.726844	-0.242354	-0.630014	0.718678	0.288818	-0.332368	0.567489	-0.062625	-0.328239	0.567550	0.126183	-0.324952	0.584626	0.094279	-0.265441	0.074442	-0.258405	-0.256825	0.070876	0.214112	-0.228227	0.076556	0.173899	0.337334	0.075220	-0.125894
3032	25.266667	-0.879263	0.592101	0.097786	-0.873733	0.587512	-0.076210	-0.853792	0.907998	0.089627	-0.835716	0.904144	-0.078802	-0.742372	1.202300	0.070861	-0.704898	1.234738	-0.021479	-0.716616	1.143444	0.066084	-0.628029	0.726727	-0.242268	-0.630149	0.718716	0.289055	-0.331785	0.567872	-0.062439	-0.328306	0.567638	0.126352	-0.324879	0.584951	0.094599	-0.265438	0.074438	-0.258404	-0.256828	0.070872	0.214116	-0.228208	0.076605	0.173842	0.337341	0.075227	-0.125907
3033	25.275000	-0.879227	0.592126	0.097731	-0.873731	0.587574	-0.076240	-0.853616	0.907993	0.089456	-0.835463	0.904171	-0.078920	-0.742189	1.202130	0.070766	-0.704730	1.234684	-0.021504	-0.716320	1.143338	0.065999	-0.627714	0.726618	-0.242212	-0.630249	0.718757	0.289264	-0.331071	0.568378	-0.062428	-0.328359	0.567784	0.126557	-0.324824	0.585260	0.094890	-0.265438	0.074436	-0.258406	-0.256827	0.070866	0.214116	-0.228233	0.076546	0.173902	0.337343	0.075235	-0.125920
3034	25.283333	-0.879179	0.592186	0.097671	-0.873671	0.587582	-0.076278	-0.853240	0.907902	0.089334	-0.835277	0.904178	-0.079008	-0.742005	1.202001	0.070705	-0.704552	1.234631	-0.021584	-0.716324	1.143158	0.065801	-0.627358	0.726469	-0.241984	-0.630328	0.718790	0.289446	-0.330449	0.568814	-0.062352	-0.328403	0.567897	0.126708	-0.324770	0.585571	0.095163	-0.265437	0.074442	-0.258398	-0.256827	0.070874	0.214119	-0.228257	0.076496	0.173962	0.337348	0.075247	-0.125922
3035	25.291667	-0.879136	0.592188	0.097660	-0.873817	0.587610	-0.076289	-0.853228	0.908057	0.089286	-0.835094	0.904183	-0.079057	-0.741881	1.201859	0.070573	-0.704406	1.234552	-0.021648	-0.716194	1.143137	0.065771	-0.627082	0.726321	-0.241852	-0.630376	0.718822	0.289604	-0.329857	0.569213	-0.062275	-0.328438	0.567954	0.126796	-0.324701	0.585810	0.095358	-0.265436	0.074446	-0.258380	-0.256832	0.070884	0.214132	-0.228232	0.076582	0.173919	0.337355	0.075261	-0.125923
3036	25.300000	-0.878968	0.592201	0.097613	-0.873775	0.587627	-0.076294	-0.852988	0.908067	0.089292	-0.834941	0.904183	-0.079078	-0.741767	1.201751	0.070448	-0.704288	1.234434	-0.021710	-0.716052	1.143064	0.065732	-0.626836	0.726166	-0.241702	-0.630389	0.718842	0.289733	-0.329295	0.569597	-0.062213	-0.328452	0.567999	0.126855	-0.324668	0.585992	0.095515	-0.265430	0.074449	-0.258363	-0.256832	0.070894	0.214144	-0.228210	0.076652	0.173870	0.337365	0.075284	-0.125914
3037	25.308333	-0.879024	0.592254	0.097546	-0.873759	0.587670	-0.076269	-0.852715	0.908102	0.089253	-0.834792	0.904171	-0.079067	-0.741651	1.201577	0.070322	-0.704174	1.234343	-0.021813	-0.715815	1.142917	0.065525	-0.626633	0.725998	-0.241554	-0.630361	0.718867	0.289822	-0.328760	0.569949	-0.062164	-0.328459	0.568011	0.126878	-0.324621	0.586144	0.095638	-0.265434	0.074450	-0.258363	-0.256836	0.070893	0.214148	-0.228209	0.076664	0.173880	0.337365	0.075288	-0.125919
3038	25.316667	-0.879432	0.592463	0.097607	-0.873728	0.587680	-0.076247	-0.852332	0.908098	0.089250	-0.834651	0.904156	-0.079034	-0.741562	1.201482	0.070231	-0.704066	1.234234	-0.021932	-0.715596	1.142745	0.065309	-0.626461	0.725820	-0.241400	-0.630297	0.718897	0.289885	-0.328247	0.570271	-0.062145	-0.328446	0.567989	0.126871	-0.324569	0.586242	0.095712	-0.265432	0.074446	-0.258363	-0.256835	0.070885	0.214146	-0.228210	0.076650	0.173874	0.337368	0.075284	-0.125937
3039	25.325000	-0.879178	0.592405	0.097574	-0.873707	0.587699	-0.076212	-0.852003	0.908058	0.089318	-0.834521	0.904140	-0.078992	-0.741405	1.201303	0.070058	-0.703933	1.234142	-0.022124	-0.715474	1.142685	0.065251	-0.626349	0.725656	-0.241336	-0.630196	0.718929	0.289914	-0.327789	0.570566	-0.062156	-0.328409	0.567943	0.126829	-0.324521	0.586228	0.095671	-0.265438	0.074447	-0.258372	-0.256826	0.070859	0.214131	-0.228204	0.076629	0.173862	0.337374	0.075281	-0.125953
3040	25.333333	-0.878922	0.592347	0.097550	-0.873696	0.587718	-0.076170	-0.851922	0.908202	0.089546	-0.834437	0.904102	-0.078896	-0.741225	1.201096	0.069834	-0.703811	1.234014	-0.022291	-0.715346	1.142572	0.065097	-0.626254	0.725434	-0.241159	-0.630053	0.718962	0.289926	-0.327436	0.570796	-0.062075	-0.328354	0.567878	0.126758	-0.324468	0.586159	0.095594	-0.265435	0.074440	-0.258373	-0.256823	0.070848	0.214123	-0.228199	0.076615	0.173852	0.337375	0.075277	-0.125964
3041	25.341667	-0.878858	0.592452	0.097691	-0.873689	0.587736	-0.076120	-0.851880	0.908384	0.089709	-0.834352	0.904067	-0.078798	-0.741058	1.200972	0.069689	-0.703705	1.233897	-0.022461	-0.715034	1.142382	0.064902	-0.626224	0.725231	-0.241018	-0.629865	0.719001	0.289904	-0.326969	0.571101	-0.062206	-0.328281	0.567799	0.126675	-0.324406	0.586062	0.095489	-0.265439	0.074443	-0.258380	-0.256826	0.070841	0.214122	-0.228203	0.076612	0.173850	0.337371	0.075276	-0.125977
3042	25.350000	-0.879055	0.592596	0.097769	-0.873699	0.587758	-0.076062	-0.851659	0.908452	0.089855	-0.834291	0.904043	-0.078695	-0.740900	1.200860	0.069559	-0.703598	1.233792	-0.022659	-0.714801	1.142272	0.064683	-0.626219	0.725005	-0.240850	-0.629635	0.719044	0.289866	-0.326632	0.571360	-0.062245	-0.328187	0.567710	0.126572	-0.324391	0.585892	0.095341	-0.265439	0.074448	-0.258375	-0.256822	0.070851	0.214129	-0.228196	0.076615	0.173853	0.337374	0.075274	-0.125975
3043	25.358333	-0.878827	0.592611	0.097888	-0.873706	0.587775	-0.075995	-0.851229	0.908394	0.089996	-0.834247	0.904013	-0.078552	-0.740710	1.200770	0.069419	-0.703464	1.233673	-0.022872	-0.714697	1.142225	0.064646	-0.626262	0.724778	-0.240652	-0.629353	0.719076	0.289811	-0.326341	0.571621	-0.062270	-0.328078	0.567548	0.126406	-0.324263	0.585765	0.095202	-0.265442	0.074458	-0.258360	-0.256824	0.070861	0.214138	-0.228197	0.076627	0.173865	0.337368	0.075288	-0.125966
3044	25.366667	-0.878609	0.592707	0.098025	-0.873723	0.587789	-0.075921	-0.850802	0.908343	0.090138	-0.834224	0.903983	-0.078389	-0.740490	1.200690	0.069274	-0.703392	1.233541	-0.023008	-0.714318	1.142113	0.064409	-0.626350	0.724580	-0.240520	-0.629035	0.719115	0.289754	-0.326083	0.571878	-0.062288	-0.327957	0.567375	0.126239	-0.324185	0.585571	0.095032	-0.265439	0.074475	-0.258345	-0.256822	0.070867	0.214152	-0.228197	0.076641	0.173885	0.337359	0.075291	-0.125951
3045	25.375000	-0.878969	0.592703	0.097862	-0.873755	0.587807	-0.075849	-0.850494	0.908384	0.090360	-0.834189	0.903995	-0.078169	-0.740240	1.200626	0.069137	-0.703258	1.233441	-0.023204	-0.714070	1.142032	0.064314	-0.626512	0.724393	-0.240468	-0.628692	0.719159	0.289698	-0.325921	0.572093	-0.062249	-0.327814	0.567242	0.126122	-0.324103	0.585311	0.094798	-0.265442	0.074480	-0.258333	-0.256822	0.070869	0.214161	-0.228197	0.076642	0.173899	0.337355	0.075300	-0.125942
3046	25.383333	-0.878432	0.592727	0.098172	-0.873781	0.587816	-0.075772	-0.850367	0.908577	0.090574	-0.834215	0.903978	-0.077959	-0.739956	1.200537	0.068983	-0.703100	1.233344	-0.023436	-0.713767	1.142139	0.064304	-0.626680	0.724189	-0.240400	-0.628325	0.719204	0.289640	-0.325724	0.572331	-0.062313	-0.327674	0.567095	0.125978	-0.324017	0.585042	0.094548	-0.265443	0.074479	-0.258330	-0.256820	0.070856	0.214162	-0.228198	0.076637	0.173894	0.337351	0.075301	-0.125942
3047	25.391667	-0.877995	0.592558	0.098111	-0.873887	0.587879	-0.075667	-0.850273	0.908635	0.090915	-0.834265	0.903919	-0.077756	-0.739658	1.200457	0.068853	-0.702949	1.233205	-0.023650	-0.713560	1.142031	0.064124	-0.626801	0.723960	-0.240193	-0.627926	0.719255	0.289597	-0.325612	0.572541	-0.062350	-0.327497	0.566901	0.125774	-0.323921	0.584779	0.094300	-0.265447	0.074472	-0.258332	-0.256818	0.070839	0.214150	-0.228198	0.076614	0.173883	0.337345	0.075287	-0.125943
3048	25.400000	-0.877926	0.592591	0.098167	-0.873934	0.587894	-0.075597	-0.849898	0.908684	0.091180	-0.834305	0.903896	-0.077548	-0.739302	1.200395	0.068692	-0.702791	1.233072	-0.023847	-0.713184	1.141894	0.063943	-0.626989	0.723749	-0.240086	-0.627506	0.719303	0.289555	-0.325538	0.572738	-0.062406	-0.327354	0.566648	0.125494	-0.323832	0.584494	0.094024	-0.265446	0.074468	-0.258336	-0.256820	0.070830	0.214137	-0.228195	0.076590	0.173865	0.337344	0.075277	-0.125955
3049	25.408333	-0.877871	0.592595	0.098229	-0.873982	0.587901	-0.075526	-0.849452	0.908592	0.091447	-0.834355	0.903902	-0.077326	-0.738952	1.200427	0.068606	-0.702562	1.232959	-0.024114	-0.713049	1.141849	0.063930	-0.627260	0.723573	-0.240162	-0.627075	0.719350	0.289530	-0.325502	0.572930	-0.062466	-0.327195	0.566452	0.125252	-0.323755	0.584185	0.093688	-0.265444	0.074476	-0.258341	-0.256813	0.070820	0.214131	-0.228192	0.076583	0.173855	0.337339	0.075266	-0.125956
3050	25.416667	-0.877814	0.592607	0.098277	-0.874037	0.587917	-0.075454	-0.849219	0.908609	0.091666	-0.834408	0.903885	-0.077086	-0.738563	1.200426	0.068495	-0.702371	1.232822	-0.024313	-0.712614	1.142071	0.063910	-0.627453	0.723361	-0.240019	-0.626639	0.719386	0.289519	-0.325496	0.573120	-0.062533	-0.327044	0.566312	0.125031	-0.323659	0.583950	0.093388	-0.265442	0.074474	-0.258341	-0.256806	0.070822	0.214122	-0.228183	0.076584	0.173847	0.337339	0.075267	-0.125955
3051	25.425000	-0.877573	0.592660	0.098545	-0.874246	0.587986	-0.075372	-0.848919	0.908630	0.091987	-0.834529	0.903834	-0.076852	-0.738009	1.200352	0.068159	-0.702107	1.232667	-0.024535	-0.712018	1.141928	0.063666	-0.627700	0.723182	-0.240006	-0.626187	0.719412	0.289524	-0.325527	0.573302	-0.062605	-0.326901	0.566146	0.124728	-0.323591	0.583680	0.093019	-0.265438	0.074480	-0.258334	-0.256805	0.070831	0.214121	-0.228175	0.076594	0.173851	0.337335	0.075272	-0.125957
3052	25.433333	-0.878069	0.592844	0.098530	-0.874451	0.588043	-0.075284	-0.848940	0.908804	0.092294	-0.834589	0.903843	-0.076614	-0.737429	1.200376	0.067873	-0.701808	1.232535	-0.024798	-0.711652	1.141902	0.063588	-0.628011	0.723037	-0.240141	-0.625735	0.719437	0.289553	-0.325584	0.573478	-0.062673	-0.326777	0.565991	0.124396	-0.323537	0.583455	0.092654	-0.265440	0.074476	-0.258328	-0.256800	0.070845	0.214123	-0.228170	0.076606	0.173851	0.337336	0.075278	-0.125952
3053	25.441667	-0.878401	0.592806	0.098429	-0.874450	0.588047	-0.075213	-0.848354	0.908750	0.092490	-0.834702	0.903840	-0.076350	-0.736962	1.200431	0.067817	-0.701577	1.232411	-0.024998	-0.711337	1.141944	0.063651	-0.628246	0.722861	-0.240067	-0.625290	0.719450	0.289609	-0.325664	0.573647	-0.062750	-0.326648	0.565922	0.124117	-0.323484	0.583309	0.092309	-0.265439	0.074487	-0.258321	-0.256798	0.070846	0.214121	-0.228169	0.076612	0.173854	0.337332	0.075282	-0.125937
3054	25.450000	-0.878491	0.592813	0.098437	-0.874455	0.588053	-0.075141	-0.848137	0.908777	0.092852	-0.834868	0.903817	-0.076064	-0.736620	1.200549	0.068086	-0.701249	1.232251	-0.025217	-0.710912	1.142009	0.063609	-0.628491	0.722688	-0.240009	-0.624864	0.719456	0.289682	-0.325769	0.573807	-0.062836	-0.326516	0.565878	0.123817	-0.323443	0.583197	0.091953	-0.265432	0.074492	-0.258317	-0.256799	0.070851	0.214123	-0.228162	0.076616	0.173855	0.337328	0.075289	-0.125928
3055	25.458333	-0.878487	0.592812	0.098491	-0.874690	0.588104	-0.075068	-0.847991	0.908861	0.093186	-0.834978	0.903811	-0.075805	-0.736064	1.200592	0.067996	-0.700950	1.232138	-0.025403	-0.710409	1.141941	0.063451	-0.628769	0.722555	-0.240089	-0.624458	0.719461	0.289785	-0.325898	0.573955	-0.062939	-0.326425	0.565815	0.123429	-0.323434	0.583077	0.091530	-0.265435	0.074497	-0.258313	-0.256799	0.070848	0.214119	-0.228164	0.076614	0.173852	0.337328	0.075294	-0.125922
3056	25.466667	-0.878471	0.592818	0.098537	-0.874815	0.588125	-0.075008	-0.847694	0.908858	0.093436	-0.835087	0.903808	-0.075544	-0.735478	1.200648	0.067918	-0.700584	1.232017	-0.025655	-0.710122	1.141888	0.063366	-0.629052	0.722420	-0.240182	-0.624058	0.719453	0.289901	-0.326045	0.574086	-0.063066	-0.326347	0.565827	0.123094	-0.323446	0.583033	0.091147	-0.265442	0.074494	-0.258310	-0.256795	0.070843	0.214118	-0.228164	0.076605	0.173848	0.337328	0.075278	-0.125912
3057	25.475000	-0.878486	0.592796	0.098582	-0.874909	0.588129	-0.074953	-0.847386	0.908930	0.093714	-0.835172	0.903817	-0.075267	-0.734921	1.200723	0.067898	-0.700263	1.231904	-0.025869	-0.709528	1.141991	0.063363	-0.629378	0.722279	-0.240358	-0.623700	0.719439	0.290041	-0.326212	0.574198	-0.063220	-0.326289	0.565868	0.122737	-0.323477	0.583035	0.090753	-0.265442	0.074500	-0.258319	-0.256795	0.070840	0.214112	-0.228165	0.076592	0.173845	0.337323	0.075278	-0.125916
3058	25.483333	-0.878495	0.592779	0.098615	-0.874723	0.588039	-0.074950	-0.847120	0.908920	0.093930	-0.835309	0.903759	-0.075010	-0.734333	1.200774	0.067857	-0.699906	1.231782	-0.026118	-0.708896	1.141974	0.063230	-0.629663	0.722124	-0.240463	-0.623369	0.719416	0.290200	-0.326391	0.574300	-0.063391	-0.326254	0.565944	0.122352	-0.323535	0.583075	0.090350	-0.265448	0.074491	-0.258320	-0.256793	0.070835	0.214108	-0.228170	0.076586	0.173836	0.337319	0.075266	-0.125922
3059	25.491667	-0.878492	0.592769	0.098637	-0.875181	0.588157	-0.074879	-0.847023	0.909058	0.094288	-0.835378	0.903768	-0.074786	-0.733702	1.200775	0.067756	-0.699552	1.231609	-0.026305	-0.708504	1.142057	0.063278	-0.630003	0.722029	-0.240770	-0.623070	0.719375	0.290363	-0.326567	0.574385	-0.063577	-0.326162	0.566173	0.122025	-0.323634	0.583109	0.089900	-0.265446	0.074492	-0.258324	-0.256794	0.070833	0.214106	-0.228169	0.076583	0.173833	0.337316	0.075265	-0.125922
3060	25.500000	-0.878518	0.592751	0.098670	-0.875184	0.588123	-0.074830	-0.846754	0.909083	0.094474	-0.835440	0.903781	-0.074571	-0.733093	1.200805	0.067691	-0.699213	1.231492	-0.026514	-0.708003	1.142015	0.063195	-0.630341	0.721884	-0.240986	-0.622808	0.719319	0.290541	-0.326755	0.574461	-0.063778	-0.326280	0.566122	0.121541	-0.323737	0.583219	0.089500	-0.265448	0.074494	-0.258328	-0.256794	0.070841	0.214107	-0.228168	0.076587	0.173833	0.337309	0.075260	-0.125919
3061	25.508333	-0.878535	0.592752	0.098696	-0.875361	0.588155	-0.074806	-0.846832	0.909379	0.094787	-0.835486	0.903782	-0.074324	-0.732344	1.200814	0.067361	-0.698837	1.231341	-0.026691	-0.707475	1.142038	0.063158	-0.630615	0.721700	-0.241039	-0.622596	0.719237	0.290704	-0.326943	0.574542	-0.064006	-0.326249	0.566384	0.121205	-0.323865	0.583371	0.089115	-0.265457	0.074497	-0.258322	-0.256794	0.070840	0.214104	-0.228168	0.076589	0.173830	0.337305	0.075258	-0.125910
3062	25.516667	-0.878553	0.592764	0.098725	-0.875385	0.588129	-0.074755	-0.846544	0.909432	0.094992	-0.835527	0.903760	-0.074127	-0.731716	1.200738	0.067237	-0.698487	1.231205	-0.026822	-0.706832	1.141922	0.063005	-0.630932	0.721522	-0.241165	-0.622416	0.719148	0.290870	-0.327136	0.574626	-0.064258	-0.326319	0.566518	0.120791	-0.324006	0.583559	0.088735	-0.265453	0.074504	-0.258322	-0.256790	0.070843	0.214101	-0.228163	0.076599	0.173824	0.337305	0.075259	-0.125906
3063	25.525000	-0.878566	0.592780	0.098754	-0.875459	0.588173	-0.074745	-0.846097	0.909413	0.095149	-0.835500	0.903784	-0.073957	-0.731158	1.200810	0.067222	-0.698158	1.231105	-0.026994	-0.706294	1.141903	0.062957	-0.631277	0.721366	-0.241329	-0.622284	0.719049	0.291034	-0.327316	0.574699	-0.064550	-0.326418	0.566733	0.120443	-0.324170	0.583771	0.088363	-0.265455	0.074503	-0.258313	-0.256787	0.070849	0.214097	-0.228160	0.076602	0.173828	0.337294	0.075259	-0.125897
3064	25.533333	-0.878584	0.592792	0.098792	-0.875664	0.588249	-0.074665	-0.845782	0.909610	0.095135	-0.835449	0.903812	-0.073806	-0.730754	1.200889	0.067528	-0.697835	1.231017	-0.027152	-0.705907	1.141893	0.062934	-0.631625	0.721176	-0.241443	-0.622196	0.718946	0.291202	-0.327487	0.574763	-0.064875	-0.326546	0.566934	0.120088	-0.324350	0.583983	0.088019	-0.265460	0.074512	-0.258313	-0.256787	0.070858	0.214100	-0.228163	0.076608	0.173828	0.337293	0.075254	-0.125892
3065	25.541667	-0.878565	0.592827	0.098815	-0.875935	0.588254	-0.074619	-0.845502	0.909641	0.095354	-0.835376	0.903811	-0.073681	-0.730221	1.200874	0.067497	-0.697540	1.230939	-0.027293	-0.705438	1.141903	0.062887	-0.632023	0.721001	-0.241615	-0.622157	0.718830	0.291352	-0.327640	0.574805	-0.065248	-0.326697	0.567148	0.119747	-0.324552	0.584211	0.087679	-0.265460	0.074504	-0.258311	-0.256786	0.070851	0.214098	-0.228156	0.076605	0.173831	0.337284	0.075244	-0.125894
3066	25.550000	-0.878522	0.592870	0.098857	-0.875836	0.588242	-0.074571	-0.845110	0.909659	0.095462	-0.835281	0.903822	-0.073584	-0.729684	1.200833	0.067457	-0.697228	1.230868	-0.027438	-0.704821	1.141806	0.062772	-0.632423	0.720805	-0.241727	-0.622148	0.718709	0.291505	-0.327788	0.574848	-0.065656	-0.326862	0.567364	0.119424	-0.324777	0.584435	0.087356	-0.265465	0.074506	-0.258321	-0.256781	0.070842	0.214096	-0.228151	0.076596	0.173828	0.337282	0.075237	-0.125902
3067	25.558333	-0.878448	0.592918	0.098894	-0.875907	0.588256	-0.074523	-0.844754	0.909807	0.095532	-0.835079	0.903929	-0.073478	-0.728993	1.200729	0.067061	-0.696949	1.230797	-0.027535	-0.704555	1.141998	0.062715	-0.632803	0.720611	-0.241836	-0.622184	0.718590	0.291641	-0.327920	0.574892	-0.066101	-0.327043	0.567555	0.119102	-0.325002	0.584638	0.087036	-0.265468	0.074508	-0.258331	-0.256781	0.070831	0.214096	-0.228152	0.076592	0.173829	0.337280	0.075229	-0.125907
3068	25.566667	-0.878058	0.592808	0.098814	-0.875895	0.588271	-0.074471	-0.844334	0.909915	0.095491	-0.834913	0.904021	-0.073411	-0.728520	1.200679	0.067040	-0.696649	1.230762	-0.027670	-0.704010	1.141889	0.062658	-0.633197	0.720400	-0.241912	-0.622238	0.718466	0.291769	-0.328047	0.574938	-0.066565	-0.327274	0.567732	0.118807	-0.325202	0.584882	0.086744	-0.265474	0.074508	-0.258339	-0.256778	0.070831	0.214093	-0.228148	0.076585	0.173832	0.337282	0.075221	-0.125910
3069	25.575000	-0.878300	0.593079	0.098925	-0.876012	0.588336	-0.074422	-0.844040	0.910050	0.095667	-0.834683	0.904079	-0.073402	-0.728062	1.200649	0.067023	-0.696365	1.230731	-0.027751	-0.703370	1.141733	0.062554	-0.633583	0.720236	-0.242019	-0.622308	0.718360	0.291871	-0.328164	0.574969	-0.067046	-0.327526	0.567842	0.118484	-0.325445	0.585101	0.086476	-0.265481	0.074512	-0.258337	-0.256779	0.070836	0.214098	-0.228148	0.076588	0.173830	0.337277	0.075224	-0.125901
3070	25.583333	-0.878132	0.593184	0.098987	-0.876042	0.588410	-0.074367	-0.843482	0.910070	0.095599	-0.834426	0.904246	-0.073359	-0.727604	1.200625	0.066974	-0.696108	1.230703	-0.027806	-0.702917	1.141675	0.062477	-0.633949	0.720088	-0.242123	-0.622395	0.718267	0.291955	-0.328276	0.575011	-0.067534	-0.327791	0.567935	0.118179	-0.325680	0.585329	0.086249	-0.265481	0.074520	-0.258332	-0.256777	0.070850	0.214107	-0.228144	0.076610	0.173838	0.337276	0.075226	-0.125886
3071	25.591667	-0.878061	0.593306	0.098987	-0.876055	0.588492	-0.074318	-0.843048	0.910324	0.095590	-0.834134	0.904390	-0.073328	-0.727135	1.200570	0.066882	-0.695789	1.230687	-0.027930	-0.702448	1.141774	0.062355	-0.634339	0.719993	-0.242325	-0.622493	0.718198	0.292022	-0.328376	0.575065	-0.068009	-0.327986	0.568075	0.117944	-0.325876	0.585582	0.086111	-0.265490	0.074527	-0.258325	-0.256778	0.070861	0.214114	-0.228171	0.076549	0.173901	0.337278	0.075244	-0.125879
3072	25.600000	-0.877941	0.593449	0.098988	-0.876113	0.588647	-0.074227	-0.842558	0.910506	0.095454	-0.833802	0.904569	-0.073325	-0.726690	1.200474	0.066827	-0.695432	1.230690	-0.028052	-0.701952	1.141679	0.062168	-0.634606	0.719876	-0.242326	-0.622594	0.718141	0.292063	-0.328468	0.575123	-0.068459	-0.328195	0.568190	0.117738	-0.326069	0.585743	0.085934	-0.265499	0.074530	-0.258316	-0.256775	0.070869	0.214118	-0.228203	0.076494	0.173968	0.337275	0.075254	-0.125871
3073	25.608333	-0.877842	0.593584	0.098982	-0.876101	0.588765	-0.074180	-0.842291	0.910755	0.095566	-0.833493	0.904721	-0.073337	-0.726231	1.200409	0.066709	-0.695121	1.230677	-0.028109	-0.701413	1.141591	0.062097	-0.634911	0.719837	-0.242550	-0.622691	0.718114	0.292073	-0.328553	0.575159	-0.068893	-0.328381	0.568281	0.117575	-0.326243	0.585897	0.085805	-0.265502	0.074531	-0.258312	-0.256772	0.070876	0.214119	-0.228201	0.076492	0.173970	0.337282	0.075263	-0.125874
3074	25.616667	-0.877737	0.593730	0.098980	-0.876023	0.588891	-0.074132	-0.841705	0.910865	0.095488	-0.833122	0.904916	-0.073339	-0.725775	1.200373	0.066611	-0.694727	1.230654	-0.028229	-0.700935	1.141684	0.061998	-0.635178	0.719797	-0.242757	-0.622777	0.718112	0.292072	-0.328637	0.575181	-0.069305	-0.328575	0.568332	0.117440	-0.326401	0.585989	0.085668	-0.265508	0.074527	-0.258319	-0.256771	0.070873	0.214113	-0.228198	0.076483	0.173966	0.337288	0.075264	-0.125904
3075	25.625000	-0.877350	0.593696	0.098893	-0.875984	0.589008	-0.074095	-0.841248	0.911116	0.095436	-0.832732	0.905072	-0.073373	-0.725336	1.200289	0.066523	-0.694326	1.230650	-0.028338	-0.700470	1.141637	0.061836	-0.635361	0.719774	-0.242928	-0.622840	0.718125	0.292047	-0.328710	0.575180	-0.069691	-0.328712	0.568353	0.117302	-0.326529	0.586040	0.085543	-0.265515	0.074515	-0.258328	-0.256772	0.070857	0.214102	-0.228200	0.076462	0.173952	0.337299	0.075257	-0.125925
3076	25.633333	-0.877236	0.593834	0.098898	-0.875988	0.589141	-0.074071	-0.840727	0.911240	0.095356	-0.832348	0.905240	-0.073423	-0.724880	1.200218	0.066417	-0.693897	1.230640	-0.028444	-0.700020	1.141650	0.061839	-0.635495	0.719760	-0.243108	-0.622882	0.718148	0.292011	-0.328773	0.575167	-0.070038	-0.328832	0.568342	0.117167	-0.326623	0.586075	0.085440	-0.265519	0.074511	-0.258341	-0.256767	0.070840	0.214083	-0.228137	0.076588	0.173815	0.337306	0.075248	-0.125945
3077	25.641667	-0.877246	0.594053	0.098919	-0.875891	0.589232	-0.074093	-0.840316	0.911438	0.095363	-0.831933	0.905393	-0.073463	-0.724399	1.200162	0.066300	-0.693419	1.230597	-0.028549	-0.699329	1.141346	0.061603	-0.635552	0.719750	-0.243263	-0.622891	0.718182	0.291952	-0.328818	0.575158	-0.070345	-0.328914	0.568321	0.117038	-0.326678	0.586087	0.085328	-0.265516	0.074508	-0.258353	-0.256766	0.070837	0.214070	-0.228137	0.076587	0.173807	0.337312	0.075259	-0.125966
3078	25.650000	-0.877246	0.594274	0.098936	-0.875857	0.589390	-0.074067	-0.839832	0.911622	0.095260	-0.831466	0.905600	-0.073532	-0.723903	1.200156	0.066177	-0.692929	1.230579	-0.028663	-0.698895	1.141499	0.061457	-0.635591	0.719781	-0.243492	-0.622866	0.718215	0.291877	-0.328844	0.575141	-0.070617	-0.328963	0.568284	0.116903	-0.326725	0.586076	0.085215	-0.265514	0.074507	-0.258352	-0.256770	0.070848	0.214070	-0.228139	0.076597	0.173802	0.337323	0.075269	-0.125970
3079	25.658333	-0.877108	0.594409	0.098921	-0.875865	0.589503	-0.074073	-0.839176	0.911698	0.095090	-0.831069	0.905720	-0.073598	-0.723396	1.200121	0.066053	-0.692388	1.230548	-0.028777	-0.698357	1.141410	0.061409	-0.635554	0.719815	-0.243684	-0.622801	0.718229	0.291794	-0.328884	0.575089	-0.070785	-0.328967	0.568266	0.116808	-0.326711	0.586051	0.085103	-0.265509	0.074515	-0.258341	-0.256774	0.070867	0.214072	-0.228139	0.076609	0.173803	0.337328	0.075284	-0.125956
3080	25.666667	-0.876949	0.594547	0.098893	-0.875677	0.589625	-0.074095	-0.838505	0.911643	0.094954	-0.830602	0.905847	-0.073685	-0.722864	1.200108	0.065907	-0.691793	1.230517	-0.028913	-0.697866	1.141451	0.061384	-0.635460	0.719851	-0.243882	-0.622698	0.718233	0.291704	-0.328819	0.575095	-0.070983	-0.328931	0.568237	0.116718	-0.326666	0.586013	0.084998	-0.265507	0.074531	-0.258330	-0.256777	0.070885	0.214076	-0.228137	0.076622	0.173808	0.337331	0.075313	-0.125947
3081	25.675000	-0.876802	0.594674	0.098870	-0.875582	0.589740	-0.074109	-0.838148	0.911883	0.094897	-0.830148	0.905995	-0.073778	-0.722300	1.200061	0.065770	-0.691181	1.230465	-0.029016	-0.697202	1.141344	0.061148	-0.635319	0.719866	-0.244084	-0.622556	0.718220	0.291621	-0.328763	0.575062	-0.071086	-0.328850	0.568197	0.116637	-0.326609	0.585934	0.084891	-0.265509	0.074539	-0.258317	-0.256775	0.070894	0.214079	-0.228136	0.076634	0.173815	0.337332	0.075332	-0.125939
3082	25.683333	-0.876659	0.594793	0.098832	-0.875423	0.589844	-0.074123	-0.837779	0.912125	0.094784	-0.829631	0.906167	-0.073903	-0.721730	1.200077	0.065687	-0.690531	1.230419	-0.029138	-0.696770	1.141404	0.061142	-0.635133	0.719868	-0.244299	-0.622383	0.718192	0.291543	-0.328682	0.575024	-0.071144	-0.328705	0.568135	0.116541	-0.326520	0.585829	0.084773	-0.265510	0.074537	-0.258314	-0.256774	0.070894	0.214083	-0.228135	0.076633	0.173814	0.337331	0.075335	-0.125937
3083	25.691667	-0.876690	0.594949	0.098750	-0.875232	0.589922	-0.074144	-0.837610	0.912365	0.094744	-0.829196	0.906258	-0.074031	-0.721098	1.200040	0.065525	-0.689805	1.230334	-0.029272	-0.696120	1.141311	0.060998	-0.634899	0.719851	-0.244515	-0.622175	0.718140	0.291469	-0.328561	0.574984	-0.071156	-0.328569	0.568041	0.116431	-0.326375	0.585709	0.084654	-0.265515	0.074531	-0.258324	-0.256774	0.070881	0.214083	-0.228142	0.076611	0.173816	0.337334	0.075339	-0.125945
3084	25.700000	-0.876617	0.595103	0.098718	-0.875064	0.590001	-0.074179	-0.837323	0.912489	0.094694	-0.828736	0.906317	-0.074200	-0.720438	1.199966	0.065336	-0.689060	1.230256	-0.029394	-0.695501	1.141221	0.060856	-0.634630	0.719825	-0.244742	-0.621945	0.718068	0.291392	-0.328408	0.574948	-0.071138	-0.328370	0.567921	0.116309	-0.326226	0.585525	0.084490	-0.265522	0.074524	-0.258338	-0.256771	0.070860	0.214069	-0.228137	0.076580	0.173797	0.337336	0.075334	-0.125967
3085	25.708333	-0.876248	0.595112	0.098698	-0.875054	0.590091	-0.074198	-0.836764	0.912506	0.094563	-0.828255	0.906395	-0.074327	-0.719844	1.200032	0.065410	-0.688276	1.230141	-0.029515	-0.694941	1.141177	0.060817	-0.634260	0.719784	-0.244898	-0.621686	0.717980	0.291322	-0.328210	0.574950	-0.071075	-0.328132	0.567831	0.116221	-0.326035	0.585392	0.084373	-0.265523	0.074507	-0.258347	-0.256766	0.070839	0.214059	-0.228136	0.076557	0.173789	0.337340	0.075319	-0.125977
3086	25.716667	-0.876121	0.595197	0.098648	-0.874829	0.590165	-0.074238	-0.836245	0.912431	0.094329	-0.827773	0.906434	-0.074471	-0.719276	1.200068	0.065530	-0.687455	1.230020	-0.029616	-0.694288	1.141113	0.060698	-0.633936	0.719685	-0.245070	-0.621410	0.717884	0.291249	-0.327976	0.574997	-0.070974	-0.327882	0.567746	0.116152	-0.325816	0.585263	0.084275	-0.265528	0.074505	-0.258358	-0.256765	0.070834	0.214052	-0.228135	0.076548	0.173778	0.337349	0.075312	-0.125982
3087	25.725000	-0.875998	0.595275	0.098606	-0.874827	0.590234	-0.074280	-0.836171	0.912704	0.094265	-0.827324	0.906477	-0.074626	-0.718455	1.199989	0.065182	-0.686572	1.229922	-0.029749	-0.693665	1.141078	0.060657	-0.633552	0.719612	-0.245262	-0.621133	0.717774	0.291171	-0.327698	0.575113	-0.070817	-0.327621	0.567677	0.116103	-0.325546	0.585163	0.084203	-0.265523	0.074504	-0.258351	-0.256764	0.070840	0.214051	-0.228136	0.076562	0.173783	0.337350	0.075323	-0.125981
3088	25.733333	-0.875880	0.595334	0.098566	-0.874630	0.590277	-0.074327	-0.835874	0.912795	0.094198	-0.826829	0.906539	-0.074804	-0.717571	1.199883	0.064806	-0.685643	1.229844	-0.029859	-0.693051	1.141064	0.060550	-0.633137	0.719521	-0.245498	-0.620859	0.717645	0.291099	-0.327386	0.575277	-0.070620	-0.327330	0.567591	0.116040	-0.325274	0.585070	0.084159	-0.265517	0.074508	-0.258335	-0.256760	0.070858	0.214055	-0.228134	0.076572	0.173786	0.337353	0.075323	-0.125966
3089	25.741667	-0.875780	0.595386	0.098540	-0.874516	0.590321	-0.074353	-0.835118	0.912650	0.093872	-0.826376	0.906601	-0.074981	-0.716872	1.199897	0.064743	-0.684728	1.229754	-0.029926	-0.692334	1.140901	0.060457	-0.632712	0.719421	-0.245676	-0.620591	0.717507	0.291020	-0.327078	0.575464	-0.070316	-0.327020	0.567540	0.116047	-0.324987	0.585021	0.084161	-0.265516	0.074514	-0.258320	-0.256767	0.070869	0.214063	-0.228162	0.076516	0.173852	0.337354	0.075350	-0.125959
3090	25.750000	-0.875680	0.595437	0.098526	-0.874673	0.590383	-0.074350	-0.835137	0.912945	0.093836	-0.825955	0.906641	-0.075132	-0.716231	1.199930	0.064984	-0.683785	1.229665	-0.029973	-0.691804	1.140870	0.060337	-0.632269	0.719300	-0.245845	-0.620336	0.717364	0.290954	-0.326651	0.575762	-0.070045	-0.326716	0.567502	0.116089	-0.324690	0.584982	0.084184	-0.265507	0.074515	-0.258313	-0.256762	0.070873	0.214060	-0.228133	0.076592	0.173797	0.337354	0.075362	-0.125958
3091	25.758333	-0.875578	0.595470	0.098519	-0.874579	0.590402	-0.074362	-0.834897	0.913028	0.093848	-0.825519	0.906650	-0.075274	-0.715437	1.199896	0.064868	-0.682815	1.229581	-0.030063	-0.690979	1.140705	0.060170	-0.631815	0.719115	-0.245943	-0.620114	0.717227	0.290905	-0.326232	0.576083	-0.069684	-0.326418	0.567482	0.116174	-0.324354	0.584977	0.084252	-0.265500	0.074521	-0.258309	-0.256766	0.070863	0.214060	-0.228165	0.076506	0.173847	0.337354	0.075369	-0.125961
3092	25.766667	-0.875489	0.595512	0.098515	-0.874282	0.590348	-0.074368	-0.834491	0.913045	0.093620	-0.825071	0.906735	-0.075404	-0.714605	1.199808	0.064671	-0.681829	1.229527	-0.030143	-0.690292	1.140551	0.060063	-0.631338	0.718904	-0.246026	-0.619920	0.717096	0.290857	-0.325788	0.576437	-0.069301	-0.326105	0.567464	0.116262	-0.324051	0.584975	0.084352	-0.265501	0.074520	-0.258314	-0.256775	0.070854	0.214056	-0.228194	0.076429	0.173894	0.337355	0.075361	-0.125967
3093	25.775000	-0.875395	0.595547	0.098513	-0.874235	0.590416	-0.074407	-0.834082	0.913097	0.093472	-0.824623	0.906731	-0.075568	-0.713815	1.199757	0.064609	-0.680871	1.229485	-0.030174	-0.689608	1.140514	0.059900	-0.630883	0.718669	-0.246075	-0.619762	0.716972	0.290807	-0.325330	0.576838	-0.068887	-0.325808	0.567452	0.116384	-0.323728	0.584995	0.084469	-0.265502	0.074518	-0.258313	-0.256780	0.070842	0.214047	-0.228208	0.076419	0.173897	0.337351	0.075361	-0.125980
3094	25.783333	-0.875561	0.595675	0.098474	-0.873963	0.590420	-0.074413	-0.833890	0.913219	0.093393	-0.824251	0.906720	-0.075667	-0.713030	1.199701	0.064519	-0.679903	1.229429	-0.030191	-0.689085	1.140474	0.059823	-0.630398	0.718342	-0.245973	-0.619621	0.716854	0.290757	-0.324859	0.577270	-0.068450	-0.325530	0.567463	0.116532	-0.323422	0.585031	0.084626	-0.265500	0.074510	-0.258315	-0.256780	0.070837	0.214045	-0.228208	0.076414	0.173891	0.337353	0.075365	-0.125992
3095	25.791667	-0.875360	0.595676	0.098490	-0.873901	0.590460	-0.074440	-0.833525	0.913358	0.093285	-0.823786	0.906768	-0.075824	-0.712210	1.199636	0.064391	-0.678931	1.229423	-0.030269	-0.688266	1.140399	0.059528	-0.629990	0.718104	-0.246052	-0.619519	0.716757	0.290717	-0.324387	0.577732	-0.068009	-0.325269	0.567494	0.116727	-0.323081	0.585148	0.084879	-0.265501	0.074512	-0.258313	-0.256781	0.070833	0.214041	-0.228179	0.076491	0.173832	0.337352	0.075361	-0.125993
3096	25.800000	-0.875163	0.595684	0.098507	-0.873880	0.590534	-0.074438	-0.833202	0.913452	0.093184	-0.823386	0.906798	-0.075935	-0.711423	1.199579	0.064289	-0.677998	1.229392	-0.030272	-0.687537	1.140207	0.059496	-0.629578	0.717859	-0.246105	-0.619440	0.716673	0.290680	-0.323918	0.578218	-0.067557	-0.325006	0.567529	0.116923	-0.322807	0.585208	0.085112	-0.265506	0.074513	-0.258304	-0.256788	0.070837	0.214046	-0.228153	0.076576	0.173785	0.337351	0.075358	-0.125986
3097	25.808333	-0.875095	0.595742	0.098504	-0.873726	0.590554	-0.074460	-0.832568	0.913460	0.092888	-0.822929	0.906849	-0.076057	-0.710642	1.199530	0.064192	-0.677062	1.229399	-0.030323	-0.686915	1.140168	0.059421	-0.629181	0.717581	-0.246067	-0.619404	0.716617	0.290648	-0.323463	0.578708	-0.067096	-0.324807	0.567553	0.117140	-0.322552	0.585287	0.085366	-0.265504	0.074513	-0.258293	-0.256786	0.070847	0.214057	-0.228153	0.076585	0.173792	0.337345	0.075360	-0.125974
3098	25.816667	-0.875028	0.595820	0.098502	-0.873620	0.590616	-0.074457	-0.831965	0.913365	0.092751	-0.822530	0.906907	-0.076152	-0.709848	1.199478	0.064062	-0.676153	1.229408	-0.030332	-0.686171	1.140034	0.059298	-0.628806	0.717313	-0.246023	-0.619401	0.716583	0.290621	-0.323020	0.579219	-0.066619	-0.324626	0.567575	0.117390	-0.322313	0.585369	0.085661	-0.265505	0.074519	-0.258287	-0.256790	0.070850	0.214063	-0.228151	0.076593	0.173800	0.337350	0.075362	-0.125967
3099	25.825000	-0.874964	0.595911	0.098491	-0.873620	0.590721	-0.074450	-0.831836	0.913700	0.092740	-0.822106	0.906955	-0.076303	-0.709110	1.199434	0.063969	-0.675294	1.229394	-0.030344	-0.685513	1.139939	0.059108	-0.628424	0.717045	-0.245894	-0.619432	0.716570	0.290604	-0.322609	0.579730	-0.066145	-0.324461	0.567625	0.117710	-0.322067	0.585517	0.086056	-0.265504	0.074528	-0.258277	-0.256791	0.070848	0.214068	-0.228156	0.076595	0.173803	0.337346	0.075359	-0.125961
3100	25.833333	-0.874905	0.596006	0.098485	-0.873549	0.590807	-0.074440	-0.831620	0.913973	0.092682	-0.821667	0.907055	-0.076398	-0.708384	1.199408	0.063902	-0.674422	1.229430	-0.030360	-0.685037	1.139888	0.058927	-0.628084	0.716824	-0.245823	-0.619491	0.716580	0.290592	-0.322211	0.580241	-0.065675	-0.324317	0.567733	0.118124	-0.321869	0.585601	0.086414	-0.265502	0.074532	-0.258271	-0.256794	0.070844	0.214075	-0.228161	0.076597	0.173811	0.337341	0.075365	-0.125965
3101	25.841667	-0.874863	0.596110	0.098464	-0.873473	0.590925	-0.074410	-0.830941	0.913910	0.092485	-0.821274	0.907149	-0.076494	-0.707667	1.199356	0.063799	-0.673628	1.229414	-0.030370	-0.684223	1.139841	0.058845	-0.627784	0.716596	-0.245692	-0.619576	0.716610	0.290586	-0.321855	0.580715	-0.065208	-0.324209	0.567746	0.118452	-0.321682	0.585686	0.086802	-0.265505	0.074532	-0.258263	-0.256798	0.070837	0.214074	-0.228164	0.076599	0.173812	0.337341	0.075362	-0.125962
3102	25.850000	-0.874805	0.596201	0.098450	-0.873388	0.591038	-0.074405	-0.830491	0.914072	0.092421	-0.820841	0.907282	-0.076582	-0.706995	1.199320	0.063705	-0.672806	1.229481	-0.030493	-0.683806	1.139889	0.058545	-0.627498	0.716389	-0.245566	-0.619681	0.716656	0.290587	-0.321530	0.581168	-0.064769	-0.324127	0.567787	0.118804	-0.321553	0.585740	0.087171	-0.265505	0.074540	-0.258265	-0.256802	0.070834	0.214075	-0.228166	0.076598	0.173809	0.337330	0.075359	-0.125966
3103	25.858333	-0.874751	0.596327	0.098426	-0.873269	0.591136	-0.074402	-0.830590	0.914582	0.092406	-0.820450	0.907353	-0.076659	-0.706311	1.199281	0.063561	-0.671982	1.229510	-0.030631	-0.683056	1.139732	0.058548	-0.627251	0.716207	-0.245518	-0.619789	0.716717	0.290604	-0.321249	0.581571	-0.064376	-0.324075	0.567805	0.119142	-0.321429	0.585840	0.087582	-0.265504	0.074536	-0.258259	-0.256805	0.070826	0.214071	-0.228171	0.076599	0.173809	0.337336	0.075356	-0.125970
3104	25.866667	-0.874694	0.596426	0.098406	-0.873416	0.591277	-0.074416	-0.830149	0.914763	0.092325	-0.820003	0.907502	-0.076740	-0.705659	1.199242	0.063479	-0.671324	1.229438	-0.030610	-0.682526	1.139693	0.058409	-0.627027	0.716024	-0.245451	-0.619903	0.716782	0.290637	-0.320995	0.581928	-0.064022	-0.324020	0.567870	0.119539	-0.321350	0.585851	0.087915	-0.265495	0.074536	-0.258264	-0.256810	0.070826	0.214073	-0.228176	0.076597	0.173801	0.337334	0.075357	-0.125972
3105	25.875000	-0.874625	0.596530	0.098388	-0.873290	0.591390	-0.074385	-0.829426	0.914708	0.092127	-0.819604	0.907604	-0.076852	-0.705003	1.199220	0.063300	-0.670565	1.229412	-0.030742	-0.681821	1.139694	0.058299	-0.626820	0.715875	-0.245377	-0.620004	0.716851	0.290680	-0.320760	0.582248	-0.063683	-0.324001	0.567843	0.119847	-0.321313	0.585836	0.088250	-0.265499	0.074544	-0.258255	-0.256810	0.070825	0.214073	-0.228177	0.076609	0.173812	0.337333	0.075366	-0.125974
3106	25.883333	-0.874563	0.596633	0.098379	-0.873046	0.591465	-0.074374	-0.829045	0.914814	0.092058	-0.819207	0.907722	-0.076908	-0.704387	1.199175	0.063166	-0.669842	1.229399	-0.030890	-0.681383	1.139611	0.058072	-0.626661	0.715766	-0.245424	-0.620104	0.716923	0.290739	-0.320558	0.582524	-0.063379	-0.324000	0.567804	0.120157	-0.321291	0.585806	0.088579	-0.265500	0.074560	-0.258247	-0.256816	0.070832	0.214080	-0.228178	0.076619	0.173819	0.337335	0.075369	-0.125966
3107	25.891667	-0.874501	0.596742	0.098371	-0.873263	0.591606	-0.074389	-0.828721	0.915117	0.091901	-0.818814	0.907793	-0.076980	-0.703775	1.199140	0.063024	-0.669202	1.229314	-0.030966	-0.680846	1.139640	0.057879	-0.626467	0.715607	-0.245319	-0.620184	0.716990	0.290821	-0.320382	0.582740	-0.063094	-0.324018	0.567746	0.120460	-0.321290	0.585774	0.088918	-0.265502	0.074565	-0.258239	-0.256823	0.070835	0.214096	-0.228184	0.076620	0.173835	0.337334	0.075372	-0.125961
3108	25.900000	-0.874435	0.596841	0.098369	-0.873245	0.591732	-0.074358	-0.828372	0.915319	0.091886	-0.818406	0.907912	-0.077045	-0.703182	1.199105	0.062890	-0.668505	1.229269	-0.031159	-0.680134	1.139516	0.057947	-0.626319	0.715477	-0.245279	-0.620251	0.717047	0.290914	-0.320236	0.582923	-0.062832	-0.324047	0.567682	0.120753	-0.321304	0.585719	0.089227	-0.265502	0.074569	-0.258229	-0.256826	0.070835	0.214104	-0.228182	0.076629	0.173853	0.337335	0.075377	-0.125956
3109	25.908333	-0.874498	0.596987	0.098353	-0.872850	0.591772	-0.074338	-0.827930	0.915297	0.091829	-0.818067	0.907962	-0.077097	-0.702636	1.199061	0.062756	-0.667936	1.229157	-0.031255	-0.679687	1.139395	0.057724	-0.626178	0.715339	-0.245232	-0.620296	0.717101	0.291022	-0.320117	0.583076	-0.062572	-0.324108	0.567647	0.121077	-0.321339	0.585622	0.089484	-0.265507	0.074569	-0.258222	-0.256827	0.070837	0.214117	-0.228189	0.076634	0.173861	0.337328	0.075375	-0.125951
3110	25.916667	-0.874526	0.597120	0.098347	-0.872741	0.591828	-0.074356	-0.827754	0.915534	0.091828	-0.817701	0.908063	-0.077163	-0.702074	1.198996	0.062588	-0.667370	1.228991	-0.031299	-0.679062	1.139526	0.057593	-0.626046	0.715200	-0.245203	-0.620325	0.717144	0.291143	-0.320017	0.583195	-0.062333	-0.324139	0.567615	0.121387	-0.321384	0.585499	0.089714	-0.265501	0.074575	-0.258226	-0.256834	0.070842	0.214121	-0.228192	0.076636	0.173866	0.337327	0.075366	-0.125945
3111	25.925000	-0.874325	0.597167	0.098360	-0.872840	0.591945	-0.074346	-0.827618	0.915876	0.091765	-0.817319	0.908162	-0.077204	-0.701543	1.198995	0.062460	-0.666721	1.228959	-0.031572	-0.678669	1.139429	0.057483	-0.625914	0.715069	-0.245212	-0.620336	0.717181	0.291263	-0.319952	0.583276	-0.062118	-0.324188	0.567511	0.121596	-0.321440	0.585355	0.089903	-0.265511	0.074567	-0.258229	-0.256830	0.070830	0.214116	-0.228196	0.076631	0.173862	0.337331	0.075357	-0.125953
3112	25.933333	-0.874120	0.597223	0.098366	-0.872709	0.592023	-0.074362	-0.827281	0.916028	0.091691	-0.816955	0.908251	-0.077258	-0.701068	1.198957	0.062382	-0.666206	1.228851	-0.031731	-0.678094	1.139247	0.057429	-0.625791	0.714944	-0.245249	-0.620328	0.717211	0.291384	-0.319904	0.583335	-0.061916	-0.324240	0.567407	0.121770	-0.321504	0.585200	0.090051	-0.265510	0.074565	-0.258238	-0.256835	0.070819	0.214112	-0.228199	0.076629	0.173859	0.337332	0.075356	-0.125962
3113	25.941667	-0.874036	0.597309	0.098360	-0.872582	0.592078	-0.074353	-0.826940	0.916068	0.091677	-0.816650	0.908292	-0.077289	-0.700546	1.198938	0.062179	-0.665651	1.228717	-0.031857	-0.677679	1.139263	0.057292	-0.625667	0.714823	-0.245311	-0.620299	0.717224	0.291517	-0.319882	0.583368	-0.061718	-0.324316	0.567298	0.121932	-0.321567	0.585049	0.090170	-0.265514	0.074560	-0.258240	-0.256830	0.070813	0.214101	-0.228197	0.076631	0.173847	0.337331	0.075353	-0.125961
3114	25.950000	-0.873954	0.597387	0.098353	-0.872535	0.592160	-0.074342	-0.826640	0.916185	0.091715	-0.816312	0.908381	-0.077320	-0.700060	1.198915	0.062056	-0.665114	1.228644	-0.032046	-0.677141	1.139059	0.057117	-0.625525	0.714722	-0.245396	-0.620255	0.717236	0.291651	-0.319883	0.583385	-0.061524	-0.324353	0.567176	0.122037	-0.321638	0.584888	0.090254	-0.265512	0.074559	-0.258243	-0.256830	0.070814	0.214099	-0.228198	0.076625	0.173847	0.337334	0.075366	-0.125966
3115	25.958333	-0.873883	0.597465	0.098342	-0.872526	0.592245	-0.074337	-0.826075	0.916165	0.091521	-0.815997	0.908420	-0.077353	-0.699565	1.198852	0.061883	-0.664647	1.228538	-0.032153	-0.676760	1.139154	0.057164	-0.625399	0.714623	-0.245497	-0.620186	0.717242	0.291779	-0.319910	0.583375	-0.061342	-0.324402	0.567077	0.122128	-0.321709	0.584746	0.090310	-0.265511	0.074568	-0.258238	-0.256834	0.070822	0.214101	-0.228198	0.076636	0.173843	0.337337	0.075366	-0.125950
3116	25.966667	-0.873808	0.597537	0.098334	-0.872448	0.592305	-0.074324	-0.826051	0.916312	0.091614	-0.815711	0.908455	-0.077380	-0.699127	1.198835	0.061804	-0.664237	1.228418	-0.032218	-0.676272	1.139223	0.057116	-0.625265	0.714482	-0.245510	-0.620098	0.717233	0.291914	-0.319953	0.583343	-0.061167	-0.324455	0.566987	0.122196	-0.321730	0.584656	0.090358	-0.265509	0.074564	-0.258229	-0.256836	0.070827	0.214110	-0.228200	0.076640	0.173854	0.337338	0.075381	-0.125947
3117	25.975000	-0.873738	0.597597	0.098320	-0.872412	0.592366	-0.074309	-0.825650	0.916371	0.091569	-0.815434	0.908509	-0.077405	-0.698666	1.198780	0.061694	-0.663698	1.228330	-0.032406	-0.675830	1.139071	0.056934	-0.625147	0.714398	-0.245626	-0.619998	0.717225	0.292039	-0.320087	0.583246	-0.060910	-0.324503	0.566857	0.122173	-0.321849	0.584475	0.090333	-0.265505	0.074579	-0.258220	-0.256838	0.070838	0.214119	-0.228203	0.076649	0.173867	0.337334	0.075383	-0.125936
3118	25.983333	-0.873673	0.597656	0.098308	-0.872354	0.592401	-0.074307	-0.825018	0.916266	0.091490	-0.815163	0.908574	-0.077425	-0.698197	1.198739	0.061560	-0.663230	1.228271	-0.032532	-0.675587	1.139042	0.056965	-0.625038	0.714321	-0.245750	-0.619894	0.717214	0.292153	-0.320065	0.583240	-0.060862	-0.324523	0.566807	0.122198	-0.321918	0.584344	0.090294	-0.265502	0.074583	-0.258209	-0.256842	0.070838	0.214135	-0.228202	0.076656	0.173878	0.337329	0.075384	-0.125927
3119	25.991667	-0.873585	0.597702	0.098290	-0.872324	0.592474	-0.074283	-0.824859	0.916354	0.091518	-0.814877	0.908599	-0.077425	-0.697788	1.198660	0.061511	-0.662777	1.228190	-0.032632	-0.674978	1.138912	0.056720	-0.624938	0.714258	-0.245876	-0.619782	0.717201	0.292257	-0.320168	0.583136	-0.060709	-0.324536	0.566774	0.122191	-0.321965	0.584261	0.090255	-0.265503	0.074583	-0.258218	-0.256850	0.070833	0.214134	-0.228212	0.076649	0.173883	0.337324	0.075383	-0.125932
3120	26.000000	-0.873517	0.597762	0.098287	-0.872226	0.592508	-0.074281	-0.824800	0.916502	0.091584	-0.814641	0.908607	-0.077458	-0.697326	1.198586	0.061371	-0.662426	1.227996	-0.032589	-0.674675	1.138843	0.056728	-0.624864	0.714237	-0.246126	-0.619664	0.717184	0.292348	-0.320279	0.583015	-0.060588	-0.324540	0.566737	0.122152	-0.322005	0.584190	0.090181	-0.265505	0.074577	-0.258222	-0.256845	0.070822	0.214122	-0.228210	0.076646	0.173875	0.337326	0.075359	-0.125932
3121	26.008333	-0.873453	0.597823	0.098275	-0.872196	0.592568	-0.074287	-0.824584	0.916614	0.091610	-0.814411	0.908662	-0.077458	-0.696931	1.198538	0.061341	-0.661920	1.227982	-0.032773	-0.674192	1.138796	0.056618	-0.624786	0.714176	-0.246261	-0.619542	0.717169	0.292416	-0.320303	0.582934	-0.060607	-0.324538	0.566722	0.122083	-0.322031	0.584144	0.090088	-0.265508	0.074566	-0.258230	-0.256844	0.070814	0.214109	-0.228209	0.076633	0.173864	0.337326	0.075357	-0.125946
3122	26.016667	-0.873389	0.597884	0.098267	-0.872068	0.592569	-0.074278	-0.824196	0.916626	0.091517	-0.814193	0.908677	-0.077455	-0.696546	1.198472	0.061345	-0.661536	1.227929	-0.032847	-0.673843	1.138649	0.056615	-0.624714	0.714123	-0.246393	-0.619423	0.717147	0.292474	-0.320410	0.582786	-0.060560	-0.324525	0.566717	0.121995	-0.322048	0.584118	0.089979	-0.265508	0.074562	-0.258240	-0.256842	0.070807	0.214103	-0.228210	0.076628	0.173849	0.337327	0.075353	-0.125946
3123	26.025000	-0.873330	0.597957	0.098254	-0.872231	0.592701	-0.074259	-0.823998	0.916718	0.091578	-0.813986	0.908744	-0.077447	-0.696142	1.198452	0.061274	-0.661166	1.227889	-0.032904	-0.673497	1.138716	0.056649	-0.624670	0.714081	-0.246510	-0.619311	0.717114	0.292509	-0.320468	0.582665	-0.060594	-0.324506	0.566720	0.121867	-0.322048	0.584121	0.089859	-0.265512	0.074555	-0.258238	-0.256841	0.070812	0.214097	-0.228206	0.076633	0.173846	0.337324	0.075354	-0.125940
3124	26.033333	-0.873523	0.598089	0.098207	-0.872078	0.592697	-0.074275	-0.823779	0.916782	0.091641	-0.813772	0.908825	-0.077437	-0.695768	1.198403	0.061242	-0.660807	1.227817	-0.032906	-0.673212	1.138882	0.056576	-0.624641	0.714035	-0.246631	-0.619203	0.717075	0.292529	-0.320519	0.582545	-0.060652	-0.324480	0.566730	0.121738	-0.322120	0.584028	0.089697	-0.265515	0.074554	-0.258234	-0.256840	0.070823	0.214095	-0.228206	0.076636	0.173841	0.337328	0.075366	-0.125934
3125	26.041667	-0.873472	0.598153	0.098204	-0.872273	0.592812	-0.074260	-0.823412	0.916777	0.091585	-0.813593	0.908841	-0.077424	-0.695409	1.198368	0.061210	-0.660476	1.227788	-0.032915	-0.672828	1.138572	0.056511	-0.624616	0.713999	-0.246704	-0.619098	0.717036	0.292533	-0.320567	0.582413	-0.060746	-0.324418	0.566769	0.121601	-0.322101	0.584064	0.089566	-0.265512	0.074562	-0.258230	-0.256841	0.070826	0.214100	-0.228201	0.076640	0.173841	0.337327	0.075362	-0.125920
3126	26.050000	-0.873175	0.598135	0.098235	-0.872125	0.592821	-0.074257	-0.823316	0.916933	0.091734	-0.813414	0.908905	-0.077387	-0.695027	1.198338	0.061223	-0.660156	1.227748	-0.032904	-0.672479	1.138717	0.056632	-0.624628	0.713988	-0.246826	-0.619000	0.716987	0.292521	-0.320607	0.582292	-0.060856	-0.324413	0.566812	0.121481	-0.322070	0.584116	0.089438	-0.265511	0.074555	-0.258230	-0.256841	0.070827	0.214103	-0.228204	0.076634	0.173844	0.337323	0.075359	-0.125904
3127	26.058333	-0.873381	0.598282	0.098199	-0.872031	0.592849	-0.074246	-0.823028	0.916987	0.091711	-0.813233	0.908956	-0.077400	-0.694726	1.198324	0.061261	-0.659818	1.227735	-0.032940	-0.672124	1.138417	0.056448	-0.624632	0.713972	-0.246888	-0.618909	0.716942	0.292494	-0.320644	0.582187	-0.060979	-0.324337	0.566864	0.121328	-0.322031	0.584191	0.089311	-0.265511	0.074575	-0.258229	-0.256839	0.070830	0.214105	-0.228200	0.076636	0.173845	0.337319	0.075360	-0.125905
3128	26.066667	-0.873345	0.598343	0.098200	-0.872350	0.592968	-0.074260	-0.822693	0.917034	0.091662	-0.813019	0.909052	-0.077360	-0.694394	1.198285	0.061249	-0.659507	1.227712	-0.032947	-0.671796	1.138495	0.056482	-0.624649	0.713956	-0.246948	-0.618829	0.716898	0.292462	-0.320684	0.582091	-0.061125	-0.324294	0.566931	0.121180	-0.321988	0.584287	0.089174	-0.265511	0.074571	-0.258227	-0.256834	0.070829	0.214102	-0.228199	0.076630	0.173848	0.337321	0.075367	-0.125899
3129	26.075000	-0.873048	0.598315	0.098234	-0.872257	0.592978	-0.074228	-0.822471	0.917069	0.091708	-0.812886	0.909100	-0.077338	-0.694016	1.198245	0.061230	-0.659238	1.227697	-0.032934	-0.671503	1.138487	0.056494	-0.624702	0.713967	-0.247054	-0.618752	0.716847	0.292403	-0.320638	0.582045	-0.061403	-0.324242	0.567006	0.121007	-0.321922	0.584416	0.089027	-0.265508	0.074573	-0.258227	-0.256838	0.070828	0.214097	-0.228204	0.076630	0.173846	0.337315	0.075357	-0.125898
3130	26.083333	-0.873011	0.598384	0.098223	-0.872170	0.592994	-0.074200	-0.822297	0.917128	0.091767	-0.812753	0.909143	-0.077343	-0.693716	1.198219	0.061275	-0.658954	1.227686	-0.032944	-0.671254	1.138423	0.056480	-0.624746	0.713958	-0.247114	-0.618688	0.716796	0.292336	-0.320757	0.581918	-0.061498	-0.324199	0.567088	0.120843	-0.321889	0.584524	0.088867	-0.265515	0.074568	-0.258230	-0.256838	0.070828	0.214088	-0.228203	0.076632	0.173838	0.337315	0.075361	-0.125899
3131	26.091667	-0.872989	0.598451	0.098213	-0.872067	0.593084	-0.074234	-0.821959	0.917186	0.091739	-0.812603	0.909250	-0.077288	-0.693431	1.198204	0.061305	-0.658708	1.227662	-0.032925	-0.670984	1.138288	0.056393	-0.624803	0.713970	-0.247192	-0.618637	0.716751	0.292263	-0.320757	0.581859	-0.061758	-0.324164	0.567183	0.120661	-0.321814	0.584694	0.088722	-0.265513	0.074573	-0.258234	-0.256839	0.070827	0.214081	-0.228208	0.076633	0.173833	0.337315	0.075354	-0.125897
3132	26.100000	-0.872963	0.598510	0.098198	-0.872180	0.593099	-0.074208	-0.821728	0.917199	0.091787	-0.812462	0.909334	-0.077282	-0.693113	1.198168	0.061323	-0.658486	1.227670	-0.032957	-0.670721	1.138373	0.056480	-0.624866	0.713986	-0.247272	-0.618589	0.716699	0.292189	-0.320840	0.581757	-0.061914	-0.324123	0.567282	0.120478	-0.321742	0.584864	0.088572	-0.265516	0.074571	-0.258239	-0.256843	0.070836	0.214082	-0.228212	0.076637	0.173831	0.337313	0.075356	-0.125901
3133	26.108333	-0.872943	0.598569	0.098185	-0.872279	0.593201	-0.074220	-0.821521	0.917254	0.091802	-0.812347	0.909379	-0.077266	-0.692840	1.198134	0.061345	-0.658271	1.227636	-0.032949	-0.670439	1.138392	0.056526	-0.624961	0.714020	-0.247404	-0.618546	0.716635	0.292110	-0.320877	0.581675	-0.062128	-0.324081	0.567380	0.120305	-0.321701	0.584983	0.088420	-0.265519	0.074564	-0.258236	-0.256849	0.070840	0.214079	-0.228212	0.076640	0.173828	0.337312	0.075357	-0.125898
3134	26.116667	-0.872911	0.598616	0.098173	-0.872187	0.593199	-0.074202	-0.821372	0.917327	0.091849	-0.812215	0.909417	-0.077250	-0.692623	1.198091	0.061362	-0.658064	1.227597	-0.032943	-0.669961	1.138212	0.056482	-0.625014	0.714001	-0.247424	-0.618514	0.716570	0.292040	-0.320916	0.581592	-0.062342	-0.324045	0.567469	0.120150	-0.321661	0.585098	0.088268	-0.265525	0.074567	-0.258241	-0.256853	0.070841	0.214079	-0.228218	0.076626	0.173828	0.337313	0.075357	-0.125899
3135	26.125000	-0.872904	0.598669	0.098162	-0.872371	0.593321	-0.074227	-0.821090	0.917331	0.091821	-0.812081	0.909519	-0.077237	-0.692372	1.198048	0.061413	-0.657841	1.227537	-0.032925	-0.669887	1.138186	0.056434	-0.625114	0.714037	-0.247548	-0.618484	0.716504	0.291969	-0.320951	0.581510	-0.062558	-0.324005	0.567544	0.119978	-0.321627	0.585208	0.088124	-0.265523	0.074554	-0.258244	-0.256848	0.070830	0.214075	-0.228215	0.076614	0.173817	0.337309	0.075349	-0.125909
3136	26.133333	-0.872870	0.598710	0.098164	-0.872214	0.593304	-0.074170	-0.820743	0.917347	0.091790	-0.811970	0.909570	-0.077218	-0.692071	1.197971	0.061393	-0.657663	1.227482	-0.032874	-0.669699	1.138230	0.056476	-0.625173	0.714017	-0.247553	-0.618460	0.716436	0.291898	-0.320905	0.581473	-0.062876	-0.323965	0.567626	0.119831	-0.321595	0.585313	0.087995	-0.265526	0.074548	-0.258242	-0.256849	0.070821	0.214074	-0.228219	0.076604	0.173810	0.337307	0.075343	-0.125918
3137	26.141667	-0.872840	0.598762	0.098153	-0.872215	0.593347	-0.074167	-0.820805	0.917472	0.091920	-0.811912	0.909584	-0.077185	-0.691864	1.197930	0.061407	-0.657445	1.227465	-0.032926	-0.669397	1.138194	0.056523	-0.625276	0.714023	-0.247633	-0.618433	0.716364	0.291823	-0.320979	0.581391	-0.063029	-0.323953	0.567661	0.119650	-0.321556	0.585420	0.087882	-0.265521	0.074547	-0.258246	-0.256844	0.070823	0.214069	-0.228210	0.076611	0.173805	0.337309	0.075347	-0.125923
3138	26.150000	-0.872826	0.598817	0.098137	-0.872381	0.593453	-0.074203	-0.820584	0.917495	0.091936	-0.811775	0.909694	-0.077189	-0.691666	1.197933	0.061423	-0.657276	1.227481	-0.032971	-0.669012	1.138037	0.056479	-0.625344	0.714012	-0.247637	-0.618414	0.716298	0.291754	-0.320976	0.581358	-0.063280	-0.323925	0.567731	0.119534	-0.321522	0.585522	0.087782	-0.265520	0.074559	-0.258249	-0.256843	0.070833	0.214064	-0.228207	0.076621	0.173805	0.337311	0.075348	-0.125919
3139	26.158333	-0.872802	0.598850	0.098132	-0.872299	0.593460	-0.074178	-0.820391	0.917534	0.091894	-0.811674	0.909727	-0.077148	-0.691445	1.197896	0.061441	-0.657106	1.227421	-0.032927	-0.668969	1.137995	0.056360	-0.625411	0.714027	-0.247717	-0.618391	0.716235	0.291692	-0.321099	0.581281	-0.063363	-0.323903	0.567806	0.119452	-0.321486	0.585611	0.087700	-0.265518	0.074572	-0.258243	-0.256842	0.070843	0.214062	-0.228203	0.076637	0.173808	0.337311	0.075356	-0.125908
3140	26.166667	-0.872760	0.598889	0.098114	-0.872380	0.593529	-0.074192	-0.820130	0.917439	0.091889	-0.811594	0.909761	-0.077127	-0.691213	1.197806	0.061412	-0.656952	1.227403	-0.032928	-0.668774	1.137949	0.056333	-0.625474	0.714028	-0.247738	-0.618373	0.716175	0.291633	-0.321142	0.581235	-0.063530	-0.323875	0.567847	0.119363	-0.321452	0.585676	0.087625	-0.265519	0.074577	-0.258242	-0.256842	0.070861	0.214065	-0.228199	0.076655	0.173809	0.337313	0.075363	-0.125900
3141	26.175000	-0.872738	0.598926	0.098119	-0.872138	0.593492	-0.074132	-0.820222	0.917667	0.091923	-0.811517	0.909794	-0.077119	-0.691042	1.197800	0.061425	-0.656802	1.227377	-0.032935	-0.668571	1.138029	0.056391	-0.625543	0.714014	-0.247816	-0.618354	0.716124	0.291583	-0.321147	0.581194	-0.063733	-0.323842	0.567948	0.119383	-0.321412	0.585729	0.087581	-0.265521	0.074577	-0.258236	-0.256842	0.070860	0.214064	-0.228203	0.076658	0.173814	0.337318	0.075371	-0.125893
3142	26.183333	-0.872703	0.598954	0.098122	-0.872296	0.593576	-0.074154	-0.820110	0.917665	0.091941	-0.811441	0.909810	-0.077115	-0.690832	1.197737	0.061419	-0.656655	1.227344	-0.032951	-0.668522	1.138028	0.056405	-0.625610	0.714039	-0.247987	-0.618339	0.716078	0.291551	-0.321236	0.581092	-0.063813	-0.323835	0.567867	0.119248	-0.321391	0.585745	0.087544	-0.265520	0.074578	-0.258240	-0.256843	0.070852	0.214070	-0.228201	0.076655	0.173809	0.337320	0.075382	-0.125900
3143	26.191667	-0.872677	0.598979	0.098129	-0.872293	0.593585	-0.074143	-0.819812	0.917652	0.091857	-0.811345	0.909843	-0.077146	-0.690668	1.197743	0.061461	-0.656513	1.227298	-0.032960	-0.668137	1.137951	0.056413	-0.625629	0.713975	-0.247962	-0.618317	0.716044	0.291529	-0.321295	0.580995	-0.063938	-0.323812	0.567859	0.119215	-0.321364	0.585746	0.087512	-0.265525	0.074563	-0.258244	-0.256842	0.070840	0.214069	-0.228207	0.076631	0.173811	0.337318	0.075367	-0.125909
3144	26.200000	-0.872904	0.599089	0.098099	-0.872283	0.593583	-0.074136	-0.819930	0.917694	0.091978	-0.811292	0.909824	-0.077170	-0.690526	1.197661	0.061420	-0.656386	1.227251	-0.032973	-0.668025	1.137997	0.056446	-0.625674	0.713940	-0.248036	-0.618297	0.716017	0.291514	-0.321274	0.580932	-0.064151	-0.323789	0.567840	0.119185	-0.321343	0.585737	0.087488	-0.265526	0.074553	-0.258258	-0.256842	0.070824	0.214063	-0.228211	0.076603	0.173804	0.337315	0.075351	-0.125924
3145	26.208333	-0.872623	0.599013	0.098137	-0.872107	0.593522	-0.074100	-0.819604	0.917609	0.091927	-0.811206	0.909834	-0.077202	-0.690345	1.197645	0.061421	-0.656258	1.227216	-0.032989	-0.667941	1.137919	0.056392	-0.625694	0.713910	-0.248105	-0.618278	0.716000	0.291498	-0.321334	0.580838	-0.064235	-0.323768	0.567848	0.119182	-0.321326	0.585734	0.087477	-0.265526	0.074541	-0.258257	-0.256848	0.070820	0.214062	-0.228215	0.076601	0.173800	0.337309	0.075343	-0.125939
3146	26.216667	-0.872851	0.599123	0.098095	-0.872265	0.593593	-0.074132	-0.819593	0.917682	0.091936	-0.811122	0.909865	-0.077206	-0.690194	1.197646	0.061434	-0.656138	1.227185	-0.033007	-0.667830	1.137792	0.056272	-0.625722	0.713931	-0.248268	-0.618257	0.716001	0.291492	-0.321393	0.580763	-0.064297	-0.323746	0.567862	0.119190	-0.321306	0.585743	0.087480	-0.265530	0.074546	-0.258263	-0.256850	0.070824	0.214065	-0.228215	0.076601	0.173806	0.337310	0.075342	-0.125942
3147	26.225000	-0.872826	0.599131	0.098087	-0.872256	0.593599	-0.074133	-0.819503	0.917726	0.091871	-0.811092	0.909853	-0.077235	-0.690051	1.197565	0.061408	-0.656018	1.227164	-0.033029	-0.667651	1.137724	0.056252	-0.625727	0.713912	-0.248323	-0.618235	0.716009	0.291490	-0.321456	0.580692	-0.064330	-0.323712	0.567887	0.119217	-0.321294	0.585747	0.087497	-0.265527	0.074546	-0.258253	-0.256847	0.070840	0.214069	-0.228214	0.076619	0.173809	0.337305	0.075345	-0.125930
3148	26.233333	-0.872807	0.599151	0.098087	-0.872249	0.593613	-0.074134	-0.819327	0.917657	0.091841	-0.811033	0.909884	-0.077282	-0.689893	1.197551	0.061343	-0.655905	1.227125	-0.033062	-0.667448	1.137720	0.056239	-0.625722	0.713887	-0.248374	-0.618215	0.716021	0.291489	-0.321517	0.580623	-0.064346	-0.323706	0.567912	0.119263	-0.321278	0.585754	0.087532	-0.265527	0.074552	-0.258247	-0.256853	0.070854	0.214071	-0.228216	0.076632	0.173819	0.337304	0.075358	-0.125926
3149	26.241667	-0.872788	0.599165	0.098084	-0.872148	0.593583	-0.074114	-0.819562	0.917884	0.091853	-0.810992	0.909895	-0.077307	-0.689744	1.197546	0.061320	-0.655765	1.227108	-0.033105	-0.667356	1.137774	0.056255	-0.625708	0.713860	-0.248418	-0.618194	0.716032	0.291502	-0.321577	0.580536	-0.064342	-0.323672	0.567944	0.119341	-0.321268	0.585738	0.087568	-0.265527	0.074564	-0.258246	-0.256850	0.070849	0.214072	-0.228212	0.076641	0.173818	0.337306	0.075361	-0.125918
3150	26.250000	-0.872776	0.599177	0.098089	-0.872231	0.593619	-0.074124	-0.819394	0.917873	0.091762	-0.810947	0.909915	-0.077309	-0.689610	1.197526	0.061284	-0.655619	1.227108	-0.033180	-0.667307	1.137733	0.056179	-0.625676	0.713830	-0.248462	-0.618172	0.716051	0.291529	-0.321635	0.580445	-0.064323	-0.323652	0.567965	0.119433	-0.321250	0.585723	0.087625	-0.265524	0.074568	-0.258247	-0.256844	0.070839	0.214071	-0.228211	0.076635	0.173821	0.337305	0.075358	-0.125908
3151	26.258333	-0.872765	0.599191	0.098091	-0.871907	0.593569	-0.074107	-0.819302	0.917827	0.091684	-0.810910	0.909899	-0.077355	-0.689475	1.197530	0.061250	-0.655506	1.227086	-0.033231	-0.667171	1.137679	0.056132	-0.625636	0.713788	-0.248488	-0.618159	0.716075	0.291557	-0.321691	0.580343	-0.064288	-0.323634	0.567946	0.119504	-0.321246	0.585685	0.087681	-0.265527	0.074570	-0.258242	-0.256845	0.070833	0.214068	-0.228209	0.076627	0.173817	0.337310	0.075366	-0.125911
3152	26.266667	-0.872757	0.599202	0.098092	-0.872210	0.593615	-0.074112	-0.819304	0.917825	0.091664	-0.810899	0.909843	-0.077403	-0.689362	1.197542	0.061213	-0.655390	1.227061	-0.033285	-0.667045	1.137716	0.056097	-0.625612	0.713755	-0.248553	-0.618153	0.716104	0.291585	-0.321820	0.580203	-0.064148	-0.323625	0.567904	0.119561	-0.321239	0.585653	0.087752	-0.265527	0.074570	-0.258246	-0.256844	0.070819	0.214064	-0.228206	0.076614	0.173812	0.337316	0.075376	-0.125917
3153	26.275000	-0.872752	0.599202	0.098093	-0.871930	0.593564	-0.074111	-0.819304	0.917856	0.091634	-0.810835	0.909861	-0.077454	-0.689247	1.197566	0.061180	-0.655303	1.227049	-0.033374	-0.666891	1.137653	0.055988	-0.625572	0.713701	-0.248605	-0.618155	0.716140	0.291613	-0.321879	0.580103	-0.064103	-0.323617	0.567879	0.119631	-0.321235	0.585607	0.087808	-0.265520	0.074565	-0.258251	-0.256842	0.070817	0.214063	-0.228207	0.076604	0.173805	0.337318	0.075365	-0.125932
3154	26.283333	-0.872749	0.599202	0.098091	-0.872152	0.593604	-0.074140	-0.819227	0.917864	0.091528	-0.810802	0.909836	-0.077505	-0.689146	1.197572	0.061112	-0.655189	1.227021	-0.033453	-0.666839	1.137794	0.056096	-0.625531	0.713653	-0.248646	-0.618162	0.716170	0.291636	-0.321934	0.580019	-0.064039	-0.323616	0.567857	0.119706	-0.321237	0.585576	0.087874	-0.265518	0.074559	-0.258246	-0.256838	0.070824	0.214065	-0.228197	0.076608	0.173804	0.337310	0.075354	-0.125935
3155	26.291667	-0.872747	0.599196	0.098085	-0.872107	0.593545	-0.074118	-0.819215	0.917828	0.091517	-0.810777	0.909825	-0.077557	-0.689042	1.197594	0.061067	-0.655120	1.226989	-0.033506	-0.666713	1.137752	0.056013	-0.625481	0.713610	-0.248659	-0.618185	0.716212	0.291661	-0.321985	0.579944	-0.063965	-0.323628	0.567856	0.119801	-0.321245	0.585550	0.087952	-0.265519	0.074555	-0.258248	-0.256840	0.070832	0.214068	-0.228204	0.076619	0.173802	0.337317	0.075356	-0.125940
3156	26.300000	-0.872751	0.599190	0.098080	-0.872019	0.593500	-0.074110	-0.819264	0.917879	0.091484	-0.810759	0.909816	-0.077602	-0.688955	1.197595	0.060985	-0.655004	1.226980	-0.033605	-0.666794	1.137692	0.055921	-0.625432	0.713571	-0.248675	-0.618210	0.716241	0.291678	-0.322033	0.579877	-0.063870	-0.323646	0.567859	0.119896	-0.321260	0.585527	0.088028	-0.265517	0.074560	-0.258245	-0.256838	0.070839	0.214070	-0.228204	0.076624	0.173815	0.337315	0.075350	-0.125935
3157	26.308333	-0.872762	0.599187	0.098077	-0.872080	0.593535	-0.074155	-0.819270	0.917922	0.091398	-0.810735	0.909825	-0.077644	-0.688863	1.197666	0.060922	-0.654888	1.226935	-0.033663	-0.666750	1.137734	0.055903	-0.625382	0.713537	-0.248680	-0.618248	0.716272	0.291699	-0.322083	0.579818	-0.063762	-0.323654	0.567848	0.119976	-0.321279	0.585512	0.088111	-0.265515	0.074560	-0.258240	-0.256841	0.070840	0.214071	-0.228209	0.076639	0.173819	0.337315	0.075359	-0.125928
3158	26.316667	-0.872772	0.599190	0.098077	-0.872207	0.593556	-0.074151	-0.819209	0.917980	0.091331	-0.810718	0.909828	-0.077686	-0.688789	1.197666	0.060866	-0.654833	1.226906	-0.033732	-0.666726	1.137836	0.055913	-0.625327	0.713511	-0.248677	-0.618295	0.716298	0.291725	-0.322131	0.579751	-0.063648	-0.323690	0.567833	0.120069	-0.321309	0.585486	0.088199	-0.265519	0.074563	-0.258238	-0.256843	0.070836	0.214080	-0.228208	0.076634	0.173826	0.337311	0.075352	-0.125918
3159	26.325000	-0.872790	0.599186	0.098081	-0.872042	0.593479	-0.074118	-0.819308	0.917935	0.091360	-0.810744	0.909770	-0.077725	-0.688720	1.197669	0.060804	-0.654788	1.226873	-0.033792	-0.666646	1.137828	0.055864	-0.625287	0.713471	-0.248693	-0.618350	0.716313	0.291746	-0.322173	0.579684	-0.063533	-0.323718	0.567814	0.120157	-0.321374	0.585415	0.088272	-0.265526	0.074570	-0.258234	-0.256851	0.070832	0.214082	-0.228214	0.076629	0.173832	0.337313	0.075360	-0.125910
3160	26.333333	-0.872805	0.599190	0.098081	-0.872050	0.593476	-0.074118	-0.819377	0.917987	0.091338	-0.810733	0.909757	-0.077768	-0.688677	1.197738	0.060772	-0.654773	1.226834	-0.033827	-0.666666	1.137858	0.055843	-0.625240	0.713431	-0.248702	-0.618413	0.716327	0.291757	-0.322215	0.579614	-0.063424	-0.323749	0.567793	0.120233	-0.321378	0.585439	0.088360	-0.265524	0.074570	-0.258236	-0.256848	0.070825	0.214081	-0.228213	0.076622	0.173831	0.337314	0.075359	-0.125903
3161	26.341667	-0.872822	0.599173	0.098081	-0.872051	0.593460	-0.074150	-0.819256	0.917938	0.091171	-0.810697	0.909779	-0.077822	-0.688646	1.197762	0.060751	-0.654735	1.226793	-0.033907	-0.666617	1.137806	0.055798	-0.625194	0.713396	-0.248720	-0.618485	0.716353	0.291774	-0.322194	0.579587	-0.063413	-0.323784	0.567785	0.120308	-0.321418	0.585415	0.088435	-0.265525	0.074570	-0.258239	-0.256847	0.070818	0.214077	-0.228217	0.076615	0.173829	0.337310	0.075356	-0.125911
3162	26.350000	-0.872578	0.599070	0.098112	-0.872139	0.593444	-0.074146	-0.819289	0.917899	0.091182	-0.810711	0.909729	-0.077883	-0.688609	1.197776	0.060691	-0.654731	1.226745	-0.033964	-0.666621	1.137871	0.055792	-0.625148	0.713359	-0.248729	-0.618562	0.716367	0.291781	-0.322289	0.579511	-0.063238	-0.323822	0.567786	0.120373	-0.321461	0.585409	0.088497	-0.265526	0.074571	-0.258236	-0.256846	0.070820	0.214077	-0.228218	0.076617	0.173830	0.337308	0.075359	-0.125917
3163	26.358333	-0.872595	0.599062	0.098104	-0.872292	0.593500	-0.074188	-0.819315	0.917906	0.091122	-0.810708	0.909717	-0.077938	-0.688571	1.197742	0.060606	-0.654725	1.226703	-0.034030	-0.666438	1.137831	0.055688	-0.625107	0.713327	-0.248742	-0.618645	0.716385	0.291781	-0.322323	0.579476	-0.063146	-0.323864	0.567798	0.120437	-0.321484	0.585412	0.088564	-0.265526	0.074568	-0.258235	-0.256849	0.070830	0.214074	-0.228213	0.076627	0.173816	0.337314	0.075356	-0.125919
3164	26.366667	-0.872615	0.599056	0.098090	-0.872267	0.593493	-0.074195	-0.819338	0.917914	0.091067	-0.810660	0.909750	-0.078008	-0.688598	1.197764	0.060563	-0.654708	1.226668	-0.034123	-0.666507	1.137751	0.055636	-0.625061	0.713295	-0.248750	-0.618733	0.716398	0.291776	-0.322358	0.579452	-0.063052	-0.323906	0.567814	0.120504	-0.321548	0.585408	0.088623	-0.265518	0.074561	-0.258235	-0.256845	0.070837	0.214071	-0.228206	0.076642	0.173816	0.337318	0.075352	-0.125921
3165	26.375000	-0.872630	0.599041	0.098081	-0.872352	0.593468	-0.074227	-0.819344	0.917936	0.090970	-0.810662	0.909745	-0.078053	-0.688462	1.197705	0.060211	-0.654744	1.226626	-0.034153	-0.666565	1.137808	0.055647	-0.625020	0.713273	-0.248763	-0.618819	0.716406	0.291780	-0.322385	0.579433	-0.062957	-0.323952	0.567839	0.120585	-0.321588	0.585416	0.088696	-0.265516	0.074563	-0.258237	-0.256847	0.070839	0.214071	-0.228204	0.076641	0.173814	0.337317	0.075357	-0.125925
3166	26.383333	-0.872651	0.599034	0.098081	-0.872364	0.593456	-0.074235	-0.819405	0.917941	0.091001	-0.810697	0.909686	-0.078119	-0.688544	1.197703	0.060449	-0.654755	1.226591	-0.034231	-0.666507	1.137830	0.055593	-0.624985	0.713254	-0.248773	-0.618908	0.716406	0.291785	-0.322416	0.579423	-0.062857	-0.323998	0.567838	0.120647	-0.321602	0.585435	0.088774	-0.265511	0.074562	-0.258228	-0.256844	0.070842	0.214073	-0.228205	0.076651	0.173820	0.337319	0.075361	-0.125923
3167	26.391667	-0.872668	0.599026	0.098078	-0.872284	0.593410	-0.074219	-0.819439	0.917943	0.090954	-0.810679	0.909711	-0.078152	-0.688543	1.197696	0.060407	-0.654790	1.226545	-0.034297	-0.666493	1.137853	0.055607	-0.624955	0.713234	-0.248781	-0.618998	0.716407	0.291784	-0.322442	0.579415	-0.062763	-0.324047	0.567858	0.120743	-0.321631	0.585451	0.088855	-0.265516	0.074567	-0.258230	-0.256845	0.070841	0.214083	-0.228207	0.076647	0.173829	0.337323	0.075361	-0.125915
3168	26.400000	-0.872684	0.599012	0.098079	-0.872057	0.593371	-0.074228	-0.819301	0.917894	0.090833	-0.810682	0.909714	-0.078157	-0.688614	1.197703	0.060395	-0.654840	1.226535	-0.034338	-0.666578	1.137745	0.055594	-0.624932	0.713220	-0.248798	-0.619087	0.716412	0.291789	-0.322466	0.579405	-0.062677	-0.324095	0.567875	0.120830	-0.321691	0.585448	0.088936	-0.265514	0.074569	-0.258229	-0.256847	0.070837	0.214092	-0.228211	0.076646	0.173842	0.337323	0.075364	-0.125910
3169	26.408333	-0.872702	0.599006	0.098083	-0.872391	0.593406	-0.074243	-0.819480	0.917935	0.090866	-0.810696	0.909674	-0.078217	-0.688616	1.197687	0.060349	-0.654871	1.226525	-0.034449	-0.666594	1.137751	0.055549	-0.624916	0.713198	-0.248822	-0.619177	0.716411	0.291788	-0.322496	0.579401	-0.062609	-0.324134	0.567876	0.120891	-0.321721	0.585457	0.088990	-0.265520	0.074570	-0.258228	-0.256853	0.070836	0.214103	-0.228211	0.076640	0.173848	0.337323	0.075361	-0.125909
3170	26.416667	-0.872712	0.598988	0.098076	-0.872226	0.593316	-0.074210	-0.819537	0.917929	0.090861	-0.810734	0.909620	-0.078254	-0.688617	1.197661	0.060280	-0.654915	1.226526	-0.034549	-0.666614	1.137827	0.055583	-0.624907	0.713180	-0.248858	-0.619263	0.716420	0.291784	-0.322524	0.579401	-0.062563	-0.324170	0.567883	0.120928	-0.321727	0.585478	0.089037	-0.265522	0.074563	-0.258233	-0.256853	0.070825	0.214097	-0.228221	0.076631	0.173852	0.337320	0.075356	-0.125913
3171	26.425000	-0.872723	0.598979	0.098068	-0.872234	0.593305	-0.074219	-0.819576	0.917941	0.090780	-0.810741	0.909616	-0.078297	-0.688681	1.197680	0.060256	-0.654989	1.226485	-0.034588	-0.666500	1.137772	0.055482	-0.624893	0.713146	-0.248845	-0.619345	0.716434	0.291771	-0.322547	0.579408	-0.062534	-0.324205	0.567896	0.120959	-0.321781	0.585475	0.089065	-0.265528	0.074567	-0.258242	-0.256850	0.070821	0.214088	-0.228219	0.076625	0.173836	0.337320	0.075347	-0.125919
3172	26.433333	-0.872737	0.598969	0.098063	-0.872416	0.593362	-0.074267	-0.819648	0.917994	0.090693	-0.810753	0.909616	-0.078334	-0.688547	1.197579	0.059899	-0.655033	1.226472	-0.034654	-0.666624	1.137734	0.055440	-0.624902	0.713157	-0.248941	-0.619424	0.716442	0.291762	-0.322572	0.579430	-0.062516	-0.324236	0.567916	0.120982	-0.321800	0.585498	0.089088	-0.265525	0.074565	-0.258242	-0.256852	0.070824	0.214079	-0.228217	0.076619	0.173820	0.337319	0.075349	-0.125924
3173	26.441667	-0.872747	0.598957	0.098052	-0.872333	0.593306	-0.074264	-0.819605	0.917900	0.090672	-0.810793	0.909589	-0.078366	-0.688595	1.197577	0.059869	-0.655103	1.226454	-0.034696	-0.666642	1.137818	0.055484	-0.624894	0.713129	-0.248916	-0.619484	0.716446	0.291744	-0.322589	0.579466	-0.062494	-0.324260	0.567945	0.121013	-0.321821	0.585517	0.089116	-0.265525	0.074565	-0.258247	-0.256849	0.070825	0.214080	-0.228214	0.076625	0.173814	0.337315	0.075345	-0.125924
3174	26.450000	-0.872760	0.598947	0.098046	-0.872441	0.593345	-0.074287	-0.819719	0.917923	0.090738	-0.810816	0.909597	-0.078391	-0.688803	1.197647	0.060160	-0.655207	1.226413	-0.034693	-0.666589	1.137784	0.055456	-0.624911	0.713147	-0.248991	-0.619533	0.716447	0.291730	-0.322601	0.579512	-0.062472	-0.324276	0.567971	0.121040	-0.321807	0.585562	0.089150	-0.265523	0.074562	-0.258245	-0.256845	0.070827	0.214078	-0.228212	0.076633	0.173822	0.337319	0.075349	-0.125923
3175	26.458333	-0.872774	0.598940	0.098041	-0.872372	0.593285	-0.074280	-0.819866	0.918002	0.090682	-0.810868	0.909572	-0.078402	-0.688874	1.197651	0.060170	-0.655255	1.226411	-0.034736	-0.666711	1.137678	0.055360	-0.624916	0.713130	-0.248959	-0.619569	0.716447	0.291708	-0.322610	0.579560	-0.062455	-0.324277	0.568036	0.121105	-0.321822	0.585631	0.089227	-0.265523	0.074566	-0.258243	-0.256845	0.070834	0.214082	-0.228210	0.076640	0.173825	0.337321	0.075355	-0.125917
3176	26.466667	-0.872784	0.598922	0.098030	-0.872162	0.593254	-0.074278	-0.819906	0.918006	0.090614	-0.810898	0.909576	-0.078415	-0.688941	1.197648	0.060150	-0.655339	1.226380	-0.034726	-0.666791	1.137672	0.055330	-0.624945	0.713151	-0.249028	-0.619604	0.716446	0.291703	-0.322612	0.579615	-0.062445	-0.324274	0.568105	0.121163	-0.321825	0.585670	0.089251	-0.265517	0.074566	-0.258234	-0.256847	0.070839	0.214090	-0.228209	0.076644	0.173837	0.337325	0.075358	-0.125910
3177	26.475000	-0.872795	0.598912	0.098028	-0.872454	0.593270	-0.074314	-0.820025	0.917997	0.090626	-0.810956	0.909542	-0.078428	-0.689003	1.197646	0.060135	-0.655448	1.226372	-0.034729	-0.666855	1.137714	0.055355	-0.624969	0.713134	-0.248994	-0.619625	0.716449	0.291687	-0.322612	0.579669	-0.062460	-0.324274	0.568136	0.121182	-0.321808	0.585711	0.089270	-0.265518	0.074566	-0.258226	-0.256850	0.070846	0.214099	-0.228213	0.076650	0.173850	0.337323	0.075352	-0.125897
3178	26.483333	-0.872802	0.598898	0.098018	-0.872449	0.593233	-0.074321	-0.820180	0.918055	0.090701	-0.811018	0.909503	-0.078441	-0.689092	1.197697	0.060143	-0.655571	1.226396	-0.034802	-0.666884	1.137678	0.055309	-0.624998	0.713106	-0.248961	-0.619647	0.716455	0.291671	-0.322606	0.579721	-0.062494	-0.324270	0.568165	0.121182	-0.321829	0.585716	0.089264	-0.265519	0.074575	-0.258226	-0.256850	0.070849	0.214099	-0.228208	0.076654	0.173847	0.337323	0.075348	-0.125905
3179	26.491667	-0.872808	0.598886	0.098016	-0.872264	0.593182	-0.074281	-0.820201	0.918009	0.090629	-0.811068	0.909479	-0.078456	-0.689147	1.197652	0.060096	-0.655653	1.226388	-0.034827	-0.666987	1.137664	0.055297	-0.625050	0.713125	-0.249035	-0.619666	0.716473	0.291657	-0.322598	0.579764	-0.062558	-0.324353	0.568132	0.121017	-0.321829	0.585729	0.089249	-0.265519	0.074568	-0.258235	-0.256852	0.070837	0.214094	-0.228215	0.076639	0.173837	0.337321	0.075348	-0.125910
3180	26.500000	-0.872822	0.598878	0.098017	-0.872466	0.593202	-0.074331	-0.820223	0.917994	0.090563	-0.811098	0.909473	-0.078470	-0.689227	1.197661	0.060094	-0.655749	1.226414	-0.034913	-0.667066	1.137611	0.055244	-0.625106	0.713134	-0.249110	-0.619679	0.716483	0.291635	-0.322585	0.579812	-0.062641	-0.324365	0.568070	0.120919	-0.321826	0.585739	0.089220	-0.265524	0.074563	-0.258247	-0.256850	0.070824	0.214081	-0.228215	0.076618	0.173821	0.337320	0.075333	-0.125917
3181	26.508333	-0.872830	0.598864	0.098017	-0.872507	0.593201	-0.074328	-0.820268	0.917929	0.090592	-0.811213	0.909405	-0.078480	-0.689315	1.197654	0.060086	-0.655905	1.226362	-0.034890	-0.667134	1.137751	0.055324	-0.625145	0.713094	-0.249019	-0.619683	0.716488	0.291615	-0.322569	0.579855	-0.062723	-0.324256	0.568166	0.121077	-0.321819	0.585740	0.089201	-0.265525	0.074559	-0.258250	-0.256847	0.070814	0.214073	-0.228212	0.076614	0.173808	0.337320	0.075328	-0.125928
3182	26.516667	-0.872838	0.598848	0.098011	-0.872549	0.593205	-0.074322	-0.820403	0.917995	0.090665	-0.811258	0.909426	-0.078489	-0.689443	1.197644	0.060063	-0.656028	1.226361	-0.034907	-0.667095	1.137621	0.055265	-0.625200	0.713093	-0.249022	-0.619687	0.716487	0.291587	-0.322548	0.579913	-0.062799	-0.324237	0.568214	0.121088	-0.321807	0.585760	0.089175	-0.265527	0.074565	-0.258252	-0.256843	0.070817	0.214064	-0.228217	0.076616	0.173805	0.337320	0.075322	-0.125924
3183	26.525000	-0.872845	0.598833	0.098004	-0.872469	0.593147	-0.074309	-0.820364	0.917939	0.090559	-0.811323	0.909418	-0.078494	-0.689529	1.197612	0.060067	-0.656145	1.226362	-0.034930	-0.667153	1.137658	0.055290	-0.625272	0.713130	-0.249124	-0.619686	0.716484	0.291563	-0.322525	0.579977	-0.062867	-0.324226	0.568241	0.121079	-0.321777	0.585796	0.089175	-0.265521	0.074565	-0.258245	-0.256843	0.070822	0.214076	-0.228212	0.076624	0.173819	0.337314	0.075333	-0.125925
3184	26.533333	-0.872851	0.598812	0.097992	-0.872561	0.593163	-0.074337	-0.820420	0.917922	0.090574	-0.811414	0.909386	-0.078493	-0.689621	1.197591	0.060060	-0.656297	1.226340	-0.034896	-0.667290	1.137740	0.055343	-0.625308	0.713094	-0.249011	-0.619683	0.716482	0.291538	-0.322504	0.580041	-0.062931	-0.324219	0.568273	0.121082	-0.321796	0.585810	0.089158	-0.265521	0.074569	-0.258234	-0.256842	0.070837	0.214086	-0.228207	0.076639	0.173832	0.337315	0.075343	-0.125911
3185	26.541667	-0.872860	0.598797	0.097998	-0.872485	0.593111	-0.074317	-0.820321	0.917818	0.090543	-0.811444	0.909405	-0.078482	-0.689691	1.197572	0.060042	-0.656427	1.226341	-0.034907	-0.667507	1.137613	0.055266	-0.625375	0.713110	-0.249043	-0.619680	0.716484	0.291514	-0.322480	0.580108	-0.062989	-0.324211	0.568304	0.121068	-0.321750	0.585865	0.089157	-0.265518	0.074569	-0.258228	-0.256842	0.070853	0.214097	-0.228208	0.076655	0.173847	0.337315	0.075350	-0.125906
3186	26.550000	-0.872876	0.598792	0.097989	-0.872414	0.593056	-0.074301	-0.820506	0.917913	0.090569	-0.811509	0.909387	-0.078466	-0.689766	1.197541	0.060032	-0.656555	1.226336	-0.034920	-0.667483	1.137539	0.055162	-0.625428	0.713088	-0.248985	-0.619682	0.716488	0.291493	-0.322462	0.580163	-0.063062	-0.324205	0.568325	0.121049	-0.321791	0.585860	0.089122	-0.265519	0.074579	-0.258227	-0.256846	0.070858	0.214106	-0.228207	0.076660	0.173849	0.337323	0.075349	-0.125897
3187	26.558333	-0.872890	0.598774	0.098006	-0.872475	0.593092	-0.074334	-0.820506	0.917880	0.090576	-0.811572	0.909370	-0.078460	-0.689886	1.197503	0.060048	-0.656660	1.226298	-0.034926	-0.667700	1.137612	0.055244	-0.625505	0.713119	-0.249084	-0.619680	0.716503	0.291480	-0.322451	0.580204	-0.063143	-0.324205	0.568339	0.121017	-0.321796	0.585869	0.089093	-0.265519	0.074569	-0.258230	-0.256843	0.070847	0.214099	-0.228207	0.076651	0.173842	0.337318	0.075340	-0.125895
3188	26.566667	-0.872912	0.598773	0.098005	-0.872609	0.593097	-0.074336	-0.820664	0.917833	0.090665	-0.811630	0.909344	-0.078458	-0.690000	1.197478	0.060062	-0.656796	1.226275	-0.034980	-0.667766	1.137587	0.055238	-0.625568	0.713106	-0.249086	-0.619686	0.716516	0.291466	-0.322446	0.580232	-0.063235	-0.324225	0.568272	0.120912	-0.321805	0.585869	0.089052	-0.265523	0.074570	-0.258242	-0.256842	0.070840	0.214083	-0.228205	0.076640	0.173825	0.337315	0.075322	-0.125899
3189	26.575000	-0.872927	0.598760	0.098021	-0.872628	0.593086	-0.074334	-0.820552	0.917746	0.090660	-0.811699	0.909302	-0.078456	-0.690089	1.197444	0.060057	-0.656933	1.226231	-0.034959	-0.667824	1.137591	0.055213	-0.625650	0.713076	-0.249096	-0.619685	0.716523	0.291449	-0.322420	0.580258	-0.063362	-0.324237	0.568262	0.120863	-0.321799	0.585852	0.088995	-0.265523	0.074559	-0.258251	-0.256841	0.070819	0.214065	-0.228207	0.076618	0.173806	0.337322	0.075315	-0.125913
3190	26.583333	-0.872942	0.598739	0.098028	-0.872488	0.592990	-0.074285	-0.820509	0.917710	0.090595	-0.811743	0.909300	-0.078459	-0.690234	1.197412	0.060067	-0.657059	1.226194	-0.034955	-0.667904	1.137546	0.055233	-0.625687	0.713064	-0.249097	-0.619694	0.716525	0.291439	-0.322453	0.580262	-0.063400	-0.324250	0.568253	0.120824	-0.321838	0.585808	0.088927	-0.265520	0.074557	-0.258253	-0.256842	0.070813	0.214058	-0.228205	0.076604	0.173792	0.337318	0.075310	-0.125914
3191	26.591667	-0.872982	0.598724	0.098028	-0.872661	0.593047	-0.074330	-0.820374	0.917575	0.090584	-0.811815	0.909270	-0.078458	-0.690298	1.197379	0.060080	-0.657213	1.226175	-0.034938	-0.667991	1.137534	0.055241	-0.625750	0.713055	-0.249101	-0.619693	0.716518	0.291431	-0.322435	0.580298	-0.063495	-0.324266	0.568260	0.120798	-0.321856	0.585817	0.088903	-0.265522	0.074563	-0.258253	-0.256841	0.070821	0.214065	-0.228209	0.076615	0.173803	0.337321	0.075311	-0.125908
3192	26.600000	-0.872984	0.598692	0.098035	-0.872682	0.593028	-0.074335	-0.820624	0.917685	0.090691	-0.811893	0.909242	-0.078460	-0.690393	1.197350	0.060080	-0.657342	1.226166	-0.034938	-0.668011	1.137532	0.055282	-0.625812	0.713050	-0.249097	-0.619699	0.716510	0.291423	-0.322422	0.580330	-0.063579	-0.324284	0.568286	0.120791	-0.321857	0.585891	0.088931	-0.265518	0.074561	-0.258239	-0.256845	0.070836	0.214078	-0.228211	0.076640	0.173827	0.337315	0.075332	-0.125901
3193	26.608333	-0.872999	0.598682	0.098018	-0.872503	0.592951	-0.074299	-0.820708	0.917746	0.090599	-0.811943	0.909254	-0.078454	-0.690486	1.197319	0.060083	-0.657468	1.226185	-0.034941	-0.668076	1.137529	0.055278	-0.625856	0.713045	-0.249081	-0.619709	0.716507	0.291421	-0.322496	0.580328	-0.063532	-0.324288	0.568375	0.120847	-0.321869	0.585919	0.088920	-0.265522	0.074579	-0.258235	-0.256848	0.070853	0.214097	-0.228210	0.076656	0.173845	0.337312	0.075349	-0.125892
3194	26.616667	-0.873018	0.598655	0.098029	-0.872722	0.592960	-0.074310	-0.820647	0.917659	0.090585	-0.812023	0.909227	-0.078446	-0.690577	1.197284	0.060082	-0.657596	1.226187	-0.034940	-0.668138	1.137501	0.055260	-0.625913	0.713042	-0.249080	-0.619722	0.716504	0.291417	-0.322517	0.580337	-0.063575	-0.324328	0.568334	0.120771	-0.321880	0.585945	0.088906	-0.265522	0.074581	-0.258233	-0.256846	0.070857	0.214102	-0.228210	0.076668	0.173854	0.337308	0.075351	-0.125886
3195	26.625000	-0.873040	0.598651	0.098028	-0.872444	0.592924	-0.074309	-0.820583	0.917548	0.090605	-0.812077	0.909233	-0.078426	-0.690681	1.197267	0.060093	-0.657713	1.226167	-0.034948	-0.668244	1.137499	0.055267	-0.625966	0.713030	-0.249082	-0.619740	0.716514	0.291422	-0.322540	0.580332	-0.063631	-0.324350	0.568370	0.120790	-0.321963	0.585903	0.088875	-0.265521	0.074571	-0.258234	-0.256848	0.070851	0.214094	-0.228209	0.076661	0.173840	0.337308	0.075354	-0.125903
3196	26.633333	-0.873051	0.598637	0.098040	-0.872522	0.592913	-0.074301	-0.820614	0.917512	0.090653	-0.812149	0.909198	-0.078439	-0.690770	1.197231	0.060086	-0.657836	1.226156	-0.034956	-0.668271	1.137470	0.055233	-0.626032	0.713016	-0.249088	-0.619765	0.716533	0.291426	-0.322510	0.580342	-0.063783	-0.324388	0.568340	0.120739	-0.321946	0.585939	0.088869	-0.265529	0.074563	-0.258238	-0.256846	0.070841	0.214081	-0.228213	0.076647	0.173826	0.337319	0.075349	-0.125923
3197	26.641667	-0.873063	0.598636	0.098051	-0.872543	0.592903	-0.074287	-0.820730	0.917597	0.090648	-0.812188	0.909201	-0.078434	-0.690847	1.197200	0.060087	-0.657967	1.226151	-0.034946	-0.668376	1.137395	0.055194	-0.626081	0.713005	-0.249099	-0.619796	0.716549	0.291434	-0.322593	0.580302	-0.063758	-0.324421	0.568327	0.120727	-0.322047	0.585843	0.088798	-0.265525	0.074559	-0.258250	-0.256843	0.070825	0.214067	-0.228211	0.076626	0.173808	0.337318	0.075342	-0.125931
3198	26.650000	-0.873075	0.598626	0.098061	-0.872768	0.592933	-0.074292	-0.820826	0.917621	0.090607	-0.812241	0.909180	-0.078423	-0.690988	1.197187	0.060177	-0.658133	1.226121	-0.034909	-0.668464	1.137313	0.055104	-0.626136	0.712996	-0.249108	-0.619825	0.716563	0.291441	-0.322623	0.580282	-0.063816	-0.324457	0.568318	0.120721	-0.322087	0.585838	0.088796	-0.265527	0.074558	-0.258254	-0.256841	0.070815	0.214065	-0.228208	0.076611	0.173802	0.337329	0.075333	-0.125931
3199	26.658333	-0.873089	0.598611	0.098066	-0.872778	0.592918	-0.074289	-0.820982	0.917635	0.090666	-0.812306	0.909143	-0.078423	-0.691070	1.197164	0.060188	-0.658261	1.226121	-0.034889	-0.668576	1.137428	0.055264	-0.626190	0.712987	-0.249102	-0.619860	0.716584	0.291454	-0.322652	0.580274	-0.063857	-0.324502	0.568320	0.120726	-0.322128	0.585841	0.088798	-0.265529	0.074556	-0.258251	-0.256843	0.070825	0.214068	-0.228207	0.076619	0.173810	0.337331	0.075339	-0.125934
3200	26.666667	-0.873096	0.598597	0.098060	-0.872568	0.592870	-0.074266	-0.820884	0.917621	0.090532	-0.812355	0.909160	-0.078414	-0.691137	1.197126	0.060178	-0.658431	1.226106	-0.034831	-0.668488	1.137337	0.055232	-0.626241	0.712982	-0.249097	-0.619896	0.716597	0.291462	-0.322685	0.580276	-0.063891	-0.324526	0.568337	0.120737	-0.322166	0.585849	0.088808	-0.265529	0.074565	-0.258250	-0.256840	0.070832	0.214082	-0.228205	0.076640	0.173823	0.337336	0.075340	-0.125927
3201	26.675000	-0.873100	0.598585	0.098058	-0.872570	0.592849	-0.074262	-0.821093	0.917673	0.090652	-0.812394	0.909150	-0.078407	-0.691238	1.197066	0.060214	-0.658579	1.226074	-0.034810	-0.668621	1.137378	0.055272	-0.626294	0.712985	-0.249093	-0.619930	0.716610	0.291475	-0.322716	0.580287	-0.063916	-0.324553	0.568397	0.120799	-0.322185	0.585915	0.088873	-0.265521	0.074577	-0.258239	-0.256838	0.070845	0.214095	-0.228204	0.076651	0.173846	0.337339	0.075354	-0.125914
3202	26.683333	-0.873105	0.598569	0.098057	-0.872511	0.592831	-0.074265	-0.821092	0.917673	0.090577	-0.812432	0.909139	-0.078403	-0.691347	1.197002	0.060247	-0.658707	1.226073	-0.034819	-0.668704	1.137278	0.055294	-0.626338	0.712994	-0.249089	-0.619969	0.716622	0.291486	-0.322750	0.580303	-0.063935	-0.324604	0.568453	0.120861	-0.322228	0.585931	0.088895	-0.265520	0.074574	-0.258229	-0.256842	0.070852	0.214108	-0.228202	0.076661	0.173855	0.337340	0.075365	-0.125909
3203	26.691667	-0.873119	0.598564	0.098052	-0.872661	0.592835	-0.074279	-0.821245	0.917680	0.090697	-0.812510	0.909082	-0.078410	-0.691455	1.196919	0.060276	-0.658896	1.226020	-0.034778	-0.668770	1.137239	0.055308	-0.626383	0.712992	-0.249094	-0.620011	0.716638	0.291496	-0.322759	0.580322	-0.064002	-0.324625	0.568488	0.120897	-0.322268	0.585935	0.088914	-0.265522	0.074576	-0.258233	-0.256845	0.070860	0.214105	-0.228210	0.076662	0.173857	0.337331	0.075359	-0.125908
3204	26.700000	-0.873129	0.598564	0.098048	-0.872594	0.592822	-0.074258	-0.821080	0.917653	0.090567	-0.812518	0.909103	-0.078418	-0.691585	1.196826	0.060311	-0.659084	1.225968	-0.034745	-0.668768	1.137124	0.055266	-0.626427	0.712985	-0.249109	-0.620052	0.716652	0.291504	-0.322820	0.580305	-0.063990	-0.324669	0.568496	0.120926	-0.322304	0.585934	0.088935	-0.265522	0.074562	-0.258238	-0.256844	0.070848	0.214100	-0.228207	0.076653	0.173848	0.337328	0.075359	-0.125930
3205	26.708333	-0.873135	0.598552	0.098048	-0.872608	0.592817	-0.074261	-0.820917	0.917469	0.090492	-0.812539	0.909105	-0.078431	-0.691722	1.196739	0.060362	-0.659289	1.225926	-0.034723	-0.668929	1.137114	0.055375	-0.626464	0.712981	-0.249127	-0.620092	0.716664	0.291515	-0.322854	0.580297	-0.064019	-0.324711	0.568449	0.120885	-0.322326	0.585941	0.088953	-0.265522	0.074569	-0.258247	-0.256846	0.070835	0.214085	-0.228210	0.076640	0.173825	0.337320	0.075343	-0.125939
3206	26.716667	-0.873145	0.598544	0.098048	-0.872549	0.592801	-0.074266	-0.820664	0.917194	0.090482	-0.812609	0.909042	-0.078451	-0.691870	1.196654	0.060417	-0.659478	1.225871	-0.034712	-0.669009	1.136989	0.055407	-0.626493	0.712976	-0.249143	-0.620128	0.716672	0.291523	-0.322823	0.580310	-0.064130	-0.324732	0.568446	0.120902	-0.322353	0.585949	0.088972	-0.265527	0.074567	-0.258255	-0.256850	0.070831	0.214080	-0.228216	0.076626	0.173814	0.337315	0.075337	-0.125949
3207	26.725000	-0.873280	0.598578	0.098024	-0.872667	0.592795	-0.074294	-0.820817	0.917332	0.090464	-0.812619	0.909053	-0.078455	-0.691985	1.196558	0.060439	-0.659682	1.225819	-0.034694	-0.669072	1.136938	0.055430	-0.626521	0.712962	-0.249161	-0.620167	0.716676	0.291528	-0.322877	0.580276	-0.064104	-0.324748	0.568475	0.120932	-0.322385	0.585939	0.088973	-0.265531	0.074564	-0.258260	-0.256852	0.070827	0.214075	-0.228217	0.076630	0.173813	0.337315	0.075316	-0.125943
3208	26.733333	-0.873158	0.598529	0.098039	-0.872613	0.592793	-0.074273	-0.820676	0.917187	0.090389	-0.812622	0.909062	-0.078450	-0.692123	1.196452	0.060471	-0.659873	1.225768	-0.034671	-0.669142	1.136864	0.055445	-0.626541	0.712952	-0.249175	-0.620203	0.716679	0.291533	-0.322924	0.580252	-0.064065	-0.324753	0.568521	0.120979	-0.322398	0.585973	0.089008	-0.265528	0.074561	-0.258256	-0.256851	0.070835	0.214080	-0.228220	0.076639	0.173819	0.337305	0.075319	-0.125933
3209	26.741667	-0.873156	0.598516	0.098036	-0.872553	0.592751	-0.074277	-0.821052	0.917466	0.090461	-0.812668	0.909021	-0.078466	-0.692252	1.196350	0.060509	-0.660080	1.225719	-0.034640	-0.669173	1.136733	0.055402	-0.626539	0.712966	-0.249160	-0.620239	0.716684	0.291543	-0.322910	0.580256	-0.064101	-0.324767	0.568544	0.121004	-0.322419	0.585993	0.089033	-0.265527	0.074570	-0.258247	-0.256856	0.070843	0.214092	-0.228214	0.076650	0.173832	0.337304	0.075315	-0.125917
3210	26.750000	-0.873402	0.598590	0.098002	-0.872608	0.592758	-0.074275	-0.821283	0.917441	0.090474	-0.812706	0.908983	-0.078484	-0.692424	1.196268	0.060546	-0.660286	1.225669	-0.034602	-0.669355	1.136758	0.055520	-0.626534	0.712968	-0.249158	-0.620269	0.716687	0.291546	-0.322950	0.580227	-0.064052	-0.324780	0.568572	0.121031	-0.322437	0.586014	0.089059	-0.265529	0.074571	-0.258236	-0.256855	0.070849	0.214101	-0.228215	0.076660	0.173848	0.337304	0.075309	-0.125906
3211	26.758333	-0.873152	0.598494	0.098030	-0.872690	0.592737	-0.074283	-0.821117	0.917413	0.090488	-0.812732	0.908968	-0.078486	-0.692567	1.196145	0.060589	-0.660475	1.225617	-0.034580	-0.669411	1.136628	0.055485	-0.626527	0.712958	-0.249168	-0.620300	0.716688	0.291549	-0.322922	0.580235	-0.064081	-0.324786	0.568612	0.121052	-0.322438	0.586046	0.089083	-0.265525	0.074579	-0.258240	-0.256853	0.070855	0.214108	-0.228214	0.076664	0.173854	0.337300	0.075309	-0.125894
3212	26.766667	-0.873151	0.598480	0.098023	-0.872552	0.592702	-0.074293	-0.821149	0.917402	0.090481	-0.812754	0.908946	-0.078495	-0.692687	1.196090	0.060657	-0.660682	1.225539	-0.034524	-0.669508	1.136535	0.055519	-0.626511	0.712947	-0.249180	-0.620327	0.716692	0.291553	-0.322947	0.580210	-0.064033	-0.324789	0.568637	0.121070	-0.322453	0.586058	0.089094	-0.265522	0.074575	-0.258241	-0.256843	0.070849	0.214105	-0.228207	0.076661	0.173849	0.337299	0.075299	-0.125893
3213	26.775000	-0.873150	0.598465	0.098023	-0.872648	0.592707	-0.074305	-0.821265	0.917397	0.090458	-0.812759	0.908939	-0.078511	-0.692805	1.195966	0.060673	-0.660864	1.225483	-0.034509	-0.669575	1.136476	0.055516	-0.626483	0.712952	-0.249177	-0.620347	0.716694	0.291558	-0.322923	0.580191	-0.064067	-0.324794	0.568658	0.121085	-0.322460	0.586072	0.089100	-0.265523	0.074571	-0.258249	-0.256842	0.070846	0.214098	-0.228204	0.076653	0.173847	0.337292	0.075298	-0.125906
3214	26.783333	-0.873404	0.598539	0.097982	-0.872496	0.592652	-0.074285	-0.821189	0.917377	0.090473	-0.812794	0.908898	-0.078526	-0.692925	1.195854	0.060706	-0.661079	1.225409	-0.034443	-0.669663	1.136434	0.055490	-0.626468	0.712935	-0.249198	-0.620366	0.716695	0.291562	-0.322893	0.580177	-0.064096	-0.324795	0.568674	0.121092	-0.322440	0.586103	0.089118	-0.265519	0.074568	-0.258255	-0.256840	0.070845	0.214094	-0.228201	0.076644	0.173836	0.337297	0.075285	-0.125905
3215	26.791667	-0.873158	0.598449	0.098017	-0.872549	0.592659	-0.074305	-0.821348	0.917395	0.090501	-0.812802	0.908895	-0.078538	-0.693044	1.195789	0.060733	-0.661238	1.225385	-0.034421	-0.669739	1.136362	0.055532	-0.626445	0.712932	-0.249208	-0.620383	0.716689	0.291566	-0.322944	0.580122	-0.064004	-0.324788	0.568696	0.121096	-0.322450	0.586119	0.089122	-0.265515	0.074568	-0.258253	-0.256837	0.070838	0.214096	-0.228200	0.076644	0.173833	0.337295	0.075291	-0.125916
3216	26.800000	-0.873169	0.598441	0.098016	-0.872568	0.592653	-0.074300	-0.821382	0.917345	0.090518	-0.812814	0.908902	-0.078551	-0.693174	1.195729	0.060766	-0.661396	1.225345	-0.034421	-0.669837	1.136331	0.055575	-0.626427	0.712934	-0.249209	-0.620400	0.716694	0.291573	-0.322947	0.580101	-0.063985	-0.324790	0.568716	0.121100	-0.322465	0.586137	0.089122	-0.265521	0.074568	-0.258254	-0.256835	0.070838	0.214093	-0.228197	0.076641	0.173834	0.337302	0.075295	-0.125903
3217	26.808333	-0.873304	0.598480	0.097999	-0.872536	0.592645	-0.074307	-0.821517	0.917452	0.090459	-0.812859	0.908875	-0.078554	-0.693296	1.195682	0.060801	-0.661523	1.225323	-0.034432	-0.669918	1.136296	0.055606	-0.626408	0.712951	-0.249189	-0.620422	0.716689	0.291574	-0.322951	0.580086	-0.063962	-0.324790	0.568745	0.121099	-0.322476	0.586163	0.089127	-0.265516	0.074573	-0.258249	-0.256839	0.070841	0.214100	-0.228200	0.076643	0.173841	0.337309	0.075301	-0.125896
3218	26.816667	-0.873442	0.598517	0.097982	-0.872511	0.592619	-0.074299	-0.821335	0.917343	0.090455	-0.812901	0.908853	-0.078555	-0.693419	1.195643	0.060818	-0.661651	1.225307	-0.034405	-0.670045	1.136272	0.055580	-0.626406	0.712954	-0.249192	-0.620444	0.716692	0.291579	-0.322955	0.580077	-0.063946	-0.324796	0.568776	0.121101	-0.322477	0.586196	0.089134	-0.265522	0.074577	-0.258237	-0.256845	0.070849	0.214098	-0.228208	0.076645	0.173852	0.337308	0.075300	-0.125888
3219	26.825000	-0.873199	0.598426	0.098013	-0.872574	0.592627	-0.074311	-0.821313	0.917262	0.090398	-0.812937	0.908848	-0.078556	-0.693506	1.195618	0.060826	-0.661783	1.225316	-0.034408	-0.670006	1.136145	0.055547	-0.626403	0.712966	-0.249174	-0.620468	0.716697	0.291579	-0.322964	0.580073	-0.063933	-0.324800	0.568804	0.121111	-0.322480	0.586228	0.089145	-0.265519	0.074571	-0.258239	-0.256847	0.070851	0.214103	-0.228207	0.076655	0.173853	0.337315	0.075303	-0.125877
3220	26.833333	-0.873453	0.598502	0.097976	-0.872588	0.592613	-0.074313	-0.821489	0.917333	0.090391	-0.812939	0.908870	-0.078560	-0.693637	1.195610	0.060853	-0.661923	1.225307	-0.034364	-0.670104	1.136197	0.055582	-0.626399	0.712988	-0.249157	-0.620494	0.716697	0.291575	-0.322978	0.580066	-0.063926	-0.324808	0.568840	0.121114	-0.322483	0.586257	0.089152	-0.265521	0.074572	-0.258238	-0.256854	0.070855	0.214105	-0.228213	0.076659	0.173857	0.337313	0.075311	-0.125874
3221	26.841667	-0.873470	0.598481	0.097963	-0.872529	0.592584	-0.074311	-0.821688	0.917381	0.090426	-0.812997	0.908832	-0.078565	-0.693624	1.195528	0.060671	-0.662020	1.225280	-0.034379	-0.670310	1.136225	0.055686	-0.626407	0.713005	-0.249148	-0.620520	0.716697	0.291575	-0.322992	0.580050	-0.063912	-0.324813	0.568874	0.121133	-0.322480	0.586296	0.089157	-0.265520	0.074570	-0.258236	-0.256854	0.070860	0.214106	-0.228216	0.076662	0.173856	0.337311	0.075316	-0.125881
3222	26.850000	-0.873480	0.598463	0.097956	-0.872593	0.592592	-0.074329	-0.821406	0.917228	0.090350	-0.813026	0.908820	-0.078572	-0.693608	1.195467	0.060481	-0.662122	1.225287	-0.034374	-0.670314	1.136161	0.055639	-0.626418	0.713016	-0.249139	-0.620546	0.716686	0.291570	-0.323006	0.580024	-0.063911	-0.324819	0.568889	0.121138	-0.322496	0.586305	0.089166	-0.265529	0.074575	-0.258242	-0.256852	0.070856	0.214104	-0.228215	0.076661	0.173849	0.337316	0.075317	-0.125889
3223	26.858333	-0.873483	0.598454	0.097961	-0.872605	0.592579	-0.074327	-0.821479	0.917237	0.090413	-0.813032	0.908841	-0.078581	-0.693703	1.195442	0.060509	-0.662239	1.225256	-0.034339	-0.670335	1.136109	0.055611	-0.626432	0.713025	-0.249134	-0.620575	0.716678	0.291566	-0.323026	0.579996	-0.063913	-0.324827	0.568896	0.121143	-0.322504	0.586318	0.089171	-0.265529	0.074575	-0.258249	-0.256852	0.070850	0.214104	-0.228217	0.076655	0.173842	0.337311	0.075322	-0.125898
3224	26.866667	-0.873246	0.598366	0.097998	-0.872621	0.592571	-0.074328	-0.821500	0.917208	0.090361	-0.813080	0.908803	-0.078584	-0.693790	1.195420	0.060532	-0.662333	1.225247	-0.034322	-0.670439	1.136167	0.055732	-0.626442	0.713033	-0.249134	-0.620602	0.716663	0.291562	-0.323049	0.579961	-0.063912	-0.324839	0.568894	0.121147	-0.322509	0.586321	0.089185	-0.265529	0.074575	-0.258258	-0.256849	0.070836	0.214091	-0.228211	0.076637	0.173827	0.337313	0.075326	-0.125917
3225	26.875000	-0.873510	0.598439	0.097962	-0.872602	0.592555	-0.074325	-0.821726	0.917229	0.090419	-0.813114	0.908822	-0.078583	-0.693854	1.195404	0.060541	-0.662392	1.225227	-0.034339	-0.670586	1.136224	0.055727	-0.626459	0.713036	-0.249133	-0.620633	0.716658	0.291555	-0.323075	0.579931	-0.063917	-0.324850	0.568891	0.121154	-0.322509	0.586326	0.089194	-0.265528	0.074569	-0.258259	-0.256844	0.070831	0.214082	-0.228210	0.076633	0.173817	0.337324	0.075320	-0.125915
3226	26.883333	-0.873522	0.598436	0.097964	-0.872555	0.592513	-0.074342	-0.821596	0.917134	0.090441	-0.813155	0.908844	-0.078585	-0.693927	1.195381	0.060575	-0.662467	1.225222	-0.034315	-0.670593	1.136138	0.055714	-0.626477	0.713039	-0.249129	-0.620670	0.716651	0.291555	-0.323103	0.579916	-0.063914	-0.324858	0.568893	0.121155	-0.322512	0.586341	0.089205	-0.265525	0.074570	-0.258262	-0.256839	0.070827	0.214079	-0.228209	0.076630	0.173813	0.337329	0.075315	-0.125910
3227	26.891667	-0.873534	0.598433	0.097969	-0.872641	0.592530	-0.074350	-0.821609	0.917185	0.090378	-0.813188	0.908841	-0.078572	-0.693981	1.195401	0.060566	-0.662519	1.225202	-0.034304	-0.670676	1.136202	0.055727	-0.626488	0.713046	-0.249122	-0.620704	0.716654	0.291556	-0.323134	0.579906	-0.063909	-0.324876	0.568905	0.121165	-0.322522	0.586354	0.089222	-0.265523	0.074563	-0.258252	-0.256842	0.070835	0.214080	-0.228204	0.076646	0.173822	0.337334	0.075330	-0.125895
3228	26.900000	-0.873296	0.598334	0.098010	-0.872673	0.592550	-0.074329	-0.821957	0.917334	0.090514	-0.813216	0.908806	-0.078559	-0.694030	1.195367	0.060555	-0.662566	1.225198	-0.034294	-0.670720	1.136204	0.055713	-0.626500	0.713052	-0.249114	-0.620737	0.716654	0.291561	-0.323163	0.579894	-0.063898	-0.324886	0.568938	0.121210	-0.322558	0.586353	0.089234	-0.265512	0.074573	-0.258247	-0.256840	0.070844	0.214088	-0.228203	0.076663	0.173837	0.337335	0.075339	-0.125882
3229	26.908333	-0.873568	0.598405	0.097961	-0.872599	0.592501	-0.074331	-0.821804	0.917169	0.090426	-0.813259	0.908817	-0.078547	-0.694071	1.195326	0.060543	-0.662608	1.225196	-0.034284	-0.670745	1.136151	0.055695	-0.626521	0.713056	-0.249111	-0.620765	0.716643	0.291561	-0.323193	0.579882	-0.063881	-0.324906	0.568945	0.121223	-0.322563	0.586367	0.089261	-0.265512	0.074577	-0.258237	-0.256842	0.070862	0.214105	-0.228203	0.076675	0.173849	0.337333	0.075331	-0.125872
3230	26.916667	-0.873317	0.598304	0.098007	-0.872591	0.592467	-0.074339	-0.821734	0.917133	0.090369	-0.813293	0.908792	-0.078536	-0.694111	1.195342	0.060545	-0.662641	1.225196	-0.034278	-0.670744	1.136064	0.055654	-0.626543	0.713049	-0.249104	-0.620800	0.716633	0.291567	-0.323223	0.579859	-0.063873	-0.324925	0.568939	0.121245	-0.322569	0.586370	0.089282	-0.265517	0.074577	-0.258227	-0.256849	0.070870	0.214117	-0.228202	0.076669	0.173870	0.337325	0.075331	-0.125872
3231	26.925000	-0.873453	0.598331	0.097994	-0.872704	0.592511	-0.074315	-0.821900	0.917209	0.090479	-0.813317	0.908791	-0.078501	-0.694151	1.195349	0.060580	-0.662673	1.225194	-0.034272	-0.670793	1.136094	0.055674	-0.626566	0.713048	-0.249114	-0.620822	0.716620	0.291581	-0.323253	0.579828	-0.063873	-0.324937	0.568964	0.121290	-0.322599	0.586361	0.089296	-0.265514	0.074574	-0.258234	-0.256844	0.070854	0.214116	-0.228205	0.076659	0.173871	0.337321	0.075324	-0.125876
3232	26.933333	-0.873600	0.598351	0.097972	-0.872630	0.592472	-0.074310	-0.822063	0.917280	0.090555	-0.813342	0.908759	-0.078519	-0.694167	1.195335	0.060572	-0.662697	1.225205	-0.034257	-0.670850	1.136159	0.055723	-0.626591	0.713043	-0.249125	-0.620846	0.716605	0.291586	-0.323282	0.579794	-0.063881	-0.324958	0.568957	0.121300	-0.322635	0.586341	0.089303	-0.265518	0.074571	-0.258240	-0.256838	0.070829	0.214109	-0.228203	0.076638	0.173862	0.337314	0.075315	-0.125887
3233	26.941667	-0.873482	0.598303	0.097998	-0.872680	0.592474	-0.074316	-0.821851	0.917111	0.090487	-0.813370	0.908752	-0.078513	-0.694191	1.195343	0.060577	-0.662715	1.225188	-0.034270	-0.670847	1.136167	0.055713	-0.626618	0.713031	-0.249146	-0.620871	0.716593	0.291594	-0.323314	0.579763	-0.063905	-0.324977	0.568934	0.121281	-0.322637	0.586343	0.089298	-0.265521	0.074563	-0.258252	-0.256840	0.070823	0.214102	-0.228208	0.076628	0.173849	0.337310	0.075300	-0.125894
3234	26.950000	-0.873371	0.598260	0.098024	-0.872708	0.592460	-0.074337	-0.821962	0.917171	0.090553	-0.813396	0.908750	-0.078508	-0.694214	1.195358	0.060593	-0.662736	1.225189	-0.034265	-0.670889	1.136134	0.055722	-0.626643	0.713027	-0.249165	-0.620898	0.716590	0.291600	-0.323346	0.579741	-0.063933	-0.324995	0.568934	0.121279	-0.322661	0.586340	0.089291	-0.265526	0.074557	-0.258259	-0.256841	0.070816	0.214087	-0.228204	0.076618	0.173828	0.337305	0.075285	-0.125897
3235	26.958333	-0.873383	0.598259	0.098019	-0.872741	0.592476	-0.074329	-0.822054	0.917233	0.090558	-0.813413	0.908765	-0.078485	-0.694235	1.195382	0.060615	-0.662753	1.225199	-0.034252	-0.670915	1.136174	0.055749	-0.626665	0.713033	-0.249171	-0.620923	0.716597	0.291606	-0.323375	0.579747	-0.063960	-0.325017	0.568949	0.121268	-0.322706	0.586339	0.089284	-0.265524	0.074561	-0.258262	-0.256843	0.070819	0.214081	-0.228210	0.076627	0.173820	0.337301	0.075300	-0.125904
3236	26.966667	-0.873647	0.598337	0.097973	-0.872712	0.592502	-0.074314	-0.822156	0.917263	0.090579	-0.813445	0.908759	-0.078487	-0.694243	1.195390	0.060612	-0.662772	1.225212	-0.034234	-0.670937	1.136211	0.055777	-0.626687	0.713048	-0.249176	-0.620944	0.716598	0.291614	-0.323398	0.579756	-0.063976	-0.325036	0.568966	0.121267	-0.322723	0.586357	0.089283	-0.265529	0.074565	-0.258260	-0.256855	0.070837	0.214078	-0.228213	0.076649	0.173821	0.337304	0.075302	-0.125889
3237	26.975000	-0.873400	0.598249	0.098012	-0.872716	0.592457	-0.074334	-0.821898	0.917112	0.090478	-0.813465	0.908763	-0.078478	-0.694252	1.195413	0.060623	-0.662785	1.225219	-0.034221	-0.670942	1.136155	0.055763	-0.626709	0.713062	-0.249175	-0.620961	0.716588	0.291622	-0.323418	0.579759	-0.063987	-0.325054	0.568971	0.121260	-0.322717	0.586384	0.089284	-0.265528	0.074578	-0.258249	-0.256853	0.070855	0.214087	-0.228217	0.076666	0.173832	0.337297	0.075304	-0.125880
3238	26.983333	-0.873403	0.598236	0.098007	-0.872666	0.592421	-0.074342	-0.821748	0.916972	0.090432	-0.813471	0.908787	-0.078440	-0.694259	1.195425	0.060653	-0.662797	1.225223	-0.034202	-0.670934	1.136081	0.055751	-0.626725	0.713076	-0.249174	-0.620972	0.716580	0.291641	-0.323438	0.579751	-0.063990	-0.325066	0.568999	0.121285	-0.322754	0.586385	0.089295	-0.265526	0.074580	-0.258248	-0.256855	0.070861	0.214094	-0.228212	0.076679	0.173841	0.337293	0.075306	-0.125872
3239	26.991667	-0.873406	0.598223	0.098012	-0.872875	0.592478	-0.074323	-0.822021	0.917012	0.090557	-0.813522	0.908724	-0.078453	-0.694259	1.195419	0.060669	-0.662799	1.225222	-0.034188	-0.670939	1.136134	0.055765	-0.626738	0.713089	-0.249170	-0.620979	0.716559	0.291658	-0.323450	0.579737	-0.063992	-0.325073	0.569002	0.121304	-0.322764	0.586387	0.089306	-0.265528	0.074577	-0.258244	-0.256855	0.070858	0.214102	-0.228213	0.076672	0.173847	0.337292	0.075307	-0.125876
3240	27.000000	-0.873403	0.598212	0.098020	-0.872725	0.592475	-0.074307	-0.821772	0.916974	0.090490	-0.813548	0.908720	-0.078446	-0.694251	1.195411	0.060686	-0.662801	1.225220	-0.034171	-0.670978	1.136222	0.055840	-0.626764	0.713094	-0.249171	-0.620987	0.716537	0.291680	-0.323460	0.579713	-0.063994	-0.325083	0.569000	0.121315	-0.322745	0.586396	0.089318	-0.265527	0.074572	-0.258250	-0.256845	0.070850	0.214103	-0.228214	0.076655	0.173851	0.337287	0.075294	-0.125889
3241	27.008333	-0.873402	0.598202	0.098024	-0.872693	0.592428	-0.074314	-0.821963	0.917029	0.090497	-0.813515	0.908770	-0.078406	-0.694286	1.195441	0.060733	-0.662795	1.225218	-0.034162	-0.670959	1.136173	0.055838	-0.626761	0.713094	-0.249172	-0.620997	0.716518	0.291694	-0.323468	0.579687	-0.064007	-0.325085	0.568992	0.121315	-0.322760	0.586389	0.089323	-0.265521	0.074572	-0.258256	-0.256839	0.070824	0.214097	-0.228209	0.076632	0.173841	0.337292	0.075283	-0.125883
3242	27.016667	-0.873404	0.598200	0.098033	-0.872705	0.592431	-0.074293	-0.821878	0.916962	0.090476	-0.813526	0.908764	-0.078397	-0.694420	1.195547	0.061098	-0.662788	1.225219	-0.034144	-0.670978	1.136174	0.055854	-0.626769	0.713100	-0.249173	-0.621007	0.716513	0.291708	-0.323474	0.579667	-0.064024	-0.325086	0.568996	0.121309	-0.322774	0.586390	0.089321	-0.265518	0.074563	-0.258255	-0.256838	0.070817	0.214094	-0.228207	0.076623	0.173832	0.337289	0.075275	-0.125887
3243	27.025000	-0.873409	0.598204	0.098031	-0.872747	0.592443	-0.074299	-0.822202	0.917104	0.090619	-0.813548	0.908745	-0.078402	-0.694426	1.195562	0.061127	-0.662780	1.225227	-0.034121	-0.670975	1.136184	0.055872	-0.626771	0.713099	-0.249161	-0.621017	0.716507	0.291712	-0.323478	0.579663	-0.064040	-0.325085	0.569011	0.121297	-0.322771	0.586409	0.089318	-0.265519	0.074561	-0.258254	-0.256838	0.070822	0.214087	-0.228202	0.076627	0.173834	0.337302	0.075282	-0.125879
3244	27.033333	-0.873411	0.598207	0.098031	-0.872729	0.592469	-0.074298	-0.821979	0.917063	0.090535	-0.813580	0.908711	-0.078405	-0.694430	1.195581	0.061152	-0.662763	1.225244	-0.034103	-0.670959	1.136221	0.055929	-0.626773	0.713105	-0.249150	-0.621025	0.716505	0.291714	-0.323481	0.579661	-0.064050	-0.325083	0.568996	0.121263	-0.322741	0.586447	0.089310	-0.265520	0.074566	-0.258247	-0.256844	0.070839	0.214095	-0.228204	0.076643	0.173835	0.337311	0.075294	-0.125875
3245	27.041667	-0.873411	0.598201	0.098025	-0.872709	0.592426	-0.074303	-0.822229	0.917068	0.090630	-0.813575	0.908751	-0.078372	-0.694398	1.195600	0.061159	-0.662748	1.225255	-0.034078	-0.670940	1.136138	0.055870	-0.626771	0.713111	-0.249139	-0.621027	0.716498	0.291712	-0.323480	0.579652	-0.064056	-0.325072	0.569044	0.121285	-0.322761	0.586449	0.089309	-0.265518	0.074567	-0.258246	-0.256844	0.070849	0.214097	-0.228200	0.076655	0.173845	0.337311	0.075301	-0.125870
3246	27.050000	-0.873411	0.598198	0.098024	-0.872720	0.592439	-0.074318	-0.822076	0.916992	0.090599	-0.813578	0.908741	-0.078392	-0.694366	1.195600	0.061161	-0.662724	1.225271	-0.034061	-0.670975	1.136245	0.055972	-0.626770	0.713112	-0.249126	-0.621026	0.716485	0.291713	-0.323480	0.579641	-0.064050	-0.325065	0.569054	0.121293	-0.322728	0.586472	0.089311	-0.265519	0.074568	-0.258246	-0.256841	0.070857	0.214101	-0.228202	0.076666	0.173849	0.337317	0.075308	-0.125877
3247	27.058333	-0.873406	0.598195	0.098026	-0.872727	0.592416	-0.074321	-0.822214	0.917124	0.090597	-0.813576	0.908764	-0.078358	-0.694343	1.195631	0.061185	-0.662695	1.225292	-0.034039	-0.670900	1.136137	0.055921	-0.626765	0.713120	-0.249119	-0.621025	0.716469	0.291717	-0.323474	0.579614	-0.064037	-0.325054	0.569048	0.121290	-0.322717	0.586477	0.089323	-0.265522	0.074570	-0.258246	-0.256845	0.070852	0.214100	-0.228205	0.076661	0.173850	0.337317	0.075314	-0.125891
3248	27.066667	-0.873409	0.598194	0.098028	-0.872703	0.592415	-0.074301	-0.822030	0.916980	0.090530	-0.813576	0.908749	-0.078347	-0.694315	1.195646	0.061207	-0.662669	1.225310	-0.034025	-0.670910	1.136180	0.055909	-0.626755	0.713127	-0.249108	-0.621021	0.716455	0.291723	-0.323472	0.579594	-0.064014	-0.325037	0.569064	0.121318	-0.322736	0.586468	0.089336	-0.265523	0.074572	-0.258249	-0.256844	0.070836	0.214100	-0.228213	0.076645	0.173849	0.337319	0.075314	-0.125896
3249	27.075000	-0.873407	0.598188	0.098034	-0.872754	0.592424	-0.074320	-0.822257	0.917062	0.090668	-0.813591	0.908729	-0.078359	-0.694304	1.195660	0.061239	-0.662635	1.225312	-0.034004	-0.670916	1.136250	0.055964	-0.626748	0.713128	-0.249104	-0.621018	0.716439	0.291723	-0.323473	0.579572	-0.063999	-0.325026	0.569072	0.121331	-0.322722	0.586470	0.089341	-0.265525	0.074566	-0.258255	-0.256842	0.070825	0.214096	-0.228205	0.076631	0.173838	0.337322	0.075315	-0.125915
3250	27.083333	-0.873405	0.598189	0.098032	-0.872701	0.592420	-0.074300	-0.822232	0.917087	0.090660	-0.813597	0.908768	-0.078349	-0.694261	1.195676	0.061237	-0.662596	1.225317	-0.033994	-0.670910	1.136275	0.056000	-0.626754	0.713132	-0.249104	-0.621014	0.716430	0.291722	-0.323473	0.579566	-0.063988	-0.325011	0.569081	0.121332	-0.322687	0.586489	0.089340	-0.265526	0.074572	-0.258260	-0.256842	0.070817	0.214090	-0.228204	0.076623	0.173832	0.337326	0.075316	-0.125925
3251	27.091667	-0.873398	0.598185	0.098032	-0.872716	0.592418	-0.074320	-0.822214	0.917173	0.090603	-0.813584	0.908769	-0.078338	-0.694233	1.195689	0.061250	-0.662558	1.225338	-0.033983	-0.670868	1.136196	0.055980	-0.626739	0.713136	-0.249099	-0.621017	0.716432	0.291727	-0.323475	0.579573	-0.063981	-0.325001	0.569093	0.121322	-0.322686	0.586496	0.089332	-0.265521	0.074568	-0.258260	-0.256844	0.070821	0.214089	-0.228203	0.076632	0.173830	0.337334	0.075323	-0.125917
3252	27.100000	-0.873398	0.598193	0.098026	-0.872926	0.592439	-0.074342	-0.822258	0.917058	0.090666	-0.813623	0.908717	-0.078329	-0.694203	1.195698	0.061260	-0.662518	1.225325	-0.033968	-0.670877	1.136280	0.056019	-0.626726	0.713146	-0.249094	-0.621014	0.716425	0.291725	-0.323477	0.579583	-0.063973	-0.324989	0.569106	0.121314	-0.322685	0.586507	0.089327	-0.265523	0.074571	-0.258259	-0.256842	0.070831	0.214090	-0.228208	0.076643	0.173831	0.337338	0.075338	-0.125912
3253	27.108333	-0.873397	0.598193	0.098022	-0.872720	0.592438	-0.074324	-0.822247	0.917051	0.090664	-0.813588	0.908782	-0.078330	-0.694167	1.195706	0.061265	-0.662482	1.225329	-0.033956	-0.670858	1.136293	0.056038	-0.626721	0.713149	-0.249092	-0.621012	0.716416	0.291722	-0.323480	0.579588	-0.063965	-0.324977	0.569114	0.121301	-0.322663	0.586528	0.089320	-0.265521	0.074575	-0.258253	-0.256845	0.070845	0.214093	-0.228211	0.076654	0.173838	0.337350	0.075342	-0.125903
3254	27.116667	-0.873391	0.598191	0.098021	-0.872659	0.592407	-0.074339	-0.822401	0.917212	0.090733	-0.813567	0.908794	-0.078315	-0.694133	1.195707	0.061280	-0.662449	1.225333	-0.033943	-0.670803	1.136217	0.056023	-0.626702	0.713157	-0.249094	-0.621010	0.716402	0.291727	-0.323483	0.579584	-0.063951	-0.324967	0.569119	0.121296	-0.322640	0.586537	0.089316	-0.265526	0.074576	-0.258248	-0.256846	0.070847	0.214098	-0.228205	0.076667	0.173842	0.337349	0.075348	-0.125901
3255	27.125000	-0.873396	0.598196	0.098022	-0.872692	0.592432	-0.074311	-0.822148	0.917102	0.090606	-0.813553	0.908796	-0.078306	-0.694098	1.195711	0.061301	-0.662414	1.225320	-0.033931	-0.670795	1.136245	0.056049	-0.626697	0.713149	-0.249094	-0.621003	0.716380	0.291740	-0.323487	0.579568	-0.063933	-0.324958	0.569123	0.121297	-0.322635	0.586541	0.089319	-0.265523	0.074571	-0.258252	-0.256842	0.070850	0.214099	-0.228203	0.076654	0.173843	0.337350	0.075348	-0.125907
3256	27.133333	-0.873398	0.598191	0.098027	-0.872734	0.592426	-0.074336	-0.822224	0.917052	0.090692	-0.813550	0.908768	-0.078265	-0.694063	1.195709	0.061325	-0.662403	1.225294	-0.033883	-0.670787	1.136300	0.056098	-0.626685	0.713152	-0.249096	-0.620999	0.716357	0.291756	-0.323493	0.579546	-0.063909	-0.324952	0.569120	0.121301	-0.322653	0.586536	0.089326	-0.265521	0.074565	-0.258248	-0.256841	0.070838	0.214098	-0.228203	0.076639	0.173843	0.337356	0.075349	-0.125915
3257	27.141667	-0.873403	0.598191	0.098034	-0.872742	0.592457	-0.074301	-0.822291	0.917114	0.090732	-0.813555	0.908758	-0.078263	-0.694026	1.195704	0.061345	-0.662355	1.225285	-0.033890	-0.670767	1.136284	0.056111	-0.626688	0.713146	-0.249092	-0.620999	0.716330	0.291768	-0.323496	0.579527	-0.063884	-0.324944	0.569128	0.121313	-0.322640	0.586549	0.089335	-0.265522	0.074565	-0.258251	-0.256841	0.070830	0.214099	-0.228204	0.076630	0.173845	0.337350	0.075351	-0.125929
3258	27.150000	-0.873400	0.598188	0.098036	-0.872671	0.592413	-0.074326	-0.822131	0.917148	0.090631	-0.813522	0.908780	-0.078250	-0.693997	1.195700	0.061374	-0.662327	1.225291	-0.033868	-0.670701	1.136232	0.056112	-0.626684	0.713145	-0.249094	-0.621005	0.716313	0.291786	-0.323502	0.579513	-0.063866	-0.324942	0.569147	0.121317	-0.322634	0.586570	0.089340	-0.265521	0.074563	-0.258248	-0.256842	0.070832	0.214098	-0.228203	0.076629	0.173848	0.337344	0.075350	-0.125937
3259	27.158333	-0.873407	0.598196	0.098034	-0.872734	0.592454	-0.074326	-0.822233	0.917163	0.090731	-0.813511	0.908778	-0.078260	-0.693962	1.195698	0.061393	-0.662314	1.225284	-0.033835	-0.670688	1.136259	0.056146	-0.626657	0.713143	-0.249088	-0.621012	0.716301	0.291799	-0.323506	0.579512	-0.063849	-0.324945	0.569175	0.121320	-0.322648	0.586583	0.089333	-0.265527	0.074566	-0.258248	-0.256842	0.070832	0.214101	-0.228206	0.076639	0.173847	0.337343	0.075344	-0.125934
3260	27.166667	-0.873409	0.598198	0.098032	-0.872792	0.592481	-0.074318	-0.822370	0.917213	0.090798	-0.813488	0.908796	-0.078243	-0.693924	1.195701	0.061405	-0.662297	1.225264	-0.033801	-0.670681	1.136280	0.056178	-0.626646	0.713144	-0.249086	-0.621019	0.716289	0.291807	-0.323512	0.579518	-0.063846	-0.324948	0.569196	0.121312	-0.322663	0.586604	0.089325	-0.265523	0.074561	-0.258241	-0.256847	0.070839	0.214100	-0.228207	0.076645	0.173850	0.337341	0.075345	-0.125926
3261	27.175000	-0.873406	0.598202	0.098027	-0.872762	0.592491	-0.074320	-0.822216	0.917137	0.090751	-0.813459	0.908825	-0.078248	-0.693890	1.195699	0.061425	-0.662248	1.225267	-0.033821	-0.670610	1.136248	0.056188	-0.626632	0.713153	-0.249093	-0.621027	0.716274	0.291813	-0.323517	0.579513	-0.063842	-0.324958	0.569222	0.121307	-0.322643	0.586631	0.089313	-0.265524	0.074577	-0.258245	-0.256848	0.070851	0.214099	-0.228211	0.076654	0.173842	0.337340	0.075350	-0.125922
3262	27.183333	-0.873406	0.598212	0.098030	-0.872715	0.592481	-0.074316	-0.822076	0.917118	0.090646	-0.813429	0.908851	-0.078257	-0.693857	1.195698	0.061445	-0.662217	1.225264	-0.033808	-0.670613	1.136277	0.056219	-0.626620	0.713149	-0.249095	-0.621032	0.716260	0.291824	-0.323521	0.579500	-0.063835	-0.324956	0.569224	0.121283	-0.322649	0.586646	0.089300	-0.265526	0.074579	-0.258246	-0.256850	0.070853	0.214093	-0.228208	0.076663	0.173844	0.337336	0.075352	-0.125920
3263	27.191667	-0.873403	0.598214	0.098029	-0.872743	0.592480	-0.074326	-0.822245	0.917220	0.090746	-0.813411	0.908846	-0.078245	-0.693805	1.195695	0.061456	-0.662195	1.225247	-0.033780	-0.670532	1.136269	0.056244	-0.626604	0.713156	-0.249104	-0.621033	0.716239	0.291833	-0.323524	0.579475	-0.063826	-0.324960	0.569217	0.121270	-0.322676	0.586641	0.089295	-0.265529	0.074572	-0.258252	-0.256846	0.070841	0.214091	-0.228208	0.076653	0.173833	0.337343	0.075344	-0.125922
3264	27.200000	-0.873396	0.598220	0.098030	-0.872803	0.592533	-0.074300	-0.822231	0.917241	0.090795	-0.813374	0.908849	-0.078250	-0.693761	1.195692	0.061475	-0.662144	1.225244	-0.033786	-0.670489	1.136261	0.056256	-0.626591	0.713155	-0.249107	-0.621033	0.716216	0.291844	-0.323527	0.579444	-0.063812	-0.324957	0.569208	0.121268	-0.322680	0.586639	0.089294	-0.265525	0.074572	-0.258255	-0.256845	0.070830	0.214085	-0.228208	0.076639	0.173830	0.337346	0.075340	-0.125931
3265	27.208333	-0.873386	0.598221	0.098036	-0.872704	0.592497	-0.074317	-0.822120	0.917196	0.090751	-0.813358	0.908864	-0.078246	-0.693709	1.195687	0.061500	-0.662107	1.225231	-0.033776	-0.670458	1.136260	0.056274	-0.626577	0.713160	-0.249110	-0.621034	0.716202	0.291860	-0.323527	0.579417	-0.063795	-0.324962	0.569203	0.121274	-0.322657	0.586646	0.089303	-0.265522	0.074571	-0.258259	-0.256840	0.070826	0.214084	-0.228204	0.076637	0.173823	0.337341	0.075334	-0.125940
3266	27.216667	-0.873380	0.598224	0.098033	-0.872671	0.592463	-0.074328	-0.822150	0.917255	0.090735	-0.813336	0.908873	-0.078241	-0.693663	1.195692	0.061517	-0.662062	1.225239	-0.033764	-0.670424	1.136262	0.056286	-0.626555	0.713166	-0.249108	-0.621036	0.716206	0.291878	-0.323529	0.579396	-0.063771	-0.324967	0.569213	0.121289	-0.322684	0.586637	0.089315	-0.265522	0.074573	-0.258260	-0.256839	0.070826	0.214090	-0.228202	0.076639	0.173826	0.337340	0.075335	-0.125953
3267	27.225000	-0.873368	0.598230	0.098037	-0.872766	0.592524	-0.074315	-0.822101	0.917232	0.090815	-0.813337	0.908859	-0.078218	-0.693616	1.195700	0.061527	-0.662034	1.225241	-0.033717	-0.670380	1.136269	0.056300	-0.626537	0.713176	-0.249097	-0.621035	0.716205	0.291886	-0.323535	0.579386	-0.063755	-0.324968	0.569227	0.121298	-0.322685	0.586652	0.089323	-0.265527	0.074571	-0.258258	-0.256847	0.070836	0.214098	-0.228204	0.076642	0.173835	0.337338	0.075334	-0.125950
3268	27.233333	-0.873360	0.598240	0.098036	-0.872776	0.592557	-0.074299	-0.822031	0.917266	0.090740	-0.813303	0.908854	-0.078251	-0.693569	1.195713	0.061540	-0.661970	1.225236	-0.033733	-0.670344	1.136276	0.056318	-0.626524	0.713188	-0.249092	-0.621037	0.716208	0.291893	-0.323533	0.579378	-0.063738	-0.324978	0.569260	0.121325	-0.322666	0.586675	0.089324	-0.265521	0.074571	-0.258252	-0.256851	0.070845	0.214101	-0.228205	0.076661	0.173845	0.337332	0.075338	-0.125942
3269	27.241667	-0.873608	0.598330	0.097999	-0.872702	0.592524	-0.074320	-0.822097	0.917292	0.090799	-0.813281	0.908906	-0.078216	-0.693522	1.195724	0.061557	-0.661920	1.225250	-0.033722	-0.670306	1.136247	0.056338	-0.626505	0.713195	-0.249085	-0.621032	0.716215	0.291902	-0.323532	0.579367	-0.063731	-0.324970	0.569242	0.121298	-0.322667	0.586675	0.089318	-0.265518	0.074579	-0.258248	-0.256846	0.070852	0.214102	-0.228204	0.076668	0.173848	0.337326	0.075335	-0.125929
3270	27.250000	-0.873348	0.598261	0.098048	-0.872716	0.592529	-0.074327	-0.822009	0.917285	0.090754	-0.813267	0.908922	-0.078207	-0.693476	1.195737	0.061573	-0.661877	1.225236	-0.033709	-0.670263	1.136287	0.056390	-0.626486	0.713194	-0.249082	-0.621018	0.716210	0.291902	-0.323532	0.579346	-0.063729	-0.324967	0.569232	0.121281	-0.322664	0.586666	0.089302	-0.265527	0.074572	-0.258251	-0.256848	0.070845	0.214100	-0.228203	0.076659	0.173847	0.337323	0.075336	-0.125939
3271	27.258333	-0.873343	0.598263	0.098051	-0.872711	0.592567	-0.074290	-0.822088	0.917299	0.090859	-0.813244	0.908910	-0.078201	-0.693437	1.195756	0.061584	-0.661840	1.225233	-0.033665	-0.670229	1.136287	0.056386	-0.626472	0.713197	-0.249084	-0.621008	0.716200	0.291907	-0.323530	0.579318	-0.063729	-0.324966	0.569215	0.121268	-0.322686	0.586641	0.089295	-0.265528	0.074567	-0.258250	-0.256844	0.070834	0.214091	-0.228205	0.076640	0.173846	0.337320	0.075313	-0.125925
3272	27.266667	-0.873592	0.598344	0.098006	-0.872752	0.592591	-0.074284	-0.822124	0.917304	0.090868	-0.813262	0.908907	-0.078172	-0.693367	1.195780	0.061613	-0.661778	1.225213	-0.033679	-0.670202	1.136300	0.056393	-0.626462	0.713196	-0.249091	-0.620995	0.716188	0.291912	-0.323526	0.579293	-0.063732	-0.324959	0.569200	0.121261	-0.322657	0.586641	0.089287	-0.265524	0.074566	-0.258249	-0.256841	0.070830	0.214092	-0.228204	0.076631	0.173840	0.337324	0.075308	-0.125925
3273	27.275000	-0.873583	0.598347	0.098006	-0.872638	0.592535	-0.074300	-0.821969	0.917300	0.090766	-0.813234	0.908922	-0.078178	-0.693324	1.195834	0.061655	-0.661716	1.225242	-0.033674	-0.670104	1.136269	0.056378	-0.626448	0.713190	-0.249087	-0.620986	0.716172	0.291918	-0.323521	0.579272	-0.063723	-0.324951	0.569200	0.121256	-0.322668	0.586632	0.089285	-0.265527	0.074569	-0.258251	-0.256841	0.070824	0.214089	-0.228204	0.076634	0.173839	0.337312	0.075300	-0.125917
3274	27.283333	-0.873580	0.598349	0.098004	-0.872648	0.592552	-0.074290	-0.822084	0.917287	0.090925	-0.813201	0.908906	-0.078201	-0.693259	1.195843	0.061671	-0.661680	1.225247	-0.033625	-0.670118	1.136319	0.056446	-0.626430	0.713187	-0.249079	-0.620976	0.716158	0.291923	-0.323516	0.579262	-0.063709	-0.324942	0.569211	0.121257	-0.322678	0.586632	0.089280	-0.265526	0.074563	-0.258245	-0.256846	0.070835	0.214091	-0.228209	0.076632	0.173839	0.337305	0.075288	-0.125917
3275	27.291667	-0.873320	0.598270	0.098050	-0.872723	0.592584	-0.074296	-0.822032	0.917285	0.090877	-0.813208	0.908912	-0.078186	-0.693195	1.195854	0.061668	-0.661600	1.225244	-0.033636	-0.670113	1.136342	0.056496	-0.626415	0.713188	-0.249074	-0.620975	0.716148	0.291934	-0.323508	0.579266	-0.063696	-0.324933	0.569230	0.121266	-0.322657	0.586651	0.089282	-0.265528	0.074572	-0.258246	-0.256847	0.070841	0.214095	-0.228206	0.076639	0.173839	0.337303	0.075294	-0.125925
3276	27.300000	-0.873566	0.598348	0.098007	-0.872615	0.592524	-0.074323	-0.821954	0.917320	0.090797	-0.813195	0.908912	-0.078170	-0.693106	1.195840	0.061659	-0.661543	1.225269	-0.033612	-0.669997	1.136316	0.056430	-0.626402	0.713182	-0.249066	-0.620975	0.716138	0.291947	-0.323496	0.579275	-0.063679	-0.324923	0.569251	0.121271	-0.322634	0.586672	0.089282	-0.265528	0.074574	-0.258244	-0.256847	0.070846	0.214095	-0.228210	0.076648	0.173835	0.337299	0.075287	-0.125928
3277	27.308333	-0.873568	0.598353	0.098009	-0.872669	0.592562	-0.074323	-0.821908	0.917274	0.090786	-0.813152	0.908958	-0.078185	-0.693052	1.195870	0.061690	-0.661458	1.225276	-0.033625	-0.670000	1.136349	0.056484	-0.626387	0.713178	-0.249058	-0.620970	0.716121	0.291959	-0.323484	0.579285	-0.063662	-0.324913	0.569270	0.121271	-0.322653	0.586681	0.089282	-0.265526	0.074570	-0.258250	-0.256847	0.070846	0.214095	-0.228207	0.076650	0.173835	0.337296	0.075291	-0.125932
3278	27.316667	-0.873572	0.598359	0.098009	-0.872711	0.592581	-0.074310	-0.822043	0.917301	0.090960	-0.813165	0.908924	-0.078198	-0.693009	1.195944	0.061740	-0.661395	1.225257	-0.033601	-0.669955	1.136350	0.056494	-0.626376	0.713172	-0.249054	-0.620965	0.716098	0.291968	-0.323477	0.579287	-0.063653	-0.324905	0.569276	0.121261	-0.322644	0.586697	0.089275	-0.265521	0.074574	-0.258258	-0.256848	0.070837	0.214092	-0.228207	0.076637	0.173833	0.337300	0.075288	-0.125934
3279	27.325000	-0.873313	0.598277	0.098063	-0.872708	0.592586	-0.074308	-0.822039	0.917333	0.090917	-0.813174	0.908933	-0.078176	-0.692913	1.195955	0.061733	-0.661324	1.225265	-0.033594	-0.669906	1.136356	0.056513	-0.626362	0.713166	-0.249061	-0.620963	0.716076	0.291979	-0.323467	0.579290	-0.063644	-0.324897	0.569280	0.121245	-0.322625	0.586710	0.089265	-0.265523	0.074567	-0.258259	-0.256842	0.070826	0.214086	-0.228207	0.076634	0.173829	0.337307	0.075289	-0.125936
3280	27.333333	-0.873564	0.598352	0.098013	-0.872622	0.592551	-0.074337	-0.821863	0.917300	0.090830	-0.813164	0.908958	-0.078181	-0.692818	1.195921	0.061721	-0.661247	1.225262	-0.033574	-0.669756	1.136272	0.056455	-0.626350	0.713158	-0.249064	-0.620961	0.716054	0.291990	-0.323454	0.579293	-0.063642	-0.324888	0.569280	0.121232	-0.322625	0.586722	0.089262	-0.265522	0.074572	-0.258261	-0.256843	0.070826	0.214087	-0.228206	0.076639	0.173832	0.337313	0.075288	-0.125925
3281	27.341667	-0.873571	0.598348	0.098016	-0.872677	0.592580	-0.074315	-0.821947	0.917295	0.090874	-0.813145	0.908945	-0.078178	-0.692745	1.195963	0.061759	-0.661181	1.225248	-0.033562	-0.669745	1.136314	0.056521	-0.626343	0.713159	-0.249061	-0.620957	0.716040	0.292006	-0.323450	0.579298	-0.063632	-0.324884	0.569290	0.121228	-0.322620	0.586740	0.089263	-0.265521	0.074575	-0.258252	-0.256844	0.070835	0.214093	-0.228204	0.076644	0.173837	0.337315	0.075289	-0.125916
3282	27.350000	-0.873576	0.598343	0.098014	-0.872709	0.592581	-0.074314	-0.821982	0.917299	0.090918	-0.813163	0.908926	-0.078165	-0.692671	1.195965	0.061779	-0.661089	1.225245	-0.033596	-0.669736	1.136384	0.056593	-0.626338	0.713156	-0.249056	-0.620963	0.716025	0.292014	-0.323446	0.579302	-0.063621	-0.324886	0.569299	0.121234	-0.322616	0.586755	0.089270	-0.265523	0.074580	-0.258247	-0.256850	0.070834	0.214099	-0.228208	0.076649	0.173842	0.337312	0.075288	-0.125906
3283	27.358333	-0.873452	0.598299	0.098038	-0.872712	0.592583	-0.074317	-0.822080	0.917342	0.090944	-0.813151	0.908942	-0.078171	-0.692596	1.195972	0.061808	-0.661049	1.225221	-0.033556	-0.669639	1.136326	0.056565	-0.626342	0.713152	-0.249055	-0.620964	0.716015	0.292023	-0.323444	0.579313	-0.063612	-0.324884	0.569314	0.121239	-0.322593	0.586776	0.089279	-0.265523	0.074582	-0.258243	-0.256847	0.070845	0.214102	-0.228206	0.076653	0.173845	0.337314	0.075295	-0.125905
3284	27.366667	-0.873586	0.598341	0.098021	-0.872658	0.592583	-0.074315	-0.821909	0.917326	0.090851	-0.813185	0.908942	-0.078159	-0.692529	1.195966	0.061837	-0.661012	1.225213	-0.033520	-0.669549	1.136262	0.056559	-0.626340	0.713146	-0.249048	-0.620975	0.716009	0.292036	-0.323439	0.579320	-0.063596	-0.324886	0.569327	0.121254	-0.322616	0.586778	0.089292	-0.265525	0.074572	-0.258236	-0.256847	0.070845	0.214100	-0.228205	0.076659	0.173846	0.337310	0.075300	-0.125903
3285	27.375000	-0.873470	0.598308	0.098053	-0.872694	0.592586	-0.074313	-0.821988	0.917339	0.090914	-0.813155	0.908955	-0.078167	-0.692462	1.195968	0.061861	-0.660949	1.225209	-0.033520	-0.669513	1.136291	0.056571	-0.626343	0.713139	-0.249045	-0.620983	0.716001	0.292044	-0.323445	0.579330	-0.063584	-0.324891	0.569334	0.121264	-0.322612	0.586791	0.089302	-0.265526	0.074568	-0.258239	-0.256847	0.070839	0.214095	-0.228204	0.076649	0.173840	0.337310	0.075293	-0.125907
3286	27.383333	-0.873343	0.598273	0.098086	-0.872734	0.592589	-0.074313	-0.821983	0.917325	0.090959	-0.813155	0.908959	-0.078177	-0.692400	1.195997	0.061889	-0.660887	1.225211	-0.033528	-0.669481	1.136313	0.056602	-0.626348	0.713130	-0.249042	-0.620991	0.715988	0.292041	-0.323444	0.579337	-0.063568	-0.324894	0.569341	0.121273	-0.322628	0.586788	0.089309	-0.265526	0.074566	-0.258244	-0.256843	0.070829	0.214092	-0.228201	0.076631	0.173836	0.337311	0.075291	-0.125901
3287	27.391667	-0.873478	0.598313	0.098063	-0.872705	0.592577	-0.074311	-0.821973	0.917309	0.090942	-0.813169	0.908979	-0.078159	-0.692341	1.195993	0.061910	-0.660871	1.225197	-0.033470	-0.669431	1.136290	0.056605	-0.626352	0.713120	-0.249040	-0.621001	0.715972	0.292043	-0.323446	0.579344	-0.063565	-0.324905	0.569343	0.121288	-0.322623	0.586792	0.089313	-0.265522	0.074564	-0.258249	-0.256844	0.070827	0.214088	-0.228205	0.076631	0.173838	0.337315	0.075294	-0.125904
3288	27.400000	-0.873612	0.598354	0.098040	-0.872731	0.592559	-0.074337	-0.822032	0.917413	0.090913	-0.813136	0.908989	-0.078166	-0.692285	1.195994	0.061916	-0.660829	1.225204	-0.033457	-0.669379	1.136268	0.056604	-0.626358	0.713110	-0.249035	-0.621008	0.715965	0.292046	-0.323447	0.579348	-0.063570	-0.324905	0.569334	0.121283	-0.322642	0.586775	0.089313	-0.265521	0.074561	-0.258251	-0.256845	0.070823	0.214094	-0.228208	0.076638	0.173839	0.337319	0.075305	-0.125903
3289	27.408333	-0.873359	0.598271	0.098085	-0.872728	0.592588	-0.074312	-0.822006	0.917361	0.090963	-0.813151	0.908971	-0.078194	-0.692228	1.196017	0.061920	-0.660760	1.225220	-0.033494	-0.669364	1.136321	0.056625	-0.626371	0.713106	-0.249038	-0.621018	0.715954	0.292043	-0.323455	0.579353	-0.063583	-0.324912	0.569328	0.121278	-0.322650	0.586768	0.089307	-0.265525	0.074569	-0.258249	-0.256843	0.070837	0.214093	-0.228206	0.076645	0.173843	0.337327	0.075294	-0.125900
3290	27.416667	-0.873359	0.598270	0.098080	-0.872782	0.592609	-0.074316	-0.821934	0.917323	0.090940	-0.813147	0.908964	-0.078226	-0.692174	1.196033	0.061916	-0.660709	1.225232	-0.033493	-0.669353	1.136373	0.056646	-0.626380	0.713102	-0.249041	-0.621026	0.715951	0.292041	-0.323465	0.579353	-0.063597	-0.324918	0.569324	0.121275	-0.322658	0.586762	0.089302	-0.265524	0.074572	-0.258249	-0.256843	0.070841	0.214095	-0.228207	0.076651	0.173845	0.337337	0.075296	-0.125894
3291	27.425000	-0.873492	0.598311	0.098055	-0.872708	0.592556	-0.074362	-0.821855	0.917339	0.090840	-0.813150	0.909018	-0.078204	-0.691948	1.195915	0.061553	-0.660677	1.225240	-0.033499	-0.669271	1.136348	0.056586	-0.626390	0.713105	-0.249048	-0.621036	0.715955	0.292041	-0.323475	0.579356	-0.063616	-0.324926	0.569314	0.121269	-0.322647	0.586759	0.089291	-0.265521	0.074575	-0.258250	-0.256848	0.070845	0.214095	-0.228208	0.076655	0.173841	0.337341	0.075278	-0.125876
3292	27.433333	-0.873372	0.598273	0.098080	-0.872720	0.592592	-0.074319	-0.821743	0.917249	0.090756	-0.813149	0.909023	-0.078228	-0.691930	1.195994	0.061594	-0.660629	1.225238	-0.033503	-0.669288	1.136377	0.056645	-0.626396	0.713110	-0.249055	-0.621040	0.715964	0.292043	-0.323486	0.579354	-0.063627	-0.324933	0.569310	0.121272	-0.322662	0.586747	0.089295	-0.265526	0.074580	-0.258250	-0.256849	0.070843	0.214094	-0.228207	0.076656	0.173834	0.337332	0.075272	-0.125862
3293	27.441667	-0.873503	0.598322	0.098067	-0.872737	0.592614	-0.074325	-0.821904	0.917377	0.090911	-0.813148	0.909000	-0.078233	-0.692039	1.196100	0.061917	-0.660590	1.225248	-0.033505	-0.669263	1.136402	0.056642	-0.626401	0.713127	-0.249058	-0.621040	0.715976	0.292048	-0.323499	0.579354	-0.063623	-0.324942	0.569307	0.121275	-0.322690	0.586725	0.089293	-0.265525	0.074579	-0.258253	-0.256850	0.070836	0.214090	-0.228209	0.076643	0.173832	0.337334	0.075272	-0.125858
3294	27.450000	-0.873381	0.598293	0.098096	-0.872812	0.592641	-0.074331	-0.822048	0.917443	0.090986	-0.813122	0.909040	-0.078267	-0.692003	1.196117	0.061912	-0.660567	1.225236	-0.033520	-0.669239	1.136422	0.056642	-0.626407	0.713148	-0.249066	-0.621030	0.715981	0.292050	-0.323508	0.579346	-0.063614	-0.324947	0.569304	0.121283	-0.322676	0.586731	0.089299	-0.265523	0.074577	-0.258248	-0.256850	0.070829	0.214091	-0.228212	0.076631	0.173832	0.337331	0.075280	-0.125871
3295	27.458333	-0.873517	0.598334	0.098083	-0.872726	0.592622	-0.074353	-0.821870	0.917373	0.090865	-0.813153	0.909076	-0.078219	-0.691945	1.196098	0.061887	-0.660535	1.225230	-0.033532	-0.669194	1.136414	0.056599	-0.626405	0.713167	-0.249068	-0.621021	0.715990	0.292063	-0.323520	0.579348	-0.063601	-0.324953	0.569308	0.121293	-0.322706	0.586708	0.089295	-0.265525	0.074570	-0.258250	-0.256850	0.070831	0.214096	-0.228213	0.076638	0.173835	0.337325	0.075293	-0.125889
3296	27.466667	-0.873651	0.598373	0.098063	-0.872740	0.592626	-0.074356	-0.822033	0.917436	0.090999	-0.813155	0.909041	-0.078233	-0.691947	1.196097	0.061907	-0.660504	1.225212	-0.033558	-0.669159	1.136386	0.056584	-0.626402	0.713184	-0.249077	-0.621002	0.715995	0.292064	-0.323529	0.579341	-0.063589	-0.324954	0.569302	0.121280	-0.322716	0.586704	0.089286	-0.265529	0.074571	-0.258243	-0.256850	0.070839	0.214103	-0.228216	0.076649	0.173850	0.337327	0.075302	-0.125900
3297	27.475000	-0.873401	0.598296	0.098107	-0.872791	0.592638	-0.074346	-0.822052	0.917445	0.091005	-0.813144	0.909051	-0.078235	-0.691918	1.196088	0.061885	-0.660497	1.225157	-0.033574	-0.669182	1.136426	0.056645	-0.626397	0.713199	-0.249090	-0.620988	0.715995	0.292065	-0.323545	0.579327	-0.063587	-0.324953	0.569307	0.121265	-0.322720	0.586702	0.089265	-0.265529	0.074570	-0.258244	-0.256852	0.070841	0.214105	-0.228211	0.076652	0.173853	0.337331	0.075312	-0.125907
3298	27.483333	-0.873408	0.598285	0.098098	-0.872788	0.592595	-0.074397	-0.822118	0.917476	0.091010	-0.813124	0.909076	-0.078245	-0.691861	1.196013	0.061825	-0.660464	1.225129	-0.033619	-0.669120	1.136367	0.056574	-0.626390	0.713204	-0.249115	-0.620973	0.715995	0.292065	-0.323561	0.579310	-0.063595	-0.324951	0.569302	0.121232	-0.322699	0.586706	0.089231	-0.265524	0.074571	-0.258246	-0.256850	0.070843	0.214101	-0.228216	0.076649	0.173848	0.337333	0.075301	-0.125910
3299	27.491667	-0.873412	0.598282	0.098094	-0.872736	0.592602	-0.074398	-0.821982	0.917409	0.090926	-0.813114	0.909076	-0.078275	-0.691843	1.196022	0.061810	-0.660466	1.225092	-0.033654	-0.669113	1.136356	0.056567	-0.626375	0.713205	-0.249140	-0.620956	0.715998	0.292076	-0.323574	0.579282	-0.063605	-0.324954	0.569299	0.121195	-0.322713	0.586701	0.089201	-0.265527	0.074565	-0.258247	-0.256846	0.070849	0.214097	-0.228207	0.076654	0.173838	0.337335	0.075287	-0.125901
3300	27.500000	-0.873419	0.598281	0.098092	-0.872749	0.592616	-0.074394	-0.821953	0.917360	0.090959	-0.813108	0.909063	-0.078307	-0.691821	1.196038	0.061797	-0.660462	1.225059	-0.033690	-0.669081	1.136351	0.056556	-0.626357	0.713204	-0.249166	-0.620944	0.715996	0.292075	-0.323593	0.579254	-0.063614	-0.324953	0.569297	0.121163	-0.322729	0.586692	0.089171	-0.265528	0.074567	-0.258250	-0.256845	0.070844	0.214088	-0.228202	0.076650	0.173828	0.337335	0.075277	-0.125895
3301	27.508333	-0.873423	0.598282	0.098097	-0.872850	0.592655	-0.074383	-0.822094	0.917460	0.090994	-0.813110	0.909056	-0.078348	-0.691738	1.196012	0.061630	-0.660457	1.225041	-0.033728	-0.669112	1.136335	0.056595	-0.626340	0.713210	-0.249194	-0.620934	0.715995	0.292080	-0.323607	0.579230	-0.063603	-0.324950	0.569293	0.121138	-0.322715	0.586703	0.089145	-0.265527	0.074561	-0.258254	-0.256845	0.070838	0.214080	-0.228204	0.076637	0.173816	0.337329	0.075267	-0.125897
3302	27.516667	-0.873428	0.598282	0.098106	-0.872766	0.592627	-0.074398	-0.821870	0.917380	0.090907	-0.813110	0.909088	-0.078380	-0.691611	1.195893	0.061397	-0.660441	1.225024	-0.033795	-0.669071	1.136346	0.056531	-0.626320	0.713219	-0.249212	-0.620920	0.715993	0.292087	-0.323620	0.579212	-0.063587	-0.324950	0.569300	0.121120	-0.322731	0.586706	0.089132	-0.265525	0.074567	-0.258257	-0.256841	0.070832	0.214072	-0.228199	0.076644	0.173812	0.337328	0.075258	-0.125896
3303	27.525000	-0.873430	0.598289	0.098112	-0.872820	0.592645	-0.074389	-0.822081	0.917475	0.091012	-0.813110	0.909093	-0.078378	-0.691593	1.195934	0.061391	-0.660450	1.225013	-0.033828	-0.669187	1.136347	0.056678	-0.626299	0.713241	-0.249227	-0.620908	0.716000	0.292093	-0.323635	0.579199	-0.063559	-0.324955	0.569309	0.121113	-0.322735	0.586715	0.089124	-0.265522	0.074567	-0.258252	-0.256844	0.070833	0.214078	-0.228207	0.076642	0.173820	0.337331	0.075264	-0.125884
3304	27.533333	-0.873435	0.598291	0.098118	-0.872804	0.592654	-0.074386	-0.822074	0.917484	0.091024	-0.813090	0.909114	-0.078403	-0.691573	1.195982	0.061375	-0.660458	1.225009	-0.033861	-0.669153	1.136359	0.056661	-0.626282	0.713269	-0.249236	-0.620903	0.716012	0.292095	-0.323649	0.579188	-0.063527	-0.324958	0.569322	0.121116	-0.322740	0.586729	0.089123	-0.265523	0.074572	-0.258248	-0.256847	0.070840	0.214095	-0.228210	0.076644	0.173835	0.337338	0.075273	-0.125874
3305	27.541667	-0.873436	0.598300	0.098116	-0.872833	0.592660	-0.074397	-0.822026	0.917497	0.090988	-0.813103	0.909137	-0.078408	-0.691553	1.195985	0.061346	-0.660475	1.225007	-0.033885	-0.669023	1.136384	0.056503	-0.626272	0.713293	-0.249244	-0.620895	0.716037	0.292091	-0.323668	0.579185	-0.063494	-0.324970	0.569334	0.121114	-0.322739	0.586738	0.089114	-0.265517	0.074585	-0.258244	-0.256847	0.070840	0.214107	-0.228210	0.076657	0.173854	0.337337	0.075293	-0.125867
3306	27.550000	-0.873435	0.598298	0.098117	-0.872797	0.592653	-0.074407	-0.822220	0.917606	0.091082	-0.813094	0.909150	-0.078421	-0.691530	1.195989	0.061302	-0.660477	1.224993	-0.033943	-0.669015	1.136417	0.056488	-0.626260	0.713322	-0.249257	-0.620886	0.716060	0.292097	-0.323685	0.579180	-0.063476	-0.324985	0.569338	0.121094	-0.322740	0.586743	0.089099	-0.265517	0.074582	-0.258241	-0.256846	0.070849	0.214110	-0.228209	0.076666	0.173857	0.337336	0.075294	-0.125862
3307	27.558333	-0.873445	0.598306	0.098118	-0.872816	0.592676	-0.074402	-0.821974	0.917490	0.090972	-0.813087	0.909163	-0.078433	-0.691682	1.196120	0.061635	-0.660494	1.224970	-0.033998	-0.669054	1.136450	0.056551	-0.626254	0.713338	-0.249277	-0.620883	0.716105	0.292097	-0.323712	0.579160	-0.063477	-0.325002	0.569325	0.121061	-0.322772	0.586726	0.089065	-0.265521	0.074579	-0.258245	-0.256851	0.070841	0.214105	-0.228213	0.076655	0.173848	0.337336	0.075279	-0.125857
3308	27.566667	-0.873449	0.598314	0.098116	-0.872894	0.592698	-0.074413	-0.822079	0.917541	0.091024	-0.813111	0.909128	-0.078469	-0.691662	1.196134	0.061604	-0.660511	1.224942	-0.034056	-0.669083	1.136478	0.056601	-0.626245	0.713352	-0.249306	-0.620877	0.716148	0.292092	-0.323740	0.579136	-0.063481	-0.325020	0.569304	0.121027	-0.322807	0.586698	0.089032	-0.265526	0.074564	-0.258251	-0.256851	0.070840	0.214096	-0.228212	0.076641	0.173831	0.337333	0.075271	-0.125860
3309	27.575000	-0.873448	0.598323	0.098115	-0.872845	0.592694	-0.074427	-0.821928	0.917521	0.090906	-0.813099	0.909153	-0.078512	-0.691645	1.196143	0.061576	-0.660536	1.224912	-0.034112	-0.669021	1.136439	0.056510	-0.626242	0.713373	-0.249333	-0.620864	0.716192	0.292092	-0.323762	0.579120	-0.063482	-0.325042	0.569254	0.120969	-0.322827	0.586674	0.089002	-0.265528	0.074563	-0.258257	-0.256845	0.070827	0.214084	-0.228209	0.076635	0.173816	0.337323	0.075258	-0.125868
3310	27.583333	-0.873454	0.598326	0.098118	-0.872804	0.592680	-0.074443	-0.821992	0.917551	0.090932	-0.813082	0.909176	-0.078545	-0.691628	1.196148	0.061547	-0.660568	1.224874	-0.034168	-0.669033	1.136481	0.056539	-0.626232	0.713391	-0.249355	-0.620842	0.716240	0.292101	-0.323786	0.579108	-0.063463	-0.325062	0.569241	0.120946	-0.322849	0.586654	0.088980	-0.265527	0.074561	-0.258256	-0.256846	0.070827	0.214081	-0.228206	0.076632	0.173814	0.337329	0.075247	-0.125864
3311	27.591667	-0.873459	0.598334	0.098120	-0.872816	0.592694	-0.074444	-0.822021	0.917536	0.091004	-0.813105	0.909155	-0.078569	-0.691598	1.196171	0.061508	-0.660606	1.224827	-0.034206	-0.668998	1.136521	0.056490	-0.626219	0.713415	-0.249368	-0.620819	0.716284	0.292115	-0.323808	0.579111	-0.063430	-0.325083	0.569232	0.120946	-0.322877	0.586635	0.088970	-0.265534	0.074562	-0.258252	-0.256849	0.070833	0.214087	-0.228205	0.076634	0.173820	0.337326	0.075253	-0.125867
3312	27.600000	-0.873461	0.598338	0.098125	-0.872904	0.592722	-0.074447	-0.822004	0.917539	0.090998	-0.813083	0.909201	-0.078598	-0.691571	1.196177	0.061467	-0.660619	1.224793	-0.034306	-0.668981	1.136490	0.056494	-0.626205	0.713432	-0.249380	-0.620792	0.716327	0.292132	-0.323827	0.579111	-0.063377	-0.325098	0.569245	0.120972	-0.322902	0.586613	0.088959	-0.265527	0.074570	-0.258251	-0.256849	0.070834	0.214093	-0.228209	0.076639	0.173836	0.337326	0.075262	-0.125864
3313	27.608333	-0.873462	0.598339	0.098128	-0.872852	0.592700	-0.074469	-0.822054	0.917611	0.090995	-0.813099	0.909224	-0.078615	-0.691558	1.196192	0.061438	-0.660657	1.224757	-0.034380	-0.668993	1.136509	0.056485	-0.626191	0.713449	-0.249390	-0.620763	0.716371	0.292152	-0.323841	0.579125	-0.063332	-0.325121	0.569206	0.120948	-0.322909	0.586602	0.088957	-0.265523	0.074573	-0.258243	-0.256846	0.070838	0.214100	-0.228208	0.076648	0.173851	0.337328	0.075267	-0.125866
3314	27.616667	-0.873469	0.598339	0.098137	-0.872829	0.592698	-0.074474	-0.822035	0.917579	0.090904	-0.813118	0.909236	-0.078640	-0.691528	1.196214	0.061378	-0.660687	1.224720	-0.034451	-0.668977	1.136481	0.056442	-0.626175	0.713463	-0.249399	-0.620732	0.716413	0.292176	-0.323857	0.579133	-0.063282	-0.325145	0.569219	0.120968	-0.322948	0.586576	0.088953	-0.265525	0.074575	-0.258238	-0.256848	0.070841	0.214107	-0.228208	0.076658	0.173865	0.337338	0.075276	-0.125866
3315	27.625000	-0.873477	0.598339	0.098139	-0.872982	0.592726	-0.074470	-0.822237	0.917694	0.091062	-0.813133	0.909195	-0.078666	-0.691494	1.196247	0.061297	-0.660692	1.224707	-0.034540	-0.668974	1.136567	0.056414	-0.626153	0.713460	-0.249418	-0.620703	0.716457	0.292195	-0.323870	0.579129	-0.063251	-0.325165	0.569192	0.120950	-0.322974	0.586545	0.088929	-0.265522	0.074581	-0.258241	-0.256846	0.070837	0.214105	-0.228210	0.076651	0.173858	0.337339	0.075281	-0.125872
3316	27.633333	-0.873482	0.598339	0.098137	-0.872851	0.592710	-0.074488	-0.821980	0.917556	0.090903	-0.813170	0.909197	-0.078700	-0.691472	1.196291	0.061238	-0.660703	1.224688	-0.034637	-0.668979	1.136598	0.056373	-0.626136	0.713448	-0.249442	-0.620679	0.716502	0.292213	-0.323879	0.579124	-0.063236	-0.325183	0.569138	0.120899	-0.323009	0.586496	0.088884	-0.265517	0.074573	-0.258249	-0.256847	0.070838	0.214101	-0.228204	0.076644	0.173844	0.337346	0.075282	-0.125887
3317	27.641667	-0.873495	0.598332	0.098133	-0.872880	0.592698	-0.074518	-0.822081	0.917620	0.090930	-0.813164	0.909214	-0.078744	-0.691444	1.196323	0.061176	-0.660715	1.224665	-0.034736	-0.668899	1.136511	0.056262	-0.626109	0.713430	-0.249466	-0.620654	0.716548	0.292231	-0.323882	0.579115	-0.063225	-0.325201	0.569107	0.120867	-0.323032	0.586463	0.088856	-0.265516	0.074571	-0.258256	-0.256842	0.070831	0.214089	-0.228202	0.076639	0.173826	0.337345	0.075276	-0.125898
3318	27.650000	-0.873512	0.598322	0.098132	-0.872851	0.592671	-0.074532	-0.822211	0.917658	0.091048	-0.813216	0.909160	-0.078793	-0.691426	1.196386	0.061116	-0.660730	1.224636	-0.034837	-0.668972	1.136640	0.056294	-0.626091	0.713413	-0.249486	-0.620628	0.716596	0.292250	-0.323884	0.579110	-0.063210	-0.325225	0.569078	0.120853	-0.323059	0.586422	0.088833	-0.265516	0.074567	-0.258255	-0.256846	0.070840	0.214086	-0.228203	0.076646	0.173818	0.337353	0.075264	-0.125902
3319	27.658333	-0.873522	0.598319	0.098130	-0.872935	0.592671	-0.074542	-0.822286	0.917678	0.091067	-0.813221	0.909137	-0.078826	-0.691394	1.196413	0.061056	-0.660740	1.224608	-0.034922	-0.668961	1.136609	0.056223	-0.626073	0.713388	-0.249496	-0.620604	0.716643	0.292268	-0.323877	0.579113	-0.063183	-0.325247	0.569054	0.120852	-0.323093	0.586383	0.088825	-0.265519	0.074580	-0.258253	-0.256847	0.070850	0.214090	-0.228207	0.076647	0.173821	0.337347	0.075278	-0.125915
3320	27.666667	-0.873542	0.598311	0.098135	-0.872897	0.592596	-0.074591	-0.822116	0.917594	0.090945	-0.813247	0.909161	-0.078859	-0.691329	1.196414	0.060954	-0.660768	1.224576	-0.035012	-0.668894	1.136589	0.056135	-0.626078	0.713355	-0.249519	-0.620582	0.716686	0.292282	-0.323869	0.579129	-0.063153	-0.325265	0.569029	0.120858	-0.323084	0.586369	0.088824	-0.265517	0.074581	-0.258248	-0.256850	0.070855	0.214099	-0.228208	0.076653	0.173830	0.337347	0.075276	-0.125912
3321	27.675000	-0.873562	0.598298	0.098142	-0.872950	0.592602	-0.074587	-0.822162	0.917609	0.090980	-0.813297	0.909138	-0.078883	-0.691303	1.196444	0.060925	-0.660767	1.224530	-0.035112	-0.668932	1.136617	0.056155	-0.626060	0.713345	-0.249503	-0.620555	0.716727	0.292306	-0.323857	0.579151	-0.063122	-0.325288	0.569002	0.120867	-0.323214	0.586230	0.088797	-0.265522	0.074581	-0.258246	-0.256847	0.070846	0.214099	-0.228206	0.076659	0.173840	0.337350	0.075278	-0.125914
3322	27.683333	-0.873584	0.598292	0.098148	-0.872979	0.592586	-0.074586	-0.822416	0.917681	0.091165	-0.813351	0.909118	-0.078901	-0.691268	1.196463	0.060871	-0.660799	1.224473	-0.035216	-0.668970	1.136599	0.056039	-0.626061	0.713322	-0.249499	-0.620528	0.716769	0.292320	-0.323843	0.579187	-0.063093	-0.325312	0.568981	0.120866	-0.323244	0.586195	0.088796	-0.265526	0.074581	-0.258245	-0.256849	0.070839	0.214096	-0.228207	0.076652	0.173849	0.337353	0.075270	-0.125905
3323	27.691667	-0.873608	0.598293	0.098155	-0.873003	0.592581	-0.074595	-0.822394	0.917698	0.091130	-0.813376	0.909134	-0.078921	-0.691243	1.196481	0.060819	-0.660834	1.224417	-0.035303	-0.668969	1.136687	0.056077	-0.626072	0.713306	-0.249503	-0.620512	0.716822	0.292337	-0.323833	0.579232	-0.063079	-0.325338	0.568960	0.120862	-0.323267	0.586173	0.088778	-0.265524	0.074576	-0.258243	-0.256846	0.070832	0.214099	-0.228207	0.076653	0.173853	0.337355	0.075282	-0.125913
3324	27.700000	-0.873633	0.598292	0.098155	-0.873175	0.592552	-0.074580	-0.822380	0.917717	0.091106	-0.813425	0.909123	-0.078936	-0.691216	1.196484	0.060756	-0.660843	1.224399	-0.035427	-0.668892	1.136615	0.055986	-0.626082	0.713284	-0.249505	-0.620492	0.716863	0.292344	-0.323819	0.579286	-0.063078	-0.325358	0.568940	0.120848	-0.323308	0.586146	0.088758	-0.265521	0.074573	-0.258244	-0.256844	0.070837	0.214095	-0.228206	0.076658	0.173848	0.337362	0.075286	-0.125922
3325	27.708333	-0.873663	0.598280	0.098151	-0.873053	0.592566	-0.074631	-0.822207	0.917599	0.091078	-0.813454	0.909137	-0.078968	-0.691203	1.196512	0.060709	-0.660892	1.224355	-0.035516	-0.668924	1.136648	0.055953	-0.626105	0.713260	-0.249515	-0.620473	0.716915	0.292358	-0.323811	0.579332	-0.063090	-0.325388	0.568929	0.120820	-0.323355	0.586107	0.088721	-0.265521	0.074575	-0.258241	-0.256845	0.070839	0.214090	-0.228205	0.076657	0.173839	0.337358	0.075280	-0.125917
3326	27.716667	-0.873685	0.598276	0.098147	-0.873074	0.592564	-0.074649	-0.822321	0.917654	0.091166	-0.813500	0.909125	-0.078988	-0.691015	1.196426	0.060290	-0.660970	1.224288	-0.035577	-0.668912	1.136701	0.055920	-0.626134	0.713237	-0.249527	-0.620450	0.716964	0.292369	-0.323806	0.579382	-0.063106	-0.325416	0.568912	0.120796	-0.323388	0.586075	0.088689	-0.265518	0.074573	-0.258243	-0.256847	0.070844	0.214088	-0.228204	0.076656	0.173830	0.337357	0.075271	-0.125915
3327	27.725000	-0.873730	0.598283	0.098152	-0.873426	0.592614	-0.074680	-0.822378	0.917682	0.091181	-0.813526	0.909124	-0.079005	-0.691014	1.196433	0.060243	-0.661027	1.224244	-0.035671	-0.668911	1.136701	0.055895	-0.626174	0.713208	-0.249545	-0.620428	0.717016	0.292386	-0.323801	0.579422	-0.063131	-0.325451	0.568888	0.120771	-0.323437	0.586027	0.088638	-0.265522	0.074572	-0.258243	-0.256847	0.070853	0.214092	-0.228203	0.076658	0.173826	0.337363	0.075281	-0.125925
3328	27.733333	-0.873758	0.598275	0.098162	-0.873205	0.592583	-0.074687	-0.822430	0.917724	0.091212	-0.813552	0.909124	-0.079015	-0.691010	1.196441	0.060189	-0.661069	1.224217	-0.035802	-0.668889	1.136711	0.055862	-0.626216	0.713182	-0.249558	-0.620401	0.717064	0.292405	-0.323797	0.579461	-0.063151	-0.325484	0.568860	0.120747	-0.323483	0.585969	0.088591	-0.265519	0.074576	-0.258241	-0.256849	0.070855	0.214097	-0.228203	0.076664	0.173828	0.337368	0.075273	-0.125921
3329	27.741667	-0.873785	0.598284	0.098175	-0.873314	0.592595	-0.074705	-0.822305	0.917681	0.091183	-0.813573	0.909152	-0.079030	-0.691016	1.196437	0.060141	-0.661175	1.224131	-0.035850	-0.668915	1.136672	0.055828	-0.626255	0.713171	-0.249563	-0.620373	0.717114	0.292428	-0.323801	0.579503	-0.063166	-0.325532	0.568793	0.120697	-0.323524	0.585930	0.088570	-0.265523	0.074581	-0.258243	-0.256854	0.070852	0.214106	-0.228207	0.076652	0.173835	0.337373	0.075272	-0.125920
3330	27.750000	-0.873809	0.598296	0.098191	-0.873564	0.592671	-0.074703	-0.822313	0.917690	0.091287	-0.813610	0.909155	-0.079028	-0.691029	1.196441	0.060092	-0.661261	1.224077	-0.035937	-0.668930	1.136698	0.055807	-0.626296	0.713161	-0.249564	-0.620350	0.717161	0.292445	-0.323804	0.579541	-0.063184	-0.325583	0.568734	0.120651	-0.323563	0.585891	0.088544	-0.265519	0.074578	-0.258243	-0.256851	0.070840	0.214104	-0.228213	0.076649	0.173850	0.337369	0.075273	-0.125916
3331	27.758333	-0.873840	0.598313	0.098211	-0.873597	0.592644	-0.074694	-0.822361	0.917777	0.091399	-0.813632	0.909176	-0.079032	-0.691049	1.196424	0.060029	-0.661355	1.224044	-0.036037	-0.668949	1.136727	0.055787	-0.626346	0.713162	-0.249568	-0.620316	0.717222	0.292463	-0.323810	0.579588	-0.063215	-0.325626	0.568702	0.120621	-0.323606	0.585861	0.088508	-0.265520	0.074577	-0.258245	-0.256851	0.070834	0.214103	-0.228213	0.076642	0.173850	0.337368	0.075271	-0.125909
3332	27.766667	-0.873866	0.598321	0.098225	-0.873623	0.592674	-0.074726	-0.822355	0.917800	0.091434	-0.813631	0.909224	-0.079052	-0.691076	1.196413	0.059961	-0.661436	1.223996	-0.036154	-0.669025	1.136684	0.055730	-0.626389	0.713163	-0.249568	-0.620275	0.717279	0.292477	-0.323823	0.579627	-0.063244	-0.325666	0.568671	0.120580	-0.323651	0.585827	0.088460	-0.265518	0.074579	-0.258238	-0.256851	0.070838	0.214098	-0.228211	0.076659	0.173853	0.337371	0.075261	-0.125896
3333	27.775000	-0.873889	0.598339	0.098233	-0.873487	0.592648	-0.074725	-0.822368	0.917792	0.091461	-0.813670	0.909217	-0.079062	-0.691132	1.196435	0.059918	-0.661532	1.223953	-0.036246	-0.669015	1.136693	0.055684	-0.626428	0.713170	-0.249576	-0.620226	0.717338	0.292484	-0.323841	0.579662	-0.063280	-0.325707	0.568639	0.120533	-0.323695	0.585790	0.088406	-0.265522	0.074581	-0.258233	-0.256849	0.070849	0.214101	-0.228213	0.076670	0.173853	0.337369	0.075264	-0.125883
3334	27.783333	-0.873907	0.598353	0.098238	-0.873672	0.592687	-0.074751	-0.822330	0.917836	0.091484	-0.813685	0.909229	-0.079086	-0.691377	1.196527	0.060150	-0.661634	1.223918	-0.036357	-0.669067	1.136751	0.055675	-0.626468	0.713178	-0.249595	-0.620169	0.717398	0.292490	-0.323860	0.579680	-0.063323	-0.325744	0.568599	0.120469	-0.323741	0.585736	0.088339	-0.265522	0.074587	-0.258232	-0.256850	0.070863	0.214105	-0.228212	0.076680	0.173851	0.337372	0.075272	-0.125880
3335	27.791667	-0.873930	0.598358	0.098241	-0.873617	0.592648	-0.074742	-0.822333	0.917886	0.091471	-0.813684	0.909248	-0.079127	-0.691436	1.196508	0.060091	-0.661754	1.223849	-0.036454	-0.669055	1.136695	0.055535	-0.626498	0.713182	-0.249615	-0.620098	0.717461	0.292501	-0.323885	0.579676	-0.063368	-0.325803	0.568543	0.120405	-0.323779	0.585670	0.088262	-0.265523	0.074580	-0.258238	-0.256852	0.070866	0.214096	-0.228206	0.076681	0.173841	0.337364	0.075261	-0.125875
3336	27.800000	-0.873949	0.598360	0.098248	-0.873717	0.592689	-0.074773	-0.822245	0.917862	0.091433	-0.813692	0.909282	-0.079184	-0.691518	1.196495	0.059983	-0.661867	1.223789	-0.036543	-0.669181	1.136680	0.055512	-0.626523	0.713194	-0.249651	-0.620014	0.717526	0.292512	-0.323915	0.579654	-0.063408	-0.325833	0.568466	0.120333	-0.323820	0.585589	0.088184	-0.265527	0.074573	-0.258239	-0.256849	0.070866	0.214084	-0.228198	0.076678	0.173823	0.337363	0.075249	-0.125874
3337	27.808333	-0.873958	0.598365	0.098265	-0.873734	0.592693	-0.074783	-0.822255	0.917850	0.091556	-0.813687	0.909274	-0.079199	-0.691585	1.196479	0.059888	-0.661941	1.223749	-0.036712	-0.669183	1.136697	0.055451	-0.626541	0.713206	-0.249691	-0.619927	0.717592	0.292526	-0.323946	0.579615	-0.063427	-0.325841	0.568379	0.120238	-0.323867	0.585499	0.088099	-0.265526	0.074573	-0.258247	-0.256847	0.070849	0.214081	-0.228202	0.076659	0.173815	0.337357	0.075245	-0.125876
3338	27.816667	-0.873966	0.598379	0.098282	-0.873747	0.592700	-0.074790	-0.822358	0.917955	0.091633	-0.813689	0.909280	-0.079222	-0.691663	1.196470	0.059806	-0.662047	1.223709	-0.036817	-0.669200	1.136623	0.055303	-0.626549	0.713226	-0.249728	-0.619835	0.717661	0.292543	-0.323981	0.579582	-0.063437	-0.325899	0.568296	0.120169	-0.323890	0.585429	0.088028	-0.265525	0.074574	-0.258253	-0.256838	0.070836	0.214080	-0.228200	0.076639	0.173813	0.337354	0.075236	-0.125871
3339	27.825000	-0.873972	0.598388	0.098302	-0.873764	0.592693	-0.074782	-0.822144	0.917900	0.091551	-0.813689	0.909297	-0.079241	-0.691724	1.196467	0.059741	-0.662158	1.223674	-0.036918	-0.669263	1.136625	0.055232	-0.626544	0.713248	-0.249765	-0.619741	0.717735	0.292557	-0.324016	0.579551	-0.063439	-0.325921	0.568226	0.120105	-0.323946	0.585328	0.087938	-0.265524	0.074564	-0.258253	-0.256842	0.070825	0.214079	-0.228198	0.076640	0.173816	0.337361	0.075229	-0.125867
3340	27.833333	-0.873979	0.598403	0.098317	-0.873480	0.592667	-0.074788	-0.822325	0.917987	0.091688	-0.813699	0.909300	-0.079279	-0.691806	1.196470	0.059656	-0.662273	1.223649	-0.037009	-0.669351	1.136631	0.055167	-0.626534	0.713276	-0.249798	-0.619640	0.717814	0.292570	-0.324055	0.579527	-0.063428	-0.325929	0.568152	0.120019	-0.323980	0.585259	0.087866	-0.265520	0.074568	-0.258251	-0.256840	0.070824	0.214080	-0.228198	0.076641	0.173825	0.337356	0.075218	-0.125847
3341	27.841667	-0.873978	0.598418	0.098327	-0.873630	0.592701	-0.074802	-0.822309	0.918005	0.091711	-0.813700	0.909342	-0.079281	-0.691891	1.196479	0.059551	-0.662395	1.223629	-0.037097	-0.669419	1.136675	0.055093	-0.626516	0.713317	-0.249835	-0.619541	0.717897	0.292581	-0.324097	0.579511	-0.063415	-0.325968	0.568102	0.119971	-0.324018	0.585165	0.087760	-0.265521	0.074580	-0.258244	-0.256845	0.070842	0.214090	-0.228204	0.076660	0.173844	0.337359	0.075232	-0.125837
3342	27.850000	-0.873975	0.598435	0.098332	-0.873551	0.592695	-0.074808	-0.822298	0.918022	0.091720	-0.813677	0.909389	-0.079345	-0.691976	1.196487	0.059440	-0.662513	1.223617	-0.037190	-0.669571	1.136741	0.055043	-0.626493	0.713353	-0.249870	-0.619442	0.717976	0.292587	-0.324132	0.579488	-0.063398	-0.325982	0.568054	0.119913	-0.324018	0.585119	0.087689	-0.265518	0.074588	-0.258232	-0.256847	0.070857	0.214098	-0.228206	0.076681	0.173853	0.337355	0.075234	-0.125819
3343	27.858333	-0.873975	0.598446	0.098339	-0.873622	0.592654	-0.074788	-0.822179	0.917995	0.091672	-0.813662	0.909389	-0.079391	-0.692062	1.196487	0.059360	-0.662632	1.223602	-0.037309	-0.669601	1.136688	0.054949	-0.626460	0.713385	-0.249914	-0.619340	0.718059	0.292586	-0.324172	0.579445	-0.063386	-0.325981	0.567980	0.119841	-0.324029	0.585041	0.087619	-0.265519	0.074584	-0.258231	-0.256855	0.070867	0.214102	-0.228208	0.076687	0.173851	0.337357	0.075236	-0.125809
3344	27.866667	-0.873969	0.598458	0.098341	-0.873785	0.592738	-0.074847	-0.822276	0.918047	0.091725	-0.813671	0.909375	-0.079457	-0.692159	1.196477	0.059269	-0.662740	1.223581	-0.037423	-0.669729	1.136699	0.054920	-0.626422	0.713413	-0.249967	-0.619229	0.718133	0.292587	-0.324210	0.579388	-0.063367	-0.326001	0.567835	0.119706	-0.324052	0.584949	0.087554	-0.265521	0.074584	-0.258232	-0.256852	0.070868	0.214100	-0.228206	0.076685	0.173844	0.337352	0.075228	-0.125807
3345	27.875000	-0.873971	0.598469	0.098350	-0.873673	0.592731	-0.074855	-0.822234	0.918039	0.091721	-0.813623	0.909411	-0.079511	-0.692255	1.196497	0.059193	-0.662861	1.223562	-0.037520	-0.669821	1.136695	0.054838	-0.626379	0.713438	-0.250025	-0.619127	0.718205	0.292590	-0.324251	0.579314	-0.063340	-0.325985	0.567762	0.119673	-0.324051	0.584857	0.087493	-0.265525	0.074580	-0.258240	-0.256851	0.070856	0.214093	-0.228209	0.076657	0.173831	0.337351	0.075217	-0.125811
3346	27.883333	-0.873967	0.598475	0.098356	-0.873627	0.592679	-0.074829	-0.822263	0.918108	0.091727	-0.813602	0.909396	-0.079594	-0.692354	1.196448	0.059095	-0.662983	1.223542	-0.037620	-0.669804	1.136603	0.054725	-0.626331	0.713461	-0.250078	-0.619026	0.718275	0.292591	-0.324287	0.579245	-0.063303	-0.325978	0.567670	0.119619	-0.324047	0.584765	0.087438	-0.265528	0.074574	-0.258249	-0.256846	0.070836	0.214080	-0.228205	0.076627	0.173815	0.337344	0.075205	-0.125816
3347	27.891667	-0.873973	0.598480	0.098365	-0.873793	0.592751	-0.074895	-0.822072	0.918006	0.091664	-0.813579	0.909415	-0.079648	-0.692458	1.196473	0.059045	-0.663118	1.223508	-0.037695	-0.669966	1.136694	0.054715	-0.626278	0.713487	-0.250132	-0.618924	0.718341	0.292590	-0.324318	0.579190	-0.063257	-0.325971	0.567602	0.119573	-0.324039	0.584692	0.087386	-0.265528	0.074567	-0.258252	-0.256844	0.070824	0.214075	-0.228205	0.076616	0.173810	0.337337	0.075195	-0.125819
3348	27.900000	-0.873980	0.598498	0.098362	-0.873793	0.592755	-0.074916	-0.822021	0.917916	0.091678	-0.813559	0.909421	-0.079718	-0.692559	1.196471	0.058958	-0.663240	1.223488	-0.037778	-0.670084	1.136690	0.054662	-0.626218	0.713516	-0.250178	-0.618835	0.718406	0.292576	-0.324343	0.579153	-0.063196	-0.325959	0.567553	0.119532	-0.324024	0.584639	0.087336	-0.265531	0.074560	-0.258251	-0.256841	0.070818	0.214070	-0.228207	0.076619	0.173811	0.337337	0.075190	-0.125808
3349	27.908333	-0.873980	0.598513	0.098357	-0.873609	0.592715	-0.074918	-0.822051	0.917996	0.091693	-0.813538	0.909439	-0.079776	-0.692698	1.196481	0.058917	-0.663382	1.223466	-0.037846	-0.670174	1.136682	0.054566	-0.626155	0.713547	-0.250215	-0.618759	0.718479	0.292560	-0.324365	0.579140	-0.063125	-0.325933	0.567523	0.119475	-0.324010	0.584603	0.087283	-0.265528	0.074566	-0.258250	-0.256845	0.070830	0.214072	-0.228204	0.076638	0.173813	0.337333	0.075192	-0.125798
3350	27.916667	-0.873983	0.598527	0.098357	-0.873655	0.592700	-0.074923	-0.822195	0.918149	0.091612	-0.813507	0.909454	-0.079831	-0.692795	1.196473	0.058842	-0.663527	1.223447	-0.037899	-0.670224	1.136697	0.054502	-0.626082	0.713576	-0.250243	-0.618692	0.718548	0.292545	-0.324381	0.579134	-0.063042	-0.325913	0.567533	0.119465	-0.323988	0.584593	0.087243	-0.265526	0.074572	-0.258240	-0.256851	0.070855	0.214079	-0.228207	0.076670	0.173825	0.337329	0.075201	-0.125787
3351	27.925000	-0.873993	0.598539	0.098352	-0.873589	0.592742	-0.074982	-0.822191	0.918139	0.091641	-0.813491	0.909471	-0.079899	-0.692872	1.196426	0.058760	-0.663635	1.223440	-0.037989	-0.670308	1.136686	0.054492	-0.626005	0.713598	-0.250277	-0.618627	0.718600	0.292530	-0.324396	0.579121	-0.062954	-0.325872	0.567519	0.119421	-0.323970	0.584580	0.087213	-0.265515	0.074579	-0.258233	-0.256844	0.070866	0.214076	-0.228202	0.076688	0.173826	0.337330	0.075200	-0.125773
3352	27.933333	-0.873996	0.598553	0.098354	-0.873530	0.592729	-0.074995	-0.822189	0.918132	0.091668	-0.813463	0.909479	-0.079961	-0.692975	1.196446	0.058701	-0.663762	1.223404	-0.038049	-0.670376	1.136668	0.054399	-0.625924	0.713617	-0.250312	-0.618571	0.718649	0.292517	-0.324409	0.579101	-0.062858	-0.325851	0.567507	0.119405	-0.323955	0.584552	0.087178	-0.265516	0.074587	-0.258227	-0.256843	0.070871	0.214079	-0.228198	0.076682	0.173828	0.337329	0.075205	-0.125765
3353	27.941667	-0.874004	0.598562	0.098360	-0.873709	0.592759	-0.075020	-0.822238	0.918192	0.091658	-0.813423	0.909470	-0.080032	-0.692986	1.196388	0.058478	-0.663870	1.223374	-0.038120	-0.670441	1.136672	0.054349	-0.625841	0.713629	-0.250353	-0.618527	0.718692	0.292506	-0.324422	0.579060	-0.062761	-0.325840	0.567481	0.119392	-0.323937	0.584522	0.087156	-0.265513	0.074583	-0.258230	-0.256841	0.070860	0.214082	-0.228197	0.076673	0.173827	0.337331	0.075192	-0.125764
3354	27.950000	-0.874011	0.598564	0.098362	-0.873608	0.592746	-0.075031	-0.821974	0.918121	0.091471	-0.813387	0.909467	-0.080094	-0.692987	1.196302	0.058247	-0.663953	1.223349	-0.038239	-0.670512	1.136657	0.054304	-0.625763	0.713637	-0.250394	-0.618484	0.718728	0.292504	-0.324434	0.579014	-0.062660	-0.325818	0.567432	0.119360	-0.323904	0.584509	0.087160	-0.265516	0.074586	-0.258234	-0.256839	0.070849	0.214080	-0.228195	0.076650	0.173825	0.337330	0.075181	-0.125766
3355	27.958333	-0.874020	0.598567	0.098366	-0.873717	0.592751	-0.075048	-0.822017	0.918045	0.091575	-0.813378	0.909429	-0.080193	-0.693075	1.196295	0.058187	-0.664076	1.223310	-0.038294	-0.670589	1.136646	0.054229	-0.625665	0.713637	-0.250429	-0.618453	0.718771	0.292496	-0.324449	0.578977	-0.062562	-0.325829	0.567397	0.119355	-0.323918	0.584455	0.087136	-0.265515	0.074573	-0.258234	-0.256838	0.070840	0.214079	-0.228197	0.076636	0.173821	0.337340	0.075188	-0.125779
3356	27.966667	-0.874034	0.598573	0.098369	-0.873828	0.592761	-0.075068	-0.821930	0.918090	0.091473	-0.813328	0.909475	-0.080244	-0.693178	1.196251	0.058138	-0.664207	1.223272	-0.038363	-0.670648	1.136630	0.054177	-0.625589	0.713642	-0.250461	-0.618432	0.718810	0.292493	-0.324460	0.578949	-0.062462	-0.325811	0.567380	0.119347	-0.323918	0.584434	0.087128	-0.265517	0.074567	-0.258236	-0.256843	0.070838	0.214088	-0.228199	0.076629	0.173833	0.337331	0.075184	-0.125774
3357	27.975000	-0.874041	0.598574	0.098368	-0.873627	0.592747	-0.075085	-0.822096	0.918205	0.091487	-0.813283	0.909499	-0.080327	-0.693288	1.196224	0.058061	-0.664284	1.223240	-0.038488	-0.670707	1.136618	0.054122	-0.625518	0.713641	-0.250487	-0.618418	0.718861	0.292482	-0.324468	0.578936	-0.062361	-0.325814	0.567372	0.119346	-0.323919	0.584423	0.087128	-0.265518	0.074572	-0.258239	-0.256846	0.070842	0.214092	-0.228204	0.076639	0.173830	0.337330	0.075180	-0.125768
3358	27.983333	-0.874065	0.598585	0.098369	-0.873519	0.592525	-0.075270	-0.822256	0.918248	0.091551	-0.813284	0.909482	-0.080422	-0.693385	1.196222	0.057980	-0.664400	1.223176	-0.038574	-0.670748	1.136614	0.054062	-0.625446	0.713642	-0.250503	-0.618409	0.718912	0.292478	-0.324480	0.578929	-0.062267	-0.325828	0.567373	0.119345	-0.323929	0.584410	0.087114	-0.265522	0.074574	-0.258239	-0.256846	0.070845	0.214085	-0.228204	0.076652	0.173829	0.337333	0.075187	-0.125770
3359	27.991667	-0.874087	0.598604	0.098374	-0.873628	0.592747	-0.075129	-0.822140	0.918233	0.091461	-0.813256	0.909507	-0.080525	-0.693391	1.196126	0.057846	-0.664500	1.223141	-0.038661	-0.670818	1.136600	0.054008	-0.625374	0.713646	-0.250525	-0.618407	0.718958	0.292460	-0.324483	0.578930	-0.062174	-0.325843	0.567373	0.119339	-0.323951	0.584405	0.087112	-0.265524	0.074579	-0.258242	-0.256848	0.070851	0.214082	-0.228205	0.076664	0.173826	0.337328	0.075189	-0.125767
3360	28.000000	-0.874105	0.598614	0.098378	-0.873620	0.592756	-0.075151	-0.821907	0.918113	0.091399	-0.813183	0.909575	-0.080598	-0.693484	1.196113	0.057801	-0.664593	1.223108	-0.038745	-0.670826	1.136575	0.053879	-0.625304	0.713654	-0.250547	-0.618413	0.719001	0.292451	-0.324490	0.578927	-0.062087	-0.325863	0.567368	0.119339	-0.323972	0.584402	0.087108	-0.265523	0.074572	-0.258233	-0.256851	0.070852	0.214076	-0.228205	0.076665	0.173823	0.337323	0.075183	-0.125767
3361	28.008333	-0.874127	0.598626	0.098378	-0.873641	0.592665	-0.075252	-0.822148	0.918310	0.091399	-0.813155	0.909590	-0.080682	-0.693550	1.196096	0.057717	-0.664690	1.223063	-0.038836	-0.670854	1.136514	0.053793	-0.625234	0.713654	-0.250568	-0.618418	0.719036	0.292446	-0.324495	0.578918	-0.061995	-0.325903	0.567355	0.119348	-0.323998	0.584390	0.087115	-0.265523	0.074577	-0.258230	-0.256850	0.070852	0.214068	-0.228206	0.076675	0.173815	0.337322	0.075180	-0.125768
3362	28.016667	-0.874155	0.598635	0.098389	-0.873589	0.592550	-0.075353	-0.822260	0.918333	0.091413	-0.813163	0.909548	-0.080759	-0.693777	1.196173	0.057963	-0.664774	1.223008	-0.038928	-0.670919	1.136506	0.053751	-0.625159	0.713661	-0.250597	-0.618427	0.719074	0.292445	-0.324502	0.578904	-0.061904	-0.325919	0.567337	0.119356	-0.324024	0.584369	0.087126	-0.265520	0.074575	-0.258231	-0.256850	0.070852	0.214072	-0.228199	0.076670	0.173810	0.337321	0.075187	-0.125775
3363	28.025000	-0.874165	0.598641	0.098395	-0.873835	0.592770	-0.075210	-0.822130	0.918334	0.091328	-0.813116	0.909577	-0.080842	-0.693827	1.196140	0.057873	-0.664863	1.222960	-0.039037	-0.671051	1.136515	0.053734	-0.625089	0.713664	-0.250634	-0.618443	0.719103	0.292450	-0.324506	0.578875	-0.061809	-0.325971	0.567311	0.119376	-0.324061	0.584339	0.087143	-0.265524	0.074582	-0.258228	-0.256851	0.070850	0.214077	-0.228201	0.076658	0.173815	0.337323	0.075193	-0.125778
3364	28.033333	-0.874179	0.598641	0.098397	-0.873675	0.592744	-0.075220	-0.822022	0.918301	0.091240	-0.813079	0.909572	-0.080913	-0.693897	1.196110	0.057792	-0.664945	1.222901	-0.039137	-0.671013	1.136516	0.053626	-0.625014	0.713665	-0.250666	-0.618461	0.719145	0.292464	-0.324514	0.578852	-0.061717	-0.326022	0.567286	0.119396	-0.324082	0.584321	0.087158	-0.265525	0.074584	-0.258225	-0.256854	0.070850	0.214090	-0.228205	0.076649	0.173826	0.337325	0.075196	-0.125780
3365	28.041667	-0.874197	0.598633	0.098401	-0.873612	0.592614	-0.075307	-0.822211	0.918325	0.091282	-0.813061	0.909559	-0.080983	-0.693947	1.196072	0.057703	-0.665024	1.222836	-0.039227	-0.671089	1.136385	0.053544	-0.624939	0.713668	-0.250704	-0.618480	0.719184	0.292483	-0.324526	0.578823	-0.061623	-0.326065	0.567254	0.119400	-0.324150	0.584265	0.087148	-0.265519	0.074582	-0.258225	-0.256849	0.070848	0.214096	-0.228204	0.076656	0.173836	0.337330	0.075187	-0.125771
3366	28.050000	-0.874240	0.598636	0.098382	-0.873686	0.592720	-0.075241	-0.822264	0.918399	0.091315	-0.813013	0.909572	-0.081038	-0.694009	1.196036	0.057613	-0.665101	1.222785	-0.039332	-0.671143	1.136461	0.053517	-0.624865	0.713668	-0.250744	-0.618500	0.719224	0.292496	-0.324535	0.578795	-0.061536	-0.326100	0.567235	0.119408	-0.324188	0.584261	0.087166	-0.265517	0.074583	-0.258231	-0.256849	0.070844	0.214099	-0.228200	0.076650	0.173841	0.337329	0.075188	-0.125774
3367	28.058333	-0.874242	0.598633	0.098392	-0.873735	0.592730	-0.075258	-0.822155	0.918375	0.091197	-0.812998	0.909613	-0.081120	-0.693907	1.195926	0.057194	-0.665171	1.222714	-0.039449	-0.671147	1.136340	0.053425	-0.624791	0.713668	-0.250779	-0.618513	0.719273	0.292519	-0.324545	0.578773	-0.061457	-0.326180	0.567210	0.119334	-0.324212	0.584248	0.087167	-0.265517	0.074578	-0.258236	-0.256845	0.070841	0.214091	-0.228208	0.076647	0.173843	0.337334	0.075185	-0.125775
3368	28.066667	-0.874241	0.598637	0.098399	-0.873786	0.592740	-0.075279	-0.822284	0.918404	0.091233	-0.813029	0.909574	-0.081166	-0.693965	1.195885	0.057093	-0.665237	1.222652	-0.039566	-0.671237	1.136320	0.053434	-0.624705	0.713669	-0.250811	-0.618530	0.719319	0.292537	-0.324562	0.578749	-0.061386	-0.326259	0.567190	0.119250	-0.324258	0.584238	0.087161	-0.265517	0.074575	-0.258238	-0.256846	0.070838	0.214087	-0.228198	0.076655	0.173834	0.337337	0.075182	-0.125784
3369	28.075000	-0.874292	0.598645	0.098376	-0.873769	0.592730	-0.075290	-0.822165	0.918403	0.091164	-0.812963	0.909620	-0.081231	-0.694016	1.195870	0.056998	-0.665315	1.222592	-0.039665	-0.671224	1.136315	0.053307	-0.624638	0.713673	-0.250845	-0.618535	0.719354	0.292553	-0.324570	0.578735	-0.061312	-0.326256	0.567203	0.119327	-0.324332	0.584194	0.087133	-0.265514	0.074572	-0.258231	-0.256842	0.070853	0.214086	-0.228198	0.076663	0.173831	0.337344	0.075188	-0.125783
3370	28.083333	-0.874310	0.598654	0.098372	-0.874009	0.592742	-0.075300	-0.822062	0.918377	0.091091	-0.812932	0.909631	-0.081294	-0.694079	1.195843	0.056911	-0.665415	1.222515	-0.039725	-0.671308	1.136335	0.053227	-0.624580	0.713679	-0.250876	-0.618545	0.719391	0.292569	-0.324585	0.578710	-0.061242	-0.326256	0.567218	0.119401	-0.324367	0.584177	0.087111	-0.265512	0.074571	-0.258220	-0.256844	0.070862	0.214086	-0.228198	0.076676	0.173827	0.337340	0.075197	-0.125784
3371	28.091667	-0.874327	0.598651	0.098367	-0.873797	0.592724	-0.075312	-0.822212	0.918423	0.091148	-0.812922	0.909632	-0.081351	-0.694144	1.195837	0.056836	-0.665467	1.222484	-0.039888	-0.671324	1.136283	0.053139	-0.624523	0.713677	-0.250908	-0.618544	0.719430	0.292589	-0.324605	0.578683	-0.061171	-0.326374	0.567176	0.119252	-0.324424	0.584152	0.087105	-0.265517	0.074583	-0.258220	-0.256846	0.070869	0.214084	-0.228195	0.076688	0.173827	0.337334	0.075192	-0.125780
3372	28.100000	-0.874346	0.598645	0.098368	-0.873840	0.592722	-0.075326	-0.822357	0.918466	0.091245	-0.812911	0.909630	-0.081408	-0.694237	1.195849	0.056739	-0.665538	1.222429	-0.039993	-0.671374	1.136264	0.053070	-0.624478	0.713675	-0.250944	-0.618541	0.719467	0.292614	-0.324631	0.578642	-0.061110	-0.326411	0.567156	0.119243	-0.324489	0.584108	0.087086	-0.265518	0.074587	-0.258217	-0.256849	0.070870	0.214085	-0.228197	0.076690	0.173824	0.337327	0.075193	-0.125782
3373	28.108333	-0.874352	0.598638	0.098366	-0.873744	0.592670	-0.075326	-0.822338	0.918498	0.091239	-0.812907	0.909613	-0.081476	-0.694230	1.195812	0.056606	-0.665603	1.222378	-0.040098	-0.671423	1.136246	0.053014	-0.624428	0.713677	-0.250983	-0.618531	0.719498	0.292639	-0.324651	0.578606	-0.061046	-0.326412	0.567139	0.119315	-0.324535	0.584069	0.087080	-0.265521	0.074584	-0.258225	-0.256849	0.070860	0.214085	-0.228201	0.076670	0.173822	0.337323	0.075192	-0.125788
3374	28.116667	-0.874361	0.598629	0.098374	-0.873769	0.592676	-0.075320	-0.822164	0.918450	0.091133	-0.812894	0.909627	-0.081494	-0.694292	1.195791	0.056536	-0.665662	1.222330	-0.040208	-0.671452	1.136252	0.052946	-0.624388	0.713672	-0.251017	-0.618519	0.719535	0.292670	-0.324672	0.578568	-0.060987	-0.326405	0.567117	0.119380	-0.324548	0.584037	0.087059	-0.265525	0.074588	-0.258231	-0.256852	0.070850	0.214084	-0.228208	0.076658	0.173822	0.337318	0.075183	-0.125783
3375	28.125000	-0.874367	0.598623	0.098377	-0.873925	0.592692	-0.075339	-0.822304	0.918473	0.091216	-0.812893	0.909631	-0.081542	-0.694333	1.195827	0.056459	-0.665720	1.222283	-0.040309	-0.671484	1.136246	0.052904	-0.624346	0.713675	-0.251048	-0.618495	0.719571	0.292694	-0.324692	0.578542	-0.060932	-0.326438	0.567086	0.119365	-0.324613	0.583987	0.087040	-0.265529	0.074579	-0.258237	-0.256856	0.070841	0.214081	-0.228214	0.076654	0.173822	0.337317	0.075185	-0.125790
3376	28.133333	-0.874376	0.598625	0.098382	-0.873785	0.592664	-0.075327	-0.822227	0.918422	0.091171	-0.812904	0.909645	-0.081591	-0.694355	1.195800	0.056325	-0.665769	1.222239	-0.040416	-0.671546	1.136254	0.052819	-0.624311	0.713678	-0.251077	-0.618468	0.719614	0.292714	-0.324709	0.578534	-0.060880	-0.326461	0.567066	0.119342	-0.324648	0.583960	0.087013	-0.265527	0.074577	-0.258247	-0.256854	0.070836	0.214073	-0.228213	0.076650	0.173812	0.337317	0.075188	-0.125791
3377	28.141667	-0.874379	0.598626	0.098388	-0.873799	0.592681	-0.075331	-0.822178	0.918417	0.091166	-0.812893	0.909655	-0.081621	-0.694375	1.195789	0.056212	-0.665815	1.222208	-0.040523	-0.671594	1.136294	0.052735	-0.624264	0.713688	-0.251094	-0.618434	0.719659	0.292735	-0.324721	0.578532	-0.060829	-0.326483	0.567057	0.119322	-0.324655	0.583956	0.086990	-0.265525	0.074576	-0.258241	-0.256850	0.070836	0.214072	-0.228211	0.076653	0.173820	0.337317	0.075183	-0.125785
3378	28.150000	-0.874383	0.598622	0.098391	-0.873828	0.592673	-0.075356	-0.822185	0.918528	0.091211	-0.812898	0.909667	-0.081659	-0.694426	1.195835	0.056156	-0.665835	1.222182	-0.040660	-0.671668	1.136267	0.052676	-0.624229	0.713701	-0.251109	-0.618398	0.719714	0.292757	-0.324739	0.578537	-0.060775	-0.326504	0.567052	0.119307	-0.324693	0.583938	0.086973	-0.265524	0.074580	-0.258236	-0.256856	0.070850	0.214082	-0.228209	0.076669	0.173829	0.337318	0.075176	-0.125766
3379	28.158333	-0.874391	0.598625	0.098400	-0.873862	0.592683	-0.075353	-0.822242	0.918460	0.091219	-0.812925	0.909638	-0.081694	-0.694440	1.195821	0.056040	-0.665886	1.222146	-0.040739	-0.671608	1.136281	0.052607	-0.624191	0.713714	-0.251120	-0.618357	0.719761	0.292782	-0.324755	0.578534	-0.060722	-0.326523	0.567043	0.119291	-0.324726	0.583919	0.086951	-0.265519	0.074582	-0.258222	-0.256849	0.070861	0.214090	-0.228205	0.076674	0.173838	0.337317	0.075189	-0.125759
3380	28.166667	-0.874398	0.598622	0.098404	-0.873762	0.592636	-0.075351	-0.822178	0.918558	0.091245	-0.812906	0.909690	-0.081733	-0.694613	1.195932	0.056272	-0.665903	1.222139	-0.040855	-0.671703	1.136352	0.052480	-0.624153	0.713727	-0.251141	-0.618310	0.719811	0.292811	-0.324776	0.578526	-0.060673	-0.326542	0.567024	0.119271	-0.324748	0.583897	0.086925	-0.265517	0.074580	-0.258211	-0.256848	0.070872	0.214099	-0.228202	0.076684	0.173846	0.337321	0.075198	-0.125756
3381	28.175000	-0.874407	0.598626	0.098407	-0.873778	0.592644	-0.075358	-0.822220	0.918526	0.091291	-0.812907	0.909671	-0.081765	-0.694630	1.195931	0.056165	-0.665925	1.222097	-0.040970	-0.671716	1.136340	0.052407	-0.624124	0.713731	-0.251173	-0.618265	0.719861	0.292840	-0.324789	0.578502	-0.060630	-0.326565	0.566965	0.119221	-0.324772	0.583852	0.086899	-0.265515	0.074581	-0.258215	-0.256847	0.070867	0.214100	-0.228197	0.076672	0.173846	0.337322	0.075194	-0.125755
3382	28.183333	-0.874416	0.598623	0.098415	-0.873785	0.592640	-0.075359	-0.822166	0.918543	0.091248	-0.812903	0.909680	-0.081804	-0.694665	1.195992	0.056107	-0.665954	1.222077	-0.041075	-0.671732	1.136323	0.052336	-0.624094	0.713720	-0.251201	-0.618218	0.719908	0.292866	-0.324808	0.578475	-0.060594	-0.326594	0.566888	0.119157	-0.324783	0.583808	0.086864	-0.265516	0.074577	-0.258219	-0.256845	0.070859	0.214098	-0.228196	0.076661	0.173841	0.337318	0.075180	-0.125756
3383	28.191667	-0.874421	0.598613	0.098420	-0.873894	0.592658	-0.075357	-0.822244	0.918508	0.091357	-0.812929	0.909657	-0.081828	-0.694687	1.196040	0.056040	-0.665976	1.222067	-0.041174	-0.671701	1.136404	0.052300	-0.624065	0.713721	-0.251241	-0.618164	0.719952	0.292889	-0.324827	0.578448	-0.060555	-0.326611	0.566825	0.119110	-0.324820	0.583747	0.086822	-0.265514	0.074576	-0.258226	-0.256844	0.070842	0.214089	-0.228196	0.076648	0.173832	0.337319	0.075175	-0.125769
3384	28.200000	-0.874428	0.598612	0.098421	-0.873791	0.592607	-0.075357	-0.822228	0.918531	0.091376	-0.812931	0.909688	-0.081863	-0.694730	1.196090	0.056010	-0.665996	1.222063	-0.041261	-0.671778	1.136424	0.052233	-0.624038	0.713715	-0.251275	-0.618110	0.719988	0.292910	-0.324844	0.578429	-0.060516	-0.326630	0.566777	0.119062	-0.324841	0.583695	0.086772	-0.265521	0.074576	-0.258235	-0.256839	0.070835	0.214075	-0.228201	0.076642	0.173823	0.337325	0.075171	-0.125773
3385	28.208333	-0.874442	0.598611	0.098420	-0.873848	0.592619	-0.075368	-0.822163	0.918565	0.091321	-0.812967	0.909697	-0.081883	-0.694710	1.196114	0.055880	-0.666016	1.222073	-0.041357	-0.671803	1.136439	0.052174	-0.624015	0.713698	-0.251315	-0.618048	0.720023	0.292929	-0.324862	0.578429	-0.060474	-0.326648	0.566740	0.119011	-0.324857	0.583660	0.086722	-0.265523	0.074579	-0.258241	-0.256843	0.070834	0.214075	-0.228201	0.076653	0.173816	0.337312	0.075173	-0.125774
3386	28.216667	-0.874446	0.598609	0.098417	-0.873893	0.592627	-0.075377	-0.822253	0.918523	0.091418	-0.813006	0.909638	-0.081900	-0.694576	1.196125	0.055504	-0.666033	1.222079	-0.041443	-0.671827	1.136496	0.052118	-0.623981	0.713695	-0.251336	-0.617979	0.720060	0.292946	-0.324879	0.578436	-0.060432	-0.326663	0.566719	0.118961	-0.324898	0.583613	0.086662	-0.265527	0.074576	-0.258243	-0.256847	0.070843	0.214067	-0.228205	0.076668	0.173807	0.337306	0.075184	-0.125778
3387	28.225000	-0.874452	0.598606	0.098410	-0.873854	0.592596	-0.075370	-0.822308	0.918605	0.091469	-0.812991	0.909679	-0.081929	-0.694508	1.196107	0.055327	-0.666024	1.222115	-0.041552	-0.671839	1.136537	0.052078	-0.623950	0.713680	-0.251365	-0.617908	0.720086	0.292969	-0.324896	0.578440	-0.060378	-0.326680	0.566689	0.118909	-0.324923	0.583581	0.086601	-0.265525	0.074576	-0.258237	-0.256850	0.070852	0.214065	-0.228204	0.076679	0.173809	0.337304	0.075179	-0.125774
3388	28.233333	-0.874454	0.598600	0.098410	-0.873814	0.592567	-0.075356	-0.822216	0.918555	0.091459	-0.813019	0.909658	-0.081948	-0.694501	1.196188	0.055257	-0.666034	1.222114	-0.041633	-0.671893	1.136549	0.052019	-0.623920	0.713660	-0.251392	-0.617838	0.720110	0.292997	-0.324910	0.578449	-0.060327	-0.326694	0.566661	0.118860	-0.324952	0.583543	0.086544	-0.265519	0.074581	-0.258231	-0.256853	0.070865	0.214069	-0.228200	0.076685	0.173805	0.337296	0.075189	-0.125779
3389	28.241667	-0.874453	0.598587	0.098412	-0.873852	0.592568	-0.075353	-0.822142	0.918603	0.091423	-0.813029	0.909666	-0.081974	-0.694494	1.196265	0.055217	-0.666054	1.222118	-0.041680	-0.671903	1.136616	0.051969	-0.623891	0.713610	-0.251380	-0.617761	0.720126	0.293032	-0.324921	0.578456	-0.060265	-0.326700	0.566615	0.118794	-0.324958	0.583520	0.086497	-0.265525	0.074584	-0.258225	-0.256857	0.070867	0.214076	-0.228206	0.076682	0.173815	0.337303	0.075186	-0.125769
3390	28.250000	-0.874442	0.598575	0.098414	-0.873945	0.592514	-0.075306	-0.822356	0.918680	0.091559	-0.813067	0.909629	-0.081984	-0.694481	1.196324	0.055172	-0.666032	1.222138	-0.041767	-0.671894	1.136686	0.051935	-0.623844	0.713566	-0.251359	-0.617680	0.720136	0.293072	-0.324931	0.578458	-0.060199	-0.326713	0.566584	0.118755	-0.324999	0.583422	0.086392	-0.265528	0.074586	-0.258225	-0.256853	0.070864	0.214079	-0.228208	0.076672	0.173820	0.337306	0.075189	-0.125764
3391	28.258333	-0.874433	0.598555	0.098420	-0.873834	0.592524	-0.075325	-0.822206	0.918582	0.091552	-0.813064	0.909599	-0.082003	-0.694445	1.196366	0.055103	-0.666015	1.222160	-0.041836	-0.671930	1.136731	0.051900	-0.623815	0.713523	-0.251419	-0.617601	0.720138	0.293108	-0.324939	0.578460	-0.060133	-0.326715	0.566522	0.118669	-0.325021	0.583367	0.086321	-0.265521	0.074590	-0.258227	-0.256849	0.070849	0.214088	-0.228202	0.076655	0.173830	0.337309	0.075194	-0.125770
3392	28.266667	-0.874424	0.598533	0.098419	-0.873866	0.592502	-0.075312	-0.822133	0.918575	0.091461	-0.813096	0.909582	-0.082018	-0.694423	1.196410	0.055036	-0.665987	1.222147	-0.041905	-0.671986	1.136778	0.051865	-0.623800	0.713468	-0.251449	-0.617525	0.720134	0.293145	-0.324942	0.578470	-0.060062	-0.326715	0.566492	0.118605	-0.325032	0.583326	0.086244	-0.265519	0.074577	-0.258227	-0.256846	0.070840	0.214091	-0.228198	0.076645	0.173831	0.337318	0.075184	-0.125757
3393	28.275000	-0.874413	0.598512	0.098413	-0.873810	0.592460	-0.075295	-0.822346	0.918645	0.091570	-0.813102	0.909569	-0.082046	-0.694387	1.196428	0.054988	-0.665951	1.222132	-0.041988	-0.671881	1.136725	0.051769	-0.623759	0.713424	-0.251479	-0.617458	0.720124	0.293173	-0.324948	0.578501	-0.059988	-0.326712	0.566475	0.118548	-0.325040	0.583301	0.086174	-0.265514	0.074580	-0.258225	-0.256842	0.070841	0.214094	-0.228193	0.076652	0.173840	0.337316	0.075187	-0.125753
3394	28.283333	-0.874405	0.598495	0.098402	-0.873844	0.592445	-0.075289	-0.822358	0.918634	0.091577	-0.813132	0.909539	-0.082078	-0.694353	1.196426	0.054938	-0.665919	1.222096	-0.042063	-0.671856	1.136759	0.051730	-0.623725	0.713362	-0.251519	-0.617399	0.720102	0.293198	-0.324954	0.578545	-0.059915	-0.326704	0.566473	0.118478	-0.325050	0.583289	0.086102	-0.265510	0.074573	-0.258224	-0.256842	0.070844	0.214093	-0.228193	0.076655	0.173840	0.337320	0.075193	-0.125750
3395	28.291667	-0.874403	0.598480	0.098385	-0.873800	0.592405	-0.075276	-0.822295	0.918583	0.091555	-0.813141	0.909517	-0.082106	-0.694297	1.196414	0.054850	-0.665883	1.222054	-0.042139	-0.671834	1.136715	0.051684	-0.623691	0.713289	-0.251526	-0.617350	0.720072	0.293220	-0.324961	0.578597	-0.059841	-0.326696	0.566487	0.118412	-0.325064	0.583283	0.086021	-0.265511	0.074576	-0.258222	-0.256842	0.070848	0.214086	-0.228191	0.076669	0.173836	0.337317	0.075192	-0.125756
3396	28.300000	-0.874403	0.598464	0.098373	-0.873749	0.592371	-0.075263	-0.822157	0.918537	0.091438	-0.813158	0.909518	-0.082158	-0.694210	1.196412	0.054749	-0.665833	1.222026	-0.042220	-0.671769	1.136635	0.051563	-0.623685	0.713212	-0.251570	-0.617312	0.720027	0.293240	-0.324964	0.578649	-0.059776	-0.326563	0.566628	0.118394	-0.325054	0.583306	0.085944	-0.265514	0.074574	-0.258226	-0.256840	0.070850	0.214076	-0.228194	0.076674	0.173825	0.337309	0.075180	-0.125762
3397	28.308333	-0.874398	0.598454	0.098361	-0.873750	0.592339	-0.075256	-0.822402	0.918597	0.091552	-0.813184	0.909485	-0.082187	-0.694215	1.196457	0.054730	-0.665769	1.221997	-0.042299	-0.671702	1.136629	0.051482	-0.623658	0.713150	-0.251654	-0.617280	0.719953	0.293261	-0.324964	0.578701	-0.059718	-0.326543	0.566657	0.118327	-0.325048	0.583329	0.085872	-0.265522	0.074570	-0.258231	-0.256842	0.070849	0.214068	-0.228193	0.076674	0.173813	0.337302	0.075179	-0.125777
3398	28.316667	-0.874401	0.598438	0.098352	-0.873754	0.592310	-0.075241	-0.822422	0.918571	0.091546	-0.813208	0.909446	-0.082234	-0.694170	1.196472	0.054658	-0.665694	1.221954	-0.042380	-0.671662	1.136683	0.051401	-0.623634	0.713064	-0.251699	-0.617255	0.719870	0.293281	-0.324955	0.578761	-0.059659	-0.326522	0.566684	0.118259	-0.325052	0.583351	0.085806	-0.265523	0.074572	-0.258231	-0.256847	0.070850	0.214063	-0.228198	0.076663	0.173804	0.337292	0.075183	-0.125785
3399	28.325000	-0.874397	0.598416	0.098341	-0.873748	0.592274	-0.075228	-0.822338	0.918529	0.091521	-0.813227	0.909425	-0.082248	-0.694010	1.196435	0.054550	-0.665575	1.221921	-0.042505	-0.671607	1.136711	0.051375	-0.623636	0.713019	-0.251851	-0.617241	0.719767	0.293303	-0.324947	0.578811	-0.059599	-0.326494	0.566726	0.118208	-0.325036	0.583400	0.085760	-0.265525	0.074569	-0.258231	-0.256850	0.070846	0.214069	-0.228199	0.076661	0.173807	0.337296	0.075181	-0.125785
3400	28.333333	-0.874396	0.598394	0.098332	-0.873743	0.592241	-0.075212	-0.822177	0.918491	0.091406	-0.813233	0.909398	-0.082286	-0.693878	1.196413	0.054470	-0.665448	1.221870	-0.042605	-0.671474	1.136667	0.051334	-0.623619	0.712933	-0.251893	-0.617230	0.719660	0.293323	-0.324929	0.578867	-0.059549	-0.326458	0.566774	0.118173	-0.325007	0.583455	0.085722	-0.265521	0.074573	-0.258233	-0.256853	0.070845	0.214075	-0.228203	0.076649	0.173808	0.337287	0.075177	-0.125774
3401	28.341667	-0.874395	0.598367	0.098320	-0.873740	0.592196	-0.075203	-0.822424	0.918522	0.091510	-0.813254	0.909368	-0.082304	-0.693735	1.196418	0.054400	-0.665331	1.221802	-0.042688	-0.671378	1.136661	0.051293	-0.623605	0.712852	-0.251933	-0.617230	0.719554	0.293339	-0.324913	0.578933	-0.059504	-0.326425	0.566837	0.118150	-0.324995	0.583518	0.085691	-0.265530	0.074578	-0.258232	-0.256855	0.070843	0.214083	-0.228205	0.076659	0.173818	0.337293	0.075193	-0.125773
3402	28.350000	-0.874399	0.598340	0.098310	-0.873822	0.592200	-0.075185	-0.822195	0.918424	0.091385	-0.813258	0.909336	-0.082365	-0.693597	1.196390	0.054320	-0.665205	1.221739	-0.042771	-0.671254	1.136709	0.051297	-0.623579	0.712740	-0.251866	-0.617244	0.719458	0.293357	-0.324892	0.579006	-0.059468	-0.326504	0.566779	0.118071	-0.324966	0.583590	0.085678	-0.265527	0.074581	-0.258227	-0.256856	0.070850	0.214090	-0.228210	0.076665	0.173831	0.337291	0.075201	-0.125764
3403	28.358333	-0.874404	0.598330	0.098299	-0.873750	0.592153	-0.075181	-0.822147	0.918411	0.091343	-0.813262	0.909341	-0.082353	-0.693426	1.196407	0.054239	-0.665049	1.221697	-0.042880	-0.671115	1.136643	0.051212	-0.623594	0.712705	-0.252025	-0.617272	0.719369	0.293367	-0.324866	0.579084	-0.059445	-0.326470	0.566854	0.118058	-0.324930	0.583679	0.085672	-0.265522	0.074586	-0.258231	-0.256852	0.070843	0.214089	-0.228209	0.076661	0.173835	0.337302	0.075192	-0.125755
3404	28.366667	-0.874416	0.598317	0.098287	-0.873750	0.592123	-0.075183	-0.822351	0.918499	0.091383	-0.813280	0.909333	-0.082378	-0.693356	1.196514	0.054247	-0.664914	1.221687	-0.042922	-0.670881	1.136596	0.051071	-0.623587	0.712639	-0.252065	-0.617311	0.719290	0.293377	-0.324840	0.579165	-0.059433	-0.326435	0.566932	0.118051	-0.324859	0.583782	0.085668	-0.265514	0.074577	-0.258236	-0.256850	0.070843	0.214087	-0.228209	0.076658	0.173834	0.337307	0.075200	-0.125762
3405	28.375000	-0.874423	0.598306	0.098275	-0.873803	0.592119	-0.075182	-0.822428	0.918465	0.091468	-0.813297	0.909312	-0.082394	-0.693398	1.196707	0.054625	-0.664709	1.221701	-0.043049	-0.670808	1.136721	0.051067	-0.623588	0.712580	-0.252109	-0.617359	0.719214	0.293382	-0.324820	0.579240	-0.059430	-0.326399	0.567003	0.118050	-0.324841	0.583861	0.085684	-0.265519	0.074579	-0.258239	-0.256848	0.070838	0.214081	-0.228201	0.076659	0.173831	0.337310	0.075193	-0.125768
3406	28.383333	-0.874687	0.598365	0.098233	-0.873776	0.592101	-0.075187	-0.822176	0.918404	0.091343	-0.813303	0.909314	-0.082404	-0.693203	1.196778	0.054545	-0.664542	1.221705	-0.043124	-0.670731	1.136813	0.051056	-0.623592	0.712522	-0.252146	-0.617415	0.719136	0.293380	-0.324800	0.579311	-0.059433	-0.326365	0.567070	0.118063	-0.324818	0.583938	0.085714	-0.265519	0.074579	-0.258235	-0.256843	0.070842	0.214082	-0.228198	0.076657	0.173827	0.337308	0.075189	-0.125773
3407	28.391667	-0.874453	0.598293	0.098260	-0.873796	0.592111	-0.075184	-0.822157	0.918342	0.091316	-0.813321	0.909314	-0.082408	-0.693060	1.196840	0.054510	-0.664406	1.221699	-0.043186	-0.670629	1.136879	0.051037	-0.623604	0.712473	-0.252183	-0.617476	0.719052	0.293367	-0.324780	0.579386	-0.059427	-0.326335	0.567137	0.118100	-0.324771	0.584040	0.085780	-0.265517	0.074578	-0.258224	-0.256841	0.070849	0.214089	-0.228194	0.076657	0.173835	0.337310	0.075189	-0.125769
3408	28.400000	-0.874467	0.598290	0.098258	-0.873803	0.592099	-0.075196	-0.822404	0.918423	0.091394	-0.813344	0.909296	-0.082444	-0.692913	1.196931	0.054465	-0.664276	1.221690	-0.043252	-0.670530	1.136947	0.051018	-0.623616	0.712422	-0.252222	-0.617550	0.718978	0.293358	-0.324767	0.579455	-0.059427	-0.326297	0.567229	0.118180	-0.324733	0.584126	0.085847	-0.265517	0.074570	-0.258216	-0.256845	0.070856	0.214099	-0.228200	0.076670	0.173845	0.337316	0.075198	-0.125769
3409	28.408333	-0.874480	0.598293	0.098248	-0.873813	0.592098	-0.075202	-0.822345	0.918387	0.091361	-0.813362	0.909267	-0.082433	-0.692766	1.196990	0.054393	-0.664134	1.221692	-0.043341	-0.670429	1.136994	0.051021	-0.623639	0.712373	-0.252262	-0.617624	0.718900	0.293336	-0.324759	0.579522	-0.059437	-0.326152	0.567413	0.118292	-0.324704	0.584187	0.085902	-0.265519	0.074573	-0.258217	-0.256848	0.070858	0.214097	-0.228198	0.076676	0.173848	0.337311	0.075203	-0.125768
3410	28.416667	-0.874728	0.598366	0.098219	-0.873819	0.592105	-0.075208	-0.822122	0.918315	0.091279	-0.813358	0.909297	-0.082402	-0.692650	1.197076	0.054358	-0.664015	1.221682	-0.043405	-0.670360	1.137038	0.050993	-0.623666	0.712329	-0.252304	-0.617708	0.718831	0.293308	-0.324757	0.579590	-0.059454	-0.326136	0.567463	0.118345	-0.324680	0.584239	0.085956	-0.265525	0.074574	-0.258214	-0.256852	0.070856	0.214097	-0.228200	0.076674	0.173851	0.337307	0.075199	-0.125759
3411	28.425000	-0.874612	0.598348	0.098231	-0.873829	0.592119	-0.075203	-0.822238	0.918361	0.091282	-0.813366	0.909296	-0.082413	-0.692528	1.197155	0.054281	-0.663871	1.221688	-0.043544	-0.670290	1.137115	0.050968	-0.623694	0.712286	-0.252346	-0.617795	0.718768	0.293281	-0.324759	0.579659	-0.059477	-0.326236	0.567381	0.118325	-0.324634	0.584312	0.086010	-0.265527	0.074571	-0.258220	-0.256858	0.070853	0.214087	-0.228204	0.076676	0.173830	0.337296	0.075189	-0.125756
3412	28.433333	-0.874476	0.598325	0.098255	-0.873826	0.592129	-0.075201	-0.822331	0.918395	0.091355	-0.813367	0.909294	-0.082422	-0.692394	1.197241	0.054202	-0.663778	1.221670	-0.043629	-0.670204	1.137189	0.050915	-0.623726	0.712246	-0.252400	-0.617882	0.718715	0.293253	-0.324764	0.579724	-0.059505	-0.326224	0.567413	0.118361	-0.324594	0.584365	0.086053	-0.265529	0.074567	-0.258230	-0.256855	0.070845	0.214065	-0.228209	0.076667	0.173811	0.337299	0.075190	-0.125757
3413	28.441667	-0.874465	0.598342	0.098232	-0.873867	0.592160	-0.075193	-0.822233	0.918350	0.091297	-0.813364	0.909291	-0.082428	-0.692280	1.197324	0.054112	-0.663691	1.221662	-0.043723	-0.670124	1.137233	0.050880	-0.623758	0.712203	-0.252453	-0.617957	0.718664	0.293232	-0.324774	0.579789	-0.059537	-0.326200	0.567453	0.118387	-0.324605	0.584387	0.086088	-0.265527	0.074569	-0.258244	-0.256854	0.070839	0.214049	-0.228205	0.076665	0.173789	0.337295	0.075198	-0.125778
3414	28.450000	-0.874455	0.598341	0.098226	-0.873807	0.592140	-0.075193	-0.822136	0.918307	0.091242	-0.813363	0.909292	-0.082436	-0.692170	1.197396	0.054033	-0.663605	1.221640	-0.043811	-0.670107	1.137279	0.050842	-0.623780	0.712158	-0.252497	-0.618026	0.718614	0.293210	-0.324785	0.579850	-0.059562	-0.326210	0.567503	0.118441	-0.324558	0.584443	0.086128	-0.265530	0.074570	-0.258248	-0.256854	0.070838	0.214042	-0.228209	0.076664	0.173780	0.337297	0.075184	-0.125783
3415	28.458333	-0.874545	0.598376	0.098193	-0.873786	0.592128	-0.075186	-0.822347	0.918439	0.091367	-0.813366	0.909281	-0.082431	-0.692102	1.197431	0.054001	-0.663540	1.221601	-0.043913	-0.669964	1.137265	0.050794	-0.623802	0.712132	-0.252535	-0.618076	0.718565	0.293200	-0.324793	0.579921	-0.059563	-0.326199	0.567535	0.118485	-0.324539	0.584487	0.086171	-0.265527	0.074579	-0.258240	-0.256856	0.070848	0.214055	-0.228207	0.076674	0.173795	0.337292	0.075191	-0.125777
3416	28.466667	-0.874396	0.598335	0.098202	-0.873774	0.592141	-0.075171	-0.822322	0.918380	0.091366	-0.813363	0.909252	-0.082448	-0.691996	1.197462	0.053908	-0.663485	1.221556	-0.044016	-0.669891	1.137310	0.050780	-0.623819	0.712100	-0.252565	-0.618114	0.718516	0.293196	-0.324802	0.579977	-0.059554	-0.326190	0.567573	0.118534	-0.324520	0.584520	0.086224	-0.265526	0.074580	-0.258226	-0.256859	0.070869	0.214079	-0.228204	0.076685	0.173812	0.337293	0.075207	-0.125779
3417	28.475000	-0.874501	0.598353	0.098183	-0.873782	0.592137	-0.075170	-0.822163	0.918358	0.091318	-0.813311	0.909287	-0.082408	-0.691929	1.197486	0.053868	-0.663446	1.221492	-0.044118	-0.669812	1.137338	0.050738	-0.623832	0.712069	-0.252600	-0.618138	0.718469	0.293203	-0.324811	0.580023	-0.059535	-0.326034	0.567748	0.118678	-0.324532	0.584521	0.086265	-0.265516	0.074587	-0.258219	-0.256853	0.070874	0.214096	-0.228205	0.076687	0.173836	0.337296	0.075206	-0.125766
3418	28.483333	-0.874355	0.598315	0.098197	-0.873705	0.592107	-0.075174	-0.822097	0.918291	0.091304	-0.813295	0.909262	-0.082421	-0.691827	1.197512	0.053783	-0.663410	1.221421	-0.044226	-0.669761	1.137354	0.050740	-0.623841	0.712025	-0.252644	-0.618153	0.718441	0.293214	-0.324818	0.580058	-0.059515	-0.326157	0.567625	0.118650	-0.324494	0.584540	0.086290	-0.265514	0.074580	-0.258222	-0.256851	0.070864	0.214111	-0.228201	0.076677	0.173854	0.337304	0.075193	-0.125755
3419	28.491667	-0.874335	0.598309	0.098203	-0.873728	0.592122	-0.075156	-0.822230	0.918367	0.091383	-0.813295	0.909251	-0.082385	-0.691745	1.197548	0.053709	-0.663391	1.221362	-0.044345	-0.669652	1.137357	0.050646	-0.623849	0.711999	-0.252668	-0.618151	0.718417	0.293220	-0.324820	0.580100	-0.059499	-0.326148	0.567619	0.118659	-0.324492	0.584540	0.086310	-0.265516	0.074576	-0.258224	-0.256846	0.070852	0.214108	-0.228198	0.076664	0.173854	0.337309	0.075200	-0.125757
3420	28.500000	-0.874324	0.598315	0.098206	-0.873748	0.592143	-0.075140	-0.822302	0.918399	0.091498	-0.813282	0.909259	-0.082358	-0.691658	1.197565	0.053608	-0.663382	1.221303	-0.044468	-0.669569	1.137387	0.050662	-0.623838	0.711968	-0.252690	-0.618138	0.718407	0.293223	-0.324819	0.580136	-0.059481	-0.326140	0.567615	0.118655	-0.324490	0.584533	0.086316	-0.265518	0.074576	-0.258222	-0.256845	0.070848	0.214098	-0.228197	0.076654	0.173846	0.337317	0.075197	-0.125755
3421	28.508333	-0.874313	0.598315	0.098203	-0.873685	0.592122	-0.075153	-0.822028	0.918298	0.091401	-0.813278	0.909279	-0.082336	-0.691609	1.197625	0.053585	-0.663389	1.221217	-0.044584	-0.669522	1.137420	0.050639	-0.623813	0.711917	-0.252683	-0.618122	0.718411	0.293233	-0.324810	0.580172	-0.059471	-0.326127	0.567586	0.118629	-0.324463	0.584534	0.086304	-0.265518	0.074570	-0.258232	-0.256841	0.070837	0.214088	-0.228196	0.076649	0.173835	0.337316	0.075192	-0.125756
3422	28.516667	-0.874307	0.598310	0.098199	-0.873642	0.592121	-0.075146	-0.822191	0.918386	0.091468	-0.813295	0.909281	-0.082322	-0.691535	1.197692	0.053530	-0.663396	1.221143	-0.044698	-0.669478	1.137465	0.050617	-0.623781	0.711862	-0.252670	-0.618086	0.718413	0.293242	-0.324795	0.580203	-0.059452	-0.326118	0.567575	0.118616	-0.324430	0.584528	0.086289	-0.265515	0.074560	-0.258235	-0.256837	0.070828	0.214072	-0.228189	0.076649	0.173819	0.337311	0.075185	-0.125759
3423	28.525000	-0.874305	0.598303	0.098190	-0.873798	0.592157	-0.075149	-0.822246	0.918391	0.091605	-0.813318	0.909272	-0.082293	-0.691390	1.197707	0.053260	-0.663405	1.221075	-0.044816	-0.669423	1.137573	0.050614	-0.623772	0.711854	-0.252711	-0.618037	0.718424	0.293248	-0.324772	0.580238	-0.059432	-0.326116	0.567523	0.118574	-0.324438	0.584503	0.086278	-0.265517	0.074563	-0.258233	-0.256841	0.070838	0.214065	-0.228196	0.076655	0.173814	0.337300	0.075180	-0.125768
3424	28.533333	-0.874300	0.598286	0.098181	-0.873689	0.592118	-0.075149	-0.822068	0.918280	0.091545	-0.813339	0.909252	-0.082319	-0.691195	1.197732	0.053003	-0.663388	1.221027	-0.044978	-0.669376	1.137660	0.050596	-0.623733	0.711817	-0.252676	-0.617986	0.718446	0.293260	-0.324746	0.580265	-0.059395	-0.326108	0.567459	0.118524	-0.324419	0.584489	0.086282	-0.265516	0.074563	-0.258229	-0.256844	0.070847	0.214070	-0.228198	0.076660	0.173809	0.337302	0.075184	-0.125771
3425	28.541667	-0.874303	0.598265	0.098177	-0.873649	0.592103	-0.075148	-0.822282	0.918395	0.091730	-0.813368	0.909252	-0.082246	-0.691087	1.197792	0.052909	-0.663411	1.220952	-0.045087	-0.669271	1.137662	0.050566	-0.623702	0.711809	-0.252674	-0.617919	0.718473	0.293287	-0.324720	0.580280	-0.059351	-0.326108	0.567432	0.118532	-0.324414	0.584454	0.086275	-0.265519	0.074572	-0.258218	-0.256851	0.070861	0.214086	-0.228200	0.076673	0.173823	0.337292	0.075191	-0.125773
3426	28.550000	-0.874303	0.598246	0.098176	-0.873860	0.592134	-0.075156	-0.822307	0.918399	0.091801	-0.813402	0.909232	-0.082218	-0.690998	1.197950	0.052885	-0.663415	1.220896	-0.045210	-0.669178	1.137704	0.050526	-0.623676	0.711800	-0.252672	-0.617853	0.718515	0.293324	-0.324692	0.580302	-0.059303	-0.326104	0.567377	0.118526	-0.324379	0.584434	0.086276	-0.265514	0.074580	-0.258218	-0.256855	0.070866	0.214098	-0.228202	0.076674	0.173835	0.337289	0.075199	-0.125777
3427	28.558333	-0.874312	0.598232	0.098188	-0.873641	0.592088	-0.075122	-0.822337	0.918357	0.091859	-0.813441	0.909218	-0.082161	-0.691047	1.198133	0.053176	-0.663410	1.220849	-0.045326	-0.669095	1.137784	0.050526	-0.623645	0.711793	-0.252657	-0.617781	0.718570	0.293353	-0.324670	0.580313	-0.059264	-0.326102	0.567327	0.118510	-0.324398	0.584373	0.086262	-0.265518	0.074583	-0.258220	-0.256853	0.070852	0.214094	-0.228203	0.076670	0.173838	0.337288	0.075199	-0.125780
3428	28.566667	-0.874322	0.598228	0.098199	-0.873664	0.592079	-0.075117	-0.822342	0.918355	0.091917	-0.813460	0.909234	-0.082120	-0.690735	1.198171	0.052735	-0.663391	1.220823	-0.045445	-0.669038	1.138012	0.050547	-0.623647	0.711808	-0.252694	-0.617713	0.718642	0.293395	-0.324653	0.580332	-0.059234	-0.326120	0.567274	0.118495	-0.324415	0.584325	0.086252	-0.265515	0.074581	-0.258230	-0.256853	0.070840	0.214089	-0.228203	0.076661	0.173833	0.337294	0.075199	-0.125775
3429	28.575000	-0.874334	0.598224	0.098214	-0.873582	0.592056	-0.075103	-0.822223	0.918349	0.091924	-0.813512	0.909222	-0.082065	-0.690631	1.198311	0.052684	-0.663332	1.220819	-0.045602	-0.668982	1.138058	0.050563	-0.623625	0.711782	-0.252616	-0.617645	0.718719	0.293437	-0.324632	0.580355	-0.059217	-0.326138	0.567225	0.118473	-0.324416	0.584288	0.086227	-0.265516	0.074584	-0.258232	-0.256852	0.070846	0.214087	-0.228208	0.076662	0.173832	0.337293	0.075197	-0.125768
3430	28.583333	-0.874346	0.598222	0.098231	-0.873621	0.592040	-0.075090	-0.822358	0.918360	0.092030	-0.813584	0.909191	-0.082015	-0.690528	1.198447	0.052626	-0.663301	1.220784	-0.045727	-0.668887	1.138231	0.050590	-0.623629	0.711779	-0.252586	-0.617579	0.718796	0.293486	-0.324613	0.580378	-0.059205	-0.326160	0.567187	0.118461	-0.324462	0.584231	0.086209	-0.265517	0.074579	-0.258228	-0.256848	0.070844	0.214086	-0.228201	0.076668	0.173826	0.337297	0.075196	-0.125767
3431	28.591667	-0.874361	0.598218	0.098249	-0.873538	0.592002	-0.075066	-0.822303	0.918338	0.092087	-0.813630	0.909185	-0.081976	-0.690412	1.198570	0.052579	-0.663238	1.220757	-0.045852	-0.668837	1.138335	0.050574	-0.623665	0.711787	-0.252596	-0.617519	0.718872	0.293530	-0.324597	0.580398	-0.059196	-0.326184	0.567139	0.118457	-0.324495	0.584175	0.086200	-0.265519	0.074580	-0.258232	-0.256848	0.070849	0.214085	-0.228201	0.076677	0.173836	0.337304	0.075205	-0.125767
3432	28.600000	-0.874384	0.598207	0.098274	-0.873495	0.591960	-0.075057	-0.822259	0.918387	0.092114	-0.813658	0.909198	-0.081951	-0.690241	1.198629	0.052457	-0.663175	1.220732	-0.045978	-0.668750	1.138469	0.050553	-0.623668	0.711745	-0.252500	-0.617462	0.718945	0.293587	-0.324585	0.580406	-0.059186	-0.326203	0.567082	0.118453	-0.324536	0.584109	0.086195	-0.265515	0.074573	-0.258235	-0.256851	0.070854	0.214088	-0.228197	0.076674	0.173827	0.337305	0.075198	-0.125763
3433	28.608333	-0.874402	0.598186	0.098296	-0.873355	0.591888	-0.075027	-0.822202	0.918375	0.092161	-0.813729	0.909167	-0.081920	-0.690139	1.198717	0.052400	-0.663118	1.220680	-0.046086	-0.668676	1.138475	0.050520	-0.623705	0.711713	-0.252465	-0.617406	0.719020	0.293655	-0.324577	0.580416	-0.059170	-0.326261	0.567018	0.118470	-0.324560	0.584046	0.086203	-0.265524	0.074564	-0.258231	-0.256844	0.070848	0.214085	-0.228198	0.076661	0.173827	0.337305	0.075191	-0.125772
3434	28.616667	-0.874421	0.598173	0.098322	-0.873471	0.591822	-0.074995	-0.822334	0.918407	0.092267	-0.813789	0.909132	-0.081894	-0.690007	1.198759	0.052301	-0.663060	1.220639	-0.046203	-0.668527	1.138477	0.050396	-0.623747	0.711680	-0.252427	-0.617357	0.719077	0.293713	-0.324575	0.580427	-0.059158	-0.326308	0.566943	0.118485	-0.324645	0.583951	0.086208	-0.265524	0.074571	-0.258236	-0.256849	0.070849	0.214089	-0.228199	0.076663	0.173829	0.337308	0.075190	-0.125782
3435	28.625000	-0.874445	0.598163	0.098347	-0.873305	0.591784	-0.074983	-0.822310	0.918395	0.092273	-0.813830	0.909119	-0.081880	-0.690034	1.198836	0.052517	-0.663003	1.220571	-0.046314	-0.668437	1.138475	0.050349	-0.623799	0.711632	-0.252388	-0.617313	0.719144	0.293774	-0.324575	0.580457	-0.059148	-0.326363	0.566881	0.118500	-0.324715	0.583859	0.086212	-0.265528	0.074564	-0.258232	-0.256847	0.070849	0.214093	-0.228195	0.076656	0.173835	0.337309	0.075191	-0.125787
3436	28.633333	-0.874473	0.598158	0.098372	-0.873084	0.591736	-0.074968	-0.822308	0.918427	0.092277	-0.813870	0.909106	-0.081870	-0.689946	1.198819	0.052423	-0.662953	1.220493	-0.046416	-0.668363	1.138472	0.050302	-0.623857	0.711579	-0.252360	-0.617270	0.719200	0.293831	-0.324574	0.580498	-0.059133	-0.326418	0.566822	0.118515	-0.324786	0.583785	0.086216	-0.265528	0.074566	-0.258239	-0.256839	0.070847	0.214091	-0.228194	0.076658	0.173833	0.337306	0.075195	-0.125787
3437	28.641667	-0.874521	0.598144	0.098386	-0.873154	0.591648	-0.074984	-0.822235	0.918382	0.092253	-0.813922	0.909071	-0.081866	-0.689875	1.198792	0.052374	-0.662874	1.220421	-0.046563	-0.668214	1.138369	0.050184	-0.623930	0.711497	-0.252345	-0.617233	0.719262	0.293884	-0.324574	0.580573	-0.059130	-0.326477	0.566754	0.118503	-0.324806	0.583761	0.086233	-0.265532	0.074570	-0.258239	-0.256847	0.070847	0.214087	-0.228195	0.076669	0.173833	0.337303	0.075200	-0.125781
3438	28.650000	-0.874547	0.598148	0.098402	-0.873240	0.591615	-0.074970	-0.822188	0.918358	0.092182	-0.813970	0.909035	-0.081877	-0.689801	1.198767	0.052269	-0.662807	1.220351	-0.046673	-0.668137	1.138331	0.050129	-0.624008	0.711444	-0.252390	-0.617205	0.719321	0.293927	-0.324567	0.580658	-0.059132	-0.326530	0.566722	0.118510	-0.324910	0.583678	0.086217	-0.265539	0.074573	-0.258248	-0.256849	0.070860	0.214082	-0.228198	0.076678	0.173829	0.337302	0.075215	-0.125778
3439	28.658333	-0.874581	0.598144	0.098411	-0.873171	0.591569	-0.074965	-0.822359	0.918449	0.092285	-0.814020	0.909009	-0.081907	-0.689750	1.198706	0.052201	-0.662773	1.220263	-0.046760	-0.668091	1.138342	0.050093	-0.624058	0.711338	-0.252356	-0.617179	0.719367	0.293972	-0.324553	0.580756	-0.059132	-0.326575	0.566685	0.118519	-0.324974	0.583627	0.086216	-0.265543	0.074571	-0.258254	-0.256853	0.070860	0.214077	-0.228199	0.076688	0.173821	0.337304	0.075214	-0.125776
3440	28.666667	-0.874835	0.598255	0.098540	-0.872782	0.591488	-0.074955	-0.822329	0.918472	0.092164	-0.814061	0.908991	-0.081964	-0.689712	1.198646	0.052126	-0.662733	1.220185	-0.046839	-0.668046	1.138297	0.050041	-0.624102	0.711218	-0.252328	-0.617161	0.719415	0.294017	-0.324533	0.580855	-0.059128	-0.326618	0.566649	0.118535	-0.325013	0.583606	0.086241	-0.265547	0.074568	-0.258270	-0.256849	0.070862	0.214073	-0.228204	0.076688	0.173817	0.337302	0.075209	-0.125776
3441	28.675000	-0.874625	0.598125	0.098439	-0.872711	0.591429	-0.074950	-0.822374	0.918453	0.092107	-0.814116	0.908904	-0.082038	-0.689668	1.198563	0.052037	-0.662676	1.220109	-0.046912	-0.668010	1.138240	0.049987	-0.624146	0.711099	-0.252345	-0.617153	0.719450	0.294059	-0.324513	0.580947	-0.059119	-0.326656	0.566613	0.118563	-0.325078	0.583506	0.086215	-0.265554	0.074562	-0.258285	-0.256854	0.070849	0.214071	-0.228206	0.076670	0.173809	0.337299	0.075198	-0.125787
3442	28.683333	-0.874649	0.598103	0.098438	-0.872630	0.591362	-0.074953	-0.822406	0.918462	0.092042	-0.814124	0.908854	-0.082133	-0.689646	1.198466	0.051917	-0.662628	1.220030	-0.046987	-0.667973	1.138153	0.049899	-0.624186	0.710957	-0.252325	-0.617155	0.719487	0.294096	-0.324488	0.581046	-0.059110	-0.326687	0.566577	0.118583	-0.325116	0.583463	0.086233	-0.265558	0.074549	-0.258302	-0.256851	0.070836	0.214072	-0.228207	0.076658	0.173808	0.337303	0.075191	-0.125803
3443	28.691667	-0.874673	0.598073	0.098429	-0.872552	0.591287	-0.074966	-0.822340	0.918362	0.091819	-0.814116	0.908783	-0.082263	-0.689680	1.198391	0.051841	-0.662584	1.219945	-0.047062	-0.667945	1.138044	0.049827	-0.624216	0.710844	-0.252406	-0.617164	0.719513	0.294115	-0.324459	0.581162	-0.059090	-0.326712	0.566558	0.118619	-0.325153	0.583433	0.086260	-0.265566	0.074542	-0.258309	-0.256856	0.070836	0.214073	-0.228209	0.076654	0.173812	0.337300	0.075180	-0.125800
3444	28.700000	-0.874696	0.598041	0.098413	-0.872472	0.591211	-0.074986	-0.822541	0.918452	0.091712	-0.814139	0.908703	-0.082404	-0.689684	1.198258	0.051708	-0.662533	1.219871	-0.047140	-0.667908	1.137899	0.049703	-0.624231	0.710728	-0.252503	-0.617187	0.719535	0.294120	-0.324421	0.581301	-0.059049	-0.326800	0.566533	0.118533	-0.325156	0.583437	0.086303	-0.265566	0.074542	-0.258311	-0.256855	0.070841	0.214084	-0.228204	0.076656	0.173819	0.337299	0.075175	-0.125799
3445	28.708333	-0.874727	0.598006	0.098389	-0.872384	0.591124	-0.075004	-0.822594	0.918360	0.091574	-0.814149	0.908578	-0.082582	-0.689736	1.198160	0.051587	-0.662458	1.219804	-0.047271	-0.667977	1.137854	0.049549	-0.624226	0.710596	-0.252556	-0.617225	0.719553	0.294107	-0.324378	0.581457	-0.059003	-0.326803	0.566557	0.118592	-0.325158	0.583468	0.086380	-0.265566	0.074535	-0.258312	-0.256853	0.070855	0.214096	-0.228205	0.076672	0.173835	0.337300	0.075182	-0.125780
3446	28.716667	-0.874751	0.597979	0.098356	-0.872390	0.591087	-0.075054	-0.822598	0.918283	0.091358	-0.814181	0.908481	-0.082747	-0.689779	1.198057	0.051432	-0.662421	1.219721	-0.047364	-0.668025	1.137771	0.049439	-0.624205	0.710462	-0.252616	-0.617281	0.719568	0.294074	-0.324325	0.581619	-0.058945	-0.326797	0.566625	0.118696	-0.325133	0.583522	0.086465	-0.265574	0.074544	-0.258307	-0.256852	0.070865	0.214101	-0.228208	0.076692	0.173853	0.337302	0.075194	-0.125767
3447	28.725000	-0.874792	0.597954	0.098308	-0.872255	0.591001	-0.075090	-0.822683	0.918263	0.091073	-0.814149	0.908424	-0.082934	-0.689901	1.197927	0.051300	-0.662377	1.219616	-0.047495	-0.668086	1.137661	0.049306	-0.624158	0.710339	-0.252678	-0.617358	0.719582	0.294021	-0.324301	0.581897	-0.058866	-0.326776	0.566676	0.118786	-0.325107	0.583578	0.086565	-0.265574	0.074545	-0.258306	-0.256849	0.070869	0.214101	-0.228199	0.076701	0.173848	0.337301	0.075200	-0.125750
3448	28.733333	-0.874823	0.597935	0.098264	-0.872159	0.590888	-0.075167	-0.822609	0.918192	0.090738	-0.814150	0.908327	-0.083142	-0.690021	1.197801	0.051128	-0.662371	1.219514	-0.047605	-0.668177	1.137535	0.049133	-0.624098	0.710217	-0.252751	-0.617458	0.719587	0.293952	-0.324245	0.582046	-0.058783	-0.326751	0.566723	0.118901	-0.325051	0.583643	0.086689	-0.265572	0.074541	-0.258318	-0.256843	0.070859	0.214091	-0.228190	0.076698	0.173839	0.337296	0.075199	-0.125744
3449	28.741667	-0.874841	0.597910	0.098216	-0.872045	0.590785	-0.075250	-0.822887	0.918208	0.090569	-0.814193	0.908179	-0.083352	-0.690149	1.197625	0.050873	-0.662349	1.219432	-0.047756	-0.668247	1.137381	0.048937	-0.623997	0.710057	-0.252717	-0.617594	0.719588	0.293881	-0.324186	0.582180	-0.058686	-0.326713	0.566767	0.119038	-0.325012	0.583682	0.086833	-0.265577	0.074531	-0.258328	-0.256844	0.070846	0.214083	-0.228197	0.076681	0.173827	0.337295	0.075199	-0.125760
3450	28.750000	-0.874938	0.597879	0.098102	-0.872052	0.590716	-0.075333	-0.822966	0.918101	0.090328	-0.814123	0.908123	-0.083622	-0.690315	1.197504	0.050683	-0.662343	1.219351	-0.047910	-0.668353	1.137269	0.048769	-0.623907	0.709942	-0.252801	-0.617756	0.719584	0.293800	-0.324124	0.582298	-0.058578	-0.326656	0.566860	0.119257	-0.324947	0.583742	0.087010	-0.265578	0.074518	-0.258334	-0.256846	0.070834	0.214077	-0.228201	0.076663	0.173820	0.337293	0.075178	-0.125762
3451	28.758333	-0.874961	0.597846	0.098020	-0.871934	0.590623	-0.075421	-0.823177	0.918131	0.089992	-0.814113	0.908013	-0.083876	-0.690498	1.197402	0.050459	-0.662340	1.219280	-0.048089	-0.668535	1.137206	0.048567	-0.623774	0.709836	-0.252901	-0.617947	0.719576	0.293693	-0.324054	0.582409	-0.058454	-0.326568	0.566933	0.119524	-0.324865	0.583810	0.087214	-0.265570	0.074515	-0.258340	-0.256854	0.070822	0.214078	-0.228207	0.076653	0.173822	0.337299	0.075181	-0.125782
3452	28.766667	-0.874981	0.597807	0.097931	-0.871871	0.590520	-0.075527	-0.823499	0.918154	0.089733	-0.814126	0.907876	-0.084129	-0.690684	1.197257	0.050219	-0.662352	1.219217	-0.048273	-0.668686	1.137118	0.048313	-0.623644	0.709738	-0.253008	-0.618165	0.719563	0.293571	-0.323982	0.582511	-0.058321	-0.326472	0.567019	0.119822	-0.324774	0.583888	0.087455	-0.265571	0.074524	-0.258345	-0.256855	0.070825	0.214089	-0.228213	0.076659	0.173832	0.337296	0.075171	-0.125785
3453	28.775000	-0.874872	0.597819	0.097987	-0.871966	0.590474	-0.075624	-0.823534	0.918051	0.089384	-0.814071	0.907778	-0.084461	-0.690887	1.197158	0.049962	-0.662401	1.219162	-0.048450	-0.668852	1.137010	0.048094	-0.623527	0.709662	-0.253148	-0.618415	0.719551	0.293431	-0.323912	0.582615	-0.058172	-0.326420	0.567128	0.120097	-0.324671	0.584010	0.087742	-0.265571	0.074523	-0.258335	-0.256867	0.070844	0.214101	-0.228218	0.076686	0.173846	0.337293	0.075182	-0.125788
3454	28.783333	-0.875017	0.597753	0.097726	-0.872063	0.590435	-0.075724	-0.823666	0.918019	0.089064	-0.814020	0.907738	-0.084745	-0.691153	1.197094	0.049760	-0.662476	1.219072	-0.048626	-0.669045	1.136937	0.047924	-0.623368	0.709579	-0.253223	-0.618678	0.719532	0.293273	-0.323844	0.582716	-0.058017	-0.326369	0.567226	0.120361	-0.324572	0.584117	0.088017	-0.265566	0.074531	-0.258321	-0.256870	0.070859	0.214113	-0.228221	0.076708	0.173858	0.337295	0.075195	-0.125782
3455	28.791667	-0.875035	0.597737	0.097642	-0.871899	0.590377	-0.075815	-0.823817	0.918034	0.088609	-0.814013	0.907693	-0.085015	-0.691386	1.196990	0.049475	-0.662549	1.219041	-0.048838	-0.669275	1.136848	0.047695	-0.623196	0.709505	-0.253297	-0.618970	0.719522	0.293103	-0.323777	0.582806	-0.057843	-0.326310	0.567384	0.120707	-0.324463	0.584240	0.088320	-0.265562	0.074537	-0.258315	-0.256872	0.070869	0.214122	-0.228219	0.076722	0.173870	0.337290	0.075199	-0.125768
3456	28.800000	-0.875051	0.597736	0.097558	-0.871747	0.590330	-0.075905	-0.824024	0.918004	0.088378	-0.813991	0.907630	-0.085317	-0.691632	1.196897	0.049212	-0.662639	1.218993	-0.049063	-0.669389	1.136675	0.047366	-0.623022	0.709447	-0.253372	-0.619278	0.719506	0.292921	-0.323716	0.582884	-0.057666	-0.326264	0.567478	0.120996	-0.324358	0.584380	0.088668	-0.265562	0.074547	-0.258306	-0.256876	0.070874	0.214121	-0.228224	0.076731	0.173874	0.337290	0.075193	-0.125748
3457	28.808333	-0.875143	0.597769	0.097413	-0.871844	0.590291	-0.076003	-0.824142	0.917970	0.088064	-0.813949	0.907582	-0.085558	-0.691875	1.196796	0.048916	-0.662765	1.218952	-0.049260	-0.669632	1.136730	0.047195	-0.622824	0.709399	-0.253448	-0.619609	0.719483	0.292721	-0.323665	0.582931	-0.057483	-0.326223	0.567551	0.121310	-0.324268	0.584462	0.088991	-0.265558	0.074537	-0.258298	-0.256872	0.070855	0.214116	-0.228223	0.076716	0.173863	0.337291	0.075205	-0.125755
3458	28.816667	-0.875171	0.597758	0.097324	-0.871679	0.590234	-0.076097	-0.824305	0.917959	0.087756	-0.813923	0.907542	-0.085790	-0.692147	1.196741	0.048700	-0.662908	1.218913	-0.049458	-0.669862	1.136640	0.046945	-0.622632	0.709355	-0.253535	-0.619955	0.719476	0.292537	-0.323624	0.582954	-0.057282	-0.326193	0.567634	0.121624	-0.324188	0.584553	0.089325	-0.265559	0.074534	-0.258300	-0.256868	0.070833	0.214113	-0.228220	0.076694	0.173863	0.337288	0.075196	-0.125764
3459	28.825000	-0.875089	0.597754	0.097317	-0.871684	0.590211	-0.076175	-0.824485	0.917975	0.087525	-0.813953	0.907499	-0.086018	-0.692418	1.196666	0.048434	-0.663093	1.218869	-0.049658	-0.670096	1.136634	0.046747	-0.622436	0.709320	-0.253623	-0.620312	0.719470	0.292343	-0.323590	0.582961	-0.057074	-0.326159	0.567766	0.122012	-0.324118	0.584641	0.089671	-0.265554	0.074526	-0.258299	-0.256868	0.070826	0.214111	-0.228224	0.076686	0.173860	0.337286	0.075179	-0.125763
3460	28.833333	-0.875001	0.597752	0.097299	-0.871708	0.590178	-0.076246	-0.824703	0.917967	0.087255	-0.813932	0.907483	-0.086198	-0.692718	1.196630	0.048251	-0.663284	1.218839	-0.049863	-0.670309	1.136571	0.046561	-0.622242	0.709294	-0.253701	-0.620691	0.719469	0.292141	-0.323569	0.582950	-0.056874	-0.326146	0.567857	0.122350	-0.324054	0.584731	0.090016	-0.265558	0.074524	-0.258294	-0.256873	0.070827	0.214122	-0.228223	0.076684	0.173868	0.337293	0.075178	-0.125765
3461	28.841667	-0.874925	0.597756	0.097264	-0.871726	0.590165	-0.076318	-0.824625	0.917884	0.086937	-0.813906	0.907440	-0.086435	-0.692991	1.196577	0.047990	-0.663504	1.218811	-0.050075	-0.670526	1.136561	0.046375	-0.622050	0.709240	-0.253656	-0.621056	0.719471	0.291959	-0.323554	0.582930	-0.056695	-0.326145	0.567969	0.122690	-0.323984	0.584856	0.090379	-0.265551	0.074528	-0.258279	-0.256879	0.070844	0.214135	-0.228234	0.076699	0.173882	0.337294	0.075178	-0.125773
3462	28.850000	-0.874848	0.597760	0.097242	-0.871760	0.590146	-0.076388	-0.824540	0.917795	0.086619	-0.813926	0.907418	-0.086611	-0.693271	1.196534	0.047739	-0.663721	1.218767	-0.050303	-0.670737	1.136564	0.046192	-0.621904	0.709268	-0.253841	-0.621417	0.719477	0.291760	-0.323544	0.582917	-0.056531	-0.326168	0.568048	0.122981	-0.323948	0.584927	0.090671	-0.265539	0.074532	-0.258263	-0.256879	0.070860	0.214140	-0.228234	0.076718	0.173894	0.337294	0.075181	-0.125767
3463	28.858333	-0.875091	0.597720	0.097021	-0.871752	0.590086	-0.076488	-0.824960	0.917887	0.086469	-0.813948	0.907397	-0.086761	-0.693469	1.196422	0.047337	-0.663983	1.218703	-0.050516	-0.670974	1.136478	0.046001	-0.621721	0.709231	-0.253790	-0.621767	0.719474	0.291557	-0.323548	0.582901	-0.056388	-0.326178	0.568161	0.123298	-0.323922	0.585002	0.090952	-0.265536	0.074541	-0.258257	-0.256881	0.070878	0.214146	-0.228232	0.076742	0.173896	0.337297	0.075187	-0.125767
3464	28.866667	-0.874905	0.597745	0.097099	-0.871831	0.590085	-0.076536	-0.825104	0.917879	0.086328	-0.813987	0.907402	-0.086888	-0.693756	1.196404	0.047135	-0.664268	1.218664	-0.050733	-0.671211	1.136509	0.045850	-0.621595	0.709231	-0.253845	-0.622097	0.719460	0.291362	-0.323559	0.582876	-0.056274	-0.326203	0.568230	0.123547	-0.323902	0.585083	0.091216	-0.265525	0.074542	-0.258243	-0.256887	0.070886	0.214149	-0.228236	0.076753	0.173900	0.337293	0.075189	-0.125759
3465	28.875000	-0.874769	0.597833	0.097260	-0.871853	0.590097	-0.076554	-0.825025	0.917829	0.086079	-0.814019	0.907395	-0.086983	-0.694042	1.196413	0.046978	-0.664573	1.218611	-0.050915	-0.671458	1.136574	0.045750	-0.621501	0.709236	-0.253891	-0.622400	0.719457	0.291194	-0.323578	0.582846	-0.056179	-0.326248	0.568272	0.123744	-0.323820	0.585263	0.091509	-0.265524	0.074556	-0.258236	-0.256881	0.070882	0.214138	-0.228230	0.076753	0.173890	0.337298	0.075201	-0.125755
3466	28.883333	-0.874942	0.597750	0.097027	-0.871969	0.590087	-0.076590	-0.825189	0.917852	0.085963	-0.814069	0.907391	-0.087080	-0.694337	1.196397	0.046791	-0.664887	1.218558	-0.051095	-0.671615	1.136453	0.045498	-0.621436	0.709242	-0.253941	-0.622683	0.719451	0.291041	-0.323607	0.582802	-0.056111	-0.326301	0.568301	0.123914	-0.323897	0.585237	0.091692	-0.265524	0.074566	-0.258239	-0.256885	0.070869	0.214137	-0.228232	0.076745	0.173881	0.337293	0.075204	-0.125749
3467	28.891667	-0.875180	0.597715	0.096862	-0.872038	0.590134	-0.076555	-0.825430	0.917886	0.085993	-0.814153	0.907346	-0.087132	-0.694651	1.196414	0.046722	-0.665214	1.218518	-0.051287	-0.671934	1.136553	0.045435	-0.621411	0.709239	-0.253978	-0.622924	0.719453	0.290917	-0.323640	0.582744	-0.056071	-0.326373	0.568360	0.124095	-0.323927	0.585266	0.091853	-0.265520	0.074566	-0.258241	-0.256881	0.070861	0.214126	-0.228238	0.076730	0.173872	0.337295	0.075201	-0.125766
3468	28.900000	-0.875394	0.597687	0.096688	-0.872101	0.590118	-0.076549	-0.825633	0.917933	0.085928	-0.814211	0.907335	-0.087177	-0.694943	1.196484	0.046654	-0.665530	1.218462	-0.051481	-0.672114	1.136612	0.045286	-0.621418	0.709225	-0.254012	-0.623138	0.719452	0.290812	-0.323679	0.582691	-0.056072	-0.326443	0.568377	0.124214	-0.323897	0.585371	0.092002	-0.265525	0.074559	-0.258241	-0.256885	0.070846	0.214122	-0.228240	0.076720	0.173869	0.337291	0.075195	-0.125776
3469	28.908333	-0.875405	0.597653	0.096679	-0.872384	0.590126	-0.076545	-0.825700	0.917901	0.085819	-0.814300	0.907306	-0.087190	-0.695196	1.196509	0.046520	-0.665854	1.218405	-0.051667	-0.672317	1.136629	0.045181	-0.621476	0.709215	-0.254043	-0.623308	0.719460	0.290733	-0.323727	0.582648	-0.056111	-0.326528	0.568389	0.124284	-0.323989	0.585335	0.092062	-0.265525	0.074563	-0.258246	-0.256887	0.070844	0.214121	-0.228244	0.076715	0.173869	0.337284	0.075183	-0.125783
3470	28.916667	-0.875412	0.597621	0.096679	-0.872294	0.590085	-0.076534	-0.825794	0.917907	0.085849	-0.814412	0.907259	-0.087188	-0.695402	1.196506	0.046321	-0.666178	1.218342	-0.051853	-0.672509	1.136647	0.045116	-0.621558	0.709206	-0.254073	-0.623443	0.719468	0.290658	-0.323777	0.582621	-0.056182	-0.326593	0.568400	0.124311	-0.324014	0.585388	0.092107	-0.265530	0.074571	-0.258250	-0.256889	0.070859	0.214128	-0.228241	0.076721	0.173871	0.337282	0.075175	-0.125783
3471	28.925000	-0.875418	0.597597	0.096679	-0.872498	0.590096	-0.076492	-0.825925	0.917867	0.085845	-0.814548	0.907226	-0.087131	-0.695619	1.196522	0.046211	-0.666482	1.218302	-0.052035	-0.672647	1.136703	0.044994	-0.621683	0.709178	-0.254090	-0.623525	0.719485	0.290603	-0.323827	0.582614	-0.056291	-0.326667	0.568411	0.124294	-0.324090	0.585387	0.092083	-0.265531	0.074565	-0.258239	-0.256893	0.070874	0.214131	-0.228245	0.076730	0.173875	0.337282	0.075180	-0.125783
3472	28.933333	-0.875427	0.597577	0.096692	-0.872397	0.590085	-0.076436	-0.825954	0.917833	0.085854	-0.814679	0.907198	-0.087077	-0.695807	1.196553	0.046068	-0.666782	1.218255	-0.052215	-0.672759	1.136691	0.044856	-0.621835	0.709145	-0.254099	-0.623575	0.719501	0.290557	-0.323877	0.582631	-0.056432	-0.326753	0.568411	0.124251	-0.324163	0.585388	0.092028	-0.265530	0.074559	-0.258228	-0.256888	0.070882	0.214136	-0.228241	0.076735	0.173884	0.337280	0.075183	-0.125773
3473	28.941667	-0.875407	0.597535	0.096738	-0.872591	0.590117	-0.076381	-0.825977	0.917791	0.085800	-0.814837	0.907186	-0.086995	-0.695980	1.196563	0.045949	-0.667064	1.218196	-0.052382	-0.672926	1.136731	0.044774	-0.622020	0.709118	-0.254094	-0.623577	0.719518	0.290528	-0.323917	0.582670	-0.056606	-0.326817	0.568417	0.124162	-0.324243	0.585383	0.091940	-0.265524	0.074564	-0.258225	-0.256883	0.070884	0.214138	-0.228232	0.076740	0.173888	0.337288	0.075191	-0.125765
3474	28.950000	-0.875422	0.597530	0.096765	-0.872901	0.590125	-0.076303	-0.826216	0.917801	0.085995	-0.815048	0.907121	-0.086883	-0.696143	1.196562	0.045832	-0.667334	1.218125	-0.052546	-0.673089	1.136747	0.044688	-0.622165	0.709069	-0.253969	-0.623547	0.719536	0.290515	-0.323953	0.582728	-0.056800	-0.326882	0.568406	0.124053	-0.324319	0.585378	0.091827	-0.265523	0.074572	-0.258214	-0.256874	0.070889	0.214140	-0.228224	0.076746	0.173887	0.337288	0.075193	-0.125742
3475	28.958333	-0.875398	0.597479	0.096846	-0.872905	0.590149	-0.076211	-0.826270	0.917769	0.086079	-0.815207	0.907104	-0.086753	-0.696278	1.196531	0.045685	-0.667573	1.218038	-0.052764	-0.673232	1.136773	0.044629	-0.622441	0.709024	-0.254013	-0.623488	0.719565	0.290514	-0.323982	0.582799	-0.057037	-0.326948	0.568372	0.123902	-0.324433	0.585315	0.091668	-0.265526	0.074570	-0.258206	-0.256870	0.070886	0.214139	-0.228220	0.076737	0.173890	0.337290	0.075200	-0.125742
3476	28.966667	-0.875397	0.597453	0.096895	-0.873160	0.590175	-0.076119	-0.825955	0.917560	0.086059	-0.815381	0.907083	-0.086613	-0.696406	1.196471	0.045566	-0.667821	1.217913	-0.052944	-0.673307	1.136741	0.044502	-0.622676	0.708968	-0.253935	-0.623404	0.719597	0.290526	-0.324007	0.582895	-0.057313	-0.327004	0.568344	0.123754	-0.324545	0.585244	0.091487	-0.265524	0.074568	-0.258203	-0.256868	0.070877	0.214136	-0.228215	0.076728	0.173887	0.337290	0.075208	-0.125741
3477	28.975000	-0.875394	0.597421	0.096951	-0.873035	0.590143	-0.076059	-0.826123	0.917561	0.086265	-0.815604	0.907026	-0.086440	-0.696514	1.196487	0.045490	-0.668064	1.217798	-0.053122	-0.673323	1.136640	0.044386	-0.623051	0.708895	-0.254025	-0.623294	0.719636	0.290552	-0.324020	0.582984	-0.057633	-0.327054	0.568270	0.123544	-0.324637	0.585137	0.091239	-0.265525	0.074563	-0.258220	-0.256867	0.070866	0.214127	-0.228220	0.076710	0.173878	0.337294	0.075203	-0.125761
3478	28.983333	-0.875377	0.597393	0.097034	-0.873042	0.590091	-0.075984	-0.826223	0.917537	0.086396	-0.815834	0.906970	-0.086229	-0.696614	1.196445	0.045381	-0.668299	1.217675	-0.053283	-0.673372	1.136532	0.044251	-0.623361	0.708825	-0.254004	-0.623171	0.719677	0.290578	-0.324016	0.583081	-0.057979	-0.327100	0.568210	0.123342	-0.324692	0.585068	0.091019	-0.265528	0.074561	-0.258233	-0.256866	0.070857	0.214117	-0.228217	0.076696	0.173866	0.337297	0.075192	-0.125772
3479	28.991667	-0.875330	0.597350	0.097131	-0.873126	0.590048	-0.075926	-0.826269	0.917519	0.086538	-0.816065	0.906921	-0.086059	-0.696703	1.196402	0.045311	-0.668546	1.217547	-0.053431	-0.673503	1.136611	0.044238	-0.623719	0.708737	-0.253970	-0.623021	0.719713	0.290608	-0.323998	0.583209	-0.058365	-0.327142	0.568109	0.123074	-0.324768	0.584991	0.090785	-0.265532	0.074556	-0.258240	-0.256868	0.070855	0.214113	-0.228225	0.076699	0.173856	0.337293	0.075183	-0.125789
3480	29.000000	-0.875296	0.597290	0.097227	-0.873258	0.590020	-0.075855	-0.826335	0.917566	0.086660	-0.816292	0.906877	-0.085877	-0.696740	1.196355	0.045152	-0.668764	1.217445	-0.053577	-0.673567	1.136631	0.044172	-0.624087	0.708646	-0.253930	-0.622855	0.719749	0.290639	-0.323970	0.583373	-0.058787	-0.327163	0.568059	0.122838	-0.324821	0.584928	0.090544	-0.265534	0.074565	-0.258248	-0.256868	0.070859	0.214109	-0.228229	0.076702	0.173851	0.337290	0.075177	-0.125794
3481	29.008333	-0.875305	0.597243	0.097291	-0.873302	0.589986	-0.075764	-0.826381	0.917512	0.086855	-0.816527	0.906805	-0.085701	-0.696622	1.196256	0.044725	-0.668972	1.217359	-0.053706	-0.673666	1.136681	0.044157	-0.624464	0.708551	-0.253885	-0.622658	0.719779	0.290670	-0.323941	0.583549	-0.059207	-0.327182	0.568000	0.122585	-0.324867	0.584871	0.090296	-0.265528	0.074565	-0.258254	-0.256869	0.070868	0.214107	-0.228223	0.076705	0.173846	0.337290	0.075187	-0.125794
3482	29.016667	-0.875312	0.597215	0.097355	-0.873369	0.589945	-0.075693	-0.826410	0.917474	0.087053	-0.816760	0.906744	-0.085516	-0.696836	1.196369	0.045030	-0.669170	1.217295	-0.053819	-0.673737	1.136605	0.044087	-0.624868	0.708451	-0.253829	-0.622453	0.719806	0.290700	-0.323902	0.583758	-0.059641	-0.327203	0.567952	0.122348	-0.324924	0.584809	0.090044	-0.265533	0.074565	-0.258245	-0.256869	0.070877	0.214111	-0.228217	0.076719	0.173851	0.337289	0.075194	-0.125783
3483	29.025000	-0.875350	0.597190	0.097436	-0.873472	0.589924	-0.075629	-0.826330	0.917402	0.087162	-0.817010	0.906727	-0.085284	-0.696882	1.196406	0.045010	-0.669368	1.217235	-0.053932	-0.673723	1.136654	0.044058	-0.625262	0.708353	-0.253768	-0.622238	0.719831	0.290731	-0.323866	0.583990	-0.060089	-0.327204	0.567912	0.122126	-0.324973	0.584717	0.089765	-0.265536	0.074578	-0.258240	-0.256864	0.070887	0.214114	-0.228213	0.076730	0.173860	0.337285	0.075207	-0.125770
3484	29.033333	-0.875349	0.597147	0.097516	-0.873611	0.589939	-0.075524	-0.826442	0.917421	0.087404	-0.817241	0.906681	-0.085095	-0.696923	1.196493	0.045017	-0.669551	1.217196	-0.054022	-0.673755	1.136721	0.044043	-0.625681	0.708295	-0.253826	-0.622019	0.719853	0.290777	-0.323818	0.584213	-0.060535	-0.327197	0.567856	0.121886	-0.325013	0.584660	0.089518	-0.265539	0.074581	-0.258234	-0.256859	0.070887	0.214113	-0.228208	0.076724	0.173860	0.337281	0.075212	-0.125763
3485	29.041667	-0.875357	0.597131	0.097584	-0.873599	0.589900	-0.075457	-0.826536	0.917497	0.087664	-0.817452	0.906648	-0.084916	-0.696915	1.196522	0.044974	-0.669732	1.217152	-0.054089	-0.673861	1.136810	0.044046	-0.626087	0.708174	-0.253722	-0.621794	0.719876	0.290821	-0.323753	0.584447	-0.060996	-0.327203	0.567756	0.121612	-0.325046	0.584585	0.089266	-0.265539	0.074577	-0.258238	-0.256855	0.070873	0.214105	-0.228204	0.076712	0.173848	0.337287	0.075210	-0.125763
3486	29.050000	-0.875372	0.597107	0.097649	-0.873720	0.589890	-0.075384	-0.826294	0.917372	0.087656	-0.817667	0.906624	-0.084710	-0.696908	1.196622	0.044963	-0.669891	1.217137	-0.054164	-0.673897	1.136872	0.044041	-0.626470	0.708054	-0.253626	-0.621573	0.719903	0.290869	-0.323697	0.584671	-0.061449	-0.327191	0.567699	0.121383	-0.325078	0.584504	0.089028	-0.265541	0.074566	-0.258247	-0.256852	0.070853	0.214093	-0.228204	0.076686	0.173840	0.337290	0.075211	-0.125774
3487	29.058333	-0.875309	0.597091	0.097756	-0.873724	0.589855	-0.075320	-0.826392	0.917398	0.087872	-0.817907	0.906568	-0.084535	-0.696941	1.196668	0.044995	-0.670025	1.217137	-0.054246	-0.673899	1.136862	0.044020	-0.626869	0.707983	-0.253666	-0.621348	0.719941	0.290913	-0.323641	0.584882	-0.061910	-0.327181	0.567618	0.121146	-0.325089	0.584430	0.088781	-0.265540	0.074557	-0.258259	-0.256845	0.070838	0.214084	-0.228201	0.076668	0.173829	0.337288	0.075187	-0.125780
3488	29.066667	-0.875243	0.597074	0.097851	-0.874032	0.589836	-0.075251	-0.826494	0.917429	0.088089	-0.818118	0.906512	-0.084366	-0.696810	1.196694	0.044681	-0.670204	1.217127	-0.054288	-0.673968	1.136944	0.044024	-0.627260	0.707896	-0.253655	-0.621127	0.719979	0.290951	-0.323588	0.585116	-0.062371	-0.327168	0.567558	0.120922	-0.325117	0.584340	0.088528	-0.265546	0.074554	-0.258259	-0.256847	0.070839	0.214087	-0.228209	0.076663	0.173829	0.337292	0.075191	-0.125787
3489	29.075000	-0.875455	0.597016	0.097777	-0.874058	0.589804	-0.075195	-0.826394	0.917379	0.088142	-0.818299	0.906474	-0.084228	-0.696794	1.196720	0.044636	-0.670355	1.217124	-0.054324	-0.674002	1.136979	0.044020	-0.627625	0.707810	-0.253621	-0.620920	0.720020	0.290986	-0.323540	0.585343	-0.062810	-0.327157	0.567515	0.120718	-0.325140	0.584278	0.088307	-0.265542	0.074552	-0.258260	-0.256849	0.070851	0.214095	-0.228206	0.076671	0.173838	0.337302	0.075187	-0.125776
3490	29.083333	-0.875476	0.596983	0.097804	-0.874079	0.589760	-0.075150	-0.826356	0.917312	0.088268	-0.818473	0.906435	-0.084108	-0.696817	1.196776	0.044649	-0.670499	1.217126	-0.054352	-0.674032	1.137004	0.044013	-0.627992	0.707726	-0.253593	-0.620716	0.720061	0.291009	-0.323494	0.585561	-0.063240	-0.327135	0.567475	0.120506	-0.325159	0.584220	0.088089	-0.265543	0.074561	-0.258253	-0.256852	0.070867	0.214107	-0.228208	0.076686	0.173853	0.337305	0.075194	-0.125771
3491	29.091667	-0.875494	0.596962	0.097836	-0.873982	0.589725	-0.075113	-0.826473	0.917365	0.088359	-0.818640	0.906376	-0.084003	-0.696822	1.196801	0.044642	-0.670645	1.217143	-0.054375	-0.674078	1.137054	0.044006	-0.628318	0.707646	-0.253565	-0.620530	0.720091	0.291018	-0.323448	0.585764	-0.063647	-0.327130	0.567408	0.120285	-0.325172	0.584165	0.087890	-0.265541	0.074564	-0.258254	-0.256852	0.070876	0.214117	-0.228205	0.076705	0.173862	0.337298	0.075197	-0.125768
3492	29.100000	-0.875515	0.596956	0.097859	-0.874117	0.589694	-0.075071	-0.826457	0.917359	0.088416	-0.818775	0.906361	-0.083915	-0.696859	1.196849	0.044670	-0.670778	1.217164	-0.054389	-0.674114	1.137078	0.043997	-0.628634	0.707576	-0.253543	-0.620360	0.720123	0.291027	-0.323413	0.585956	-0.064025	-0.327120	0.567382	0.120128	-0.325189	0.584118	0.087706	-0.265541	0.074573	-0.258248	-0.256850	0.070879	0.214122	-0.228203	0.076709	0.173869	0.337299	0.075202	-0.125759
3493	29.108333	-0.875523	0.596946	0.097900	-0.874050	0.589630	-0.075024	-0.826425	0.917328	0.088487	-0.818916	0.906341	-0.083833	-0.696885	1.196888	0.044692	-0.670907	1.217199	-0.054403	-0.674157	1.137086	0.043983	-0.628939	0.707511	-0.253541	-0.620215	0.720152	0.291030	-0.323387	0.586128	-0.064383	-0.327003	0.567464	0.120024	-0.325192	0.584088	0.087558	-0.265546	0.074575	-0.258252	-0.256847	0.070873	0.214111	-0.228203	0.076706	0.173859	0.337298	0.075213	-0.125769
3494	29.116667	-0.875416	0.596999	0.098079	-0.873989	0.589574	-0.074980	-0.826522	0.917374	0.088515	-0.819057	0.906313	-0.083779	-0.696953	1.196975	0.044826	-0.671028	1.217225	-0.054416	-0.674179	1.137086	0.043952	-0.629208	0.707443	-0.253551	-0.620091	0.720182	0.291032	-0.323365	0.586280	-0.064722	-0.327116	0.567288	0.119824	-0.325205	0.584023	0.087389	-0.265549	0.074573	-0.258269	-0.256849	0.070861	0.214095	-0.228203	0.076688	0.173837	0.337292	0.075193	-0.125774
3495	29.125000	-0.875428	0.596984	0.098107	-0.873999	0.589547	-0.074960	-0.826497	0.917365	0.088492	-0.819174	0.906281	-0.083744	-0.697075	1.197039	0.045062	-0.671130	1.217271	-0.054430	-0.674237	1.137089	0.043952	-0.629426	0.707365	-0.253545	-0.620000	0.720208	0.291025	-0.323359	0.586399	-0.065030	-0.327107	0.567259	0.119710	-0.325215	0.583982	0.087267	-0.265550	0.074566	-0.258281	-0.256849	0.070844	0.214075	-0.228201	0.076674	0.173813	0.337290	0.075190	-0.125792
3496	29.133333	-0.875435	0.596963	0.098130	-0.874160	0.589577	-0.074982	-0.826494	0.917358	0.088505	-0.819242	0.906256	-0.083763	-0.697104	1.197069	0.045079	-0.671236	1.217288	-0.054427	-0.674266	1.137087	0.043913	-0.629641	0.707311	-0.253594	-0.619931	0.720234	0.291012	-0.323356	0.586501	-0.065308	-0.327080	0.567246	0.119619	-0.325227	0.583949	0.087166	-0.265553	0.074565	-0.258294	-0.256848	0.070829	0.214062	-0.228207	0.076662	0.173800	0.337291	0.075191	-0.125810
3497	29.141667	-0.875564	0.596898	0.097974	-0.874079	0.589506	-0.074962	-0.826433	0.917325	0.088433	-0.819310	0.906230	-0.083767	-0.697156	1.197059	0.045097	-0.671322	1.217306	-0.054429	-0.674333	1.137133	0.043887	-0.629809	0.707251	-0.253604	-0.619883	0.720255	0.290996	-0.323358	0.586591	-0.065537	-0.327025	0.567290	0.119576	-0.325250	0.583929	0.087091	-0.265556	0.074560	-0.258296	-0.256853	0.070842	0.214061	-0.228205	0.076670	0.173802	0.337291	0.075194	-0.125810
3498	29.150000	-0.875569	0.596867	0.097966	-0.873986	0.589428	-0.074953	-0.826609	0.917357	0.088416	-0.819410	0.906140	-0.083787	-0.697145	1.196991	0.045034	-0.671395	1.217307	-0.054438	-0.674360	1.137109	0.043869	-0.629950	0.707193	-0.253623	-0.619861	0.720267	0.290975	-0.323369	0.586670	-0.065722	-0.326975	0.567358	0.119560	-0.325253	0.583929	0.087045	-0.265556	0.074567	-0.258295	-0.256856	0.070860	0.214081	-0.228207	0.076687	0.173814	0.337287	0.075193	-0.125793
3499	29.158333	-0.875564	0.596842	0.097958	-0.873976	0.589425	-0.074991	-0.826607	0.917357	0.088327	-0.819415	0.906126	-0.083870	-0.697120	1.196893	0.044886	-0.671486	1.217281	-0.054398	-0.674367	1.137044	0.043858	-0.630050	0.707146	-0.253663	-0.619868	0.720268	0.290946	-0.323385	0.586728	-0.065870	-0.326972	0.567379	0.119541	-0.325262	0.583927	0.087014	-0.265554	0.074568	-0.258280	-0.256860	0.070882	0.214099	-0.228203	0.076708	0.173833	0.337290	0.075204	-0.125780
3500	29.166667	-0.875561	0.596829	0.097944	-0.874054	0.589384	-0.075023	-0.826636	0.917325	0.088233	-0.819435	0.906110	-0.083920	-0.697072	1.196812	0.044707	-0.671524	1.217264	-0.054416	-0.674384	1.137005	0.043799	-0.630145	0.707132	-0.253782	-0.619894	0.720263	0.290910	-0.323406	0.586764	-0.065979	-0.327012	0.567391	0.119547	-0.325287	0.583927	0.087003	-0.265553	0.074569	-0.258274	-0.256859	0.070886	0.214111	-0.228205	0.076717	0.173850	0.337293	0.075209	-0.125764
3501	29.175000	-0.875564	0.596819	0.097931	-0.874039	0.589344	-0.075010	-0.826628	0.917286	0.088092	-0.819464	0.906051	-0.084034	-0.697135	1.196732	0.044721	-0.671506	1.217249	-0.054468	-0.674384	1.136927	0.043771	-0.630174	0.707078	-0.253829	-0.619956	0.720244	0.290875	-0.323426	0.586780	-0.066044	-0.327000	0.567415	0.119559	-0.325281	0.583952	0.087018	-0.265551	0.074564	-0.258272	-0.256853	0.070883	0.214115	-0.228200	0.076709	0.173861	0.337290	0.075205	-0.125764
3502	29.183333	-0.875563	0.596813	0.097912	-0.874049	0.589322	-0.075061	-0.826769	0.917276	0.088010	-0.819503	0.905983	-0.084135	-0.697110	1.196625	0.044638	-0.671508	1.217252	-0.054480	-0.674386	1.136822	0.043689	-0.630202	0.707054	-0.253947	-0.620038	0.720219	0.290833	-0.323449	0.586781	-0.066076	-0.327019	0.567437	0.119597	-0.325273	0.583975	0.087054	-0.265546	0.074565	-0.258277	-0.256851	0.070862	0.214104	-0.228196	0.076689	0.173855	0.337292	0.075201	-0.125765
3503	29.191667	-0.875566	0.596818	0.097877	-0.873768	0.589255	-0.075077	-0.826756	0.917271	0.087868	-0.819499	0.905978	-0.084251	-0.697155	1.196665	0.044653	-0.671474	1.217246	-0.054517	-0.674409	1.136859	0.043662	-0.630178	0.707027	-0.254026	-0.620138	0.720189	0.290780	-0.323474	0.586772	-0.066058	-0.327104	0.567355	0.119603	-0.325267	0.584008	0.087122	-0.265548	0.074560	-0.258281	-0.256845	0.070853	0.214099	-0.228195	0.076680	0.173845	0.337292	0.075192	-0.125777
3504	29.200000	-0.875568	0.596811	0.097839	-0.873955	0.589232	-0.075077	-0.826627	0.917145	0.087560	-0.819493	0.905976	-0.084379	-0.697266	1.196708	0.044904	-0.671416	1.217273	-0.054537	-0.674403	1.136776	0.043566	-0.630124	0.707002	-0.254109	-0.620259	0.720151	0.290722	-0.323499	0.586753	-0.066006	-0.327080	0.567413	0.119684	-0.325254	0.584057	0.087201	-0.265548	0.074555	-0.258282	-0.256842	0.070843	0.214095	-0.228196	0.076667	0.173840	0.337296	0.075183	-0.125782
3505	29.208333	-0.875572	0.596807	0.097791	-0.874043	0.589239	-0.075181	-0.826868	0.917227	0.087489	-0.819500	0.905966	-0.084508	-0.697235	1.196687	0.044799	-0.671327	1.217340	-0.054585	-0.674414	1.136781	0.043493	-0.630046	0.706987	-0.254192	-0.620403	0.720114	0.290648	-0.323521	0.586730	-0.065917	-0.327083	0.567474	0.119792	-0.325242	0.584111	0.087304	-0.265545	0.074547	-0.258284	-0.256846	0.070840	0.214090	-0.228204	0.076668	0.173839	0.337299	0.075186	-0.125782
3506	29.216667	-0.875574	0.596794	0.097740	-0.873875	0.589132	-0.075201	-0.826985	0.917262	0.087362	-0.819528	0.905915	-0.084649	-0.697222	1.196772	0.044774	-0.671226	1.217446	-0.054630	-0.674421	1.136804	0.043416	-0.629944	0.706978	-0.254274	-0.620569	0.720080	0.290563	-0.323543	0.586709	-0.065805	-0.327065	0.567552	0.119897	-0.325196	0.584220	0.087447	-0.265543	0.074548	-0.258279	-0.256851	0.070850	0.214092	-0.228203	0.076685	0.173840	0.337295	0.075188	-0.125783
3507	29.225000	-0.875572	0.596780	0.097680	-0.873832	0.589120	-0.075274	-0.826885	0.917166	0.087086	-0.819473	0.905918	-0.084838	-0.697170	1.196820	0.044667	-0.671101	1.217546	-0.054667	-0.674419	1.136875	0.043318	-0.629836	0.706972	-0.254353	-0.620751	0.720039	0.290465	-0.323565	0.586676	-0.065664	-0.326948	0.567761	0.120073	-0.325191	0.584281	0.087559	-0.265542	0.074559	-0.258279	-0.256854	0.070867	0.214096	-0.228208	0.076707	0.173841	0.337298	0.075193	-0.125786
3508	29.233333	-0.875567	0.596772	0.097621	-0.874094	0.589153	-0.075355	-0.827109	0.917247	0.086952	-0.819458	0.905896	-0.084970	-0.697132	1.196917	0.044610	-0.670955	1.217655	-0.054704	-0.674410	1.136989	0.043232	-0.629697	0.706973	-0.254421	-0.620937	0.720003	0.290369	-0.323589	0.586636	-0.065504	-0.326927	0.567878	0.120230	-0.325153	0.584369	0.087689	-0.265539	0.074563	-0.258272	-0.256860	0.070878	0.214100	-0.228210	0.076713	0.173837	0.337298	0.075195	-0.125779
3509	29.241667	-0.875635	0.596786	0.097521	-0.873933	0.589079	-0.075363	-0.827292	0.917261	0.086840	-0.819445	0.905868	-0.085102	-0.696977	1.196992	0.044373	-0.670787	1.217773	-0.054735	-0.674389	1.137017	0.043119	-0.629570	0.706969	-0.254496	-0.621135	0.719954	0.290257	-0.323615	0.586592	-0.065338	-0.326952	0.567967	0.120376	-0.325116	0.584467	0.087825	-0.265541	0.074557	-0.258271	-0.256862	0.070876	0.214101	-0.228205	0.076714	0.173841	0.337288	0.075194	-0.125775
3510	29.250000	-0.875635	0.596784	0.097470	-0.874092	0.589133	-0.075447	-0.827366	0.917232	0.086689	-0.819426	0.905843	-0.085235	-0.696843	1.197083	0.044188	-0.670570	1.217927	-0.054802	-0.674394	1.137180	0.043090	-0.629432	0.706973	-0.254561	-0.621344	0.719912	0.290143	-0.323640	0.586545	-0.065168	-0.326940	0.568053	0.120510	-0.325069	0.584563	0.087973	-0.265535	0.074557	-0.258276	-0.256857	0.070872	0.214090	-0.228204	0.076709	0.173834	0.337287	0.075192	-0.125785
3511	29.258333	-0.875644	0.596792	0.097428	-0.874090	0.589123	-0.075486	-0.827365	0.917200	0.086473	-0.819407	0.905825	-0.085362	-0.696717	1.197234	0.044116	-0.670350	1.218085	-0.054824	-0.674386	1.137323	0.043032	-0.629299	0.706982	-0.254625	-0.621554	0.719878	0.290025	-0.323660	0.586499	-0.064987	-0.326955	0.568074	0.120616	-0.325039	0.584656	0.088123	-0.265539	0.074564	-0.258273	-0.256856	0.070865	0.214090	-0.228202	0.076695	0.173826	0.337286	0.075194	-0.125795
3512	29.266667	-0.875654	0.596793	0.097389	-0.874093	0.589111	-0.075528	-0.827370	0.917167	0.086260	-0.819375	0.905829	-0.085505	-0.696591	1.197427	0.044110	-0.670125	1.218255	-0.054831	-0.674345	1.137478	0.043018	-0.629160	0.706995	-0.254677	-0.621761	0.719837	0.289905	-0.323677	0.586458	-0.064794	-0.326878	0.568230	0.120788	-0.324995	0.584750	0.088280	-0.265541	0.074565	-0.258268	-0.256857	0.070858	0.214083	-0.228202	0.076693	0.173828	0.337287	0.075195	-0.125795
3513	29.275000	-0.875678	0.596791	0.097357	-0.873874	0.589083	-0.075570	-0.827595	0.917199	0.086185	-0.819399	0.905772	-0.085606	-0.696410	1.197644	0.044064	-0.669878	1.218443	-0.054828	-0.674252	1.137529	0.042930	-0.629027	0.707012	-0.254716	-0.621971	0.719807	0.289786	-0.323697	0.586419	-0.064596	-0.326975	0.568197	0.120897	-0.324933	0.584877	0.088473	-0.265540	0.074559	-0.258267	-0.256857	0.070857	0.214090	-0.228205	0.076690	0.173836	0.337279	0.075188	-0.125790
3514	29.283333	-0.875691	0.596780	0.097313	-0.874105	0.589083	-0.075613	-0.827669	0.917176	0.086044	-0.819376	0.905811	-0.085730	-0.696331	1.197945	0.044321	-0.669600	1.218641	-0.054821	-0.674235	1.137756	0.042935	-0.628898	0.707030	-0.254751	-0.622178	0.719776	0.289667	-0.323720	0.586382	-0.064398	-0.326950	0.568277	0.121044	-0.324886	0.584974	0.088644	-0.265537	0.074564	-0.258264	-0.256858	0.070862	0.214096	-0.228206	0.076696	0.173845	0.337287	0.075194	-0.125783
3515	29.291667	-0.875695	0.596767	0.097284	-0.873888	0.589058	-0.075647	-0.827682	0.917114	0.085854	-0.819358	0.905792	-0.085888	-0.696090	1.198218	0.044321	-0.669295	1.218907	-0.054811	-0.674160	1.138036	0.042932	-0.628761	0.707031	-0.254723	-0.622380	0.719756	0.289558	-0.323735	0.586337	-0.064213	-0.326935	0.568372	0.121206	-0.324845	0.585061	0.088798	-0.265540	0.074560	-0.258260	-0.256864	0.070870	0.214102	-0.228215	0.076706	0.173853	0.337288	0.075199	-0.125784
3516	29.300000	-0.875714	0.596760	0.097244	-0.873894	0.589044	-0.075680	-0.827727	0.917057	0.085654	-0.819363	0.905774	-0.085994	-0.695849	1.198568	0.044351	-0.668970	1.219189	-0.054774	-0.673971	1.138226	0.042897	-0.628644	0.707061	-0.254795	-0.622563	0.719741	0.289452	-0.323751	0.586287	-0.064038	-0.326953	0.568465	0.121371	-0.324793	0.585153	0.088945	-0.265536	0.074555	-0.258258	-0.256867	0.070873	0.214110	-0.228221	0.076701	0.173861	0.337294	0.075189	-0.125777
3517	29.308333	-0.875723	0.596734	0.097217	-0.874014	0.589035	-0.075699	-0.828088	0.917130	0.085709	-0.819418	0.905697	-0.086086	-0.695538	1.198933	0.044406	-0.668574	1.219523	-0.054759	-0.673909	1.138614	0.042932	-0.628531	0.707071	-0.254812	-0.622750	0.719723	0.289342	-0.323763	0.586241	-0.063885	-0.326930	0.568527	0.121485	-0.324768	0.585221	0.089076	-0.265530	0.074550	-0.258262	-0.256863	0.070870	0.214108	-0.228218	0.076706	0.173858	0.337295	0.075187	-0.125786
3518	29.316667	-0.875729	0.596712	0.097194	-0.874132	0.589030	-0.075715	-0.828177	0.917144	0.085612	-0.819446	0.905662	-0.086182	-0.695189	1.199399	0.044418	-0.668119	1.219886	-0.054737	-0.673745	1.138990	0.042955	-0.628431	0.707073	-0.254818	-0.622913	0.719707	0.289242	-0.323770	0.586196	-0.063739	-0.326910	0.568589	0.121589	-0.324734	0.585292	0.089195	-0.265527	0.074556	-0.258259	-0.256870	0.070877	0.214113	-0.228218	0.076713	0.173859	0.337298	0.075186	-0.125785
3519	29.325000	-0.875739	0.596696	0.097184	-0.874066	0.588992	-0.075715	-0.828275	0.917120	0.085494	-0.819457	0.905658	-0.086250	-0.694651	1.199822	0.044143	-0.667671	1.220331	-0.054669	-0.673591	1.139360	0.042929	-0.628339	0.707084	-0.254806	-0.623063	0.719693	0.289147	-0.323777	0.586157	-0.063603	-0.326909	0.568646	0.121691	-0.324701	0.585380	0.089330	-0.265526	0.074559	-0.258251	-0.256861	0.070876	0.214113	-0.228216	0.076717	0.173860	0.337296	0.075194	-0.125786
3520	29.333333	-0.875743	0.596686	0.097177	-0.873938	0.588996	-0.075742	-0.828350	0.917075	0.085399	-0.819543	0.905590	-0.086310	-0.694165	1.200377	0.044175	-0.667163	1.220828	-0.054602	-0.673378	1.139781	0.042970	-0.628257	0.707088	-0.254788	-0.623201	0.719678	0.289072	-0.323776	0.586119	-0.063471	-0.326937	0.568697	0.121788	-0.324661	0.585485	0.089476	-0.265528	0.074560	-0.258249	-0.256858	0.070878	0.214113	-0.228216	0.076713	0.173859	0.337289	0.075203	-0.125784
3521	29.341667	-0.875756	0.596668	0.097177	-0.874054	0.588978	-0.075745	-0.828642	0.917114	0.085448	-0.819609	0.905561	-0.086347	-0.693696	1.200978	0.044266	-0.666616	1.221339	-0.054526	-0.673339	1.140333	0.043038	-0.628171	0.707053	-0.254662	-0.623331	0.719663	0.289014	-0.323774	0.586087	-0.063360	-0.326934	0.568771	0.121912	-0.324666	0.585526	0.089566	-0.265522	0.074566	-0.258247	-0.256857	0.070871	0.214113	-0.228211	0.076710	0.173850	0.337292	0.075206	-0.125790
3522	29.350000	-0.875769	0.596637	0.097184	-0.874174	0.588963	-0.075748	-0.828754	0.917098	0.085408	-0.819660	0.905554	-0.086382	-0.693218	1.201616	0.044386	-0.666023	1.221863	-0.054422	-0.673138	1.140880	0.043051	-0.628122	0.707053	-0.254639	-0.623448	0.719649	0.288974	-0.323768	0.586063	-0.063261	-0.326925	0.568815	0.121999	-0.324665	0.585573	0.089661	-0.265525	0.074571	-0.258246	-0.256856	0.070872	0.214111	-0.228210	0.076708	0.173854	0.337295	0.075214	-0.125795
3523	29.358333	-0.875796	0.596606	0.097183	-0.874081	0.588929	-0.075749	-0.828826	0.917063	0.085300	-0.819759	0.905531	-0.086386	-0.692585	1.202209	0.044465	-0.665402	1.222345	-0.054336	-0.672950	1.141278	0.043085	-0.628084	0.707049	-0.254608	-0.623564	0.719642	0.288950	-0.323764	0.586044	-0.063186	-0.326953	0.568851	0.122091	-0.324673	0.585609	0.089754	-0.265522	0.074569	-0.258253	-0.256855	0.070860	0.214105	-0.228209	0.076713	0.173848	0.337299	0.075219	-0.125808
3524	29.366667	-0.875817	0.596559	0.097192	-0.873994	0.588893	-0.075746	-0.829021	0.917079	0.085368	-0.819904	0.905449	-0.086364	-0.692066	1.202780	0.044596	-0.664764	1.222765	-0.054246	-0.672758	1.141729	0.043122	-0.628066	0.707039	-0.254581	-0.623674	0.719630	0.288951	-0.323761	0.586036	-0.063134	-0.326993	0.568898	0.122194	-0.324685	0.585642	0.089836	-0.265530	0.074572	-0.258257	-0.256860	0.070867	0.214104	-0.228208	0.076704	0.173848	0.337302	0.075214	-0.125819
3525	29.375000	-0.875848	0.596516	0.097213	-0.873967	0.588837	-0.075732	-0.829096	0.917025	0.085356	-0.819967	0.905451	-0.086349	-0.691431	1.203189	0.044669	-0.664153	1.223070	-0.054137	-0.672503	1.142106	0.043304	-0.628074	0.707023	-0.254553	-0.623774	0.719607	0.288961	-0.323759	0.586038	-0.063099	-0.327021	0.568913	0.122261	-0.324705	0.585663	0.089912	-0.265529	0.074567	-0.258260	-0.256860	0.070862	0.214105	-0.228214	0.076710	0.173854	0.337311	0.075213	-0.125834
3526	29.383333	-0.875862	0.596479	0.097232	-0.874223	0.588816	-0.075727	-0.829219	0.916997	0.085354	-0.820045	0.905407	-0.086313	-0.690983	1.203677	0.045114	-0.663576	1.223325	-0.054015	-0.672215	1.142459	0.043415	-0.628096	0.706994	-0.254527	-0.623866	0.719575	0.288983	-0.323761	0.586052	-0.063088	-0.327032	0.568964	0.122351	-0.324719	0.585693	0.089974	-0.265529	0.074561	-0.258262	-0.256863	0.070864	0.214106	-0.228212	0.076707	0.173851	0.337317	0.075215	-0.125849
3527	29.391667	-0.875897	0.596423	0.097259	-0.874245	0.588779	-0.075714	-0.829196	0.916897	0.085284	-0.820133	0.905380	-0.086284	-0.690406	1.204029	0.045204	-0.663010	1.223532	-0.053932	-0.671855	1.142606	0.043502	-0.628146	0.706957	-0.254493	-0.623944	0.719530	0.289024	-0.323761	0.586086	-0.063088	-0.327066	0.568997	0.122415	-0.324757	0.585716	0.090038	-0.265531	0.074556	-0.258258	-0.256865	0.070872	0.214109	-0.228212	0.076713	0.173858	0.337315	0.075216	-0.125854
3528	29.400000	-0.875929	0.596378	0.097288	-0.874276	0.588743	-0.075701	-0.829331	0.916905	0.085376	-0.820240	0.905322	-0.086240	-0.689803	1.204343	0.045343	-0.662449	1.223751	-0.053832	-0.671530	1.142810	0.043609	-0.628214	0.706918	-0.254460	-0.624018	0.719468	0.289071	-0.323762	0.586145	-0.063103	-0.327097	0.569033	0.122481	-0.324779	0.585758	0.090101	-0.265529	0.074565	-0.258254	-0.256868	0.070883	0.214115	-0.228215	0.076723	0.173860	0.337320	0.075225	-0.125856
3529	29.408333	-0.875945	0.596326	0.097347	-0.874036	0.588676	-0.075672	-0.829309	0.916824	0.085363	-0.820300	0.905314	-0.086169	-0.689250	1.204664	0.045473	-0.661994	1.223950	-0.053742	-0.671194	1.143095	0.043696	-0.628297	0.706869	-0.254417	-0.624087	0.719387	0.289133	-0.323766	0.586216	-0.063124	-0.327128	0.569064	0.122542	-0.324825	0.585784	0.090165	-0.265530	0.074573	-0.258248	-0.256866	0.070888	0.214121	-0.228210	0.076729	0.173867	0.337314	0.075233	-0.125855
3530	29.416667	-0.875986	0.596294	0.097386	-0.874073	0.588646	-0.075647	-0.829425	0.916873	0.085467	-0.820358	0.905327	-0.086098	-0.688657	1.204976	0.045593	-0.661451	1.224128	-0.053615	-0.670936	1.143387	0.043829	-0.628396	0.706809	-0.254378	-0.624146	0.719295	0.289204	-0.323770	0.586292	-0.063156	-0.327159	0.569090	0.122596	-0.324871	0.585813	0.090227	-0.265530	0.074577	-0.258249	-0.256862	0.070880	0.214114	-0.228214	0.076730	0.173859	0.337318	0.075241	-0.125864
3531	29.425000	-0.876030	0.596262	0.097423	-0.874115	0.588625	-0.075617	-0.829377	0.916836	0.085455	-0.820442	0.905308	-0.086016	-0.688097	1.205253	0.045697	-0.660916	1.224334	-0.053521	-0.670617	1.143597	0.043940	-0.628506	0.706742	-0.254341	-0.624204	0.719209	0.289287	-0.323776	0.586380	-0.063206	-0.327184	0.569113	0.122642	-0.324890	0.585850	0.090287	-0.265527	0.074565	-0.258248	-0.256858	0.070870	0.214105	-0.228208	0.076711	0.173854	0.337325	0.075244	-0.125872
3532	29.433333	-0.876074	0.596228	0.097456	-0.874232	0.588614	-0.075588	-0.829499	0.916834	0.085604	-0.820507	0.905303	-0.085927	-0.687583	1.205532	0.045821	-0.660413	1.224476	-0.053409	-0.670335	1.143799	0.044111	-0.628643	0.706673	-0.254315	-0.624257	0.719125	0.289379	-0.323782	0.586472	-0.063273	-0.327206	0.569135	0.122687	-0.324943	0.585871	0.090334	-0.265531	0.074569	-0.258253	-0.256859	0.070862	0.214104	-0.228214	0.076707	0.173848	0.337331	0.075237	-0.125874
3533	29.441667	-0.876106	0.596198	0.097484	-0.874212	0.588591	-0.075556	-0.829309	0.916780	0.085600	-0.820532	0.905352	-0.085822	-0.687079	1.205755	0.045959	-0.659891	1.224610	-0.053348	-0.670011	1.143889	0.044156	-0.628758	0.706614	-0.254284	-0.624299	0.719037	0.289469	-0.323790	0.586569	-0.063345	-0.327235	0.569152	0.122721	-0.324943	0.585941	0.090395	-0.265533	0.074570	-0.258257	-0.256861	0.070859	0.214101	-0.228216	0.076710	0.173848	0.337337	0.075234	-0.125879
3534	29.450000	-0.876143	0.596166	0.097500	-0.874271	0.588575	-0.075525	-0.829316	0.916785	0.085659	-0.820548	0.905376	-0.085739	-0.686594	1.205908	0.046073	-0.659478	1.224679	-0.053217	-0.669714	1.144044	0.044272	-0.628894	0.706551	-0.254256	-0.624332	0.718953	0.289557	-0.323802	0.586670	-0.063434	-0.327250	0.569199	0.122782	-0.325006	0.585926	0.090414	-0.265536	0.074577	-0.258257	-0.256867	0.070870	0.214102	-0.228218	0.076713	0.173852	0.337344	0.075234	-0.125882
3535	29.458333	-0.876170	0.596142	0.097515	-0.874266	0.588511	-0.075541	-0.829412	0.916821	0.085813	-0.820594	0.905343	-0.085634	-0.686103	1.205934	0.046006	-0.659066	1.224708	-0.053154	-0.669502	1.144127	0.044394	-0.629025	0.706495	-0.254237	-0.624350	0.718870	0.289640	-0.323811	0.586767	-0.063531	-0.327272	0.569185	0.122767	-0.325009	0.585953	0.090433	-0.265531	0.074576	-0.258259	-0.256872	0.070876	0.214109	-0.228219	0.076724	0.173857	0.337345	0.075237	-0.125888
3536	29.466667	-0.876198	0.596128	0.097533	-0.874323	0.588500	-0.075522	-0.829400	0.916861	0.085896	-0.820588	0.905351	-0.085556	-0.685650	1.205930	0.045949	-0.658689	1.224718	-0.053092	-0.669303	1.144164	0.044510	-0.629151	0.706444	-0.254231	-0.624353	0.718784	0.289718	-0.323820	0.586861	-0.063632	-0.327285	0.569201	0.122786	-0.325014	0.586002	0.090480	-0.265537	0.074575	-0.258260	-0.256870	0.070878	0.214115	-0.228220	0.076737	0.173859	0.337347	0.075237	-0.125888
3537	29.475000	-0.875822	0.596200	0.097794	-0.874321	0.588514	-0.075484	-0.829175	0.916786	0.085900	-0.820547	0.905410	-0.085475	-0.685355	1.205987	0.046074	-0.658395	1.224691	-0.052992	-0.668947	1.144107	0.044549	-0.629273	0.706402	-0.254218	-0.624340	0.718703	0.289791	-0.323825	0.586952	-0.063732	-0.327293	0.569203	0.122786	-0.325050	0.585969	0.090446	-0.265537	0.074575	-0.258254	-0.256873	0.070890	0.214120	-0.228222	0.076740	0.173865	0.337346	0.075240	-0.125882
3538	29.483333	-0.875845	0.596208	0.097817	-0.874379	0.588560	-0.075437	-0.829015	0.916786	0.085906	-0.820493	0.905449	-0.085393	-0.684996	1.205953	0.046143	-0.658141	1.224670	-0.052918	-0.668628	1.144039	0.044600	-0.629390	0.706357	-0.254204	-0.624314	0.718634	0.289861	-0.323828	0.587041	-0.063828	-0.327298	0.569199	0.122778	-0.325055	0.585974	0.090442	-0.265532	0.074572	-0.258253	-0.256875	0.070883	0.214117	-0.228217	0.076734	0.173864	0.337338	0.075246	-0.125876
3539	29.491667	-0.876261	0.596151	0.097599	-0.874404	0.588559	-0.075431	-0.829051	0.916893	0.086078	-0.820466	0.905461	-0.085293	-0.684780	1.205940	0.046246	-0.657933	1.224645	-0.052823	-0.668412	1.144005	0.044704	-0.629490	0.706314	-0.254189	-0.624268	0.718566	0.289917	-0.323830	0.587124	-0.063913	-0.327289	0.569192	0.122760	-0.325058	0.585964	0.090421	-0.265542	0.074575	-0.258255	-0.256870	0.070873	0.214107	-0.228217	0.076728	0.173857	0.337341	0.075247	-0.125876
3540	29.500000	-0.876267	0.596173	0.097626	-0.874405	0.588614	-0.075381	-0.828948	0.916945	0.086224	-0.820388	0.905519	-0.085202	-0.684607	1.205923	0.046351	-0.657774	1.224623	-0.052741	-0.668260	1.144020	0.044795	-0.629588	0.706281	-0.254179	-0.624218	0.718515	0.289971	-0.323829	0.587200	-0.063986	-0.327283	0.569179	0.122730	-0.325078	0.585945	0.090392	-0.265544	0.074562	-0.258257	-0.256867	0.070862	0.214107	-0.228217	0.076714	0.173853	0.337341	0.075248	-0.125868
3541	29.508333	-0.876261	0.596198	0.097640	-0.874428	0.588645	-0.075365	-0.828693	0.916911	0.086150	-0.820283	0.905579	-0.085107	-0.684484	1.205948	0.046483	-0.657650	1.224612	-0.052664	-0.668081	1.144001	0.044884	-0.629667	0.706254	-0.254167	-0.624145	0.718473	0.290011	-0.323827	0.587263	-0.064054	-0.327265	0.569156	0.122693	-0.325066	0.585927	0.090349	-0.265550	0.074566	-0.258264	-0.256874	0.070856	0.214105	-0.228224	0.076707	0.173847	0.337343	0.075249	-0.125871
3542	29.516667	-0.876242	0.596228	0.097646	-0.874456	0.588685	-0.075346	-0.828690	0.917024	0.086342	-0.820224	0.905580	-0.085028	-0.684350	1.205881	0.046544	-0.657583	1.224586	-0.052578	-0.667975	1.143961	0.044964	-0.629730	0.706239	-0.254156	-0.624065	0.718449	0.290050	-0.323814	0.587332	-0.064104	-0.327241	0.569144	0.122644	-0.325030	0.585917	0.090303	-0.265547	0.074575	-0.258270	-0.256877	0.070860	0.214104	-0.228228	0.076709	0.173854	0.337345	0.075266	-0.125877
3543	29.525000	-0.876209	0.596259	0.097646	-0.874403	0.588718	-0.075337	-0.828566	0.917092	0.086358	-0.820088	0.905651	-0.084964	-0.684292	1.205825	0.046627	-0.657574	1.224576	-0.052488	-0.667848	1.143932	0.045044	-0.629789	0.706234	-0.254149	-0.623976	0.718433	0.290076	-0.323802	0.587392	-0.064131	-0.327204	0.569127	0.122600	-0.325008	0.585888	0.090241	-0.265549	0.074574	-0.258267	-0.256879	0.070869	0.214110	-0.228232	0.076724	0.173860	0.337354	0.075266	-0.125872
3544	29.533333	-0.876161	0.596303	0.097644	-0.874336	0.588757	-0.075322	-0.828402	0.917171	0.086435	-0.819940	0.905728	-0.084913	-0.684265	1.205754	0.046699	-0.657575	1.224575	-0.052429	-0.667762	1.143858	0.045107	-0.629806	0.706234	-0.254141	-0.623864	0.718419	0.290097	-0.323788	0.587441	-0.064142	-0.327167	0.569101	0.122546	-0.324979	0.585847	0.090178	-0.265550	0.074583	-0.258264	-0.256883	0.070881	0.214121	-0.228232	0.076735	0.173870	0.337360	0.075272	-0.125872
3545	29.541667	-0.876114	0.596360	0.097649	-0.874443	0.588829	-0.075320	-0.828117	0.917177	0.086380	-0.819775	0.905792	-0.084858	-0.684280	1.205696	0.046781	-0.657646	1.224520	-0.052326	-0.667718	1.143833	0.045171	-0.629809	0.706261	-0.254143	-0.623740	0.718415	0.290112	-0.323762	0.587476	-0.064131	-0.327117	0.569058	0.122476	-0.324922	0.585810	0.090097	-0.265549	0.074578	-0.258262	-0.256883	0.070887	0.214120	-0.228232	0.076734	0.173871	0.337363	0.075274	-0.125869
3546	29.550000	-0.876057	0.596425	0.097648	-0.874345	0.588885	-0.075304	-0.828072	0.917278	0.086519	-0.819606	0.905829	-0.084843	-0.684330	1.205606	0.046861	-0.657725	1.224485	-0.052261	-0.667676	1.143782	0.045230	-0.629779	0.706295	-0.254144	-0.623604	0.718410	0.290115	-0.323736	0.587503	-0.064101	-0.327069	0.568968	0.122360	-0.324854	0.585769	0.090017	-0.265546	0.074576	-0.258263	-0.256882	0.070883	0.214122	-0.228225	0.076730	0.173862	0.337366	0.075276	-0.125875
3547	29.558333	-0.875902	0.596488	0.097721	-0.874265	0.588947	-0.075299	-0.827844	0.917302	0.086530	-0.819433	0.905902	-0.084804	-0.684382	1.205490	0.046900	-0.657822	1.224449	-0.052220	-0.667650	1.143722	0.045280	-0.629730	0.706355	-0.254144	-0.623456	0.718421	0.290116	-0.323703	0.587524	-0.064034	-0.326994	0.568904	0.122259	-0.324805	0.585707	0.089930	-0.265546	0.074576	-0.258263	-0.256872	0.070873	0.214108	-0.228225	0.076719	0.173849	0.337367	0.075281	-0.125885
3548	29.566667	-0.875845	0.596555	0.097717	-0.874142	0.588988	-0.075309	-0.827539	0.917237	0.086459	-0.819270	0.905953	-0.084794	-0.684507	1.205400	0.046977	-0.657961	1.224420	-0.052141	-0.667640	1.143661	0.045326	-0.629662	0.706421	-0.254138	-0.623293	0.718435	0.290107	-0.323658	0.587552	-0.063938	-0.326897	0.568859	0.122175	-0.324724	0.585663	0.089846	-0.265545	0.074579	-0.258260	-0.256870	0.070871	0.214101	-0.228218	0.076715	0.173843	0.337372	0.075273	-0.125873
3549	29.575000	-0.875774	0.596628	0.097707	-0.874364	0.589095	-0.075320	-0.827455	0.917356	0.086569	-0.819099	0.906034	-0.084729	-0.684628	1.205280	0.047059	-0.658130	1.224376	-0.052069	-0.667637	1.143563	0.045372	-0.629577	0.706519	-0.254185	-0.623115	0.718447	0.290100	-0.323589	0.587587	-0.063817	-0.326809	0.568813	0.122085	-0.324639	0.585617	0.089758	-0.265540	0.074572	-0.258260	-0.256864	0.070863	0.214096	-0.228217	0.076709	0.173844	0.337368	0.075275	-0.125871
3550	29.583333	-0.875702	0.596683	0.097694	-0.874308	0.589163	-0.075319	-0.827365	0.917441	0.086608	-0.818943	0.906090	-0.084683	-0.684768	1.205117	0.047110	-0.658296	1.224347	-0.052007	-0.667648	1.143489	0.045421	-0.629468	0.706589	-0.254135	-0.622935	0.718470	0.290094	-0.323504	0.587634	-0.063688	-0.326711	0.568764	0.121993	-0.324545	0.585577	0.089663	-0.265539	0.074569	-0.258257	-0.256867	0.070867	0.214096	-0.228212	0.076715	0.173841	0.337364	0.075274	-0.125873
3551	29.591667	-0.875618	0.596738	0.097673	-0.873963	0.589202	-0.075314	-0.826978	0.917382	0.086516	-0.818744	0.906161	-0.084681	-0.684921	1.205012	0.047167	-0.658473	1.224311	-0.051940	-0.667650	1.143377	0.045450	-0.629344	0.706678	-0.254134	-0.622745	0.718483	0.290072	-0.323413	0.587683	-0.063541	-0.326602	0.568732	0.121893	-0.324425	0.585551	0.089571	-0.265542	0.074571	-0.258262	-0.256866	0.070871	0.214091	-0.228212	0.076722	0.173837	0.337360	0.075269	-0.125875
3552	29.600000	-0.875525	0.596793	0.097656	-0.873901	0.589268	-0.075304	-0.826903	0.917473	0.086570	-0.818545	0.906229	-0.084684	-0.685077	1.204931	0.047236	-0.658645	1.224279	-0.051883	-0.667722	1.143309	0.045472	-0.629208	0.706765	-0.254143	-0.622550	0.718497	0.290060	-0.323318	0.587737	-0.063383	-0.326486	0.568694	0.121793	-0.324313	0.585525	0.089463	-0.265540	0.074570	-0.258263	-0.256865	0.070880	0.214086	-0.228210	0.076724	0.173834	0.337359	0.075266	-0.125872
3553	29.608333	-0.875440	0.596850	0.097631	-0.873852	0.589321	-0.075302	-0.826769	0.917518	0.086589	-0.818384	0.906239	-0.084688	-0.685330	1.204864	0.047540	-0.658840	1.224231	-0.051793	-0.667708	1.143208	0.045515	-0.629066	0.706872	-0.254201	-0.622347	0.718507	0.290048	-0.323209	0.587799	-0.063216	-0.326358	0.568637	0.121661	-0.324212	0.585458	0.089330	-0.265541	0.074572	-0.258262	-0.256868	0.070876	0.214089	-0.228214	0.076710	0.173829	0.337346	0.075250	-0.125867
3554	29.616667	-0.875323	0.596899	0.097595	-0.873978	0.589426	-0.075306	-0.826365	0.917491	0.086569	-0.818210	0.906280	-0.084701	-0.685493	1.204755	0.047592	-0.659023	1.224183	-0.051722	-0.667829	1.143230	0.045646	-0.628895	0.706935	-0.254156	-0.622152	0.718507	0.290046	-0.323098	0.587860	-0.063048	-0.326234	0.568606	0.121559	-0.324104	0.585403	0.089202	-0.265542	0.074576	-0.258263	-0.256867	0.070866	0.214085	-0.228212	0.076703	0.173825	0.337334	0.075237	-0.125859
3555	29.625000	-0.875147	0.596981	0.097652	-0.873651	0.589456	-0.075315	-0.826408	0.917568	0.086621	-0.818062	0.906336	-0.084679	-0.685658	1.204663	0.047692	-0.659185	1.224177	-0.051668	-0.667796	1.143069	0.045643	-0.628718	0.707013	-0.254160	-0.621954	0.718506	0.290028	-0.322971	0.587951	-0.062875	-0.326106	0.568581	0.121462	-0.323978	0.585389	0.089104	-0.265542	0.074578	-0.258262	-0.256864	0.070868	0.214087	-0.228211	0.076694	0.173830	0.337322	0.075234	-0.125859
3556	29.633333	-0.875147	0.597022	0.097602	-0.873934	0.589559	-0.075300	-0.826222	0.917561	0.086609	-0.817905	0.906372	-0.084673	-0.685796	1.204564	0.047754	-0.659333	1.224147	-0.051609	-0.667869	1.143018	0.045683	-0.628551	0.707116	-0.254265	-0.621770	0.718498	0.290019	-0.322826	0.588071	-0.062699	-0.325953	0.568570	0.121374	-0.323867	0.585372	0.089011	-0.265543	0.074577	-0.258256	-0.256858	0.070855	0.214085	-0.228208	0.076690	0.173821	0.337313	0.075238	-0.125856
3557	29.641667	-0.875083	0.597067	0.097601	-0.873757	0.589592	-0.075299	-0.826232	0.917596	0.086691	-0.817776	0.906369	-0.084685	-0.685933	1.204449	0.047812	-0.659484	1.224104	-0.051528	-0.667834	1.142838	0.045688	-0.628354	0.707136	-0.254159	-0.621596	0.718482	0.290012	-0.322664	0.588229	-0.062524	-0.325837	0.568561	0.121305	-0.323705	0.585422	0.088948	-0.265539	0.074576	-0.258244	-0.256855	0.070860	0.214091	-0.228202	0.076690	0.173834	0.337314	0.075225	-0.125833
3558	29.650000	-0.875020	0.597104	0.097603	-0.873495	0.589603	-0.075303	-0.826084	0.917617	0.086726	-0.817618	0.906434	-0.084681	-0.686072	1.204309	0.047859	-0.659620	1.224077	-0.051454	-0.667867	1.142756	0.045716	-0.628178	0.707185	-0.254155	-0.621435	0.718467	0.290002	-0.322493	0.588414	-0.062355	-0.325695	0.568556	0.121236	-0.323623	0.585378	0.088869	-0.265532	0.074577	-0.258237	-0.256862	0.070865	0.214106	-0.228206	0.076689	0.173848	0.337308	0.075227	-0.125825
3559	29.658333	-0.874965	0.597128	0.097590	-0.873455	0.589640	-0.075306	-0.825805	0.917593	0.086594	-0.817506	0.906476	-0.084673	-0.686162	1.204211	0.047926	-0.659726	1.224018	-0.051389	-0.667956	1.142763	0.045799	-0.627995	0.707241	-0.254141	-0.621278	0.718445	0.289991	-0.322307	0.588640	-0.062194	-0.325573	0.568562	0.121173	-0.323504	0.585388	0.088804	-0.265532	0.074577	-0.258234	-0.256857	0.070868	0.214106	-0.228211	0.076689	0.173857	0.337311	0.075229	-0.125827
3560	29.666667	-0.874916	0.597151	0.097581	-0.873750	0.589693	-0.075314	-0.825790	0.917640	0.086629	-0.817378	0.906491	-0.084644	-0.686241	1.204072	0.047918	-0.659806	1.223966	-0.051341	-0.667958	1.142668	0.045809	-0.627847	0.707251	-0.254156	-0.621135	0.718430	0.289973	-0.322109	0.588891	-0.062065	-0.325455	0.568559	0.121101	-0.323378	0.585403	0.088738	-0.265525	0.074569	-0.258235	-0.256852	0.070863	0.214100	-0.228207	0.076686	0.173852	0.337307	0.075212	-0.125830
3561	29.675000	-0.874873	0.597172	0.097568	-0.873362	0.589674	-0.075343	-0.825761	0.917616	0.086756	-0.817285	0.906492	-0.084673	-0.686303	1.203972	0.047950	-0.659864	1.223932	-0.051303	-0.667917	1.142528	0.045801	-0.627676	0.707280	-0.254132	-0.621016	0.718408	0.289952	-0.321905	0.589169	-0.061954	-0.325345	0.568565	0.121035	-0.323271	0.585418	0.088679	-0.265522	0.074563	-0.258239	-0.256852	0.070859	0.214087	-0.228204	0.076678	0.173834	0.337312	0.075201	-0.125841
3562	29.683333	-0.874837	0.597189	0.097563	-0.873435	0.589736	-0.075347	-0.825626	0.917643	0.086738	-0.817200	0.906504	-0.084682	-0.686343	1.203856	0.047976	-0.659890	1.223883	-0.051269	-0.667893	1.142497	0.045854	-0.627532	0.707289	-0.254120	-0.620910	0.718389	0.289929	-0.321686	0.589469	-0.061871	-0.325250	0.568569	0.120978	-0.323168	0.585436	0.088627	-0.265522	0.074562	-0.258247	-0.256853	0.070850	0.214082	-0.228202	0.076667	0.173820	0.337313	0.075202	-0.125858
3563	29.691667	-0.874825	0.597225	0.097542	-0.873354	0.589739	-0.075354	-0.825436	0.917622	0.086648	-0.817135	0.906544	-0.084693	-0.686368	1.203777	0.048011	-0.659884	1.223825	-0.051242	-0.667868	1.142400	0.045836	-0.627413	0.707288	-0.254098	-0.620827	0.718369	0.289910	-0.321467	0.589803	-0.061813	-0.325178	0.568551	0.120902	-0.323096	0.585446	0.088581	-0.265526	0.074563	-0.258250	-0.256847	0.070850	0.214064	-0.228200	0.076667	0.173804	0.337307	0.075193	-0.125868
3564	29.700000	-0.874815	0.597247	0.097539	-0.873312	0.589731	-0.075397	-0.825492	0.917647	0.086697	-0.817086	0.906550	-0.084715	-0.686339	1.203700	0.048013	-0.659860	1.223811	-0.051206	-0.667785	1.142300	0.045854	-0.627325	0.707323	-0.254168	-0.620755	0.718355	0.289892	-0.321238	0.590166	-0.061757	-0.325122	0.568550	0.120842	-0.323027	0.585474	0.088552	-0.265522	0.074571	-0.258246	-0.256851	0.070854	0.214066	-0.228196	0.076680	0.173803	0.337307	0.075201	-0.125872
3565	29.708333	-0.874812	0.597270	0.097545	-0.873389	0.589777	-0.075413	-0.825394	0.917634	0.086700	-0.817043	0.906563	-0.084713	-0.686293	1.203651	0.048043	-0.659806	1.223789	-0.051177	-0.667727	1.142218	0.045847	-0.627252	0.707320	-0.254121	-0.620712	0.718342	0.289887	-0.321020	0.590540	-0.061711	-0.325065	0.568594	0.120853	-0.323028	0.585469	0.088530	-0.265519	0.074579	-0.258238	-0.256850	0.070862	0.214067	-0.228194	0.076685	0.173808	0.337304	0.075214	-0.125876
3566	29.716667	-0.874821	0.597282	0.097552	-0.873437	0.589824	-0.075392	-0.825447	0.917688	0.086785	-0.817005	0.906566	-0.084696	-0.686228	1.203630	0.048092	-0.659723	1.223758	-0.051139	-0.667650	1.142219	0.045889	-0.627193	0.707312	-0.254077	-0.620682	0.718331	0.289888	-0.320804	0.590913	-0.061692	-0.325026	0.568637	0.120878	-0.322949	0.585525	0.088545	-0.265523	0.074576	-0.258232	-0.256855	0.070867	0.214073	-0.228197	0.076693	0.173814	0.337307	0.075219	-0.125867
3567	29.725000	-0.874833	0.597288	0.097571	-0.873384	0.589810	-0.075388	-0.825425	0.917690	0.086774	-0.816991	0.906600	-0.084676	-0.686149	1.203611	0.048119	-0.659631	1.223738	-0.051105	-0.667620	1.142231	0.045892	-0.627164	0.707297	-0.254024	-0.620676	0.718318	0.289898	-0.320603	0.591280	-0.061686	-0.325022	0.568645	0.120900	-0.322935	0.585543	0.088566	-0.265520	0.074579	-0.258227	-0.256855	0.070869	0.214084	-0.228197	0.076695	0.173829	0.337298	0.075230	-0.125865
3568	29.733333	-0.874845	0.597287	0.097585	-0.873436	0.589801	-0.075424	-0.825420	0.917719	0.086832	-0.816983	0.906587	-0.084654	-0.686045	1.203604	0.048142	-0.659501	1.223747	-0.051092	-0.667527	1.142220	0.045932	-0.627148	0.707272	-0.253974	-0.620688	0.718312	0.289915	-0.320344	0.591721	-0.061774	-0.325032	0.568650	0.120924	-0.322933	0.585557	0.088592	-0.265524	0.074584	-0.258225	-0.256857	0.070862	0.214091	-0.228202	0.076693	0.173837	0.337300	0.075229	-0.125864
3569	29.741667	-0.874864	0.597266	0.097599	-0.873473	0.589812	-0.075404	-0.825467	0.917716	0.086801	-0.817001	0.906579	-0.084630	-0.685927	1.203601	0.048171	-0.659372	1.223711	-0.051069	-0.667452	1.142204	0.045950	-0.627154	0.707250	-0.253932	-0.620727	0.718316	0.289941	-0.320141	0.592091	-0.061844	-0.325059	0.568649	0.120950	-0.322982	0.585547	0.088618	-0.265526	0.074587	-0.258230	-0.256858	0.070856	0.214095	-0.228209	0.076684	0.173844	0.337302	0.075219	-0.125857
3570	29.750000	-0.874901	0.597272	0.097591	-0.873456	0.589822	-0.075393	-0.825396	0.917695	0.086789	-0.817002	0.906613	-0.084622	-0.685780	1.203581	0.048175	-0.659234	1.223643	-0.051050	-0.667369	1.142182	0.045972	-0.627168	0.707219	-0.253889	-0.620776	0.718311	0.289962	-0.319953	0.592442	-0.061942	-0.325112	0.568644	0.120975	-0.323028	0.585550	0.088649	-0.265527	0.074584	-0.258234	-0.256860	0.070852	0.214092	-0.228209	0.076676	0.173834	0.337310	0.075213	-0.125851
3571	29.758333	-0.874933	0.597263	0.097592	-0.873485	0.589817	-0.075385	-0.825483	0.917759	0.086862	-0.817008	0.906627	-0.084555	-0.685621	1.203545	0.048183	-0.659086	1.223598	-0.051051	-0.667228	1.142111	0.045983	-0.627198	0.707186	-0.253851	-0.620847	0.718320	0.290002	-0.319886	0.592781	-0.061998	-0.325175	0.568636	0.121011	-0.323078	0.585547	0.088685	-0.265528	0.074579	-0.258236	-0.256855	0.070854	0.214085	-0.228210	0.076678	0.173830	0.337321	0.075202	-0.125830
3572	29.766667	-0.874959	0.597239	0.097604	-0.873515	0.589810	-0.075380	-0.825457	0.917749	0.086886	-0.817045	0.906577	-0.084578	-0.685477	1.203486	0.048194	-0.658948	1.223495	-0.051048	-0.667055	1.142071	0.045952	-0.627237	0.707159	-0.253816	-0.620928	0.718329	0.290044	-0.319639	0.593207	-0.062240	-0.325249	0.568629	0.121061	-0.323162	0.585532	0.088731	-0.265534	0.074577	-0.258229	-0.256860	0.070858	0.214088	-0.228211	0.076683	0.173830	0.337326	0.075196	-0.125814
3573	29.775000	-0.875003	0.597237	0.097617	-0.873639	0.589842	-0.075385	-0.825450	0.917712	0.086818	-0.817033	0.906640	-0.084531	-0.685329	1.203378	0.048183	-0.658792	1.223406	-0.051086	-0.666950	1.141918	0.045971	-0.627287	0.707143	-0.253779	-0.621023	0.718330	0.290087	-0.319488	0.593520	-0.062424	-0.325342	0.568620	0.121126	-0.323254	0.585517	0.088790	-0.265534	0.074578	-0.258221	-0.256865	0.070869	0.214095	-0.228212	0.076699	0.173838	0.337326	0.075210	-0.125805
3574	29.783333	-0.875056	0.597243	0.097614	-0.873611	0.589837	-0.075384	-0.825463	0.917721	0.086844	-0.817067	0.906662	-0.084516	-0.685184	1.203235	0.048214	-0.658698	1.223218	-0.051060	-0.666852	1.141838	0.046009	-0.627341	0.707137	-0.253750	-0.621118	0.718331	0.290139	-0.319357	0.593822	-0.062620	-0.325444	0.568607	0.121197	-0.323363	0.585492	0.088858	-0.265529	0.074586	-0.258214	-0.256866	0.070881	0.214102	-0.228215	0.076712	0.173841	0.337325	0.075233	-0.125814
3575	29.791667	-0.875097	0.597237	0.097637	-0.873971	0.589842	-0.075374	-0.825426	0.917737	0.086853	-0.817081	0.906648	-0.084482	-0.685001	1.202933	0.048014	-0.658623	1.222984	-0.051075	-0.666687	1.141523	0.045955	-0.627394	0.707126	-0.253727	-0.621228	0.718341	0.290195	-0.319252	0.594099	-0.062825	-0.325555	0.568585	0.121270	-0.323467	0.585469	0.088931	-0.265529	0.074583	-0.258211	-0.256863	0.070870	0.214100	-0.228212	0.076712	0.173848	0.337327	0.075244	-0.125837
3576	29.800000	-0.875138	0.597226	0.097658	-0.873782	0.589852	-0.075392	-0.825518	0.917756	0.086939	-0.817109	0.906668	-0.084432	-0.684869	1.202617	0.047878	-0.658579	1.222696	-0.051129	-0.666513	1.141268	0.045946	-0.627453	0.707118	-0.253720	-0.621339	0.718335	0.290253	-0.319168	0.594343	-0.063033	-0.325675	0.568566	0.121350	-0.323583	0.585436	0.089002	-0.265529	0.074580	-0.258225	-0.256863	0.070857	0.214094	-0.228212	0.076698	0.173846	0.337335	0.075251	-0.125877
3577	29.808333	-0.875179	0.597218	0.097681	-0.874066	0.589850	-0.075380	-0.825504	0.917764	0.086910	-0.817147	0.906666	-0.084388	-0.684807	1.202231	0.047858	-0.658610	1.222339	-0.051130	-0.666318	1.141015	0.045982	-0.627522	0.707101	-0.253706	-0.621458	0.718338	0.290317	-0.319103	0.594557	-0.063223	-0.325802	0.568553	0.121427	-0.323709	0.585414	0.089073	-0.265527	0.074580	-0.258233	-0.256862	0.070850	0.214086	-0.228212	0.076692	0.173836	0.337339	0.075260	-0.125912
3578	29.816667	-0.875220	0.597207	0.097692	-0.873799	0.589830	-0.075396	-0.825418	0.917718	0.086860	-0.817162	0.906676	-0.084373	-0.684818	1.201868	0.047872	-0.658660	1.221996	-0.051180	-0.666167	1.140688	0.046039	-0.627594	0.707085	-0.253697	-0.621571	0.718337	0.290389	-0.319051	0.594759	-0.063399	-0.325902	0.568556	0.121488	-0.323826	0.585405	0.089141	-0.265527	0.074575	-0.258233	-0.256864	0.070843	0.214079	-0.228212	0.076694	0.173829	0.337345	0.075274	-0.125925
3579	29.825000	-0.875278	0.597215	0.097713	-0.873995	0.589835	-0.075391	-0.825603	0.917769	0.086961	-0.817197	0.906668	-0.084342	-0.684881	1.201555	0.047931	-0.658869	1.221720	-0.051147	-0.666168	1.140387	0.046090	-0.627682	0.707054	-0.253687	-0.621679	0.718325	0.290470	-0.319008	0.594948	-0.063544	-0.326037	0.568570	0.121558	-0.323920	0.585421	0.089209	-0.265525	0.074579	-0.258234	-0.256867	0.070862	0.214081	-0.228212	0.076701	0.173830	0.337347	0.075268	-0.125926
3580	29.833333	-0.875301	0.597213	0.097716	-0.874178	0.589841	-0.075383	-0.825500	0.917749	0.086971	-0.817204	0.906671	-0.084338	-0.684972	1.201255	0.047974	-0.659011	1.221450	-0.051124	-0.666060	1.140153	0.046146	-0.627777	0.707018	-0.253685	-0.621785	0.718312	0.290554	-0.318982	0.595120	-0.063668	-0.326143	0.568598	0.121619	-0.324016	0.585478	0.089305	-0.265532	0.074589	-0.258235	-0.256872	0.070874	0.214080	-0.228214	0.076719	0.173830	0.337342	0.075265	-0.125916
3581	29.841667	-0.875324	0.597212	0.097726	-0.874069	0.589849	-0.075389	-0.825479	0.917770	0.086948	-0.817195	0.906684	-0.084356	-0.685139	1.201016	0.048153	-0.659244	1.221191	-0.051097	-0.666040	1.139900	0.046174	-0.627852	0.706982	-0.253682	-0.621881	0.718297	0.290647	-0.318961	0.595272	-0.063767	-0.326241	0.568642	0.121691	-0.324145	0.585478	0.089359	-0.265535	0.074594	-0.258232	-0.256878	0.070883	0.214084	-0.228218	0.076730	0.173831	0.337333	0.075254	-0.125895
3582	29.850000	-0.875336	0.597212	0.097735	-0.873947	0.589845	-0.075362	-0.825430	0.917723	0.087041	-0.817224	0.906648	-0.084348	-0.685377	1.200821	0.048388	-0.659503	1.220966	-0.051069	-0.666013	1.139655	0.046205	-0.627917	0.706951	-0.253688	-0.621962	0.718286	0.290746	-0.318951	0.595396	-0.063837	-0.326333	0.568674	0.121759	-0.324246	0.585494	0.089418	-0.265536	0.074596	-0.258222	-0.256877	0.070890	0.214090	-0.228217	0.076736	0.173836	0.337329	0.075257	-0.125870
3583	29.858333	-0.875336	0.597207	0.097742	-0.873962	0.589840	-0.075337	-0.825524	0.917816	0.087090	-0.817191	0.906681	-0.084351	-0.685574	1.200587	0.048421	-0.659808	1.220780	-0.051006	-0.666098	1.139465	0.046252	-0.627982	0.706928	-0.253703	-0.622028	0.718289	0.290848	-0.318962	0.595490	-0.063881	-0.326420	0.568653	0.121786	-0.324336	0.585507	0.089481	-0.265542	0.074597	-0.258226	-0.256874	0.070887	0.214101	-0.228220	0.076726	0.173842	0.337329	0.075257	-0.125856
3584	29.866667	-0.875156	0.597223	0.097868	-0.873996	0.589851	-0.075310	-0.825263	0.917718	0.086957	-0.817183	0.906684	-0.084349	-0.685776	1.200351	0.048445	-0.660092	1.220603	-0.050986	-0.666140	1.139318	0.046290	-0.628025	0.706925	-0.253733	-0.622073	0.718304	0.290945	-0.318976	0.595548	-0.063912	-0.326506	0.568678	0.121852	-0.324438	0.585489	0.089515	-0.265546	0.074598	-0.258231	-0.256872	0.070873	0.214102	-0.228222	0.076711	0.173854	0.337323	0.075253	-0.125850
3585	29.875000	-0.875310	0.597203	0.097770	-0.874093	0.589843	-0.075281	-0.825261	0.917738	0.087013	-0.817164	0.906703	-0.084374	-0.685907	1.200117	0.048225	-0.660371	1.220482	-0.050970	-0.666315	1.139214	0.046385	-0.628061	0.706934	-0.253764	-0.622092	0.718339	0.291023	-0.319001	0.595572	-0.063942	-0.326572	0.568665	0.121874	-0.324517	0.585462	0.089524	-0.265545	0.074589	-0.258236	-0.256870	0.070859	0.214101	-0.228220	0.076700	0.173849	0.337323	0.075258	-0.125858
3586	29.883333	-0.875294	0.597193	0.097759	-0.874181	0.589826	-0.075260	-0.825463	0.917847	0.087180	-0.817157	0.906699	-0.084370	-0.686122	1.199980	0.048242	-0.660655	1.220394	-0.050952	-0.666380	1.139023	0.046372	-0.628084	0.706952	-0.253801	-0.622090	0.718392	0.291090	-0.319027	0.595577	-0.063979	-0.326630	0.568636	0.121862	-0.324578	0.585455	0.089537	-0.265541	0.074587	-0.258241	-0.256865	0.070849	0.214101	-0.228221	0.076684	0.173851	0.337327	0.075241	-0.125854
3587	29.891667	-0.875237	0.597173	0.097737	-0.874050	0.589825	-0.075260	-0.825451	0.917837	0.087194	-0.817179	0.906684	-0.084370	-0.686408	1.199878	0.048261	-0.660919	1.220348	-0.050941	-0.666586	1.138976	0.046425	-0.628086	0.707003	-0.253842	-0.622053	0.718468	0.291134	-0.319049	0.595553	-0.063998	-0.326667	0.568641	0.121878	-0.324621	0.585431	0.089531	-0.265542	0.074583	-0.258237	-0.256863	0.070851	0.214100	-0.228214	0.076691	0.173851	0.337321	0.075243	-0.125859
3588	29.900000	-0.875208	0.597163	0.097724	-0.874134	0.589816	-0.075256	-0.825340	0.917769	0.087180	-0.817200	0.906668	-0.084370	-0.686617	1.199774	0.048241	-0.661206	1.220319	-0.050884	-0.666745	1.138990	0.046418	-0.628073	0.707063	-0.253873	-0.621996	0.718561	0.291175	-0.319064	0.595522	-0.064003	-0.326690	0.568624	0.121863	-0.324652	0.585397	0.089501	-0.265544	0.074587	-0.258238	-0.256863	0.070862	0.214105	-0.228212	0.076702	0.173855	0.337322	0.075244	-0.125858
3589	29.908333	-0.875182	0.597158	0.097707	-0.873801	0.589796	-0.075266	-0.825342	0.917752	0.087180	-0.817214	0.906674	-0.084389	-0.686858	1.199727	0.048241	-0.661461	1.220296	-0.050861	-0.666933	1.138913	0.046395	-0.628042	0.707114	-0.253850	-0.621905	0.718655	0.291191	-0.319079	0.595478	-0.063994	-0.326650	0.568637	0.121844	-0.324674	0.585336	0.089441	-0.265536	0.074584	-0.258234	-0.256868	0.070877	0.214106	-0.228209	0.076710	0.173853	0.337318	0.075241	-0.125854
3590	29.916667	-0.875152	0.597164	0.097698	-0.873855	0.589816	-0.075267	-0.825499	0.917832	0.087217	-0.817288	0.906636	-0.084400	-0.687095	1.199657	0.048226	-0.661698	1.220338	-0.050851	-0.667190	1.138964	0.046468	-0.628022	0.707198	-0.253926	-0.621796	0.718754	0.291202	-0.319095	0.595435	-0.063965	-0.326585	0.568636	0.121796	-0.324683	0.585263	0.089360	-0.265538	0.074580	-0.258230	-0.256863	0.070870	0.214102	-0.228204	0.076711	0.173852	0.337320	0.075248	-0.125857
3591	29.925000	-0.875121	0.597172	0.097689	-0.873945	0.589820	-0.075265	-0.825390	0.917763	0.087158	-0.817297	0.906655	-0.084407	-0.687417	1.199769	0.048426	-0.661921	1.220402	-0.050862	-0.667252	1.138917	0.046337	-0.627972	0.707252	-0.253895	-0.621667	0.718853	0.291196	-0.319105	0.595375	-0.063913	-0.326613	0.568524	0.121703	-0.324664	0.585191	0.089271	-0.265535	0.074581	-0.258233	-0.256863	0.070873	0.214091	-0.228204	0.076709	0.173841	0.337315	0.075247	-0.125854
3592	29.933333	-0.875096	0.597177	0.097683	-0.873801	0.589819	-0.075276	-0.825413	0.917748	0.087123	-0.817335	0.906644	-0.084424	-0.687703	1.199849	0.048569	-0.662111	1.220481	-0.050858	-0.667495	1.139068	0.046387	-0.627914	0.707292	-0.253844	-0.621521	0.718937	0.291181	-0.319115	0.595304	-0.063853	-0.326625	0.568401	0.121597	-0.324640	0.585111	0.089174	-0.265534	0.074578	-0.258233	-0.256863	0.070871	0.214089	-0.228199	0.076703	0.173836	0.337315	0.075252	-0.125860
3593	29.941667	-0.875068	0.597179	0.097679	-0.874008	0.589808	-0.075261	-0.825550	0.917755	0.087191	-0.817407	0.906617	-0.084412	-0.687863	1.199922	0.048414	-0.662273	1.220598	-0.050861	-0.667676	1.139112	0.046334	-0.627873	0.707346	-0.253845	-0.621365	0.719010	0.291160	-0.319120	0.595223	-0.063785	-0.326571	0.568332	0.121493	-0.324602	0.585034	0.089065	-0.265533	0.074578	-0.258235	-0.256860	0.070859	0.214085	-0.228202	0.076697	0.173834	0.337310	0.075257	-0.125859
3594	29.950000	-0.875046	0.597173	0.097669	-0.873983	0.589794	-0.075258	-0.825662	0.917778	0.087235	-0.817478	0.906589	-0.084407	-0.688005	1.199990	0.048238	-0.662412	1.220722	-0.050868	-0.667885	1.139225	0.046304	-0.627849	0.707440	-0.253944	-0.621212	0.719074	0.291137	-0.319116	0.595133	-0.063718	-0.326511	0.568268	0.121394	-0.324514	0.584981	0.088953	-0.265531	0.074584	-0.258236	-0.256857	0.070853	0.214086	-0.228205	0.076694	0.173829	0.337307	0.075263	-0.125859
3595	29.958333	-0.875024	0.597156	0.097646	-0.873676	0.589757	-0.075274	-0.825670	0.917716	0.087219	-0.817536	0.906564	-0.084432	-0.688190	1.200101	0.048207	-0.662533	1.220854	-0.050859	-0.668100	1.139333	0.046295	-0.627804	0.707455	-0.253863	-0.621062	0.719122	0.291095	-0.319113	0.595049	-0.063667	-0.326454	0.568181	0.121247	-0.324490	0.584903	0.088833	-0.265533	0.074583	-0.258244	-0.256855	0.070864	0.214087	-0.228200	0.076698	0.173832	0.337306	0.075266	-0.125865
3596	29.966667	-0.875017	0.597133	0.097622	-0.873689	0.589739	-0.075284	-0.825499	0.917563	0.087058	-0.817599	0.906545	-0.084439	-0.688400	1.200208	0.048198	-0.662634	1.220992	-0.050864	-0.668277	1.139454	0.046265	-0.627787	0.707504	-0.253894	-0.620928	0.719158	0.291053	-0.319104	0.594974	-0.063620	-0.326381	0.568141	0.121143	-0.324434	0.584844	0.088716	-0.265532	0.074573	-0.258245	-0.256856	0.070864	0.214089	-0.228198	0.076697	0.173829	0.337307	0.075263	-0.125858
3597	29.975000	-0.875003	0.597105	0.097599	-0.873755	0.589696	-0.075287	-0.825771	0.917584	0.087205	-0.817679	0.906517	-0.084436	-0.688549	1.200278	0.048160	-0.662736	1.221099	-0.050867	-0.668516	1.139471	0.046251	-0.627757	0.707509	-0.253799	-0.620818	0.719171	0.291001	-0.319094	0.594917	-0.063582	-0.326210	0.568233	0.121098	-0.324356	0.584824	0.088613	-0.265539	0.074581	-0.258244	-0.256854	0.070870	0.214091	-0.228195	0.076706	0.173835	0.337305	0.075255	-0.125857
3598	29.983333	-0.875001	0.597085	0.097587	-0.873913	0.589678	-0.075291	-0.825915	0.917612	0.087239	-0.817751	0.906484	-0.084449	-0.688694	1.200326	0.048125	-0.662832	1.221186	-0.050871	-0.668708	1.139596	0.046266	-0.627777	0.707544	-0.253817	-0.620729	0.719173	0.290949	-0.319090	0.594868	-0.063553	-0.326137	0.568213	0.121010	-0.324279	0.584819	0.088522	-0.265536	0.074581	-0.258245	-0.256851	0.070873	0.214094	-0.228201	0.076695	0.173829	0.337311	0.075258	-0.125856
3599	29.991667	-0.875015	0.597063	0.097578	-0.873798	0.589656	-0.075300	-0.825889	0.917517	0.087218	-0.817829	0.906464	-0.084434	-0.688868	1.200400	0.048112	-0.662922	1.221230	-0.050885	-0.668894	1.139642	0.046192	-0.627793	0.707551	-0.253777	-0.620663	0.719159	0.290886	-0.319092	0.594836	-0.063546	-0.326073	0.568204	0.120917	-0.324243	0.584799	0.088429	-0.265537	0.074578	-0.258242	-0.256852	0.070865	0.214091	-0.228194	0.076683	0.173828	0.337315	0.075252	-0.125855
3600	30.000000	-0.875034	0.597047	0.097579	-0.873692	0.589637	-0.075302	-0.825938	0.917549	0.087168	-0.817886	0.906447	-0.084424	-0.689024	1.200417	0.048066	-0.663008	1.221285	-0.050899	-0.669074	1.139643	0.046184	-0.627818	0.707562	-0.253743	-0.620626	0.719129	0.290825	-0.319090	0.594815	-0.063542	-0.326018	0.568207	0.120843	-0.324201	0.584804	0.088363	-0.265538	0.074580	-0.258243	-0.256854	0.070858	0.214088	-0.228196	0.076676	0.173826	0.337318	0.075248	-0.125848
3601	30.008333	-0.875058	0.597028	0.097584	-0.873803	0.589609	-0.075297	-0.825970	0.917443	0.087234	-0.817995	0.906406	-0.084397	-0.689200	1.200441	0.048065	-0.663081	1.221303	-0.050904	-0.669256	1.139651	0.046171	-0.627856	0.707558	-0.253696	-0.620617	0.719075	0.290767	-0.319083	0.594817	-0.063544	-0.326060	0.568103	0.120733	-0.324120	0.584847	0.088306	-0.265537	0.074578	-0.258232	-0.256850	0.070854	0.214090	-0.228197	0.076673	0.173832	0.337321	0.075247	-0.125835
3602	30.016667	-0.875084	0.597009	0.097593	-0.873759	0.589597	-0.075301	-0.825950	0.917374	0.087233	-0.818053	0.906398	-0.084373	-0.689394	1.200462	0.048078	-0.663160	1.221310	-0.050913	-0.669380	1.139661	0.046145	-0.627893	0.707557	-0.253656	-0.620630	0.719006	0.290707	-0.319078	0.594836	-0.063550	-0.326021	0.568128	0.120686	-0.324066	0.584914	0.088294	-0.265529	0.074575	-0.258223	-0.256856	0.070856	0.214101	-0.228199	0.076678	0.173843	0.337322	0.075259	-0.125824
3603	30.025000	-0.875122	0.596984	0.097583	-0.873920	0.589583	-0.075309	-0.826002	0.917353	0.087229	-0.818092	0.906411	-0.084380	-0.689500	1.200435	0.048020	-0.663237	1.221295	-0.050915	-0.669503	1.139645	0.046128	-0.627948	0.707543	-0.253620	-0.620670	0.718917	0.290643	-0.319070	0.594886	-0.063565	-0.325979	0.568199	0.120663	-0.324038	0.584965	0.088252	-0.265531	0.074581	-0.258220	-0.256852	0.070860	0.214099	-0.228203	0.076685	0.173853	0.337323	0.075268	-0.125825
3604	30.033333	-0.875151	0.596964	0.097582	-0.874002	0.589536	-0.075331	-0.826139	0.917389	0.087225	-0.818163	0.906389	-0.084365	-0.689633	1.200396	0.048001	-0.663340	1.221281	-0.050879	-0.669670	1.139632	0.046115	-0.628009	0.707521	-0.253585	-0.620726	0.718820	0.290576	-0.319063	0.594961	-0.063588	-0.325935	0.568261	0.120620	-0.324005	0.585046	0.088229	-0.265524	0.074583	-0.258217	-0.256856	0.070866	0.214098	-0.228199	0.076705	0.173851	0.337329	0.075276	-0.125827
3605	30.041667	-0.875189	0.596933	0.097561	-0.873839	0.589522	-0.075353	-0.826074	0.917324	0.087148	-0.818215	0.906387	-0.084367	-0.689773	1.200387	0.047979	-0.663382	1.221272	-0.050926	-0.669736	1.139553	0.046069	-0.628082	0.707492	-0.253569	-0.620807	0.718713	0.290517	-0.319059	0.595056	-0.063635	-0.325929	0.568345	0.120602	-0.323959	0.585148	0.088220	-0.265520	0.074580	-0.258217	-0.256854	0.070875	0.214089	-0.228198	0.076705	0.173841	0.337321	0.075274	-0.125834
3606	30.050000	-0.875236	0.596901	0.097550	-0.873886	0.589502	-0.075364	-0.826093	0.917294	0.087063	-0.818259	0.906383	-0.084365	-0.689905	1.200372	0.047971	-0.663495	1.221229	-0.050876	-0.669842	1.139541	0.046054	-0.628166	0.707464	-0.253560	-0.620893	0.718608	0.290466	-0.319062	0.595154	-0.063688	-0.325927	0.568408	0.120568	-0.323947	0.585235	0.088213	-0.265523	0.074582	-0.258224	-0.256856	0.070876	0.214079	-0.228195	0.076705	0.173820	0.337319	0.075269	-0.125842
3607	30.058333	-0.875192	0.596890	0.097595	-0.873901	0.589486	-0.075369	-0.826366	0.917384	0.087202	-0.818326	0.906350	-0.084357	-0.690013	1.200347	0.047957	-0.663569	1.221222	-0.050878	-0.669961	1.139550	0.046085	-0.628251	0.707433	-0.253559	-0.621004	0.718506	0.290417	-0.319065	0.595261	-0.063755	-0.325918	0.568485	0.120576	-0.323927	0.585337	0.088234	-0.265527	0.074575	-0.258231	-0.256859	0.070875	0.214074	-0.228198	0.076706	0.173817	0.337311	0.075257	-0.125854
3608	30.066667	-0.875174	0.596892	0.097656	-0.873909	0.589466	-0.075368	-0.826426	0.917380	0.087199	-0.818341	0.906380	-0.084341	-0.690096	1.200299	0.047930	-0.663637	1.221217	-0.050874	-0.670094	1.139577	0.046093	-0.628339	0.707412	-0.253576	-0.621124	0.718409	0.290377	-0.319066	0.595371	-0.063832	-0.325942	0.568546	0.120584	-0.323903	0.585446	0.088272	-0.265530	0.074574	-0.258235	-0.256863	0.070868	0.214072	-0.228201	0.076701	0.173808	0.337308	0.075247	-0.125853
3609	30.075000	-0.875292	0.596866	0.097608	-0.874026	0.589461	-0.075367	-0.826370	0.917316	0.087137	-0.818375	0.906377	-0.084313	-0.690242	1.200314	0.047952	-0.663713	1.221228	-0.050868	-0.670192	1.139554	0.046064	-0.628429	0.707393	-0.253580	-0.621255	0.718316	0.290345	-0.319065	0.595480	-0.063915	-0.325966	0.568609	0.120626	-0.323885	0.585566	0.088339	-0.265537	0.074577	-0.258244	-0.256861	0.070867	0.214071	-0.228200	0.076699	0.173810	0.337305	0.075245	-0.125848
3610	30.083333	-0.875406	0.596837	0.097565	-0.874037	0.589453	-0.075345	-0.826481	0.917346	0.087119	-0.818405	0.906377	-0.084276	-0.690470	1.200372	0.048253	-0.663786	1.221243	-0.050849	-0.670268	1.139547	0.046077	-0.628519	0.707378	-0.253584	-0.621398	0.718234	0.290318	-0.319064	0.595589	-0.063996	-0.325998	0.568663	0.120684	-0.323946	0.585595	0.088401	-0.265541	0.074585	-0.258246	-0.256861	0.070871	0.214085	-0.228204	0.076701	0.173826	0.337311	0.075242	-0.125837
3611	30.091667	-0.875430	0.596826	0.097588	-0.874156	0.589447	-0.075319	-0.826549	0.917341	0.087181	-0.818457	0.906342	-0.084232	-0.690573	1.200386	0.048268	-0.663863	1.221303	-0.050822	-0.670368	1.139491	0.046063	-0.628608	0.707363	-0.253579	-0.621548	0.718167	0.290288	-0.319059	0.595704	-0.064087	-0.326029	0.568779	0.120830	-0.323948	0.585666	0.088489	-0.265544	0.074588	-0.258241	-0.256864	0.070866	0.214098	-0.228211	0.076707	0.173846	0.337309	0.075239	-0.125829
3612	30.100000	-0.875441	0.596808	0.097604	-0.874276	0.589446	-0.075295	-0.826388	0.917237	0.087040	-0.818458	0.906377	-0.084190	-0.690685	1.200411	0.048283	-0.663935	1.221353	-0.050799	-0.670513	1.139567	0.046123	-0.628700	0.707357	-0.253575	-0.621701	0.718118	0.290271	-0.319052	0.595816	-0.064188	-0.326066	0.568822	0.120911	-0.323972	0.585720	0.088581	-0.265544	0.074582	-0.258234	-0.256867	0.070873	0.214107	-0.228214	0.076705	0.173855	0.337309	0.075237	-0.125816
3613	30.108333	-0.875456	0.596806	0.097603	-0.874093	0.589445	-0.075288	-0.826627	0.917319	0.087120	-0.818478	0.906377	-0.084153	-0.690793	1.200472	0.048320	-0.664016	1.221416	-0.050774	-0.670586	1.139643	0.046123	-0.628791	0.707349	-0.253565	-0.621847	0.718080	0.290244	-0.319040	0.595919	-0.064297	-0.326111	0.568862	0.120994	-0.324019	0.585757	0.088676	-0.265545	0.074585	-0.258238	-0.256861	0.070871	0.214108	-0.228212	0.076705	0.173856	0.337309	0.075239	-0.125813
3614	30.116667	-0.875466	0.596793	0.097609	-0.874305	0.589455	-0.075267	-0.826692	0.917311	0.087131	-0.818500	0.906380	-0.084122	-0.690904	1.200537	0.048361	-0.664107	1.221477	-0.050747	-0.670741	1.139633	0.046148	-0.628876	0.707341	-0.253551	-0.621982	0.718055	0.290219	-0.319022	0.596008	-0.064412	-0.326149	0.568891	0.121077	-0.324047	0.585787	0.088770	-0.265543	0.074588	-0.258236	-0.256864	0.070871	0.214101	-0.228215	0.076706	0.173854	0.337307	0.075231	-0.125817
3615	30.125000	-0.875477	0.596790	0.097599	-0.874237	0.589442	-0.075280	-0.826621	0.917267	0.087023	-0.818533	0.906355	-0.084096	-0.691019	1.200636	0.048399	-0.664205	1.221553	-0.050722	-0.670825	1.139724	0.046146	-0.628953	0.707346	-0.253532	-0.622106	0.718042	0.290191	-0.318990	0.596095	-0.064520	-0.326183	0.568908	0.121170	-0.323967	0.585947	0.088946	-0.265542	0.074584	-0.258241	-0.256861	0.070868	0.214100	-0.228214	0.076706	0.173844	0.337310	0.075235	-0.125823
3616	30.133333	-0.875470	0.596772	0.097592	-0.874305	0.589454	-0.075265	-0.826568	0.917214	0.086942	-0.818567	0.906332	-0.084077	-0.691138	1.200700	0.048417	-0.664309	1.221630	-0.050686	-0.670961	1.139743	0.046192	-0.629019	0.707342	-0.253499	-0.622221	0.718037	0.290173	-0.318953	0.596158	-0.064625	-0.326214	0.568919	0.121263	-0.323999	0.585937	0.089039	-0.265541	0.074580	-0.258237	-0.256864	0.070877	0.214092	-0.228209	0.076708	0.173838	0.337314	0.075243	-0.125833
[truncated: 6,363 more rows]
[truncated: 42 more columns]
