# Supplementary material for: Musical improvisation enhances interpersonal coordination in subsequent conversation: Motor and speech evidence
Source: PLoS One. 2021 Apr 15;16(4):e0250166. doi: 10.1371/journal.pone.0250166 (PMC8049323; doi:10.1371/journal.pone.0250166)
Supplement: S2 File — (ZIP) [file pone.0250166.s005.zip › MI condition/EDITED_PC 217 T1.csv]

Format Version	1.21	Take Name	PC 217 T1	Capture Frame Rate	180.000000	Export Frame Rate	120.000000	Capture Start Time	2018-06-22 03.20.04 PM	Total Frames in Take	21718	Total Exported Frames	14479	Rotation Type	Quaternion	Length Units	Meters	Coordinate Space	Global
		Marker	Marker	Marker	Marker	Marker	Marker	Marker	Marker	Marker	Marker	Marker	Marker	Marker	Marker	Marker	Marker	Marker	Marker	Marker	Marker	Marker	Marker	Marker	Marker	Marker	Marker	Marker	Marker	Marker	Marker	Marker	Marker	Marker	Marker	Marker	Marker	Marker	Marker	Marker	Marker	Marker	Marker	Marker	Marker	Marker	Marker	Marker	Marker
		Unlabeled:5000	Unlabeled:5000	Unlabeled:5000	Unlabeled:5001	Unlabeled:5001	Unlabeled:5001	Unlabeled:5002	Unlabeled:5002	Unlabeled:5002	Unlabeled:5003	Unlabeled:5003	Unlabeled:5003	Unlabeled:5004	Unlabeled:5004	Unlabeled:5004	Unlabeled:5005	Unlabeled:5005	Unlabeled:5005	Unlabeled:5006	Unlabeled:5006	Unlabeled:5006	Unlabeled:5007	Unlabeled:5007	Unlabeled:5007	Unlabeled:5008	Unlabeled:5008	Unlabeled:5008	Unlabeled:5009	Unlabeled:5009	Unlabeled:5009	Unlabeled:5010	Unlabeled:5010	Unlabeled:5010	Unlabeled:5011	Unlabeled:5011	Unlabeled:5011	Unlabeled:5012	Unlabeled:5012	Unlabeled:5012	Unlabeled:5013	Unlabeled:5013	Unlabeled:5013	Unlabeled:5014	Unlabeled:5014	Unlabeled:5014	Unlabeled:5015	Unlabeled:5015	Unlabeled:5015
		8392B20CF49E35701388	8392B20CF49E35701388	8392B20CF49E35701388	8392B20CF49E35701389	8392B20CF49E35701389	8392B20CF49E35701389	8392B20CF49E3570138A	8392B20CF49E3570138A	8392B20CF49E3570138A	8392B20CF49E3570138B	8392B20CF49E3570138B	8392B20CF49E3570138B	8392B20CF49E3570138C	8392B20CF49E3570138C	8392B20CF49E3570138C	8392B20CF49E3570138D	8392B20CF49E3570138D	8392B20CF49E3570138D	8392B20CF49E3570138E	8392B20CF49E3570138E	8392B20CF49E3570138E	8392B20CF49E3570138F	8392B20CF49E3570138F	8392B20CF49E3570138F	8392B20CF49E35701390	8392B20CF49E35701390	8392B20CF49E35701390	8392B20CF49E35701391	8392B20CF49E35701391	8392B20CF49E35701391	8392B20CF49E35701392	8392B20CF49E35701392	8392B20CF49E35701392	8392B20CF49E35701393	8392B20CF49E35701393	8392B20CF49E35701393	8392B20CF49E35701394	8392B20CF49E35701394	8392B20CF49E35701394	8392B20CF49E35701395	8392B20CF49E35701395	8392B20CF49E35701395	8392B20CF49E35701396	8392B20CF49E35701396	8392B20CF49E35701396	8392B20CF49E35701397	8392B20CF49E35701397	8392B20CF49E35701397
		Position	Position	Position	Position	Position	Position	Position	Position	Position	Position	Position	Position	Position	Position	Position	Position	Position	Position	Position	Position	Position	Position	Position	Position	Position	Position	Position	Position	Position	Position	Position	Position	Position	Position	Position	Position	Position	Position	Position	Position	Position	Position	Position	Position	Position	Position	Position	Position
Frame	Time	X	Y	Z	X	Y	Z	X	Y	Z	X	Y	Z	X	Y	Z	X	Y	Z	X	Y	Z	X	Y	Z	X	Y	Z	X	Y	Z	X	Y	Z	X	Y	Z	X	Y	Z	X	Y	Z	X	Y	Z	X	Y	Z
7278	60.650000	-0.804932	0.673370	0.141622	-0.786245	0.663681	-0.103668	-0.779211	0.885965	0.145768	-0.772342	0.878629	-0.094719	-0.700539	1.247970	0.010174	-0.688496	1.228144	0.112861	-0.664934	1.168992	0.104413	-0.608345	0.763652	0.243689	-0.532156	0.763436	-0.162636	-0.306068	0.567179	0.073521				-0.271868	0.065215	0.232077	-0.311975	0.587863	0.112802	-0.270661	0.066931	0.186853	-0.245551	0.063652	-0.136107	0.362913	0.061632	0.110777
7279	60.658333	-0.804935	0.673377	0.141628	-0.786252	0.663678	-0.103668	-0.779290	0.885941	0.145851	-0.772353	0.878614	-0.094725	-0.700336	1.248182	0.010234	-0.688197	1.228282	0.112847	-0.664751	1.169092	0.104400	-0.608312	0.763685	0.243744	-0.532235	0.763417	-0.162639	-0.306089	0.567182	0.073528				-0.271870	0.065228	0.232077	-0.311986	0.587868	0.112799	-0.270662	0.066930	0.186852	-0.245553	0.063650	-0.136108	0.362904	0.061638	0.110776
7280	60.666667	-0.804933	0.673379	0.141638	-0.786256	0.663682	-0.103661	-0.779168	0.885954	0.145789	-0.772362	0.878604	-0.094732	-0.700133	1.248333	0.010312	-0.687772	1.228477	0.112933	-0.664588	1.169226	0.104487	-0.608304	0.763689	0.243769	-0.532336	0.763368	-0.162639	-0.306108	0.567175	0.073524				-0.271867	0.065230	0.232083	-0.312003	0.587870	0.112793	-0.270661	0.066934	0.186849	-0.245560	0.063659	-0.136119	0.362908	0.061636	0.110773
7281	60.675000	-0.804975	0.673345	0.141656	-0.786261	0.663679	-0.103659	-0.779371	0.885903	0.145938	-0.772474	0.878502	-0.094682	-0.699969	1.248486	0.010522	-0.687453	1.228584	0.113090	-0.664359	1.169342	0.104613	-0.608344	0.763672	0.243760	-0.532451	0.763263	-0.162635	-0.306131	0.567167	0.073522				-0.271869	0.065228	0.232080	-0.312028	0.587870	0.112793	-0.270665	0.066934	0.186842	-0.245523	0.063577	-0.135996	0.362905	0.061639	0.110770
7282	60.683333	-0.804924	0.673387	0.141648	-0.786262	0.663676	-0.103662	-0.779408	0.885899	0.145952	-0.772573	0.878400	-0.094640	-0.699855	1.248686	0.010803	-0.687100	1.228744	0.113331	-0.664092	1.169464	0.104803	-0.608410	0.763641	0.243724	-0.532574	0.763141	-0.162629	-0.306156	0.567167	0.073520				-0.271867	0.065227	0.232075	-0.312052	0.587865	0.112787	-0.270666	0.066930	0.186837	-0.245564	0.063657	-0.136121	0.362907	0.061626	0.110756
7283	60.691667	-0.804921	0.673383	0.141653	-0.786267	0.663674	-0.103658	-0.779436	0.885874	0.145916	-0.772493	0.878468	-0.094721	-0.699766	1.248842	0.011223	-0.686781	1.228911	0.113793	-0.663776	1.169537	0.105076	-0.608517	0.763592	0.243658	-0.532716	0.763027	-0.162602	-0.306178	0.567166	0.073527				-0.271867	0.065228	0.232070	-0.312077	0.587871	0.112795	-0.270662	0.066933	0.186831	-0.245563	0.063664	-0.136130	0.362903	0.061621	0.110747
7284	60.700000	-0.804913	0.673382	0.141657	-0.786264	0.663677	-0.103651	-0.779477	0.885908	0.145938	-0.772522	0.878436	-0.094723	-0.699709	1.248960	0.011741	-0.686204	1.228896	0.114183	-0.663406	1.169573	0.105419	-0.608635	0.763555	0.243574	-0.532849	0.762862	-0.162580	-0.306201	0.567184	0.073543				-0.271868	0.065227	0.232065	-0.312103	0.587875	0.112807	-0.270663	0.066941	0.186831	-0.245487	0.063500	-0.135874	0.362903	0.061636	0.110744
7285	60.708333	-0.804909	0.673383	0.141659	-0.786257	0.663691	-0.103651	-0.779455	0.885902	0.145890	-0.772648	0.878311	-0.094702	-0.699703	1.249056	0.012315	-0.685682	1.228903	0.114710	-0.662963	1.169525	0.105725	-0.608765	0.763505	0.243471	-0.532978	0.762742	-0.162547	-0.306218	0.567197	0.073565				-0.271868	0.065224	0.232063	-0.312127	0.587885	0.112830	-0.270664	0.066944	0.186835	-0.245562	0.063666	-0.136123	0.362900	0.061630	0.110745
7286	60.716667	-0.804900	0.673381	0.141662	-0.786242	0.663700	-0.103647	-0.779544	0.885924	0.145900	-0.772653	0.878309	-0.094662	-0.699746	1.249178	0.013094	-0.684872	1.228898	0.115353	-0.662511	1.169496	0.106139	-0.608893	0.763456	0.243367	-0.533091	0.762610	-0.162517	-0.306228	0.567219	0.073590				-0.271871	0.065221	0.232070	-0.312146	0.587895	0.112853	-0.270665	0.066948	0.186842	-0.245557	0.063664	-0.136115	0.362908	0.061636	0.110751
7287	60.725000	-0.804899	0.673382	0.141656	-0.786222	0.663706	-0.103647	-0.779495	0.885916	0.145784	-0.772550	0.878379	-0.094759	-0.699809	1.249255	0.013861	-0.684291	1.228892	0.116092	-0.662036	1.169482	0.106613	-0.609019	0.763415	0.243270	-0.533189	0.762496	-0.162491	-0.306234	0.567237	0.073604				-0.271870	0.065237	0.232072	-0.312163	0.587906	0.112866	-0.270657	0.066947	0.186840	-0.245558	0.063662	-0.136117	0.362901	0.061649	0.110755
7288	60.733333	-0.804893	0.673381	0.141651	-0.786200	0.663713	-0.103652	-0.779612	0.885925	0.145865	-0.772543	0.878362	-0.094779	-0.699852	1.249336	0.014806	-0.683694	1.228822	0.116781	-0.661541	1.169432	0.107128	-0.609123	0.763372	0.243174	-0.533274	0.762385	-0.162477	-0.306227	0.567241	0.073611				-0.271867	0.065231	0.232071	-0.312167	0.587916	0.112872	-0.270660	0.066944	0.186841	-0.245476	0.063501	-0.135867	0.362906	0.061643	0.110763
7289	60.741667	-0.804940	0.673350	0.141662	-0.786175	0.663719	-0.103660	-0.779634	0.885933	0.145851	-0.772625	0.878263	-0.094689	-0.699972	1.249376	0.015728	-0.683108	1.228718	0.117554	-0.661041	1.169328	0.107609	-0.609214	0.763323	0.243094	-0.533318	0.762308	-0.162464	-0.306213	0.567241	0.073612				-0.271871	0.065236	0.232080	-0.312166	0.587901	0.112875	-0.270655	0.066937	0.186842	-0.245554	0.063655	-0.136119	0.362906	0.061643	0.110752
7290	60.750000	-0.804899	0.673393	0.141637	-0.786148	0.663724	-0.103672	-0.779642	0.885897	0.145782	-0.772484	0.878333	-0.094826	-0.700118	1.249402	0.016704	-0.682483	1.228573	0.118305	-0.660528	1.169232	0.108121	-0.609284	0.763272	0.243023	-0.533333	0.762242	-0.162460	-0.306200	0.567235	0.073602				-0.271869	0.065236	0.232086	-0.312165	0.587892	0.112862	-0.270654	0.066936	0.186840	-0.245553	0.063656	-0.136121	0.362912	0.061640	0.110740
7291	60.758333	-0.804902	0.673388	0.141621	-0.786139	0.663718	-0.103692	-0.779657	0.885926	0.145805	-0.772500	0.878287	-0.094776	-0.700262	1.249424	0.017724	-0.681874	1.228418	0.119147	-0.660069	1.169017	0.108597	-0.609332	0.763205	0.242958	-0.533321	0.762195	-0.162465	-0.306181	0.567221	0.073585				-0.271865	0.065234	0.232080	-0.312155	0.587879	0.112843	-0.270653	0.066930	0.186839	-0.245549	0.063652	-0.136122	0.362906	0.061623	0.110731
7292	60.766667	-0.804907	0.673392	0.141612	-0.786123	0.663720	-0.103707	-0.779654	0.885884	0.145731	-0.772513	0.878226	-0.094797	-0.700398	1.249450	0.018822	-0.681276	1.228246	0.119976	-0.659456	1.168883	0.109111	-0.609368	0.763134	0.242896	-0.533289	0.762159	-0.162473	-0.306170	0.567198	0.073566				-0.271867	0.065224	0.232077	-0.312148	0.587859	0.112824	-0.270655	0.066929	0.186843	-0.245552	0.063647	-0.136116	0.362910	0.061617	0.110724
7293	60.775000	-0.805014	0.673318	0.141616	-0.786114	0.663725	-0.103718	-0.779644	0.885883	0.145715	-0.772461	0.878234	-0.094820	-0.700614	1.249461	0.019756	-0.680663	1.228043	0.120769	-0.658943	1.168736	0.109625	-0.609391	0.763063	0.242849	-0.533228	0.762152	-0.162495	-0.306156	0.567181	0.073548				-0.271865	0.065214	0.232076	-0.312146	0.587851	0.112802	-0.270657	0.066924	0.186846	-0.245553	0.063657	-0.136118	0.362904	0.061610	0.110721
7294	60.783333	-0.804926	0.673404	0.141590	-0.786113	0.663727	-0.103730	-0.779463	0.885950	0.145614	-0.772295	0.878351	-0.094928	-0.700837	1.249553	0.020842	-0.680085	1.227852	0.121592	-0.658444	1.168582	0.110128	-0.609411	0.762993	0.242814	-0.533159	0.762158	-0.162516	-0.306148	0.567159	0.073527				-0.271863	0.065221	0.232075	-0.312145	0.587848	0.112779	-0.270659	0.066927	0.186848	-0.245478	0.063498	-0.135863	0.362906	0.061630	0.110719
7295	60.791667	-0.804927	0.673402	0.141584	-0.786108	0.663730	-0.103746	-0.779602	0.885876	0.145678	-0.772298	0.878324	-0.094910	-0.701024	1.249606	0.021832	-0.679510	1.227662	0.122373	-0.657973	1.168401	0.110564	-0.609415	0.762937	0.242789	-0.533084	0.762172	-0.162552	-0.306149	0.567145	0.073505				-0.271866	0.065220	0.232082	-0.312146	0.587838	0.112755	-0.270660	0.066934	0.186859	-0.245516	0.063583	-0.135981	0.362910	0.061624	0.110731
7296	60.800000	-0.804924	0.673410	0.141567	-0.786106	0.663738	-0.103762	-0.779570	0.885874	0.145660	-0.772301	0.878309	-0.094830	-0.701248	1.249622	0.022690	-0.678966	1.227495	0.123120	-0.657548	1.168232	0.110975	-0.609407	0.762895	0.242776	-0.532999	0.762198	-0.162592	-0.306153	0.567120	0.073482				-0.271870	0.065217	0.232083	-0.312151	0.587825	0.112723	-0.270662	0.066931	0.186856	-0.245556	0.063664	-0.136107	0.362907	0.061636	0.110737
7297	60.808333	-0.804925	0.673424	0.141558	-0.786101	0.663742	-0.103776	-0.779526	0.885873	0.145642	-0.772199	0.878361	-0.094962	-0.701421	1.249768	0.023688	-0.678465	1.227366	0.123827	-0.657190	1.168132	0.111404	-0.609385	0.762864	0.242775	-0.532912	0.762232	-0.162642	-0.306158	0.567106	0.073446				-0.271867	0.065224	0.232087	-0.312159	0.587817	0.112692	-0.270665	0.066932	0.186857	-0.245554	0.063661	-0.136104	0.362910	0.061642	0.110730
7298	60.816667	-0.804921	0.673437	0.141548	-0.786098	0.663745	-0.103797	-0.779306	0.885934	0.145534	-0.772104	0.878426	-0.095032	-0.701616	1.249933	0.024565	-0.678004	1.227266	0.124485	-0.656875	1.168034	0.111779	-0.609359	0.762841	0.242788	-0.532832	0.762260	-0.162691	-0.306165	0.567076	0.073406				-0.271875	0.065249	0.232095	-0.312162	0.587807	0.112651	-0.270661	0.066935	0.186851	-0.245478	0.063495	-0.135857	0.362908	0.061657	0.110718
7299	60.825000	-0.804918	0.673449	0.141534	-0.786089	0.663749	-0.103813	-0.779413	0.885876	0.145609	-0.772065	0.878445	-0.095054	-0.701780	1.250074	0.025355	-0.677609	1.227208	0.125085	-0.656618	1.167953	0.112137	-0.609326	0.762829	0.242816	-0.532755	0.762289	-0.162749	-0.306167	0.567054	0.073362				-0.271876	0.065235	0.232087	-0.312165	0.587788	0.112612	-0.270667	0.066932	0.186847	-0.245560	0.063657	-0.136115	0.362907	0.061646	0.110708
7300	60.833333	-0.804906	0.673461	0.141520	-0.786075	0.663752	-0.103826	-0.779347	0.885890	0.145600	-0.772142	0.878372	-0.094976	-0.701929	1.250228	0.025988	-0.677251	1.227206	0.125644	-0.656445	1.167952	0.112479	-0.609282	0.762819	0.242850	-0.532690	0.762311	-0.162799	-0.306166	0.567039	0.073322				-0.271880	0.065237	0.232081	-0.312157	0.587775	0.112574	-0.270668	0.066937	0.186835	-0.245561	0.063650	-0.136115	0.362912	0.061640	0.110697
7301	60.841667	-0.804892	0.673475	0.141510	-0.786062	0.663764	-0.103838	-0.779229	0.885910	0.145579	-0.772060	0.878445	-0.095037	-0.702078	1.250446	0.026799	-0.676926	1.227243	0.126132	-0.656272	1.167950	0.112781	-0.609236	0.762803	0.242902	-0.532635	0.762329	-0.162851	-0.306161	0.567024	0.073288				-0.271878	0.065233	0.232074	-0.312147	0.587769	0.112537	-0.270667	0.066934	0.186828	-0.245562	0.063656	-0.136121	0.362911	0.061637	0.110676
7302	60.850000	-0.804874	0.673488	0.141500	-0.786052	0.663775	-0.103850	-0.779211	0.885934	0.145587	-0.771988	0.878518	-0.095094	-0.702188	1.250720	0.027297	-0.676631	1.227315	0.126638	-0.656150	1.168002	0.113067	-0.609178	0.762778	0.242960	-0.532587	0.762336	-0.162888	-0.306142	0.567030	0.073265				-0.271871	0.065226	0.232069	-0.312124	0.587768	0.112512	-0.270664	0.066933	0.186827	-0.245562	0.063658	-0.136119	0.362915	0.061628	0.110682
7303	60.858333	-0.804849	0.673504	0.141495	-0.786041	0.663779	-0.103848	-0.779155	0.885966	0.145612	-0.771984	0.878546	-0.095100	-0.702311	1.250870	0.027839	-0.676364	1.227390	0.127003	-0.656045	1.168022	0.113317	-0.609111	0.762754	0.243013	-0.532549	0.762311	-0.162950	-0.306119	0.567027	0.073242				-0.271876	0.065228	0.232066	-0.312100	0.587770	0.112501	-0.270664	0.066932	0.186836	-0.245518	0.063586	-0.135990	0.362914	0.061658	0.110690
7304	60.866667	-0.804915	0.673466	0.141549	-0.786023	0.663791	-0.103851	-0.779073	0.885992	0.145625	-0.772098	0.878472	-0.094999	-0.702417	1.250929	0.028256	-0.676131	1.227396	0.127326	-0.655916	1.168016	0.113549	-0.609040	0.762731	0.243068	-0.532526	0.762274	-0.163001	-0.306097	0.567036	0.073231				-0.271869	0.065220	0.232065	-0.312072	0.587771	0.112491	-0.270663	0.066934	0.186840	-0.245554	0.063669	-0.136109	0.362918	0.061664	0.110696
7305	60.875000	-0.804799	0.673536	0.141487	-0.786017	0.663794	-0.103857	-0.778908	0.886014	0.145559	-0.771996	0.878582	-0.095087	-0.702464	1.250978	0.028756	-0.675936	1.227351	0.127594	-0.655795	1.167993	0.113750	-0.608970	0.762710	0.243120	-0.532519	0.762287	-0.163006	-0.306072	0.567047	0.073215				-0.271869	0.065235	0.232067	-0.312035	0.587777	0.112469	-0.270657	0.066939	0.186840	-0.245552	0.063667	-0.136101	0.362918	0.061671	0.110703
7306	60.883333	-0.804774	0.673554	0.141485	-0.786014	0.663785	-0.103865	-0.778976	0.886031	0.145681	-0.772016	0.878595	-0.095071	-0.702592	1.250942	0.028905	-0.675791	1.227289	0.127847	-0.655634	1.167929	0.113876	-0.608900	0.762705	0.243162	-0.532519	0.762291	-0.163004	-0.306043	0.567056	0.073193				-0.271869	0.065240	0.232076	-0.312002	0.587780	0.112452	-0.270654	0.066946	0.186843	-0.245472	0.063506	-0.135855	0.362920	0.061673	0.110699
7307	60.891667	-0.804751	0.673568	0.141488	-0.786005	0.663784	-0.103865	-0.778917	0.886006	0.145671	-0.772096	0.878547	-0.095011	-0.702608	1.250877	0.029079	-0.675662	1.227206	0.127999	-0.655451	1.167879	0.113945	-0.608832	0.762719	0.243196	-0.532527	0.762224	-0.163073	-0.306022	0.567039	0.073171				-0.271866	0.065238	0.232074	-0.311970	0.587766	0.112435	-0.270654	0.066939	0.186839	-0.245508	0.063576	-0.135980	0.362921	0.061668	0.110696
7308	60.900000	-0.804823	0.673524	0.141544	-0.785998	0.663779	-0.103871	-0.778841	0.885999	0.145667	-0.772178	0.878497	-0.094953	-0.702639	1.250811	0.029287	-0.675564	1.227132	0.128112	-0.655277	1.167831	0.113994	-0.608767	0.762736	0.243215	-0.532546	0.762197	-0.163098	-0.305994	0.567016	0.073142				-0.271863	0.065234	0.232067	-0.311935	0.587747	0.112397	-0.270651	0.066930	0.186829	-0.245547	0.063648	-0.136115	0.362918	0.061653	0.110684
7309	60.908333	-0.804712	0.673588	0.141491	-0.785999	0.663771	-0.103880	-0.778872	0.886024	0.145705	-0.772098	0.878587	-0.095039	-0.702630	1.250797	0.029542	-0.675488	1.227083	0.128197	-0.655349	1.167708	0.114082	-0.608712	0.762768	0.243226	-0.532570	0.762168	-0.163114	-0.305978	0.567002	0.073104				-0.271862	0.065232	0.232066	-0.311907	0.587733	0.112363	-0.270654	0.066925	0.186823	-0.245547	0.063642	-0.136114	0.362921	0.061649	0.110687
7310	60.916667	-0.804699	0.673598	0.141492	-0.786004	0.663774	-0.103880	-0.778875	0.886052	0.145749	-0.772131	0.878598	-0.095028	-0.702661	1.250760	0.029430	-0.675441	1.227063	0.128233	-0.655322	1.167696	0.114123	-0.608661	0.762796	0.243225	-0.532596	0.762142	-0.163134	-0.305959	0.566988	0.073073				-0.271866	0.065235	0.232068	-0.311881	0.587726	0.112329	-0.270654	0.066929	0.186824	-0.245551	0.063648	-0.136120	0.362918	0.061655	0.110683
7311	60.925000	-0.804690	0.673601	0.141496	-0.786009	0.663785	-0.103871	-0.778809	0.886032	0.145701	-0.772271	0.878505	-0.094946	-0.702627	1.250736	0.029486	-0.675418	1.227076	0.128243	-0.655356	1.167748	0.114171	-0.608616	0.762809	0.243213	-0.532632	0.762112	-0.163155	-0.305941	0.566975	0.073044				-0.271862	0.065225	0.232066	-0.311858	0.587712	0.112293	-0.270656	0.066926	0.186833	-0.245555	0.063655	-0.136122	0.362914	0.061644	0.110704
7312	60.933333	-0.804691	0.673600	0.141503	-0.786026	0.663785	-0.103871	-0.778612	0.886104	0.145603	-0.772191	0.878597	-0.095010	-0.702588	1.250782	0.029652	-0.675405	1.227098	0.128235	-0.655338	1.167707	0.114126	-0.608585	0.762805	0.243195	-0.532670	0.762073	-0.163171	-0.305929	0.566961	0.073012				-0.271865	0.065227	0.232073	-0.311839	0.587707	0.112257	-0.270657	0.066923	0.186834	-0.245480	0.063499	-0.135865	0.362914	0.061645	0.110717
7313	60.941667	-0.804694	0.673598	0.141511	-0.786042	0.663785	-0.103868	-0.778798	0.886106	0.145740	-0.772218	0.878600	-0.095008	-0.702592	1.250829	0.029501	-0.675407	1.227133	0.128191	-0.655365	1.167732	0.114100	-0.608568	0.762787	0.243161	-0.532715	0.762035	-0.163190	-0.305921	0.566943	0.072971				-0.271869	0.065226	0.232070	-0.311834	0.587693	0.112210	-0.270657	0.066924	0.186843	-0.245521	0.063585	-0.135992	0.362913	0.061645	0.110732
7314	60.950000	-0.804795	0.673541	0.141563	-0.786054	0.663790	-0.103862	-0.778846	0.886146	0.145763	-0.772244	0.878607	-0.095009	-0.702584	1.250885	0.029325	-0.675416	1.227186	0.128130	-0.655412	1.167765	0.114052	-0.608559	0.762760	0.243125	-0.532757	0.761990	-0.163211	-0.305915	0.566924	0.072935				-0.271868	0.065221	0.232074	-0.311828	0.587676	0.112165	-0.270658	0.066925	0.186847	-0.245490	0.063501	-0.135865	0.362910	0.061662	0.110729
7315	60.958333	-0.804756	0.673567	0.141527	-0.786074	0.663782	-0.103864	-0.778850	0.886175	0.145758	-0.772366	0.878510	-0.094945	-0.702528	1.250942	0.029220	-0.675425	1.227247	0.128045	-0.655390	1.167851	0.113974	-0.608560	0.762721	0.243084	-0.532801	0.761951	-0.163235	-0.305922	0.566895	0.072884				-0.271868	0.065221	0.232074	-0.311836	0.587651	0.112110	-0.270659	0.066924	0.186847	-0.245526	0.063586	-0.135993	0.362909	0.061650	0.110729
7316	60.966667	-0.804727	0.673598	0.141503	-0.786090	0.663767	-0.103881	-0.778854	0.886215	0.145769	-0.772278	0.878598	-0.095024	-0.702484	1.251058	0.029037	-0.675424	1.227319	0.127921	-0.655381	1.167945	0.113898	-0.608572	0.762686	0.243038	-0.532846	0.761906	-0.163265	-0.305928	0.566858	0.072826				-0.271867	0.065214	0.232073	-0.311846	0.587626	0.112042	-0.270663	0.066915	0.186844	-0.245568	0.063664	-0.136122	0.362916	0.061643	0.110714
7317	60.975000	-0.804745	0.673594	0.141497	-0.786109	0.663758	-0.103896	-0.778871	0.886231	0.145764	-0.772294	0.878600	-0.095034	-0.702395	1.251141	0.028936	-0.675441	1.227428	0.127821	-0.655611	1.167977	0.113882	-0.608590	0.762661	0.242998	-0.532888	0.761868	-0.163296	-0.305942	0.566826	0.072773				-0.271868	0.065229	0.232075	-0.311869	0.587600	0.111982	-0.270662	0.066914	0.186835	-0.245532	0.063570	-0.136004	0.362912	0.061619	0.110713
7318	60.983333	-0.804766	0.673595	0.141491	-0.786119	0.663749	-0.103908	-0.778890	0.886229	0.145747	-0.772317	0.878608	-0.095037	-0.702331	1.251289	0.028840	-0.675463	1.227564	0.127717	-0.655715	1.168063	0.113805	-0.608611	0.762638	0.242957	-0.532920	0.761842	-0.163327	-0.305957	0.566800	0.072730				-0.271871	0.065228	0.232073	-0.311891	0.587589	0.111934	-0.270657	0.066913	0.186827	-0.245570	0.063646	-0.136129	0.362907	0.061619	0.110709
7319	60.991667	-0.804836	0.673538	0.141481	-0.786137	0.663743	-0.103918	-0.778917	0.886243	0.145747	-0.772387	0.878573	-0.095000	-0.702274	1.251421	0.028699	-0.675508	1.227744	0.127621	-0.655835	1.168177	0.113720	-0.608641	0.762625	0.242925	-0.532940	0.761826	-0.163350	-0.305977	0.566790	0.072696				-0.271866	0.065233	0.232067	-0.311912	0.587580	0.111895	-0.270656	0.066914	0.186828	-0.245564	0.063643	-0.136124	0.362912	0.061630	0.110719
7320	61.000000	-0.804808	0.673579	0.141481	-0.786148	0.663739	-0.103924	-0.778944	0.886239	0.145736	-0.772361	0.878642	-0.095048	-0.702150	1.251518	0.028666	-0.675572	1.227912	0.127526	-0.655990	1.168305	0.113642	-0.608676	0.762607	0.242902	-0.532956	0.761814	-0.163369	-0.305998	0.566793	0.072675				-0.271868	0.065233	0.232065	-0.311930	0.587586	0.111868	-0.270652	0.066918	0.186830	-0.245557	0.063642	-0.136123	0.362915	0.061632	0.110734
7321	61.008333	-0.804836	0.673570	0.141476	-0.786170	0.663731	-0.103926	-0.778973	0.886253	0.145740	-0.772438	0.878615	-0.095010	-0.702100	1.251863	0.028452	-0.675623	1.228114	0.127386	-0.656171	1.168447	0.113556	-0.608713	0.762579	0.242879	-0.532963	0.761809	-0.163384	-0.306007	0.566794	0.072659				-0.271861	0.065228	0.232060	-0.311948	0.587594	0.111852	-0.270650	0.066926	0.186833	-0.245522	0.063577	-0.136000	0.362912	0.061647	0.110746
7322	61.016667	-0.804951	0.673505	0.141528	-0.786183	0.663726	-0.103923	-0.779002	0.886249	0.145726	-0.772400	0.878690	-0.095055	-0.702033	1.252071	0.028269	-0.675679	1.228323	0.127275	-0.656309	1.168580	0.113473	-0.608753	0.762544	0.242858	-0.532960	0.761801	-0.163402	-0.306021	0.566803	0.072651				-0.271865	0.065233	0.232063	-0.311961	0.587602	0.111842	-0.270651	0.066933	0.186833	-0.245558	0.063663	-0.136114	0.362909	0.061650	0.110765
7323	61.025000	-0.804938	0.673517	0.141479	-0.786207	0.663714	-0.103935	-0.779030	0.886264	0.145729	-0.772464	0.878675	-0.095015	-0.702002	1.252298	0.028122	-0.675725	1.228544	0.127179	-0.656509	1.168820	0.113481	-0.608803	0.762495	0.242840	-0.532949	0.761795	-0.163416	-0.306028	0.566809	0.072641				-0.271866	0.065238	0.232063	-0.311975	0.587604	0.111834	-0.270654	0.066938	0.186836	-0.245556	0.063667	-0.136122	0.362906	0.061660	0.110744
7324	61.033333	-0.804912	0.673551	0.141463	-0.786227	0.663707	-0.103946	-0.779061	0.886266	0.145714	-0.772437	0.878737	-0.095077	-0.701932	1.252488	0.027985	-0.675745	1.228821	0.127135	-0.656519	1.169059	0.113415	-0.608857	0.762430	0.242824	-0.532934	0.761782	-0.163435	-0.306035	0.566810	0.072623				-0.271860	0.065239	0.232060	-0.311988	0.587607	0.111816	-0.270659	0.066943	0.186830	-0.245561	0.063670	-0.136125	0.362914	0.061645	0.110743
7325	61.041667	-0.804936	0.673551	0.141455	-0.786246	0.663693	-0.103963	-0.779096	0.886262	0.145694	-0.772457	0.878757	-0.095093	-0.701856	1.252736	0.027877	-0.675795	1.229054	0.127044	-0.656808	1.169212	0.113441	-0.608921	0.762361	0.242812	-0.532916	0.761756	-0.163456	-0.306044	0.566809	0.072608				-0.271865	0.065239	0.232062	-0.312001	0.587598	0.111803	-0.270663	0.066939	0.186827	-0.245567	0.063666	-0.136129	0.362909	0.061637	0.110729
7326	61.050000	-0.805058	0.673467	0.141472	-0.786262	0.663682	-0.103980	-0.779095	0.886261	0.145686	-0.772580	0.878682	-0.095011	-0.701819	1.252932	0.027799	-0.675824	1.229298	0.126983	-0.656986	1.169422	0.113451	-0.608990	0.762283	0.242795	-0.532897	0.761733	-0.163474	-0.306054	0.566809	0.072599				-0.271873	0.065237	0.232061	-0.312020	0.587599	0.111791	-0.270668	0.066931	0.186821	-0.245572	0.063667	-0.136140	0.362908	0.061639	0.110723
7327	61.058333	-0.804979	0.673542	0.141439	-0.786282	0.663680	-0.103998	-0.779164	0.886285	0.145720	-0.772487	0.878798	-0.095118	-0.701785	1.253214	0.027763	-0.675852	1.229563	0.126952	-0.657140	1.169582	0.113394	-0.609060	0.762207	0.242789	-0.532874	0.761715	-0.163480	-0.306068	0.566820	0.072593				-0.271869	0.065244	0.232060	-0.312039	0.587606	0.111787	-0.270668	0.066936	0.186813	-0.245534	0.063587	-0.136015	0.362901	0.061639	0.110720
7328	61.066667	-0.804996	0.673540	0.141433	-0.786295	0.663680	-0.104005	-0.779190	0.886267	0.145691	-0.772503	0.878826	-0.095124	-0.701749	1.253475	0.027704	-0.675890	1.229833	0.126929	-0.657314	1.169782	0.113414	-0.609128	0.762144	0.242780	-0.532849	0.761703	-0.163479	-0.306087	0.566835	0.072590				-0.271875	0.065250	0.232065	-0.312057	0.587618	0.111789	-0.270667	0.066940	0.186816	-0.245493	0.063505	-0.135882	0.362905	0.061646	0.110730
7329	61.075000	-0.805018	0.673538	0.141426	-0.786301	0.663666	-0.104079	-0.779213	0.886260	0.145676	-0.772516	0.878859	-0.095132	-0.701744	1.253755	0.027682	-0.675962	1.230109	0.126903	-0.657551	1.170052	0.113457	-0.609188	0.762078	0.242778	-0.532829	0.761679	-0.163483	-0.306098	0.566859	0.072591				-0.271873	0.065249	0.232063	-0.312076	0.587631	0.111791	-0.270669	0.066939	0.186821	-0.245537	0.063583	-0.135998	0.362906	0.061658	0.110745
7330	61.083333	-0.805128	0.673482	0.141466	-0.786308	0.663652	-0.104147	-0.779229	0.886248	0.145658	-0.772562	0.878876	-0.095039	-0.701698	1.253978	0.027738	-0.676031	1.230421	0.126867	-0.657779	1.170275	0.113480	-0.609246	0.762011	0.242782	-0.532804	0.761649	-0.163483	-0.306106	0.566878	0.072591				-0.271875	0.065249	0.232066	-0.312091	0.587648	0.111795	-0.270668	0.066939	0.186829	-0.245570	0.063665	-0.136118	0.362905	0.061654	0.110754
7331	61.091667	-0.805062	0.673524	0.141424	-0.786315	0.663645	-0.104150	-0.779251	0.886255	0.145674	-0.772539	0.878915	-0.095138	-0.701747	1.254293	0.027630	-0.676108	1.230688	0.126832	-0.658023	1.170498	0.113506	-0.609304	0.761936	0.242805	-0.532785	0.761611	-0.163482	-0.306116	0.566900	0.072588				-0.271872	0.065252	0.232070	-0.312099	0.587656	0.111788	-0.270666	0.066938	0.186829	-0.245566	0.063668	-0.136116	0.362906	0.061658	0.110761
7332	61.100000	-0.805088	0.673514	0.141423	-0.786319	0.663640	-0.104153	-0.779264	0.886249	0.145665	-0.772550	0.878938	-0.095139	-0.701798	1.254606	0.027455	-0.676195	1.230965	0.126815	-0.658220	1.170715	0.113496	-0.609350	0.761853	0.242826	-0.532766	0.761557	-0.163481	-0.306121	0.566909	0.072569				-0.271873	0.065251	0.232070	-0.312106	0.587659	0.111775	-0.270670	0.066938	0.186836	-0.245560	0.063657	-0.136109	0.362907	0.061653	0.110767
7333	61.108333	-0.805157	0.673471	0.141446	-0.786325	0.663626	-0.104150	-0.779222	0.886223	0.145648	-0.772651	0.878889	-0.095017	-0.701788	1.254847	0.027438	-0.676287	1.231215	0.126753	-0.658426	1.170922	0.113476	-0.609389	0.761753	0.242849	-0.532752	0.761488	-0.163489	-0.306127	0.566912	0.072538				-0.271868	0.065242	0.232070	-0.312115	0.587655	0.111746	-0.270669	0.066935	0.186839	-0.245519	0.063580	-0.135988	0.362914	0.061636	0.110757
7334	61.116667	-0.805142	0.673492	0.141436	-0.786327	0.663614	-0.104145	-0.779129	0.886323	0.145632	-0.772569	0.878972	-0.095130	-0.701811	1.255033	0.027376	-0.676366	1.231455	0.126699	-0.658612	1.171083	0.113460	-0.609428	0.761651	0.242884	-0.532738	0.761413	-0.163496	-0.306130	0.566912	0.072504				-0.271865	0.065242	0.232071	-0.312125	0.587648	0.111714	-0.270667	0.066929	0.186838	-0.245551	0.063659	-0.136108	0.362914	0.061621	0.110747
7335	61.125000	-0.805166	0.673481	0.141440	-0.786332	0.663604	-0.104150	-0.779278	0.886251	0.145729	-0.772575	0.878986	-0.095125	-0.701826	1.255186	0.027310	-0.676461	1.231633	0.126638	-0.658818	1.171256	0.113475	-0.609466	0.761541	0.242925	-0.532728	0.761332	-0.163499	-0.306145	0.566908	0.072467				-0.271864	0.065236	0.232073	-0.312141	0.587644	0.111678	-0.270666	0.066920	0.186837	-0.245549	0.063651	-0.136116	0.362918	0.061612	0.110740
7336	61.133333	-0.805281	0.673405	0.141483	-0.786331	0.663601	-0.104146	-0.779274	0.886254	0.145769	-0.772591	0.879001	-0.095111	-0.701863	1.255355	0.027204	-0.676559	1.231786	0.126569	-0.659002	1.171405	0.113484	-0.609510	0.761439	0.242971	-0.532719	0.761254	-0.163503	-0.306165	0.566914	0.072440				-0.271865	0.065242	0.232070	-0.312160	0.587658	0.111637	-0.270667	0.066917	0.186834	-0.245478	0.063497	-0.135870	0.362921	0.061610	0.110738
7337	61.141667	-0.805258	0.673431	0.141472	-0.786336	0.663609	-0.104146	-0.779250	0.886259	0.145806	-0.772667	0.878971	-0.095042	-0.701870	1.255490	0.027170	-0.676663	1.231933	0.126521	-0.659163	1.171515	0.113465	-0.609556	0.761349	0.243018	-0.532715	0.761177	-0.163499	-0.306198	0.566931	0.072416				-0.271865	0.065242	0.232070	-0.312185	0.587665	0.111618	-0.270668	0.066916	0.186833	-0.245549	0.063663	-0.136111	0.362913	0.061625	0.110756
7338	61.150000	-0.805227	0.673459	0.141462	-0.786341	0.663624	-0.104140	-0.779259	0.886219	0.145796	-0.772638	0.879028	-0.095057	-0.701902	1.255617	0.027121	-0.676768	1.232038	0.126454	-0.659294	1.171576	0.113411	-0.609605	0.761266	0.243063	-0.532720	0.761105	-0.163495	-0.306233	0.566945	0.072401				-0.271867	0.065250	0.232070	-0.312218	0.587681	0.111609	-0.270672	0.066925	0.186833	-0.245550	0.063665	-0.136107	0.362918	0.061639	0.110762
7339	61.158333	-0.805239	0.673455	0.141470	-0.786344	0.663630	-0.104132	-0.779259	0.886227	0.145854	-0.772778	0.878938	-0.094981	-0.701934	1.255624	0.026933	-0.676863	1.232154	0.126388	-0.659429	1.171637	0.113365	-0.609656	0.761201	0.243098	-0.532732	0.761022	-0.163482	-0.306272	0.566966	0.072395				-0.271873	0.065250	0.232068	-0.312250	0.587688	0.111604	-0.270674	0.066928	0.186830	-0.245552	0.063668	-0.136104	0.362914	0.061649	0.110771
7340	61.166667	-0.805341	0.673388	0.141512	-0.786348	0.663638	-0.104124	-0.779266	0.886250	0.145944	-0.772821	0.878944	-0.094904	-0.701948	1.255654	0.026787	-0.676972	1.232207	0.126308	-0.659557	1.171690	0.113323	-0.609710	0.761145	0.243134	-0.532755	0.760938	-0.163470	-0.306305	0.566979	0.072395				-0.271873	0.065250	0.232066	-0.312276	0.587708	0.111593	-0.270676	0.066933	0.186828	-0.245480	0.063507	-0.135856	0.362914	0.061648	0.110768
7341	61.175000	-0.805293	0.673418	0.141502	-0.786356	0.663645	-0.104118	-0.779143	0.886231	0.145875	-0.772772	0.879032	-0.094917	-0.701988	1.255647	0.026716	-0.677084	1.232195	0.126224	-0.659680	1.171718	0.113294	-0.609610	0.760695	0.242887	-0.532789	0.760852	-0.163461	-0.306331	0.566987	0.072391				-0.271876	0.065251	0.232062	-0.312300	0.587704	0.111601	-0.270679	0.066930	0.186822	-0.245565	0.063674	-0.136112	0.362906	0.061650	0.110749
7342	61.183333	-0.805244	0.673450	0.141494	-0.786357	0.663644	-0.104106	-0.779265	0.886263	0.146041	-0.772896	0.878927	-0.094922	-0.701999	1.255592	0.026592	-0.677176	1.232246	0.126141	-0.659765	1.171727	0.113237	-0.609672	0.760643	0.242919	-0.532832	0.760762	-0.163445	-0.306355	0.566996	0.072390				-0.271871	0.065240	0.232056	-0.312313	0.587714	0.111607	-0.270681	0.066933	0.186820	-0.245565	0.063669	-0.136117	0.362908	0.061633	0.110742
7343	61.191667	-0.805289	0.673420	0.141523	-0.786355	0.663642	-0.104099	-0.779262	0.886260	0.146078	-0.772952	0.878934	-0.094792	-0.702037	1.255560	0.026514	-0.677236	1.232235	0.126033	-0.659787	1.171677	0.113145	-0.609731	0.760590	0.242944	-0.532881	0.760665	-0.163421	-0.306365	0.567019	0.072404				-0.271872	0.065248	0.232055	-0.312320	0.587727	0.111619	-0.270683	0.066932	0.186813	-0.245529	0.063587	-0.136001	0.362913	0.061625	0.110724
7344	61.200000	-0.805336	0.673391	0.141551	-0.786347	0.663637	-0.104090	-0.779254	0.886233	0.146078	-0.773001	0.878924	-0.094759	-0.702039	1.255504	0.026403	-0.677351	1.232197	0.125980	-0.659873	1.171721	0.113138	-0.609801	0.760541	0.242975	-0.532934	0.760577	-0.163399	-0.306372	0.567049	0.072431				-0.271871	0.065250	0.232053	-0.312328	0.587745	0.111659	-0.270682	0.066934	0.186806	-0.245568	0.063664	-0.136134	0.362909	0.061625	0.110716
7345	61.208333	-0.805242	0.673454	0.141530	-0.786333	0.663636	-0.104077	-0.779248	0.886266	0.146155	-0.772920	0.879027	-0.094787	-0.702030	1.255483	0.026328	-0.677388	1.232186	0.125869	-0.659930	1.171690	0.113085	-0.609957	0.760685	0.243155	-0.532995	0.760501	-0.163364	-0.306380	0.567100	0.072491				-0.271873	0.065248	0.232051	-0.312338	0.587783	0.111725	-0.270677	0.066934	0.186805	-0.245569	0.063665	-0.136134	0.362913	0.061644	0.110711
7346	61.216667	-0.805242	0.673455	0.141544	-0.786316	0.663642	-0.104059	-0.779238	0.886275	0.146194	-0.773052	0.878920	-0.094744	-0.702020	1.255477	0.026156	-0.677436	1.232187	0.125806	-0.659956	1.171668	0.113009	-0.610118	0.760824	0.243337	-0.533052	0.760433	-0.163328	-0.306384	0.567164	0.072573				-0.271875	0.065245	0.232047	-0.312349	0.587835	0.111816	-0.270682	0.066934	0.186808	-0.245567	0.063664	-0.136128	0.362907	0.061638	0.110731
7347	61.225000	-0.805295	0.673418	0.141571	-0.786296	0.663650	-0.104043	-0.779227	0.886257	0.146207	-0.773108	0.878925	-0.094631	-0.701999	1.255425	0.026105	-0.677475	1.232157	0.125752	-0.659935	1.171613	0.112936	-0.610212	0.760781	0.243401	-0.533122	0.760370	-0.163295	-0.306394	0.567233	0.072672				-0.271874	0.065256	0.232057	-0.312364	0.587897	0.111932	-0.270675	0.066938	0.186811	-0.245561	0.063659	-0.136118	0.362912	0.061663	0.110730
7348	61.233333	-0.805335	0.673373	0.141597	-0.786274	0.663661	-0.104029	-0.779169	0.886227	0.146194	-0.773127	0.878951	-0.094550	-0.701965	1.255398	0.026033	-0.677493	1.232104	0.125680	-0.659966	1.171633	0.112915	-0.610309	0.760739	0.243470	-0.533181	0.760319	-0.163274	-0.306399	0.567314	0.072790				-0.271869	0.065248	0.232046	-0.312386	0.587955	0.112065	-0.270671	0.066942	0.186814	-0.245563	0.063661	-0.136117	0.362913	0.061665	0.110734
7349	61.241667	-0.805244	0.673437	0.141574	-0.786255	0.663677	-0.104016	-0.779187	0.886255	0.146283	-0.773101	0.878966	-0.094624	-0.701913	1.255430	0.025964	-0.677490	1.232085	0.125622	-0.659930	1.171579	0.112828	-0.610414	0.760713	0.243554	-0.533252	0.760274	-0.163255	-0.306410	0.567391	0.072936				-0.271867	0.065249	0.232054	-0.312402	0.587991	0.112234	-0.270668	0.066941	0.186817	-0.245561	0.063665	-0.136119	0.362911	0.061658	0.110734
7350	61.250000	-0.805243	0.673434	0.141583	-0.786237	0.663693	-0.104004	-0.779201	0.886215	0.146277	-0.773072	0.879004	-0.094582	-0.701866	1.255450	0.025882	-0.677476	1.232073	0.125563	-0.659928	1.171579	0.112787	-0.610513	0.760698	0.243636	-0.533321	0.760237	-0.163249	-0.306425	0.567471	0.073100				-0.271868	0.065246	0.232055	-0.312422	0.588030	0.112401	-0.270668	0.066946	0.186822	-0.245481	0.063500	-0.135868	0.362909	0.061646	0.110743
7351	61.258333	-0.805331	0.673350	0.141618	-0.786219	0.663705	-0.103991	-0.779199	0.886226	0.146339	-0.773097	0.878998	-0.094539	-0.701774	1.255455	0.025850	-0.677456	1.232096	0.125524	-0.659923	1.171597	0.112750	-0.610616	0.760695	0.243714	-0.533391	0.760202	-0.163250	-0.306430	0.567546	0.073266				-0.271926	0.065243	0.231971	-0.312439	0.588068	0.112580	-0.270668	0.066945	0.186825	-0.245556	0.063655	-0.136123	0.362910	0.061640	0.110730
7352	61.266667	-0.805232	0.673425	0.141603	-0.786202	0.663715	-0.103977	-0.779151	0.886220	0.146352	-0.773117	0.878992	-0.094518	-0.701669	1.255488	0.025794	-0.677424	1.232121	0.125492	-0.659959	1.171643	0.112727	-0.610713	0.760704	0.243797	-0.533461	0.760174	-0.163264	-0.306439	0.567615	0.073440				-0.271871	0.065237	0.232062	-0.312454	0.588108	0.112753	-0.270669	0.066946	0.186827	-0.245558	0.063653	-0.136126	0.362909	0.061630	0.110720
7353	61.275000	-0.805228	0.673424	0.141616	-0.786192	0.663719	-0.103975	-0.779199	0.886222	0.146397	-0.773135	0.878986	-0.094492	-0.701528	1.255465	0.025798	-0.677377	1.232134	0.125444	-0.659902	1.171610	0.112649	-0.610792	0.760712	0.243889	-0.533523	0.760151	-0.163284	-0.306435	0.567683	0.073602				-0.271872	0.065238	0.232071	-0.312464	0.588149	0.112930	-0.270672	0.066941	0.186831	-0.245517	0.063573	-0.136009	0.362909	0.061631	0.110713
7354	61.283333	-0.805319	0.673350	0.141656	-0.786189	0.663722	-0.103967	-0.779206	0.886214	0.146421	-0.773270	0.878900	-0.094336	-0.701407	1.255531	0.025651	-0.677324	1.232144	0.125399	-0.659860	1.171605	0.112611	-0.610864	0.760711	0.243989	-0.533579	0.760137	-0.163311	-0.306431	0.567760	0.073764				-0.271871	0.065231	0.232075	-0.312460	0.588195	0.113104	-0.270671	0.066937	0.186833	-0.245563	0.063657	-0.136139	0.362907	0.061636	0.110717
7355	61.291667	-0.805318	0.673339	0.141655	-0.786183	0.663727	-0.103951	-0.779189	0.886192	0.146400	-0.773279	0.878894	-0.094339	-0.701254	1.255588	0.025575	-0.677257	1.232161	0.125348	-0.659847	1.171637	0.112578	-0.610919	0.760711	0.244093	-0.533624	0.760085	-0.163399	-0.306419	0.567837	0.073907				-0.271872	0.065231	0.232076	-0.312461	0.588262	0.113272	-0.270668	0.066939	0.186838	-0.245520	0.063577	-0.136012	0.362907	0.061645	0.110728
7356	61.300000	-0.805228	0.673417	0.141654	-0.786175	0.663732	-0.103936	-0.779227	0.886217	0.146453	-0.773184	0.878994	-0.094422	-0.701111	1.255710	0.025667	-0.677173	1.232186	0.125307	-0.659819	1.171665	0.112547	-0.610965	0.760697	0.244197	-0.533666	0.760075	-0.163436	-0.306409	0.567924	0.074048				-0.271866	0.065231	0.232082	-0.312462	0.588329	0.113422	-0.270666	0.066946	0.186842	-0.245556	0.063673	-0.136138	0.362902	0.061659	0.110737
7357	61.308333	-0.805285	0.673378	0.141680	-0.786175	0.663726	-0.103930	-0.779161	0.886235	0.146402	-0.773195	0.878999	-0.094404	-0.700968	1.255723	0.025471	-0.677055	1.232222	0.125233	-0.659751	1.171681	0.112508	-0.611003	0.760671	0.244301	-0.533691	0.760066	-0.163487	-0.306395	0.568015	0.074169				-0.271865	0.065226	0.232078	-0.312459	0.588385	0.113552	-0.270664	0.066945	0.186844	-0.245555	0.063664	-0.136133	0.362906	0.061656	0.110742
7358	61.316667	-0.805350	0.673327	0.141686	-0.786173	0.663720	-0.103927	-0.779254	0.886225	0.146482	-0.773321	0.878911	-0.094288	-0.700805	1.255771	0.025469	-0.676954	1.232289	0.125207	-0.659685	1.171705	0.112478	-0.611046	0.760644	0.244406	-0.533716	0.760061	-0.163550	-0.306396	0.568095	0.074275				-0.271860	0.065224	0.232084	-0.312467	0.588433	0.113661	-0.270667	0.066941	0.186844	-0.245553	0.063662	-0.136132	0.362911	0.061649	0.110744
7359	61.325000	-0.805331	0.673360	0.141696	-0.786164	0.663730	-0.103917	-0.779189	0.886229	0.146402	-0.773270	0.878966	-0.094323	-0.700648	1.255890	0.025472	-0.676857	1.232348	0.125191	-0.659638	1.171760	0.112485	-0.610935	0.760212	0.244215	-0.533726	0.760046	-0.163612	-0.306401	0.568165	0.074350				-0.271859	0.065233	0.232087	-0.312478	0.588474	0.113746	-0.270662	0.066938	0.186843	-0.245508	0.063574	-0.136001	0.362907	0.061636	0.110714
7360	61.333333	-0.805417	0.673322	0.141733	-0.786167	0.663728	-0.103909	-0.779284	0.886241	0.146498	-0.773217	0.879028	-0.094356	-0.700437	1.256008	0.025569	-0.676755	1.232409	0.125170	-0.659631	1.171831	0.112497	-0.610975	0.760194	0.244302	-0.533735	0.760035	-0.163677	-0.306412	0.568222	0.074414				-0.271857	0.065226	0.232087	-0.312497	0.588507	0.113815	-0.270663	0.066943	0.186842	-0.245463	0.063496	-0.135881	0.362910	0.061628	0.110718
7361	61.341667	-0.805448	0.673317	0.141738	-0.786171	0.663733	-0.103902	-0.779292	0.886247	0.146495	-0.773274	0.879001	-0.094303	-0.700259	1.256047	0.025545	-0.676651	1.232481	0.125157	-0.659581	1.171853	0.112446	-0.611014	0.760181	0.244365	-0.533739	0.760023	-0.163740	-0.306444	0.568261	0.074451				-0.271863	0.065237	0.232086	-0.312525	0.588526	0.113856	-0.270663	0.066952	0.186846	-0.245496	0.063567	-0.135998	0.362909	0.061633	0.110709
7362	61.350000	-0.805477	0.673305	0.141739	-0.786175	0.663734	-0.103902	-0.779304	0.886258	0.146491	-0.773318	0.878988	-0.094247	-0.700112	1.256178	0.025417	-0.676553	1.232563	0.125141	-0.659560	1.171940	0.112451	-0.611045	0.760185	0.244419	-0.533738	0.760000	-0.163810	-0.306482	0.568290	0.074453				-0.271864	0.065237	0.232078	-0.312553	0.588546	0.113865	-0.270662	0.066955	0.186838	-0.245541	0.063642	-0.136127	0.362917	0.061644	0.110693
7363	61.358333	-0.805452	0.673325	0.141715	-0.786187	0.663743	-0.103904	-0.779261	0.886249	0.146446	-0.773207	0.879099	-0.094355	-0.699947	1.256330	0.025395	-0.676457	1.232686	0.125145	-0.659475	1.172045	0.112439	-0.611071	0.760170	0.244457	-0.533733	0.759968	-0.163876	-0.306526	0.568301	0.074428				-0.271867	0.065245	0.232070	-0.312591	0.588552	0.113844	-0.270663	0.066953	0.186832	-0.245540	0.063643	-0.136123	0.362914	0.061652	0.110704
7364	61.366667	-0.805435	0.673354	0.141717	-0.786205	0.663740	-0.103898	-0.779319	0.886287	0.146480	-0.773198	0.879123	-0.094355	-0.699805	1.256484	0.025415	-0.676360	1.232771	0.125126	-0.659506	1.172069	0.112439	-0.611090	0.760144	0.244494	-0.533727	0.759932	-0.163941	-0.306574	0.568304	0.074393				-0.271861	0.065235	0.232065	-0.312628	0.588553	0.113813	-0.270662	0.066959	0.186827	-0.245545	0.063649	-0.136124	0.362908	0.061656	0.110705
7365	61.375000	-0.805506	0.673310	0.141743	-0.786232	0.663738	-0.103900	-0.779319	0.886300	0.146475	-0.773304	0.879073	-0.094213	-0.699612	1.256588	0.025408	-0.676253	1.232882	0.125102	-0.659494	1.172164	0.112444	-0.611117	0.760104	0.244519	-0.533722	0.759885	-0.164002	-0.306621	0.568311	0.074343				-0.271867	0.065242	0.232067	-0.312661	0.588554	0.113765	-0.270668	0.066954	0.186833	-0.245504	0.063575	-0.135998	0.362907	0.061661	0.110737
7366	61.383333	-0.805577	0.673260	0.141745	-0.786248	0.663743	-0.103888	-0.779307	0.886283	0.146424	-0.773299	0.879084	-0.094263	-0.699414	1.256633	0.025205	-0.676152	1.232983	0.125075	-0.659462	1.172235	0.112447	-0.611293	0.760450	0.244821	-0.533728	0.759823	-0.164066	-0.306660	0.568305	0.074284				-0.271867	0.065237	0.232066	-0.312698	0.588556	0.113706	-0.270672	0.066963	0.186841	-0.245470	0.063498	-0.135866	0.362912	0.061671	0.110731
7367	61.391667	-0.805492	0.673334	0.141738	-0.786264	0.663737	-0.103891	-0.779277	0.886327	0.146463	-0.773178	0.879208	-0.094357	-0.699267	1.256733	0.025314	-0.676057	1.233020	0.125040	-0.659517	1.172237	0.112414	-0.611320	0.760373	0.244820	-0.533736	0.759751	-0.164150	-0.306696	0.568303	0.074206				-0.271870	0.065244	0.232065	-0.312724	0.588551	0.113632	-0.270675	0.066954	0.186826	-0.245545	0.063670	-0.136118	0.362910	0.061654	0.110725
7368	61.400000	-0.805502	0.673333	0.141740	-0.786287	0.663727	-0.103894	-0.779282	0.886352	0.146479	-0.773175	0.879231	-0.094348	-0.699098	1.256776	0.025267	-0.675949	1.233081	0.125009	-0.659356	1.172275	0.112384	-0.611193	0.759893	0.244523	-0.533756	0.759662	-0.164225	-0.306722	0.568295	0.074120				-0.271870	0.065242	0.232065	-0.312746	0.588544	0.113552	-0.270681	0.066953	0.186824	-0.245463	0.063504	-0.135863	0.362908	0.061637	0.110714
7369	61.408333	-0.805605	0.673264	0.141773	-0.786302	0.663726	-0.103897	-0.779254	0.886370	0.146489	-0.773294	0.879154	-0.094262	-0.698908	1.256777	0.025134	-0.675824	1.233090	0.124939	-0.659281	1.172289	0.112371	-0.611314	0.760005	0.244647	-0.533801	0.759571	-0.164315	-0.306748	0.568292	0.074050				-0.271874	0.065252	0.232069	-0.312761	0.588543	0.113477	-0.270683	0.066949	0.186821	-0.245543	0.063667	-0.136112	0.362904	0.061644	0.110705
7370	61.416667	-0.805596	0.673260	0.141750	-0.786312	0.663723	-0.103904	-0.779219	0.886362	0.146485	-0.773301	0.879194	-0.094219	-0.698767	1.256805	0.024990	-0.675720	1.233095	0.124912	-0.659057	1.172300	0.112269	-0.611281	0.759718	0.244478	-0.533871	0.759462	-0.164416	-0.306767	0.568296	0.073985				-0.271872	0.065255	0.232068	-0.312777	0.588545	0.113409	-0.270688	0.066953	0.186820	-0.245539	0.063672	-0.136114	0.362906	0.061651	0.110710
7371	61.425000	-0.805488	0.673346	0.141732	-0.786320	0.663725	-0.103918	-0.779172	0.886396	0.146526	-0.773211	0.879307	-0.094288	-0.698577	1.256804	0.025029	-0.675616	1.233054	0.124881	-0.659113	1.172218	0.112285	-0.611417	0.759823	0.244604	-0.533986	0.759328	-0.164551	-0.306778	0.568308	0.073921				-0.271869	0.065246	0.232063	-0.312786	0.588549	0.113350	-0.270687	0.066951	0.186822	-0.245538	0.063668	-0.136108	0.362905	0.061646	0.110713
7372	61.433333	-0.805468	0.673351	0.141718	-0.786328	0.663719	-0.103940	-0.779119	0.886396	0.146539	-0.773242	0.879338	-0.094253	-0.698424	1.256779	0.024917	-0.675502	1.233036	0.124862	-0.659022	1.172201	0.112268	-0.611406	0.759528	0.244441	-0.534146	0.759146	-0.164743	-0.306785	0.568320	0.073873				-0.271864	0.065240	0.232061	-0.312789	0.588560	0.113300	-0.270689	0.066944	0.186822	-0.245534	0.063657	-0.136098	0.362904	0.061637	0.110722
7373	61.441667	-0.805441	0.673366	0.141706	-0.786330	0.663716	-0.103955	-0.779001	0.886408	0.146560	-0.773326	0.879320	-0.094163	-0.698259	1.256820	0.025008	-0.675399	1.232948	0.124836	-0.658915	1.172154	0.112256	-0.611482	0.759410	0.244428	-0.534379	0.758955	-0.164942	-0.306788	0.568356	0.073833				-0.271865	0.065240	0.232058	-0.312787	0.588585	0.113268	-0.270685	0.066944	0.186819	-0.245528	0.063659	-0.136094	0.362903	0.061646	0.110731
7374	61.450000	-0.805401	0.673382	0.141691	-0.786326	0.663716	-0.103972	-0.778971	0.886441	0.146631	-0.773415	0.879301	-0.094058	-0.698054	1.256722	0.024899	-0.675281	1.232890	0.124824	-0.658810	1.172107	0.112232	-0.611575	0.759291	0.244433	-0.534678	0.758736	-0.165192	-0.306792	0.568403	0.073821				-0.271869	0.065241	0.232067	-0.312784	0.588612	0.113257	-0.270685	0.066944	0.186823	-0.245529	0.063659	-0.136091	0.362905	0.061649	0.110740
7375	61.458333	-0.805454	0.673332	0.141700	-0.786325	0.663717	-0.103989	-0.778884	0.886432	0.146668	-0.773444	0.879332	-0.093996	-0.697921	1.256725	0.024908	-0.675157	1.232821	0.124814	-0.658666	1.172039	0.112237	-0.611677	0.759160	0.244444	-0.535076	0.758469	-0.165521	-0.306796	0.568464	0.073824				-0.271869	0.065245	0.232065	-0.312783	0.588641	0.113272	-0.270689	0.066941	0.186829	-0.245482	0.063582	-0.135961	0.362899	0.061653	0.110748
7376	61.466667	-0.805298	0.673424	0.141647	-0.786310	0.663724	-0.104000	-0.778615	0.886506	0.146648	-0.773366	0.879456	-0.094005	-0.697747	1.256667	0.025000	-0.675026	1.232741	0.124809	-0.658507	1.171976	0.112234	-0.611795	0.759000	0.244466	-0.535559	0.758144	-0.165920	-0.306789	0.568533	0.073847				-0.271872	0.065251	0.232069	-0.312787	0.588688	0.113300	-0.270691	0.066940	0.186825	-0.245512	0.063665	-0.136078	0.362893	0.061656	0.110732
7377	61.475000	-0.805256	0.673458	0.141639	-0.786303	0.663722	-0.104021	-0.778629	0.886466	0.146804	-0.773383	0.879489	-0.093920	-0.697512	1.256553	0.024990	-0.674880	1.232651	0.124819	-0.658307	1.171840	0.112177	-0.611939	0.758828	0.244500	-0.536167	0.757758	-0.166412	-0.306790	0.568622	0.073892				-0.271868	0.065248	0.232064	-0.312782	0.588729	0.113356	-0.270689	0.066939	0.186818	-0.245504	0.063667	-0.136081	0.362895	0.061644	0.110721
7378	61.483333	-0.805191	0.673488	0.141621	-0.786291	0.663728	-0.104034	-0.778480	0.886487	0.146897	-0.773477	0.879414	-0.093860	-0.697325	1.256477	0.024988	-0.674694	1.232547	0.124778	-0.658104	1.171731	0.112126	-0.612096	0.758648	0.244553	-0.536884	0.757345	-0.166976	-0.306790	0.568714	0.073961				-0.271868	0.065249	0.232059	-0.312785	0.588786	0.113437	-0.270691	0.066946	0.186815	-0.245493	0.063666	-0.136074	0.362896	0.061641	0.110712
7379	61.491667	-0.805123	0.673518	0.141612	-0.786273	0.663746	-0.104045	-0.778316	0.886516	0.147011	-0.773473	0.879448	-0.093762	-0.697116	1.256362	0.024890	-0.674500	1.232413	0.124788	-0.657914	1.171633	0.112140	-0.612263	0.758470	0.244603	-0.537745	0.756924	-0.167715	-0.306789	0.568812	0.074066				-0.271872	0.065247	0.232056	-0.312792	0.588839	0.113555	-0.270695	0.066944	0.186820	-0.245490	0.063668	-0.136076	0.362893	0.061659	0.110702
7380	61.500000	-0.805057	0.673542	0.141606	-0.786253	0.663765	-0.104048	-0.777909	0.886528	0.146935	-0.773376	0.879582	-0.093628	-0.696912	1.256313	0.025002	-0.674315	1.232294	0.124794	-0.657731	1.171573	0.112179	-0.612429	0.758306	0.244658	-0.538719	0.756471	-0.168519	-0.306787	0.568904	0.074194				-0.271871	0.065240	0.232061	-0.312804	0.588884	0.113702	-0.270699	0.066950	0.186826	-0.245479	0.063669	-0.136073	0.362897	0.061657	0.110713
7381	61.508333	-0.804983	0.673578	0.141608	-0.786237	0.663784	-0.104059	-0.777935	0.886508	0.147171	-0.773352	0.879617	-0.093510	-0.696677	1.256211	0.024964	-0.674121	1.232153	0.124810	-0.657473	1.171428	0.112151	-0.612587	0.758162	0.244716	-0.539806	0.755920	-0.169307	-0.306792	0.568995	0.074348				-0.271868	0.065231	0.232060	-0.312820	0.588921	0.113870	-0.270697	0.066950	0.186829	-0.245472	0.063665	-0.136072	0.362893	0.061657	0.110723
7382	61.516667	-0.804908	0.673613	0.141613	-0.786208	0.663806	-0.104065	-0.777729	0.886529	0.147303	-0.773312	0.879646	-0.093392	-0.696371	1.256028	0.025177	-0.673914	1.232007	0.124833	-0.657191	1.171268	0.112097	-0.612722	0.758033	0.244786	-0.540923	0.755237	-0.169916	-0.306792	0.569071	0.074503				-0.271871	0.065228	0.232061	-0.312838	0.588960	0.114042	-0.270702	0.066946	0.186834	-0.245462	0.063660	-0.136072	0.362892	0.061663	0.110732
7383	61.525000	-0.804876	0.673630	0.141650	-0.786185	0.663823	-0.104066	-0.777493	0.886534	0.147389	-0.773377	0.879598	-0.093164	-0.696134	1.255999	0.024977	-0.673667	1.231878	0.124879	-0.656929	1.171180	0.112135	-0.612836	0.757927	0.244872	-0.542168	0.754681	-0.170791	-0.306795	0.569136	0.074650				-0.271873	0.065236	0.232073	-0.312857	0.588993	0.114217	-0.270699	0.066940	0.186839	-0.245380	0.063496	-0.135824	0.362894	0.061667	0.110738
7384	61.533333	-0.804742	0.673693	0.141635	-0.786148	0.663859	-0.104059	-0.777106	0.886587	0.147374	-0.773222	0.879716	-0.093123	-0.695886	1.255955	0.025126	-0.673427	1.231753	0.124919	-0.656665	1.171064	0.112154	-0.612917	0.757851	0.244971	-0.543419	0.754144	-0.171685	-0.306798	0.569192	0.074789				-0.271868	0.065232	0.232076	-0.312878	0.589020	0.114378	-0.270698	0.066933	0.186840	-0.245451	0.063663	-0.136083	0.362895	0.061658	0.110736
7385	61.541667	-0.804658	0.673742	0.141649	-0.786114	0.663876	-0.104055	-0.777060	0.886615	0.147622	-0.773215	0.879698	-0.092968	-0.695584	1.255876	0.025127	-0.673178	1.231634	0.124945	-0.656370	1.170920	0.112099	-0.612952	0.757802	0.245080	-0.544683	0.753648	-0.172594	-0.306793	0.569231	0.074917				-0.271869	0.065224	0.232082	-0.312891	0.589033	0.114522	-0.270701	0.066934	0.186846	-0.245447	0.063660	-0.136076	0.362892	0.061660	0.110720
7386	61.550000	-0.804672	0.673729	0.141704	-0.786083	0.663908	-0.104048	-0.776817	0.886664	0.147727	-0.773198	0.879703	-0.092765	-0.695230	1.255732	0.025034	-0.672882	1.231486	0.124981	-0.656079	1.170818	0.112098	-0.612938	0.757774	0.245189	-0.545931	0.753190	-0.173513	-0.306782	0.569256	0.075023				-0.271868	0.065234	0.232087	-0.312904	0.589037	0.114642	-0.270700	0.066937	0.186846	-0.245444	0.063657	-0.136082	0.362891	0.061667	0.110712
7387	61.558333	-0.804541	0.673800	0.141689	-0.786043	0.663934	-0.104037	-0.776564	0.886742	0.147854	-0.773099	0.879774	-0.092664	-0.694919	1.255740	0.025143	-0.672614	1.231394	0.124975	-0.655778	1.170733	0.112089	-0.612873	0.757771	0.245306	-0.547122	0.752755	-0.174424	-0.306763	0.569259	0.075101				-0.271868	0.065235	0.232089	-0.312895	0.589027	0.114723	-0.270698	0.066945	0.186844	-0.245447	0.063659	-0.136080	0.362893	0.061666	0.110694
7388	61.566667	-0.804410	0.673877	0.141694	-0.786003	0.663966	-0.104021	-0.776302	0.886829	0.147985	-0.772980	0.879863	-0.092550	-0.694597	1.255740	0.025227	-0.672298	1.231295	0.124963	-0.655493	1.170621	0.112084	-0.612756	0.757787	0.245420	-0.548271	0.752345	-0.175347	-0.306737	0.569236	0.075153				-0.271863	0.065222	0.232079	-0.312877	0.589011	0.114774	-0.270698	0.066951	0.186851	-0.245446	0.063659	-0.136082	0.362895	0.061677	0.110691
7389	61.575000	-0.804366	0.673884	0.141730	-0.785961	0.664007	-0.104004	-0.776037	0.886888	0.148075	-0.772973	0.879856	-0.092353	-0.694206	1.255732	0.025181	-0.671975	1.231229	0.124992	-0.655194	1.170579	0.112072	-0.612574	0.757832	0.245523	-0.549443	0.751927	-0.176240	-0.306692	0.569194	0.075174				-0.271865	0.065221	0.232080	-0.312843	0.588978	0.114790	-0.270700	0.066960	0.186852	-0.245405	0.063576	-0.135954	0.362895	0.061685	0.110697
7390	61.583333	-0.804230	0.673963	0.141739	-0.785920	0.664056	-0.103982	-0.775778	0.886995	0.148210	-0.772960	0.879864	-0.092156	-0.693863	1.255748	0.025115	-0.671668	1.231172	0.125011	-0.654869	1.170474	0.112007	-0.612344	0.757895	0.245622	-0.550536	0.751530	-0.177103	-0.306641	0.569131	0.075169				-0.271866	0.065221	0.232075	-0.312792	0.588943	0.114776	-0.270692	0.066964	0.186851	-0.245445	0.063652	-0.136080	0.362897	0.061702	0.110696
7391	61.591667	-0.804192	0.673964	0.141787	-0.785874	0.664099	-0.103953	-0.775503	0.887094	0.148327	-0.772911	0.879888	-0.092054	-0.693516	1.255729	0.025139	-0.671346	1.231109	0.125033	-0.654592	1.170484	0.112050	-0.612076	0.757987	0.245720	-0.551460	0.751248	-0.177900	-0.306574	0.569060	0.075129				-0.271865	0.065223	0.232074	-0.312725	0.588909	0.114718	-0.270695	0.066963	0.186847	-0.245406	0.063574	-0.135961	0.362892	0.061705	0.110700
7392	61.600000	-0.804065	0.674049	0.141821	-0.785841	0.664143	-0.103911	-0.775238	0.887190	0.148437	-0.772852	0.879910	-0.091905	-0.693103	1.255764	0.025154	-0.671037	1.231006	0.125047	-0.654277	1.170384	0.112009	-0.611784	0.758089	0.245813	-0.552253	0.751019	-0.178606	-0.306502	0.568982	0.075068				-0.271872	0.065230	0.232079	-0.312646	0.588865	0.114636	-0.270699	0.066958	0.186848	-0.245443	0.063649	-0.136091	0.362894	0.061703	0.110691
7393	61.608333	-0.804024	0.674061	0.141899	-0.785797	0.664184	-0.103859	-0.774958	0.887305	0.148561	-0.772794	0.879944	-0.091776	-0.692732	1.255805	0.025284	-0.670681	1.230971	0.125068	-0.653952	1.170325	0.111987	-0.611454	0.758210	0.245901	-0.552883	0.750862	-0.179231	-0.306417	0.568888	0.074978				-0.271870	0.065219	0.232078	-0.312565	0.588799	0.114539	-0.270699	0.066954	0.186851	-0.245447	0.063645	-0.136089	0.362893	0.061706	0.110692
7394	61.616667	-0.803987	0.674070	0.141982	-0.785751	0.664223	-0.103800	-0.774672	0.887426	0.148715	-0.772747	0.879960	-0.091658	-0.692357	1.255778	0.025251	-0.670349	1.230895	0.125056	-0.653648	1.170252	0.111958	-0.611109	0.758331	0.245990	-0.553370	0.750734	-0.179776	-0.306329	0.568794	0.074870				-0.271868	0.065221	0.232084	-0.312476	0.588739	0.114411	-0.270700	0.066949	0.186848	-0.245377	0.063486	-0.135845	0.362893	0.061699	0.110683
7395	61.625000	-0.803805	0.674178	0.142009	-0.785739	0.664252	-0.103741	-0.774221	0.887548	0.148686	-0.772633	0.880031	-0.091613	-0.692000	1.255791	0.025251	-0.670045	1.230820	0.125054	-0.653375	1.170205	0.111919	-0.610754	0.758461	0.246078	-0.553692	0.750631	-0.180249	-0.306244	0.568697	0.074728				-0.271870	0.065210	0.232079	-0.312392	0.588686	0.114250	-0.270701	0.066945	0.186847	-0.245451	0.063650	-0.136101	0.362891	0.061703	0.110672
7396	61.633333	-0.803724	0.674219	0.142076	-0.785725	0.664275	-0.103682	-0.774087	0.887610	0.148903	-0.772535	0.880099	-0.091493	-0.691647	1.255811	0.025260	-0.669736	1.230751	0.125050	-0.653094	1.170155	0.111862	-0.610379	0.758592	0.246154	-0.553900	0.750549	-0.180641	-0.306163	0.568598	0.074564				-0.271870	0.065204	0.232077	-0.312302	0.588612	0.114068	-0.270703	0.066940	0.186851	-0.245449	0.063641	-0.136105	0.362893	0.061684	0.110657
7397	61.641667	-0.803674	0.674213	0.142154	-0.785710	0.664285	-0.103619	-0.773836	0.887701	0.149007	-0.772592	0.880016	-0.091321	-0.691304	1.255868	0.025216	-0.669421	1.230729	0.125045	-0.652800	1.170085	0.111795	-0.610004	0.758718	0.246228	-0.553984	0.750483	-0.180931	-0.306100	0.568472	0.074372				-0.271864	0.065201	0.232073	-0.312217	0.588539	0.113867	-0.270701	0.066939	0.186849	-0.245456	0.063644	-0.136111	0.362898	0.061701	0.110658
7398	61.650000	-0.803631	0.674210	0.142220	-0.785699	0.664299	-0.103568	-0.773550	0.887820	0.149129	-0.772541	0.880032	-0.091193	-0.690917	1.255937	0.025218	-0.669114	1.230711	0.125038	-0.652553	1.170059	0.111744	-0.609616	0.758848	0.246298	-0.553969	0.750423	-0.181148	-0.306042	0.568341	0.074153				-0.271860	0.065207	0.232073	-0.312142	0.588466	0.113647	-0.270698	0.066937	0.186848	-0.245382	0.063482	-0.135865	0.362895	0.061704	0.110664
7399	61.658333	-0.803437	0.674328	0.142262	-0.785682	0.664315	-0.103520	-0.773177	0.887883	0.149106	-0.772366	0.880126	-0.091219	-0.690547	1.256029	0.025277	-0.668801	1.230653	0.124966	-0.652321	1.170035	0.111677	-0.609242	0.758967	0.246374	-0.553844	0.750367	-0.181282	-0.305998	0.568202	0.073914				-0.271854	0.065203	0.232067	-0.312070	0.588386	0.113397	-0.270690	0.066939	0.186848	-0.245458	0.063645	-0.136117	0.362899	0.061705	0.110666
7400	61.666667	-0.803331	0.674376	0.142318	-0.785655	0.664325	-0.103475	-0.773023	0.887939	0.149236	-0.772398	0.880034	-0.091106	-0.690203	1.256121	0.025294	-0.668529	1.230613	0.124919	-0.652086	1.170013	0.111586	-0.608881	0.759072	0.246440	-0.553631	0.750317	-0.181370	-0.305967	0.568061	0.073655				-0.271855	0.065200	0.232063	-0.311995	0.588284	0.113111	-0.270686	0.066928	0.186849	-0.245461	0.063641	-0.136118	0.362903	0.061710	0.110670
7401	61.675000	-0.803224	0.674417	0.142359	-0.785625	0.664339	-0.103439	-0.772783	0.887991	0.149264	-0.772272	0.880075	-0.091076	-0.689839	1.256136	0.025112	-0.668252	1.230613	0.124869	-0.651856	1.169973	0.111496	-0.608515	0.759179	0.246493	-0.553323	0.750279	-0.181382	-0.305954	0.567911	0.073389				-0.271854	0.065206	0.232063	-0.311926	0.588181	0.112815	-0.270682	0.066921	0.186845	-0.245387	0.063477	-0.135874	0.362898	0.061713	0.110668
7402	61.683333	-0.803109	0.674460	0.142390	-0.785587	0.664354	-0.103409	-0.772551	0.888039	0.149278	-0.772122	0.880113	-0.091106	-0.689531	1.256186	0.025118	-0.668006	1.230609	0.124781	-0.651635	1.169921	0.111398	-0.608164	0.759271	0.246532	-0.552963	0.750246	-0.181356	-0.305941	0.567768	0.073103				-0.271847	0.065216	0.232056	-0.311866	0.588093	0.112522	-0.270677	0.066915	0.186843	-0.245467	0.063633	-0.136120	0.362903	0.061708	0.110649
7403	61.691667	-0.802999	0.674514	0.142406	-0.785540	0.664376	-0.103391	-0.772346	0.888079	0.149261	-0.772127	0.880003	-0.091066	-0.689224	1.256226	0.024987	-0.667750	1.230540	0.124642	-0.651429	1.169901	0.111288	-0.608002	0.759756	0.246828	-0.552543	0.750246	-0.181278	-0.305925	0.567642	0.072808				-0.271906	0.065212	0.231956	-0.311809	0.588015	0.112219	-0.270674	0.066917	0.186832	-0.245471	0.063633	-0.136129	0.362905	0.061708	0.110646
7404	61.700000	-0.802884	0.674572	0.142406	-0.785486	0.664402	-0.103387	-0.772141	0.888150	0.149243	-0.772006	0.879980	-0.091140	-0.688897	1.256157	0.024733	-0.667522	1.230532	0.124535	-0.651210	1.169886	0.111150	-0.607693	0.759831	0.246821	-0.552081	0.750255	-0.181177	-0.305916	0.567520	0.072515				-0.271847	0.065205	0.232036	-0.311753	0.587926	0.111919	-0.270670	0.066910	0.186824	-0.245477	0.063632	-0.136138	0.362906	0.061693	0.110620
7405	61.708333	-0.802756	0.674624	0.142385	-0.785421	0.664416	-0.103389	-0.771991	0.888178	0.149173	-0.771866	0.879982	-0.091119	-0.688613	1.256200	0.024695	-0.667301	1.230518	0.124440	-0.650994	1.169847	0.111034	-0.607424	0.759900	0.246785	-0.551627	0.750273	-0.181056	-0.305902	0.567424	0.072232				-0.271848	0.065210	0.232028	-0.311692	0.587837	0.111620	-0.270670	0.066910	0.186814	-0.245480	0.063636	-0.136148	0.362904	0.061709	0.110613
7406	61.716667	-0.802639	0.674687	0.142357	-0.785343	0.664445	-0.103404	-0.771832	0.888233	0.149075	-0.771608	0.880056	-0.091313	-0.688310	1.256226	0.024600	-0.667086	1.230536	0.124316	-0.650826	1.169813	0.110900	-0.607189	0.759957	0.246718	-0.551152	0.750297	-0.180917	-0.305879	0.567315	0.071960				-0.271847	0.065209	0.232021	-0.311631	0.587755	0.111353	-0.270671	0.066906	0.186803	-0.245490	0.063638	-0.136152	0.362904	0.061705	0.110600
7407	61.725000	-0.802529	0.674750	0.142318	-0.785265	0.664460	-0.103444	-0.771702	0.888219	0.148907	-0.771547	0.879942	-0.091391	-0.688024	1.256188	0.024377	-0.666850	1.230469	0.124151	-0.650605	1.169784	0.110777	-0.606993	0.760004	0.246617	-0.550686	0.750319	-0.180766	-0.305850	0.567232	0.071709				-0.271847	0.065201	0.232012	-0.311573	0.587682	0.111106	-0.270669	0.066907	0.186803	-0.245493	0.063634	-0.136156	0.362903	0.061721	0.110603
7408	61.733333	-0.802517	0.674734	0.142282	-0.785172	0.664477	-0.103492	-0.771613	0.888256	0.148775	-0.771341	0.879941	-0.091610	-0.687742	1.256202	0.024342	-0.666651	1.230451	0.124006	-0.650401	1.169782	0.110649	-0.606816	0.760044	0.246488	-0.550245	0.750347	-0.180604	-0.305817	0.567148	0.071480				-0.271844	0.065200	0.232010	-0.311514	0.587619	0.110891	-0.270673	0.066907	0.186803	-0.245499	0.063639	-0.136163	0.362901	0.061731	0.110603
7409	61.741667	-0.802363	0.674837	0.142191	-0.785074	0.664496	-0.103558	-0.771500	0.888307	0.148624	-0.771110	0.879990	-0.091698	-0.687488	1.256187	0.024142	-0.666434	1.230454	0.123885	-0.650166	1.169740	0.110498	-0.606672	0.760062	0.246336	-0.549819	0.750360	-0.180439	-0.305783	0.567066	0.071267				-0.271849	0.065215	0.232011	-0.311460	0.587559	0.110683	-0.270669	0.066897	0.186796	-0.245456	0.063559	-0.136038	0.362903	0.061732	0.110602
7410	61.750000	-0.802214	0.674944	0.142107	-0.784972	0.664517	-0.103636	-0.771413	0.888322	0.148431	-0.770833	0.880043	-0.091914	-0.687196	1.256196	0.024026	-0.666210	1.230453	0.123696	-0.649958	1.169732	0.110356	-0.606552	0.760093	0.246167	-0.549400	0.750392	-0.180260	-0.305749	0.566988	0.071061				-0.271842	0.065208	0.232003	-0.311409	0.587495	0.110466	-0.270664	0.066894	0.186794	-0.245501	0.063642	-0.136168	0.362902	0.061729	0.110599
7411	61.758333	-0.802122	0.675020	0.142008	-0.784869	0.664535	-0.103718	-0.771338	0.888378	0.148260	-0.770660	0.880021	-0.092039	-0.686935	1.256214	0.023855	-0.666007	1.230473	0.123557	-0.649786	1.169794	0.110262	-0.606451	0.760127	0.245982	-0.549011	0.750424	-0.180080	-0.305710	0.566905	0.070886				-0.271840	0.065209	0.232003	-0.311360	0.587437	0.110266	-0.270663	0.066893	0.186791	-0.245492	0.063639	-0.136163	0.362904	0.061732	0.110590
7412	61.766667	-0.802040	0.675087	0.141901	-0.784733	0.664556	-0.103810	-0.771269	0.888397	0.148038	-0.770478	0.880000	-0.092159	-0.686631	1.256208	0.023531	-0.665815	1.230497	0.123418	-0.649616	1.169850	0.110146	-0.606213	0.759765	0.245509	-0.548650	0.750454	-0.179895	-0.305681	0.566829	0.070725				-0.271846	0.065216	0.232002	-0.311316	0.587379	0.110090	-0.270661	0.066891	0.186794	-0.245491	0.063645	-0.136160	0.362906	0.061729	0.110584
7413	61.775000	-0.801985	0.675128	0.141805	-0.784629	0.664576	-0.103903	-0.771211	0.888406	0.147793	-0.770163	0.880067	-0.092462	-0.686416	1.256235	0.023458	-0.665609	1.230550	0.123265	-0.649424	1.169846	0.109965	-0.606229	0.760004	0.245445	-0.548236	0.750552	-0.179696	-0.305654	0.566758	0.070592				-0.271842	0.065217	0.231998	-0.311286	0.587339	0.109938	-0.270659	0.066891	0.186792	-0.245449	0.063557	-0.136026	0.362906	0.061721	0.110578
7414	61.783333	-0.801879	0.675221	0.141680	-0.784512	0.664600	-0.104005	-0.771132	0.888444	0.147561	-0.769868	0.880130	-0.092726	-0.686183	1.256284	0.023347	-0.665428	1.230567	0.123090	-0.649257	1.169859	0.109815	-0.606269	0.760249	0.245379	-0.547855	0.750644	-0.179501	-0.305626	0.566689	0.070471				-0.271957	0.065234	0.231829	-0.311258	0.587291	0.109808	-0.270657	0.066888	0.186792	-0.245487	0.063637	-0.136145	0.362908	0.061717	0.110577
7415	61.791667	-0.801829	0.675292	0.141576	-0.784399	0.664622	-0.104107	-0.771071	0.888488	0.147370	-0.769653	0.880109	-0.092960	-0.685938	1.256254	0.023063	-0.665254	1.230601	0.122936	-0.649089	1.169908	0.109691	-0.606245	0.760298	0.245170	-0.547600	0.750675	-0.179333	-0.305602	0.566607	0.070375				-0.271901	0.065212	0.231911	-0.311242	0.587246	0.109699	-0.270656	0.066884	0.186796	-0.245481	0.063628	-0.136138	0.362908	0.061719	0.110589
7416	61.800000	-0.801878	0.675282	0.141518	-0.784290	0.664642	-0.104204	-0.771011	0.888528	0.147149	-0.769476	0.880086	-0.093078	-0.685733	1.256322	0.022841	-0.665084	1.230644	0.122787	-0.648902	1.169914	0.109524	-0.606237	0.760347	0.244966	-0.547526	0.750581	-0.179214	-0.305580	0.566535	0.070301				-0.271962	0.065221	0.231831	-0.311229	0.587204	0.109612	-0.270658	0.066881	0.186801	-0.245403	0.063476	-0.135890	0.362905	0.061704	0.110603
7417	61.808333	-0.801742	0.675393	0.141375	-0.784185	0.664670	-0.104290	-0.770951	0.888543	0.146905	-0.769186	0.880162	-0.093329	-0.685563	1.256374	0.022737	-0.664887	1.230692	0.122590	-0.648757	1.169943	0.109393	-0.606240	0.760399	0.244759	-0.547316	0.750598	-0.179074	-0.305557	0.566462	0.070240				-0.271845	0.065205	0.232008	-0.311115	0.587063	0.109508	-0.270661	0.066880	0.186810	-0.245444	0.063553	-0.136011	0.362910	0.061705	0.110610
7418	61.816667	-0.801704	0.675459	0.141286	-0.784077	0.664696	-0.104374	-0.770893	0.888596	0.146704	-0.769005	0.880112	-0.093574	-0.685350	1.256380	0.022553	-0.664754	1.230665	0.122405	-0.648577	1.169972	0.109236	-0.606242	0.760447	0.244557	-0.547102	0.750625	-0.178928	-0.305539	0.566394	0.070182				-0.271845	0.065199	0.232009	-0.311212	0.587137	0.109473	-0.270665	0.066878	0.186814	-0.245484	0.063631	-0.136135	0.362908	0.061709	0.110610
7419	61.825000	-0.801667	0.675513	0.141197	-0.783979	0.664730	-0.104444	-0.770823	0.888652	0.146503	-0.768775	0.880153	-0.093648	-0.685165	1.256355	0.022366	-0.664617	1.230673	0.122245	-0.648408	1.169990	0.109091	-0.606246	0.760513	0.244360	-0.546895	0.750650	-0.178798	-0.305524	0.566333	0.070153				-0.271853	0.065205	0.232015	-0.311210	0.587103	0.109423	-0.270669	0.066876	0.186815	-0.245484	0.063635	-0.136131	0.362903	0.061708	0.110610
7420	61.833333	-0.801630	0.675563	0.141108	-0.783884	0.664762	-0.104511	-0.770726	0.888690	0.146297	-0.768559	0.880155	-0.093854	-0.684988	1.256310	0.022175	-0.664442	1.230693	0.122070	-0.648245	1.169969	0.108929	-0.606249	0.760576	0.244172	-0.546683	0.750677	-0.178667	-0.305509	0.566273	0.070130				-0.271858	0.065210	0.232021	-0.311212	0.587065	0.109382	-0.270672	0.066876	0.186814	-0.245412	0.063485	-0.135883	0.362908	0.061702	0.110602
7421	61.841667	-0.801599	0.675612	0.141034	-0.783771	0.664789	-0.104575	-0.770598	0.888732	0.146039	-0.768324	0.880186	-0.094021	-0.684832	1.256271	0.021988	-0.664326	1.230691	0.121897	-0.648070	1.169940	0.108744	-0.606248	0.760644	0.244000	-0.546452	0.750698	-0.178536	-0.305502	0.566221	0.070122				-0.271861	0.065209	0.232018	-0.311215	0.587037	0.109358	-0.270672	0.066886	0.186809	-0.245491	0.063640	-0.136127	0.362904	0.061698	0.110595
7422	61.850000	-0.801571	0.675652	0.140969	-0.783660	0.664821	-0.104628	-0.770601	0.888749	0.145908	-0.768145	0.880147	-0.094213	-0.684672	1.256209	0.021780	-0.664234	1.230637	0.121700	-0.647922	1.169941	0.108601	-0.606082	0.760326	0.243568	-0.546196	0.750742	-0.178403	-0.305493	0.566169	0.070120				-0.271858	0.065213	0.232022	-0.311222	0.587011	0.109350	-0.270673	0.066888	0.186806	-0.245496	0.063642	-0.136123	0.362908	0.061697	0.110597
7423	61.858333	-0.801623	0.675603	0.140929	-0.783575	0.664855	-0.104671	-0.770537	0.888808	0.145765	-0.767959	0.880125	-0.094348	-0.684537	1.256166	0.021575	-0.664142	1.230629	0.121528	-0.647778	1.169949	0.108436	-0.606140	0.760610	0.243573	-0.545912	0.750788	-0.178270	-0.305489	0.566105	0.070147				-0.271862	0.065216	0.232026	-0.311221	0.586985	0.109355	-0.270676	0.066890	0.186806	-0.245458	0.063570	-0.135999	0.362906	0.061694	0.110606
7424	61.866667	-0.801509	0.675712	0.140868	-0.783497	0.664882	-0.104702	-0.770469	0.888841	0.145601	-0.767789	0.880078	-0.094525	-0.684427	1.256130	0.021397	-0.664040	1.230618	0.121313	-0.647645	1.169911	0.108248	-0.606191	0.760903	0.243597	-0.545605	0.750833	-0.178141	-0.305479	0.566051	0.070173				-0.271860	0.065220	0.232036	-0.311220	0.586954	0.109374	-0.270677	0.066886	0.186814	-0.245503	0.063651	-0.136120	0.362909	0.061700	0.110616
7425	61.875000	-0.801464	0.675724	0.140828	-0.783427	0.664911	-0.104724	-0.770403	0.888884	0.145458	-0.767556	0.880086	-0.094695	-0.684307	1.256078	0.021124	-0.663967	1.230624	0.121137	-0.647553	1.169960	0.108101	-0.606145	0.761008	0.243491	-0.545259	0.750882	-0.178032	-0.305467	0.565994	0.070214				-0.271863	0.065215	0.232034	-0.311212	0.586931	0.109401	-0.270679	0.066894	0.186821	-0.245503	0.063656	-0.136118	0.362909	0.061696	0.110625
7426	61.883333	-0.801522	0.675668	0.140829	-0.783359	0.664926	-0.104737	-0.770341	0.888925	0.145321	-0.767386	0.880067	-0.094708	-0.684206	1.256045	0.020975	-0.663918	1.230636	0.120938	-0.647460	1.169957	0.107920	-0.606097	0.761117	0.243405	-0.544776	0.751003	-0.177864	-0.305448	0.565942	0.070257				-0.271871	0.065218	0.232042	-0.310994	0.586700	0.109373	-0.270683	0.066895	0.186825	-0.245506	0.063653	-0.136116	0.362909	0.061699	0.110631
7427	61.891667	-0.801407	0.675751	0.140782	-0.783303	0.664942	-0.104748	-0.770281	0.888972	0.145199	-0.767216	0.880010	-0.094890	-0.684167	1.256038	0.020641	-0.663858	1.230665	0.120745	-0.647384	1.169991	0.107750	-0.606041	0.761237	0.243326	-0.544439	0.751019	-0.177771	-0.305425	0.565895	0.070306				-0.271874	0.065216	0.232038	-0.310977	0.586677	0.109414	-0.270682	0.066897	0.186821	-0.245422	0.063491	-0.135867	0.362908	0.061701	0.110633
7428	61.900000	-0.801375	0.675761	0.140765	-0.783253	0.664951	-0.104748	-0.770213	0.888960	0.145019	-0.767007	0.879988	-0.095055	-0.684061	1.256080	0.020530	-0.663807	1.230697	0.120558	-0.647340	1.170026	0.107583	-0.605981	0.761358	0.243261	-0.544093	0.751040	-0.177682	-0.305396	0.565852	0.070365				-0.271871	0.065214	0.232038	-0.310948	0.586657	0.109460	-0.270685	0.066902	0.186824	-0.245500	0.063642	-0.136112	0.362911	0.061696	0.110630
7429	61.908333	-0.801343	0.675774	0.140760	-0.783211	0.664963	-0.104739	-0.770171	0.889020	0.144933	-0.766958	0.879838	-0.095112	-0.683996	1.256069	0.020323	-0.663818	1.230747	0.120354	-0.647320	1.170074	0.107420	-0.605922	0.761490	0.243209	-0.543758	0.751049	-0.177592	-0.305361	0.565823	0.070435				-0.271876	0.065217	0.232041	-0.310919	0.586650	0.109516	-0.270680	0.066901	0.186825	-0.245495	0.063638	-0.136110	0.362913	0.061694	0.110624
7430	61.916667	-0.801398	0.675732	0.140822	-0.783171	0.664977	-0.104722	-0.770138	0.889060	0.144836	-0.766815	0.879783	-0.095197	-0.683938	1.256084	0.020113	-0.663818	1.230809	0.120172	-0.647292	1.170139	0.107255	-0.605857	0.761628	0.243159	-0.543431	0.751059	-0.177505	-0.305317	0.565802	0.070510				-0.271884	0.065227	0.232047	-0.310886	0.586641	0.109587	-0.270682	0.066901	0.186822	-0.245490	0.063647	-0.136109	0.362908	0.061693	0.110622
7431	61.925000	-0.801319	0.675765	0.140797	-0.783130	0.664995	-0.104704	-0.770041	0.889125	0.144693	-0.766630	0.879775	-0.095329	-0.683883	1.256109	0.019913	-0.663829	1.230860	0.119979	-0.647296	1.170193	0.107074	-0.605773	0.761770	0.243113	-0.543102	0.751077	-0.177408	-0.305281	0.565789	0.070593				-0.271940	0.065224	0.231958	-0.310853	0.586640	0.109660	-0.270686	0.066899	0.186819	-0.245417	0.063488	-0.135862	0.362908	0.061683	0.110628
7432	61.933333	-0.801238	0.675801	0.140786	-0.783096	0.665020	-0.104677	-0.770081	0.889140	0.144652	-0.766462	0.879754	-0.095485	-0.683956	1.256187	0.019563	-0.663807	1.230930	0.119777	-0.647319	1.170228	0.106923	-0.605690	0.761915	0.243075	-0.542773	0.751102	-0.177304	-0.305245	0.565776	0.070672				-0.271887	0.065230	0.232054	-0.310821	0.586644	0.109733	-0.270684	0.066904	0.186828	-0.245492	0.063658	-0.136105	0.362909	0.061685	0.110642
7433	61.941667	-0.801199	0.675805	0.140803	-0.783061	0.665045	-0.104644	-0.770070	0.889166	0.144561	-0.766406	0.879634	-0.095529	-0.683879	1.256165	0.019400	-0.663848	1.230929	0.119575	-0.647302	1.170287	0.106744	-0.605591	0.762069	0.243048	-0.542477	0.751118	-0.177210	-0.305207	0.565748	0.070745				-0.271886	0.065218	0.232059	-0.310784	0.586634	0.109799	-0.270684	0.066903	0.186837	-0.245494	0.063662	-0.136107	0.362910	0.061680	0.110663
7434	61.950000	-0.801159	0.675808	0.140820	-0.783028	0.665072	-0.104616	-0.770062	0.889190	0.144478	-0.766299	0.879589	-0.095512	-0.683825	1.256153	0.019268	-0.663889	1.230981	0.119379	-0.647282	1.170290	0.106558	-0.605490	0.762215	0.243027	-0.542204	0.751138	-0.177114	-0.305178	0.565710	0.070806				-0.271882	0.065216	0.232066	-0.310755	0.586619	0.109853	-0.270683	0.066905	0.186847	-0.245424	0.063496	-0.135852	0.362907	0.061687	0.110676
7435	61.958333	-0.801120	0.675806	0.140831	-0.782994	0.665088	-0.104587	-0.770053	0.889224	0.144412	-0.766200	0.879493	-0.095698	-0.683931	1.256204	0.018904	-0.663921	1.231052	0.119220	-0.647292	1.170352	0.106417	-0.605369	0.762367	0.243024	-0.541952	0.751143	-0.177023	-0.305149	0.565664	0.070847				-0.271881	0.065209	0.232066	-0.310720	0.586595	0.109883	-0.270680	0.066899	0.186845	-0.245464	0.063572	-0.135983	0.362912	0.061674	0.110693
7436	61.966667	-0.801086	0.675807	0.140841	-0.782917	0.665091	-0.104427	-0.770051	0.889246	0.144335	-0.766061	0.879465	-0.095834	-0.683956	1.256210	0.018655	-0.663958	1.231140	0.119062	-0.647338	1.170391	0.106273	-0.605245	0.762513	0.243024	-0.541728	0.751149	-0.176926	-0.305128	0.565604	0.070871				-0.271878	0.065207	0.232063	-0.310690	0.586564	0.109896	-0.270680	0.066899	0.186848	-0.245506	0.063647	-0.136112	0.362911	0.061680	0.110692
7437	61.975000	-0.801055	0.675810	0.140854	-0.782928	0.665120	-0.104548	-0.770077	0.889249	0.144275	-0.766043	0.879342	-0.095864	-0.683892	1.256219	0.018598	-0.664008	1.231196	0.118894	-0.647364	1.170493	0.106132	-0.605114	0.762663	0.243021	-0.541541	0.751163	-0.176833	-0.305110	0.565541	0.070881				-0.271874	0.065205	0.232063	-0.310658	0.586533	0.109896	-0.270679	0.066895	0.186843	-0.245470	0.063565	-0.135991	0.362919	0.061675	0.110684
7438	61.983333	-0.801118	0.675745	0.140896	-0.782901	0.665131	-0.104526	-0.770101	0.889264	0.144212	-0.766016	0.879254	-0.095870	-0.683962	1.256301	0.018410	-0.664053	1.231302	0.118690	-0.647390	1.170597	0.106007	-0.604985	0.762810	0.243017	-0.541377	0.751181	-0.176731	-0.305097	0.565472	0.070886				-0.271871	0.065205	0.232065	-0.310633	0.586505	0.109891	-0.270672	0.066898	0.186836	-0.245508	0.063640	-0.136120	0.362915	0.061666	0.110671
7439	61.991667	-0.801014	0.675809	0.140872	-0.782834	0.665130	-0.104362	-0.770122	0.889245	0.144134	-0.765926	0.879211	-0.096048	-0.683875	1.256283	0.018322	-0.664104	1.231395	0.118546	-0.647434	1.170688	0.105888	-0.604858	0.762953	0.243011	-0.541244	0.751203	-0.176618	-0.305081	0.565409	0.070891				-0.271868	0.065212	0.232068	-0.310611	0.586480	0.109876	-0.270675	0.066897	0.186837	-0.245469	0.063564	-0.135996	0.362918	0.061660	0.110682
7440	62.000000	-0.801003	0.675802	0.140881	-0.782814	0.665141	-0.104340	-0.770295	0.889287	0.144123	-0.765842	0.879209	-0.096098	-0.683900	1.256315	0.018160	-0.664159	1.231495	0.118412	-0.647449	1.170762	0.105754	-0.604745	0.763104	0.242995	-0.541122	0.751231	-0.176498	-0.305075	0.565357	0.070893				-0.271876	0.065216	0.232071	-0.310589	0.586463	0.109862	-0.270671	0.066905	0.186841	-0.245499	0.063639	-0.136117	0.362922	0.061661	0.110682
7441	62.008333	-0.801051	0.675764	0.140910	-0.782842	0.665154	-0.104463	-0.770216	0.889232	0.144035	-0.765922	0.879078	-0.096045	-0.684000	1.256350	0.017874	-0.664227	1.231589	0.118257	-0.647490	1.170846	0.105650	-0.604636	0.763243	0.242962	-0.541013	0.751273	-0.176364	-0.305062	0.565306	0.070896				-0.271879	0.065211	0.232071	-0.310574	0.586443	0.109850	-0.270671	0.066905	0.186843	-0.245505	0.063645	-0.136116	0.362923	0.061667	0.110699
7442	62.016667	-0.801004	0.675786	0.140894	-0.782832	0.665160	-0.104443	-0.770272	0.889215	0.143997	-0.765917	0.879024	-0.096099	-0.684079	1.256395	0.017641	-0.664307	1.231688	0.118099	-0.647563	1.170938	0.105525	-0.604547	0.763371	0.242917	-0.540919	0.751318	-0.176220	-0.305055	0.565256	0.070888				-0.271882	0.065216	0.232072	-0.310558	0.586427	0.109830	-0.270670	0.066905	0.186847	-0.245430	0.063488	-0.135863	0.362921	0.061675	0.110714
7443	62.025000	-0.801011	0.675774	0.140896	-0.782789	0.665159	-0.104288	-0.770197	0.889222	0.143832	-0.765829	0.879070	-0.096228	-0.684122	1.256498	0.017542	-0.664386	1.231803	0.117975	-0.647664	1.171059	0.105468	-0.604481	0.763489	0.242839	-0.540856	0.751356	-0.176087	-0.305041	0.565208	0.070888				-0.271880	0.065216	0.232070	-0.310542	0.586408	0.109816	-0.270671	0.066908	0.186852	-0.245471	0.063571	-0.135987	0.362916	0.061658	0.110732
7444	62.033333	-0.801024	0.675769	0.140899	-0.782790	0.665154	-0.104278	-0.770397	0.889128	0.143849	-0.765960	0.878949	-0.096106	-0.684048	1.256514	0.017544	-0.664469	1.231931	0.117862	-0.647769	1.171177	0.105371	-0.604426	0.763593	0.242749	-0.540815	0.751393	-0.175961	-0.305029	0.565163	0.070876				-0.271882	0.065209	0.232070	-0.310527	0.586389	0.109790	-0.270669	0.066906	0.186850	-0.245514	0.063649	-0.136115	0.362912	0.061674	0.110734
7445	62.041667	-0.801128	0.675700	0.140944	-0.782820	0.665154	-0.104342	-0.770471	0.889121	0.143842	-0.765985	0.878894	-0.096227	-0.684105	1.256616	0.017422	-0.664564	1.232047	0.117671	-0.647867	1.171289	0.105284	-0.604397	0.763687	0.242638	-0.540793	0.751423	-0.175831	-0.305007	0.565102	0.070844				-0.271942	0.065209	0.231979	-0.310509	0.586361	0.109746	-0.270674	0.066904	0.186847	-0.245475	0.063569	-0.135996	0.362914	0.061668	0.110738
7446	62.050000	-0.801054	0.675752	0.140890	-0.782814	0.665146	-0.104273	-0.770418	0.889142	0.143737	-0.765941	0.878937	-0.096331	-0.684318	1.256812	0.017116	-0.664655	1.232199	0.117570	-0.647998	1.171404	0.105222	-0.604382	0.763762	0.242517	-0.540789	0.751448	-0.175714	-0.304994	0.565043	0.070809				-0.271886	0.065212	0.232067	-0.310494	0.586329	0.109695	-0.270675	0.066899	0.186845	-0.245440	0.063486	-0.135871	0.362915	0.061658	0.110732
7447	62.058333	-0.801069	0.675739	0.140880	-0.782832	0.665131	-0.104268	-0.770640	0.889047	0.143782	-0.766057	0.878840	-0.096355	-0.684377	1.256886	0.017002	-0.664760	1.232311	0.117470	-0.648109	1.171525	0.105140	-0.604378	0.763815	0.242387	-0.540805	0.751477	-0.175596	-0.304982	0.564995	0.070772				-0.271881	0.065207	0.232060	-0.310485	0.586297	0.109627	-0.270675	0.066905	0.186840	-0.245511	0.063645	-0.136121	0.362907	0.061651	0.110736
7448	62.066667	-0.801088	0.675727	0.140875	-0.782861	0.665116	-0.104266	-0.770730	0.889010	0.143775	-0.766185	0.878749	-0.096374	-0.684432	1.256918	0.016960	-0.664872	1.232421	0.117389	-0.648246	1.171593	0.105062	-0.604373	0.763860	0.242243	-0.540835	0.751493	-0.175476	-0.304970	0.564934	0.070727				-0.271888	0.065214	0.232067	-0.310477	0.586268	0.109567	-0.270675	0.066904	0.186839	-0.245512	0.063646	-0.136124	0.362909	0.061653	0.110726
7449	62.075000	-0.801113	0.675712	0.140866	-0.782931	0.665102	-0.104415	-0.770818	0.889016	0.143820	-0.766277	0.878727	-0.096300	-0.684540	1.256968	0.016734	-0.664978	1.232560	0.117345	-0.648387	1.171754	0.105047	-0.604380	0.763885	0.242101	-0.540874	0.751512	-0.175350	-0.304965	0.564883	0.070678				-0.271882	0.065206	0.232065	-0.310476	0.586238	0.109496	-0.270674	0.066905	0.186840	-0.245433	0.063488	-0.135874	0.362909	0.061647	0.110737
7450	62.083333	-0.801143	0.675692	0.140856	-0.782926	0.665077	-0.104278	-0.770918	0.888933	0.143773	-0.766266	0.878793	-0.096410	-0.684659	1.257106	0.016798	-0.665083	1.232656	0.117300	-0.648508	1.171835	0.105011	-0.604391	0.763903	0.241966	-0.540929	0.751524	-0.175239	-0.304968	0.564828	0.070621				-0.271879	0.065211	0.232067	-0.310480	0.586216	0.109424	-0.270673	0.066899	0.186845	-0.245434	0.063493	-0.135869	0.362907	0.061643	0.110760
7451	62.091667	-0.801177	0.675676	0.140843	-0.782967	0.665048	-0.104282	-0.771021	0.888932	0.143818	-0.766421	0.878707	-0.096427	-0.684776	1.257178	0.016773	-0.665213	1.232780	0.117291	-0.648643	1.171950	0.105017	-0.604409	0.763914	0.241829	-0.540978	0.751555	-0.175120	-0.304976	0.564769	0.070556				-0.271877	0.065209	0.232068	-0.310486	0.586176	0.109333	-0.270671	0.066902	0.186848	-0.245513	0.063654	-0.136119	0.362912	0.061640	0.110761
7452	62.100000	-0.801303	0.675588	0.140858	-0.783014	0.665020	-0.104289	-0.771140	0.888890	0.143820	-0.766594	0.878628	-0.096354	-0.684932	1.257270	0.016705	-0.665354	1.232853	0.117223	-0.648771	1.172009	0.104980	-0.604425	0.763932	0.241699	-0.541030	0.751591	-0.175016	-0.304993	0.564699	0.070479				-0.271875	0.065214	0.232075	-0.310501	0.586142	0.109235	-0.270666	0.066903	0.186844	-0.245516	0.063657	-0.136121	0.362901	0.061641	0.110763
7453	62.108333	-0.801310	0.675592	0.140823	-0.783082	0.664984	-0.104374	-0.771215	0.888839	0.143748	-0.766669	0.878620	-0.096433	-0.685089	1.257322	0.016647	-0.665479	1.232986	0.117284	-0.648950	1.172130	0.105011	-0.604447	0.763945	0.241576	-0.541084	0.751624	-0.174918	-0.305016	0.564624	0.070390				-0.271873	0.065211	0.232066	-0.310524	0.586108	0.109123	-0.270668	0.066901	0.186844	-0.245474	0.063572	-0.135997	0.362909	0.061646	0.110757
7454	62.116667	-0.801311	0.675607	0.140796	-0.783119	0.664946	-0.104316	-0.771434	0.888718	0.143745	-0.766741	0.878613	-0.096511	-0.685240	1.257428	0.016735	-0.665633	1.233027	0.117263	-0.649130	1.172203	0.105027	-0.604474	0.763953	0.241460	-0.541144	0.751666	-0.174839	-0.305043	0.564550	0.070297				-0.271878	0.065218	0.232067	-0.310550	0.586063	0.109010	-0.270668	0.066906	0.186835	-0.245520	0.063646	-0.136122	0.362903	0.061643	0.110759
7455	62.125000	-0.801368	0.675582	0.140777	-0.783175	0.664903	-0.104333	-0.771587	0.888645	0.143751	-0.766929	0.878504	-0.096516	-0.685406	1.257497	0.016759	-0.665778	1.233108	0.117275	-0.649305	1.172275	0.105041	-0.604496	0.763959	0.241352	-0.541210	0.751716	-0.174775	-0.305076	0.564473	0.070189				-0.271878	0.065219	0.232063	-0.310571	0.586030	0.108895	-0.270672	0.066905	0.186835	-0.245521	0.063645	-0.136124	0.362899	0.061634	0.110741
7456	62.133333	-0.801434	0.675558	0.140760	-0.783278	0.664873	-0.104491	-0.771746	0.888604	0.143780	-0.767128	0.878394	-0.096520	-0.685583	1.257564	0.016782	-0.665949	1.233147	0.117279	-0.649506	1.172354	0.105052	-0.604517	0.763964	0.241255	-0.541280	0.751774	-0.174716	-0.305104	0.564403	0.070101				-0.271881	0.065221	0.232062	-0.310601	0.585996	0.108794	-0.270677	0.066906	0.186836	-0.245522	0.063641	-0.136119	0.362895	0.061629	0.110742
7457	62.141667	-0.801502	0.675522	0.140741	-0.783344	0.664833	-0.104500	-0.771829	0.888522	0.143711	-0.767176	0.878438	-0.096616	-0.685793	1.257657	0.016821	-0.666120	1.233228	0.117316	-0.649713	1.172387	0.105064	-0.604541	0.763967	0.241154	-0.541355	0.751839	-0.174671	-0.305137	0.564346	0.070019				-0.271884	0.065225	0.232063	-0.310623	0.585968	0.108703	-0.270681	0.066905	0.186837	-0.245451	0.063485	-0.135868	0.362887	0.061631	0.110744
7458	62.150000	-0.801561	0.675485	0.140721	-0.783413	0.664796	-0.104513	-0.772056	0.888457	0.143799	-0.767336	0.878393	-0.096654	-0.686026	1.257703	0.016895	-0.666327	1.233265	0.117345	-0.649909	1.172362	0.105042	-0.604566	0.763961	0.241063	-0.541428	0.751910	-0.174633	-0.305164	0.564296	0.069943				-0.271887	0.065214	0.232062	-0.310649	0.585949	0.108619	-0.270687	0.066895	0.186837	-0.245527	0.063647	-0.136118	0.362883	0.061635	0.110744
7459	62.158333	-0.801675	0.675416	0.140714	-0.783479	0.664752	-0.104527	-0.772215	0.888337	0.143747	-0.767551	0.878311	-0.096615	-0.686172	1.257704	0.017033	-0.666543	1.233288	0.117370	-0.650137	1.172422	0.105063	-0.604595	0.763958	0.240981	-0.541504	0.751985	-0.174610	-0.305188	0.564260	0.069880				-0.271885	0.065210	0.232057	-0.310667	0.585934	0.108543	-0.270687	0.066897	0.186837	-0.245528	0.063649	-0.136114	0.362882	0.061627	0.110753
7460	62.166667	-0.801788	0.675349	0.140715	-0.783555	0.664699	-0.104531	-0.772395	0.888309	0.143808	-0.767754	0.878202	-0.096725	-0.686541	1.257758	0.016824	-0.666779	1.233300	0.117390	-0.650378	1.172410	0.105054	-0.604619	0.763950	0.240905	-0.541582	0.752061	-0.174585	-0.305213	0.564227	0.069825				-0.271890	0.065213	0.232060	-0.310690	0.585924	0.108476	-0.270687	0.066896	0.186842	-0.245526	0.063648	-0.136112	0.362887	0.061635	0.110762
7461	62.175000	-0.801774	0.675384	0.140674	-0.783619	0.664655	-0.104544	-0.772405	0.888263	0.143685	-0.767816	0.878281	-0.096757	-0.686787	1.257855	0.016907	-0.667036	1.233320	0.117459	-0.650656	1.172482	0.105119	-0.604650	0.763957	0.240837	-0.541660	0.752129	-0.174575	-0.305235	0.564199	0.069769				-0.271887	0.065215	0.232059	-0.310707	0.585912	0.108407	-0.270687	0.066896	0.186837	-0.245490	0.063574	-0.135993	0.362880	0.061641	0.110753
7462	62.183333	-0.801836	0.675354	0.140657	-0.783688	0.664608	-0.104553	-0.772688	0.888177	0.143814	-0.767970	0.878256	-0.096788	-0.687069	1.257843	0.016887	-0.667318	1.233331	0.117457	-0.650898	1.172492	0.105120	-0.604675	0.763965	0.240777	-0.541742	0.752192	-0.174566	-0.305253	0.564163	0.069705				-0.271879	0.065208	0.232049	-0.310721	0.585900	0.108334	-0.270686	0.066896	0.186832	-0.245528	0.063649	-0.136120	0.362884	0.061647	0.110756
7463	62.191667	-0.801988	0.675268	0.140685	-0.783789	0.664564	-0.104566	-0.772828	0.888120	0.143826	-0.768245	0.878138	-0.096747	-0.687351	1.257913	0.017045	-0.667604	1.233318	0.117476	-0.651149	1.172511	0.105148	-0.604702	0.763984	0.240725	-0.541829	0.752253	-0.174573	-0.305276	0.564140	0.069650				-0.271880	0.065211	0.232047	-0.310737	0.585899	0.108255	-0.270684	0.066897	0.186821	-0.245528	0.063653	-0.136129	0.362892	0.061644	0.110735
7464	62.200000	-0.801951	0.675302	0.140638	-0.783871	0.664518	-0.104569	-0.772965	0.888055	0.143822	-0.768295	0.878218	-0.096837	-0.687656	1.257900	0.017104	-0.667884	1.233332	0.117508	-0.651406	1.172472	0.105099	-0.604724	0.764010	0.240683	-0.541909	0.752323	-0.174583	-0.305298	0.564120	0.069599				-0.271879	0.065212	0.232043	-0.310756	0.585890	0.108199	-0.270679	0.066899	0.186817	-0.245526	0.063647	-0.136133	0.362891	0.061637	0.110714
7465	62.208333	-0.802002	0.675276	0.140632	-0.783930	0.664485	-0.104576	-0.773107	0.888005	0.143849	-0.768467	0.878194	-0.096851	-0.687961	1.257923	0.017111	-0.668195	1.233294	0.117560	-0.651709	1.172482	0.105144	-0.604743	0.764046	0.240659	-0.541988	0.752395	-0.174596	-0.305325	0.564104	0.069564				-0.271874	0.065215	0.232039	-0.310769	0.585879	0.108163	-0.270680	0.066904	0.186818	-0.245485	0.063562	-0.136006	0.362903	0.061624	0.110711
7466	62.216667	-0.802049	0.675243	0.140633	-0.783995	0.664446	-0.104577	-0.773247	0.887953	0.143879	-0.768639	0.878163	-0.096853	-0.688286	1.257923	0.017134	-0.668498	1.233287	0.117608	-0.651968	1.172494	0.105173	-0.604764	0.764083	0.240643	-0.542053	0.752483	-0.174609	-0.305350	0.564099	0.069542				-0.271866	0.065210	0.232040	-0.310785	0.585893	0.108121	-0.270678	0.066908	0.186821	-0.245523	0.063647	-0.136130	0.362906	0.061631	0.110715
7467	62.225000	-0.802152	0.675174	0.140646	-0.784061	0.664412	-0.104567	-0.773407	0.887884	0.143903	-0.768926	0.878042	-0.096749	-0.688575	1.257839	0.017293	-0.668807	1.233232	0.117620	-0.652233	1.172478	0.105179	-0.604776	0.764126	0.240638	-0.542106	0.752586	-0.174622	-0.305374	0.564102	0.069532				-0.271873	0.065210	0.232038	-0.310799	0.585901	0.108112	-0.270675	0.066903	0.186819	-0.245521	0.063645	-0.136126	0.362906	0.061641	0.110702
7468	62.233333	-0.802153	0.675178	0.140640	-0.784126	0.664382	-0.104561	-0.773552	0.887829	0.143954	-0.768988	0.878084	-0.096856	-0.688797	1.257831	0.017354	-0.669130	1.233216	0.117631	-0.652491	1.172469	0.105189	-0.604787	0.764168	0.240642	-0.542153	0.752704	-0.174634	-0.305399	0.564111	0.069538				-0.271876	0.065212	0.232045	-0.310814	0.585919	0.108113	-0.270677	0.066897	0.186822	-0.245449	0.063485	-0.135876	0.362900	0.061656	0.110699
7469	62.241667	-0.802204	0.675147	0.140645	-0.784181	0.664350	-0.104553	-0.773695	0.887731	0.143944	-0.769164	0.878031	-0.096855	-0.689098	1.257851	0.017413	-0.669426	1.233209	0.117657	-0.652797	1.172461	0.105211	-0.604795	0.764206	0.240651	-0.542198	0.752819	-0.174657	-0.305417	0.564130	0.069560				-0.271875	0.065208	0.232045	-0.310828	0.585937	0.108143	-0.270682	0.066901	0.186830	-0.245485	0.063568	-0.135991	0.362899	0.061656	0.110709
7470	62.250000	-0.802353	0.675022	0.140645	-0.784237	0.664319	-0.104541	-0.773841	0.887666	0.143976	-0.769441	0.877863	-0.096837	-0.689386	1.257878	0.017445	-0.669746	1.233261	0.117726	-0.653070	1.172485	0.105213	-0.604800	0.764249	0.240663	-0.542230	0.752939	-0.174672	-0.305437	0.564145	0.069582				-0.271875	0.065206	0.232045	-0.310846	0.585952	0.108159	-0.270684	0.066898	0.186830	-0.245527	0.063654	-0.136119	0.362894	0.061671	0.110710
7471	62.258333	-0.802294	0.675093	0.140662	-0.784290	0.664294	-0.104534	-0.773920	0.887614	0.143951	-0.769507	0.877880	-0.096867	-0.689671	1.257931	0.017478	-0.670035	1.233232	0.117733	-0.653335	1.172504	0.105204	-0.604804	0.764294	0.240677	-0.542270	0.753055	-0.174695	-0.305454	0.564155	0.069608				-0.271877	0.065211	0.232048	-0.310858	0.585963	0.108187	-0.270683	0.066899	0.186827	-0.245495	0.063568	-0.136001	0.362893	0.061677	0.110696
7472	62.266667	-0.802335	0.675063	0.140666	-0.784336	0.664268	-0.104531	-0.774131	0.887539	0.144029	-0.769657	0.877827	-0.096880	-0.690111	1.258021	0.017322	-0.670325	1.233245	0.117755	-0.653642	1.172546	0.105236	-0.604810	0.764351	0.240687	-0.542305	0.753169	-0.174718	-0.305464	0.564157	0.069631				-0.271876	0.065207	0.232046	-0.310869	0.585959	0.108218	-0.270684	0.066895	0.186824	-0.245464	0.063484	-0.135880	0.362894	0.061656	0.110691
7473	62.275000	-0.802377	0.675045	0.140677	-0.784378	0.664246	-0.104519	-0.774307	0.887468	0.144056	-0.769868	0.877716	-0.096839	-0.690366	1.258048	0.017314	-0.670612	1.233275	0.117765	-0.653915	1.172564	0.105227	-0.604807	0.764420	0.240695	-0.542342	0.753272	-0.174735	-0.305481	0.564166	0.069653				-0.271880	0.065210	0.232045	-0.310872	0.585964	0.108242	-0.270686	0.066896	0.186822	-0.245539	0.063647	-0.136138	0.362898	0.061664	0.110674
7474	62.283333	-0.802414	0.675023	0.140686	-0.784417	0.664226	-0.104505	-0.774482	0.887389	0.144086	-0.770084	0.877583	-0.096837	-0.690621	1.258081	0.017307	-0.670904	1.233305	0.117755	-0.654195	1.172604	0.105237	-0.604809	0.764486	0.240705	-0.542377	0.753376	-0.174744	-0.305493	0.564172	0.069680				-0.271878	0.065207	0.232044	-0.310875	0.585983	0.108258	-0.270682	0.066899	0.186822	-0.245540	0.063645	-0.136137	0.362905	0.061672	0.110669
7475	62.291667	-0.802497	0.674960	0.140706	-0.784453	0.664209	-0.104492	-0.774569	0.887341	0.144063	-0.770180	0.877571	-0.096851	-0.690848	1.258148	0.017438	-0.671194	1.233347	0.117766	-0.654481	1.172632	0.105236	-0.604809	0.764571	0.240718	-0.542408	0.753475	-0.174738	-0.305498	0.564180	0.069717				-0.271877	0.065200	0.232039	-0.310874	0.585998	0.108292	-0.270679	0.066901	0.186826	-0.245459	0.063481	-0.135887	0.362909	0.061661	0.110661
7476	62.300000	-0.802483	0.674975	0.140706	-0.784487	0.664194	-0.104475	-0.774782	0.887232	0.144120	-0.770274	0.877551	-0.096895	-0.691187	1.258256	0.017444	-0.671501	1.233400	0.117831	-0.654760	1.172663	0.105229	-0.604813	0.764662	0.240734	-0.542439	0.753573	-0.174723	-0.305502	0.564200	0.069763				-0.271870	0.065199	0.232039	-0.310870	0.586007	0.108348	-0.270672	0.066900	0.186824	-0.245457	0.063477	-0.135887	0.362914	0.061672	0.110661
7477	62.308333	-0.802518	0.674951	0.140720	-0.784518	0.664181	-0.104457	-0.774932	0.887164	0.144152	-0.770477	0.877434	-0.096872	-0.691463	1.258352	0.017434	-0.671784	1.233463	0.117825	-0.655081	1.172771	0.105240	-0.604811	0.764748	0.240749	-0.542470	0.753675	-0.174696	-0.305497	0.564224	0.069821				-0.271869	0.065198	0.232042	-0.310871	0.586031	0.108414	-0.270670	0.066899	0.186836	-0.245528	0.063644	-0.136130	0.362919	0.061676	0.110660
7478	62.316667	-0.802556	0.674922	0.140736	-0.784547	0.664164	-0.104441	-0.775087	0.887102	0.144189	-0.770657	0.877378	-0.096720	-0.691616	1.258381	0.017572	-0.672071	1.233528	0.117834	-0.655376	1.172827	0.105237	-0.604823	0.764829	0.240765	-0.542502	0.753769	-0.174658	-0.305494	0.564251	0.069885				-0.271859	0.065191	0.232043	-0.310867	0.586057	0.108476	-0.270668	0.066896	0.186844	-0.245521	0.063644	-0.136128	0.362927	0.061690	0.110665
7479	62.325000	-0.802600	0.674895	0.140756	-0.784575	0.664152	-0.104422	-0.775205	0.887038	0.144211	-0.770737	0.877359	-0.096853	-0.691896	1.258459	0.017597	-0.672349	1.233596	0.117868	-0.655689	1.172908	0.105260	-0.604827	0.764908	0.240778	-0.542536	0.753860	-0.174610	-0.305489	0.564271	0.069947				-0.271861	0.065191	0.232045	-0.310860	0.586073	0.108545	-0.270663	0.066895	0.186841	-0.245481	0.063557	-0.135998	0.362927	0.061686	0.110662
7480	62.333333	-0.802649	0.674868	0.140771	-0.784604	0.664138	-0.104406	-0.775391	0.886984	0.144260	-0.770900	0.877294	-0.096839	-0.692176	1.258536	0.017622	-0.672642	1.233698	0.117870	-0.655951	1.172944	0.105235	-0.604842	0.764987	0.240785	-0.542568	0.753942	-0.174561	-0.305486	0.564290	0.070012				-0.271857	0.065189	0.232045	-0.310855	0.586088	0.108611	-0.270659	0.066899	0.186840	-0.245517	0.063638	-0.136125	0.362927	0.061691	0.110651
7481	62.341667	-0.802738	0.674806	0.140806	-0.784636	0.664121	-0.104392	-0.775548	0.886921	0.144291	-0.771117	0.877172	-0.096817	-0.692560	1.258692	0.017489	-0.672982	1.233778	0.117855	-0.656300	1.173060	0.105318	-0.604860	0.765055	0.240786	-0.542611	0.754019	-0.174504	-0.305492	0.564300	0.070067				-0.271862	0.065190	0.232049	-0.310861	0.586102	0.108669	-0.270666	0.066897	0.186839	-0.245518	0.063636	-0.136133	0.362921	0.061690	0.110640
7482	62.350000	-0.802729	0.674808	0.140798	-0.784663	0.664110	-0.104376	-0.775714	0.886865	0.144327	-0.771330	0.877062	-0.096719	-0.692841	1.258724	0.017484	-0.673299	1.233810	0.117866	-0.656597	1.173097	0.105270	-0.604879	0.765129	0.240790	-0.542659	0.754088	-0.174443	-0.305497	0.564315	0.070123				-0.271863	0.065195	0.232045	-0.310864	0.586119	0.108725	-0.270664	0.066903	0.186839	-0.245448	0.063481	-0.135892	0.362919	0.061684	0.110622
7483	62.358333	-0.802766	0.674778	0.140814	-0.784697	0.664097	-0.104356	-0.775787	0.886844	0.144328	-0.771374	0.877100	-0.096793	-0.693132	1.258798	0.017473	-0.673572	1.233903	0.117891	-0.656880	1.173132	0.105264	-0.604904	0.765206	0.240793	-0.542711	0.754147	-0.174378	-0.305507	0.564331	0.070192				-0.271923	0.065198	0.231959	-0.310870	0.586129	0.108788	-0.270668	0.066906	0.186835	-0.245449	0.063475	-0.135890	0.362915	0.061684	0.110616
7484	62.366667	-0.802802	0.674749	0.140830	-0.784719	0.664083	-0.104340	-0.776006	0.886770	0.144422	-0.771630	0.876934	-0.096772	-0.693381	1.258827	0.017488	-0.673870	1.233957	0.117884	-0.657185	1.173233	0.105325	-0.604926	0.765284	0.240802	-0.542767	0.754205	-0.174307	-0.305517	0.564347	0.070244				-0.271866	0.065202	0.232049	-0.310882	0.586151	0.108848	-0.270669	0.066914	0.186836	-0.245527	0.063637	-0.136134	0.362907	0.061692	0.110612
7485	62.375000	-0.802897	0.674689	0.140866	-0.784775	0.664082	-0.104316	-0.776163	0.886711	0.144460	-0.771772	0.876898	-0.096681	-0.693659	1.258806	0.017380	-0.674191	1.233983	0.117857	-0.657458	1.173280	0.105339	-0.604962	0.765348	0.240807	-0.542823	0.754254	-0.174229	-0.305529	0.564377	0.070322				-0.271869	0.065206	0.232051	-0.310890	0.586177	0.108919	-0.270667	0.066919	0.186839	-0.245521	0.063639	-0.136134	0.362907	0.061694	0.110618
7486	62.383333	-0.802883	0.674698	0.140870	-0.784828	0.664079	-0.104290	-0.776337	0.886673	0.144514	-0.771822	0.876930	-0.096726	-0.693834	1.258830	0.017575	-0.674492	1.233994	0.117836	-0.657742	1.173317	0.105342	-0.605000	0.765405	0.240813	-0.542884	0.754303	-0.174141	-0.305539	0.564407	0.070401				-0.271870	0.065202	0.232049	-0.310898	0.586203	0.108994	-0.270665	0.066914	0.186846	-0.245528	0.063646	-0.136133	0.362905	0.061704	0.110619
7487	62.391667	-0.802920	0.674661	0.140889	-0.784860	0.664066	-0.104269	-0.776420	0.886611	0.144461	-0.771960	0.876878	-0.096702	-0.694266	1.258886	0.017358	-0.674794	1.234066	0.117862	-0.658050	1.173368	0.105395	-0.605041	0.765451	0.240822	-0.542943	0.754349	-0.174055	-0.305544	0.564435	0.070477				-0.271863	0.065196	0.232052	-0.310907	0.586224	0.109070	-0.270664	0.066914	0.186844	-0.245450	0.063482	-0.135882	0.362906	0.061701	0.110622
7488	62.400000	-0.802962	0.674623	0.140910	-0.784898	0.664053	-0.104247	-0.776667	0.886519	0.144540	-0.772105	0.876826	-0.096678	-0.694539	1.258909	0.017404	-0.675106	1.234105	0.117874	-0.658304	1.173392	0.105381	-0.605092	0.765493	0.240822	-0.543002	0.754381	-0.173965	-0.305551	0.564462	0.070549				-0.271866	0.065192	0.232056	-0.310914	0.586239	0.109141	-0.270663	0.066905	0.186842	-0.245524	0.063651	-0.136131	0.362909	0.061695	0.110617
7489	62.408333	-0.803049	0.674564	0.140952	-0.784930	0.664037	-0.104228	-0.776827	0.886461	0.144563	-0.772348	0.876675	-0.096615	-0.694795	1.258895	0.017334	-0.675403	1.234107	0.117848	-0.658552	1.173400	0.105368	-0.605150	0.765525	0.240827	-0.543068	0.754415	-0.173874	-0.305559	0.564483	0.070613				-0.271862	0.065192	0.232057	-0.310918	0.586263	0.109200	-0.270661	0.066904	0.186844	-0.245527	0.063645	-0.136139	0.362909	0.061683	0.110606
7490	62.416667	-0.803041	0.674558	0.140951	-0.784964	0.664021	-0.104214	-0.776985	0.886406	0.144587	-0.772378	0.876712	-0.096639	-0.695067	1.258890	0.017370	-0.675702	1.234106	0.117820	-0.658831	1.173475	0.105402	-0.605213	0.765546	0.240830	-0.543131	0.754444	-0.173784	-0.305566	0.564505	0.070675				-0.271857	0.065178	0.232052	-0.310930	0.586282	0.109251	-0.270659	0.066908	0.186836	-0.245445	0.063478	-0.135897	0.362912	0.061667	0.110590
7491	62.425000	-0.803081	0.674527	0.140964	-0.784997	0.664004	-0.104201	-0.777146	0.886363	0.144606	-0.772566	0.876599	-0.096630	-0.695336	1.258888	0.017319	-0.675988	1.234124	0.117797	-0.659072	1.173453	0.105379	-0.605285	0.765561	0.240839	-0.543188	0.754459	-0.173688	-0.305579	0.564537	0.070723				-0.271858	0.065190	0.232050	-0.310943	0.586300	0.109309	-0.270659	0.066907	0.186835	-0.245482	0.063555	-0.136021	0.362911	0.061666	0.110587
7492	62.433333	-0.803121	0.674496	0.140981	-0.785034	0.663989	-0.104182	-0.777334	0.886329	0.144640	-0.772733	0.876504	-0.096650	-0.695602	1.258847	0.017161	-0.676253	1.234174	0.117785	-0.659283	1.173456	0.105352	-0.605373	0.765569	0.240850	-0.543245	0.754475	-0.173596	-0.305598	0.564584	0.070784				-0.271854	0.065192	0.232050	-0.310961	0.586337	0.109378	-0.270659	0.066916	0.186835	-0.245517	0.063634	-0.136144	0.362914	0.061669	0.110589
7493	62.441667	-0.803165	0.674463	0.140997	-0.785069	0.663974	-0.104162	-0.777456	0.886274	0.144636	-0.772831	0.876493	-0.096588	-0.695840	1.258840	0.017191	-0.676546	1.234195	0.117814	-0.659526	1.173490	0.105381	-0.605467	0.765571	0.240859	-0.543296	0.754484	-0.173499	-0.305624	0.564634	0.070856				-0.271855	0.065195	0.232055	-0.310990	0.586378	0.109459	-0.270654	0.066921	0.186845	-0.245476	0.063550	-0.136010	0.362904	0.061689	0.110598
7494	62.450000	-0.803208	0.674432	0.141022	-0.785101	0.663959	-0.104138	-0.777662	0.886241	0.144678	-0.772914	0.876495	-0.096551	-0.696073	1.258836	0.017226	-0.676805	1.234157	0.117791	-0.659756	1.173494	0.105396	-0.605572	0.765571	0.240867	-0.543340	0.754506	-0.173390	-0.305655	0.564692	0.070941				-0.271858	0.065196	0.232061	-0.311027	0.586429	0.109548	-0.270657	0.066928	0.186854	-0.245513	0.063634	-0.136124	0.362902	0.061693	0.110619
7495	62.458333	-0.803256	0.674400	0.141043	-0.785138	0.663949	-0.104118	-0.777739	0.886201	0.144617	-0.773093	0.876394	-0.096540	-0.696276	1.258763	0.017260	-0.677052	1.234164	0.117771	-0.659966	1.173516	0.105381	-0.605689	0.765567	0.240871	-0.543401	0.754519	-0.173288	-0.305701	0.564763	0.071028				-0.271862	0.065210	0.232071	-0.311067	0.586482	0.109650	-0.270654	0.066930	0.186860	-0.245510	0.063640	-0.136112	0.362899	0.061701	0.110638
7496	62.466667	-0.803300	0.674362	0.141063	-0.785171	0.663941	-0.104101	-0.777987	0.886131	0.144689	-0.773175	0.876397	-0.096497	-0.696498	1.258730	0.017251	-0.677284	1.234136	0.117742	-0.660153	1.173520	0.105384	-0.605816	0.765576	0.240874	-0.543462	0.754529	-0.173188	-0.305751	0.564824	0.071113				-0.271868	0.065213	0.232077	-0.311324	0.586735	0.109809	-0.270653	0.066927	0.186862	-0.245509	0.063647	-0.136111	0.362895	0.061704	0.110642
7497	62.475000	-0.803347	0.674335	0.141079	-0.785204	0.663928	-0.104087	-0.778157	0.886075	0.144679	-0.773310	0.876342	-0.096474	-0.696753	1.258698	0.017195	-0.677491	1.234130	0.117727	-0.660343	1.173549	0.105414	-0.605945	0.765585	0.240869	-0.543528	0.754544	-0.173091	-0.305802	0.564880	0.071195				-0.271870	0.065213	0.232079	-0.311373	0.586776	0.109893	-0.270659	0.066920	0.186862	-0.245476	0.063577	-0.135987	0.362895	0.061694	0.110648
7498	62.483333	-0.803392	0.674306	0.141098	-0.785234	0.663920	-0.104080	-0.778552	0.886124	0.144793	-0.773434	0.876274	-0.096451	-0.696922	1.258606	0.017091	-0.677683	1.234134	0.117711	-0.660493	1.173549	0.105413	-0.606073	0.765607	0.240869	-0.543602	0.754557	-0.172999	-0.305860	0.564939	0.071263				-0.271873	0.065207	0.232076	-0.311423	0.586808	0.109966	-0.270664	0.066919	0.186860	-0.245514	0.063653	-0.136109	0.362892	0.061686	0.110642
7499	62.491667	-0.803494	0.674239	0.141119	-0.785264	0.663907	-0.104079	-0.778496	0.885991	0.144702	-0.773606	0.876152	-0.096379	-0.697105	1.258611	0.017108	-0.677852	1.234139	0.117704	-0.660612	1.173553	0.105392	-0.606200	0.765637	0.240874	-0.543675	0.754559	-0.172915	-0.305911	0.564993	0.071312				-0.271869	0.065207	0.232072	-0.311469	0.586842	0.110022	-0.270667	0.066922	0.186848	-0.245485	0.063566	-0.135997	0.362881	0.061678	0.110628
7500	62.500000	-0.803472	0.674252	0.141112	-0.785289	0.663898	-0.104082	-0.778683	0.885951	0.144714	-0.773676	0.876111	-0.096425	-0.697272	1.258633	0.017137	-0.678009	1.234132	0.117686	-0.660725	1.173557	0.105388	-0.606327	0.765670	0.240883	-0.543749	0.754563	-0.172836	-0.305955	0.565054	0.071364				-0.271872	0.065206	0.232060	-0.311511	0.586879	0.110077	-0.270667	0.066921	0.186838	-0.245527	0.063635	-0.136128	0.362877	0.061672	0.110620
7501	62.508333	-0.803527	0.674233	0.141126	-0.785310	0.663887	-0.104076	-0.778848	0.885885	0.144678	-0.773807	0.876035	-0.096409	-0.697396	1.258604	0.017140	-0.678118	1.234148	0.117703	-0.660820	1.173527	0.105378	-0.606446	0.765689	0.240900	-0.543828	0.754555	-0.172758	-0.305998	0.565112	0.071418				-0.271870	0.065205	0.232058	-0.311555	0.586923	0.110145	-0.270673	0.066925	0.186830	-0.245486	0.063560	-0.136008	0.362875	0.061672	0.110613
7502	62.516667	-0.803566	0.674220	0.141132	-0.785327	0.663877	-0.104079	-0.779004	0.885836	0.144664	-0.774048	0.875863	-0.096314	-0.697499	1.258625	0.017142	-0.678214	1.234152	0.117709	-0.660914	1.173582	0.105403	-0.606568	0.765718	0.240913	-0.543901	0.754546	-0.172676	-0.306041	0.565189	0.071482				-0.271867	0.065198	0.232056	-0.311595	0.586978	0.110218	-0.270668	0.066930	0.186831	-0.245524	0.063636	-0.136136	0.362873	0.061673	0.110611
7503	62.525000	-0.803597	0.674202	0.141139	-0.785339	0.663874	-0.104082	-0.779092	0.885826	0.144626	-0.774052	0.875890	-0.096366	-0.697612	1.258655	0.017198	-0.678275	1.234213	0.117766	-0.660955	1.173593	0.105401	-0.606680	0.765738	0.240923	-0.543979	0.754548	-0.172590	-0.306073	0.565275	0.071566				-0.271867	0.065206	0.232056	-0.311628	0.587043	0.110308	-0.270664	0.066931	0.186833	-0.245522	0.063641	-0.136134	0.362882	0.061680	0.110614
7504	62.533333	-0.803628	0.674181	0.141143	-0.785349	0.663875	-0.104085	-0.779184	0.885821	0.144585	-0.774187	0.875823	-0.096340	-0.697678	1.258742	0.017248	-0.678268	1.234231	0.117814	-0.661003	1.173615	0.105417	-0.606796	0.765766	0.240940	-0.544050	0.754546	-0.172497	-0.306103	0.565369	0.071656				-0.271856	0.065205	0.232055	-0.311659	0.587104	0.110419	-0.270658	0.066930	0.186838	-0.245439	0.063474	-0.135877	0.362886	0.061682	0.110631
7505	62.541667	-0.803661	0.674168	0.141152	-0.785349	0.663876	-0.104083	-0.779522	0.885719	0.144688	-0.774365	0.875720	-0.096231	-0.697723	1.258873	0.017308	-0.678327	1.234327	0.117860	-0.661080	1.173718	0.105482	-0.606906	0.765811	0.240947	-0.544119	0.754554	-0.172403	-0.306141	0.565452	0.071754				-0.271855	0.065200	0.232060	-0.311700	0.587170	0.110526	-0.270657	0.066929	0.186841	-0.245474	0.063564	-0.136000	0.362888	0.061688	0.110639
7506	62.550000	-0.803694	0.674157	0.141158	-0.785347	0.663877	-0.104082	-0.779684	0.885677	0.144700	-0.774555	0.875596	-0.096165	-0.697765	1.258982	0.017405	-0.678320	1.234418	0.117902	-0.661142	1.173794	0.105534	-0.607013	0.765856	0.240960	-0.544187	0.754574	-0.172304	-0.306169	0.565534	0.071847				-0.271858	0.065209	0.232066	-0.311733	0.587237	0.110625	-0.270651	0.066929	0.186843	-0.245430	0.063490	-0.135867	0.362894	0.061688	0.110641
7507	62.558333	-0.803723	0.674147	0.141166	-0.785348	0.663880	-0.104080	-0.779690	0.885692	0.144633	-0.774581	0.875618	-0.096230	-0.697659	1.259072	0.017614	-0.678298	1.234508	0.117962	-0.661175	1.173866	0.105563	-0.607105	0.765907	0.240982	-0.544254	0.754607	-0.172197	-0.306201	0.565605	0.071928				-0.271859	0.065217	0.232065	-0.311764	0.587292	0.110721	-0.270653	0.066938	0.186847	-0.245507	0.063652	-0.136112	0.362892	0.061692	0.110642
7508	62.566667	-0.803756	0.674135	0.141175	-0.785344	0.663883	-0.104074	-0.779845	0.885638	0.144639	-0.774724	0.875542	-0.096192	-0.697781	1.259293	0.017574	-0.678249	1.234604	0.118040	-0.661216	1.173932	0.105598	-0.607186	0.765957	0.241011	-0.544328	0.754640	-0.172100	-0.306230	0.565667	0.072011				-0.271861	0.065217	0.232071	-0.311794	0.587340	0.110812	-0.270658	0.066942	0.186852	-0.245431	0.063496	-0.135858	0.362895	0.061694	0.110645
7509	62.575000	-0.803783	0.674122	0.141188	-0.785346	0.663885	-0.104065	-0.780150	0.885502	0.144706	-0.774883	0.875463	-0.096156	-0.697767	1.259420	0.017660	-0.678197	1.234705	0.118106	-0.661257	1.174038	0.105650	-0.607256	0.766005	0.241043	-0.544396	0.754682	-0.171987	-0.306252	0.565717	0.072083				-0.271870	0.065221	0.232072	-0.311814	0.587375	0.110898	-0.270659	0.066940	0.186849	-0.245500	0.063644	-0.136100	0.362890	0.061692	0.110640
7510	62.583333	-0.803805	0.674106	0.141203	-0.785358	0.663881	-0.104056	-0.780153	0.885525	0.144662	-0.775038	0.875377	-0.096121	-0.697747	1.259547	0.017746	-0.678129	1.234787	0.118172	-0.661243	1.174081	0.105651	-0.607320	0.766048	0.241085	-0.544470	0.754720	-0.171889	-0.306268	0.565766	0.072157				-0.271987	0.065220	0.231898	-0.311823	0.587408	0.110976	-0.270660	0.066935	0.186852	-0.245501	0.063635	-0.136100	0.362891	0.061685	0.110630
7511	62.591667	-0.803816	0.674086	0.141225	-0.785365	0.663882	-0.104050	-0.780436	0.885360	0.144722	-0.775268	0.875244	-0.096085	-0.697637	1.259667	0.017882	-0.678041	1.234854	0.118223	-0.661225	1.174140	0.105672	-0.607376	0.766081	0.241123	-0.544557	0.754747	-0.171797	-0.306279	0.565811	0.072237				-0.271926	0.065212	0.231984	-0.311830	0.587441	0.111057	-0.270661	0.066937	0.186858	-0.245464	0.063558	-0.135981	0.362891	0.061688	0.110635
7512	62.600000	-0.803828	0.674065	0.141248	-0.785373	0.663874	-0.104035	-0.780552	0.885278	0.144722	-0.775492	0.875111	-0.096049	-0.697630	1.259839	0.017886	-0.677946	1.234917	0.118272	-0.661204	1.174182	0.105695	-0.607430	0.766107	0.241163	-0.544635	0.754775	-0.171703	-0.306279	0.565859	0.072329				-0.271870	0.065213	0.232082	-0.311832	0.587476	0.111147	-0.270664	0.066925	0.186860	-0.245423	0.063469	-0.135853	0.362897	0.061678	0.110630
7513	62.608333	-0.803834	0.674043	0.141270	-0.785396	0.663864	-0.104016	-0.780779	0.885287	0.144851	-0.775675	0.875046	-0.095919	-0.697538	1.259909	0.017828	-0.677830	1.235009	0.118319	-0.661167	1.174229	0.105707	-0.607489	0.766126	0.241191	-0.544724	0.754796	-0.171602	-0.306275	0.565913	0.072422				-0.271866	0.065200	0.232081	-0.311827	0.587511	0.111243	-0.270661	0.066918	0.186859	-0.245502	0.063628	-0.136110	0.362899	0.061677	0.110629
7514	62.616667	-0.803836	0.674028	0.141290	-0.785418	0.663862	-0.104005	-0.780785	0.885248	0.144748	-0.775744	0.875057	-0.095995	-0.697350	1.259944	0.018120	-0.677727	1.235059	0.118342	-0.661107	1.174288	0.105714	-0.607544	0.766153	0.241201	-0.544817	0.754822	-0.171506	-0.306262	0.565967	0.072513				-0.271861	0.065192	0.232074	-0.311820	0.587541	0.111331	-0.270656	0.066911	0.186856	-0.245502	0.063630	-0.136114	0.362896	0.061668	0.110610
7515	62.625000	-0.803842	0.674016	0.141311	-0.785443	0.663858	-0.103989	-0.781064	0.885157	0.144894	-0.775926	0.874988	-0.095964	-0.697256	1.260018	0.018132	-0.677610	1.235101	0.118365	-0.661075	1.174327	0.105736	-0.607601	0.766188	0.241202	-0.544910	0.754851	-0.171417	-0.306253	0.566024	0.072599				-0.271861	0.065188	0.232068	-0.311810	0.587573	0.111418	-0.270656	0.066918	0.186855	-0.245424	0.063470	-0.135866	0.362905	0.061670	0.110593
7516	62.633333	-0.803843	0.674012	0.141329	-0.785462	0.663847	-0.103967	-0.781229	0.885067	0.144887	-0.776115	0.874919	-0.095936	-0.697158	1.260070	0.018129	-0.677512	1.235139	0.118372	-0.661008	1.174349	0.105733	-0.607659	0.766222	0.241190	-0.545013	0.754886	-0.171331	-0.306239	0.566072	0.072683				-0.271858	0.065187	0.232066	-0.311795	0.587610	0.111502	-0.270656	0.066923	0.186851	-0.245502	0.063637	-0.136121	0.362903	0.061681	0.110581
7517	62.641667	-0.803847	0.674009	0.141353	-0.785487	0.663843	-0.103954	-0.781402	0.885016	0.144927	-0.776408	0.874773	-0.095825	-0.697058	1.260059	0.018094	-0.677436	1.235149	0.118337	-0.660955	1.174385	0.105742	-0.607721	0.766253	0.241170	-0.545120	0.754924	-0.171262	-0.306222	0.566112	0.072758				-0.271858	0.065197	0.232068	-0.311777	0.587625	0.111590	-0.270653	0.066930	0.186845	-0.245498	0.063634	-0.136122	0.362904	0.061684	0.110564
7518	62.650000	-0.803847	0.674001	0.141370	-0.785510	0.663835	-0.103947	-0.781540	0.884977	0.144958	-0.776493	0.874794	-0.095886	-0.696933	1.260043	0.018011	-0.677382	1.235141	0.118280	-0.660870	1.174362	0.105690	-0.607791	0.766280	0.241144	-0.545235	0.754963	-0.171204	-0.306200	0.566150	0.072828				-0.271854	0.065207	0.232067	-0.311764	0.587658	0.111658	-0.270648	0.066936	0.186841	-0.245496	0.063643	-0.136126	0.362905	0.061684	0.110549
7519	62.658333	-0.803859	0.673995	0.141384	-0.785544	0.663822	-0.103932	-0.781811	0.884967	0.145036	-0.776677	0.874735	-0.095852	-0.696881	1.259994	0.017806	-0.677333	1.235111	0.118189	-0.660832	1.174331	0.105634	-0.607853	0.766298	0.241104	-0.545366	0.755000	-0.171153	-0.306185	0.566189	0.072899				-0.271854	0.065211	0.232071	-0.311747	0.587681	0.111728	-0.270647	0.066939	0.186846	-0.245423	0.063485	-0.135870	0.362908	0.061692	0.110537
7520	62.666667	-0.803877	0.673989	0.141400	-0.785574	0.663807	-0.103921	-0.781831	0.884866	0.145004	-0.776970	0.874592	-0.095746	-0.696841	1.259963	0.017611	-0.677328	1.235075	0.118052	-0.660775	1.174302	0.105552	-0.607920	0.766304	0.241063	-0.545510	0.755025	-0.171107	-0.306170	0.566225	0.072966				-0.271860	0.065214	0.232078	-0.311731	0.587710	0.111796	-0.270643	0.066949	0.186855	-0.245495	0.063640	-0.136110	0.362916	0.061708	0.110549
7521	62.675000	-0.803900	0.673968	0.141410	-0.785611	0.663787	-0.103918	-0.781889	0.884857	0.144973	-0.777092	0.874590	-0.095756	-0.696745	1.259912	0.017453	-0.677348	1.235042	0.117920	-0.660769	1.174276	0.105456	-0.607991	0.766300	0.241017	-0.545661	0.755036	-0.171090	-0.306151	0.566252	0.073016				-0.271855	0.065207	0.232080	-0.311724	0.587734	0.111850	-0.270637	0.066938	0.186864	-0.245451	0.063564	-0.135985	0.362910	0.061712	0.110546
7522	62.683333	-0.803930	0.673945	0.141414	-0.785640	0.663761	-0.103921	-0.782096	0.884806	0.145056	-0.777204	0.874592	-0.095770	-0.696645	1.259873	0.017272	-0.677380	1.235031	0.117776	-0.660780	1.174243	0.105325	-0.608066	0.766300	0.240971	-0.545813	0.755039	-0.171085	-0.306138	0.566281	0.073061				-0.271852	0.065189	0.232078	-0.311718	0.587750	0.111894	-0.270640	0.066936	0.186865	-0.245491	0.063637	-0.136109	0.362903	0.061704	0.110537
7523	62.691667	-0.803969	0.673919	0.141413	-0.785687	0.663733	-0.103923	-0.782132	0.884717	0.144984	-0.777416	0.874512	-0.095694	-0.696496	1.259850	0.016982	-0.677420	1.235049	0.117635	-0.660845	1.174241	0.105192	-0.608137	0.766289	0.240916	-0.545978	0.755024	-0.171105	-0.306136	0.566312	0.073088				-0.271854	0.065193	0.232074	-0.311721	0.587766	0.111926	-0.270641	0.066929	0.186860	-0.245447	0.063550	-0.135983	0.362903	0.061698	0.110518
7524	62.700000	-0.804014	0.673901	0.141408	-0.785730	0.663698	-0.103927	-0.782272	0.884687	0.144986	-0.777626	0.874416	-0.095675	-0.696394	1.259860	0.016857	-0.677505	1.235051	0.117441	-0.660904	1.174269	0.105056	-0.608212	0.766292	0.240866	-0.546131	0.755016	-0.171130	-0.306145	0.566336	0.073109				-0.271851	0.065193	0.232069	-0.311735	0.587782	0.111947	-0.270642	0.066926	0.186857	-0.245488	0.063623	-0.136113	0.362896	0.061693	0.110500
7525	62.708333	-0.804103	0.673849	0.141424	-0.785779	0.663672	-0.103946	-0.782477	0.884772	0.145041	-0.777699	0.874429	-0.095705	-0.696249	1.259925	0.016591	-0.677559	1.235122	0.117236	-0.660912	1.174342	0.104901	-0.608286	0.766287	0.240817	-0.546283	0.755001	-0.171183	-0.306163	0.566360	0.073124				-0.271857	0.065197	0.232068	-0.311758	0.587800	0.111960	-0.270646	0.066929	0.186848	-0.245452	0.063545	-0.135998	0.362899	0.061684	0.110489
7526	62.716667	-0.804108	0.673859	0.141395	-0.785821	0.663644	-0.103960	-0.782306	0.884692	0.144889	-0.777768	0.874443	-0.095737	-0.696127	1.259990	0.016436	-0.677592	1.235215	0.117056	-0.661099	1.174372	0.104801	-0.608359	0.766292	0.240779	-0.546430	0.754977	-0.171246	-0.306196	0.566369	0.073124				-0.271860	0.065190	0.232064	-0.311790	0.587812	0.111964	-0.270649	0.066925	0.186841	-0.245413	0.063456	-0.135873	0.362904	0.061671	0.110469
7527	62.725000	-0.804202	0.673811	0.141405	-0.785896	0.663625	-0.103975	-0.782605	0.884711	0.144999	-0.777885	0.874415	-0.095742	-0.696002	1.260087	0.016235	-0.677631	1.235316	0.116911	-0.661195	1.174455	0.104701	-0.608425	0.766298	0.240727	-0.546565	0.754963	-0.171318	-0.306235	0.566383	0.073123				-0.271859	0.065199	0.232062	-0.311833	0.587821	0.111966	-0.270652	0.066933	0.186835	-0.245456	0.063549	-0.136005	0.362902	0.061686	0.110466
7528	62.733333	-0.804291	0.673774	0.141423	-0.785968	0.663603	-0.103993	-0.782699	0.884621	0.145009	-0.778098	0.874292	-0.095782	-0.695849	1.260138	0.016039	-0.677673	1.235429	0.116777	-0.661326	1.174597	0.104631	-0.608485	0.766314	0.240681	-0.546691	0.754957	-0.171389	-0.306283	0.566394	0.073133				-0.271859	0.065207	0.232062	-0.311877	0.587831	0.111965	-0.270652	0.066948	0.186843	-0.245501	0.063629	-0.136125	0.362906	0.061698	0.110480
7529	62.741667	-0.804240	0.673816	0.141368	-0.786013	0.663588	-0.104009	-0.782723	0.884633	0.144957	-0.778100	0.874375	-0.095765	-0.695791	1.260352	0.015914	-0.677724	1.235555	0.116666	-0.661423	1.174671	0.104532	-0.608533	0.766337	0.240650	-0.546802	0.754956	-0.171461	-0.306326	0.566387	0.073126				-0.271855	0.065206	0.232065	-0.311917	0.587837	0.111962	-0.270650	0.066950	0.186848	-0.245502	0.063643	-0.136124	0.362908	0.061716	0.110498
7530	62.750000	-0.804372	0.673742	0.141404	-0.786052	0.663566	-0.104033	-0.782648	0.884618	0.144834	-0.778193	0.874362	-0.095786	-0.695689	1.260468	0.015776	-0.677780	1.235699	0.116553	-0.661560	1.174786	0.104479	-0.608575	0.766359	0.240614	-0.546888	0.754960	-0.171535	-0.306369	0.566386	0.073112				-0.271855	0.065199	0.232066	-0.311949	0.587844	0.111944	-0.270651	0.066951	0.186855	-0.245506	0.063652	-0.136124	0.362912	0.061725	0.110503
7531	62.758333	-0.804420	0.673708	0.141358	-0.786099	0.663539	-0.104051	-0.782926	0.884577	0.144937	-0.778320	0.874302	-0.095837	-0.695605	1.260571	0.015670	-0.677794	1.235819	0.116493	-0.661659	1.174876	0.104405	-0.608611	0.766378	0.240585	-0.546973	0.754967	-0.171613	-0.306400	0.566387	0.073090				-0.271850	0.065191	0.232062	-0.311978	0.587847	0.111917	-0.270645	0.066946	0.186853	-0.245469	0.063571	-0.135998	0.362906	0.061729	0.110511
7532	62.766667	-0.804455	0.673701	0.141353	-0.786138	0.663508	-0.104074	-0.783035	0.884583	0.144922	-0.778439	0.874281	-0.095688	-0.695532	1.260682	0.015563	-0.677824	1.235971	0.116414	-0.661745	1.174972	0.104347	-0.608636	0.766393	0.240556	-0.547040	0.754977	-0.171691	-0.306428	0.566392	0.073070				-0.271847	0.065191	0.232063	-0.311996	0.587849	0.111893	-0.270651	0.066937	0.186847	-0.245510	0.063647	-0.136125	0.362917	0.061713	0.110508
7533	62.775000	-0.804396	0.673758	0.141302	-0.786166	0.663475	-0.104101	-0.783099	0.884589	0.144883	-0.778446	0.874274	-0.095907	-0.695451	1.260786	0.015456	-0.677884	1.236048	0.116271	-0.661833	1.175056	0.104277	-0.608665	0.766395	0.240527	-0.547093	0.754987	-0.171764	-0.306439	0.566406	0.073037				-0.271847	0.065189	0.232059	-0.312014	0.587858	0.111864	-0.270650	0.066933	0.186846	-0.245470	0.063564	-0.136003	0.362912	0.061692	0.110507
7534	62.783333	-0.804431	0.673742	0.141283	-0.786197	0.663443	-0.104124	-0.783123	0.884580	0.144810	-0.778445	0.874319	-0.095947	-0.695378	1.260926	0.015357	-0.677884	1.236102	0.116215	-0.661918	1.175137	0.104227	-0.608692	0.766401	0.240490	-0.547133	0.754998	-0.171834	-0.306450	0.566420	0.073009				-0.271847	0.065186	0.232055	-0.312024	0.587862	0.111837	-0.270650	0.066928	0.186840	-0.245432	0.063477	-0.135878	0.362911	0.061682	0.110515
7535	62.791667	-0.804549	0.673660	0.141285	-0.786220	0.663423	-0.104141	-0.783271	0.884582	0.144779	-0.778580	0.874234	-0.095948	-0.695340	1.260998	0.015251	-0.677933	1.236217	0.116129	-0.661998	1.175181	0.104113	-0.608725	0.766395	0.240449	-0.547162	0.755016	-0.171897	-0.306458	0.566433	0.072983				-0.271910	0.065191	0.231964	-0.312032	0.587871	0.111813	-0.270653	0.066927	0.186835	-0.245507	0.063626	-0.136129	0.362906	0.061679	0.110520
7536	62.800000	-0.804475	0.673726	0.141244	-0.786234	0.663405	-0.104158	-0.783192	0.884629	0.144638	-0.778511	0.874321	-0.096047	-0.695292	1.261094	0.015234	-0.677993	1.236277	0.116043	-0.662075	1.175221	0.104053	-0.608760	0.766386	0.240404	-0.547173	0.755038	-0.171954	-0.306467	0.566452	0.072966				-0.271853	0.065193	0.232055	-0.312041	0.587882	0.111797	-0.270654	0.066930	0.186838	-0.245432	0.063468	-0.135881	0.362904	0.061683	0.110538
7537	62.808333	-0.804496	0.673739	0.141240	-0.786246	0.663391	-0.104166	-0.783269	0.884602	0.144628	-0.778530	0.874326	-0.096091	-0.695284	1.261175	0.015112	-0.678035	1.236325	0.116004	-0.662165	1.175258	0.104032	-0.608796	0.766377	0.240352	-0.547165	0.755066	-0.172005	-0.306478	0.566466	0.072949				-0.271853	0.065195	0.232059	-0.312047	0.587896	0.111781	-0.270650	0.066939	0.186847	-0.245467	0.063547	-0.135996	0.362907	0.061693	0.110563
7538	62.816667	-0.804504	0.673747	0.141234	-0.786254	0.663385	-0.104182	-0.783393	0.884577	0.144645	-0.778549	0.874332	-0.096139	-0.695266	1.261235	0.015080	-0.678049	1.236352	0.116003	-0.662214	1.175270	0.103957	-0.608831	0.766369	0.240303	-0.547143	0.755104	-0.172052	-0.306479	0.566468	0.072929				-0.271855	0.065203	0.232066	-0.312043	0.587899	0.111759	-0.270646	0.066940	0.186856	-0.245424	0.063464	-0.135867	0.362910	0.061695	0.110585
7539	62.825000	-0.804536	0.673712	0.141235	-0.786261	0.663386	-0.104186	-0.783613	0.884616	0.144648	-0.778607	0.874292	-0.096144	-0.695253	1.261294	0.015059	-0.678107	1.236362	0.115930	-0.662284	1.175284	0.103910	-0.608856	0.766361	0.240259	-0.547106	0.755146	-0.172092	-0.306482	0.566467	0.072899				-0.271851	0.065191	0.232060	-0.312044	0.587896	0.111729	-0.270649	0.066940	0.186859	-0.245499	0.063629	-0.136117	0.362907	0.061701	0.110608
7540	62.833333	-0.804486	0.673745	0.141207	-0.786259	0.663382	-0.104201	-0.783526	0.884591	0.144588	-0.778555	0.874328	-0.096237	-0.695246	1.261354	0.015046	-0.678144	1.236384	0.115911	-0.662346	1.175298	0.103876	-0.608885	0.766348	0.240222	-0.547056	0.755190	-0.172132	-0.306485	0.566472	0.072864				-0.271849	0.065188	0.232057	-0.312037	0.587889	0.111705	-0.270647	0.066937	0.186854	-0.245500	0.063630	-0.136117	0.362909	0.061688	0.110619
7541	62.841667	-0.804492	0.673767	0.141203	-0.786253	0.663379	-0.104221	-0.783502	0.884557	0.144496	-0.778600	0.874273	-0.096288	-0.695230	1.261391	0.015066	-0.678170	1.236414	0.115922	-0.662421	1.175298	0.103863	-0.608910	0.766335	0.240175	-0.547000	0.755228	-0.172170	-0.306480	0.566472	0.072830				-0.271848	0.065186	0.232059	-0.312030	0.587886	0.111660	-0.270648	0.066923	0.186848	-0.245463	0.063561	-0.136003	0.362907	0.061683	0.110616
7542	62.850000	-0.804468	0.673769	0.141172	-0.786246	0.663377	-0.104241	-0.783578	0.884546	0.144451	-0.778550	0.874315	-0.096339	-0.695243	1.261475	0.015034	-0.678180	1.236415	0.115943	-0.662446	1.175312	0.103823	-0.608932	0.766329	0.240132	-0.546942	0.755259	-0.172199	-0.306470	0.566480	0.072791				-0.271847	0.065183	0.232043	-0.312021	0.587887	0.111629	-0.270649	0.066928	0.186836	-0.245503	0.063637	-0.136133	0.362908	0.061669	0.110619
7543	62.858333	-0.804502	0.673744	0.141162	-0.786237	0.663380	-0.104256	-0.783642	0.884616	0.144413	-0.778596	0.874263	-0.096341	-0.695252	1.261485	0.015040	-0.678228	1.236408	0.115900	-0.662485	1.175310	0.103792	-0.608944	0.766316	0.240080	-0.546884	0.755294	-0.172233	-0.306464	0.566488	0.072761				-0.271845	0.065185	0.232036	-0.312011	0.587888	0.111602	-0.270647	0.066929	0.186829	-0.245502	0.063636	-0.136139	0.362908	0.061659	0.110612
7544	62.866667	-0.804434	0.673801	0.141140	-0.786231	0.663384	-0.104264	-0.783851	0.884635	0.144483	-0.778531	0.874288	-0.096434	-0.695261	1.261523	0.015044	-0.678254	1.236416	0.115901	-0.662555	1.175379	0.103838	-0.608958	0.766307	0.240033	-0.546825	0.755319	-0.172255	-0.306454	0.566500	0.072745				-0.271846	0.065186	0.232033	-0.312002	0.587886	0.111582	-0.270645	0.066935	0.186821	-0.245429	0.063481	-0.135895	0.362908	0.061657	0.110622
7545	62.875000	-0.804417	0.673803	0.141120	-0.786210	0.663380	-0.104280	-0.783465	0.884522	0.144231	-0.778621	0.874193	-0.096397	-0.695249	1.261569	0.014983	-0.678281	1.236420	0.115898	-0.662595	1.175302	0.103773	-0.608966	0.766305	0.239986	-0.546759	0.755338	-0.172267	-0.306444	0.566504	0.072735				-0.271844	0.065192	0.232034	-0.311991	0.587888	0.111574	-0.270647	0.066938	0.186820	-0.245467	0.063564	-0.136017	0.362910	0.061672	0.110627
7546	62.883333	-0.804400	0.673813	0.141104	-0.786197	0.663375	-0.104291	-0.783841	0.884614	0.144402	-0.778603	0.874179	-0.096407	-0.695264	1.261616	0.015042	-0.678283	1.236386	0.115904	-0.662603	1.175308	0.103726	-0.608962	0.766302	0.239934	-0.546693	0.755362	-0.172273	-0.306432	0.566501	0.072720				-0.271841	0.065193	0.232030	-0.311972	0.587887	0.111559	-0.270642	0.066939	0.186828	-0.245510	0.063637	-0.136136	0.362900	0.061676	0.110640
7547	62.891667	-0.804376	0.673821	0.141091	-0.786180	0.663374	-0.104297	-0.783496	0.884519	0.144199	-0.778527	0.874207	-0.096498	-0.695263	1.261629	0.015038	-0.678326	1.236402	0.115856	-0.662664	1.175338	0.103710	-0.608958	0.766290	0.239895	-0.546617	0.755383	-0.172274	-0.306415	0.566491	0.072706				-0.271847	0.065196	0.232038	-0.311960	0.587876	0.111548	-0.270643	0.066939	0.186831	-0.245471	0.063551	-0.136009	0.362903	0.061680	0.110660
7548	62.900000	-0.804357	0.673834	0.141081	-0.786163	0.663366	-0.104304	-0.783355	0.884497	0.144064	-0.778444	0.874233	-0.096584	-0.695227	1.261649	0.015076	-0.678356	1.236436	0.115863	-0.662700	1.175322	0.103697	-0.608941	0.766283	0.239853	-0.546538	0.755396	-0.172263	-0.306399	0.566472	0.072692				-0.271847	0.065194	0.232048	-0.311945	0.587863	0.111530	-0.270645	0.066934	0.186843	-0.245506	0.063625	-0.136124	0.362896	0.061680	0.110673
7549	62.908333	-0.804337	0.673841	0.141074	-0.786147	0.663367	-0.104315	-0.783518	0.884492	0.144198	-0.778471	0.874173	-0.096600	-0.695219	1.261686	0.014927	-0.678363	1.236444	0.115858	-0.662727	1.175358	0.103665	-0.608922	0.766282	0.239812	-0.546464	0.755413	-0.172251	-0.306382	0.566451	0.072676				-0.271854	0.065193	0.232053	-0.311922	0.587843	0.111511	-0.270643	0.066927	0.186848	-0.245468	0.063546	-0.136002	0.362892	0.061663	0.110682
7550	62.916667	-0.804408	0.673766	0.141076	-0.786132	0.663366	-0.104325	-0.783514	0.884435	0.144096	-0.778449	0.874191	-0.096455	-0.695227	1.261813	0.015008	-0.678396	1.236495	0.115837	-0.662616	1.175424	0.103581	-0.608900	0.766293	0.239771	-0.546398	0.755432	-0.172236	-0.306366	0.566426	0.072646				-0.271851	0.065195	0.232058	-0.311906	0.587826	0.111484	-0.270643	0.066918	0.186847	-0.245505	0.063616	-0.136119	0.362893	0.061652	0.110686
7551	62.925000	-0.804297	0.673872	0.141049	-0.786117	0.663373	-0.104337	-0.783334	0.884515	0.143992	-0.778323	0.874221	-0.096685	-0.695210	1.261899	0.014988	-0.678411	1.236526	0.115799	-0.662726	1.175472	0.103589	-0.608869	0.766304	0.239721	-0.546334	0.755449	-0.172214	-0.306341	0.566398	0.072607				-0.271847	0.065183	0.232049	-0.311885	0.587801	0.111441	-0.270641	0.066917	0.186837	-0.245466	0.063541	-0.136000	0.362888	0.061636	0.110683
7552	62.933333	-0.804281	0.673880	0.141032	-0.786104	0.663381	-0.104342	-0.783303	0.884530	0.143961	-0.778273	0.874222	-0.096715	-0.695194	1.261972	0.014965	-0.678434	1.236609	0.115796	-0.662873	1.175530	0.103641	-0.608833	0.766331	0.239677	-0.546274	0.755471	-0.172186	-0.306325	0.566380	0.072575				-0.271843	0.065173	0.232037	-0.311865	0.587790	0.111407	-0.270638	0.066920	0.186836	-0.245503	0.063626	-0.136122	0.362887	0.061631	0.110676
7553	62.941667	-0.804265	0.673908	0.141027	-0.786101	0.663388	-0.104350	-0.783244	0.884523	0.143904	-0.778264	0.874181	-0.096685	-0.695186	1.262040	0.014948	-0.678447	1.236678	0.115795	-0.662931	1.175612	0.103636	-0.608798	0.766356	0.239620	-0.546201	0.755506	-0.172143	-0.306304	0.566364	0.072544				-0.271845	0.065182	0.232043	-0.311845	0.587780	0.111371	-0.270643	0.066922	0.186836	-0.245501	0.063626	-0.136119	0.362892	0.061636	0.110692
7554	62.950000	-0.804352	0.673832	0.141032	-0.786094	0.663392	-0.104353	-0.783374	0.884479	0.143981	-0.778236	0.874144	-0.096669	-0.695269	1.262064	0.015093	-0.678492	1.236750	0.115752	-0.662974	1.175695	0.103622	-0.608757	0.766377	0.239570	-0.546126	0.755553	-0.172094	-0.306287	0.566343	0.072515				-0.271847	0.065184	0.232037	-0.311830	0.587768	0.111340	-0.270643	0.066924	0.186831	-0.245502	0.063633	-0.136120	0.362901	0.061645	0.110696
7555	62.958333	-0.804251	0.673915	0.141006	-0.786094	0.663399	-0.104362	-0.783225	0.884498	0.143884	-0.778060	0.874208	-0.096799	-0.695193	1.262185	0.014914	-0.678526	1.236829	0.115737	-0.663034	1.175766	0.103605	-0.608711	0.766410	0.239530	-0.546039	0.755606	-0.172036	-0.306276	0.566323	0.072484				-0.271847	0.065188	0.232041	-0.311818	0.587755	0.111306	-0.270639	0.066929	0.186837	-0.245467	0.063558	-0.135995	0.362893	0.061639	0.110716
7556	62.966667	-0.804250	0.673923	0.141006	-0.786097	0.663403	-0.104367	-0.783224	0.884460	0.143898	-0.777972	0.874194	-0.096823	-0.695212	1.262267	0.014900	-0.678577	1.236888	0.115720	-0.663096	1.175843	0.103594	-0.608664	0.766446	0.239477	-0.545942	0.755676	-0.171975	-0.306267	0.566290	0.072458				-0.271848	0.065184	0.232046	-0.311806	0.587738	0.111279	-0.270639	0.066930	0.186846	-0.245436	0.063480	-0.135871	0.362890	0.061645	0.110734
7557	62.975000	-0.804299	0.673880	0.141014	-0.786095	0.663398	-0.104367	-0.783154	0.884434	0.143856	-0.777988	0.874079	-0.096743	-0.695235	1.262401	0.014903	-0.678742	1.237035	0.115735	-0.663150	1.175927	0.103584	-0.608614	0.766495	0.239436	-0.545827	0.755738	-0.171902	-0.306261	0.566252	0.072430				-0.271855	0.065195	0.232055	-0.311798	0.587714	0.111241	-0.270643	0.066926	0.186852	-0.245518	0.063644	-0.136122	0.362891	0.061653	0.110740
7558	62.983333	-0.804246	0.673920	0.141004	-0.786096	0.663401	-0.104374	-0.783081	0.884421	0.143834	-0.777768	0.874150	-0.096874	-0.695270	1.262517	0.014892	-0.678922	1.237165	0.115741	-0.663214	1.176037	0.103573	-0.608560	0.766544	0.239389	-0.545710	0.755817	-0.171833	-0.306261	0.566198	0.072390				-0.271853	0.065189	0.232051	-0.311794	0.587678	0.111196	-0.270645	0.066919	0.186850	-0.245528	0.063643	-0.136128	0.362889	0.061644	0.110740
7559	62.991667	-0.804241	0.673919	0.140995	-0.786085	0.663402	-0.104379	-0.782893	0.884351	0.143692	-0.777653	0.874117	-0.096909	-0.695340	1.262651	0.014904	-0.678972	1.237299	0.115793	-0.663294	1.176148	0.103600	-0.608501	0.766610	0.239339	-0.545586	0.755900	-0.171761	-0.306262	0.566153	0.072342				-0.271855	0.065179	0.232043	-0.311793	0.587651	0.111143	-0.270651	0.066915	0.186845	-0.245496	0.063564	-0.136009	0.362887	0.061613	0.110743
7560	63.000000	-0.804228	0.673937	0.140993	-0.786070	0.663417	-0.104379	-0.782699	0.884248	0.143517	-0.777535	0.874100	-0.096935	-0.695417	1.262741	0.014910	-0.678867	1.237356	0.115734	-0.663359	1.176254	0.103619	-0.608436	0.766681	0.239283	-0.545448	0.755996	-0.171680	-0.306259	0.566109	0.072292				-0.271856	0.065176	0.232031	-0.311789	0.587624	0.111088	-0.270649	0.066916	0.186838	-0.245464	0.063480	-0.135882	0.362885	0.061608	0.110737
7561	63.008333	-0.804211	0.673959	0.140984	-0.786047	0.663432	-0.104377	-0.783005	0.884393	0.143732	-0.777476	0.874042	-0.096925	-0.695538	1.262779	0.014821	-0.678970	1.237464	0.115810	-0.663434	1.176323	0.103635	-0.608378	0.766749	0.239226	-0.545298	0.756118	-0.171597	-0.306253	0.566067	0.072247				-0.271862	0.065186	0.232036	-0.311774	0.587607	0.111034	-0.270652	0.066919	0.186831	-0.245544	0.063642	-0.136125	0.362882	0.061622	0.110729
7562	63.016667	-0.804181	0.673981	0.140977	-0.786014	0.663454	-0.104378	-0.782874	0.884426	0.143664	-0.777299	0.874077	-0.096993	-0.695650	1.262854	0.014881	-0.679092	1.237527	0.115807	-0.663516	1.176388	0.103650	-0.608311	0.766819	0.239165	-0.545148	0.756247	-0.171511	-0.306244	0.566031	0.072202				-0.271863	0.065187	0.232033	-0.311760	0.587592	0.110985	-0.270645	0.066926	0.186825	-0.245549	0.063646	-0.136122	0.362880	0.061615	0.110739
7563	63.025000	-0.804148	0.674008	0.140969	-0.785974	0.663479	-0.104375	-0.782777	0.884312	0.143624	-0.777171	0.874069	-0.097025	-0.695778	1.262888	0.014896	-0.679348	1.237573	0.115806	-0.663632	1.176449	0.103691	-0.608242	0.766885	0.239106	-0.544984	0.756379	-0.171428	-0.306217	0.565992	0.072160				-0.271861	0.065191	0.232032	-0.311732	0.587570	0.110937	-0.270645	0.066926	0.186828	-0.245546	0.063644	-0.136115	0.362877	0.061627	0.110750
7564	63.033333	-0.804113	0.674034	0.140967	-0.785892	0.663499	-0.104375	-0.782691	0.884211	0.143604	-0.777154	0.873963	-0.097012	-0.695924	1.262909	0.014915	-0.679348	1.237569	0.115858	-0.663708	1.176455	0.103682	-0.608173	0.766939	0.239047	-0.544812	0.756529	-0.171329	-0.306186	0.565946	0.072126				-0.271982	0.065213	0.231865	-0.311699	0.587548	0.110888	-0.270643	0.066929	0.186835	-0.245472	0.063493	-0.135859	0.362873	0.061645	0.110767
7565	63.041667	-0.804072	0.674052	0.140958	-0.785844	0.663526	-0.104382	-0.782534	0.884215	0.143459	-0.776977	0.874021	-0.097032	-0.696160	1.262876	0.015046	-0.679527	1.237591	0.115851	-0.663840	1.176538	0.103747	-0.608094	0.766989	0.238986	-0.544630	0.756666	-0.171236	-0.306146	0.565901	0.072095				-0.271922	0.065209	0.231955	-0.311653	0.587518	0.110853	-0.270640	0.066932	0.186844	-0.245539	0.063648	-0.136104	0.362870	0.061634	0.110783
7566	63.050000	-0.804025	0.674065	0.140948	-0.785767	0.663549	-0.104382	-0.782776	0.884300	0.143567	-0.776813	0.874063	-0.097098	-0.696295	1.262885	0.015016	-0.679690	1.237574	0.115878	-0.663934	1.176517	0.103746	-0.608012	0.767037	0.238925	-0.544442	0.756807	-0.171142	-0.306100	0.565848	0.072063				-0.271864	0.065206	0.232047	-0.311602	0.587480	0.110807	-0.270635	0.066926	0.186851	-0.245536	0.063642	-0.136102	0.362865	0.061632	0.110800
7567	63.058333	-0.803985	0.674083	0.140940	-0.785702	0.663570	-0.104387	-0.782450	0.884032	0.143331	-0.776762	0.874005	-0.097083	-0.696463	1.262836	0.015069	-0.679848	1.237545	0.115918	-0.664038	1.176504	0.103774	-0.607925	0.767080	0.238857	-0.544256	0.756932	-0.171047	-0.306048	0.565792	0.072019				-0.271859	0.065201	0.232048	-0.311547	0.587444	0.110761	-0.270632	0.066922	0.186853	-0.245529	0.063643	-0.136108	0.362873	0.061612	0.110791
7568	63.066667	-0.804040	0.674028	0.140964	-0.785644	0.663593	-0.104388	-0.782454	0.884075	0.143348	-0.776686	0.873967	-0.097174	-0.696665	1.262804	0.015102	-0.680006	1.237506	0.115953	-0.664127	1.176487	0.103802	-0.607846	0.767115	0.238795	-0.544055	0.757058	-0.170963	-0.305990	0.565740	0.071985				-0.271859	0.065202	0.232046	-0.311491	0.587410	0.110713	-0.270632	0.066917	0.186850	-0.245530	0.063643	-0.136111	0.362883	0.061602	0.110797
7569	63.075000	-0.803894	0.674108	0.140920	-0.785588	0.663613	-0.104389	-0.782500	0.884048	0.143308	-0.776532	0.874056	-0.097147	-0.696852	1.262739	0.015136	-0.680187	1.237476	0.116033	-0.664234	1.176467	0.103818	-0.607770	0.767147	0.238727	-0.543862	0.757171	-0.170885	-0.305940	0.565699	0.071960				-0.271855	0.065192	0.232044	-0.311438	0.587375	0.110678	-0.270632	0.066916	0.186841	-0.245527	0.063640	-0.136112	0.362894	0.061599	0.110799
7570	63.083333	-0.803851	0.674119	0.140912	-0.785538	0.663637	-0.104389	-0.782222	0.883874	0.143091	-0.776461	0.874050	-0.097155	-0.697019	1.262700	0.015166	-0.680380	1.237431	0.116060	-0.664356	1.176434	0.103849	-0.607694	0.767183	0.238667	-0.543670	0.757278	-0.170811	-0.305889	0.565657	0.071939				-0.271855	0.065190	0.232040	-0.311383	0.587344	0.110649	-0.270633	0.066909	0.186835	-0.245528	0.063644	-0.136117	0.362897	0.061600	0.110823
7571	63.091667	-0.803814	0.674138	0.140908	-0.785499	0.663658	-0.104389	-0.782362	0.883861	0.143174	-0.776405	0.874051	-0.097153	-0.697237	1.262684	0.015223	-0.680541	1.237416	0.116148	-0.664459	1.176421	0.103907	-0.607633	0.767215	0.238599	-0.543497	0.757371	-0.170751	-0.305830	0.565619	0.071924				-0.271858	0.065194	0.232040	-0.311329	0.587313	0.110617	-0.270630	0.066913	0.186833	-0.245448	0.063486	-0.135863	0.362905	0.061598	0.110842
7572	63.100000	-0.803783	0.674149	0.140907	-0.785468	0.663675	-0.104380	-0.782437	0.883788	0.143181	-0.776455	0.873976	-0.097054	-0.697411	1.262623	0.015334	-0.680691	1.237379	0.116225	-0.664583	1.176396	0.103962	-0.607579	0.767244	0.238540	-0.543331	0.757468	-0.170683	-0.305786	0.565577	0.071913				-0.271861	0.065199	0.232039	-0.311279	0.587296	0.110593	-0.270626	0.066924	0.186836	-0.245531	0.063647	-0.136108	0.362900	0.061603	0.110878
7573	63.108333	-0.803753	0.674149	0.140913	-0.785442	0.663685	-0.104366	-0.782603	0.883961	0.143254	-0.776319	0.874039	-0.097139	-0.697583	1.262602	0.015401	-0.680871	1.237327	0.116225	-0.664681	1.176410	0.104032	-0.607530	0.767264	0.238488	-0.543185	0.757546	-0.170618	-0.305735	0.565548	0.071909				-0.271856	0.065196	0.232049	-0.311230	0.587270	0.110577	-0.270628	0.066920	0.186844	-0.245531	0.063652	-0.136106	0.362890	0.061606	0.110904
7574	63.116667	-0.803732	0.674147	0.140923	-0.785426	0.663687	-0.104355	-0.782637	0.883923	0.143258	-0.776399	0.873945	-0.096975	-0.697754	1.262568	0.015471	-0.681020	1.237300	0.116295	-0.664789	1.176356	0.104065	-0.607490	0.767271	0.238434	-0.543053	0.757613	-0.170549	-0.305691	0.565521	0.071897				-0.271855	0.065196	0.232053	-0.311187	0.587251	0.110561	-0.270624	0.066916	0.186847	-0.245533	0.063653	-0.136106	0.362887	0.061588	0.110935
7575	63.125000	-0.803728	0.674139	0.140934	-0.785419	0.663693	-0.104343	-0.782541	0.883678	0.143190	-0.776315	0.873957	-0.097136	-0.697914	1.262549	0.015541	-0.681197	1.237240	0.116362	-0.664924	1.176375	0.104163	-0.607466	0.767275	0.238393	-0.542942	0.757685	-0.170488	-0.305655	0.565492	0.071885				-0.271854	0.065187	0.232052	-0.311157	0.587227	0.110542	-0.270623	0.066911	0.186849	-0.245537	0.063650	-0.136100	0.362871	0.061583	0.110953
7576	63.133333	-0.803728	0.674128	0.140945	-0.785421	0.663687	-0.104330	-0.782752	0.883844	0.143280	-0.776262	0.873973	-0.097111	-0.698064	1.262533	0.015605	-0.681373	1.237203	0.116427	-0.665046	1.176330	0.104214	-0.607447	0.767281	0.238357	-0.542844	0.757754	-0.170431	-0.305638	0.565473	0.071878				-0.271858	0.065189	0.232057	-0.311140	0.587212	0.110527	-0.270623	0.066913	0.186855	-0.245535	0.063638	-0.136094	0.362868	0.061570	0.110972
7577	63.141667	-0.803742	0.674111	0.140955	-0.785429	0.663680	-0.104317	-0.782648	0.883709	0.143201	-0.776265	0.873951	-0.097094	-0.698208	1.262525	0.015684	-0.681498	1.237224	0.116515	-0.665152	1.176327	0.104267	-0.607434	0.767281	0.238325	-0.542781	0.757807	-0.170384	-0.305629	0.565446	0.071865				-0.271911	0.065192	0.231961	-0.311138	0.587191	0.110504	-0.270622	0.066909	0.186851	-0.245533	0.063639	-0.136098	0.362859	0.061565	0.110985
7578	63.150000	-0.803769	0.674094	0.140967	-0.785453	0.663668	-0.104301	-0.782543	0.883579	0.143129	-0.776278	0.873923	-0.097074	-0.698346	1.262531	0.015766	-0.681651	1.237180	0.116555	-0.665268	1.176327	0.104336	-0.607430	0.767288	0.238304	-0.542745	0.757848	-0.170348	-0.305637	0.565421	0.071846				-0.271848	0.065193	0.232049	-0.311148	0.587180	0.110482	-0.270622	0.066909	0.186843	-0.245532	0.063637	-0.136098	0.362849	0.061557	0.110990
7579	63.158333	-0.803810	0.674066	0.140982	-0.785486	0.663659	-0.104282	-0.782700	0.883552	0.143229	-0.776395	0.873817	-0.096946	-0.698461	1.262567	0.015822	-0.681784	1.237210	0.116620	-0.665389	1.176333	0.104388	-0.607439	0.767296	0.238295	-0.542732	0.757902	-0.170319	-0.305663	0.565404	0.071831				-0.271854	0.065195	0.232046	-0.311170	0.587175	0.110450	-0.270621	0.066911	0.186835	-0.245488	0.063557	-0.135972	0.362838	0.061568	0.111012
7580	63.166667	-0.803862	0.674037	0.140996	-0.785532	0.663646	-0.104261	-0.782689	0.883512	0.143187	-0.776306	0.873884	-0.097011	-0.698597	1.262583	0.015905	-0.681916	1.237254	0.116688	-0.665517	1.176350	0.104439	-0.607457	0.767303	0.238295	-0.542748	0.757947	-0.170288	-0.305697	0.565386	0.071813				-0.271856	0.065197	0.232045	-0.311201	0.587171	0.110434	-0.270622	0.066914	0.186833	-0.245527	0.063634	-0.136096	0.362833	0.061568	0.111034
7581	63.175000	-0.803918	0.673998	0.141023	-0.785593	0.663627	-0.104236	-0.783044	0.883541	0.143418	-0.776323	0.873864	-0.096970	-0.698719	1.262635	0.015967	-0.682084	1.237298	0.116790	-0.665612	1.176420	0.104502	-0.607484	0.767313	0.238302	-0.542782	0.757989	-0.170254	-0.305742	0.565367	0.071813				-0.271858	0.065201	0.232051	-0.311248	0.587167	0.110428	-0.270625	0.066922	0.186841	-0.245527	0.063644	-0.136093	0.362818	0.061578	0.111058
7582	63.183333	-0.803992	0.673961	0.141044	-0.785661	0.663610	-0.104211	-0.783137	0.883479	0.143559	-0.776443	0.873772	-0.096799	-0.698844	1.262686	0.016026	-0.682236	1.237330	0.116848	-0.665817	1.176478	0.104598	-0.607523	0.767317	0.238306	-0.542834	0.758036	-0.170220	-0.305788	0.565350	0.071808				-0.271865	0.065200	0.232052	-0.311293	0.587160	0.110422	-0.270630	0.066921	0.186853	-0.245455	0.063492	-0.135841	0.362810	0.061578	0.111079
7583	63.191667	-0.804062	0.673917	0.141069	-0.785734	0.663587	-0.104192	-0.783018	0.883403	0.143427	-0.776415	0.873784	-0.096813	-0.698999	1.262712	0.016012	-0.682400	1.237359	0.116905	-0.665958	1.176493	0.104655	-0.607576	0.767328	0.238314	-0.542918	0.758076	-0.170194	-0.305840	0.565346	0.071807				-0.271863	0.065197	0.232057	-0.311347	0.587163	0.110424	-0.270630	0.066921	0.186851	-0.245500	0.063576	-0.135975	0.362798	0.061560	0.111098
7584	63.200000	-0.804131	0.673871	0.141095	-0.785819	0.663563	-0.104171	-0.782901	0.883316	0.143293	-0.776370	0.873798	-0.096848	-0.699180	1.262764	0.016115	-0.682572	1.237389	0.116963	-0.666102	1.176521	0.104709	-0.607635	0.767340	0.238313	-0.542997	0.758121	-0.170159	-0.305888	0.565340	0.071814				-0.271857	0.065182	0.232054	-0.311400	0.587160	0.110424	-0.270634	0.066914	0.186848	-0.245543	0.063660	-0.136107	0.362779	0.061553	0.111113
7585	63.208333	-0.804204	0.673823	0.141110	-0.785923	0.663545	-0.104151	-0.783299	0.883348	0.143629	-0.776389	0.873781	-0.096804	-0.699338	1.262803	0.016162	-0.682760	1.237434	0.117025	-0.666301	1.176598	0.104811	-0.607710	0.767349	0.238305	-0.543104	0.758156	-0.170137	-0.305939	0.565348	0.071823				-0.271861	0.065187	0.232052	-0.311457	0.587175	0.110440	-0.270642	0.066913	0.186843	-0.245554	0.063659	-0.136109	0.362770	0.061537	0.111128
7586	63.216667	-0.804373	0.673708	0.141141	-0.785957	0.663525	-0.104139	-0.783375	0.883314	0.143652	-0.776525	0.873678	-0.096656	-0.699532	1.262836	0.016231	-0.682953	1.237471	0.117084	-0.666489	1.176666	0.104899	-0.607788	0.767367	0.238292	-0.543214	0.758182	-0.170112	-0.305990	0.565372	0.071839				-0.271865	0.065200	0.232050	-0.311506	0.587192	0.110457	-0.270646	0.066919	0.186841	-0.245483	0.063500	-0.135856	0.362753	0.061526	0.111139
7587	63.225000	-0.804392	0.673724	0.141147	-0.786046	0.663511	-0.104125	-0.783257	0.883278	0.143567	-0.776480	0.873731	-0.096657	-0.699716	1.262793	0.016229	-0.683158	1.237460	0.117144	-0.666662	1.176672	0.104961	-0.607873	0.767379	0.238284	-0.543312	0.758220	-0.170078	-0.306034	0.565393	0.071860				-0.271864	0.065199	0.232045	-0.311559	0.587223	0.110477	-0.270643	0.066923	0.186833	-0.245565	0.063663	-0.136106	0.362744	0.061540	0.111153
7588	63.233333	-0.804399	0.673736	0.141154	-0.786104	0.663503	-0.104110	-0.783480	0.883302	0.143770	-0.776456	0.873779	-0.096663	-0.699903	1.262812	0.016344	-0.683379	1.237459	0.117222	-0.666815	1.176685	0.105005	-0.607955	0.767387	0.238274	-0.543421	0.758254	-0.170043	-0.306078	0.565427	0.071887				-0.271865	0.065200	0.232042	-0.311607	0.587256	0.110515	-0.270649	0.066929	0.186832	-0.245566	0.063657	-0.136102	0.362724	0.061554	0.111184
7589	63.241667	-0.804445	0.673712	0.141169	-0.786137	0.663495	-0.104096	-0.783336	0.883203	0.143596	-0.776491	0.873788	-0.096608	-0.700109	1.262765	0.016396	-0.683587	1.237434	0.117286	-0.666963	1.176600	0.105038	-0.608031	0.767398	0.238271	-0.543507	0.758292	-0.170006	-0.306117	0.565457	0.071927				-0.271867	0.065202	0.232049	-0.311648	0.587281	0.110557	-0.270642	0.066934	0.186829	-0.245568	0.063663	-0.136099	0.362715	0.061564	0.111208
7590	63.250000	-0.804482	0.673692	0.141183	-0.786168	0.663495	-0.104084	-0.783580	0.883222	0.143791	-0.776645	0.873703	-0.096476	-0.700327	1.262749	0.016489	-0.683801	1.237393	0.117355	-0.667193	1.176668	0.105208	-0.608097	0.767400	0.238277	-0.543579	0.758330	-0.169961	-0.306145	0.565484	0.071967				-0.271870	0.065205	0.232053	-0.311678	0.587308	0.110599	-0.270638	0.066938	0.186835	-0.245567	0.063661	-0.136089	0.362709	0.061565	0.111239
7591	63.258333	-0.804510	0.673667	0.141195	-0.786180	0.663490	-0.104064	-0.783588	0.883237	0.143745	-0.776566	0.873801	-0.096524	-0.700562	1.262664	0.016574	-0.684000	1.237337	0.117462	-0.667323	1.176562	0.105234	-0.608152	0.767404	0.238293	-0.543626	0.758377	-0.169910	-0.306158	0.565501	0.072008				-0.271864	0.065203	0.232054	-0.311696	0.587318	0.110647	-0.270640	0.066933	0.186847	-0.245562	0.063657	-0.136087	0.362694	0.061552	0.111267
7592	63.266667	-0.804532	0.673653	0.141215	-0.786189	0.663489	-0.104051	-0.783722	0.883206	0.143913	-0.776603	0.873798	-0.096482	-0.700793	1.262549	0.016644	-0.684273	1.237276	0.117539	-0.667506	1.176553	0.105343	-0.608199	0.767404	0.238305	-0.543655	0.758423	-0.169859	-0.306173	0.565511	0.072049				-0.271862	0.065191	0.232055	-0.311707	0.587322	0.110698	-0.270638	0.066925	0.186853	-0.245565	0.063652	-0.136090	0.362692	0.061540	0.111282
7593	63.275000	-0.804549	0.673639	0.141238	-0.786188	0.663484	-0.104035	-0.783787	0.883132	0.143843	-0.776707	0.873747	-0.096412	-0.701003	1.262499	0.016691	-0.684676	1.237236	0.117696	-0.667637	1.176444	0.105374	-0.608225	0.767400	0.238324	-0.543659	0.758475	-0.169811	-0.306170	0.565527	0.072088				-0.271864	0.065186	0.232056	-0.311705	0.587320	0.110744	-0.270642	0.066919	0.186856	-0.245563	0.063652	-0.136092	0.362679	0.061532	0.111312
7594	63.283333	-0.804544	0.673621	0.141241	-0.786185	0.663479	-0.104017	-0.784124	0.883205	0.144043	-0.776814	0.873686	-0.096390	-0.701261	1.262402	0.016805	-0.684893	1.237168	0.117774	-0.667782	1.176350	0.105419	-0.608248	0.767383	0.238352	-0.543657	0.758529	-0.169755	-0.306163	0.565542	0.072123				-0.271858	0.065191	0.232058	-0.311696	0.587337	0.110776	-0.270637	0.066920	0.186853	-0.245562	0.063652	-0.136090	0.362667	0.061523	0.111334
7595	63.291667	-0.804561	0.673612	0.141261	-0.786183	0.663482	-0.104011	-0.783920	0.883102	0.143873	-0.776751	0.873784	-0.096398	-0.701493	1.262333	0.016876	-0.684952	1.237022	0.117748	-0.667987	1.176359	0.105547	-0.608258	0.767382	0.238385	-0.543637	0.758583	-0.169698	-0.306146	0.565561	0.072159				-0.271861	0.065188	0.232053	-0.311680	0.587346	0.110825	-0.270634	0.066921	0.186852	-0.245560	0.063653	-0.136086	0.362656	0.061528	0.111345
7596	63.300000	-0.804551	0.673604	0.141268	-0.786180	0.663481	-0.103994	-0.783863	0.882935	0.143791	-0.776802	0.873773	-0.096370	-0.701717	1.262197	0.016941	-0.685185	1.236945	0.117814	-0.668148	1.176302	0.105613	-0.608257	0.767388	0.238418	-0.543611	0.758636	-0.169650	-0.306125	0.565591	0.072197				-0.271860	0.065187	0.232046	-0.311662	0.587364	0.110875	-0.270634	0.066919	0.186847	-0.245557	0.063658	-0.136093	0.362633	0.061534	0.111362
7597	63.308333	-0.804546	0.673595	0.141279	-0.786178	0.663484	-0.103982	-0.783954	0.882887	0.143815	-0.776869	0.873759	-0.096307	-0.701936	1.262115	0.017020	-0.685484	1.236901	0.117997	-0.668288	1.176206	0.105664	-0.608253	0.767370	0.238456	-0.543588	0.758687	-0.169602	-0.306104	0.565630	0.072249				-0.271864	0.065193	0.232050	-0.311635	0.587389	0.110926	-0.270631	0.066925	0.186848	-0.245555	0.063662	-0.136089	0.362621	0.061543	0.111385
7598	63.316667	-0.804550	0.673574	0.141288	-0.786178	0.663482	-0.103975	-0.783908	0.882868	0.143736	-0.776914	0.873748	-0.096316	-0.702172	1.262038	0.017115	-0.685621	1.236742	0.117985	-0.668433	1.176146	0.105743	-0.608245	0.767361	0.238513	-0.543567	0.758732	-0.169545	-0.306076	0.565665	0.072301				-0.271863	0.065193	0.232053	-0.311613	0.587413	0.110979	-0.270631	0.066929	0.186848	-0.245557	0.063662	-0.136087	0.362617	0.061551	0.111395
7599	63.325000	-0.804548	0.673555	0.141300	-0.786174	0.663480	-0.103958	-0.784129	0.882787	0.143872	-0.776966	0.873721	-0.096286	-0.702401	1.261951	0.017224	-0.685833	1.236637	0.118069	-0.668554	1.176046	0.105795	-0.608239	0.767356	0.238559	-0.543547	0.758777	-0.169489	-0.306052	0.565695	0.072355				-0.271862	0.065193	0.232054	-0.311596	0.587422	0.111040	-0.270629	0.066920	0.186851	-0.245557	0.063664	-0.136085	0.362609	0.061552	0.111409
7600	63.333333	-0.804542	0.673541	0.141310	-0.786173	0.663478	-0.103945	-0.784185	0.882726	0.143890	-0.777016	0.873691	-0.096258	-0.702620	1.261845	0.017301	-0.686039	1.236530	0.118148	-0.668692	1.175951	0.105871	-0.608230	0.767355	0.238609	-0.543527	0.758814	-0.169434	-0.306029	0.565715	0.072403				-0.271863	0.065191	0.232061	-0.311576	0.587426	0.111089	-0.270626	0.066911	0.186858	-0.245555	0.063663	-0.136094	0.362601	0.061554	0.111420
7601	63.341667	-0.804555	0.673521	0.141325	-0.786173	0.663477	-0.103932	-0.784242	0.882656	0.143861	-0.777177	0.873592	-0.096092	-0.702828	1.261721	0.017421	-0.686249	1.236389	0.118240	-0.668834	1.175864	0.105967	-0.608218	0.767358	0.238650	-0.543528	0.758845	-0.169370	-0.306014	0.565725	0.072446				-0.271863	0.065184	0.232061	-0.311560	0.587426	0.111132	-0.270627	0.066909	0.186861	-0.245553	0.063657	-0.136094	0.362597	0.061541	0.111423
7602	63.350000	-0.804566	0.673499	0.141336	-0.786174	0.663473	-0.103916	-0.784518	0.882777	0.143994	-0.777131	0.873634	-0.096206	-0.703059	1.261599	0.017483	-0.686449	1.236276	0.118352	-0.668951	1.175739	0.106014	-0.608212	0.767366	0.238696	-0.543537	0.758874	-0.169310	-0.306002	0.565740	0.072477				-0.271860	0.065187	0.232063	-0.311546	0.587424	0.111167	-0.270626	0.066913	0.186859	-0.245560	0.063652	-0.136098	0.362593	0.061530	0.111421
7603	63.358333	-0.804579	0.673493	0.141348	-0.786181	0.663475	-0.103900	-0.784410	0.882556	0.143923	-0.777190	0.873614	-0.096176	-0.703265	1.261475	0.017573	-0.686633	1.236136	0.118413	-0.669123	1.175696	0.106145	-0.608212	0.767384	0.238734	-0.543553	0.758898	-0.169252	-0.305993	0.565760	0.072501				-0.271857	0.065183	0.232056	-0.311537	0.587431	0.111197	-0.270626	0.066912	0.186856	-0.245557	0.063650	-0.136100	0.362582	0.061538	0.111414
7604	63.366667	-0.804601	0.673479	0.141357	-0.786188	0.663476	-0.103883	-0.784555	0.882495	0.143988	-0.777257	0.873603	-0.096149	-0.703457	1.261336	0.017543	-0.686819	1.236032	0.118494	-0.669218	1.175543	0.106173	-0.608230	0.767390	0.238769	-0.543586	0.758911	-0.169199	-0.305991	0.565788	0.072523				-0.271853	0.065176	0.232043	-0.311532	0.587450	0.111226	-0.270622	0.066916	0.186849	-0.245480	0.063494	-0.135852	0.362577	0.061544	0.111411
7605	63.375000	-0.804628	0.673468	0.141372	-0.786206	0.663481	-0.103867	-0.784579	0.882494	0.143981	-0.777393	0.873554	-0.096065	-0.703664	1.261273	0.017699	-0.687003	1.235915	0.118574	-0.669329	1.175445	0.106230	-0.608253	0.767399	0.238805	-0.543639	0.758926	-0.169150	-0.306000	0.565830	0.072551				-0.271859	0.065195	0.232047	-0.311539	0.587479	0.111259	-0.270619	0.066923	0.186840	-0.245553	0.063652	-0.136093	0.362569	0.061568	0.111416
7606	63.383333	-0.804648	0.673453	0.141383	-0.786226	0.663481	-0.103845	-0.784600	0.882500	0.143972	-0.777413	0.873595	-0.096079	-0.703904	1.261220	0.017797	-0.687211	1.235813	0.118694	-0.669443	1.175357	0.106270	-0.608293	0.767395	0.238836	-0.543698	0.758937	-0.169097	-0.306014	0.565881	0.072585				-0.271852	0.065200	0.232042	-0.311554	0.587517	0.111294	-0.270616	0.066932	0.186837	-0.245549	0.063657	-0.136089	0.362568	0.061574	0.111429
7607	63.391667	-0.804683	0.673442	0.141401	-0.786252	0.663477	-0.103829	-0.784833	0.882569	0.144088	-0.777543	0.873552	-0.095997	-0.704078	1.261101	0.017958	-0.687391	1.235724	0.118768	-0.669584	1.175314	0.106355	-0.608341	0.767389	0.238868	-0.543800	0.759114	-0.169241	-0.306034	0.565930	0.072624				-0.271854	0.065199	0.232046	-0.311582	0.587546	0.111347	-0.270615	0.066935	0.186838	-0.245548	0.063658	-0.136080	0.362558	0.061603	0.111442
7608	63.400000	-0.804718	0.673420	0.141418	-0.786278	0.663477	-0.103809	-0.784915	0.882468	0.144177	-0.777571	0.873597	-0.096006	-0.704252	1.261037	0.018030	-0.687563	1.235624	0.118835	-0.669682	1.175214	0.106383	-0.608397	0.767384	0.238899	-0.543880	0.759127	-0.169188	-0.306072	0.565969	0.072662				-0.271860	0.065201	0.232049	-0.311622	0.587570	0.111388	-0.270620	0.066928	0.186841	-0.245547	0.063665	-0.136082	0.362551	0.061601	0.111456
7609	63.408333	-0.804760	0.673393	0.141430	-0.786315	0.663462	-0.103803	-0.784930	0.882462	0.144151	-0.777707	0.873543	-0.095930	-0.704451	1.260987	0.018046	-0.687727	1.235519	0.118891	-0.669813	1.175167	0.106455	-0.608456	0.767376	0.238934	-0.543954	0.759140	-0.169133	-0.306109	0.565989	0.072690				-0.271860	0.065199	0.232051	-0.311666	0.587576	0.111424	-0.270619	0.066929	0.186843	-0.245514	0.063585	-0.135958	0.362543	0.061597	0.111469
7610	63.416667	-0.804804	0.673365	0.141444	-0.786353	0.663445	-0.103795	-0.784946	0.882461	0.144124	-0.777731	0.873577	-0.095944	-0.704639	1.260897	0.018122	-0.687889	1.235412	0.118941	-0.669948	1.175089	0.106518	-0.608513	0.767381	0.238972	-0.544032	0.759153	-0.169070	-0.306161	0.565998	0.072708				-0.271862	0.065197	0.232055	-0.311714	0.587569	0.111457	-0.270625	0.066922	0.186847	-0.245555	0.063656	-0.136088	0.362538	0.061592	0.111480
7611	63.425000	-0.804851	0.673337	0.141454	-0.786389	0.663430	-0.103785	-0.785514	0.882618	0.144512	-0.777867	0.873522	-0.095872	-0.704791	1.260813	0.018198	-0.688068	1.235329	0.119016	-0.670085	1.175007	0.106573	-0.608561	0.767386	0.239004	-0.544109	0.759167	-0.169011	-0.306213	0.565997	0.072723				-0.271862	0.065194	0.232056	-0.311762	0.587570	0.111473	-0.270631	0.066923	0.186849	-0.245562	0.063659	-0.136094	0.362531	0.061589	0.111494
7612	63.433333	-0.804907	0.673306	0.141464	-0.786434	0.663413	-0.103777	-0.785714	0.882636	0.144644	-0.778008	0.873464	-0.095800	-0.704926	1.260679	0.018316	-0.688246	1.235197	0.119080	-0.670188	1.174920	0.106626	-0.608605	0.767392	0.239037	-0.544181	0.759176	-0.168950	-0.306265	0.566001	0.072729				-0.271867	0.065193	0.232052	-0.311813	0.587577	0.111484	-0.270637	0.066925	0.186850	-0.245488	0.063503	-0.135854	0.362527	0.061591	0.111502
7613	63.441667	-0.804959	0.673275	0.141474	-0.786476	0.663393	-0.103771	-0.785540	0.882540	0.144522	-0.777978	0.873556	-0.095848	-0.705133	1.260604	0.018309	-0.688397	1.235090	0.119124	-0.670300	1.174812	0.106632	-0.608652	0.767400	0.239066	-0.544258	0.759173	-0.168901	-0.306310	0.566014	0.072743				-0.271865	0.065189	0.232047	-0.311854	0.587586	0.111504	-0.270635	0.066927	0.186842	-0.245527	0.063576	-0.135977	0.362528	0.061600	0.111531
7614	63.450000	-0.805011	0.673250	0.141484	-0.786515	0.663378	-0.103763	-0.785356	0.882404	0.144353	-0.778150	0.873457	-0.095864	-0.705327	1.260466	0.018237	-0.688574	1.234984	0.119139	-0.670413	1.174730	0.106663	-0.608697	0.767407	0.239086	-0.544332	0.759170	-0.168852	-0.306354	0.566044	0.072761				-0.271864	0.065190	0.232048	-0.311892	0.587599	0.111537	-0.270635	0.066927	0.186843	-0.245487	0.063485	-0.135841	0.362523	0.061609	0.111555
7615	63.458333	-0.805073	0.673216	0.141494	-0.786569	0.663366	-0.103747	-0.785374	0.882408	0.144358	-0.778155	0.873549	-0.095787	-0.705495	1.260399	0.018407	-0.688715	1.234870	0.119197	-0.670513	1.174639	0.106695	-0.608746	0.767408	0.239116	-0.544402	0.759156	-0.168805	-0.306385	0.566084	0.072789				-0.271862	0.065198	0.232053	-0.311922	0.587621	0.111570	-0.270634	0.066930	0.186845	-0.245558	0.063660	-0.136090	0.362524	0.061625	0.111586
7616	63.466667	-0.805128	0.673186	0.141505	-0.786619	0.663352	-0.103728	-0.785442	0.882353	0.144409	-0.778245	0.873537	-0.095756	-0.705656	1.260306	0.018452	-0.688869	1.234747	0.119233	-0.670621	1.174539	0.106740	-0.608787	0.767401	0.239135	-0.544467	0.759144	-0.168761	-0.306413	0.566125	0.072819				-0.271866	0.065199	0.232059	-0.311954	0.587639	0.111607	-0.270633	0.066933	0.186849	-0.245559	0.063668	-0.136084	0.362513	0.061639	0.111622
7617	63.475000	-0.805180	0.673159	0.141519	-0.786662	0.663335	-0.103719	-0.785579	0.882361	0.144490	-0.778379	0.873472	-0.095731	-0.705795	1.260158	0.018536	-0.689040	1.234644	0.119289	-0.670702	1.174420	0.106749	-0.608827	0.767396	0.239154	-0.544522	0.759123	-0.168723	-0.306429	0.566154	0.072856				-0.271866	0.065203	0.232065	-0.311972	0.587664	0.111652	-0.270632	0.066932	0.186856	-0.245554	0.063671	-0.136072	0.362518	0.061638	0.111660
7618	63.483333	-0.805228	0.673124	0.141536	-0.786702	0.663313	-0.103711	-0.785514	0.882376	0.144441	-0.778420	0.873495	-0.095721	-0.705950	1.260070	0.018574	-0.689215	1.234508	0.119333	-0.670786	1.174301	0.106769	-0.608866	0.767383	0.239180	-0.544576	0.759099	-0.168687	-0.306445	0.566174	0.072888				-0.271861	0.065201	0.232071	-0.311995	0.587669	0.111691	-0.270631	0.066927	0.186864	-0.245553	0.063673	-0.136075	0.362520	0.061643	0.111692
7619	63.491667	-0.805279	0.673098	0.141546	-0.786743	0.663297	-0.103709	-0.785674	0.882346	0.144544	-0.778511	0.873464	-0.095729	-0.706134	1.259983	0.018561	-0.689346	1.234413	0.119388	-0.670898	1.174237	0.106797	-0.608899	0.767378	0.239210	-0.544618	0.759072	-0.168654	-0.306462	0.566193	0.072906				-0.271863	0.065201	0.232076	-0.312008	0.587674	0.111715	-0.270635	0.066922	0.186867	-0.245555	0.063667	-0.136076	0.362519	0.061634	0.111720
7620	63.500000	-0.805317	0.673069	0.141553	-0.786780	0.663283	-0.103705	-0.785690	0.882356	0.144540	-0.778603	0.873433	-0.095729	-0.706295	1.259907	0.018618	-0.689486	1.234312	0.119404	-0.671016	1.174186	0.106839	-0.608924	0.767365	0.239238	-0.544675	0.759045	-0.168623	-0.306478	0.566212	0.072926				-0.271859	0.065191	0.232071	-0.312021	0.587684	0.111738	-0.270636	0.066916	0.186867	-0.245555	0.063663	-0.136080	0.362515	0.061640	0.111743
7621	63.508333	-0.805356	0.673051	0.141554	-0.786811	0.663276	-0.103706	-0.785893	0.882304	0.144659	-0.778777	0.873343	-0.095652	-0.706509	1.259793	0.018714	-0.689632	1.234207	0.119409	-0.671112	1.174065	0.106820	-0.608947	0.767370	0.239277	-0.544726	0.759022	-0.168603	-0.306494	0.566239	0.072940				-0.271859	0.065192	0.232066	-0.312042	0.587695	0.111758	-0.270638	0.066921	0.186858	-0.245562	0.063658	-0.136087	0.362514	0.061639	0.111760
7622	63.516667	-0.805398	0.673040	0.141558	-0.786881	0.663277	-0.103707	-0.785838	0.882344	0.144608	-0.778780	0.873388	-0.095731	-0.706617	1.259728	0.018672	-0.689756	1.234090	0.119433	-0.671212	1.173983	0.106828	-0.608973	0.767379	0.239325	-0.544782	0.759003	-0.168595	-0.306515	0.566271	0.072965				-0.271860	0.065186	0.232058	-0.312061	0.587720	0.111789	-0.270643	0.066928	0.186856	-0.245566	0.063654	-0.136090	0.362507	0.061639	0.111788
7623	63.525000	-0.805442	0.673034	0.141562	-0.786904	0.663270	-0.103705	-0.785914	0.882343	0.144640	-0.778871	0.873376	-0.095721	-0.706764	1.259650	0.018680	-0.689923	1.233974	0.119407	-0.671317	1.173886	0.106813	-0.608986	0.767398	0.239365	-0.544840	0.758983	-0.168597	-0.306533	0.566323	0.073001				-0.271861	0.065193	0.232052	-0.312085	0.587747	0.111833	-0.270641	0.066934	0.186846	-0.245565	0.063656	-0.136089	0.362502	0.061658	0.111816
7624	63.533333	-0.805482	0.673028	0.141567	-0.786927	0.663270	-0.103706	-0.785983	0.882343	0.144678	-0.778973	0.873377	-0.095708	-0.706910	1.259475	0.018678	-0.690065	1.233883	0.119413	-0.671445	1.173780	0.106824	-0.608997	0.767430	0.239413	-0.544897	0.758965	-0.168613	-0.306553	0.566372	0.073044				-0.271863	0.065190	0.232050	-0.312099	0.587779	0.111887	-0.270638	0.066935	0.186835	-0.245560	0.063660	-0.136088	0.362493	0.061684	0.111851
7625	63.541667	-0.805560	0.672992	0.141595	-0.786950	0.663266	-0.103706	-0.786118	0.882313	0.144756	-0.779066	0.873371	-0.095693	-0.707052	1.259384	0.018685	-0.690221	1.233742	0.119404	-0.671553	1.173699	0.106815	-0.609007	0.767464	0.239473	-0.544947	0.758947	-0.168629	-0.306571	0.566427	0.073094				-0.271861	0.065199	0.232053	-0.312115	0.587817	0.111950	-0.270635	0.066939	0.186839	-0.245562	0.063670	-0.136084	0.362493	0.061691	0.111882
7626	63.550000	-0.805535	0.673013	0.141574	-0.786976	0.663260	-0.103706	-0.786119	0.882328	0.144755	-0.779153	0.873366	-0.095685	-0.707190	1.259301	0.018684	-0.690362	1.233651	0.119406	-0.671669	1.173648	0.106840	-0.609019	0.767494	0.239544	-0.544987	0.758937	-0.168649	-0.306591	0.566478	0.073150				-0.271864	0.065212	0.232060	-0.312130	0.587851	0.112008	-0.270640	0.066942	0.186839	-0.245561	0.063676	-0.136080	0.362489	0.061697	0.111913
7627	63.558333	-0.805571	0.673005	0.141584	-0.786999	0.663248	-0.103706	-0.786191	0.882263	0.144795	-0.779232	0.873357	-0.095682	-0.707323	1.259234	0.018674	-0.690503	1.233566	0.119390	-0.671757	1.173538	0.106793	-0.609032	0.767522	0.239608	-0.545019	0.758918	-0.168675	-0.306607	0.566534	0.073200				-0.271860	0.065208	0.232058	-0.312147	0.587884	0.112073	-0.270636	0.066937	0.186843	-0.245562	0.063676	-0.136082	0.362494	0.061706	0.111945
7628	63.566667	-0.805700	0.672940	0.141643	-0.787018	0.663242	-0.103709	-0.786646	0.882419	0.145054	-0.779373	0.873326	-0.095483	-0.707474	1.259174	0.018672	-0.690643	1.233469	0.119361	-0.671853	1.173457	0.106748	-0.609049	0.767555	0.239676	-0.545045	0.758894	-0.168699	-0.306628	0.566592	0.073252				-0.271858	0.065205	0.232055	-0.312166	0.587915	0.112135	-0.270634	0.066934	0.186842	-0.245475	0.063513	-0.135836	0.362495	0.061698	0.111962
7629	63.575000	-0.805676	0.672962	0.141628	-0.787035	0.663243	-0.103710	-0.786488	0.882382	0.144999	-0.779386	0.873310	-0.095673	-0.707604	1.259125	0.018645	-0.690811	1.233416	0.119387	-0.671946	1.173388	0.106696	-0.609079	0.767589	0.239752	-0.545076	0.758862	-0.168733	-0.306649	0.566654	0.073305				-0.271854	0.065195	0.232047	-0.312184	0.587953	0.112207	-0.270633	0.066932	0.186840	-0.245555	0.063666	-0.136089	0.362486	0.061695	0.112005
7630	63.583333	-0.805652	0.672989	0.141610	-0.787055	0.663249	-0.103705	-0.786367	0.882316	0.144927	-0.779428	0.873313	-0.095696	-0.707737	1.259074	0.018619	-0.690929	1.233350	0.119401	-0.672034	1.173294	0.106621	-0.609114	0.767630	0.239834	-0.545108	0.758828	-0.168770	-0.306672	0.566728	0.073364				-0.271851	0.065200	0.232043	-0.312205	0.587992	0.112280	-0.270634	0.066937	0.186842	-0.245554	0.063667	-0.136087	0.362470	0.061693	0.112067
7631	63.591667	-0.805676	0.672986	0.141615	-0.787070	0.663260	-0.103704	-0.786319	0.882257	0.144903	-0.779484	0.873304	-0.095703	-0.707908	1.258997	0.018548	-0.691116	1.233276	0.119315	-0.672196	1.173298	0.106626	-0.609148	0.767676	0.239910	-0.545155	0.758785	-0.168823	-0.306699	0.566808	0.073431				-0.271911	0.065195	0.231952	-0.312232	0.588028	0.112373	-0.270633	0.066945	0.186841	-0.245556	0.063672	-0.136091	0.362449	0.061711	0.112100
7632	63.600000	-0.805690	0.672997	0.141627	-0.787086	0.663276	-0.103696	-0.786343	0.882258	0.144942	-0.779560	0.873278	-0.095680	-0.708025	1.258917	0.018571	-0.691272	1.233175	0.119279	-0.672318	1.173222	0.106585	-0.609178	0.767731	0.239988	-0.545209	0.758735	-0.168884	-0.306732	0.566882	0.073514				-0.271853	0.065196	0.232046	-0.312264	0.588071	0.112471	-0.270633	0.066946	0.186839	-0.245556	0.063669	-0.136092	0.362432	0.061707	0.112115
7633	63.608333	-0.805701	0.673005	0.141639	-0.787099	0.663296	-0.103699	-0.786453	0.882323	0.145053	-0.779573	0.873308	-0.095706	-0.708187	1.258842	0.018502	-0.691408	1.233114	0.119247	-0.672421	1.173149	0.106544	-0.609202	0.767789	0.240073	-0.545261	0.758683	-0.168957	-0.306757	0.566962	0.073608				-0.271860	0.065205	0.232049	-0.312290	0.588102	0.112580	-0.270638	0.066942	0.186839	-0.245522	0.063593	-0.135968	0.362427	0.061733	0.112132
7634	63.616667	-0.805714	0.673018	0.141649	-0.787107	0.663310	-0.103698	-0.786468	0.882328	0.145107	-0.779609	0.873319	-0.095704	-0.708328	1.258767	0.018479	-0.691545	1.233053	0.119218	-0.672546	1.173133	0.106578	-0.609218	0.767849	0.240159	-0.545306	0.758633	-0.169031	-0.306781	0.567032	0.073697				-0.271862	0.065202	0.232058	-0.312313	0.588132	0.112682	-0.270641	0.066939	0.186845	-0.245564	0.063669	-0.136088	0.362421	0.061738	0.112161
7635	63.625000	-0.805715	0.673030	0.141667	-0.787104	0.663327	-0.103690	-0.786714	0.882383	0.145308	-0.779641	0.873340	-0.095701	-0.708471	1.258662	0.018390	-0.691675	1.232980	0.119185	-0.672615	1.173049	0.106527	-0.609220	0.767901	0.240249	-0.545341	0.758566	-0.169105	-0.306801	0.567098	0.073783				-0.271864	0.065202	0.232065	-0.312328	0.588151	0.112787	-0.270645	0.066928	0.186844	-0.245567	0.063678	-0.136085	0.362417	0.061744	0.112188
7636	63.633333	-0.805811	0.672982	0.141723	-0.787107	0.663330	-0.103700	-0.786558	0.882300	0.145256	-0.779664	0.873357	-0.095696	-0.708625	1.258596	0.018434	-0.691804	1.232908	0.119152	-0.672714	1.172999	0.106510	-0.609206	0.767953	0.240342	-0.545360	0.758514	-0.169175	-0.306814	0.567151	0.073859				-0.271867	0.065195	0.232070	-0.312341	0.588168	0.112886	-0.270646	0.066918	0.186853	-0.245501	0.063519	-0.135841	0.362416	0.061737	0.112198
7637	63.641667	-0.805716	0.673052	0.141686	-0.787097	0.663336	-0.103710	-0.786749	0.882520	0.145394	-0.779689	0.873369	-0.095700	-0.708749	1.258503	0.018418	-0.691934	1.232867	0.119145	-0.672798	1.172922	0.106460	-0.609182	0.767995	0.240436	-0.545320	0.758303	-0.169046	-0.306817	0.567210	0.073926				-0.271860	0.065190	0.232067	-0.312341	0.588191	0.112978	-0.270646	0.066919	0.186856	-0.245574	0.063673	-0.136092	0.362414	0.061726	0.112200
7638	63.650000	-0.805712	0.673060	0.141689	-0.787085	0.663340	-0.103714	-0.786760	0.882539	0.145442	-0.779709	0.873381	-0.095707	-0.708902	1.258337	0.018225	-0.692064	1.232798	0.119087	-0.672913	1.172897	0.106465	-0.609148	0.768041	0.240534	-0.545310	0.758255	-0.169110	-0.306802	0.567272	0.073994				-0.271859	0.065186	0.232060	-0.312336	0.588214	0.113071	-0.270638	0.066922	0.186856	-0.245574	0.063667	-0.136088	0.362410	0.061720	0.112199
7639	63.658333	-0.805759	0.673041	0.141707	-0.787069	0.663344	-0.103726	-0.786919	0.882524	0.145600	-0.779733	0.873391	-0.095716	-0.709030	1.258293	0.018242	-0.692189	1.232741	0.119044	-0.673025	1.172896	0.106461	-0.609102	0.768088	0.240620	-0.545287	0.758218	-0.169174	-0.306786	0.567332	0.074066				-0.271855	0.065183	0.232053	-0.312325	0.588242	0.113165	-0.270638	0.066926	0.186855	-0.245534	0.063589	-0.135971	0.362413	0.061718	0.112202
7640	63.666667	-0.805794	0.673017	0.141709	-0.787053	0.663353	-0.103738	-0.786925	0.882534	0.145643	-0.779774	0.873378	-0.095705	-0.709158	1.258243	0.018254	-0.692315	1.232686	0.118979	-0.673104	1.172806	0.106387	-0.609051	0.768135	0.240715	-0.545256	0.758188	-0.169240	-0.306761	0.567390	0.074130				-0.271849	0.065182	0.232046	-0.312310	0.588280	0.113251	-0.270633	0.066930	0.186854	-0.245571	0.063665	-0.136091	0.362410	0.061727	0.112201
7641	63.675000	-0.805704	0.673099	0.141687	-0.787040	0.663364	-0.103745	-0.786776	0.882599	0.145605	-0.779776	0.873401	-0.095741	-0.709292	1.258160	0.018160	-0.692461	1.232600	0.118909	-0.673181	1.172743	0.106312	-0.608993	0.768191	0.240816	-0.545219	0.758171	-0.169310	-0.306739	0.567443	0.074199				-0.271848	0.065188	0.232049	-0.312293	0.588308	0.113338	-0.270630	0.066941	0.186846	-0.245568	0.063671	-0.136097	0.362401	0.061746	0.112197
7642	63.683333	-0.805699	0.673109	0.141691	-0.787027	0.663376	-0.103750	-0.786929	0.882578	0.145762	-0.779794	0.873409	-0.095748	-0.709417	1.258091	0.018066	-0.692578	1.232535	0.118844	-0.673262	1.172688	0.106253	-0.608915	0.768236	0.240917	-0.545172	0.758153	-0.169382	-0.306717	0.567484	0.074269				-0.271847	0.065196	0.232054	-0.312279	0.588334	0.113414	-0.270623	0.066948	0.186844	-0.245556	0.063672	-0.136093	0.362403	0.061756	0.112208
7643	63.691667	-0.805699	0.673121	0.141698	-0.787013	0.663391	-0.103752	-0.786848	0.882615	0.145770	-0.779815	0.873418	-0.095739	-0.709531	1.257951	0.017984	-0.692692	1.232444	0.118757	-0.673333	1.172597	0.106201	-0.608839	0.768290	0.241029	-0.545121	0.758148	-0.169452	-0.306703	0.567514	0.074325				-0.271905	0.065200	0.231970	-0.312258	0.588351	0.113482	-0.270624	0.066946	0.186851	-0.245553	0.063672	-0.136089	0.362398	0.061756	0.112206
7644	63.700000	-0.805697	0.673127	0.141707	-0.786994	0.663412	-0.103755	-0.786761	0.882652	0.145780	-0.779810	0.873445	-0.095747	-0.709651	1.257747	0.017898	-0.692798	1.232331	0.118667	-0.673337	1.172453	0.106094	-0.608762	0.768343	0.241147	-0.545064	0.758140	-0.169520	-0.306689	0.567534	0.074373				-0.271850	0.065193	0.232061	-0.312242	0.588360	0.113531	-0.270624	0.066941	0.186852	-0.245557	0.063678	-0.136094	0.362392	0.061747	0.112194
7645	63.708333	-0.805692	0.673140	0.141717	-0.786978	0.663429	-0.103759	-0.786749	0.882664	0.145825	-0.779814	0.873465	-0.095742	-0.709744	1.257575	0.017746	-0.692912	1.232202	0.118576	-0.673392	1.172388	0.106064	-0.608674	0.768389	0.241255	-0.545007	0.758128	-0.169590	-0.306675	0.567540	0.074407				-0.271853	0.065200	0.232067	-0.312227	0.588358	0.113573	-0.270628	0.066934	0.186855	-0.245553	0.063674	-0.136092	0.362391	0.061726	0.112177
7646	63.716667	-0.805685	0.673144	0.141729	-0.786914	0.663450	-0.103752	-0.786729	0.882704	0.145880	-0.779825	0.873484	-0.095728	-0.709858	1.257449	0.017692	-0.693024	1.232084	0.118489	-0.673463	1.172341	0.106022	-0.608590	0.768437	0.241367	-0.544948	0.758102	-0.169655	-0.306659	0.567546	0.074444				-0.271850	0.065187	0.232062	-0.312212	0.588353	0.113610	-0.270630	0.066927	0.186858	-0.245558	0.063675	-0.136095	0.362380	0.061718	0.112150
7647	63.725000	-0.805672	0.673161	0.141739	-0.786920	0.663465	-0.103751	-0.786865	0.882668	0.146013	-0.779860	0.873484	-0.095690	-0.709929	1.257275	0.017608	-0.693129	1.232018	0.118401	-0.673504	1.172288	0.105970	-0.608509	0.768468	0.241472	-0.544901	0.758060	-0.169733	-0.306643	0.567561	0.074461				-0.271851	0.065184	0.232058	-0.312195	0.588357	0.113640	-0.270635	0.066933	0.186858	-0.245523	0.063594	-0.135972	0.362383	0.061706	0.112121
7648	63.733333	-0.805659	0.673179	0.141750	-0.786919	0.663484	-0.103745	-0.786681	0.882735	0.145965	-0.779852	0.873524	-0.095683	-0.710064	1.257166	0.017453	-0.693242	1.231978	0.118316	-0.673503	1.172188	0.105848	-0.608440	0.768492	0.241585	-0.544873	0.757994	-0.169819	-0.306627	0.567578	0.074480				-0.271849	0.065187	0.232059	-0.312178	0.588363	0.113669	-0.270636	0.066942	0.186850	-0.245569	0.063675	-0.136098	0.362386	0.061708	0.112086
7649	63.741667	-0.805640	0.673203	0.141762	-0.786880	0.663510	-0.103742	-0.786813	0.882757	0.146132	-0.779864	0.873537	-0.095659	-0.710207	1.257046	0.017308	-0.693354	1.231936	0.118216	-0.673592	1.172206	0.105842	-0.608382	0.768502	0.241689	-0.544855	0.757923	-0.169897	-0.306611	0.567622	0.074498				-0.271853	0.065194	0.232054	-0.312158	0.588380	0.113702	-0.270639	0.066943	0.186844	-0.245570	0.063678	-0.136098	0.362397	0.061713	0.112042
7650	63.750000	-0.805713	0.673153	0.141806	-0.786844	0.663531	-0.103728	-0.786953	0.882819	0.146363	-0.779868	0.873543	-0.095625	-0.710307	1.256861	0.017063	-0.693466	1.231931	0.118116	-0.673630	1.172177	0.105797	-0.608332	0.768501	0.241791	-0.544852	0.757839	-0.169977	-0.306592	0.567671	0.074532				-0.271861	0.065202	0.232053	-0.312135	0.588403	0.113748	-0.270637	0.066952	0.186838	-0.245565	0.063681	-0.136095	0.362408	0.061716	0.111991
7651	63.758333	-0.805588	0.673233	0.141787	-0.786835	0.663551	-0.103722	-0.786721	0.882784	0.146226	-0.779862	0.873549	-0.095596	-0.710401	1.256721	0.017078	-0.693579	1.231814	0.117989	-0.673662	1.172128	0.105745	-0.608309	0.768476	0.241904	-0.544866	0.757745	-0.170058	-0.306573	0.567733	0.074576				-0.271855	0.065206	0.232057	-0.312116	0.588426	0.113804	-0.270635	0.066959	0.186840	-0.245566	0.063678	-0.136091	0.362420	0.061716	0.111942
7652	63.766667	-0.805563	0.673242	0.141806	-0.786825	0.663563	-0.103719	-0.786451	0.882766	0.146090	-0.779846	0.873554	-0.095572	-0.710552	1.256550	0.016861	-0.693649	1.231666	0.117862	-0.673674	1.172064	0.105695	-0.608306	0.768433	0.242014	-0.544894	0.757650	-0.170137	-0.306557	0.567800	0.074626				-0.271852	0.065210	0.232064	-0.312098	0.588451	0.113881	-0.270631	0.066953	0.186844	-0.245565	0.063688	-0.136089	0.362436	0.061702	0.111874
7653	63.775000	-0.805582	0.673210	0.141836	-0.786809	0.663566	-0.103705	-0.786320	0.882745	0.146067	-0.779822	0.873557	-0.095561	-0.710645	1.256288	0.016744	-0.693787	1.231560	0.117710	-0.673648	1.171916	0.105580	-0.608327	0.768375	0.242126	-0.544938	0.757569	-0.170211	-0.306541	0.567872	0.074678				-0.271849	0.065203	0.232062	-0.312081	0.588480	0.113945	-0.270627	0.066946	0.186843	-0.245558	0.063680	-0.136087	0.362453	0.061677	0.111799
7654	63.783333	-0.805504	0.673251	0.141841	-0.786793	0.663566	-0.103693	-0.786719	0.882838	0.146432	-0.779802	0.873560	-0.095488	-0.710737	1.255965	0.016597	-0.693929	1.231393	0.117551	-0.673583	1.171738	0.105449	-0.608375	0.768312	0.242235	-0.545003	0.757489	-0.170280	-0.306527	0.567954	0.074740				-0.271842	0.065191	0.232062	-0.312079	0.588511	0.114023	-0.270626	0.066932	0.186851	-0.245559	0.063683	-0.136094	0.362471	0.061661	0.111721
7655	63.791667	-0.805473	0.673255	0.141855	-0.786772	0.663566	-0.103686	-0.786456	0.882828	0.146260	-0.779741	0.873578	-0.095533	-0.710841	1.255662	0.016328	-0.694051	1.231215	0.117394	-0.673578	1.171598	0.105366	-0.608452	0.768226	0.242336	-0.545078	0.757414	-0.170344	-0.306528	0.568049	0.074789				-0.271838	0.065183	0.232064	-0.312081	0.588545	0.114093	-0.270621	0.066931	0.186854	-0.245557	0.063671	-0.136092	0.362494	0.061647	0.111631
7656	63.800000	-0.805440	0.673267	0.141863	-0.786752	0.663575	-0.103682	-0.786125	0.882806	0.146047	-0.779696	0.873600	-0.095525	-0.710941	1.255436	0.016167	-0.694175	1.231056	0.117250	-0.673600	1.171521	0.105324	-0.608551	0.768142	0.242432	-0.545165	0.757340	-0.170413	-0.306540	0.568144	0.074848				-0.271839	0.065192	0.232065	-0.312097	0.588576	0.114183	-0.270621	0.066931	0.186853	-0.245554	0.063667	-0.136092	0.362511	0.061647	0.111538
7657	63.808333	-0.805465	0.673248	0.141876	-0.786733	0.663585	-0.103683	-0.786455	0.882906	0.146363	-0.779661	0.873610	-0.095517	-0.711026	1.255088	0.015994	-0.694308	1.230857	0.117086	-0.673591	1.171387	0.105229	-0.608681	0.768048	0.242519	-0.545274	0.757259	-0.170489	-0.306571	0.568244	0.074905				-0.271897	0.065191	0.231965	-0.312131	0.588630	0.114270	-0.270621	0.066938	0.186849	-0.245556	0.063672	-0.136091	0.362528	0.061663	0.111452
7658	63.816667	-0.805486	0.673226	0.141870	-0.786706	0.663601	-0.103682	-0.786440	0.882949	0.146329	-0.779625	0.873617	-0.095503	-0.711101	1.254814	0.015677	-0.694436	1.230718	0.116942	-0.673553	1.171228	0.105101	-0.608807	0.767963	0.242599	-0.545383	0.757179	-0.170556	-0.306607	0.568344	0.074973				-0.271843	0.065198	0.232058	-0.312170	0.588676	0.114378	-0.270625	0.066942	0.186850	-0.245557	0.063671	-0.136090	0.362548	0.061681	0.111363
7659	63.825000	-0.805370	0.673331	0.141862	-0.786682	0.663621	-0.103686	-0.786001	0.882966	0.145985	-0.779534	0.873692	-0.095490	-0.711210	1.254560	0.015597	-0.694573	1.230552	0.116746	-0.673536	1.171100	0.104990	-0.608940	0.767877	0.242687	-0.545500	0.757108	-0.170629	-0.306657	0.568433	0.075037				-0.271845	0.065203	0.232061	-0.312220	0.588718	0.114473	-0.270625	0.066943	0.186848	-0.245561	0.063676	-0.136080	0.362562	0.061693	0.111289
7660	63.833333	-0.805353	0.673345	0.141856	-0.786655	0.663648	-0.103691	-0.785884	0.882989	0.145917	-0.779475	0.873725	-0.095480	-0.711311	1.254280	0.015356	-0.694682	1.230361	0.116539	-0.673497	1.170960	0.104887	-0.609069	0.767796	0.242765	-0.545612	0.757019	-0.170700	-0.306708	0.568513	0.075100				-0.271847	0.065202	0.232060	-0.312266	0.588752	0.114562	-0.270628	0.066946	0.186848	-0.245561	0.063676	-0.136079	0.362591	0.061697	0.111216
7661	63.841667	-0.805392	0.673320	0.141854	-0.786629	0.663665	-0.103695	-0.786236	0.883075	0.146179	-0.779412	0.873760	-0.095470	-0.711378	1.253991	0.015093	-0.694806	1.230212	0.116377	-0.673514	1.170879	0.104814	-0.609200	0.767712	0.242835	-0.545722	0.756935	-0.170764	-0.306760	0.568592	0.075163				-0.271850	0.065202	0.232065	-0.312318	0.588784	0.114643	-0.270629	0.066942	0.186852	-0.245527	0.063605	-0.135952	0.362607	0.061710	0.111136
7662	63.850000	-0.805441	0.673297	0.141874	-0.786604	0.663686	-0.103706	-0.785715	0.882924	0.145827	-0.779452	0.873709	-0.095361	-0.711434	1.253715	0.015003	-0.694936	1.230080	0.116219	-0.673495	1.170759	0.104680	-0.609339	0.767622	0.242903	-0.545826	0.756844	-0.170817	-0.306810	0.568674	0.075218				-0.271846	0.065200	0.232068	-0.312366	0.588813	0.114726	-0.270630	0.066928	0.186850	-0.245564	0.063686	-0.136075	0.362634	0.061709	0.111065
7663	63.858333	-0.805341	0.673378	0.141838	-0.786582	0.663696	-0.103721	-0.785790	0.883124	0.145898	-0.779273	0.873821	-0.095466	-0.711515	1.253485	0.014753	-0.695055	1.229937	0.116052	-0.673480	1.170664	0.104589	-0.609474	0.767523	0.242956	-0.545920	0.756755	-0.170880	-0.306851	0.568744	0.075271				-0.271847	0.065191	0.232061	-0.312404	0.588833	0.114790	-0.270630	0.066923	0.186850	-0.245573	0.063684	-0.136086	0.362653	0.061695	0.110986
7664	63.866667	-0.805344	0.673379	0.141824	-0.786555	0.663697	-0.103734	-0.785609	0.883015	0.145748	-0.779203	0.873853	-0.095469	-0.711589	1.253287	0.014519	-0.695201	1.229781	0.115864	-0.673505	1.170549	0.104476	-0.609614	0.767417	0.242990	-0.546003	0.756651	-0.170927	-0.306879	0.568822	0.075314				-0.271840	0.065183	0.232054	-0.312442	0.588853	0.114852	-0.270631	0.066916	0.186845	-0.245576	0.063677	-0.136092	0.362656	0.061697	0.110900
7665	63.875000	-0.805395	0.673344	0.141813	-0.786525	0.663704	-0.103756	-0.785774	0.883157	0.145856	-0.779227	0.873801	-0.095435	-0.711626	1.253085	0.014357	-0.695326	1.229675	0.115715	-0.673513	1.170477	0.104388	-0.609746	0.767316	0.243013	-0.546073	0.756546	-0.170972	-0.306907	0.568898	0.075352				-0.271845	0.065181	0.232048	-0.312478	0.588882	0.114925	-0.270628	0.066919	0.186838	-0.245573	0.063671	-0.136098	0.362667	0.061705	0.110829
7666	63.883333	-0.805337	0.673394	0.141784	-0.786507	0.663712	-0.103776	-0.785628	0.883303	0.145718	-0.779058	0.873922	-0.095480	-0.711653	1.252863	0.014175	-0.695446	1.229589	0.115579	-0.673537	1.170412	0.104299	-0.609880	0.767210	0.243027	-0.546134	0.756438	-0.171018	-0.306924	0.568972	0.075391				-0.271842	0.065185	0.232039	-0.312506	0.588901	0.114983	-0.270627	0.066927	0.186833	-0.245580	0.063669	-0.136106	0.362688	0.061726	0.110762
7667	63.891667	-0.805347	0.673400	0.141767	-0.786491	0.663716	-0.103799	-0.785787	0.883284	0.145842	-0.778988	0.873955	-0.095487	-0.711680	1.252649	0.014046	-0.695566	1.229500	0.115426	-0.673555	1.170337	0.104190	-0.609989	0.767105	0.243022	-0.546172	0.756346	-0.171045	-0.306939	0.569026	0.075435				-0.271841	0.065187	0.232035	-0.312537	0.588917	0.115042	-0.270624	0.066933	0.186826	-0.245574	0.063672	-0.136103	0.362691	0.061758	0.110700
7668	63.900000	-0.805357	0.673409	0.141747	-0.786479	0.663717	-0.103811	-0.785233	0.883178	0.145493	-0.778936	0.873992	-0.095494	-0.711757	1.252562	0.013804	-0.695660	1.229404	0.115245	-0.673573	1.170247	0.104092	-0.610080	0.767012	0.243009	-0.546192	0.756254	-0.171069	-0.306953	0.569067	0.075473				-0.271842	0.065187	0.232032	-0.312557	0.588922	0.115094	-0.270619	0.066947	0.186828	-0.245497	0.063511	-0.135848	0.362701	0.061787	0.110656
7669	63.908333	-0.805448	0.673343	0.141763	-0.786463	0.663724	-0.103828	-0.785559	0.883243	0.145765	-0.778952	0.873920	-0.095466	-0.711794	1.252342	0.013555	-0.695794	1.229319	0.115094	-0.673602	1.170194	0.104021	-0.610137	0.766926	0.242983	-0.546185	0.756179	-0.171087	-0.306952	0.569081	0.075498				-0.271843	0.065187	0.232034	-0.312565	0.588919	0.115126	-0.270614	0.066952	0.186831	-0.245573	0.063672	-0.136089	0.362703	0.061804	0.110620
7670	63.916667	-0.805322	0.673420	0.141710	-0.786451	0.663729	-0.103848	-0.785181	0.883208	0.145467	-0.778782	0.874035	-0.095512	-0.711816	1.252229	0.013555	-0.695921	1.229191	0.114960	-0.673634	1.170140	0.103955	-0.610173	0.766847	0.242957	-0.546165	0.756115	-0.171100	-0.306945	0.569080	0.075508				-0.271839	0.065185	0.232039	-0.312564	0.588899	0.115142	-0.270620	0.066945	0.186836	-0.245572	0.063676	-0.136086	0.362713	0.061804	0.110587
7671	63.925000	-0.805326	0.673434	0.141711	-0.786431	0.663730	-0.103860	-0.785279	0.883215	0.145564	-0.778770	0.874001	-0.095489	-0.711854	1.252088	0.013334	-0.696035	1.229111	0.114854	-0.673671	1.170064	0.103870	-0.610182	0.766779	0.242932	-0.546124	0.756061	-0.171115	-0.306920	0.569056	0.075500				-0.271843	0.065185	0.232044	-0.312550	0.588872	0.115139	-0.270620	0.066935	0.186844	-0.245574	0.063677	-0.136083	0.362717	0.061786	0.110580
7672	63.933333	-0.805400	0.673369	0.141718	-0.786407	0.663728	-0.103871	-0.785442	0.883243	0.145698	-0.778757	0.873953	-0.095517	-0.711889	1.251917	0.013006	-0.696148	1.229031	0.114762	-0.673688	1.169996	0.103785	-0.610180	0.766710	0.242903	-0.546077	0.756019	-0.171131	-0.306890	0.569033	0.075469				-0.271845	0.065188	0.232054	-0.312527	0.588849	0.115114	-0.270621	0.066924	0.186845	-0.245572	0.063679	-0.136083	0.362711	0.061761	0.110585
7673	63.941667	-0.805332	0.673412	0.141696	-0.786385	0.663739	-0.103883	-0.785690	0.883353	0.145802	-0.778625	0.874025	-0.095542	-0.711935	1.251825	0.012965	-0.696270	1.228947	0.114649	-0.673753	1.169924	0.103725	-0.610170	0.766654	0.242866	-0.546028	0.755989	-0.171152	-0.306851	0.569005	0.075430				-0.271846	0.065185	0.232049	-0.312496	0.588818	0.115074	-0.270620	0.066920	0.186844	-0.245535	0.063596	-0.135962	0.362709	0.061751	0.110612
7674	63.950000	-0.805256	0.673464	0.141676	-0.786360	0.663752	-0.103892	-0.785376	0.883236	0.145635	-0.778510	0.874070	-0.095597	-0.711964	1.251680	0.012961	-0.696396	1.228860	0.114537	-0.673816	1.169871	0.103647	-0.610154	0.766601	0.242824	-0.545973	0.755964	-0.171171	-0.306807	0.568984	0.075386				-0.271846	0.065185	0.232050	-0.312468	0.588790	0.115028	-0.270624	0.066919	0.186840	-0.245572	0.063669	-0.136091	0.362705	0.061738	0.110643
7675	63.958333	-0.805293	0.673450	0.141688	-0.786342	0.663764	-0.103896	-0.785221	0.883186	0.145494	-0.778494	0.874056	-0.095548	-0.712009	1.251594	0.012847	-0.696525	1.228792	0.114449	-0.673871	1.169818	0.103584	-0.610137	0.766552	0.242772	-0.545919	0.755946	-0.171200	-0.306768	0.568957	0.075340				-0.271842	0.065178	0.232041	-0.312436	0.588766	0.114981	-0.270623	0.066927	0.186835	-0.245575	0.063671	-0.136097	0.362706	0.061740	0.110666
7676	63.966667	-0.805219	0.673492	0.141669	-0.786317	0.663780	-0.103890	-0.785069	0.883141	0.145353	-0.778485	0.873996	-0.095685	-0.712065	1.251457	0.012615	-0.696688	1.228691	0.114325	-0.673954	1.169771	0.103494	-0.610119	0.766505	0.242719	-0.545866	0.755934	-0.171226	-0.306732	0.568938	0.075296				-0.271845	0.065178	0.232039	-0.312409	0.588741	0.114943	-0.270621	0.066936	0.186837	-0.245573	0.063670	-0.136096	0.362708	0.061739	0.110700
7677	63.975000	-0.805242	0.673465	0.141685	-0.786297	0.663792	-0.103889	-0.784974	0.883155	0.145274	-0.778372	0.874073	-0.095654	-0.712127	1.251405	0.012536	-0.696837	1.228636	0.114223	-0.674044	1.169722	0.103416	-0.610097	0.766454	0.242667	-0.545820	0.755913	-0.171252	-0.306697	0.568902	0.075260				-0.271841	0.065179	0.232042	-0.312379	0.588717	0.114901	-0.270617	0.066942	0.186838	-0.245571	0.063671	-0.136099	0.362712	0.061736	0.110745
7678	63.983333	-0.805174	0.673511	0.141680	-0.786275	0.663808	-0.103880	-0.784834	0.883154	0.145169	-0.778258	0.874135	-0.095710	-0.712182	1.251360	0.012438	-0.697008	1.228542	0.114103	-0.674142	1.169664	0.103321	-0.610079	0.766414	0.242619	-0.545779	0.755890	-0.171275	-0.306668	0.568858	0.075225				-0.271844	0.065185	0.232046	-0.312354	0.588688	0.114852	-0.270616	0.066941	0.186843	-0.245568	0.063674	-0.136095	0.362731	0.061715	0.110795
7679	63.991667	-0.805158	0.673516	0.141687	-0.786261	0.663814	-0.103878	-0.784948	0.883148	0.145254	-0.778202	0.874151	-0.095732	-0.712253	1.251246	0.012138	-0.697174	1.228453	0.113980	-0.674240	1.169598	0.103245	-0.610064	0.766371	0.242569	-0.545750	0.755871	-0.171306	-0.306653	0.568821	0.075183				-0.271841	0.065187	0.232053	-0.312333	0.588658	0.114812	-0.270615	0.066932	0.186846	-0.245566	0.063673	-0.136090	0.362731	0.061703	0.110824
7680	64.000000	-0.805135	0.673523	0.141693	-0.786245	0.663819	-0.103870	-0.785164	0.883252	0.145445	-0.778268	0.874064	-0.095685	-0.712300	1.251150	0.011994	-0.697353	1.228364	0.113847	-0.674350	1.169542	0.103160	-0.610051	0.766333	0.242529	-0.545729	0.755850	-0.171336	-0.306642	0.568791	0.075130				-0.271840	0.065190	0.232060	-0.312318	0.588631	0.114762	-0.270613	0.066922	0.186847	-0.245562	0.063677	-0.136089	0.362731	0.061684	0.110860
7681	64.008333	-0.805124	0.673526	0.141704	-0.786238	0.663822	-0.103869	-0.784793	0.883207	0.145140	-0.778098	0.874170	-0.095767	-0.712368	1.251041	0.011980	-0.697547	1.228278	0.113717	-0.674479	1.169453	0.103037	-0.610054	0.766299	0.242506	-0.545719	0.755813	-0.171368	-0.306635	0.568766	0.075088				-0.271839	0.065186	0.232058	-0.312305	0.588611	0.114707	-0.270610	0.066918	0.186852	-0.245560	0.063674	-0.136088	0.362734	0.061661	0.110896
7682	64.016667	-0.805113	0.673529	0.141709	-0.786228	0.663821	-0.103867	-0.784823	0.883176	0.145189	-0.778055	0.874171	-0.095778	-0.712431	1.250906	0.011689	-0.697904	1.228211	0.113688	-0.674568	1.169319	0.102880	-0.610062	0.766268	0.242482	-0.545720	0.755774	-0.171408	-0.306634	0.568756	0.075043				-0.271836	0.065187	0.232060	-0.312297	0.588594	0.114664	-0.270611	0.066908	0.186850	-0.245559	0.063675	-0.136094	0.362731	0.061638	0.110922
7683	64.025000	-0.805110	0.673535	0.141702	-0.786228	0.663821	-0.103865	-0.785063	0.883291	0.145401	-0.778131	0.874081	-0.095777	-0.712523	1.250822	0.011648	-0.698020	1.228078	0.113490	-0.674684	1.169248	0.102783	-0.610080	0.766242	0.242460	-0.545733	0.755727	-0.171451	-0.306635	0.568772	0.075001				-0.271836	0.065182	0.232048	-0.312296	0.588598	0.114623	-0.270615	0.066917	0.186842	-0.245562	0.063672	-0.136087	0.362729	0.061640	0.110946
7684	64.033333	-0.805206	0.673451	0.141710	-0.786226	0.663824	-0.103865	-0.785024	0.883300	0.145381	-0.778098	0.874080	-0.095734	-0.712606	1.250744	0.011462	-0.698286	1.228025	0.113405	-0.674800	1.169178	0.102682	-0.610104	0.766214	0.242446	-0.545752	0.755680	-0.171496	-0.306640	0.568796	0.074967				-0.271835	0.065182	0.232036	-0.312299	0.588599	0.114592	-0.270613	0.066920	0.186830	-0.245567	0.063676	-0.136093	0.362721	0.061641	0.110968
7685	64.041667	-0.805110	0.673540	0.141692	-0.786226	0.663828	-0.103868	-0.784828	0.883299	0.145249	-0.777978	0.874171	-0.095815	-0.712652	1.250597	0.011323	-0.698317	1.227839	0.113145	-0.674911	1.169110	0.102570	-0.610134	0.766195	0.242444	-0.545771	0.755634	-0.171534	-0.306645	0.568824	0.074948				-0.271839	0.065187	0.232037	-0.312306	0.588616	0.114584	-0.270616	0.066933	0.186828	-0.245569	0.063670	-0.136092	0.362709	0.061641	0.110986
7686	64.050000	-0.805108	0.673539	0.141683	-0.786231	0.663829	-0.103873	-0.784968	0.883351	0.145404	-0.777952	0.874170	-0.095822	-0.712711	1.250459	0.011157	-0.698505	1.227741	0.113011	-0.675013	1.169030	0.102483	-0.610168	0.766175	0.242447	-0.545789	0.755590	-0.171568	-0.306659	0.568858	0.074935				-0.271838	0.065191	0.232031	-0.312312	0.588625	0.114585	-0.270617	0.066934	0.186819	-0.245570	0.063666	-0.136088	0.362702	0.061651	0.111008
7687	64.058333	-0.805161	0.673500	0.141685	-0.786235	0.663827	-0.103875	-0.784941	0.883357	0.145389	-0.778002	0.874118	-0.095834	-0.712770	1.250305	0.011067	-0.698677	1.227593	0.112872	-0.675104	1.168930	0.102383	-0.610198	0.766168	0.242454	-0.545810	0.755557	-0.171600	-0.306678	0.568890	0.074937				-0.271846	0.065194	0.232029	-0.312324	0.588642	0.114585	-0.270619	0.066943	0.186824	-0.245574	0.063671	-0.136089	0.362697	0.061646	0.111019
7688	64.066667	-0.805120	0.673543	0.141678	-0.786243	0.663822	-0.103880	-0.784576	0.883275	0.145047	-0.777937	0.874173	-0.095833	-0.712856	1.250197	0.010943	-0.698833	1.227483	0.112736	-0.675199	1.168846	0.102317	-0.610228	0.766156	0.242471	-0.545824	0.755511	-0.171623	-0.306693	0.568917	0.074934				-0.271844	0.065204	0.232033	-0.312333	0.588652	0.114591	-0.270619	0.066940	0.186822	-0.245572	0.063678	-0.136097	0.362689	0.061630	0.111034
7689	64.075000	-0.805127	0.673547	0.141676	-0.786247	0.663823	-0.103890	-0.784559	0.883288	0.145039	-0.777909	0.874166	-0.095834	-0.712948	1.250052	0.010843	-0.699059	1.227404	0.112733	-0.675232	1.168743	0.102263	-0.610248	0.766151	0.242502	-0.545847	0.755473	-0.171640	-0.306715	0.568938	0.074939				-0.271848	0.065204	0.232038	-0.312343	0.588661	0.114593	-0.270622	0.066932	0.186825	-0.245568	0.063676	-0.136093	0.362684	0.061616	0.111043
7690	64.083333	-0.805135	0.673549	0.141669	-0.786251	0.663816	-0.103900	-0.784889	0.883392	0.145364	-0.778001	0.874075	-0.095770	-0.713051	1.249891	0.010775	-0.699255	1.227337	0.112737	-0.675294	1.168696	0.102304	-0.610275	0.766145	0.242531	-0.545871	0.755434	-0.171662	-0.306732	0.568964	0.074936				-0.271847	0.065204	0.232039	-0.312346	0.588670	0.114591	-0.270629	0.066921	0.186827	-0.245565	0.063681	-0.136094	0.362677	0.061599	0.111056
7691	64.091667	-0.805151	0.673551	0.141661	-0.786263	0.663813	-0.103914	-0.784716	0.883356	0.145178	-0.777933	0.874126	-0.095815	-0.713144	1.249636	0.010844	-0.699234	1.227202	0.112723	-0.675256	1.168575	0.102287	-0.610307	0.766134	0.242558	-0.545905	0.755382	-0.171677	-0.306744	0.569003	0.074934				-0.271845	0.065198	0.232035	-0.312351	0.588681	0.114598	-0.270620	0.066923	0.186823	-0.245564	0.063678	-0.136092	0.362679	0.061588	0.111060
7692	64.100000	-0.805166	0.673552	0.141650	-0.786274	0.663803	-0.103929	-0.784545	0.883332	0.144996	-0.777866	0.874185	-0.095867	-0.713193	1.249485	0.010851	-0.699409	1.227153	0.112811	-0.675242	1.168513	0.102351	-0.610347	0.766111	0.242592	-0.545934	0.755339	-0.171694	-0.306749	0.569051	0.074928				-0.271838	0.065198	0.232031	-0.312351	0.588697	0.114616	-0.270619	0.066923	0.186819	-0.245485	0.063518	-0.135845	0.362680	0.061586	0.111067
7693	64.108333	-0.805181	0.673553	0.141643	-0.786286	0.663798	-0.103946	-0.784551	0.883346	0.144973	-0.777848	0.874203	-0.095883	-0.713296	1.249340	0.010865	-0.699279	1.226973	0.112773	-0.675225	1.168475	0.102459	-0.610401	0.766080	0.242613	-0.545967	0.755302	-0.171706	-0.306751	0.569110	0.074943				-0.271835	0.065187	0.232022	-0.312357	0.588718	0.114639	-0.270618	0.066922	0.186812	-0.245559	0.063673	-0.136094	0.362675	0.061583	0.111081
7694	64.116667	-0.805194	0.673542	0.141636	-0.786284	0.663801	-0.103949	-0.784899	0.883443	0.145282	-0.777961	0.874137	-0.095829	-0.713462	1.249232	0.010975	-0.699285	1.226868	0.112865	-0.675184	1.168444	0.102582	-0.610466	0.766035	0.242633	-0.545986	0.755277	-0.171707	-0.306759	0.569180	0.074967				-0.271835	0.065200	0.232030	-0.312356	0.588746	0.114678	-0.270609	0.066933	0.186811	-0.245558	0.063681	-0.136094	0.362666	0.061595	0.111088
7695	64.125000	-0.805213	0.673540	0.141634	-0.786295	0.663793	-0.103953	-0.784569	0.883354	0.144921	-0.777853	0.874201	-0.095947	-0.713565	1.249087	0.011128	-0.699248	1.226793	0.112995	-0.674988	1.168281	0.102565	-0.610547	0.765980	0.242654	-0.546003	0.755259	-0.171691	-0.306759	0.569245	0.075007				-0.271828	0.065187	0.232025	-0.312368	0.588772	0.114732	-0.270608	0.066939	0.186824	-0.245555	0.063679	-0.136088	0.362670	0.061596	0.111106
7696	64.133333	-0.805235	0.673535	0.141634	-0.786308	0.663790	-0.103959	-0.784580	0.883353	0.144901	-0.777798	0.874273	-0.095941	-0.713677	1.248963	0.011308	-0.699201	1.226716	0.113144	-0.674982	1.168274	0.102769	-0.610633	0.765918	0.242670	-0.546016	0.755256	-0.171679	-0.306772	0.569313	0.075060				-0.271825	0.065187	0.232034	-0.312389	0.588791	0.114795	-0.270611	0.066942	0.186830	-0.245562	0.063678	-0.136083	0.362666	0.061601	0.111112
7697	64.141667	-0.805262	0.673530	0.141640	-0.786310	0.663789	-0.103958	-0.784593	0.883343	0.144881	-0.777834	0.874248	-0.095919	-0.713820	1.248853	0.011471	-0.699123	1.226632	0.113326	-0.674900	1.168251	0.102967	-0.610719	0.765855	0.242681	-0.546021	0.755246	-0.171663	-0.306789	0.569358	0.075113				-0.271836	0.065201	0.232044	-0.312408	0.588805	0.114849	-0.270616	0.066938	0.186837	-0.245559	0.063674	-0.136082	0.362663	0.061591	0.111122
7698	64.150000	-0.805271	0.673519	0.141637	-0.786313	0.663792	-0.103956	-0.784605	0.883329	0.144864	-0.777765	0.874317	-0.095972	-0.714007	1.248751	0.011715	-0.699024	1.226539	0.113536	-0.674733	1.168132	0.103104	-0.610806	0.765782	0.242694	-0.546021	0.755249	-0.171658	-0.306813	0.569399	0.075154				-0.271840	0.065203	0.232049	-0.312431	0.588819	0.114897	-0.270618	0.066928	0.186840	-0.245567	0.063675	-0.136078	0.362658	0.061578	0.111127
7699	64.158333	-0.805287	0.673512	0.141640	-0.786318	0.663787	-0.103959	-0.784613	0.883313	0.144856	-0.777748	0.874327	-0.095980	-0.714152	1.248631	0.012001	-0.698916	1.226438	0.113820	-0.674590	1.168058	0.103282	-0.610892	0.765715	0.242716	-0.546022	0.755252	-0.171654	-0.306837	0.569432	0.075188				-0.271841	0.065201	0.232049	-0.312452	0.588821	0.114933	-0.270621	0.066921	0.186838	-0.245563	0.063671	-0.136088	0.362656	0.061560	0.111123
7700	64.166667	-0.805306	0.673507	0.141638	-0.786324	0.663785	-0.103961	-0.784958	0.883356	0.145144	-0.777732	0.874339	-0.095985	-0.714174	1.248327	0.012493	-0.698777	1.226327	0.114050	-0.674434	1.167969	0.103476	-0.610986	0.765646	0.242737	-0.546023	0.755260	-0.171660	-0.306860	0.569464	0.075211				-0.271847	0.065202	0.232047	-0.312473	0.588824	0.114962	-0.270622	0.066912	0.186830	-0.245566	0.063666	-0.136089	0.362654	0.061550	0.111130
7701	64.175000	-0.805340	0.673503	0.141653	-0.786330	0.663787	-0.103960	-0.784794	0.883309	0.144984	-0.777724	0.874349	-0.095984	-0.714370	1.248309	0.012579	-0.698611	1.226237	0.114318	-0.674259	1.167933	0.103745	-0.611083	0.765571	0.242758	-0.546020	0.755275	-0.171673	-0.306885	0.569497	0.075235				-0.271846	0.065195	0.232037	-0.312492	0.588834	0.114996	-0.270625	0.066915	0.186825	-0.245571	0.063669	-0.136096	0.362657	0.061558	0.111126
7702	64.183333	-0.805427	0.673417	0.141679	-0.786334	0.663787	-0.103953	-0.784962	0.883321	0.145117	-0.777751	0.874338	-0.095914	-0.714489	1.248214	0.013037	-0.698405	1.226138	0.114641	-0.674235	1.167760	0.103868	-0.611182	0.765482	0.242790	-0.546014	0.755296	-0.171688	-0.306900	0.569546	0.075268				-0.271848	0.065189	0.232032	-0.312506	0.588850	0.115033	-0.270629	0.066927	0.186824	-0.245573	0.063667	-0.136098	0.362652	0.061570	0.111130
7703	64.191667	-0.805340	0.673482	0.141662	-0.786346	0.663788	-0.103946	-0.784626	0.883266	0.144842	-0.777707	0.874369	-0.095968	-0.714611	1.248154	0.013346	-0.698241	1.226065	0.114918	-0.674025	1.167701	0.104087	-0.611283	0.765399	0.242818	-0.546002	0.755313	-0.171693	-0.306911	0.569599	0.075309				-0.271846	0.065187	0.232030	-0.312521	0.588874	0.115086	-0.270626	0.066933	0.186820	-0.245573	0.063675	-0.136096	0.362665	0.061582	0.111124
7704	64.200000	-0.805363	0.673487	0.141682	-0.786347	0.663797	-0.103940	-0.784620	0.883258	0.144847	-0.777802	0.874278	-0.095967	-0.714738	1.248108	0.013704	-0.698038	1.226003	0.115245	-0.673815	1.167657	0.104312	-0.611387	0.765313	0.242845	-0.545984	0.755332	-0.171706	-0.306920	0.569655	0.075365				-0.271846	0.065185	0.232027	-0.312533	0.588896	0.115145	-0.270626	0.066937	0.186818	-0.245570	0.063678	-0.136090	0.362659	0.061588	0.111138
7705	64.208333	-0.805457	0.673412	0.141728	-0.786347	0.663796	-0.103920	-0.784788	0.883269	0.144994	-0.777751	0.874344	-0.095903	-0.714853	1.248034	0.014041	-0.697823	1.225939	0.115565	-0.673423	1.167691	0.104615	-0.611496	0.765224	0.242881	-0.545976	0.755337	-0.171717	-0.306933	0.569722	0.075430				-0.271844	0.065189	0.232037	-0.312548	0.588925	0.115217	-0.270624	0.066940	0.186829	-0.245569	0.063683	-0.136094	0.362662	0.061594	0.111141
7706	64.216667	-0.805359	0.673489	0.141709	-0.786349	0.663803	-0.103909	-0.784610	0.883229	0.144859	-0.777690	0.874395	-0.095930	-0.714995	1.248030	0.014456	-0.697579	1.225882	0.115893	-0.673198	1.167645	0.104858	-0.611614	0.765130	0.242928	-0.545977	0.755342	-0.171733	-0.306948	0.569794	0.075499				-0.271846	0.065203	0.232048	-0.312562	0.588957	0.115293	-0.270621	0.066934	0.186829	-0.245568	0.063677	-0.136091	0.362669	0.061597	0.111146
7707	64.225000	-0.805375	0.673449	0.141723	-0.786345	0.663808	-0.103902	-0.784600	0.883217	0.144871	-0.777693	0.874398	-0.095917	-0.715090	1.247939	0.014851	-0.697335	1.225823	0.116278	-0.672973	1.167620	0.105137	-0.611745	0.765044	0.242989	-0.545994	0.755330	-0.171749	-0.306972	0.569893	0.075581				-0.271837	0.065197	0.232046	-0.312585	0.589004	0.115381	-0.270620	0.066935	0.186834	-0.245528	0.063603	-0.135973	0.362680	0.061587	0.111153
7708	64.233333	-0.805335	0.673496	0.141718	-0.786330	0.663822	-0.103897	-0.784545	0.883194	0.144859	-0.777806	0.874299	-0.095921	-0.715215	1.247835	0.015237	-0.697060	1.225761	0.116658	-0.672700	1.167550	0.105430	-0.611883	0.764958	0.243045	-0.546019	0.755311	-0.171772	-0.307004	0.570011	0.075654				-0.271838	0.065208	0.232047	-0.312612	0.589052	0.115476	-0.270618	0.066928	0.186830	-0.245560	0.063680	-0.136095	0.362681	0.061576	0.111159
7709	64.241667	-0.805367	0.673460	0.141730	-0.786330	0.663822	-0.103894	-0.784733	0.883242	0.145053	-0.777721	0.874400	-0.095884	-0.715299	1.247744	0.015707	-0.696760	1.225675	0.117048	-0.672404	1.167492	0.105726	-0.611890	0.764481	0.242839	-0.546052	0.755292	-0.171795	-0.307047	0.570136	0.075744				-0.271837	0.065203	0.232038	-0.312643	0.589112	0.115581	-0.270617	0.066931	0.186825	-0.245557	0.063677	-0.136097	0.362681	0.061582	0.111174
7710	64.250000	-0.805312	0.673499	0.141713	-0.786332	0.663823	-0.103891	-0.784540	0.883197	0.144905	-0.777734	0.874405	-0.095875	-0.715311	1.247589	0.016428	-0.696458	1.225551	0.117427	-0.672090	1.167419	0.106048	-0.612070	0.764395	0.242930	-0.546098	0.755276	-0.171812	-0.307094	0.570288	0.075845				-0.271834	0.065198	0.232032	-0.312681	0.589186	0.115709	-0.270611	0.066935	0.186818	-0.245556	0.063675	-0.136097	0.362679	0.061585	0.111184
7711	64.258333	-0.805368	0.673466	0.141734	-0.786331	0.663825	-0.103889	-0.784498	0.883191	0.144912	-0.777807	0.874365	-0.095787	-0.715478	1.247474	0.016772	-0.696163	1.225466	0.117874	-0.671779	1.167321	0.106331	-0.612425	0.764708	0.243311	-0.546144	0.755260	-0.171829	-0.307148	0.570450	0.075951				-0.271829	0.065192	0.232028	-0.312729	0.589269	0.115860	-0.270613	0.066936	0.186813	-0.245521	0.063591	-0.135969	0.362684	0.061594	0.111195
7712	64.266667	-0.805428	0.673427	0.141742	-0.786332	0.663830	-0.103890	-0.784453	0.883189	0.144924	-0.777874	0.874321	-0.095744	-0.715545	1.247304	0.017295	-0.695833	1.225394	0.118295	-0.671451	1.167247	0.106662	-0.612636	0.764623	0.243413	-0.546189	0.755254	-0.171836	-0.307206	0.570610	0.076076				-0.271828	0.065190	0.232027	-0.312785	0.589343	0.116025	-0.270610	0.066937	0.186816	-0.245563	0.063670	-0.136088	0.362674	0.061593	0.111219
7713	64.275000	-0.805380	0.673456	0.141748	-0.786340	0.663824	-0.103881	-0.784624	0.883220	0.145103	-0.777820	0.874395	-0.095732	-0.715659	1.247253	0.017806	-0.695538	1.225319	0.118707	-0.671161	1.167190	0.106951	-0.612847	0.764534	0.243524	-0.546231	0.755250	-0.171833	-0.307277	0.570772	0.076211				-0.271832	0.065198	0.232033	-0.312842	0.589418	0.116197	-0.270610	0.066944	0.186828	-0.245562	0.063672	-0.136083	0.362680	0.061602	0.111235
7714	64.283333	-0.805347	0.673496	0.141747	-0.786348	0.663821	-0.103877	-0.784425	0.883202	0.145002	-0.777785	0.874442	-0.095745	-0.715731	1.247132	0.018271	-0.695215	1.225215	0.119111	-0.670865	1.167172	0.107283	-0.613058	0.764442	0.243635	-0.546271	0.755246	-0.171824	-0.307352	0.570928	0.076364				-0.271833	0.065196	0.232045	-0.312899	0.589480	0.116371	-0.270609	0.066939	0.186834	-0.245485	0.063509	-0.135831	0.362686	0.061602	0.111250
7715	64.291667	-0.805383	0.673458	0.141766	-0.786353	0.663821	-0.103878	-0.784391	0.883203	0.145028	-0.777788	0.874457	-0.095710	-0.715839	1.247103	0.018771	-0.694917	1.225140	0.119476	-0.670540	1.167053	0.107514	-0.613260	0.764364	0.243755	-0.546309	0.755237	-0.171815	-0.307433	0.571083	0.076500				-0.271834	0.065199	0.232052	-0.312964	0.589538	0.116538	-0.270616	0.066933	0.186834	-0.245566	0.063675	-0.136087	0.362679	0.061598	0.111264
7716	64.300000	-0.805443	0.673421	0.141786	-0.786354	0.663825	-0.103873	-0.784358	0.883199	0.145058	-0.777790	0.874477	-0.095678	-0.715891	1.246983	0.019166	-0.694632	1.225082	0.119837	-0.670222	1.166965	0.107767	-0.613457	0.764280	0.243880	-0.546344	0.755230	-0.171800	-0.307518	0.571234	0.076639				-0.271838	0.065207	0.232056	-0.313029	0.589602	0.116700	-0.270616	0.066930	0.186835	-0.245569	0.063682	-0.136090	0.362675	0.061590	0.111273
7717	64.308333	-0.805375	0.673450	0.141754	-0.786360	0.663827	-0.103878	-0.784513	0.883265	0.145214	-0.777840	0.874458	-0.095591	-0.716023	1.246884	0.019656	-0.694343	1.224985	0.120189	-0.669953	1.166905	0.108006	-0.613713	0.764266	0.244126	-0.546377	0.755218	-0.171784	-0.307605	0.571382	0.076757				-0.271833	0.065205	0.232049	-0.313092	0.589663	0.116857	-0.270619	0.066930	0.186834	-0.245570	0.063683	-0.136095	0.362673	0.061589	0.111278
7718	64.316667	-0.805318	0.673502	0.141747	-0.786367	0.663827	-0.103881	-0.784899	0.883378	0.145570	-0.777790	0.874514	-0.095627	-0.716134	1.246753	0.019988	-0.694079	1.224900	0.120514	-0.669677	1.166850	0.108243	-0.613778	0.763892	0.244103	-0.546410	0.755210	-0.171757	-0.307689	0.571523	0.076862				-0.271831	0.065198	0.232038	-0.313154	0.589728	0.117009	-0.270619	0.066928	0.186825	-0.245572	0.063680	-0.136097	0.362675	0.061586	0.111282
7719	64.325000	-0.805364	0.673470	0.141762	-0.786360	0.663837	-0.103885	-0.784727	0.883327	0.145470	-0.777841	0.874488	-0.095565	-0.716170	1.246687	0.020379	-0.693815	1.224838	0.120827	-0.669427	1.166801	0.108487	-0.613871	0.763742	0.244110	-0.546433	0.755207	-0.171731	-0.307765	0.571668	0.076968				-0.271831	0.065199	0.232031	-0.313213	0.589788	0.117153	-0.270614	0.066935	0.186818	-0.245569	0.063677	-0.136101	0.362671	0.061575	0.111300
7720	64.333333	-0.805410	0.673430	0.141753	-0.786354	0.663842	-0.103883	-0.784565	0.883242	0.145488	-0.777899	0.874461	-0.095497	-0.716227	1.246591	0.020691	-0.693576	1.224781	0.121100	-0.669201	1.166764	0.108711	-0.613963	0.763580	0.244118	-0.546450	0.755205	-0.171695	-0.307837	0.571808	0.077070				-0.271827	0.065196	0.232027	-0.313264	0.589847	0.117292	-0.270611	0.066938	0.186817	-0.245565	0.063674	-0.136101	0.362669	0.061573	0.111320
7721	64.341667	-0.805282	0.673507	0.141736	-0.786354	0.663840	-0.103882	-0.784193	0.883154	0.145202	-0.777786	0.874578	-0.095543	-0.716287	1.246510	0.021017	-0.693341	1.224732	0.121363	-0.668978	1.166721	0.108919	-0.614181	0.763584	0.244372	-0.546462	0.755212	-0.171656	-0.307900	0.571944	0.077165				-0.271822	0.065192	0.232033	-0.313317	0.589891	0.117428	-0.270611	0.066944	0.186824	-0.245571	0.063677	-0.136099	0.362667	0.061586	0.111330
7722	64.350000	-0.805275	0.673510	0.141743	-0.786352	0.663840	-0.103872	-0.784503	0.883227	0.145565	-0.777788	0.874599	-0.095502	-0.716293	1.246374	0.021448	-0.693145	1.224676	0.121575	-0.668770	1.166697	0.109107	-0.614394	0.763592	0.244618	-0.546465	0.755223	-0.171615	-0.307962	0.572077	0.077270				-0.271824	0.065185	0.232035	-0.313368	0.589938	0.117562	-0.270611	0.066944	0.186830	-0.245568	0.063671	-0.136097	0.362662	0.061588	0.111348
7723	64.358333	-0.805284	0.673521	0.141763	-0.786343	0.663845	-0.103869	-0.784597	0.883262	0.145657	-0.777796	0.874628	-0.095462	-0.716367	1.246344	0.021620	-0.692980	1.224678	0.121826	-0.668593	1.166677	0.109259	-0.614694	0.763848	0.244957	-0.546464	0.755236	-0.171569	-0.308016	0.572188	0.077369				-0.271831	0.065198	0.232045	-0.313415	0.589962	0.117692	-0.270609	0.066943	0.186838	-0.245571	0.063672	-0.136091	0.362647	0.061585	0.111358
7724	64.366667	-0.805371	0.673439	0.141783	-0.786337	0.663848	-0.103863	-0.784722	0.883295	0.145759	-0.777917	0.874573	-0.095274	-0.716410	1.246344	0.021754	-0.692814	1.224642	0.122017	-0.668413	1.166662	0.109423	-0.614814	0.763756	0.245025	-0.546461	0.755242	-0.171535	-0.308073	0.572285	0.077461				-0.271834	0.065202	0.232053	-0.313455	0.589994	0.117803	-0.270617	0.066940	0.186839	-0.245566	0.063671	-0.136085	0.362645	0.061572	0.111364
7725	64.375000	-0.805271	0.673524	0.141778	-0.786340	0.663849	-0.103859	-0.784621	0.883320	0.145744	-0.777869	0.874628	-0.095361	-0.716461	1.246314	0.021997	-0.692669	1.224676	0.122160	-0.668286	1.166671	0.109538	-0.614908	0.763708	0.245089	-0.546450	0.755252	-0.171503	-0.308132	0.572374	0.077531				-0.271835	0.065205	0.232051	-0.313491	0.590013	0.117892	-0.270622	0.066936	0.186836	-0.245571	0.063676	-0.136089	0.362641	0.061566	0.111360
7726	64.383333	-0.805257	0.673526	0.141785	-0.786337	0.663850	-0.103850	-0.784687	0.883288	0.145845	-0.777825	0.874708	-0.095323	-0.716513	1.246252	0.022104	-0.692550	1.224680	0.122273	-0.668136	1.166639	0.109608	-0.614982	0.763667	0.245143	-0.546449	0.755266	-0.171466	-0.308176	0.572450	0.077575				-0.271838	0.065204	0.232045	-0.313514	0.590027	0.117956	-0.270618	0.066937	0.186828	-0.245571	0.063673	-0.136093	0.362641	0.061553	0.111374
7727	64.391667	-0.805309	0.673483	0.141793	-0.786328	0.663865	-0.103846	-0.784641	0.883257	0.145857	-0.777908	0.874659	-0.095211	-0.716533	1.246179	0.022298	-0.692433	1.224699	0.122388	-0.668071	1.166712	0.109758	-0.615036	0.763629	0.245192	-0.546442	0.755271	-0.171438	-0.308197	0.572511	0.077608				-0.271841	0.065212	0.232042	-0.313527	0.590046	0.118012	-0.270620	0.066934	0.186821	-0.245569	0.063678	-0.136094	0.362643	0.061555	0.111376
7728	64.400000	-0.805266	0.673526	0.141803	-0.786323	0.663868	-0.103835	-0.784494	0.883303	0.145787	-0.777826	0.874739	-0.095244	-0.716529	1.246204	0.022455	-0.692345	1.224724	0.122476	-0.667943	1.166705	0.109835	-0.615084	0.763591	0.245230	-0.546441	0.755275	-0.171412	-0.308209	0.572569	0.077635				-0.271833	0.065207	0.232033	-0.313529	0.590061	0.118059	-0.270617	0.066938	0.186819	-0.245571	0.063683	-0.136096	0.362642	0.061570	0.111379
7729	64.408333	-0.805254	0.673516	0.141803	-0.786320	0.663872	-0.103825	-0.784654	0.883240	0.145946	-0.777818	0.874749	-0.095207	-0.716559	1.246105	0.022435	-0.692292	1.224745	0.122531	-0.667874	1.166744	0.109911	-0.615135	0.763546	0.245268	-0.546443	0.755285	-0.171390	-0.308202	0.572607	0.077651				-0.271831	0.065193	0.232032	-0.313524	0.590075	0.118090	-0.270612	0.066939	0.186821	-0.245570	0.063675	-0.136101	0.362637	0.061563	0.111378
7730	64.416667	-0.805265	0.673516	0.141827	-0.786312	0.663876	-0.103811	-0.784618	0.883217	0.145963	-0.777920	0.874657	-0.095125	-0.716569	1.246066	0.022479	-0.692236	1.224777	0.122592	-0.667803	1.166769	0.109986	-0.615185	0.763501	0.245292	-0.546438	0.755301	-0.171364	-0.308193	0.572650	0.077674				-0.271825	0.065178	0.232036	-0.313515	0.590082	0.118125	-0.270609	0.066937	0.186825	-0.245572	0.063676	-0.136105	0.362637	0.061565	0.111389
7731	64.425000	-0.805268	0.673507	0.141845	-0.786314	0.663883	-0.103795	-0.784549	0.883228	0.145934	-0.777858	0.874730	-0.095085	-0.716578	1.246051	0.022567	-0.692202	1.224797	0.122628	-0.667769	1.166792	0.110079	-0.615016	0.763154	0.244960	-0.546447	0.755306	-0.171346	-0.308178	0.572694	0.077686				-0.271822	0.065185	0.232042	-0.313506	0.590092	0.118152	-0.270610	0.066942	0.186837	-0.245567	0.063669	-0.136100	0.362647	0.061567	0.111393
7732	64.433333	-0.805259	0.673494	0.141851	-0.786316	0.663884	-0.103776	-0.784486	0.883258	0.145925	-0.777797	0.874782	-0.095095	-0.716596	1.245985	0.022514	-0.692178	1.224823	0.122658	-0.667712	1.166808	0.110103	-0.615279	0.763388	0.245302	-0.546451	0.755313	-0.171333	-0.308173	0.572732	0.077704				-0.271823	0.065196	0.232052	-0.313504	0.590102	0.118176	-0.270605	0.066949	0.186849	-0.245571	0.063675	-0.136100	0.362650	0.061586	0.111372
7733	64.441667	-0.805378	0.673421	0.141900	-0.786307	0.663895	-0.103764	-0.784547	0.883168	0.145971	-0.777897	0.874705	-0.095001	-0.716598	1.245992	0.022554	-0.692169	1.224860	0.122678	-0.667737	1.166891	0.110203	-0.615187	0.763089	0.245044	-0.546455	0.755313	-0.171320	-0.308172	0.572767	0.077720				-0.271822	0.065199	0.232058	-0.313508	0.590107	0.118192	-0.270608	0.066946	0.186847	-0.245566	0.063678	-0.136101	0.362642	0.061567	0.111384
7734	64.450000	-0.805289	0.673494	0.141899	-0.786311	0.663901	-0.103749	-0.784447	0.883144	0.145912	-0.777783	0.874810	-0.095028	-0.716601	1.246047	0.022660	-0.692163	1.224907	0.122693	-0.667730	1.166923	0.110237	-0.615382	0.763309	0.245271	-0.546460	0.755315	-0.171303	-0.308183	0.572788	0.077730				-0.271824	0.065214	0.232065	-0.313520	0.590109	0.118210	-0.270611	0.066946	0.186842	-0.245566	0.063679	-0.136098	0.362642	0.061554	0.111383
7735	64.458333	-0.805302	0.673492	0.141907	-0.786306	0.663908	-0.103738	-0.784312	0.883071	0.145871	-0.777826	0.874769	-0.094968	-0.716585	1.245957	0.022612	-0.692168	1.224959	0.122703	-0.667731	1.166950	0.110261	-0.615434	0.763282	0.245247	-0.546463	0.755309	-0.171297	-0.308203	0.572801	0.077729				-0.271829	0.065212	0.232058	-0.313536	0.590106	0.118212	-0.270614	0.066937	0.186838	-0.245489	0.063520	-0.135845	0.362644	0.061565	0.111363
7736	64.466667	-0.805407	0.673410	0.141935	-0.786308	0.663912	-0.103728	-0.784188	0.882976	0.145829	-0.777860	0.874726	-0.094938	-0.716624	1.246014	0.022556	-0.692199	1.225068	0.122748	-0.667797	1.167065	0.110353	-0.615478	0.763258	0.245222	-0.546460	0.755311	-0.171287	-0.308230	0.572807	0.077721				-0.271836	0.065209	0.232052	-0.313554	0.590098	0.118207	-0.270618	0.066935	0.186827	-0.245570	0.063682	-0.136088	0.362639	0.061556	0.111363
7737	64.475000	-0.805364	0.673446	0.141933	-0.786304	0.663926	-0.103719	-0.784101	0.882984	0.145788	-0.777797	0.874789	-0.094907	-0.716634	1.246037	0.022539	-0.692224	1.225112	0.122712	-0.667842	1.167120	0.110380	-0.615380	0.762968	0.244947	-0.546466	0.755303	-0.171270	-0.308257	0.572804	0.077702				-0.271835	0.065207	0.232040	-0.313571	0.590096	0.118188	-0.270617	0.066938	0.186824	-0.245568	0.063680	-0.136090	0.362645	0.061574	0.111358
7738	64.483333	-0.805320	0.673481	0.141929	-0.786295	0.663936	-0.103709	-0.784689	0.883170	0.146198	-0.777724	0.874836	-0.094921	-0.716643	1.246067	0.022519	-0.692273	1.225214	0.122704	-0.667901	1.167185	0.110408	-0.615562	0.763217	0.245201	-0.546468	0.755299	-0.171249	-0.308285	0.572804	0.077685				-0.271833	0.065195	0.232041	-0.313588	0.590092	0.118170	-0.270614	0.066941	0.186822	-0.245569	0.063680	-0.136093	0.362642	0.061572	0.111336
7739	64.491667	-0.805326	0.673476	0.141939	-0.786298	0.663938	-0.103699	-0.784605	0.883183	0.146153	-0.777703	0.874841	-0.094901	-0.716648	1.246140	0.022530	-0.692332	1.225346	0.122680	-0.667973	1.167259	0.110425	-0.615530	0.763130	0.245100	-0.546472	0.755306	-0.171230	-0.308303	0.572807	0.077664				-0.271835	0.065192	0.232037	-0.313600	0.590090	0.118154	-0.270618	0.066939	0.186827	-0.245572	0.063679	-0.136096	0.362638	0.061571	0.111346
7740	64.500000	-0.805426	0.673389	0.141966	-0.786289	0.663950	-0.103694	-0.784683	0.883135	0.146203	-0.777687	0.874845	-0.094884	-0.716659	1.246143	0.022442	-0.692399	1.225446	0.122661	-0.668038	1.167357	0.110451	-0.615343	0.762645	0.244693	-0.546479	0.755307	-0.171209	-0.308320	0.572826	0.077659				-0.271835	0.065192	0.232042	-0.313608	0.590093	0.118143	-0.270618	0.066942	0.186829	-0.245570	0.063672	-0.136098	0.362647	0.061558	0.111338
7741	64.508333	-0.805381	0.673428	0.141961	-0.786287	0.663952	-0.103688	-0.784690	0.883138	0.146229	-0.777724	0.874803	-0.094855	-0.716669	1.246154	0.022383	-0.692456	1.225525	0.122640	-0.668107	1.167392	0.110477	-0.615673	0.763114	0.245189	-0.546485	0.755310	-0.171189	-0.308330	0.572843	0.077656				-0.271836	0.065198	0.232039	-0.313620	0.590100	0.118142	-0.270619	0.066945	0.186832	-0.245568	0.063672	-0.136097	0.362647	0.061568	0.111329
7742	64.516667	-0.805337	0.673468	0.141959	-0.786291	0.663958	-0.103677	-0.784520	0.883197	0.146139	-0.777657	0.874865	-0.094849	-0.716633	1.246105	0.022405	-0.692530	1.225597	0.122602	-0.668186	1.167479	0.110482	-0.615707	0.763072	0.245190	-0.546487	0.755318	-0.171158	-0.308338	0.572869	0.077654				-0.271837	0.065213	0.232047	-0.313633	0.590111	0.118147	-0.270617	0.066951	0.186832	-0.245568	0.063673	-0.136097	0.362654	0.061574	0.111312
7743	64.525000	-0.805337	0.673465	0.141970	-0.786285	0.663963	-0.103672	-0.784699	0.883144	0.146274	-0.777762	0.874781	-0.094747	-0.716627	1.246154	0.022361	-0.692599	1.225671	0.122570	-0.668257	1.167516	0.110489	-0.615735	0.763062	0.245198	-0.546487	0.755328	-0.171128	-0.308350	0.572889	0.077673				-0.271836	0.065209	0.232049	-0.313635	0.590124	0.118168	-0.270620	0.066944	0.186834	-0.245527	0.063597	-0.135969	0.362657	0.061562	0.111321
7744	64.533333	-0.805438	0.673381	0.141993	-0.786276	0.663968	-0.103669	-0.784696	0.883136	0.146288	-0.777750	0.874797	-0.094742	-0.716702	1.246230	0.022150	-0.692672	1.225727	0.122539	-0.668327	1.167573	0.110512	-0.615761	0.763051	0.245211	-0.546474	0.755333	-0.171103	-0.308355	0.572907	0.077692				-0.271841	0.065218	0.232050	-0.313634	0.590134	0.118192	-0.270618	0.066942	0.186831	-0.245558	0.063676	-0.136088	0.362656	0.061558	0.111329
7745	64.541667	-0.805340	0.673463	0.141984	-0.786273	0.663974	-0.103663	-0.784615	0.883159	0.146248	-0.777627	0.874913	-0.094798	-0.716709	1.246288	0.022173	-0.692751	1.225773	0.122511	-0.668436	1.167621	0.110532	-0.615779	0.763080	0.245246	-0.546466	0.755348	-0.171069	-0.308360	0.572925	0.077712				-0.271832	0.065212	0.232048	-0.313632	0.590143	0.118212	-0.270614	0.066936	0.186825	-0.245563	0.063680	-0.136087	0.362667	0.061575	0.111321
7746	64.550000	-0.805338	0.673459	0.141988	-0.786275	0.663975	-0.103655	-0.784704	0.883122	0.146318	-0.777614	0.874923	-0.094785	-0.716717	1.246284	0.022065	-0.692848	1.225815	0.122471	-0.668550	1.167699	0.110572	-0.615801	0.763069	0.245270	-0.546449	0.755364	-0.171037	-0.308363	0.572945	0.077730				-0.271831	0.065205	0.232045	-0.313625	0.590148	0.118241	-0.270614	0.066936	0.186830	-0.245562	0.063687	-0.136086	0.362652	0.061572	0.111332
7747	64.558333	-0.805338	0.673457	0.141996	-0.786264	0.663976	-0.103650	-0.784697	0.883090	0.146295	-0.777656	0.874877	-0.094768	-0.716742	1.246286	0.022003	-0.692946	1.225851	0.122431	-0.668625	1.167697	0.110530	-0.615819	0.763038	0.245276	-0.546413	0.755376	-0.171006	-0.308360	0.572955	0.077748				-0.271828	0.065190	0.232045	-0.313625	0.590148	0.118269	-0.270615	0.066935	0.186830	-0.245568	0.063685	-0.136089	0.362651	0.061567	0.111328
7748	64.566667	-0.805331	0.673454	0.142001	-0.786257	0.663982	-0.103649	-0.784223	0.882873	0.146004	-0.777704	0.874832	-0.094701	-0.716801	1.246264	0.021994	-0.693051	1.225879	0.122391	-0.668737	1.167704	0.110516	-0.615827	0.763036	0.245301	-0.546382	0.755395	-0.170979	-0.308362	0.572969	0.077768				-0.271831	0.065187	0.232046	-0.313621	0.590145	0.118295	-0.270615	0.066929	0.186829	-0.245567	0.063683	-0.136089	0.362651	0.061567	0.111317
7749	64.575000	-0.805334	0.673450	0.142000	-0.786255	0.663982	-0.103641	-0.784626	0.883098	0.146265	-0.777571	0.874933	-0.094768	-0.716790	1.246327	0.021937	-0.693171	1.225887	0.122337	-0.668848	1.167708	0.110488	-0.615767	0.762816	0.245173	-0.546346	0.755414	-0.170952	-0.308354	0.572982	0.077786				-0.271830	0.065187	0.232042	-0.313621	0.590148	0.118321	-0.270615	0.066938	0.186831	-0.245567	0.063678	-0.136093	0.362658	0.061570	0.111301
7750	64.583333	-0.805338	0.673453	0.142003	-0.786250	0.663986	-0.103635	-0.784541	0.883110	0.146201	-0.777549	0.874937	-0.094769	-0.716803	1.246328	0.021795	-0.693302	1.225891	0.122275	-0.668963	1.167742	0.110478	-0.615861	0.762945	0.245297	-0.546310	0.755433	-0.170927	-0.308353	0.573000	0.077803				-0.271834	0.065188	0.232045	-0.313623	0.590148	0.118351	-0.270621	0.066940	0.186833	-0.245577	0.063678	-0.136097	0.362648	0.061571	0.111300
7751	64.591667	-0.805381	0.673411	0.142015	-0.786242	0.663993	-0.103636	-0.784502	0.882992	0.146122	-0.777638	0.874841	-0.094732	-0.716852	1.246271	0.021777	-0.693430	1.225901	0.122219	-0.669074	1.167737	0.110432	-0.615871	0.762914	0.245295	-0.546272	0.755458	-0.170907	-0.308350	0.573012	0.077825				-0.271839	0.065205	0.232053	-0.313625	0.590149	0.118369	-0.270619	0.066942	0.186837	-0.245572	0.063670	-0.136093	0.362641	0.061553	0.111309
7752	64.600000	-0.805325	0.673451	0.142010	-0.786242	0.664000	-0.103628	-0.784336	0.882994	0.146004	-0.777508	0.874954	-0.094771	-0.716910	1.246367	0.021761	-0.693565	1.225907	0.122169	-0.669197	1.167743	0.110416	-0.615875	0.762888	0.245289	-0.546235	0.755481	-0.170887	-0.308357	0.573027	0.077840				-0.271835	0.065212	0.232058	-0.313627	0.590158	0.118398	-0.270618	0.066948	0.186837	-0.245573	0.063673	-0.136088	0.362645	0.061551	0.111329
7753	64.608333	-0.805323	0.673456	0.142009	-0.786227	0.664011	-0.103630	-0.784510	0.883005	0.146149	-0.777483	0.874972	-0.094776	-0.716995	1.246330	0.021585	-0.693704	1.225915	0.122126	-0.669324	1.167751	0.110386	-0.615702	0.762550	0.245045	-0.546206	0.755493	-0.170870	-0.308360	0.573031	0.077853				-0.271842	0.065223	0.232060	-0.313633	0.590170	0.118410	-0.270618	0.066945	0.186838	-0.245568	0.063675	-0.136088	0.362646	0.061564	0.111326
7754	64.616667	-0.805312	0.673462	0.142005	-0.786215	0.664017	-0.103629	-0.784683	0.883018	0.146290	-0.777572	0.874882	-0.094713	-0.717067	1.246371	0.021495	-0.693864	1.225934	0.122076	-0.669453	1.167760	0.110364	-0.615694	0.762534	0.245033	-0.546184	0.755503	-0.170859	-0.308365	0.573038	0.077863				-0.271841	0.065216	0.232054	-0.313640	0.590175	0.118427	-0.270614	0.066943	0.186835	-0.245566	0.063676	-0.136086	0.362641	0.061575	0.111337
7755	64.625000	-0.805397	0.673391	0.142014	-0.786205	0.664024	-0.103631	-0.784658	0.882989	0.146237	-0.777493	0.874941	-0.094750	-0.717129	1.246374	0.021414	-0.694016	1.225950	0.122033	-0.669612	1.167775	0.110316	-0.615853	0.762856	0.245266	-0.546163	0.755507	-0.170847	-0.308364	0.573044	0.077867				-0.271842	0.065210	0.232046	-0.313645	0.590182	0.118445	-0.270614	0.066945	0.186830	-0.245567	0.063679	-0.136080	0.362647	0.061576	0.111332
7756	64.633333	-0.805287	0.673476	0.141992	-0.786191	0.664022	-0.103630	-0.784286	0.882977	0.145980	-0.777411	0.874996	-0.094780	-0.717216	1.246335	0.021356	-0.694175	1.225965	0.121993	-0.669791	1.167840	0.110329	-0.615671	0.762538	0.245019	-0.546145	0.755514	-0.170840	-0.308351	0.573045	0.077880				-0.271836	0.065198	0.232042	-0.313646	0.590181	0.118470	-0.270615	0.066946	0.186825	-0.245570	0.063684	-0.136086	0.362651	0.061587	0.111313
7757	64.641667	-0.805272	0.673484	0.141985	-0.786170	0.664022	-0.103641	-0.784396	0.882908	0.146116	-0.777388	0.874997	-0.094785	-0.717300	1.246351	0.021324	-0.694369	1.225973	0.121972	-0.669898	1.167798	0.110275	-0.615826	0.762867	0.245246	-0.546132	0.755516	-0.170831	-0.308335	0.573047	0.077896				-0.271836	0.065184	0.232034	-0.313641	0.590165	0.118489	-0.270615	0.066942	0.186823	-0.245536	0.063597	-0.135970	0.362649	0.061582	0.111308
7758	64.650000	-0.805343	0.673419	0.141997	-0.786152	0.664022	-0.103646	-0.784640	0.883004	0.146271	-0.777474	0.874887	-0.094799	-0.717388	1.246326	0.021262	-0.694544	1.225959	0.121921	-0.670058	1.167825	0.110277	-0.615799	0.762882	0.245219	-0.546113	0.755526	-0.170827	-0.308313	0.573040	0.077911				-0.271836	0.065178	0.232031	-0.313635	0.590145	0.118508	-0.270621	0.066942	0.186819	-0.245581	0.063676	-0.136100	0.362652	0.061577	0.111294
7759	64.658333	-0.805266	0.673468	0.141989	-0.786133	0.664029	-0.103650	-0.784634	0.882989	0.146260	-0.777425	0.874933	-0.094736	-0.717491	1.246283	0.021195	-0.694728	1.225924	0.121864	-0.670197	1.167768	0.110220	-0.615759	0.762908	0.245181	-0.546092	0.755543	-0.170820	-0.308281	0.573032	0.077918				-0.271842	0.065187	0.232037	-0.313616	0.590132	0.118524	-0.270622	0.066940	0.186820	-0.245582	0.063673	-0.136103	0.362649	0.061562	0.111298
7760	64.666667	-0.805183	0.673513	0.141969	-0.786114	0.664041	-0.103654	-0.784640	0.882992	0.146273	-0.777349	0.874980	-0.094787	-0.717605	1.246209	0.021082	-0.694929	1.225836	0.121800	-0.670341	1.167724	0.110177	-0.615547	0.762611	0.244897	-0.546069	0.755564	-0.170809	-0.308251	0.573034	0.077922				-0.271841	0.065195	0.232044	-0.313593	0.590127	0.118529	-0.270626	0.066941	0.186829	-0.245581	0.063679	-0.136103	0.362657	0.061560	0.111305
7761	64.675000	-0.805164	0.673520	0.141958	-0.786097	0.664050	-0.103653	-0.784391	0.882880	0.146112	-0.777396	0.874925	-0.094785	-0.717754	1.246188	0.020981	-0.695135	1.225781	0.121732	-0.670485	1.167680	0.110131	-0.615671	0.762958	0.245090	-0.546044	0.755594	-0.170796	-0.308215	0.573045	0.077919				-0.271845	0.065202	0.232050	-0.313557	0.590128	0.118532	-0.270622	0.066943	0.186835	-0.245586	0.063679	-0.136099	0.362638	0.061557	0.111330
7762	64.683333	-0.805251	0.673443	0.141968	-0.786080	0.664055	-0.103654	-0.784642	0.882954	0.146249	-0.777349	0.874976	-0.094767	-0.717887	1.246100	0.020878	-0.695373	1.225753	0.121672	-0.670655	1.167643	0.110069	-0.615481	0.762886	0.244842	-0.546011	0.755612	-0.170783	-0.308175	0.573054	0.077914				-0.271844	0.065201	0.232055	-0.313520	0.590131	0.118527	-0.270622	0.066942	0.186842	-0.245588	0.063682	-0.136094	0.362636	0.061566	0.111343
7763	64.691667	-0.805130	0.673537	0.141961	-0.786066	0.664064	-0.103653	-0.784661	0.882947	0.146263	-0.777409	0.874915	-0.094750	-0.718032	1.246078	0.020809	-0.695584	1.225666	0.121574	-0.670831	1.167594	0.109997	-0.615504	0.762973	0.244880	-0.545985	0.755632	-0.170769	-0.308126	0.573067	0.077901				-0.271850	0.065214	0.232066	-0.313480	0.590137	0.118516	-0.270623	0.066941	0.186846	-0.245585	0.063677	-0.136085	0.362633	0.061580	0.111367
7764	64.700000	-0.805101	0.673533	0.141951	-0.786046	0.664062	-0.103656	-0.784682	0.882940	0.146276	-0.777357	0.874957	-0.094755	-0.718182	1.245992	0.020805	-0.695833	1.225623	0.121489	-0.671009	1.167556	0.109930	-0.615399	0.762918	0.244689	-0.545960	0.755651	-0.170749	-0.308078	0.573073	0.077881				-0.271850	0.065208	0.232067	-0.313441	0.590131	0.118499	-0.270618	0.066942	0.186844	-0.245582	0.063677	-0.136079	0.362637	0.061580	0.111374
7765	64.708333	-0.805098	0.673547	0.141948	-0.786029	0.664058	-0.103658	-0.784335	0.882884	0.145971	-0.777475	0.874837	-0.094721	-0.718345	1.245895	0.020653	-0.696071	1.225552	0.121390	-0.671205	1.167544	0.109891	-0.615438	0.762995	0.244716	-0.545940	0.755654	-0.170732	-0.308021	0.573064	0.077850				-0.271843	0.065189	0.232059	-0.313396	0.590116	0.118467	-0.270615	0.066933	0.186841	-0.245579	0.063667	-0.136078	0.362639	0.061582	0.111359
7766	64.716667	-0.805170	0.673462	0.141952	-0.786012	0.664048	-0.103663	-0.784720	0.882878	0.146230	-0.777376	0.874913	-0.094755	-0.718537	1.245821	0.020451	-0.696327	1.225513	0.121309	-0.671413	1.167540	0.109856	-0.615482	0.763072	0.244733	-0.545925	0.755652	-0.170720	-0.307966	0.573050	0.077811				-0.271833	0.065180	0.232055	-0.313354	0.590090	0.118427	-0.270608	0.066923	0.186840	-0.245570	0.063666	-0.136085	0.362647	0.061556	0.111355
7767	64.725000	-0.805060	0.673540	0.141930	-0.785997	0.664050	-0.103670	-0.784248	0.882646	0.145909	-0.777396	0.874895	-0.094719	-0.718694	1.245749	0.020334	-0.696599	1.225477	0.121219	-0.671628	1.167517	0.109794	-0.615383	0.762905	0.244519	-0.545916	0.755650	-0.170704	-0.307920	0.573032	0.077758				-0.271826	0.065175	0.232047	-0.313307	0.590069	0.118377	-0.270606	0.066914	0.186839	-0.245569	0.063655	-0.136088	0.362645	0.061550	0.111325
7768	64.733333	-0.805053	0.673547	0.141928	-0.785988	0.664053	-0.103675	-0.784172	0.882659	0.145826	-0.777418	0.874858	-0.094771	-0.718894	1.245693	0.020242	-0.696876	1.225441	0.121116	-0.671836	1.167498	0.109733	-0.615297	0.762733	0.244310	-0.545921	0.755645	-0.170689	-0.307883	0.573021	0.077705				-0.271826	0.065175	0.232045	-0.313269	0.590058	0.118328	-0.270607	0.066920	0.186839	-0.245564	0.063656	-0.136091	0.362652	0.061543	0.111322
7769	64.741667	-0.805046	0.673553	0.141925	-0.785988	0.664067	-0.103671	-0.784316	0.882593	0.145893	-0.777558	0.874730	-0.094747	-0.719077	1.245548	0.020185	-0.697155	1.225408	0.121016	-0.672062	1.167483	0.109642	-0.615307	0.762718	0.244227	-0.545940	0.755637	-0.170679	-0.307859	0.573042	0.077670				-0.271825	0.065182	0.232044	-0.313239	0.590061	0.118295	-0.270604	0.066926	0.186840	-0.245528	0.063588	-0.135966	0.362649	0.061542	0.111346
7770	64.750000	-0.805045	0.673559	0.141930	-0.785994	0.664073	-0.103660	-0.784355	0.882562	0.145900	-0.777604	0.874709	-0.094708	-0.719316	1.245500	0.020027	-0.697474	1.225372	0.120924	-0.672276	1.167448	0.109561	-0.615324	0.762700	0.244151	-0.545966	0.755626	-0.170670	-0.307847	0.573069	0.077644				-0.271830	0.065192	0.232044	-0.313223	0.590083	0.118273	-0.270601	0.066941	0.186840	-0.245561	0.063674	-0.136082	0.362645	0.061546	0.111347
7771	64.758333	-0.805048	0.673561	0.141929	-0.786005	0.664082	-0.103661	-0.784298	0.882561	0.145787	-0.777536	0.874783	-0.094781	-0.719551	1.245429	0.019836	-0.697751	1.225299	0.120783	-0.672513	1.167412	0.109488	-0.615302	0.762557	0.243946	-0.546011	0.755609	-0.170664	-0.307850	0.573104	0.077625				-0.271837	0.065214	0.232049	-0.313219	0.590107	0.118255	-0.270604	0.066943	0.186837	-0.245567	0.063679	-0.136080	0.362645	0.061571	0.111360
7772	64.766667	-0.805062	0.673567	0.141931	-0.786024	0.664085	-0.103659	-0.784374	0.882534	0.145785	-0.777587	0.874759	-0.094787	-0.719704	1.245288	0.019834	-0.698045	1.225252	0.120667	-0.672759	1.167431	0.109444	-0.615296	0.762394	0.243734	-0.546069	0.755598	-0.170669	-0.307859	0.573148	0.077611				-0.271841	0.065220	0.232041	-0.313226	0.590128	0.118243	-0.270606	0.066949	0.186827	-0.245573	0.063689	-0.136086	0.362643	0.061600	0.111355
7773	64.775000	-0.805078	0.673561	0.141927	-0.786044	0.664078	-0.103655	-0.784473	0.882479	0.145806	-0.777746	0.874627	-0.094793	-0.719961	1.245330	0.019657	-0.698342	1.225194	0.120560	-0.672973	1.167360	0.109347	-0.615437	0.762467	0.243836	-0.546141	0.755580	-0.170674	-0.307878	0.573186	0.077604				-0.271845	0.065221	0.232040	-0.313238	0.590148	0.118243	-0.270611	0.066948	0.186814	-0.245576	0.063686	-0.136087	0.362632	0.061597	0.111355
7774	64.783333	-0.805185	0.673453	0.141925	-0.786066	0.664066	-0.103662	-0.784617	0.882433	0.145855	-0.777818	0.874600	-0.094734	-0.720175	1.245043	0.019626	-0.698630	1.225122	0.120452	-0.673210	1.167342	0.109295	-0.615470	0.762304	0.243658	-0.546219	0.755560	-0.170679	-0.307904	0.573218	0.077608				-0.271841	0.065203	0.232028	-0.313256	0.590166	0.118247	-0.270610	0.066939	0.186803	-0.245586	0.063681	-0.136096	0.362639	0.061596	0.111334
7775	64.791667	-0.805120	0.673532	0.141926	-0.786093	0.664049	-0.103667	-0.784555	0.882449	0.145766	-0.777773	0.874673	-0.094804	-0.720452	1.245080	0.019363	-0.698918	1.225045	0.120355	-0.673421	1.167276	0.109214	-0.615593	0.762248	0.243633	-0.546306	0.755540	-0.170691	-0.307932	0.573255	0.077621				-0.271838	0.065193	0.232019	-0.313277	0.590170	0.118263	-0.270615	0.066934	0.186797	-0.245588	0.063669	-0.136101	0.362635	0.061592	0.111319
7776	64.800000	-0.805242	0.673435	0.141947	-0.786123	0.664030	-0.103666	-0.784867	0.882567	0.145890	-0.777847	0.874646	-0.094801	-0.720658	1.244914	0.019219	-0.699219	1.224925	0.120248	-0.673641	1.167215	0.109138	-0.615733	0.762193	0.243610	-0.546394	0.755518	-0.170700	-0.307969	0.573301	0.077650				-0.271839	0.065184	0.232016	-0.313307	0.590187	0.118300	-0.270616	0.066921	0.186801	-0.245509	0.063500	-0.135854	0.362626	0.061572	0.111319
7777	64.808333	-0.805226	0.673454	0.141947	-0.786158	0.664015	-0.103665	-0.785031	0.882468	0.146009	-0.778034	0.874542	-0.094719	-0.720867	1.244835	0.019125	-0.699497	1.224838	0.120142	-0.673824	1.167112	0.109036	-0.615887	0.762138	0.243587	-0.546485	0.755488	-0.170715	-0.308005	0.573355	0.077704				-0.271834	0.065181	0.232018	-0.313335	0.590210	0.118364	-0.270612	0.066924	0.186805	-0.245591	0.063665	-0.136104	0.362632	0.061552	0.111323
7778	64.816667	-0.805224	0.673480	0.141965	-0.786197	0.664004	-0.103658	-0.785016	0.882541	0.145912	-0.778029	0.874623	-0.094775	-0.721075	1.244733	0.018965	-0.699804	1.224802	0.120112	-0.674032	1.167065	0.108979	-0.616050	0.762079	0.243577	-0.546573	0.755457	-0.170731	-0.308048	0.573433	0.077781				-0.271835	0.065194	0.232023	-0.313367	0.590245	0.118447	-0.270611	0.066932	0.186814	-0.245587	0.063672	-0.136093	0.362642	0.061560	0.111327
7779	64.825000	-0.805253	0.673463	0.141980	-0.786235	0.663989	-0.103646	-0.785267	0.882546	0.146064	-0.778129	0.874616	-0.094760	-0.721284	1.244722	0.018926	-0.700069	1.224739	0.120018	-0.674296	1.167067	0.108942	-0.616232	0.762018	0.243569	-0.546666	0.755422	-0.170751	-0.308100	0.573531	0.077880				-0.271836	0.065202	0.232033	-0.313406	0.590303	0.118550	-0.270605	0.066939	0.186825	-0.245577	0.063678	-0.136086	0.362645	0.061581	0.111362
7780	64.833333	-0.805275	0.673456	0.141992	-0.786273	0.663976	-0.103632	-0.784946	0.882311	0.145839	-0.778216	0.874598	-0.094742	-0.721543	1.244621	0.018848	-0.700339	1.224709	0.119946	-0.674535	1.167029	0.108859	-0.616416	0.761959	0.243564	-0.546765	0.755374	-0.170775	-0.308156	0.573631	0.077979				-0.271833	0.065216	0.232041	-0.313449	0.590358	0.118656	-0.270600	0.066944	0.186830	-0.245490	0.063521	-0.135832	0.362645	0.061583	0.111380
7781	64.841667	-0.805412	0.673352	0.142019	-0.786316	0.663956	-0.103622	-0.785450	0.882492	0.146088	-0.778311	0.874579	-0.094733	-0.721738	1.244546	0.018821	-0.700602	1.224681	0.119870	-0.674770	1.167010	0.108813	-0.616602	0.761903	0.243565	-0.546865	0.755324	-0.170804	-0.308211	0.573723	0.078086				-0.271892	0.065221	0.231953	-0.313494	0.590412	0.118766	-0.270599	0.066945	0.186827	-0.245563	0.063683	-0.136076	0.362647	0.061603	0.111377
7782	64.850000	-0.805344	0.673411	0.142010	-0.786360	0.663938	-0.103611	-0.785282	0.882489	0.145897	-0.778409	0.874554	-0.094727	-0.721954	1.244493	0.018695	-0.700891	1.224615	0.119780	-0.675003	1.166961	0.108734	-0.616784	0.761844	0.243560	-0.546974	0.755281	-0.170834	-0.308274	0.573797	0.078183				-0.271833	0.065217	0.232044	-0.313544	0.590446	0.118869	-0.270596	0.066944	0.186826	-0.245562	0.063683	-0.136079	0.362652	0.061613	0.111371
7783	64.858333	-0.805379	0.673389	0.142012	-0.786399	0.663915	-0.103608	-0.785524	0.882483	0.146028	-0.778552	0.874462	-0.094714	-0.722173	1.244472	0.018592	-0.701145	1.224618	0.119711	-0.675240	1.166962	0.108683	-0.616966	0.761795	0.243565	-0.547082	0.755237	-0.170858	-0.308339	0.573854	0.078263				-0.271825	0.065199	0.232037	-0.313601	0.590471	0.118964	-0.270595	0.066937	0.186822	-0.245563	0.063673	-0.136086	0.362653	0.061591	0.111371
7784	64.866667	-0.805410	0.673364	0.142016	-0.786441	0.663890	-0.103606	-0.785244	0.882271	0.145833	-0.778679	0.874366	-0.094761	-0.722431	1.244480	0.018475	-0.701405	1.224581	0.119641	-0.675436	1.166906	0.108590	-0.617145	0.761761	0.243570	-0.547190	0.755198	-0.170886	-0.308406	0.573900	0.078355				-0.271825	0.065180	0.232035	-0.313656	0.590488	0.119059	-0.270601	0.066927	0.186826	-0.245568	0.063659	-0.136094	0.362648	0.061570	0.111372
7785	64.875000	-0.805503	0.673302	0.142030	-0.786493	0.663874	-0.103604	-0.785661	0.882452	0.146010	-0.778663	0.874432	-0.094752	-0.722608	1.244430	0.018497	-0.701675	1.224495	0.119547	-0.675695	1.166923	0.108565	-0.617308	0.761752	0.243592	-0.547307	0.755176	-0.170906	-0.308467	0.573945	0.078431				-0.271817	0.065165	0.232032	-0.313712	0.590509	0.119155	-0.270604	0.066916	0.186830	-0.245576	0.063662	-0.136101	0.362643	0.061545	0.111372
7786	64.883333	-0.805495	0.673323	0.142029	-0.786527	0.663854	-0.103606	-0.785565	0.882432	0.145857	-0.778749	0.874397	-0.094761	-0.722826	1.244416	0.018440	-0.701954	1.224461	0.119463	-0.675925	1.166890	0.108481	-0.617461	0.761751	0.243611	-0.547427	0.755159	-0.170935	-0.308532	0.573998	0.078518				-0.271818	0.065162	0.232043	-0.313764	0.590537	0.119249	-0.270610	0.066917	0.186835	-0.245581	0.063661	-0.136107	0.362647	0.061533	0.111384
7787	64.891667	-0.805593	0.673272	0.142039	-0.786564	0.663843	-0.103605	-0.785821	0.882438	0.145999	-0.778837	0.874372	-0.094768	-0.723055	1.244331	0.018204	-0.702221	1.224408	0.119355	-0.676156	1.166864	0.108396	-0.617666	0.761883	0.243791	-0.547524	0.755163	-0.170947	-0.308589	0.574082	0.078611				-0.271822	0.065175	0.232042	-0.313813	0.590583	0.119352	-0.270613	0.066923	0.186838	-0.245550	0.063590	-0.135981	0.362640	0.061546	0.111395
7788	64.900000	-0.805591	0.673301	0.142037	-0.786597	0.663835	-0.103609	-0.786074	0.882415	0.146091	-0.779005	0.874259	-0.094835	-0.723267	1.244312	0.018051	-0.702504	1.224383	0.119249	-0.676390	1.166850	0.108305	-0.617848	0.762025	0.243960	-0.547620	0.755169	-0.170963	-0.308643	0.574173	0.078708				-0.271831	0.065203	0.232052	-0.313856	0.590635	0.119453	-0.270617	0.066933	0.186841	-0.245586	0.063678	-0.136102	0.362629	0.061565	0.111417
7789	64.908333	-0.805681	0.673263	0.142052	-0.786624	0.663821	-0.103609	-0.785987	0.882398	0.145931	-0.779043	0.874291	-0.094791	-0.723513	1.244292	0.017928	-0.702821	1.224359	0.119106	-0.676677	1.166828	0.108162	-0.617952	0.762044	0.243966	-0.547700	0.755184	-0.170976	-0.308689	0.574253	0.078808				-0.271838	0.065217	0.232055	-0.313895	0.590691	0.119555	-0.270619	0.066951	0.186831	-0.245550	0.063606	-0.135971	0.362628	0.061596	0.111419
7790	64.916667	-0.805677	0.673275	0.142011	-0.786640	0.663807	-0.103612	-0.785771	0.882180	0.145717	-0.779091	0.874294	-0.094808	-0.723712	1.244242	0.017912	-0.703140	1.224340	0.118956	-0.676950	1.166790	0.108009	-0.618033	0.762065	0.243967	-0.547762	0.755197	-0.170984	-0.308735	0.574317	0.078882				-0.271840	0.065219	0.232042	-0.313928	0.590728	0.119637	-0.270618	0.066966	0.186819	-0.245591	0.063693	-0.136094	0.362634	0.061619	0.111414
7791	64.925000	-0.805710	0.673257	0.141997	-0.786650	0.663795	-0.103616	-0.785859	0.882154	0.145682	-0.779164	0.874254	-0.094832	-0.723936	1.244204	0.017565	-0.703471	1.224323	0.118788	-0.677282	1.166842	0.107927	-0.618087	0.762123	0.243993	-0.547811	0.755220	-0.170997	-0.308763	0.574353	0.078934				-0.271838	0.065218	0.232033	-0.313945	0.590751	0.119691	-0.270613	0.066967	0.186809	-0.245584	0.063688	-0.136098	0.362638	0.061623	0.111384
7792	64.933333	-0.805735	0.673228	0.141983	-0.786655	0.663780	-0.103622	-0.785946	0.882121	0.145644	-0.779243	0.874215	-0.094774	-0.724143	1.244156	0.017367	-0.703832	1.224307	0.118584	-0.677591	1.166849	0.107772	-0.618119	0.762182	0.244019	-0.547849	0.755233	-0.171008	-0.308785	0.574366	0.078974				-0.271830	0.065196	0.232015	-0.313954	0.590759	0.119739	-0.270610	0.066959	0.186801	-0.245577	0.063680	-0.136106	0.362637	0.061597	0.111375
7793	64.941667	-0.805753	0.673208	0.141975	-0.786657	0.663764	-0.103629	-0.786035	0.882196	0.145574	-0.779302	0.874161	-0.094903	-0.724322	1.244195	0.017118	-0.704208	1.224248	0.118357	-0.677920	1.166806	0.107555	-0.618145	0.762226	0.244047	-0.547883	0.755245	-0.171015	-0.308798	0.574377	0.079003				-0.271884	0.065189	0.231926	-0.313953	0.590761	0.119774	-0.270606	0.066950	0.186802	-0.245538	0.063593	-0.135987	0.362646	0.061584	0.111368
7794	64.950000	-0.805774	0.673195	0.141978	-0.786659	0.663755	-0.103628	-0.786163	0.882062	0.145600	-0.779363	0.874120	-0.094935	-0.724537	1.244192	0.016860	-0.704612	1.224219	0.118085	-0.678251	1.166761	0.107324	-0.618166	0.762273	0.244080	-0.547905	0.755269	-0.171010	-0.308807	0.574392	0.079044				-0.271945	0.065196	0.231842	-0.313946	0.590769	0.119819	-0.270605	0.066944	0.186813	-0.245572	0.063668	-0.136108	0.362646	0.061574	0.111384
7795	64.958333	-0.805788	0.673186	0.141981	-0.786663	0.663750	-0.103624	-0.786331	0.882067	0.145576	-0.779429	0.874083	-0.094967	-0.724697	1.244117	0.016372	-0.705045	1.224177	0.117775	-0.678632	1.166735	0.107060	-0.618184	0.762300	0.244106	-0.547926	0.755291	-0.171009	-0.308806	0.574423	0.079092				-0.271828	0.065180	0.232031	-0.313934	0.590787	0.119873	-0.270603	0.066952	0.186832	-0.245527	0.063587	-0.135979	0.362646	0.061565	0.111402
7796	64.966667	-0.805800	0.673178	0.141986	-0.786668	0.663744	-0.103621	-0.786308	0.881965	0.145476	-0.779597	0.873994	-0.094819	-0.724798	1.243978	0.016080	-0.705493	1.224125	0.117438	-0.679031	1.166687	0.106776	-0.618206	0.762329	0.244125	-0.547949	0.755309	-0.171008	-0.308802	0.574471	0.079148				-0.271826	0.065180	0.232038	-0.313923	0.590810	0.119932	-0.270605	0.066948	0.186845	-0.245559	0.063664	-0.136100	0.362642	0.061575	0.111423
7797	64.975000	-0.805815	0.673179	0.141988	-0.786678	0.663738	-0.103623	-0.786311	0.881990	0.145387	-0.779571	0.874028	-0.095017	-0.725101	1.244017	0.015503	-0.705973	1.224073	0.117077	-0.679417	1.166630	0.106475	-0.618180	0.762261	0.244008	-0.547978	0.755323	-0.171006	-0.308796	0.574520	0.079205				-0.271833	0.065207	0.232053	-0.313911	0.590837	0.119997	-0.270604	0.066947	0.186844	-0.245559	0.063667	-0.136093	0.362639	0.061584	0.111431
7798	64.983333	-0.805833	0.673178	0.141987	-0.786685	0.663732	-0.103625	-0.786499	0.881930	0.145434	-0.779643	0.874001	-0.095041	-0.725280	1.243976	0.014947	-0.706460	1.223967	0.116626	-0.679835	1.166587	0.106154	-0.618268	0.762384	0.244153	-0.548008	0.755336	-0.171008	-0.308787	0.574569	0.079264				-0.271833	0.065210	0.232060	-0.313898	0.590874	0.120058	-0.270606	0.066949	0.186842	-0.245554	0.063667	-0.136091	0.362636	0.061602	0.111436
7799	64.991667	-0.805841	0.673173	0.141982	-0.786698	0.663727	-0.103626	-0.786588	0.881921	0.145418	-0.779739	0.873960	-0.095003	-0.725473	1.243926	0.014503	-0.706953	1.223907	0.116222	-0.680231	1.166527	0.105839	-0.618294	0.762409	0.244143	-0.548036	0.755349	-0.171009	-0.308790	0.574605	0.079306				-0.271828	0.065202	0.232051	-0.313892	0.590882	0.120107	-0.270601	0.066952	0.186835	-0.245558	0.063675	-0.136095	0.362629	0.061602	0.111434
7800	65.000000	-0.805845	0.673161	0.141975	-0.786707	0.663715	-0.103631	-0.786554	0.881956	0.145315	-0.779792	0.873926	-0.095080	-0.725728	1.243871	0.014027	-0.707476	1.223859	0.115792	-0.680654	1.166497	0.105491	-0.618317	0.762447	0.244132	-0.548059	0.755357	-0.171006	-0.308794	0.574621	0.079333				-0.271819	0.065192	0.232047	-0.313887	0.590880	0.120145	-0.270603	0.066949	0.186833	-0.245560	0.063683	-0.136098	0.362639	0.061601	0.111412
7801	65.008333	-0.805860	0.673146	0.141971	-0.786720	0.663699	-0.103639	-0.786695	0.881931	0.145344	-0.779868	0.873887	-0.095102	-0.725909	1.243659	0.013579	-0.708002	1.223781	0.115373	-0.681114	1.166508	0.105250	-0.618285	0.762379	0.243990	-0.548080	0.755349	-0.170992	-0.308806	0.574627	0.079347				-0.271815	0.065180	0.232043	-0.313889	0.590872	0.120161	-0.270601	0.066942	0.186836	-0.245556	0.063683	-0.136103	0.362628	0.061575	0.111416
7802	65.016667	-0.805871	0.673130	0.141970	-0.786732	0.663681	-0.103644	-0.786713	0.881938	0.145287	-0.779943	0.873842	-0.095115	-0.726115	1.243592	0.013081	-0.708518	1.223734	0.114985	-0.681553	1.166479	0.104921	-0.618255	0.762307	0.243848	-0.548104	0.755335	-0.170985	-0.308825	0.574631	0.079355				-0.271816	0.065170	0.232050	-0.313895	0.590872	0.120174	-0.270603	0.066933	0.186842	-0.245563	0.063678	-0.136103	0.362627	0.061559	0.111415
7803	65.025000	-0.805933	0.673073	0.141977	-0.786751	0.663672	-0.103645	-0.787081	0.882043	0.145431	-0.780062	0.873761	-0.095085	-0.726272	1.243499	0.012676	-0.709004	1.223677	0.114545	-0.681824	1.166348	0.104499	-0.618336	0.762441	0.243967	-0.548134	0.755318	-0.170969	-0.308849	0.574637	0.079359				-0.271816	0.065173	0.232056	-0.313907	0.590868	0.120180	-0.270601	0.066941	0.186858	-0.245566	0.063683	-0.136102	0.362634	0.061561	0.111436
7804	65.033333	-0.805901	0.673109	0.141973	-0.786768	0.663663	-0.103646	-0.787155	0.882081	0.145408	-0.780095	0.873760	-0.095137	-0.726524	1.243444	0.012357	-0.709499	1.223647	0.114184	-0.682239	1.166307	0.104233	-0.618424	0.762578	0.244083	-0.548172	0.755274	-0.170955	-0.308877	0.574647	0.079348				-0.271818	0.065188	0.232063	-0.313921	0.590874	0.120171	-0.270600	0.066952	0.186870	-0.245567	0.063682	-0.136097	0.362631	0.061566	0.111447
7805	65.041667	-0.805924	0.673106	0.141970	-0.786786	0.663649	-0.103652	-0.787226	0.882079	0.145387	-0.780157	0.873722	-0.095150	-0.726730	1.243326	0.011899	-0.710004	1.223576	0.113841	-0.682629	1.166270	0.104021	-0.618406	0.762515	0.243925	-0.548212	0.755228	-0.170947	-0.308909	0.574677	0.079326				-0.271823	0.065205	0.232065	-0.313937	0.590893	0.120152	-0.270599	0.066951	0.186862	-0.245520	0.063599	-0.135970	0.362631	0.061579	0.111444
7806	65.050000	-0.805950	0.673102	0.141963	-0.786804	0.663633	-0.103658	-0.787396	0.882052	0.145450	-0.780318	0.873605	-0.095050	-0.726979	1.243161	0.011446	-0.710480	1.223541	0.113545	-0.683175	1.166314	0.103952	-0.618509	0.762650	0.244024	-0.548263	0.755163	-0.170957	-0.308943	0.574712	0.079300				-0.271827	0.065210	0.232055	-0.313963	0.590916	0.120131	-0.270603	0.066946	0.186841	-0.245553	0.063668	-0.136099	0.362629	0.061583	0.111434
7807	65.058333	-0.805979	0.673095	0.141951	-0.786826	0.663617	-0.103670	-0.787411	0.882055	0.145378	-0.780325	0.873608	-0.095114	-0.727202	1.243034	0.011244	-0.710929	1.223486	0.113274	-0.683521	1.166282	0.103780	-0.618729	0.763003	0.244240	-0.548322	0.755103	-0.170961	-0.308979	0.574736	0.079270				-0.271828	0.065211	0.232045	-0.313984	0.590924	0.120100	-0.270600	0.066944	0.186823	-0.245559	0.063656	-0.136103	0.362635	0.061600	0.111402
7808	65.066667	-0.806009	0.673087	0.141938	-0.786886	0.663608	-0.103676	-0.787414	0.882086	0.145312	-0.780317	0.873623	-0.095204	-0.727463	1.242940	0.010974	-0.711364	1.223419	0.113038	-0.683870	1.166254	0.103603	-0.618505	0.762498	0.243677	-0.548388	0.755042	-0.170963	-0.309016	0.574767	0.079228				-0.271825	0.065204	0.232026	-0.314010	0.590935	0.120076	-0.270604	0.066948	0.186805	-0.245565	0.063657	-0.136110	0.362634	0.061600	0.111374
7809	65.075000	-0.806039	0.673077	0.141932	-0.786909	0.663602	-0.103679	-0.787563	0.882096	0.145354	-0.780357	0.873606	-0.095219	-0.727560	1.242831	0.010641	-0.711775	1.223311	0.112843	-0.684206	1.166211	0.103483	-0.618567	0.762508	0.243637	-0.548449	0.754984	-0.170958	-0.309049	0.574789	0.079208				-0.271825	0.065189	0.232011	-0.314038	0.590941	0.120056	-0.270605	0.066954	0.186796	-0.245565	0.063659	-0.136110	0.362632	0.061586	0.111372
7810	65.083333	-0.806163	0.672985	0.141943	-0.786934	0.663592	-0.103681	-0.787693	0.882083	0.145388	-0.780503	0.873506	-0.095149	-0.727841	1.242617	0.010339	-0.712175	1.223200	0.112687	-0.684526	1.166131	0.103370	-0.618634	0.762512	0.243608	-0.548511	0.754932	-0.170957	-0.309089	0.574810	0.079196				-0.271821	0.065181	0.232009	-0.314066	0.590950	0.120048	-0.270606	0.066940	0.186798	-0.245562	0.063670	-0.136110	0.362630	0.061581	0.111371
7811	65.091667	-0.806092	0.673055	0.141930	-0.786959	0.663582	-0.103687	-0.787659	0.882114	0.145320	-0.780484	0.873547	-0.095174	-0.728146	1.242478	0.010168	-0.712575	1.223083	0.112518	-0.684796	1.166059	0.103278	-0.618980	0.763041	0.244100	-0.548573	0.754891	-0.170948	-0.309128	0.574826	0.079191				-0.271823	0.065184	0.232020	-0.314100	0.590947	0.120054	-0.270606	0.066945	0.186808	-0.245566	0.063672	-0.136104	0.362630	0.061577	0.111388
7812	65.100000	-0.806125	0.673054	0.141933	-0.786979	0.663580	-0.103685	-0.787777	0.882118	0.145370	-0.780456	0.873582	-0.095257	-0.728427	1.242345	0.010031	-0.712937	1.222978	0.112428	-0.685087	1.165962	0.103165	-0.618751	0.762507	0.243556	-0.548628	0.754860	-0.170938	-0.309171	0.574844	0.079190				-0.271831	0.065204	0.232035	-0.314132	0.590959	0.120053	-0.270608	0.066954	0.186826	-0.245566	0.063685	-0.136092	0.362629	0.061586	0.111410
7813	65.108333	-0.806148	0.673051	0.141932	-0.786994	0.663578	-0.103684	-0.787745	0.882136	0.145301	-0.780539	0.873527	-0.095248	-0.728762	1.242225	0.010089	-0.713290	1.222824	0.112316	-0.685182	1.165794	0.102952	-0.618804	0.762507	0.243539	-0.548672	0.754830	-0.170929	-0.309210	0.574861	0.079182				-0.271829	0.065217	0.232043	-0.314164	0.590971	0.120048	-0.270607	0.066969	0.186841	-0.245527	0.063616	-0.135962	0.362625	0.061610	0.111434
7814	65.116667	-0.806265	0.672958	0.141935	-0.787009	0.663572	-0.103690	-0.787867	0.882108	0.145337	-0.780507	0.873566	-0.095280	-0.729111	1.242012	0.009880	-0.713620	1.222694	0.112264	-0.685417	1.165682	0.102902	-0.618850	0.762508	0.243522	-0.548714	0.754805	-0.170928	-0.309254	0.574875	0.079165				-0.271833	0.065227	0.232050	-0.314194	0.590975	0.120029	-0.270607	0.066976	0.186844	-0.245563	0.063693	-0.136084	0.362630	0.061615	0.111441
7815	65.125000	-0.806188	0.673033	0.141915	-0.787017	0.663557	-0.103703	-0.787905	0.882108	0.145324	-0.780527	0.873547	-0.095301	-0.729372	1.241831	0.009982	-0.713949	1.222539	0.112266	-0.685666	1.165661	0.102948	-0.618892	0.762501	0.243512	-0.548753	0.754779	-0.170937	-0.309283	0.574878	0.079136				-0.271829	0.065227	0.232043	-0.314218	0.590975	0.120005	-0.270606	0.066968	0.186828	-0.245559	0.063684	-0.136092	0.362632	0.061620	0.111428
7816	65.133333	-0.806205	0.673021	0.141903	-0.787023	0.663541	-0.103722	-0.787947	0.882093	0.145312	-0.780551	0.873527	-0.095323	-0.729742	1.241732	0.009985	-0.714240	1.222425	0.112265	-0.685858	1.165530	0.102924	-0.618945	0.762497	0.243516	-0.548784	0.754756	-0.170956	-0.309317	0.574876	0.079108				-0.271830	0.065216	0.232030	-0.314240	0.590967	0.119980	-0.270603	0.066948	0.186803	-0.245555	0.063670	-0.136106	0.362628	0.061599	0.111413
7817	65.141667	-0.806233	0.673008	0.141902	-0.787028	0.663528	-0.103726	-0.788001	0.882054	0.145281	-0.780577	0.873508	-0.095342	-0.730090	1.241504	0.009893	-0.714482	1.222277	0.112300	-0.686111	1.165468	0.103020	-0.618993	0.762474	0.243505	-0.548802	0.754747	-0.170960	-0.309340	0.574881	0.079088				-0.271823	0.065193	0.232018	-0.314257	0.590955	0.119971	-0.270605	0.066934	0.186798	-0.245521	0.063586	-0.135991	0.362638	0.061565	0.111397
7818	65.150000	-0.806228	0.672980	0.141888	-0.787035	0.663522	-0.103728	-0.787806	0.882043	0.145129	-0.780602	0.873490	-0.095350	-0.730384	1.241400	0.010092	-0.714719	1.222136	0.112356	-0.686165	1.165283	0.102952	-0.619041	0.762453	0.243507	-0.548813	0.754758	-0.170962	-0.309356	0.574888	0.079097				-0.271817	0.065172	0.232017	-0.314268	0.590949	0.119983	-0.270605	0.066931	0.186803	-0.245553	0.063663	-0.136114	0.362640	0.061555	0.111389
7819	65.158333	-0.806281	0.672942	0.141910	-0.787038	0.663521	-0.103723	-0.788098	0.882006	0.145271	-0.780638	0.873483	-0.095355	-0.730734	1.241271	0.010235	-0.714946	1.221983	0.112464	-0.686301	1.165194	0.103006	-0.619093	0.762426	0.243515	-0.548816	0.754780	-0.170961	-0.309374	0.574907	0.079127				-0.271814	0.065172	0.232026	-0.314279	0.590960	0.120014	-0.270606	0.066930	0.186818	-0.245553	0.063663	-0.136101	0.362634	0.061558	0.111403
7820	65.166667	-0.806237	0.672981	0.141913	-0.787042	0.663522	-0.103711	-0.787992	0.882021	0.145169	-0.780675	0.873481	-0.095356	-0.731076	1.241143	0.010305	-0.715147	1.221877	0.112583	-0.686463	1.165167	0.103127	-0.619147	0.762394	0.243529	-0.548818	0.754805	-0.170956	-0.309386	0.574932	0.079162				-0.271818	0.065180	0.232043	-0.314289	0.590978	0.120052	-0.270606	0.066930	0.186833	-0.245476	0.063512	-0.135849	0.362633	0.061565	0.111425
7821	65.175000	-0.806250	0.672972	0.141920	-0.787045	0.663523	-0.103702	-0.788150	0.881972	0.145270	-0.780781	0.873411	-0.095344	-0.731331	1.240978	0.010369	-0.715320	1.221764	0.112698	-0.686580	1.165091	0.103216	-0.619340	0.762632	0.243803	-0.548810	0.754833	-0.170954	-0.309406	0.574970	0.079199				-0.271821	0.065196	0.232054	-0.314298	0.591001	0.120093	-0.270600	0.066937	0.186846	-0.245555	0.063683	-0.136086	0.362638	0.061571	0.111452
7822	65.183333	-0.806242	0.672981	0.141923	-0.787047	0.663533	-0.103696	-0.788084	0.881975	0.145156	-0.780751	0.873464	-0.095367	-0.731690	1.240894	0.010681	-0.715474	1.221654	0.112824	-0.686686	1.165022	0.103307	-0.619531	0.762879	0.244082	-0.548812	0.754855	-0.170954	-0.309420	0.575006	0.079234				-0.271823	0.065211	0.232057	-0.314305	0.591019	0.120124	-0.270600	0.066955	0.186851	-0.245556	0.063687	-0.136082	0.362626	0.061595	0.111464
7823	65.191667	-0.806245	0.672984	0.141921	-0.787051	0.663531	-0.103696	-0.788289	0.881928	0.145280	-0.780785	0.873449	-0.095376	-0.731985	1.240765	0.010760	-0.715623	1.221553	0.112969	-0.686785	1.164945	0.103387	-0.619575	0.762861	0.244096	-0.548819	0.754875	-0.170965	-0.309440	0.575032	0.079251				-0.271830	0.065223	0.232056	-0.314315	0.591037	0.120151	-0.270601	0.066964	0.186847	-0.245519	0.063605	-0.135959	0.362627	0.061614	0.111455
7824	65.200000	-0.806243	0.672983	0.141916	-0.787052	0.663526	-0.103696	-0.788332	0.881863	0.145231	-0.780930	0.873325	-0.095382	-0.732255	1.240677	0.010881	-0.715759	1.221495	0.113118	-0.686873	1.164878	0.103477	-0.619617	0.762844	0.244117	-0.548827	0.754900	-0.170988	-0.309454	0.575048	0.079266				-0.271832	0.065217	0.232042	-0.314317	0.591040	0.120161	-0.270603	0.066953	0.186828	-0.245486	0.063516	-0.135844	0.362620	0.061603	0.111440
7825	65.208333	-0.806251	0.672969	0.141913	-0.787059	0.663512	-0.103708	-0.788250	0.881831	0.145150	-0.780906	0.873351	-0.095392	-0.732514	1.240534	0.011027	-0.715885	1.221395	0.113236	-0.687025	1.164868	0.103664	-0.619665	0.762816	0.244130	-0.548838	0.754914	-0.171017	-0.309467	0.575065	0.079278				-0.271822	0.065198	0.232025	-0.314321	0.591037	0.120183	-0.270602	0.066942	0.186805	-0.245560	0.063672	-0.136111	0.362620	0.061586	0.111420
7826	65.216667	-0.806240	0.672970	0.141910	-0.787058	0.663505	-0.103713	-0.788262	0.881836	0.145121	-0.780880	0.873379	-0.095402	-0.732760	1.240445	0.011177	-0.716001	1.221350	0.113359	-0.687016	1.164768	0.103652	-0.619710	0.762816	0.244168	-0.548849	0.754934	-0.171036	-0.309477	0.575091	0.079304				-0.271817	0.065175	0.232017	-0.314325	0.591043	0.120218	-0.270604	0.066927	0.186792	-0.245563	0.063665	-0.136125	0.362632	0.061560	0.111404
7827	65.225000	-0.806241	0.672958	0.141914	-0.787055	0.663510	-0.103698	-0.788052	0.881655	0.144993	-0.780914	0.873364	-0.095401	-0.733015	1.240358	0.011285	-0.716097	1.221249	0.113483	-0.687170	1.164755	0.103803	-0.619593	0.762460	0.243934	-0.548862	0.754974	-0.171050	-0.309489	0.575124	0.079352				-0.271818	0.065177	0.232017	-0.314329	0.591060	0.120278	-0.270604	0.066926	0.186795	-0.245557	0.063660	-0.136123	0.362626	0.061565	0.111402
7828	65.233333	-0.806258	0.672960	0.141933	-0.787060	0.663511	-0.103685	-0.788454	0.881718	0.145199	-0.780952	0.873351	-0.095387	-0.733232	1.240338	0.011481	-0.716217	1.221204	0.113660	-0.687188	1.164675	0.103843	-0.619660	0.762428	0.243971	-0.548876	0.755017	-0.171050	-0.309507	0.575178	0.079422				-0.271819	0.065179	0.232028	-0.314337	0.591088	0.120353	-0.270602	0.066933	0.186815	-0.245553	0.063668	-0.136111	0.362626	0.061570	0.111408
7829	65.241667	-0.806290	0.672904	0.141940	-0.787065	0.663518	-0.103668	-0.788435	0.881721	0.145167	-0.780990	0.873346	-0.095374	-0.733432	1.240312	0.011609	-0.716320	1.221157	0.113738	-0.687439	1.164763	0.104077	-0.619724	0.762420	0.244006	-0.548886	0.755062	-0.171047	-0.309528	0.575243	0.079502				-0.271821	0.065186	0.232032	-0.314351	0.591128	0.120438	-0.270600	0.066941	0.186826	-0.245548	0.063675	-0.136099	0.362630	0.061587	0.111445
7830	65.250000	-0.806246	0.672944	0.141941	-0.787068	0.663526	-0.103652	-0.788170	0.881572	0.144999	-0.781034	0.873337	-0.095366	-0.733613	1.240264	0.011641	-0.716408	1.221109	0.113832	-0.687536	1.164739	0.104133	-0.619788	0.762423	0.244037	-0.548912	0.755100	-0.171044	-0.309552	0.575300	0.079580				-0.271821	0.065199	0.232044	-0.314371	0.591164	0.120522	-0.270595	0.066959	0.186836	-0.245539	0.063676	-0.136085	0.362621	0.061606	0.111458
7831	65.258333	-0.806254	0.672954	0.141952	-0.787074	0.663528	-0.103649	-0.788409	0.881619	0.145124	-0.781078	0.873320	-0.095362	-0.733797	1.240245	0.011770	-0.716528	1.221059	0.113858	-0.687605	1.164695	0.104152	-0.619854	0.762428	0.244064	-0.548927	0.755141	-0.171042	-0.309592	0.575346	0.079635				-0.271827	0.065215	0.232043	-0.314394	0.591194	0.120583	-0.270597	0.066972	0.186841	-0.245502	0.063599	-0.135959	0.362622	0.061620	0.111459
7832	65.266667	-0.806263	0.672951	0.141952	-0.787081	0.663528	-0.103644	-0.788648	0.881667	0.145250	-0.781234	0.873206	-0.095271	-0.733957	1.240183	0.011822	-0.716631	1.220998	0.113880	-0.687690	1.164671	0.104171	-0.619905	0.762455	0.244090	-0.548956	0.755170	-0.171051	-0.309626	0.575365	0.079670				-0.271827	0.065220	0.232041	-0.314419	0.591211	0.120626	-0.270600	0.066973	0.186831	-0.245465	0.063512	-0.135835	0.362619	0.061620	0.111461
7833	65.275000	-0.806269	0.672943	0.141953	-0.787088	0.663517	-0.103651	-0.788536	0.881675	0.145143	-0.781165	0.873274	-0.095362	-0.734064	1.240187	0.011929	-0.716743	1.220955	0.113889	-0.687709	1.164608	0.104092	-0.619956	0.762451	0.244108	-0.548989	0.755197	-0.171053	-0.309663	0.575364	0.079694				-0.271822	0.065211	0.232030	-0.314446	0.591205	0.120651	-0.270597	0.066963	0.186820	-0.245551	0.063672	-0.136102	0.362624	0.061608	0.111435
7834	65.283333	-0.806275	0.672922	0.141951	-0.787099	0.663507	-0.103656	-0.788571	0.881652	0.145149	-0.781214	0.873242	-0.095366	-0.734154	1.240154	0.011848	-0.716855	1.220907	0.113874	-0.687690	1.164476	0.103950	-0.619872	0.762309	0.243907	-0.549029	0.755211	-0.171062	-0.309696	0.575349	0.079713				-0.271816	0.065194	0.232026	-0.314470	0.591195	0.120672	-0.270598	0.066945	0.186809	-0.245552	0.063662	-0.136117	0.362619	0.061574	0.111425
7835	65.291667	-0.806293	0.672914	0.141966	-0.787111	0.663489	-0.103657	-0.788658	0.881604	0.145204	-0.781318	0.873178	-0.095282	-0.734252	1.240088	0.011731	-0.716978	1.220866	0.113836	-0.687941	1.164546	0.104077	-0.620001	0.762530	0.244200	-0.549070	0.755221	-0.171067	-0.309730	0.575344	0.079737				-0.271813	0.065178	0.232025	-0.314493	0.591191	0.120697	-0.270597	0.066924	0.186803	-0.245519	0.063581	-0.136006	0.362617	0.061551	0.111421
7836	65.300000	-0.806409	0.672821	0.141994	-0.787125	0.663486	-0.103646	-0.788804	0.881562	0.145279	-0.781426	0.873094	-0.095255	-0.734297	1.240064	0.011713	-0.717115	1.220824	0.113767	-0.687885	1.164392	0.103853	-0.620015	0.762567	0.244246	-0.549112	0.755236	-0.171058	-0.309766	0.575356	0.079776				-0.271803	0.065161	0.232029	-0.314512	0.591204	0.120737	-0.270596	0.066918	0.186812	-0.245556	0.063656	-0.136131	0.362623	0.061553	0.111427
7837	65.308333	-0.806319	0.672886	0.141984	-0.787142	0.663485	-0.103633	-0.788654	0.881571	0.145165	-0.781363	0.873181	-0.095314	-0.734369	1.240083	0.011577	-0.717257	1.220799	0.113676	-0.688139	1.164440	0.103926	-0.619927	0.762383	0.244028	-0.549161	0.755244	-0.171025	-0.309790	0.575386	0.079814				-0.271804	0.065163	0.232038	-0.314533	0.591230	0.120778	-0.270598	0.066926	0.186830	-0.245552	0.063663	-0.136113	0.362618	0.061566	0.111451
7838	65.316667	-0.806331	0.672874	0.141989	-0.787163	0.663485	-0.103619	-0.788888	0.881557	0.145315	-0.781419	0.873174	-0.095293	-0.734403	1.240072	0.011470	-0.717400	1.220735	0.113569	-0.688259	1.164434	0.103890	-0.619950	0.762414	0.244064	-0.549215	0.755260	-0.170998	-0.309814	0.575421	0.079848				-0.271808	0.065170	0.232049	-0.314550	0.591266	0.120813	-0.270597	0.066941	0.186847	-0.245552	0.063671	-0.136097	0.362623	0.061582	0.111468
7839	65.325000	-0.806366	0.672876	0.142003	-0.787182	0.663486	-0.103610	-0.788938	0.881562	0.145327	-0.781520	0.873123	-0.095283	-0.734467	1.240030	0.011415	-0.717531	1.220722	0.113480	-0.688421	1.164445	0.103820	-0.619967	0.762443	0.244091	-0.549268	0.755253	-0.170955	-0.309832	0.575453	0.079877				-0.271818	0.065193	0.232055	-0.314566	0.591293	0.120846	-0.270595	0.066956	0.186856	-0.245548	0.063677	-0.136090	0.362620	0.061603	0.111480
7840	65.333333	-0.806399	0.672865	0.142010	-0.787201	0.663479	-0.103604	-0.788804	0.881588	0.145209	-0.781520	0.873163	-0.095258	-0.734457	1.240004	0.011218	-0.717679	1.220717	0.113366	-0.688552	1.164435	0.103728	-0.619983	0.762471	0.244103	-0.549321	0.755244	-0.170920	-0.309853	0.575480	0.079895				-0.271815	0.065207	0.232057	-0.314578	0.591313	0.120859	-0.270592	0.066967	0.186856	-0.245545	0.063680	-0.136085	0.362617	0.061618	0.111487
7841	65.341667	-0.806416	0.672864	0.142007	-0.787224	0.663467	-0.103610	-0.788836	0.881595	0.145209	-0.781566	0.873150	-0.095258	-0.734461	1.240005	0.011086	-0.717816	1.220714	0.113262	-0.688685	1.164459	0.103691	-0.620046	0.762590	0.244222	-0.549374	0.755215	-0.170894	-0.309866	0.575481	0.079888				-0.271819	0.065214	0.232049	-0.314591	0.591312	0.120858	-0.270594	0.066973	0.186847	-0.245551	0.063671	-0.136090	0.362619	0.061618	0.111474
7842	65.350000	-0.806453	0.672845	0.142006	-0.787242	0.663452	-0.103614	-0.788874	0.881604	0.145209	-0.781712	0.873031	-0.095266	-0.734457	1.240008	0.010954	-0.717947	1.220716	0.113161	-0.688813	1.164459	0.103617	-0.620013	0.762525	0.244101	-0.549423	0.755187	-0.170883	-0.309886	0.575469	0.079870				-0.271823	0.065205	0.232040	-0.314602	0.591299	0.120844	-0.270599	0.066961	0.186828	-0.245481	0.063506	-0.135851	0.362616	0.061608	0.111456
7843	65.358333	-0.806521	0.672785	0.142016	-0.787265	0.663434	-0.103622	-0.789030	0.881548	0.145286	-0.781701	0.873070	-0.095224	-0.734483	1.240039	0.010773	-0.718092	1.220714	0.113054	-0.688942	1.164456	0.103551	-0.620021	0.762542	0.244097	-0.549468	0.755158	-0.170871	-0.309901	0.575438	0.079853				-0.271819	0.065191	0.232035	-0.314615	0.591274	0.120828	-0.270600	0.066944	0.186812	-0.245520	0.063584	-0.135999	0.362624	0.061575	0.111447
7844	65.366667	-0.806495	0.672812	0.142014	-0.787286	0.663413	-0.103631	-0.788933	0.881607	0.145212	-0.781675	0.873106	-0.095269	-0.734396	1.239975	0.010785	-0.718235	1.220742	0.112941	-0.688916	1.164364	0.103289	-0.620024	0.762547	0.244093	-0.549502	0.755131	-0.170857	-0.309914	0.575406	0.079840				-0.271822	0.065176	0.232023	-0.314627	0.591254	0.120812	-0.270605	0.066929	0.186805	-0.245558	0.063663	-0.136132	0.362619	0.061561	0.111445
7845	65.375000	-0.806509	0.672797	0.142020	-0.787303	0.663409	-0.103618	-0.789152	0.881592	0.145346	-0.781701	0.873097	-0.095270	-0.734479	1.240116	0.010561	-0.718362	1.220793	0.112854	-0.689073	1.164431	0.103257	-0.620091	0.762640	0.244219	-0.549529	0.755107	-0.170842	-0.309929	0.575404	0.079835				-0.271819	0.065171	0.232029	-0.314640	0.591254	0.120797	-0.270606	0.066927	0.186811	-0.245561	0.063663	-0.136131	0.362618	0.061573	0.111449
7846	65.383333	-0.806522	0.672784	0.142027	-0.787320	0.663399	-0.103609	-0.789013	0.881602	0.145220	-0.781723	0.873095	-0.095270	-0.734484	1.240212	0.010475	-0.718479	1.220852	0.112760	-0.689235	1.164507	0.103221	-0.620035	0.762536	0.244087	-0.549550	0.755086	-0.170824	-0.309941	0.575404	0.079828				-0.271813	0.065158	0.232023	-0.314650	0.591263	0.120786	-0.270604	0.066941	0.186817	-0.245562	0.063672	-0.136123	0.362621	0.061580	0.111457
7847	65.391667	-0.806534	0.672778	0.142032	-0.787332	0.663405	-0.103595	-0.789086	0.881558	0.145233	-0.781739	0.873094	-0.095271	-0.734473	1.240341	0.010418	-0.718600	1.220936	0.112662	-0.689366	1.164474	0.103051	-0.620048	0.762522	0.244075	-0.549561	0.755078	-0.170802	-0.309953	0.575424	0.079818				-0.271879	0.065184	0.231943	-0.314656	0.591281	0.120770	-0.270604	0.066952	0.186830	-0.245516	0.063598	-0.135987	0.362618	0.061602	0.111475
7848	65.400000	-0.806542	0.672775	0.142036	-0.787342	0.663406	-0.103584	-0.789035	0.881569	0.145183	-0.781755	0.873094	-0.095277	-0.734434	1.240446	0.010229	-0.718722	1.221038	0.112549	-0.689502	1.164509	0.102959	-0.620183	0.762700	0.244321	-0.549571	0.755075	-0.170784	-0.309963	0.575441	0.079802				-0.271813	0.065191	0.232035	-0.314663	0.591299	0.120750	-0.270603	0.066966	0.186836	-0.245553	0.063682	-0.136104	0.362611	0.061636	0.111483
7849	65.408333	-0.806552	0.672775	0.142038	-0.787348	0.663404	-0.103582	-0.789083	0.881561	0.145180	-0.781771	0.873085	-0.095289	-0.734452	1.240548	0.010121	-0.718819	1.221095	0.112455	-0.689657	1.164580	0.102892	-0.620142	0.762581	0.244165	-0.549581	0.755077	-0.170768	-0.309968	0.575457	0.079788				-0.271881	0.065208	0.231945	-0.314668	0.591309	0.120742	-0.270599	0.066979	0.186837	-0.245512	0.063599	-0.135972	0.362616	0.061635	0.111475
7850	65.416667	-0.806553	0.672774	0.142038	-0.787356	0.663402	-0.103583	-0.789283	0.881511	0.145285	-0.781774	0.873070	-0.095297	-0.734376	1.240595	0.009884	-0.718940	1.221094	0.112324	-0.689801	1.164629	0.102813	-0.620118	0.762473	0.244019	-0.549585	0.755085	-0.170756	-0.309974	0.575466	0.079772				-0.271828	0.065221	0.232041	-0.314668	0.591309	0.120728	-0.270600	0.066983	0.186830	-0.245475	0.063515	-0.135850	0.362615	0.061627	0.111471
7851	65.425000	-0.806605	0.672729	0.142048	-0.787355	0.663394	-0.103590	-0.789190	0.881495	0.145198	-0.781840	0.873007	-0.095256	-0.734335	1.240642	0.009791	-0.719075	1.221113	0.112155	-0.689872	1.164562	0.102621	-0.620203	0.762542	0.244126	-0.549579	0.755105	-0.170756	-0.309974	0.575452	0.079764				-0.271814	0.065201	0.232037	-0.314673	0.591291	0.120721	-0.270599	0.066966	0.186817	-0.245551	0.063667	-0.136110	0.362617	0.061616	0.111464
7852	65.433333	-0.806554	0.672764	0.142047	-0.787348	0.663387	-0.103603	-0.789123	0.881495	0.145143	-0.781784	0.873033	-0.095319	-0.734272	1.240641	0.009597	-0.719156	1.221092	0.111969	-0.689967	1.164559	0.102512	-0.620295	0.762634	0.244249	-0.549580	0.755117	-0.170758	-0.309982	0.575429	0.079758				-0.271807	0.065190	0.232037	-0.314678	0.591263	0.120717	-0.270599	0.066940	0.186813	-0.245549	0.063653	-0.136126	0.362622	0.061584	0.111460
7853	65.441667	-0.806554	0.672762	0.142046	-0.787348	0.663381	-0.103609	-0.789217	0.881455	0.145181	-0.781792	0.873028	-0.095322	-0.734206	1.240635	0.009419	-0.719261	1.221079	0.111822	-0.690068	1.164540	0.102413	-0.620210	0.762425	0.243967	-0.549575	0.755141	-0.170754	-0.309990	0.575403	0.079766				-0.271808	0.065176	0.232038	-0.314686	0.591249	0.120719	-0.270600	0.066920	0.186811	-0.245520	0.063571	-0.136001	0.362622	0.061569	0.111470
7854	65.450000	-0.806550	0.672767	0.142050	-0.787344	0.663391	-0.103600	-0.789140	0.881479	0.145133	-0.781801	0.873041	-0.095311	-0.734142	1.240631	0.009250	-0.719362	1.221072	0.111670	-0.690165	1.164528	0.102285	-0.620234	0.762418	0.243950	-0.549562	0.755175	-0.170740	-0.310012	0.575407	0.079793				-0.271815	0.065183	0.232053	-0.314697	0.591257	0.120738	-0.270601	0.066927	0.186833	-0.245556	0.063666	-0.136115	0.362620	0.061592	0.111487
7855	65.458333	-0.806548	0.672774	0.142047	-0.787342	0.663415	-0.103589	-0.789148	0.881467	0.145107	-0.781811	0.873060	-0.095299	-0.734107	1.240686	0.009053	-0.719463	1.221075	0.111531	-0.690286	1.164577	0.102212	-0.620367	0.762603	0.244172	-0.549551	0.755213	-0.170724	-0.310027	0.575420	0.079809				-0.271820	0.065190	0.232058	-0.314709	0.591276	0.120753	-0.270601	0.066960	0.186859	-0.245557	0.063688	-0.136086	0.362612	0.061618	0.111513
7856	65.466667	-0.806649	0.672697	0.142050	-0.787333	0.663423	-0.103580	-0.789346	0.881442	0.145211	-0.781810	0.873067	-0.095294	-0.734012	1.240744	0.008876	-0.719562	1.221086	0.111384	-0.690381	1.164549	0.102044	-0.620392	0.762599	0.244140	-0.549532	0.755228	-0.170709	-0.310038	0.575432	0.079799				-0.271822	0.065200	0.232052	-0.314719	0.591291	0.120738	-0.270602	0.066986	0.186870	-0.245478	0.063535	-0.135830	0.362613	0.061637	0.111518
7857	65.475000	-0.806536	0.672789	0.142029	-0.787317	0.663424	-0.103596	-0.789162	0.881488	0.145077	-0.781799	0.873075	-0.095305	-0.733945	1.240818	0.008838	-0.719730	1.221144	0.111296	-0.690512	1.164616	0.101972	-0.620358	0.762484	0.243993	-0.549510	0.755212	-0.170705	-0.310049	0.575436	0.079763				-0.271822	0.065210	0.232049	-0.314727	0.591293	0.120706	-0.270600	0.066975	0.186849	-0.245554	0.063680	-0.136078	0.362607	0.061627	0.111503
7858	65.483333	-0.806527	0.672796	0.142021	-0.787301	0.663414	-0.103613	-0.789020	0.881309	0.145011	-0.781785	0.873071	-0.095322	-0.733872	1.240791	0.008562	-0.719765	1.221144	0.111087	-0.690597	1.164626	0.101867	-0.620430	0.762564	0.244095	-0.549482	0.755184	-0.170717	-0.310054	0.575427	0.079724				-0.271821	0.065205	0.232047	-0.314734	0.591277	0.120666	-0.270605	0.066944	0.186829	-0.245556	0.063666	-0.136096	0.362607	0.061610	0.111490
7859	65.491667	-0.806515	0.672799	0.142013	-0.787288	0.663417	-0.103621	-0.789112	0.881416	0.145033	-0.781819	0.873001	-0.095343	-0.733767	1.240858	0.008482	-0.719831	1.221156	0.110974	-0.690675	1.164669	0.101808	-0.620311	0.762395	0.243832	-0.549454	0.755162	-0.170719	-0.310057	0.575402	0.079699				-0.271823	0.065197	0.232043	-0.314736	0.591255	0.120636	-0.270609	0.066942	0.186822	-0.245558	0.063660	-0.136110	0.362610	0.061596	0.111475
7860	65.500000	-0.806598	0.672723	0.142019	-0.787279	0.663423	-0.103627	-0.789282	0.881479	0.145124	-0.781733	0.873034	-0.095355	-0.733665	1.240968	0.008263	-0.719856	1.221154	0.110838	-0.690669	1.164584	0.101641	-0.620418	0.762577	0.244059	-0.549427	0.755155	-0.170713	-0.310056	0.575376	0.079666				-0.271824	0.065192	0.232037	-0.314737	0.591236	0.120605	-0.270610	0.066951	0.186821	-0.245482	0.063511	-0.135871	0.362609	0.061582	0.111473
7861	65.508333	-0.806478	0.672812	0.141999	-0.787256	0.663426	-0.103632	-0.789183	0.881521	0.145085	-0.781701	0.873017	-0.095372	-0.733566	1.241058	0.008285	-0.719885	1.221156	0.110755	-0.690724	1.164618	0.101603	-0.620395	0.762604	0.244055	-0.549405	0.755135	-0.170724	-0.310053	0.575346	0.079634				-0.271817	0.065179	0.232030	-0.314731	0.591215	0.120572	-0.270609	0.066941	0.186817	-0.245519	0.063587	-0.136003	0.362616	0.061571	0.111474
7862	65.516667	-0.806458	0.672817	0.141996	-0.787236	0.663426	-0.103634	-0.788950	0.881318	0.144949	-0.781675	0.872991	-0.095386	-0.733483	1.241090	0.008184	-0.719903	1.221158	0.110691	-0.690731	1.164597	0.101521	-0.620247	0.762461	0.243800	-0.549390	0.755093	-0.170742	-0.310050	0.575321	0.079621				-0.271811	0.065173	0.232033	-0.314720	0.591201	0.120549	-0.270604	0.066919	0.186809	-0.245559	0.063656	-0.136135	0.362611	0.061575	0.111476
7863	65.525000	-0.806492	0.672779	0.142003	-0.787218	0.663433	-0.103627	-0.789219	0.881455	0.145081	-0.781646	0.872970	-0.095390	-0.733403	1.241151	0.008163	-0.719902	1.221174	0.110669	-0.690748	1.164605	0.101494	-0.620262	0.762579	0.243924	-0.549377	0.755082	-0.170746	-0.310052	0.575305	0.079623				-0.271816	0.065172	0.232043	-0.314706	0.591206	0.120546	-0.270606	0.066918	0.186818	-0.245513	0.063574	-0.135997	0.362606	0.061599	0.111499
7864	65.533333	-0.806424	0.672837	0.141993	-0.787200	0.663468	-0.103604	-0.788976	0.881463	0.144936	-0.781617	0.872964	-0.095383	-0.733318	1.241265	0.008247	-0.720018	1.221241	0.110736	-0.690740	1.164606	0.101466	-0.620258	0.762736	0.244059	-0.549356	0.755109	-0.170727	-0.310050	0.575309	0.079624				-0.271824	0.065185	0.232044	-0.314699	0.591228	0.120535	-0.270608	0.066963	0.186847	-0.245472	0.063521	-0.135843	0.362606	0.061632	0.111526
7865	65.541667	-0.806405	0.672865	0.141991	-0.787174	0.663506	-0.103587	-0.789116	0.881468	0.144996	-0.781588	0.872966	-0.095385	-0.733291	1.241277	0.008318	-0.719855	1.221184	0.110640	-0.690724	1.164631	0.101464	-0.620295	0.762933	0.244178	-0.549332	0.755135	-0.170710	-0.310035	0.575335	0.079610				-0.271834	0.065224	0.232053	-0.314676	0.591257	0.120521	-0.270604	0.067018	0.186875	-0.245546	0.063716	-0.136063	0.362608	0.061678	0.111529
7866	65.550000	-0.806384	0.672885	0.141990	-0.787145	0.663511	-0.103590	-0.789185	0.881436	0.145022	-0.781556	0.872949	-0.095396	-0.733169	1.241294	0.008198	-0.719800	1.221173	0.110662	-0.690706	1.164656	0.101500	-0.620165	0.762795	0.244061	-0.549309	0.755131	-0.170707	-0.310011	0.575328	0.079573				-0.271827	0.065237	0.232058	-0.314649	0.591254	0.120483	-0.270598	0.067015	0.186870	-0.245543	0.063716	-0.136062	0.362601	0.061675	0.111537
7867	65.558333	-0.806418	0.672831	0.141989	-0.787112	0.663489	-0.103622	-0.789132	0.881399	0.144964	-0.781515	0.872911	-0.095425	-0.733045	1.241294	0.008178	-0.719799	1.221163	0.110739	-0.690613	1.164597	0.101480	-0.620122	0.762788	0.244059	-0.549296	0.755103	-0.170733	-0.309978	0.575274	0.079523				-0.271828	0.065219	0.232054	-0.314615	0.591204	0.120434	-0.270596	0.066958	0.186828	-0.245538	0.063669	-0.136091	0.362610	0.061611	0.111503
7868	65.566667	-0.806347	0.672871	0.141974	-0.787085	0.663473	-0.103647	-0.789003	0.881430	0.144872	-0.781479	0.872875	-0.095463	-0.732937	1.241328	0.008286	-0.719791	1.221172	0.110833	-0.690532	1.164551	0.101490	-0.620241	0.763125	0.244313	-0.549289	0.755082	-0.170756	-0.309940	0.575221	0.079475				-0.271817	0.065185	0.232041	-0.314582	0.591153	0.120382	-0.270600	0.066906	0.186803	-0.245543	0.063635	-0.136122	0.362608	0.061546	0.111466
7869	65.575000	-0.806319	0.672869	0.141957	-0.787070	0.663475	-0.103658	-0.789075	0.881384	0.144883	-0.781446	0.872864	-0.095483	-0.732806	1.241264	0.008537	-0.719704	1.221151	0.110885	-0.690443	1.164517	0.101493	-0.620202	0.763126	0.244306	-0.549279	0.755086	-0.170759	-0.309910	0.575198	0.079445				-0.271810	0.065164	0.232028	-0.314552	0.591129	0.120357	-0.270601	0.066913	0.186806	-0.245553	0.063642	-0.136142	0.362609	0.061536	0.111454
7870	65.583333	-0.806293	0.672873	0.141949	-0.787045	0.663499	-0.103644	-0.789141	0.881375	0.144926	-0.781421	0.872876	-0.095498	-0.732916	1.241319	0.008554	-0.719612	1.221123	0.110937	-0.690366	1.164506	0.101518	-0.620165	0.763127	0.244306	-0.549267	0.755093	-0.170757	-0.309889	0.575189	0.079444				-0.271807	0.065159	0.232033	-0.314533	0.591123	0.120348	-0.270602	0.066929	0.186822	-0.245553	0.063659	-0.136138	0.362609	0.061554	0.111471
7871	65.591667	-0.806327	0.672844	0.141961	-0.787032	0.663510	-0.103643	-0.789145	0.881363	0.144908	-0.781462	0.872851	-0.095453	-0.732729	1.241409	0.008499	-0.719517	1.221117	0.111007	-0.690302	1.164502	0.101563	-0.620145	0.763122	0.244305	-0.549257	0.755094	-0.170757	-0.309881	0.575205	0.079453				-0.271809	0.065167	0.232037	-0.314519	0.591141	0.120359	-0.270598	0.066938	0.186826	-0.245547	0.063655	-0.136124	0.362602	0.061586	0.111505
7872	65.600000	-0.806252	0.672896	0.141948	-0.787020	0.663526	-0.103628	-0.788970	0.881390	0.144784	-0.781386	0.872922	-0.095494	-0.732618	1.241532	0.008649	-0.719437	1.221118	0.111069	-0.690231	1.164489	0.101580	-0.620132	0.763107	0.244305	-0.549243	0.755094	-0.170752	-0.309875	0.575225	0.079467				-0.271813	0.065188	0.232051	-0.314509	0.591173	0.120370	-0.270595	0.066949	0.186833	-0.245536	0.063659	-0.136110	0.362596	0.061630	0.111530
7873	65.608333	-0.806278	0.672874	0.141959	-0.787014	0.663546	-0.103615	-0.789040	0.881375	0.144814	-0.781382	0.872952	-0.095492	-0.732546	1.241582	0.008660	-0.719269	1.221108	0.111082	-0.690194	1.164529	0.101626	-0.620113	0.763108	0.244298	-0.549226	0.755119	-0.170742	-0.309884	0.575240	0.079480				-0.271821	0.065227	0.232064	-0.314507	0.591192	0.120370	-0.270595	0.066980	0.186855	-0.245542	0.063685	-0.136083	0.362594	0.061668	0.111553
7874	65.616667	-0.806212	0.672950	0.141961	-0.787012	0.663570	-0.103594	-0.789123	0.881389	0.144891	-0.781382	0.872977	-0.095486	-0.732471	1.241662	0.008663	-0.719112	1.221100	0.111086	-0.690159	1.164575	0.101670	-0.620100	0.763107	0.244298	-0.549216	0.755141	-0.170732	-0.309892	0.575252	0.079470				-0.271833	0.065245	0.232066	-0.314506	0.591207	0.120354	-0.270595	0.067015	0.186871	-0.245544	0.063711	-0.136066	0.362591	0.061690	0.111565
7875	65.625000	-0.806252	0.672907	0.141967	-0.787008	0.663573	-0.103600	-0.789043	0.881408	0.144836	-0.781372	0.872975	-0.095490	-0.732405	1.241803	0.008807	-0.719107	1.221164	0.111180	-0.690091	1.164547	0.101664	-0.620092	0.763103	0.244308	-0.549199	0.755159	-0.170739	-0.309897	0.575231	0.079431				-0.271829	0.065243	0.232056	-0.314503	0.591188	0.120313	-0.270599	0.067013	0.186867	-0.245496	0.063625	-0.135943	0.362592	0.061671	0.111553
7876	65.633333	-0.806180	0.672943	0.141954	-0.786998	0.663550	-0.103620	-0.788966	0.881406	0.144776	-0.781362	0.872957	-0.095501	-0.732325	1.241836	0.008888	-0.718939	1.221125	0.111173	-0.690033	1.164557	0.101702	-0.620089	0.763096	0.244315	-0.549182	0.755161	-0.170763	-0.309898	0.575188	0.079371				-0.271824	0.065219	0.232049	-0.314500	0.591150	0.120263	-0.270601	0.066970	0.186838	-0.245539	0.063686	-0.136094	0.362592	0.061609	0.111527
7877	65.641667	-0.806221	0.672903	0.141965	-0.786995	0.663521	-0.103648	-0.789038	0.881369	0.144833	-0.781354	0.872924	-0.095512	-0.732187	1.241767	0.008946	-0.718847	1.221109	0.111214	-0.689929	1.164523	0.101695	-0.620087	0.763088	0.244324	-0.549170	0.755156	-0.170791	-0.309895	0.575138	0.079316				-0.271816	0.065182	0.232037	-0.314498	0.591096	0.120218	-0.270605	0.066914	0.186804	-0.245546	0.063666	-0.136131	0.362596	0.061536	0.111486
7878	65.650000	-0.806176	0.672929	0.141958	-0.786995	0.663501	-0.103660	-0.789118	0.881333	0.144893	-0.781352	0.872896	-0.095516	-0.732114	1.241763	0.008839	-0.718907	1.221129	0.111350	-0.689797	1.164441	0.101674	-0.620109	0.763030	0.244311	-0.549158	0.755161	-0.170807	-0.309896	0.575113	0.079296				-0.271807	0.065145	0.232029	-0.314497	0.591067	0.120199	-0.270606	0.066880	0.186789	-0.245550	0.063640	-0.136152	0.362596	0.061506	0.111468
7879	65.658333	-0.806228	0.672866	0.141956	-0.787002	0.663505	-0.103660	-0.788998	0.881329	0.144829	-0.781347	0.872897	-0.095497	-0.731991	1.241751	0.008928	-0.718820	1.221064	0.111368	-0.689711	1.164442	0.101753	-0.620032	0.762905	0.244221	-0.549139	0.755198	-0.170795	-0.309900	0.575140	0.079306				-0.271807	0.065136	0.232024	-0.314506	0.591083	0.120206	-0.270609	0.066899	0.186807	-0.245552	0.063642	-0.136148	0.362599	0.061536	0.111493
7880	65.666667	-0.806191	0.672918	0.141955	-0.787010	0.663522	-0.103641	-0.788944	0.881371	0.144806	-0.781361	0.872927	-0.095470	-0.731902	1.241768	0.009041	-0.718741	1.221022	0.111384	-0.689631	1.164408	0.101752	-0.620126	0.763062	0.244352	-0.549136	0.755227	-0.170792	-0.309915	0.575203	0.079324				-0.271815	0.065163	0.232036	-0.314515	0.591133	0.120230	-0.270605	0.066930	0.186828	-0.245547	0.063655	-0.136121	0.362594	0.061593	0.111532
7881	65.675000	-0.806207	0.672924	0.141961	-0.787019	0.663536	-0.103629	-0.789103	0.881348	0.144925	-0.781369	0.872966	-0.095434	-0.731816	1.241826	0.009070	-0.718521	1.220937	0.111301	-0.689556	1.164350	0.101701	-0.619972	0.762751	0.244123	-0.549121	0.755262	-0.170780	-0.309936	0.575284	0.079366				-0.271823	0.065205	0.232055	-0.314534	0.591189	0.120269	-0.270600	0.066963	0.186846	-0.245539	0.063680	-0.136102	0.362594	0.061652	0.111564
7882	65.683333	-0.806334	0.672854	0.141990	-0.787029	0.663540	-0.103615	-0.789084	0.881381	0.144948	-0.781501	0.872899	-0.095318	-0.731709	1.241916	0.008998	-0.718475	1.220951	0.111311	-0.689536	1.164352	0.101685	-0.619981	0.762752	0.244133	-0.549110	0.755273	-0.170789	-0.309963	0.575339	0.079386				-0.271833	0.065237	0.232066	-0.314550	0.591235	0.120292	-0.270595	0.066985	0.186861	-0.245449	0.063531	-0.135832	0.362592	0.061690	0.111589
7883	65.691667	-0.806232	0.672926	0.141967	-0.787048	0.663551	-0.103605	-0.788999	0.881420	0.144905	-0.781387	0.873023	-0.095382	-0.731698	1.242030	0.009096	-0.718585	1.221072	0.111427	-0.689566	1.164385	0.101680	-0.619988	0.762752	0.244153	-0.549112	0.755278	-0.170800	-0.309982	0.575376	0.079378				-0.271834	0.065263	0.232070	-0.314572	0.591253	0.120292	-0.270594	0.067016	0.186865	-0.245490	0.063619	-0.135942	0.362594	0.061708	0.111599
7884	65.700000	-0.806246	0.672928	0.141968	-0.787062	0.663549	-0.103609	-0.788654	0.881292	0.144716	-0.781388	0.873032	-0.095373	-0.731630	1.242161	0.009133	-0.718423	1.221087	0.111325	-0.689615	1.164434	0.101650	-0.620145	0.763063	0.244408	-0.549122	0.755262	-0.170821	-0.310007	0.575383	0.079346				-0.271834	0.065261	0.232060	-0.314594	0.591238	0.120272	-0.270595	0.067025	0.186865	-0.245537	0.063688	-0.136064	0.362596	0.061671	0.111577
7885	65.708333	-0.806252	0.672924	0.141969	-0.787073	0.663525	-0.103632	-0.789056	0.881437	0.144970	-0.781381	0.873030	-0.095383	-0.731599	1.242239	0.009045	-0.718385	1.221158	0.111367	-0.689633	1.164467	0.101679	-0.619920	0.762650	0.244066	-0.549132	0.755226	-0.170857	-0.310028	0.575355	0.079281				-0.271885	0.065229	0.231950	-0.314610	0.591182	0.120231	-0.270601	0.066977	0.186830	-0.245540	0.063676	-0.136100	0.362594	0.061606	0.111534
7886	65.716667	-0.806366	0.672857	0.142026	-0.787079	0.663493	-0.103654	-0.789046	0.881435	0.144970	-0.781478	0.872906	-0.095383	-0.731526	1.242293	0.009055	-0.718352	1.221183	0.111398	-0.689688	1.164540	0.101711	-0.619967	0.762736	0.244208	-0.549154	0.755171	-0.170900	-0.310046	0.575327	0.079225				-0.271813	0.065184	0.232022	-0.314626	0.591121	0.120205	-0.270600	0.066921	0.186797	-0.245471	0.063497	-0.135881	0.362600	0.061540	0.111494
7887	65.725000	-0.806257	0.672908	0.141974	-0.787090	0.663481	-0.103672	-0.788801	0.881390	0.144871	-0.781354	0.873009	-0.095390	-0.731515	1.242313	0.009152	-0.718326	1.221243	0.111425	-0.689641	1.164504	0.101693	-0.619967	0.762719	0.244234	-0.549171	0.755139	-0.170918	-0.310057	0.575336	0.079210				-0.271806	0.065152	0.232016	-0.314638	0.591102	0.120201	-0.270608	0.066896	0.186785	-0.245560	0.063654	-0.136160	0.362600	0.061522	0.111492
7888	65.733333	-0.806260	0.672913	0.141978	-0.787106	0.663482	-0.103669	-0.789031	0.881479	0.145024	-0.781344	0.873013	-0.095380	-0.731466	1.242316	0.009113	-0.718276	1.221235	0.111458	-0.689594	1.164492	0.101720	-0.619972	0.762716	0.244248	-0.549196	0.755113	-0.170917	-0.310068	0.575403	0.079226				-0.271803	0.065143	0.232014	-0.314652	0.591122	0.120233	-0.270605	0.066907	0.186793	-0.245570	0.063662	-0.136158	0.362589	0.061558	0.111510
7889	65.741667	-0.806318	0.672869	0.141985	-0.787108	0.663498	-0.103651	-0.789018	0.881464	0.144996	-0.781399	0.872985	-0.095352	-0.731458	1.242296	0.009177	-0.718234	1.221178	0.111493	-0.689527	1.164465	0.101768	-0.619941	0.762609	0.244144	-0.549216	0.755104	-0.170906	-0.310076	0.575526	0.079283				-0.271816	0.065174	0.232030	-0.314666	0.591186	0.120307	-0.270604	0.066944	0.186818	-0.245526	0.063592	-0.136005	0.362588	0.061625	0.111554
7890	65.750000	-0.806273	0.672927	0.141988	-0.787107	0.663523	-0.103621	-0.788847	0.881521	0.144915	-0.781346	0.873066	-0.095316	-0.731449	1.242326	0.009327	-0.718203	1.221126	0.111517	-0.689476	1.164443	0.101789	-0.620010	0.762703	0.244286	-0.549232	0.755101	-0.170881	-0.310085	0.575667	0.079355				-0.271821	0.065212	0.232049	-0.314674	0.591272	0.120399	-0.270602	0.066976	0.186844	-0.245559	0.063691	-0.136095	0.362585	0.061690	0.111593
7891	65.758333	-0.806265	0.672930	0.141984	-0.787105	0.663536	-0.103607	-0.788584	0.881373	0.144781	-0.781344	0.873092	-0.095286	-0.731440	1.242318	0.009378	-0.718159	1.221135	0.111552	-0.689440	1.164436	0.101817	-0.620029	0.762701	0.244317	-0.549235	0.755111	-0.170850	-0.310096	0.575785	0.079407				-0.271834	0.065244	0.232069	-0.314686	0.591335	0.120471	-0.270603	0.067001	0.186859	-0.245550	0.063703	-0.136068	0.362585	0.061713	0.111621
7892	65.766667	-0.806258	0.672933	0.141985	-0.787098	0.663545	-0.103602	-0.788976	0.881503	0.145021	-0.781340	0.873103	-0.095270	-0.731429	1.242298	0.009330	-0.718115	1.221156	0.111611	-0.689410	1.164436	0.101842	-0.619943	0.762510	0.244116	-0.549246	0.755104	-0.170829	-0.310106	0.575874	0.079435				-0.271841	0.065270	0.232077	-0.314697	0.591362	0.120526	-0.270603	0.067012	0.186870	-0.245541	0.063707	-0.136058	0.362589	0.061708	0.111621
7893	65.775000	-0.806362	0.672843	0.142001	-0.787084	0.663537	-0.103607	-0.788961	0.881510	0.145043	-0.781442	0.873002	-0.095195	-0.731397	1.242311	0.009339	-0.718153	1.221172	0.111685	-0.689390	1.164440	0.101877	-0.620016	0.762584	0.244271	-0.549236	0.755110	-0.170797	-0.310113	0.575922	0.079439				-0.271840	0.065258	0.232070	-0.314699	0.591347	0.120559	-0.270606	0.067000	0.186862	-0.245536	0.063683	-0.136067	0.362585	0.061665	0.111607
7894	65.783333	-0.806253	0.672911	0.141985	-0.787069	0.663518	-0.103624	-0.788534	0.881366	0.144795	-0.781315	0.873074	-0.095270	-0.731382	1.242340	0.009474	-0.718188	1.221192	0.111763	-0.689364	1.164447	0.101897	-0.619968	0.762493	0.244203	-0.549233	0.755100	-0.170774	-0.310115	0.575922	0.079428				-0.271830	0.065227	0.232055	-0.314706	0.591301	0.120572	-0.270609	0.066966	0.186844	-0.245539	0.063658	-0.136095	0.362587	0.061591	0.111565
7895	65.791667	-0.806245	0.672909	0.141978	-0.787051	0.663495	-0.103647	-0.788643	0.881432	0.144867	-0.781301	0.873050	-0.095283	-0.731365	1.242301	0.009445	-0.718008	1.221163	0.111711	-0.689331	1.164446	0.101929	-0.620074	0.762646	0.244466	-0.549218	0.755084	-0.170756	-0.310117	0.575906	0.079407				-0.271819	0.065176	0.232032	-0.314707	0.591255	0.120574	-0.270611	0.066913	0.186811	-0.245547	0.063639	-0.136134	0.362588	0.061535	0.111528
7896	65.800000	-0.806236	0.672911	0.141979	-0.787038	0.663478	-0.103667	-0.788625	0.881347	0.144931	-0.781406	0.872967	-0.095144	-0.731349	1.242249	0.009424	-0.717965	1.221185	0.111759	-0.689292	1.164448	0.101962	-0.620072	0.762633	0.244498	-0.549204	0.755081	-0.170722	-0.310136	0.575912	0.079409				-0.271812	0.065156	0.232021	-0.314712	0.591233	0.120588	-0.270606	0.066881	0.186793	-0.245554	0.063629	-0.136149	0.362587	0.061516	0.111518
7897	65.808333	-0.806233	0.672918	0.141981	-0.787033	0.663492	-0.103663	-0.788556	0.881329	0.144859	-0.781287	0.873053	-0.095283	-0.731383	1.242292	0.009620	-0.718005	1.221198	0.111863	-0.689243	1.164443	0.101984	-0.620026	0.762536	0.244408	-0.549179	0.755101	-0.170653	-0.310152	0.575960	0.079436				-0.271810	0.065141	0.232015	-0.314720	0.591255	0.120639	-0.270607	0.066894	0.186795	-0.245518	0.063565	-0.136021	0.362586	0.061555	0.111541
7898	65.816667	-0.806211	0.672916	0.141976	-0.787028	0.663516	-0.103638	-0.788503	0.881340	0.144815	-0.781289	0.873077	-0.095266	-0.731292	1.242343	0.009694	-0.717870	1.221146	0.111833	-0.689201	1.164442	0.102013	-0.619986	0.762447	0.244315	-0.549156	0.755146	-0.170559	-0.310172	0.576050	0.079491				-0.271820	0.065166	0.232022	-0.314725	0.591315	0.120710	-0.270603	0.066930	0.186813	-0.245557	0.063670	-0.136125	0.362578	0.061625	0.111581
7899	65.825000	-0.806202	0.672940	0.141982	-0.787018	0.663550	-0.103609	-0.788702	0.881379	0.144911	-0.781293	0.873110	-0.095244	-0.731325	1.242342	0.009808	-0.717808	1.221193	0.111890	-0.689180	1.164482	0.102080	-0.620053	0.762519	0.244428	-0.549150	0.755194	-0.170454	-0.310189	0.576164	0.079547				-0.271823	0.065205	0.232039	-0.314733	0.591380	0.120781	-0.270598	0.066975	0.186846	-0.245549	0.063692	-0.136088	0.362581	0.061688	0.111627
7900	65.833333	-0.806192	0.672960	0.141989	-0.787012	0.663572	-0.103591	-0.788501	0.881304	0.144775	-0.781297	0.873136	-0.095231	-0.731288	1.242392	0.009664	-0.717728	1.221207	0.111962	-0.689158	1.164550	0.102167	-0.620123	0.762586	0.244537	-0.549157	0.755235	-0.170356	-0.310201	0.576263	0.079599				-0.271832	0.065246	0.232064	-0.314740	0.591428	0.120847	-0.270597	0.067004	0.186858	-0.245543	0.063703	-0.136063	0.362575	0.061721	0.111650
7901	65.841667	-0.806229	0.672908	0.141992	-0.786998	0.663575	-0.103589	-0.788721	0.881371	0.144894	-0.781354	0.873106	-0.095161	-0.731265	1.242407	0.009930	-0.717679	1.221234	0.112051	-0.689067	1.164473	0.102129	-0.620105	0.762482	0.244429	-0.549183	0.755268	-0.170263	-0.310200	0.576329	0.079623				-0.271835	0.065262	0.232070	-0.314735	0.591440	0.120892	-0.270597	0.067009	0.186864	-0.245537	0.063705	-0.136060	0.362579	0.061700	0.111648
7902	65.850000	-0.806165	0.672946	0.141985	-0.786986	0.663564	-0.103591	-0.788520	0.881292	0.144762	-0.781286	0.873139	-0.095244	-0.731172	1.242475	0.009948	-0.717604	1.221249	0.112113	-0.689006	1.164488	0.102191	-0.620064	0.762420	0.244325	-0.549227	0.755295	-0.170184	-0.310193	0.576354	0.079632				-0.271830	0.065249	0.232071	-0.314731	0.591426	0.120916	-0.270597	0.066995	0.186864	-0.245538	0.063694	-0.136071	0.362573	0.061651	0.111618
7903	65.858333	-0.806211	0.672893	0.141987	-0.786974	0.663550	-0.103613	-0.788704	0.881334	0.144862	-0.781283	0.873126	-0.095268	-0.731145	1.242505	0.009992	-0.717523	1.221262	0.112180	-0.688940	1.164536	0.102282	-0.620122	0.762500	0.244439	-0.549289	0.755312	-0.170120	-0.310184	0.576344	0.079613				-0.271818	0.065214	0.232054	-0.314724	0.591384	0.120920	-0.270600	0.066960	0.186839	-0.245539	0.063668	-0.136107	0.362581	0.061586	0.111583
7904	65.866667	-0.806158	0.672928	0.141975	-0.786960	0.663527	-0.103632	-0.788885	0.881350	0.144938	-0.781385	0.873011	-0.095292	-0.731078	1.242510	0.010038	-0.717429	1.221277	0.112264	-0.688845	1.164514	0.102332	-0.620176	0.762584	0.244553	-0.549362	0.755328	-0.170073	-0.310180	0.576320	0.079596				-0.271807	0.065175	0.232032	-0.314712	0.591340	0.120908	-0.270596	0.066914	0.186812	-0.245549	0.063643	-0.136138	0.362582	0.061541	0.111553
7905	65.875000	-0.806158	0.672919	0.141968	-0.786954	0.663517	-0.103652	-0.788804	0.881395	0.144862	-0.781277	0.873112	-0.095312	-0.731053	1.242526	0.010205	-0.717321	1.221314	0.112395	-0.688778	1.164556	0.102452	-0.620195	0.762547	0.244547	-0.549441	0.755333	-0.170030	-0.310181	0.576309	0.079588				-0.271795	0.065141	0.232023	-0.314708	0.591326	0.120911	-0.270595	0.066893	0.186799	-0.245514	0.063551	-0.136026	0.362582	0.061529	0.111550
7906	65.883333	-0.806154	0.672923	0.141963	-0.786914	0.663521	-0.103648	-0.788976	0.881349	0.144946	-0.781282	0.873128	-0.095317	-0.731042	1.242593	0.010307	-0.717184	1.221342	0.112534	-0.688692	1.164599	0.102594	-0.620066	0.762432	0.244322	-0.549519	0.755338	-0.169977	-0.310188	0.576344	0.079611				-0.271801	0.065138	0.232016	-0.314713	0.591352	0.120940	-0.270591	0.066901	0.186796	-0.245555	0.063629	-0.136142	0.362574	0.061565	0.111562
7907	65.891667	-0.806163	0.672951	0.141968	-0.786954	0.663544	-0.103634	-0.788996	0.881334	0.144908	-0.781293	0.873164	-0.095316	-0.731023	1.242549	0.010632	-0.717015	1.221370	0.112737	-0.688565	1.164625	0.102742	-0.620109	0.762523	0.244425	-0.549593	0.755341	-0.169928	-0.310203	0.576436	0.079658				-0.271804	0.065168	0.232024	-0.314727	0.591406	0.120994	-0.270585	0.066939	0.186816	-0.245552	0.063656	-0.136121	0.362570	0.061640	0.111598
7908	65.900000	-0.806272	0.672866	0.141974	-0.786959	0.663566	-0.103614	-0.788968	0.881346	0.144889	-0.781417	0.873099	-0.095303	-0.730933	1.242659	0.010722	-0.716827	1.221381	0.112940	-0.688402	1.164675	0.102965	-0.620175	0.762564	0.244516	-0.549657	0.755344	-0.169884	-0.310221	0.576538	0.079713				-0.271810	0.065206	0.232036	-0.314746	0.591472	0.121050	-0.270582	0.066987	0.186841	-0.245460	0.063521	-0.135842	0.362567	0.061695	0.111639
7909	65.908333	-0.806190	0.672965	0.141971	-0.786970	0.663578	-0.103607	-0.788646	0.881256	0.144673	-0.781321	0.873239	-0.095301	-0.730926	1.242669	0.011096	-0.716616	1.221378	0.113186	-0.688223	1.164667	0.103144	-0.620059	0.762434	0.244280	-0.549718	0.755344	-0.169860	-0.310235	0.576622	0.079760				-0.271829	0.065250	0.232057	-0.314773	0.591505	0.121118	-0.270586	0.067008	0.186859	-0.245490	0.063619	-0.135943	0.362567	0.061709	0.111657
7910	65.916667	-0.806203	0.672967	0.141978	-0.786983	0.663571	-0.103608	-0.788789	0.881223	0.144746	-0.781331	0.873248	-0.095307	-0.730862	1.242645	0.011375	-0.716399	1.221366	0.113441	-0.688034	1.164648	0.103337	-0.620076	0.762419	0.244256	-0.549783	0.755319	-0.169855	-0.310250	0.576690	0.079801				-0.271829	0.065264	0.232068	-0.314808	0.591522	0.121182	-0.270591	0.067004	0.186863	-0.245525	0.063704	-0.136064	0.362563	0.061690	0.111644
7911	65.925000	-0.806332	0.672870	0.141996	-0.786996	0.663550	-0.103633	-0.788753	0.881225	0.144677	-0.781338	0.873235	-0.095335	-0.730947	1.242628	0.011791	-0.716153	1.221408	0.113790	-0.687825	1.164636	0.103572	-0.620198	0.762565	0.244452	-0.549853	0.755277	-0.169879	-0.310253	0.576734	0.079813				-0.271831	0.065251	0.232066	-0.314841	0.591504	0.121219	-0.270597	0.066983	0.186844	-0.245486	0.063606	-0.135965	0.362567	0.061626	0.111609
7912	65.933333	-0.806266	0.672922	0.141962	-0.787018	0.663521	-0.103658	-0.788907	0.881353	0.144713	-0.781350	0.873215	-0.095362	-0.730860	1.242691	0.012105	-0.715888	1.221353	0.114086	-0.687616	1.164641	0.103835	-0.620245	0.762507	0.244430	-0.549945	0.755218	-0.169915	-0.310261	0.576781	0.079836				-0.271818	0.065214	0.232045	-0.315030	0.591654	0.121303	-0.270604	0.066954	0.186815	-0.245453	0.063496	-0.135873	0.362569	0.061562	0.111571
7913	65.941667	-0.806287	0.672902	0.141951	-0.787043	0.663501	-0.103675	-0.788985	0.881364	0.144734	-0.781376	0.873216	-0.095377	-0.730805	1.242706	0.012429	-0.715595	1.221385	0.114399	-0.687369	1.164618	0.104060	-0.620267	0.762490	0.244412	-0.550040	0.755167	-0.169946	-0.310288	0.576880	0.079907				-0.271817	0.065187	0.232038	-0.315089	0.591656	0.121383	-0.270606	0.066923	0.186810	-0.245537	0.063648	-0.136134	0.362567	0.061551	0.111566
7914	65.950000	-0.806307	0.672888	0.141947	-0.787074	0.663502	-0.103677	-0.789151	0.881326	0.144834	-0.781402	0.873226	-0.095376	-0.730678	1.242615	0.012909	-0.715282	1.221372	0.114740	-0.687093	1.164587	0.104308	-0.620261	0.762518	0.244404	-0.550139	0.755129	-0.169970	-0.310323	0.577003	0.079981				-0.271815	0.065176	0.232037	-0.315150	0.591678	0.121480	-0.270608	0.066928	0.186825	-0.245542	0.063662	-0.136131	0.362572	0.061579	0.111587
7915	65.958333	-0.806395	0.672839	0.141952	-0.787106	0.663492	-0.103681	-0.789175	0.881321	0.144828	-0.781494	0.873191	-0.095329	-0.730726	1.242724	0.013168	-0.714954	1.221339	0.115106	-0.686813	1.164575	0.104540	-0.620278	0.762508	0.244395	-0.550237	0.755088	-0.169981	-0.310376	0.577144	0.080004				-0.271817	0.065175	0.232024	-0.315200	0.591722	0.121541	-0.270603	0.066957	0.186826	-0.245547	0.063668	-0.136118	0.362565	0.061641	0.111606
7916	65.966667	-0.806383	0.672884	0.141952	-0.787135	0.663486	-0.103677	-0.789022	0.881363	0.144723	-0.781476	0.873248	-0.095359	-0.730616	1.242620	0.013701	-0.714632	1.221323	0.115474	-0.686487	1.164510	0.104766	-0.620311	0.762468	0.244400	-0.550326	0.755045	-0.169991	-0.310454	0.577300	0.079999				-0.271822	0.065209	0.232031	-0.315245	0.591767	0.121578	-0.270597	0.066978	0.186827	-0.245560	0.063672	-0.136098	0.362569	0.061683	0.111623
7917	65.975000	-0.806420	0.672874	0.141964	-0.787155	0.663473	-0.103674	-0.789099	0.881349	0.144765	-0.781517	0.873261	-0.095346	-0.730608	1.242728	0.014045	-0.714269	1.221263	0.115814	-0.686190	1.164448	0.104994	-0.620307	0.762468	0.244422	-0.550393	0.755008	-0.170015	-0.310554	0.577442	0.079969				-0.271828	0.065225	0.232046	-0.315293	0.591780	0.121588	-0.270597	0.066966	0.186827	-0.245548	0.063671	-0.136088	0.362577	0.061695	0.111642
7918	65.983333	-0.806452	0.672863	0.141980	-0.787179	0.663463	-0.103664	-0.789192	0.881365	0.144867	-0.781551	0.873258	-0.095328	-0.730563	1.242739	0.014470	-0.713917	1.221189	0.116156	-0.685881	1.164412	0.105239	-0.620301	0.762462	0.244454	-0.550447	0.754980	-0.170028	-0.310661	0.577544	0.079911				-0.271830	0.065237	0.232064	-0.315337	0.591777	0.121571	-0.270596	0.066959	0.186838	-0.245535	0.063671	-0.136080	0.362578	0.061671	0.111639
7919	65.991667	-0.806526	0.672807	0.141986	-0.787203	0.663458	-0.103663	-0.789085	0.881370	0.144802	-0.781578	0.873262	-0.095313	-0.730529	1.242719	0.014898	-0.713548	1.221116	0.116502	-0.685559	1.164357	0.105479	-0.620287	0.762465	0.244486	-0.550482	0.754969	-0.170033	-0.310786	0.577622	0.079814				-0.271835	0.065237	0.232064	-0.315402	0.591748	0.121530	-0.270606	0.066975	0.186846	-0.245500	0.063596	-0.135954	0.362578	0.061619	0.111605
7920	66.000000	-0.806502	0.672838	0.141983	-0.787220	0.663446	-0.103671	-0.789041	0.881398	0.144768	-0.781606	0.873248	-0.095321	-0.730492	1.242670	0.015308	-0.713209	1.221075	0.116855	-0.685412	1.164438	0.105911	-0.620263	0.762478	0.244522	-0.550503	0.754963	-0.170039	-0.310912	0.577693	0.079709				-0.271821	0.065224	0.232062	-0.315482	0.591710	0.121482	-0.270608	0.066969	0.186845	-0.245537	0.063686	-0.136102	0.362587	0.061559	0.111565
7921	66.008333	-0.806570	0.672771	0.141991	-0.787236	0.663412	-0.103687	-0.789200	0.881377	0.144895	-0.781638	0.873236	-0.095320	-0.730419	1.242733	0.015669	-0.712844	1.221020	0.117156	-0.684934	1.164275	0.105908	-0.620180	0.762419	0.244450	-0.550506	0.754947	-0.170043	-0.311041	0.577779	0.079623				-0.271815	0.065202	0.232056	-0.315565	0.591673	0.121444	-0.270607	0.066922	0.186823	-0.245529	0.063657	-0.136118	0.362585	0.061534	0.111548
7922	66.016667	-0.806640	0.672705	0.142001	-0.787260	0.663395	-0.103695	-0.789205	0.881359	0.144891	-0.781778	0.873133	-0.095311	-0.730300	1.242748	0.016026	-0.712473	1.221004	0.117453	-0.684613	1.164164	0.106025	-0.620092	0.762367	0.244377	-0.550507	0.754944	-0.170035	-0.311181	0.577878	0.079557				-0.271810	0.065183	0.232059	-0.315658	0.591653	0.121418	-0.270605	0.066894	0.186817	-0.245538	0.063637	-0.136123	0.362578	0.061550	0.111555
7923	66.025000	-0.806599	0.672762	0.142012	-0.787279	0.663416	-0.103675	-0.789096	0.881398	0.144840	-0.781740	0.873248	-0.095247	-0.730191	1.242804	0.016315	-0.712145	1.220948	0.117686	-0.684482	1.164249	0.106372	-0.620116	0.762459	0.244521	-0.550503	0.754987	-0.169997	-0.311323	0.578030	0.079519				-0.271816	0.065199	0.232064	-0.315756	0.591683	0.121421	-0.270605	0.066949	0.186840	-0.245502	0.063583	-0.135974	0.362575	0.061624	0.111603
7924	66.033333	-0.806664	0.672727	0.142007	-0.787292	0.663452	-0.103644	-0.788800	0.881309	0.144678	-0.781739	0.873325	-0.095250	-0.730058	1.242896	0.016618	-0.711827	1.220935	0.117905	-0.684214	1.164215	0.106479	-0.620017	0.762438	0.244450	-0.550477	0.755040	-0.169946	-0.311466	0.578213	0.079480				-0.271825	0.065242	0.232068	-0.315852	0.591727	0.121427	-0.270601	0.067024	0.186877	-0.245540	0.063722	-0.136063	0.362577	0.061729	0.111649
7925	66.041667	-0.806624	0.672775	0.142007	-0.787304	0.663447	-0.103633	-0.789135	0.881482	0.144883	-0.781764	0.873344	-0.095232	-0.729893	1.242882	0.016914	-0.711520	1.220892	0.118094	-0.683983	1.164189	0.106582	-0.619976	0.762472	0.244498	-0.550448	0.755051	-0.169921	-0.311601	0.578366	0.079404				-0.271834	0.065264	0.232061	-0.315940	0.591736	0.121402	-0.270594	0.067040	0.186869	-0.245535	0.063715	-0.136044	0.362578	0.061763	0.111669
7926	66.050000	-0.806668	0.672753	0.142056	-0.787307	0.663422	-0.103649	-0.789135	0.881459	0.144907	-0.781902	0.873236	-0.095149	-0.729778	1.242938	0.017028	-0.711252	1.220855	0.118238	-0.683731	1.164135	0.106670	-0.619931	0.762505	0.244557	-0.550410	0.755021	-0.169915	-0.311729	0.578481	0.079304				-0.271840	0.065268	0.232066	-0.316019	0.591702	0.121359	-0.270597	0.066990	0.186833	-0.245468	0.063515	-0.135816	0.362568	0.061717	0.111638
7927	66.058333	-0.806571	0.672798	0.142011	-0.787307	0.663388	-0.103676	-0.789096	0.881509	0.144900	-0.781785	0.873316	-0.095229	-0.729610	1.243004	0.017279	-0.710986	1.220837	0.118363	-0.683424	1.164062	0.106664	-0.619882	0.762533	0.244626	-0.550385	0.754994	-0.169928	-0.311839	0.578570	0.079171				-0.271837	0.065242	0.232052	-0.316077	0.591633	0.121295	-0.270605	0.066934	0.186799	-0.245507	0.063562	-0.135972	0.362575	0.061630	0.111580
7928	66.066667	-0.806561	0.672795	0.142013	-0.787306	0.663387	-0.103678	-0.789152	0.881533	0.145001	-0.781785	0.873298	-0.095230	-0.729425	1.242997	0.017281	-0.710731	1.220819	0.118469	-0.683083	1.163941	0.106596	-0.619833	0.762559	0.244683	-0.550357	0.755005	-0.169932	-0.311939	0.578651	0.079040				-0.271832	0.065218	0.232033	-0.316123	0.591594	0.121222	-0.270618	0.066930	0.186788	-0.245545	0.063646	-0.136125	0.362579	0.061545	0.111514
7929	66.075000	-0.806591	0.672769	0.142040	-0.787299	0.663407	-0.103656	-0.788970	0.881449	0.144904	-0.781840	0.873246	-0.095223	-0.729220	1.243028	0.017337	-0.710494	1.220800	0.118543	-0.683069	1.164062	0.106814	-0.619778	0.762592	0.244753	-0.550341	0.755014	-0.169913	-0.312050	0.578748	0.078928				-0.271826	0.065187	0.232022	-0.316160	0.591574	0.121169	-0.270625	0.066936	0.186801	-0.245551	0.063663	-0.136129	0.362577	0.061515	0.111482
7930	66.083333	-0.806624	0.672710	0.142035	-0.787286	0.663412	-0.103651	-0.788801	0.881399	0.144880	-0.781884	0.873198	-0.095208	-0.729048	1.242998	0.017469	-0.710287	1.220782	0.118583	-0.682880	1.164057	0.106839	-0.619739	0.762617	0.244813	-0.550333	0.755012	-0.169913	-0.312152	0.578845	0.078849				-0.271823	0.065168	0.232021	-0.316187	0.591570	0.121126	-0.270622	0.066930	0.186802	-0.245555	0.063662	-0.136134	0.362583	0.061511	0.111478
7931	66.091667	-0.806507	0.672803	0.142028	-0.787275	0.663423	-0.103647	-0.788639	0.881428	0.144772	-0.781774	0.873307	-0.095176	-0.728790	1.243008	0.017487	-0.710088	1.220762	0.118602	-0.682708	1.164040	0.106828	-0.619802	0.762788	0.245072	-0.550340	0.754991	-0.169914	-0.312247	0.578953	0.078809				-0.271820	0.065183	0.232036	-0.316206	0.591598	0.121094	-0.270614	0.066928	0.186804	-0.245510	0.063580	-0.135998	0.362584	0.061579	0.111531
7932	66.100000	-0.806491	0.672825	0.142036	-0.787262	0.663448	-0.103623	-0.789016	0.881590	0.145048	-0.781892	0.873235	-0.095076	-0.728594	1.243054	0.017527	-0.709909	1.220756	0.118580	-0.682551	1.164036	0.106801	-0.619769	0.762811	0.245098	-0.550362	0.754979	-0.169904	-0.312340	0.579062	0.078793				-0.271836	0.065227	0.232060	-0.316226	0.591653	0.121074	-0.270609	0.066955	0.186826	-0.245547	0.063679	-0.136088	0.362581	0.061685	0.111590
7933	66.108333	-0.806470	0.672856	0.142047	-0.787248	0.663493	-0.103590	-0.788969	0.881616	0.145042	-0.781818	0.873315	-0.095124	-0.728452	1.243175	0.017415	-0.709746	1.220760	0.118503	-0.682406	1.164018	0.106727	-0.619639	0.762708	0.244909	-0.550406	0.754970	-0.169894	-0.312415	0.579161	0.078778				-0.271845	0.065274	0.232075	-0.316240	0.591711	0.121051	-0.270603	0.067025	0.186862	-0.245554	0.063718	-0.136045	0.362581	0.061768	0.111649
7934	66.116667	-0.806451	0.672880	0.142047	-0.787225	0.663521	-0.103579	-0.788729	0.881646	0.144892	-0.781744	0.873377	-0.095104	-0.728177	1.243329	0.017347	-0.709615	1.220777	0.118410	-0.682231	1.163977	0.106611	-0.619609	0.762743	0.244924	-0.550458	0.754937	-0.169919	-0.312469	0.579202	0.078727				-0.271853	0.065311	0.232083	-0.316242	0.591735	0.121010	-0.270599	0.067068	0.186881	-0.245542	0.063725	-0.136022	0.362577	0.061810	0.111664
7935	66.125000	-0.806429	0.672890	0.142048	-0.787194	0.663507	-0.103601	-0.788610	0.881613	0.144846	-0.781710	0.873357	-0.095118	-0.727918	1.243363	0.017173	-0.709517	1.220816	0.118301	-0.682155	1.163997	0.106528	-0.619692	0.762893	0.245151	-0.550526	0.754849	-0.169984	-0.312489	0.579155	0.078639				-0.271842	0.065290	0.232064	-0.316244	0.591686	0.120947	-0.270598	0.067020	0.186851	-0.245535	0.063698	-0.136053	0.362584	0.061741	0.111623
7936	66.133333	-0.806407	0.672881	0.142043	-0.787166	0.663471	-0.103637	-0.788857	0.881708	0.145051	-0.781778	0.873210	-0.095158	-0.727738	1.243397	0.016971	-0.709433	1.220855	0.118184	-0.682125	1.164068	0.106468	-0.619655	0.762909	0.245175	-0.550595	0.754740	-0.170074	-0.312505	0.579069	0.078554				-0.271832	0.065237	0.232047	-0.316250	0.591587	0.120877	-0.270603	0.066931	0.186801	-0.245537	0.063646	-0.136103	0.362589	0.061594	0.111543
7937	66.141667	-0.806434	0.672827	0.142040	-0.787141	0.663445	-0.103664	-0.788465	0.881564	0.144846	-0.781676	0.873214	-0.095178	-0.727546	1.243338	0.016813	-0.709359	1.220903	0.118053	-0.681941	1.164021	0.106222	-0.619616	0.762915	0.245203	-0.550645	0.754665	-0.170167	-0.312502	0.579006	0.078513				-0.271818	0.065168	0.232024	-0.316258	0.591491	0.120854	-0.270609	0.066876	0.186775	-0.245545	0.063613	-0.136143	0.362590	0.061475	0.111463
7938	66.150000	-0.806354	0.672864	0.142023	-0.787121	0.663447	-0.103674	-0.788606	0.881725	0.144905	-0.781580	0.873246	-0.095188	-0.727282	1.243345	0.016582	-0.709309	1.220959	0.117894	-0.681912	1.164053	0.106105	-0.619576	0.762926	0.245221	-0.550675	0.754627	-0.170234	-0.312485	0.579010	0.078524				-0.271801	0.065128	0.232008	-0.316267	0.591451	0.120889	-0.270613	0.066880	0.186793	-0.245540	0.063615	-0.136150	0.362593	0.061435	0.111437
7939	66.158333	-0.806331	0.672876	0.142026	-0.787100	0.663480	-0.103650	-0.788432	0.881592	0.144895	-0.781549	0.873269	-0.095170	-0.727034	1.243513	0.016398	-0.709262	1.221020	0.117657	-0.681913	1.164104	0.105970	-0.619527	0.762934	0.245243	-0.550689	0.754622	-0.170281	-0.312470	0.579091	0.078605				-0.271801	0.065129	0.232019	-0.316271	0.591474	0.120995	-0.270607	0.066904	0.186825	-0.245537	0.063643	-0.136129	0.362591	0.061477	0.111478
7940	66.166667	-0.806289	0.672898	0.142032	-0.787079	0.663505	-0.103627	-0.788385	0.881609	0.144890	-0.781522	0.873303	-0.095148	-0.726804	1.243631	0.016168	-0.709268	1.221129	0.117444	-0.681939	1.164181	0.105820	-0.619483	0.762940	0.245265	-0.550691	0.754625	-0.170335	-0.312454	0.579235	0.078727				-0.271813	0.065158	0.232048	-0.316272	0.591527	0.121127	-0.270600	0.066919	0.186848	-0.245539	0.063667	-0.136099	0.362589	0.061581	0.111555
7941	66.175000	-0.806288	0.672920	0.142033	-0.787060	0.663532	-0.103622	-0.788231	0.881614	0.144786	-0.781538	0.873283	-0.095159	-0.726581	1.243760	0.015930	-0.709275	1.221233	0.117219	-0.681963	1.164242	0.105628	-0.619448	0.762947	0.245272	-0.550687	0.754630	-0.170401	-0.312430	0.579425	0.078862				-0.271824	0.065219	0.232080	-0.316268	0.591588	0.121252	-0.270590	0.066953	0.186868	-0.245532	0.063692	-0.136068	0.362583	0.061693	0.111624
7942	66.183333	-0.806255	0.672942	0.142017	-0.787045	0.663565	-0.103612	-0.788189	0.881661	0.144739	-0.781459	0.873366	-0.095130	-0.726296	1.243904	0.015702	-0.709271	1.221334	0.116929	-0.682018	1.164322	0.105448	-0.619414	0.762966	0.245271	-0.550681	0.754654	-0.170464	-0.312400	0.579605	0.078965				-0.271840	0.065276	0.232092	-0.316255	0.591655	0.121359	-0.270591	0.067012	0.186887	-0.245463	0.063552	-0.135799	0.362582	0.061776	0.111663
7943	66.191667	-0.806241	0.672975	0.142003	-0.787035	0.663583	-0.103618	-0.788568	0.881819	0.144973	-0.781425	0.873386	-0.095146	-0.726039	1.243950	0.015342	-0.709308	1.221469	0.116670	-0.682238	1.164503	0.105422	-0.619395	0.762986	0.245271	-0.550688	0.754672	-0.170544	-0.312369	0.579728	0.078992				-0.271846	0.065300	0.232088	-0.316242	0.591682	0.121431	-0.270594	0.067041	0.186883	-0.245546	0.063712	-0.136036	0.362583	0.061781	0.111646
7944	66.200000	-0.806326	0.672901	0.141994	-0.787014	0.663572	-0.103654	-0.788533	0.881835	0.144951	-0.781381	0.873378	-0.095185	-0.725831	1.244095	0.014897	-0.709348	1.221602	0.116410	-0.682120	1.164436	0.105043	-0.619376	0.762994	0.245265	-0.550684	0.754665	-0.170648	-0.312329	0.579784	0.078975				-0.271849	0.065282	0.232066	-0.316213	0.591650	0.121453	-0.270598	0.067017	0.186850	-0.245546	0.063684	-0.136068	0.362581	0.061711	0.111587
7945	66.208333	-0.806226	0.672986	0.141970	-0.786994	0.663540	-0.103710	-0.788068	0.881713	0.144675	-0.781333	0.873364	-0.095239	-0.725606	1.244164	0.014555	-0.709363	1.221689	0.116133	-0.682236	1.164555	0.104872	-0.619364	0.762993	0.245270	-0.550667	0.754632	-0.170769	-0.312282	0.579768	0.078929				-0.271829	0.065219	0.232029	-0.316193	0.591565	0.121449	-0.270604	0.066946	0.186796	-0.245548	0.063648	-0.136127	0.362581	0.061582	0.111495
7946	66.216667	-0.806193	0.672990	0.141951	-0.786985	0.663508	-0.103756	-0.788169	0.881719	0.144788	-0.781286	0.873367	-0.095277	-0.725359	1.244175	0.014252	-0.709419	1.221778	0.115846	-0.682275	1.164571	0.104673	-0.619350	0.762988	0.245268	-0.550647	0.754613	-0.170880	-0.312253	0.579758	0.078906				-0.271810	0.065155	0.232000	-0.316184	0.591500	0.121453	-0.270612	0.066884	0.186753	-0.245551	0.063623	-0.136171	0.362591	0.061464	0.111398
7947	66.225000	-0.806186	0.672988	0.141936	-0.786981	0.663514	-0.103762	-0.788129	0.881741	0.144780	-0.781301	0.873342	-0.095304	-0.725056	1.244290	0.013967	-0.709448	1.221867	0.115601	-0.682337	1.164647	0.104503	-0.619337	0.762979	0.245271	-0.550609	0.754628	-0.170957	-0.312236	0.579796	0.078937				-0.271808	0.065137	0.231995	-0.316180	0.591480	0.121500	-0.270614	0.066882	0.186762	-0.245556	0.063623	-0.136172	0.362592	0.061448	0.111401
7948	66.233333	-0.806271	0.672915	0.141944	-0.786985	0.663530	-0.103754	-0.788045	0.881749	0.144740	-0.781332	0.873362	-0.095161	-0.724845	1.244375	0.013667	-0.709467	1.221945	0.115370	-0.682360	1.164669	0.104311	-0.619321	0.762958	0.245276	-0.550549	0.754657	-0.171006	-0.312235	0.579898	0.079006				-0.271801	0.065148	0.232006	-0.316188	0.591510	0.121579	-0.270608	0.066916	0.186796	-0.245547	0.063640	-0.136140	0.362598	0.061517	0.111457
7949	66.241667	-0.806169	0.673023	0.141934	-0.786983	0.663552	-0.103731	-0.788055	0.881899	0.144713	-0.781182	0.873519	-0.095284	-0.724655	1.244452	0.013486	-0.709479	1.222032	0.115110	-0.682422	1.164747	0.104147	-0.619310	0.762948	0.245285	-0.550483	0.754673	-0.171033	-0.312264	0.580042	0.079095				-0.271816	0.065193	0.232030	-0.316206	0.591579	0.121691	-0.270594	0.066962	0.186831	-0.245541	0.063677	-0.136097	0.362595	0.061645	0.111536
7950	66.250000	-0.806169	0.673048	0.141930	-0.786986	0.663574	-0.103719	-0.788143	0.882021	0.144765	-0.781146	0.873590	-0.095271	-0.724432	1.244548	0.013306	-0.709504	1.222092	0.114866	-0.682445	1.164786	0.103987	-0.619298	0.762938	0.245292	-0.550413	0.754684	-0.171069	-0.312300	0.580211	0.079177				-0.271836	0.065249	0.232058	-0.316242	0.591650	0.121789	-0.270591	0.066994	0.186845	-0.245542	0.063707	-0.136059	0.362590	0.061759	0.111605
7951	66.258333	-0.806170	0.673067	0.141919	-0.786989	0.663584	-0.103721	-0.788261	0.882039	0.144861	-0.781160	0.873581	-0.095232	-0.724096	1.244642	0.012890	-0.709504	1.222146	0.114661	-0.682472	1.164838	0.103850	-0.619301	0.762922	0.245302	-0.550355	0.754682	-0.171115	-0.312336	0.580376	0.079210				-0.271960	0.065288	0.231879	-0.316283	0.591684	0.121860	-0.270585	0.067037	0.186848	-0.245533	0.063718	-0.136045	0.362587	0.061812	0.111623
7952	66.266667	-0.806175	0.673052	0.141898	-0.786988	0.663577	-0.103735	-0.788070	0.882081	0.144714	-0.781049	0.873639	-0.095318	-0.723861	1.244666	0.012696	-0.709477	1.222158	0.114429	-0.682642	1.164743	0.103652	-0.619311	0.762902	0.245325	-0.550307	0.754663	-0.171171	-0.312374	0.580524	0.079204				-0.271958	0.065288	0.231875	-0.316331	0.591679	0.121907	-0.270587	0.067052	0.186857	-0.245530	0.063702	-0.136041	0.362592	0.061793	0.111603
7953	66.275000	-0.806168	0.673034	0.141882	-0.786982	0.663545	-0.103769	-0.788036	0.882095	0.144689	-0.780987	0.873630	-0.095368	-0.723634	1.244693	0.012408	-0.709453	1.222154	0.114232	-0.682523	1.164775	0.103512	-0.619316	0.762869	0.245344	-0.550281	0.754618	-0.171246	-0.312420	0.580628	0.079163				-0.271893	0.065259	0.231953	-0.316380	0.591626	0.121936	-0.270596	0.067011	0.186838	-0.245536	0.063670	-0.136077	0.362586	0.061684	0.111541
7954	66.283333	-0.806167	0.673028	0.141875	-0.786976	0.663505	-0.103824	-0.788006	0.882107	0.144678	-0.780916	0.873606	-0.095428	-0.723356	1.244647	0.012074	-0.709427	1.222140	0.114040	-0.682425	1.164809	0.103358	-0.619467	0.763126	0.245568	-0.550261	0.754558	-0.171345	-0.312469	0.580725	0.079104				-0.271822	0.065198	0.232022	-0.316425	0.591549	0.121939	-0.270607	0.066929	0.186804	-0.245539	0.063630	-0.136135	0.362597	0.061534	0.111463
7955	66.291667	-0.806163	0.673017	0.141872	-0.786970	0.663475	-0.103860	-0.788126	0.882091	0.144790	-0.780913	0.873548	-0.095470	-0.723111	1.244611	0.011834	-0.709424	1.222125	0.113822	-0.682561	1.164731	0.103179	-0.619314	0.762768	0.245319	-0.550258	0.754502	-0.171436	-0.312538	0.580873	0.079085				-0.271805	0.065147	0.232015	-0.316480	0.591516	0.121978	-0.270608	0.066866	0.186781	-0.245537	0.063606	-0.136170	0.362600	0.061432	0.111409
7956	66.300000	-0.806161	0.673016	0.141878	-0.786970	0.663475	-0.103863	-0.787670	0.882000	0.144548	-0.780809	0.873622	-0.095496	-0.722917	1.244650	0.011635	-0.709374	1.222118	0.113581	-0.682525	1.164706	0.103002	-0.619523	0.763094	0.245632	-0.550249	0.754478	-0.171478	-0.312631	0.581094	0.079134				-0.271799	0.065132	0.232020	-0.316554	0.591541	0.122056	-0.270607	0.066859	0.186792	-0.245544	0.063613	-0.136169	0.362597	0.061437	0.111423
7957	66.308333	-0.806162	0.673028	0.141880	-0.786977	0.663506	-0.103846	-0.787906	0.882058	0.144703	-0.780767	0.873666	-0.095487	-0.722664	1.244689	0.011394	-0.709353	1.222128	0.113347	-0.682316	1.164778	0.102847	-0.619439	0.762901	0.245473	-0.550237	0.754475	-0.171503	-0.312746	0.581388	0.079229				-0.271801	0.065141	0.232028	-0.316632	0.591638	0.122181	-0.270603	0.066895	0.186824	-0.245544	0.063647	-0.136130	0.362600	0.061521	0.111493
7958	66.316667	-0.806166	0.673051	0.141884	-0.786980	0.663544	-0.103812	-0.788025	0.882192	0.144812	-0.780843	0.873615	-0.095459	-0.722403	1.244743	0.011143	-0.709335	1.222137	0.113108	-0.682271	1.164766	0.102638	-0.619357	0.762724	0.245309	-0.550224	0.754479	-0.171512	-0.312870	0.581721	0.079331				-0.271817	0.065198	0.232046	-0.316731	0.591770	0.122334	-0.270595	0.066960	0.186855	-0.245543	0.063691	-0.136081	0.362597	0.061654	0.111574
7959	66.325000	-0.806217	0.673037	0.141889	-0.786985	0.663574	-0.103797	-0.787868	0.882212	0.144696	-0.780694	0.873764	-0.095449	-0.722153	1.244794	0.010881	-0.709315	1.222154	0.112834	-0.682255	1.164779	0.102436	-0.619384	0.762750	0.245314	-0.550199	0.754476	-0.171518	-0.313115	0.582180	0.079459				-0.271834	0.065253	0.232066	-0.316850	0.591891	0.122468	-0.270590	0.067008	0.186865	-0.245541	0.063720	-0.136045	0.362593	0.061768	0.111623
7960	66.333333	-0.806173	0.673101	0.141877	-0.786987	0.663586	-0.103797	-0.787724	0.882277	0.144634	-0.780639	0.873778	-0.095446	-0.721938	1.244875	0.010411	-0.709314	1.222133	0.112504	-0.682269	1.164798	0.102186	-0.619564	0.763182	0.245633	-0.550194	0.754453	-0.171546	-0.313160	0.582395	0.079443				-0.271849	0.065306	0.232074	-0.316976	0.591972	0.122552	-0.270593	0.067043	0.186859	-0.245467	0.063557	-0.135791	0.362585	0.061810	0.111617
7961	66.341667	-0.806167	0.673107	0.141869	-0.786979	0.663580	-0.103815	-0.787780	0.882307	0.144690	-0.780578	0.873760	-0.095460	-0.721650	1.244925	0.009987	-0.709343	1.222159	0.112159	-0.682278	1.164800	0.101883	-0.619675	0.763215	0.245737	-0.550201	0.754418	-0.171596	-0.313526	0.582852	0.079499				-0.271848	0.065291	0.232054	-0.317100	0.591987	0.122597	-0.270602	0.067032	0.186848	-0.245547	0.063710	-0.136056	0.362586	0.061755	0.111577
7962	66.350000	-0.806157	0.673096	0.141858	-0.786963	0.663552	-0.103846	-0.787832	0.882344	0.144788	-0.780619	0.873636	-0.095382	-0.721310	1.244952	0.009491	-0.709380	1.222156	0.111702	-0.682326	1.164805	0.101570	-0.619423	0.762865	0.245367	-0.550218	0.754368	-0.171652	-0.313679	0.583054	0.079443				-0.271838	0.065263	0.232045	-0.317228	0.591971	0.122627	-0.270610	0.066986	0.186828	-0.245551	0.063678	-0.136094	0.362590	0.061647	0.111503
7963	66.358333	-0.806192	0.673029	0.141861	-0.786946	0.663519	-0.103894	-0.787744	0.882356	0.144768	-0.780495	0.873651	-0.095432	-0.721034	1.244931	0.009017	-0.709418	1.222206	0.111326	-0.682356	1.164769	0.101160	-0.619368	0.763181	0.245541	-0.550237	0.754316	-0.171712	-0.313838	0.583235	0.079371				-0.271825	0.065198	0.232025	-0.317351	0.591939	0.122638	-0.270614	0.066919	0.186795	-0.245557	0.063634	-0.136144	0.362596	0.061505	0.111425
7964	66.366667	-0.806131	0.673060	0.141848	-0.786926	0.663494	-0.103924	-0.787551	0.882425	0.144693	-0.780387	0.873664	-0.095504	-0.720596	1.244956	0.008468	-0.709493	1.222190	0.110810	-0.682409	1.164768	0.100811	-0.619464	0.763559	0.245786	-0.550260	0.754273	-0.171761	-0.314010	0.583452	0.079304				-0.271813	0.065155	0.232015	-0.317466	0.591942	0.122634	-0.270615	0.066866	0.186767	-0.245559	0.063596	-0.136172	0.362603	0.061432	0.111387
7965	66.375000	-0.806121	0.673067	0.141850	-0.786889	0.663504	-0.103929	-0.787620	0.882439	0.144812	-0.780348	0.873682	-0.095480	-0.720222	1.244951	0.007910	-0.709575	1.222193	0.110327	-0.682471	1.164765	0.100453	-0.619310	0.763100	0.245467	-0.550270	0.754246	-0.171767	-0.314201	0.583723	0.079252				-0.271807	0.065142	0.232007	-0.317586	0.592018	0.122640	-0.270609	0.066863	0.186773	-0.245555	0.063607	-0.136159	0.362602	0.061462	0.111402
7966	66.383333	-0.806116	0.673083	0.141855	-0.786862	0.663532	-0.103907	-0.787434	0.882575	0.144770	-0.780322	0.873720	-0.095429	-0.719985	1.244865	0.007485	-0.709649	1.222159	0.109787	-0.682485	1.164756	0.100098	-0.619231	0.763215	0.245503	-0.550270	0.754246	-0.171752	-0.314416	0.584046	0.079203				-0.271808	0.065152	0.232003	-0.317710	0.592150	0.122648	-0.270602	0.066912	0.186791	-0.245552	0.063637	-0.136120	0.362606	0.061590	0.111467
7967	66.391667	-0.806110	0.673113	0.141861	-0.786844	0.663584	-0.103873	-0.787327	0.882650	0.144777	-0.780298	0.873776	-0.095367	-0.719489	1.244880	0.006873	-0.709770	1.222245	0.109462	-0.682474	1.164768	0.099786	-0.619123	0.763454	0.245608	-0.550252	0.754268	-0.171729	-0.314643	0.584366	0.079159				-0.271829	0.065213	0.232019	-0.317837	0.592304	0.122657	-0.270594	0.066985	0.186825	-0.245545	0.063680	-0.136066	0.362595	0.061705	0.111548
7968	66.400000	-0.806102	0.673143	0.141871	-0.786825	0.663619	-0.103847	-0.787479	0.882769	0.144985	-0.780275	0.873824	-0.095303	-0.719091	1.244801	0.006436	-0.709666	1.222198	0.108933	-0.682385	1.164741	0.099475	-0.619280	0.763879	0.245981	-0.550233	0.754285	-0.171714	-0.314865	0.584635	0.079075				-0.271843	0.065261	0.232031	-0.317958	0.592432	0.122637	-0.270589	0.067039	0.186849	-0.245536	0.063712	-0.136029	0.362584	0.061802	0.111597
7969	66.408333	-0.806135	0.673122	0.141890	-0.786811	0.663624	-0.103853	-0.787422	0.882838	0.144996	-0.780233	0.873838	-0.095266	-0.718731	1.244662	0.005906	-0.709731	1.222132	0.108574	-0.682301	1.164711	0.099196	-0.619135	0.764060	0.246052	-0.550198	0.754285	-0.171724	-0.315086	0.584812	0.078926				-0.271849	0.065294	0.232044	-0.318081	0.592478	0.122557	-0.270592	0.067036	0.186838	-0.245531	0.063709	-0.136028	0.362590	0.061791	0.111582
7970	66.416667	-0.806160	0.673079	0.141900	-0.786796	0.663607	-0.103879	-0.787367	0.882919	0.145037	-0.780300	0.873732	-0.095172	-0.718375	1.244529	0.005467	-0.709594	1.222078	0.108170	-0.682165	1.164684	0.098991	-0.618793	0.763812	0.245786	-0.550162	0.754283	-0.171766	-0.315322	0.584934	0.078725				-0.271846	0.065277	0.232041	-0.318195	0.592456	0.122434	-0.270597	0.067014	0.186823	-0.245535	0.063695	-0.136063	0.362592	0.061712	0.111538
7971	66.425000	-0.806044	0.673153	0.141892	-0.786782	0.663581	-0.103918	-0.787227	0.882989	0.144987	-0.780131	0.873802	-0.095265	-0.718004	1.244405	0.005123	-0.709741	1.222047	0.107876	-0.681998	1.164641	0.098794	-0.618627	0.764185	0.246021	-0.550124	0.754281	-0.171826	-0.315575	0.585032	0.078486				-0.271835	0.065238	0.232038	-0.318313	0.592413	0.122289	-0.270605	0.066950	0.186804	-0.245502	0.063577	-0.135988	0.362595	0.061567	0.111466
7972	66.433333	-0.806021	0.673145	0.141896	-0.786778	0.663558	-0.103952	-0.787222	0.883038	0.145051	-0.780074	0.873801	-0.095263	-0.717769	1.244231	0.004956	-0.709531	1.221969	0.107584	-0.681789	1.164621	0.098647	-0.618644	0.764215	0.246219	-0.550087	0.754299	-0.171891	-0.315847	0.585144	0.078285				-0.271822	0.065194	0.232043	-0.318444	0.592396	0.122173	-0.270611	0.066894	0.186797	-0.245543	0.063632	-0.136147	0.362595	0.061470	0.111426
7973	66.441667	-0.806001	0.673149	0.141904	-0.786767	0.663562	-0.103961	-0.787093	0.883095	0.145000	-0.780037	0.873835	-0.095254	-0.717334	1.244246	0.004694	-0.709365	1.222002	0.107502	-0.681569	1.164638	0.098598	-0.618592	0.764507	0.246474	-0.550043	0.754353	-0.171926	-0.316121	0.585295	0.078144				-0.271815	0.065176	0.232045	-0.318579	0.592438	0.122112	-0.270606	0.066883	0.186809	-0.245541	0.063642	-0.136141	0.362599	0.061469	0.111449
7974	66.450000	-0.805990	0.673155	0.141898	-0.786765	0.663584	-0.103954	-0.787135	0.883137	0.145052	-0.779971	0.873875	-0.095235	-0.717060	1.244228	0.004666	-0.709057	1.222042	0.107459	-0.681320	1.164664	0.098612	-0.618387	0.764889	0.246612	-0.549995	0.754421	-0.171925	-0.316388	0.585490	0.078029				-0.271811	0.065170	0.232040	-0.318705	0.592513	0.122066	-0.270594	0.066922	0.186834	-0.245547	0.063661	-0.136111	0.362600	0.061542	0.111489
7975	66.458333	-0.805991	0.673169	0.141887	-0.786767	0.663607	-0.103935	-0.787043	0.883194	0.144986	-0.779978	0.873895	-0.095166	-0.716860	1.244209	0.004818	-0.708731	1.222055	0.107532	-0.681006	1.164673	0.098695	-0.618400	0.764844	0.246794	-0.549943	0.754474	-0.171918	-0.316649	0.585738	0.077955				-0.271813	0.065193	0.232028	-0.318828	0.592613	0.122042	-0.270586	0.066971	0.186835	-0.245554	0.063672	-0.136079	0.362599	0.061651	0.111530
7976	66.466667	-0.805994	0.673186	0.141887	-0.786772	0.663614	-0.103933	-0.786978	0.883277	0.144928	-0.779873	0.873998	-0.095205	-0.716574	1.244263	0.005043	-0.708432	1.222196	0.107803	-0.680647	1.164713	0.098860	-0.618269	0.764825	0.246863	-0.549880	0.754503	-0.171911	-0.316903	0.585968	0.077907				-0.271818	0.065225	0.232022	-0.318943	0.592711	0.122033	-0.270576	0.066995	0.186825	-0.245553	0.063678	-0.136052	0.362600	0.061739	0.111583
7977	66.475000	-0.806006	0.673189	0.141894	-0.786771	0.663615	-0.103942	-0.787014	0.883299	0.144950	-0.779811	0.874037	-0.095219	-0.716397	1.244311	0.005290	-0.707990	1.222295	0.108096	-0.680266	1.164793	0.099108	-0.618233	0.764910	0.247018	-0.549818	0.754530	-0.171914	-0.317131	0.586154	0.077874				-0.271828	0.065254	0.232033	-0.319051	0.592764	0.122049	-0.270578	0.066984	0.186816	-0.245542	0.063667	-0.136046	0.362594	0.061751	0.111589
7978	66.483333	-0.806022	0.673188	0.141900	-0.786775	0.663616	-0.103948	-0.786915	0.883376	0.144890	-0.779736	0.874055	-0.095245	-0.716189	1.244351	0.005686	-0.707381	1.222365	0.108357	-0.679851	1.164877	0.099382	-0.618207	0.764975	0.247165	-0.549770	0.754559	-0.171921	-0.317475	0.586463	0.077866				-0.271832	0.065250	0.232029	-0.319156	0.592778	0.122076	-0.270589	0.066987	0.186811	-0.245544	0.063668	-0.136057	0.362587	0.061716	0.111548
7979	66.491667	-0.806031	0.673183	0.141906	-0.786776	0.663611	-0.103955	-0.787079	0.883379	0.144983	-0.779748	0.874005	-0.095210	-0.716041	1.244434	0.006067	-0.706648	1.222467	0.108773	-0.679427	1.164945	0.099675	-0.618228	0.765186	0.247388	-0.549734	0.754580	-0.171929	-0.317628	0.586571	0.077851				-0.271891	0.065236	0.231935	-0.319271	0.592767	0.122125	-0.270603	0.066980	0.186804	-0.245552	0.063674	-0.136089	0.362593	0.061611	0.111484
7980	66.500000	-0.806044	0.673166	0.141914	-0.786773	0.663585	-0.103985	-0.786817	0.883374	0.144796	-0.779587	0.874088	-0.095330	-0.715892	1.244584	0.006446	-0.706112	1.222583	0.109160	-0.679007	1.165024	0.099980	-0.618261	0.765349	0.247607	-0.549707	0.754574	-0.171951	-0.317742	0.586677	0.077892				-0.271819	0.065212	0.232029	-0.319382	0.592740	0.122216	-0.270607	0.066935	0.186788	-0.245548	0.063650	-0.136126	0.362603	0.061510	0.111439
7981	66.508333	-0.806052	0.673141	0.141921	-0.786772	0.663558	-0.104003	-0.786950	0.883395	0.144886	-0.779513	0.874112	-0.095350	-0.715723	1.244694	0.006845	-0.705588	1.222678	0.109529	-0.678592	1.165063	0.100215	-0.618283	0.765300	0.247732	-0.549707	0.754554	-0.171958	-0.317821	0.586809	0.078021				-0.271821	0.065178	0.232038	-0.319495	0.592735	0.122389	-0.270612	0.066871	0.186782	-0.245512	0.063538	-0.136028	0.362598	0.061461	0.111426
7982	66.516667	-0.806063	0.673136	0.141924	-0.786771	0.663573	-0.103994	-0.786985	0.883375	0.144928	-0.779449	0.874180	-0.095346	-0.715529	1.244830	0.007292	-0.705221	1.222842	0.109976	-0.678207	1.165119	0.100423	-0.618320	0.765248	0.247837	-0.549709	0.754574	-0.171921	-0.317878	0.587001	0.078205				-0.271819	0.065178	0.232043	-0.319600	0.592804	0.122619	-0.270616	0.066883	0.186802	-0.245545	0.063624	-0.136133	0.362599	0.061507	0.111462
7983	66.525000	-0.806073	0.673163	0.141922	-0.786771	0.663636	-0.103950	-0.786911	0.883443	0.144892	-0.779460	0.874255	-0.095272	-0.715364	1.245063	0.007524	-0.704711	1.222949	0.110206	-0.677925	1.165251	0.100621	-0.618395	0.765129	0.247884	-0.549716	0.754639	-0.171846	-0.317907	0.587269	0.078430				-0.271836	0.065219	0.232049	-0.319688	0.592950	0.122878	-0.270603	0.066985	0.186845	-0.245551	0.063705	-0.136077	0.362599	0.061659	0.111536
7984	66.533333	-0.806082	0.673187	0.141919	-0.786764	0.663681	-0.103919	-0.786710	0.883434	0.144786	-0.779363	0.874407	-0.095294	-0.715174	1.245281	0.007894	-0.704357	1.223111	0.110488	-0.677637	1.165323	0.100766	-0.618466	0.765066	0.247938	-0.549718	0.754688	-0.171772	-0.317915	0.587528	0.078651				-0.271846	0.065268	0.232050	-0.319758	0.593087	0.123130	-0.270589	0.067064	0.186869	-0.245542	0.063758	-0.136022	0.362591	0.061792	0.111612
7985	66.541667	-0.806093	0.673182	0.141911	-0.786761	0.663659	-0.103938	-0.786749	0.883445	0.144874	-0.779328	0.874462	-0.095276	-0.714947	1.245446	0.008120	-0.703871	1.223174	0.110551	-0.677391	1.165383	0.100851	-0.618607	0.764985	0.248026	-0.549744	0.754675	-0.171730	-0.317916	0.587691	0.078810				-0.271850	0.065273	0.232039	-0.319801	0.593126	0.123316	-0.270587	0.067045	0.186850	-0.245502	0.063635	-0.135900	0.362589	0.061815	0.111619
7986	66.550000	-0.806094	0.673162	0.141904	-0.786744	0.663626	-0.103970	-0.786864	0.883489	0.145022	-0.779400	0.874380	-0.095280	-0.714720	1.245574	0.008228	-0.703515	1.223293	0.110711	-0.677163	1.165451	0.100924	-0.618642	0.764903	0.248006	-0.549782	0.754639	-0.171720	-0.317902	0.587760	0.078907				-0.271844	0.065242	0.232027	-0.319831	0.593095	0.123433	-0.270589	0.066970	0.186797	-0.245548	0.063655	-0.136058	0.362592	0.061732	0.111573
7987	66.558333	-0.806136	0.673103	0.141908	-0.786742	0.663593	-0.104013	-0.786743	0.883477	0.145007	-0.779315	0.874458	-0.095238	-0.714507	1.245692	0.008265	-0.703221	1.223396	0.110754	-0.676974	1.165540	0.100983	-0.618714	0.764790	0.247993	-0.549830	0.754626	-0.171721	-0.317884	0.587763	0.078952				-0.271831	0.065213	0.232008	-0.319840	0.593033	0.123496	-0.270597	0.066919	0.186761	-0.245549	0.063627	-0.136107	0.362591	0.061608	0.111493
7988	66.566667	-0.806078	0.673142	0.141913	-0.786738	0.663587	-0.104022	-0.786679	0.883536	0.145084	-0.779251	0.874518	-0.095263	-0.714273	1.245770	0.008340	-0.703105	1.223584	0.110896	-0.676804	1.165623	0.101044	-0.618777	0.764720	0.247997	-0.549882	0.754625	-0.171709	-0.317870	0.587744	0.078988				-0.271822	0.065181	0.232007	-0.319855	0.592973	0.123544	-0.270611	0.066909	0.186770	-0.245552	0.063632	-0.136134	0.362600	0.061496	0.111421
7989	66.575000	-0.806062	0.673129	0.141930	-0.786736	0.663578	-0.104014	-0.786506	0.883569	0.145080	-0.779239	0.874550	-0.095214	-0.714021	1.245858	0.008426	-0.702852	1.223693	0.110944	-0.676634	1.165691	0.101111	-0.618817	0.764661	0.247994	-0.549946	0.754614	-0.171692	-0.317860	0.587702	0.079016				-0.271817	0.065156	0.232021	-0.319877	0.592920	0.123585	-0.270615	0.066908	0.186799	-0.245551	0.063628	-0.136148	0.362601	0.061437	0.111406
7990	66.583333	-0.806045	0.673117	0.141948	-0.786731	0.663567	-0.104011	-0.786492	0.883581	0.145202	-0.779286	0.874562	-0.095088	-0.713764	1.245929	0.008451	-0.702556	1.223832	0.111007	-0.676498	1.165817	0.101218	-0.618840	0.764610	0.247978	-0.550016	0.754575	-0.171692	-0.317857	0.587670	0.079040				-0.271811	0.065142	0.232034	-0.319893	0.592903	0.123613	-0.270609	0.066887	0.186815	-0.245544	0.063616	-0.136142	0.362602	0.061452	0.111429
7991	66.591667	-0.806034	0.673137	0.141965	-0.786751	0.663584	-0.103981	-0.786102	0.883572	0.145065	-0.779254	0.874665	-0.095074	-0.713558	1.246060	0.008492	-0.702164	1.223942	0.111003	-0.676311	1.165889	0.101311	-0.618841	0.764574	0.247949	-0.550064	0.754541	-0.171667	-0.317858	0.587674	0.079048				-0.271816	0.065185	0.232060	-0.319908	0.592934	0.123622	-0.270595	0.066918	0.186830	-0.245504	0.063558	-0.135977	0.362605	0.061567	0.111503
7992	66.600000	-0.806023	0.673168	0.141979	-0.786769	0.663622	-0.103931	-0.785999	0.883522	0.145148	-0.779275	0.874758	-0.094982	-0.713376	1.246204	0.008574	-0.701942	1.224012	0.111038	-0.676138	1.165982	0.101409	-0.618824	0.764560	0.247919	-0.550096	0.754530	-0.171619	-0.317870	0.587698	0.079037				-0.271836	0.065253	0.232082	-0.319933	0.592995	0.123615	-0.270585	0.066996	0.186869	-0.245553	0.063700	-0.136042	0.362590	0.061727	0.111580
7993	66.608333	-0.806018	0.673198	0.141980	-0.786774	0.663665	-0.103892	-0.785918	0.883625	0.145171	-0.779279	0.874835	-0.094911	-0.713214	1.246285	0.008797	-0.701686	1.224141	0.111125	-0.675969	1.166088	0.101502	-0.618788	0.764568	0.247885	-0.550115	0.754511	-0.171586	-0.317884	0.587699	0.078974				-0.271849	0.065295	0.232073	-0.319944	0.593035	0.123545	-0.270586	0.067083	0.186891	-0.245553	0.063738	-0.135999	0.362591	0.061850	0.111633
7994	66.616667	-0.806008	0.673214	0.141975	-0.786776	0.663673	-0.103896	-0.786197	0.883831	0.145406	-0.779366	0.874781	-0.094811	-0.712915	1.246383	0.008899	-0.701417	1.224238	0.111253	-0.675752	1.166112	0.101580	-0.618731	0.764581	0.247846	-0.550111	0.754459	-0.171593	-0.317893	0.587630	0.078831				-0.271858	0.065306	0.232060	-0.319945	0.593014	0.123411	-0.270585	0.067096	0.186869	-0.245545	0.063738	-0.136008	0.362593	0.061859	0.111636
7995	66.625000	-0.806001	0.673207	0.141967	-0.786765	0.663629	-0.103948	-0.785724	0.883805	0.145218	-0.779227	0.874863	-0.094871	-0.712708	1.246314	0.009259	-0.701172	1.224367	0.111507	-0.675536	1.166175	0.101768	-0.618659	0.764584	0.247823	-0.550091	0.754361	-0.171650	-0.317900	0.587479	0.078621				-0.271846	0.065261	0.232031	-0.319936	0.592893	0.123202	-0.270589	0.067007	0.186806	-0.245549	0.063694	-0.136066	0.362593	0.061722	0.111549
7996	66.633333	-0.805996	0.673188	0.141959	-0.786754	0.663567	-0.104004	-0.785774	0.883906	0.145323	-0.779178	0.874833	-0.094884	-0.712665	1.246397	0.009348	-0.700970	1.224438	0.111761	-0.675280	1.166190	0.101919	-0.618577	0.764583	0.247801	-0.550054	0.754276	-0.171715	-0.317903	0.587293	0.078378				-0.271831	0.065190	0.232010	-0.319921	0.592737	0.122991	-0.270606	0.066898	0.186747	-0.245489	0.063474	-0.135883	0.362593	0.061555	0.111432
7997	66.641667	-0.805991	0.673168	0.141952	-0.786749	0.663547	-0.104032	-0.786053	0.883931	0.145582	-0.779187	0.874754	-0.094865	-0.712510	1.246451	0.009634	-0.700600	1.224519	0.112000	-0.675036	1.166222	0.102110	-0.618491	0.764563	0.247782	-0.549987	0.754244	-0.171759	-0.317898	0.587180	0.078197				-0.271821	0.065139	0.231989	-0.319902	0.592615	0.122807	-0.270614	0.066866	0.186735	-0.245568	0.063597	-0.136184	0.362601	0.061424	0.111350
7998	66.650000	-0.806077	0.673092	0.141985	-0.786744	0.663556	-0.104027	-0.786073	0.883995	0.145718	-0.779185	0.874756	-0.094762	-0.712376	1.246554	0.009886	-0.700199	1.224574	0.112281	-0.674760	1.166243	0.102339	-0.618410	0.764554	0.247763	-0.549918	0.754257	-0.171786	-0.317890	0.587148	0.078072				-0.271812	0.065112	0.231987	-0.319887	0.592572	0.122698	-0.270619	0.066874	0.186761	-0.245561	0.063589	-0.136181	0.362603	0.061381	0.111348
7999	66.658333	-0.805978	0.673176	0.141969	-0.786743	0.663582	-0.104004	-0.785765	0.883988	0.145593	-0.779056	0.874884	-0.094823	-0.712154	1.246588	0.010295	-0.699867	1.224585	0.112567	-0.674461	1.166266	0.102543	-0.618276	0.764566	0.247717	-0.549842	0.754292	-0.171799	-0.317888	0.587212	0.078030				-0.271824	0.065149	0.232020	-0.319884	0.592610	0.122671	-0.270610	0.066901	0.186803	-0.245554	0.063625	-0.136144	0.362605	0.061466	0.111420
8000	66.666667	-0.805976	0.673204	0.141984	-0.786744	0.663602	-0.103978	-0.785572	0.884003	0.145498	-0.779025	0.874959	-0.094771	-0.711986	1.246606	0.010676	-0.699529	1.224606	0.112850	-0.674154	1.166273	0.102747	-0.618215	0.764540	0.247694	-0.549766	0.754332	-0.171801	-0.317879	0.587319	0.078016				-0.271837	0.065197	0.232056	-0.319883	0.592676	0.122675	-0.270601	0.066941	0.186836	-0.245467	0.063499	-0.135841	0.362600	0.061627	0.111529
8001	66.675000	-0.805972	0.673230	0.141987	-0.786742	0.663640	-0.103940	-0.785900	0.884065	0.145801	-0.779113	0.874948	-0.094633	-0.711888	1.246632	0.011070	-0.699020	1.224506	0.112992	-0.674013	1.166382	0.103122	-0.618181	0.764520	0.247667	-0.549713	0.754376	-0.171803	-0.317870	0.587451	0.078014				-0.271852	0.065266	0.232078	-0.319877	0.592760	0.122692	-0.270593	0.067013	0.186865	-0.245539	0.063701	-0.136029	0.362599	0.061786	0.111605
8002	66.683333	-0.805966	0.673250	0.141979	-0.786749	0.663672	-0.103924	-0.785460	0.884050	0.145518	-0.778961	0.875122	-0.094692	-0.711666	1.246743	0.011321	-0.698651	1.224567	0.113282	-0.673737	1.166369	0.103279	-0.618336	0.764367	0.247731	-0.549668	0.754424	-0.171810	-0.317857	0.587568	0.077999				-0.271859	0.065314	0.232081	-0.319879	0.592824	0.122685	-0.270586	0.067083	0.186884	-0.245544	0.063729	-0.135992	0.362586	0.061873	0.111652
8003	66.691667	-0.805957	0.673257	0.141969	-0.786749	0.663659	-0.103939	-0.785738	0.884099	0.145813	-0.778917	0.875169	-0.094702	-0.711518	1.246757	0.011497	-0.698323	1.224529	0.113444	-0.673389	1.166311	0.103311	-0.618159	0.764456	0.247614	-0.549644	0.754438	-0.171848	-0.317843	0.587600	0.077934				-0.271860	0.065307	0.232057	-0.319877	0.592812	0.122645	-0.270592	0.067068	0.186867	-0.245510	0.063633	-0.135880	0.362592	0.061825	0.111620
8004	66.700000	-0.805938	0.673249	0.141960	-0.786739	0.663608	-0.103992	-0.785727	0.884127	0.145844	-0.778962	0.875087	-0.094656	-0.711319	1.246767	0.011645	-0.698066	1.224506	0.113525	-0.673043	1.166197	0.103260	-0.618165	0.764401	0.247599	-0.549621	0.754420	-0.171920	-0.317828	0.587551	0.077833				-0.271846	0.065250	0.232036	-0.319877	0.592719	0.122561	-0.270599	0.066981	0.186816	-0.245545	0.063684	-0.136064	0.362594	0.061683	0.111539
8005	66.708333	-0.805961	0.673200	0.141969	-0.786716	0.663562	-0.104053	-0.785689	0.884115	0.145830	-0.778863	0.875120	-0.094718	-0.711117	1.246840	0.011592	-0.697855	1.224480	0.113542	-0.672869	1.166195	0.103276	-0.618210	0.763922	0.247472	-0.549607	0.754389	-0.171997	-0.317819	0.587477	0.077722				-0.271827	0.065174	0.232009	-0.319880	0.592608	0.122462	-0.270608	0.066872	0.186756	-0.245553	0.063640	-0.136139	0.362601	0.061498	0.111428
8006	66.716667	-0.805886	0.673235	0.141949	-0.786704	0.663543	-0.104087	-0.784972	0.883953	0.145443	-0.778753	0.875183	-0.094792	-0.710897	1.246838	0.011539	-0.697663	1.224477	0.113477	-0.672718	1.166180	0.103210	-0.618225	0.763856	0.247458	-0.549600	0.754375	-0.172059	-0.317818	0.587439	0.077630				-0.271811	0.065118	0.231989	-0.319885	0.592529	0.122380	-0.270614	0.066822	0.186734	-0.245563	0.063605	-0.136187	0.362607	0.061363	0.111357
8007	66.725000	-0.805870	0.673248	0.141947	-0.786703	0.663562	-0.104084	-0.785365	0.884120	0.145727	-0.778719	0.875228	-0.094780	-0.710655	1.246911	0.011365	-0.697536	1.224473	0.113383	-0.672618	1.166181	0.103116	-0.618241	0.763787	0.247436	-0.549591	0.754396	-0.172084	-0.317836	0.587485	0.077607				-0.271808	0.065126	0.231998	-0.319896	0.592526	0.122370	-0.270611	0.066845	0.186760	-0.245564	0.063601	-0.136174	0.362612	0.061383	0.111367
8008	66.733333	-0.805849	0.673277	0.141954	-0.786702	0.663606	-0.104056	-0.785480	0.884157	0.145886	-0.778818	0.875208	-0.094647	-0.710468	1.247020	0.011163	-0.697465	1.224446	0.113216	-0.672554	1.166188	0.102990	-0.618089	0.763772	0.247252	-0.549580	0.754415	-0.172079	-0.317874	0.587610	0.077634				-0.271816	0.065158	0.232016	-0.319917	0.592592	0.122405	-0.270603	0.066903	0.186806	-0.245559	0.063638	-0.136124	0.362606	0.061512	0.111450
8009	66.741667	-0.805831	0.673317	0.141956	-0.786692	0.663656	-0.104017	-0.785239	0.884188	0.145783	-0.778762	0.875360	-0.094598	-0.710219	1.247082	0.011038	-0.697425	1.224539	0.113039	-0.672527	1.166204	0.102811	-0.618315	0.763666	0.247374	-0.549591	0.754434	-0.172073	-0.317938	0.587788	0.077663				-0.271832	0.065225	0.232040	-0.319952	0.592702	0.122445	-0.270592	0.066969	0.186830	-0.245552	0.063679	-0.136058	0.362609	0.061694	0.111538
8010	66.750000	-0.805816	0.673355	0.141954	-0.786684	0.663709	-0.103992	-0.784969	0.884208	0.145664	-0.778719	0.875473	-0.094595	-0.710117	1.247158	0.010612	-0.697403	1.224618	0.112838	-0.672530	1.166280	0.102722	-0.618373	0.763626	0.247339	-0.549610	0.754439	-0.172083	-0.318014	0.587975	0.077661				-0.271855	0.065296	0.232055	-0.319986	0.592819	0.122456	-0.270585	0.067032	0.186848	-0.245545	0.063711	-0.136005	0.362591	0.061824	0.111621
8011	66.758333	-0.805850	0.673333	0.141951	-0.786678	0.663717	-0.103982	-0.785041	0.884159	0.145800	-0.778825	0.875407	-0.094503	-0.709872	1.247139	0.010484	-0.697357	1.224696	0.112630	-0.672678	1.166416	0.102788	-0.618359	0.763646	0.247259	-0.549650	0.754411	-0.172098	-0.318103	0.588111	0.077605				-0.271917	0.065307	0.231948	-0.320023	0.592877	0.122412	-0.270587	0.067068	0.186849	-0.245500	0.063633	-0.135876	0.362587	0.061864	0.111625
8012	66.766667	-0.805782	0.673374	0.141930	-0.786672	0.663698	-0.103997	-0.784601	0.884099	0.145556	-0.778807	0.875405	-0.094486	-0.709626	1.247088	0.010221	-0.697324	1.224741	0.112490	-0.672472	1.166343	0.102549	-0.618353	0.763669	0.247192	-0.549701	0.754348	-0.172137	-0.318198	0.588183	0.077502				-0.271865	0.065308	0.232037	-0.320068	0.592889	0.122329	-0.270597	0.067051	0.186829	-0.245547	0.063694	-0.136023	0.362590	0.061808	0.111579
8013	66.775000	-0.805807	0.673319	0.141928	-0.786671	0.663647	-0.104040	-0.784584	0.884088	0.145611	-0.778707	0.875438	-0.094508	-0.709431	1.246975	0.010414	-0.697251	1.224854	0.112435	-0.672508	1.166447	0.102642	-0.618496	0.763561	0.247212	-0.549757	0.754255	-0.172200	-0.318284	0.588183	0.077363				-0.271847	0.065235	0.232007	-0.320105	0.592837	0.122211	-0.270603	0.066966	0.186786	-0.245556	0.063664	-0.136084	0.362594	0.061642	0.111495
8014	66.783333	-0.805742	0.673347	0.141922	-0.786653	0.663589	-0.104105	-0.784507	0.884147	0.145620	-0.778610	0.875449	-0.094590	-0.709372	1.247031	0.010101	-0.697158	1.224959	0.112428	-0.672528	1.166560	0.102771	-0.618476	0.763589	0.247162	-0.549804	0.754155	-0.172272	-0.318370	0.588156	0.077219				-0.271824	0.065171	0.231994	-0.320138	0.592762	0.122075	-0.270607	0.066862	0.186733	-0.245560	0.063617	-0.136161	0.362601	0.061465	0.111392
8015	66.791667	-0.805730	0.673351	0.141914	-0.786640	0.663557	-0.104138	-0.784536	0.884145	0.145679	-0.778619	0.875402	-0.094548	-0.709184	1.246992	0.010202	-0.697009	1.225053	0.112474	-0.672459	1.166682	0.102883	-0.618521	0.763561	0.247159	-0.549839	0.754087	-0.172318	-0.318447	0.588166	0.077105				-0.271813	0.065133	0.231981	-0.320159	0.592727	0.121966	-0.270615	0.066812	0.186717	-0.245569	0.063603	-0.136199	0.362608	0.061376	0.111339
8016	66.800000	-0.805813	0.673277	0.141935	-0.786637	0.663567	-0.104141	-0.784462	0.884189	0.145657	-0.778632	0.875377	-0.094568	-0.709029	1.246945	0.010376	-0.696962	1.225240	0.112653	-0.672136	1.166645	0.102832	-0.618730	0.763354	0.247221	-0.549864	0.754048	-0.172335	-0.318526	0.588239	0.077046				-0.271810	0.065128	0.231988	-0.320176	0.592757	0.121913	-0.270614	0.066829	0.186734	-0.245563	0.063617	-0.136179	0.362604	0.061426	0.111381
8017	66.808333	-0.805713	0.673380	0.141903	-0.786640	0.663604	-0.104115	-0.784460	0.884206	0.145651	-0.778478	0.875559	-0.094564	-0.708978	1.247058	0.010513	-0.696736	1.225238	0.112727	-0.672137	1.166807	0.103110	-0.618592	0.763489	0.247166	-0.549863	0.754043	-0.172320	-0.318589	0.588379	0.077039				-0.271824	0.065183	0.232005	-0.320175	0.592863	0.121908	-0.270602	0.066910	0.186784	-0.245564	0.063665	-0.136119	0.362602	0.061581	0.111481
8018	66.816667	-0.805719	0.673411	0.141892	-0.786644	0.663655	-0.104089	-0.784414	0.884194	0.145601	-0.778553	0.875546	-0.094515	-0.708918	1.247155	0.010675	-0.696581	1.225333	0.112950	-0.671955	1.166861	0.103273	-0.618794	0.763273	0.247234	-0.549852	0.754043	-0.172307	-0.318653	0.588547	0.077045				-0.271841	0.065256	0.232025	-0.320162	0.592978	0.121914	-0.270590	0.066992	0.186827	-0.245551	0.063701	-0.136045	0.362601	0.061744	0.111583
8019	66.825000	-0.805778	0.673390	0.141889	-0.786642	0.663688	-0.104072	-0.784473	0.884224	0.145605	-0.778458	0.875673	-0.094493	-0.708886	1.247205	0.010883	-0.696247	1.225310	0.113092	-0.671734	1.166874	0.103423	-0.618832	0.763233	0.247252	-0.549830	0.754042	-0.172310	-0.318712	0.588676	0.077027				-0.271862	0.065298	0.232035	-0.320146	0.593058	0.121895	-0.270584	0.067045	0.186845	-0.245544	0.063722	-0.135998	0.362591	0.061848	0.111637
8020	66.833333	-0.805735	0.673434	0.141861	-0.786629	0.663701	-0.104076	-0.784601	0.884174	0.145654	-0.778453	0.875656	-0.094482	-0.708835	1.247207	0.011128	-0.695912	1.225269	0.113242	-0.671443	1.166799	0.103532	-0.619015	0.763458	0.247475	-0.549797	0.754039	-0.172337	-0.318762	0.588746	0.076980				-0.271864	0.065310	0.232036	-0.320126	0.593077	0.121859	-0.270588	0.067061	0.186843	-0.245541	0.063724	-0.135997	0.362592	0.061851	0.111644
8021	66.841667	-0.805745	0.673423	0.141849	-0.786626	0.663675	-0.104112	-0.784468	0.884191	0.145539	-0.778268	0.875765	-0.094584	-0.708728	1.247120	0.011387	-0.695813	1.225299	0.113573	-0.671256	1.166833	0.103743	-0.618996	0.763247	0.247410	-0.549747	0.754041	-0.172386	-0.318802	0.588760	0.076903				-0.271914	0.065288	0.231935	-0.320121	0.593030	0.121797	-0.270599	0.067021	0.186822	-0.245539	0.063696	-0.136036	0.362590	0.061748	0.111577
8022	66.850000	-0.805749	0.673399	0.141841	-0.786609	0.663636	-0.104157	-0.784450	0.884160	0.145510	-0.778197	0.875751	-0.094641	-0.708721	1.247102	0.011550	-0.695574	1.225240	0.113761	-0.670849	1.166649	0.103668	-0.619116	0.763313	0.247548	-0.549690	0.754044	-0.172438	-0.318852	0.588758	0.076825				-0.271848	0.065242	0.232015	-0.320123	0.592956	0.121741	-0.270605	0.066946	0.186784	-0.245471	0.063493	-0.135857	0.362599	0.061587	0.111486
8023	66.858333	-0.805756	0.673373	0.141833	-0.786595	0.663594	-0.104204	-0.784623	0.884104	0.145612	-0.778191	0.875692	-0.094683	-0.708768	1.247080	0.011709	-0.695373	1.225200	0.113924	-0.670663	1.166613	0.103758	-0.619164	0.763230	0.247584	-0.549615	0.754066	-0.172491	-0.318901	0.588799	0.076777				-0.271823	0.065163	0.231993	-0.320144	0.592901	0.121711	-0.270613	0.066858	0.186747	-0.245554	0.063602	-0.136161	0.362610	0.061433	0.111393
8024	66.866667	-0.805764	0.673358	0.141828	-0.786588	0.663567	-0.104229	-0.784513	0.884128	0.145530	-0.778089	0.875754	-0.094741	-0.708589	1.247055	0.011834	-0.695174	1.225178	0.114003	-0.670514	1.166588	0.103810	-0.619220	0.763158	0.247621	-0.549534	0.754112	-0.172527	-0.318968	0.588906	0.076777				-0.271813	0.065130	0.231987	-0.320178	0.592904	0.121727	-0.270613	0.066805	0.186726	-0.245565	0.063590	-0.136197	0.362612	0.061368	0.111355
8025	66.875000	-0.805771	0.673357	0.141826	-0.786590	0.663580	-0.104216	-0.784519	0.884117	0.145525	-0.778068	0.875810	-0.094736	-0.708552	1.247139	0.011889	-0.695059	1.225176	0.114045	-0.670422	1.166589	0.103804	-0.619283	0.763100	0.247652	-0.549441	0.754199	-0.172510	-0.319055	0.589133	0.076832				-0.271809	0.065145	0.231994	-0.320237	0.593012	0.121817	-0.270604	0.066843	0.186743	-0.245566	0.063617	-0.136166	0.362609	0.061469	0.111403
8026	66.883333	-0.805779	0.673374	0.141834	-0.786601	0.663626	-0.104175	-0.784525	0.884115	0.145523	-0.778064	0.875891	-0.094709	-0.708429	1.247199	0.011806	-0.694959	1.225193	0.114041	-0.670371	1.166604	0.103760	-0.619346	0.763062	0.247682	-0.549349	0.754312	-0.172473	-0.319163	0.589444	0.076943				-0.271821	0.065196	0.232008	-0.320305	0.593181	0.121940	-0.270591	0.066925	0.186791	-0.245488	0.063507	-0.135856	0.362608	0.061624	0.111504
8027	66.891667	-0.805838	0.673352	0.141856	-0.786611	0.663670	-0.104130	-0.784645	0.884073	0.145604	-0.778127	0.875932	-0.094612	-0.708366	1.247379	0.011870	-0.694856	1.225201	0.113909	-0.670388	1.166627	0.103663	-0.619336	0.763091	0.247667	-0.549272	0.754416	-0.172434	-0.319292	0.589766	0.077053				-0.271835	0.065244	0.232018	-0.320384	0.593376	0.122079	-0.270582	0.067013	0.186830	-0.245555	0.063713	-0.136042	0.362601	0.061776	0.111594
8028	66.900000	-0.805795	0.673398	0.141855	-0.786622	0.663698	-0.104095	-0.784526	0.884121	0.145537	-0.778086	0.876015	-0.094628	-0.708257	1.247556	0.011806	-0.694959	1.225320	0.113823	-0.670473	1.166679	0.103515	-0.619208	0.762821	0.247439	-0.549219	0.754485	-0.172417	-0.319432	0.590058	0.077142				-0.271851	0.065301	0.232035	-0.320464	0.593550	0.122199	-0.270581	0.067063	0.186856	-0.245544	0.063744	-0.135996	0.362595	0.061871	0.111645
8029	66.908333	-0.805795	0.673392	0.141864	-0.786630	0.663687	-0.104092	-0.784513	0.884116	0.145546	-0.778098	0.876014	-0.094610	-0.708106	1.247710	0.011550	-0.694859	1.225349	0.113550	-0.670675	1.166789	0.103420	-0.619287	0.762811	0.247472	-0.549192	0.754513	-0.172430	-0.319583	0.590281	0.077163				-0.271907	0.065297	0.231946	-0.320537	0.593634	0.122247	-0.270586	0.067050	0.186840	-0.245498	0.063642	-0.135890	0.362592	0.061817	0.111614
8030	66.916667	-0.805798	0.673369	0.141873	-0.786636	0.663650	-0.104111	-0.784619	0.884066	0.145643	-0.778208	0.875878	-0.094548	-0.707965	1.247888	0.011220	-0.694963	1.225464	0.113315	-0.670749	1.166810	0.103140	-0.619669	0.762988	0.247816	-0.549186	0.754512	-0.172465	-0.319735	0.590433	0.077124				-0.271851	0.065279	0.232032	-0.320603	0.593658	0.122236	-0.270596	0.066991	0.186799	-0.245546	0.063683	-0.136066	0.362597	0.061683	0.111528
8031	66.925000	-0.805843	0.673300	0.141898	-0.786639	0.663599	-0.104136	-0.784538	0.884093	0.145630	-0.778161	0.875890	-0.094558	-0.707767	1.247954	0.010921	-0.695071	1.225558	0.113069	-0.670931	1.166878	0.102940	-0.619617	0.763204	0.247861	-0.549204	0.754485	-0.172503	-0.319886	0.590553	0.077090				-0.271836	0.065220	0.232014	-0.320675	0.593664	0.122231	-0.270610	0.066908	0.186762	-0.245545	0.063635	-0.136127	0.362600	0.061523	0.111435
8032	66.933333	-0.805796	0.673322	0.141908	-0.786649	0.663563	-0.104145	-0.784458	0.884140	0.145622	-0.778132	0.875908	-0.094595	-0.707545	1.247967	0.010669	-0.695208	1.225640	0.112780	-0.671103	1.166947	0.102779	-0.619831	0.763044	0.247923	-0.549236	0.754455	-0.172527	-0.320023	0.590691	0.077106				-0.271828	0.065186	0.232020	-0.320753	0.593699	0.122276	-0.270617	0.066844	0.186747	-0.245547	0.063616	-0.136166	0.362598	0.061437	0.111384
8033	66.941667	-0.805802	0.673316	0.141924	-0.786659	0.663560	-0.104127	-0.784502	0.884163	0.145675	-0.778206	0.875866	-0.094560	-0.707571	1.248042	0.010143	-0.695346	1.225717	0.112534	-0.671242	1.166964	0.102618	-0.619634	0.762889	0.247669	-0.549272	0.754434	-0.172512	-0.320132	0.590877	0.077170				-0.271821	0.065171	0.232016	-0.320825	0.593780	0.122361	-0.270612	0.066859	0.186762	-0.245544	0.063614	-0.136151	0.362606	0.061465	0.111410
8034	66.950000	-0.805817	0.673320	0.141923	-0.786680	0.663575	-0.104094	-0.784556	0.884203	0.145715	-0.778288	0.875858	-0.094467	-0.707412	1.248025	0.009850	-0.695492	1.225731	0.112281	-0.671366	1.166976	0.102465	-0.619693	0.762951	0.247682	-0.549320	0.754421	-0.172479	-0.320224	0.591112	0.077272				-0.271829	0.065189	0.232007	-0.320886	0.593914	0.122474	-0.270604	0.066924	0.186788	-0.245554	0.063651	-0.136107	0.362609	0.061579	0.111461
8035	66.958333	-0.805831	0.673327	0.141927	-0.786707	0.663600	-0.104062	-0.784472	0.884315	0.145668	-0.778261	0.875961	-0.094458	-0.707355	1.247970	0.009705	-0.695900	1.225744	0.112004	-0.671498	1.167006	0.102302	-0.619741	0.763016	0.247690	-0.549374	0.754375	-0.172453	-0.320286	0.591347	0.077382				-0.271838	0.065224	0.232002	-0.320941	0.594051	0.122614	-0.270590	0.066978	0.186797	-0.245561	0.063674	-0.136072	0.362606	0.061702	0.111534
8036	66.966667	-0.805852	0.673336	0.141935	-0.786726	0.663605	-0.104042	-0.784392	0.884424	0.145616	-0.778218	0.876059	-0.094456	-0.707200	1.247955	0.009507	-0.696005	1.225797	0.111783	-0.671622	1.167041	0.102179	-0.619776	0.763060	0.247702	-0.549425	0.754298	-0.172439	-0.320317	0.591559	0.077510				-0.271850	0.065253	0.232011	-0.320978	0.594157	0.122761	-0.270581	0.066995	0.186806	-0.245469	0.063519	-0.135800	0.362604	0.061787	0.111606
8037	66.975000	-0.805879	0.673331	0.141935	-0.786738	0.663611	-0.104042	-0.784502	0.884481	0.145711	-0.778203	0.876081	-0.094450	-0.707090	1.248008	0.009320	-0.696123	1.225874	0.111606	-0.671745	1.167110	0.102087	-0.619834	0.763119	0.247755	-0.549493	0.754229	-0.172447	-0.320311	0.591717	0.077614				-0.271916	0.065271	0.231928	-0.320993	0.594222	0.122889	-0.270586	0.066999	0.186816	-0.245497	0.063606	-0.135909	0.362600	0.061790	0.111605
8038	66.983333	-0.805999	0.673243	0.141957	-0.786751	0.663614	-0.104048	-0.784493	0.884545	0.145695	-0.778272	0.876007	-0.094361	-0.707091	1.248035	0.009202	-0.696224	1.225953	0.111474	-0.671858	1.167166	0.102020	-0.620016	0.763071	0.247861	-0.549565	0.754160	-0.172467	-0.320290	0.591842	0.077678				-0.271973	0.065269	0.231843	-0.320991	0.594246	0.122975	-0.270598	0.067015	0.186809	-0.245551	0.063718	-0.136050	0.362596	0.061727	0.111556
8039	66.991667	-0.805932	0.673301	0.141935	-0.786761	0.663587	-0.104077	-0.784449	0.884606	0.145650	-0.778130	0.876062	-0.094492	-0.706917	1.248125	0.009032	-0.696272	1.226025	0.111407	-0.671918	1.167191	0.101970	-0.619909	0.763126	0.247755	-0.549639	0.754050	-0.172514	-0.320255	0.591923	0.077724				-0.271843	0.065239	0.232003	-0.320964	0.594203	0.123051	-0.270607	0.066980	0.186785	-0.245554	0.063693	-0.136093	0.362600	0.061607	0.111471
8040	67.000000	-0.805956	0.673259	0.141929	-0.786768	0.663524	-0.104116	-0.784476	0.884592	0.145680	-0.778099	0.875993	-0.094531	-0.706896	1.248118	0.008887	-0.696263	1.226039	0.111391	-0.671938	1.167178	0.101950	-0.619937	0.763062	0.247704	-0.549704	0.753917	-0.172565	-0.320206	0.591987	0.077776				-0.271825	0.065198	0.232004	-0.320928	0.594129	0.123137	-0.270610	0.066883	0.186749	-0.245544	0.063627	-0.136153	0.362606	0.061470	0.111394
8041	67.008333	-0.805986	0.673232	0.141934	-0.786775	0.663492	-0.104140	-0.784465	0.884573	0.145676	-0.778123	0.875909	-0.094515	-0.706870	1.248055	0.008898	-0.696257	1.225995	0.111416	-0.671921	1.167142	0.101987	-0.619991	0.763019	0.247679	-0.549766	0.753825	-0.172587	-0.320174	0.592106	0.077872				-0.271823	0.065169	0.232019	-0.320907	0.594112	0.123261	-0.270617	0.066835	0.186741	-0.245551	0.063595	-0.136167	0.362606	0.061443	0.111386
8042	67.016667	-0.806104	0.673152	0.141946	-0.786787	0.663521	-0.104125	-0.784513	0.884601	0.145734	-0.778097	0.875953	-0.094467	-0.706909	1.247864	0.009213	-0.696230	1.225942	0.111476	-0.671863	1.167071	0.102016	-0.620056	0.762997	0.247643	-0.549814	0.753808	-0.172560	-0.320146	0.592314	0.078017				-0.271830	0.065200	0.232041	-0.320889	0.594204	0.123430	-0.270611	0.066892	0.186777	-0.245557	0.063647	-0.136129	0.362601	0.061541	0.111448
8043	67.025000	-0.806041	0.673262	0.141933	-0.786807	0.663566	-0.104084	-0.784384	0.884567	0.145591	-0.777961	0.876105	-0.094514	-0.706815	1.247935	0.009238	-0.696201	1.225848	0.111546	-0.671797	1.167059	0.102110	-0.620127	0.762988	0.247587	-0.549833	0.753828	-0.172505	-0.320107	0.592575	0.078167				-0.271840	0.065261	0.232046	-0.320878	0.594353	0.123621	-0.270594	0.067007	0.186838	-0.245551	0.063720	-0.136057	0.362599	0.061702	0.111552
8044	67.033333	-0.806067	0.673264	0.141920	-0.786819	0.663576	-0.104075	-0.784490	0.884546	0.145642	-0.778044	0.876036	-0.094456	-0.706855	1.247912	0.009335	-0.696144	1.225746	0.111657	-0.671707	1.166994	0.102201	-0.620210	0.762956	0.247525	-0.549845	0.753826	-0.172468	-0.320071	0.592814	0.078307				-0.271851	0.065282	0.232043	-0.320998	0.594692	0.123792	-0.270588	0.067055	0.186863	-0.245553	0.063726	-0.136008	0.362605	0.061808	0.111624
8045	67.041667	-0.806136	0.673202	0.141903	-0.786801	0.663537	-0.104110	-0.784515	0.884493	0.145614	-0.777994	0.876045	-0.094433	-0.706811	1.247888	0.009409	-0.696051	1.225677	0.111793	-0.671606	1.166942	0.102302	-0.620482	0.762799	0.247577	-0.549844	0.753788	-0.172471	-0.320018	0.592971	0.078397				-0.271854	0.065264	0.232037	-0.320980	0.594736	0.123905	-0.270591	0.067006	0.186830	-0.245555	0.063679	-0.136021	0.362597	0.061790	0.111622
8046	67.050000	-0.806103	0.673232	0.141876	-0.786791	0.663505	-0.104163	-0.784425	0.884495	0.145521	-0.777847	0.876109	-0.094582	-0.706843	1.247877	0.009533	-0.695913	1.225692	0.112034	-0.671499	1.166894	0.102409	-0.620580	0.762746	0.247510	-0.549832	0.753777	-0.172492	-0.319956	0.593083	0.078451				-0.271854	0.065233	0.232014	-0.320813	0.594522	0.123968	-0.270596	0.066939	0.186783	-0.245551	0.063646	-0.136064	0.362598	0.061698	0.111564
8047	67.058333	-0.806106	0.673231	0.141853	-0.786788	0.663494	-0.104191	-0.784421	0.884478	0.145503	-0.777804	0.876095	-0.094626	-0.706862	1.247772	0.009780	-0.695873	1.225590	0.112130	-0.671371	1.166847	0.102522	-0.620676	0.762686	0.247433	-0.549804	0.753830	-0.172501	-0.319887	0.593171	0.078501				-0.271844	0.065208	0.231998	-0.320770	0.594508	0.124039	-0.270610	0.066925	0.186768	-0.245551	0.063649	-0.136097	0.362593	0.061587	0.111475
8048	67.066667	-0.806100	0.673224	0.141838	-0.786776	0.663498	-0.104202	-0.784410	0.884452	0.145490	-0.777766	0.876099	-0.094646	-0.706881	1.247802	0.009845	-0.695751	1.225543	0.112287	-0.671269	1.166828	0.102639	-0.620908	0.762910	0.247565	-0.549770	0.753906	-0.172500	-0.319821	0.593266	0.078565				-0.271835	0.065178	0.231991	-0.320730	0.594506	0.124115	-0.270623	0.066925	0.186773	-0.245552	0.063654	-0.136124	0.362595	0.061487	0.111402
8049	67.075000	-0.806173	0.673133	0.141843	-0.786767	0.663495	-0.104228	-0.784563	0.884367	0.145575	-0.777843	0.876028	-0.094563	-0.706975	1.247632	0.010144	-0.695646	1.225491	0.112400	-0.671162	1.166796	0.102729	-0.620998	0.762825	0.247490	-0.549727	0.753981	-0.172503	-0.319758	0.593367	0.078657				-0.271828	0.065158	0.232000	-0.320694	0.594527	0.124224	-0.270620	0.066897	0.186777	-0.245550	0.063639	-0.136142	0.362600	0.061445	0.111382
8050	67.083333	-0.806060	0.673213	0.141826	-0.786735	0.663497	-0.104241	-0.784427	0.884380	0.145485	-0.777719	0.876150	-0.094653	-0.706856	1.247694	0.010158	-0.695691	1.225515	0.112589	-0.671070	1.166779	0.102809	-0.620951	0.762467	0.247213	-0.549681	0.754067	-0.172507	-0.319685	0.593484	0.078770				-0.271822	0.065178	0.232028	-0.320665	0.594600	0.124348	-0.270611	0.066875	0.186770	-0.245535	0.063623	-0.136135	0.362598	0.061484	0.111415
8051	67.091667	-0.806045	0.673239	0.141829	-0.786729	0.663528	-0.104218	-0.784606	0.884341	0.145593	-0.777787	0.876180	-0.094585	-0.706857	1.247726	0.010322	-0.695470	1.225489	0.112592	-0.670995	1.166796	0.102882	-0.620958	0.762465	0.247106	-0.549619	0.754192	-0.172477	-0.319604	0.593671	0.078916				-0.271840	0.065229	0.232053	-0.320720	0.594836	0.124509	-0.270600	0.066915	0.186797	-0.245499	0.063570	-0.135960	0.362599	0.061617	0.111506
8052	67.100000	-0.806028	0.673276	0.141825	-0.786726	0.663580	-0.104172	-0.784627	0.884360	0.145614	-0.777854	0.876217	-0.094550	-0.706816	1.247917	0.010327	-0.695385	1.225541	0.112677	-0.670943	1.166831	0.102943	-0.620955	0.762489	0.247020	-0.549564	0.754353	-0.172421	-0.319514	0.593903	0.079100				-0.271858	0.065292	0.232066	-0.320762	0.595094	0.124695	-0.270595	0.067015	0.186848	-0.245544	0.063715	-0.136020	0.362599	0.061772	0.111595
8053	67.108333	-0.806018	0.673301	0.141828	-0.786714	0.663617	-0.104147	-0.784582	0.884357	0.145541	-0.777808	0.876344	-0.094489	-0.706771	1.247918	0.010569	-0.695073	1.225617	0.112771	-0.670919	1.166876	0.102989	-0.620997	0.762480	0.246970	-0.549493	0.754493	-0.172391	-0.319399	0.594068	0.079242				-0.271864	0.065320	0.232057	-0.320718	0.595196	0.124852	-0.270586	0.067089	0.186871	-0.245539	0.063749	-0.135989	0.362597	0.061861	0.111659
8054	67.116667	-0.806007	0.673305	0.141822	-0.786702	0.663605	-0.104164	-0.784423	0.884353	0.145453	-0.777755	0.876408	-0.094535	-0.706654	1.248072	0.010529	-0.695019	1.225675	0.112810	-0.670907	1.166943	0.103036	-0.621079	0.762222	0.246820	-0.549437	0.754582	-0.172400	-0.319255	0.594145	0.079325				-0.271859	0.065301	0.232029	-0.320665	0.595231	0.124931	-0.270581	0.067063	0.186844	-0.245530	0.063720	-0.136001	0.362595	0.061839	0.111640
8055	67.125000	-0.805999	0.673287	0.141821	-0.786680	0.663546	-0.104204	-0.784536	0.884367	0.145537	-0.777867	0.876276	-0.094490	-0.706625	1.248142	0.010475	-0.695087	1.225778	0.112846	-0.670895	1.166987	0.103078	-0.621004	0.762460	0.246911	-0.549383	0.754624	-0.172433	-0.319080	0.594113	0.079353				-0.271845	0.065237	0.232005	-0.320522	0.595096	0.124971	-0.270590	0.066947	0.186774	-0.245537	0.063657	-0.136074	0.362592	0.061673	0.111532
8056	67.133333	-0.805994	0.673264	0.141817	-0.786669	0.663494	-0.104240	-0.784641	0.884293	0.145638	-0.777825	0.876272	-0.094456	-0.706527	1.248193	0.010399	-0.695173	1.225854	0.112845	-0.670889	1.167038	0.103122	-0.621018	0.762201	0.246770	-0.549326	0.754664	-0.172465	-0.318888	0.594073	0.079370				-0.271825	0.065146	0.231969	-0.320350	0.594935	0.124965	-0.270606	0.066858	0.186726	-0.245547	0.063608	-0.136146	0.362596	0.061505	0.111403
8057	67.141667	-0.805987	0.673247	0.141823	-0.786684	0.663494	-0.104240	-0.784516	0.884324	0.145597	-0.777745	0.876313	-0.094566	-0.706433	1.248257	0.010436	-0.695194	1.225987	0.112933	-0.670901	1.167095	0.103152	-0.620932	0.762323	0.246813	-0.549275	0.754737	-0.172456	-0.318667	0.594082	0.079438				-0.271812	0.065111	0.231960	-0.320217	0.594883	0.125046	-0.270613	0.066860	0.186728	-0.245544	0.063600	-0.136170	0.362603	0.061407	0.111335
8058	67.150000	-0.805986	0.673246	0.141843	-0.786692	0.663513	-0.104213	-0.784449	0.884287	0.145603	-0.777864	0.876233	-0.094501	-0.706306	1.248329	0.010467	-0.695230	1.226109	0.113011	-0.670897	1.167167	0.103175	-0.620874	0.762191	0.246730	-0.549221	0.754807	-0.172408	-0.318424	0.594159	0.079596				-0.271942	0.065166	0.231819	-0.320087	0.594896	0.125207	-0.270611	0.066886	0.186758	-0.245536	0.063611	-0.136155	0.362601	0.061405	0.111353
8059	67.158333	-0.805991	0.673259	0.141873	-0.786722	0.663533	-0.104177	-0.784486	0.884298	0.145666	-0.777835	0.876337	-0.094434	-0.706249	1.248420	0.010455	-0.695175	1.226182	0.113025	-0.670928	1.167253	0.103245	-0.620797	0.762174	0.246714	-0.549177	0.754840	-0.172334	-0.318144	0.594275	0.079815				-0.271828	0.065182	0.232028	-0.319946	0.594944	0.125427	-0.270604	0.066898	0.186793	-0.245528	0.063644	-0.136113	0.362603	0.061524	0.111444
8060	67.166667	-0.806097	0.673196	0.141916	-0.786750	0.663546	-0.104143	-0.784591	0.884231	0.145754	-0.777905	0.876353	-0.094307	-0.706254	1.248424	0.010609	-0.695000	1.226249	0.112977	-0.670936	1.167303	0.103274	-0.620714	0.762163	0.246675	-0.549147	0.754866	-0.172245	-0.317845	0.594437	0.080079				-0.271847	0.065258	0.232074	-0.319783	0.594990	0.125668	-0.270591	0.066944	0.186822	-0.245522	0.063677	-0.136059	0.362602	0.061691	0.111553
8061	67.175000	-0.806019	0.673289	0.141896	-0.786791	0.663585	-0.104098	-0.784439	0.884274	0.145679	-0.777870	0.876441	-0.094351	-0.706060	1.248563	0.010577	-0.695081	1.226275	0.113003	-0.670955	1.167361	0.103343	-0.620677	0.762222	0.246712	-0.549154	0.754883	-0.172130	-0.317566	0.594584	0.080322				-0.271867	0.065317	0.232078	-0.319646	0.595003	0.125894	-0.270587	0.067035	0.186852	-0.245529	0.063715	-0.136007	0.362590	0.061835	0.111632
8062	67.183333	-0.806039	0.673302	0.141890	-0.786829	0.663596	-0.104090	-0.784576	0.884277	0.145814	-0.777821	0.876528	-0.094329	-0.705972	1.248624	0.010595	-0.695045	1.226402	0.113102	-0.670952	1.167417	0.103397	-0.620564	0.762160	0.246581	-0.549177	0.754882	-0.172016	-0.317297	0.594692	0.080523				-0.271877	0.065351	0.232061	-0.319514	0.594982	0.126087	-0.270586	0.067097	0.186865	-0.245546	0.063736	-0.135981	0.362585	0.061901	0.111671
8063	67.191667	-0.806055	0.673283	0.141878	-0.786853	0.663554	-0.104114	-0.784438	0.884303	0.145721	-0.777909	0.876404	-0.094329	-0.705881	1.248646	0.010600	-0.694876	1.226385	0.113049	-0.670932	1.167429	0.103433	-0.620587	0.762250	0.246718	-0.549212	0.754816	-0.171951	-0.317038	0.594690	0.080637				-0.271865	0.065296	0.232021	-0.319378	0.594901	0.126189	-0.270591	0.067058	0.186831	-0.245541	0.063705	-0.136020	0.362594	0.061814	0.111612
8064	67.200000	-0.806068	0.673254	0.141874	-0.786864	0.663483	-0.104171	-0.784421	0.884305	0.145756	-0.777784	0.876468	-0.094374	-0.705801	1.248630	0.010604	-0.694812	1.226394	0.113077	-0.670900	1.167435	0.103486	-0.620485	0.762240	0.246686	-0.549254	0.754724	-0.171900	-0.316796	0.594623	0.080696				-0.271848	0.065217	0.231989	-0.319232	0.594756	0.126225	-0.270595	0.066955	0.186773	-0.245548	0.063664	-0.136101	0.362592	0.061648	0.111493
8065	67.208333	-0.806082	0.673229	0.141874	-0.786888	0.663432	-0.104214	-0.784360	0.884300	0.145774	-0.777771	0.876430	-0.094398	-0.705672	1.248586	0.010700	-0.694813	1.226374	0.113139	-0.670857	1.167411	0.103503	-0.620396	0.762210	0.246664	-0.549297	0.754650	-0.171851	-0.316572	0.594542	0.080730				-0.271822	0.065123	0.231956	-0.319088	0.594587	0.126225	-0.270609	0.066857	0.186718	-0.245560	0.063617	-0.136171	0.362604	0.061461	0.111373
8066	67.216667	-0.806095	0.673207	0.141873	-0.786917	0.663412	-0.104230	-0.784384	0.884297	0.145825	-0.777836	0.876337	-0.094440	-0.705541	1.248648	0.010663	-0.694735	1.226323	0.113120	-0.670826	1.167441	0.103581	-0.620310	0.762175	0.246633	-0.549340	0.754613	-0.171771	-0.316352	0.594485	0.080789				-0.271812	0.065083	0.231944	-0.318944	0.594472	0.126265	-0.270613	0.066825	0.186714	-0.245567	0.063598	-0.136205	0.362612	0.061363	0.111312
8067	67.225000	-0.806152	0.673156	0.141887	-0.786927	0.663432	-0.104211	-0.784421	0.884282	0.145897	-0.777878	0.876365	-0.094298	-0.705504	1.248694	0.010804	-0.694660	1.226370	0.113195	-0.670789	1.167452	0.103624	-0.620230	0.762149	0.246597	-0.549368	0.754592	-0.171645	-0.316143	0.594486	0.080897				-0.271811	0.065104	0.231971	-0.318810	0.594445	0.126344	-0.270609	0.066858	0.186755	-0.245558	0.063608	-0.136174	0.362624	0.061430	0.111357
8068	67.233333	-0.806117	0.673216	0.141898	-0.786938	0.663470	-0.104166	-0.784350	0.884298	0.145875	-0.777798	0.876543	-0.094310	-0.705372	1.248840	0.010859	-0.694580	1.226434	0.113285	-0.670747	1.167469	0.103677	-0.620158	0.762130	0.246550	-0.549402	0.754582	-0.171513	-0.315953	0.594516	0.081038				-0.271830	0.065176	0.232016	-0.318695	0.594471	0.126461	-0.270599	0.066915	0.186791	-0.245548	0.063661	-0.136115	0.362627	0.061581	0.111461
8069	67.241667	-0.806126	0.673243	0.141911	-0.786946	0.663513	-0.104128	-0.784269	0.884298	0.145854	-0.777871	0.876578	-0.094260	-0.705331	1.248961	0.010953	-0.694498	1.226482	0.113354	-0.670701	1.167490	0.103723	-0.620101	0.762131	0.246482	-0.549427	0.754589	-0.171387	-0.315774	0.594545	0.081167				-0.271852	0.065258	0.232049	-0.318591	0.594509	0.126555	-0.270583	0.066981	0.186821	-0.245542	0.063710	-0.136053	0.362605	0.061742	0.111581
8070	67.250000	-0.806136	0.673260	0.141904	-0.786949	0.663544	-0.104102	-0.784450	0.884305	0.145994	-0.777946	0.876598	-0.094125	-0.705241	1.249028	0.011037	-0.694343	1.226604	0.113519	-0.670647	1.167507	0.103781	-0.619949	0.761968	0.246192	-0.549454	0.754599	-0.171282	-0.315595	0.594542	0.081260				-0.271872	0.065322	0.232054	-0.318497	0.594494	0.126616	-0.270581	0.067045	0.186839	-0.245448	0.063567	-0.135771	0.362605	0.061863	0.111648
8071	67.258333	-0.806133	0.673254	0.141897	-0.786936	0.663543	-0.104091	-0.784385	0.884317	0.145956	-0.777891	0.876659	-0.094142	-0.705175	1.249027	0.011171	-0.694269	1.226595	0.113556	-0.670582	1.167504	0.103828	-0.619949	0.762038	0.246235	-0.549468	0.754607	-0.171209	-0.315423	0.594454	0.081304				-0.271933	0.065312	0.231942	-0.318405	0.594394	0.126640	-0.270584	0.067080	0.186843	-0.245534	0.063720	-0.136002	0.362595	0.061884	0.111649
8072	67.266667	-0.806135	0.673235	0.141891	-0.786947	0.663518	-0.104104	-0.784275	0.884322	0.145916	-0.777819	0.876685	-0.094177	-0.704982	1.249058	0.011233	-0.694237	1.226500	0.113588	-0.670512	1.167488	0.103882	-0.619969	0.762070	0.246283	-0.549463	0.754599	-0.171164	-0.315252	0.594304	0.081305				-0.271868	0.065273	0.232013	-0.318313	0.594233	0.126628	-0.270587	0.067048	0.186810	-0.245542	0.063682	-0.136036	0.362591	0.061787	0.111578
8073	67.275000	-0.806123	0.673210	0.141896	-0.786938	0.663460	-0.104146	-0.784272	0.884314	0.145957	-0.777895	0.876538	-0.094185	-0.704889	1.249027	0.011246	-0.694123	1.226466	0.113616	-0.670427	1.167462	0.103943	-0.619863	0.761977	0.246125	-0.549429	0.754600	-0.171167	-0.315076	0.594090	0.081259				-0.271850	0.065181	0.231978	-0.318209	0.594018	0.126563	-0.270600	0.066940	0.186767	-0.245540	0.063625	-0.136111	0.362596	0.061597	0.111460
8074	67.283333	-0.806106	0.673192	0.141909	-0.786923	0.663409	-0.104184	-0.784229	0.884302	0.145991	-0.777861	0.876501	-0.094231	-0.704787	1.248976	0.011243	-0.694022	1.226420	0.113669	-0.670337	1.167431	0.104000	-0.619752	0.761876	0.245970	-0.549371	0.754613	-0.171180	-0.314914	0.593893	0.081210				-0.271825	0.065109	0.231956	-0.318113	0.593841	0.126504	-0.270609	0.066844	0.186722	-0.245473	0.063443	-0.135933	0.362604	0.061415	0.111347
8075	67.291667	-0.806143	0.673144	0.141933	-0.786906	0.663406	-0.104175	-0.784585	0.884377	0.146301	-0.777798	0.876555	-0.094198	-0.704630	1.249003	0.011317	-0.693926	1.226401	0.113728	-0.670268	1.167408	0.104040	-0.619825	0.761989	0.246151	-0.549276	0.754658	-0.171162	-0.314779	0.593777	0.081201				-0.271812	0.065075	0.231961	-0.318037	0.593747	0.126485	-0.270610	0.066813	0.186719	-0.245550	0.063582	-0.136202	0.362610	0.061363	0.111317
8076	67.300000	-0.806089	0.673194	0.141954	-0.786933	0.663434	-0.104138	-0.784795	0.884487	0.146498	-0.777843	0.876537	-0.094138	-0.704503	1.249054	0.011373	-0.693863	1.226373	0.113805	-0.670202	1.167396	0.104056	-0.619770	0.761970	0.246098	-0.549171	0.754725	-0.171118	-0.314663	0.593741	0.081244				-0.271820	0.065097	0.231986	-0.317967	0.593738	0.126514	-0.270603	0.066857	0.186753	-0.245548	0.063615	-0.136169	0.362615	0.061440	0.111383
8077	67.308333	-0.806085	0.673222	0.141975	-0.786942	0.663497	-0.104077	-0.784779	0.884514	0.146526	-0.777845	0.876616	-0.094042	-0.704367	1.249151	0.011413	-0.693777	1.226413	0.113796	-0.670160	1.167393	0.104058	-0.619706	0.761991	0.246055	-0.549053	0.754800	-0.171052	-0.314570	0.593776	0.081309				-0.271840	0.065178	0.232016	-0.317914	0.593801	0.126561	-0.270591	0.066928	0.186801	-0.245537	0.063663	-0.136096	0.362607	0.061625	0.111515
8078	67.316667	-0.806086	0.673255	0.141992	-0.786946	0.663551	-0.104029	-0.784759	0.884539	0.146532	-0.777840	0.876703	-0.093944	-0.704260	1.249287	0.011421	-0.693658	1.226512	0.113882	-0.670138	1.167407	0.104035	-0.619640	0.761996	0.246000	-0.548934	0.754858	-0.170987	-0.314508	0.593825	0.081360				-0.271866	0.065262	0.232040	-0.317887	0.593872	0.126603	-0.270581	0.067010	0.186838	-0.245538	0.063714	-0.136029	0.362599	0.061787	0.111614
8079	67.325000	-0.806090	0.673272	0.141998	-0.786906	0.663583	-0.103998	-0.784258	0.884432	0.146164	-0.777714	0.876841	-0.093989	-0.704109	1.249386	0.011402	-0.693624	1.226554	0.113832	-0.670132	1.167417	0.103992	-0.619568	0.762007	0.245945	-0.548846	0.754873	-0.170942	-0.314450	0.593811	0.081359				-0.271878	0.065298	0.232040	-0.317864	0.593880	0.126594	-0.270582	0.067071	0.186850	-0.245537	0.063738	-0.135999	0.362590	0.061880	0.111664
8080	67.333333	-0.806086	0.673272	0.141992	-0.786947	0.663581	-0.104002	-0.784091	0.884374	0.146087	-0.777677	0.876837	-0.093994	-0.703912	1.249483	0.011384	-0.693606	1.226583	0.113762	-0.670150	1.167424	0.103931	-0.619490	0.762031	0.245910	-0.548777	0.754856	-0.170922	-0.314380	0.593739	0.081310				-0.271887	0.065301	0.232031	-0.317831	0.593814	0.126544	-0.270589	0.067076	0.186840	-0.245531	0.063725	-0.136005	0.362590	0.061858	0.111644
8081	67.341667	-0.806079	0.673252	0.141985	-0.786935	0.663551	-0.104030	-0.784069	0.884393	0.146090	-0.777678	0.876748	-0.094043	-0.703743	1.249510	0.011258	-0.693597	1.226566	0.113663	-0.670177	1.167423	0.103863	-0.619272	0.761871	0.245619	-0.548725	0.754809	-0.170927	-0.314276	0.593623	0.081234				-0.271874	0.065249	0.232012	-0.317769	0.593664	0.126466	-0.270599	0.067013	0.186813	-0.245502	0.063591	-0.135936	0.362595	0.061727	0.111549
8082	67.350000	-0.806066	0.673217	0.141977	-0.786919	0.663501	-0.104066	-0.784699	0.884594	0.146528	-0.777687	0.876654	-0.094001	-0.703621	1.249435	0.011237	-0.693577	1.226550	0.113567	-0.670185	1.167414	0.103774	-0.619174	0.761889	0.245609	-0.548674	0.754744	-0.170945	-0.314149	0.593501	0.081180				-0.271850	0.065159	0.231981	-0.317689	0.593505	0.126414	-0.270609	0.066919	0.186766	-0.245547	0.063611	-0.136127	0.362601	0.061535	0.111435
8083	67.358333	-0.806057	0.673196	0.141977	-0.786903	0.663456	-0.104109	-0.784047	0.884430	0.146109	-0.777530	0.876704	-0.094117	-0.703335	1.249565	0.011022	-0.693562	1.226531	0.113468	-0.670229	1.167418	0.103703	-0.619075	0.761921	0.245611	-0.548623	0.754690	-0.170953	-0.314014	0.593425	0.081173				-0.271827	0.065096	0.231966	-0.317609	0.593381	0.126416	-0.270611	0.066837	0.186724	-0.245550	0.063568	-0.136187	0.362616	0.061393	0.111337
8084	67.366667	-0.806050	0.673193	0.141976	-0.786900	0.663450	-0.104116	-0.784009	0.884458	0.146097	-0.777492	0.876698	-0.094133	-0.703127	1.249604	0.010975	-0.693647	1.226605	0.113472	-0.670252	1.167423	0.103661	-0.618973	0.761966	0.245622	-0.548552	0.754668	-0.170935	-0.313893	0.593450	0.081240				-0.271814	0.065062	0.231960	-0.317534	0.593330	0.126484	-0.270608	0.066810	0.186717	-0.245548	0.063558	-0.136198	0.362617	0.061376	0.111322
8085	67.375000	-0.806100	0.673167	0.141985	-0.786944	0.663452	-0.104065	-0.784330	0.884595	0.146298	-0.777566	0.876652	-0.094061	-0.703043	1.249679	0.010925	-0.693567	1.226547	0.113327	-0.670219	1.167401	0.103575	-0.618994	0.762235	0.245909	-0.548472	0.754679	-0.170872	-0.313794	0.593598	0.081390				-0.271826	0.065106	0.231974	-0.317482	0.593399	0.126635	-0.270597	0.066860	0.186747	-0.245552	0.063605	-0.136156	0.362618	0.061498	0.111405
8086	67.383333	-0.806059	0.673240	0.141988	-0.786867	0.663541	-0.104040	-0.784035	0.884576	0.146082	-0.777437	0.876815	-0.094077	-0.702820	1.249782	0.010861	-0.693507	1.226616	0.113320	-0.670229	1.167432	0.103560	-0.618901	0.762303	0.245938	-0.548386	0.754703	-0.170800	-0.313704	0.593811	0.081582				-0.271849	0.065177	0.231995	-0.317432	0.593540	0.126828	-0.270586	0.066950	0.186789	-0.245542	0.063657	-0.136080	0.362612	0.061678	0.111538
8087	67.391667	-0.806071	0.673273	0.141992	-0.786867	0.663591	-0.104002	-0.784034	0.884623	0.146052	-0.777456	0.876831	-0.094058	-0.702692	1.249862	0.010868	-0.693487	1.226640	0.113290	-0.670200	1.167424	0.103525	-0.618809	0.762372	0.245972	-0.548303	0.754716	-0.170736	-0.313622	0.594024	0.081774				-0.271875	0.065254	0.232015	-0.317383	0.593671	0.127009	-0.270583	0.067031	0.186828	-0.245537	0.063712	-0.136017	0.362602	0.061831	0.111622
8088	67.400000	-0.806076	0.673286	0.141987	-0.786848	0.663616	-0.103979	-0.784155	0.884636	0.146142	-0.777461	0.876807	-0.094061	-0.702569	1.249921	0.010884	-0.693402	1.226723	0.113346	-0.670189	1.167457	0.103553	-0.618710	0.762437	0.246020	-0.548223	0.754688	-0.170694	-0.313539	0.594161	0.081918				-0.271893	0.065303	0.232031	-0.317338	0.593734	0.127149	-0.270584	0.067073	0.186846	-0.245534	0.063725	-0.135985	0.362593	0.061885	0.111665
8089	67.408333	-0.806078	0.673278	0.141971	-0.786875	0.663601	-0.104008	-0.784143	0.884642	0.146106	-0.777397	0.876794	-0.094061	-0.702431	1.249949	0.010866	-0.693332	1.226740	0.113371	-0.670122	1.167431	0.103551	-0.618602	0.762483	0.246071	-0.548158	0.754620	-0.170698	-0.313447	0.594197	0.081996				-0.271889	0.065282	0.232024	-0.317285	0.593681	0.127218	-0.270597	0.067041	0.186824	-0.245536	0.063703	-0.136021	0.362589	0.061797	0.111602
8090	67.416667	-0.806075	0.673258	0.141958	-0.786819	0.663563	-0.104062	-0.784611	0.884876	0.146418	-0.777311	0.876747	-0.094167	-0.702307	1.249979	0.010917	-0.693285	1.226658	0.113347	-0.670072	1.167441	0.103599	-0.618371	0.762349	0.245884	-0.548124	0.754535	-0.170742	-0.313346	0.594186	0.082046				-0.271876	0.065224	0.232007	-0.317215	0.593575	0.127264	-0.270610	0.066968	0.186789	-0.245533	0.063660	-0.136085	0.362592	0.061649	0.111501
8091	67.425000	-0.806063	0.673232	0.141950	-0.786791	0.663526	-0.104104	-0.784044	0.884620	0.146035	-0.777173	0.876769	-0.094222	-0.702168	1.250000	0.010993	-0.693212	1.226701	0.113479	-0.669993	1.167441	0.103665	-0.618321	0.762475	0.246066	-0.548119	0.754455	-0.170804	-0.313240	0.594198	0.082133				-0.271859	0.065155	0.231996	-0.317142	0.593476	0.127342	-0.270617	0.066881	0.186759	-0.245537	0.063619	-0.136151	0.362601	0.061489	0.111402
8092	67.433333	-0.806050	0.673214	0.141942	-0.786751	0.663503	-0.104136	-0.784098	0.884660	0.146066	-0.777134	0.876710	-0.094292	-0.702068	1.250091	0.011096	-0.693002	1.226682	0.113559	-0.669886	1.167441	0.103770	-0.618273	0.762635	0.246250	-0.548132	0.754393	-0.170856	-0.313129	0.594254	0.082253				-0.271844	0.065103	0.231991	-0.317060	0.593432	0.127449	-0.270616	0.066828	0.186746	-0.245531	0.063584	-0.136177	0.362616	0.061402	0.111346
8093	67.441667	-0.806049	0.673217	0.141930	-0.786733	0.663522	-0.104133	-0.784025	0.884671	0.145975	-0.776991	0.876830	-0.094299	-0.701936	1.250194	0.011302	-0.692820	1.226708	0.113701	-0.669784	1.167454	0.103860	-0.618188	0.762683	0.246255	-0.548164	0.754375	-0.170875	-0.313008	0.594393	0.082412				-0.271835	0.065111	0.231987	-0.316966	0.593499	0.127609	-0.270606	0.066860	0.186755	-0.245497	0.063521	-0.136029	0.362611	0.061457	0.111375
8094	67.450000	-0.806048	0.673233	0.141923	-0.786718	0.663561	-0.104109	-0.784084	0.884697	0.146005	-0.777040	0.876772	-0.094325	-0.701813	1.250345	0.011553	-0.692589	1.226808	0.113948	-0.669688	1.167496	0.103978	-0.618119	0.762720	0.246205	-0.548197	0.754386	-0.170887	-0.312896	0.594588	0.082618				-0.271844	0.065142	0.231982	-0.316885	0.593615	0.127789	-0.270595	0.066921	0.186770	-0.245465	0.063475	-0.135863	0.362615	0.061590	0.111455
8095	67.458333	-0.806095	0.673213	0.141925	-0.786703	0.663597	-0.104079	-0.784067	0.884731	0.145970	-0.777038	0.876836	-0.094213	-0.701721	1.250472	0.011829	-0.692503	1.226930	0.114255	-0.669560	1.167529	0.104115	-0.618014	0.762861	0.246170	-0.548202	0.754406	-0.170902	-0.312799	0.594770	0.082845				-0.271857	0.065198	0.231987	-0.316820	0.593743	0.127994	-0.270580	0.066977	0.186789	-0.245491	0.063579	-0.135936	0.362613	0.061723	0.111544
8096	67.466667	-0.806049	0.673282	0.141930	-0.786696	0.663631	-0.104055	-0.783898	0.884754	0.145794	-0.776912	0.876965	-0.094301	-0.701511	1.250743	0.012128	-0.692333	1.226975	0.114474	-0.669417	1.167561	0.104272	-0.617903	0.762984	0.246102	-0.548186	0.754441	-0.170931	-0.312707	0.594892	0.083030				-0.271879	0.065255	0.232007	-0.316747	0.593836	0.128176	-0.270576	0.067013	0.186807	-0.245520	0.063680	-0.136019	0.362601	0.061816	0.111624
8097	67.475000	-0.806048	0.673298	0.141935	-0.786669	0.663650	-0.104044	-0.784014	0.884805	0.145901	-0.776952	0.876913	-0.094308	-0.701354	1.250935	0.012426	-0.692056	1.227055	0.114757	-0.669273	1.167610	0.104465	-0.617943	0.763449	0.246272	-0.548145	0.754492	-0.170974	-0.312612	0.594919	0.083132				-0.271944	0.065257	0.231919	-0.316665	0.593872	0.128280	-0.270582	0.067035	0.186813	-0.245518	0.063702	-0.136015	0.362593	0.061814	0.111608
8098	67.483333	-0.806039	0.673301	0.141940	-0.786648	0.663648	-0.104048	-0.784017	0.884851	0.145895	-0.776890	0.876934	-0.094335	-0.701195	1.251124	0.012742	-0.691651	1.227069	0.114978	-0.669109	1.167630	0.104614	-0.617792	0.763626	0.246197	-0.548084	0.754527	-0.171024	-0.312509	0.594860	0.083165				-0.271889	0.065259	0.232011	-0.316572	0.593846	0.128319	-0.270598	0.067027	0.186811	-0.245530	0.063703	-0.136033	0.362596	0.061743	0.111548
8099	67.491667	-0.806022	0.673281	0.141943	-0.786624	0.663619	-0.104071	-0.783952	0.884882	0.145835	-0.776956	0.876811	-0.094333	-0.700963	1.251373	0.013063	-0.691413	1.227069	0.115252	-0.668965	1.167631	0.104795	-0.617332	0.763259	0.245590	-0.548008	0.754535	-0.171096	-0.312249	0.594557	0.083099				-0.271870	0.065205	0.232008	-0.316467	0.593739	0.128289	-0.270605	0.066959	0.186782	-0.245529	0.063660	-0.136093	0.362601	0.061597	0.111456
8100	67.500000	-0.806006	0.673253	0.141950	-0.786608	0.663575	-0.104098	-0.783860	0.884896	0.145760	-0.776901	0.876782	-0.094410	-0.700727	1.251563	0.013410	-0.691137	1.227110	0.115536	-0.668839	1.167668	0.105015	-0.617147	0.763416	0.245491	-0.547921	0.754525	-0.171164	-0.312125	0.594417	0.083046				-0.271855	0.065138	0.232004	-0.316341	0.593644	0.128255	-0.270611	0.066872	0.186754	-0.245529	0.063598	-0.136149	0.362611	0.061459	0.111368
8101	67.508333	-0.805994	0.673251	0.141958	-0.786599	0.663576	-0.104097	-0.783954	0.884941	0.145824	-0.777045	0.876656	-0.094389	-0.700459	1.251822	0.013764	-0.690865	1.227216	0.115835	-0.668742	1.167695	0.105170	-0.617066	0.763829	0.245652	-0.547840	0.754549	-0.171191	-0.312009	0.594372	0.083024				-0.271843	0.065109	0.232000	-0.316222	0.593633	0.128245	-0.270608	0.066848	0.186743	-0.245532	0.063593	-0.136159	0.362611	0.061444	0.111350
8102	67.516667	-0.805982	0.673266	0.141966	-0.786601	0.663608	-0.104067	-0.784054	0.885003	0.145876	-0.777096	0.876652	-0.094423	-0.700198	1.252153	0.014067	-0.690717	1.227388	0.116199	-0.668672	1.167728	0.105294	-0.616868	0.764027	0.245515	-0.547773	0.754605	-0.171160	-0.311895	0.594426	0.083044				-0.271842	0.065131	0.231994	-0.316109	0.593713	0.128276	-0.270599	0.066905	0.186765	-0.245462	0.063489	-0.135879	0.362621	0.061546	0.111400
8103	67.525000	-0.805987	0.673290	0.141978	-0.786617	0.663648	-0.104022	-0.784028	0.885075	0.145799	-0.777131	0.876723	-0.094369	-0.699925	1.252489	0.014339	-0.690546	1.227422	0.116403	-0.668636	1.167785	0.105407	-0.616560	0.763985	0.245082	-0.547720	0.754664	-0.171091	-0.311777	0.594525	0.083094				-0.271862	0.065196	0.232008	-0.316015	0.593881	0.128339	-0.270588	0.066986	0.186807	-0.245522	0.063682	-0.136071	0.362604	0.061695	0.111512
8104	67.533333	-0.805998	0.673299	0.141987	-0.786638	0.663667	-0.103988	-0.784002	0.885139	0.145720	-0.777160	0.876757	-0.094371	-0.699616	1.252799	0.014628	-0.690357	1.227474	0.116591	-0.668631	1.167830	0.105494	-0.616526	0.764570	0.245229	-0.547679	0.754677	-0.171026	-0.311664	0.594613	0.083120				-0.271875	0.065229	0.232010	-0.315928	0.594038	0.128383	-0.270581	0.067026	0.186820	-0.245515	0.063692	-0.136023	0.362599	0.061788	0.111591
8105	67.541667	-0.806009	0.673295	0.141992	-0.786665	0.663648	-0.103988	-0.784026	0.885189	0.145696	-0.777272	0.876670	-0.094391	-0.699306	1.253083	0.014804	-0.690135	1.227536	0.116775	-0.668639	1.167852	0.105542	-0.616338	0.764739	0.245068	-0.547661	0.754638	-0.170978	-0.311557	0.594651	0.083088				-0.271885	0.065250	0.232011	-0.315839	0.594163	0.128363	-0.270582	0.067016	0.186808	-0.245472	0.063589	-0.135899	0.362598	0.061813	0.111606
8106	67.550000	-0.806024	0.673287	0.142005	-0.786682	0.663619	-0.103992	-0.784160	0.885223	0.145785	-0.777385	0.876586	-0.094308	-0.698988	1.253385	0.014937	-0.690091	1.227612	0.116918	-0.668662	1.167877	0.105579	-0.616147	0.764891	0.244912	-0.547668	0.754589	-0.170953	-0.311452	0.594647	0.082995				-0.271884	0.065244	0.232012	-0.315739	0.594221	0.128278	-0.270586	0.066977	0.186790	-0.245511	0.063660	-0.136042	0.362598	0.061738	0.111564
8107	67.558333	-0.806044	0.673271	0.142012	-0.786722	0.663578	-0.104009	-0.784052	0.885287	0.145670	-0.777344	0.876598	-0.094449	-0.698685	1.253681	0.015109	-0.689910	1.227645	0.116984	-0.668700	1.167930	0.105600	-0.615968	0.765010	0.244747	-0.547707	0.754532	-0.170935	-0.311339	0.594604	0.082861				-0.271875	0.065202	0.232008	-0.315635	0.594281	0.128169	-0.270599	0.066945	0.186785	-0.245512	0.063656	-0.136077	0.362605	0.061622	0.111493
8108	67.566667	-0.806065	0.673244	0.142016	-0.786763	0.663528	-0.104022	-0.784086	0.885324	0.145671	-0.777393	0.876538	-0.094487	-0.698361	1.253946	0.015243	-0.689732	1.227748	0.117047	-0.668741	1.167981	0.105616	-0.615794	0.765109	0.244571	-0.547761	0.754468	-0.170923	-0.311232	0.594570	0.082716				-0.271860	0.065149	0.232007	-0.315534	0.594328	0.128060	-0.270605	0.066917	0.186781	-0.245512	0.063639	-0.136111	0.362611	0.061499	0.111413
8109	67.575000	-0.806095	0.673217	0.142005	-0.786820	0.663490	-0.104044	-0.784168	0.885322	0.145682	-0.777487	0.876460	-0.094495	-0.698043	1.254202	0.015302	-0.689646	1.227832	0.117104	-0.668805	1.168039	0.105602	-0.615482	0.764807	0.244098	-0.547828	0.754393	-0.170918	-0.311130	0.594565	0.082593				-0.271847	0.065129	0.232005	-0.315441	0.594408	0.127950	-0.270608	0.066887	0.186775	-0.245512	0.063616	-0.136132	0.362624	0.061467	0.111375
8110	67.583333	-0.806131	0.673200	0.141989	-0.786848	0.663459	-0.104073	-0.784508	0.885493	0.145973	-0.777592	0.876420	-0.094491	-0.697744	1.254494	0.015367	-0.689572	1.227933	0.117136	-0.668870	1.168082	0.105588	-0.615351	0.764902	0.243910	-0.547897	0.754333	-0.170910	-0.311031	0.594617	0.082507				-0.271842	0.065130	0.232003	-0.315351	0.594556	0.127879	-0.270597	0.066882	0.186771	-0.245511	0.063611	-0.136130	0.362621	0.061492	0.111404
8111	67.591667	-0.806198	0.673207	0.141973	-0.786913	0.663463	-0.104066	-0.784206	0.885423	0.145585	-0.777554	0.876554	-0.094568	-0.697436	1.254790	0.015426	-0.689532	1.228127	0.117260	-0.668935	1.168168	0.105570	-0.615320	0.765180	0.243870	-0.547963	0.754306	-0.170890	-0.310954	0.594742	0.082488				-0.271856	0.065172	0.232008	-0.315286	0.594731	0.127839	-0.270596	0.066923	0.186779	-0.245521	0.063647	-0.136089	0.362616	0.061625	0.111472
8112	67.600000	-0.806247	0.673214	0.141941	-0.786980	0.663480	-0.104064	-0.784582	0.885544	0.145825	-0.777608	0.876612	-0.094579	-0.697138	1.255052	0.015539	-0.689511	1.228329	0.117361	-0.669008	1.168244	0.105552	-0.615307	0.765471	0.243829	-0.548020	0.754302	-0.170867	-0.310883	0.594869	0.082450				-0.271876	0.065225	0.232001	-0.315232	0.594905	0.127802	-0.270597	0.066994	0.186802	-0.245527	0.063695	-0.136048	0.362604	0.061759	0.111557
8113	67.608333	-0.806304	0.673218	0.141911	-0.787025	0.663484	-0.104082	-0.784671	0.885551	0.145740	-0.777696	0.876612	-0.094579	-0.696911	1.255249	0.015621	-0.689465	1.228432	0.117376	-0.669096	1.168360	0.105551	-0.615217	0.765541	0.243669	-0.548068	0.754306	-0.170879	-0.310807	0.594945	0.082368				-0.271894	0.065255	0.231999	-0.315172	0.595056	0.127723	-0.270600	0.067043	0.186807	-0.245524	0.063706	-0.136017	0.362594	0.061828	0.111610
8114	67.616667	-0.806373	0.673215	0.141891	-0.787061	0.663447	-0.104129	-0.784731	0.885608	0.145745	-0.777669	0.876675	-0.094659	-0.696586	1.255559	0.015586	-0.689398	1.228547	0.117423	-0.669170	1.168451	0.105566	-0.615118	0.765594	0.243527	-0.548109	0.754293	-0.170920	-0.310728	0.594958	0.082242				-0.271903	0.065268	0.231994	-0.315110	0.595170	0.127608	-0.270603	0.067019	0.186787	-0.245522	0.063699	-0.136026	0.362594	0.061809	0.111607
8115	67.625000	-0.806426	0.673190	0.141854	-0.787089	0.663385	-0.104185	-0.784403	0.885531	0.145370	-0.777666	0.876649	-0.094727	-0.696317	1.255704	0.015583	-0.689350	1.228644	0.117417	-0.669264	1.168571	0.105631	-0.615004	0.765618	0.243405	-0.548128	0.754273	-0.171002	-0.310644	0.594879	0.082057				-0.271895	0.065228	0.231992	-0.315033	0.595180	0.127430	-0.270612	0.066951	0.186762	-0.245530	0.063666	-0.136072	0.362595	0.061695	0.111534
8116	67.633333	-0.806460	0.673159	0.141822	-0.787118	0.663328	-0.104238	-0.784564	0.885474	0.145405	-0.777654	0.876614	-0.094799	-0.696075	1.255873	0.015601	-0.689305	1.228750	0.117408	-0.669317	1.168684	0.105652	-0.614870	0.765641	0.243290	-0.548135	0.754276	-0.171091	-0.310555	0.594749	0.081818				-0.271875	0.065171	0.231986	-0.314945	0.595174	0.127211	-0.270626	0.066890	0.186741	-0.245536	0.063624	-0.136113	0.362605	0.061560	0.111435
8117	67.641667	-0.806593	0.673060	0.141813	-0.787144	0.663294	-0.104278	-0.784758	0.885511	0.145488	-0.777748	0.876519	-0.094757	-0.695821	1.256092	0.015611	-0.689183	1.228863	0.117392	-0.669385	1.168784	0.105645	-0.614722	0.765657	0.243187	-0.548114	0.754318	-0.171173	-0.310475	0.594645	0.081585				-0.271863	0.065131	0.231972	-0.314853	0.595209	0.126990	-0.270629	0.066872	0.186741	-0.245529	0.063610	-0.136139	0.362612	0.061456	0.111365
8118	67.650000	-0.806524	0.673129	0.141761	-0.787175	0.663270	-0.104306	-0.784566	0.885492	0.145279	-0.777637	0.876621	-0.094907	-0.695599	1.256346	0.015665	-0.689067	1.229088	0.117524	-0.669442	1.168890	0.105655	-0.614555	0.765673	0.243091	-0.548077	0.754378	-0.171251	-0.310408	0.594575	0.081383				-0.271846	0.065113	0.231968	-0.314764	0.595279	0.126791	-0.270627	0.066865	0.186753	-0.245527	0.063614	-0.136144	0.362621	0.061440	0.111349
8119	67.658333	-0.806562	0.673134	0.141734	-0.787196	0.663263	-0.104324	-0.784609	0.885471	0.145235	-0.777632	0.876665	-0.094931	-0.695359	1.256614	0.015743	-0.689005	1.229256	0.117621	-0.669497	1.169001	0.105678	-0.614388	0.765697	0.242998	-0.548023	0.754446	-0.171322	-0.310353	0.594562	0.081222				-0.271853	0.065142	0.231986	-0.314690	0.595385	0.126620	-0.270616	0.066883	0.186754	-0.245520	0.063625	-0.136117	0.362617	0.061534	0.111410
8120	67.666667	-0.806595	0.673151	0.141711	-0.787222	0.663272	-0.104329	-0.784653	0.885456	0.145188	-0.777630	0.876722	-0.094947	-0.695120	1.256894	0.015903	-0.688944	1.229414	0.117681	-0.669577	1.169126	0.105746	-0.614072	0.765330	0.242618	-0.547965	0.754532	-0.171384	-0.310303	0.594586	0.081086				-0.271870	0.065182	0.231988	-0.314614	0.595509	0.126470	-0.270610	0.066931	0.186772	-0.245519	0.063659	-0.136080	0.362615	0.061675	0.111497
8121	67.675000	-0.806653	0.673136	0.141699	-0.787240	0.663293	-0.104321	-0.784872	0.885472	0.145275	-0.777632	0.876781	-0.094965	-0.694931	1.257178	0.016059	-0.688921	1.229578	0.117755	-0.669632	1.169252	0.105820	-0.613913	0.765387	0.242533	-0.547907	0.754616	-0.171431	-0.310255	0.594626	0.080953				-0.271942	0.065231	0.231897	-0.314555	0.595645	0.126326	-0.270608	0.067001	0.186793	-0.245523	0.063693	-0.136039	0.362608	0.061781	0.111579
8122	67.683333	-0.806612	0.673187	0.141666	-0.787247	0.663307	-0.104328	-0.784736	0.885438	0.145091	-0.777625	0.876812	-0.094997	-0.694713	1.257521	0.016201	-0.688831	1.229746	0.117901	-0.669689	1.169360	0.105875	-0.613907	0.765831	0.242715	-0.547848	0.754684	-0.171501	-0.310199	0.594624	0.080801				-0.271905	0.065276	0.231994	-0.314476	0.595728	0.126168	-0.270609	0.067032	0.186801	-0.245521	0.063708	-0.136018	0.362599	0.061835	0.111625
8123	67.691667	-0.806664	0.673154	0.141670	-0.787242	0.663293	-0.104352	-0.784833	0.885410	0.145107	-0.777609	0.876796	-0.095045	-0.694536	1.257769	0.016402	-0.688704	1.229923	0.118100	-0.669753	1.169490	0.105983	-0.613750	0.765890	0.242608	-0.547781	0.754728	-0.171583	-0.310127	0.594533	0.080605				-0.271901	0.065256	0.231986	-0.314377	0.595723	0.125967	-0.270615	0.066995	0.186786	-0.245515	0.063697	-0.136042	0.362600	0.061778	0.111586
8124	67.700000	-0.806606	0.673189	0.141656	-0.787233	0.663258	-0.104382	-0.784798	0.885415	0.145040	-0.777588	0.876742	-0.095112	-0.694311	1.258076	0.016639	-0.688642	1.230005	0.118243	-0.669798	1.169621	0.106095	-0.613589	0.765952	0.242491	-0.547711	0.754756	-0.171685	-0.310042	0.594381	0.080374				-0.271897	0.065209	0.231985	-0.314255	0.595685	0.125751	-0.270620	0.066928	0.186758	-0.245517	0.063670	-0.136086	0.362603	0.061664	0.111506
8125	67.708333	-0.806636	0.673141	0.141661	-0.787217	0.663242	-0.104407	-0.784863	0.885384	0.145059	-0.777633	0.876643	-0.095140	-0.694142	1.258274	0.016861	-0.688555	1.230080	0.118457	-0.669840	1.169654	0.106199	-0.613419	0.766021	0.242349	-0.547642	0.754782	-0.171785	-0.309932	0.594236	0.080155				-0.271875	0.065166	0.231970	-0.314108	0.595639	0.125546	-0.270629	0.066873	0.186735	-0.245523	0.063637	-0.136132	0.362606	0.061524	0.111403
8126	67.716667	-0.806561	0.673177	0.141646	-0.787199	0.663240	-0.104414	-0.784847	0.885384	0.144991	-0.777594	0.876623	-0.095229	-0.693983	1.258464	0.017097	-0.688500	1.230098	0.118674	-0.669876	1.169663	0.106299	-0.613250	0.766097	0.242198	-0.547567	0.754809	-0.171864	-0.309813	0.594129	0.079968				-0.271866	0.065132	0.231965	-0.313940	0.595616	0.125355	-0.270635	0.066850	0.186729	-0.245528	0.063616	-0.136156	0.362608	0.061446	0.111332
8127	67.725000	-0.806525	0.673188	0.141646	-0.787183	0.663249	-0.104395	-0.785225	0.885459	0.145262	-0.777621	0.876593	-0.095248	-0.693837	1.258714	0.017375	-0.688456	1.230106	0.118880	-0.669967	1.169687	0.106427	-0.613090	0.766195	0.242034	-0.547479	0.754844	-0.171921	-0.309703	0.594107	0.079837				-0.271864	0.065123	0.231960	-0.313775	0.595656	0.125228	-0.270633	0.066864	0.186740	-0.245493	0.063532	-0.136015	0.362613	0.061482	0.111344
8128	67.733333	-0.806583	0.673127	0.141671	-0.787172	0.663274	-0.104366	-0.785029	0.885360	0.145040	-0.777767	0.876481	-0.095216	-0.693693	1.258890	0.017640	-0.688461	1.230045	0.119066	-0.670038	1.169666	0.106543	-0.612931	0.766306	0.241861	-0.547399	0.754878	-0.171967	-0.309600	0.594141	0.079743				-0.271869	0.065152	0.231962	-0.313627	0.595754	0.125131	-0.270624	0.066895	0.186741	-0.245451	0.063479	-0.135866	0.362617	0.061596	0.111403
8129	67.741667	-0.806473	0.673243	0.141671	-0.787149	0.663305	-0.104331	-0.785103	0.885454	0.145052	-0.777702	0.876582	-0.095257	-0.693625	1.259038	0.017933	-0.688465	1.230006	0.119285	-0.670130	1.169609	0.106624	-0.612782	0.766425	0.241686	-0.547325	0.754909	-0.172002	-0.309511	0.594208	0.079664				-0.271886	0.065201	0.231962	-0.313497	0.595878	0.125056	-0.270612	0.066946	0.186753	-0.245481	0.063583	-0.135954	0.362605	0.061722	0.111496
8130	67.750000	-0.806421	0.673263	0.141674	-0.787132	0.663333	-0.104299	-0.785079	0.885403	0.144968	-0.777743	0.876569	-0.095256	-0.693543	1.259254	0.018170	-0.688503	1.229978	0.119540	-0.670246	1.169515	0.106705	-0.612626	0.766543	0.241494	-0.547262	0.754925	-0.172046	-0.309415	0.594269	0.079582				-0.271899	0.065250	0.231964	-0.313366	0.595993	0.124969	-0.270610	0.066991	0.186772	-0.245516	0.063693	-0.136047	0.362603	0.061819	0.111556
8131	67.758333	-0.806432	0.673236	0.141694	-0.787110	0.663334	-0.104269	-0.785022	0.885433	0.144888	-0.777835	0.876475	-0.095243	-0.693486	1.259367	0.018428	-0.688572	1.229847	0.119733	-0.670353	1.169433	0.106767	-0.612403	0.766443	0.241181	-0.547224	0.754893	-0.172098	-0.309314	0.594276	0.079475				-0.271906	0.065259	0.231967	-0.313225	0.596049	0.124861	-0.270611	0.067002	0.186775	-0.245515	0.063698	-0.136043	0.362609	0.061834	0.111572
8132	67.766667	-0.806438	0.673192	0.141726	-0.787088	0.663324	-0.104258	-0.785087	0.885437	0.144930	-0.777903	0.876389	-0.095156	-0.693437	1.259456	0.018662	-0.688641	1.229713	0.119901	-0.670453	1.169245	0.106748	-0.612334	0.766720	0.241146	-0.547218	0.754833	-0.172186	-0.309205	0.594231	0.079341				-0.271896	0.065235	0.231970	-0.313068	0.596058	0.124731	-0.270613	0.066974	0.186770	-0.245508	0.063682	-0.136065	0.362615	0.061768	0.111534
8133	67.775000	-0.806307	0.673272	0.141724	-0.787061	0.663293	-0.104268	-0.784934	0.885466	0.144799	-0.777817	0.876376	-0.095319	-0.693419	1.259521	0.018879	-0.688781	1.229566	0.120031	-0.670652	1.169144	0.106846	-0.612198	0.766783	0.240982	-0.547230	0.754743	-0.172283	-0.309076	0.594144	0.079159				-0.271883	0.065202	0.231971	-0.312898	0.596039	0.124564	-0.270612	0.066903	0.186747	-0.245498	0.063648	-0.136103	0.362623	0.061644	0.111450
8134	67.783333	-0.806283	0.673268	0.141738	-0.787042	0.663262	-0.104279	-0.784951	0.885495	0.144815	-0.777826	0.876298	-0.095355	-0.693437	1.259598	0.019067	-0.688875	1.229326	0.120026	-0.670833	1.169034	0.106886	-0.612079	0.766840	0.240821	-0.547272	0.754642	-0.172379	-0.308954	0.594059	0.078976				-0.271869	0.065153	0.231970	-0.312724	0.596027	0.124394	-0.270617	0.066843	0.186723	-0.245498	0.063619	-0.136148	0.362631	0.061514	0.111357
8135	67.791667	-0.806262	0.673266	0.141745	-0.787035	0.663259	-0.104270	-0.785246	0.885599	0.145008	-0.777903	0.876202	-0.095354	-0.693450	1.259659	0.019256	-0.689100	1.229199	0.120158	-0.671013	1.168944	0.106931	-0.611986	0.766899	0.240660	-0.547338	0.754552	-0.172455	-0.308847	0.594037	0.078832				-0.271857	0.065130	0.231969	-0.312393	0.596129	0.124504	-0.270621	0.066834	0.186732	-0.245495	0.063613	-0.136155	0.362646	0.061493	0.111325
8136	67.800000	-0.806253	0.673269	0.141751	-0.787032	0.663289	-0.104250	-0.785299	0.885616	0.145085	-0.777968	0.876138	-0.095414	-0.693488	1.259725	0.019443	-0.689309	1.229032	0.120259	-0.671230	1.168849	0.106973	-0.611902	0.766952	0.240502	-0.547431	0.754470	-0.172519	-0.308758	0.594084	0.078735				-0.271862	0.065137	0.231973	-0.312160	0.596160	0.124400	-0.270616	0.066864	0.186753	-0.245493	0.063626	-0.136138	0.362647	0.061538	0.111361
8137	67.808333	-0.806264	0.673284	0.141750	-0.787037	0.663313	-0.104235	-0.784949	0.885568	0.144746	-0.777965	0.876204	-0.095398	-0.693580	1.259796	0.019635	-0.689518	1.228919	0.120370	-0.671437	1.168730	0.106987	-0.611839	0.766985	0.240341	-0.547539	0.754388	-0.172586	-0.308683	0.594183	0.078660				-0.271873	0.065174	0.231968	-0.312030	0.596314	0.124341	-0.270608	0.066912	0.186767	-0.245495	0.063647	-0.136091	0.362649	0.061653	0.111443
8138	67.816667	-0.806273	0.673299	0.141745	-0.787047	0.663333	-0.104213	-0.784960	0.885590	0.144708	-0.777939	0.876278	-0.095411	-0.693671	1.259862	0.019778	-0.689756	1.228825	0.120494	-0.671650	1.168623	0.107002	-0.611785	0.767014	0.240197	-0.547675	0.754294	-0.172662	-0.308626	0.594314	0.078596				-0.271886	0.065212	0.231963	-0.311911	0.596491	0.124271	-0.270603	0.066954	0.186782	-0.245413	0.063505	-0.135809	0.362637	0.061762	0.111526
8139	67.825000	-0.806383	0.673222	0.141756	-0.787053	0.663340	-0.104211	-0.785330	0.885673	0.144978	-0.778072	0.876175	-0.095379	-0.693781	1.259911	0.019901	-0.690041	1.228717	0.120568	-0.671906	1.168564	0.107009	-0.611752	0.767019	0.240075	-0.547840	0.754198	-0.172779	-0.308581	0.594393	0.078506				-0.271902	0.065241	0.231974	-0.311805	0.596601	0.124189	-0.270603	0.066983	0.186790	-0.245450	0.063607	-0.135916	0.362630	0.061827	0.111567
8140	67.833333	-0.806301	0.673314	0.141730	-0.787059	0.663335	-0.104218	-0.784959	0.885585	0.144602	-0.777970	0.876262	-0.095467	-0.693879	1.259943	0.019994	-0.690265	1.228617	0.120661	-0.672135	1.168474	0.107043	-0.611730	0.767013	0.239974	-0.548033	0.754088	-0.172928	-0.308554	0.594417	0.078387				-0.271912	0.065254	0.231979	-0.311712	0.596694	0.124069	-0.270611	0.066981	0.186787	-0.245489	0.063692	-0.136041	0.362632	0.061819	0.111555
8141	67.841667	-0.806314	0.673306	0.141714	-0.787055	0.663303	-0.104245	-0.785213	0.885626	0.144754	-0.777971	0.876223	-0.095511	-0.694027	1.259950	0.020128	-0.690515	1.228494	0.120733	-0.672368	1.168395	0.107043	-0.611721	0.767000	0.239894	-0.548253	0.753969	-0.173102	-0.308539	0.594361	0.078239				-0.271905	0.065234	0.231983	-0.311644	0.596709	0.123931	-0.270617	0.066950	0.186771	-0.245494	0.063675	-0.136073	0.362639	0.061730	0.111489
8142	67.850000	-0.806328	0.673297	0.141689	-0.787050	0.663264	-0.104282	-0.785427	0.885634	0.144885	-0.777971	0.876173	-0.095569	-0.694161	1.259947	0.020240	-0.690763	1.228390	0.120808	-0.672559	1.168245	0.107022	-0.611564	0.766584	0.239553	-0.548496	0.753851	-0.173301	-0.308533	0.594284	0.078082				-0.271890	0.065195	0.231984	-0.311587	0.596705	0.123781	-0.270626	0.066890	0.186748	-0.245494	0.063637	-0.136116	0.362636	0.061612	0.111388
8143	67.858333	-0.806426	0.673209	0.141685	-0.787042	0.663239	-0.104322	-0.785486	0.885612	0.144863	-0.778081	0.876058	-0.095500	-0.694296	1.259940	0.020328	-0.691053	1.228293	0.120885	-0.672817	1.168207	0.107107	-0.611573	0.766552	0.239502	-0.548760	0.753727	-0.173500	-0.308550	0.594224	0.077929				-0.271874	0.065154	0.231976	-0.311543	0.596715	0.123633	-0.270634	0.066849	0.186731	-0.245491	0.063615	-0.136144	0.362654	0.061535	0.111309
8144	67.866667	-0.806345	0.673290	0.141640	-0.787039	0.663232	-0.104351	-0.785379	0.885616	0.144692	-0.777992	0.876123	-0.095671	-0.694441	1.259969	0.020420	-0.691297	1.228199	0.120961	-0.673095	1.168117	0.107172	-0.611602	0.766516	0.239466	-0.549034	0.753612	-0.173694	-0.308593	0.594218	0.077782				-0.271866	0.065145	0.231979	-0.311518	0.596761	0.123500	-0.270635	0.066840	0.186729	-0.245492	0.063608	-0.136144	0.362658	0.061512	0.111281
8145	67.875000	-0.806368	0.673293	0.141609	-0.787042	0.663248	-0.104358	-0.785626	0.885540	0.144743	-0.778081	0.876097	-0.095668	-0.694604	1.259960	0.020507	-0.691552	1.228121	0.121018	-0.673326	1.168063	0.107194	-0.611812	0.766864	0.239693	-0.549334	0.753512	-0.173879	-0.308668	0.594297	0.077661				-0.271871	0.065148	0.231965	-0.311518	0.596859	0.123380	-0.270626	0.066877	0.186743	-0.245494	0.063627	-0.136116	0.362652	0.061585	0.111347
8146	67.883333	-0.806388	0.673299	0.141580	-0.787047	0.663272	-0.104362	-0.785720	0.885522	0.144694	-0.778178	0.876081	-0.095658	-0.694777	1.259972	0.020587	-0.691822	1.228035	0.121070	-0.673538	1.167966	0.107174	-0.611884	0.766803	0.239645	-0.549641	0.753426	-0.174053	-0.308768	0.594400	0.077553				-0.271889	0.065179	0.231965	-0.311536	0.596987	0.123264	-0.270624	0.066924	0.186762	-0.245494	0.063653	-0.136073	0.362645	0.061698	0.111435
8147	67.891667	-0.806415	0.673306	0.141560	-0.787048	0.663288	-0.104363	-0.785649	0.885469	0.144497	-0.778129	0.876192	-0.095754	-0.694957	1.259986	0.020665	-0.692142	1.227975	0.121110	-0.673762	1.167900	0.107203	-0.611976	0.766734	0.239593	-0.549960	0.753334	-0.174233	-0.308888	0.594511	0.077435				-0.271901	0.065208	0.231965	-0.311562	0.597131	0.123150	-0.270621	0.066961	0.186783	-0.245448	0.063597	-0.135919	0.362637	0.061775	0.111519
8148	67.900000	-0.806555	0.673232	0.141580	-0.787057	0.663285	-0.104371	-0.785584	0.885403	0.144295	-0.778159	0.876217	-0.095799	-0.695142	1.259957	0.020730	-0.692403	1.227887	0.121147	-0.674051	1.167867	0.107271	-0.612092	0.766648	0.239542	-0.550301	0.753227	-0.174433	-0.309012	0.594590	0.077280				-0.271917	0.065230	0.231973	-0.311751	0.597364	0.123057	-0.270621	0.066973	0.186792	-0.245490	0.063690	-0.136030	0.362624	0.061819	0.111555
8149	67.908333	-0.806514	0.673260	0.141545	-0.787063	0.663253	-0.104392	-0.785929	0.885366	0.144427	-0.778253	0.876140	-0.095811	-0.695320	1.259917	0.020754	-0.692681	1.227740	0.121150	-0.674288	1.167775	0.107254	-0.612222	0.766562	0.239492	-0.550648	0.753115	-0.174654	-0.309136	0.594596	0.077078				-0.271918	0.065229	0.231981	-0.311790	0.597415	0.122854	-0.270632	0.066950	0.186780	-0.245490	0.063678	-0.136050	0.362622	0.061768	0.111518
8150	67.916667	-0.806580	0.673191	0.141536	-0.787059	0.663211	-0.104414	-0.786195	0.885366	0.144476	-0.778335	0.876081	-0.095782	-0.695497	1.259871	0.020777	-0.692967	1.227636	0.121166	-0.674525	1.167702	0.107243	-0.612355	0.766476	0.239444	-0.550988	0.752998	-0.174882	-0.309265	0.594559	0.076865				-0.271909	0.065213	0.231992	-0.311835	0.597437	0.122644	-0.270640	0.066907	0.186764	-0.245477	0.063661	-0.136082	0.362625	0.061687	0.111455
8151	67.925000	-0.806553	0.673221	0.141527	-0.787078	0.663166	-0.104425	-0.786105	0.885294	0.144302	-0.778356	0.876067	-0.095922	-0.695726	1.259839	0.020818	-0.693278	1.227541	0.121195	-0.674772	1.167619	0.107245	-0.612493	0.766391	0.239383	-0.551338	0.752884	-0.175119	-0.309408	0.594521	0.076673				-0.271898	0.065192	0.232001	-0.311941	0.597394	0.122323	-0.270641	0.066868	0.186759	-0.245468	0.063646	-0.136104	0.362625	0.061595	0.111390
8152	67.933333	-0.806532	0.673246	0.141518	-0.787091	0.663138	-0.104431	-0.786077	0.885212	0.144110	-0.778380	0.876090	-0.095999	-0.695943	1.259829	0.020845	-0.693572	1.227475	0.121265	-0.675067	1.167564	0.107268	-0.612649	0.766321	0.239318	-0.551699	0.752776	-0.175340	-0.309546	0.594506	0.076491				-0.271886	0.065183	0.232006	-0.312049	0.597382	0.122012	-0.270637	0.066855	0.186761	-0.245459	0.063623	-0.136106	0.362628	0.061541	0.111347
8153	67.941667	-0.806613	0.673192	0.141516	-0.787123	0.663131	-0.104421	-0.786601	0.885243	0.144354	-0.778482	0.876065	-0.096010	-0.696192	1.259839	0.020957	-0.693903	1.227386	0.121292	-0.675358	1.167480	0.107248	-0.612810	0.766265	0.239235	-0.552053	0.752683	-0.175556	-0.309697	0.594537	0.076320				-0.271881	0.065172	0.231989	-0.312129	0.597464	0.121839	-0.270629	0.066878	0.186764	-0.245458	0.063632	-0.136097	0.362634	0.061567	0.111360
8154	67.950000	-0.806709	0.673137	0.141523	-0.787158	0.663131	-0.104412	-0.786743	0.885222	0.144314	-0.778699	0.875953	-0.095983	-0.696463	1.259873	0.021067	-0.694228	1.227276	0.121326	-0.675645	1.167375	0.107247	-0.612984	0.766218	0.239144	-0.552403	0.752589	-0.175767	-0.309857	0.594583	0.076164				-0.271876	0.065162	0.231966	-0.312213	0.597566	0.121676	-0.270624	0.066897	0.186767	-0.245460	0.063633	-0.136080	0.362641	0.061618	0.111402
8155	67.958333	-0.806667	0.673188	0.141493	-0.787194	0.663126	-0.104405	-0.786484	0.885109	0.143983	-0.778707	0.876042	-0.096070	-0.696733	1.259910	0.021167	-0.694570	1.227196	0.121406	-0.675976	1.167327	0.107296	-0.613168	0.766172	0.239052	-0.552774	0.752502	-0.175993	-0.310008	0.594638	0.076031				-0.271886	0.065177	0.231955	-0.312299	0.597682	0.121526	-0.270617	0.066901	0.186769	-0.245461	0.063649	-0.136066	0.362629	0.061670	0.111479
8156	67.966667	-0.806827	0.673095	0.141527	-0.787237	0.663118	-0.104394	-0.786572	0.885109	0.143892	-0.778835	0.876017	-0.096084	-0.697014	1.259958	0.021284	-0.694925	1.227121	0.121543	-0.676353	1.167357	0.107402	-0.613345	0.766129	0.238951	-0.553157	0.752417	-0.176223	-0.310143	0.594716	0.075882				-0.271893	0.065189	0.231953	-0.312374	0.597799	0.121367	-0.270613	0.066923	0.186765	-0.245378	0.063496	-0.135811	0.362624	0.061731	0.111519
8157	67.975000	-0.806834	0.673110	0.141511	-0.787291	0.663101	-0.104387	-0.787069	0.885147	0.144117	-0.779067	0.875864	-0.096100	-0.697380	1.259975	0.021487	-0.695303	1.227051	0.121636	-0.676678	1.167221	0.107374	-0.613526	0.766099	0.238855	-0.553577	0.752308	-0.176471	-0.310281	0.594794	0.075716				-0.271901	0.065211	0.231946	-0.312442	0.597891	0.121209	-0.270623	0.066936	0.186761	-0.245467	0.063672	-0.136060	0.362613	0.061751	0.111511
8158	67.983333	-0.806936	0.673042	0.141517	-0.787345	0.663065	-0.104379	-0.787371	0.885181	0.144205	-0.779195	0.875815	-0.096057	-0.697725	1.259982	0.021649	-0.695663	1.226954	0.121773	-0.677070	1.167168	0.107488	-0.613699	0.766067	0.238773	-0.554009	0.752189	-0.176733	-0.310412	0.594866	0.075536				-0.271904	0.065215	0.231952	-0.312511	0.597960	0.121036	-0.270633	0.066932	0.186748	-0.245475	0.063674	-0.136075	0.362606	0.061715	0.111472
8159	67.991667	-0.806896	0.673075	0.141515	-0.787403	0.663006	-0.104376	-0.787311	0.885097	0.144008	-0.779276	0.875759	-0.096167	-0.698094	1.259968	0.021856	-0.696075	1.226822	0.121949	-0.677421	1.167033	0.107552	-0.613887	0.766016	0.238713	-0.554465	0.752040	-0.177023	-0.310549	0.594923	0.075360				-0.271897	0.065206	0.231966	-0.312585	0.598008	0.120857	-0.270640	0.066894	0.186736	-0.245475	0.063650	-0.136097	0.362606	0.061650	0.111405
8160	68.000000	-0.807053	0.672976	0.141567	-0.787456	0.662954	-0.104365	-0.787696	0.885097	0.144152	-0.779461	0.875626	-0.096192	-0.698481	1.259956	0.022057	-0.696445	1.226649	0.122125	-0.677744	1.166855	0.107593	-0.614077	0.765970	0.238659	-0.554947	0.751904	-0.177318	-0.310704	0.595005	0.075189				-0.271894	0.065197	0.231988	-0.312665	0.598070	0.120699	-0.270645	0.066860	0.186729	-0.245468	0.063634	-0.136109	0.362610	0.061598	0.111348
8161	68.008333	-0.807105	0.672954	0.141566	-0.787516	0.662929	-0.104349	-0.787867	0.885074	0.144129	-0.779561	0.875637	-0.096156	-0.698935	1.259920	0.022328	-0.696835	1.226425	0.122297	-0.678081	1.166713	0.107682	-0.614268	0.765945	0.238629	-0.555445	0.751782	-0.177614	-0.310872	0.595152	0.075052				-0.271892	0.065218	0.231992	-0.312759	0.598185	0.120563	-0.270642	0.066878	0.186737	-0.245431	0.063573	-0.135973	0.362618	0.061608	0.111340
8162	68.016667	-0.807071	0.673006	0.141548	-0.787580	0.662918	-0.104325	-0.787639	0.884972	0.143789	-0.779664	0.875647	-0.096207	-0.699383	1.259853	0.022564	-0.697279	1.226166	0.122493	-0.678446	1.166564	0.107805	-0.614472	0.765919	0.238614	-0.555968	0.751684	-0.177922	-0.311058	0.595318	0.074927				-0.271896	0.065239	0.231988	-0.312859	0.598322	0.120429	-0.270638	0.066910	0.186752	-0.245470	0.063682	-0.136074	0.362619	0.061645	0.111383
8163	68.025000	-0.807133	0.672971	0.141548	-0.787638	0.662889	-0.104306	-0.788217	0.885024	0.144078	-0.779875	0.875556	-0.096232	-0.699899	1.259737	0.022871	-0.697695	1.225845	0.122690	-0.678762	1.166221	0.107825	-0.614629	0.765681	0.238493	-0.556493	0.751568	-0.178243	-0.311266	0.595479	0.074810				-0.271899	0.065237	0.231968	-0.312982	0.598467	0.120295	-0.270631	0.066933	0.186765	-0.245469	0.063684	-0.136054	0.362621	0.061703	0.111447
8164	68.033333	-0.807286	0.672865	0.141582	-0.787694	0.662847	-0.104307	-0.788405	0.884954	0.144002	-0.780084	0.875452	-0.096267	-0.700419	1.259592	0.023121	-0.698164	1.225513	0.122880	-0.679106	1.166017	0.107930	-0.614818	0.765433	0.238400	-0.557034	0.751446	-0.178600	-0.311493	0.595619	0.074654				-0.271898	0.065222	0.231950	-0.313121	0.598593	0.120139	-0.270625	0.066920	0.186755	-0.245397	0.063509	-0.135809	0.362621	0.061738	0.111466
8165	68.041667	-0.807253	0.672894	0.141534	-0.787756	0.662792	-0.104326	-0.788311	0.884861	0.143739	-0.780198	0.875460	-0.096307	-0.700958	1.259464	0.023397	-0.698626	1.225149	0.123083	-0.679478	1.165716	0.108040	-0.615118	0.765364	0.238480	-0.557575	0.751344	-0.178996	-0.311910	0.595920	0.074510				-0.271896	0.065206	0.231931	-0.313278	0.598707	0.119955	-0.270625	0.066887	0.186733	-0.245430	0.063570	-0.135944	0.362617	0.061711	0.111473
8166	68.050000	-0.807311	0.672863	0.141526	-0.787812	0.662746	-0.104346	-0.788330	0.884787	0.143592	-0.780309	0.875459	-0.096348	-0.701553	1.259281	0.023701	-0.699110	1.224779	0.123305	-0.679784	1.165373	0.108073	-0.615434	0.765273	0.238579	-0.558108	0.751255	-0.179402	-0.312217	0.596038	0.074325				-0.271889	0.065193	0.231926	-0.313461	0.598799	0.119764	-0.270623	0.066870	0.186718	-0.245462	0.063643	-0.136092	0.362613	0.061671	0.111435
8167	68.058333	-0.807365	0.672830	0.141519	-0.787830	0.662682	-0.104205	-0.788710	0.884744	0.143693	-0.780571	0.875307	-0.096393	-0.702135	1.259116	0.023978	-0.699579	1.224416	0.123537	-0.680167	1.165104	0.108192	-0.615787	0.765180	0.238697	-0.558676	0.751191	-0.179839	-0.312573	0.596141	0.074164				-0.271879	0.065181	0.231930	-0.313678	0.598899	0.119595	-0.270629	0.066857	0.186719	-0.245460	0.063646	-0.136103	0.362612	0.061637	0.111383
8168	68.066667	-0.807423	0.672798	0.141514	-0.787932	0.662646	-0.104202	-0.788895	0.884691	0.143665	-0.780740	0.875270	-0.096423	-0.702748	1.258882	0.024325	-0.700097	1.223989	0.123727	-0.680509	1.164824	0.108307	-0.616162	0.765092	0.238830	-0.559415	0.751029	-0.180333	-0.312953	0.596235	0.074019				-0.271873	0.065188	0.231948	-0.313928	0.599025	0.119448	-0.270627	0.066866	0.186733	-0.245458	0.063644	-0.136103	0.362621	0.061614	0.111331
[truncated: 6,310 more rows]
[truncated: 192 more columns]
