# Supplementary material for: Musical improvisation enhances interpersonal coordination in subsequent conversation: Motor and speech evidence
Source: PLoS One. 2021 Apr 15;16(4):e0250166. doi: 10.1371/journal.pone.0250166 (PMC8049323; doi:10.1371/journal.pone.0250166)
Supplement: S2 File — (ZIP) [file pone.0250166.s005.zip › MI condition/EDITED_PC 205 T1.csv]

Format Version	1.21	Take Name	PC 205 T1	Capture Frame Rate	180.000000	Export Frame Rate	120.000000	Capture Start Time	2018-06-14 12.32.01 AM	Total Frames in Take	18752	Total Exported Frames	12502	Rotation Type	Quaternion	Length Units	Meters	Coordinate Space	Global
		Marker	Marker	Marker	Marker	Marker	Marker	Marker	Marker	Marker	Marker	Marker	Marker	Marker	Marker	Marker	Marker	Marker	Marker	Marker	Marker	Marker	Marker	Marker	Marker	Marker	Marker	Marker	Marker	Marker	Marker	Marker	Marker	Marker	Marker	Marker	Marker	Marker	Marker	Marker	Marker	Marker	Marker	Marker	Marker	Marker	Marker	Marker	Marker
		Unlabeled:5000	Unlabeled:5000	Unlabeled:5000	Unlabeled:5001	Unlabeled:5001	Unlabeled:5001	Unlabeled:5002	Unlabeled:5002	Unlabeled:5002	Unlabeled:5003	Unlabeled:5003	Unlabeled:5003	Unlabeled:5004	Unlabeled:5004	Unlabeled:5004	Unlabeled:5005	Unlabeled:5005	Unlabeled:5005	Unlabeled:5006	Unlabeled:5006	Unlabeled:5006	Unlabeled:5007	Unlabeled:5007	Unlabeled:5007	Unlabeled:5008	Unlabeled:5008	Unlabeled:5008	Unlabeled:5009	Unlabeled:5009	Unlabeled:5009	Unlabeled:5010	Unlabeled:5010	Unlabeled:5010	Unlabeled:5011	Unlabeled:5011	Unlabeled:5011	Unlabeled:5012	Unlabeled:5012	Unlabeled:5012	Unlabeled:5013	Unlabeled:5013	Unlabeled:5013	Unlabeled:5014	Unlabeled:5014	Unlabeled:5014	Unlabeled:5015	Unlabeled:5015	Unlabeled:5015
		8392B20CF49E35701388	8392B20CF49E35701388	8392B20CF49E35701388	8392B20CF49E35701389	8392B20CF49E35701389	8392B20CF49E35701389	8392B20CF49E3570138A	8392B20CF49E3570138A	8392B20CF49E3570138A	8392B20CF49E3570138B	8392B20CF49E3570138B	8392B20CF49E3570138B	8392B20CF49E3570138C	8392B20CF49E3570138C	8392B20CF49E3570138C	8392B20CF49E3570138D	8392B20CF49E3570138D	8392B20CF49E3570138D	8392B20CF49E3570138E	8392B20CF49E3570138E	8392B20CF49E3570138E	8392B20CF49E3570138F	8392B20CF49E3570138F	8392B20CF49E3570138F	8392B20CF49E35701390	8392B20CF49E35701390	8392B20CF49E35701390	8392B20CF49E35701391	8392B20CF49E35701391	8392B20CF49E35701391	8392B20CF49E35701392	8392B20CF49E35701392	8392B20CF49E35701392	8392B20CF49E35701393	8392B20CF49E35701393	8392B20CF49E35701393	8392B20CF49E35701394	8392B20CF49E35701394	8392B20CF49E35701394	8392B20CF49E35701395	8392B20CF49E35701395	8392B20CF49E35701395	8392B20CF49E35701396	8392B20CF49E35701396	8392B20CF49E35701396	8392B20CF49E35701397	8392B20CF49E35701397	8392B20CF49E35701397
		Position	Position	Position	Position	Position	Position	Position	Position	Position	Position	Position	Position	Position	Position	Position	Position	Position	Position	Position	Position	Position	Position	Position	Position	Position	Position	Position	Position	Position	Position	Position	Position	Position	Position	Position	Position	Position	Position	Position	Position	Position	Position	Position	Position	Position	Position	Position	Position
Frame	Time	X	Y	Z	X	Y	Z	X	Y	Z	X	Y	Z	X	Y	Z	X	Y	Z	X	Y	Z	X	Y	Z	X	Y	Z	X	Y	Z	X	Y	Z	X	Y	Z	X	Y	Z	X	Y	Z	X	Y	Z	X	Y	Z
5301	44.175000	-0.874640	0.605322	-0.083785	-0.869045	0.616441	0.146217	-0.841599	0.864183	0.128040	-0.834782	0.857833	-0.104811	-0.707700	0.689790	0.239987				-0.684905	1.105270	0.088887	-0.695955	1.168408	0.094304	-0.720101	0.701475	-0.223033				-0.367699	0.586721	0.116576	-0.276168	0.057439	0.353241	-0.246529	0.062866	0.305006	-0.238329	0.063670	-0.224799
5302	44.183333	-0.874634	0.605324	-0.083794	-0.869059	0.616414	0.146241	-0.841630	0.864152	0.128019	-0.834752	0.857798	-0.104814	-0.707758	0.689793	0.239985				-0.684912	1.105621	0.088656	-0.696069	1.168437	0.094170	-0.720168	0.701519	-0.223247				-0.367680	0.586660	0.116612	-0.276170	0.057454	0.353250	-0.246527	0.062872	0.305024	-0.238333	0.063669	-0.224796
5303	44.191667	-0.874669	0.605298	-0.083769	-0.869064	0.616403	0.146255	-0.841657	0.864154	0.128009	-0.834771	0.857732	-0.104782	-0.707822	0.689801	0.239944				-0.684978	1.105473	0.088616	-0.696171	1.168465	0.094026	-0.720246	0.701561	-0.223504				-0.367604	0.586713	0.116892	-0.276163	0.057451	0.353255	-0.246528	0.062867	0.305022	-0.238340	0.063656	-0.224800
5304	44.200000	-0.874678	0.605294	-0.083762	-0.869068	0.616396	0.146261	-0.841676	0.864164	0.127996	-0.834749	0.857683	-0.104805	-0.707896	0.689829	0.239875				-0.684957	1.105623	0.088394	-0.696245	1.168494	0.093846	-0.720319	0.701614	-0.223770				-0.367509	0.586790	0.117219	-0.276161	0.057451	0.353252	-0.246519	0.062866	0.305014	-0.238336	0.063644	-0.224810
5305	44.208333	-0.874676	0.605289	-0.083801	-0.869069	0.616393	0.146261	-0.841693	0.864202	0.127990	-0.834666	0.857734	-0.104790	-0.707975	0.689921	0.239802				-0.684971	1.105659	0.088312	-0.696315	1.168526	0.093690	-0.720346	0.701679	-0.224061				-0.367318	0.587074	0.118016	-0.276154	0.057434	0.353237	-0.246519	0.062855	0.305007	-0.238330	0.063671	-0.224809
5306	44.216667	-0.874664	0.605316	-0.083783	-0.869069	0.616393	0.146267	-0.841688	0.864189	0.127958	-0.834686	0.857667	-0.104812	-0.708078	0.689971	0.239666				-0.684993	1.105695	0.088200	-0.696379	1.168550	0.093521	-0.720408	0.701767	-0.224352				-0.367156	0.587068	0.118108	-0.276150	0.057419	0.353231	-0.246516	0.062840	0.304991	-0.238331	0.063679	-0.224812
5307	44.225000	-0.874637	0.605287	-0.083764	-0.869064	0.616392	0.146285	-0.841696	0.864249	0.127948	-0.834640	0.857714	-0.104757	-0.708055	0.689958	0.239331				-0.685086	1.105417	0.088228	-0.696434	1.168571	0.093315	-0.720451	0.701869	-0.224646				-0.366862	0.587449	0.119085	-0.276139	0.057393	0.353225	-0.246510	0.062838	0.304985	-0.238331	0.063686	-0.224809
5308	44.233333	-0.874643	0.605319	-0.083824	-0.869058	0.616395	0.146305	-0.841690	0.864313	0.127919	-0.834579	0.857750	-0.104801	-0.708145	0.690013	0.239129				-0.685078	1.105416	0.088076	-0.696513	1.168588	0.093076	-0.720486	0.701979	-0.224937				-0.366568	0.587732	0.119776	-0.276134	0.057378	0.353213	-0.246507	0.062835	0.304989	-0.238326	0.063677	-0.224802
5309	44.241667	-0.874647	0.605342	-0.083742	-0.869048	0.616390	0.146317	-0.841720	0.864359	0.127894	-0.834577	0.857736	-0.104806	-0.708258	0.690043	0.238895				-0.684963	1.105675	0.087663	-0.696579	1.168616	0.092839	-0.720516	0.702069	-0.225201				-0.366276	0.588046	0.120523	-0.276123	0.057352	0.353206	-0.246500	0.062837	0.304992	-0.238324	0.063682	-0.224805
5310	44.250000	-0.874646	0.605353	-0.083737	-0.869044	0.616388	0.146319	-0.841696	0.864390	0.127840	-0.834578	0.857737	-0.104806	-0.708373	0.690075	0.238647				-0.684275	1.105635	0.087406	-0.696644	1.168648	0.092608	-0.720535	0.702134	-0.225456				-0.365978	0.588492	0.121346	-0.276122	0.057346	0.353221	-0.246487	0.062844	0.305012	-0.238333	0.063682	-0.224800
5311	44.258333	-0.874660	0.605357	-0.083727	-0.869040	0.616392	0.146313	-0.841609	0.864407	0.127754	-0.834526	0.857783	-0.104769	-0.708482	0.690126	0.238390				-0.685018	1.105583	0.087309	-0.696692	1.168676	0.092305	-0.720533	0.702192	-0.225664				-0.365658	0.589119	0.122038	-0.276104	0.057315	0.353220	-0.246478	0.062856	0.305035	-0.238342	0.063679	-0.224800
5312	44.266667	-0.874647	0.605360	-0.083811	-0.869048	0.616411	0.146300	-0.841570	0.864443	0.127695	-0.834431	0.857869	-0.104765	-0.708602	0.690192	0.238127				-0.685074	1.105463	0.087193	-0.696756	1.168710	0.092026	-0.720502	0.702234	-0.225845				-0.365299	0.589754	0.123053	-0.276102	0.057298	0.353226	-0.246473	0.062873	0.305054	-0.238327	0.063700	-0.224813
5313	44.275000	-0.874683	0.605364	-0.083767	-0.869053	0.616436	0.146277	-0.841362	0.864486	0.127588	-0.834383	0.857866	-0.104772	-0.708732	0.690259	0.237866				-0.685025	1.105592	0.086890	-0.696807	1.168730	0.091750	-0.720418	0.702239	-0.225987				-0.364916	0.590721	0.123989	-0.276093	0.057282	0.353236	-0.246461	0.062880	0.305057	-0.238337	0.063684	-0.224804
5314	44.283333	-0.874673	0.605387	-0.083766	-0.869059	0.616461	0.146262	-0.841344	0.864471	0.127542	-0.834380	0.857855	-0.104714	-0.708832	0.690342	0.237585				-0.685010	1.105898	0.086542	-0.696847	1.168768	0.091427	-0.720279	0.702236	-0.226108				-0.364484	0.591912	0.124957	-0.276080	0.057256	0.353231	-0.246454	0.062889	0.305059	-0.238339	0.063669	-0.224802
5315	44.291667	-0.874677	0.605383	-0.083795	-0.869059	0.616480	0.146252	-0.841248	0.864509	0.127492	-0.834257	0.857894	-0.104803	-0.708934	0.690401	0.237306				-0.684348	1.105821	0.086321	-0.696908	1.168772	0.091136	-0.720033	0.702210	-0.226216				-0.363910	0.593298	0.125822	-0.276073	0.057228	0.353211	-0.246448	0.062891	0.305047	-0.238351	0.063663	-0.224801
5316	44.300000	-0.874663	0.605389	-0.083845	-0.869051	0.616481	0.146246	-0.841156	0.864588	0.127462	-0.834195	0.857881	-0.104819	-0.709016	0.690447	0.237034				-0.683812	1.105117	0.085936	-0.696943	1.168773	0.090827	-0.719715	0.702172	-0.226342				-0.363286	0.594978	0.126639	-0.276063	0.057208	0.353198	-0.246439	0.062884	0.305038	-0.238346	0.063669	-0.224798
5317	44.308333	-0.874680	0.605396	-0.083771	-0.869043	0.616469	0.146256	-0.841037	0.864604	0.127401	-0.834143	0.857843	-0.104855	-0.709051	0.690490	0.236784				-0.684988	1.105922	0.085810	-0.696999	1.168775	0.090519	-0.719260	0.702103	-0.226482				-0.362760	0.597175	0.127618	-0.276057	0.057181	0.353193	-0.246437	0.062889	0.305049	-0.238344	0.063670	-0.224807
5318	44.316667	-0.874688	0.605384	-0.083768	-0.869037	0.616449	0.146265	-0.840944	0.864691	0.127373	-0.834053	0.857878	-0.104878	-0.709046	0.690562	0.236543				-0.685055	1.105881	0.085622	-0.697037	1.168781	0.090249	-0.718699	0.701984	-0.226644				-0.362123	0.599456	0.128258	-0.276059	0.057173	0.353206	-0.246447	0.062905	0.305063	-0.238348	0.063668	-0.224816
5319	44.325000	-0.874700	0.605360	-0.083811	-0.869029	0.616430	0.146266	-0.840837	0.864735	0.127326	-0.833955	0.857926	-0.104931	-0.708981	0.690671	0.236347				-0.684529	1.105586	0.085411	-0.697044	1.168761	0.089997	-0.718010	0.701855	-0.226788				-0.361496	0.602043	0.128902	-0.276061	0.057161	0.353211	-0.246455	0.062926	0.305077	-0.238366	0.063651	-0.224811
5320	44.333333	-0.874727	0.605350	-0.083788	-0.869026	0.616415	0.146264	-0.840613	0.864725	0.127187	-0.833889	0.857954	-0.105024	-0.708872	0.690828	0.236199				-0.684949	1.105493	0.085321	-0.697043	1.168684	0.089681	-0.717181	0.701693	-0.226931				-0.360876	0.604750	0.129360	-0.276065	0.057171	0.353224	-0.246465	0.062948	0.305081	-0.238353	0.063675	-0.224816
5321	44.341667	-0.874751	0.605332	-0.083804	-0.869034	0.616414	0.146249	-0.840595	0.864783	0.127182	-0.833887	0.857939	-0.105065	-0.708679	0.691046	0.236129				-0.684671	1.105753	0.084960	-0.697007	1.168646	0.089420	-0.716226	0.701495	-0.227073				-0.360467	0.606948	0.128915	-0.276043	0.057162	0.353209	-0.246474	0.062963	0.305062	-0.238357	0.063674	-0.224812
5322	44.350000	-0.874794	0.605304	-0.083801	-0.869042	0.616426	0.146235	-0.840474	0.864795	0.127073	-0.833790	0.857967	-0.105270	-0.708406	0.691307	0.236135				-0.684537	1.105612	0.084783	-0.696962	1.168598	0.089166	-0.715134	0.701275	-0.227221				-0.360036	0.609240	0.128449	-0.276006	0.057166	0.353185	-0.246480	0.062989	0.305014	-0.238365	0.063654	-0.224803
5323	44.358333	-0.874824	0.605297	-0.083859	-0.869042	0.616446	0.146212	-0.840417	0.864833	0.126982	-0.833739	0.858000	-0.105262	-0.708003	0.691626	0.236313				-0.683792	1.105539	0.084618	-0.696917	1.168541	0.088889	-0.713933	0.701016	-0.227387				-0.359707	0.611418	0.127694	-0.275937	0.057162	0.353143	-0.246471	0.062989	0.304935	-0.238352	0.063676	-0.224814
5324	44.366667	-0.874811	0.605310	-0.083870	-0.869051	0.616468	0.146183	-0.840369	0.864878	0.126871	-0.833739	0.857950	-0.105313	-0.707531	0.691943	0.236621				-0.683469	1.105294	0.084337	-0.696886	1.168484	0.088597	-0.712568	0.700760	-0.227558				-0.359418	0.613493	0.126853	-0.275864	0.057150	0.353118	-0.246479	0.062991	0.304860	-0.238354	0.063673	-0.224814
5325	44.375000	-0.874785	0.605226	-0.083890	-0.869061	0.616498	0.146154	-0.840222	0.864850	0.126678	-0.833621	0.857959	-0.105483	-0.706923	0.692281	0.237110				-0.683695	1.105584	0.084186	-0.696824	1.168482	0.088359	-0.711053	0.700475	-0.227772				-0.359028	0.615414	0.125895	-0.275796	0.057155	0.353114	-0.246491	0.062995	0.304791	-0.238353	0.063669	-0.224818
5326	44.383333	-0.874866	0.605279	-0.083886	-0.869069	0.616520	0.146121	-0.840078	0.864828	0.126477	-0.833533	0.857942	-0.105615	-0.706222	0.692599	0.237707				-0.683526	1.105552	0.083969	-0.696782	1.168457	0.088117	-0.709389	0.700189	-0.227991				-0.358800	0.617102	0.124769	-0.275893	0.057167	0.353081	-0.246503	0.063005	0.304727	-0.238353	0.063670	-0.224825
5327	44.391667	-0.874815	0.605205	-0.083960	-0.869080	0.616542	0.146085	-0.839962	0.864898	0.126285	-0.833389	0.857929	-0.105837	-0.705437	0.692866	0.238402				-0.683809	1.105583	0.083913	-0.696732	1.168431	0.087853	-0.707601	0.699874	-0.228222				-0.358568	0.618389	0.123547	-0.275809	0.057155	0.353060	-0.246532	0.063027	0.304670	-0.238357	0.063666	-0.224833
5328	44.400000	-0.874791	0.605213	-0.083957	-0.869093	0.616559	0.146049	-0.840154	0.865087	0.126226	-0.833257	0.857888	-0.106033	-0.704566	0.693111	0.239151				-0.684251	1.105548	0.083635	-0.696691	1.168489	0.087626	-0.705578	0.699555	-0.228398				-0.358309	0.619465	0.122331	-0.275763	0.057158	0.353053	-0.246576	0.063055	0.304625	-0.238361	0.063657	-0.224839
5329	44.408333	-0.874823	0.605168	-0.083964	-0.869104	0.616578	0.146002	-0.840200	0.865237	0.126092	-0.833139	0.857797	-0.106205	-0.703652	0.693341	0.239912				-0.684116	1.105626	0.083289	-0.696649	1.168494	0.087357	-0.703540	0.699205	-0.228674				-0.358047	0.620197	0.121103	-0.275623	0.057200	0.353095	-0.246630	0.063100	0.304603	-0.238364	0.063662	-0.224841
5330	44.416667	-0.874799	0.605133	-0.084094	-0.869122	0.616593	0.145958	-0.840153	0.865370	0.125887	-0.832882	0.857789	-0.106461	-0.702688	0.693583	0.240669				-0.684137	1.105616	0.083064	-0.696610	1.168501	0.087069	-0.701436	0.698843	-0.228971				-0.357720	0.620663	0.119923	-0.275750	0.057169	0.353052	-0.246670	0.063143	0.304595	-0.238380	0.063638	-0.224832
5331	44.425000	-0.874823	0.605145	-0.083992	-0.869134	0.616607	0.145916	-0.840109	0.865438	0.125692	-0.832706	0.857761	-0.106672	-0.701797	0.693857	0.241464				-0.683348	1.105548	0.082825	-0.696582	1.168516	0.086778	-0.699185	0.698492	-0.229336				-0.357295	0.620796	0.118839	-0.275779	0.057195	0.353057	-0.246721	0.063191	0.304589	-0.238362	0.063675	-0.224835
5332	44.433333	-0.874800	0.605149	-0.084030	-0.869140	0.616618	0.145878	-0.840087	0.865587	0.125548	-0.832514	0.857735	-0.106887	-0.700777	0.694094	0.242042				-0.683222	1.105642	0.082512	-0.696542	1.168534	0.086457	-0.696925	0.698163	-0.229885				-0.356789	0.620650	0.117911	-0.275807	0.057242	0.353037	-0.246737	0.063222	0.304571	-0.238363	0.063681	-0.224824
5333	44.441667	-0.874827	0.605127	-0.084029	-0.869151	0.616635	0.145847	-0.840042	0.865710	0.125386	-0.832328	0.857691	-0.107122	-0.699823	0.694374	0.242524				-0.683151	1.105485	0.082158	-0.696489	1.168543	0.086142	-0.694499	0.697773	-0.230164				-0.356143	0.620151	0.117265	-0.275766	0.057301	0.353015	-0.246740	0.063241	0.304515	-0.238368	0.063666	-0.224809
5334	44.450000	-0.874827	0.605133	-0.084006	-0.869339	0.616884	0.145996	-0.839972	0.865834	0.125219	-0.832120	0.857700	-0.107300	-0.698780	0.694633	0.242856				-0.683416	1.105328	0.081990	-0.696451	1.168535	0.085836	-0.692063	0.697435	-0.230645				-0.355395	0.619368	0.116907	-0.275874	0.057353	0.352974	-0.246754	0.063277	0.304476	-0.238373	0.063643	-0.224798
5335	44.458333	-0.874799	0.605159	-0.084033	-0.869160	0.616673	0.145801	-0.839916	0.865994	0.125106	-0.831867	0.857678	-0.107477	-0.697844	0.694850	0.243048				-0.683495	1.105389	0.081701	-0.696428	1.168483	0.085463	-0.689585	0.697133	-0.231239				-0.354497	0.618219	0.116926	-0.275841	0.057430	0.352957	-0.246771	0.063324	0.304444	-0.238363	0.063646	-0.224806
5336	44.466667	-0.874752	0.605191	-0.084038	-0.869161	0.616688	0.145790	-0.839823	0.866113	0.124983	-0.831680	0.857627	-0.107693	-0.696878	0.695082	0.243099				-0.683686	1.105423	0.081432	-0.696390	1.168487	0.085158	-0.686990	0.696804	-0.231700				-0.353510	0.616816	0.117249	-0.275815	0.057508	0.352959	-0.246814	0.063378	0.304418	-0.238349	0.063649	-0.224812
5337	44.475000	-0.874735	0.605196	-0.084064	-0.869223	0.616781	0.145858	-0.839584	0.866166	0.124805	-0.831459	0.857648	-0.107804	-0.695852	0.695219	0.242848				-0.683743	1.105445	0.081081	-0.696315	1.168466	0.084818	-0.684347	0.696540	-0.232289				-0.352442	0.615222	0.117941	-0.275868	0.057592	0.352948	-0.246860	0.063481	0.304403	-0.238357	0.063619	-0.224803
5338	44.483333	-0.874689	0.605247	-0.083999	-0.869129	0.616704	0.145799	-0.839443	0.866297	0.124721	-0.831363	0.857670	-0.108056	-0.694955	0.695383	0.242647				-0.683398	1.105510	0.080959	-0.696276	1.168460	0.084480	-0.681711	0.696313	-0.233053				-0.351304	0.613313	0.118776	-0.275934	0.057706	0.352951	-0.246937	0.063570	0.304396	-0.238336	0.063636	-0.224812
5339	44.491667	-0.874682	0.605305	-0.083963	-0.869090	0.616716	0.145801	-0.839271	0.866426	0.124636	-0.831147	0.857667	-0.108193	-0.694036	0.695572	0.242299				-0.683634	1.105336	0.080619	-0.696191	1.168433	0.084143	-0.678959	0.696084	-0.233589				-0.350080	0.611301	0.120069	-0.276011	0.057833	0.352939	-0.247002	0.063707	0.304355	-0.238328	0.063625	-0.224805
5340	44.500000	-0.874695	0.605345	-0.083909	-0.869043	0.616738	0.145809	-0.839075	0.866606	0.124575	-0.830887	0.857650	-0.108298	-0.693139	0.695743	0.241839				-0.683399	1.105454	0.080327	-0.696089	1.168392	0.083802	-0.676173	0.695881	-0.234119				-0.348788	0.608990	0.121538	-0.276088	0.057979	0.352914	-0.247067	0.063838	0.304305	-0.238317	0.063617	-0.224803
5341	44.508333	-0.874631	0.605379	-0.083929	-0.868986	0.616764	0.145826	-0.838766	0.866691	0.124490	-0.830606	0.857626	-0.108316	-0.692241	0.695859	0.241243				-0.682693	1.105275	0.079979	-0.695959	1.168331	0.083433	-0.673403	0.695691	-0.234687				-0.347624	0.606627	0.123299	-0.276248	0.058293	0.352960	-0.247148	0.064018	0.304260	-0.238298	0.063606	-0.224804
5342	44.516667	-0.874571	0.605429	-0.083866	-0.868946	0.616818	0.145859	-0.838522	0.866811	0.124489	-0.830444	0.857619	-0.108469	-0.691344	0.695980	0.240567				-0.682749	1.105217	0.079721	-0.695834	1.168272	0.083066	-0.670621	0.695542	-0.235197				-0.346372	0.603895	0.125305	-0.276358	0.058530	0.352920	-0.247275	0.064213	0.304195	-0.238264	0.063578	-0.224811
5343	44.525000	-0.874509	0.605491	-0.083822	-0.868844	0.616857	0.145875	-0.838290	0.866990	0.124450	-0.830248	0.857553	-0.108534	-0.690442	0.696102	0.239805				-0.682563	1.104879	0.079391	-0.695653	1.168222	0.082712	-0.667908	0.695403	-0.235704				-0.345258	0.601057	0.127540	-0.276538	0.058854	0.352856	-0.247409	0.064487	0.304124	-0.238221	0.063536	-0.224823
5344	44.533333	-0.874416	0.605573	-0.083757	-0.868758	0.616923	0.145897	-0.837960	0.867152	0.124394	-0.829989	0.857534	-0.108604	-0.689486	0.696227	0.238995				-0.682457	1.104985	0.079019	-0.695445	1.168144	0.082332	-0.665235	0.695280	-0.236121				-0.344105	0.597962	0.130012	-0.276756	0.059187	0.352785	-0.247620	0.064783	0.304049	-0.238170	0.063507	-0.224845
5345	44.541667	-0.874336	0.605567	-0.083714	-0.868659	0.616992	0.145918	-0.837717	0.867305	0.124367	-0.829717	0.857538	-0.108660	-0.688472	0.696335	0.238112				-0.681550	1.104821	0.078664	-0.695237	1.168090	0.081974	-0.662547	0.695093	-0.236270				-0.343243	0.594604	0.132493	-0.276981	0.059532	0.352736	-0.247819	0.065070	0.303986	-0.238112	0.063436	-0.224867
5346	44.550000	-0.874162	0.605626	-0.083674	-0.868555	0.617068	0.145934	-0.837472	0.867467	0.124338	-0.829462	0.857513	-0.108720	-0.687411	0.696469	0.237220				-0.682138	1.104945	0.078496	-0.694992	1.168032	0.081616	-0.660038	0.694986	-0.236607				-0.342320	0.590791	0.134981	-0.277253	0.059914	0.352722	-0.248031	0.065369	0.303939	-0.238049	0.063372	-0.224886
5347	44.558333	-0.874091	0.605677	-0.083629	-0.868470	0.617159	0.145955	-0.837120	0.867580	0.124244	-0.829197	0.857474	-0.108776	-0.686207	0.696623	0.236270				-0.681618	1.104933	0.078274	-0.694709	1.167963	0.081299	-0.657539	0.694807	-0.236565				-0.341783	0.586980	0.137660	-0.277448	0.060192	0.352688	-0.248233	0.065675	0.303916	-0.237955	0.063316	-0.224937
5348	44.566667	-0.874082	0.605668	-0.083585	-0.868329	0.617236	0.145947	-0.836608	0.867642	0.124005	-0.828880	0.857439	-0.108873	-0.684929	0.696812	0.235330				-0.680837	1.104749	0.078050	-0.694404	1.167893	0.080989	-0.655233	0.694692	-0.236741				-0.341142	0.582616	0.140075	-0.277858	0.060486	0.352707	-0.248442	0.065921	0.303980	-0.237854	0.063279	-0.224989
5349	44.575000	-0.874000	0.605734	-0.083562	-0.868235	0.617329	0.145965	-0.836700	0.867995	0.124084	-0.828601	0.857376	-0.108965	-0.683557	0.697019	0.234419				-0.681128	1.104707	0.077838	-0.694054	1.167812	0.080670	-0.652938	0.694523	-0.236626				-0.340930	0.578031	0.142247	-0.278147	0.060723	0.352809	-0.248634	0.066114	0.304098	-0.237654	0.063302	-0.225068
5350	44.583333	-0.873886	0.605848	-0.083497	-0.868114	0.617411	0.145965	-0.836469	0.868178	0.123995	-0.828323	0.857309	-0.109060	-0.682103	0.697250	0.233565				-0.680611	1.104760	0.077619	-0.693698	1.167739	0.080375	-0.650822	0.694395	-0.236699				-0.340885	0.573743	0.144589	-0.278504	0.060950	0.352964	-0.248848	0.066283	0.304299	-0.237513	0.063232	-0.225085
5351	44.591667	-0.873774	0.605920	-0.083544	-0.868000	0.617506	0.145974	-0.836206	0.868403	0.123883	-0.827838	0.857325	-0.109188	-0.680568	0.697508	0.232832				-0.679274	1.104400	0.077327	-0.693324	1.167704	0.080095	-0.648584	0.694341	-0.236527				-0.341314	0.568872	0.145842	-0.278899	0.061139	0.353190	-0.249089	0.066418	0.304593	-0.237334	0.063207	-0.225116
5352	44.600000	-0.873722	0.606027	-0.083457	-0.867888	0.617606	0.145977	-0.835914	0.868572	0.123705	-0.827461	0.857298	-0.109347	-0.678972	0.697797	0.232218				-0.679812	1.104624	0.077150	-0.692925	1.167691	0.079826	-0.646478	0.694315	-0.236426				-0.341820	0.564776	0.147240	-0.279337	0.061319	0.353470	-0.249356	0.066531	0.304949	-0.237178	0.063200	-0.225157
5353	44.608333	-0.873613	0.606128	-0.083417	-0.867771	0.617717	0.145968	-0.835660	0.868793	0.123550	-0.827011	0.857228	-0.109574	-0.677345	0.698081	0.231799				-0.678686	1.104390	0.076997	-0.692528	1.167683	0.079557	-0.644518	0.694258	-0.236286				-0.341554	0.560176	0.147163	-0.279751	0.061453	0.353746	-0.249618	0.066610	0.305304	-0.237069	0.063135	-0.225166
5354	44.616667	-0.873599	0.606287	-0.083338	-0.867649	0.617827	0.145954	-0.835391	0.868995	0.123387	-0.826571	0.857226	-0.109725	-0.675708	0.698392	0.231561				-0.677504	1.104824	0.076790	-0.692128	1.167704	0.079302	-0.642729	0.694203	-0.236240				-0.341671	0.556933	0.147225	-0.280158	0.061578	0.354027	-0.249872	0.066675	0.305669	-0.236955	0.063102	-0.225190
5355	44.625000	-0.873652	0.606433	-0.083553	-0.867521	0.617924	0.145918	-0.835010	0.869160	0.123161	-0.826074	0.857223	-0.109982	-0.674103	0.698697	0.231528				-0.677897	1.104601	0.076547	-0.691722	1.167749	0.079031	-0.641096	0.693967	-0.235759				-0.341476	0.554559	0.146702	-0.280542	0.061693	0.354296	-0.250112	0.066690	0.306028	-0.236871	0.063086	-0.225199
5356	44.633333	-0.873292	0.606417	-0.083385	-0.867397	0.618025	0.145871	-0.834708	0.869377	0.123002	-0.825614	0.857213	-0.110208	-0.672526	0.698971	0.231654				-0.677710	1.104800	0.076428	-0.691311	1.167800	0.078719	-0.639651	0.693798	-0.235562				-0.340993	0.552839	0.145722	-0.280843	0.061748	0.354543	-0.250280	0.066686	0.306325	-0.236791	0.063070	-0.225189
5357	44.641667	-0.873178	0.606502	-0.083437	-0.867378	0.618222	0.145885	-0.834285	0.869513	0.122814	-0.825116	0.857240	-0.110381	-0.671006	0.699210	0.231917				-0.677216	1.104747	0.076184	-0.690899	1.167862	0.078458	-0.638318	0.693635	-0.234999				-0.340246	0.551900	0.144275	-0.281030	0.061756	0.354699	-0.250375	0.066653	0.306539	-0.236737	0.063064	-0.225166
5358	44.650000	-0.873190	0.606686	-0.083639	-0.867171	0.618248	0.145750	-0.833919	0.869689	0.122710	-0.824571	0.857311	-0.110640	-0.669544	0.699374	0.232259				-0.676741	1.104815	0.075986	-0.690443	1.167865	0.078152	-0.637118	0.693496	-0.234575				-0.339354	0.551384	0.142443	-0.281088	0.061682	0.354807	-0.250421	0.066601	0.306646	-0.236710	0.063071	-0.225139
5359	44.658333	-0.873068	0.606785	-0.083636	-0.867044	0.618371	0.145667	-0.833447	0.869833	0.122599	-0.824081	0.857392	-0.110803	-0.668129	0.699491	0.232653				-0.676228	1.104792	0.075737	-0.689969	1.167824	0.077870	-0.636066	0.693373	-0.234085				-0.338392	0.551197	0.140270	-0.281040	0.061618	0.354782	-0.250386	0.066560	0.306648	-0.236708	0.063115	-0.225101
5360	44.666667	-0.872727	0.606755	-0.083560	-0.867122	0.618717	0.145768	-0.833052	0.869999	0.122578	-0.823637	0.857461	-0.110875	-0.666770	0.699578	0.233057				-0.675684	1.104673	0.075497	-0.689456	1.167740	0.077571	-0.635123	0.693269	-0.233577				-0.337477	0.551136	0.137937	-0.280963	0.061494	0.354755	-0.250312	0.066484	0.306626	-0.236743	0.063124	-0.225053
5361	44.675000	-0.872792	0.607017	-0.083568	-0.866735	0.618527	0.145433	-0.832546	0.870192	0.122546	-0.823164	0.857580	-0.111019	-0.665448	0.699627	0.233399				-0.675130	1.104773	0.075251	-0.688915	1.167629	0.077273	-0.634354	0.693160	-0.233090				-0.336687	0.551310	0.135782	-0.280927	0.061375	0.354781	-0.250263	0.066397	0.306663	-0.236806	0.063152	-0.225015
5362	44.683333	-0.872806	0.607222	-0.083644	-0.866855	0.618966	0.145585	-0.832028	0.870328	0.122523	-0.822715	0.857726	-0.111036	-0.664155	0.699663	0.233698				-0.674337	1.104436	0.075004	-0.688350	1.167551	0.077051	-0.633657	0.693115	-0.232519				-0.336054	0.551362	0.133599	-0.280884	0.061229	0.354819	-0.250207	0.066294	0.306711	-0.236874	0.063173	-0.224970
5363	44.691667	-0.872666	0.607343	-0.083662	-0.866581	0.618923	0.145370	-0.831455	0.870463	0.122516	-0.822304	0.857861	-0.111038	-0.662944	0.699681	0.233908				-0.673738	1.104400	0.074738	-0.687740	1.167405	0.076730	-0.633110	0.693059	-0.232155				-0.335583	0.551026	0.131225	-0.280815	0.061040	0.354864	-0.250150	0.066169	0.306770	-0.236914	0.063227	-0.224902
5364	44.700000	-0.872483	0.607503	-0.083668	-0.866478	0.619082	0.145322	-0.830948	0.870661	0.122580	-0.821941	0.857982	-0.110983	-0.661825	0.699681	0.234048				-0.672984	1.104372	0.074594	-0.687163	1.167376	0.076506	-0.632598	0.693009	-0.231526				-0.335261	0.550640	0.129030	-0.280759	0.060851	0.354922	-0.250087	0.066033	0.306830	-0.236961	0.063270	-0.224820
5365	44.708333	-0.872360	0.607615	-0.083731	-0.866384	0.619304	0.145331	-0.830356	0.870778	0.122628	-0.821565	0.858205	-0.110903	-0.660780	0.699663	0.234101				-0.672418	1.104431	0.074453	-0.686567	1.167364	0.076263	-0.632176	0.692989	-0.231063				-0.335078	0.550160	0.126949	-0.280681	0.060656	0.354989	-0.250026	0.065869	0.306915	-0.237014	0.063305	-0.224732
5366	44.716667	-0.872226	0.607728	-0.083792	-0.866170	0.619357	0.145228	-0.829349	0.870707	0.122472	-0.821204	0.858388	-0.110894	-0.659838	0.699607	0.234097				-0.671969	1.104271	0.074250	-0.685961	1.167354	0.076038	-0.631841	0.692990	-0.230766				-0.334790	0.549505	0.124847	-0.280589	0.060464	0.355031	-0.249952	0.065714	0.306982	-0.237072	0.063352	-0.224643
5367	44.725000	-0.872140	0.607949	-0.083682	-0.866039	0.619493	0.145219	-0.828923	0.870886	0.122636	-0.820921	0.858548	-0.110843	-0.658993	0.699508	0.234032				-0.671430	1.104447	0.074113	-0.685359	1.167364	0.075845	-0.631548	0.692985	-0.230293				-0.334855	0.548703	0.122650	-0.280478	0.060228	0.355053	-0.249869	0.065573	0.307025	-0.237136	0.063393	-0.224548
5368	44.733333	-0.872009	0.608065	-0.083685	-0.865886	0.619616	0.145204	-0.828512	0.871118	0.122840	-0.820585	0.858793	-0.110707	-0.658231	0.699365	0.233922				-0.670568	1.104470	0.073952	-0.684726	1.167333	0.075627	-0.631299	0.693009	-0.229831				-0.334969	0.547747	0.120419	-0.280382	0.060012	0.355062	-0.249789	0.065454	0.307070	-0.237202	0.063400	-0.224453
5369	44.741667	-0.871872	0.608179	-0.083696	-0.865808	0.619834	0.145281	-0.827843	0.871211	0.122928	-0.820257	0.859015	-0.110592	-0.657553	0.699177	0.233746				-0.670054	1.104396	0.073844	-0.684098	1.167326	0.075459	-0.631148	0.693029	-0.229474				-0.335163	0.546753	0.118343	-0.280262	0.059798	0.355078	-0.249723	0.065319	0.307112	-0.237234	0.063429	-0.224409
5370	44.750000	-0.871645	0.608324	-0.083691	-0.865578	0.619882	0.145219	-0.827139	0.871200	0.122974	-0.819967	0.859223	-0.110423	-0.656956	0.698948	0.233520				-0.669119	1.104375	0.073639	-0.683461	1.167285	0.075275	-0.631056	0.693064	-0.229301				-0.335304	0.545992	0.116419	-0.280185	0.059569	0.355119	-0.249654	0.065203	0.307152	-0.237237	0.063482	-0.224394
5371	44.758333	-0.871546	0.608461	-0.083695	-0.865440	0.620016	0.145227	-0.826600	0.871400	0.123154	-0.819681	0.859459	-0.110233	-0.656464	0.698693	0.233239				-0.668687	1.104486	0.073550	-0.682766	1.167270	0.075088	-0.630993	0.693088	-0.229005				-0.335614	0.544995	0.114342	-0.280128	0.059402	0.355148	-0.249608	0.065112	0.307207	-0.237270	0.063465	-0.224362
5372	44.766667	-0.871375	0.608593	-0.083714	-0.865305	0.620153	0.145227	-0.825924	0.871476	0.123258	-0.819416	0.859656	-0.110084	-0.656020	0.698425	0.232899				-0.667886	1.104212	0.073430	-0.682213	1.167207	0.074962	-0.630968	0.693140	-0.228732				-0.335976	0.544034	0.112243	-0.280064	0.059272	0.355167	-0.249573	0.065041	0.307255	-0.237274	0.063474	-0.224361
5373	44.775000	-0.871310	0.608695	-0.083741	-0.865240	0.620374	0.145285	-0.825365	0.871586	0.123411	-0.819065	0.859884	-0.109959	-0.655675	0.698164	0.232502				-0.667463	1.104201	0.073440	-0.681553	1.167182	0.074858	-0.630990	0.693172	-0.228487				-0.336386	0.543152	0.110121	-0.280043	0.059197	0.355184	-0.249540	0.065004	0.307266	-0.237268	0.063478	-0.224371
5374	44.783333	-0.871202	0.608872	-0.083667	-0.865035	0.620435	0.145203	-0.824726	0.871655	0.123542	-0.818816	0.860115	-0.109710	-0.655386	0.697908	0.232074				-0.666894	1.104303	0.073398	-0.680938	1.167183	0.074778	-0.631039	0.693219	-0.228258				-0.336826	0.542356	0.107982	-0.280027	0.059152	0.355174	-0.249528	0.064982	0.307259	-0.237270	0.063481	-0.224367
5375	44.791667	-0.871063	0.609032	-0.083656	-0.864924	0.620586	0.145199	-0.824160	0.871749	0.123713	-0.818583	0.860291	-0.109535	-0.655180	0.697677	0.231610				-0.666136	1.104078	0.073358	-0.680330	1.167194	0.074720	-0.631090	0.693244	-0.227884				-0.337249	0.541618	0.105824	-0.280021	0.059114	0.355163	-0.249514	0.064965	0.307252	-0.237267	0.063485	-0.224361
5376	44.800000	-0.870932	0.609210	-0.083663	-0.864614	0.620488	0.145032	-0.823596	0.871839	0.123894	-0.818330	0.860471	-0.109416	-0.654998	0.697441	0.231110				-0.665349	1.104078	0.073256	-0.679736	1.167195	0.074668	-0.631195	0.693294	-0.227663				-0.337667	0.540970	0.103657	-0.280008	0.059077	0.355148	-0.249501	0.064946	0.307240	-0.237262	0.063465	-0.224357
5377	44.808333	-0.870775	0.609223	-0.083685	-0.864624	0.620809	0.145182	-0.822989	0.871908	0.124065	-0.818072	0.860624	-0.109196	-0.654885	0.697218	0.230628				-0.664912	1.104053	0.073240	-0.679158	1.167168	0.074664	-0.631274	0.693352	-0.227421				-0.338087	0.540393	0.101466	-0.280001	0.059042	0.355151	-0.249477	0.064908	0.307237	-0.237255	0.063458	-0.224359
5378	44.816667	-0.870768	0.609380	-0.083622	-0.864474	0.620908	0.145192	-0.822454	0.872020	0.124271	-0.817862	0.860763	-0.108993	-0.654793	0.696997	0.230150				-0.664196	1.104001	0.073098	-0.678577	1.167041	0.074565	-0.631362	0.693405	-0.227228				-0.338490	0.539891	0.099266	-0.279978	0.058990	0.355152	-0.249459	0.064867	0.307239	-0.237236	0.063445	-0.224374
5379	44.825000	-0.870542	0.609417	-0.083568	-0.864406	0.621083	0.145280	-0.821868	0.872105	0.124453	-0.817608	0.860937	-0.108811	-0.654726	0.696776	0.229704				-0.663753	1.104113	0.073253	-0.678047	1.166970	0.074538	-0.631433	0.693441	-0.227067				-0.338869	0.539481	0.097038	-0.279952	0.058934	0.355154	-0.249444	0.064826	0.307249	-0.237204	0.063428	-0.224382
5380	44.833333	-0.870388	0.609508	-0.083544	-0.864315	0.621228	0.145363	-0.821321	0.872185	0.124645	-0.817412	0.861059	-0.108613	-0.654647	0.696575	0.229279				-0.663275	1.104002	0.073203	-0.677508	1.166932	0.074549	-0.631491	0.693421	-0.226808				-0.339239	0.539179	0.094765	-0.279927	0.058891	0.355163	-0.249428	0.064784	0.307254	-0.237150	0.063416	-0.224402
5381	44.841667	-0.870427	0.609622	-0.083613	-0.864047	0.621158	0.145247	-0.820785	0.872258	0.124794	-0.817124	0.861208	-0.108502	-0.654559	0.696404	0.228912				-0.662794	1.103822	0.073117	-0.677013	1.166827	0.074511	-0.631512	0.693543	-0.227012				-0.339605	0.538987	0.092477	-0.279900	0.058848	0.355164	-0.249407	0.064744	0.307260	-0.237100	0.063411	-0.224423
5382	44.850000	-0.870320	0.609703	-0.083636	-0.863928	0.621251	0.145264	-0.820338	0.872405	0.124988	-0.816936	0.861366	-0.108259	-0.654474	0.696232	0.228596				-0.662119	1.103771	0.073017	-0.676523	1.166728	0.074475	-0.631576	0.693533	-0.226975				-0.339981	0.538893	0.090183	-0.279890	0.058818	0.355166	-0.249398	0.064717	0.307269	-0.237089	0.063365	-0.224423
5383	44.858333	-0.870257	0.609802	-0.083567	-0.863840	0.621343	0.145290	-0.819863	0.872527	0.125138	-0.816711	0.861516	-0.108157	-0.654358	0.696089	0.228364				-0.661895	1.103652	0.073113	-0.676084	1.166728	0.074533	-0.631609	0.693561	-0.226997				-0.340382	0.538887	0.087938	-0.279863	0.058783	0.355161	-0.249381	0.064699	0.307274	-0.237017	0.063370	-0.224472
5384	44.866667	-0.870269	0.609843	-0.083492	-0.863728	0.621427	0.145300	-0.819409	0.872617	0.125263	-0.816445	0.861701	-0.108072	-0.654224	0.695971	0.228198				-0.661503	1.103711	0.073094	-0.675643	1.166721	0.074576	-0.631655	0.693578	-0.227044				-0.340816	0.538975	0.085780	-0.279843	0.058768	0.355166	-0.249364	0.064679	0.307286	-0.236965	0.063339	-0.224494
5385	44.875000	-0.870156	0.609966	-0.083470	-0.863639	0.621515	0.145325	-0.818998	0.872718	0.125380	-0.816231	0.861781	-0.107939	-0.654064	0.695899	0.228127				-0.661157	1.103673	0.073034	-0.675264	1.166651	0.074589	-0.631887	0.693318	-0.226836				-0.341266	0.539132	0.083810	-0.279843	0.058769	0.355168	-0.249355	0.064666	0.307287	-0.236902	0.063311	-0.224518
5386	44.883333	-0.870121	0.610038	-0.083382	-0.863557	0.621595	0.145346	-0.818617	0.872829	0.125483	-0.815972	0.861935	-0.107769	-0.653879	0.695852	0.228124				-0.660484	1.103662	0.072939	-0.674902	1.166557	0.074610	-0.631959	0.693258	-0.226815				-0.341717	0.539327	0.082035	-0.279826	0.058752	0.355169	-0.249339	0.064642	0.307294	-0.236827	0.063272	-0.224547
5387	44.891667	-0.870073	0.610055	-0.083443	-0.863405	0.621562	0.145291	-0.818172	0.872888	0.125527	-0.815721	0.862022	-0.107773	-0.653641	0.695838	0.228182				-0.660238	1.103240	0.072977	-0.674537	1.166503	0.074711	-0.631980	0.693201	-0.226770				-0.342149	0.539492	0.080497	-0.279824	0.058745	0.355169	-0.249325	0.064613	0.307301	-0.236754	0.063232	-0.224588
5388	44.900000	-0.870032	0.610106	-0.083369	-0.863402	0.621754	0.145384	-0.817828	0.873002	0.125609	-0.815534	0.862062	-0.107732	-0.653392	0.695847	0.228287				-0.660150	1.103344	0.073032	-0.674214	1.166323	0.074736	-0.632275	0.692931	-0.226745				-0.342558	0.539643	0.079170	-0.279809	0.058714	0.355175	-0.249311	0.064578	0.307310	-0.236680	0.063209	-0.224650
5389	44.908333	-0.870007	0.610155	-0.083289	-0.863340	0.621825	0.145406	-0.817388	0.873030	0.125679	-0.815262	0.862142	-0.107608	-0.653135	0.695882	0.228441				-0.659885	1.103433	0.073026	-0.673888	1.166159	0.074788	-0.632350	0.692878	-0.226924				-0.342937	0.539815	0.078087	-0.279804	0.058704	0.355178	-0.249305	0.064550	0.307306	-0.236611	0.063176	-0.224696
5390	44.916667	-0.869975	0.610191	-0.083263	-0.863273	0.621896	0.145416	-0.816931	0.873037	0.125710	-0.815043	0.862215	-0.107508	-0.652871	0.695934	0.228619				-0.659206	1.102963	0.072933	-0.673617	1.166076	0.074949	-0.632420	0.692830	-0.227015				-0.343255	0.539946	0.077157	-0.279794	0.058681	0.355180	-0.249297	0.064521	0.307297	-0.236544	0.063150	-0.224753
5391	44.925000	-0.869980	0.610257	-0.083278	-0.863204	0.621963	0.145419	-0.816789	0.873327	0.125741	-0.814820	0.862262	-0.107541	-0.652607	0.696003	0.228807				-0.658810	1.102800	0.072987	-0.673332	1.165890	0.075033	-0.632514	0.692700	-0.226884				-0.343505	0.540051	0.076425	-0.279796	0.058683	0.355189	-0.249296	0.064506	0.307289	-0.236486	0.063123	-0.224800
5392	44.933333	-0.869959	0.610325	-0.083199	-0.863123	0.622035	0.145397	-0.816512	0.873454	0.125787	-0.814638	0.862310	-0.107500	-0.652360	0.696075	0.228993				-0.658760	1.102866	0.073100	-0.673098	1.165755	0.075180	-0.632589	0.692654	-0.226980				-0.343683	0.540132	0.075797	-0.279795	0.058668	0.355193	-0.249297	0.064488	0.307291	-0.236442	0.063130	-0.224850
5393	44.941667	-0.869906	0.610380	-0.083210	-0.863077	0.622114	0.145390	-0.815993	0.873343	0.125771	-0.814465	0.862367	-0.107451	-0.652146	0.696146	0.229146				-0.658149	1.102527	0.073003	-0.672855	1.165510	0.075320	-0.632677	0.692595	-0.227076				-0.343790	0.540159	0.075310	-0.279783	0.058654	0.355196	-0.249293	0.064478	0.307293	-0.236413	0.063125	-0.224899
5394	44.950000	-0.869852	0.610409	-0.083294	-0.863030	0.622186	0.145385	-0.815750	0.873467	0.125794	-0.814291	0.862425	-0.107436	-0.651958	0.696212	0.229258				-0.658098	1.102473	0.072995	-0.672647	1.165289	0.075455	-0.632764	0.692562	-0.227133				-0.343863	0.540162	0.074948	-0.279779	0.058647	0.355202	-0.249282	0.064461	0.307296	-0.236399	0.063143	-0.224939
5395	44.958333	-0.869803	0.610477	-0.083217	-0.862966	0.622252	0.145372	-0.815452	0.873581	0.125800	-0.814142	0.862503	-0.107411	-0.651812	0.696268	0.229306				-0.658042	1.102080	0.073129	-0.672459	1.164963	0.075568	-0.632847	0.692535	-0.227237				-0.343896	0.540157	0.074708	-0.279773	0.058641	0.355207	-0.249281	0.064451	0.307312	-0.236442	0.063147	-0.224936
5396	44.966667	-0.869571	0.610509	-0.083076	-0.862899	0.622316	0.145361	-0.815229	0.873696	0.125808	-0.814062	0.862569	-0.107271	-0.651711	0.696317	0.229315				-0.657834	1.101900	0.073191	-0.672239	1.164640	0.075685	-0.632919	0.692511	-0.227299				-0.343885	0.540128	0.074577	-0.279764	0.058630	0.355217	-0.249268	0.064429	0.307325	-0.236461	0.063171	-0.224953
5397	44.975000	-0.869674	0.610599	-0.083198	-0.862867	0.622389	0.145367	-0.814999	0.873780	0.125796	-0.813932	0.862659	-0.107293	-0.651660	0.696351	0.229277				-0.657788	1.101908	0.073205	-0.672134	1.164416	0.075884	-0.632975	0.692474	-0.227324				-0.343835	0.540073	0.074577	-0.279764	0.058620	0.355234	-0.249259	0.064407	0.307344	-0.236535	0.063190	-0.224935
5398	44.983333	-0.869599	0.610659	-0.083158	-0.862791	0.622435	0.145351	-0.814818	0.873876	0.125786	-0.813800	0.862737	-0.107322	-0.651622	0.696385	0.229201				-0.657469	1.101589	0.073177	-0.671972	1.164120	0.076019	-0.633022	0.692447	-0.227354				-0.343755	0.540019	0.074677	-0.279744	0.058601	0.355238	-0.249249	0.064372	0.307352	-0.236629	0.063237	-0.224907
5399	44.991667	-0.869520	0.610694	-0.083157	-0.862737	0.622486	0.145341	-0.814677	0.873990	0.125785	-0.813747	0.862761	-0.107323	-0.651604	0.696407	0.229102				-0.657076	1.101185	0.073229	-0.671830	1.163859	0.076238	-0.633072	0.692408	-0.227379				-0.343649	0.539961	0.074864	-0.279745	0.058598	0.355262	-0.249242	0.064357	0.307365	-0.236751	0.063296	-0.224858
5400	45.000000	-0.869432	0.610723	-0.083150	-0.862680	0.622535	0.145335	-0.814563	0.874092	0.125783	-0.813661	0.862843	-0.107225	-0.651586	0.696424	0.228988				-0.656461	1.100964	0.073235	-0.671730	1.163567	0.076456	-0.633086	0.692355	-0.227365				-0.343515	0.539909	0.075107	-0.279732	0.058570	0.355272	-0.249240	0.064335	0.307372	-0.236887	0.063368	-0.224773
5401	45.008333	-0.869392	0.610764	-0.083143	-0.862666	0.622594	0.145324	-0.814331	0.874070	0.125700	-0.813558	0.862901	-0.107203	-0.651578	0.696433	0.228875				-0.656468	1.100957	0.073380	-0.671613	1.163297	0.076666	-0.633079	0.692295	-0.227347				-0.343372	0.539827	0.075396	-0.279737	0.058554	0.355291	-0.249243	0.064322	0.307383	-0.237011	0.063454	-0.224669
5402	45.016667	-0.869362	0.610739	-0.083271	-0.862634	0.622638	0.145309	-0.814121	0.874026	0.125604	-0.813485	0.862950	-0.107286	-0.651561	0.696434	0.228750				-0.656683	1.100726	0.073592	-0.671491	1.163019	0.076889	-0.633041	0.692236	-0.227304				-0.343241	0.539737	0.075693	-0.279734	0.058543	0.355308	-0.249248	0.064317	0.307401	-0.237128	0.063453	-0.224579
5403	45.025000	-0.869302	0.610842	-0.083169	-0.862606	0.622672	0.145287	-0.813991	0.874047	0.125532	-0.813397	0.862974	-0.107363	-0.651551	0.696435	0.228631				-0.656289	1.100240	0.073589	-0.671400	1.162672	0.077070	-0.632976	0.692162	-0.227242				-0.343126	0.539647	0.075974	-0.279720	0.058524	0.355315	-0.249246	0.064299	0.307413	-0.237209	0.063502	-0.224585
5404	45.033333	-0.869261	0.610835	-0.083189	-0.862596	0.622709	0.145265	-0.813925	0.874128	0.125486	-0.813328	0.862977	-0.107292	-0.651549	0.696428	0.228512				-0.655766	1.100016	0.073454	-0.671337	1.162343	0.077254	-0.632934	0.692121	-0.227287				-0.343012	0.539565	0.076221	-0.279708	0.058505	0.355323	-0.249249	0.064292	0.307430	-0.237239	0.063509	-0.224610
5405	45.041667	-0.869202	0.610837	-0.083311	-0.862594	0.622735	0.145235	-0.813642	0.873973	0.125392	-0.813196	0.863015	-0.107423	-0.651559	0.696411	0.228391				-0.656052	1.099647	0.073571	-0.671266	1.162018	0.077464	-0.632769	0.692005	-0.227059				-0.342914	0.539477	0.076430	-0.279718	0.058504	0.355336	-0.249237	0.064271	0.307440	-0.237246	0.063493	-0.224626
5406	45.050000	-0.869186	0.610915	-0.083203	-0.862586	0.622763	0.145218	-0.813838	0.874147	0.125428	-0.813134	0.862984	-0.107567	-0.651590	0.696392	0.228260				-0.655455	1.099139	0.073516	-0.671204	1.161671	0.077642	-0.632642	0.691922	-0.226924				-0.342833	0.539384	0.076617	-0.279718	0.058497	0.355340	-0.249234	0.064250	0.307449	-0.237195	0.063525	-0.224674
5407	45.058333	-0.869182	0.610904	-0.083234	-0.862548	0.622759	0.145184	-0.813665	0.874050	0.125255	-0.813078	0.862989	-0.107547	-0.651643	0.696364	0.228120				-0.655476	1.098820	0.073574	-0.671142	1.161343	0.077816	-0.632513	0.691878	-0.226874				-0.342764	0.539292	0.076772	-0.279715	0.058492	0.355353	-0.249225	0.064216	0.307462	-0.237170	0.063520	-0.224678
5408	45.066667	-0.869141	0.610953	-0.083253	-0.862572	0.622792	0.145185	-0.813922	0.874215	0.125293	-0.813007	0.862971	-0.107632	-0.651707	0.696338	0.227985				-0.655185	1.098834	0.073655	-0.671058	1.161025	0.078009	-0.632424	0.691856	-0.226818				-0.342715	0.539188	0.076917	-0.279714	0.058484	0.355358	-0.249219	0.064215	0.307465	-0.237156	0.063509	-0.224676
5409	45.075000	-0.869158	0.610948	-0.083202	-0.862537	0.622797	0.145150	-0.813955	0.874212	0.125211	-0.812927	0.862933	-0.107811	-0.651796	0.696316	0.227879				-0.654747	1.098216	0.073706	-0.670975	1.160700	0.078190	-0.632337	0.691822	-0.226625				-0.342688	0.539090	0.077019	-0.279691	0.058450	0.355369	-0.249208	0.064197	0.307471	-0.237138	0.063512	-0.224695
5410	45.083333	-0.869114	0.610981	-0.083223	-0.862535	0.622807	0.145123	-0.813526	0.873955	0.125016	-0.812867	0.862895	-0.107908	-0.651861	0.696294	0.227764				-0.654458	1.097648	0.073753	-0.670888	1.160320	0.078375	-0.632240	0.691785	-0.226413				-0.342680	0.539012	0.077097	-0.279684	0.058434	0.355382	-0.249214	0.064199	0.307488	-0.237152	0.063495	-0.224695
5411	45.091667	-0.869113	0.610962	-0.083227	-0.862528	0.622798	0.145101	-0.813410	0.873874	0.124835	-0.812830	0.862868	-0.107953	-0.651952	0.696274	0.227683				-0.653773	1.097367	0.073739	-0.670754	1.160025	0.078595	-0.632198	0.691748	-0.226005				-0.342686	0.538972	0.077127	-0.279672	0.058413	0.355393	-0.249210	0.064167	0.307513	-0.237147	0.063486	-0.224700
5412	45.100000	-0.869070	0.610954	-0.083327	-0.862546	0.622809	0.145079	-0.813535	0.873888	0.124736	-0.812756	0.862857	-0.108101	-0.652030	0.696260	0.227610				-0.653753	1.097153	0.073760	-0.670651	1.159814	0.078810	-0.632193	0.691784	-0.225881				-0.342703	0.538958	0.077123	-0.279661	0.058379	0.355408	-0.249213	0.064177	0.307521	-0.237135	0.063477	-0.224694
5413	45.108333	-0.869063	0.610959	-0.083249	-0.862630	0.622862	0.145116	-0.814034	0.874080	0.124766	-0.812757	0.862798	-0.108187	-0.652112	0.696243	0.227559				-0.652729	1.096271	0.073815	-0.670546	1.159650	0.079058	-0.632152	0.691795	-0.225761				-0.342717	0.538976	0.077082	-0.279655	0.058375	0.355424	-0.249206	0.064154	0.307538	-0.237099	0.063455	-0.224694
5414	45.116667	-0.869077	0.610938	-0.083260	-0.862571	0.622788	0.145035	-0.814151	0.873993	0.124622	-0.812755	0.862736	-0.108324	-0.652187	0.696233	0.227531				-0.652598	1.096318	0.073909	-0.670399	1.159515	0.079278	-0.632108	0.691803	-0.225670				-0.342731	0.539046	0.077022	-0.279654	0.058370	0.355433	-0.249202	0.064106	0.307574	-0.237053	0.063442	-0.224694
5415	45.125000	-0.869061	0.610912	-0.083320	-0.862604	0.622785	0.145017	-0.814170	0.873887	0.124410	-0.812755	0.862702	-0.108460	-0.652271	0.696215	0.227511				-0.653043	1.096423	0.074163	-0.670264	1.159426	0.079517	-0.632044	0.691822	-0.225516				-0.342751	0.539169	0.076958	-0.279650	0.058374	0.355435	-0.249184	0.064102	0.307555	-0.237004	0.063419	-0.224706
5416	45.133333	-0.869054	0.610876	-0.083424	-0.862647	0.622793	0.144996	-0.814377	0.873839	0.124276	-0.812824	0.862625	-0.108604	-0.652358	0.696196	0.227506				-0.653042	1.096548	0.074273	-0.670094	1.159344	0.079781	-0.632019	0.691878	-0.225496				-0.342761	0.539336	0.076889	-0.279657	0.058384	0.355428	-0.249177	0.064078	0.307561	-0.236953	0.063391	-0.224711
5417	45.141667	-0.869090	0.610897	-0.083312	-0.862689	0.622774	0.144974	-0.814618	0.873777	0.124156	-0.812839	0.862644	-0.108699	-0.652470	0.696170	0.227508				-0.653696	1.096532	0.074728	-0.669928	1.159276	0.080044	-0.631952	0.691930	-0.225351				-0.342771	0.539536	0.076828	-0.279656	0.058392	0.355424	-0.249167	0.064062	0.307545	-0.236901	0.063364	-0.224738
5418	45.150000	-0.869132	0.610863	-0.083326	-0.862739	0.622750	0.144953	-0.814918	0.873718	0.124057	-0.812913	0.862645	-0.108735	-0.652598	0.696133	0.227507							-0.669748	1.159216	0.080322	-0.631926	0.692011	-0.225350				-0.342784	0.539754	0.076774	-0.279666	0.058405	0.355426	-0.249156	0.064070	0.307520	-0.236857	0.063335	-0.224778
5419	45.158333	-0.869155	0.610834	-0.083380	-0.862807	0.622717	0.144934	-0.815326	0.873742	0.124034	-0.812981	0.862648	-0.108833	-0.652761	0.696073	0.227498				-0.654374	1.096839	0.075306	-0.669539	1.159173	0.080628	-0.631925	0.692129	-0.225462				-0.342793	0.539975	0.076746	-0.279655	0.058385	0.355418	-0.249153	0.064039	0.307541	-0.236827	0.063316	-0.224847
5420	45.166667	-0.869198	0.610802	-0.083430	-0.862886	0.622679	0.144921	-0.815655	0.873665	0.123990	-0.813078	0.862644	-0.108905	-0.652931	0.695988	0.227482				-0.654314	1.096705	0.075657	-0.669339	1.159127	0.080901	-0.631880	0.692232	-0.225484				-0.342801	0.540219	0.076736	-0.279640	0.058369	0.355425	-0.249147	0.064028	0.307551	-0.236803	0.063289	-0.224908
5421	45.175000	-0.869257	0.610752	-0.083394	-0.862974	0.622617	0.144913	-0.815734	0.873519	0.123922	-0.813222	0.862637	-0.108883	-0.653142	0.695881	0.227462				-0.653054	1.096281	0.075572	-0.669097	1.159076	0.081193	-0.631856	0.692355	-0.225581				-0.342799	0.540468	0.076733	-0.279630	0.058355	0.355431	-0.249151	0.064029	0.307571	-0.236760	0.063303	-0.224962
5422	45.183333	-0.869329	0.610690	-0.083406	-0.863089	0.622561	0.144922	-0.816204	0.873519	0.124043	-0.813468	0.862575	-0.108883	-0.653362	0.695751	0.227437				-0.654078	1.096584	0.075983	-0.668872	1.159044	0.081478	-0.631835	0.692458	-0.225697				-0.342798	0.540733	0.076735	-0.279615	0.058333	0.355435	-0.249142	0.064029	0.307594	-0.236738	0.063287	-0.224997
5423	45.191667	-0.869399	0.610611	-0.083491	-0.863280	0.622576	0.145003	-0.816724	0.873573	0.124124	-0.813594	0.862614	-0.108905	-0.653591	0.695608	0.227396				-0.652691	1.096126	0.076066	-0.668611	1.158941	0.081750	-0.631813	0.692554	-0.225813				-0.342799	0.540998	0.076714	-0.279602	0.058319	0.355439	-0.249131	0.064019	0.307582	-0.236733	0.063298	-0.225029
5424	45.200000	-0.869491	0.610569	-0.083495	-0.863439	0.622535	0.145038	-0.816536	0.873309	0.123955	-0.813870	0.862532	-0.108875	-0.653822	0.695463	0.227348				-0.653763	1.096565	0.076422	-0.668329	1.158832	0.082042	-0.631800	0.692652	-0.225939				-0.342809	0.541265	0.076688	-0.279597	0.058308	0.355440	-0.249139	0.064002	0.307606	-0.236734	0.063317	-0.225054
5425	45.208333	-0.869565	0.610525	-0.083459	-0.863410	0.622322	0.144927	-0.816806	0.873247	0.124035	-0.814040	0.862548	-0.108853	-0.654066	0.695316	0.227296				-0.653453	1.096437	0.076775	-0.668029	1.158770	0.082312	-0.631801	0.692719	-0.226032				-0.342819	0.541509	0.076661	-0.279592	0.058312	0.355443	-0.249128	0.063980	0.307610	-0.236763	0.063332	-0.225055
5426	45.216667	-0.869641	0.610474	-0.083428	-0.863567	0.622260	0.144954	-0.817767	0.873469	0.124314	-0.814281	0.862543	-0.108782	-0.654322	0.695179	0.227252				-0.653424	1.096424	0.076985	-0.667697	1.158718	0.082569	-0.631805	0.692782	-0.226106				-0.342843	0.541757	0.076640	-0.279600	0.058316	0.355451	-0.249109	0.063976	0.307571	-0.236802	0.063354	-0.225049
5427	45.225000	-0.869721	0.610350	-0.083489	-0.863785	0.622320	0.145060	-0.817534	0.873165	0.124232	-0.814497	0.862528	-0.108808	-0.654559	0.695051	0.227200				-0.653232	1.096490	0.077278	-0.667383	1.158707	0.082855	-0.631829	0.692851	-0.226316				-0.342892	0.542008	0.076637	-0.279593	0.058317	0.355463	-0.249103	0.063916	0.307599	-0.236874	0.063405	-0.225010
5428	45.233333	-0.869818	0.610277	-0.083463	-0.863790	0.622087	0.144949	-0.817689	0.872952	0.124245	-0.814788	0.862486	-0.108678	-0.654793	0.694932	0.227154				-0.650624	1.095283	0.077124	-0.667034	1.158754	0.083122	-0.631837	0.692871	-0.226205				-0.342950	0.542236	0.076644	-0.279590	0.058309	0.355466	-0.249096	0.063884	0.307605	-0.236941	0.063446	-0.224945
5429	45.241667	-0.869896	0.610205	-0.083479	-0.863877	0.621987	0.144951	-0.818019	0.872931	0.124271	-0.815013	0.862420	-0.108740	-0.655009	0.694823	0.227126				-0.650708	1.095396	0.077354	-0.666689	1.158784	0.083380	-0.631861	0.692956	-0.226125				-0.343003	0.542420	0.076671	-0.279577	0.058287	0.355487	-0.249088	0.063865	0.307624	-0.237028	0.063478	-0.224919
5430	45.250000	-0.869992	0.610102	-0.083496	-0.863995	0.621907	0.144971	-0.818344	0.872783	0.124364	-0.815216	0.862426	-0.108690	-0.655218	0.694710	0.227120				-0.650444	1.095206	0.077491	-0.666333	1.158843	0.083650	-0.631933	0.693050	-0.226152				-0.343047	0.542571	0.076717	-0.279555	0.058248	0.355495	-0.249083	0.063845	0.307651	-0.237123	0.063507	-0.224924
5431	45.258333	-0.870081	0.610022	-0.083502	-0.864089	0.621807	0.144984	-0.818866	0.872768	0.124419	-0.815474	0.862400	-0.108633	-0.655400	0.694596	0.227148				-0.650409	1.095275	0.077683	-0.665963	1.158864	0.083868	-0.631965	0.693125	-0.226042				-0.343096	0.542678	0.076766	-0.279540	0.058221	0.355514	-0.249074	0.063825	0.307676	-0.237185	0.063535	-0.224948
5432	45.266667	-0.870175	0.609936	-0.083507	-0.864187	0.621709	0.145001	-0.819809	0.872999	0.124688	-0.815705	0.862365	-0.108576	-0.655560	0.694482	0.227185				-0.650435	1.095348	0.077891	-0.665568	1.158944	0.084119	-0.632006	0.693175	-0.225968				-0.343142	0.542756	0.076802	-0.279533	0.058198	0.355527	-0.249076	0.063817	0.307705	-0.237233	0.063552	-0.224969
5433	45.275000	-0.870261	0.609853	-0.083567	-0.864301	0.621620	0.145026	-0.819947	0.872767	0.124639	-0.815938	0.862328	-0.108522	-0.655708	0.694352	0.227243				-0.650419	1.095509	0.078125	-0.665205	1.159031	0.084336	-0.631988	0.693259	-0.225891				-0.343193	0.542803	0.076821	-0.279533	0.058191	0.355539	-0.249070	0.063784	0.307705	-0.237246	0.063579	-0.224989
5434	45.283333	-0.870335	0.609824	-0.083511	-0.864395	0.621528	0.145036	-0.820310	0.872681	0.124674	-0.816173	0.862290	-0.108496	-0.655825	0.694224	0.227302				-0.650559	1.095488	0.078167	-0.664835	1.159060	0.084539	-0.632033	0.693308	-0.225700				-0.343244	0.542815	0.076811	-0.279514	0.058157	0.355543	-0.249068	0.063754	0.307709	-0.237244	0.063587	-0.224997
5435	45.291667	-0.870469	0.609735	-0.083557	-0.864563	0.621514	0.145100	-0.820766	0.872687	0.124634	-0.816445	0.862233	-0.108484	-0.655944	0.694102	0.227381				-0.650557	1.095810	0.078489	-0.664482	1.159187	0.084728	-0.632064	0.693335	-0.225490				-0.343314	0.542796	0.076766	-0.279519	0.058164	0.355557	-0.249053	0.063727	0.307718	-0.237239	0.063592	-0.225005
5436	45.300000	-0.870402	0.609625	-0.083388	-0.864598	0.621362	0.145049	-0.821039	0.872599	0.124658	-0.816662	0.862226	-0.108328	-0.656046	0.693976	0.227455				-0.650464	1.095859	0.078683	-0.664155	1.159334	0.084906	-0.632111	0.693358	-0.225280				-0.343397	0.542757	0.076705	-0.279509	0.058157	0.355567	-0.249038	0.063692	0.307721	-0.237242	0.063590	-0.225009
5437	45.308333	-0.870457	0.609557	-0.083457	-0.864692	0.621269	0.145047	-0.821398	0.872494	0.124812	-0.816821	0.862214	-0.108334	-0.656153	0.693867	0.227532				-0.650358	1.096008	0.078868	-0.663838	1.159508	0.085096	-0.632162	0.693384	-0.225059				-0.343500	0.542727	0.076611	-0.279498	0.058135	0.355584	-0.249027	0.063659	0.307728	-0.237256	0.063591	-0.225015
5438	45.316667	-0.870632	0.609463	-0.083484	-0.864638	0.620947	0.144892	-0.821585	0.872379	0.124740	-0.816977	0.862193	-0.108323	-0.656255	0.693760	0.227605				-0.650347	1.096225	0.079071	-0.663557	1.159689	0.085216	-0.632221	0.693406	-0.224858				-0.343630	0.542716	0.076504	-0.279486	0.058126	0.355595	-0.249011	0.063629	0.307747	-0.237258	0.063598	-0.225027
5439	45.325000	-0.870679	0.609448	-0.083440	-0.864880	0.621102	0.145046	-0.822009	0.872403	0.124907	-0.817174	0.862135	-0.108250	-0.656376	0.693649	0.227673				-0.650373	1.096416	0.079268	-0.663325	1.159893	0.085346	-0.632290	0.693365	-0.224451				-0.343807	0.542754	0.076378	-0.279463	0.058101	0.355599	-0.249003	0.063628	0.307763	-0.237285	0.063597	-0.225030
5440	45.333333	-0.870748	0.609371	-0.083440	-0.864965	0.621029	0.145053	-0.822284	0.872336	0.125012	-0.817349	0.862108	-0.108112	-0.656494	0.693553	0.227739				-0.650242	1.096481	0.079404	-0.663117	1.160125	0.085463	-0.632332	0.693427	-0.224359				-0.343996	0.542813	0.076235	-0.279448	0.058087	0.355604	-0.249004	0.063616	0.307780	-0.237302	0.063600	-0.225026
5441	45.341667	-0.870839	0.609274	-0.083468	-0.865149	0.621046	0.145153	-0.822452	0.872232	0.125092	-0.817489	0.862096	-0.108078	-0.656617	0.693463	0.227803				-0.650212	1.096607	0.079548	-0.662925	1.160297	0.085537	-0.632416	0.693421	-0.224258				-0.344172	0.542870	0.076054	-0.279435	0.058045	0.355614	-0.248995	0.063608	0.307800	-0.237313	0.063610	-0.225030
5442	45.350000	-0.870864	0.609244	-0.083501	-0.865121	0.620899	0.145102	-0.822602	0.872137	0.125180	-0.817602	0.862066	-0.108024	-0.656737	0.693373	0.227869				-0.650167	1.096738	0.079684	-0.662771	1.160453	0.085544	-0.632469	0.693423	-0.224095				-0.344301	0.542901	0.075827	-0.279419	0.058038	0.355613	-0.249006	0.063586	0.307818	-0.237321	0.063623	-0.225024
5443	45.358333	-0.871088	0.609305	-0.083466	-0.865180	0.620833	0.145123	-0.822721	0.872040	0.125266	-0.817732	0.862039	-0.107861	-0.656848	0.693287	0.227930				-0.650125	1.096825	0.079801	-0.662637	1.160617	0.085543	-0.632493	0.693419	-0.223912				-0.344472	0.542992	0.075595	-0.279420	0.058022	0.355623	-0.248997	0.063570	0.307823	-0.237319	0.063628	-0.225022
5444	45.366667	-0.871131	0.609274	-0.083486	-0.865257	0.620794	0.145154	-0.822832	0.871961	0.125363	-0.817831	0.862050	-0.107738	-0.656955	0.693220	0.227997				-0.650128	1.096933	0.079871	-0.662558	1.160808	0.085541	-0.632551	0.693412	-0.223827				-0.344643	0.543083	0.075349	-0.279417	0.058025	0.355632	-0.248979	0.063549	0.307813	-0.237316	0.063638	-0.225029
5445	45.375000	-0.871213	0.609211	-0.083526	-0.865275	0.620740	0.145166	-0.823003	0.871932	0.125502	-0.817899	0.862076	-0.107627	-0.657019	0.693160	0.228052				-0.650254	1.097287	0.079943	-0.662524	1.160975	0.085427	-0.632603	0.693394	-0.223725				-0.344775	0.543140	0.075078	-0.279410	0.058028	0.355634	-0.248975	0.063521	0.307813	-0.237318	0.063630	-0.225037
5446	45.383333	-0.871245	0.609234	-0.083439	-0.865308	0.620703	0.145184	-0.823087	0.871873	0.125598	-0.817999	0.862087	-0.107517	-0.657072	0.693113	0.228113				-0.650306	1.097417	0.079958	-0.662560	1.161170	0.085303	-0.632663	0.693369	-0.223631				-0.344931	0.543232	0.074851	-0.279396	0.058012	0.355635	-0.248958	0.063499	0.307806	-0.237318	0.063626	-0.225038
5447	45.391667	-0.871242	0.609233	-0.083469	-0.865331	0.620673	0.145203	-0.823165	0.871816	0.125688	-0.818107	0.862096	-0.107343	-0.657098	0.693076	0.228176				-0.650379	1.097561	0.079915	-0.662613	1.161428	0.085164	-0.632721	0.693356	-0.223564				-0.345041	0.543257	0.074595	-0.279385	0.058009	0.355634	-0.248945	0.063476	0.307808	-0.237319	0.063623	-0.225048
5448	45.400000	-0.871258	0.609184	-0.083558	-0.865346	0.620650	0.145232	-0.823211	0.871756	0.125768	-0.818142	0.862127	-0.107307	-0.657105	0.693047	0.228236				-0.650460	1.097701	0.079839	-0.662694	1.161659	0.084984	-0.632777	0.693344	-0.223496				-0.345145	0.543259	0.074361	-0.279386	0.057991	0.355647	-0.248928	0.063451	0.307818	-0.237326	0.063614	-0.225043
5449	45.408333	-0.871259	0.609190	-0.083522	-0.865358	0.620642	0.145254	-0.823269	0.871798	0.125883	-0.818214	0.862137	-0.107203	-0.657093	0.693028	0.228303				-0.650961	1.098103	0.079800	-0.662842	1.161875	0.084785	-0.632830	0.693348	-0.223435				-0.345248	0.543253	0.074154	-0.279373	0.057990	0.355651	-0.248925	0.063455	0.307838	-0.237326	0.063623	-0.225040
5450	45.416667	-0.871235	0.609236	-0.083437	-0.865361	0.620643	0.145276	-0.823298	0.871796	0.125972	-0.818242	0.862190	-0.107097	-0.657073	0.693024	0.228380				-0.651093	1.098332	0.079766	-0.662999	1.162045	0.084552	-0.632884	0.693350	-0.223374				-0.345298	0.543154	0.073926	-0.279360	0.057965	0.355659	-0.248924	0.063452	0.307854	-0.237331	0.063626	-0.225026
5451	45.425000	-0.871241	0.609252	-0.083393	-0.865364	0.620657	0.145296	-0.823310	0.871793	0.126059	-0.818314	0.862198	-0.106947	-0.657035	0.693041	0.228459				-0.651184	1.098428	0.079644	-0.663158	1.162268	0.084343	-0.632926	0.693365	-0.223327				-0.345395	0.543106	0.073782	-0.279361	0.057974	0.355671	-0.248922	0.063448	0.307868	-0.237335	0.063640	-0.225019
5452	45.433333	-0.871227	0.609223	-0.083475	-0.865525	0.620857	0.145458	-0.823301	0.871743	0.126123	-0.818298	0.862246	-0.106884	-0.656998	0.693063	0.228544				-0.651310	1.098583	0.079563	-0.663351	1.162492	0.084110	-0.632962	0.693373	-0.223277				-0.345481	0.543048	0.073666	-0.279332	0.057963	0.355670	-0.248917	0.063434	0.307874	-0.237338	0.063642	-0.225009
5453	45.441667	-0.871186	0.609274	-0.083433	-0.865422	0.620770	0.145380	-0.823309	0.871785	0.126220	-0.818327	0.862247	-0.106792	-0.656928	0.693114	0.228637				-0.650546	1.098388	0.079561	-0.663536	1.162698	0.083909	-0.632783	0.693610	-0.223317				-0.345581	0.543020	0.073612	-0.279318	0.057954	0.355673	-0.248908	0.063411	0.307869	-0.237335	0.063646	-0.225013
5454	45.450000	-0.871046	0.609224	-0.083239	-0.865326	0.620693	0.145311	-0.823312	0.871830	0.126314	-0.818368	0.862237	-0.106653	-0.656860	0.693176	0.228732				-0.651213	1.098835	0.079492	-0.663740	1.162937	0.083683	-0.633008	0.693420	-0.223180				-0.345641	0.542949	0.073546	-0.279324	0.057936	0.355691	-0.248894	0.063375	0.307856	-0.237332	0.063643	-0.225021
5455	45.458333	-0.870971	0.609243	-0.083283	-0.865318	0.620736	0.145358	-0.823365	0.871876	0.126434	-0.818343	0.862258	-0.106584	-0.656776	0.693243	0.228822				-0.653516	1.099875	0.079771	-0.663981	1.163152	0.083468	-0.633023	0.693425	-0.223036				-0.345682	0.542889	0.073498	-0.279307	0.057927	0.355696	-0.248874	0.063347	0.307846	-0.237332	0.063637	-0.225033
5456	45.466667	-0.870939	0.609319	-0.083209	-0.865288	0.620715	0.145312	-0.823341	0.871880	0.126503	-0.818322	0.862249	-0.106557	-0.656693	0.693313	0.228907				-0.653665	1.100091	0.079694	-0.664202	1.163355	0.083266	-0.633006	0.693421	-0.222861				-0.345711	0.542850	0.073461	-0.279291	0.057935	0.355688	-0.248835	0.063366	0.307885	-0.237326	0.063628	-0.225039
5457	45.475000	-0.870928	0.609327	-0.083182	-0.865345	0.620816	0.145390	-0.823336	0.871881	0.126575	-0.818321	0.862233	-0.106454	-0.656598	0.693376	0.228989				-0.652393	1.099689	0.079216	-0.664461	1.163551	0.083033	-0.632779	0.693715	-0.222997				-0.345729	0.542836	0.073422	-0.279286	0.057909	0.355695	-0.248842	0.063299	0.307853	-0.237329	0.063626	-0.225033
5458	45.483333	-0.870888	0.609360	-0.083158	-0.865237	0.620746	0.145323	-0.823309	0.871870	0.126625	-0.818319	0.862221	-0.106362	-0.656507	0.693433	0.229074				-0.652639	1.099851	0.079100	-0.664711	1.163732	0.082812	-0.632945	0.693536	-0.222934				-0.345731	0.542850	0.073384	-0.279282	0.057912	0.355704	-0.248833	0.063292	0.307861	-0.237330	0.063637	-0.225026
5459	45.491667	-0.870852	0.609355	-0.083208	-0.865294	0.620849	0.145405	-0.823279	0.871865	0.126680	-0.818282	0.862214	-0.106346	-0.656412	0.693478	0.229146				-0.653531	1.100267	0.079210	-0.664986	1.163929	0.082596	-0.632890	0.693562	-0.222875				-0.345709	0.542882	0.073342	-0.279276	0.057912	0.355702	-0.248811	0.063311	0.307884	-0.237332	0.063637	-0.225021
5460	45.500000	-0.870803	0.609404	-0.083144	-0.865208	0.620795	0.145348	-0.823254	0.871847	0.126724	-0.818220	0.862259	-0.106277	-0.656319	0.693514	0.229225				-0.654475	1.100770	0.079273	-0.665236	1.164088	0.082387	-0.632839	0.693575	-0.222801				-0.345678	0.542917	0.073307	-0.279275	0.057905	0.355710	-0.248804	0.063337	0.307925	-0.237335	0.063646	-0.225014
5461	45.508333	-0.870806	0.609416	-0.083126	-0.865154	0.620803	0.145347	-0.823174	0.871815	0.126740	-0.818246	0.862188	-0.106248	-0.656232	0.693546	0.229298				-0.654678	1.100899	0.079161	-0.665539	1.164214	0.082148	-0.632523	0.693841	-0.222841				-0.345630	0.542963	0.073279	-0.279262	0.057894	0.355716	-0.248818	0.063295	0.307903	-0.237336	0.063654	-0.225009
5462	45.516667	-0.870778	0.609423	-0.083125	-0.865148	0.620836	0.145356	-0.823103	0.871780	0.126748	-0.818215	0.862179	-0.106236	-0.656161	0.693565	0.229374				-0.654986	1.100964	0.079037	-0.665807	1.164416	0.081936	-0.632446	0.693853	-0.222780				-0.345573	0.543005	0.073252	-0.279252	0.057880	0.355721	-0.248819	0.063284	0.307894	-0.237335	0.063650	-0.225010
5463	45.525000	-0.870731	0.609399	-0.083219	-0.865101	0.620846	0.145342	-0.823143	0.871806	0.126814	-0.818158	0.862188	-0.106282	-0.656074	0.693587	0.229418				-0.655205	1.101240	0.079018	-0.666074	1.164584	0.081752	-0.632381	0.693845	-0.222732				-0.345516	0.543039	0.073236	-0.279233	0.057853	0.355726	-0.248802	0.063288	0.307913	-0.237326	0.063646	-0.225014
5464	45.533333	-0.870710	0.609414	-0.083194	-0.865252	0.621040	0.145478	-0.823034	0.871749	0.126790	-0.818175	0.862141	-0.106281	-0.656012	0.693600	0.229462				-0.655449	1.101450	0.078969	-0.666362	1.164755	0.081537	-0.632144	0.694034	-0.222775				-0.345458	0.543068	0.073239	-0.279219	0.057861	0.355722	-0.248799	0.063248	0.307895	-0.237342	0.063617	-0.225007
5465	45.541667	-0.870691	0.609444	-0.083143	-0.865016	0.620883	0.145308	-0.822996	0.871744	0.126808	-0.818121	0.862189	-0.106225	-0.655957	0.693617	0.229493				-0.655710	1.101662	0.078899	-0.666649	1.164941	0.081346	-0.632277	0.693826	-0.222635				-0.345412	0.543090	0.073277	-0.279210	0.057836	0.355734	-0.248794	0.063233	0.307904	-0.237324	0.063623	-0.225015
5466	45.550000	-0.870657	0.609445	-0.083204	-0.865015	0.620925	0.145303	-0.823034	0.871773	0.126867	-0.818093	0.862203	-0.106225	-0.655932	0.693629	0.229529				-0.655962	1.101756	0.078737	-0.666962	1.165098	0.081121	-0.632234	0.693825	-0.222595				-0.345369	0.543107	0.073326	-0.279210	0.057843	0.355747	-0.248784	0.063214	0.307900	-0.237312	0.063617	-0.225017
5467	45.558333	-0.870619	0.609458	-0.083266	-0.864977	0.620938	0.145285	-0.822959	0.871746	0.126855	-0.818023	0.862236	-0.106278	-0.655899	0.693627	0.229524				-0.656164	1.101861	0.078681	-0.667274	1.165232	0.080921	-0.632308	0.693701	-0.222518				-0.345330	0.543113	0.073393	-0.279208	0.057849	0.355742	-0.248782	0.063220	0.307911	-0.237296	0.063602	-0.225014
5468	45.566667	-0.870627	0.609502	-0.083148	-0.864942	0.620947	0.145270	-0.822866	0.871655	0.126810	-0.818059	0.862191	-0.106280	-0.655868	0.693629	0.229508				-0.656453	1.102062	0.078595	-0.667614	1.165365	0.080698	-0.632390	0.693578	-0.222453				-0.345301	0.543121	0.073461	-0.279196	0.057847	0.355733	-0.248778	0.063227	0.307921	-0.237275	0.063586	-0.225009
5469	45.575000	-0.870694	0.609560	-0.083203	-0.864946	0.620962	0.145274	-0.822865	0.871726	0.126843	-0.818014	0.862232	-0.106228	-0.655873	0.693618	0.229491				-0.656748	1.102225	0.078475	-0.667925	1.165508	0.080473	-0.632350	0.693574	-0.222448				-0.345264	0.543123	0.073529	-0.279203	0.057850	0.355739	-0.248773	0.063222	0.307927	-0.237237	0.063566	-0.225010
5470	45.583333	-0.870587	0.609506	-0.083257	-0.864928	0.620957	0.145266	-0.822849	0.871732	0.126835	-0.817952	0.862248	-0.106296	-0.655875	0.693603	0.229447				-0.656978	1.102341	0.078332	-0.668239	1.165689	0.080286	-0.632314	0.693557	-0.222456				-0.345245	0.543119	0.073582	-0.279202	0.057848	0.355740	-0.248775	0.063217	0.307926	-0.237192	0.063534	-0.225014
5471	45.591667	-0.870683	0.609557	-0.083226	-0.864944	0.620961	0.145272	-0.822841	0.871739	0.126817	-0.817957	0.862226	-0.106294	-0.655880	0.693576	0.229382				-0.657262	1.102495	0.078242	-0.668571	1.165878	0.080072	-0.632292	0.693533	-0.222488				-0.345194	0.543085	0.073585	-0.279204	0.057857	0.355746	-0.248781	0.063215	0.307924	-0.237130	0.063499	-0.225040
5472	45.600000	-0.870680	0.609434	-0.083207	-0.864967	0.620963	0.145276	-0.822839	0.871741	0.126783	-0.817918	0.862220	-0.106359	-0.655914	0.693558	0.229326				-0.657629	1.102709	0.078087	-0.668882	1.166002	0.079861	-0.632047	0.693748	-0.222624				-0.345185	0.543106	0.073592	-0.279202	0.057845	0.355744	-0.248777	0.063211	0.307914	-0.237070	0.063437	-0.225074
5473	45.608333	-0.870617	0.609481	-0.083233	-0.864967	0.620941	0.145274	-0.822841	0.871751	0.126752	-0.817924	0.862195	-0.106360	-0.655946	0.693539	0.229268				-0.657930	1.102830	0.078000	-0.669221	1.166167	0.079662	-0.631953	0.693833	-0.222705				-0.345181	0.543150	0.073587	-0.279199	0.057840	0.355753	-0.248776	0.063196	0.307911	-0.237014	0.063386	-0.225108
5474	45.616667	-0.870657	0.609494	-0.083148	-0.865000	0.620932	0.145282	-0.822826	0.871690	0.126682	-0.817960	0.862129	-0.106412	-0.655990	0.693523	0.229218				-0.658272	1.102983	0.077857	-0.669551	1.166264	0.079464	-0.632071	0.693710	-0.222719				-0.345189	0.543214	0.073573	-0.279193	0.057828	0.355746	-0.248776	0.063192	0.307913	-0.236940	0.063347	-0.225157
5475	45.625000	-0.870669	0.609486	-0.083174	-0.865012	0.620909	0.145278	-0.822853	0.871767	0.126668	-0.817932	0.862162	-0.106389	-0.656033	0.693510	0.229181				-0.658480	1.103019	0.077747	-0.669891	1.166369	0.079257	-0.632121	0.693684	-0.222751				-0.345198	0.543300	0.073557	-0.279201	0.057836	0.355749	-0.248781	0.063190	0.307918	-0.236874	0.063297	-0.225210
5476	45.633333	-0.870689	0.609446	-0.083269	-0.865055	0.620901	0.145290	-0.822867	0.871784	0.126627	-0.817897	0.862175	-0.106496	-0.656074	0.693508	0.229157				-0.658691	1.103052	0.077555	-0.670213	1.166427	0.079051	-0.632124	0.693724	-0.222767				-0.345206	0.543404	0.073554	-0.279205	0.057844	0.355748	-0.248778	0.063196	0.307917	-0.236804	0.063237	-0.225271
5477	45.641667	-0.870723	0.609490	-0.083150	-0.865076	0.620881	0.145292	-0.822871	0.871772	0.126576	-0.817937	0.862154	-0.106493	-0.656127	0.693508	0.229142				-0.658973	1.103284	0.077313	-0.670517	1.166458	0.078809	-0.632007	0.693909	-0.222898				-0.345250	0.543547	0.073596	-0.279210	0.057856	0.355754	-0.248766	0.063224	0.307944	-0.236722	0.063187	-0.225339
5478	45.650000	-0.870761	0.609476	-0.083147	-0.865104	0.620863	0.145295	-0.822902	0.871825	0.126553	-0.817983	0.862142	-0.106465	-0.656175	0.693525	0.229141				-0.659168	1.103446	0.077051	-0.670854	1.166459	0.078581	-0.632487	0.693471	-0.222744				-0.345297	0.543686	0.073648	-0.279204	0.057850	0.355753	-0.248777	0.063202	0.307928	-0.236625	0.063155	-0.225406
5479	45.658333	-0.870810	0.609417	-0.083195	-0.865234	0.620937	0.145380	-0.822927	0.871847	0.126518	-0.817996	0.862123	-0.106581	-0.656224	0.693545	0.229138				-0.659347	1.103500	0.076885	-0.671156	1.166507	0.078363	-0.632457	0.693586	-0.222826				-0.345316	0.543763	0.073690	-0.279204	0.057855	0.355757	-0.248771	0.063206	0.307932	-0.236537	0.063087	-0.225476
5480	45.666667	-0.870822	0.609440	-0.083131	-0.865172	0.620826	0.145320	-0.822967	0.871876	0.126490	-0.818027	0.862105	-0.106590	-0.656278	0.693571	0.229143				-0.659562	1.103501	0.076728	-0.671463	1.166507	0.078124	-0.632439	0.693697	-0.222916				-0.345330	0.543825	0.073743	-0.279216	0.057855	0.355769	-0.248770	0.063189	0.307932	-0.236429	0.063065	-0.225561
5481	45.675000	-0.870873	0.609390	-0.083119	-0.865213	0.620807	0.145335	-0.822994	0.871891	0.126445	-0.818121	0.862027	-0.106613	-0.656339	0.693600	0.229150				-0.659855	1.103593	0.076509	-0.671744	1.166489	0.077909	-0.632796	0.693437	-0.222868				-0.345343	0.543864	0.073817	-0.279188	0.057831	0.355769	-0.248747	0.063228	0.307957	-0.236332	0.063015	-0.225639
5482	45.683333	-0.870908	0.609381	-0.083105	-0.865244	0.620788	0.145351	-0.823027	0.871915	0.126389	-0.818201	0.862000	-0.106594	-0.656405	0.693636	0.229157				-0.660080	1.103604	0.076349	-0.672059	1.166511	0.077686	-0.632929	0.693358	-0.222717				-0.345348	0.543896	0.073908	-0.279192	0.057837	0.355780	-0.248770	0.063186	0.307940	-0.236249	0.062965	-0.225703
5483	45.691667	-0.870923	0.609323	-0.083168	-0.865273	0.620768	0.145359	-0.823076	0.871934	0.126348	-0.818265	0.861977	-0.106652	-0.656463	0.693675	0.229154				-0.660376	1.103666	0.076140	-0.672361	1.166544	0.077500	-0.633059	0.693333	-0.222781				-0.345353	0.543938	0.074006	-0.279182	0.057822	0.355779	-0.248771	0.063173	0.307937	-0.236168	0.062931	-0.225771
5484	45.700000	-0.871109	0.609429	-0.083186	-0.865463	0.620928	0.145521	-0.823124	0.871948	0.126299	-0.818374	0.861973	-0.106708	-0.656538	0.693702	0.229154				-0.660659	1.103239	0.076231	-0.672676	1.166561	0.077319	-0.633189	0.693316	-0.222830				-0.345359	0.544012	0.074099	-0.279182	0.057814	0.355777	-0.248750	0.063218	0.307989	-0.236085	0.062894	-0.225825
5485	45.708333	-0.871183	0.609426	-0.083164	-0.865328	0.620737	0.145382	-0.823181	0.871964	0.126249	-0.818491	0.861952	-0.106694	-0.656609	0.693736	0.229152				-0.660939	1.103590	0.075893	-0.673030	1.166606	0.077110	-0.633322	0.693315	-0.222977				-0.345372	0.544122	0.074166	-0.279179	0.057817	0.355776	-0.248767	0.063179	0.307951	-0.236026	0.062872	-0.225863
5486	45.716667	-0.871221	0.609378	-0.083220	-0.865358	0.620728	0.145386	-0.823237	0.871975	0.126207	-0.818591	0.861944	-0.106735	-0.656674	0.693768	0.229151				-0.661119	1.103648	0.075651	-0.673357	1.166631	0.076922	-0.633456	0.693301	-0.223119				-0.345384	0.544265	0.074203	-0.279186	0.057826	0.355775	-0.248767	0.063185	0.307954	-0.235978	0.062852	-0.225891
5487	45.725000	-0.871287	0.609328	-0.083272	-0.865557	0.620898	0.145538	-0.823304	0.871984	0.126177	-0.818705	0.861924	-0.106741	-0.656742	0.693789	0.229159				-0.661399	1.103740	0.075479	-0.673699	1.166692	0.076707	-0.633467	0.693371	-0.223185				-0.345401	0.544438	0.074204	-0.279190	0.057836	0.355770	-0.248760	0.063187	0.307952	-0.235947	0.062852	-0.225906
5488	45.733333	-0.871344	0.609353	-0.083198	-0.865578	0.620882	0.145534	-0.823367	0.871979	0.126152	-0.818830	0.861896	-0.106746	-0.656797	0.693795	0.229177				-0.661703	1.103789	0.075321	-0.674010	1.166717	0.076497	-0.633485	0.693434	-0.223245				-0.345419	0.544607	0.074190	-0.279184	0.057834	0.355762	-0.248740	0.063234	0.307977	-0.235924	0.062865	-0.225907
5489	45.741667	-0.871341	0.609340	-0.083214	-0.865439	0.620672	0.145391	-0.823450	0.871973	0.126155	-0.818975	0.861858	-0.106716	-0.656841	0.693803	0.229197				-0.662027	1.103880	0.075121	-0.674332	1.166763	0.076279	-0.633604	0.693359	-0.223252				-0.345461	0.544774	0.074183	-0.279189	0.057839	0.355765	-0.248753	0.063185	0.307944	-0.235918	0.062873	-0.225889
5490	45.750000	-0.871362	0.609262	-0.083325	-0.865452	0.620642	0.145397	-0.823569	0.871977	0.126171	-0.819107	0.861801	-0.106746	-0.656866	0.693803	0.229216				-0.662244	1.103948	0.074962	-0.674647	1.166821	0.076072	-0.633714	0.693285	-0.223242				-0.345480	0.544880	0.074165	-0.279184	0.057831	0.355766	-0.248749	0.063179	0.307932	-0.235926	0.062895	-0.225857
5491	45.758333	-0.871425	0.609257	-0.083281	-0.865540	0.620713	0.145476	-0.823634	0.871931	0.126169	-0.819280	0.861734	-0.106740	-0.656880	0.693805	0.229230				-0.662486	1.103957	0.074854	-0.674967	1.166873	0.075886	-0.633724	0.693298	-0.223265				-0.345491	0.544930	0.074160	-0.279174	0.057821	0.355776	-0.248749	0.063166	0.307936	-0.235968	0.062921	-0.225807
5492	45.766667	-0.871409	0.609263	-0.083220	-0.865467	0.620587	0.145406	-0.823711	0.871881	0.126166	-0.819492	0.861630	-0.106697	-0.656888	0.693802	0.229237				-0.662761	1.103881	0.074766	-0.675266	1.166924	0.075702	-0.633723	0.693321	-0.223268				-0.345498	0.544935	0.074160	-0.279168	0.057810	0.355784	-0.248747	0.063155	0.307941	-0.236017	0.062998	-0.225758
5493	45.775000	-0.871429	0.609205	-0.083278	-0.865477	0.620573	0.145413	-0.823802	0.871784	0.126143	-0.819620	0.861591	-0.106620	-0.656884	0.693809	0.229217				-0.663045	1.104098	0.074593	-0.675551	1.167003	0.075540	-0.633817	0.693219	-0.223095				-0.345497	0.544898	0.074169	-0.279163	0.057806	0.355787	-0.248752	0.063160	0.307953	-0.236118	0.063036	-0.225664
5494	45.783333	-0.871447	0.609147	-0.083364	-0.865506	0.620571	0.145426	-0.823953	0.871758	0.126157	-0.819742	0.861508	-0.106714	-0.656892	0.693821	0.229176				-0.663209	1.104254	0.074460	-0.675849	1.167109	0.075375	-0.633887	0.693126	-0.222896				-0.345494	0.544833	0.074178	-0.279159	0.057797	0.355786	-0.248742	0.063147	0.307961	-0.236279	0.063070	-0.225557
5495	45.791667	-0.871485	0.609187	-0.083277	-0.865566	0.620624	0.145468	-0.824067	0.871708	0.126125	-0.819925	0.861410	-0.106702	-0.656881	0.693836	0.229106				-0.663601	1.104254	0.074394	-0.676146	1.167298	0.075283	-0.633927	0.693065	-0.222801				-0.345485	0.544737	0.074160	-0.279161	0.057804	0.355790	-0.248731	0.063177	0.307974	-0.236455	0.063134	-0.225450
5496	45.800000	-0.871542	0.609132	-0.083257	-0.865522	0.620559	0.145396	-0.824214	0.871685	0.126102	-0.820054	0.861349	-0.106735	-0.656880	0.693852	0.229019				-0.663831	1.104480	0.074241	-0.676419	1.167456	0.075157	-0.633932	0.693052	-0.222932				-0.345473	0.544640	0.074117	-0.279158	0.057808	0.355792	-0.248746	0.063167	0.307973	-0.236628	0.063210	-0.225335
5497	45.808333	-0.871509	0.609128	-0.083309	-0.865552	0.620564	0.145378	-0.824337	0.871617	0.126052	-0.820182	0.861307	-0.106742	-0.656872	0.693883	0.228927				-0.664085	1.104604	0.074168	-0.676709	1.167655	0.075030	-0.633939	0.692984	-0.222869				-0.345485	0.544566	0.074055	-0.279167	0.057819	0.355791	-0.248732	0.063163	0.307963	-0.236797	0.063285	-0.225200
5498	45.816667	-0.871516	0.609147	-0.083275	-0.865718	0.620758	0.145496	-0.824452	0.871575	0.126004	-0.820314	0.861266	-0.106755	-0.656859	0.693912	0.228830				-0.664248	1.104767	0.074063	-0.676974	1.167853	0.074911	-0.633928	0.692912	-0.222823				-0.345505	0.544497	0.073968	-0.279174	0.057837	0.355789	-0.248727	0.063163	0.307956	-0.236909	0.063356	-0.225088
5499	45.825000	-0.871645	0.609095	-0.083329	-0.865610	0.620567	0.145323	-0.824616	0.871576	0.125996	-0.820511	0.861202	-0.106773	-0.656852	0.693956	0.228752				-0.664646	1.104935	0.073971	-0.677204	1.167946	0.074730	-0.633882	0.692836	-0.222675				-0.345535	0.544442	0.073856	-0.279168	0.057838	0.355784	-0.248711	0.063201	0.307983	-0.236922	0.063380	-0.225009
5500	45.833333	-0.871603	0.609040	-0.083394	-0.865625	0.620546	0.145298	-0.824824	0.871603	0.126021	-0.820617	0.861165	-0.106829	-0.656837	0.693995	0.228666				-0.665027	1.105150	0.073989	-0.677449	1.168239	0.074630	-0.633822	0.692754	-0.222538				-0.345582	0.544393	0.073733	-0.279176	0.057853	0.355780	-0.248722	0.063142	0.307938	-0.236918	0.063407	-0.224964
5501	45.841667	-0.871645	0.609007	-0.083407	-0.865666	0.620533	0.145287	-0.824925	0.871551	0.125980	-0.820774	0.861096	-0.106794	-0.656835	0.694044	0.228612				-0.664739	1.105350	0.073941	-0.677712	1.168307	0.074468	-0.633755	0.692665	-0.222457				-0.345642	0.544352	0.073603	-0.279164	0.057836	0.355780	-0.248720	0.063140	0.307936	-0.236890	0.063421	-0.224958
5502	45.850000	-0.871615	0.608894	-0.083543	-0.865840	0.620716	0.145432	-0.825051	0.871512	0.125959	-0.820890	0.861020	-0.106881	-0.656839	0.694098	0.228557				-0.664894	1.105460	0.073865	-0.677947	1.168463	0.074346	-0.633682	0.692582	-0.222385				-0.345712	0.544325	0.073493	-0.279157	0.057817	0.355775	-0.248725	0.063146	0.307934	-0.236865	0.063422	-0.224976
5503	45.858333	-0.871671	0.608902	-0.083415	-0.865788	0.620575	0.145357	-0.825199	0.871521	0.125957	-0.821059	0.860933	-0.106809	-0.656857	0.694159	0.228518				-0.664935	1.105530	0.073723	-0.678146	1.168588	0.074163	-0.633611	0.692508	-0.222323				-0.345721	0.544306	0.073455	-0.279141	0.057800	0.355778	-0.248694	0.063171	0.307967	-0.236854	0.063411	-0.224996
5504	45.866667	-0.871728	0.608893	-0.083405	-0.865732	0.620452	0.145279	-0.825298	0.871495	0.125910	-0.821163	0.860844	-0.106937	-0.656889	0.694238	0.228491				-0.665189	1.105784	0.073664	-0.678324	1.168738	0.074026	-0.633556	0.692449	-0.222281				-0.345899	0.544350	0.073403	-0.279134	0.057782	0.355774	-0.248721	0.063136	0.307943	-0.236854	0.063413	-0.225021
5505	45.875000	-0.871656	0.608755	-0.083479	-0.865836	0.620492	0.145337	-0.825425	0.871485	0.125884	-0.821309	0.860776	-0.106972	-0.656923	0.694314	0.228463				-0.665134	1.105784	0.073624	-0.678477	1.168826	0.073886	-0.633528	0.692418	-0.222252				-0.345971	0.544336	0.073391	-0.279128	0.057789	0.355775	-0.248717	0.063146	0.307949	-0.236845	0.063399	-0.225026
5506	45.883333	-0.871522	0.608737	-0.083369	-0.865777	0.620421	0.145270	-0.825559	0.871486	0.125841	-0.821486	0.860679	-0.106953	-0.656969	0.694391	0.228441				-0.665100	1.105708	0.073471	-0.678617	1.168887	0.073748	-0.633518	0.692403	-0.222242				-0.346031	0.544342	0.073421	-0.279139	0.057801	0.355780	-0.248662	0.063212	0.307989	-0.236846	0.063406	-0.225032
5507	45.891667	-0.871551	0.608727	-0.083367	-0.865813	0.620402	0.145269	-0.825672	0.871463	0.125791	-0.821617	0.860599	-0.106958	-0.657033	0.694465	0.228433				-0.665375	1.105960	0.073487	-0.678750	1.168911	0.073526	-0.633524	0.692392	-0.222256				-0.346074	0.544346	0.073478	-0.279141	0.057813	0.355778	-0.248698	0.063164	0.307968	-0.236835	0.063396	-0.225029
5508	45.900000	-0.871556	0.608682	-0.083510	-0.865840	0.620382	0.145258	-0.825877	0.871489	0.125781	-0.821691	0.860539	-0.107070	-0.657106	0.694535	0.228441				-0.665502	1.106025	0.073406	-0.678908	1.169030	0.073412	-0.633540	0.692391	-0.222287				-0.346102	0.544385	0.073565	-0.279138	0.057816	0.355780	-0.248703	0.063137	0.307948	-0.236820	0.063382	-0.225035
5509	45.908333	-0.871885	0.608786	-0.083464	-0.865960	0.620461	0.145336	-0.826006	0.871457	0.125725	-0.821815	0.860462	-0.107104	-0.657191	0.694579	0.228458				-0.665443	1.106008	0.073244	-0.679054	1.169185	0.073286	-0.633555	0.692384	-0.222328				-0.346115	0.544469	0.073664	-0.279138	0.057821	0.355784	-0.248691	0.063124	0.307944	-0.236796	0.063355	-0.225043
5510	45.916667	-0.871942	0.608738	-0.083463	-0.865940	0.620325	0.145260	-0.826144	0.871424	0.125675	-0.821939	0.860382	-0.107134	-0.657274	0.694614	0.228484				-0.665821	1.106275	0.073244	-0.679190	1.169304	0.073148	-0.633575	0.692357	-0.222374				-0.346112	0.544609	0.073783	-0.279133	0.057815	0.355782	-0.248690	0.063116	0.307949	-0.236775	0.063339	-0.225040
5511	45.925000	-0.871885	0.608779	-0.083438	-0.866001	0.620317	0.145306	-0.826270	0.871360	0.125602	-0.822084	0.860282	-0.107134	-0.657375	0.694636	0.228521				-0.665955	1.106432	0.073182	-0.679311	1.169443	0.072977	-0.633602	0.692317	-0.222413				-0.346078	0.544766	0.073867	-0.279133	0.057814	0.355784	-0.248685	0.063112	0.307951	-0.236731	0.063320	-0.225062
5512	45.933333	-0.871913	0.608717	-0.083543	-0.865868	0.620026	0.145103	-0.826413	0.871373	0.125560	-0.822194	0.860226	-0.107204	-0.657475	0.694648	0.228552				-0.666007	1.106497	0.073122	-0.679448	1.169562	0.072870	-0.633668	0.692235	-0.222463				-0.346126	0.545098	0.074022	-0.279137	0.057811	0.355785	-0.248686	0.063116	0.307964	-0.236679	0.063291	-0.225089
5513	45.941667	-0.871977	0.608674	-0.083464	-0.866176	0.620312	0.145338	-0.826512	0.871339	0.125500	-0.822352	0.860156	-0.107191	-0.657572	0.694673	0.228585				-0.666150	1.106644	0.073119	-0.679585	1.169705	0.072787	-0.633720	0.692183	-0.222486				-0.346119	0.545374	0.074110	-0.279125	0.057797	0.355780	-0.248680	0.063150	0.307985	-0.236614	0.063258	-0.225119
5514	45.950000	-0.871999	0.608635	-0.083510	-0.866141	0.620212	0.145278	-0.826618	0.871321	0.125443	-0.822459	0.860117	-0.107231	-0.657693	0.694678	0.228613				-0.666296	1.106864	0.073097	-0.679652	1.169756	0.072641	-0.633808	0.692118	-0.222498				-0.346109	0.545669	0.074187	-0.279113	0.057782	0.355780	-0.248631	0.063196	0.308001	-0.236541	0.063243	-0.225161
5515	45.958333	-0.872036	0.608613	-0.083511	-0.866194	0.620186	0.145281	-0.826710	0.871282	0.125379	-0.822580	0.860053	-0.107270	-0.657809	0.694684	0.228630				-0.666509	1.106971	0.073017	-0.679738	1.169917	0.072518	-0.633918	0.692052	-0.222503				-0.346087	0.545927	0.074245	-0.279114	0.057784	0.355780	-0.248690	0.063136	0.307957	-0.236471	0.063208	-0.225204
5516	45.966667	-0.872083	0.608562	-0.083547	-0.866242	0.620154	0.145283	-0.826825	0.871307	0.125335	-0.822711	0.859984	-0.107323	-0.657931	0.694686	0.228636				-0.666534	1.107056	0.072954	-0.679910	1.170037	0.072439	-0.634047	0.691989	-0.222508				-0.346065	0.546148	0.074297	-0.279114	0.057780	0.355776	-0.248689	0.063140	0.307952	-0.236410	0.063172	-0.225251
5517	45.975000	-0.872155	0.608560	-0.083414	-0.866359	0.620166	0.145330	-0.826930	0.871298	0.125293	-0.822846	0.859912	-0.107362	-0.658056	0.694686	0.228645				-0.666618	1.107134	0.072885	-0.680022	1.170144	0.072330	-0.634191	0.691923	-0.222509				-0.346121	0.546417	0.074412	-0.279116	0.057786	0.355781	-0.248679	0.063126	0.307955	-0.236363	0.063150	-0.225296
5518	45.983333	-0.872151	0.608534	-0.083457	-0.866337	0.620089	0.145282	-0.827044	0.871283	0.125259	-0.822943	0.859882	-0.107329	-0.658184	0.694683	0.228657				-0.666668	1.107278	0.072771	-0.680128	1.170232	0.072210	-0.634344	0.691859	-0.222503				-0.346123	0.546564	0.074474	-0.279114	0.057780	0.355784	-0.248627	0.063108	0.307942	-0.236303	0.063176	-0.225354
5519	45.991667	-0.872206	0.608483	-0.083465	-0.866377	0.620054	0.145277	-0.827077	0.871248	0.125191	-0.823033	0.859846	-0.107366	-0.658304	0.694667	0.228667				-0.666772	1.107264	0.072730	-0.680255	1.170324	0.072084	-0.634479	0.691808	-0.222492				-0.346138	0.546670	0.074533	-0.279110	0.057780	0.355789	-0.248537	0.063038	0.308108	-0.236296	0.063178	-0.225378
5520	46.000000	-0.872212	0.608443	-0.083523	-0.866419	0.620019	0.145271	-0.827108	0.871245	0.125140	-0.823118	0.859815	-0.107387	-0.658414	0.694665	0.228671				-0.666848	1.107324	0.072660	-0.680372	1.170403	0.071946	-0.634635	0.691741	-0.222565				-0.346166	0.546748	0.074592	-0.279115	0.057785	0.355802	-0.248533	0.063020	0.308115	-0.236304	0.063181	-0.225383
5521	46.008333	-0.872204	0.608483	-0.083425	-0.866458	0.619999	0.145259	-0.827266	0.871302	0.125172	-0.823231	0.859759	-0.107406	-0.658506	0.694663	0.228669				-0.667032	1.107518	0.072555	-0.680477	1.170501	0.071830	-0.634732	0.691686	-0.222433				-0.346203	0.546827	0.074662	-0.279110	0.057774	0.355806	-0.248539	0.063032	0.308128	-0.236343	0.063187	-0.225364
5522	46.016667	-0.872252	0.608442	-0.083427	-0.866496	0.619985	0.145245	-0.827346	0.871265	0.125136	-0.823354	0.859756	-0.107366	-0.658578	0.694675	0.228665				-0.667206	1.107642	0.072450	-0.680575	1.170630	0.071716	-0.634836	0.691621	-0.222390				-0.346253	0.546914	0.074740	-0.279107	0.057768	0.355813	-0.248532	0.063095	0.308176	-0.236411	0.063206	-0.225318
5523	46.025000	-0.872280	0.608389	-0.083514	-0.866590	0.620036	0.145283	-0.827386	0.871295	0.125115	-0.823460	0.859703	-0.107407	-0.658631	0.694692	0.228660				-0.667255	1.107721	0.072372	-0.680650	1.170752	0.071571	-0.634921	0.691552	-0.222338				-0.346301	0.546955	0.074802	-0.279109	0.057772	0.355813	-0.248543	0.063088	0.308173	-0.236495	0.063242	-0.225235
5524	46.033333	-0.871827	0.608202	-0.083331	-0.866714	0.620164	0.145366	-0.827448	0.871300	0.125079	-0.823568	0.859644	-0.107448	-0.658658	0.694721	0.228649				-0.667462	1.108044	0.072301	-0.680787	1.170931	0.071473	-0.634978	0.691484	-0.222295				-0.346350	0.546994	0.074844	-0.279115	0.057780	0.355822	-0.248566	0.063087	0.308168	-0.236596	0.063297	-0.225157
5525	46.041667	-0.872159	0.608219	-0.083389	-0.866653	0.620071	0.145273	-0.827501	0.871287	0.125035	-0.823720	0.859558	-0.107415	-0.658679	0.694757	0.228627				-0.667140	1.107919	0.072083	-0.680827	1.170998	0.071315	-0.635011	0.691412	-0.222257				-0.346378	0.547025	0.074864	-0.279116	0.057774	0.355821	-0.248530	0.063147	0.308204	-0.236733	0.063364	-0.225056
5526	46.050000	-0.871874	0.608093	-0.083465	-0.866580	0.619980	0.145177	-0.827578	0.871303	0.125001	-0.823750	0.859550	-0.107452	-0.658686	0.694806	0.228591				-0.667323	1.108079	0.071982	-0.680859	1.171057	0.071162	-0.635023	0.691347	-0.222230				-0.346409	0.547039	0.074864	-0.279121	0.057781	0.355818	-0.248562	0.063070	0.308160	-0.236859	0.063435	-0.224987
5527	46.058333	-0.871892	0.608078	-0.083476	-0.866581	0.619983	0.145151	-0.827631	0.871289	0.124934	-0.823837	0.859497	-0.107485	-0.658664	0.694873	0.228545				-0.667402	1.108153	0.071855	-0.680917	1.171176	0.071047	-0.635014	0.691288	-0.222203				-0.346432	0.547032	0.074832	-0.279125	0.057788	0.355813	-0.248548	0.063053	0.308140	-0.236946	0.063473	-0.224935
5528	46.066667	-0.871979	0.608078	-0.083397	-0.866580	0.619995	0.145125	-0.827674	0.871243	0.124849	-0.823961	0.859388	-0.107547	-0.658636	0.694954	0.228493				-0.667499	1.108254	0.071792	-0.681013	1.171295	0.070925	-0.634988	0.691232	-0.222171				-0.346459	0.547014	0.074778	-0.279133	0.057802	0.355812	-0.248543	0.063030	0.308125	-0.237003	0.063500	-0.224908
5529	46.075000	-0.871986	0.608058	-0.083445	-0.866573	0.619998	0.145103	-0.827759	0.871276	0.124804	-0.824009	0.859376	-0.107553	-0.658607	0.695023	0.228431				-0.667500	1.108301	0.071695	-0.681065	1.171354	0.070781	-0.634949	0.691170	-0.222141				-0.346488	0.546969	0.074712	-0.279122	0.057787	0.355800	-0.248539	0.063026	0.308117	-0.237023	0.063517	-0.224896
5530	46.083333	-0.871965	0.608030	-0.083578	-0.866570	0.620003	0.145087	-0.827803	0.871234	0.124717	-0.824073	0.859335	-0.107594	-0.658561	0.695099	0.228362				-0.667493	1.108426	0.071539	-0.681122	1.171415	0.070614	-0.634901	0.691125	-0.222117				-0.346518	0.546896	0.074633	-0.279126	0.057792	0.355803	-0.248538	0.063030	0.308113	-0.237016	0.063544	-0.224910
5531	46.091667	-0.871972	0.608049	-0.083532	-0.866566	0.620009	0.145077	-0.827862	0.871235	0.124653	-0.824142	0.859272	-0.107642	-0.658517	0.695162	0.228292				-0.667594	1.108369	0.071514	-0.681195	1.171478	0.070485	-0.634841	0.691076	-0.222084				-0.346546	0.546788	0.074556	-0.279124	0.057797	0.355802	-0.248533	0.063030	0.308112	-0.236998	0.063556	-0.224930
5532	46.100000	-0.871991	0.608061	-0.083446	-0.866555	0.620014	0.145068	-0.827927	0.871269	0.124605	-0.824260	0.859154	-0.107697	-0.658471	0.695226	0.228225				-0.667617	1.108409	0.071182	-0.681233	1.171511	0.070294	-0.634782	0.691033	-0.222063				-0.346577	0.546637	0.074478	-0.279107	0.057781	0.355800	-0.248530	0.063110	0.308163	-0.236987	0.063572	-0.224941
5533	46.108333	-0.872000	0.608016	-0.083542	-0.866542	0.620027	0.145059	-0.827978	0.871245	0.124523	-0.824223	0.859184	-0.107723	-0.658424	0.695284	0.228169				-0.667752	1.108544	0.071114	-0.681300	1.171541	0.070130	-0.634736	0.691003	-0.222039				-0.346629	0.546454	0.074382	-0.279099	0.057774	0.355797	-0.248538	0.063092	0.308154	-0.236985	0.063580	-0.224945
5534	46.116667	-0.871984	0.608028	-0.083537	-0.866523	0.620034	0.145048	-0.828017	0.871222	0.124443	-0.824231	0.859105	-0.107827	-0.658382	0.695331	0.228122				-0.667758	1.108532	0.070973	-0.681363	1.171551	0.069975	-0.634696	0.690990	-0.222032				-0.346669	0.546228	0.074238	-0.279102	0.057779	0.355805	-0.248540	0.063064	0.308142	-0.236994	0.063575	-0.224941
5535	46.125000	-0.871994	0.607980	-0.083512	-0.866498	0.620041	0.145040	-0.828050	0.871217	0.124371	-0.824278	0.859033	-0.107875	-0.658341	0.695378	0.228086				-0.667633	1.108485	0.070825	-0.681402	1.171531	0.069846	-0.634645	0.690997	-0.222038				-0.346773	0.546085	0.074123	-0.279091	0.057772	0.355807	-0.248534	0.063088	0.308163	-0.237001	0.063573	-0.224938
5536	46.133333	-0.872001	0.607980	-0.083530	-0.866476	0.620049	0.145027	-0.828087	0.871211	0.124293	-0.824320	0.858954	-0.108016	-0.658311	0.695430	0.228061				-0.667671	1.108482	0.070746	-0.681395	1.171432	0.069689	-0.634594	0.691015	-0.222059				-0.346876	0.545972	0.073990	-0.279094	0.057771	0.355801	-0.248522	0.063099	0.308177	-0.237005	0.063563	-0.224928
5537	46.141667	-0.872004	0.607950	-0.083568	-0.866451	0.620066	0.145008	-0.828109	0.871214	0.124213	-0.824255	0.858943	-0.108054	-0.658284	0.695474	0.228049				-0.667679	1.108446	0.070675	-0.681433	1.171347	0.069602	-0.634529	0.691062	-0.222101				-0.346765	0.545784	0.073824	-0.279101	0.057783	0.355809	-0.248497	0.063063	0.308134	-0.237012	0.063567	-0.224933
5538	46.150000	-0.871944	0.607959	-0.083663	-0.866447	0.620094	0.144997	-0.828124	0.871219	0.124134	-0.824293	0.858883	-0.108158	-0.658259	0.695503	0.228039				-0.667637	1.108397	0.070660	-0.681483	1.171237	0.069514	-0.634457	0.691113	-0.222153				-0.346850	0.545758	0.073660	-0.279105	0.057799	0.355802	-0.248518	0.063025	0.308113	-0.237017	0.063563	-0.224929
5539	46.158333	-0.871953	0.607978	-0.083588	-0.866404	0.620101	0.144964	-0.828127	0.871193	0.124049	-0.824318	0.858896	-0.108242	-0.658237	0.695529	0.228040				-0.667724	1.108264	0.070575	-0.681541	1.171212	0.069465	-0.634372	0.691161	-0.222222				-0.347128	0.545902	0.073526	-0.279112	0.057812	0.355802	-0.248523	0.063025	0.308105	-0.237018	0.063565	-0.224927
5540	46.166667	-0.871941	0.607990	-0.083596	-0.866391	0.620132	0.144951	-0.828136	0.871149	0.123969	-0.824307	0.858861	-0.108290	-0.658212	0.695531	0.228047				-0.667885	1.108335	0.070560	-0.681613	1.171225	0.069428	-0.634289	0.691202	-0.222292				-0.347178	0.545975	0.073395	-0.279114	0.057814	0.355796	-0.248512	0.063026	0.308095	-0.237016	0.063580	-0.224929
5541	46.175000	-0.871899	0.607984	-0.083701	-0.866382	0.620150	0.144943	-0.828152	0.871200	0.123932	-0.824312	0.858847	-0.108387	-0.658172	0.695503	0.228059				-0.667894	1.108253	0.070464	-0.681692	1.171230	0.069395	-0.634196	0.691239	-0.222370				-0.347194	0.546062	0.073295	-0.279107	0.057805	0.355795	-0.248515	0.063026	0.308104	-0.237012	0.063581	-0.224920
5542	46.183333	-0.871916	0.607992	-0.083610	-0.866372	0.620166	0.144939	-0.828154	0.871185	0.123877	-0.824352	0.858808	-0.108462	-0.658133	0.695459	0.228072				-0.668308	1.108185	0.070515	-0.681745	1.171210	0.069406	-0.634116	0.691260	-0.222452				-0.347184	0.546150	0.073218	-0.279097	0.057793	0.355793	-0.248511	0.063025	0.308112	-0.237011	0.063589	-0.224918
5543	46.191667	-0.871914	0.607989	-0.083618	-0.866339	0.620160	0.144935	-0.828146	0.871171	0.123823	-0.824346	0.858852	-0.108493	-0.658087	0.695409	0.228078				-0.667955	1.108067	0.070419	-0.681793	1.171139	0.069401	-0.634058	0.691264	-0.222538				-0.347140	0.546205	0.073154	-0.279078	0.057761	0.355792	-0.248512	0.063022	0.308129	-0.237013	0.063590	-0.224919
5544	46.200000	-0.871881	0.607973	-0.083718	-0.866288	0.620162	0.144915	-0.828142	0.871162	0.123781	-0.824307	0.858888	-0.108530	-0.658053	0.695351	0.228077				-0.667937	1.108004	0.070402	-0.681818	1.171037	0.069437	-0.634001	0.691265	-0.222631				-0.347081	0.546241	0.073111	-0.279069	0.057745	0.355799	-0.248476	0.063046	0.308142	-0.237018	0.063597	-0.224931
5545	46.208333	-0.871872	0.607994	-0.083622	-0.866298	0.620185	0.144913	-0.828127	0.871155	0.123728	-0.824314	0.858865	-0.108584	-0.658030	0.695294	0.228064				-0.667875	1.107957	0.070437	-0.681847	1.170912	0.069474	-0.633957	0.691254	-0.222708				-0.346798	0.546125	0.073069	-0.279058	0.057733	0.355802	-0.248504	0.062997	0.308139	-0.237019	0.063587	-0.224937
5546	46.216667	-0.871893	0.607963	-0.083645	-0.866286	0.620205	0.144902	-0.828106	0.871152	0.123671	-0.824350	0.858844	-0.108652	-0.658012	0.695244	0.228034				-0.667922	1.107840	0.070494	-0.681883	1.170782	0.069520	-0.633920	0.691247	-0.222788				-0.346721	0.546107	0.073063	-0.279063	0.057737	0.355800	-0.248485	0.062971	0.308121	-0.237024	0.063590	-0.224942
5547	46.225000	-0.871859	0.607996	-0.083644	-0.866252	0.620204	0.144872	-0.828098	0.871165	0.123618	-0.824294	0.858879	-0.108695	-0.658014	0.695210	0.227993				-0.667891	1.107697	0.070503	-0.681909	1.170617	0.069537	-0.633898	0.691243	-0.222956				-0.346655	0.546062	0.073085	-0.279067	0.057756	0.355807	-0.248481	0.063002	0.308129	-0.237029	0.063590	-0.224937
5548	46.233333	-0.871936	0.607918	-0.083657	-0.866260	0.620219	0.144856	-0.828089	0.871183	0.123558	-0.824206	0.858914	-0.108761	-0.658022	0.695180	0.227944				-0.667846	1.107680	0.070496	-0.681954	1.170479	0.069569	-0.633860	0.691236	-0.222923				-0.346597	0.546024	0.073112	-0.279063	0.057759	0.355807	-0.248501	0.062996	0.308121	-0.237035	0.063594	-0.224934
5549	46.241667	-0.871863	0.607982	-0.083716	-0.866295	0.620247	0.144860	-0.828082	0.871197	0.123498	-0.824209	0.858910	-0.108779	-0.658049	0.695157	0.227894				-0.667800	1.107494	0.070462	-0.682033	1.170384	0.069645	-0.633830	0.691246	-0.222956				-0.346746	0.546094	0.073158	-0.279076	0.057774	0.355817	-0.248499	0.063006	0.308124	-0.237032	0.063597	-0.224930
5550	46.250000	-0.871854	0.608011	-0.083696	-0.866405	0.620395	0.144959	-0.828079	0.871215	0.123437	-0.824183	0.858890	-0.108888	-0.658068	0.695131	0.227840				-0.667975	1.107490	0.070523	-0.682099	1.170237	0.069705	-0.633788	0.691274	-0.222957				-0.346698	0.546051	0.073171	-0.279082	0.057786	0.355816	-0.248504	0.063021	0.308131	-0.237032	0.063603	-0.224926
5551	46.258333	-0.871877	0.607995	-0.083721	-0.866290	0.620240	0.144837	-0.827855	0.871078	0.123241	-0.824132	0.858934	-0.108861	-0.658089	0.695106	0.227792				-0.667766	1.107218	0.070440	-0.682149	1.170022	0.069730	-0.633757	0.691289	-0.222955				-0.346684	0.546059	0.073191	-0.279079	0.057781	0.355819	-0.248495	0.063048	0.308144	-0.237033	0.063604	-0.224916
5552	46.266667	-0.871873	0.607989	-0.083769	-0.866324	0.620253	0.144844	-0.828082	0.871240	0.123319	-0.824090	0.858930	-0.108970	-0.658116	0.695083	0.227759				-0.667803	1.107140	0.070446	-0.682225	1.169827	0.069772	-0.633723	0.691302	-0.222949				-0.346692	0.546090	0.073186	-0.279078	0.057769	0.355817	-0.248486	0.063053	0.308150	-0.237032	0.063617	-0.224920
5553	46.275000	-0.871899	0.607979	-0.083731	-0.866313	0.620236	0.144824	-0.828084	0.871242	0.123260	-0.824090	0.858917	-0.108981	-0.658138	0.695057	0.227735				-0.667954	1.106970	0.070488	-0.682309	1.169664	0.069833	-0.633698	0.691310	-0.222952				-0.346525	0.546067	0.073170	-0.279079	0.057765	0.355820	-0.248517	0.063021	0.308149	-0.237037	0.063606	-0.224921
5554	46.283333	-0.871926	0.607968	-0.083694	-0.866301	0.620227	0.144805	-0.828016	0.871208	0.123155	-0.824031	0.858955	-0.108985	-0.658143	0.695039	0.227714				-0.667980	1.106763	0.070497	-0.682404	1.169515	0.069896	-0.633653	0.691336	-0.222942				-0.346763	0.546254	0.073148	-0.279078	0.057756	0.355820	-0.248513	0.062997	0.308133	-0.237038	0.063609	-0.224935
5555	46.291667	-0.871894	0.607925	-0.083758	-0.866303	0.620227	0.144793	-0.828019	0.871215	0.123101	-0.824023	0.858915	-0.109090	-0.658156	0.695018	0.227695				-0.667816	1.106495	0.070396	-0.682469	1.169301	0.069915	-0.633611	0.691350	-0.222932				-0.346557	0.546188	0.073056	-0.279075	0.057748	0.355813	-0.248494	0.063004	0.308121	-0.237041	0.063606	-0.224943
5556	46.300000	-0.871908	0.607934	-0.083808	-0.866334	0.620244	0.144796	-0.828020	0.871222	0.123049	-0.823958	0.858938	-0.109185	-0.658160	0.694991	0.227674				-0.667880	1.106414	0.070388	-0.682558	1.169161	0.069994	-0.633577	0.691362	-0.222923				-0.346566	0.546253	0.072998	-0.279079	0.057759	0.355813	-0.248496	0.062972	0.308105	-0.237043	0.063611	-0.224945
5557	46.308333	-0.871897	0.607898	-0.083733	-0.866412	0.620324	0.144856	-0.828025	0.871231	0.123003	-0.823929	0.858942	-0.109277	-0.658163	0.694979	0.227660				-0.667952	1.106345	0.070384	-0.682655	1.168971	0.070060	-0.633526	0.691390	-0.222918				-0.346560	0.546293	0.072948	-0.279074	0.057754	0.355811	-0.248491	0.062966	0.308099	-0.237048	0.063611	-0.224935
5558	46.316667	-0.871940	0.607948	-0.083716	-0.866346	0.620255	0.144790	-0.828026	0.871234	0.122954	-0.823939	0.858946	-0.109207	-0.658165	0.694961	0.227642				-0.668016	1.106261	0.070382	-0.682721	1.168759	0.070119	-0.633503	0.691398	-0.223023				-0.346552	0.546327	0.072922	-0.279084	0.057769	0.355814	-0.248499	0.062981	0.308108	-0.237055	0.063615	-0.224932
5559	46.325000	-0.871906	0.607948	-0.083816	-0.866335	0.620254	0.144786	-0.828036	0.871253	0.122915	-0.823883	0.858959	-0.109314	-0.658165	0.694953	0.227636				-0.667988	1.106066	0.070402	-0.682802	1.168558	0.070244	-0.633444	0.691406	-0.222927				-0.346537	0.546324	0.072909	-0.279078	0.057767	0.355819	-0.248485	0.063008	0.308124	-0.237052	0.063618	-0.224928
5560	46.333333	-0.871883	0.607928	-0.083722	-0.866346	0.620266	0.144795	-0.828045	0.871272	0.122874	-0.823852	0.858965	-0.109347	-0.658154	0.694945	0.227628				-0.668007	1.105641	0.070348	-0.682901	1.168338	0.070408	-0.633405	0.691413	-0.222948				-0.346524	0.546286	0.072907	-0.279055	0.057748	0.355816	-0.248504	0.063008	0.308139	-0.237057	0.063630	-0.224931
5561	46.341667	-0.871885	0.608009	-0.083684	-0.866416	0.620341	0.144865	-0.828037	0.871250	0.122810	-0.823810	0.858981	-0.109339	-0.658143	0.694951	0.227633				-0.668084	1.105468	0.070327	-0.683032	1.168028	0.070519	-0.633372	0.691413	-0.222989				-0.346630	0.546278	0.072942	-0.279057	0.057746	0.355828	-0.248559	0.063072	0.308113	-0.237058	0.063622	-0.224929
5562	46.350000	-0.871890	0.607985	-0.083682	-0.866313	0.620257	0.144792	-0.828057	0.871304	0.122785	-0.823778	0.858978	-0.109375	-0.658135	0.694968	0.227645				-0.668196	1.105268	0.070282	-0.683180	1.167729	0.070651	-0.633341	0.691412	-0.223047				-0.346744	0.546264	0.072979	-0.279055	0.057748	0.355833	-0.248630	0.063072	0.308029	-0.237060	0.063622	-0.224929
5563	46.358333	-0.871875	0.607973	-0.083739	-0.866325	0.620265	0.144803	-0.828055	0.871334	0.122740	-0.823734	0.858968	-0.109441	-0.658120	0.694994	0.227652				-0.667970	1.104701	0.070226	-0.683357	1.167369	0.070779	-0.633301	0.691382	-0.223130				-0.346661	0.546103	0.072964	-0.279047	0.057737	0.355836	-0.248608	0.063060	0.308016	-0.237055	0.063620	-0.224931
5564	46.366667	-0.871889	0.607960	-0.083691	-0.866332	0.620273	0.144806	-0.828043	0.871367	0.122697	-0.823697	0.858961	-0.109480	-0.658111	0.695031	0.227665				-0.668502	1.104531	0.070080	-0.683585	1.167015	0.070955	-0.633280	0.691293	-0.223007				-0.346771	0.546012	0.072922	-0.279052	0.057722	0.355844	-0.248628	0.063041	0.308005	-0.237059	0.063615	-0.224931
5565	46.375000	-0.871840	0.608013	-0.083654	-0.866384	0.620363	0.144868	-0.828020	0.871418	0.122649	-0.823670	0.858935	-0.109473	-0.658102	0.695084	0.227676				-0.668429	1.104021	0.069782	-0.683736	1.166590	0.071066	-0.633246	0.691234	-0.223102				-0.346755	0.545939	0.072946	-0.279054	0.057729	0.355841	-0.248627	0.063037	0.307996	-0.237051	0.063619	-0.224926
5566	46.383333	-0.871787	0.608018	-0.083743	-0.866294	0.620263	0.144792	-0.828006	0.871487	0.122601	-0.823631	0.858895	-0.109572	-0.658100	0.695153	0.227686				-0.668606	1.103603	0.069596	-0.683994	1.166128	0.071278	-0.633182	0.691205	-0.223427				-0.346750	0.545881	0.072981	-0.279057	0.057736	0.355837	-0.248600	0.063053	0.307988	-0.237053	0.063616	-0.224914
5567	46.391667	-0.871775	0.608026	-0.083740	-0.866289	0.620263	0.144790	-0.827973	0.871556	0.122548	-0.823632	0.858833	-0.109630	-0.658097	0.695224	0.227694				-0.668795	1.103294	0.069381	-0.684264	1.165726	0.071505	-0.633117	0.691118	-0.223536				-0.346819	0.545879	0.073010	-0.279053	0.057731	0.355838	-0.248607	0.063036	0.307989	-0.237049	0.063627	-0.224914
5568	46.400000	-0.871795	0.608037	-0.083644	-0.866316	0.620281	0.144806	-0.827949	0.871631	0.122487	-0.823628	0.858768	-0.109686	-0.658099	0.695300	0.227701				-0.668920	1.102744	0.069258	-0.684520	1.165357	0.071796	-0.633063	0.690954	-0.223485				-0.346873	0.545879	0.073057	-0.279047	0.057728	0.355838	-0.248619	0.063019	0.307994	-0.237051	0.063629	-0.224910
5569	46.408333	-0.871749	0.608075	-0.083655	-0.866298	0.620272	0.144795	-0.827834	0.871669	0.122411	-0.823597	0.858721	-0.109723	-0.658095	0.695365	0.227706				-0.669264	1.102535	0.069244	-0.684747	1.164918	0.072058	-0.633066	0.690854	-0.223706				-0.347124	0.546021	0.073152	-0.279043	0.057727	0.355840	-0.248598	0.063024	0.308006	-0.237061	0.063623	-0.224916
5570	46.416667	-0.872013	0.608087	-0.083700	-0.866283	0.620268	0.144785	-0.827964	0.871812	0.122365	-0.823563	0.858667	-0.109833	-0.658095	0.695432	0.227706				-0.669432	1.102202	0.069275	-0.684969	1.164562	0.072449	-0.633065	0.690738	-0.223824				-0.347129	0.545993	0.073185	-0.279038	0.057715	0.355845	-0.248615	0.063021	0.308017	-0.237059	0.063623	-0.224930
5571	46.425000	-0.871859	0.608100	-0.083656	-0.866294	0.620283	0.144784	-0.827751	0.871721	0.122166	-0.823575	0.858628	-0.109832	-0.658087	0.695486	0.227700				-0.669618	1.101735	0.069310	-0.685175	1.164109	0.072770	-0.633062	0.690647	-0.223908				-0.346897	0.545819	0.073143	-0.279037	0.057717	0.355844	-0.248608	0.063014	0.308031	-0.237059	0.063615	-0.224934
5572	46.433333	-0.871753	0.608057	-0.083630	-0.866272	0.620288	0.144766	-0.827690	0.871765	0.122056	-0.823559	0.858618	-0.109856	-0.658077	0.695524	0.227691				-0.669954	1.101639	0.069484	-0.685367	1.163693	0.073126	-0.633075	0.690574	-0.223986				-0.346869	0.545810	0.073140	-0.279038	0.057712	0.355852	-0.248612	0.063007	0.308031	-0.237066	0.063616	-0.224935
5573	46.441667	-0.871758	0.608034	-0.083648	-0.866299	0.620358	0.144829	-0.827604	0.871755	0.121996	-0.823552	0.858600	-0.109954	-0.658062	0.695551	0.227689				-0.669870	1.101034	0.069520	-0.685575	1.163283	0.073513	-0.633091	0.690524	-0.224040				-0.346835	0.545822	0.073111	-0.279033	0.057710	0.355852	-0.248612	0.063013	0.308026	-0.237065	0.063625	-0.224932
5574	46.450000	-0.871734	0.608064	-0.083625	-0.866290	0.620336	0.144762	-0.827755	0.871874	0.121962	-0.823541	0.858590	-0.110055	-0.658050	0.695546	0.227694				-0.669798	1.100458	0.069566	-0.685811	1.162904	0.073867	-0.633111	0.690499	-0.224081				-0.346799	0.545869	0.073072	-0.279032	0.057702	0.355853	-0.248614	0.063011	0.308021	-0.237063	0.063629	-0.224913
5575	46.458333	-0.871689	0.608103	-0.083642	-0.866272	0.620351	0.144737	-0.827174	0.871502	0.121694	-0.823472	0.858587	-0.110030	-0.658028	0.695529	0.227698				-0.669887	1.100176	0.069752	-0.686048	1.162546	0.074191	-0.633137	0.690500	-0.224116				-0.346870	0.546032	0.073055	-0.279031	0.057706	0.355860	-0.248618	0.063017	0.308014	-0.237114	0.063745	-0.224907
5576	46.466667	-0.871682	0.608090	-0.083633	-0.866251	0.620360	0.144715	-0.827219	0.871503	0.121699	-0.823399	0.858591	-0.109997	-0.658008	0.695487	0.227701				-0.670507	1.100172	0.069905	-0.686275	1.162223	0.074517	-0.633166	0.690514	-0.224143				-0.346938	0.546221	0.073030	-0.279031	0.057706	0.355861	-0.248626	0.063019	0.308020	-0.237169	0.063853	-0.224902
5577	46.475000	-0.871696	0.608062	-0.083676	-0.866237	0.620372	0.144693	-0.827581	0.871632	0.121735	-0.823478	0.858686	-0.110166	-0.657998	0.695417	0.227703				-0.670402	1.099683	0.069945	-0.686497	1.161919	0.074767	-0.633182	0.690539	-0.224117				-0.346895	0.546337	0.072974	-0.279025	0.057701	0.355860	-0.248619	0.063026	0.308023	-0.237172	0.063850	-0.224900
5578	46.483333	-0.872105	0.608279	-0.083793	-0.866264	0.620393	0.144705	-0.827523	0.871565	0.121625	-0.823441	0.858736	-0.110205	-0.657996	0.695327	0.227702				-0.670670	1.099597	0.070049	-0.686757	1.161657	0.075036	-0.633199	0.690576	-0.224099				-0.346627	0.546288	0.072849	-0.279020	0.057697	0.355861	-0.248615	0.063012	0.308023	-0.237177	0.063831	-0.224901
5579	46.491667	-0.872160	0.608266	-0.083776	-0.866305	0.620453	0.144743	-0.827305	0.871420	0.121685	-0.823430	0.858773	-0.110189	-0.658010	0.695214	0.227684				-0.670851	1.099396	0.070124	-0.686971	1.161465	0.075278	-0.633231	0.690629	-0.224149				-0.346682	0.546489	0.072832	-0.279023	0.057703	0.355860	-0.248608	0.063036	0.308049	-0.237182	0.063818	-0.224911
5580	46.500000	-0.872163	0.608258	-0.083795	-0.866254	0.620388	0.144668	-0.827417	0.871339	0.121564	-0.823398	0.858826	-0.110193	-0.658032	0.695094	0.227653				-0.671350	1.099521	0.070421	-0.687205	1.161326	0.075562	-0.633285	0.690685	-0.224305				-0.346739	0.546691	0.072816	-0.279030	0.057714	0.355860	-0.248612	0.063011	0.308030	-0.237185	0.063800	-0.224922
5581	46.508333	-0.872190	0.608224	-0.083879	-0.866305	0.620451	0.144699	-0.827595	0.871409	0.121458	-0.823309	0.858891	-0.110301	-0.658071	0.694964	0.227614				-0.671163	1.099075	0.070461	-0.687411	1.161196	0.075789	-0.633285	0.690785	-0.224325				-0.346690	0.546804	0.072771	-0.279032	0.057711	0.355850	-0.248612	0.063004	0.308020	-0.237183	0.063799	-0.224929
5582	46.516667	-0.872162	0.608267	-0.083858	-0.866229	0.620367	0.144618	-0.827387	0.871180	0.121391	-0.823295	0.858875	-0.110352	-0.658122	0.694831	0.227567				-0.671690	1.099309	0.070607	-0.687589	1.161138	0.076040	-0.633307	0.690893	-0.224453				-0.346648	0.546935	0.072731	-0.279037	0.057715	0.355852	-0.248613	0.063004	0.308013	-0.237187	0.063796	-0.224917
5583	46.525000	-0.872222	0.608239	-0.083871	-0.866228	0.620362	0.144593	-0.827806	0.871321	0.121472	-0.823251	0.858952	-0.110318	-0.658185	0.694701	0.227513				-0.671903	1.099333	0.070879	-0.687793	1.161119	0.076271	-0.633327	0.690972	-0.224494				-0.346612	0.547069	0.072691	-0.279035	0.057718	0.355850	-0.248613	0.062996	0.308004	-0.237179	0.063816	-0.224912
5584	46.533333	-0.872183	0.608274	-0.083902	-0.866281	0.620453	0.144721	-0.827842	0.871219	0.121474	-0.823190	0.858966	-0.110331	-0.658266	0.694559	0.227457				-0.671926	1.099219	0.071159	-0.687967	1.161116	0.076465	-0.633326	0.691058	-0.224527				-0.346583	0.547216	0.072647	-0.279023	0.057700	0.355847	-0.248583	0.063018	0.308006	-0.237175	0.063836	-0.224904
5585	46.541667	-0.872164	0.608205	-0.084000	-0.866252	0.620357	0.144574	-0.827943	0.871145	0.121458	-0.823119	0.859008	-0.110389	-0.658348	0.694458	0.227408				-0.671885	1.099169	0.071270	-0.688145	1.161127	0.076628	-0.633302	0.691156	-0.224557				-0.346563	0.547378	0.072590	-0.279016	0.057685	0.355844	-0.248601	0.063017	0.308018	-0.237172	0.063852	-0.224911
5586	46.550000	-0.872223	0.608255	-0.083897	-0.866238	0.620349	0.144546	-0.828030	0.871085	0.121465	-0.823139	0.858971	-0.110402	-0.658423	0.694364	0.227346				-0.672063	1.099152	0.071357	-0.688326	1.161250	0.076838	-0.633310	0.691251	-0.224558				-0.346551	0.547549	0.072532	-0.279010	0.057692	0.355849	-0.248598	0.063045	0.308067	-0.237171	0.063862	-0.224916
5587	46.558333	-0.872197	0.608242	-0.083965	-0.866236	0.620337	0.144529	-0.828650	0.871269	0.121523	-0.823098	0.859026	-0.110325	-0.658509	0.694291	0.227290				-0.672428	1.099439	0.071672	-0.688494	1.161293	0.076945	-0.633307	0.691314	-0.224454				-0.346537	0.547729	0.072470	-0.279003	0.057681	0.355849	-0.248611	0.063004	0.308035	-0.237174	0.063857	-0.224933
5588	46.566667	-0.872203	0.608218	-0.084022	-0.866390	0.620507	0.144635	-0.828781	0.871200	0.121489	-0.823021	0.859083	-0.110373	-0.658600	0.694226	0.227236				-0.672437	1.099462	0.071810	-0.688645	1.161396	0.077063	-0.633302	0.691398	-0.224307				-0.346323	0.547795	0.072398	-0.278996	0.057674	0.355847	-0.248575	0.063033	0.308031	-0.237172	0.063847	-0.224949
5589	46.575000	-0.872194	0.608205	-0.083994	-0.866279	0.620348	0.144497	-0.828875	0.871143	0.121488	-0.823034	0.859103	-0.110334	-0.658714	0.694160	0.227177				-0.672676	1.099474	0.071891	-0.688807	1.161587	0.077193	-0.633316	0.691496	-0.224231				-0.346314	0.547997	0.072412	-0.279005	0.057693	0.355849	-0.248583	0.063008	0.308027	-0.237178	0.063830	-0.224960
5590	46.583333	-0.872233	0.608237	-0.083942	-0.866409	0.620495	0.144597	-0.828526	0.870899	0.121453	-0.823074	0.859093	-0.110340	-0.658833	0.694094	0.227125				-0.673108	1.099593	0.072235	-0.688957	1.161797	0.077327	-0.633382	0.691607	-0.224244				-0.346283	0.548190	0.072474	-0.278996	0.057695	0.355839	-0.248592	0.062988	0.308020	-0.237177	0.063816	-0.224965
5591	46.591667	-0.872221	0.608210	-0.083956	-0.866359	0.620415	0.144529	-0.828468	0.870727	0.121386	-0.823072	0.859162	-0.110200	-0.658973	0.694020	0.227070				-0.673130	1.099946	0.072311	-0.689088	1.161975	0.077402	-0.633425	0.691775	-0.224260				-0.346443	0.548547	0.072679	-0.279019	0.057715	0.355848	-0.248600	0.062991	0.308012	-0.237172	0.063823	-0.224964
5592	46.600000	-0.872172	0.608304	-0.083956	-0.866315	0.620332	0.144472	-0.828587	0.870693	0.121462	-0.823068	0.859234	-0.110150	-0.659141	0.693934	0.227008				-0.673475	1.099961	0.072439	-0.689225	1.162173	0.077474	-0.633472	0.691890	-0.224095				-0.346335	0.548664	0.072859	-0.279030	0.057727	0.355847	-0.248603	0.062993	0.308006	-0.237167	0.063835	-0.224951
5593	46.608333	-0.872261	0.608230	-0.083930	-0.866332	0.620319	0.144484	-0.829090	0.870850	0.121649	-0.823083	0.859297	-0.110044	-0.659312	0.693865	0.226953				-0.673398	1.100303	0.072462	-0.689337	1.162375	0.077522	-0.633520	0.691997	-0.223918				-0.346224	0.548846	0.073208	-0.279024	0.057718	0.355848	-0.248606	0.062998	0.308011	-0.237158	0.063833	-0.224937
5594	46.616667	-0.872254	0.608205	-0.084015	-0.866360	0.620313	0.144509	-0.829282	0.870835	0.121772	-0.823085	0.859359	-0.109957	-0.659522	0.693786	0.226882				-0.674297	1.100541	0.072574	-0.689457	1.162583	0.077573	-0.633556	0.692116	-0.223720				-0.346111	0.549070	0.073712	-0.279021	0.057707	0.355845	-0.248609	0.062995	0.308015	-0.237145	0.063825	-0.224927
5595	46.625000	-0.872267	0.608184	-0.083912	-0.866401	0.620294	0.144554	-0.829571	0.870898	0.122019	-0.823152	0.859364	-0.109846	-0.659748	0.693698	0.226772				-0.673852	1.100741	0.072734	-0.689554	1.162752	0.077581	-0.633614	0.692197	-0.223519				-0.345904	0.549176	0.074311	-0.279010	0.057689	0.355847	-0.248614	0.062996	0.308022	-0.237129	0.063815	-0.224937
5596	46.633333	-0.872287	0.608237	-0.083859	-0.866416	0.620255	0.144585	-0.829860	0.870987	0.122163	-0.823251	0.859362	-0.109735	-0.660002	0.693612	0.226618				-0.674023	1.100921	0.072855	-0.689643	1.162961	0.077592	-0.633716	0.692222	-0.223106				-0.345684	0.549368	0.075119	-0.279011	0.057694	0.355846	-0.248611	0.063003	0.308025	-0.237105	0.063788	-0.224950
5597	46.641667	-0.872286	0.608216	-0.083876	-0.866449	0.620212	0.144625	-0.829483	0.870702	0.122258	-0.823288	0.859401	-0.109516	-0.660296	0.693525	0.226413				-0.674728	1.100977	0.072882	-0.689729	1.163170	0.077602	-0.633806	0.692243	-0.222798				-0.345261	0.549431	0.076060	-0.279013	0.057688	0.355845	-0.248612	0.062997	0.308023	-0.237074	0.063752	-0.224975
5598	46.650000	-0.872295	0.608207	-0.083895	-0.866515	0.620178	0.144695	-0.829385	0.870571	0.122389	-0.823340	0.859380	-0.109431	-0.660596	0.693444	0.226185				-0.674067	1.101043	0.072959	-0.689822	1.163355	0.077573	-0.633891	0.692323	-0.222725				-0.344948	0.549516	0.077139	-0.279023	0.057699	0.355849	-0.248609	0.062998	0.308021	-0.237029	0.063716	-0.225003
5599	46.658333	-0.872340	0.608213	-0.083780	-0.866550	0.620112	0.144741	-0.829234	0.870398	0.122383	-0.823444	0.859336	-0.109283	-0.660920	0.693374	0.225947				-0.674459	1.101037	0.073099	-0.689886	1.163500	0.077546	-0.634040	0.692348	-0.222458				-0.344467	0.549548	0.078515	-0.279018	0.057703	0.355846	-0.248604	0.062991	0.308015	-0.236980	0.063670	-0.225018
5600	46.666667	-0.872342	0.608236	-0.083736	-0.866589	0.620054	0.144795	-0.829279	0.870336	0.122536	-0.823494	0.859360	-0.109097	-0.661227	0.693298	0.225704				-0.674602	1.101180	0.073169	-0.689952	1.163637	0.077514	-0.634235	0.692359	-0.222170				-0.343904	0.549508	0.080128	-0.279021	0.057719	0.355847	-0.248602	0.062988	0.308003	-0.236928	0.063641	-0.225033
5601	46.675000	-0.872379	0.608214	-0.083717	-0.866640	0.619998	0.144857	-0.829343	0.870354	0.122782	-0.823577	0.859358	-0.108977	-0.661538	0.693248	0.225477				-0.675024	1.101543	0.073324	-0.690006	1.163718	0.077435	-0.634429	0.692317	-0.221803				-0.343305	0.549353	0.082115	-0.279020	0.057720	0.355847	-0.248601	0.062987	0.308004	-0.236863	0.063605	-0.225041
5602	46.683333	-0.872380	0.608206	-0.083747	-0.866696	0.619942	0.144932	-0.829952	0.870558	0.122966	-0.823671	0.859351	-0.108838	-0.661829	0.693221	0.225272				-0.674604	1.101606	0.073125	-0.690068	1.163767	0.077323	-0.634692	0.692248	-0.221348				-0.342679	0.549066	0.084442	-0.279016	0.057706	0.355849	-0.248592	0.062984	0.308006	-0.236802	0.063580	-0.225070
5603	46.691667	-0.872416	0.608238	-0.083577	-0.866753	0.619887	0.144996	-0.829653	0.870252	0.123178	-0.823802	0.859348	-0.108603	-0.662108	0.693222	0.225102				-0.674684	1.101264	0.073131	-0.690139	1.163877	0.077204	-0.634921	0.692171	-0.220957				-0.342110	0.548605	0.087189	-0.279007	0.057696	0.355854	-0.248596	0.062994	0.308025	-0.236734	0.063543	-0.225101
5604	46.700000	-0.872429	0.608214	-0.083553	-0.866813	0.619830	0.145066	-0.830110	0.870519	0.123422	-0.823906	0.859351	-0.108441	-0.662352	0.693271	0.224952				-0.675343	1.101773	0.072935	-0.690251	1.163980	0.077017	-0.635187	0.692147	-0.220846				-0.341621	0.547993	0.090199	-0.279001	0.057679	0.355860	-0.248608	0.062997	0.308035	-0.236657	0.063501	-0.225136
5605	46.708333	-0.872442	0.608177	-0.083582	-0.866880	0.619770	0.145136	-0.829746	0.870299	0.123551	-0.824006	0.859344	-0.108297	-0.662553	0.693359	0.224798				-0.675161	1.101874	0.072920	-0.690350	1.164096	0.076847	-0.635400	0.692126	-0.220515				-0.341209	0.547171	0.093440	-0.279002	0.057674	0.355869	-0.248604	0.063000	0.308049	-0.236571	0.063454	-0.225187
5606	46.716667	-0.872476	0.608194	-0.083392	-0.866946	0.619704	0.145198	-0.829762	0.870279	0.123693	-0.824152	0.859339	-0.108029	-0.662742	0.693455	0.224670				-0.675664	1.101841	0.072786	-0.690453	1.164232	0.076671	-0.635625	0.692179	-0.220624				-0.340879	0.546240	0.096751	-0.278998	0.057670	0.355874	-0.248606	0.062994	0.308063	-0.236481	0.063403	-0.225248
5607	46.725000	-0.872514	0.608201	-0.083350	-0.867094	0.619706	0.145309	-0.829827	0.870305	0.123780	-0.824298	0.859303	-0.107924	-0.662881	0.693551	0.224569				-0.675825	1.102040	0.072727	-0.690559	1.164425	0.076480	-0.635891	0.692098	-0.220462				-0.340671	0.545209	0.100133	-0.279007	0.057679	0.355875	-0.248599	0.063016	0.308069	-0.236386	0.063384	-0.225311
5608	46.733333	-0.872139	0.607903	-0.083315	-0.867061	0.619576	0.145293	-0.829795	0.870279	0.123979	-0.824439	0.859284	-0.107847	-0.662990	0.693653	0.224509				-0.676175	1.101714	0.072715	-0.690688	1.164595	0.076289	-0.636149	0.692028	-0.220189				-0.340525	0.544047	0.103515	-0.279009	0.057679	0.355864	-0.248611	0.062996	0.308047	-0.236296	0.063369	-0.225367
5609	46.741667	-0.872424	0.607991	-0.083238	-0.867221	0.619644	0.145423	-0.830275	0.870505	0.124112	-0.824564	0.859253	-0.107723	-0.663084	0.693735	0.224521				-0.675977	1.102316	0.072625	-0.690795	1.164767	0.076123	-0.636461	0.691851	-0.219690				-0.340524	0.542685	0.106946	-0.279026	0.057698	0.355870	-0.248588	0.062997	0.308035	-0.236227	0.063344	-0.225405
5610	46.750000	-0.872232	0.607882	-0.083143	-0.867211	0.619508	0.145384	-0.830359	0.870502	0.124270	-0.824733	0.859204	-0.107570	-0.663135	0.693817	0.224582				-0.675902	1.102307	0.072624	-0.690895	1.164956	0.075956	-0.636750	0.691765	-0.219484				-0.340615	0.541314	0.110434	-0.279023	0.057699	0.355866	-0.248602	0.062978	0.308037	-0.236186	0.063309	-0.225429
5611	46.758333	-0.872353	0.607876	-0.083137	-0.867311	0.619548	0.145472	-0.830323	0.870491	0.124255	-0.824854	0.859187	-0.107468	-0.663156	0.693899	0.224720				-0.676740	1.102265	0.072531	-0.691016	1.165137	0.075750	-0.637059	0.691706	-0.219447				-0.341069	0.539332	0.113291	-0.279032	0.057703	0.355870	-0.248604	0.062983	0.308039	-0.236135	0.063305	-0.225460
5612	46.766667	-0.872405	0.607842	-0.083128	-0.867266	0.619430	0.145426	-0.830362	0.870460	0.124347	-0.824944	0.859187	-0.107388	-0.663150	0.693971	0.224893				-0.676924	1.102612	0.072474	-0.691129	1.165319	0.075568	-0.637323	0.691612	-0.219135				-0.341427	0.537491	0.116163	-0.279024	0.057698	0.355874	-0.248604	0.062992	0.308045	-0.236106	0.063308	-0.225485
5613	46.775000	-0.872529	0.607855	-0.083175	-0.867336	0.619433	0.145462	-0.829875	0.870157	0.124356	-0.825046	0.859164	-0.107298	-0.663139	0.694033	0.225137				-0.676799	1.103035	0.072377	-0.691231	1.165520	0.075424	-0.637598	0.691551	-0.219066				-0.341896	0.535630	0.118954	-0.279011	0.057686	0.355872	-0.248605	0.062996	0.308051	-0.236110	0.063304	-0.225500
5614	46.783333	-0.872430	0.607856	-0.083097	-0.867482	0.619580	0.145602	-0.829907	0.870105	0.124415	-0.825155	0.859137	-0.107222	-0.663102	0.694092	0.225427				-0.676736	1.103235	0.072241	-0.691339	1.165675	0.075239	-0.637879	0.691501	-0.219027				-0.342389	0.532938	0.120836	-0.279004	0.057672	0.355870	-0.248592	0.063034	0.308088	-0.236128	0.063297	-0.225499
5615	46.791667	-0.872464	0.607795	-0.083151	-0.867341	0.619382	0.145476	-0.830026	0.870170	0.124403	-0.825241	0.859134	-0.107157	-0.663057	0.694147	0.225779				-0.677439	1.103203	0.072211	-0.691457	1.165858	0.075108	-0.638128	0.691447	-0.218916				-0.343068	0.530851	0.123100	-0.279004	0.057677	0.355871	-0.248611	0.063008	0.308057	-0.236150	0.063330	-0.225492
5616	46.800000	-0.872437	0.607818	-0.083213	-0.867321	0.619351	0.145468	-0.830148	0.870198	0.124388	-0.825356	0.859138	-0.107115	-0.663008	0.694223	0.226158				-0.676866	1.103372	0.072101	-0.691558	1.166016	0.074955	-0.638376	0.691402	-0.218834				-0.343795	0.528829	0.125146	-0.278988	0.057654	0.355862	-0.248602	0.063008	0.308047	-0.236205	0.063346	-0.225455
5617	46.808333	-0.872452	0.607837	-0.083107	-0.867503	0.619537	0.145610	-0.830094	0.870095	0.124546	-0.825446	0.859119	-0.107048	-0.662973	0.694312	0.226577				-0.677904	1.103599	0.072046	-0.691679	1.166187	0.074817	-0.638605	0.691349	-0.218771				-0.344537	0.526931	0.126924	-0.278998	0.057673	0.355863	-0.248599	0.062992	0.308033	-0.236277	0.063366	-0.225397
5618	46.816667	-0.872428	0.607851	-0.083113	-0.867472	0.619536	0.145598	-0.830152	0.870098	0.124552	-0.825479	0.859116	-0.107032	-0.662944	0.694415	0.227021				-0.678262	1.103334	0.072108	-0.691806	1.166392	0.074685	-0.638818	0.691299	-0.218724				-0.345294	0.525201	0.128504	-0.279003	0.057677	0.355862	-0.248599	0.062987	0.308031	-0.236357	0.063411	-0.225333
5619	46.825000	-0.872539	0.607835	-0.083195	-0.867401	0.619425	0.145513	-0.830779	0.870323	0.124546	-0.825504	0.859095	-0.107099	-0.662930	0.694514	0.227494				-0.678368	1.103601	0.072013	-0.691916	1.166537	0.074544	-0.639006	0.691253	-0.218697				-0.345988	0.523677	0.129774	-0.279001	0.057677	0.355859	-0.248593	0.062979	0.308030	-0.236477	0.063442	-0.225241
5620	46.833333	-0.872433	0.607802	-0.083156	-0.867322	0.619356	0.145434	-0.831135	0.870518	0.124610	-0.825514	0.859060	-0.107184	-0.662954	0.694601	0.227977				-0.678465	1.103856	0.071925	-0.692020	1.166720	0.074446	-0.639195	0.691207	-0.218700				-0.346671	0.522403	0.130856	-0.279003	0.057679	0.355860	-0.248585	0.062968	0.308026	-0.236609	0.063485	-0.225144
5621	46.841667	-0.872409	0.607810	-0.083169	-0.867479	0.619518	0.145554	-0.830922	0.870320	0.124479	-0.825505	0.859046	-0.107239	-0.663011	0.694667	0.228447				-0.678587	1.104018	0.071822	-0.692153	1.166818	0.074287	-0.639341	0.691156	-0.218731				-0.347255	0.521416	0.131636	-0.278999	0.057679	0.355860	-0.248562	0.063007	0.308043	-0.236731	0.063534	-0.225052
5622	46.850000	-0.872386	0.607821	-0.083181	-0.867268	0.619358	0.145390	-0.831245	0.870409	0.124462	-0.825520	0.859010	-0.107237	-0.663076	0.694743	0.228923				-0.678737	1.104201	0.071793	-0.692274	1.166957	0.074164	-0.639467	0.691102	-0.218783				-0.347792	0.520668	0.132180	-0.279002	0.057683	0.355859	-0.248594	0.062981	0.308037	-0.236840	0.063604	-0.224978
5623	46.858333	-0.872370	0.607743	-0.083285	-0.867339	0.619441	0.145441	-0.831308	0.870395	0.124377	-0.825478	0.858988	-0.107364	-0.663183	0.694793	0.229413				-0.678747	1.104317	0.071730	-0.692349	1.167077	0.074004	-0.639525	0.691028	-0.218714				-0.348200	0.520190	0.132391	-0.279006	0.057683	0.355860	-0.248594	0.062987	0.308045	-0.236888	0.063610	-0.224945
5624	46.866667	-0.872370	0.607752	-0.083236	-0.867280	0.619395	0.145371	-0.831413	0.870434	0.124316	-0.825474	0.858947	-0.107371	-0.663296	0.694831	0.229917				-0.679171	1.104109	0.071832	-0.692437	1.167148	0.073815	-0.639579	0.690980	-0.218823				-0.348539	0.519822	0.132323	-0.279004	0.057676	0.355861	-0.248563	0.063018	0.308050	-0.236918	0.063637	-0.224928
5625	46.875000	-0.872300	0.607752	-0.083260	-0.867334	0.619462	0.145414	-0.831232	0.870242	0.124146	-0.825433	0.858917	-0.107500	-0.663392	0.694867	0.230419				-0.679299	1.104223	0.071642	-0.692540	1.167276	0.073632	-0.639588	0.690944	-0.218952				-0.348795	0.519518	0.131887	-0.278995	0.057670	0.355862	-0.248585	0.063003	0.308067	-0.236917	0.063647	-0.224923
5626	46.883333	-0.872407	0.607737	-0.083279	-0.867216	0.619374	0.145319	-0.831555	0.870419	0.124110	-0.825365	0.858896	-0.107622	-0.663493	0.694904	0.230913				-0.679452	1.104378	0.071518	-0.692640	1.167370	0.073406	-0.639561	0.690916	-0.219084				-0.348988	0.519217	0.131193	-0.278993	0.057672	0.355869	-0.248576	0.062959	0.308035	-0.236909	0.063648	-0.224927
5627	46.891667	-0.872276	0.607750	-0.083298	-0.867225	0.619386	0.145318	-0.831190	0.870052	0.123831	-0.825304	0.858853	-0.107735	-0.663610	0.694916	0.231358				-0.679442	1.104524	0.071299	-0.692737	1.167482	0.073188	-0.639504	0.690899	-0.219223				-0.349169	0.518967	0.130303	-0.278989	0.057661	0.355870	-0.248549	0.062924	0.308001	-0.236897	0.063659	-0.224931
5628	46.900000	-0.872216	0.607780	-0.083257	-0.867347	0.619566	0.145442	-0.831814	0.870466	0.123848	-0.825216	0.858818	-0.107844	-0.663724	0.694910	0.231723				-0.679486	1.104612	0.071042	-0.692842	1.167595	0.072958	-0.639416	0.690897	-0.219366				-0.349373	0.518771	0.129374	-0.278976	0.057641	0.355870	-0.248518	0.062876	0.307982	-0.236885	0.063675	-0.224932
5629	46.908333	-0.872251	0.607808	-0.083259	-0.867302	0.619480	0.145354	-0.831615	0.870242	0.123637	-0.825158	0.858797	-0.107937	-0.663828	0.694901	0.231950				-0.679541	1.104843	0.070865	-0.692916	1.167652	0.072693	-0.639296	0.690919	-0.219503				-0.349614	0.518504	0.128277	-0.278978	0.057652	0.355871	-0.248474	0.062880	0.307988	-0.236894	0.063680	-0.224929
5630	46.916667	-0.872516	0.607866	-0.083381	-0.867192	0.619412	0.145247	-0.831931	0.870399	0.123569	-0.825099	0.858770	-0.108067	-0.663958	0.694873	0.232068				-0.679615	1.104676	0.070806	-0.692993	1.167708	0.072440	-0.639165	0.690962	-0.219647				-0.349902	0.518143	0.127001	-0.278987	0.057669	0.355871	-0.248458	0.062866	0.307979	-0.236914	0.063693	-0.224920
5631	46.925000	-0.872208	0.607752	-0.083323	-0.867279	0.619508	0.145282	-0.831988	0.870405	0.123465	-0.825042	0.858765	-0.108158	-0.664112	0.694813	0.232036				-0.679759	1.104640	0.070646	-0.693066	1.167777	0.072185	-0.639001	0.691025	-0.219783				-0.350120	0.517502	0.125145	-0.278985	0.057669	0.355874	-0.248567	0.062974	0.308055	-0.236939	0.063701	-0.224917
5632	46.933333	-0.872145	0.607801	-0.083365	-0.867232	0.619474	0.145199	-0.832082	0.870411	0.123368	-0.825037	0.858764	-0.108168	-0.664300	0.694737	0.231897				-0.679831	1.104633	0.070546	-0.693119	1.167851	0.071946	-0.638848	0.691103	-0.219917				-0.350459	0.517011	0.123773	-0.278990	0.057664	0.355880	-0.248677	0.063083	0.308134	-0.236967	0.063715	-0.224915
5633	46.941667	-0.872158	0.607819	-0.083399	-0.867202	0.619469	0.145143	-0.832107	0.870427	0.123325	-0.824982	0.858788	-0.108277	-0.664522	0.694634	0.231629				-0.679814	1.104556	0.070414	-0.693171	1.167899	0.071659	-0.638677	0.691193	-0.220037				-0.350847	0.516522	0.122604	-0.278999	0.057672	0.355880	-0.248684	0.063088	0.308143	-0.237000	0.063729	-0.224910
5634	46.950000	-0.872109	0.607789	-0.083487	-0.867210	0.619481	0.145101	-0.832107	0.870417	0.123298	-0.824974	0.858814	-0.108306	-0.664758	0.694549	0.231267				-0.679948	1.104748	0.070186	-0.693233	1.167973	0.071360	-0.638531	0.691318	-0.220312				-0.351297	0.516076	0.121678	-0.278997	0.057664	0.355882	-0.248683	0.063085	0.308147	-0.237025	0.063746	-0.224907
5635	46.958333	-0.872114	0.607796	-0.083402	-0.867220	0.619486	0.145067	-0.832043	0.870379	0.123304	-0.825000	0.858856	-0.108295	-0.665058	0.694452	0.230789				-0.679844	1.105168	0.069791	-0.693268	1.168039	0.071076	-0.638343	0.691404	-0.220337				-0.351698	0.515673	0.121100	-0.278997	0.057657	0.355883	-0.248666	0.063100	0.308150	-0.237045	0.063763	-0.224904
5636	46.966667	-0.872144	0.607753	-0.083404	-0.867228	0.619493	0.145035	-0.831390	0.869986	0.123183	-0.825064	0.858870	-0.108233	-0.665342	0.694388	0.230215				-0.679853	1.105237	0.069522	-0.693279	1.168092	0.070756	-0.638201	0.691514	-0.220504				-0.352063	0.515337	0.120805	-0.278998	0.057652	0.355894	-0.248701	0.063091	0.308170	-0.237052	0.063776	-0.224893
5637	46.975000	-0.872159	0.607760	-0.083433	-0.867237	0.619504	0.145002	-0.831924	0.870377	0.123407	-0.825100	0.858922	-0.108223	-0.665660	0.694309	0.229546				-0.679825	1.104957	0.069398	-0.693317	1.168126	0.070386	-0.638059	0.691585	-0.220571				-0.352308	0.515085	0.120895	-0.279000	0.057657	0.355891	-0.248703	0.063089	0.308161	-0.237054	0.063790	-0.224893
5638	46.983333	-0.872122	0.607747	-0.083494	-0.867243	0.619517	0.144973	-0.831276	0.870016	0.123330	-0.825149	0.858984	-0.108203	-0.665981	0.694200	0.228794				-0.679651	1.105140	0.069118	-0.693327	1.168160	0.070043	-0.637936	0.691617	-0.220459				-0.352485	0.514859	0.121282	-0.279010	0.057665	0.355897	-0.248694	0.063092	0.308155	-0.237058	0.063792	-0.224889
5639	46.991667	-0.872184	0.607739	-0.083460	-0.867327	0.619604	0.145031	-0.831208	0.870060	0.123418	-0.825229	0.859030	-0.108107	-0.666265	0.694126	0.227972				-0.679622	1.105311	0.068826	-0.693321	1.168178	0.069648	-0.637893	0.691658	-0.220552				-0.352531	0.514708	0.121997	-0.279005	0.057666	0.355889	-0.248671	0.063102	0.308145	-0.237062	0.063797	-0.224894
5640	47.000000	-0.872282	0.607799	-0.083516	-0.867226	0.619545	0.144952	-0.831710	0.870440	0.123643	-0.825355	0.859083	-0.108022	-0.666551	0.694024	0.227141				-0.679508	1.105198	0.068384	-0.693284	1.168180	0.069209	-0.637862	0.691660	-0.220472				-0.352488	0.514641	0.122989	-0.279002	0.057674	0.355881	-0.248683	0.063085	0.308133	-0.237064	0.063795	-0.224899
5641	47.008333	-0.872345	0.607685	-0.083528	-0.867200	0.619550	0.144942	-0.830911	0.870021	0.123507	-0.825424	0.859093	-0.108057	-0.666767	0.693941	0.226341				-0.679407	1.104959	0.068161	-0.693267	1.168164	0.068707	-0.637892	0.691669	-0.220523				-0.352343	0.514638	0.124228	-0.279011	0.057691	0.355880	-0.248685	0.063083	0.308129	-0.237077	0.063795	-0.224910
5642	47.016667	-0.872312	0.607620	-0.083565	-0.867182	0.619574	0.144931	-0.830710	0.869985	0.123510	-0.825510	0.859113	-0.108017	-0.666955	0.693876	0.225608				-0.679273	1.105186	0.067754	-0.693280	1.168166	0.068167	-0.637932	0.691645	-0.220405				-0.352155	0.514668	0.125651	-0.279003	0.057690	0.355872	-0.248634	0.063095	0.308117	-0.237086	0.063806	-0.224927
5643	47.025000	-0.872328	0.607654	-0.083614	-0.867074	0.619466	0.144848	-0.830659	0.869990	0.123539	-0.825627	0.859093	-0.107956	-0.667056	0.693822	0.224983				-0.679334	1.104846	0.067312	-0.693303	1.168208	0.067502	-0.638028	0.691617	-0.220345				-0.351923	0.514719	0.127190	-0.278993	0.057682	0.355868	-0.248576	0.062993	0.308061	-0.237095	0.063805	-0.224923
5644	47.033333	-0.872433	0.607625	-0.083578	-0.867121	0.619591	0.144918	-0.830621	0.869989	0.123547	-0.825662	0.859106	-0.107994	-0.667090	0.693804	0.224459				-0.679328	1.104897	0.066835	-0.693396	1.168366	0.066785	-0.638138	0.691571	-0.220277				-0.351681	0.514777	0.128790	-0.278984	0.057680	0.355863	-0.248468	0.062902	0.307995	-0.237098	0.063810	-0.224917
5645	47.041667	-0.872369	0.607528	-0.083613	-0.867090	0.619606	0.144903	-0.830611	0.869972	0.123532	-0.825736	0.859067	-0.108010	-0.667056	0.693806	0.224065				-0.679669	1.105352	0.066068	-0.693482	1.168649	0.065958	-0.638277	0.691525	-0.220286				-0.351438	0.514800	0.130386	-0.278974	0.057669	0.355858	-0.248485	0.062903	0.307995	-0.237102	0.063815	-0.224915
5646	47.050000	-0.872346	0.607517	-0.083673	-0.867066	0.619617	0.144899	-0.830621	0.869952	0.123495	-0.825839	0.858978	-0.108072	-0.666984	0.693828	0.223790				-0.679976	1.105855	0.065323	-0.693643	1.168999	0.065084	-0.638390	0.691434	-0.220146				-0.351221	0.514820	0.131974	-0.278962	0.057657	0.355852	-0.248485	0.062893	0.307961	-0.237101	0.063822	-0.224910
5647	47.058333	-0.872338	0.607499	-0.083723	-0.867019	0.619636	0.144895	-0.830647	0.869949	0.123438	-0.825909	0.858953	-0.107999	-0.666850	0.693866	0.223649				-0.680215	1.105695	0.064683	-0.693744	1.169320	0.064121	-0.638524	0.691341	-0.220096				-0.351030	0.514814	0.133460	-0.278965	0.057657	0.355855	-0.248422	0.062820	0.308024	-0.237103	0.063823	-0.224906
5648	47.066667	-0.872396	0.607465	-0.083652	-0.866973	0.619655	0.144886	-0.830693	0.869954	0.123360	-0.825946	0.858885	-0.108156	-0.666682	0.693904	0.223602				-0.680505	1.106296	0.063795	-0.693884	1.169620	0.063138	-0.638673	0.691271	-0.220220				-0.350877	0.514798	0.134856	-0.278968	0.057664	0.355849	-0.248368	0.062761	0.308091	-0.237102	0.063822	-0.224912
5649	47.075000	-0.872366	0.607491	-0.083668	-0.866944	0.619680	0.144885	-0.830744	0.869973	0.123252	-0.826010	0.858811	-0.108240	-0.666459	0.693962	0.223670				-0.680526	1.106363	0.063064	-0.693993	1.169904	0.062134	-0.638775	0.691149	-0.220122				-0.350789	0.514770	0.136143	-0.278979	0.057683	0.355853	-0.248450	0.062833	0.308030	-0.237108	0.063823	-0.224925
5650	47.083333	-0.872358	0.607486	-0.083714	-0.866913	0.619708	0.144886	-0.830816	0.870009	0.123150	-0.826074	0.858724	-0.108331	-0.666220	0.694026	0.223815				-0.680644	1.106612	0.062205	-0.694119	1.170222	0.061171	-0.638865	0.691022	-0.220030				-0.350732	0.514758	0.137296	-0.278976	0.057692	0.355847	-0.248387	0.062810	0.308120	-0.237110	0.063817	-0.224936
5651	47.091667	-0.872337	0.607487	-0.083757	-0.866867	0.619729	0.144871	-0.830875	0.870031	0.123021	-0.826130	0.858644	-0.108464	-0.665969	0.694097	0.224035				-0.681292	1.107017	0.061598	-0.694196	1.170530	0.060202	-0.638961	0.690901	-0.220103				-0.350659	0.514769	0.138238	-0.278974	0.057702	0.355844	-0.248407	0.062841	0.308134	-0.237114	0.063823	-0.224949
5652	47.100000	-0.872321	0.607485	-0.083796	-0.866845	0.619745	0.144860	-0.830914	0.870041	0.122891	-0.826182	0.858551	-0.108583	-0.665714	0.694181	0.224307				-0.681491	1.107316	0.060843	-0.694253	1.170835	0.059189	-0.639045	0.690763	-0.220188				-0.350571	0.514777	0.138986	-0.278973	0.057697	0.355843	-0.248416	0.062873	0.308153	-0.237122	0.063826	-0.224955
5653	47.108333	-0.872334	0.607484	-0.083690	-0.866842	0.619760	0.144858	-0.830981	0.870074	0.122754	-0.826201	0.858491	-0.108675	-0.665422	0.694293	0.224650				-0.681691	1.107661	0.060104	-0.694339	1.171165	0.058240	-0.639102	0.690579	-0.220123				-0.350468	0.514860	0.139472	-0.278974	0.057705	0.355845	-0.248422	0.062883	0.308159	-0.237125	0.063831	-0.224957
5654	47.116667	-0.872283	0.607497	-0.083699	-0.866833	0.619762	0.144844	-0.831043	0.870109	0.122613	-0.826264	0.858408	-0.108796	-0.665117	0.694399	0.225020				-0.681785	1.107879	0.059317	-0.694411	1.171473	0.057358	-0.639165	0.690397	-0.220220				-0.350341	0.514955	0.139710	-0.278957	0.057684	0.355840	-0.248539	0.062934	0.308008	-0.237127	0.063828	-0.224955
5655	47.125000	-0.872304	0.607454	-0.083706	-0.866849	0.619760	0.144841	-0.831128	0.870175	0.122465	-0.826264	0.858341	-0.108846	-0.664802	0.694536	0.225454				-0.682167	1.108141	0.058507	-0.694436	1.171714	0.056465	-0.639184	0.690197	-0.220257				-0.350168	0.515122	0.139640	-0.278952	0.057677	0.355841	-0.248517	0.062899	0.307985	-0.237131	0.063832	-0.224951
5656	47.133333	-0.872310	0.607440	-0.083678	-0.866856	0.619748	0.144831	-0.831214	0.870245	0.122326	-0.826251	0.858258	-0.109003	-0.664461	0.694688	0.225912				-0.682297	1.108418	0.057873	-0.694423	1.171912	0.055679	-0.639156	0.690009	-0.220261				-0.349949	0.515330	0.139299	-0.278943	0.057659	0.355835	-0.248498	0.062856	0.307949	-0.237129	0.063837	-0.224948
5657	47.141667	-0.872259	0.607457	-0.083691	-0.866903	0.619746	0.144830	-0.831267	0.870312	0.122184	-0.826223	0.858163	-0.109116	-0.664119	0.694820	0.226383				-0.682424	1.108532	0.057236	-0.694390	1.172096	0.054999	-0.639099	0.689801	-0.220156				-0.349722	0.515561	0.138710	-0.278955	0.057669	0.355847	-0.248437	0.062871	0.307964	-0.237127	0.063837	-0.224945
5658	47.150000	-0.872238	0.607499	-0.083704	-0.866957	0.619743	0.144831	-0.831320	0.870389	0.122051	-0.826253	0.858107	-0.109110	-0.663763	0.694964	0.226834				-0.682416	1.108832	0.056432	-0.694331	1.172201	0.054355	-0.639032	0.689585	-0.220014				-0.349481	0.515709	0.137853	-0.278947	0.057663	0.355854	-0.248640	0.063027	0.308104	-0.237126	0.063827	-0.224942
5659	47.158333	-0.872282	0.607478	-0.083647	-0.866997	0.619728	0.144819	-0.831358	0.870471	0.121918	-0.826223	0.857989	-0.109357	-0.663418	0.695100	0.227200				-0.682238	1.108457	0.056083	-0.694247	1.172304	0.053789	-0.638966	0.689379	-0.219899				-0.349290	0.515849	0.136824	-0.278949	0.057662	0.355862	-0.248637	0.063020	0.308109	-0.237126	0.063823	-0.224940
5660	47.166667	-0.872291	0.607499	-0.083642	-0.867060	0.619722	0.144811	-0.831385	0.870549	0.121787	-0.826287	0.857907	-0.109385	-0.663102	0.695235	0.227495				-0.682143	1.108433	0.055856	-0.694177	1.172359	0.053252	-0.638862	0.689184	-0.219753				-0.349123	0.515913	0.135598	-0.278954	0.057660	0.355875	-0.248641	0.063024	0.308120	-0.237126	0.063822	-0.224935
5661	47.175000	-0.872255	0.607534	-0.083682	-0.867140	0.619726	0.144808	-0.831414	0.870631	0.121672	-0.826185	0.857857	-0.109560	-0.662846	0.695351	0.227696				-0.682493	1.108846	0.055158	-0.694080	1.172426	0.052790	-0.638744	0.688995	-0.219582				-0.348988	0.516006	0.134274	-0.278963	0.057666	0.355879	-0.248632	0.063008	0.308124	-0.237128	0.063836	-0.224938
5662	47.183333	-0.872243	0.607525	-0.083751	-0.867209	0.619732	0.144792	-0.832173	0.871223	0.121819	-0.826149	0.857830	-0.109642	-0.662625	0.695435	0.227806				-0.682199	1.108057	0.055099	-0.694047	1.172447	0.052383	-0.638608	0.688798	-0.219393				-0.348845	0.516063	0.132820	-0.278963	0.057667	0.355883	-0.248636	0.063017	0.308135	-0.237128	0.063843	-0.224931
5663	47.191667	-0.872292	0.607503	-0.083701	-0.867262	0.619720	0.144772	-0.832189	0.871309	0.121732	-0.826155	0.857769	-0.109725	-0.662449	0.695503	0.227823				-0.682414	1.108833	0.054288	-0.693954	1.172411	0.052019	-0.638473	0.688623	-0.219303				-0.348690	0.516203	0.131318	-0.278973	0.057667	0.355899	-0.248651	0.063029	0.308135	-0.237123	0.063854	-0.224923
5664	47.200000	-0.872276	0.607523	-0.083664	-0.867320	0.619718	0.144757	-0.832191	0.871389	0.121655	-0.826190	0.857649	-0.109789	-0.662316	0.695550	0.227765				-0.682406	1.108807	0.054009	-0.693812	1.172347	0.051709	-0.638305	0.688443	-0.219063				-0.348503	0.516427	0.129794	-0.278967	0.057658	0.355909	-0.248661	0.063035	0.308148	-0.237127	0.063848	-0.224913
5665	47.208333	-0.872295	0.607475	-0.083712	-0.867532	0.619850	0.144868	-0.832150	0.871446	0.121603	-0.826169	0.857614	-0.109814	-0.662221	0.695562	0.227635				-0.682212	1.108617	0.053794	-0.693695	1.172323	0.051548	-0.638147	0.688281	-0.218985				-0.348248	0.516830	0.128270	-0.278982	0.057665	0.355921	-0.248678	0.063051	0.308160	-0.237126	0.063853	-0.224905
5666	47.216667	-0.872300	0.607441	-0.083797	-0.867382	0.619701	0.144717	-0.832089	0.871497	0.121558	-0.826159	0.857604	-0.109916	-0.662160	0.695570	0.227462				-0.681719	1.108337	0.053675	-0.693575	1.172215	0.051419	-0.637991	0.688126	-0.218914				-0.347774	0.516908	0.126108	-0.278991	0.057665	0.355934	-0.248684	0.063046	0.308170	-0.237124	0.063855	-0.224901
5667	47.225000	-0.872324	0.607425	-0.083769	-0.867416	0.619701	0.144698	-0.832019	0.871554	0.121526	-0.826149	0.857554	-0.109945	-0.662123	0.695569	0.227250				-0.681720	1.108203	0.053642	-0.693453	1.172137	0.051403	-0.637828	0.687965	-0.218707				-0.347340	0.517519	0.124595	-0.278980	0.057642	0.355939	-0.248670	0.063072	0.308185	-0.237125	0.063847	-0.224899
5668	47.233333	-0.872320	0.607413	-0.083747	-0.867413	0.619683	0.144661	-0.831939	0.871599	0.121498	-0.826129	0.857556	-0.110018	-0.662111	0.695565	0.227027				-0.681663	1.108160	0.053596	-0.693326	1.172050	0.051452	-0.637682	0.687817	-0.218501				-0.346855	0.518496	0.123196	-0.278973	0.057639	0.355941	-0.248590	0.062909	0.308054	-0.237130	0.063837	-0.224899
5669	47.241667	-0.872366	0.607404	-0.083732	-0.867507	0.619758	0.144696	-0.831793	0.871633	0.121486	-0.826093	0.857586	-0.109993	-0.662119	0.695539	0.226795				-0.681488	1.108229	0.053695	-0.693187	1.171952	0.051552	-0.637568	0.687688	-0.218375				-0.346339	0.519904	0.121895	-0.278968	0.057636	0.355940	-0.248602	0.062907	0.308092	-0.237129	0.063847	-0.224902
5670	47.250000	-0.872397	0.607392	-0.083714	-0.867418	0.619689	0.144591	-0.831680	0.871682	0.121476	-0.826066	0.857610	-0.110082	-0.662135	0.695506	0.226567				-0.681351	1.108075	0.053748	-0.693032	1.171847	0.051718	-0.637466	0.687574	-0.218270				-0.345786	0.521542	0.120564	-0.278966	0.057638	0.355937	-0.248578	0.062944	0.308119	-0.237128	0.063850	-0.224900
5671	47.258333	-0.872379	0.607407	-0.083748	-0.867425	0.619714	0.144561	-0.831584	0.871712	0.121442	-0.826025	0.857630	-0.110123	-0.662152	0.695463	0.226358				-0.681329	1.108173	0.053765	-0.692898	1.171720	0.051883	-0.637384	0.687491	-0.218206				-0.345270	0.523593	0.119204	-0.278975	0.057652	0.355937	-0.248573	0.062932	0.308109	-0.237131	0.063851	-0.224897
5672	47.266667	-0.872378	0.607407	-0.083760	-0.867395	0.619723	0.144525	-0.831492	0.871742	0.121414	-0.826044	0.857597	-0.110120	-0.662160	0.695408	0.226167				-0.680966	1.107823	0.054166	-0.692761	1.171579	0.052089	-0.637308	0.687438	-0.218171				-0.344671	0.525391	0.117731	-0.278965	0.057655	0.355933	-0.248548	0.062966	0.308098	-0.237135	0.063855	-0.224889
5673	47.275000	-0.872366	0.607413	-0.083776	-0.867458	0.619813	0.144574	-0.831402	0.871788	0.121386	-0.825937	0.857670	-0.110142	-0.662151	0.695333	0.226002				-0.680568	1.107665	0.054292	-0.692594	1.171407	0.052306	-0.637231	0.687417	-0.218179				-0.343964	0.527544	0.115913	-0.278972	0.057666	0.355927	-0.248565	0.062963	0.308101	-0.237132	0.063864	-0.224886
5674	47.283333	-0.872381	0.607404	-0.083757	-0.867339	0.619755	0.144488	-0.831306	0.871784	0.121336	-0.825864	0.857671	-0.110242	-0.662115	0.695257	0.225867				-0.680355	1.107462	0.054398	-0.692426	1.171224	0.052558	-0.637159	0.687426	-0.218232				-0.343282	0.529393	0.114040	-0.278976	0.057665	0.355925	-0.248582	0.062948	0.308097	-0.237128	0.063862	-0.224874
5675	47.291667	-0.872301	0.607424	-0.083854	-0.867337	0.619800	0.144492	-0.831133	0.871750	0.121241	-0.825741	0.857646	-0.110236	-0.662054	0.695180	0.225763				-0.680106	1.107721	0.054716	-0.692257	1.171081	0.052871	-0.637066	0.687479	-0.218331				-0.342773	0.531128	0.111910	-0.278972	0.057658	0.355915	-0.248580	0.062942	0.308088	-0.237129	0.063862	-0.224874
5676	47.300000	-0.872283	0.607448	-0.083829	-0.867253	0.619808	0.144471	-0.831047	0.871739	0.121192	-0.825618	0.857578	-0.110285	-0.661972	0.695107	0.225694				-0.679827	1.107434	0.055186	-0.692108	1.170914	0.053201	-0.636981	0.687559	-0.218477				-0.342360	0.532864	0.109696	-0.278979	0.057677	0.355915	-0.248534	0.063018	0.308116	-0.237129	0.063859	-0.224873
5677	47.308333	-0.872278	0.607447	-0.083845	-0.867191	0.619854	0.144451	-0.830969	0.871740	0.121149	-0.825615	0.857711	-0.110363	-0.661842	0.695051	0.225645				-0.679277	1.107095	0.055346	-0.691915	1.170741	0.053535	-0.636891	0.687657	-0.218664				-0.341966	0.534586	0.107477	-0.278975	0.057666	0.355910	-0.248571	0.062964	0.308100	-0.237123	0.063846	-0.224878
5678	47.316667	-0.872237	0.607475	-0.083829	-0.867121	0.619904	0.144421	-0.830834	0.871711	0.121125	-0.825526	0.857749	-0.110396	-0.661676	0.695006	0.225605				-0.678999	1.107214	0.055706	-0.691766	1.170566	0.053887	-0.636801	0.687766	-0.218876				-0.341638	0.536134	0.105155	-0.278966	0.057656	0.355901	-0.248571	0.062934	0.308074	-0.237116	0.063829	-0.224878
5679	47.325000	-0.872169	0.607527	-0.083814	-0.867079	0.619964	0.144406	-0.830697	0.871617	0.121137	-0.825450	0.857791	-0.110389	-0.661497	0.694982	0.225596				-0.678702	1.107058	0.056076	-0.691607	1.170447	0.054254	-0.636709	0.687902	-0.219128				-0.341436	0.537748	0.102999	-0.278962	0.057669	0.355897	-0.248551	0.062950	0.308064	-0.237114	0.063802	-0.224965
5680	47.333333	-0.872139	0.607557	-0.083821	-0.866999	0.620020	0.144369	-0.830582	0.871567	0.121178	-0.825354	0.857845	-0.110411	-0.661284	0.694991	0.225588				-0.678279	1.106849	0.056399	-0.691472	1.170366	0.054605	-0.636620	0.688039	-0.219409				-0.341397	0.539027	0.100785	-0.278962	0.057671	0.355891	-0.248564	0.062939	0.308054	-0.237094	0.063789	-0.224903
5681	47.341667	-0.872056	0.607582	-0.083876	-0.866932	0.620066	0.144347	-0.830547	0.871690	0.121095	-0.825272	0.857885	-0.110447	-0.661077	0.695006	0.225616				-0.678221	1.106861	0.056868	-0.691362	1.170335	0.054986	-0.636560	0.688176	-0.219856				-0.341481	0.540077	0.098751	-0.278966	0.057685	0.355890	-0.248562	0.062935	0.308047	-0.237067	0.063760	-0.224910
5682	47.350000	-0.872000	0.607644	-0.083814	-0.866870	0.620106	0.144332	-0.829621	0.871214	0.120837	-0.825170	0.857908	-0.110433	-0.660868	0.695047	0.225672				-0.678224	1.107048	0.057244	-0.691254	1.170310	0.055386	-0.636441	0.688369	-0.220367				-0.341630	0.540976	0.096927	-0.278958	0.057678	0.355878	-0.248547	0.062925	0.308041	-0.237025	0.063739	-0.224917
5683	47.358333	-0.872024	0.607602	-0.083822	-0.866830	0.620142	0.144341	-0.829510	0.871214	0.120879	-0.825108	0.857934	-0.110395	-0.660640	0.695104	0.225751				-0.677762	1.106820	0.057614	-0.691075	1.170254	0.055751	-0.636357	0.688504	-0.220648				-0.341859	0.541710	0.095366	-0.278953	0.057674	0.355881	-0.248550	0.062926	0.308041	-0.236970	0.063705	-0.224939
5684	47.366667	-0.871994	0.607623	-0.083908	-0.866771	0.620158	0.144336	-0.830144	0.871674	0.121156	-0.825055	0.857959	-0.110366	-0.660395	0.695171	0.225827				-0.677306	1.107035	0.057993	-0.690939	1.170134	0.056152	-0.636297	0.688542	-0.220532				-0.342093	0.542283	0.093982	-0.278956	0.057682	0.355887	-0.248551	0.062919	0.308045	-0.236903	0.063659	-0.224959
5685	47.375000	-0.871988	0.607595	-0.083861	-0.866735	0.620178	0.144352	-0.830254	0.871863	0.121292	-0.825027	0.857981	-0.110308	-0.660166	0.695256	0.225920				-0.676646	1.106699	0.058512	-0.690740	1.170004	0.056535	-0.636245	0.688664	-0.220765				-0.342347	0.542676	0.092830	-0.278949	0.057669	0.355886	-0.248537	0.062930	0.308051	-0.236823	0.063605	-0.224997
5686	47.383333	-0.871935	0.607664	-0.083794	-0.866731	0.620201	0.144389	-0.829909	0.871700	0.121289	-0.825040	0.857982	-0.110240	-0.659957	0.695326	0.226009				-0.675913	1.105971	0.058764	-0.690562	1.169861	0.056922	-0.636207	0.688785	-0.220981				-0.342581	0.542965	0.091811	-0.278939	0.057664	0.355886	-0.248554	0.062920	0.308059	-0.236731	0.063531	-0.225052
5687	47.391667	-0.871945	0.607715	-0.083749	-0.866759	0.620264	0.144462	-0.830087	0.871919	0.121446	-0.825040	0.858013	-0.110129	-0.659776	0.695397	0.226085				-0.675964	1.106486	0.059249	-0.690414	1.169706	0.057308	-0.636206	0.688900	-0.221169				-0.342772	0.543083	0.090954	-0.278947	0.057664	0.355885	-0.248535	0.062926	0.308062	-0.236638	0.063460	-0.225123
5688	47.400000	-0.871951	0.607651	-0.083826	-0.866678	0.620207	0.144431	-0.830003	0.871917	0.121519	-0.825012	0.858049	-0.110116	-0.659604	0.695455	0.226137				-0.675756	1.106322	0.059598	-0.690279	1.169554	0.057659	-0.636208	0.688999	-0.221333				-0.342937	0.543113	0.090178	-0.278950	0.057667	0.355889	-0.248556	0.062931	0.308064	-0.236524	0.063399	-0.225206
5689	47.408333	-0.871991	0.607687	-0.083736	-0.866693	0.620205	0.144459	-0.829666	0.871791	0.121495	-0.825029	0.858067	-0.110043	-0.659457	0.695504	0.226171				-0.674800	1.105672	0.059770	-0.690133	1.169402	0.057966	-0.636211	0.689160	-0.221733				-0.343053	0.543020	0.089485	-0.278949	0.057672	0.355882	-0.248553	0.062923	0.308052	-0.236388	0.063370	-0.225307
5690	47.416667	-0.871992	0.607673	-0.083672	-0.866687	0.620183	0.144483	-0.829329	0.871657	0.121492	-0.825085	0.858062	-0.109989	-0.659339	0.695530	0.226195				-0.674657	1.105572	0.059965	-0.690017	1.169251	0.058207	-0.636255	0.689242	-0.221847				-0.343143	0.542849	0.088838	-0.278954	0.057689	0.355879	-0.248548	0.062920	0.308043	-0.236288	0.063301	-0.225375
5691	47.425000	-0.872085	0.607705	-0.083622	-0.866775	0.620227	0.144568	-0.829201	0.871627	0.121600	-0.825128	0.858099	-0.109854	-0.659232	0.695551	0.226213				-0.674960	1.106067	0.060359	-0.689929	1.169112	0.058454	-0.636329	0.689299	-0.222028				-0.343219	0.542591	0.088217	-0.278947	0.057674	0.355874	-0.248543	0.062911	0.308032	-0.236159	0.063298	-0.225467
5692	47.433333	-0.872023	0.607651	-0.083731	-0.866724	0.620141	0.144543	-0.829688	0.872017	0.121838	-0.825228	0.858070	-0.109808	-0.659164	0.695541	0.226229				-0.674604	1.105909	0.060568	-0.689839	1.168981	0.058657	-0.636392	0.689359	-0.222079				-0.343298	0.542286	0.087598	-0.278952	0.057674	0.355879	-0.248516	0.062937	0.308031	-0.236059	0.063263	-0.225518
5693	47.441667	-0.872162	0.607650	-0.083584	-0.866843	0.620223	0.144655	-0.829112	0.871702	0.121796	-0.825299	0.858119	-0.109734	-0.659119	0.695518	0.226251				-0.674590	1.105855	0.060706	-0.689758	1.168842	0.058809	-0.636482	0.689420	-0.222111				-0.343390	0.541979	0.086948	-0.278949	0.057676	0.355876	-0.248546	0.062897	0.308031	-0.235968	0.063227	-0.225583
5694	47.450000	-0.872089	0.607651	-0.083594	-0.866799	0.620105	0.144620	-0.828773	0.871478	0.121798	-0.825229	0.858088	-0.109537	-0.659086	0.695491	0.226273				-0.674230	1.105673	0.060877	-0.689681	1.168733	0.058968	-0.636578	0.689468	-0.222013				-0.343515	0.541686	0.086260	-0.278933	0.057655	0.355874	-0.248511	0.062916	0.308028	-0.235917	0.063189	-0.225618
5695	47.458333	-0.872160	0.607624	-0.083611	-0.866806	0.620078	0.144639	-0.829469	0.871892	0.122060	-0.825320	0.858113	-0.109496	-0.659073	0.695468	0.226308				-0.674055	1.105569	0.060937	-0.689590	1.168605	0.059083	-0.636713	0.689473	-0.222017				-0.343694	0.541467	0.085535	-0.278939	0.057658	0.355880	-0.248546	0.062900	0.308045	-0.235868	0.063167	-0.225665
5696	47.466667	-0.872145	0.607616	-0.083564	-0.866828	0.620058	0.144664	-0.829580	0.871937	0.122163	-0.825420	0.858105	-0.109416	-0.659066	0.695453	0.226361				-0.673547	1.104993	0.060904	-0.689505	1.168535	0.059234	-0.636856	0.689479	-0.221903				-0.343899	0.541310	0.084794	-0.278933	0.057652	0.355880	-0.248550	0.062913	0.308057	-0.235865	0.063132	-0.225683
5697	47.475000	-0.872185	0.607625	-0.083543	-0.866948	0.620145	0.144772	-0.829587	0.871907	0.122231	-0.825634	0.858087	-0.109366	-0.659062	0.695457	0.226438				-0.673802	1.105108	0.061188	-0.689434	1.168455	0.059386	-0.637018	0.689456	-0.221796				-0.344149	0.541252	0.084102	-0.278942	0.057657	0.355885	-0.248550	0.062918	0.308062	-0.235874	0.063120	-0.225701
5698	47.483333	-0.872303	0.607645	-0.083561	-0.866996	0.620160	0.144806	-0.829601	0.871882	0.122285	-0.825684	0.858077	-0.109200	-0.659055	0.695475	0.226539				-0.673631	1.105056	0.061349	-0.689357	1.168374	0.059537	-0.637190	0.689421	-0.221657				-0.344428	0.541230	0.083398	-0.278945	0.057667	0.355887	-0.248552	0.062928	0.308063	-0.235893	0.063120	-0.225703
5699	47.491667	-0.872364	0.607610	-0.083543	-0.866898	0.620013	0.144707	-0.829627	0.871850	0.122335	-0.825760	0.858082	-0.109178	-0.659050	0.695492	0.226666				-0.673046	1.104689	0.061439	-0.689264	1.168294	0.059693	-0.637401	0.689269	-0.221209				-0.344718	0.541253	0.082725	-0.278948	0.057669	0.355885	-0.248556	0.062931	0.308055	-0.235915	0.063135	-0.225692
5700	47.500000	-0.872338	0.607492	-0.083593	-0.866922	0.619992	0.144711	-0.829655	0.871821	0.122386	-0.825874	0.858065	-0.109104	-0.659045	0.695510	0.226815				-0.673673	1.105430	0.061840	-0.689185	1.168230	0.059861	-0.637596	0.689214	-0.221166				-0.345009	0.541304	0.082093	-0.278949	0.057670	0.355885	-0.248553	0.062930	0.308056	-0.235948	0.063158	-0.225661
5701	47.508333	-0.872322	0.607573	-0.083606	-0.866965	0.619963	0.144731	-0.829489	0.871591	0.122298	-0.826013	0.858053	-0.109039	-0.659033	0.695516	0.226976				-0.673509	1.105201	0.061856	-0.689105	1.168172	0.060009	-0.637746	0.689103	-0.220820				-0.345286	0.541367	0.081471	-0.278945	0.057671	0.355883	-0.248531	0.062934	0.308048	-0.236008	0.063186	-0.225629
5702	47.516667	-0.872389	0.607593	-0.083629	-0.866980	0.619927	0.144731	-0.829751	0.871755	0.122464	-0.826149	0.858036	-0.108991	-0.659017	0.695521	0.227138				-0.673467	1.105419	0.062139	-0.689036	1.168047	0.060130	-0.637911	0.688991	-0.220614				-0.345554	0.541430	0.080910	-0.278939	0.057659	0.355876	-0.248548	0.062908	0.308042	-0.236055	0.063240	-0.225596
5703	47.525000	-0.872360	0.607502	-0.083583	-0.867020	0.619904	0.144746	-0.829646	0.871552	0.122385	-0.826279	0.857972	-0.108939	-0.659015	0.695525	0.227291				-0.672941	1.104981	0.062319	-0.688947	1.168098	0.060346	-0.638058	0.688853	-0.220342				-0.345799	0.541514	0.080387	-0.278938	0.057662	0.355878	-0.248545	0.062898	0.308032	-0.236127	0.063261	-0.225545
5704	47.533333	-0.872345	0.607485	-0.083661	-0.867247	0.620112	0.144926	-0.829762	0.871552	0.122456	-0.826334	0.857971	-0.108903	-0.659024	0.695520	0.227420				-0.672615	1.104665	0.062362	-0.688840	1.168072	0.060529	-0.638211	0.688713	-0.220075				-0.346019	0.541607	0.079891	-0.278947	0.057676	0.355882	-0.248543	0.062901	0.308029	-0.236225	0.063266	-0.225475
5705	47.541667	-0.872375	0.607480	-0.083596	-0.867101	0.619852	0.144767	-0.829850	0.871520	0.122458	-0.826443	0.857913	-0.108873	-0.659052	0.695512	0.227517				-0.672340	1.104565	0.062495	-0.688727	1.168054	0.060720	-0.638306	0.688686	-0.220076				-0.346190	0.541693	0.079459	-0.278952	0.057670	0.355880	-0.248535	0.062927	0.308034	-0.236297	0.063302	-0.225410
5706	47.550000	-0.872386	0.607445	-0.083665	-0.867126	0.619825	0.144767	-0.829926	0.871448	0.122443	-0.826489	0.857901	-0.108858	-0.659093	0.695514	0.227582				-0.673109	1.105390	0.062811	-0.688614	1.167982	0.060872	-0.638444	0.688507	-0.219629				-0.346332	0.541814	0.079042	-0.278946	0.057672	0.355879	-0.248524	0.062951	0.308042	-0.236357	0.063358	-0.225347
5707	47.558333	-0.872419	0.607432	-0.083599	-0.867168	0.619808	0.144780	-0.830017	0.871429	0.122436	-0.826540	0.857875	-0.108844	-0.659151	0.695511	0.227610				-0.672625	1.105239	0.063076	-0.688519	1.167980	0.061107	-0.638555	0.688448	-0.219506				-0.346435	0.541974	0.078651	-0.278945	0.057662	0.355874	-0.248557	0.062935	0.308040	-0.236450	0.063386	-0.225274
5708	47.566667	-0.872461	0.607407	-0.083565	-0.867211	0.619786	0.144792	-0.830343	0.871584	0.122554	-0.826590	0.857829	-0.108890	-0.659240	0.695513	0.227635				-0.672514	1.105263	0.063222	-0.688411	1.167969	0.061325	-0.638649	0.688394	-0.219391				-0.346523	0.542154	0.078300	-0.278947	0.057669	0.355882	-0.248559	0.062940	0.308045	-0.236554	0.063404	-0.225195
5709	47.575000	-0.872487	0.607397	-0.083565	-0.867329	0.619824	0.144870	-0.830439	0.871567	0.122535	-0.826629	0.857819	-0.108865	-0.659323	0.695525	0.227638				-0.672312	1.105158	0.063493	-0.688334	1.167882	0.061491	-0.638719	0.688347	-0.219244				-0.346601	0.542342	0.077985	-0.278945	0.057667	0.355879	-0.248553	0.062936	0.308057	-0.236653	0.063467	-0.225125
5710	47.583333	-0.872495	0.607390	-0.083594	-0.867272	0.619735	0.144817	-0.830545	0.871606	0.122534	-0.826659	0.857809	-0.108856	-0.659411	0.695530	0.227629				-0.672449	1.105118	0.063659	-0.688264	1.167849	0.061702	-0.638773	0.688302	-0.219110				-0.346673	0.542544	0.077719	-0.278939	0.057646	0.355877	-0.248545	0.062916	0.308057	-0.236726	0.063521	-0.225063
5711	47.591667	-0.872483	0.607386	-0.083604	-0.867300	0.619701	0.144821	-0.830611	0.871529	0.122479	-0.826707	0.857775	-0.108858	-0.659497	0.695539	0.227623				-0.672171	1.105185	0.063654	-0.688165	1.167793	0.061911	-0.638801	0.688271	-0.219008				-0.346747	0.542750	0.077531	-0.278944	0.057662	0.355883	-0.248546	0.062911	0.308058	-0.236802	0.063566	-0.225002
5712	47.600000	-0.872537	0.607350	-0.083571	-0.867330	0.619681	0.144822	-0.830796	0.871576	0.122486	-0.826714	0.857773	-0.108879	-0.659580	0.695545	0.227601				-0.672369	1.105392	0.063762	-0.688112	1.167756	0.062102	-0.638811	0.688234	-0.218923				-0.346814	0.542950	0.077388	-0.278935	0.057648	0.355884	-0.248529	0.062893	0.308047	-0.236842	0.063594	-0.224966
5713	47.608333	-0.872552	0.607328	-0.083610	-0.867355	0.619664	0.144817	-0.830900	0.871589	0.122479	-0.826738	0.857756	-0.108890	-0.659667	0.695561	0.227586				-0.671823	1.105173	0.064045	-0.688028	1.167745	0.062264	-0.638782	0.688218	-0.218867				-0.346889	0.543137	0.077290	-0.278940	0.057654	0.355882	-0.248546	0.062903	0.308049	-0.236877	0.063627	-0.224957
5714	47.616667	-0.872543	0.607348	-0.083596	-0.867379	0.619652	0.144812	-0.830980	0.871593	0.122466	-0.826818	0.857692	-0.108840	-0.659759	0.695567	0.227562				-0.671845	1.104963	0.064176	-0.687946	1.167752	0.062424	-0.638723	0.688221	-0.218835				-0.346967	0.543311	0.077227	-0.278948	0.057653	0.355886	-0.248551	0.062908	0.308051	-0.236896	0.063648	-0.224945
5715	47.625000	-0.872529	0.607345	-0.083643	-0.867485	0.619721	0.144874	-0.831060	0.871544	0.122419	-0.826772	0.857730	-0.108896	-0.659853	0.695585	0.227533				-0.672156	1.105105	0.064223	-0.687882	1.167737	0.062594	-0.638639	0.688235	-0.218830				-0.347046	0.543488	0.077172	-0.278951	0.057666	0.355884	-0.248556	0.062926	0.308052	-0.236904	0.063664	-0.224941
5716	47.633333	-0.872605	0.607299	-0.083621	-0.867415	0.619648	0.144791	-0.830887	0.871358	0.122274	-0.826787	0.857712	-0.108901	-0.659950	0.695588	0.227501				-0.672132	1.105119	0.064316	-0.687842	1.167746	0.062759	-0.638528	0.688259	-0.218842				-0.347132	0.543670	0.077120	-0.278964	0.057679	0.355887	-0.248539	0.062971	0.308053	-0.236906	0.063677	-0.224941
5717	47.641667	-0.872527	0.607355	-0.083610	-0.867419	0.619643	0.144779	-0.831058	0.871430	0.122305	-0.826798	0.857690	-0.108911	-0.660054	0.695598	0.227486				-0.672144	1.105146	0.064418	-0.687809	1.167784	0.062924	-0.638396	0.688292	-0.218881				-0.347219	0.543862	0.077076	-0.278964	0.057683	0.355887	-0.248566	0.062959	0.308062	-0.236916	0.063678	-0.224939
5718	47.650000	-0.872531	0.607345	-0.083599	-0.867418	0.619639	0.144765	-0.830965	0.871293	0.122211	-0.827015	0.857626	-0.108994	-0.660147	0.695604	0.227485				-0.672196	1.105192	0.064520	-0.687741	1.167804	0.063043	-0.638260	0.688335	-0.218930				-0.347314	0.544062	0.077050	-0.278957	0.057669	0.355884	-0.248567	0.062957	0.308063	-0.236922	0.063679	-0.224939
5719	47.658333	-0.872577	0.607320	-0.083606	-0.867414	0.619646	0.144747	-0.831149	0.871384	0.122263	-0.826790	0.857649	-0.108949	-0.660244	0.695587	0.227505				-0.672049	1.105272	0.064655	-0.687757	1.167818	0.063181	-0.638112	0.688385	-0.218999				-0.347373	0.544251	0.077053	-0.278948	0.057655	0.355889	-0.248557	0.062937	0.308063	-0.236934	0.063683	-0.224934
5720	47.666667	-0.872577	0.607300	-0.083643	-0.867400	0.619652	0.144726	-0.831069	0.871294	0.122152	-0.826776	0.857650	-0.108982	-0.660324	0.695574	0.227538				-0.671590	1.105140	0.064733	-0.687745	1.167881	0.063286	-0.637965	0.688445	-0.219080				-0.347422	0.544430	0.077083	-0.278952	0.057660	0.355894	-0.248554	0.062926	0.308062	-0.236940	0.063686	-0.224930
5721	47.675000	-0.872506	0.607347	-0.083632	-0.867393	0.619657	0.144710	-0.831071	0.871232	0.122106	-0.826862	0.857639	-0.109039	-0.660379	0.695567	0.227588				-0.671906	1.105370	0.064837	-0.687755	1.167999	0.063400	-0.637831	0.688509	-0.219174				-0.347439	0.544600	0.077120	-0.278950	0.057658	0.355893	-0.248549	0.062906	0.308054	-0.236936	0.063676	-0.224924
5722	47.683333	-0.872466	0.607373	-0.083667	-0.867560	0.619806	0.144829	-0.831099	0.871222	0.122070	-0.826776	0.857631	-0.108964	-0.660424	0.695553	0.227651							-0.687760	1.168121	0.063500	-0.637697	0.688573	-0.219260				-0.347416	0.544763	0.077176	-0.278950	0.057656	0.355895	-0.248546	0.062906	0.308053	-0.236925	0.063670	-0.224928
5723	47.691667	-0.872468	0.607363	-0.083677	-0.867385	0.619670	0.144675	-0.831140	0.871258	0.122048	-0.826679	0.857696	-0.109051	-0.660454	0.695542	0.227730				-0.672260	1.105689	0.064974	-0.687620	1.168260	0.063548	-0.637584	0.688639	-0.219337				-0.347381	0.544925	0.077244	-0.278948	0.057658	0.355903	-0.248552	0.062919	0.308064	-0.236916	0.063666	-0.224939
5724	47.700000	-0.872463	0.607380	-0.083633	-0.867381	0.619681	0.144661	-0.831385	0.871413	0.122134	-0.826640	0.857721	-0.109063	-0.660471	0.695526	0.227808				-0.672369	1.105762	0.065007	-0.687603	1.168371	0.063659	-0.637494	0.688703	-0.219401				-0.347357	0.545100	0.077352	-0.278950	0.057660	0.355902	-0.248561	0.062932	0.308070	-0.236897	0.063654	-0.224952
5725	47.708333	-0.872449	0.607399	-0.083628	-0.867397	0.619704	0.144661	-0.831253	0.871300	0.122043	-0.826593	0.857742	-0.109083	-0.660482	0.695514	0.227884				-0.672382	1.105619	0.065121	-0.687721	1.168454	0.063838	-0.637423	0.688758	-0.219444				-0.347286	0.545234	0.077466	-0.278958	0.057666	0.355905	-0.248563	0.062943	0.308082	-0.236871	0.063634	-0.224971
5726	47.716667	-0.872396	0.607415	-0.083711	-0.867521	0.619883	0.144784	-0.831137	0.871245	0.121951	-0.826539	0.857770	-0.109090	-0.660481	0.695503	0.227941				-0.672324	1.105596	0.065155	-0.687699	1.168496	0.063933	-0.637378	0.688814	-0.219489				-0.347224	0.545371	0.077589	-0.278962	0.057667	0.355908	-0.248567	0.062959	0.308090	-0.236839	0.063614	-0.224988
5727	47.725000	-0.872448	0.607392	-0.083624	-0.867366	0.619726	0.144633	-0.831133	0.871271	0.121944	-0.826481	0.857787	-0.109105	-0.660484	0.695496	0.227980				-0.672054	1.105580	0.065229	-0.687582	1.168502	0.063963	-0.637349	0.688870	-0.219527				-0.347146	0.545477	0.077695	-0.278962	0.057662	0.355908	-0.248556	0.062973	0.308091	-0.236801	0.063580	-0.224999
5728	47.733333	-0.872445	0.607381	-0.083649	-0.867567	0.619900	0.144765	-0.831340	0.871401	0.122036	-0.826418	0.857802	-0.109112	-0.660490	0.695491	0.227996				-0.672072	1.105581	0.065452	-0.687509	1.168595	0.064074	-0.637340	0.688921	-0.219562				-0.347080	0.545569	0.077784	-0.278955	0.057663	0.355906	-0.248537	0.062975	0.308084	-0.236763	0.063557	-0.225019
5729	47.741667	-0.872346	0.607454	-0.083654	-0.867364	0.619757	0.144615	-0.831088	0.871255	0.121890	-0.826437	0.857815	-0.109125	-0.660498	0.695491	0.227987				-0.672184	1.105725	0.065425	-0.687578	1.168525	0.064175	-0.637345	0.688971	-0.219616				-0.347021	0.545649	0.077851	-0.278959	0.057665	0.355908	-0.248559	0.062926	0.308076	-0.236729	0.063519	-0.225043
5730	47.750000	-0.872401	0.607415	-0.083599	-0.867333	0.619758	0.144600	-0.831066	0.871259	0.121867	-0.826283	0.857821	-0.109128	-0.660503	0.695485	0.227957				-0.672486	1.105781	0.065448	-0.687521	1.168509	0.064236	-0.637359	0.689015	-0.219670				-0.346956	0.545718	0.077917	-0.278961	0.057662	0.355907	-0.248520	0.062939	0.308054	-0.236674	0.063496	-0.225089
5731	47.758333	-0.872367	0.607425	-0.083618	-0.867314	0.619771	0.144595	-0.831161	0.871342	0.121912	-0.826297	0.857855	-0.109170	-0.660510	0.695467	0.227911				-0.672160	1.105712	0.065611	-0.687494	1.168519	0.064345	-0.637375	0.689049	-0.219717				-0.346879	0.545764	0.077976	-0.278953	0.057661	0.355897	-0.248552	0.062901	0.308054	-0.236641	0.063463	-0.225121
5732	47.766667	-0.872374	0.607424	-0.083593	-0.867336	0.619808	0.144612	-0.831020	0.871282	0.121841	-0.826343	0.857880	-0.109210	-0.660510	0.695435	0.227853				-0.672609	1.105870	0.065667	-0.687508	1.168630	0.064537	-0.637399	0.689076	-0.219754				-0.346789	0.545809	0.078043	-0.278948	0.057664	0.355898	-0.248550	0.062898	0.308055	-0.236605	0.063450	-0.225145
5733	47.775000	-0.872339	0.607456	-0.083603	-0.867317	0.619811	0.144613	-0.831101	0.871366	0.121894	-0.826199	0.857906	-0.109095	-0.660501	0.695395	0.227793				-0.672519	1.105819	0.065700	-0.687472	1.168643	0.064647	-0.637414	0.689150	-0.219924				-0.346691	0.545835	0.078121	-0.278950	0.057657	0.355897	-0.248535	0.062928	0.308051	-0.236573	0.063457	-0.225166
5734	47.783333	-0.872367	0.607456	-0.083567	-0.867266	0.619801	0.144608	-0.831173	0.871456	0.121957	-0.826033	0.857935	-0.109061	-0.660493	0.695341	0.227733				-0.672303	1.105913	0.065820	-0.687429	1.168663	0.064769	-0.637457	0.689115	-0.219802				-0.346578	0.545830	0.078188	-0.278955	0.057663	0.355894	-0.248554	0.062931	0.308065	-0.236556	0.063453	-0.225174
5735	47.791667	-0.872307	0.607502	-0.083613	-0.867274	0.619824	0.144630	-0.831136	0.871472	0.121986	-0.825986	0.857974	-0.109033	-0.660479	0.695281	0.227678				-0.672166	1.105778	0.065841	-0.687332	1.168682	0.064887	-0.637468	0.689156	-0.219950				-0.346488	0.545818	0.078233	-0.278944	0.057654	0.355894	-0.248563	0.062956	0.308085	-0.236547	0.063455	-0.225177
5736	47.800000	-0.872310	0.607520	-0.083586	-0.867280	0.619841	0.144643	-0.830985	0.871459	0.121962	-0.825997	0.857955	-0.108973	-0.660455	0.695214	0.227631				-0.672289	1.105936	0.066021	-0.687335	1.168604	0.065021	-0.637471	0.689118	-0.219936				-0.346378	0.545775	0.078269	-0.278954	0.057667	0.355904	-0.248561	0.062963	0.308089	-0.236548	0.063466	-0.225182
5737	47.808333	-0.872375	0.607520	-0.083604	-0.867250	0.619833	0.144643	-0.830987	0.871479	0.122020	-0.825888	0.858032	-0.108979	-0.660426	0.695145	0.227605				-0.672008	1.105687	0.066088	-0.687218	1.168527	0.065126	-0.637501	0.689174	-0.220111				-0.346289	0.545721	0.078294	-0.278948	0.057661	0.355900	-0.248543	0.062990	0.308105	-0.236580	0.063469	-0.225172
5738	47.816667	-0.872352	0.607488	-0.083537	-0.867385	0.620062	0.144803	-0.830863	0.871399	0.122003	-0.825848	0.858057	-0.108954	-0.660373	0.695092	0.227588				-0.671602	1.105392	0.066188	-0.687195	1.168324	0.065264	-0.637516	0.689156	-0.220115				-0.346215	0.545671	0.078309	-0.278939	0.057648	0.355899	-0.248565	0.062932	0.308085	-0.236612	0.063480	-0.225155
5739	47.825000	-0.872312	0.607492	-0.083575	-0.867199	0.619828	0.144639	-0.830803	0.871398	0.122041	-0.825896	0.858066	-0.108989	-0.660310	0.695042	0.227592				-0.671841	1.105422	0.066259	-0.687193	1.168277	0.065436	-0.637534	0.689047	-0.219900				-0.346156	0.545628	0.078301	-0.278950	0.057661	0.355905	-0.248555	0.062915	0.308067	-0.236655	0.063499	-0.225133
5740	47.833333	-0.872281	0.607514	-0.083585	-0.867224	0.619924	0.144772	-0.830737	0.871396	0.122079	-0.825975	0.858096	-0.108923	-0.660247	0.694997	0.227610				-0.671819	1.105458	0.066273	-0.687156	1.168177	0.065543	-0.637536	0.689097	-0.220130				-0.346114	0.545606	0.078281	-0.278956	0.057665	0.355904	-0.248546	0.062894	0.308052	-0.236709	0.063520	-0.225099
5741	47.841667	-0.872339	0.607526	-0.083561	-0.867167	0.619839	0.144638	-0.830678	0.871414	0.122120	-0.825883	0.858166	-0.108959	-0.660170	0.694968	0.227652				-0.671812	1.105438	0.066452	-0.687103	1.168026	0.065599	-0.637541	0.689029	-0.219984				-0.346088	0.545599	0.078230	-0.278957	0.057669	0.355905	-0.248517	0.062922	0.308046	-0.236783	0.063547	-0.225043
5742	47.850000	-0.872259	0.607525	-0.083586	-0.867139	0.619850	0.144638	-0.830621	0.871404	0.122158	-0.825887	0.858181	-0.108911	-0.660091	0.694939	0.227698				-0.671453	1.105128	0.066480	-0.687082	1.167959	0.065663	-0.637514	0.689053	-0.220104				-0.346076	0.545599	0.078155	-0.278968	0.057685	0.355912	-0.248551	0.062900	0.308047	-0.236834	0.063571	-0.225001
5743	47.858333	-0.872243	0.607553	-0.083568	-0.867163	0.619879	0.144663	-0.830552	0.871439	0.122188	-0.825828	0.858254	-0.108848	-0.660014	0.694906	0.227743				-0.671835	1.105190	0.066631	-0.687145	1.168003	0.065842	-0.637499	0.688990	-0.219941				-0.346070	0.545595	0.078043	-0.278966	0.057685	0.355904	-0.248557	0.062920	0.308058	-0.236877	0.063613	-0.224977
5744	47.866667	-0.872331	0.607622	-0.083618	-0.867230	0.620023	0.144770	-0.830491	0.871464	0.122240	-0.825786	0.858304	-0.108839	-0.659938	0.694878	0.227787				-0.671739	1.105328	0.066669	-0.687120	1.167897	0.065856	-0.637458	0.689018	-0.220049				-0.346064	0.545575	0.077913	-0.278962	0.057673	0.355899	-0.248571	0.062950	0.308070	-0.236903	0.063646	-0.224954
5745	47.875000	-0.872404	0.607605	-0.083539	-0.867125	0.619887	0.144670	-0.830418	0.871485	0.122259	-0.825743	0.858351	-0.108808	-0.659865	0.694843	0.227817				-0.671788	1.105206	0.066656	-0.687066	1.167972	0.065950	-0.637445	0.688911	-0.219739				-0.346078	0.545535	0.077753	-0.278957	0.057665	0.355894	-0.248558	0.062970	0.308073	-0.236923	0.063662	-0.224947
5746	47.883333	-0.872251	0.607610	-0.083537	-0.867248	0.620104	0.144824	-0.830334	0.871508	0.122276	-0.825699	0.858390	-0.108731	-0.659801	0.694817	0.227840				-0.671840	1.105262	0.066704	-0.687092	1.167928	0.066013	-0.637402	0.688891	-0.219703				-0.346074	0.545453	0.077575	-0.278965	0.057676	0.355900	-0.248580	0.062966	0.308082	-0.236925	0.063677	-0.224952
5747	47.891667	-0.872248	0.607595	-0.083545	-0.867104	0.619895	0.144678	-0.830263	0.871556	0.122325	-0.825639	0.858419	-0.108721	-0.659782	0.694798	0.227877				-0.671776	1.104997	0.066638	-0.687244	1.167778	0.066068	-0.637349	0.688868	-0.219672				-0.346073	0.545347	0.077397	-0.278957	0.057668	0.355895	-0.248573	0.062952	0.308080	-0.236926	0.063684	-0.224960
5748	47.900000	-0.872352	0.607639	-0.083552	-0.867091	0.619901	0.144679	-0.830176	0.871562	0.122330	-0.825543	0.858452	-0.108765	-0.659680	0.694761	0.227860				-0.671809	1.105124	0.066698	-0.687188	1.167785	0.066074	-0.637304	0.688841	-0.219644				-0.346086	0.545223	0.077233	-0.278956	0.057663	0.355896	-0.248567	0.062928	0.308064	-0.236926	0.063672	-0.224966
5749	47.908333	-0.872353	0.607624	-0.083553	-0.867055	0.619903	0.144663	-0.829968	0.871538	0.122339	-0.825494	0.858450	-0.108764	-0.659622	0.694742	0.227862				-0.671868	1.104905	0.066812	-0.687307	1.167674	0.066080	-0.637252	0.688828	-0.219618				-0.346081	0.545074	0.077082	-0.278950	0.057659	0.355896	-0.248555	0.062903	0.308049	-0.236932	0.063665	-0.224981
5750	47.916667	-0.872228	0.607576	-0.083558	-0.867090	0.619947	0.144685	-0.830000	0.871672	0.122395	-0.825410	0.858468	-0.108804	-0.659578	0.694738	0.227873				-0.672357	1.104942	0.066739	-0.687456	1.167596	0.066106	-0.637189	0.688826	-0.219596				-0.346108	0.544946	0.076966	-0.278954	0.057664	0.355903	-0.248555	0.062893	0.308047	-0.236935	0.063658	-0.224996
5751	47.925000	-0.872285	0.607600	-0.083564	-0.867022	0.619943	0.144663	-0.829843	0.871670	0.122384	-0.825321	0.858510	-0.108770	-0.659523	0.694749	0.227863				-0.672184	1.104608	0.066618	-0.687529	1.167587	0.066038	-0.637137	0.688840	-0.219581				-0.346146	0.544840	0.076894	-0.278951	0.057660	0.355905	-0.248546	0.062883	0.308045	-0.236948	0.063669	-0.224986
5752	47.933333	-0.872283	0.607702	-0.083508	-0.866983	0.619967	0.144642	-0.829720	0.871704	0.122391	-0.825181	0.858563	-0.108714	-0.659478	0.694766	0.227862				-0.672039	1.104275	0.066496	-0.687735	1.167542	0.066025	-0.637078	0.688863	-0.219561				-0.346182	0.544758	0.076854	-0.278942	0.057651	0.355906	-0.248523	0.062927	0.308049	-0.236960	0.063679	-0.224972
5753	47.941667	-0.872187	0.607687	-0.083520	-0.866954	0.619998	0.144643	-0.829626	0.871736	0.122416	-0.825124	0.858593	-0.108706	-0.659434	0.694781	0.227855				-0.672696	1.104897	0.066534	-0.687899	1.167558	0.065996	-0.637013	0.688885	-0.219542				-0.346202	0.544696	0.076842	-0.278948	0.057664	0.355907	-0.248564	0.062921	0.308073	-0.236970	0.063694	-0.224958
5754	47.950000	-0.872171	0.607740	-0.083441	-0.866944	0.620029	0.144649	-0.829629	0.871823	0.122479	-0.825052	0.858660	-0.108638	-0.659403	0.694792	0.227866				-0.672694	1.104650	0.066516	-0.688061	1.167576	0.065984	-0.636941	0.688916	-0.219533				-0.346204	0.544650	0.076831	-0.278947	0.057659	0.355909	-0.248564	0.062931	0.308087	-0.236981	0.063714	-0.224941
5755	47.958333	-0.872145	0.607753	-0.083579	-0.866915	0.620050	0.144649	-0.829469	0.871815	0.122452	-0.824898	0.858664	-0.108628	-0.659347	0.694803	0.227859				-0.673037	1.104869	0.066553	-0.688215	1.167673	0.066046	-0.636869	0.688931	-0.219521				-0.346191	0.544610	0.076828	-0.278956	0.057666	0.355906	-0.248563	0.062961	0.308113	-0.236990	0.063731	-0.224933
5756	47.966667	-0.872069	0.607830	-0.083512	-0.866865	0.620065	0.144626	-0.829391	0.871832	0.122461	-0.824759	0.858683	-0.108584	-0.659294	0.694795	0.227856				-0.673192	1.104923	0.066549	-0.688396	1.167600	0.066060	-0.636790	0.688940	-0.219521				-0.346161	0.544577	0.076815	-0.278951	0.057658	0.355904	-0.248570	0.062943	0.308093	-0.236998	0.063749	-0.224927
5757	47.975000	-0.872074	0.607830	-0.083456	-0.866846	0.620091	0.144617	-0.829336	0.871859	0.122467	-0.824695	0.858707	-0.108575	-0.659243	0.694764	0.227852				-0.673123	1.104753	0.066558	-0.688522	1.167547	0.066079	-0.636733	0.688952	-0.219676				-0.346111	0.544555	0.076783	-0.278955	0.057669	0.355901	-0.248570	0.062931	0.308081	-0.237002	0.063749	-0.224926
5758	47.983333	-0.872041	0.607838	-0.083486	-0.866822	0.620122	0.144606	-0.829280	0.871875	0.122464	-0.824630	0.858725	-0.108572	-0.659185	0.694735	0.227834				-0.673336	1.104884	0.066602	-0.688651	1.167519	0.066142	-0.636643	0.688947	-0.219690				-0.346055	0.544528	0.076746	-0.278958	0.057663	0.355895	-0.248561	0.062908	0.308056	-0.237009	0.063747	-0.224927
5759	47.991667	-0.871985	0.607838	-0.083582	-0.866825	0.620244	0.144645	-0.829229	0.871879	0.122454	-0.824606	0.858780	-0.108674	-0.659129	0.694701	0.227814				-0.673431	1.104856	0.066650	-0.688776	1.167452	0.066177	-0.636564	0.688953	-0.219713				-0.345989	0.544502	0.076709	-0.278953	0.057667	0.355893	-0.248541	0.062913	0.308040	-0.237015	0.063747	-0.224934
5760	48.000000	-0.871952	0.607853	-0.083591	-0.866728	0.620171	0.144552	-0.828955	0.871744	0.122325	-0.824652	0.858781	-0.108743	-0.659083	0.694666	0.227794				-0.673173	1.104394	0.066584	-0.688908	1.167425	0.066226	-0.636484	0.688969	-0.219725				-0.345894	0.544459	0.076679	-0.278958	0.057675	0.355890	-0.248555	0.062894	0.308034	-0.237023	0.063748	-0.224936
5761	48.008333	-0.871946	0.607874	-0.083543	-0.866691	0.620198	0.144536	-0.829030	0.871801	0.122365	-0.824536	0.858854	-0.108724	-0.659043	0.694634	0.227782				-0.673420	1.104388	0.066677	-0.689071	1.167408	0.066290	-0.636414	0.689004	-0.219722				-0.345822	0.544434	0.076683	-0.278958	0.057674	0.355890	-0.248552	0.062894	0.308033	-0.237030	0.063749	-0.224926
5762	48.016667	-0.871893	0.607903	-0.083599	-0.866679	0.620239	0.144527	-0.828882	0.871716	0.122287	-0.824432	0.858890	-0.108770	-0.659012	0.694617	0.227774				-0.673915	1.104767	0.066827	-0.689214	1.167372	0.066324	-0.636342	0.689047	-0.219706				-0.345752	0.544403	0.076701	-0.278951	0.057669	0.355895	-0.248549	0.062913	0.308050	-0.237041	0.063745	-0.224918
5763	48.025000	-0.871875	0.607932	-0.083559	-0.866623	0.620260	0.144494	-0.828851	0.871700	0.122268	-0.824383	0.858892	-0.108782	-0.658979	0.694596	0.227762				-0.674117	1.104843	0.066910	-0.689376	1.167378	0.066392	-0.636277	0.689102	-0.219679				-0.345696	0.544363	0.076730	-0.278939	0.057657	0.355893	-0.248543	0.062939	0.308061	-0.237045	0.063766	-0.224917
5764	48.033333	-0.871830	0.607974	-0.083547	-0.866597	0.620290	0.144475	-0.828819	0.871721	0.122256	-0.824256	0.858931	-0.108789	-0.658953	0.694574	0.227752				-0.673910	1.104411	0.066859	-0.689514	1.167363	0.066439	-0.636201	0.689158	-0.219650				-0.345641	0.544318	0.076759	-0.278949	0.057668	0.355905	-0.248559	0.062939	0.308080	-0.237049	0.063778	-0.224911
5765	48.041667	-0.871817	0.607981	-0.083533	-0.866578	0.620317	0.144461	-0.829024	0.871850	0.122357	-0.824224	0.858932	-0.108754	-0.658933	0.694551	0.227743				-0.674123	1.104721	0.066912	-0.689652	1.167348	0.066486	-0.636122	0.689197	-0.219544				-0.345599	0.544267	0.076786	-0.278940	0.057656	0.355902	-0.248558	0.062930	0.308082	-0.237052	0.063786	-0.224905
5766	48.050000	-0.871772	0.607986	-0.083618	-0.866543	0.620328	0.144432	-0.828767	0.871684	0.122217	-0.824092	0.858978	-0.108840	-0.658922	0.694534	0.227725				-0.674197	1.104715	0.066941	-0.689785	1.167329	0.066525	-0.636064	0.689251	-0.219583				-0.345566	0.544217	0.076814	-0.278944	0.057661	0.355906	-0.248559	0.062927	0.308072	-0.237056	0.063792	-0.224907
5767	48.058333	-0.871776	0.607977	-0.083600	-0.866519	0.620344	0.144404	-0.828767	0.871717	0.122206	-0.824031	0.859005	-0.108827	-0.658925	0.694518	0.227707				-0.674501	1.104868	0.067074	-0.689926	1.167312	0.066593	-0.635973	0.689273	-0.219420				-0.345541	0.544160	0.076836	-0.278950	0.057665	0.355909	-0.248532	0.062938	0.308059	-0.237058	0.063788	-0.224910
5768	48.066667	-0.871719	0.608009	-0.083637	-0.866497	0.620361	0.144386	-0.828983	0.871826	0.122304	-0.824043	0.858976	-0.108817	-0.658927	0.694501	0.227679				-0.674002	1.104199	0.066941	-0.689965	1.167392	0.066649	-0.635924	0.689321	-0.219542				-0.345525	0.544106	0.076871	-0.278956	0.057676	0.355914	-0.248520	0.062925	0.308050	-0.237057	0.063780	-0.224910
5769	48.075000	-0.871705	0.608030	-0.083610	-0.866477	0.620374	0.144368	-0.828974	0.871821	0.122294	-0.823948	0.859023	-0.108890	-0.658944	0.694497	0.227649				-0.674384	1.104583	0.067057	-0.690193	1.167265	0.066717	-0.635823	0.689345	-0.219352				-0.345520	0.544053	0.076919	-0.278957	0.057675	0.355914	-0.248537	0.062901	0.308046	-0.237065	0.063782	-0.224907
5770	48.083333	-0.871683	0.608022	-0.083651	-0.866462	0.620389	0.144356	-0.828968	0.871820	0.122287	-0.823899	0.859046	-0.108934	-0.658958	0.694497	0.227616				-0.674545	1.104743	0.067113	-0.690323	1.167242	0.066774	-0.635756	0.689383	-0.219321				-0.345516	0.544009	0.076977	-0.278967	0.057682	0.355913	-0.248544	0.062889	0.308051	-0.237067	0.063788	-0.224907
5771	48.091667	-0.871714	0.608038	-0.083565	-0.866448	0.620401	0.144342	-0.828979	0.871818	0.122283	-0.823915	0.859038	-0.108912	-0.658977	0.694498	0.227578				-0.674606	1.104609	0.067157	-0.690442	1.167220	0.066821	-0.635697	0.689405	-0.219294				-0.345515	0.543978	0.077034	-0.278959	0.057673	0.355911	-0.248544	0.062914	0.308066	-0.237070	0.063789	-0.224901
5772	48.100000	-0.871678	0.608062	-0.083593	-0.866448	0.620417	0.144333	-0.828990	0.871818	0.122279	-0.823878	0.859083	-0.108857	-0.658997	0.694504	0.227550				-0.674290	1.104185	0.067074	-0.690557	1.167203	0.066861	-0.635645	0.689429	-0.219273				-0.345513	0.543956	0.077082	-0.278948	0.057663	0.355905	-0.248565	0.062920	0.308081	-0.237076	0.063792	-0.224906
5773	48.108333	-0.871672	0.608054	-0.083655	-0.866447	0.620418	0.144326	-0.828902	0.871765	0.122230	-0.823854	0.859068	-0.108942	-0.659011	0.694511	0.227526				-0.674847	1.104697	0.067258	-0.690669	1.167198	0.066902	-0.635602	0.689451	-0.219243				-0.345514	0.543943	0.077121	-0.278953	0.057667	0.355905	-0.248550	0.062938	0.308107	-0.237079	0.063801	-0.224905
5774	48.116667	-0.871672	0.608046	-0.083656	-0.866451	0.620412	0.144322	-0.829016	0.871811	0.122269	-0.823859	0.859062	-0.108936	-0.659013	0.694522	0.227517				-0.674936	1.104707	0.067290	-0.690804	1.167196	0.066916	-0.635571	0.689482	-0.219213				-0.345515	0.543942	0.077143	-0.278948	0.057657	0.355910	-0.248555	0.062914	0.308094	-0.237082	0.063809	-0.224904
5775	48.125000	-0.872132	0.608282	-0.083666	-0.866462	0.620403	0.144328	-0.828825	0.871627	0.122149	-0.823876	0.859055	-0.108893	-0.659018	0.694536	0.227524				-0.674904	1.104606	0.067284	-0.690879	1.167275	0.067021	-0.635550	0.689509	-0.219180				-0.345516	0.543947	0.077134	-0.278945	0.057663	0.355909	-0.248539	0.062918	0.308081	-0.237085	0.063816	-0.224910
5776	48.133333	-0.871678	0.608082	-0.083558	-0.866621	0.620584	0.144485	-0.828836	0.871637	0.122145	-0.823909	0.859044	-0.108850	-0.659022	0.694549	0.227538				-0.675076	1.104712	0.067352	-0.691037	1.167211	0.067063	-0.635536	0.689525	-0.219145				-0.345517	0.543960	0.077107	-0.278936	0.057657	0.355907	-0.248554	0.062897	0.308072	-0.237082	0.063811	-0.224915
5777	48.141667	-0.871723	0.608026	-0.083567	-0.866553	0.620459	0.144409	-0.828999	0.871709	0.122225	-0.823929	0.859012	-0.108935	-0.659017	0.694549	0.227551				-0.675286	1.104627	0.067415	-0.691149	1.167180	0.067083	-0.635534	0.689543	-0.219108				-0.345521	0.543963	0.077070	-0.278934	0.057651	0.355906	-0.248539	0.062878	0.308050	-0.237083	0.063802	-0.224920
5778	48.150000	-0.871747	0.608026	-0.083509	-0.866502	0.620373	0.144357	-0.829150	0.871772	0.122286	-0.823963	0.858999	-0.108927	-0.659024	0.694545	0.227565				-0.675341	1.104610	0.067446	-0.691263	1.167145	0.067129	-0.635538	0.689562	-0.219059				-0.345528	0.543981	0.077043	-0.278939	0.057656	0.355906	-0.248502	0.062901	0.308038	-0.237081	0.063805	-0.224920
5779	48.158333	-0.871763	0.608008	-0.083555	-0.866520	0.620367	0.144369	-0.828963	0.871580	0.122191	-0.824084	0.858945	-0.108913	-0.659032	0.694536	0.227575				-0.675232	1.104316	0.067431	-0.691341	1.167098	0.067145	-0.635531	0.689668	-0.219271				-0.345537	0.543982	0.077038	-0.278937	0.057663	0.355909	-0.248533	0.062902	0.308048	-0.237083	0.063810	-0.224912
5780	48.166667	-0.871754	0.608003	-0.083639	-0.866713	0.620532	0.144531	-0.829010	0.871592	0.122220	-0.824085	0.859004	-0.108906	-0.659049	0.694522	0.227578				-0.675164	1.104151	0.067405	-0.691443	1.167086	0.067161	-0.635558	0.689677	-0.219210				-0.345560	0.543978	0.077037	-0.278946	0.057670	0.355917	-0.248547	0.062904	0.308054	-0.237083	0.063814	-0.224901
5781	48.175000	-0.871765	0.608019	-0.083583	-0.866650	0.620439	0.144464	-0.829161	0.871591	0.122307	-0.824175	0.859001	-0.108796	-0.659071	0.694508	0.227578				-0.675570	1.104603	0.067535	-0.691541	1.167085	0.067194	-0.635604	0.689692	-0.219159				-0.345585	0.543962	0.077049	-0.278947	0.057672	0.355905	-0.248555	0.062928	0.308068	-0.237086	0.063812	-0.224891
5782	48.183333	-0.871776	0.608033	-0.083527	-0.866587	0.620331	0.144401	-0.829332	0.871684	0.122414	-0.824288	0.858964	-0.108776	-0.659094	0.694488	0.227578				-0.675705	1.104641	0.067588	-0.691626	1.167093	0.067221	-0.635653	0.689696	-0.219108				-0.345615	0.543938	0.077058	-0.278959	0.057683	0.355906	-0.248563	0.062937	0.308070	-0.237087	0.063817	-0.224884
5783	48.191667	-0.871856	0.607955	-0.083545	-0.866759	0.620418	0.144518	-0.829264	0.871562	0.122390	-0.824385	0.858979	-0.108735	-0.659125	0.694469	0.227577				-0.675392	1.104196	0.067490	-0.691729	1.167135	0.067267	-0.635720	0.689683	-0.219069				-0.345647	0.543893	0.077060	-0.278961	0.057688	0.355906	-0.248559	0.062936	0.308073	-0.237089	0.063824	-0.224892
5784	48.200000	-0.871852	0.607917	-0.083642	-0.866816	0.620448	0.144564	-0.829418	0.871555	0.122469	-0.824441	0.858960	-0.108783	-0.659158	0.694453	0.227583				-0.675465	1.104227	0.067509	-0.691833	1.167186	0.067308	-0.635787	0.689667	-0.219039				-0.345681	0.543843	0.077051	-0.278968	0.057685	0.355909	-0.248558	0.062925	0.308065	-0.237093	0.063814	-0.224895
5785	48.208333	-0.871889	0.607892	-0.083602	-0.866681	0.620242	0.144423	-0.829490	0.871554	0.122511	-0.824547	0.858912	-0.108724	-0.659195	0.694445	0.227588				-0.675957	1.104732	0.067663	-0.691917	1.167232	0.067320	-0.635854	0.689654	-0.219023				-0.345713	0.543808	0.077041	-0.278949	0.057673	0.355900	-0.248539	0.062924	0.308055	-0.237094	0.063818	-0.224908
5786	48.216667	-0.871934	0.607890	-0.083514	-0.866711	0.620211	0.144430	-0.829586	0.871563	0.122579	-0.824654	0.858882	-0.108671	-0.659219	0.694444	0.227599				-0.675849	1.104566	0.067616	-0.691995	1.167266	0.067333	-0.635931	0.689629	-0.219009				-0.345748	0.543777	0.077033	-0.278953	0.057671	0.355904	-0.248549	0.062898	0.308048	-0.237094	0.063807	-0.224918
5787	48.225000	-0.871943	0.607851	-0.083605	-0.866830	0.620260	0.144501	-0.829748	0.871571	0.122655	-0.824662	0.858853	-0.108636	-0.659255	0.694449	0.227617				-0.675913	1.104577	0.067620	-0.692068	1.167284	0.067345	-0.636002	0.689611	-0.218994				-0.345778	0.543763	0.077031	-0.278951	0.057666	0.355900	-0.248551	0.062886	0.308037	-0.237098	0.063811	-0.224925
5788	48.233333	-0.871960	0.607834	-0.083649	-0.866786	0.620172	0.144444	-0.829688	0.871439	0.122580	-0.824717	0.858779	-0.108619	-0.659276	0.694465	0.227621				-0.675961	1.104570	0.067620	-0.692141	1.167286	0.067347	-0.636080	0.689601	-0.218975				-0.345805	0.543763	0.077039	-0.278957	0.057667	0.355899	-0.248539	0.062879	0.308035	-0.237095	0.063814	-0.224921
5789	48.241667	-0.872002	0.607833	-0.083595	-0.866819	0.620158	0.144452	-0.829793	0.871408	0.122608	-0.824855	0.858821	-0.108660	-0.659303	0.694479	0.227630				-0.676223	1.104771	0.067696	-0.692200	1.167274	0.067346	-0.636163	0.689586	-0.218952				-0.345840	0.543786	0.077061	-0.278953	0.057670	0.355898	-0.248538	0.062924	0.308054	-0.237095	0.063823	-0.224909
5790	48.250000	-0.872050	0.607846	-0.083491	-0.866874	0.620153	0.144480	-0.829999	0.871525	0.122716	-0.825008	0.858883	-0.108607	-0.659354	0.694486	0.227651				-0.676258	1.104651	0.067720	-0.692257	1.167249	0.067355	-0.636251	0.689571	-0.218930				-0.345870	0.543817	0.077080	-0.278947	0.057675	0.355896	-0.248524	0.062948	0.308061	-0.237096	0.063834	-0.224902
5791	48.258333	-0.872050	0.607771	-0.083634	-0.867027	0.620261	0.144591	-0.829967	0.871383	0.122659	-0.825085	0.858884	-0.108647	-0.659379	0.694495	0.227653				-0.676347	1.104743	0.067699	-0.692313	1.167208	0.067365	-0.636329	0.689550	-0.218912				-0.345902	0.543844	0.077104	-0.278945	0.057671	0.355900	-0.248550	0.062932	0.308078	-0.237100	0.063836	-0.224896
5792	48.266667	-0.872054	0.607779	-0.083578	-0.866909	0.620100	0.144469	-0.830164	0.871451	0.122748	-0.825164	0.858882	-0.108646	-0.659429	0.694493	0.227677				-0.676338	1.104733	0.067736	-0.692369	1.167209	0.067387	-0.636405	0.689535	-0.218911				-0.345931	0.543868	0.077122	-0.278936	0.057662	0.355903	-0.248535	0.062971	0.308117	-0.237102	0.063836	-0.224896
5793	48.275000	-0.872100	0.607731	-0.083566	-0.866938	0.620073	0.144467	-0.830243	0.871429	0.122774	-0.825265	0.858873	-0.108664	-0.659464	0.694495	0.227680				-0.676529	1.104768	0.067758	-0.692426	1.167218	0.067438	-0.636475	0.689511	-0.218922				-0.345958	0.543873	0.077126	-0.278935	0.057658	0.355907	-0.248550	0.062919	0.308091	-0.237106	0.063827	-0.224903
5794	48.283333	-0.872114	0.607641	-0.083578	-0.866991	0.620058	0.144481	-0.830322	0.871408	0.122803	-0.825359	0.858841	-0.108690	-0.659520	0.694488	0.227704				-0.676534	1.104770	0.067770	-0.692471	1.167232	0.067445	-0.636538	0.689488	-0.218937				-0.345987	0.543868	0.077123	-0.278930	0.057653	0.355909	-0.248540	0.062902	0.308080	-0.237103	0.063820	-0.224914
5795	48.291667	-0.872132	0.607622	-0.083645	-0.867014	0.620035	0.144468	-0.830399	0.871404	0.122828	-0.825424	0.858832	-0.108696	-0.659559	0.694488	0.227709				-0.676192	1.104305	0.067657	-0.692524	1.167369	0.067502	-0.636590	0.689479	-0.218950				-0.346012	0.543863	0.077112	-0.278933	0.057650	0.355910	-0.248543	0.062898	0.308072	-0.237111	0.063824	-0.224926
5796	48.300000	-0.872273	0.607654	-0.083583	-0.867035	0.620011	0.144453	-0.830580	0.871436	0.122911	-0.825478	0.858815	-0.108700	-0.659598	0.694481	0.227722				-0.676787	1.104882	0.067872	-0.692666	1.167403	0.067544	-0.636635	0.689478	-0.218956				-0.346038	0.543858	0.077101	-0.278938	0.057659	0.355910	-0.248546	0.062895	0.308058	-0.237110	0.063817	-0.224928
5797	48.308333	-0.872225	0.607540	-0.083632	-0.867078	0.620000	0.144452	-0.830603	0.871396	0.122912	-0.825569	0.858774	-0.108699	-0.659619	0.694477	0.227728				-0.676835	1.104869	0.067864	-0.692675	1.167497	0.067552	-0.636670	0.689482	-0.218958				-0.346084	0.543854	0.077096	-0.278950	0.057669	0.355911	-0.248549	0.062900	0.308054	-0.237107	0.063823	-0.224929
5798	48.316667	-0.872230	0.607505	-0.083725	-0.867119	0.619984	0.144451	-0.830755	0.871445	0.122990	-0.825590	0.858789	-0.108694	-0.659652	0.694463	0.227744				-0.676409	1.104387	0.067718	-0.692796	1.167497	0.067571	-0.636703	0.689495	-0.218957				-0.346117	0.543845	0.077084	-0.278956	0.057676	0.355907	-0.248559	0.062914	0.308055	-0.237110	0.063836	-0.224917
5799	48.325000	-0.872280	0.607493	-0.083694	-0.867193	0.620034	0.144502	-0.830816	0.871393	0.123013	-0.825651	0.858762	-0.108698	-0.659645	0.694462	0.227746				-0.676703	1.104624	0.067778	-0.692852	1.167509	0.067571	-0.636710	0.689513	-0.218941				-0.346147	0.543834	0.077063	-0.278968	0.057694	0.355899	-0.248554	0.062925	0.308051	-0.237107	0.063840	-0.224910
5800	48.333333	-0.872314	0.607478	-0.083668	-0.867164	0.619937	0.144452	-0.830871	0.871333	0.123039	-0.825711	0.858740	-0.108696	-0.659660	0.694445	0.227768				-0.677182	1.105063	0.067914	-0.692917	1.167523	0.067597	-0.636716	0.689529	-0.218931				-0.346180	0.543821	0.077039	-0.278975	0.057703	0.355900	-0.248560	0.062943	0.308055	-0.237105	0.063846	-0.224909
5801	48.341667	-0.872311	0.607464	-0.083712	-0.867194	0.619919	0.144462	-0.830800	0.871190	0.123014	-0.825803	0.858691	-0.108669	-0.659652	0.694434	0.227780				-0.677079	1.104900	0.067909	-0.692963	1.167506	0.067632	-0.636715	0.689542	-0.218924				-0.346205	0.543781	0.077001	-0.278969	0.057702	0.355895	-0.248527	0.062968	0.308059	-0.237103	0.063845	-0.224907
5802	48.350000	-0.872322	0.607474	-0.083648	-0.867236	0.619905	0.144487	-0.830955	0.871203	0.123115	-0.825835	0.858665	-0.108725	-0.659633	0.694440	0.227788				-0.676972	1.104741	0.067908	-0.693044	1.167567	0.067737	-0.636717	0.689543	-0.218926				-0.346230	0.543735	0.076962	-0.278960	0.057688	0.355896	-0.248553	0.062937	0.308060	-0.237105	0.063837	-0.224915
5803	48.358333	-0.872347	0.607404	-0.083707	-0.867193	0.619856	0.144475	-0.830874	0.871081	0.123097	-0.825879	0.858622	-0.108752	-0.659616	0.694441	0.227790				-0.677457	1.104976	0.068034	-0.693040	1.167467	0.067712	-0.636702	0.689543	-0.218922				-0.346236	0.543649	0.076917	-0.278949	0.057677	0.355895	-0.248545	0.062916	0.308053	-0.237103	0.063829	-0.224926
5804	48.366667	-0.872367	0.607378	-0.083660	-0.867203	0.619837	0.144489	-0.830802	0.870971	0.123085	-0.825932	0.858573	-0.108796	-0.659581	0.694451	0.227769				-0.677496	1.104972	0.068072	-0.693069	1.167452	0.067759	-0.636698	0.689538	-0.218921				-0.346254	0.543575	0.076869	-0.278946	0.057672	0.355901	-0.248541	0.062905	0.308050	-0.237102	0.063828	-0.224933
5805	48.375000	-0.872352	0.607362	-0.083711	-0.867210	0.619828	0.144501	-0.831069	0.871085	0.123253	-0.825976	0.858563	-0.108733	-0.659563	0.694458	0.227767				-0.677528	1.104981	0.068185	-0.693094	1.167431	0.067786	-0.636686	0.689537	-0.218917				-0.346267	0.543488	0.076824	-0.278940	0.057667	0.355903	-0.248523	0.062912	0.308047	-0.237100	0.063825	-0.224936
5806	48.383333	-0.872373	0.607348	-0.083657	-0.867258	0.619834	0.144530	-0.831097	0.871065	0.123294	-0.826005	0.858544	-0.108766	-0.659539	0.694469	0.227754				-0.677473	1.104866	0.068149	-0.693164	1.167484	0.067861	-0.636662	0.689543	-0.218896				-0.346278	0.543408	0.076790	-0.278942	0.057666	0.355910	-0.248528	0.062891	0.308042	-0.237099	0.063833	-0.224930
5807	48.391667	-0.872379	0.607338	-0.083690	-0.867222	0.619794	0.144518	-0.831128	0.871071	0.123353	-0.826056	0.858516	-0.108777	-0.659508	0.694487	0.227744				-0.677527	1.104874	0.068177	-0.693177	1.167457	0.067849	-0.636648	0.689553	-0.218883				-0.346296	0.543332	0.076757	-0.278944	0.057663	0.355911	-0.248545	0.062908	0.308061	-0.237090	0.063827	-0.224910
5808	48.400000	-0.872392	0.607324	-0.083640	-0.867230	0.619776	0.144522	-0.831144	0.871031	0.123383	-0.826080	0.858533	-0.108733	-0.659469	0.694497	0.227728				-0.677807	1.105043	0.068228	-0.693227	1.167477	0.067903	-0.636635	0.689558	-0.218869				-0.346310	0.543261	0.076732	-0.278938	0.057661	0.355913	-0.248521	0.062945	0.308071	-0.237087	0.063827	-0.224902
5809	48.408333	-0.872372	0.607327	-0.083697	-0.867370	0.619849	0.144618	-0.831178	0.871041	0.123429	-0.826102	0.858527	-0.108774	-0.659443	0.694513	0.227741				-0.677313	1.104429	0.068104	-0.693275	1.167508	0.067926	-0.636627	0.689559	-0.218867				-0.346320	0.543195	0.076702	-0.278944	0.057670	0.355920	-0.248532	0.062947	0.308085	-0.237074	0.063824	-0.224904
5810	48.416667	-0.872467	0.607294	-0.083601	-0.867277	0.619755	0.144549	-0.831183	0.871034	0.123440	-0.826118	0.858515	-0.108829	-0.659395	0.694532	0.227750				-0.677360	1.104427	0.068110	-0.693303	1.167480	0.067938	-0.636605	0.689561	-0.218869				-0.346333	0.543136	0.076664	-0.278948	0.057672	0.355919	-0.248547	0.062938	0.308100	-0.237063	0.063806	-0.224911
5811	48.425000	-0.872471	0.607262	-0.083644	-0.867293	0.619735	0.144551	-0.831199	0.871031	0.123469	-0.826138	0.858510	-0.108868	-0.659362	0.694546	0.227788				-0.677566	1.104545	0.068153	-0.693327	1.167462	0.067957	-0.636582	0.689574	-0.218883				-0.346349	0.543096	0.076619	-0.278948	0.057671	0.355920	-0.248531	0.062936	0.308090	-0.237048	0.063787	-0.224920
5812	48.433333	-0.872458	0.607264	-0.083640	-0.867350	0.619742	0.144572	-0.831236	0.871031	0.123507	-0.826165	0.858515	-0.108853	-0.659316	0.694561	0.227821				-0.677427	1.104408	0.068140	-0.693366	1.167472	0.068004	-0.636560	0.689583	-0.218892				-0.346372	0.543076	0.076559	-0.278953	0.057679	0.355913	-0.248506	0.062925	0.308068	-0.237030	0.063773	-0.224936
5813	48.441667	-0.872469	0.607235	-0.083689	-0.867350	0.619716	0.144562	-0.831247	0.871021	0.123514	-0.826188	0.858499	-0.108971	-0.659264	0.694584	0.227864				-0.677309	1.104410	0.068139	-0.693379	1.167464	0.068054	-0.636535	0.689604	-0.218907				-0.346402	0.543074	0.076499	-0.278955	0.057685	0.355909	-0.248527	0.062890	0.308053	-0.237012	0.063752	-0.224946
5814	48.450000	-0.872507	0.607234	-0.083668	-0.867349	0.619687	0.144558	-0.831247	0.871041	0.123529	-0.826219	0.858512	-0.108947	-0.659213	0.694605	0.227915				-0.677194	1.104393	0.068127	-0.693360	1.167445	0.068076	-0.636512	0.689630	-0.218918				-0.346435	0.543079	0.076446	-0.278952	0.057679	0.355908	-0.248498	0.062911	0.308035	-0.236993	0.063731	-0.224951
5815	48.458333	-0.872563	0.607199	-0.083644	-0.867377	0.619670	0.144564	-0.831259	0.871023	0.123545	-0.826213	0.858463	-0.109035	-0.659153	0.694626	0.227954				-0.677353	1.104403	0.068182	-0.693294	1.167411	0.068074	-0.636486	0.689660	-0.218917				-0.346464	0.543081	0.076416	-0.278949	0.057676	0.355900	-0.248523	0.062903	0.308035	-0.236966	0.063715	-0.224957
5816	48.466667	-0.872593	0.607180	-0.083642	-0.867407	0.619654	0.144580	-0.831284	0.871003	0.123581	-0.826197	0.858506	-0.109005	-0.659137	0.694640	0.228009				-0.677219	1.104450	0.068215	-0.693298	1.167456	0.068155	-0.636468	0.689690	-0.218917				-0.346496	0.543079	0.076410	-0.278948	0.057677	0.355896	-0.248514	0.062930	0.308038	-0.236928	0.063700	-0.224965
5817	48.475000	-0.872605	0.607175	-0.083650	-0.867547	0.619715	0.144665	-0.831177	0.870951	0.123552	-0.826212	0.858501	-0.109107	-0.659108	0.694648	0.228037				-0.677216	1.104460	0.068241	-0.693242	1.167455	0.068177	-0.636459	0.689733	-0.218924				-0.346526	0.543068	0.076431	-0.278944	0.057671	0.355895	-0.248548	0.062924	0.308052	-0.236889	0.063680	-0.224969
5818	48.483333	-0.872676	0.607103	-0.083663	-0.867471	0.619603	0.144602	-0.830991	0.870873	0.123495	-0.826238	0.858519	-0.109126	-0.659094	0.694661	0.228059				-0.677711	1.104986	0.068448	-0.693173	1.167497	0.068210	-0.636451	0.689768	-0.218936				-0.346554	0.543033	0.076465	-0.278941	0.057671	0.355898	-0.248551	0.062939	0.308067	-0.236854	0.063663	-0.224979
5819	48.491667	-0.872671	0.607136	-0.083623	-0.867507	0.619579	0.144604	-0.831384	0.871036	0.123715	-0.826250	0.858532	-0.109075	-0.659099	0.694669	0.228074				-0.677710	1.105012	0.068488	-0.693149	1.167567	0.068315	-0.636446	0.689799	-0.218960				-0.346575	0.542970	0.076501	-0.278942	0.057667	0.355896	-0.248532	0.062977	0.308089	-0.236816	0.063631	-0.224992
5820	48.500000	-0.872681	0.607115	-0.083719	-0.867535	0.619554	0.144604	-0.831363	0.871028	0.123743	-0.826228	0.858542	-0.109148	-0.659123	0.694682	0.228090				-0.677519	1.104836	0.068459	-0.693079	1.167611	0.068381	-0.636457	0.689822	-0.218992				-0.346593	0.542897	0.076520	-0.278949	0.057675	0.355900	-0.248553	0.062934	0.308066	-0.236774	0.063595	-0.225010
5821	48.508333	-0.872748	0.607085	-0.083699	-0.867562	0.619532	0.144598	-0.830965	0.870849	0.123567	-0.826274	0.858560	-0.109170	-0.659116	0.694695	0.228072				-0.677567	1.104971	0.068591	-0.692921	1.167669	0.068382	-0.636473	0.689839	-0.219026				-0.346606	0.542823	0.076525	-0.278947	0.057683	0.355896	-0.248545	0.062927	0.308060	-0.236742	0.063558	-0.225027
5822	48.516667	-0.872775	0.607053	-0.083669	-0.867583	0.619516	0.144590	-0.831365	0.871065	0.123802	-0.826295	0.858588	-0.109098	-0.659123	0.694702	0.228065				-0.677674	1.105157	0.068673	-0.692878	1.167641	0.068420	-0.636496	0.689854	-0.219058				-0.346621	0.542747	0.076514	-0.278951	0.057683	0.355895	-0.248547	0.062915	0.308043	-0.236698	0.063532	-0.225064
5823	48.525000	-0.872779	0.607063	-0.083653	-0.867697	0.619588	0.144664	-0.831368	0.871038	0.123819	-0.826291	0.858593	-0.109107	-0.659145	0.694696	0.228060				-0.677678	1.104971	0.068754	-0.692778	1.167659	0.068477	-0.636539	0.689814	-0.218948				-0.346635	0.542696	0.076491	-0.278966	0.057697	0.355901	-0.248542	0.062899	0.308025	-0.236666	0.063513	-0.225084
5824	48.533333	-0.872806	0.607031	-0.083667	-0.867804	0.619662	0.144743	-0.831363	0.871013	0.123836	-0.826308	0.858589	-0.109201	-0.659159	0.694692	0.228064				-0.677543	1.104886	0.068757	-0.692670	1.167700	0.068534	-0.636583	0.689776	-0.218830				-0.346660	0.542662	0.076475	-0.278976	0.057708	0.355908	-0.248535	0.062894	0.308024	-0.236644	0.063495	-0.225103
5825	48.541667	-0.872771	0.607057	-0.083672	-0.867638	0.619472	0.144605	-0.831373	0.871041	0.123871	-0.826312	0.858595	-0.109192	-0.659155	0.694679	0.228074				-0.677407	1.104962	0.068750	-0.692553	1.167714	0.068574	-0.636616	0.689776	-0.218844				-0.346680	0.542652	0.076457	-0.278976	0.057704	0.355909	-0.248548	0.062906	0.308041	-0.236615	0.063495	-0.225122
5826	48.550000	-0.872811	0.607025	-0.083644	-0.867648	0.619457	0.144616	-0.831337	0.870992	0.123868	-0.826348	0.858583	-0.109149	-0.659146	0.694657	0.228088				-0.677376	1.104957	0.068800	-0.692420	1.167730	0.068605	-0.636644	0.689783	-0.218856				-0.346708	0.542651	0.076441	-0.278967	0.057683	0.355912	-0.248560	0.062918	0.308065	-0.236598	0.063499	-0.225134
5827	48.558333	-0.872782	0.607021	-0.083674	-0.867825	0.619615	0.144782	-0.831327	0.870973	0.123881	-0.826314	0.858613	-0.109159	-0.659163	0.694636	0.228130				-0.677242	1.105103	0.068824	-0.692276	1.167764	0.068632	-0.636682	0.689769	-0.218861				-0.346736	0.542665	0.076413	-0.278955	0.057669	0.355911	-0.248563	0.062929	0.308086	-0.236593	0.063498	-0.225138
5828	48.566667	-0.872800	0.607059	-0.083696	-0.867646	0.619430	0.144643	-0.831211	0.871000	0.123868	-0.826313	0.858621	-0.109143	-0.659161	0.694616	0.228163				-0.676921	1.105150	0.068760	-0.692131	1.167811	0.068642	-0.636702	0.689768	-0.218863				-0.346767	0.542675	0.076372	-0.278960	0.057670	0.355912	-0.248557	0.062978	0.308136	-0.236595	0.063505	-0.225141
5829	48.575000	-0.872756	0.607059	-0.083646	-0.867630	0.619422	0.144645	-0.831110	0.870879	0.123808	-0.826297	0.858634	-0.109134	-0.659141	0.694595	0.228177				-0.676815	1.104933	0.068779	-0.691992	1.167916	0.068648	-0.636720	0.689748	-0.218856				-0.346795	0.542686	0.076323	-0.278949	0.057657	0.355910	-0.248565	0.062937	0.308103	-0.236618	0.063508	-0.225134
5830	48.583333	-0.872786	0.607039	-0.083639	-0.867613	0.619424	0.144647	-0.831270	0.870918	0.123868	-0.826260	0.858647	-0.109029	-0.659161	0.694580	0.228211				-0.676553	1.104821	0.068744	-0.691843	1.168036	0.068629	-0.636747	0.689723	-0.218854				-0.346803	0.542671	0.076265	-0.278951	0.057657	0.355913	-0.248526	0.062950	0.308084	-0.236644	0.063508	-0.225132
5831	48.591667	-0.872758	0.607091	-0.083660	-0.867590	0.619430	0.144654	-0.831209	0.870907	0.123831	-0.826242	0.858648	-0.109112	-0.659136	0.694565	0.228217				-0.676500	1.105093	0.068800	-0.691636	1.168149	0.068531	-0.636757	0.689708	-0.218830				-0.346810	0.542665	0.076215	-0.278955	0.057674	0.355908	-0.248536	0.062926	0.308068	-0.236670	0.063510	-0.225113
5832	48.600000	-0.872711	0.607098	-0.083705	-0.867568	0.619439	0.144666	-0.831144	0.870857	0.123767	-0.826236	0.858629	-0.109063	-0.659131	0.694549	0.228228				-0.676596	1.105480	0.068938	-0.691441	1.168331	0.068449	-0.636761	0.689691	-0.218791				-0.346813	0.542657	0.076181	-0.278961	0.057677	0.355910	-0.248512	0.062920	0.308048	-0.236705	0.063527	-0.225090
5833	48.608333	-0.872765	0.607098	-0.083647	-0.867703	0.619629	0.144839	-0.831133	0.870835	0.123718	-0.826178	0.858650	-0.109050	-0.659135	0.694534	0.228234				-0.675987	1.105444	0.068742	-0.691252	1.168534	0.068358	-0.636738	0.689787	-0.219026				-0.346798	0.542648	0.076172	-0.278953	0.057678	0.355909	-0.248525	0.062909	0.308050	-0.236742	0.063537	-0.225049
5834	48.616667	-0.872669	0.607144	-0.083703	-0.867497	0.619473	0.144720	-0.831121	0.870816	0.123665	-0.826123	0.858684	-0.109029	-0.659150	0.694515	0.228229				-0.676225	1.105949	0.068799	-0.691078	1.168812	0.068282	-0.636739	0.689797	-0.218958				-0.346772	0.542656	0.076190	-0.278950	0.057681	0.355919	-0.248543	0.062900	0.308066	-0.236778	0.063568	-0.225017
5835	48.625000	-0.872666	0.607147	-0.083668	-0.867468	0.619494	0.144749	-0.831114	0.870822	0.123617	-0.826086	0.858709	-0.108985	-0.659162	0.694503	0.228198				-0.675919	1.106054	0.068728	-0.690861	1.169061	0.068093	-0.636738	0.689812	-0.218872				-0.346753	0.542676	0.076255	-0.278948	0.057668	0.355917	-0.248532	0.062918	0.308069	-0.236811	0.063604	-0.224984
5836	48.633333	-0.872640	0.607207	-0.083596	-0.867422	0.619515	0.144783	-0.830944	0.870577	0.123435	-0.826095	0.858703	-0.108936	-0.659192	0.694500	0.228154				-0.675852	1.106292	0.068684	-0.690636	1.169304	0.067868	-0.636739	0.689847	-0.218771				-0.346721	0.542712	0.076350	-0.278944	0.057658	0.355912	-0.248551	0.062920	0.308089	-0.236831	0.063632	-0.224969
5837	48.641667	-0.872602	0.607240	-0.083597	-0.867470	0.619618	0.144878	-0.831170	0.870748	0.123506	-0.826050	0.858773	-0.108868	-0.659250	0.694518	0.228105				-0.675592	1.106514	0.068560	-0.690500	1.169614	0.067705	-0.636741	0.689808	-0.218488				-0.346678	0.542740	0.076491	-0.278951	0.057665	0.355917	-0.248561	0.062934	0.308094	-0.236848	0.063653	-0.224966
5838	48.650000	-0.872604	0.607272	-0.083574	-0.867334	0.619567	0.144823	-0.831211	0.870717	0.123459	-0.825957	0.858866	-0.108851	-0.659314	0.694547	0.228013				-0.675550	1.106639	0.068516	-0.690293	1.169846	0.067444	-0.636729	0.689879	-0.218366				-0.346625	0.542766	0.076678	-0.278957	0.057667	0.355920	-0.248560	0.062986	0.308130	-0.236869	0.063654	-0.224973
5839	48.658333	-0.872591	0.607272	-0.083644	-0.867288	0.619595	0.144832	-0.831252	0.870696	0.123422	-0.825925	0.858919	-0.108856	-0.659391	0.694595	0.227890				-0.675391	1.106772	0.068457	-0.690109	1.170067	0.067120	-0.636779	0.689889	-0.218090				-0.346560	0.542790	0.076912	-0.278963	0.057680	0.355907	-0.248574	0.062943	0.308075	-0.236882	0.063658	-0.224981
5840	48.666667	-0.872525	0.607358	-0.083622	-0.867247	0.619629	0.144834	-0.831293	0.870676	0.123390	-0.825865	0.859003	-0.108813	-0.659486	0.694644	0.227746				-0.675228	1.107177	0.068391	-0.689901	1.170310	0.066873	-0.636796	0.689913	-0.217929				-0.346485	0.542804	0.077197	-0.278970	0.057695	0.355906	-0.248563	0.062928	0.308047	-0.236891	0.063659	-0.224984
5841	48.675000	-0.872478	0.607401	-0.083678	-0.867383	0.619803	0.144965	-0.831422	0.870699	0.123414	-0.825844	0.859054	-0.108796	-0.659615	0.694684	0.227590				-0.674700	1.107231	0.068433	-0.689675	1.170555	0.066645	-0.636804	0.689965	-0.217818				-0.346376	0.542809	0.077529	-0.278971	0.057702	0.355897	-0.248549	0.062904	0.308026	-0.236906	0.063670	-0.224979
5842	48.683333	-0.872485	0.607426	-0.083622	-0.867164	0.619687	0.144825	-0.831380	0.870642	0.123352	-0.825794	0.859119	-0.108831	-0.659761	0.694730	0.227417				-0.675060	1.107762	0.068437	-0.689378	1.170774	0.066412	-0.636814	0.690020	-0.217722				-0.346273	0.542846	0.077935	-0.278969	0.057701	0.355891	-0.248510	0.062916	0.308016	-0.236924	0.063669	-0.224970
5843	48.691667	-0.872393	0.607493	-0.083656	-0.867115	0.619702	0.144819	-0.831512	0.870647	0.123384	-0.825775	0.859173	-0.108840	-0.659947	0.694747	0.227211				-0.674689	1.107919	0.068421	-0.689070	1.171009	0.066251	-0.636837	0.690084	-0.217747				-0.346146	0.542901	0.078469	-0.278969	0.057705	0.355893	-0.248538	0.062887	0.308023	-0.236938	0.063693	-0.224955
5844	48.700000	-0.872370	0.607492	-0.083678	-0.867084	0.619720	0.144822	-0.831570	0.870663	0.123400	-0.825774	0.859199	-0.108857	-0.660164	0.694756	0.226988				-0.674616	1.108379	0.068564	-0.688742	1.171248	0.066170	-0.636828	0.690214	-0.217766				-0.345970	0.542941	0.079156	-0.278955	0.057695	0.355891	-0.248531	0.062881	0.308036	-0.236952	0.063712	-0.224943
5845	48.708333	-0.872339	0.607509	-0.083645	-0.867050	0.619732	0.144812	-0.831617	0.870622	0.123405	-0.825736	0.859264	-0.108830	-0.660423	0.694750	0.226712				-0.674375	1.108517	0.068670	-0.688280	1.171518	0.066131	-0.636804	0.690298	-0.217565				-0.345730	0.542930	0.080164	-0.278937	0.057673	0.355895	-0.248517	0.062904	0.308051	-0.236974	0.063724	-0.224927
5846	48.716667	-0.872268	0.607504	-0.083760	-0.867018	0.619744	0.144797	-0.831674	0.870581	0.123432	-0.825718	0.859299	-0.108846	-0.660722	0.694774	0.226356				-0.673694	1.108473	0.068880	-0.687847	1.171635	0.066082	-0.636792	0.690403	-0.217352				-0.345407	0.542773	0.081500	-0.278926	0.057659	0.355900	-0.248505	0.062926	0.308065	-0.236988	0.063736	-0.224922
5847	48.725000	-0.872245	0.607513	-0.083682	-0.866983	0.619737	0.144767	-0.831714	0.870558	0.123463	-0.825693	0.859337	-0.108841	-0.661089	0.694816	0.225862				-0.672573	1.108084	0.068871	-0.687361	1.171835	0.066181	-0.636829	0.690536	-0.217281				-0.344976	0.542419	0.083388	-0.278919	0.057644	0.355898	-0.248521	0.062924	0.308076	-0.236995	0.063744	-0.224930
5848	48.733333	-0.872210	0.607522	-0.083683	-0.866993	0.619750	0.144758	-0.831760	0.870527	0.123515	-0.825689	0.859353	-0.108834	-0.661531	0.694873	0.225225				-0.673186	1.109079	0.069427	-0.686832	1.172084	0.066378	-0.636831	0.690788	-0.217325				-0.344482	0.541864	0.085684	-0.278916	0.057639	0.355899	-0.248535	0.062910	0.308079	-0.237009	0.063752	-0.224944
5849	48.741667	-0.872214	0.607475	-0.083764	-0.866987	0.619738	0.144749	-0.831790	0.870488	0.123573	-0.825638	0.859423	-0.108797	-0.662046	0.694968	0.224435				-0.672544	1.109237	0.069821	-0.686215	1.172263	0.066635	-0.636875	0.690985	-0.217129				-0.343965	0.541093	0.088495	-0.278927	0.057655	0.355904	-0.248520	0.062917	0.308063	-0.237013	0.063749	-0.224940
5850	48.750000	-0.872274	0.607449	-0.083690	-0.867000	0.619730	0.144743	-0.831823	0.870455	0.123635	-0.825624	0.859473	-0.108755	-0.662604	0.695069	0.223576				-0.671982	1.109376	0.070353	-0.685559	1.172494	0.067028	-0.636933	0.691198	-0.216908				-0.343470	0.540150	0.091675	-0.278931	0.057665	0.355905	-0.248540	0.062899	0.308052	-0.237012	0.063760	-0.224944
5851	48.758333	-0.872251	0.607464	-0.083700	-0.867031	0.619712	0.144744	-0.831860	0.870472	0.123715	-0.825657	0.859478	-0.108742	-0.663159	0.695190	0.222675				-0.671327	1.109793	0.070931	-0.684815	1.172729	0.067611	-0.637044	0.691303	-0.216387				-0.343078	0.538959	0.095340	-0.278939	0.057674	0.355905	-0.248528	0.062886	0.308047	-0.237016	0.063765	-0.224933
5852	48.766667	-0.872250	0.607447	-0.083817	-0.867063	0.619697	0.144740	-0.831989	0.870517	0.123835	-0.825627	0.859561	-0.108684	-0.663692	0.695311	0.221816				-0.670533	1.109887	0.071703	-0.683989	1.172982	0.068256	-0.637156	0.691473	-0.216117				-0.342826	0.537542	0.099351	-0.278949	0.057691	0.355911	-0.248530	0.062885	0.308057	-0.237018	0.063771	-0.224924
5853	48.775000	-0.872328	0.607435	-0.083722	-0.867098	0.619673	0.144736	-0.832022	0.870480	0.123881	-0.825628	0.859613	-0.108651	-0.664134	0.695418	0.221020				-0.669346	1.109850	0.072406	-0.682954	1.173198	0.068945	-0.637262	0.691612	-0.215761				-0.342785	0.535878	0.103686	-0.278947	0.057685	0.355910	-0.248513	0.062898	0.308061	-0.237024	0.063788	-0.224908
5854	48.783333	-0.872340	0.607435	-0.083745	-0.867150	0.619653	0.144734	-0.832073	0.870451	0.123934	-0.825650	0.859672	-0.108597	-0.664480	0.695510	0.220327				-0.668719	1.110344	0.073363	-0.681984	1.173381	0.069735	-0.637368	0.691743	-0.215409				-0.342906	0.533995	0.108305	-0.278960	0.057684	0.355908	-0.248533	0.062900	0.308071	-0.237032	0.063798	-0.224898
5855	48.791667	-0.872388	0.607412	-0.083731	-0.867198	0.619633	0.144728	-0.832126	0.870470	0.124004	-0.825651	0.859749	-0.108569	-0.664704	0.695647	0.219872				-0.667651	1.110363	0.074199	-0.680890	1.173578	0.070555	-0.637473	0.691912	-0.215304				-0.343451	0.531542	0.112263	-0.278960	0.057684	0.355915	-0.248544	0.062914	0.308085	-0.237040	0.063807	-0.224904
5856	48.800000	-0.872872	0.607618	-0.083795	-0.867252	0.619614	0.144717	-0.832166	0.870442	0.124051	-0.825630	0.859862	-0.108551	-0.664881	0.695687	0.219427				-0.666590	1.110647	0.075168	-0.679726	1.173762	0.071365	-0.637564	0.692065	-0.214952				-0.344022	0.529211	0.116413	-0.278959	0.057685	0.355912	-0.248547	0.062916	0.308081	-0.237052	0.063803	-0.224913
5857	48.808333	-0.872893	0.607608	-0.083814	-0.867294	0.619592	0.144716	-0.832210	0.870443	0.124114	-0.825660	0.859948	-0.108512	-0.664980	0.695689	0.219148				-0.665283	1.110697	0.075963	-0.678461	1.174009	0.072199	-0.637726	0.692049	-0.214637				-0.344713	0.526594	0.120255	-0.278962	0.057675	0.355910	-0.248544	0.062941	0.308073	-0.237063	0.063802	-0.224925
5858	48.816667	-0.872907	0.607589	-0.083816	-0.867331	0.619551	0.144733	-0.832249	0.870443	0.124174	-0.825675	0.860059	-0.108417	-0.665026	0.695697	0.218992				-0.664358	1.111060	0.076884	-0.677287	1.174183	0.073110	-0.637894	0.692008	-0.214328				-0.345522	0.523798	0.123754	-0.278963	0.057674	0.355913	-0.248566	0.062927	0.308066	-0.237069	0.063810	-0.224927
5859	48.825000	-0.872695	0.607458	-0.083816	-0.867367	0.619525	0.144754	-0.832297	0.870493	0.124251	-0.825710	0.860145	-0.108371	-0.665066	0.695601	0.218886				-0.663101	1.111081	0.077766	-0.675937	1.174344	0.073906	-0.637980	0.692100	-0.214171				-0.346461	0.521355	0.127219	-0.278958	0.057667	0.355908	-0.248570	0.062928	0.308056	-0.237073	0.063813	-0.224924
5860	48.833333	-0.872950	0.607586	-0.083813	-0.867404	0.619493	0.144772	-0.832330	0.870482	0.124296	-0.825741	0.860205	-0.108389	-0.664994	0.695684	0.219093				-0.661675	1.111001	0.078467	-0.674679	1.174462	0.074779	-0.638060	0.692191	-0.214030				-0.347503	0.519179	0.130505	-0.278954	0.057663	0.355909	-0.248549	0.062899	0.308036	-0.237074	0.063817	-0.224911
5861	48.841667	-0.872552	0.607340	-0.083677	-0.867415	0.619486	0.144789	-0.832354	0.870460	0.124339	-0.825816	0.860259	-0.108285	-0.664932	0.695716	0.219374				-0.659891	1.110808	0.078854	-0.673344	1.174499	0.075497	-0.638060	0.692236	-0.213693				-0.348814	0.517666	0.134193	-0.278951	0.057668	0.355910	-0.248474	0.062857	0.308000	-0.237074	0.063827	-0.224895
5862	48.850000	-0.872567	0.607354	-0.083671	-0.867415	0.619476	0.144812	-0.832381	0.870429	0.124369	-0.825893	0.860296	-0.108191	-0.664850	0.695783	0.219829				-0.657751	1.110323	0.079324	-0.672103	1.174453	0.076226	-0.638131	0.692278	-0.213528				-0.350054	0.515431	0.136697	-0.278967	0.057683	0.355913	-0.248655	0.063021	0.308143	-0.237079	0.063832	-0.224883
5863	48.858333	-0.872507	0.607372	-0.083732	-0.867594	0.619642	0.144956	-0.832451	0.870406	0.124427	-0.825918	0.860330	-0.108189	-0.664753	0.695861	0.220424				-0.656899	1.110465	0.079947	-0.670720	1.174472	0.076877	-0.638260	0.692338	-0.213497				-0.351518	0.513343	0.138776	-0.278959	0.057675	0.355908	-0.248648	0.063005	0.308131	-0.237076	0.063835	-0.224874
5864	48.866667	-0.872589	0.607316	-0.083660	-0.867408	0.619473	0.144823	-0.832423	0.870325	0.124425	-0.825913	0.860379	-0.108120	-0.664642	0.695969	0.221178				-0.656192	1.110677	0.080573	-0.669458	1.174369	0.077505	-0.638354	0.692370	-0.213368				-0.352634	0.510308	0.139556	-0.278968	0.057692	0.355913	-0.248607	0.063038	0.308134	-0.237094	0.063820	-0.225023
5865	48.875000	-0.872484	0.607396	-0.083682	-0.867387	0.619472	0.144831	-0.832490	0.870259	0.124472	-0.825968	0.860279	-0.108153	-0.664494	0.696179	0.222162				-0.654436	1.110317	0.080949	-0.668189	1.174244	0.078062	-0.638505	0.692411	-0.213382				-0.354272	0.508601	0.140598	-0.278967	0.057687	0.355916	-0.248647	0.063010	0.308137	-0.237078	0.063822	-0.224878
5866	48.883333	-0.872477	0.607379	-0.083643	-0.867533	0.619625	0.144990	-0.832510	0.870212	0.124499	-0.825966	0.860224	-0.108063	-0.664341	0.696421	0.223246				-0.652638	1.109871	0.081266	-0.666971	1.174098	0.078570	-0.638718	0.692477	-0.213614				-0.356095	0.506428	0.141017	-0.278952	0.057671	0.355914	-0.248643	0.063005	0.308135	-0.237081	0.063821	-0.224898
5867	48.891667	-0.872423	0.607370	-0.083679	-0.867413	0.619529	0.144942	-0.832525	0.870137	0.124512	-0.825925	0.860137	-0.108130	-0.664176	0.696711	0.224423				-0.651993	1.110268	0.081881	-0.665806	1.173985	0.079024	-0.638909	0.692532	-0.213784				-0.357700	0.505355	0.141462	-0.278956	0.057666	0.355924	-0.248637	0.063027	0.308154	-0.237082	0.063814	-0.224906
5868	48.900000	-0.872606	0.607498	-0.083647	-0.867271	0.619427	0.144891	-0.832538	0.870072	0.124515	-0.825941	0.859977	-0.108095	-0.663997	0.697024	0.225644				-0.650418	1.109744	0.081947	-0.664718	1.173930	0.079432	-0.639098	0.692600	-0.214031				-0.359258	0.502995	0.140904	-0.278947	0.057655	0.355924	-0.248620	0.063044	0.308157	-0.237087	0.063821	-0.224912
5869	48.908333	-0.872551	0.607483	-0.083670	-0.867226	0.619432	0.144916	-0.832550	0.870052	0.124525	-0.825900	0.859874	-0.108047	-0.663846	0.697359	0.226875				-0.649640	1.109631	0.082149	-0.663726	1.173833	0.079653	-0.639250	0.692628	-0.214219				-0.360544	0.501669	0.140198	-0.278934	0.057641	0.355929	-0.248649	0.063012	0.308173	-0.237085	0.063829	-0.224914
5870	48.916667	-0.872227	0.607383	-0.083713	-0.867179	0.619433	0.144935	-0.832556	0.870057	0.124521	-0.825844	0.859790	-0.108059	-0.663696	0.697682	0.228096				-0.648662	1.109467	0.082184	-0.662801	1.173720	0.079777	-0.639404	0.692683	-0.214581				-0.361713	0.500463	0.139149	-0.278927	0.057626	0.355920	-0.248651	0.063015	0.308180	-0.237085	0.063826	-0.224903
5871	48.925000	-0.872220	0.607404	-0.083647	-0.867135	0.619451	0.144949	-0.832522	0.870066	0.124489	-0.825820	0.859720	-0.108052	-0.663570	0.698008	0.229248				-0.648028	1.109466	0.082220	-0.661987	1.173623	0.079846	-0.639550	0.692726	-0.215077							-0.278934	0.057640	0.355930	-0.248626	0.063017	0.308177	-0.237082	0.063826	-0.224901
5872	48.933333	-0.872210	0.607422	-0.083581	-0.867098	0.619464	0.144961	-0.832544	0.870136	0.124502	-0.825802	0.859669	-0.108077	-0.663453	0.698314	0.230338				-0.647086	1.109253	0.082076	-0.661219	1.173553	0.079803	-0.639684	0.692764	-0.215613							-0.278943	0.057656	0.355936	-0.248634	0.062984	0.308167	-0.237078	0.063826	-0.224904
5873	48.941667	-0.872121	0.607500	-0.083595	-0.867068	0.619482	0.144966	-0.832527	0.870237	0.124506	-0.825782	0.859654	-0.108026	-0.663379	0.698587	0.231325				-0.646701	1.109426	0.082067	-0.660545	1.173568	0.079749	-0.639773	0.692771	-0.216061							-0.278935	0.057652	0.355926	-0.248619	0.062976	0.308158	-0.237082	0.063819	-0.224906
5874	48.950000	-0.872091	0.607510	-0.083663	-0.867041	0.619499	0.144969	-0.832500	0.870315	0.124500	-0.825753	0.859653	-0.108039	-0.663344	0.698785	0.232180				-0.646255	1.109500	0.081989	-0.659930	1.173604	0.079616	-0.639847	0.692766	-0.216498							-0.278947	0.057673	0.355935	-0.248612	0.062973	0.308154	-0.237089	0.063816	-0.224924
5875	48.958333	-0.872102	0.607606	-0.083545	-0.867026	0.619513	0.144974	-0.832438	0.870357	0.124492	-0.825737	0.859654	-0.108021	-0.663345	0.698953	0.232841				-0.646321	1.110025	0.082156	-0.659360	1.173681	0.079416	-0.639909	0.692734	-0.216985							-0.278937	0.057657	0.355933	-0.248593	0.062988	0.308156	-0.237090	0.063804	-0.224934
5876	48.966667	-0.872149	0.607497	-0.083525	-0.867010	0.619513	0.144985	-0.832407	0.870464	0.124533	-0.825771	0.859624	-0.107989	-0.663410	0.699045	0.233314				-0.645244	1.109495	0.081664	-0.658852	1.173766	0.079173	-0.640021	0.692715	-0.217601				-0.366084	0.497258	0.128263	-0.278918	0.057633	0.355931	-0.248575	0.063001	0.308161	-0.237091	0.063807	-0.224951
5877	48.975000	-0.872088	0.607528	-0.083612	-0.867110	0.619594	0.145079	-0.832296	0.870532	0.124567	-0.825747	0.859689	-0.107911	-0.663571	0.699081	0.233525				-0.645057	1.109686	0.081455	-0.658466	1.173884	0.078912	-0.640084	0.692641	-0.217980				-0.366378	0.497160	0.126472	-0.278916	0.057627	0.355934	-0.248605	0.063008	0.308173	-0.237100	0.063810	-0.224959
5878	48.983333	-0.872247	0.607585	-0.083524	-0.867030	0.619524	0.145028	-0.832158	0.870596	0.124625	-0.825763	0.859731	-0.107879	-0.663812	0.699055	0.233538				-0.644871	1.109678	0.081181	-0.658180	1.173980	0.078597	-0.640167	0.692550	-0.218274				-0.366522	0.497253	0.124927	-0.278921	0.057626	0.355939	-0.248636	0.062991	0.308177	-0.237104	0.063821	-0.224960
5879	48.991667	-0.872210	0.607557	-0.083528	-0.867043	0.619522	0.145037	-0.832020	0.870678	0.124720	-0.825797	0.859785	-0.107831	-0.664096	0.698965	0.233312				-0.644805	1.109663	0.080917	-0.657949	1.174092	0.078222	-0.640176	0.692378	-0.218270				-0.366503	0.497598	0.123700	-0.278924	0.057625	0.355942	-0.248633	0.063027	0.308189	-0.237107	0.063830	-0.224952
5880	49.000000	-0.872207	0.607517	-0.083490	-0.867066	0.619513	0.145047	-0.831858	0.870757	0.124831	-0.825838	0.859850	-0.107788	-0.664425	0.698825	0.232935				-0.644678	1.109697	0.080604	-0.657782	1.174088	0.077793	-0.640261	0.692197	-0.218305				-0.366417	0.498541	0.123027	-0.278928	0.057625	0.355933	-0.248658	0.063015	0.308181	-0.237118	0.063840	-0.224949
5881	49.008333	-0.872362	0.607481	-0.083508	-0.867285	0.619646	0.145199	-0.831673	0.870847	0.124961	-0.825880	0.859938	-0.107685	-0.664782	0.698618	0.232402				-0.644636	1.109684	0.080271	-0.657666	1.174122	0.077434	-0.640382	0.691957	-0.218196				-0.366007	0.500075	0.122877	-0.278939	0.057648	0.355934	-0.248653	0.063011	0.308167	-0.237121	0.063836	-0.224944
5882	49.016667	-0.872480	0.607492	-0.083473	-0.867138	0.619476	0.145069	-0.831482	0.870953	0.125086	-0.825924	0.860026	-0.107576	-0.665132	0.698368	0.231769				-0.644604	1.109742	0.079995	-0.657587	1.174098	0.077066	-0.640513	0.691673	-0.218009				-0.365763	0.501486	0.123056	-0.278952	0.057663	0.355928	-0.248655	0.063014	0.308161	-0.237119	0.063829	-0.224939
5883	49.025000	-0.872453	0.607411	-0.083521	-0.867177	0.619455	0.145073	-0.831291	0.871036	0.125190	-0.825981	0.860093	-0.107470	-0.665475	0.698053	0.231020				-0.644586	1.109683	0.079739	-0.657537	1.174130	0.076736	-0.640674	0.691345	-0.217816				-0.365160	0.502162	0.123009	-0.278967	0.057682	0.355921	-0.248549	0.062917	0.308082	-0.237133	0.063823	-0.224948
5884	49.033333	-0.872493	0.607394	-0.083560	-0.867218	0.619429	0.145081	-0.831116	0.871162	0.125303	-0.826058	0.860131	-0.107423	-0.665771	0.697718	0.230204				-0.644648	1.109782	0.079504	-0.657513	1.174093	0.076394	-0.640837	0.691001	-0.217563				-0.364494	0.502804	0.123186	-0.278957	0.057684	0.355913	-0.248408	0.062860	0.308010	-0.237135	0.063820	-0.224958
5885	49.041667	-0.872596	0.607325	-0.083606	-0.867367	0.619495	0.145183	-0.830927	0.871227	0.125364	-0.826040	0.860197	-0.107450	-0.666029	0.697356	0.229334				-0.644659	1.109722	0.079220	-0.657524	1.174094	0.076072	-0.640934	0.690629	-0.217102				-0.363762	0.503489	0.123697	-0.278950	0.057676	0.355911	-0.248472	0.062859	0.308033	-0.237136	0.063821	-0.224970
5886	49.050000	-0.872693	0.607274	-0.083588	-0.867266	0.619375	0.145105	-0.830745	0.871267	0.125385	-0.826063	0.860227	-0.107440	-0.666226	0.696991	0.228432				-0.644934	1.109754	0.078995	-0.657573	1.174091	0.075762	-0.641017	0.690241	-0.216573				-0.363008	0.504102	0.124399	-0.278945	0.057677	0.355907	-0.248468	0.062846	0.308003	-0.237137	0.063826	-0.224971
5887	49.058333	-0.872703	0.607286	-0.083564	-0.867273	0.619368	0.145101	-0.830611	0.871304	0.125394	-0.826122	0.860216	-0.107382	-0.666328	0.696648	0.227516				-0.645021	1.109683	0.078717	-0.657669	1.174067	0.075460	-0.641082	0.689883	-0.216063				-0.362219	0.504609	0.125265	-0.278938	0.057662	0.355905	-0.248488	0.062837	0.308007	-0.237136	0.063844	-0.224963
5888	49.066667	-0.872793	0.607195	-0.083576	-0.867470	0.619545	0.145249	-0.830500	0.871325	0.125368	-0.826095	0.860225	-0.107505	-0.666378	0.696344	0.226628				-0.645132	1.109626	0.078390	-0.657802	1.174006	0.075149	-0.641197	0.689583	-0.215678				-0.361425	0.505090	0.126295	-0.278933	0.057655	0.355903	-0.248500	0.062816	0.308001	-0.237135	0.063856	-0.224953
5889	49.075000	-0.872741	0.607227	-0.083637	-0.867343	0.619468	0.145142	-0.830407	0.871340	0.125310	-0.826077	0.860207	-0.107581	-0.666317	0.696086	0.225814				-0.645265	1.109416	0.078084	-0.657970	1.173931	0.074881	-0.641263	0.689284	-0.215105				-0.360622	0.505551	0.127456	-0.278931	0.057657	0.355901	-0.248517	0.062833	0.308005	-0.237138	0.063869	-0.224945
5890	49.083333	-0.872752	0.607217	-0.083623	-0.867214	0.619410	0.145027	-0.830329	0.871345	0.125219	-0.826057	0.860163	-0.107669	-0.666186	0.695887	0.225088				-0.645554	1.109370	0.077849	-0.658160	1.173873	0.074646	-0.641251	0.688978	-0.214386				-0.359819	0.506033	0.128712	-0.278928	0.057661	0.355897	-0.248477	0.062859	0.307989	-0.237136	0.063867	-0.224935
5891	49.091667	-0.872740	0.607212	-0.083653	-0.867169	0.619439	0.144984	-0.830276	0.871353	0.125088	-0.825994	0.860110	-0.107844	-0.665951	0.695744	0.224465				-0.645748	1.109344	0.077566	-0.658381	1.173783	0.074366	-0.641285	0.688735	-0.213850				-0.358755	0.505924	0.129506	-0.278938	0.057680	0.355890	-0.248499	0.062845	0.307997	-0.237140	0.063854	-0.224936
5892	49.100000	-0.872694	0.607193	-0.083782	-0.867123	0.619474	0.144940	-0.830232	0.871362	0.124933	-0.825892	0.860072	-0.107994	-0.665670	0.695674	0.223957				-0.646071	1.109373	0.077379	-0.658633	1.173758	0.074152	-0.641358	0.688590	-0.213541				-0.357676	0.505849	0.130325	-0.278948	0.057695	0.355887	-0.248476	0.062848	0.307990	-0.237143	0.063842	-0.224944
5893	49.108333	-0.872674	0.607197	-0.083744	-0.867069	0.619517	0.144886	-0.830043	0.871292	0.124658	-0.825791	0.859994	-0.108188	-0.665310	0.695631	0.223559				-0.646424	1.109372	0.077218	-0.658862	1.173797	0.073945	-0.641355	0.688463	-0.213141				-0.356803	0.506462	0.131559	-0.278943	0.057697	0.355884	-0.248627	0.063012	0.308100	-0.237139	0.063826	-0.224950
5894	49.116667	-0.873079	0.607411	-0.083862	-0.867016	0.619570	0.144836	-0.829868	0.871235	0.124382	-0.825712	0.859924	-0.108287	-0.664926	0.695621	0.223257				-0.647355	1.110195	0.077426	-0.659106	1.173870	0.073751	-0.641270	0.688362	-0.212673				-0.356382	0.508306	0.133678	-0.278936	0.057688	0.355880	-0.248634	0.062990	0.308103	-0.237140	0.063816	-0.224952
5895	49.125000	-0.872504	0.607231	-0.083829	-0.866947	0.619628	0.144778	-0.830139	0.871392	0.124356	-0.825583	0.859870	-0.108556	-0.664548	0.695630	0.223065				-0.646941	1.109638	0.076900	-0.659345	1.173991	0.073553	-0.641212	0.688372	-0.212554				-0.355056	0.507969	0.133867	-0.278944	0.057703	0.355889	-0.248633	0.062976	0.308094	-0.237136	0.063817	-0.224949
5896	49.133333	-0.872417	0.607287	-0.083817	-0.866882	0.619696	0.144730	-0.830128	0.871424	0.124172	-0.825417	0.859845	-0.108792	-0.664166	0.695670	0.222936				-0.647187	1.109735	0.076684	-0.659617	1.174211	0.073419	-0.641117	0.688432	-0.212510				-0.354202	0.508768	0.134807	-0.278946	0.057692	0.355887	-0.248590	0.063009	0.308097	-0.237135	0.063830	-0.224940
5897	49.141667	-0.872815	0.607556	-0.083888	-0.866788	0.619759	0.144658	-0.830124	0.871448	0.124001	-0.825288	0.859828	-0.108969	-0.663832	0.695729	0.222898				-0.647657	1.109917	0.076530	-0.659928	1.174360	0.073174	-0.640930	0.688489	-0.212337				-0.353639	0.510182	0.136032	-0.278941	0.057684	0.355895	-0.248631	0.062971	0.308107	-0.237122	0.063843	-0.224927
5898	49.150000	-0.872685	0.607599	-0.083914	-0.866722	0.619848	0.144603	-0.830124	0.871468	0.123841	-0.825180	0.859789	-0.109054	-0.663545	0.695793	0.222919				-0.647941	1.109952	0.076304	-0.660248	1.174527	0.072939	-0.640760	0.688596	-0.212401				-0.353148	0.511597	0.137108	-0.278929	0.057668	0.355899	-0.248644	0.062996	0.308130	-0.237119	0.063857	-0.224921
5899	49.158333	-0.872126	0.607407	-0.083843	-0.866715	0.620094	0.144702	-0.830109	0.871485	0.123692	-0.825018	0.859823	-0.109256	-0.663295	0.695874	0.222999				-0.648371	1.110256	0.076060	-0.660613	1.174686	0.072700	-0.640610	0.688748	-0.212710				-0.352562	0.512428	0.137560	-0.278932	0.057671	0.355907	-0.248648	0.062992	0.308128	-0.237110	0.063854	-0.224915
5900	49.166667	-0.871989	0.607475	-0.083956	-0.866582	0.620005	0.144507	-0.830087	0.871501	0.123554	-0.824904	0.859798	-0.109468	-0.663067	0.695966	0.223122				-0.648794	1.110321	0.075782	-0.661008	1.174823	0.072441	-0.640353	0.688844	-0.212788				-0.352046	0.513199	0.137836	-0.278946	0.057675	0.355920	-0.248658	0.063005	0.308145	-0.237106	0.063844	-0.224913
5901	49.175000	-0.872129	0.607646	-0.083959	-0.866477	0.620050	0.144453	-0.830048	0.871513	0.123429	-0.824816	0.859817	-0.109506	-0.662897	0.696056	0.223303				-0.649601	1.110573	0.075610	-0.661411	1.174939	0.072198	-0.640150	0.688996	-0.213219				-0.351643	0.513921	0.137925	-0.278928	0.057657	0.355918	-0.248632	0.063013	0.308143	-0.237106	0.063835	-0.224925
5902	49.183333	-0.872269	0.607827	-0.083967	-0.866408	0.620126	0.144409	-0.830015	0.871530	0.123322	-0.824712	0.859855	-0.109567	-0.662773	0.696131	0.223506				-0.649771	1.110591	0.075434	-0.661833	1.175011	0.071944	-0.639884	0.689117	-0.213534				-0.351294	0.514566	0.137863	-0.278935	0.057667	0.355930	-0.248602	0.063021	0.308143	-0.237104	0.063816	-0.224936
5903	49.191667	-0.872196	0.607822	-0.084066	-0.866423	0.620279	0.144455	-0.829963	0.871546	0.123222	-0.824620	0.859843	-0.109660	-0.662702	0.696187	0.223725				-0.650303	1.110565	0.075152	-0.662236	1.175080	0.071752	-0.639643	0.689215	-0.213880				-0.351030	0.515211	0.137662	-0.278937	0.057679	0.355933	-0.248638	0.062991	0.308153	-0.237102	0.063798	-0.224938
5904	49.200000	-0.872137	0.607895	-0.084019	-0.866278	0.620236	0.144349	-0.829861	0.871539	0.123109	-0.824555	0.859843	-0.109701	-0.662676	0.696212	0.223934				-0.651369	1.111070	0.075156	-0.662688	1.175115	0.071510	-0.639405	0.689295	-0.214213				-0.350782	0.515754	0.137309	-0.278945	0.057680	0.355937	-0.248637	0.062980	0.308150	-0.237108	0.063797	-0.224940
5905	49.208333	-0.872103	0.607931	-0.084026	-0.866228	0.620275	0.144330	-0.829830	0.871564	0.123055	-0.824518	0.859820	-0.109712	-0.662724	0.696197	0.224124				-0.651060	1.110739	0.074849	-0.663109	1.175154	0.071331	-0.639153	0.689341	-0.214452				-0.350583	0.516254	0.136865	-0.278946	0.057677	0.355938	-0.248632	0.062972	0.308148	-0.237107	0.063809	-0.224932
5906	49.216667	-0.872061	0.607924	-0.084144	-0.866344	0.620476	0.144452	-0.829790	0.871585	0.123019	-0.824431	0.859836	-0.109752	-0.662826	0.696141	0.224278				-0.651108	1.110765	0.074683	-0.663544	1.175172	0.071137	-0.638943	0.689371	-0.214660				-0.350408	0.516668	0.136348	-0.278941	0.057659	0.355939	-0.248588	0.062986	0.308147	-0.237101	0.063815	-0.224925
5907	49.225000	-0.872048	0.607995	-0.084054	-0.866264	0.620412	0.144384	-0.829745	0.871602	0.122999	-0.824373	0.859831	-0.109762	-0.662971	0.696055	0.224363				-0.651844	1.110812	0.074624	-0.663988	1.175181	0.070971	-0.638777	0.689384	-0.214885				-0.350256	0.517034	0.135789	-0.278945	0.057662	0.355946	-0.248635	0.062961	0.308162	-0.237111	0.063830	-0.224927
5908	49.233333	-0.872098	0.608003	-0.083997	-0.866187	0.620328	0.144316	-0.829724	0.871603	0.122987	-0.824368	0.859777	-0.109774	-0.663142	0.695954	0.224392				-0.652647	1.111042	0.074602	-0.664393	1.175143	0.070818	-0.638640	0.689370	-0.215082				-0.350122	0.517295	0.135176	-0.278934	0.057650	0.355950	-0.248643	0.062963	0.308169	-0.237109	0.063836	-0.224923
5909	49.241667	-0.872089	0.607976	-0.083999	-0.866205	0.620315	0.144323	-0.829728	0.871579	0.122977	-0.824298	0.859800	-0.109722	-0.663320	0.695855	0.224356				-0.652176	1.110639	0.074362	-0.664876	1.175073	0.070579	-0.638524	0.689327	-0.215253				-0.350037	0.517505	0.134550	-0.278932	0.057639	0.355950	-0.248626	0.062978	0.308174	-0.237111	0.063834	-0.224931
5910	49.250000	-0.872070	0.607963	-0.084020	-0.866365	0.620458	0.144468	-0.829725	0.871567	0.122975	-0.824240	0.859797	-0.109782	-0.663489	0.695763	0.224277				-0.652386	1.110566	0.074241	-0.665326	1.175004	0.070416	-0.638411	0.689268	-0.215389				-0.350006	0.517701	0.133985	-0.278932	0.057645	0.355950	-0.248652	0.062985	0.308181	-0.237115	0.063827	-0.224939
5911	49.258333	-0.872140	0.607976	-0.083977	-0.866259	0.620257	0.144346	-0.829754	0.871542	0.122968	-0.824233	0.859776	-0.109761	-0.663643	0.695664	0.224157				-0.654199	1.111222	0.074794	-0.665761	1.174928	0.070274	-0.638289	0.689223	-0.215476				-0.350037	0.517864	0.133464	-0.278931	0.057650	0.355948	-0.248653	0.062990	0.308180	-0.237115	0.063825	-0.224945
5912	49.266667	-0.872184	0.607891	-0.084011	-0.866304	0.620223	0.144365	-0.829812	0.871514	0.122965	-0.824247	0.859752	-0.109737	-0.663769	0.695587	0.224022				-0.654134	1.111086	0.074738	-0.666213	1.174831	0.070132	-0.638142	0.689185	-0.215522				-0.350104	0.518001	0.132991	-0.278928	0.057649	0.355938	-0.248606	0.063015	0.308168	-0.237118	0.063822	-0.224953
5913	49.275000	-0.872233	0.607839	-0.084074	-0.866447	0.620296	0.144456	-0.829896	0.871498	0.122983	-0.824226	0.859728	-0.109758	-0.663858	0.695517	0.223868				-0.654419	1.110960	0.074288	-0.666604	1.174737	0.069974	-0.638012	0.689152	-0.215524				-0.350188	0.518131	0.132590	-0.278932	0.057667	0.355936	-0.248595	0.063011	0.308149	-0.237113	0.063817	-0.224949
5914	49.283333	-0.872311	0.607788	-0.084126	-0.866554	0.620338	0.144533	-0.829976	0.871471	0.122993	-0.824254	0.859716	-0.109771	-0.663911	0.695468	0.223711				-0.655577	1.111389	0.074543	-0.667002	1.174698	0.069837	-0.637885	0.689124	-0.215486				-0.350241	0.518267	0.132250	-0.278935	0.057678	0.355925	-0.248623	0.062977	0.308142	-0.237112	0.063822	-0.224942
5915	49.291667	-0.872294	0.607717	-0.083994	-0.866499	0.620115	0.144437	-0.830064	0.871431	0.122997	-0.824359	0.859701	-0.109689	-0.663927	0.695416	0.223559				-0.655806	1.111387	0.074518	-0.667400	1.174716	0.069776	-0.637766	0.689115	-0.215401				-0.350222	0.518462	0.131994	-0.278934	0.057682	0.355916	-0.248523	0.062885	0.308065	-0.237110	0.063827	-0.224934
5916	49.300000	-0.872186	0.607704	-0.083935	-0.866553	0.620058	0.144466	-0.830222	0.871419	0.123068	-0.824462	0.859690	-0.109595	-0.663915	0.695361	0.223408				-0.655731	1.111211	0.074381	-0.667790	1.174739	0.069665	-0.637678	0.689093	-0.215285				-0.350142	0.518729	0.131791	-0.278926	0.057679	0.355907	-0.248395	0.062824	0.307999	-0.237108	0.063834	-0.224925
5917	49.308333	-0.872153	0.607558	-0.083980	-0.866631	0.620025	0.144503	-0.830348	0.871388	0.123131	-0.824546	0.859689	-0.109571	-0.663866	0.695310	0.223272				-0.655749	1.111148	0.074218	-0.668163	1.174764	0.069543	-0.637668	0.689082	-0.215259				-0.349952	0.519075	0.131612	-0.278923	0.057667	0.355909	-0.248461	0.062806	0.307995	-0.237109	0.063834	-0.224926
5918	49.316667	-0.872138	0.607479	-0.083890	-0.866700	0.619983	0.144535	-0.830469	0.871305	0.123171	-0.824663	0.859656	-0.109571	-0.663796	0.695261	0.223150				-0.657081	1.111473	0.074615	-0.668517	1.174847	0.069454	-0.637627	0.689100	-0.215128				-0.349507	0.518888	0.130673	-0.278925	0.057658	0.355906	-0.248501	0.062829	0.308026	-0.237111	0.063834	-0.224926
5919	49.325000	-0.872173	0.607445	-0.083873	-0.866736	0.619927	0.144552	-0.830608	0.871288	0.123245	-0.824810	0.859638	-0.109483	-0.663704	0.695226	0.223056				-0.657283	1.111623	0.074528	-0.668894	1.174955	0.069314	-0.637638	0.689085	-0.214955				-0.349136	0.519250	0.130423	-0.278925	0.057655	0.355906	-0.248512	0.062884	0.308053	-0.237114	0.063830	-0.224933
5920	49.333333	-0.872190	0.607441	-0.083889	-0.866786	0.619883	0.144569	-0.830765	0.871276	0.123323	-0.824983	0.859625	-0.109317	-0.663589	0.695185	0.222978				-0.657566	1.111949	0.074401	-0.669302	1.175108	0.069127	-0.637684	0.689073	-0.214780				-0.348710	0.519655	0.130149	-0.278921	0.057648	0.355905	-0.248552	0.062904	0.308071	-0.237125	0.063819	-0.224938
5921	49.341667	-0.872232	0.607391	-0.083883	-0.866861	0.619860	0.144606	-0.830945	0.871245	0.123400	-0.825100	0.859645	-0.109301	-0.663482	0.695155	0.222941				-0.657905	1.111905	0.074260	-0.669707	1.175358	0.068970	-0.637786	0.689058	-0.214602				-0.348253	0.520155	0.129871	-0.278935	0.057668	0.355913	-0.248553	0.062912	0.308067	-0.237111	0.063815	-0.224937
5922	49.350000	-0.872326	0.607338	-0.083863	-0.866892	0.619819	0.144617	-0.831125	0.871164	0.123462	-0.825325	0.859653	-0.109137	-0.663361	0.695118	0.222917				-0.658471	1.112378	0.074212	-0.670121	1.175642	0.068808	-0.637915	0.689047	-0.214440				-0.347739	0.520685	0.129551	-0.278948	0.057686	0.355913	-0.248549	0.062909	0.308054	-0.237103	0.063814	-0.224936
5923	49.358333	-0.872300	0.607372	-0.083851	-0.866943	0.619785	0.144647	-0.831287	0.871096	0.123526	-0.825466	0.859632	-0.109117	-0.663247	0.695074	0.222937				-0.659189	1.112490	0.074213	-0.670580	1.175929	0.068560	-0.638091	0.689054	-0.214316				-0.347198	0.521331	0.129175	-0.278956	0.057699	0.355912	-0.248538	0.062917	0.308042	-0.237082	0.063803	-0.224927
5924	49.366667	-0.872374	0.607324	-0.083788	-0.866989	0.619743	0.144672	-0.831444	0.871017	0.123593	-0.825597	0.859637	-0.109058	-0.663140	0.695015	0.222973				-0.659804	1.112890	0.074036	-0.671098	1.176171	0.068364	-0.638285	0.689069	-0.214212				-0.346597	0.522039	0.128732	-0.278950	0.057703	0.355914	-0.248548	0.062893	0.308041	-0.237062	0.063795	-0.224923
5925	49.375000	-0.872413	0.607310	-0.083836	-0.867044	0.619689	0.144716	-0.831607	0.870937	0.123667	-0.825775	0.859608	-0.108954	-0.663058	0.694936	0.223047				-0.660306	1.113177	0.073960	-0.671548	1.176479	0.068085	-0.638503	0.689083	-0.214152				-0.345966	0.522900	0.128193	-0.278953	0.057691	0.355916	-0.248544	0.062886	0.308048	-0.237042	0.063781	-0.224925
5926	49.383333	-0.872465	0.607234	-0.083796	-0.867091	0.619639	0.144752	-0.831806	0.870889	0.123773	-0.825883	0.859668	-0.108753	-0.662992	0.694835	0.223140				-0.660297	1.113230	0.073951	-0.672000	1.176822	0.067831	-0.638672	0.689082	-0.213979				-0.345281	0.523831	0.127536	-0.278950	0.057691	0.355916	-0.248548	0.062888	0.308055	-0.237022	0.063771	-0.224933
5927	49.391667	-0.872476	0.607246	-0.083739	-0.867139	0.619581	0.144783	-0.831968	0.870813	0.123859	-0.826048	0.859609	-0.108689	-0.662968	0.694718	0.223248				-0.661245	1.113583	0.073710	-0.672480	1.177056	0.067550	-0.638915	0.689088	-0.214005				-0.344582	0.524873	0.126727	-0.278939	0.057676	0.355924	-0.248546	0.062897	0.308079	-0.236988	0.063738	-0.224939
5928	49.400000	-0.872699	0.607319	-0.083819	-0.867198	0.619526	0.144822	-0.832124	0.870731	0.123940	-0.826157	0.859591	-0.108638	-0.662970	0.694586	0.223367				-0.661749	1.113854	0.073553	-0.672952	1.177283	0.067290	-0.639166	0.689095	-0.214063				-0.344008	0.526776	0.126585	-0.278930	0.057656	0.355924	-0.248513	0.062931	0.308086	-0.236951	0.063699	-0.224950
5929	49.408333	-0.872615	0.607163	-0.083681	-0.867348	0.619543	0.144924	-0.832275	0.870645	0.124007	-0.826285	0.859578	-0.108545	-0.662995	0.694448	0.223475				-0.662356	1.114107	0.073429	-0.673432	1.177467	0.067007	-0.639472	0.689115	-0.214308				-0.343296	0.527839	0.125420	-0.278924	0.057639	0.355931	-0.248549	0.062906	0.308105	-0.236901	0.063666	-0.224966
5930	49.416667	-0.872816	0.607311	-0.083696	-0.867321	0.619407	0.144879	-0.832413	0.870572	0.124068	-0.826403	0.859566	-0.108446	-0.663064	0.694297	0.223565				-0.662625	1.114250	0.073309	-0.673885	1.177610	0.066789	-0.639669	0.689084	-0.214285				-0.342621	0.528885	0.124094	-0.278924	0.057643	0.355937	-0.248548	0.062901	0.308104	-0.236851	0.063637	-0.224988
5931	49.425000	-0.873124	0.607337	-0.083795	-0.867476	0.619444	0.144981	-0.832576	0.870509	0.124146	-0.826518	0.859555	-0.108306	-0.663177	0.694158	0.223650				-0.663099	1.114301	0.073368	-0.674334	1.177689	0.066559	-0.639913	0.689078	-0.214437				-0.342058	0.529932	0.122643	-0.278920	0.057640	0.355930	-0.248546	0.062894	0.308097	-0.236783	0.063603	-0.225015
5932	49.433333	-0.873160	0.607352	-0.083689	-0.867632	0.619485	0.145081	-0.832735	0.870454	0.124225	-0.826579	0.859571	-0.108253	-0.663329	0.694009	0.223715				-0.663498	1.114375	0.073291	-0.674756	1.177729	0.066363	-0.640168	0.689077	-0.214588				-0.341569	0.530915	0.121085	-0.278931	0.057659	0.355933	-0.248546	0.062900	0.308085	-0.236720	0.063549	-0.225048
5933	49.441667	-0.873202	0.607342	-0.083668	-0.867525	0.619267	0.144953	-0.832849	0.870342	0.124278	-0.826641	0.859574	-0.108166	-0.663502	0.693861	0.223767				-0.663630	1.114317	0.073327	-0.675131	1.177752	0.066249	-0.640445	0.689059	-0.214758				-0.341206	0.531833	0.119448	-0.278938	0.057659	0.355930	-0.248543	0.062893	0.308076	-0.236641	0.063526	-0.225083
5934	49.450000	-0.873243	0.607320	-0.083678	-0.867590	0.619234	0.144971	-0.832959	0.870274	0.124340	-0.826703	0.859576	-0.108100	-0.663702	0.693720	0.223827				-0.663463	1.114110	0.073475	-0.675518	1.177734	0.066116	-0.640714	0.689046	-0.214939				-0.340901	0.532700	0.117767	-0.278942	0.057677	0.355931	-0.248545	0.062895	0.308078	-0.236554	0.063495	-0.225145
5935	49.458333	-0.873031	0.607155	-0.083653	-0.867811	0.619374	0.145133	-0.833049	0.870202	0.124393	-0.826737	0.859607	-0.107987	-0.663934	0.693567	0.223894				-0.664303	1.114403	0.073301	-0.675854	1.177724	0.066081	-0.640987	0.689021	-0.215114				-0.340580	0.533577	0.116138	-0.278937	0.057663	0.355927	-0.248513	0.062918	0.308076	-0.236485	0.063448	-0.225201
5936	49.466667	-0.873294	0.607212	-0.083678	-0.867873	0.619343	0.145154	-0.833129	0.870138	0.124446	-0.826767	0.859641	-0.107873	-0.664157	0.693433	0.223965				-0.664582	1.114236	0.073364	-0.676198	1.177681	0.066023	-0.641282	0.689015	-0.215407				-0.340411	0.534491	0.114531	-0.278952	0.057667	0.355928	-0.248547	0.062903	0.308092	-0.236417	0.063414	-0.225262
5937	49.475000	-0.873332	0.607230	-0.083606	-0.867730	0.619100	0.145006	-0.833202	0.870103	0.124509	-0.826813	0.859665	-0.107776	-0.664370	0.693306	0.224057				-0.664330	1.114031	0.073232	-0.676535	1.177659	0.065959	-0.641503	0.688967	-0.215460				-0.340408	0.535053	0.112695	-0.278947	0.057664	0.355934	-0.248549	0.062910	0.308089	-0.236332	0.063417	-0.225345
5938	49.483333	-0.873367	0.607184	-0.083617	-0.867769	0.619059	0.145009	-0.833272	0.870053	0.124561	-0.826845	0.859727	-0.107612	-0.664583	0.693180	0.224164				-0.664530	1.114057	0.073321	-0.676842	1.177604	0.065925	-0.641729	0.688948	-0.215642				-0.340514	0.535518	0.110828	-0.278951	0.057670	0.355933	-0.248526	0.062941	0.308083	-0.236282	0.063391	-0.225395
5939	49.491667	-0.873141	0.607090	-0.083581	-0.867818	0.619031	0.145029	-0.833361	0.870061	0.124659	-0.826859	0.859759	-0.107589	-0.664780	0.693063	0.224274				-0.665089	1.114321	0.073574	-0.677132	1.177577	0.065906	-0.641867	0.688881	-0.215559				-0.340829	0.535718	0.108577	-0.278943	0.057660	0.355936	-0.248558	0.062917	0.308088	-0.236250	0.063347	-0.225425
5940	49.500000	-0.873390	0.607188	-0.083664	-0.867844	0.618993	0.145038	-0.833418	0.870071	0.124739	-0.826881	0.859801	-0.107501	-0.664956	0.692948	0.224390				-0.665176	1.114281	0.073696	-0.677402	1.177546	0.065930	-0.642049	0.688850	-0.215614				-0.341154	0.535829	0.106592	-0.278953	0.057666	0.355944	-0.248560	0.062918	0.308081	-0.236198	0.063351	-0.225461
5941	49.508333	-0.873471	0.607208	-0.083569	-0.867879	0.618973	0.145052	-0.833442	0.870043	0.124799	-0.826914	0.859839	-0.107381	-0.665112	0.692863	0.224517				-0.665398	1.114319	0.073809	-0.677686	1.177493	0.065981	-0.642198	0.688838	-0.215634				-0.341576	0.535830	0.104593	-0.278959	0.057673	0.355940	-0.248565	0.062922	0.308085	-0.236171	0.063359	-0.225471
5942	49.516667	-0.873494	0.607189	-0.083516	-0.867907	0.618954	0.145069	-0.833467	0.870019	0.124853	-0.826946	0.859881	-0.107261	-0.665251	0.692784	0.224638							-0.677945	1.177427	0.066029	-0.642322	0.688835	-0.215633				-0.342058	0.535717	0.102607	-0.278948	0.057667	0.355938	-0.248562	0.062918	0.308077	-0.236165	0.063356	-0.225465
5943	49.525000	-0.873531	0.607209	-0.083558	-0.868100	0.619157	0.145243	-0.833488	0.870003	0.124916	-0.826908	0.859936	-0.107253	-0.665381	0.692713	0.224764							-0.678243	1.177321	0.066026	-0.642395	0.688839	-0.215595				-0.342603	0.535508	0.100657	-0.278952	0.057675	0.355936	-0.248556	0.062915	0.308083	-0.236199	0.063368	-0.225451
5944	49.533333	-0.873561	0.607201	-0.083511	-0.867961	0.618928	0.145090	-0.833505	0.870010	0.124986	-0.826945	0.859942	-0.107116	-0.665459	0.692657	0.224884				-0.665506	1.113767	0.073915	-0.678515	1.177238	0.066078	-0.642443	0.688855	-0.215538				-0.343189	0.535244	0.098717	-0.278957	0.057675	0.355938	-0.248557	0.062916	0.308085	-0.236230	0.063394	-0.225427
5945	49.541667	-0.873516	0.607179	-0.083564	-0.867976	0.618915	0.145090	-0.833514	0.869973	0.125025	-0.826933	0.859971	-0.107041	-0.665515	0.692606	0.225023				-0.666152	1.114141	0.074188	-0.678781	1.177211	0.066194	-0.642450	0.688868	-0.215465				-0.343814	0.534867	0.096802	-0.278954	0.057682	0.355937	-0.248540	0.062928	0.308090	-0.236298	0.063416	-0.225391
5946	49.550000	-0.873512	0.607126	-0.083652	-0.867999	0.618905	0.145095	-0.833505	0.869939	0.125053	-0.826900	0.859986	-0.107060	-0.665531	0.692577	0.225166				-0.666201	1.114043	0.074239	-0.679050	1.177100	0.066262	-0.642425	0.688874	-0.215380				-0.344458	0.534450	0.094912	-0.278956	0.057678	0.355934	-0.248524	0.062943	0.308087	-0.236402	0.063429	-0.225342
5947	49.558333	-0.873518	0.607156	-0.083583	-0.868001	0.618895	0.145093	-0.833499	0.869934	0.125085	-0.826884	0.859988	-0.107014	-0.665504	0.692550	0.225314				-0.666336	1.114009	0.074316	-0.679302	1.177049	0.066366	-0.642381	0.688902	-0.215367				-0.345120	0.533997	0.093062	-0.278956	0.057671	0.355938	-0.248538	0.062933	0.308099	-0.236528	0.063469	-0.225265
5948	49.566667	-0.873510	0.607130	-0.083608	-0.867989	0.618890	0.145085	-0.833465	0.869937	0.125113	-0.826871	0.859998	-0.106978	-0.665443	0.692532	0.225469				-0.666627	1.114044	0.074467	-0.679561	1.176949	0.066447	-0.642305	0.688930	-0.215347				-0.345788	0.533533	0.091256	-0.278955	0.057672	0.355944	-0.248529	0.062947	0.308095	-0.236674	0.063539	-0.225169
5949	49.575000	-0.873512	0.607135	-0.083589	-0.867977	0.618899	0.145080	-0.833438	0.869929	0.125133	-0.826868	0.860000	-0.106940	-0.665337	0.692533	0.225620				-0.666745	1.114016	0.074549	-0.679828	1.176905	0.066592	-0.642183	0.688949	-0.215253				-0.346437	0.533086	0.089509	-0.278952	0.057669	0.355944	-0.248562	0.062905	0.308096	-0.236826	0.063627	-0.225054
5950	49.583333	-0.873047	0.606945	-0.083467	-0.867984	0.618920	0.145087	-0.833383	0.869926	0.125150	-0.826812	0.860041	-0.106925	-0.665216	0.692556	0.225769				-0.666935	1.113901	0.074698	-0.680085	1.176858	0.066699	-0.642036	0.688974	-0.215181				-0.347061	0.532650	0.087797	-0.278947	0.057661	0.355948	-0.248560	0.062900	0.308093	-0.236939	0.063692	-0.224962
5951	49.591667	-0.873505	0.607168	-0.083554	-0.868075	0.619109	0.145210	-0.833322	0.869942	0.125176	-0.826793	0.860050	-0.106886	-0.665064	0.692594	0.225902				-0.667128	1.114081	0.074744	-0.680376	1.176843	0.066825	-0.641848	0.689008	-0.215134				-0.347672	0.532243	0.086147	-0.278942	0.057652	0.355941	-0.248549	0.062918	0.308092	-0.237023	0.063737	-0.224894
5952	49.600000	-0.873464	0.607136	-0.083667	-0.868095	0.619165	0.145240	-0.833249	0.869965	0.125198	-0.826716	0.860097	-0.106879	-0.664899	0.692651	0.226021				-0.667370	1.114022	0.074785	-0.680682	1.176822	0.066926	-0.641634	0.689038	-0.215109				-0.348259	0.531846	0.084549	-0.278962	0.057674	0.355949	-0.248534	0.062921	0.308081	-0.237060	0.063769	-0.224861
5953	49.608333	-0.873464	0.607172	-0.083643	-0.868002	0.619074	0.145157	-0.833171	0.869998	0.125225	-0.826655	0.860140	-0.106844	-0.664713	0.692727	0.226130				-0.667593	1.114021	0.074876	-0.680985	1.176803	0.067026	-0.641367	0.689074	-0.215133				-0.348821	0.531430	0.083022	-0.278950	0.057661	0.355940	-0.248547	0.062925	0.308090	-0.237062	0.063786	-0.224866
5954	49.616667	-0.873478	0.607218	-0.083523	-0.867906	0.618984	0.145072	-0.833076	0.870035	0.125247	-0.826591	0.860170	-0.106812	-0.664506	0.692838	0.226237				-0.667401	1.113688	0.074793	-0.681300	1.176789	0.067118	-0.641033	0.689087	-0.215063				-0.349369	0.531007	0.081576	-0.278949	0.057677	0.355942	-0.248562	0.062921	0.308095	-0.237041	0.063789	-0.224896
5955	49.625000	-0.873416	0.607233	-0.083552	-0.867881	0.619008	0.145057	-0.832915	0.870014	0.125215	-0.826528	0.860181	-0.106767	-0.664276	0.692953	0.226346				-0.668097	1.113973	0.075054	-0.681641	1.176786	0.067200	-0.640710	0.689132	-0.215169				-0.349891	0.530581	0.080231	-0.278958	0.057693	0.355936	-0.248560	0.062928	0.308093	-0.237026	0.063786	-0.224929
5956	49.633333	-0.873388	0.607232	-0.083614	-0.867963	0.619175	0.145149	-0.832797	0.870039	0.125228	-0.826385	0.860191	-0.106791	-0.664051	0.693052	0.226456				-0.668224	1.113889	0.075057	-0.681978	1.176767	0.067226	-0.640374	0.689184	-0.215313				-0.350376	0.530135	0.078992	-0.278943	0.057683	0.355929	-0.248563	0.062930	0.308089	-0.237016	0.063773	-0.224955
5957	49.641667	-0.873349	0.607276	-0.083631	-0.867798	0.619078	0.145017	-0.832674	0.870075	0.125260	-0.826334	0.860152	-0.106820	-0.663816	0.693121	0.226548				-0.668536	1.113908	0.075083	-0.682385	1.176809	0.067250	-0.640044	0.689257	-0.215488				-0.350844	0.529675	0.077859	-0.278947	0.057678	0.355929	-0.248553	0.062926	0.308086	-0.237024	0.063765	-0.224957
5958	49.650000	-0.873344	0.607326	-0.083521	-0.867743	0.619126	0.144986	-0.832529	0.870099	0.125276	-0.826176	0.860196	-0.106769	-0.663566	0.693193	0.226619				-0.668987	1.113998	0.075041	-0.682758	1.176861	0.067268	-0.639556	0.689566	-0.215785				-0.351271	0.529226	0.076812	-0.278947	0.057668	0.355923	-0.248555	0.062914	0.308080	-0.237020	0.063768	-0.224947
5959	49.658333	-0.873251	0.607358	-0.083587	-0.867762	0.619259	0.145037	-0.832385	0.870153	0.125313	-0.826072	0.860201	-0.106720	-0.663352	0.693249	0.226667				-0.669364	1.114091	0.075081	-0.683140	1.176899	0.067284	-0.639242	0.689661	-0.215966				-0.351649	0.528755	0.075875	-0.278938	0.057658	0.355928	-0.248538	0.062914	0.308072	-0.237022	0.063774	-0.224932
5960	49.666667	-0.873185	0.607370	-0.083656	-0.867791	0.619407	0.145100	-0.832238	0.870211	0.125350	-0.825964	0.860193	-0.106751	-0.663147	0.693307	0.226686				-0.669603	1.114106	0.075069	-0.683500	1.176877	0.067268	-0.638940	0.689754	-0.216156				-0.351994	0.528312	0.075031	-0.278938	0.057647	0.355932	-0.248561	0.062895	0.308079	-0.237013	0.063777	-0.224910
5961	49.675000	-0.873110	0.607425	-0.083612	-0.867534	0.619270	0.144917	-0.832091	0.870235	0.125366	-0.825874	0.860174	-0.106788	-0.662970	0.693365	0.226679				-0.669840	1.114078	0.075030	-0.683882	1.176830	0.067264	-0.638657	0.689866	-0.216340				-0.352276	0.527921	0.074312	-0.278938	0.057649	0.355932	-0.248559	0.062901	0.308087	-0.237002	0.063783	-0.224907
5962	49.683333	-0.872605	0.607260	-0.083477	-0.867451	0.619322	0.144890	-0.831947	0.870260	0.125368	-0.825780	0.860217	-0.106670	-0.662809	0.693424	0.226661				-0.670035	1.114020	0.074983	-0.684214	1.176700	0.067265	-0.638404	0.689964	-0.216517				-0.352521	0.527579	0.073681	-0.278945	0.057660	0.355935	-0.248561	0.062899	0.308081	-0.236990	0.063780	-0.224909
5963	49.691667	-0.872644	0.607340	-0.083524	-0.867465	0.619472	0.144941	-0.831762	0.870256	0.125324	-0.825671	0.860227	-0.106754	-0.662657	0.693482	0.226636				-0.670083	1.113851	0.074951	-0.684521	1.176502	0.067262	-0.638148	0.690121	-0.216954				-0.352719	0.527277	0.073161	-0.278949	0.057671	0.355938	-0.248542	0.062924	0.308088	-0.236977	0.063754	-0.224919
5964	49.700000	-0.872705	0.607421	-0.083491	-0.867482	0.619617	0.144997	-0.831630	0.870281	0.125301	-0.825570	0.860238	-0.106768	-0.662511	0.693537	0.226612				-0.670141	1.113556	0.074936	-0.684827	1.176269	0.067266	-0.637931	0.690188	-0.217107				-0.352859	0.527045	0.072730	-0.278951	0.057676	0.355939	-0.248555	0.062909	0.308087	-0.236963	0.063737	-0.224942
5965	49.708333	-0.872468	0.607505	-0.083510	-0.867229	0.619505	0.144830	-0.831502	0.870299	0.125267	-0.825475	0.860249	-0.106834	-0.662380	0.693585	0.226593				-0.670437	1.113461	0.074905	-0.685135	1.176094	0.067277	-0.637752	0.690246	-0.217230				-0.352951	0.526896	0.072400	-0.278956	0.057686	0.355937	-0.248555	0.062914	0.308093	-0.236949	0.063707	-0.224963
5966	49.716667	-0.872265	0.607460	-0.083475	-0.867157	0.619556	0.144812	-0.831382	0.870313	0.125232	-0.825395	0.860289	-0.106784	-0.662253	0.693622	0.226578				-0.670631	1.113497	0.074824	-0.685475	1.175971	0.067291	-0.637597	0.690280	-0.217322				-0.352996	0.526799	0.072128	-0.278950	0.057683	0.355933	-0.248550	0.062907	0.308094	-0.236928	0.063685	-0.224977
5967	49.725000	-0.872299	0.607499	-0.083477	-0.867091	0.619554	0.144781	-0.831262	0.870316	0.125184	-0.825295	0.860275	-0.106852	-0.662138	0.693648	0.226569				-0.670715	1.113406	0.074773	-0.685804	1.175903	0.067270	-0.637465	0.690310	-0.217390				-0.352996	0.526769	0.071913	-0.278950	0.057686	0.355939	-0.248516	0.062920	0.308080	-0.236904	0.063680	-0.224979
5968	49.733333	-0.872268	0.607575	-0.083535	-0.867042	0.619654	0.144792	-0.831139	0.870328	0.125144	-0.825223	0.860242	-0.106888	-0.662021	0.693678	0.226555				-0.670745	1.113217	0.074706	-0.686139	1.175855	0.067244	-0.637371	0.690305	-0.217525				-0.352957	0.526805	0.071741	-0.278938	0.057667	0.355937	-0.248540	0.062879	0.308090	-0.236891	0.063671	-0.224975
5969	49.741667	-0.872416	0.607703	-0.083497	-0.866972	0.619689	0.144779	-0.831037	0.870343	0.125103	-0.825134	0.860278	-0.106860	-0.661932	0.693704	0.226528				-0.671059	1.113373	0.074760	-0.686445	1.175798	0.067211	-0.637281	0.690329	-0.217447				-0.352867	0.526918	0.071602	-0.278927	0.057660	0.355940	-0.248538	0.062866	0.308080	-0.236881	0.063681	-0.224968
5970	49.750000	-0.872390	0.607640	-0.083465	-0.866920	0.619729	0.144764	-0.830904	0.870336	0.125031	-0.825063	0.860266	-0.106949	-0.661853	0.693717	0.226479				-0.671102	1.113228	0.074699	-0.686741	1.175767	0.067173	-0.637211	0.690326	-0.217451				-0.352750	0.527063	0.071504	-0.278912	0.057641	0.355934	-0.248542	0.062869	0.308080	-0.236878	0.063685	-0.224958
5971	49.758333	-0.872339	0.607792	-0.083468	-0.866909	0.619776	0.144764	-0.830821	0.870357	0.124989	-0.825005	0.860248	-0.107007	-0.661788	0.693729	0.226408				-0.671511	1.113193	0.074563	-0.687053	1.175648	0.067079	-0.637215	0.690288	-0.217527				-0.352602	0.527230	0.071451	-0.278918	0.057641	0.355940	-0.248518	0.062882	0.308083	-0.236880	0.063689	-0.224936
5972	49.766667	-0.872311	0.607789	-0.083398	-0.866856	0.619805	0.144734	-0.830748	0.870380	0.124943	-0.824969	0.860239	-0.106967	-0.661723	0.693748	0.226320				-0.671705	1.113155	0.074429	-0.687332	1.175581	0.066966	-0.637196	0.690274	-0.217402				-0.352442	0.527400	0.071418	-0.278917	0.057643	0.355934	-0.248535	0.062880	0.308087	-0.236887	0.063698	-0.224923
5973	49.775000	-0.872392	0.607825	-0.083523	-0.866919	0.619936	0.144792	-0.830693	0.870405	0.124892	-0.824935	0.860206	-0.107078	-0.661677	0.693761	0.226225				-0.671835	1.113111	0.074322	-0.687613	1.175541	0.066899	-0.637236	0.690207	-0.217417				-0.352263	0.527570	0.071421	-0.278921	0.057657	0.355931	-0.248519	0.062899	0.308088	-0.236896	0.063703	-0.224928
5974	49.783333	-0.872490	0.607850	-0.083653	-0.866962	0.620000	0.144816	-0.830646	0.870426	0.124831	-0.824934	0.860147	-0.107136	-0.661639	0.693785	0.226135				-0.671991	1.113176	0.074199	-0.687885	1.175508	0.066817	-0.637287	0.690119	-0.217437				-0.352074	0.527740	0.071448	-0.278926	0.057666	0.355929	-0.248501	0.062919	0.308087	-0.236913	0.063694	-0.224927
5975	49.791667	-0.872315	0.607759	-0.083508	-0.866891	0.619934	0.144751	-0.830614	0.870450	0.124768	-0.824897	0.860131	-0.107215	-0.661603	0.693809	0.226053				-0.672191	1.112885	0.074020	-0.688118	1.175454	0.066691	-0.637327	0.690037	-0.217412				-0.351894	0.527908	0.071508	-0.278932	0.057678	0.355930	-0.248526	0.062882	0.308078	-0.236931	0.063704	-0.224941
5976	49.800000	-0.872059	0.607668	-0.083509	-0.866830	0.619870	0.144693	-0.830591	0.870475	0.124705	-0.824913	0.860080	-0.107259	-0.661567	0.693841	0.225974				-0.672500	1.113207	0.073904	-0.688379	1.175473	0.066605	-0.637383	0.689935	-0.217402				-0.351720	0.528066	0.071586	-0.278937	0.057688	0.355927	-0.248526	0.062879	0.308075	-0.236950	0.063713	-0.224939
5977	49.808333	-0.872209	0.607708	-0.083504	-0.866805	0.619884	0.144667	-0.830575	0.870492	0.124619	-0.824892	0.860077	-0.107349	-0.661532	0.693884	0.225908				-0.672665	1.113153	0.073866	-0.688595	1.175482	0.066514	-0.637420	0.689851	-0.217376				-0.351565	0.528214	0.071681	-0.278934	0.057684	0.355930	-0.248509	0.062880	0.308066	-0.236964	0.063736	-0.224939
5978	49.816667	-0.871999	0.607640	-0.083591	-0.866824	0.619909	0.144663	-0.830569	0.870515	0.124553	-0.824917	0.860029	-0.107424	-0.661504	0.693937	0.225864				-0.672694	1.113266	0.073750	-0.688788	1.175473	0.066416	-0.637453	0.689777	-0.217353				-0.351420	0.528358	0.071783	-0.278932	0.057674	0.355928	-0.248519	0.062858	0.308072	-0.236982	0.063751	-0.224927
5979	49.825000	-0.872076	0.607651	-0.083549	-0.866803	0.619924	0.144641	-0.830564	0.870550	0.124495	-0.824966	0.859978	-0.107513	-0.661458	0.694004	0.225818				-0.672753	1.113030	0.073602	-0.688949	1.175453	0.066283	-0.637473	0.689725	-0.217345				-0.351295	0.528497	0.071883	-0.278920	0.057652	0.355930	-0.248525	0.062859	0.308071	-0.236998	0.063776	-0.224923
5980	49.833333	-0.872084	0.607645	-0.083556	-0.866932	0.620078	0.144737	-0.830586	0.870563	0.124427	-0.825003	0.859974	-0.107527	-0.661412	0.694080	0.225791				-0.673250	1.113085	0.073449	-0.689100	1.175488	0.066257	-0.637501	0.689661	-0.217353				-0.351201	0.528615	0.071980	-0.278919	0.057656	0.355933	-0.248542	0.062877	0.308079	-0.237001	0.063791	-0.224913
5981	49.841667	-0.872051	0.607569	-0.083687	-0.866875	0.620017	0.144662	-0.830615	0.870585	0.124364	-0.825074	0.859938	-0.107597	-0.661384	0.694146	0.225766				-0.673314	1.113016	0.073361	-0.689257	1.175411	0.066074	-0.637514	0.689622	-0.217382				-0.351135	0.528698	0.072055	-0.278920	0.057655	0.355934	-0.248528	0.062899	0.308083	-0.237016	0.063795	-0.224912
5982	49.850000	-0.872105	0.607545	-0.083636	-0.866830	0.619950	0.144587	-0.830645	0.870595	0.124307	-0.825150	0.859890	-0.107676	-0.661361	0.694207	0.225754				-0.673376	1.112947	0.073250	-0.689387	1.175395	0.065935	-0.637527	0.689589	-0.217424				-0.351095	0.528775	0.072110	-0.278916	0.057653	0.355929	-0.248540	0.062894	0.308091	-0.237025	0.063793	-0.224918
5983	49.858333	-0.872180	0.607624	-0.083594	-0.866828	0.619936	0.144550	-0.830698	0.870632	0.124272	-0.825299	0.859835	-0.107672	-0.661352	0.694255	0.225734				-0.673355	1.113043	0.073068	-0.689533	1.175410	0.065792	-0.637541	0.689554	-0.217480				-0.351078	0.528843	0.072120	-0.278926	0.057662	0.355932	-0.248540	0.062900	0.308090	-0.237035	0.063791	-0.224926
5984	49.866667	-0.872138	0.607524	-0.083674	-0.866844	0.619926	0.144531	-0.830730	0.870595	0.124201	-0.825377	0.859830	-0.107711	-0.661359	0.694291	0.225715				-0.673672	1.113113	0.072906	-0.689654	1.175430	0.065664	-0.637548	0.689529	-0.217558				-0.351079	0.528919	0.072106	-0.278917	0.057667	0.355927	-0.248537	0.062898	0.308086	-0.237038	0.063785	-0.224931
5985	49.875000	-0.872187	0.607490	-0.083655	-0.866881	0.619907	0.144527	-0.830780	0.870582	0.124155	-0.825458	0.859779	-0.107793	-0.661386	0.694314	0.225692				-0.673757	1.113112	0.072770	-0.689778	1.175437	0.065492	-0.637548	0.689499	-0.217628				-0.351077	0.528994	0.072073	-0.278923	0.057678	0.355924	-0.248499	0.062916	0.308068	-0.237044	0.063790	-0.224933
5986	49.883333	-0.872221	0.607469	-0.083703	-0.866926	0.619890	0.144537	-0.830835	0.870576	0.124118	-0.825551	0.859731	-0.107778	-0.661428	0.694326	0.225667				-0.673876	1.112999	0.072573	-0.689870	1.175448	0.065355	-0.637565	0.689466	-0.217704				-0.351087	0.529070	0.072034	-0.278933	0.057677	0.355921	-0.248518	0.062883	0.308062	-0.237048	0.063789	-0.224927
5987	49.891667	-0.872254	0.607435	-0.083695	-0.866952	0.619862	0.144536	-0.830891	0.870538	0.124066	-0.825614	0.859709	-0.107803	-0.661471	0.694332	0.225628				-0.673923	1.112991	0.072455	-0.689939	1.175463	0.065222	-0.637597	0.689409	-0.217680				-0.351103	0.529154	0.071989	-0.278920	0.057670	0.355918	-0.248516	0.062866	0.308063	-0.237048	0.063801	-0.224926
5988	49.900000	-0.872317	0.607388	-0.083663	-0.866981	0.619832	0.144541	-0.830968	0.870556	0.124044	-0.825721	0.859629	-0.107883	-0.661524	0.694334	0.225588				-0.673955	1.112997	0.072359	-0.689981	1.175497	0.065112	-0.637620	0.689330	-0.217500				-0.351131	0.529234	0.071949	-0.278908	0.057654	0.355919	-0.248518	0.062867	0.308061	-0.237051	0.063818	-0.224926
5989	49.908333	-0.872324	0.607386	-0.083665	-0.867092	0.619888	0.144625	-0.831058	0.870548	0.123993	-0.825822	0.859565	-0.107914	-0.661592	0.694325	0.225544				-0.674024	1.113089	0.072199	-0.690010	1.175540	0.065001	-0.637663	0.689243	-0.217462				-0.351168	0.529318	0.071906	-0.278915	0.057649	0.355922	-0.248524	0.062871	0.308069	-0.237053	0.063828	-0.224925
5990	49.916667	-0.872402	0.607293	-0.083710	-0.867054	0.619779	0.144572	-0.831143	0.870540	0.123934	-0.825924	0.859504	-0.107955	-0.661659	0.694324	0.225502				-0.674015	1.113172	0.072065	-0.690028	1.175577	0.064824	-0.637732	0.689197	-0.217540				-0.351217	0.529387	0.071871	-0.278923	0.057652	0.355927	-0.248532	0.062876	0.308080	-0.237062	0.063836	-0.224929
5991	49.925000	-0.872366	0.607344	-0.083687	-0.867085	0.619752	0.144579	-0.831240	0.870536	0.123869	-0.826047	0.859470	-0.107919	-0.661735	0.694325	0.225462				-0.674116	1.113256	0.071948	-0.690039	1.175640	0.064712	-0.637824	0.689140	-0.217629				-0.351274	0.529447	0.071851	-0.278914	0.057642	0.355925	-0.248540	0.062899	0.308090	-0.237062	0.063835	-0.224932
5992	49.933333	-0.872453	0.607286	-0.083653	-0.867112	0.619725	0.144576	-0.831338	0.870534	0.123795	-0.826152	0.859412	-0.108044	-0.661805	0.694336	0.225420				-0.674123	1.113310	0.071807	-0.690040	1.175692	0.064588	-0.637909	0.689096	-0.217716				-0.351316	0.529521	0.071857	-0.278927	0.057653	0.355931	-0.248542	0.062913	0.308099	-0.237068	0.063827	-0.224934
5993	49.941667	-0.872527	0.607253	-0.083700	-0.867161	0.619709	0.144582	-0.831429	0.870525	0.123716	-0.826293	0.859385	-0.108092	-0.661876	0.694356	0.225385				-0.674177	1.113302	0.071707	-0.690040	1.175741	0.064472	-0.637998	0.689038	-0.217768				-0.351358	0.529570	0.071876	-0.278925	0.057659	0.355927	-0.248544	0.062912	0.308095	-0.237072	0.063829	-0.224939
5994	49.950000	-0.872513	0.607269	-0.083709	-0.867175	0.619680	0.144565	-0.831522	0.870533	0.123646	-0.826428	0.859343	-0.108067	-0.661940	0.694384	0.225351				-0.674328	1.113256	0.071598	-0.690022	1.175816	0.064359	-0.638081	0.688989	-0.217807				-0.351393	0.529608	0.071904	-0.278925	0.057668	0.355926	-0.248542	0.062903	0.308085	-0.237075	0.063826	-0.224932
5995	49.958333	-0.872575	0.607230	-0.083681	-0.867221	0.619680	0.144559	-0.831603	0.870541	0.123578	-0.826514	0.859321	-0.108137	-0.662008	0.694407	0.225323				-0.674461	1.113334	0.071446	-0.689998	1.175865	0.064242	-0.638154	0.688945	-0.217835				-0.351424	0.529636	0.071958	-0.278938	0.057685	0.355925	-0.248529	0.062889	0.308071	-0.237077	0.063821	-0.224929
5996	49.966667	-0.872611	0.607213	-0.083677	-0.867301	0.619695	0.144569	-0.831678	0.870547	0.123518	-0.826591	0.859293	-0.108203	-0.662070	0.694437	0.225296				-0.674377	1.113321	0.071275	-0.689976	1.175897	0.064111	-0.638216	0.688902	-0.217858				-0.351445	0.529650	0.072011	-0.278924	0.057672	0.355923	-0.248497	0.062907	0.308060	-0.237075	0.063830	-0.224929
5997	49.975000	-0.872663	0.607183	-0.083711	-0.867364	0.619739	0.144607	-0.831747	0.870558	0.123462	-0.826681	0.859242	-0.108236	-0.662118	0.694462	0.225268				-0.674313	1.113402	0.071108	-0.689953	1.175961	0.063965	-0.638277	0.688896	-0.217932				-0.351469	0.529670	0.072081	-0.278921	0.057666	0.355921	-0.248502	0.062886	0.308064	-0.237072	0.063833	-0.224925
5998	49.983333	-0.872683	0.607196	-0.083713	-0.867318	0.619662	0.144543	-0.831814	0.870563	0.123414	-0.826765	0.859194	-0.108249	-0.662159	0.694490	0.225243				-0.674359	1.113404	0.071032	-0.689933	1.176036	0.063822	-0.638321	0.688824	-0.217868				-0.351492	0.529700	0.072133	-0.278912	0.057662	0.355923	-0.248511	0.062859	0.308062	-0.237068	0.063834	-0.224918
5999	49.991667	-0.872624	0.607143	-0.083815	-0.867336	0.619650	0.144528	-0.831924	0.870589	0.123392	-0.826855	0.859143	-0.108273	-0.662195	0.694521	0.225218				-0.674398	1.113615	0.070859	-0.689905	1.176137	0.063719	-0.638363	0.688828	-0.217942				-0.351514	0.529745	0.072169	-0.278910	0.057649	0.355923	-0.248510	0.062898	0.308077	-0.237073	0.063839	-0.224917
6000	50.000000	-0.872720	0.607080	-0.083710	-0.867388	0.619658	0.144531	-0.832001	0.870583	0.123349	-0.826948	0.859093	-0.108298	-0.662222	0.694551	0.225202				-0.674508	1.113629	0.070762	-0.689882	1.176235	0.063622	-0.638395	0.688826	-0.218007				-0.351539	0.529794	0.072193	-0.278899	0.057636	0.355927	-0.248501	0.062921	0.308088	-0.237076	0.063845	-0.224920
6001	50.008333	-0.872687	0.607145	-0.083793	-0.867362	0.619622	0.144509	-0.832029	0.870539	0.123281	-0.827026	0.859040	-0.108316	-0.662235	0.694594	0.225189				-0.674624	1.113836	0.070561	-0.689864	1.176297	0.063526	-0.638424	0.688801	-0.218015				-0.351552	0.529852	0.072208	-0.278901	0.057629	0.355925	-0.248521	0.062921	0.308094	-0.237080	0.063838	-0.224925
6002	50.016667	-0.872720	0.607131	-0.083737	-0.867370	0.619609	0.144500	-0.832092	0.870524	0.123246	-0.827130	0.858995	-0.108297	-0.662237	0.694635	0.225180				-0.674740	1.113765	0.070538	-0.689845	1.176341	0.063445	-0.638443	0.688781	-0.218018				-0.351561	0.529912	0.072222	-0.278914	0.057650	0.355931	-0.248534	0.062908	0.308101	-0.237081	0.063842	-0.224931
6003	50.025000	-0.872704	0.607114	-0.083783	-0.867382	0.619604	0.144491	-0.832148	0.870555	0.123223	-0.827203	0.858965	-0.108372	-0.662275	0.694700	0.225206				-0.674823	1.113951	0.070489	-0.689817	1.176361	0.063365	-0.638465	0.688764	-0.218022				-0.351548	0.529980	0.072243	-0.278916	0.057645	0.355927	-0.248526	0.062921	0.308091	-0.237077	0.063838	-0.224935
6004	50.033333	-0.872771	0.607082	-0.083789	-0.867433	0.619618	0.144496	-0.832189	0.870541	0.123183	-0.827286	0.858928	-0.108410	-0.662210	0.694730	0.225184				-0.674677	1.113981	0.070340	-0.689789	1.176371	0.063295	-0.638480	0.688744	-0.218023				-0.351521	0.530057	0.072274	-0.278918	0.057659	0.355922	-0.248503	0.062929	0.308087	-0.237079	0.063837	-0.224928
6005	50.041667	-0.872765	0.607100	-0.083783	-0.867404	0.619594	0.144478	-0.832212	0.870490	0.123131	-0.827373	0.858886	-0.108339	-0.662183	0.694767	0.225196				-0.674429	1.113773	0.070196	-0.689765	1.176376	0.063238	-0.638483	0.688660	-0.217889				-0.351483	0.530133	0.072302	-0.278923	0.057664	0.355921	-0.248528	0.062893	0.308073	-0.237078	0.063840	-0.224922
6006	50.050000	-0.872736	0.607101	-0.083881	-0.867406	0.619596	0.144475	-0.832238	0.870519	0.123115	-0.827376	0.858865	-0.108458	-0.662151	0.694800	0.225203				-0.674408	1.113770	0.070145	-0.689717	1.176375	0.063160	-0.638491	0.688707	-0.218014				-0.351432	0.530216	0.072346	-0.278945	0.057692	0.355924	-0.248519	0.062879	0.308063	-0.237079	0.063845	-0.224920
6007	50.058333	-0.872760	0.607076	-0.083780	-0.867498	0.619679	0.144540	-0.832196	0.870457	0.123039	-0.827409	0.858839	-0.108480	-0.662119	0.694816	0.225208				-0.674554	1.113919	0.070159	-0.689703	1.176399	0.063139	-0.638487	0.688619	-0.217878				-0.351367	0.530307	0.072395	-0.278936	0.057685	0.355924	-0.248507	0.062892	0.308055	-0.237076	0.063846	-0.224913
6008	50.066667	-0.872791	0.607064	-0.083802	-0.867407	0.619605	0.144464	-0.832271	0.870465	0.123049	-0.827433	0.858808	-0.108497	-0.662096	0.694826	0.225207				-0.674382	1.113793	0.070050	-0.689670	1.176392	0.063056	-0.638485	0.688591	-0.217868				-0.351290	0.530400	0.072448	-0.278937	0.057684	0.355918	-0.248525	0.062890	0.308066	-0.237082	0.063833	-0.224912
6009	50.075000	-0.872753	0.607093	-0.083771	-0.867399	0.619607	0.144458	-0.832273	0.870445	0.123021	-0.827494	0.858769	-0.108435	-0.662071	0.694819	0.225192				-0.674387	1.113812	0.070006	-0.689653	1.176476	0.063015	-0.638484	0.688598	-0.217932				-0.351212	0.530491	0.072507	-0.278932	0.057678	0.355923	-0.248529	0.062894	0.308070	-0.237083	0.063840	-0.224923
6010	50.083333	-0.872697	0.607034	-0.083893	-0.867381	0.619602	0.144451	-0.832275	0.870420	0.122993	-0.827474	0.858759	-0.108527	-0.662059	0.694811	0.225177				-0.674404	1.113834	0.069957	-0.689654	1.176511	0.062947	-0.638466	0.688539	-0.217864				-0.351130	0.530576	0.072573	-0.278913	0.057658	0.355925	-0.248540	0.062903	0.308070	-0.237086	0.063837	-0.224928
6011	50.091667	-0.872710	0.607048	-0.083848	-0.867411	0.619627	0.144463	-0.832282	0.870430	0.122980	-0.827495	0.858737	-0.108536	-0.662057	0.694798	0.225153				-0.674620	1.114011	0.069947	-0.689639	1.176565	0.062908	-0.638453	0.688526	-0.217860				-0.351044	0.530653	0.072637	-0.278904	0.057633	0.355922	-0.248537	0.062901	0.308086	-0.237087	0.063835	-0.224931
6012	50.100000	-0.872723	0.607076	-0.083755	-0.867399	0.619633	0.144463	-0.832283	0.870454	0.122970	-0.827536	0.858681	-0.108610	-0.662056	0.694792	0.225124				-0.674681	1.114043	0.069871	-0.689627	1.176619	0.062872	-0.638437	0.688513	-0.217856				-0.350964	0.530730	0.072712	-0.278904	0.057631	0.355926	-0.248538	0.062906	0.308094	-0.237085	0.063844	-0.224930
6013	50.108333	-0.872688	0.607052	-0.083808	-0.867347	0.619619	0.144446	-0.832283	0.870459	0.122953	-0.827524	0.858713	-0.108536	-0.662047	0.694782	0.225101				-0.674843	1.113988	0.069792	-0.689610	1.176668	0.062848	-0.638418	0.688508	-0.217841				-0.350891	0.530787	0.072790	-0.278893	0.057624	0.355924	-0.248533	0.062900	0.308094	-0.237079	0.063845	-0.224920
6014	50.116667	-0.872698	0.607068	-0.083860	-0.867340	0.619625	0.144442	-0.832267	0.870437	0.122914	-0.827516	0.858711	-0.108578	-0.662047	0.694786	0.225084				-0.674877	1.114040	0.069801	-0.689589	1.176717	0.062829	-0.638404	0.688499	-0.217830				-0.350822	0.530834	0.072869	-0.278887	0.057626	0.355927	-0.248528	0.062885	0.308090	-0.237071	0.063849	-0.224909
6015	50.125000	-0.872695	0.607054	-0.083819	-0.867374	0.619659	0.144455	-0.832247	0.870464	0.122887	-0.827511	0.858708	-0.108595	-0.662043	0.694782	0.225066				-0.674979	1.114139	0.069745	-0.689560	1.176762	0.062819	-0.638379	0.688500	-0.217822				-0.350764	0.530899	0.072931	-0.278896	0.057649	0.355920	-0.248512	0.062873	0.308079	-0.237071	0.063845	-0.224904
6016	50.133333	-0.872745	0.607058	-0.083787	-0.867334	0.619652	0.144439	-0.832263	0.870481	0.122868	-0.827531	0.858707	-0.108499	-0.662036	0.694790	0.225054				-0.674968	1.114164	0.069724	-0.689524	1.176847	0.062833	-0.638362	0.688479	-0.217811				-0.350716	0.530967	0.072977	-0.278893	0.057656	0.355920	-0.248498	0.062859	0.308068	-0.237071	0.063846	-0.224905
6017	50.141667	-0.872667	0.607072	-0.083808	-0.867331	0.619658	0.144435	-0.832235	0.870485	0.122842	-0.827499	0.858693	-0.108629	-0.662026	0.694788	0.225046				-0.674944	1.114190	0.069710	-0.689479	1.176908	0.062841	-0.638339	0.688471	-0.217810				-0.350673	0.531065	0.073016	-0.278911	0.057672	0.355919	-0.248502	0.062872	0.308065	-0.237073	0.063848	-0.224906
6018	50.150000	-0.872709	0.607040	-0.083807	-0.867366	0.619684	0.144442	-0.832244	0.870486	0.122821	-0.827482	0.858685	-0.108639	-0.662018	0.694789	0.225046				-0.674940	1.114235	0.069699	-0.689431	1.176980	0.062850	-0.638311	0.688453	-0.217808				-0.350629	0.531169	0.073039	-0.278904	0.057662	0.355912	-0.248475	0.062901	0.308065	-0.237076	0.063848	-0.224908
6019	50.158333	-0.872705	0.607104	-0.083760	-0.867368	0.619689	0.144439	-0.832177	0.870456	0.122774	-0.827460	0.858682	-0.108650	-0.662006	0.694795	0.225053				-0.674760	1.114349	0.069671	-0.689385	1.177076	0.062872	-0.638303	0.688435	-0.217813				-0.350600	0.531290	0.073042	-0.278908	0.057666	0.355917	-0.248495	0.062906	0.308078	-0.237083	0.063842	-0.224920
6020	50.166667	-0.872703	0.607097	-0.083761	-0.867323	0.619666	0.144425	-0.832218	0.870507	0.122816	-0.827487	0.858663	-0.108591	-0.661997	0.694799	0.225062				-0.674329	1.114048	0.069462	-0.689330	1.177183	0.062903	-0.638286	0.688423	-0.217821				-0.350573	0.531407	0.073041	-0.278902	0.057644	0.355919	-0.248491	0.062925	0.308078	-0.237092	0.063837	-0.224925
6021	50.175000	-0.872651	0.607032	-0.083828	-0.867321	0.619665	0.144421	-0.832169	0.870499	0.122792	-0.827418	0.858678	-0.108664	-0.661983	0.694807	0.225079				-0.674829	1.114452	0.069669	-0.689261	1.177305	0.062967	-0.638273	0.688410	-0.217821				-0.350549	0.531514	0.073035	-0.278898	0.057637	0.355922	-0.248529	0.062899	0.308099	-0.237093	0.063846	-0.224921
6022	50.183333	-0.872666	0.607006	-0.083796	-0.867358	0.619689	0.144435	-0.832162	0.870493	0.122790	-0.827399	0.858677	-0.108667	-0.661973	0.694815	0.225088				-0.674819	1.114485	0.069664	-0.689182	1.177382	0.063019	-0.638252	0.688398	-0.217831				-0.350527	0.531619	0.073024	-0.278905	0.057629	0.355927	-0.248504	0.062921	0.308089	-0.237094	0.063852	-0.224915
6023	50.191667	-0.872707	0.607097	-0.083755	-0.867316	0.619671	0.144415	-0.832092	0.870469	0.122744	-0.827403	0.858661	-0.108632	-0.661951	0.694831	0.225105				-0.674718	1.114593	0.069615	-0.689114	1.177414	0.063034	-0.638251	0.688382	-0.217837				-0.350505	0.531719	0.073005	-0.278900	0.057626	0.355922	-0.248530	0.062887	0.308090	-0.237091	0.063854	-0.224913
6024	50.200000	-0.872692	0.607088	-0.083860	-0.867305	0.619677	0.144402	-0.832065	0.870492	0.122735	-0.827361	0.858674	-0.108698	-0.661920	0.694845	0.225117				-0.674480	1.114383	0.069545	-0.689012	1.177434	0.063095	-0.638220	0.688375	-0.217855				-0.350491	0.531799	0.072987	-0.278903	0.057640	0.355919	-0.248530	0.062880	0.308072	-0.237086	0.063847	-0.224912
6025	50.208333	-0.872695	0.607072	-0.083779	-0.867328	0.619697	0.144407	-0.831912	0.870421	0.122641	-0.827340	0.858679	-0.108707	-0.661906	0.694864	0.225142				-0.674188	1.114123	0.069466	-0.688906	1.177356	0.063109	-0.638204	0.688373	-0.217870				-0.350475	0.531865	0.072980	-0.278918	0.057664	0.355920	-0.248529	0.062876	0.308059	-0.237087	0.063852	-0.224910
6026	50.216667	-0.872712	0.607122	-0.083770	-0.867348	0.619714	0.144408	-0.832053	0.870490	0.122719	-0.827311	0.858714	-0.108636	-0.661881	0.694876	0.225169				-0.674473	1.114458	0.069596	-0.688793	1.177299	0.063150	-0.638189	0.688378	-0.217875				-0.350457	0.531911	0.072984	-0.278919	0.057676	0.355911	-0.248520	0.062870	0.308051	-0.237087	0.063847	-0.224912
6027	50.225000	-0.872710	0.607128	-0.083771	-0.867308	0.619693	0.144391	-0.832032	0.870523	0.122725	-0.827321	0.858680	-0.108690	-0.661840	0.694883	0.225186							-0.688673	1.177187	0.063185	-0.638175	0.688380	-0.217885				-0.350435	0.531920	0.073008	-0.278920	0.057678	0.355912	-0.248519	0.062881	0.308053	-0.237084	0.063841	-0.224916
6028	50.233333	-0.872722	0.607053	-0.083762	-0.867306	0.619693	0.144389	-0.832013	0.870519	0.122711	-0.827285	0.858704	-0.108716	-0.661810	0.694872	0.225204				-0.673293	1.113749	0.069443	-0.688547	1.177033	0.063229	-0.638160	0.688391	-0.217892				-0.350412	0.531905	0.073057	-0.278921	0.057679	0.355918	-0.248522	0.062883	0.308064	-0.237082	0.063842	-0.224923
6029	50.241667	-0.872681	0.607092	-0.083834	-0.867386	0.619764	0.144462	-0.832006	0.870540	0.122722	-0.827275	0.858675	-0.108735	-0.661781	0.694865	0.225208				-0.673733	1.114038	0.069718	-0.688393	1.176833	0.063301	-0.638156	0.688409	-0.217897				-0.350384	0.531861	0.073134	-0.278913	0.057666	0.355918	-0.248518	0.062891	0.308079	-0.237088	0.063839	-0.224922
6030	50.250000	-0.872685	0.607129	-0.083766	-0.867291	0.619687	0.144391	-0.831984	0.870509	0.122717	-0.827253	0.858690	-0.108775	-0.661764	0.694841	0.225202				-0.673558	1.113958	0.069734	-0.688233	1.176562	0.063366	-0.638152	0.688426	-0.217893				-0.350355	0.531790	0.073230	-0.278899	0.057651	0.355921	-0.248524	0.062893	0.308092	-0.237088	0.063838	-0.224919
6031	50.258333	-0.872682	0.607094	-0.083826	-0.867283	0.619689	0.144393	-0.831971	0.870507	0.122731	-0.827230	0.858726	-0.108681	-0.661743	0.694806	0.225185							-0.688081	1.176310	0.063444	-0.638153	0.688445	-0.217892				-0.350313	0.531693	0.073318	-0.278891	0.057635	0.355922	-0.248508	0.062908	0.308096	-0.237091	0.063848	-0.224916
6032	50.266667	-0.872647	0.607116	-0.083773	-0.867278	0.619693	0.144391	-0.831936	0.870505	0.122729	-0.827163	0.858742	-0.108673	-0.661723	0.694780	0.225158				-0.672840	1.113320	0.069934	-0.687933	1.176043	0.063506	-0.638150	0.688460	-0.217890				-0.350270	0.531596	0.073399	-0.278896	0.057627	0.355928	-0.248526	0.062892	0.308098	-0.237088	0.063856	-0.224911
6033	50.275000	-0.872637	0.607113	-0.083803	-0.867305	0.619713	0.144408	-0.831920	0.870509	0.122741	-0.827128	0.858760	-0.108652	-0.661708	0.694747	0.225133				-0.672722	1.113108	0.069953	-0.687779	1.175807	0.063601	-0.638148	0.688467	-0.217895				-0.350230	0.531514	0.073453	-0.278901	0.057633	0.355924	-0.248488	0.062903	0.308076	-0.237092	0.063851	-0.224906
6034	50.283333	-0.872670	0.607137	-0.083750	-0.867285	0.619706	0.144403	-0.831888	0.870512	0.122757	-0.827111	0.858782	-0.108561	-0.661698	0.694704	0.225105				-0.672593	1.112911	0.069978	-0.687616	1.175546	0.063660	-0.638137	0.688462	-0.217897				-0.350190	0.531447	0.073488	-0.278897	0.057633	0.355918	-0.248522	0.062875	0.308071	-0.237088	0.063855	-0.224910
6035	50.291667	-0.872636	0.607130	-0.083797	-0.867198	0.619593	0.144321	-0.831872	0.870536	0.122788	-0.827070	0.858794	-0.108620	-0.661689	0.694656	0.225083				-0.672266	1.112777	0.070071	-0.687467	1.175391	0.063746	-0.638120	0.688472	-0.217902				-0.350150	0.531402	0.073494	-0.278912	0.057656	0.355920	-0.248523	0.062874	0.308064	-0.237093	0.063852	-0.224914
6036	50.300000	-0.872619	0.607139	-0.083740	-0.867273	0.619708	0.144406	-0.831836	0.870505	0.122798	-0.827042	0.858808	-0.108604	-0.661683	0.694623	0.225067				-0.672043	1.112742	0.070171	-0.687314	1.175322	0.063840	-0.638093	0.688476	-0.217898				-0.350112	0.531382	0.073497	-0.278917	0.057666	0.355921	-0.248513	0.062868	0.308065	-0.237091	0.063845	-0.224916
6037	50.308333	-0.872625	0.607165	-0.083752	-0.867265	0.619707	0.144408	-0.831814	0.870517	0.122824	-0.827041	0.858775	-0.108635	-0.661667	0.694591	0.225055				-0.671911	1.112864	0.070281	-0.687161	1.175415	0.063976	-0.638059	0.688486	-0.217887				-0.350077	0.531380	0.073485	-0.278909	0.057662	0.355922	-0.248522	0.062875	0.308076	-0.237092	0.063840	-0.224917
6038	50.316667	-0.872657	0.607167	-0.083736	-0.867256	0.619705	0.144412	-0.831793	0.870483	0.122847	-0.826968	0.858816	-0.108575	-0.661654	0.694564	0.225053				-0.671877	1.113087	0.070452	-0.687000	1.175698	0.064179	-0.638021	0.688506	-0.217866				-0.350053	0.531387	0.073468	-0.278910	0.057657	0.355924	-0.248522	0.062875	0.308088	-0.237094	0.063842	-0.224926
6039	50.325000	-0.872623	0.607129	-0.083730	-0.867234	0.619709	0.144411	-0.831770	0.870491	0.122852	-0.826923	0.858818	-0.108558	-0.661638	0.694546	0.225059				-0.671895	1.113481	0.070706	-0.686822	1.176267	0.064399	-0.637968	0.688547	-0.217844				-0.350028	0.531403	0.073449	-0.278908	0.057652	0.355927	-0.248528	0.062884	0.308098	-0.237093	0.063843	-0.224920
6040	50.333333	-0.872585	0.607150	-0.083723	-0.867076	0.619485	0.144258	-0.831758	0.870452	0.122853	-0.826872	0.858820	-0.108547	-0.661620	0.694528	0.225061				-0.672176	1.114019	0.071082	-0.686622	1.177044	0.064681	-0.637915	0.688601	-0.217813				-0.350008	0.531420	0.073424	-0.278907	0.057649	0.355932	-0.248526	0.062884	0.308097	-0.237092	0.063843	-0.224907
6041	50.341667	-0.872620	0.607169	-0.083729	-0.867212	0.619734	0.144404	-0.831757	0.870432	0.122868	-0.826821	0.858829	-0.108502	-0.661602	0.694519	0.225068				-0.672154	1.114820	0.071374	-0.686397	1.177942	0.065002	-0.637857	0.688667	-0.217789				-0.349990	0.531418	0.073400	-0.278902	0.057639	0.355925	-0.248530	0.062885	0.308091	-0.237089	0.063848	-0.224904
6042	50.350000	-0.872617	0.607171	-0.083709	-0.867194	0.619751	0.144400	-0.831781	0.870422	0.122902	-0.826758	0.858827	-0.108536	-0.661580	0.694507	0.225078				-0.672314	1.115698	0.071827	-0.686091	1.179002	0.065407	-0.637797	0.688735	-0.217759				-0.349980	0.531413	0.073377	-0.278888	0.057622	0.355916	-0.248535	0.062889	0.308082	-0.237086	0.063851	-0.224906
6043	50.358333	-0.872520	0.607148	-0.083725	-0.867169	0.619770	0.144380	-0.831790	0.870387	0.122899	-0.826716	0.858840	-0.108540	-0.661566	0.694501	0.225099				-0.672674	1.116788	0.072281	-0.685769	1.180058	0.065788	-0.637729	0.688817	-0.217731				-0.349967	0.531386	0.073363	-0.278906	0.057648	0.355927	-0.248532	0.062883	0.308068	-0.237088	0.063853	-0.224909
6044	50.366667	-0.872541	0.607186	-0.083762	-0.867154	0.619787	0.144375	-0.831838	0.870369	0.122929	-0.826677	0.858851	-0.108539	-0.661551	0.694501	0.225110				-0.672884	1.117863	0.072587	-0.685396	1.181134	0.066183	-0.637643	0.688911	-0.217709				-0.349958	0.531349	0.073359	-0.278904	0.057650	0.355915	-0.248520	0.062874	0.308059	-0.237091	0.063848	-0.224918
6045	50.375000	-0.872548	0.607177	-0.083761	-0.867128	0.619804	0.144354	-0.831871	0.870338	0.122949	-0.826662	0.858853	-0.108553	-0.661536	0.694506	0.225118				-0.672978	1.118855	0.073048	-0.684929	1.182220	0.066625	-0.637564	0.689009	-0.217682				-0.349952	0.531300	0.073380	-0.278911	0.057661	0.355920	-0.248526	0.062883	0.308062	-0.237094	0.063846	-0.224922
6046	50.383333	-0.872470	0.607195	-0.083736	-0.867099	0.619811	0.144331	-0.831905	0.870292	0.122950	-0.826648	0.858876	-0.108527	-0.661526	0.694514	0.225125				-0.673416	1.119890	0.073543	-0.684419	1.183230	0.067070	-0.637474	0.689130	-0.217639				-0.349948	0.531233	0.073406	-0.278910	0.057662	0.355911	-0.248524	0.062888	0.308077	-0.237090	0.063840	-0.224926
6047	50.391667	-0.872417	0.607229	-0.083778	-0.867093	0.619824	0.144326	-0.831959	0.870233	0.122971	-0.826662	0.858877	-0.108553	-0.661530	0.694526	0.225123				-0.672975	1.120414	0.073868	-0.683903	1.183939	0.067521	-0.637391	0.689251	-0.217612				-0.349952	0.531169	0.073439	-0.278915	0.057672	0.355918	-0.248517	0.062881	0.308075	-0.237094	0.063844	-0.224925
6048	50.400000	-0.872518	0.607249	-0.083748	-0.867093	0.619828	0.144322	-0.832066	0.870225	0.123032	-0.826696	0.858884	-0.108487	-0.661537	0.694550	0.225133				-0.672796	1.120958	0.074244	-0.683361	1.184473	0.068035	-0.637305	0.689378	-0.217587				-0.349955	0.531106	0.073478	-0.278903	0.057659	0.355911	-0.248474	0.062903	0.308073	-0.237090	0.063841	-0.224914
6049	50.408333	-0.872406	0.607232	-0.083757	-0.867073	0.619825	0.144312	-0.832116	0.870204	0.123060	-0.826753	0.858865	-0.108479	-0.661546	0.694575	0.225135				-0.672436	1.121217	0.074668	-0.682682	1.184820	0.068486	-0.637243	0.689503	-0.217621				-0.349969	0.531063	0.073509	-0.278911	0.057670	0.355921	-0.248512	0.062882	0.308086	-0.237090	0.063849	-0.224914
6050	50.416667	-0.872387	0.607238	-0.083760	-0.867201	0.619990	0.144445	-0.832199	0.870161	0.123094	-0.826808	0.858873	-0.108409	-0.661562	0.694599	0.225150				-0.671810	1.121261	0.075121	-0.681991	1.184935	0.068921	-0.637157	0.689684	-0.217665				-0.349981	0.531033	0.073539	-0.278911	0.057669	0.355924	-0.248517	0.062879	0.308079	-0.237087	0.063858	-0.224907
6051	50.425000	-0.872446	0.607205	-0.083758	-0.867233	0.619981	0.144470	-0.832260	0.870138	0.123120	-0.826877	0.858883	-0.108307	-0.661582	0.694630	0.225177				-0.671173	1.121188	0.075586	-0.681333	1.184873	0.069401	-0.637102	0.689742	-0.217752				-0.349993	0.531031	0.073548	-0.278899	0.057652	0.355924	-0.248495	0.062886	0.308070	-0.237084	0.063848	-0.224899
6052	50.433333	-0.872427	0.607195	-0.083719	-0.867124	0.619788	0.144356	-0.832330	0.870126	0.123157	-0.826965	0.858858	-0.108243	-0.661599	0.694650	0.225203				-0.670450	1.120832	0.075734	-0.680726	1.184610	0.069803	-0.637051	0.689828	-0.217838				-0.350004	0.531059	0.073548	-0.278888	0.057626	0.355923	-0.248506	0.062863	0.308070	-0.237082	0.063846	-0.224897
6053	50.441667	-0.872497	0.607207	-0.083710	-0.867160	0.619759	0.144380	-0.832343	0.870083	0.123152	-0.827013	0.858886	-0.108181	-0.661626	0.694635	0.225242				-0.669911	1.120636	0.076185	-0.680146	1.184318	0.070229	-0.637024	0.689857	-0.217825				-0.350023	0.531105	0.073540	-0.278889	0.057630	0.355927	-0.248520	0.062874	0.308082	-0.237081	0.063851	-0.224910
6054	50.450000	-0.872513	0.607123	-0.083737	-0.867209	0.619730	0.144406	-0.832379	0.870111	0.123190	-0.827081	0.858884	-0.108152	-0.661651	0.694608	0.225289				-0.669065	1.120140	0.076368	-0.679600	1.183995	0.070686	-0.637012	0.689852	-0.217814				-0.350037	0.531163	0.073521	-0.278878	0.057624	0.355925	-0.248513	0.062871	0.308083	-0.237085	0.063851	-0.224912
6055	50.458333	-0.872561	0.607166	-0.083697	-0.867216	0.619601	0.144359	-0.832390	0.870141	0.123224	-0.827136	0.858906	-0.108086	-0.661685	0.694549	0.225328				-0.668770	1.119746	0.076457	-0.679145	1.183536	0.070991	-0.637032	0.689838	-0.217873				-0.350046	0.531243	0.073504	-0.278882	0.057624	0.355923	-0.248520	0.062881	0.308093	-0.237090	0.063851	-0.224918
6056	50.466667	-0.872598	0.607149	-0.083680	-0.867300	0.619658	0.144439	-0.832383	0.870177	0.123256	-0.827233	0.858950	-0.107940	-0.661718	0.694476	0.225360				-0.668237	1.119335	0.076711	-0.678702	1.183117	0.071354	-0.637064	0.689734	-0.217777				-0.350045	0.531324	0.073486	-0.278890	0.057643	0.355917	-0.248492	0.062909	0.308086	-0.237093	0.063854	-0.224919
6057	50.475000	-0.872667	0.607096	-0.083728	-0.867356	0.619621	0.144460	-0.832345	0.870190	0.123281	-0.827216	0.858954	-0.107988	-0.661753	0.694372	0.225386				-0.667622	1.118948	0.077044	-0.678375	1.182662	0.071577	-0.637118	0.689660	-0.217828				-0.350048	0.531402	0.073458	-0.278908	0.057663	0.355919	-0.248525	0.062898	0.308096	-0.237096	0.063848	-0.224913
6058	50.483333	-0.872706	0.607121	-0.083673	-0.867441	0.619606	0.144492	-0.832301	0.870230	0.123321	-0.827243	0.858972	-0.107954	-0.661794	0.694258	0.225416				-0.667104	1.118367	0.076911	-0.678038	1.182211	0.071853	-0.637193	0.689569	-0.217869				-0.350045	0.531483	0.073425	-0.278920	0.057671	0.355916	-0.248519	0.062897	0.308086	-0.237097	0.063855	-0.224909
6059	50.491667	-0.872789	0.607114	-0.083677	-0.867456	0.619550	0.144500	-0.832247	0.870254	0.123357	-0.827284	0.858932	-0.107918	-0.661829	0.694133	0.225453				-0.666605	1.118020	0.077063	-0.677791	1.181787	0.072022	-0.637291	0.689423	-0.217833				-0.350029	0.531569	0.073400	-0.278921	0.057678	0.355916	-0.248510	0.062911	0.308073	-0.237102	0.063858	-0.224904
6060	50.500000	-0.872827	0.607091	-0.083665	-0.867496	0.619518	0.144525	-0.832184	0.870272	0.123389	-0.827217	0.858944	-0.107861	-0.661859	0.694007	0.225498				-0.666048	1.117609	0.077128	-0.677558	1.181423	0.072215	-0.637385	0.689290	-0.217800				-0.350006	0.531649	0.073378	-0.278926	0.057673	0.355917	-0.248498	0.062921	0.308064	-0.237102	0.063863	-0.224902
6061	50.508333	-0.872841	0.607027	-0.083721	-0.867521	0.619491	0.144543	-0.832085	0.870265	0.123393	-0.827143	0.858976	-0.107887	-0.661872	0.693894	0.225545				-0.666047	1.117239	0.077144	-0.677372	1.181109	0.072361	-0.637480	0.689163	-0.217761				-0.349989	0.531730	0.073344	-0.278919	0.057650	0.355923	-0.248534	0.062891	0.308072	-0.237104	0.063864	-0.224910
6062	50.516667	-0.872853	0.606962	-0.083688	-0.867538	0.619472	0.144554	-0.831997	0.870279	0.123405	-0.827146	0.858956	-0.107838	-0.661874	0.693795	0.225597				-0.666014	1.117262	0.077260	-0.677220	1.180952	0.072507	-0.637572	0.689047	-0.217717				-0.349969	0.531817	0.073311	-0.278920	0.057641	0.355927	-0.248539	0.062884	0.308080	-0.237109	0.063867	-0.224923
6063	50.525000	-0.872889	0.607008	-0.083678	-0.867541	0.619458	0.144556	-0.831947	0.870283	0.123430	-0.827093	0.858989	-0.107834	-0.661859	0.693720	0.225640				-0.665903	1.117177	0.077413	-0.677123	1.180921	0.072587	-0.637656	0.688959	-0.217681				-0.349939	0.531918	0.073263	-0.278908	0.057623	0.355928	-0.248528	0.062909	0.308091	-0.237111	0.063866	-0.224927
6064	50.533333	-0.872822	0.606971	-0.083749	-0.867711	0.619633	0.144698	-0.831892	0.870289	0.123449	-0.827001	0.859045	-0.107849	-0.661820	0.693664	0.225683				-0.666003	1.117237	0.077476	-0.677021	1.181050	0.072700	-0.637721	0.688908	-0.217654				-0.349908	0.532012	0.073204	-0.278914	0.057638	0.355941	-0.248549	0.062895	0.308097	-0.237113	0.063864	-0.224931
6065	50.541667	-0.872872	0.606972	-0.083658	-0.867532	0.619477	0.144536	-0.831795	0.870310	0.123446	-0.826952	0.859093	-0.107840	-0.661768	0.693644	0.225731				-0.666109	1.117560	0.077598	-0.676957	1.181284	0.072761	-0.637767	0.688880	-0.217628				-0.349874	0.532112	0.073126	-0.278911	0.057638	0.355939	-0.248552	0.062906	0.308103	-0.237114	0.063867	-0.224937
6066	50.550000	-0.872880	0.607027	-0.083684	-0.867511	0.619497	0.144516	-0.831721	0.870277	0.123437	-0.826884	0.859147	-0.107811	-0.661702	0.693637	0.225774				-0.666136	1.117745	0.077638	-0.676882	1.181622	0.072838	-0.637782	0.688897	-0.217607				-0.349838	0.532203	0.073041	-0.278912	0.057647	0.355931	-0.248544	0.062917	0.308103	-0.237115	0.063863	-0.224933
6067	50.558333	-0.872814	0.607080	-0.083699	-0.867479	0.619527	0.144499	-0.831658	0.870378	0.123474	-0.826833	0.859191	-0.107778	-0.661623	0.693642	0.225800				-0.666007	1.118074	0.077702	-0.676791	1.181928	0.072866	-0.637769	0.688931	-0.217595				-0.349795	0.532281	0.072960	-0.278924	0.057666	0.355932	-0.248521	0.062952	0.308113	-0.237108	0.063859	-0.224929
6068	50.566667	-0.872771	0.607105	-0.083747	-0.867441	0.619570	0.144484	-0.831608	0.870393	0.123486	-0.826776	0.859233	-0.107783	-0.661543	0.693659	0.225824				-0.666118	1.118289	0.077759	-0.676681	1.182229	0.072884	-0.637734	0.688989	-0.217583				-0.349745	0.532338	0.072890	-0.278936	0.057679	0.355932	-0.248509	0.062943	0.308082	-0.237105	0.063862	-0.224923
6069	50.575000	-0.872733	0.607097	-0.083671	-0.867494	0.619696	0.144545	-0.831559	0.870367	0.123483	-0.826732	0.859268	-0.107773	-0.661464	0.693676	0.225824				-0.666120	1.118591	0.077800	-0.676602	1.182441	0.072900	-0.637674	0.689087	-0.217586				-0.349682	0.532368	0.072844	-0.278932	0.057680	0.355931	-0.248537	0.062908	0.308078	-0.237105	0.063862	-0.224917
6070	50.583333	-0.872646	0.607157	-0.083633	-0.867332	0.619644	0.144450	-0.831518	0.870340	0.123474	-0.826697	0.859294	-0.107724	-0.661395	0.693704	0.225811				-0.666130	1.118707	0.077792	-0.676514	1.182560	0.072874	-0.637599	0.689183	-0.217596				-0.349616	0.532381	0.072826	-0.278922	0.057662	0.355928	-0.248503	0.062918	0.308075	-0.237105	0.063859	-0.224916
6071	50.591667	-0.872595	0.607192	-0.083627	-0.867270	0.619692	0.144436	-0.831494	0.870387	0.123496	-0.826648	0.859317	-0.107714	-0.661336	0.693738	0.225780				-0.665896	1.118554	0.077554	-0.676455	1.182610	0.072864	-0.637511	0.689286	-0.217610				-0.349551	0.532376	0.072817	-0.278910	0.057645	0.355929	-0.248526	0.062880	0.308085	-0.237104	0.063853	-0.224916
6072	50.600000	-0.872540	0.607212	-0.083623	-0.867246	0.619761	0.144439	-0.831446	0.870320	0.123449	-0.826556	0.859355	-0.107716	-0.661281	0.693772	0.225732				-0.666087	1.118717	0.077745	-0.676392	1.182597	0.072835	-0.637418	0.689400	-0.217626				-0.349488	0.532371	0.072813	-0.278903	0.057629	0.355931	-0.248534	0.062885	0.308099	-0.237104	0.063846	-0.224915
6073	50.608333	-0.872484	0.607234	-0.083619	-0.867141	0.619775	0.144405	-0.831411	0.870311	0.123427	-0.826500	0.859367	-0.107683	-0.661247	0.693805	0.225690				-0.666078	1.118645	0.077712	-0.676376	1.182485	0.072790	-0.637329	0.689501	-0.217641				-0.349433	0.532366	0.072809	-0.278897	0.057620	0.355932	-0.248523	0.062899	0.308105	-0.237105	0.063850	-0.224920
6074	50.616667	-0.872450	0.607221	-0.083676	-0.867091	0.619823	0.144397	-0.831371	0.870304	0.123396	-0.826412	0.859400	-0.107679	-0.661217	0.693835	0.225650				-0.666097	1.118525	0.077732	-0.676382	1.182328	0.072757	-0.637237	0.689594	-0.217663				-0.349373	0.532370	0.072799	-0.278900	0.057622	0.355931	-0.248536	0.062888	0.308111	-0.237108	0.063846	-0.224927
6075	50.625000	-0.872365	0.607273	-0.083715	-0.867151	0.620018	0.144504	-0.831311	0.870318	0.123349	-0.826305	0.859416	-0.107687	-0.661185	0.693869	0.225619				-0.665922	1.118216	0.077572	-0.676404	1.182101	0.072743	-0.637136	0.689669	-0.217689				-0.349328	0.532385	0.072774	-0.278902	0.057632	0.355927	-0.248536	0.062889	0.308099	-0.237106	0.063846	-0.224924
6076	50.633333	-0.872308	0.607355	-0.083688	-0.866960	0.619895	0.144359	-0.831244	0.870305	0.123291	-0.826247	0.859408	-0.107727	-0.661184	0.693863	0.225597				-0.665853	1.118046	0.077611	-0.676463	1.181816	0.072704	-0.637054	0.689717	-0.217720				-0.349282	0.532410	0.072760	-0.278913	0.057661	0.355926	-0.248505	0.062922	0.308084	-0.237104	0.063848	-0.224921
6077	50.641667	-0.872263	0.607384	-0.083727	-0.867001	0.620036	0.144446	-0.831164	0.870338	0.123252	-0.826070	0.859462	-0.107602	-0.661162	0.693863	0.225589				-0.665828	1.117671	0.077343	-0.676554	1.181513	0.072690	-0.636972	0.689746	-0.217753				-0.349239	0.532441	0.072751	-0.278914	0.057672	0.355923	-0.248514	0.062898	0.308072	-0.237095	0.063853	-0.224916
6078	50.650000	-0.872252	0.607416	-0.083693	-0.866997	0.620113	0.144481	-0.831067	0.870340	0.123201	-0.825928	0.859488	-0.107635	-0.661160	0.693838	0.225586				-0.665757	1.117320	0.077387	-0.676680	1.181131	0.072657	-0.636889	0.689750	-0.217788				-0.349205	0.532477	0.072750	-0.278915	0.057683	0.355923	-0.248523	0.062875	0.308067	-0.237096	0.063853	-0.224910
6079	50.658333	-0.872222	0.607433	-0.083708	-0.866846	0.619996	0.144379	-0.830937	0.870358	0.123152	-0.825796	0.859510	-0.107644	-0.661166	0.693800	0.225577				-0.665507	1.116842	0.077216	-0.676820	1.180756	0.072668	-0.636803	0.689739	-0.217824				-0.349173	0.532524	0.072774	-0.278916	0.057681	0.355924	-0.248512	0.062857	0.308061	-0.237091	0.063853	-0.224909
6080	50.666667	-0.872179	0.607519	-0.083658	-0.866790	0.620013	0.144375	-0.830799	0.870347	0.123093	-0.825672	0.859548	-0.107563	-0.661186	0.693742	0.225565				-0.665629	1.116564	0.077282	-0.677050	1.180313	0.072615	-0.636724	0.689727	-0.217855				-0.349143	0.532587	0.072797	-0.278910	0.057674	0.355930	-0.248483	0.062886	0.308064	-0.237092	0.063848	-0.224907
6081	50.675000	-0.872142	0.607521	-0.083706	-0.866841	0.620133	0.144459	-0.830691	0.870438	0.123095	-0.825514	0.859591	-0.107654	-0.661200	0.693710	0.225557				-0.665695	1.116164	0.077163	-0.677303	1.179882	0.072536	-0.636662	0.689704	-0.217891				-0.349122	0.532652	0.072818	-0.278894	0.057646	0.355921	-0.248502	0.062878	0.308074	-0.237094	0.063848	-0.224906
6082	50.683333	-0.872158	0.607527	-0.083686	-0.866734	0.620058	0.144384	-0.830566	0.870469	0.123075	-0.825346	0.859668	-0.107642	-0.661226	0.693673	0.225547				-0.665541	1.115741	0.077108	-0.677570	1.179421	0.072426	-0.636603	0.689685	-0.217920				-0.349099	0.532731	0.072830	-0.278893	0.057648	0.355919	-0.248527	0.062877	0.308079	-0.237091	0.063857	-0.224914
6083	50.691667	-0.872165	0.607627	-0.083640	-0.866785	0.620153	0.144438	-0.830442	0.870500	0.123051	-0.825199	0.859686	-0.107615	-0.661241	0.693634	0.225542				-0.665845	1.115499	0.077035	-0.677883	1.178987	0.072322	-0.636557	0.689659	-0.217940				-0.349086	0.532820	0.072820	-0.278895	0.057646	0.355919	-0.248511	0.062902	0.308083	-0.237099	0.063850	-0.224913
6084	50.700000	-0.872127	0.607627	-0.083727	-0.866713	0.620113	0.144382	-0.830321	0.870531	0.123024	-0.825013	0.859765	-0.107653	-0.661253	0.693601	0.225545				-0.665792	1.115165	0.076767	-0.678238	1.178613	0.072226	-0.636519	0.689638	-0.217954				-0.349066	0.532908	0.072788	-0.278899	0.057649	0.355915	-0.248504	0.062926	0.308081	-0.237102	0.063854	-0.224919
6085	50.708333	-0.872082	0.607630	-0.083739	-0.866670	0.620134	0.144361	-0.830206	0.870566	0.123009	-0.824871	0.859809	-0.107662	-0.661252	0.693573	0.225564				-0.665968	1.114959	0.076636	-0.678598	1.178276	0.072075	-0.636491	0.689624	-0.217964				-0.349048	0.532998	0.072746	-0.278903	0.057652	0.355915	-0.248536	0.062900	0.308078	-0.237106	0.063849	-0.224923
6086	50.716667	-0.872054	0.607659	-0.083646	-0.866811	0.620294	0.144476	-0.830107	0.870611	0.123017	-0.824748	0.859863	-0.107630	-0.661253	0.693547	0.225598				-0.666323	1.114706	0.076629	-0.678984	1.178012	0.071934	-0.636467	0.689635	-0.217978				-0.349033	0.533092	0.072693	-0.278898	0.057647	0.355906	-0.248535	0.062898	0.308073	-0.237109	0.063849	-0.224924
6087	50.725000	-0.872067	0.607732	-0.083619	-0.866627	0.620182	0.144344	-0.829953	0.870624	0.122978	-0.824630	0.859908	-0.107632	-0.661233	0.693527	0.225643				-0.666592	1.114644	0.076581	-0.679384	1.177805	0.071794	-0.636447	0.689648	-0.217979				-0.349009	0.533198	0.072657	-0.278904	0.057659	0.355913	-0.248522	0.062878	0.308061	-0.237110	0.063852	-0.224921
6088	50.733333	-0.871991	0.607701	-0.083737	-0.866605	0.620211	0.144331	-0.829845	0.870659	0.122968	-0.824498	0.859966	-0.107671	-0.661208	0.693516	0.225698				-0.666760	1.114366	0.076481	-0.679822	1.177656	0.071589	-0.636434	0.689676	-0.217979				-0.348986	0.533302	0.072620	-0.278911	0.057666	0.355916	-0.248492	0.062890	0.308058	-0.237105	0.063859	-0.224926
6089	50.741667	-0.871965	0.607751	-0.083722	-0.866585	0.620239	0.144327	-0.829744	0.870698	0.122982	-0.824362	0.860027	-0.107655	-0.661172	0.693514	0.225754				-0.667169	1.114368	0.076396	-0.680241	1.177613	0.071438	-0.636416	0.689716	-0.217988				-0.348961	0.533410	0.072593	-0.278906	0.057667	0.355918	-0.248516	0.062882	0.308062	-0.237107	0.063846	-0.224918
6090	50.750000	-0.871995	0.607824	-0.083596	-0.866714	0.620394	0.144437	-0.829650	0.870734	0.122997	-0.824268	0.860065	-0.107599	-0.661135	0.693517	0.225814				-0.667278	1.114217	0.076015	-0.680680	1.177652	0.071268	-0.636404	0.689776	-0.217999				-0.348937	0.533518	0.072578	-0.278910	0.057661	0.355923	-0.248530	0.062871	0.308072	-0.237106	0.063851	-0.224920
6091	50.758333	-0.872366	0.608095	-0.083740	-0.866546	0.620297	0.144321	-0.829569	0.870796	0.123027	-0.824130	0.860139	-0.107584	-0.661106	0.693530	0.225874				-0.667939	1.114642	0.076098	-0.681155	1.177769	0.071114	-0.636395	0.689825	-0.217997				-0.348910	0.533615	0.072574	-0.278914	0.057662	0.355930	-0.248529	0.062874	0.308082	-0.237106	0.063850	-0.224925
6092	50.766667	-0.872354	0.608099	-0.083768	-0.866523	0.620319	0.144324	-0.829475	0.870821	0.123050	-0.824000	0.860206	-0.107577	-0.661070	0.693546	0.225928				-0.668477	1.114891	0.076037	-0.681619	1.177984	0.070968	-0.636392	0.689886	-0.218005				-0.348886	0.533701	0.072570	-0.278915	0.057661	0.355939	-0.248504	0.062919	0.308085	-0.237105	0.063854	-0.224921
6093	50.775000	-0.872286	0.608180	-0.083675	-0.866498	0.620340	0.144325	-0.829399	0.870821	0.123072	-0.823907	0.860236	-0.107569	-0.661041	0.693570	0.225978				-0.668976	1.115140	0.076029	-0.681969	1.178426	0.070825	-0.636401	0.689920	-0.217913				-0.348861	0.533772	0.072562	-0.278910	0.057653	0.355937	-0.248542	0.062900	0.308105	-0.237100	0.063851	-0.224921
6094	50.783333	-0.872293	0.608164	-0.083672	-0.866475	0.620358	0.144319	-0.829335	0.870844	0.123104	-0.823806	0.860295	-0.107497	-0.661022	0.693581	0.226017				-0.669700	1.115630	0.076084	-0.682371	1.178803	0.070665	-0.636404	0.689947	-0.217820				-0.348832	0.533823	0.072563	-0.278906	0.057642	0.355936	-0.248542	0.062897	0.308096	-0.237100	0.063854	-0.224914
6095	50.791667	-0.872250	0.608176	-0.083712	-0.866456	0.620379	0.144314	-0.829284	0.870831	0.123120	-0.823734	0.860303	-0.107525	-0.661009	0.693586	0.226047				-0.670173	1.115999	0.075946	-0.682782	1.179167	0.070516	-0.636387	0.690007	-0.217839				-0.348804	0.533864	0.072577	-0.278905	0.057649	0.355933	-0.248521	0.062905	0.308100	-0.237096	0.063850	-0.224913
6096	50.800000	-0.872193	0.608222	-0.083687	-0.866432	0.620403	0.144306	-0.829249	0.870817	0.123141	-0.823650	0.860358	-0.107491	-0.661003	0.693593	0.226076				-0.670596	1.116229	0.075861	-0.683099	1.179613	0.070360	-0.636362	0.690065	-0.217851				-0.348783	0.533889	0.072602	-0.278909	0.057657	0.355934	-0.248534	0.062881	0.308089	-0.237097	0.063860	-0.224914
6097	50.808333	-0.872179	0.608253	-0.083666	-0.866542	0.620592	0.144420	-0.829224	0.870815	0.123163	-0.823599	0.860394	-0.107461	-0.660991	0.693592	0.226094				-0.671224	1.116623	0.075870	-0.683505	1.179842	0.070213	-0.636327	0.690135	-0.217861				-0.348764	0.533910	0.072631	-0.278918	0.057664	0.355935	-0.248512	0.062881	0.308079	-0.237095	0.063856	-0.224911
6098	50.816667	-0.872169	0.608277	-0.083647	-0.866396	0.620460	0.144282	-0.829225	0.870843	0.123205	-0.823562	0.860429	-0.107431	-0.660986	0.693595	0.226113				-0.671450	1.116763	0.075788	-0.683703	1.180148	0.070060	-0.636285	0.690216	-0.217880				-0.348754	0.533929	0.072661	-0.278909	0.057666	0.355930	-0.248518	0.062855	0.308079	-0.237098	0.063855	-0.224914
6099	50.825000	-0.872166	0.608268	-0.083699	-0.866382	0.620480	0.144274	-0.829185	0.870810	0.123206	-0.823502	0.860480	-0.107431	-0.660982	0.693594	0.226135				-0.671800	1.116915	0.075723	-0.683972	1.180246	0.069883	-0.636217	0.690295	-0.217875				-0.348743	0.533930	0.072697	-0.278914	0.057674	0.355930	-0.248502	0.062878	0.308075	-0.237097	0.063848	-0.224915
6100	50.833333	-0.872102	0.608352	-0.083623	-0.866361	0.620490	0.144278	-0.829213	0.870799	0.123246	-0.823470	0.860527	-0.107391	-0.660983	0.693596	0.226162				-0.671957	1.116887	0.075706	-0.684197	1.180250	0.069737	-0.636152	0.690382	-0.217880				-0.348742	0.533926	0.072723	-0.278908	0.057663	0.355922	-0.248523	0.062872	0.308084	-0.237095	0.063845	-0.224918
6101	50.841667	-0.872139	0.608322	-0.083598	-0.866419	0.620603	0.144359	-0.829221	0.870796	0.123280	-0.823455	0.860549	-0.107339	-0.660986	0.693587	0.226187				-0.672102	1.116885	0.075632	-0.684389	1.180154	0.069642	-0.636081	0.690461	-0.217858				-0.348751	0.533919	0.072729	-0.278908	0.057669	0.355928	-0.248520	0.062873	0.308088	-0.237097	0.063845	-0.224914
6102	50.850000	-0.872180	0.608258	-0.083665	-0.866362	0.620480	0.144285	-0.829232	0.870791	0.123304	-0.823411	0.860588	-0.107298	-0.660996	0.693569	0.226211				-0.672236	1.116693	0.075654	-0.684578	1.179980	0.069546	-0.635977	0.690564	-0.218030				-0.348761	0.533912	0.072730	-0.278898	0.057657	0.355923	-0.248510	0.062930	0.308128	-0.237098	0.063855	-0.224920
6103	50.858333	-0.872123	0.608326	-0.083607	-0.866362	0.620470	0.144295	-0.829236	0.870761	0.123313	-0.823376	0.860613	-0.107247	-0.661018	0.693551	0.226243				-0.672165	1.116418	0.075543	-0.684789	1.179684	0.069392	-0.635916	0.690608	-0.217997				-0.348783	0.533901	0.072712	-0.278895	0.057650	0.355926	-0.248523	0.062889	0.308090	-0.237095	0.063857	-0.224914
6104	50.866667	-0.872122	0.608293	-0.083648	-0.866511	0.620612	0.144432	-0.829243	0.870736	0.123316	-0.823344	0.860635	-0.107207	-0.661048	0.693514	0.226269				-0.672198	1.116202	0.075516	-0.684965	1.179370	0.069301	-0.635865	0.690631	-0.217959				-0.348809	0.533889	0.072688	-0.278893	0.057646	0.355923	-0.248528	0.062881	0.308080	-0.237097	0.063862	-0.224908
6105	50.875000	-0.872173	0.608285	-0.083614	-0.866383	0.620438	0.144320	-0.829265	0.870760	0.123343	-0.823322	0.860628	-0.107172	-0.661081	0.693469	0.226295				-0.672216	1.115912	0.075487	-0.685159	1.179005	0.069201	-0.635833	0.690642	-0.217928				-0.348844	0.533890	0.072674	-0.278897	0.057655	0.355926	-0.248530	0.062884	0.308075	-0.237093	0.063864	-0.224905
6106	50.883333	-0.872169	0.608261	-0.083696	-0.866405	0.620421	0.144328	-0.829267	0.870728	0.123335	-0.823223	0.860689	-0.107138	-0.661136	0.693412	0.226324				-0.672273	1.115693	0.075407	-0.685340	1.178627	0.069119	-0.635805	0.690643	-0.217892				-0.348875	0.533899	0.072664	-0.278906	0.057674	0.355927	-0.248517	0.062873	0.308064	-0.237093	0.063855	-0.224903
6107	50.891667	-0.872197	0.608272	-0.083650	-0.866434	0.620418	0.144337	-0.829279	0.870731	0.123350	-0.823199	0.860705	-0.107119	-0.661169	0.693346	0.226345				-0.672094	1.115150	0.075426	-0.685531	1.178156	0.068992	-0.635791	0.690635	-0.217816				-0.348909	0.533915	0.072663	-0.278908	0.057675	0.355919	-0.248520	0.062873	0.308059	-0.237095	0.063857	-0.224906
6108	50.900000	-0.872226	0.608280	-0.083604	-0.866599	0.620568	0.144470	-0.829287	0.870733	0.123363	-0.823193	0.860684	-0.107164	-0.661217	0.693271	0.226370				-0.672081	1.114870	0.075365	-0.685716	1.177763	0.068952	-0.635800	0.690620	-0.217834				-0.348935	0.533944	0.072664	-0.278910	0.057682	0.355917	-0.248522	0.062870	0.308062	-0.237102	0.063858	-0.224910
6109	50.908333	-0.872232	0.608273	-0.083644	-0.866498	0.620393	0.144350	-0.829294	0.870760	0.123396	-0.823093	0.860770	-0.107086	-0.661272	0.693197	0.226391				-0.671963	1.114385	0.075426	-0.685897	1.177347	0.068886	-0.635805	0.690599	-0.217801				-0.348960	0.533984	0.072673	-0.278922	0.057694	0.355919	-0.248523	0.062884	0.308066	-0.237103	0.063854	-0.224915
6110	50.916667	-0.872275	0.608280	-0.083582	-0.866527	0.620380	0.144350	-0.829288	0.870758	0.123419	-0.823017	0.860824	-0.107061	-0.661337	0.693108	0.226411				-0.671918	1.114168	0.075294	-0.686082	1.176977	0.068838	-0.635807	0.690593	-0.217667				-0.348971	0.534034	0.072684	-0.278923	0.057690	0.355914	-0.248529	0.062893	0.308070	-0.237104	0.063852	-0.224920
6111	50.925000	-0.872262	0.608273	-0.083593	-0.866634	0.620454	0.144421	-0.829261	0.870725	0.123437	-0.822981	0.860834	-0.107020	-0.661374	0.693045	0.226435				-0.672053	1.113895	0.075373	-0.686263	1.176636	0.068781	-0.635831	0.690589	-0.217696				-0.348978	0.534092	0.072686	-0.278920	0.057683	0.355919	-0.248529	0.062895	0.308079	-0.237107	0.063856	-0.224922
6112	50.933333	-0.872246	0.608256	-0.083588	-0.866561	0.620358	0.144343	-0.829254	0.870745	0.123483	-0.822916	0.860862	-0.107025	-0.661428	0.692980	0.226473				-0.671788	1.113446	0.075297	-0.686439	1.176369	0.068755	-0.635859	0.690580	-0.217714				-0.348974	0.534164	0.072679	-0.278921	0.057687	0.355924	-0.248541	0.062900	0.308087	-0.237108	0.063867	-0.224919
6113	50.941667	-0.872256	0.608269	-0.083591	-0.866571	0.620349	0.144335	-0.829240	0.870722	0.123519	-0.822888	0.860869	-0.106964	-0.661456	0.692925	0.226503				-0.671826	1.113200	0.075290	-0.686616	1.176101	0.068695	-0.635868	0.690591	-0.217682				-0.348963	0.534245	0.072662	-0.278909	0.057655	0.355924	-0.248522	0.062908	0.308087	-0.237105	0.063859	-0.224913
6114	50.950000	-0.872246	0.608227	-0.083658	-0.866577	0.620349	0.144331	-0.829226	0.870705	0.123555	-0.822886	0.860860	-0.106927	-0.661474	0.692889	0.226538				-0.671911	1.113119	0.075308	-0.686774	1.175890	0.068641	-0.635856	0.690617	-0.217536				-0.348954	0.534324	0.072653	-0.278902	0.057643	0.355931	-0.248508	0.062913	0.308088	-0.237101	0.063867	-0.224905
6115	50.958333	-0.872242	0.608243	-0.083563	-0.866640	0.620436	0.144388	-0.829224	0.870698	0.123603	-0.822855	0.860900	-0.106907	-0.661471	0.692873	0.226578				-0.671838	1.113062	0.075242	-0.686922	1.175753	0.068631	-0.635846	0.690642	-0.217503				-0.348940	0.534405	0.072639	-0.278900	0.057639	0.355933	-0.248531	0.062868	0.308089	-0.237099	0.063869	-0.224908
6116	50.966667	-0.872251	0.608267	-0.083497	-0.866569	0.620355	0.144319	-0.829227	0.870719	0.123659	-0.822880	0.860883	-0.106890	-0.661461	0.692864	0.226630				-0.671864	1.112929	0.075197	-0.687063	1.175649	0.068608	-0.635832	0.690663	-0.217467				-0.348929	0.534485	0.072634	-0.278897	0.057644	0.355939	-0.248526	0.062869	0.308090	-0.237099	0.063862	-0.224913
6117	50.975000	-0.872202	0.608255	-0.083604	-0.866563	0.620362	0.144315	-0.829237	0.870721	0.123699	-0.822849	0.860934	-0.106882	-0.661440	0.692879	0.226681				-0.672109	1.113060	0.075192	-0.687193	1.175611	0.068594	-0.635812	0.690695	-0.217443				-0.348923	0.534557	0.072634	-0.278900	0.057646	0.355937	-0.248509	0.062881	0.308085	-0.237100	0.063858	-0.224916
6118	50.983333	-0.872197	0.608300	-0.083483	-0.866679	0.620538	0.144430	-0.829233	0.870695	0.123722	-0.822913	0.860919	-0.106846	-0.661417	0.692905	0.226740				-0.672309	1.113081	0.075242	-0.687316	1.175655	0.068587	-0.635782	0.690731	-0.217418				-0.348921	0.534607	0.072639	-0.278901	0.057659	0.355935	-0.248500	0.062907	0.308086	-0.237099	0.063848	-0.224917
6119	50.991667	-0.872202	0.608294	-0.083479	-0.866547	0.620389	0.144299	-0.829245	0.870705	0.123759	-0.822907	0.860964	-0.106863	-0.661383	0.692938	0.226798				-0.672296	1.113068	0.075182	-0.687428	1.175710	0.068575	-0.635758	0.690767	-0.217391				-0.348924	0.534644	0.072647	-0.278917	0.057676	0.355937	-0.248531	0.062894	0.308095	-0.237101	0.063848	-0.224919
6120	51.000000	-0.872130	0.608265	-0.083602	-0.866535	0.620398	0.144289	-0.829257	0.870714	0.123795	-0.822939	0.860985	-0.106793	-0.661346	0.692975	0.226848				-0.672576	1.113210	0.075234	-0.687517	1.175836	0.068597	-0.635734	0.690798	-0.217363				-0.348925	0.534657	0.072654	-0.278911	0.057671	0.355937	-0.248534	0.062907	0.308096	-0.237101	0.063847	-0.224912
6121	51.008333	-0.872131	0.608296	-0.083486	-0.866524	0.620407	0.144283	-0.829265	0.870688	0.123815	-0.822993	0.860966	-0.106761	-0.661292	0.693030	0.226897				-0.672708	1.113372	0.075200	-0.687602	1.175979	0.068606	-0.635709	0.690832	-0.217332				-0.348932	0.534637	0.072671	-0.278919	0.057678	0.355935	-0.248502	0.062933	0.308090	-0.237104	0.063854	-0.224910
6122	51.016667	-0.872170	0.608255	-0.083462	-0.866514	0.620411	0.144283	-0.829291	0.870681	0.123854	-0.823049	0.860933	-0.106728	-0.661244	0.693071	0.226944				-0.672773	1.113430	0.075206	-0.687624	1.176110	0.068644	-0.635690	0.690849	-0.217297				-0.348941	0.534588	0.072686	-0.278922	0.057672	0.355934	-0.248532	0.062900	0.308099	-0.237097	0.063862	-0.224907
6123	51.025000	-0.872139	0.608304	-0.083438	-0.866580	0.620507	0.144359	-0.829315	0.870631	0.123869	-0.823071	0.860950	-0.106641	-0.661204	0.693093	0.226973				-0.672729	1.113473	0.075215	-0.687636	1.176208	0.068677	-0.635668	0.690870	-0.217258				-0.348945	0.534534	0.072703	-0.278914	0.057657	0.355934	-0.248512	0.062900	0.308088	-0.237096	0.063866	-0.224898
6124	51.033333	-0.872090	0.608260	-0.083566	-0.866506	0.620407	0.144291	-0.829356	0.870601	0.123890	-0.823116	0.860899	-0.106672	-0.661175	0.693104	0.226990				-0.672839	1.113512	0.075238	-0.687624	1.176279	0.068722	-0.635646	0.690878	-0.217217				-0.348949	0.534462	0.072713	-0.278907	0.057642	0.355932	-0.248493	0.062897	0.308079	-0.237094	0.063866	-0.224897
6125	51.041667	-0.872133	0.608249	-0.083505	-0.866502	0.620403	0.144295	-0.829402	0.870569	0.123902	-0.823189	0.860849	-0.106668	-0.661145	0.693102	0.227000				-0.672844	1.113521	0.075257	-0.687603	1.176311	0.068793	-0.635649	0.690879	-0.217194				-0.348950	0.534380	0.072722	-0.278908	0.057646	0.355932	-0.248525	0.062866	0.308081	-0.237093	0.063864	-0.224893
6126	51.050000	-0.872111	0.608294	-0.083424	-0.866657	0.620513	0.144415	-0.829498	0.870567	0.123940	-0.823262	0.860807	-0.106677	-0.661130	0.693088	0.226988				-0.672729	1.113593	0.075211	-0.687558	1.176345	0.068859	-0.635647	0.690871	-0.217167				-0.348945	0.534301	0.072720	-0.278906	0.057655	0.355931	-0.248514	0.062855	0.308078	-0.237094	0.063856	-0.224899
6127	51.058333	-0.872137	0.608268	-0.083531	-0.866513	0.620390	0.144307	-0.829529	0.870530	0.123920	-0.823311	0.860792	-0.106668	-0.661125	0.693072	0.226964				-0.672778	1.113384	0.075328	-0.687499	1.176254	0.068876	-0.635651	0.690863	-0.217132				-0.348945	0.534230	0.072708	-0.278909	0.057660	0.355926	-0.248496	0.062879	0.308069	-0.237093	0.063852	-0.224908
6128	51.066667	-0.872162	0.608241	-0.083579	-0.866531	0.620380	0.144307	-0.829603	0.870517	0.123925	-0.823378	0.860790	-0.106674	-0.661132	0.693043	0.226928				-0.672706	1.113297	0.075372	-0.687433	1.176172	0.068920	-0.635660	0.690860	-0.217104				-0.348936	0.534164	0.072685	-0.278917	0.057679	0.355922	-0.248489	0.062909	0.308068	-0.237096	0.063851	-0.224913
6129	51.075000	-0.872203	0.608251	-0.083452	-0.866549	0.620365	0.144310	-0.829646	0.870492	0.123914	-0.823453	0.860756	-0.106680	-0.661146	0.693004	0.226887				-0.672667	1.113235	0.075385	-0.687387	1.176081	0.068977	-0.635696	0.690838	-0.217075				-0.348931	0.534107	0.072645	-0.278914	0.057681	0.355919	-0.248502	0.062906	0.308070	-0.237094	0.063853	-0.224913
6130	51.083333	-0.872208	0.608210	-0.083516	-0.866575	0.620345	0.144312	-0.829682	0.870471	0.123911	-0.823501	0.860763	-0.106626	-0.661164	0.692955	0.226852				-0.672627	1.113167	0.075401	-0.687344	1.175982	0.069041	-0.635727	0.690819	-0.217051				-0.348934	0.534064	0.072592	-0.278913	0.057686	0.355917	-0.248520	0.062904	0.308079	-0.237093	0.063855	-0.224906
6131	51.091667	-0.872260	0.608186	-0.083565	-0.866599	0.620327	0.144314	-0.829708	0.870458	0.123912	-0.823554	0.860755	-0.106648	-0.661192	0.692887	0.226825				-0.672459	1.113196	0.075417	-0.687265	1.175887	0.069122	-0.635771	0.690784	-0.217026				-0.348940	0.534023	0.072555	-0.278904	0.057669	0.355916	-0.248521	0.062896	0.308075	-0.237091	0.063864	-0.224901
6132	51.100000	-0.872286	0.608152	-0.083607	-0.866624	0.620297	0.144322	-0.829731	0.870445	0.123918	-0.823567	0.860772	-0.106707	-0.661228	0.692809	0.226803				-0.672523	1.113110	0.075408	-0.687208	1.175787	0.069170	-0.635814	0.690749	-0.217009				-0.348951	0.533993	0.072509	-0.278896	0.057660	0.355911	-0.248492	0.062911	0.308066	-0.237094	0.063866	-0.224895
6133	51.108333	-0.872327	0.608137	-0.083573	-0.866723	0.620336	0.144382	-0.829745	0.870439	0.123930	-0.823618	0.860766	-0.106686	-0.661249	0.692730	0.226785				-0.672404	1.113034	0.075480	-0.687149	1.175690	0.069207	-0.635874	0.690699	-0.216990				-0.348974	0.533976	0.072458	-0.278895	0.057649	0.355919	-0.248505	0.062884	0.308068	-0.237092	0.063872	-0.224892
6134	51.116667	-0.872373	0.608146	-0.083475	-0.866678	0.620250	0.144331	-0.829758	0.870435	0.123938	-0.823632	0.860784	-0.106705	-0.661274	0.692654	0.226776				-0.672266	1.113000	0.075524	-0.687082	1.175606	0.069236	-0.635932	0.690644	-0.216982				-0.348999	0.533969	0.072403	-0.278887	0.057646	0.355920	-0.248524	0.062873	0.308081	-0.237096	0.063865	-0.224897
6135	51.125000	-0.872391	0.608079	-0.083619	-0.866755	0.620326	0.144395	-0.829777	0.870439	0.123946	-0.823641	0.860825	-0.106650	-0.661296	0.692580	0.226764				-0.671961	1.112745	0.075445	-0.687021	1.175551	0.069246	-0.635984	0.690597	-0.216991				-0.349029	0.533972	0.072347	-0.278894	0.057643	0.355925	-0.248503	0.062882	0.308075	-0.237098	0.063862	-0.224904
6136	51.133333	-0.872417	0.608055	-0.083628	-0.866718	0.620224	0.144323	-0.829804	0.870443	0.123943	-0.823677	0.860832	-0.106663	-0.661317	0.692521	0.226748				-0.672083	1.112884	0.075508	-0.686944	1.175523	0.069272	-0.636029	0.690557	-0.216993				-0.349059	0.533973	0.072279	-0.278906	0.057657	0.355925	-0.248523	0.062878	0.308085	-0.237102	0.063858	-0.224913
6137	51.141667	-0.872031	0.607861	-0.083461	-0.866817	0.620283	0.144371	-0.829813	0.870441	0.123937	-0.823739	0.860822	-0.106633	-0.661340	0.692487	0.226732				-0.671871	1.112712	0.075437	-0.686865	1.175496	0.069255	-0.636074	0.690529	-0.217009				-0.349091	0.533977	0.072216	-0.278906	0.057665	0.355921	-0.248506	0.062900	0.308081	-0.237103	0.063853	-0.224916
6138	51.150000	-0.872038	0.607836	-0.083559	-0.866764	0.620204	0.144300	-0.829830	0.870444	0.123933	-0.823746	0.860855	-0.106684	-0.661357	0.692468	0.226716				-0.671891	1.112822	0.075436	-0.686791	1.175521	0.069271	-0.636113	0.690510	-0.217028				-0.349122	0.533966	0.072163	-0.278914	0.057677	0.355920	-0.248528	0.062905	0.308085	-0.237098	0.063859	-0.224912
6139	51.158333	-0.872055	0.607827	-0.083569	-0.866786	0.620206	0.144290	-0.829850	0.870445	0.123927	-0.823811	0.860835	-0.106700	-0.661365	0.692461	0.226706				-0.671864	1.112781	0.075453	-0.686690	1.175529	0.069243	-0.636153	0.690507	-0.217045				-0.349152	0.533934	0.072118	-0.278927	0.057690	0.355926	-0.248515	0.062923	0.308081	-0.237103	0.063856	-0.224912
6140	51.166667	-0.872071	0.607813	-0.083576	-0.866945	0.620329	0.144393	-0.829860	0.870448	0.123928	-0.823833	0.860837	-0.106745	-0.661357	0.692464	0.226703				-0.671858	1.112882	0.075448	-0.686578	1.175583	0.069226	-0.636173	0.690513	-0.217068				-0.349178	0.533891	0.072048	-0.278922	0.057686	0.355926	-0.248537	0.062912	0.308085	-0.237105	0.063861	-0.224912
6141	51.175000	-0.872098	0.607817	-0.083468	-0.866907	0.620268	0.144346	-0.829878	0.870448	0.123930	-0.823876	0.860844	-0.106694	-0.661334	0.692482	0.226705				-0.671422	1.112729	0.075242	-0.686464	1.175610	0.069209	-0.636206	0.690521	-0.217098				-0.349204	0.533800	0.072029	-0.278922	0.057680	0.355929	-0.248534	0.062903	0.308083	-0.237099	0.063869	-0.224911
6142	51.183333	-0.872084	0.607793	-0.083580	-0.866823	0.620190	0.144275	-0.829884	0.870455	0.123936	-0.823890	0.860861	-0.106678	-0.661303	0.692512	0.226720				-0.671794	1.113045	0.075393	-0.686337	1.175711	0.069209	-0.636240	0.690534	-0.217126				-0.349235	0.533694	0.072019	-0.278921	0.057672	0.355928	-0.248536	0.062890	0.308076	-0.237099	0.063865	-0.224906
6143	51.191667	-0.872065	0.607829	-0.083524	-0.866895	0.620260	0.144330	-0.829905	0.870463	0.123938	-0.823940	0.860827	-0.106733	-0.661266	0.692547	0.226737				-0.671756	1.112993	0.075284	-0.686211	1.175788	0.069188	-0.636265	0.690555	-0.217149				-0.349270	0.533559	0.072031	-0.278918	0.057667	0.355930	-0.248505	0.062909	0.308075	-0.237101	0.063870	-0.224914
6144	51.200000	-0.872096	0.607783	-0.083492	-0.866985	0.620391	0.144420	-0.829915	0.870469	0.123934	-0.823968	0.860821	-0.106725	-0.661234	0.692591	0.226743				-0.671699	1.112962	0.075294	-0.686085	1.175879	0.069155	-0.636289	0.690564	-0.217165				-0.349298	0.533409	0.072057	-0.278911	0.057662	0.355931	-0.248538	0.062878	0.308073	-0.237104	0.063859	-0.224915
6145	51.208333	-0.872084	0.607786	-0.083535	-0.866812	0.620208	0.144261	-0.829919	0.870477	0.123930	-0.824000	0.860825	-0.106642	-0.661206	0.692647	0.226742				-0.671584	1.113106	0.075220	-0.685960	1.176021	0.069142	-0.636300	0.690576	-0.217187				-0.349311	0.533272	0.072101	-0.278913	0.057661	0.355931	-0.248537	0.062880	0.308076	-0.237102	0.063854	-0.224921
6146	51.216667	-0.872087	0.607809	-0.083488	-0.866802	0.620215	0.144251	-0.829921	0.870490	0.123922	-0.824013	0.860815	-0.106657	-0.661191	0.692704	0.226736				-0.671602	1.113072	0.075197	-0.685838	1.176108	0.069104	-0.636320	0.690577	-0.217190				-0.349320	0.533144	0.072151	-0.278924	0.057667	0.355930	-0.248538	0.062898	0.308077	-0.237107	0.063850	-0.224917
6147	51.225000	-0.872107	0.607785	-0.083485	-0.866859	0.620291	0.144299	-0.829922	0.870491	0.123907	-0.824078	0.860750	-0.106687	-0.661186	0.692747	0.226723				-0.671526	1.113168	0.075120	-0.685721	1.176187	0.069060	-0.636324	0.690576	-0.217191				-0.349324	0.533031	0.072204	-0.278915	0.057676	0.355927	-0.248522	0.062916	0.308077	-0.237108	0.063855	-0.224918
6148	51.233333	-0.872086	0.607753	-0.083534	-0.866920	0.620364	0.144355	-0.829911	0.870493	0.123898	-0.824071	0.860766	-0.106634	-0.661161	0.692792	0.226709				-0.671474	1.113214	0.075078	-0.685612	1.176248	0.069014	-0.636317	0.690562	-0.217190				-0.349316	0.532936	0.072248	-0.278922	0.057673	0.355926	-0.248532	0.062900	0.308082	-0.237101	0.063864	-0.224914
6149	51.241667	-0.872036	0.607817	-0.083531	-0.866761	0.620235	0.144236	-0.829901	0.870492	0.123891	-0.824080	0.860744	-0.106669	-0.661142	0.692822	0.226701				-0.671385	1.113275	0.075019	-0.685501	1.176266	0.068944	-0.636325	0.690526	-0.217170				-0.349314	0.532877	0.072269	-0.278921	0.057682	0.355928	-0.248528	0.062902	0.308090	-0.237099	0.063861	-0.224908
6150	51.250000	-0.872012	0.607817	-0.083571	-0.866739	0.620245	0.144235	-0.829894	0.870494	0.123886	-0.824096	0.860719	-0.106665	-0.661130	0.692831	0.226703				-0.671288	1.113300	0.074941	-0.685398	1.176312	0.068912	-0.636332	0.690485	-0.217250				-0.349302	0.532852	0.072264	-0.278908	0.057675	0.355927	-0.248499	0.062924	0.308083	-0.237099	0.063863	-0.224902
6151	51.258333	-0.872004	0.607828	-0.083522	-0.866801	0.620313	0.144295	-0.829884	0.870494	0.123881	-0.824105	0.860695	-0.106704	-0.661104	0.692850	0.226700				-0.671229	1.113303	0.074896	-0.685288	1.176326	0.068849	-0.636295	0.690450	-0.217114				-0.349289	0.532872	0.072230	-0.278911	0.057672	0.355920	-0.248522	0.062884	0.308080	-0.237089	0.063865	-0.224899
6152	51.266667	-0.872002	0.607846	-0.083471	-0.866717	0.620262	0.144245	-0.829874	0.870492	0.123876	-0.824100	0.860660	-0.106796	-0.661077	0.692847	0.226699				-0.671054	1.113395	0.074799	-0.685181	1.176305	0.068772	-0.636288	0.690388	-0.217074				-0.349268	0.532916	0.072172	-0.278909	0.057676	0.355926	-0.248519	0.062864	0.308073	-0.237091	0.063861	-0.224901
6153	51.275000	-0.871967	0.607857	-0.083482	-0.866699	0.620272	0.144248	-0.829855	0.870506	0.123875	-0.824105	0.860653	-0.106760	-0.661050	0.692843	0.226706				-0.670822	1.113291	0.074694	-0.685066	1.176347	0.068732	-0.636273	0.690335	-0.217039				-0.349243	0.532975	0.072097	-0.278910	0.057672	0.355925	-0.248516	0.062871	0.308075	-0.237089	0.063866	-0.224909
6154	51.283333	-0.871981	0.607869	-0.083408	-0.866682	0.620278	0.144249	-0.829851	0.870516	0.123871	-0.824142	0.860600	-0.106787	-0.661020	0.692840	0.226711				-0.670874	1.113302	0.074689	-0.684945	1.176353	0.068682	-0.636258	0.690284	-0.217002				-0.349224	0.533038	0.072015	-0.278905	0.057662	0.355925	-0.248494	0.062912	0.308067	-0.237092	0.063862	-0.224913
6155	51.291667	-0.871968	0.607853	-0.083453	-0.866759	0.620380	0.144326	-0.829824	0.870527	0.123863	-0.824114	0.860623	-0.106768	-0.660986	0.692831	0.226714				-0.670655	1.113317	0.074572	-0.684826	1.176355	0.068627	-0.636235	0.690235	-0.216953				-0.349202	0.533081	0.071937	-0.278908	0.057659	0.355923	-0.248506	0.062897	0.308067	-0.237094	0.063862	-0.224912
6156	51.300000	-0.871943	0.607845	-0.083541	-0.866665	0.620288	0.144247	-0.829805	0.870535	0.123857	-0.824108	0.860603	-0.106812	-0.660949	0.692824	0.226720				-0.670578	1.113310	0.074525	-0.684688	1.176310	0.068537	-0.636234	0.690177	-0.216911				-0.349190	0.533106	0.071876	-0.278909	0.057668	0.355924	-0.248530	0.062895	0.308076	-0.237095	0.063857	-0.224903
6157	51.308333	-0.871955	0.607844	-0.083505	-0.866662	0.620287	0.144241	-0.829786	0.870540	0.123847	-0.824143	0.860564	-0.106834	-0.660917	0.692819	0.226724				-0.670522	1.113367	0.074478	-0.684540	1.176332	0.068516	-0.636227	0.690108	-0.216752				-0.349179	0.533091	0.071837	-0.278901	0.057655	0.355925	-0.248526	0.062893	0.308081	-0.237099	0.063858	-0.224903
6158	51.316667	-0.871968	0.607845	-0.083468	-0.866649	0.620284	0.144237	-0.829782	0.870543	0.123833	-0.824118	0.860591	-0.106787	-0.660884	0.692820	0.226729				-0.670539	1.113433	0.074493	-0.684388	1.176325	0.068481	-0.636223	0.690035	-0.216600				-0.349180	0.533045	0.071826	-0.278907	0.057667	0.355924	-0.248499	0.062924	0.308078	-0.237103	0.063862	-0.224900
6159	51.325000	-0.871977	0.607845	-0.083452	-0.866729	0.620347	0.144287	-0.829759	0.870567	0.123829	-0.824154	0.860553	-0.106814	-0.660849	0.692821	0.226725				-0.670368	1.113434	0.074414	-0.684252	1.176312	0.068456	-0.636196	0.690043	-0.216820				-0.349191	0.532975	0.071840	-0.278911	0.057671	0.355930	-0.248506	0.062900	0.308081	-0.237099	0.063864	-0.224900
6160	51.333333	-0.871953	0.607816	-0.083573	-0.866648	0.620284	0.144226	-0.829738	0.870557	0.123809	-0.824113	0.860562	-0.106897	-0.660824	0.692827	0.226722				-0.670233	1.113342	0.074356	-0.684089	1.176294	0.068399	-0.636197	0.689996	-0.216802				-0.349204	0.532895	0.071869	-0.278904	0.057665	0.355926	-0.248522	0.062881	0.308082	-0.237093	0.063864	-0.224900
6161	51.341667	-0.871953	0.607823	-0.083552	-0.866661	0.620290	0.144219	-0.829735	0.870565	0.123795	-0.824114	0.860558	-0.106934	-0.660807	0.692834	0.226712				-0.670006	1.113294	0.074264	-0.683925	1.176292	0.068349	-0.636186	0.689930	-0.216680				-0.349227	0.532806	0.071900	-0.278901	0.057666	0.355923	-0.248502	0.062889	0.308075	-0.237095	0.063858	-0.224902
6162	51.350000	-0.871997	0.607842	-0.083440	-0.866660	0.620293	0.144218	-0.829721	0.870581	0.123782	-0.824111	0.860551	-0.106971	-0.660787	0.692841	0.226686				-0.670005	1.113406	0.074246	-0.683759	1.176300	0.068296	-0.636165	0.689917	-0.216798				-0.349256	0.532725	0.071931	-0.278920	0.057680	0.355927	-0.248496	0.062900	0.308068	-0.237094	0.063850	-0.224902
6163	51.358333	-0.871989	0.607827	-0.083509	-0.866740	0.620394	0.144293	-0.829711	0.870601	0.123767	-0.824141	0.860546	-0.106912	-0.660792	0.692846	0.226670				-0.669828	1.113432	0.074189	-0.683565	1.176288	0.068198	-0.636160	0.689886	-0.216813				-0.349291	0.532653	0.071946	-0.278911	0.057668	0.355927	-0.248528	0.062876	0.308074	-0.237097	0.063852	-0.224904
6164	51.366667	-0.872014	0.607840	-0.083405	-0.866674	0.620283	0.144215	-0.829706	0.870622	0.123753	-0.824113	0.860547	-0.106981	-0.660793	0.692849	0.226649				-0.669686	1.113356	0.074208	-0.683376	1.176329	0.068144	-0.636154	0.689856	-0.216822				-0.349325	0.532592	0.071945	-0.278911	0.057667	0.355928	-0.248530	0.062882	0.308080	-0.237095	0.063854	-0.224908
6165	51.375000	-0.871981	0.607821	-0.083508	-0.866755	0.620342	0.144271	-0.829698	0.870639	0.123737	-0.824115	0.860547	-0.107000	-0.660788	0.692849	0.226618				-0.669524	1.113480	0.074079	-0.683182	1.176381	0.068083	-0.636153	0.689824	-0.216826				-0.349362	0.532551	0.071944	-0.278912	0.057662	0.355925	-0.248518	0.062908	0.308079	-0.237097	0.063858	-0.224905
6166	51.383333	-0.872003	0.607801	-0.083494	-0.866841	0.620401	0.144327	-0.829691	0.870660	0.123718	-0.824113	0.860552	-0.107043	-0.660796	0.692848	0.226597				-0.669469	1.113444	0.074064	-0.682987	1.176421	0.068008	-0.636152	0.689803	-0.216836				-0.349398	0.532520	0.071934	-0.278914	0.057662	0.355926	-0.248528	0.062900	0.308083	-0.237095	0.063863	-0.224900
6167	51.391667	-0.872007	0.607821	-0.083511	-0.866696	0.620264	0.144213	-0.829658	0.870663	0.123690	-0.824113	0.860549	-0.107045	-0.660803	0.692854	0.226577				-0.669274	1.113369	0.073939	-0.682788	1.176476	0.067948	-0.636162	0.689785	-0.216844				-0.349428	0.532503	0.071921	-0.278905	0.057659	0.355921	-0.248530	0.062905	0.308090	-0.237097	0.063869	-0.224897
6168	51.400000	-0.871986	0.607840	-0.083531	-0.866703	0.620265	0.144211	-0.829671	0.870698	0.123691	-0.824113	0.860557	-0.107071	-0.660800	0.692856	0.226558				-0.669011	1.113460	0.073863	-0.682591	1.176484	0.067873	-0.636189	0.689713	-0.216613				-0.349462	0.532494	0.071913	-0.278898	0.057647	0.355917	-0.248527	0.062894	0.308084	-0.237093	0.063870	-0.224890
6169	51.408333	-0.871996	0.607807	-0.083572	-0.866859	0.620396	0.144324	-0.829637	0.870719	0.123671	-0.824122	0.860569	-0.107021	-0.660803	0.692857	0.226548				-0.668926	1.113478	0.073790	-0.682399	1.176487	0.067773	-0.636176	0.689743	-0.216864				-0.349487	0.532503	0.071902	-0.278905	0.057664	0.355926	-0.248494	0.062914	0.308076	-0.237098	0.063866	-0.224898
6170	51.416667	-0.871996	0.607756	-0.083534	-0.866868	0.620402	0.144318	-0.829596	0.870741	0.123652	-0.824144	0.860551	-0.107025	-0.660811	0.692860	0.226555				-0.668792	1.113482	0.073724	-0.682174	1.176518	0.067680	-0.636189	0.689714	-0.216888				-0.349505	0.532512	0.071887	-0.278919	0.057682	0.355931	-0.248521	0.062884	0.308075	-0.237098	0.063863	-0.224902
6171	51.425000	-0.872023	0.607797	-0.083608	-0.866722	0.620282	0.144196	-0.829602	0.870750	0.123657	-0.824115	0.860572	-0.107078	-0.660804	0.692863	0.226566				-0.668533	1.113494	0.073657	-0.681960	1.176506	0.067587	-0.636191	0.689687	-0.216901				-0.349524	0.532535	0.071868	-0.278915	0.057671	0.355924	-0.248524	0.062877	0.308069	-0.237105	0.063859	-0.224907
6172	51.433333	-0.872021	0.607767	-0.083620	-0.866727	0.620289	0.144188	-0.829603	0.870770	0.123669	-0.824111	0.860574	-0.107081	-0.660785	0.692856	0.226580				-0.668438	1.113497	0.073601	-0.681757	1.176495	0.067476	-0.636190	0.689659	-0.216912				-0.349533	0.532556	0.071841	-0.278920	0.057678	0.355930	-0.248536	0.062891	0.308078	-0.237108	0.063855	-0.224916
6173	51.441667	-0.872028	0.607797	-0.083520	-0.866866	0.620452	0.144316	-0.829570	0.870790	0.123674	-0.824120	0.860583	-0.107038	-0.660757	0.692841	0.226595				-0.668082	1.113459	0.073460	-0.681563	1.176543	0.067373	-0.636186	0.689624	-0.216921				-0.349533	0.532584	0.071811	-0.278919	0.057673	0.355932	-0.248500	0.062917	0.308076	-0.237107	0.063851	-0.224916
6174	51.450000	-0.872055	0.607808	-0.083472	-0.866722	0.620278	0.144186	-0.829527	0.870768	0.123663	-0.824120	0.860587	-0.106995	-0.660725	0.692823	0.226616				-0.667899	1.113503	0.073370	-0.681347	1.176571	0.067228	-0.636201	0.689592	-0.216917				-0.349532	0.532610	0.071770	-0.278917	0.057667	0.355935	-0.248532	0.062900	0.308087	-0.237110	0.063854	-0.224913
6175	51.458333	-0.872027	0.607764	-0.083614	-0.866711	0.620273	0.144186	-0.829537	0.870775	0.123681	-0.824114	0.860573	-0.107077	-0.660690	0.692797	0.226637				-0.667844	1.113605	0.073325	-0.681155	1.176676	0.067124	-0.636182	0.689554	-0.216907				-0.349521	0.532626	0.071727	-0.278912	0.057664	0.355936	-0.248543	0.062900	0.308098	-0.237108	0.063853	-0.224908
6176	51.466667	-0.872104	0.607734	-0.083517	-0.866850	0.620398	0.144309	-0.829497	0.870784	0.123672	-0.824112	0.860574	-0.107096	-0.660656	0.692766	0.226657				-0.667844	1.113554	0.073239	-0.680967	1.176763	0.066993	-0.636166	0.689528	-0.216896				-0.349508	0.532649	0.071674	-0.278908	0.057651	0.355933	-0.248511	0.062933	0.308098	-0.237103	0.063857	-0.224901
6177	51.475000	-0.871996	0.607771	-0.083525	-0.866836	0.620433	0.144330	-0.829182	0.870602	0.123482	-0.824149	0.860561	-0.107002	-0.660621	0.692747	0.226676				-0.667724	1.113720	0.073162	-0.680786	1.176831	0.066857	-0.636155	0.689489	-0.216875				-0.349491	0.532658	0.071625	-0.278915	0.057659	0.355932	-0.248531	0.062914	0.308092	-0.237099	0.063866	-0.224894
6178	51.483333	-0.871976	0.607866	-0.083508	-0.866680	0.620271	0.144202	-0.829471	0.870787	0.123666	-0.824102	0.860582	-0.107092	-0.660581	0.692724	0.226680				-0.667094	1.113435	0.072818	-0.680598	1.176889	0.066687	-0.636143	0.689455	-0.216858				-0.349482	0.532663	0.071580	-0.278912	0.057658	0.355924	-0.248534	0.062892	0.308087	-0.237094	0.063869	-0.224893
6179	51.491667	-0.872008	0.607807	-0.083541	-0.866679	0.620277	0.144196	-0.829454	0.870800	0.123664	-0.824103	0.860574	-0.107084	-0.660548	0.692711	0.226686				-0.667556	1.113854	0.072972	-0.680419	1.176940	0.066544	-0.636135	0.689430	-0.216843				-0.349463	0.532657	0.071545	-0.278923	0.057677	0.355924	-0.248532	0.062883	0.308078	-0.237096	0.063869	-0.224905
6180	51.500000	-0.872080	0.607755	-0.083524	-0.866666	0.620291	0.144194	-0.829429	0.870782	0.123653	-0.824100	0.860565	-0.107076	-0.660520	0.692704	0.226679				-0.667367	1.113917	0.072876	-0.680248	1.176978	0.066401	-0.636141	0.689384	-0.216846				-0.349447	0.532633	0.071518	-0.278924	0.057681	0.355922	-0.248530	0.062880	0.308060	-0.237098	0.063856	-0.224906
6181	51.508333	-0.872004	0.607809	-0.083552	-0.866731	0.620404	0.144269	-0.829409	0.870841	0.123670	-0.824042	0.860591	-0.107108	-0.660488	0.692701	0.226675				-0.667191	1.113934	0.072815	-0.680066	1.176992	0.066241	-0.636123	0.689374	-0.216830				-0.349431	0.532598	0.071502	-0.278916	0.057677	0.355916	-0.248503	0.062895	0.308053	-0.237097	0.063853	-0.224914
6182	51.516667	-0.871984	0.607807	-0.083617	-0.866644	0.620309	0.144197	-0.829374	0.870821	0.123665	-0.824022	0.860596	-0.107100	-0.660462	0.692696	0.226667				-0.667101	1.113897	0.072779	-0.679888	1.177003	0.066090	-0.636124	0.689308	-0.216568				-0.349422	0.532551	0.071493	-0.278910	0.057674	0.355917	-0.248523	0.062885	0.308066	-0.237104	0.063847	-0.224909
6183	51.525000	-0.872040	0.607781	-0.083498	-0.866631	0.620307	0.144198	-0.829330	0.870819	0.123661	-0.823998	0.860591	-0.107105	-0.660432	0.692695	0.226664				-0.666926	1.113932	0.072700	-0.679717	1.177023	0.065949	-0.636107	0.689280	-0.216559				-0.349417	0.532482	0.071488	-0.278902	0.057652	0.355917	-0.248527	0.062890	0.308075	-0.237103	0.063845	-0.224910
6184	51.533333	-0.871961	0.607831	-0.083469	-0.866612	0.620305	0.144198	-0.829303	0.870879	0.123695	-0.823989	0.860609	-0.106996	-0.660413	0.692693	0.226666				-0.666647	1.114018	0.072509	-0.679579	1.177029	0.065764	-0.636077	0.689264	-0.216530				-0.349412	0.532408	0.071482	-0.278899	0.057656	0.355926	-0.248495	0.062919	0.308082	-0.237107	0.063847	-0.224906
6185	51.541667	-0.871964	0.607805	-0.083559	-0.866670	0.620409	0.144275	-0.829250	0.870837	0.123684	-0.823944	0.860603	-0.107081	-0.660390	0.692696	0.226668				-0.666523	1.114048	0.072436	-0.679414	1.177087	0.065619	-0.636048	0.689248	-0.216509				-0.349414	0.532330	0.071481	-0.278887	0.057639	0.355924	-0.248532	0.062893	0.308097	-0.237105	0.063860	-0.224899
6186	51.550000	-0.871945	0.607817	-0.083598	-0.866579	0.620310	0.144204	-0.829206	0.870852	0.123691	-0.823922	0.860602	-0.107084	-0.660364	0.692699	0.226673				-0.666496	1.114077	0.072394	-0.679256	1.177130	0.065456	-0.636021	0.689212	-0.216508				-0.349428	0.532247	0.071479	-0.278889	0.057643	0.355930	-0.248532	0.062893	0.308101	-0.237104	0.063866	-0.224895
6187	51.558333	-0.871945	0.607832	-0.083550	-0.866575	0.620323	0.144199	-0.829171	0.870889	0.123706	-0.823888	0.860619	-0.107068	-0.660344	0.692704	0.226683				-0.666374	1.114138	0.072302	-0.679131	1.177199	0.065292	-0.635981	0.689196	-0.216484				-0.349442	0.532163	0.071456	-0.278897	0.057648	0.355929	-0.248533	0.062888	0.308097	-0.237103	0.063867	-0.224892
6188	51.566667	-0.871949	0.607851	-0.083507	-0.866725	0.620458	0.144312	-0.829137	0.870930	0.123721	-0.823849	0.860630	-0.107054	-0.660320	0.692712	0.226691				-0.666240	1.114177	0.072193	-0.679011	1.177258	0.065122	-0.635938	0.689186	-0.216471				-0.349457	0.532084	0.071437	-0.278903	0.057656	0.355925	-0.248527	0.062880	0.308081	-0.237099	0.063857	-0.224897
6189	51.575000	-0.871928	0.607859	-0.083552	-0.866567	0.620352	0.144194	-0.829090	0.870908	0.123703	-0.823814	0.860646	-0.107057	-0.660290	0.692724	0.226708				-0.666116	1.114229	0.072096	-0.678867	1.177305	0.064948	-0.635876	0.689196	-0.216440				-0.349482	0.532012	0.071402	-0.278908	0.057669	0.355926	-0.248515	0.062892	0.308070	-0.237100	0.063854	-0.224905
6190	51.583333	-0.871893	0.607896	-0.083543	-0.866552	0.620364	0.144192	-0.829048	0.870925	0.123708	-0.823778	0.860659	-0.107057	-0.660259	0.692733	0.226735				-0.665835	1.114165	0.071935	-0.678749	1.177351	0.064787	-0.635825	0.689188	-0.216419				-0.349507	0.531948	0.071370	-0.278922	0.057674	0.355924	-0.248532	0.062882	0.308074	-0.237101	0.063845	-0.224914
6191	51.591667	-0.871906	0.607889	-0.083529	-0.866547	0.620374	0.144191	-0.829014	0.870966	0.123725	-0.823757	0.860671	-0.107007	-0.660228	0.692748	0.226761				-0.665726	1.114206	0.071824	-0.678644	1.177327	0.064603	-0.635782	0.689150	-0.216337				-0.349527	0.531894	0.071352	-0.278916	0.057681	0.355921	-0.248536	0.062890	0.308066	-0.237104	0.063848	-0.224913
6192	51.600000	-0.871887	0.607931	-0.083450	-0.866537	0.620377	0.144192	-0.828968	0.870995	0.123730	-0.823764	0.860642	-0.107012	-0.660191	0.692753	0.226783				-0.665693	1.114183	0.071740	-0.678543	1.177338	0.064438	-0.635745	0.689241	-0.216537				-0.349557	0.531846	0.071338	-0.278928	0.057677	0.355922	-0.248533	0.062889	0.308073	-0.237101	0.063850	-0.224916
6193	51.608333	-0.872098	0.608009	-0.083542	-0.866524	0.620378	0.144191	-0.828927	0.871001	0.123738	-0.823705	0.860663	-0.107026	-0.660162	0.692754	0.226803				-0.665598	1.114189	0.071660	-0.678460	1.177281	0.064166	-0.635691	0.689185	-0.216358				-0.349570	0.531801	0.071342	-0.278918	0.057669	0.355924	-0.248544	0.062899	0.308081	-0.237104	0.063851	-0.224905
6194	51.616667	-0.872293	0.608122	-0.083581	-0.866669	0.620493	0.144307	-0.828817	0.870960	0.123704	-0.823660	0.860697	-0.106927	-0.660127	0.692752	0.226820				-0.665527	1.114204	0.071582	-0.678499	1.177224	0.064000	-0.635650	0.689250	-0.216469				-0.349580	0.531759	0.071354	-0.278917	0.057661	0.355922	-0.248543	0.062901	0.308084	-0.237101	0.063851	-0.224896
6195	51.625000	-0.872292	0.608095	-0.083635	-0.866499	0.620383	0.144204	-0.828835	0.870995	0.123759	-0.823588	0.860719	-0.106985	-0.660101	0.692752	0.226828				-0.665240	1.114218	0.071367	-0.678303	1.177338	0.063764	-0.635606	0.689212	-0.216358				-0.349583	0.531714	0.071362	-0.278912	0.057656	0.355929	-0.248525	0.062910	0.308086	-0.237103	0.063857	-0.224895
6196	51.633333	-0.872294	0.608098	-0.083605	-0.866660	0.620556	0.144358	-0.828793	0.871023	0.123784	-0.823620	0.860674	-0.106951	-0.660073	0.692747	0.226827				-0.665197	1.114243	0.071327	-0.678340	1.177315	0.063590	-0.635561	0.689172	-0.216249				-0.349578	0.531679	0.071377	-0.278906	0.057648	0.355931	-0.248544	0.062891	0.308088	-0.237104	0.063870	-0.224901
6197	51.641667	-0.872231	0.608161	-0.083581	-0.866605	0.620561	0.144343	-0.828776	0.871022	0.123796	-0.823558	0.860685	-0.106953	-0.660056	0.692743	0.226817				-0.665248	1.114564	0.071216	-0.678204	1.177419	0.063376	-0.635494	0.689226	-0.216466				-0.349553	0.531652	0.071394	-0.278909	0.057649	0.355931	-0.248511	0.062910	0.308073	-0.237103	0.063859	-0.224902
6198	51.650000	-0.872225	0.608148	-0.083644	-0.866458	0.620399	0.144218	-0.828743	0.871030	0.123797	-0.823476	0.860731	-0.106930	-0.660032	0.692735	0.226799				-0.665130	1.114569	0.071121	-0.678097	1.177446	0.063094	-0.635460	0.689248	-0.216499				-0.349524	0.531637	0.071408	-0.278908	0.057650	0.355934	-0.248505	0.062911	0.308073	-0.237106	0.063847	-0.224903
6199	51.658333	-0.872189	0.608168	-0.083621	-0.866447	0.620407	0.144224	-0.828678	0.871014	0.123775	-0.823463	0.860717	-0.106930	-0.660015	0.692735	0.226774				-0.665124	1.114664	0.070993	-0.678065	1.177465	0.062863	-0.635424	0.689246	-0.216449				-0.349488	0.531629	0.071445	-0.278911	0.057660	0.355936	-0.248533	0.062873	0.308074	-0.237102	0.063853	-0.224912
6200	51.666667	-0.872196	0.608189	-0.083565	-0.866430	0.620414	0.144233	-0.828670	0.871017	0.123779	-0.823415	0.860733	-0.106889	-0.660002	0.692731	0.226752				-0.664912	1.114625	0.070803	-0.678059	1.177447	0.062617	-0.635393	0.689258	-0.216397				-0.349449	0.531640	0.071489	-0.278914	0.057670	0.355939	-0.248537	0.062881	0.308085	-0.237102	0.063850	-0.224913
6201	51.675000	-0.872187	0.608205	-0.083566	-0.866467	0.620511	0.144298	-0.828642	0.871004	0.123762	-0.823422	0.860722	-0.106828	-0.659996	0.692741	0.226732				-0.664988	1.114601	0.070659	-0.677993	1.177470	0.062358	-0.635356	0.689288	-0.216293				-0.349396	0.531672	0.071549	-0.278902	0.057655	0.355936	-0.248513	0.062897	0.308088	-0.237099	0.063856	-0.224907
6202	51.683333	-0.872160	0.608203	-0.083646	-0.866400	0.620418	0.144245	-0.828550	0.870902	0.123688	-0.823381	0.860738	-0.106830	-0.659993	0.692751	0.226708				-0.664866	1.114624	0.070518	-0.677838	1.177541	0.062016	-0.635343	0.689322	-0.216284				-0.349343	0.531710	0.071610	-0.278900	0.057657	0.355939	-0.248502	0.062923	0.308096	-0.237102	0.063857	-0.224902
6203	51.691667	-0.872154	0.608232	-0.083610	-0.866374	0.620430	0.144259	-0.828552	0.870920	0.123694	-0.823374	0.860738	-0.106794	-0.659996	0.692771	0.226688				-0.664560	1.114720	0.070297	-0.677863	1.177531	0.061745	-0.635331	0.689313	-0.216077				-0.349298	0.531749	0.071677	-0.278906	0.057660	0.355939	-0.248536	0.062898	0.308113	-0.237097	0.063859	-0.224888
6204	51.700000	-0.872120	0.608248	-0.083566	-0.866491	0.620596	0.144392	-0.828554	0.870939	0.123699	-0.823424	0.860705	-0.106705	-0.660016	0.692794	0.226660				-0.664424	1.114706	0.070145	-0.677802	1.177548	0.061444	-0.635301	0.689359	-0.215905				-0.349258	0.531784	0.071742	-0.278914	0.057663	0.355943	-0.248541	0.062895	0.308115	-0.237095	0.063865	-0.224889
6205	51.708333	-0.872095	0.608270	-0.083618	-0.866338	0.620447	0.144271	-0.828554	0.870915	0.123682	-0.823402	0.860725	-0.106671	-0.660044	0.692826	0.226632				-0.664420	1.114841	0.069996	-0.677685	1.177643	0.061103	-0.635321	0.689411	-0.215914				-0.349225	0.531808	0.071805	-0.278909	0.057650	0.355936	-0.248524	0.062902	0.308097	-0.237099	0.063857	-0.224887
6206	51.716667	-0.872100	0.608284	-0.083580	-0.866324	0.620459	0.144278	-0.828571	0.870916	0.123677	-0.823418	0.860711	-0.106680	-0.660075	0.692855	0.226597				-0.664351	1.114995	0.069831	-0.677686	1.177715	0.060821	-0.635344	0.689457	-0.215920				-0.349203	0.531830	0.071862	-0.278906	0.057655	0.355934	-0.248536	0.062879	0.308086	-0.237105	0.063856	-0.224899
6207	51.725000	-0.872139	0.608286	-0.083589	-0.866302	0.620476	0.144278	-0.828588	0.870911	0.123664	-0.823485	0.860663	-0.106666	-0.660114	0.692892	0.226568				-0.664319	1.115122	0.069621	-0.677646	1.177791	0.060505	-0.635362	0.689494	-0.215882				-0.349182	0.531836	0.071924	-0.278906	0.057644	0.355925	-0.248541	0.062877	0.308073	-0.237102	0.063854	-0.224909
6208	51.733333	-0.872110	0.608342	-0.083518	-0.866303	0.620494	0.144275	-0.828667	0.870927	0.123673	-0.823508	0.860646	-0.106690	-0.660156	0.692922	0.226540				-0.664181	1.115093	0.069388	-0.677631	1.177896	0.060241	-0.635377	0.689530	-0.215843				-0.349167	0.531843	0.071994	-0.278922	0.057676	0.355934	-0.248535	0.062866	0.308057	-0.237105	0.063843	-0.224915
6209	51.741667	-0.872057	0.608335	-0.083633	-0.866364	0.620621	0.144354	-0.828694	0.870901	0.123648	-0.823522	0.860658	-0.106629	-0.660194	0.692953	0.226521				-0.664237	1.115209	0.069241	-0.677646	1.178024	0.059936	-0.635393	0.689620	-0.215943				-0.349166	0.531851	0.072064	-0.278917	0.057670	0.355927	-0.248513	0.062882	0.308049	-0.237108	0.063848	-0.224914
6210	51.750000	-0.872094	0.608345	-0.083575	-0.866291	0.620512	0.144279	-0.828686	0.870901	0.123640	-0.823531	0.860674	-0.106578	-0.660226	0.692991	0.226510				-0.664307	1.115314	0.069102	-0.677658	1.178089	0.059620	-0.635410	0.689593	-0.215738				-0.349176	0.531858	0.072132	-0.278920	0.057683	0.355931	-0.248543	0.062879	0.308066	-0.237109	0.063853	-0.224909
6211	51.758333	-0.872039	0.608349	-0.083584	-0.866294	0.620516	0.144281	-0.828713	0.870878	0.123624	-0.823585	0.860645	-0.106553	-0.660263	0.693007	0.226512				-0.664373	1.115485	0.068962	-0.677610	1.178247	0.059311	-0.635434	0.689669	-0.215856				-0.349193	0.531860	0.072189	-0.278913	0.057670	0.355924	-0.248536	0.062887	0.308072	-0.237105	0.063858	-0.224901
6212	51.766667	-0.872038	0.608347	-0.083586	-0.866402	0.620679	0.144403	-0.828719	0.870831	0.123607	-0.823587	0.860643	-0.106612	-0.660304	0.693008	0.226520				-0.664475	1.115728	0.068823	-0.677771	1.178218	0.059020	-0.635460	0.689683	-0.215828				-0.349219	0.531877	0.072224	-0.278908	0.057665	0.355930	-0.248496	0.062917	0.308079	-0.237104	0.063864	-0.224892
6213	51.775000	-0.872083	0.608311	-0.083613	-0.866311	0.620492	0.144290	-0.828787	0.870826	0.123650	-0.823614	0.860642	-0.106549	-0.660327	0.693010	0.226538				-0.664895	1.115821	0.068611	-0.677842	1.178248	0.058750	-0.635471	0.689686	-0.215773				-0.349247	0.531884	0.072232	-0.278902	0.057661	0.355931	-0.248534	0.062897	0.308101	-0.237103	0.063862	-0.224887
6214	51.783333	-0.872085	0.608318	-0.083592	-0.866313	0.620478	0.144290	-0.828818	0.870863	0.123699	-0.823609	0.860657	-0.106526	-0.660339	0.693008	0.226565				-0.664713	1.115675	0.068408	-0.677948	1.178240	0.058427	-0.635494	0.689666	-0.215816				-0.349274	0.531895	0.072214	-0.278898	0.057657	0.355937	-0.248536	0.062887	0.308096	-0.237096	0.063862	-0.224891
6215	51.791667	-0.872069	0.608265	-0.083605	-0.866468	0.620658	0.144439	-0.828784	0.870807	0.123679	-0.823671	0.860615	-0.106473	-0.660349	0.692997	0.226595				-0.664780	1.115718	0.068270	-0.678046	1.178269	0.058175	-0.635505	0.689635	-0.215799				-0.349306	0.531909	0.072176	-0.278904	0.057661	0.355939	-0.248513	0.062895	0.308093	-0.237096	0.063854	-0.224890
6216	51.800000	-0.872201	0.608202	-0.083559	-0.866495	0.620605	0.144424	-0.828806	0.870810	0.123700	-0.823665	0.860618	-0.106529	-0.660348	0.692975	0.226620				-0.664725	1.115747	0.068064	-0.678168	1.178221	0.057902	-0.635532	0.689581	-0.215880				-0.349331	0.531922	0.072127	-0.278893	0.057645	0.355936	-0.248492	0.062899	0.308079	-0.237095	0.063852	-0.224898
6217	51.808333	-0.872178	0.608234	-0.083584	-0.866373	0.620433	0.144302	-0.828891	0.870826	0.123753	-0.823727	0.860577	-0.106556	-0.660340	0.692947	0.226650				-0.664994	1.115662	0.067816	-0.678213	1.178278	0.057605	-0.635540	0.689528	-0.215914				-0.349353	0.531936	0.072077	-0.278904	0.057666	0.355937	-0.248520	0.062868	0.308076	-0.237094	0.063850	-0.224903
6218	51.816667	-0.872182	0.608237	-0.083565	-0.866402	0.620414	0.144303	-0.828914	0.870833	0.123767	-0.823796	0.860547	-0.106593	-0.660329	0.692921	0.226679				-0.665060	1.115602	0.067666	-0.678429	1.178115	0.057322	-0.635550	0.689421	-0.215801				-0.349369	0.531949	0.072036	-0.278903	0.057654	0.355937	-0.248526	0.062870	0.308070	-0.237094	0.063853	-0.224901
6219	51.825000	-0.872215	0.608232	-0.083538	-0.866572	0.620553	0.144425	-0.828912	0.870858	0.123774	-0.823795	0.860585	-0.106609	-0.660315	0.692895	0.226701				-0.665138	1.115551	0.067513	-0.678554	1.178080	0.057058	-0.635560	0.689364	-0.215836				-0.349380	0.531960	0.072012	-0.278908	0.057659	0.355929	-0.248529	0.062870	0.308071	-0.237099	0.063850	-0.224900
6220	51.833333	-0.872223	0.608189	-0.083651	-0.866470	0.620369	0.144294	-0.828960	0.870859	0.123790	-0.823828	0.860601	-0.106586	-0.660301	0.692869	0.226724				-0.665311	1.115472	0.067385	-0.678689	1.178033	0.056789	-0.635569	0.689298	-0.215864				-0.349380	0.531979	0.072005	-0.278918	0.057666	0.355927	-0.248496	0.062909	0.308076	-0.237105	0.063854	-0.224894
6221	51.841667	-0.872264	0.608208	-0.083536	-0.866574	0.620430	0.144359	-0.828976	0.870899	0.123821	-0.823878	0.860595	-0.106658	-0.660285	0.692855	0.226745				-0.665318	1.115375	0.067209	-0.678890	1.177867	0.056518	-0.635582	0.689242	-0.215906				-0.349380	0.531987	0.072009	-0.278916	0.057671	0.355927	-0.248534	0.062889	0.308087	-0.237105	0.063859	-0.224898
6222	51.850000	-0.872312	0.608182	-0.083508	-0.866550	0.620326	0.144298	-0.828979	0.870896	0.123827	-0.823921	0.860593	-0.106660	-0.660269	0.692840	0.226759				-0.665488	1.115447	0.067006	-0.679021	1.177779	0.056217	-0.635592	0.689184	-0.215937				-0.349374	0.531999	0.072026	-0.278911	0.057666	0.355931	-0.248534	0.062889	0.308088	-0.237109	0.063859	-0.224897
6223	51.858333	-0.872317	0.608154	-0.083550	-0.866593	0.620303	0.144296	-0.828996	0.870950	0.123865	-0.823960	0.860607	-0.106573	-0.660258	0.692832	0.226776				-0.665400	1.115182	0.066724	-0.679242	1.177655	0.055976	-0.635603	0.689161	-0.215993				-0.349362	0.532003	0.072045	-0.278912	0.057661	0.355930	-0.248525	0.062911	0.308092	-0.237105	0.063867	-0.224897
6224	51.866667	-0.872346	0.608080	-0.083642	-0.866629	0.620280	0.144298	-0.829001	0.870990	0.123879	-0.823977	0.860590	-0.106639	-0.660251	0.692831	0.226789				-0.665622	1.115042	0.066587	-0.679359	1.177629	0.055756	-0.635628	0.689133	-0.216140				-0.349349	0.532005	0.072081	-0.278898	0.057642	0.355934	-0.248538	0.062890	0.308100	-0.237111	0.063862	-0.224899
6225	51.875000	-0.872188	0.607955	-0.083533	-0.866723	0.620359	0.144360	-0.829010	0.870997	0.123884	-0.824015	0.860586	-0.106613	-0.660247	0.692831	0.226792				-0.665748	1.115015	0.066463	-0.679534	1.177562	0.055539	-0.635647	0.689083	-0.216165				-0.349343	0.532002	0.072113	-0.278898	0.057643	0.355936	-0.248541	0.062887	0.308087	-0.237111	0.063857	-0.224905
6226	51.883333	-0.872399	0.608062	-0.083557	-0.866831	0.620464	0.144441	-0.829029	0.871044	0.123903	-0.824051	0.860562	-0.106657	-0.660252	0.692836	0.226788				-0.665884	1.114985	0.066344	-0.679714	1.177498	0.055331	-0.635654	0.689045	-0.216083				-0.349337	0.531994	0.072155	-0.278913	0.057656	0.355941	-0.248548	0.062886	0.308084	-0.237109	0.063852	-0.224902
6227	51.891667	-0.872197	0.607921	-0.083564	-0.866780	0.620319	0.144337	-0.829044	0.871024	0.123884	-0.824095	0.860561	-0.106592	-0.660262	0.692842	0.226771				-0.666112	1.115019	0.066236	-0.679917	1.177345	0.055122	-0.635675	0.689005	-0.216086				-0.349329	0.531991	0.072206	-0.278903	0.057648	0.355943	-0.248529	0.062902	0.308081	-0.237109	0.063858	-0.224904
6228	51.900000	-0.871995	0.607803	-0.083564	-0.866890	0.620440	0.144420	-0.829059	0.871011	0.123870	-0.824130	0.860548	-0.106637	-0.660282	0.692849	0.226751				-0.666212	1.114975	0.066165	-0.680042	1.177345	0.054982	-0.635698	0.688974	-0.216081				-0.349328	0.531986	0.072251	-0.278907	0.057653	0.355942	-0.248512	0.062912	0.308082	-0.237105	0.063862	-0.224897
6229	51.908333	-0.872024	0.607814	-0.083485	-0.866729	0.620258	0.144250	-0.829093	0.871051	0.123885	-0.824174	0.860530	-0.106708	-0.660305	0.692855	0.226717				-0.666125	1.114809	0.066019	-0.680197	1.177294	0.054791	-0.635735	0.688936	-0.216123				-0.349323	0.531969	0.072283	-0.278920	0.057668	0.355946	-0.248546	0.062893	0.308093	-0.237105	0.063862	-0.224891
6230	51.916667	-0.872038	0.607826	-0.083444	-0.866874	0.620391	0.144346	-0.829132	0.871081	0.123891	-0.824198	0.860550	-0.106662	-0.660326	0.692860	0.226677				-0.666304	1.114840	0.065862	-0.680433	1.177155	0.054656	-0.635760	0.688899	-0.216060				-0.349322	0.531961	0.072305	-0.278932	0.057685	0.355950	-0.248514	0.062924	0.308088	-0.237101	0.063872	-0.224893
6231	51.925000	-0.872012	0.607800	-0.083591	-0.866728	0.620261	0.144227	-0.829147	0.871088	0.123881	-0.824255	0.860508	-0.106757	-0.660339	0.692865	0.226637				-0.666323	1.114847	0.065791	-0.680501	1.177242	0.054568	-0.635787	0.688854	-0.216048				-0.349321	0.531953	0.072313	-0.278928	0.057683	0.355941	-0.248526	0.062918	0.308094	-0.237100	0.063862	-0.224890
6232	51.933333	-0.872030	0.607827	-0.083459	-0.866720	0.620267	0.144216	-0.829145	0.871036	0.123848	-0.824341	0.860448	-0.106799	-0.660353	0.692869	0.226602				-0.666450	1.114749	0.065734	-0.680654	1.177196	0.054472	-0.635807	0.688817	-0.216042				-0.349327	0.531938	0.072308	-0.278931	0.057687	0.355938	-0.248543	0.062907	0.308096	-0.237101	0.063865	-0.224893
6233	51.941667	-0.872120	0.607863	-0.083518	-0.866783	0.620334	0.144267	-0.829174	0.871088	0.123867	-0.824301	0.860483	-0.106793	-0.660353	0.692882	0.226575				-0.666802	1.114962	0.065628	-0.680810	1.177178	0.054400	-0.635825	0.688777	-0.216044				-0.349333	0.531917	0.072294	-0.278922	0.057675	0.355937	-0.248542	0.062901	0.308092	-0.237102	0.063860	-0.224895
6234	51.950000	-0.872011	0.607812	-0.083512	-0.866700	0.620276	0.144204	-0.829181	0.871085	0.123859	-0.824321	0.860480	-0.106753	-0.660352	0.692897	0.226559				-0.666900	1.114953	0.065576	-0.680962	1.177152	0.054347	-0.635836	0.688739	-0.216047				-0.349333	0.531901	0.072270	-0.278918	0.057664	0.355934	-0.248505	0.062916	0.308071	-0.237102	0.063856	-0.224899
6235	51.958333	-0.872206	0.607897	-0.083602	-0.866683	0.620278	0.144201	-0.829176	0.871018	0.123824	-0.824376	0.860427	-0.106885	-0.660330	0.692921	0.226555				-0.666978	1.114831	0.065555	-0.681133	1.177105	0.054267	-0.635835	0.688708	-0.216060				-0.349344	0.531892	0.072250	-0.278899	0.057648	0.355929	-0.248538	0.062885	0.308081	-0.237103	0.063854	-0.224904
6236	51.966667	-0.871989	0.607805	-0.083517	-0.866669	0.620283	0.144199	-0.829175	0.871014	0.123824	-0.824395	0.860398	-0.106854	-0.660305	0.692949	0.226565				-0.667076	1.114713	0.065538	-0.681289	1.177066	0.054229	-0.635832	0.688691	-0.216077				-0.349353	0.531887	0.072224	-0.278893	0.057635	0.355931	-0.248525	0.062869	0.308081	-0.237100	0.063848	-0.224896
6237	51.975000	-0.872395	0.607999	-0.083652	-0.866806	0.620412	0.144306	-0.829195	0.871059	0.123838	-0.824368	0.860375	-0.106884	-0.660274	0.692985	0.226586				-0.667163	1.114688	0.065514	-0.681455	1.177006	0.054192	-0.635830	0.688668	-0.216098				-0.349361	0.531879	0.072199	-0.278888	0.057634	0.355933	-0.248508	0.062880	0.308084	-0.237101	0.063862	-0.224899
6238	51.983333	-0.872353	0.607950	-0.083718	-0.866647	0.620291	0.144185	-0.829184	0.871002	0.123803	-0.824318	0.860347	-0.106960	-0.660236	0.693009	0.226605				-0.667258	1.114659	0.065488	-0.681651	1.176962	0.054202	-0.635825	0.688646	-0.216118				-0.349369	0.531873	0.072170	-0.278891	0.057637	0.355932	-0.248494	0.062900	0.308086	-0.237105	0.063852	-0.224892
6239	51.991667	-0.872419	0.607975	-0.083657	-0.866628	0.620294	0.144178	-0.829198	0.871053	0.123819	-0.824351	0.860317	-0.106984	-0.660194	0.693045	0.226629				-0.667365	1.114637	0.065467	-0.681814	1.176895	0.054172	-0.635801	0.688650	-0.216108				-0.349375	0.531862	0.072137	-0.278886	0.057636	0.355932	-0.248509	0.062897	0.308096	-0.237101	0.063859	-0.224892
6240	52.000000	-0.872374	0.608020	-0.083621	-0.866622	0.620306	0.144172	-0.829200	0.871055	0.123814	-0.824367	0.860296	-0.106914	-0.660145	0.693072	0.226651				-0.667486	1.114615	0.065447	-0.681998	1.176871	0.054183	-0.635808	0.688626	-0.216140				-0.349377	0.531853	0.072095	-0.278893	0.057660	0.355938	-0.248530	0.062891	0.308105	-0.237096	0.063850	-0.224887
6241	52.008333	-0.872362	0.607987	-0.083676	-0.866694	0.620378	0.144225	-0.829206	0.871055	0.123806	-0.824424	0.860263	-0.107016	-0.660103	0.693090	0.226671				-0.667582	1.114587	0.065423	-0.682181	1.176833	0.054180	-0.635805	0.688617	-0.216152				-0.349383	0.531846	0.072048	-0.278900	0.057664	0.355941	-0.248515	0.062903	0.308097	-0.237100	0.063858	-0.224894
6242	52.016667	-0.872360	0.607991	-0.083713	-0.866610	0.620322	0.144165	-0.829210	0.871052	0.123805	-0.824414	0.860242	-0.107093	-0.660043	0.693103	0.226689				-0.667692	1.114566	0.065404	-0.682390	1.176777	0.054146	-0.635795	0.688624	-0.216141				-0.349383	0.531834	0.071991	-0.278910	0.057677	0.355945	-0.248501	0.062927	0.308092	-0.237099	0.063857	-0.224891
6243	52.025000	-0.872360	0.607995	-0.083664	-0.866610	0.620334	0.144160	-0.829216	0.871063	0.123809	-0.824469	0.860204	-0.107086	-0.659994	0.693124	0.226702				-0.668009	1.114653	0.065368	-0.682578	1.176744	0.054149	-0.635816	0.688599	-0.216171				-0.349386	0.531827	0.071927	-0.278909	0.057676	0.355941	-0.248530	0.062890	0.308090	-0.237097	0.063856	-0.224896
6244	52.033333	-0.872364	0.607989	-0.083641	-0.866614	0.620342	0.144156	-0.829210	0.871071	0.123817	-0.824505	0.860205	-0.107059	-0.659949	0.693127	0.226708				-0.667830	1.114388	0.065271	-0.682772	1.176666	0.054133	-0.635826	0.688598	-0.216176				-0.349384	0.531814	0.071856	-0.278919	0.057683	0.355941	-0.248529	0.062881	0.308084	-0.237099	0.063850	-0.224899
6245	52.041667	-0.872375	0.607979	-0.083683	-0.866691	0.620401	0.144206	-0.829204	0.871045	0.123814	-0.824527	0.860187	-0.107146	-0.659899	0.693140	0.226702				-0.668181	1.114369	0.065333	-0.682964	1.176622	0.054141	-0.635842	0.688601	-0.216181				-0.349383	0.531792	0.071784	-0.278919	0.057671	0.355941	-0.248496	0.062898	0.308074	-0.237097	0.063854	-0.224896
6246	52.050000	-0.872477	0.607940	-0.083632	-0.866622	0.620337	0.144141	-0.829196	0.871067	0.123834	-0.824521	0.860208	-0.107181	-0.659862	0.693148	0.226700				-0.668204	1.114269	0.065287	-0.683155	1.176573	0.054161	-0.635842	0.688623	-0.216173				-0.349376	0.531774	0.071715	-0.278909	0.057656	0.355939	-0.248497	0.062896	0.308073	-0.237100	0.063858	-0.224898
6247	52.058333	-0.872400	0.607975	-0.083647	-0.866629	0.620335	0.144138	-0.829193	0.871079	0.123857	-0.824569	0.860204	-0.107172	-0.659820	0.693155	0.226684				-0.668367	1.114238	0.065252	-0.683338	1.176522	0.054179	-0.635871	0.688618	-0.216185				-0.349380	0.531744	0.071648	-0.278909	0.057661	0.355933	-0.248529	0.062875	0.308083	-0.237097	0.063857	-0.224888
6248	52.066667	-0.872201	0.607860	-0.083577	-0.866769	0.620508	0.144266	-0.829185	0.871082	0.123876	-0.824623	0.860203	-0.107104	-0.659782	0.693165	0.226673				-0.668488	1.114233	0.065202	-0.683529	1.176461	0.054224	-0.635897	0.688608	-0.216212				-0.349385	0.531729	0.071581	-0.278913	0.057660	0.355937	-0.248526	0.062874	0.308087	-0.237096	0.063858	-0.224892
6249	52.075000	-0.872078	0.607753	-0.083670	-0.866724	0.620393	0.144192	-0.829177	0.871079	0.123893	-0.824652	0.860186	-0.107182	-0.659758	0.693176	0.226669				-0.668574	1.114192	0.065232	-0.683697	1.176404	0.054258	-0.635912	0.688603	-0.216212				-0.349389	0.531728	0.071508	-0.278899	0.057647	0.355932	-0.248530	0.062889	0.308093	-0.237098	0.063857	-0.224890
6250	52.083333	-0.872440	0.607937	-0.083662	-0.866662	0.620323	0.144129	-0.829174	0.871090	0.123916	-0.824672	0.860186	-0.107212	-0.659725	0.693202	0.226661				-0.668768	1.114159	0.065305	-0.683860	1.176352	0.054301	-0.635941	0.688580	-0.216234				-0.349403	0.531723	0.071439	-0.278904	0.057654	0.355930	-0.248527	0.062895	0.308096	-0.237097	0.063859	-0.224891
6251	52.091667	-0.872249	0.607851	-0.083583	-0.866736	0.620411	0.144190	-0.829177	0.871097	0.123944	-0.824717	0.860186	-0.107160	-0.659694	0.693220	0.226661				-0.668846	1.114161	0.065347	-0.684020	1.176284	0.054344	-0.635966	0.688559	-0.216255				-0.349421	0.531717	0.071372	-0.278897	0.057658	0.355928	-0.248526	0.062897	0.308093	-0.237097	0.063854	-0.224892
6252	52.100000	-0.872230	0.607770	-0.083642	-0.866694	0.620326	0.144124	-0.829176	0.871107	0.123965	-0.824716	0.860203	-0.107149	-0.659660	0.693241	0.226650				-0.669058	1.114204	0.065386	-0.684164	1.176249	0.054401	-0.635987	0.688535	-0.216283				-0.349440	0.531718	0.071305	-0.278893	0.057660	0.355920	-0.248520	0.062897	0.308084	-0.237097	0.063853	-0.224900
6253	52.108333	-0.872277	0.607743	-0.083647	-0.866704	0.620321	0.144124	-0.829177	0.871077	0.123965	-0.824774	0.860150	-0.107196	-0.659656	0.693252	0.226661				-0.669122	1.114181	0.065440	-0.684303	1.176239	0.054473	-0.636038	0.688439	-0.216044				-0.349457	0.531708	0.071249	-0.278902	0.057672	0.355932	-0.248496	0.062918	0.308075	-0.237101	0.063854	-0.224903
6254	52.116667	-0.872044	0.607633	-0.083603	-0.866719	0.620311	0.144126	-0.829194	0.871109	0.124001	-0.824822	0.860124	-0.107181	-0.659626	0.693266	0.226656				-0.669197	1.114160	0.065499	-0.684455	1.176224	0.054572	-0.636058	0.688420	-0.216056				-0.349485	0.531697	0.071185	-0.278901	0.057675	0.355934	-0.248526	0.062887	0.308078	-0.237104	0.063859	-0.224903
6255	52.125000	-0.872203	0.607647	-0.083621	-0.866787	0.620390	0.144190	-0.829205	0.871108	0.124017	-0.824829	0.860127	-0.107162	-0.659616	0.693273	0.226660				-0.669281	1.114151	0.065536	-0.684587	1.176201	0.054643	-0.636087	0.688397	-0.216062				-0.349506	0.531682	0.071130	-0.278905	0.057676	0.355939	-0.248531	0.062887	0.308073	-0.237101	0.063855	-0.224898
6256	52.133333	-0.872055	0.607580	-0.083704	-0.866889	0.620416	0.144238	-0.829217	0.871107	0.124026	-0.824811	0.860125	-0.107234	-0.659622	0.693273	0.226678				-0.669357	1.114076	0.065610	-0.684711	1.176169	0.054723	-0.636110	0.688380	-0.216063				-0.349530	0.531671	0.071075	-0.278919	0.057682	0.355946	-0.248526	0.062890	0.308077	-0.237103	0.063860	-0.224901
6257	52.141667	-0.872244	0.607624	-0.083675	-0.866749	0.620280	0.144124	-0.829225	0.871105	0.124041	-0.824885	0.860081	-0.107204	-0.659608	0.693276	0.226693				-0.669532	1.114075	0.065640	-0.684825	1.176130	0.054811	-0.636135	0.688369	-0.216063				-0.349558	0.531650	0.071024	-0.278915	0.057669	0.355942	-0.248517	0.062907	0.308085	-0.237104	0.063858	-0.224893
6258	52.150000	-0.872098	0.607583	-0.083615	-0.866751	0.620271	0.144121	-0.829236	0.871104	0.124053	-0.824882	0.860110	-0.107165	-0.659604	0.693274	0.226719				-0.669555	1.114020	0.065759	-0.684942	1.176064	0.054894	-0.636175	0.688374	-0.216215				-0.349589	0.531627	0.070967	-0.278918	0.057673	0.355944	-0.248544	0.062901	0.308093	-0.237103	0.063856	-0.224894
6259	52.158333	-0.872104	0.607551	-0.083690	-0.866832	0.620335	0.144174	-0.829246	0.871101	0.124064	-0.824893	0.860096	-0.107214	-0.659573	0.693275	0.226727				-0.669671	1.113980	0.065843	-0.685051	1.176015	0.054983	-0.636182	0.688359	-0.216135				-0.349628	0.531616	0.070909	-0.278917	0.057670	0.355941	-0.248541	0.062904	0.308096	-0.237103	0.063854	-0.224895
6260	52.166667	-0.872501	0.607719	-0.083605	-0.866760	0.620265	0.144113	-0.829257	0.871100	0.124075	-0.824904	0.860076	-0.107270	-0.659573	0.693282	0.226757				-0.669779	1.113939	0.065930	-0.685173	1.176005	0.055127	-0.636219	0.688355	-0.216205				-0.349658	0.531599	0.070844	-0.278927	0.057677	0.355937	-0.248539	0.062900	0.308097	-0.237105	0.063854	-0.224899
6261	52.175000	-0.872271	0.607607	-0.083638	-0.866765	0.620265	0.144112	-0.829261	0.871100	0.124089	-0.824929	0.860071	-0.107274	-0.659545	0.693289	0.226777				-0.669842	1.113914	0.065982	-0.685279	1.175968	0.055220	-0.636203	0.688343	-0.216126				-0.349697	0.531584	0.070792	-0.278924	0.057681	0.355934	-0.248502	0.062918	0.308072	-0.237104	0.063849	-0.224900
6262	52.183333	-0.872091	0.607592	-0.083675	-0.866766	0.620264	0.144115	-0.829260	0.871095	0.124107	-0.824968	0.860080	-0.107185	-0.659512	0.693293	0.226789				-0.669746	1.113755	0.065969	-0.685387	1.175950	0.055315	-0.636202	0.688327	-0.216048				-0.349727	0.531552	0.070740	-0.278927	0.057684	0.355930	-0.248528	0.062889	0.308071	-0.237100	0.063860	-0.224904
6263	52.191667	-0.872153	0.607531	-0.083640	-0.866839	0.620319	0.144180	-0.829258	0.871090	0.124131	-0.824992	0.860046	-0.107258	-0.659493	0.693296	0.226806				-0.669822	1.113748	0.066013	-0.685500	1.175922	0.055405	-0.636182	0.688330	-0.216041				-0.349757	0.531513	0.070698	-0.278924	0.057694	0.355935	-0.248527	0.062883	0.308074	-0.237100	0.063862	-0.224900
6264	52.200000	-0.872191	0.607504	-0.083631	-0.866763	0.620237	0.144124	-0.829251	0.871079	0.124156	-0.824985	0.860044	-0.107282	-0.659472	0.693302	0.226830				-0.670090	1.113907	0.066126	-0.685619	1.175938	0.055504	-0.636211	0.688334	-0.216171				-0.349783	0.531464	0.070662	-0.278912	0.057678	0.355934	-0.248528	0.062885	0.308077	-0.237101	0.063860	-0.224901
6265	52.208333	-0.872103	0.607517	-0.083742	-0.866768	0.620233	0.144131	-0.829239	0.871077	0.124186	-0.824991	0.860039	-0.107282	-0.659434	0.693316	0.226843				-0.670110	1.113852	0.066141	-0.685741	1.175963	0.055601	-0.636168	0.688355	-0.216209				-0.349805	0.531412	0.070630	-0.278904	0.057670	0.355937	-0.248509	0.062896	0.308081	-0.237102	0.063861	-0.224898
6266	52.216667	-0.872108	0.607545	-0.083627	-0.866768	0.620222	0.144137	-0.829224	0.871078	0.124218	-0.824857	0.859983	-0.107208	-0.659408	0.693332	0.226857				-0.670122	1.113797	0.066152	-0.685879	1.176036	0.055744	-0.636157	0.688354	-0.216353				-0.349827	0.531350	0.070602	-0.278896	0.057659	0.355941	-0.248523	0.062878	0.308094	-0.237097	0.063865	-0.224896
6267	52.225000	-0.872106	0.607539	-0.083715	-0.866847	0.620290	0.144204	-0.829205	0.871078	0.124248	-0.824999	0.860018	-0.107265	-0.659376	0.693344	0.226867				-0.670563	1.114040	0.066355	-0.686011	1.176079	0.055857	-0.636149	0.688344	-0.216285				-0.349840	0.531300	0.070564	-0.278896	0.057658	0.355943	-0.248508	0.062900	0.308097	-0.237098	0.063851	-0.224895
6268	52.233333	-0.872119	0.607560	-0.083696	-0.866781	0.620221	0.144149	-0.829183	0.871087	0.124279	-0.824991	0.860013	-0.107254	-0.659342	0.693360	0.226881				-0.670670	1.114069	0.066424	-0.686136	1.176121	0.055969	-0.636127	0.688335	-0.216226				-0.349859	0.531254	0.070529	-0.278886	0.057646	0.355940	-0.248526	0.062890	0.308107	-0.237114	0.063834	-0.225047
6269	52.241667	-0.872180	0.607550	-0.083610	-0.866784	0.620228	0.144151	-0.829163	0.871103	0.124308	-0.824988	0.860010	-0.107258	-0.659301	0.693386	0.226888				-0.670779	1.114095	0.066493	-0.686285	1.176181	0.056100	-0.636148	0.688302	-0.216307				-0.349877	0.531226	0.070485	-0.278892	0.057655	0.355941	-0.248525	0.062893	0.308096	-0.237098	0.063849	-0.224896
6270	52.250000	-0.872109	0.607542	-0.083654	-0.866787	0.620235	0.144150	-0.829142	0.871123	0.124333	-0.825015	0.859988	-0.107208	-0.659266	0.693416	0.226904				-0.670900	1.114137	0.066558	-0.686421	1.176215	0.056197	-0.636109	0.688302	-0.216195				-0.349900	0.531205	0.070436	-0.278898	0.057663	0.355933	-0.248524	0.062898	0.308084	-0.237100	0.063854	-0.224892
6271	52.258333	-0.872138	0.607532	-0.083671	-0.866791	0.620244	0.144154	-0.829116	0.871144	0.124352	-0.824966	0.859999	-0.107257	-0.659229	0.693449	0.226925				-0.671108	1.114222	0.066665	-0.686588	1.176335	0.056366	-0.636110	0.688286	-0.216233				-0.349917	0.531191	0.070398	-0.278916	0.057685	0.355936	-0.248503	0.062908	0.308067	-0.237105	0.063853	-0.224892
6272	52.266667	-0.872094	0.607545	-0.083727	-0.866788	0.620244	0.144153	-0.829085	0.871165	0.124368	-0.824844	0.859935	-0.107148	-0.659191	0.693475	0.226944				-0.671338	1.114315	0.066775	-0.686761	1.176446	0.056497	-0.636092	0.688284	-0.216167				-0.349938	0.531173	0.070366	-0.278929	0.057695	0.355939	-0.248526	0.062892	0.308067	-0.237103	0.063862	-0.224894
6273	52.275000	-0.872111	0.607578	-0.083626	-0.866858	0.620313	0.144214	-0.829042	0.871182	0.124385	-0.824920	0.860008	-0.107269	-0.659151	0.693501	0.226967				-0.671619	1.114496	0.066859	-0.686954	1.176618	0.056647	-0.636077	0.688273	-0.216209				-0.349961	0.531164	0.070354	-0.278926	0.057698	0.355936	-0.248517	0.062906	0.308069	-0.237105	0.063868	-0.224896
6274	52.283333	-0.872095	0.607550	-0.083726	-0.866897	0.620426	0.144292	-0.828992	0.871199	0.124409	-0.824890	0.860008	-0.107275	-0.659122	0.693528	0.227000				-0.671904	1.114561	0.066911	-0.687155	1.176786	0.056759	-0.636048	0.688274	-0.216145				-0.349981	0.531146	0.070351	-0.278921	0.057693	0.355931	-0.248531	0.062888	0.308073	-0.237107	0.063865	-0.224894
6275	52.291667	-0.872146	0.607638	-0.083661	-0.866780	0.620236	0.144159	-0.828949	0.871209	0.124434	-0.824828	0.860012	-0.107277	-0.659094	0.693544	0.227026				-0.672163	1.114760	0.067019	-0.687372	1.177042	0.056949	-0.636034	0.688269	-0.216134				-0.350004	0.531126	0.070366	-0.278916	0.057678	0.355939	-0.248514	0.062902	0.308080	-0.237104	0.063858	-0.224887
6276	52.300000	-0.872058	0.607601	-0.083644	-0.866774	0.620234	0.144162	-0.828878	0.871220	0.124471	-0.824784	0.860010	-0.107288	-0.659067	0.693559	0.227046				-0.672844	1.115158	0.067190	-0.687579	1.177290	0.057092	-0.636012	0.688265	-0.216127				-0.350020	0.531101	0.070384	-0.278917	0.057672	0.355940	-0.248508	0.062924	0.308088	-0.237101	0.063858	-0.224889
6277	52.308333	-0.872092	0.607555	-0.083663	-0.866845	0.620301	0.144224	-0.828820	0.871231	0.124519	-0.824734	0.860020	-0.107290	-0.659032	0.693572	0.227067				-0.673067	1.115310	0.067280	-0.687778	1.177562	0.057243	-0.635987	0.688263	-0.216122				-0.350034	0.531076	0.070421	-0.278904	0.057654	0.355935	-0.248520	0.062911	0.308097	-0.237101	0.063852	-0.224891
6278	52.316667	-0.872141	0.607523	-0.083594	-0.866769	0.620239	0.144171	-0.828774	0.871275	0.124591	-0.824688	0.860030	-0.107296	-0.659007	0.693588	0.227087				-0.673284	1.115468	0.067387	-0.687978	1.177857	0.057438	-0.635964	0.688258	-0.216110				-0.350042	0.531045	0.070467	-0.278907	0.057649	0.355937	-0.248532	0.062887	0.308094	-0.237104	0.063859	-0.224895
6279	52.325000	-0.872088	0.607641	-0.083591	-0.866763	0.620240	0.144171	-0.828721	0.871266	0.124639	-0.824669	0.860014	-0.107335	-0.658979	0.693606	0.227094				-0.673546	1.115673	0.067527	-0.688129	1.178101	0.057617	-0.635934	0.688260	-0.216110				-0.350049	0.531011	0.070521	-0.278899	0.057652	0.355935	-0.248510	0.062924	0.308106	-0.237103	0.063852	-0.224890
6280	52.333333	-0.872063	0.607597	-0.083594	-0.866757	0.620244	0.144171	-0.828672	0.871258	0.124690	-0.824660	0.860026	-0.107260	-0.658940	0.693626	0.227100				-0.673723	1.115888	0.067636	-0.688278	1.178335	0.057818	-0.635899	0.688263	-0.216107				-0.350049	0.530971	0.070576	-0.278901	0.057660	0.355939	-0.248532	0.062890	0.308093	-0.237098	0.063857	-0.224886
6281	52.341667	-0.872196	0.607641	-0.083588	-0.866826	0.620313	0.144237	-0.828640	0.871262	0.124742	-0.824611	0.860042	-0.107306	-0.658897	0.693658	0.227102				-0.673717	1.116110	0.067769	-0.688378	1.178467	0.058007	-0.635873	0.688266	-0.216154				-0.350050	0.530928	0.070624	-0.278911	0.057668	0.355940	-0.248524	0.062886	0.308085	-0.237101	0.063859	-0.224889
6282	52.350000	-0.872435	0.607761	-0.083571	-0.866750	0.620249	0.144179	-0.828622	0.871292	0.124798	-0.824595	0.860055	-0.107238	-0.658865	0.693690	0.227109				-0.673841	1.116268	0.067906	-0.688459	1.178559	0.058203	-0.635834	0.688294	-0.216099				-0.350042	0.530885	0.070673	-0.278906	0.057668	0.355935	-0.248481	0.062899	0.308077	-0.237098	0.063868	-0.224894
6283	52.358333	-0.872539	0.607857	-0.083657	-0.866813	0.620320	0.144238	-0.828596	0.871272	0.124818	-0.824558	0.860047	-0.107358	-0.658800	0.693743	0.227102				-0.673873	1.116240	0.068157	-0.688554	1.178612	0.058395	-0.635796	0.688322	-0.216098				-0.350038	0.530836	0.070716	-0.278901	0.057662	0.355934	-0.248512	0.062899	0.308089	-0.237102	0.063866	-0.224891
6284	52.366667	-0.872279	0.607789	-0.083582	-0.866853	0.620437	0.144309	-0.828581	0.871246	0.124825	-0.824557	0.860031	-0.107371	-0.658751	0.693783	0.227096				-0.673972	1.116259	0.068257	-0.688617	1.178636	0.058553	-0.635766	0.688349	-0.216096				-0.350032	0.530792	0.070743	-0.278897	0.057659	0.355930	-0.248524	0.062888	0.308096	-0.237104	0.063868	-0.224896
6285	52.375000	-0.872005	0.607630	-0.083651	-0.866808	0.620321	0.144231	-0.828582	0.871258	0.124838	-0.824531	0.860032	-0.107392	-0.658714	0.693834	0.227104				-0.674047	1.116232	0.068411	-0.688698	1.178658	0.058747	-0.635734	0.688379	-0.216088				-0.350018	0.530756	0.070759	-0.278905	0.057663	0.355934	-0.248531	0.062890	0.308097	-0.237103	0.063859	-0.224893
6286	52.383333	-0.872485	0.607877	-0.083671	-0.866724	0.620266	0.144172	-0.828586	0.871263	0.124843	-0.824519	0.860028	-0.107393	-0.658673	0.693874	0.227097				-0.674011	1.116266	0.068543	-0.688760	1.178679	0.058915	-0.635691	0.688419	-0.216080				-0.350004	0.530730	0.070775	-0.278898	0.057652	0.355931	-0.248506	0.062928	0.308086	-0.237104	0.063857	-0.224893
6287	52.391667	-0.872465	0.607838	-0.083730	-0.866719	0.620271	0.144171	-0.828574	0.871224	0.124827	-0.824576	0.859986	-0.107341	-0.658644	0.693905	0.227099				-0.674053	1.116271	0.068630	-0.688842	1.178710	0.059084	-0.635678	0.688455	-0.216072				-0.349993	0.530711	0.070800	-0.278897	0.057651	0.355933	-0.248503	0.062919	0.308084	-0.237103	0.063853	-0.224890
6288	52.400000	-0.872025	0.607594	-0.083633	-0.866863	0.620406	0.144288	-0.828578	0.871216	0.124825	-0.824540	0.860026	-0.107348	-0.658620	0.693920	0.227097				-0.674167	1.116329	0.068802	-0.688915	1.178788	0.059252	-0.635641	0.688503	-0.216045				-0.349986	0.530679	0.070832	-0.278896	0.057654	0.355932	-0.248531	0.062886	0.308084	-0.237101	0.063856	-0.224887
6289	52.408333	-0.872287	0.607718	-0.083682	-0.866782	0.620349	0.144231	-0.828582	0.871209	0.124830	-0.824544	0.860009	-0.107425	-0.658612	0.693933	0.227104				-0.674183	1.116433	0.068868	-0.688983	1.178805	0.059371	-0.635641	0.688523	-0.216058				-0.349986	0.530628	0.070844	-0.278900	0.057657	0.355929	-0.248514	0.062900	0.308075	-0.237099	0.063852	-0.224886
6290	52.416667	-0.872479	0.607885	-0.083684	-0.866697	0.620294	0.144166	-0.828588	0.871204	0.124844	-0.824555	0.860010	-0.107434	-0.658610	0.693930	0.227098				-0.674180	1.116447	0.068936	-0.689022	1.178907	0.059546	-0.635622	0.688557	-0.216044				-0.349991	0.530571	0.070850	-0.278911	0.057669	0.355931	-0.248494	0.062907	0.308073	-0.237097	0.063859	-0.224891
6291	52.425000	-0.872416	0.607813	-0.083641	-0.866689	0.620292	0.144166	-0.828590	0.871194	0.124863	-0.824612	0.859993	-0.107377	-0.658618	0.693921	0.227084				-0.674171	1.116512	0.069022	-0.689107	1.178933	0.059616	-0.635627	0.688560	-0.216055				-0.350010	0.530516	0.070851	-0.278899	0.057661	0.355928	-0.248507	0.062892	0.308073	-0.237096	0.063865	-0.224889
6292	52.433333	-0.872012	0.607586	-0.083724	-0.866695	0.620285	0.144160	-0.828590	0.871182	0.124885	-0.824582	0.860016	-0.107452	-0.658637	0.693907	0.227064				-0.674163	1.116578	0.069069	-0.689167	1.179006	0.059725	-0.635620	0.688575	-0.216045				-0.350037	0.530460	0.070827	-0.278908	0.057676	0.355930	-0.248519	0.062883	0.308082	-0.237097	0.063864	-0.224890
6293	52.441667	-0.872237	0.607740	-0.083730	-0.866699	0.620280	0.144152	-0.828592	0.871177	0.124915	-0.824599	0.860011	-0.107464	-0.658661	0.693891	0.227042				-0.674240	1.116617	0.069131	-0.689231	1.179100	0.059805	-0.635627	0.688566	-0.216045				-0.350070	0.530399	0.070788	-0.278904	0.057671	0.355928	-0.248517	0.062886	0.308078	-0.237099	0.063868	-0.224890
6294	52.450000	-0.872035	0.607577	-0.083738	-0.866710	0.620266	0.144146	-0.828601	0.871169	0.124952	-0.824629	0.859994	-0.107449	-0.658685	0.693881	0.227016				-0.674495	1.116824	0.069246	-0.689310	1.179213	0.059905	-0.635641	0.688554	-0.216043				-0.350116	0.530348	0.070742	-0.278902	0.057666	0.355923	-0.248521	0.062897	0.308082	-0.237095	0.063869	-0.224891
6295	52.458333	-0.872068	0.607601	-0.083682	-0.866721	0.620255	0.144151	-0.828603	0.871163	0.124980	-0.824652	0.859977	-0.107440	-0.658696	0.693878	0.226996				-0.674698	1.116939	0.069296	-0.689364	1.179302	0.059941	-0.635654	0.688536	-0.216049				-0.350159	0.530311	0.070678	-0.278908	0.057678	0.355927	-0.248528	0.062895	0.308084	-0.237097	0.063866	-0.224890
6296	52.466667	-0.872058	0.607555	-0.083744	-0.866886	0.620376	0.144277	-0.828610	0.871156	0.125003	-0.824652	0.859964	-0.107483	-0.658709	0.693887	0.226987				-0.674803	1.117048	0.069377	-0.689413	1.179392	0.059970	-0.635683	0.688508	-0.216053				-0.350211	0.530289	0.070619	-0.278895	0.057662	0.355924	-0.248524	0.062891	0.308082	-0.237099	0.063862	-0.224887
6297	52.475000	-0.872098	0.607575	-0.083684	-0.866844	0.620328	0.144243	-0.828616	0.871144	0.125023	-0.824705	0.859907	-0.107535	-0.658708	0.693898	0.226988				-0.674883	1.117152	0.069411	-0.689483	1.179506	0.060031	-0.635668	0.688519	-0.216021				-0.350251	0.530279	0.070558	-0.278905	0.057665	0.355930	-0.248513	0.062909	0.308086	-0.237103	0.063855	-0.224885
6298	52.483333	-0.872096	0.607555	-0.083650	-0.866951	0.620412	0.144329	-0.828621	0.871135	0.125033	-0.824696	0.859931	-0.107479	-0.658696	0.693919	0.226993				-0.674951	1.117210	0.069400	-0.689532	1.179607	0.060058	-0.635680	0.688521	-0.216007				-0.350293	0.530272	0.070495	-0.278905	0.057659	0.355932	-0.248526	0.062887	0.308086	-0.237105	0.063858	-0.224892
6299	52.491667	-0.872139	0.607501	-0.083699	-0.866954	0.620369	0.144321	-0.828637	0.871128	0.125049	-0.824712	0.859920	-0.107502	-0.658678	0.693949	0.227004				-0.674959	1.117311	0.069434	-0.689565	1.179729	0.060100	-0.635703	0.688510	-0.216011				-0.350317	0.530266	0.070434	-0.278897	0.057652	0.355930	-0.248515	0.062893	0.308086	-0.237105	0.063861	-0.224888
6300	52.500000	-0.872140	0.607509	-0.083758	-0.866815	0.620192	0.144196	-0.828650	0.871119	0.125056	-0.824749	0.859870	-0.107558	-0.658655	0.693983	0.227020				-0.675016	1.117329	0.069420	-0.689599	1.179803	0.060124	-0.635700	0.688534	-0.215966				-0.350347	0.530275	0.070357	-0.278898	0.057652	0.355929	-0.248525	0.062881	0.308091	-0.237100	0.063865	-0.224886
6301	52.508333	-0.872453	0.607705	-0.083688	-0.866834	0.620168	0.144198	-0.828662	0.871110	0.125064	-0.824765	0.859887	-0.107494	-0.658636	0.694013	0.227027				-0.675049	1.117365	0.069436	-0.689616	1.179869	0.060151	-0.635712	0.688552	-0.215959				-0.350359	0.530286	0.070287	-0.278901	0.057663	0.355931	-0.248486	0.062894	0.308077	-0.237103	0.063861	-0.224891
6302	52.516667	-0.872166	0.607509	-0.083658	-0.866990	0.620292	0.144320	-0.828670	0.871103	0.125064	-0.824805	0.859871	-0.107471	-0.658617	0.694042	0.227035				-0.675205	1.117469	0.069442	-0.689625	1.179920	0.060177	-0.635721	0.688563	-0.215951				-0.350374	0.530292	0.070218	-0.278899	0.057658	0.355924	-0.248523	0.062882	0.308087	-0.237100	0.063865	-0.224888
6303	52.525000	-0.872191	0.607466	-0.083728	-0.867005	0.620282	0.144327	-0.828690	0.871104	0.125073	-0.824798	0.859868	-0.107562	-0.658607	0.694065	0.227034				-0.675131	1.117452	0.069463	-0.689625	1.179926	0.060170	-0.635720	0.688580	-0.215948				-0.350377	0.530297	0.070156	-0.278904	0.057670	0.355925	-0.248526	0.062890	0.308084	-0.237101	0.063862	-0.224894
6304	52.533333	-0.872259	0.607435	-0.083652	-0.866884	0.620133	0.144210	-0.828706	0.871108	0.125076	-0.824828	0.859859	-0.107581	-0.658599	0.694076	0.227037				-0.675078	1.117408	0.069456	-0.689636	1.179959	0.060195	-0.635707	0.688599	-0.215940				-0.350383	0.530306	0.070100	-0.278906	0.057680	0.355929	-0.248525	0.062901	0.308078	-0.237103	0.063862	-0.224894
6305	52.541667	-0.872228	0.607468	-0.083677	-0.866889	0.620129	0.144213	-0.828725	0.871112	0.125077	-0.824858	0.859861	-0.107566	-0.658593	0.694079	0.227041				-0.675079	1.117406	0.069445	-0.689636	1.179975	0.060199	-0.635716	0.688607	-0.215945				-0.350395	0.530309	0.070034	-0.278905	0.057675	0.355931	-0.248515	0.062921	0.308078	-0.237104	0.063868	-0.224898
6306	52.550000	-0.872235	0.607451	-0.083696	-0.866900	0.620124	0.144221	-0.828744	0.871119	0.125087	-0.824895	0.859865	-0.107584	-0.658593	0.694079	0.227049				-0.675091	1.117409	0.069430	-0.689633	1.179993	0.060193	-0.635726	0.688604	-0.215944				-0.350417	0.530312	0.069987	-0.278902	0.057670	0.355929	-0.248532	0.062907	0.308080	-0.237106	0.063870	-0.224896
6307	52.558333	-0.872299	0.607414	-0.083648	-0.866991	0.620199	0.144296	-0.828763	0.871120	0.125095	-0.824928	0.859850	-0.107628	-0.658588	0.694060	0.227066				-0.675138	1.117417	0.069397	-0.689633	1.180021	0.060201	-0.635728	0.688601	-0.215946				-0.350445	0.530302	0.069944	-0.278905	0.057668	0.355933	-0.248512	0.062907	0.308077	-0.237105	0.063866	-0.224894
6308	52.566667	-0.872278	0.607427	-0.083689	-0.866924	0.620115	0.144235	-0.828775	0.871117	0.125107	-0.824959	0.859851	-0.107635	-0.658586	0.694043	0.227095				-0.675194	1.117387	0.069395	-0.689653	1.180052	0.060164	-0.635727	0.688593	-0.215948				-0.350478	0.530291	0.069906	-0.278901	0.057655	0.355934	-0.248505	0.062922	0.308084	-0.237104	0.063873	-0.224893
6309	52.575000	-0.872276	0.607432	-0.083675	-0.866937	0.620105	0.144240	-0.828789	0.871117	0.125120	-0.825000	0.859832	-0.107649	-0.658574	0.694032	0.227120				-0.675290	1.117577	0.069403	-0.689634	1.180122	0.060197	-0.635731	0.688577	-0.215955				-0.350518	0.530262	0.069852	-0.278891	0.057643	0.355929	-0.248500	0.062928	0.308088	-0.237115	0.063863	-0.224961
6310	52.583333	-0.872262	0.607395	-0.083765	-0.867083	0.620235	0.144361	-0.828795	0.871104	0.125138	-0.825014	0.859845	-0.107637	-0.658565	0.694027	0.227151				-0.675398	1.117550	0.069367	-0.689653	1.180175	0.060157	-0.635723	0.688570	-0.215961				-0.350557	0.530227	0.069795	-0.278899	0.057662	0.355934	-0.248533	0.062888	0.308089	-0.237104	0.063871	-0.224886
6311	52.591667	-0.872337	0.607372	-0.083653	-0.866978	0.620083	0.144250	-0.828801	0.871103	0.125147	-0.825036	0.859832	-0.107639	-0.658562	0.694025	0.227174				-0.675272	1.117582	0.069353	-0.689650	1.180245	0.060148	-0.635713	0.688554	-0.215976				-0.350593	0.530190	0.069736	-0.278914	0.057669	0.355934	-0.248527	0.062880	0.308086	-0.237110	0.063861	-0.224891
6312	52.600000	-0.872290	0.607428	-0.083671	-0.866991	0.620081	0.144242	-0.828808	0.871095	0.125152	-0.825049	0.859841	-0.107613	-0.658547	0.694035	0.227179				-0.675382	1.117605	0.069340	-0.689641	1.180317	0.060136	-0.635702	0.688539	-0.215987				-0.350632	0.530147	0.069678	-0.278923	0.057682	0.355932	-0.248530	0.062886	0.308084	-0.237109	0.063860	-0.224894
6313	52.608333	-0.872295	0.607393	-0.083744	-0.867052	0.620147	0.144293	-0.828844	0.871105	0.125172	-0.825100	0.859785	-0.107648	-0.658545	0.694058	0.227182				-0.675516	1.117840	0.069358	-0.689627	1.180423	0.060147	-0.635677	0.688530	-0.216004				-0.350666	0.530114	0.069634	-0.278930	0.057692	0.355930	-0.248536	0.062890	0.308075	-0.237109	0.063861	-0.224891
6314	52.616667	-0.872299	0.607395	-0.083783	-0.867008	0.620072	0.144249	-0.828829	0.871086	0.125159	-0.825169	0.859716	-0.107707	-0.658541	0.694078	0.227175				-0.675696	1.117906	0.069350	-0.689607	1.180488	0.060143	-0.635644	0.688542	-0.215995				-0.350696	0.530086	0.069598	-0.278928	0.057694	0.355929	-0.248506	0.062925	0.308076	-0.237105	0.063864	-0.224891
6315	52.625000	-0.872321	0.607406	-0.083707	-0.866982	0.620062	0.144235	-0.828556	0.870946	0.124994	-0.825104	0.859762	-0.107698	-0.658537	0.694107	0.227172				-0.675704	1.117934	0.069336	-0.689592	1.180550	0.060137	-0.635616	0.688548	-0.215995				-0.350735	0.530058	0.069573	-0.278923	0.057689	0.355928	-0.248534	0.062897	0.308074	-0.237100	0.063865	-0.224882
6316	52.633333	-0.872279	0.607390	-0.083778	-0.866998	0.620069	0.144254	-0.828560	0.870943	0.124994	-0.825149	0.859706	-0.107682	-0.658527	0.694139	0.227168				-0.675717	1.117965	0.069322	-0.689568	1.180629	0.060144	-0.635590	0.688556	-0.215993				-0.350771	0.530038	0.069560	-0.278919	0.057674	0.355933	-0.248537	0.062897	0.308088	-0.237104	0.063871	-0.224885
6317	52.641667	-0.872287	0.607394	-0.083744	-0.866982	0.620058	0.144263	-0.828705	0.871008	0.125076	-0.825093	0.859715	-0.107728	-0.658517	0.694166	0.227163				-0.675686	1.118088	0.069256	-0.689545	1.180677	0.060140	-0.635566	0.688560	-0.215985				-0.350797	0.530011	0.069543	-0.278900	0.057659	0.355932	-0.248503	0.062921	0.308090	-0.237099	0.063865	-0.224876
6318	52.650000	-0.872337	0.607373	-0.083660	-0.866967	0.620051	0.144258	-0.828846	0.871071	0.125156	-0.825097	0.859680	-0.107772	-0.658505	0.694196	0.227163				-0.675777	1.118071	0.069275	-0.689531	1.180734	0.060141	-0.635550	0.688563	-0.215976				-0.350824	0.529986	0.069522	-0.278885	0.057648	0.355932	-0.248492	0.062905	0.308088	-0.237093	0.063875	-0.224882
6319	52.658333	-0.872275	0.607395	-0.083694	-0.866960	0.620046	0.144256	-0.828844	0.871069	0.125149	-0.825137	0.859610	-0.107787	-0.658491	0.694225	0.227167				-0.675762	1.118141	0.069248	-0.689520	1.180785	0.060129	-0.635530	0.688571	-0.215968				-0.350846	0.529973	0.069500	-0.278877	0.057631	0.355933	-0.248522	0.062883	0.308102	-0.237099	0.063872	-0.224882
6320	52.666667	-0.872277	0.607383	-0.083726	-0.867085	0.620197	0.144365	-0.828840	0.871067	0.125144	-0.825113	0.859615	-0.107784	-0.658475	0.694246	0.227169				-0.675825	1.118122	0.069243	-0.689510	1.180835	0.060117	-0.635513	0.688572	-0.215962				-0.350865	0.529968	0.069477	-0.278891	0.057648	0.355935	-0.248517	0.062874	0.308093	-0.237102	0.063870	-0.224892
6321	52.675000	-0.872740	0.607584	-0.083830	-0.867035	0.620130	0.144303	-0.828858	0.871099	0.125163	-0.825071	0.859639	-0.107876	-0.658456	0.694268	0.227174				-0.675808	1.118261	0.069233	-0.689502	1.180880	0.060109	-0.635502	0.688562	-0.216010				-0.350873	0.529971	0.069441	-0.278883	0.057647	0.355933	-0.248502	0.062893	0.308089	-0.237101	0.063860	-0.224890
6322	52.683333	-0.872265	0.607412	-0.083711	-0.866977	0.620067	0.144233	-0.828827	0.871073	0.125136	-0.825057	0.859643	-0.107904	-0.658444	0.694286	0.227178				-0.675876	1.118209	0.069219	-0.689495	1.180923	0.060096	-0.635478	0.688568	-0.215961				-0.350877	0.529981	0.069416	-0.278889	0.057658	0.355933	-0.248518	0.062887	0.308084	-0.237104	0.063854	-0.224892
6323	52.691667	-0.872491	0.607500	-0.083833	-0.867028	0.620138	0.144279	-0.828821	0.871079	0.125141	-0.825099	0.859630	-0.107863	-0.658426	0.694285	0.227179				-0.675857	1.118246	0.069189	-0.689490	1.180964	0.060077	-0.635468	0.688566	-0.216007				-0.350876	0.530001	0.069406	-0.278905	0.057672	0.355934	-0.248521	0.062893	0.308081	-0.237104	0.063851	-0.224884
6324	52.700000	-0.872338	0.607368	-0.083704	-0.867097	0.620220	0.144339	-0.828815	0.871090	0.125154	-0.825053	0.859668	-0.107944	-0.658411	0.694279	0.227177				-0.675834	1.118277	0.069139	-0.689484	1.180999	0.060061	-0.635460	0.688556	-0.216061				-0.350868	0.530024	0.069404	-0.278908	0.057673	0.355932	-0.248492	0.062923	0.308080	-0.237103	0.063859	-0.224884
6325	52.708333	-0.872296	0.607390	-0.083780	-0.866994	0.620084	0.144246	-0.828664	0.871047	0.125098	-0.825051	0.859680	-0.107956	-0.658404	0.694266	0.227180				-0.675915	1.118229	0.069178	-0.689471	1.181022	0.060038	-0.635424	0.688563	-0.215970				-0.350860	0.530044	0.069412	-0.278905	0.057674	0.355934	-0.248505	0.062906	0.308082	-0.237103	0.063865	-0.224877
6326	52.716667	-0.872336	0.607384	-0.083718	-0.866973	0.620079	0.144240	-0.828507	0.870966	0.125025	-0.825124	0.859627	-0.107960	-0.658394	0.694250	0.227177				-0.675879	1.118338	0.069115	-0.689470	1.181042	0.060036	-0.635413	0.688547	-0.216078				-0.350849	0.530062	0.069419	-0.278911	0.057677	0.355933	-0.248531	0.062894	0.308091	-0.237103	0.063873	-0.224879
6327	52.725000	-0.872308	0.607408	-0.083722	-0.867037	0.620145	0.144300	-0.828493	0.870973	0.125043	-0.825087	0.859665	-0.107901	-0.658375	0.694243	0.227180				-0.675904	1.118252	0.069124	-0.689459	1.181045	0.060027	-0.635391	0.688539	-0.216093				-0.350836	0.530074	0.069416	-0.278907	0.057666	0.355933	-0.248532	0.062893	0.308087	-0.237103	0.063874	-0.224881
6328	52.733333	-0.872359	0.607364	-0.083697	-0.866976	0.620060	0.144245	-0.828757	0.871109	0.125222	-0.825036	0.859694	-0.107977	-0.658353	0.694229	0.227181				-0.675891	1.118333	0.069089	-0.689442	1.181049	0.060025	-0.635371	0.688525	-0.216106				-0.350824	0.530077	0.069409	-0.278921	0.057671	0.355938	-0.248499	0.062914	0.308078	-0.237101	0.063876	-0.224880
6329	52.741667	-0.872325	0.607370	-0.083745	-0.866992	0.620052	0.144255	-0.828739	0.871126	0.125235	-0.825024	0.859684	-0.107990	-0.658340	0.694236	0.227201				-0.675916	1.118292	0.069110	-0.689423	1.181047	0.060029	-0.635343	0.688518	-0.216077				-0.350813	0.530090	0.069392	-0.278917	0.057671	0.355934	-0.248535	0.062889	0.308080	-0.237104	0.063867	-0.224884
6330	52.750000	-0.872302	0.607387	-0.083724	-0.867141	0.620243	0.144404	-0.828719	0.871107	0.125232	-0.825015	0.859677	-0.108001	-0.658308	0.694239	0.227214				-0.675884	1.118330	0.069085	-0.689396	1.181045	0.060031	-0.635331	0.688496	-0.216144				-0.350806	0.530104	0.069373	-0.278902	0.057654	0.355924	-0.248536	0.062888	0.308070	-0.237105	0.063859	-0.224892
6331	52.758333	-0.872551	0.607460	-0.083787	-0.867113	0.620181	0.144364	-0.828700	0.871102	0.125239	-0.825021	0.859654	-0.108033	-0.658274	0.694241	0.227233				-0.675872	1.118309	0.069088	-0.689366	1.181040	0.060035	-0.635327	0.688477	-0.216185				-0.350800	0.530118	0.069367	-0.278913	0.057663	0.355923	-0.248516	0.062896	0.308065	-0.237103	0.063858	-0.224896
6332	52.766667	-0.872374	0.607333	-0.083718	-0.867010	0.620034	0.144264	-0.828683	0.871104	0.125247	-0.824988	0.859679	-0.108035	-0.658250	0.694238	0.227260				-0.675857	1.118319	0.069090	-0.689330	1.181038	0.060054	-0.635286	0.688497	-0.216083				-0.350795	0.530140	0.069363	-0.278910	0.057670	0.355928	-0.248530	0.062881	0.308071	-0.237105	0.063862	-0.224896
6333	52.775000	-0.872555	0.607473	-0.083805	-0.867007	0.620037	0.144270	-0.828668	0.871113	0.125261	-0.825001	0.859678	-0.108008	-0.658225	0.694239	0.227276				-0.675838	1.118294	0.069092	-0.689292	1.181032	0.060063	-0.635299	0.688478	-0.216194				-0.350792	0.530153	0.069376	-0.278906	0.057666	0.355932	-0.248514	0.062907	0.308083	-0.237108	0.063864	-0.224893
6334	52.783333	-0.872762	0.607596	-0.083853	-0.867005	0.620039	0.144276	-0.828648	0.871121	0.125276	-0.825004	0.859674	-0.107979	-0.658203	0.694233	0.227293				-0.675834	1.118315	0.069093	-0.689258	1.181026	0.060070	-0.635282	0.688487	-0.216196				-0.350798	0.530171	0.069392	-0.278895	0.057655	0.355931	-0.248522	0.062886	0.308093	-0.237107	0.063868	-0.224883
6335	52.791667	-0.872337	0.607364	-0.083790	-0.867002	0.620035	0.144290	-0.828632	0.871148	0.125298	-0.824947	0.859720	-0.108005	-0.658183	0.694228	0.227304				-0.675818	1.118287	0.069087	-0.689218	1.181023	0.060074	-0.635288	0.688468	-0.216211				-0.350796	0.530167	0.069408	-0.278893	0.057652	0.355932	-0.248515	0.062910	0.308102	-0.237112	0.063872	-0.224881
6336	52.800000	-0.872777	0.607602	-0.083837	-0.867017	0.620037	0.144309	-0.828612	0.871145	0.125303	-0.824997	0.859661	-0.108054	-0.658171	0.694217	0.227304				-0.675861	1.118186	0.069139	-0.689160	1.181020	0.060057	-0.635269	0.688472	-0.216189				-0.350790	0.530163	0.069415	-0.278902	0.057671	0.355942	-0.248530	0.062892	0.308105	-0.237108	0.063878	-0.224880
6337	52.808333	-0.872683	0.607535	-0.083776	-0.866990	0.620026	0.144293	-0.828584	0.871157	0.125310	-0.824918	0.859718	-0.108044	-0.658162	0.694217	0.227304				-0.675802	1.118316	0.069079	-0.689126	1.181041	0.060085	-0.635256	0.688462	-0.216205				-0.350787	0.530143	0.069409	-0.278899	0.057657	0.355938	-0.248530	0.062903	0.308113	-0.237110	0.063876	-0.224883
6338	52.816667	-0.872543	0.607493	-0.083769	-0.867009	0.620027	0.144309	-0.828558	0.871160	0.125312	-0.824862	0.859743	-0.108097	-0.658154	0.694223	0.227296				-0.675788	1.118273	0.069070	-0.689085	1.181060	0.060107	-0.635229	0.688435	-0.216215				-0.350782	0.530120	0.069398	-0.278898	0.057658	0.355933	-0.248530	0.062906	0.308110	-0.237111	0.063865	-0.224885
6339	52.825000	-0.872423	0.607427	-0.083771	-0.867056	0.620094	0.144355	-0.828535	0.871185	0.125324	-0.824841	0.859743	-0.108120	-0.658144	0.694228	0.227289				-0.675790	1.118301	0.069053	-0.689048	1.181072	0.060102	-0.635229	0.688429	-0.216218				-0.350779	0.530108	0.069388	-0.278900	0.057657	0.355933	-0.248504	0.062932	0.308094	-0.237105	0.063863	-0.224889
6340	52.833333	-0.872334	0.607353	-0.083755	-0.867001	0.620022	0.144296	-0.828505	0.871181	0.125322	-0.824819	0.859747	-0.108138	-0.658137	0.694244	0.227281				-0.675854	1.118254	0.069101	-0.688995	1.181091	0.060076	-0.635207	0.688419	-0.216224				-0.350773	0.530098	0.069381	-0.278907	0.057666	0.355930	-0.248397	0.062818	0.308224	-0.237105	0.063858	-0.224895
6341	52.841667	-0.872552	0.607487	-0.083768	-0.866972	0.620024	0.144278	-0.828479	0.871197	0.125331	-0.824786	0.859747	-0.108201	-0.658119	0.694258	0.227277				-0.675754	1.118356	0.069037	-0.688974	1.181144	0.060103	-0.635170	0.688407	-0.216226				-0.350774	0.530100	0.069387	-0.278908	0.057665	0.355927	-0.248373	0.062820	0.308210	-0.237104	0.063859	-0.224895
6342	52.850000	-0.872310	0.607359	-0.083842	-0.867094	0.620180	0.144394	-0.828451	0.871211	0.125345	-0.824770	0.859760	-0.108156	-0.658101	0.694273	0.227286				-0.675771	1.118344	0.069034	-0.688943	1.181161	0.060094	-0.635153	0.688407	-0.216234				-0.350770	0.530106	0.069404	-0.278917	0.057680	0.355929	-0.248522	0.062879	0.308071	-0.237104	0.063858	-0.224890
6343	52.858333	-0.872323	0.607377	-0.083756	-0.866980	0.620053	0.144290	-0.828438	0.871246	0.125369	-0.824750	0.859773	-0.108168	-0.658087	0.694282	0.227286				-0.675759	1.118349	0.069018	-0.688896	1.181166	0.060071	-0.635105	0.688413	-0.216233				-0.350769	0.530112	0.069417	-0.278907	0.057672	0.355927	-0.248492	0.062902	0.308065	-0.237106	0.063870	-0.224892
6344	52.866667	-0.872329	0.607394	-0.083748	-0.866980	0.620063	0.144289	-0.828419	0.871259	0.125380	-0.824776	0.859779	-0.108030	-0.658067	0.694291	0.227304				-0.675758	1.118365	0.069012	-0.688850	1.181198	0.060058	-0.635068	0.688416	-0.216257				-0.350767	0.530112	0.069424	-0.278912	0.057672	0.355920	-0.248499	0.062919	0.308072	-0.237106	0.063875	-0.224883
6345	52.875000	-0.872308	0.607403	-0.083757	-0.866958	0.620059	0.144286	-0.828398	0.871249	0.125379	-0.824723	0.859776	-0.108131	-0.658046	0.694289	0.227314				-0.675750	1.118381	0.069005	-0.688820	1.181208	0.060025	-0.635031	0.688419	-0.216267				-0.350764	0.530102	0.069425	-0.278916	0.057674	0.355927	-0.248542	0.062900	0.308082	-0.237111	0.063873	-0.224885
6346	52.883333	-0.872294	0.607397	-0.083828	-0.867084	0.620204	0.144403	-0.828375	0.871237	0.125377	-0.824664	0.859793	-0.108196	-0.658016	0.694286	0.227322				-0.675739	1.118389	0.068989	-0.688781	1.181242	0.060015	-0.635001	0.688415	-0.216272				-0.350751	0.530088	0.069422	-0.278908	0.057666	0.355925	-0.248541	0.062901	0.308084	-0.237112	0.063876	-0.224884
6347	52.891667	-0.872334	0.607376	-0.083756	-0.867023	0.620131	0.144354	-0.828364	0.871248	0.125381	-0.824629	0.859793	-0.108218	-0.657997	0.694288	0.227332				-0.675761	1.118360	0.069005	-0.688744	1.181296	0.060040	-0.634960	0.688417	-0.216279				-0.350740	0.530075	0.069419	-0.278908	0.057663	0.355928	-0.248539	0.062898	0.308090	-0.237112	0.063869	-0.224891
6348	52.900000	-0.872320	0.607391	-0.083726	-0.866962	0.620057	0.144304	-0.828351	0.871259	0.125387	-0.824586	0.859781	-0.108331	-0.657976	0.694287	0.227336				-0.675726	1.118411	0.068963	-0.688698	1.181306	0.060007	-0.634926	0.688409	-0.216300				-0.350725	0.530064	0.069413	-0.278910	0.057658	0.355933	-0.248500	0.062912	0.308078	-0.237114	0.063862	-0.224891
6349	52.908333	-0.872254	0.607392	-0.083791	-0.866989	0.620116	0.144349	-0.828333	0.871254	0.125383	-0.824555	0.859796	-0.108253	-0.657942	0.694289	0.227339				-0.675717	1.118417	0.068955	-0.688655	1.181314	0.059991	-0.634889	0.688374	-0.216232				-0.350701	0.530057	0.069421	-0.278909	0.057653	0.355937	-0.248531	0.062875	0.308087	-0.237113	0.063860	-0.224889
6350	52.916667	-0.872294	0.607370	-0.083706	-0.866914	0.620041	0.144289	-0.828318	0.871252	0.125384	-0.824518	0.859807	-0.108272	-0.657928	0.694283	0.227348				-0.675702	1.118422	0.068950	-0.688611	1.181323	0.059987	-0.634858	0.688401	-0.216315				-0.350674	0.530065	0.069435	-0.278898	0.057648	0.355938	-0.248506	0.062916	0.308105	-0.237115	0.063868	-0.224889
6351	52.925000	-0.872260	0.607413	-0.083745	-0.866929	0.620064	0.144309	-0.828302	0.871270	0.125389	-0.824504	0.859790	-0.108310	-0.657904	0.694279	0.227349				-0.675640	1.118422	0.068933	-0.688567	1.181316	0.059974	-0.634814	0.688384	-0.216314				-0.350646	0.530085	0.069447	-0.278898	0.057645	0.355940	-0.248385	0.062829	0.308244	-0.237113	0.063864	-0.224885
6352	52.933333	-0.872246	0.607427	-0.083749	-0.867081	0.620279	0.144472	-0.828288	0.871279	0.125388	-0.824473	0.859812	-0.108245	-0.657890	0.694281	0.227352				-0.675565	1.118376	0.068865	-0.688514	1.181334	0.059969	-0.634774	0.688381	-0.216324				-0.350625	0.530112	0.069470	-0.278901	0.057657	0.355938	-0.248392	0.062818	0.308252	-0.237104	0.063867	-0.224883
6353	52.941667	-0.872214	0.607466	-0.083742	-0.866967	0.620184	0.144375	-0.828265	0.871282	0.125375	-0.824403	0.859831	-0.108293	-0.657884	0.694272	0.227353				-0.675552	1.118400	0.068885	-0.688461	1.181331	0.059961	-0.634729	0.688342	-0.216260				-0.350599	0.530136	0.069472	-0.278898	0.057650	0.355936	-0.248385	0.062851	0.308255	-0.237099	0.063868	-0.224875
6354	52.950000	-0.872247	0.607439	-0.083743	-0.866907	0.620104	0.144311	-0.828252	0.871299	0.125363	-0.824356	0.859857	-0.108345	-0.657887	0.694268	0.227355				-0.675531	1.118421	0.068906	-0.688409	1.181329	0.059960	-0.634680	0.688306	-0.216196				-0.350580	0.530152	0.069477	-0.278901	0.057661	0.355935	-0.248362	0.062928	0.308291	-0.237102	0.063865	-0.224870
6355	52.958333	-0.872232	0.607461	-0.083736	-0.866898	0.620108	0.144296	-0.828240	0.871314	0.125354	-0.824346	0.859847	-0.108325	-0.657881	0.694260	0.227343				-0.675465	1.118387	0.068862	-0.688362	1.181327	0.059951	-0.634649	0.688362	-0.216361				-0.350558	0.530154	0.069473	-0.278907	0.057669	0.355931	-0.248393	0.062836	0.308235	-0.237099	0.063874	-0.224880
6356	52.966667	-0.872208	0.607443	-0.083764	-0.866888	0.620108	0.144275	-0.828216	0.871312	0.125331	-0.824292	0.859838	-0.108315	-0.657877	0.694257	0.227336				-0.675401	1.118356	0.068815	-0.688314	1.181325	0.059943	-0.634605	0.688357	-0.216379				-0.350547	0.530156	0.069468	-0.278906	0.057668	0.355930	-0.248395	0.062831	0.308221	-0.237099	0.063867	-0.224889
6357	52.975000	-0.872210	0.607434	-0.083802	-0.866930	0.620167	0.144319	-0.828195	0.871315	0.125318	-0.824216	0.859866	-0.108411	-0.657883	0.694243	0.227334				-0.675391	1.118376	0.068806	-0.688269	1.181325	0.059935	-0.634572	0.688288	-0.216241				-0.350533	0.530153	0.069462	-0.278907	0.057673	0.355925	-0.248376	0.062831	0.308211	-0.237103	0.063863	-0.224896
6358	52.983333	-0.872207	0.607485	-0.083716	-0.866882	0.620100	0.144264	-0.828184	0.871317	0.125307	-0.824167	0.859869	-0.108427	-0.657882	0.694221	0.227335				-0.675355	1.118343	0.068792	-0.688225	1.181324	0.059929	-0.634546	0.688347	-0.216403				-0.350517	0.530160	0.069470	-0.278899	0.057653	0.355920	-0.248364	0.062843	0.308211	-0.237107	0.063860	-0.224894
6359	52.991667	-0.872205	0.607460	-0.083782	-0.866885	0.620103	0.144274	-0.828162	0.871325	0.125308	-0.824176	0.859859	-0.108388	-0.657879	0.694205	0.227336				-0.675265	1.118299	0.068794	-0.688175	1.181321	0.059920	-0.634517	0.688345	-0.216409				-0.350505	0.530170	0.069482	-0.278892	0.057648	0.355925	-0.248376	0.062815	0.308213	-0.237114	0.063866	-0.224897
6360	53.000000	-0.872203	0.607447	-0.083829	-0.866861	0.620093	0.144277	-0.828139	0.871333	0.125304	-0.824075	0.859889	-0.108437	-0.657866	0.694195	0.227333				-0.675314	1.118339	0.068782	-0.688126	1.181320	0.059917	-0.634489	0.688344	-0.216415				-0.350488	0.530180	0.069501	-0.278901	0.057648	0.355935	-0.248400	0.062809	0.308228	-0.237112	0.063863	-0.224892
6361	53.008333	-0.872259	0.607432	-0.083701	-0.866930	0.620171	0.144346	-0.828137	0.871364	0.125318	-0.824072	0.859890	-0.108440	-0.657863	0.694175	0.227340				-0.675267	1.118367	0.068773	-0.688072	1.181317	0.059917	-0.634458	0.688273	-0.216262				-0.350478	0.530198	0.069513	-0.278896	0.057644	0.355940	-0.248375	0.062853	0.308238	-0.237117	0.063864	-0.224889
6362	53.016667	-0.872235	0.607465	-0.083737	-0.866859	0.620105	0.144298	-0.828122	0.871354	0.125312	-0.824029	0.859928	-0.108380	-0.657850	0.694160	0.227338				-0.675279	1.118337	0.068783	-0.688017	1.181319	0.059918	-0.634427	0.688268	-0.216258				-0.350463	0.530207	0.069520	-0.278893	0.057642	0.355938	-0.248414	0.062834	0.308249	-0.237120	0.063864	-0.224883
6363	53.025000	-0.872218	0.607495	-0.083725	-0.866872	0.620116	0.144301	-0.828105	0.871402	0.125325	-0.824005	0.859892	-0.108541	-0.657846	0.694150	0.227332				-0.675182	1.118293	0.068787	-0.687961	1.181315	0.059917	-0.634398	0.688272	-0.216268				-0.350441	0.530210	0.069519	-0.278913	0.057659	0.355943	-0.248419	0.062846	0.308257	-0.237119	0.063872	-0.224881
6364	53.033333	-0.872189	0.607462	-0.083818	-0.866992	0.620251	0.144406	-0.828082	0.871408	0.125323	-0.823943	0.859942	-0.108486	-0.657828	0.694152	0.227324				-0.675091	1.118247	0.068789	-0.687910	1.181310	0.059918	-0.634365	0.688269	-0.216275				-0.350426	0.530198	0.069508	-0.278928	0.057682	0.355952	-0.248417	0.062844	0.308253	-0.237112	0.063870	-0.224875
6365	53.041667	-0.872262	0.607505	-0.083774	-0.866866	0.620110	0.144286	-0.828059	0.871360	0.125297	-0.823912	0.859949	-0.108511	-0.657829	0.694141	0.227317				-0.675191	1.118334	0.068772	-0.687853	1.181298	0.059919	-0.634324	0.688301	-0.216320				-0.350406	0.530191	0.069498	-0.278923	0.057678	0.355943	-0.248378	0.062896	0.308263	-0.237112	0.063859	-0.224877
6366	53.050000	-0.872225	0.607460	-0.083757	-0.866854	0.620105	0.144270	-0.828041	0.871364	0.125293	-0.823905	0.859916	-0.108596	-0.657826	0.694144	0.227316				-0.674965	1.118304	0.068797	-0.687782	1.181243	0.059878	-0.634294	0.688265	-0.216316				-0.350386	0.530179	0.069489	-0.278924	0.057688	0.355943	-0.248408	0.062822	0.308231	-0.237113	0.063861	-0.224888
6367	53.058333	-0.872196	0.607466	-0.083807	-0.866926	0.620181	0.144325	-0.828023	0.871387	0.125297	-0.823877	0.859946	-0.108506	-0.657814	0.694146	0.227312				-0.674965	1.118266	0.068797	-0.687751	1.181252	0.059890	-0.634255	0.688265	-0.216326				-0.350371	0.530186	0.069482	-0.278919	0.057674	0.355938	-0.248401	0.062808	0.308220	-0.237102	0.063856	-0.224887
6368	53.066667	-0.872231	0.607430	-0.083717	-0.866840	0.620101	0.144263	-0.828010	0.871414	0.125312	-0.823822	0.859978	-0.108558	-0.657803	0.694138	0.227321				-0.674969	1.118228	0.068780	-0.687696	1.181241	0.059886	-0.634222	0.688264	-0.216332				-0.350359	0.530206	0.069494	-0.278908	0.057663	0.355942	-0.248396	0.062792	0.308220	-0.237105	0.063861	-0.224883
6369	53.075000	-0.872469	0.607561	-0.083755	-0.866850	0.620110	0.144276	-0.827990	0.871381	0.125296	-0.823841	0.859952	-0.108577	-0.657794	0.694137	0.227332				-0.674919	1.118241	0.068796	-0.687625	1.181223	0.059875	-0.634179	0.688263	-0.216287				-0.350340	0.530234	0.069514	-0.278901	0.057653	0.355941	-0.248369	0.062836	0.308234	-0.237106	0.063859	-0.224881
6370	53.083333	-0.872398	0.607632	-0.083735	-0.866837	0.620119	0.144274	-0.827974	0.871395	0.125300	-0.823822	0.859969	-0.108530	-0.657771	0.694135	0.227330				-0.674896	1.118246	0.068783	-0.687568	1.181230	0.059848	-0.634150	0.688269	-0.216349				-0.350326	0.530265	0.069529	-0.278892	0.057633	0.355936	-0.248399	0.062818	0.308245	-0.237105	0.063858	-0.224878
6371	53.091667	-0.872400	0.607619	-0.083780	-0.866845	0.620134	0.144278	-0.827968	0.871453	0.125314	-0.823781	0.859999	-0.108532	-0.657764	0.694133	0.227338				-0.674866	1.118256	0.068746	-0.687527	1.181256	0.059873	-0.634116	0.688270	-0.216298				-0.350314	0.530292	0.069538	-0.278886	0.057627	0.355932	-0.248403	0.062829	0.308252	-0.237111	0.063862	-0.224883
6372	53.100000	-0.872613	0.607688	-0.083908	-0.866845	0.620144	0.144281	-0.827954	0.871464	0.125314	-0.823728	0.860028	-0.108584	-0.657758	0.694133	0.227342				-0.674853	1.118250	0.068751	-0.687455	1.181264	0.059845	-0.634123	0.688274	-0.216357				-0.350303	0.530323	0.069538	-0.278896	0.057652	0.355935	-0.248375	0.062876	0.308253	-0.237118	0.063869	-0.224875
6373	53.108333	-0.872536	0.607674	-0.083762	-0.866822	0.620144	0.144259	-0.827939	0.871472	0.125302	-0.823729	0.860015	-0.108598	-0.657754	0.694144	0.227341				-0.674807	1.118290	0.068718	-0.687420	1.181268	0.059841	-0.634092	0.688278	-0.216358				-0.350292	0.530330	0.069532	-0.278895	0.057652	0.355932	-0.248405	0.062845	0.308240	-0.237116	0.063874	-0.224880
6374	53.116667	-0.872393	0.607627	-0.083779	-0.866839	0.620159	0.144259	-0.827923	0.871475	0.125290	-0.823686	0.860048	-0.108552	-0.657746	0.694143	0.227334				-0.674789	1.118299	0.068710	-0.687362	1.181292	0.059817	-0.634077	0.688278	-0.216359				-0.350278	0.530332	0.069529	-0.278892	0.057654	0.355931	-0.248377	0.062875	0.308234	-0.237113	0.063874	-0.224884
6375	53.125000	-0.872507	0.607638	-0.083826	-0.866807	0.620143	0.144239	-0.827906	0.871473	0.125280	-0.823669	0.860026	-0.108606	-0.657744	0.694143	0.227339				-0.674798	1.118271	0.068694	-0.687316	1.181294	0.059813	-0.634063	0.688263	-0.216362				-0.350267	0.530327	0.069528	-0.278903	0.057665	0.355934	-0.248403	0.062828	0.308220	-0.237119	0.063862	-0.224889
6376	53.133333	-0.872650	0.607689	-0.083803	-0.866799	0.620142	0.144238	-0.827885	0.871468	0.125273	-0.823660	0.860017	-0.108611	-0.657756	0.694136	0.227350				-0.674776	1.118256	0.068708	-0.687266	1.181292	0.059812	-0.634051	0.688256	-0.216362				-0.350254	0.530316	0.069553	-0.278907	0.057668	0.355937	-0.248370	0.062846	0.308224	-0.237122	0.063859	-0.224896
6377	53.141667	-0.872459	0.607686	-0.083777	-0.866797	0.620136	0.144245	-0.827871	0.871466	0.125279	-0.823677	0.860002	-0.108562	-0.657741	0.694141	0.227341				-0.674742	1.118279	0.068700	-0.687218	1.181288	0.059815	-0.634043	0.688244	-0.216353				-0.350243	0.530307	0.069579	-0.278910	0.057663	0.355946	-0.248401	0.062809	0.308227	-0.237120	0.063860	-0.224891
6378	53.150000	-0.872345	0.607599	-0.083835	-0.866931	0.620281	0.144369	-0.827863	0.871466	0.125281	-0.823623	0.860020	-0.108595	-0.657732	0.694134	0.227340				-0.674705	1.118299	0.068687	-0.687168	1.181276	0.059811	-0.634038	0.688235	-0.216348				-0.350228	0.530310	0.069604	-0.278903	0.057653	0.355940	-0.248406	0.062807	0.308235	-0.237118	0.063862	-0.224891
6379	53.158333	-0.872577	0.607714	-0.083868	-0.866861	0.620219	0.144316	-0.827845	0.871455	0.125287	-0.823620	0.860032	-0.108582	-0.657734	0.694129	0.227341				-0.674664	1.118285	0.068680	-0.687117	1.181273	0.059817	-0.634022	0.688215	-0.216265				-0.350216	0.530319	0.069620	-0.278914	0.057661	0.355943	-0.248378	0.062855	0.308247	-0.237116	0.063859	-0.224885
6380	53.166667	-0.872522	0.607791	-0.083822	-0.866787	0.620154	0.144267	-0.827839	0.871483	0.125313	-0.823613	0.860038	-0.108573	-0.657738	0.694116	0.227345				-0.674670	1.118247	0.068692	-0.687065	1.181264	0.059818	-0.634015	0.688207	-0.216186				-0.350201	0.530338	0.069622	-0.278909	0.057658	0.355939	-0.248383	0.062866	0.308249	-0.237113	0.063862	-0.224878
6381	53.175000	-0.872352	0.607682	-0.083719	-0.866856	0.620231	0.144331	-0.827825	0.871490	0.125323	-0.823618	0.860045	-0.108511	-0.657718	0.694115	0.227318				-0.674612	1.118286	0.068681	-0.687012	1.181262	0.059817	-0.634026	0.688193	-0.216226				-0.350185	0.530347	0.069605	-0.278915	0.057658	0.355937	-0.248418	0.062843	0.308252	-0.237108	0.063866	-0.224870
6382	53.183333	-0.872574	0.607741	-0.083826	-0.866919	0.620298	0.144387	-0.827814	0.871496	0.125325	-0.823586	0.860045	-0.108548	-0.657708	0.694111	0.227310				-0.674577	1.118286	0.068683	-0.686937	1.181270	0.059849	-0.634016	0.688172	-0.216153				-0.350170	0.530362	0.069580	-0.278924	0.057675	0.355935	-0.248416	0.062845	0.308244	-0.237104	0.063868	-0.224870
6383	53.191667	-0.872543	0.607774	-0.083799	-0.866770	0.620156	0.144268	-0.827611	0.871356	0.125193	-0.823581	0.860039	-0.108548	-0.657717	0.694089	0.227310				-0.674539	1.118222	0.068673	-0.686889	1.181268	0.059839	-0.634019	0.688156	-0.216146				-0.350149	0.530370	0.069551	-0.278914	0.057668	0.355926	-0.248399	0.062849	0.308229	-0.237110	0.063863	-0.224873
6384	53.200000	-0.872546	0.607774	-0.083803	-0.866765	0.620150	0.144267	-0.827794	0.871450	0.125300	-0.823561	0.860026	-0.108612	-0.657708	0.694070	0.227299				-0.674447	1.118279	0.068660	-0.686827	1.181270	0.059856	-0.634019	0.688131	-0.216137				-0.350130	0.530378	0.069531	-0.278915	0.057669	0.355933	-0.248407	0.062823	0.308230	-0.237109	0.063862	-0.224880
6385	53.208333	-0.872432	0.607696	-0.083816	-0.866834	0.620241	0.144348	-0.827791	0.871468	0.125302	-0.823557	0.860030	-0.108537	-0.657707	0.694047	0.227307				-0.674407	1.118251	0.068626	-0.686773	1.181258	0.059846	-0.634024	0.688114	-0.216132				-0.350111	0.530389	0.069522	-0.278901	0.057653	0.355928	-0.248397	0.062800	0.308224	-0.237113	0.063860	-0.224888
6386	53.216667	-0.872600	0.607714	-0.083779	-0.866914	0.620339	0.144432	-0.827789	0.871486	0.125304	-0.823551	0.860030	-0.108562	-0.657707	0.694034	0.227313				-0.674265	1.118247	0.068551	-0.686719	1.181244	0.059835	-0.634038	0.688096	-0.216125				-0.350095	0.530417	0.069531	-0.278882	0.057628	0.355925	-0.248402	0.062802	0.308228	-0.237113	0.063859	-0.224890
6387	53.225000	-0.872583	0.607789	-0.083795	-0.866760	0.620160	0.144294	-0.827787	0.871476	0.125293	-0.823565	0.860034	-0.108573	-0.657707	0.694005	0.227324				-0.674261	1.118197	0.068536	-0.686667	1.181231	0.059822	-0.634054	0.688086	-0.216108				-0.350081	0.530453	0.069550	-0.278886	0.057642	0.355935	-0.248368	0.062836	0.308238	-0.237119	0.063863	-0.224887
6388	53.233333	-0.872525	0.607785	-0.083780	-0.866744	0.620163	0.144286	-0.827792	0.871507	0.125311	-0.823557	0.860078	-0.108516	-0.657702	0.693997	0.227332				-0.674236	1.118195	0.068517	-0.686617	1.181218	0.059798	-0.634060	0.688079	-0.216102				-0.350071	0.530493	0.069572	-0.278885	0.057633	0.355933	-0.248372	0.062846	0.308240	-0.237124	0.063868	-0.224882
6389	53.241667	-0.872565	0.607759	-0.083782	-0.866747	0.620178	0.144287	-0.827764	0.871513	0.125298	-0.823573	0.860079	-0.108530	-0.657701	0.693991	0.227334				-0.674192	1.118209	0.068490	-0.686566	1.181215	0.059778	-0.634072	0.688061	-0.216086				-0.350060	0.530535	0.069588	-0.278900	0.057656	0.355941	-0.248393	0.062849	0.308251	-0.237120	0.063866	-0.224876
[truncated: 6,112 more rows]
[truncated: 117 more columns]
