# Supplementary material for: Musical improvisation enhances interpersonal coordination in subsequent conversation: Motor and speech evidence
Source: PLoS One. 2021 Apr 15;16(4):e0250166. doi: 10.1371/journal.pone.0250166 (PMC8049323; doi:10.1371/journal.pone.0250166)
Supplement: S2 File — (ZIP) [file pone.0250166.s005.zip › MI condition/EDITED_PC 225 T2.csv]

Format Version	1.21	Take Name	PC 225 T2	Capture Frame Rate	180.000000	Export Frame Rate	120.000000	Capture Start Time	2018-07-03 06.33.22 PM	Total Frames in Take	76117	Total Exported Frames	50745	Rotation Type	Quaternion	Length Units	Meters	Coordinate Space	Global
		Marker	Marker	Marker	Marker	Marker	Marker	Marker	Marker	Marker	Marker	Marker	Marker	Marker	Marker	Marker	Marker	Marker	Marker	Marker	Marker	Marker	Marker	Marker	Marker	Marker	Marker	Marker	Marker	Marker	Marker	Marker	Marker	Marker	Marker	Marker	Marker	Marker	Marker	Marker	Marker	Marker	Marker	Marker	Marker	Marker	Marker	Marker	Marker
		Unlabeled:5000	Unlabeled:5000	Unlabeled:5000	Unlabeled:5001	Unlabeled:5001	Unlabeled:5001	Unlabeled:5002	Unlabeled:5002	Unlabeled:5002	Unlabeled:5003	Unlabeled:5003	Unlabeled:5003	Unlabeled:5004	Unlabeled:5004	Unlabeled:5004	Unlabeled:5005	Unlabeled:5005	Unlabeled:5005	Unlabeled:5006	Unlabeled:5006	Unlabeled:5006	Unlabeled:5007	Unlabeled:5007	Unlabeled:5007	Unlabeled:5008	Unlabeled:5008	Unlabeled:5008	Unlabeled:5009	Unlabeled:5009	Unlabeled:5009	Unlabeled:5010	Unlabeled:5010	Unlabeled:5010	Unlabeled:5011	Unlabeled:5011	Unlabeled:5011	Unlabeled:5012	Unlabeled:5012	Unlabeled:5012	Unlabeled:5013	Unlabeled:5013	Unlabeled:5013	Unlabeled:5014	Unlabeled:5014	Unlabeled:5014	Unlabeled:5015	Unlabeled:5015	Unlabeled:5015
		8392B20CF49E35701388	8392B20CF49E35701388	8392B20CF49E35701388	8392B20CF49E35701389	8392B20CF49E35701389	8392B20CF49E35701389	8392B20CF49E3570138A	8392B20CF49E3570138A	8392B20CF49E3570138A	8392B20CF49E3570138B	8392B20CF49E3570138B	8392B20CF49E3570138B	8392B20CF49E3570138C	8392B20CF49E3570138C	8392B20CF49E3570138C	8392B20CF49E3570138D	8392B20CF49E3570138D	8392B20CF49E3570138D	8392B20CF49E3570138E	8392B20CF49E3570138E	8392B20CF49E3570138E	8392B20CF49E3570138F	8392B20CF49E3570138F	8392B20CF49E3570138F	8392B20CF49E35701390	8392B20CF49E35701390	8392B20CF49E35701390	8392B20CF49E35701391	8392B20CF49E35701391	8392B20CF49E35701391	8392B20CF49E35701392	8392B20CF49E35701392	8392B20CF49E35701392	8392B20CF49E35701393	8392B20CF49E35701393	8392B20CF49E35701393	8392B20CF49E35701394	8392B20CF49E35701394	8392B20CF49E35701394	8392B20CF49E35701395	8392B20CF49E35701395	8392B20CF49E35701395	8392B20CF49E35701396	8392B20CF49E35701396	8392B20CF49E35701396	8392B20CF49E35701397	8392B20CF49E35701397	8392B20CF49E35701397
		Position	Position	Position	Position	Position	Position	Position	Position	Position	Position	Position	Position	Position	Position	Position	Position	Position	Position	Position	Position	Position	Position	Position	Position	Position	Position	Position	Position	Position	Position	Position	Position	Position	Position	Position	Position	Position	Position	Position	Position	Position	Position	Position	Position	Position	Position	Position	Position
Frame	Time	X	Y	Z	X	Y	Z	X	Y	Z	X	Y	Z	X	Y	Z	X	Y	Z	X	Y	Z	X	Y	Z	X	Y	Z	X	Y	Z	X	Y	Z	X	Y	Z	X	Y	Z	X	Y	Z	X	Y	Z	X	Y	Z
14408	120.066667	-0.850850	0.659830	-0.030122	-0.821409	0.669910	0.211316	-0.809946	0.898688	-0.006286	-0.801521	0.885960	0.194476	-0.740031	1.240199	0.088682	-0.721867	1.127315	0.146877	-0.734072	1.182844	0.177013	-0.584968	0.729094	0.284036	-0.583673	0.728176	-0.125142										-0.118433	0.066156	-0.085855				-0.069934	0.073514	0.206933
14409	120.075000	-0.850872	0.659808	-0.030127	-0.821434	0.669907	0.211311	-0.809965	0.898665	-0.006302	-0.801540	0.885956	0.194452	-0.740006	1.240164	0.088692	-0.721839	1.127329	0.146843	-0.734135	1.182907	0.177080	-0.585018	0.729082	0.284107	-0.583694	0.728130	-0.125143										-0.118469	0.066097	-0.085830				-0.069944	0.073518	0.206929
14410	120.083333	-0.850895	0.659790	-0.030134	-0.821461	0.669897	0.211305	-0.809986	0.898645	-0.006319	-0.801560	0.885949	0.194432	-0.739982	1.240237	0.088644	-0.722158	1.127587	0.147024	-0.734181	1.183025	0.177147	-0.585073	0.729072	0.284175	-0.583723	0.728088	-0.125146										-0.118507	0.066037	-0.085812				-0.069942	0.073520	0.206925
14411	120.091667	-0.850937	0.659776	-0.030142	-0.821486	0.669891	0.211297	-0.810017	0.898626	-0.006332	-0.801588	0.885947	0.194410	-0.739946	1.240257	0.088618	-0.721818	1.127359	0.146821	-0.734037	1.182969	0.177039	-0.585109	0.729071	0.284164	-0.583753	0.728052	-0.125139										-0.118439	0.066157	-0.085860				-0.069929	0.073532	0.206911
14412	120.100000	-0.850940	0.659760	-0.030138	-0.821517	0.669885	0.211291	-0.810050	0.898607	-0.006342	-0.801618	0.885952	0.194399	-0.739913	1.240286	0.088596	-0.722125	1.127627	0.146997	-0.733918	1.182945	0.176952	-0.585151	0.729073	0.284152	-0.583784	0.728023	-0.125135										-0.118444	0.066154	-0.085858				-0.069944	0.073497	0.206935
14413	120.108333	-0.850967	0.659745	-0.030139	-0.821544	0.669876	0.211284	-0.810085	0.898588	-0.006351	-0.801651	0.885952	0.194382	-0.739827	1.240352	0.088540	-0.722068	1.127680	0.146920	-0.734015	1.183108	0.177071	-0.585168	0.729085	0.284058	-0.583814	0.728002	-0.125024										-0.118440	0.066158	-0.085854				-0.069944	0.073508	0.206935
14414	120.116667	-0.850992	0.659730	-0.030143	-0.821576	0.669865	0.211275	-0.810129	0.898570	-0.006362	-0.801685	0.885943	0.194364	-0.739827	1.240363	0.088570	-0.722092	1.127702	0.146923	-0.733976	1.183143	0.177051	-0.585230	0.729064	0.284115	-0.583845	0.727978	-0.125020										-0.118518	0.066037	-0.085799				-0.069946	0.073512	0.206950
14415	120.125000	-0.851056	0.659711	-0.030153	-0.821607	0.669855	0.211271	-0.810167	0.898550	-0.006374	-0.801720	0.885937	0.194344	-0.739763	1.240419	0.088547	-0.721580	1.127543	0.146661	-0.733867	1.183135	0.176981	-0.585265	0.729064	0.284099	-0.583869	0.727941	-0.125054										-0.118443	0.066168	-0.085850				-0.069911	0.073579	0.206904
14416	120.133333	-0.851044	0.659692	-0.030139	-0.821634	0.669840	0.211264	-0.810210	0.898529	-0.006385	-0.801753	0.885925	0.194325	-0.739703	1.240492	0.088521	-0.721551	1.127569	0.146620	-0.733886	1.183229	0.177023	-0.585300	0.729060	0.284081	-0.583911	0.727923	-0.124995										-0.118514	0.066046	-0.085800				-0.069950	0.073529	0.206957
14417	120.141667	-0.851076	0.659671	-0.030144	-0.821664	0.669826	0.211258	-0.810251	0.898510	-0.006394	-0.801795	0.885914	0.194310	-0.739658	1.240545	0.088509	-0.721877	1.127898	0.146893	-0.733837	1.183273	0.176992	-0.585332	0.729057	0.284065	-0.583939	0.727901	-0.124989										-0.118479	0.066105	-0.085831				-0.069918	0.073598	0.206906
14418	120.150000	-0.851139	0.659651	-0.030154	-0.821696	0.669812	0.211254	-0.810296	0.898495	-0.006407	-0.801833	0.885898	0.194290	-0.739611	1.240592	0.088495	-0.721533	1.127652	0.146592	-0.733658	1.183254	0.176884	-0.585366	0.729048	0.284043	-0.583976	0.727859	-0.125078										-0.118444	0.066161	-0.085856				-0.069922	0.073585	0.206906
14419	120.158333	-0.851150	0.659628	-0.030143	-0.821725	0.669794	0.211251	-0.810337	0.898476	-0.006414	-0.801877	0.885892	0.194274	-0.739561	1.240584	0.088495	-0.721870	1.127950	0.146848	-0.733669	1.183367	0.176917	-0.585394	0.729040	0.284036	-0.584019	0.727854	-0.124986										-0.118476	0.066102	-0.085830				-0.069937	0.073558	0.206918
14420	120.166667	-0.851162	0.659602	-0.030130	-0.821751	0.669780	0.211252	-0.810376	0.898459	-0.006420	-0.801911	0.885877	0.194259	-0.739442	1.240645	0.088431	-0.721866	1.127997	0.146838	-0.733714	1.183464	0.176959	-0.585384	0.729046	0.283859	-0.584059	0.727836	-0.124983										-0.118516	0.066046	-0.085807				-0.069959	0.073525	0.206937
14421	120.175000	-0.851208	0.659582	-0.030136	-0.821776	0.669763	0.211252	-0.810422	0.898438	-0.006429	-0.801952	0.885867	0.194253	-0.739457	1.240771	0.088408	-0.721864	1.128104	0.146870	-0.733677	1.183540	0.176979	-0.585456	0.729011	0.284016	-0.584104	0.727813	-0.124996										-0.118519	0.066042	-0.085804				-0.069955	0.073522	0.206933
14422	120.183333	-0.851247	0.659562	-0.030137	-0.821801	0.669751	0.211252	-0.810467	0.898422	-0.006430	-0.801987	0.885851	0.194246	-0.739465	1.240791	0.088443	-0.721548	1.127912	0.146622	-0.733486	1.183519	0.176853	-0.585484	0.728995	0.284011	-0.584141	0.727786	-0.125096										-0.118512	0.066056	-0.085809				-0.069960	0.073510	0.206942
14423	120.191667	-0.851269	0.659543	-0.030131	-0.821824	0.669731	0.211254	-0.810508	0.898399	-0.006432	-0.802016	0.885838	0.194237	-0.739448	1.240837	0.088441	-0.721546	1.127952	0.146621	-0.733526	1.183597	0.176899	-0.585515	0.728984	0.284006	-0.584196	0.727772	-0.125005										-0.118515	0.066054	-0.085808				-0.069952	0.073515	0.206941
14424	120.200000	-0.851290	0.659522	-0.030126	-0.821846	0.669715	0.211257	-0.810551	0.898377	-0.006433	-0.802050	0.885818	0.194231	-0.739375	1.240920	0.088347	-0.721524	1.127931	0.146566	-0.733582	1.183788	0.177019	-0.585547	0.728968	0.283994	-0.584237	0.727754	-0.125003										-0.118451	0.066180	-0.085861				-0.069920	0.073586	0.206895
14425	120.208333	-0.851322	0.659520	-0.030119	-0.821863	0.669699	0.211257	-0.810601	0.898352	-0.006433	-0.802083	0.885801	0.194225	-0.739438	1.240933	0.088432	-0.721550	1.128031	0.146615	-0.733482	1.183773	0.176949	-0.585578	0.728959	0.283992	-0.584285	0.727721	-0.125011										-0.118500	0.066111	-0.085833				-0.069945	0.073519	0.206944
14426	120.216667	-0.851380	0.659513	-0.030119	-0.821885	0.669688	0.211257	-0.810642	0.898335	-0.006428	-0.802109	0.885790	0.194219	-0.739445	1.240967	0.088420	-0.721562	1.128073	0.146619	-0.733558	1.183840	0.177005	-0.585609	0.728946	0.283983	-0.584333	0.727696	-0.125020										-0.118521	0.066054	-0.085815				-0.069915	0.073591	0.206896
14427	120.225000	-0.851351	0.659481	-0.030124	-0.821904	0.669677	0.211256	-0.810690	0.898308	-0.006423	-0.802136	0.885774	0.194216	-0.739441	1.241032	0.088372	-0.721576	1.128122	0.146626	-0.733542	1.183930	0.177005	-0.585639	0.728932	0.283976	-0.584379	0.727675	-0.125022										-0.118454	0.066176	-0.085870				-0.069947	0.073528	0.206929
14428	120.233333	-0.851340	0.659470	-0.030111	-0.821921	0.669667	0.211255	-0.810732	0.898289	-0.006413	-0.802166	0.885752	0.194215	-0.739507	1.241037	0.088418	-0.721618	1.128192	0.146616	-0.733533	1.183990	0.177013	-0.585660	0.728915	0.283970	-0.584421	0.727648	-0.125023										-0.118520	0.066055	-0.085821				-0.069946	0.073528	0.206918
14429	120.241667	-0.851436	0.659473	-0.030117	-0.821928	0.669653	0.211255	-0.810767	0.898272	-0.006412	-0.802187	0.885731	0.194217	-0.739563	1.241066	0.088421	-0.721881	1.128221	0.146695	-0.733550	1.183999	0.176999	-0.585680	0.728885	0.283963	-0.584465	0.727626	-0.125026										-0.118453	0.066177	-0.085874				-0.069934	0.073550	0.206899
14430	120.250000	-0.851450	0.659459	-0.030114	-0.821937	0.669644	0.211258	-0.810802	0.898250	-0.006389	-0.802205	0.885706	0.194219	-0.739630	1.241087	0.088425	-0.721946	1.128286	0.146787	-0.733541	1.184078	0.177027	-0.585696	0.728860	0.283963	-0.584503	0.727604	-0.125020										-0.118520	0.066057	-0.085825				-0.069925	0.073575	0.206879
14431	120.258333	-0.851466	0.659449	-0.030111	-0.821945	0.669631	0.211253	-0.810836	0.898232	-0.006380	-0.802224	0.885683	0.194223	-0.739733	1.241069	0.088432	-0.722087	1.128412	0.146910	-0.733562	1.184141	0.177032	-0.585710	0.728832	0.283960	-0.584543	0.727591	-0.125020										-0.118524	0.066059	-0.085818				-0.069950	0.073518	0.206917
14432	120.266667	-0.851431	0.659425	-0.030105	-0.821951	0.669620	0.211253	-0.810866	0.898217	-0.006368	-0.802244	0.885656	0.194230	-0.739832	1.241076	0.088431	-0.722272	1.128565	0.147002	-0.733592	1.184159	0.177050	-0.585719	0.728807	0.283959	-0.584586	0.727573	-0.125014										-0.118529	0.066052	-0.085813				-0.069955	0.073514	0.206914
14433	120.275000	-0.851495	0.659426	-0.030106	-0.821949	0.669612	0.211250	-0.810900	0.898205	-0.006352	-0.802260	0.885619	0.194230	-0.739958	1.241090	0.088445	-0.722045	1.128360	0.146894	-0.733474	1.184123	0.176972	-0.585727	0.728780	0.283956	-0.584623	0.727564	-0.125013										-0.118490	0.066120	-0.085847				-0.069921	0.073572	0.206880
14434	120.283333	-0.851501	0.659414	-0.030100	-0.821947	0.669604	0.211252	-0.810927	0.898189	-0.006336	-0.802274	0.885586	0.194234	-0.740017	1.241106	0.088338	-0.722083	1.128375	0.146937	-0.733655	1.184229	0.177096	-0.585730	0.728751	0.283955	-0.584658	0.727552	-0.125011										-0.118529	0.066061	-0.085825				-0.069923	0.073576	0.206879
14435	120.291667	-0.851512	0.659409	-0.030101	-0.821950	0.669596	0.211247	-0.810946	0.898173	-0.006324	-0.802294	0.885555	0.194237	-0.740251	1.241012	0.088410	-0.722273	1.128493	0.147064	-0.733697	1.184258	0.177124	-0.585745	0.728729	0.283956	-0.584690	0.727549	-0.125007										-0.118528	0.066056	-0.085828				-0.069957	0.073523	0.206915
14436	120.300000	-0.851518	0.659400	-0.030095	-0.821948	0.669586	0.211255	-0.810970	0.898166	-0.006307	-0.802307	0.885531	0.194249	-0.740423	1.241000	0.088391	-0.722183	1.128384	0.147022	-0.733602	1.184214	0.177059	-0.585756	0.728701	0.283953	-0.584716	0.727540	-0.124997										-0.118457	0.066179	-0.085888				-0.069951	0.073523	0.206908
14437	120.308333	-0.851519	0.659400	-0.030087	-0.821950	0.669577	0.211252	-0.810984	0.898157	-0.006287	-0.802318	0.885507	0.194257	-0.740594	1.240958	0.088387	-0.722229	1.128386	0.147078	-0.733658	1.184221	0.177084	-0.585726	0.728694	0.283795	-0.584741	0.727548	-0.124990										-0.118456	0.066179	-0.085891				-0.069916	0.073579	0.206864
14438	120.316667	-0.851519	0.659396	-0.030076	-0.821950	0.669570	0.211258	-0.811001	0.898147	-0.006262	-0.802329	0.885491	0.194276	-0.740775	1.240887	0.088374	-0.722292	1.128377	0.147128	-0.733711	1.184189	0.177081	-0.585736	0.728665	0.283794	-0.584758	0.727559	-0.124977										-0.118534	0.066070	-0.085819				-0.069948	0.073512	0.206905
14439	120.325000	-0.851522	0.659395	-0.030071	-0.821947	0.669559	0.211270	-0.811016	0.898139	-0.006241	-0.802341	0.885471	0.194294	-0.741002	1.240785	0.088378	-0.722473	1.128459	0.147266	-0.733962	1.184300	0.177254	-0.585754	0.728642	0.283789	-0.584769	0.727564	-0.124955										-0.118488	0.066120	-0.085860				-0.069940	0.073509	0.206910
14440	120.333333	-0.851521	0.659392	-0.030062	-0.821942	0.669549	0.211275	-0.811035	0.898132	-0.006219	-0.802354	0.885453	0.194310	-0.741200	1.240700	0.088357	-0.722400	1.128331	0.147213	-0.733855	1.184206	0.177138	-0.585766	0.728627	0.283785	-0.584774	0.727565	-0.124943										-0.118461	0.066191	-0.085872				-0.069909	0.073567	0.206869
14441	120.341667	-0.851522	0.659389	-0.030051	-0.821946	0.669543	0.211276	-0.811046	0.898122	-0.006205	-0.802359	0.885441	0.194324	-0.741428	1.240623	0.088354	-0.722475	1.128338	0.147278	-0.733963	1.184196	0.177161	-0.585776	0.728624	0.283781	-0.584779	0.727575	-0.124980										-0.118455	0.066188	-0.085879				-0.069922	0.073541	0.206887
14442	120.350000	-0.851519	0.659387	-0.030046	-0.821944	0.669540	0.211279	-0.811060	0.898111	-0.006186	-0.802364	0.885424	0.194333	-0.741655	1.240515	0.088330	-0.722808	1.128519	0.147516	-0.734225	1.184276	0.177285	-0.585782	0.728619	0.283771	-0.584783	0.727583	-0.124911										-0.118528	0.066047	-0.085827				-0.069945	0.073512	0.206907
14443	120.358333	-0.851519	0.659387	-0.030040	-0.821940	0.669538	0.211282	-0.811077	0.898103	-0.006171	-0.802377	0.885410	0.194343	-0.741866	1.240456	0.088313	-0.722754	1.128401	0.147453	-0.734242	1.184229	0.177238	-0.585784	0.728624	0.283775	-0.584781	0.727601	-0.124906										-0.118488	0.066124	-0.085856				-0.069937	0.073516	0.206909
14444	120.366667	-0.851520	0.659390	-0.030033	-0.821937	0.669536	0.211283	-0.811091	0.898094	-0.006153	-0.802389	0.885399	0.194353	-0.742091	1.240422	0.088264	-0.722702	1.128288	0.147386	-0.734260	1.184168	0.177171	-0.585786	0.728624	0.283780	-0.584774	0.727597	-0.124993										-0.118457	0.066186	-0.085888				-0.069911	0.073581	0.206867
14445	120.375000	-0.851518	0.659387	-0.030024	-0.821943	0.669531	0.211287	-0.811103	0.898082	-0.006135	-0.802400	0.885385	0.194362	-0.742304	1.240344	0.088233	-0.722793	1.128258	0.147422	-0.734532	1.184207	0.177270	-0.585786	0.728624	0.283793	-0.584773	0.727609	-0.124936										-0.118489	0.066123	-0.085866				-0.069915	0.073581	0.206867
14446	120.383333	-0.851524	0.659389	-0.030021	-0.821935	0.669521	0.211293	-0.811113	0.898068	-0.006119	-0.802414	0.885373	0.194376	-0.742528	1.240237	0.088204	-0.722865	1.128233	0.147439	-0.734635	1.184196	0.177299	-0.585785	0.728623	0.283808	-0.584772	0.727616	-0.124871										-0.118522	0.066057	-0.085837				-0.069945	0.073510	0.206903
14447	120.391667	-0.851520	0.659386	-0.030011	-0.821936	0.669514	0.211300	-0.811128	0.898059	-0.006100	-0.802431	0.885361	0.194387	-0.742750	1.240178	0.088182	-0.722832	1.128196	0.147456	-0.734674	1.184111	0.177219	-0.585796	0.728625	0.283829	-0.584779	0.727607	-0.124920										-0.118461	0.066184	-0.085886				-0.069947	0.073509	0.206905
14448	120.400000	-0.851517	0.659381	-0.030006	-0.821940	0.669506	0.211302	-0.811138	0.898046	-0.006088	-0.802447	0.885349	0.194396	-0.742957	1.240090	0.088146	-0.722777	1.128172	0.147461	-0.734861	1.184099	0.177258	-0.585802	0.728627	0.283852	-0.584780	0.727606	-0.124965										-0.118452	0.066179	-0.085887				-0.069918	0.073562	0.206875
14449	120.408333	-0.851489	0.659371	-0.029993	-0.821943	0.669505	0.211303	-0.811155	0.898030	-0.006080	-0.802466	0.885341	0.194408	-0.743180	1.239972	0.088102	-0.723107	1.128238	0.147579	-0.734987	1.184130	0.177291	-0.585813	0.728631	0.283869	-0.584790	0.727610	-0.124849										-0.118525	0.066055	-0.085831				-0.069932	0.073539	0.206884
14450	120.416667	-0.851468	0.659365	-0.029991	-0.821942	0.669497	0.211308	-0.811165	0.898011	-0.006074	-0.802483	0.885308	0.194401	-0.743387	1.239877	0.088071	-0.723417	1.128298	0.147686	-0.735086	1.184096	0.177295	-0.585824	0.728641	0.283886	-0.584788	0.727616	-0.124831										-0.118563	0.066049	-0.085827				-0.069951	0.073509	0.206909
14451	120.425000	-0.851514	0.659368	-0.029991	-0.821949	0.669488	0.211308	-0.811188	0.897996	-0.006065	-0.802512	0.885314	0.194415	-0.743583	1.239828	0.088002	-0.723017	1.128069	0.147501	-0.735011	1.183967	0.177155	-0.585840	0.728656	0.283913	-0.584800	0.727594	-0.124855										-0.118456	0.066175	-0.085883				-0.069926	0.073537	0.206891
14452	120.433333	-0.851520	0.659360	-0.029985	-0.821957	0.669485	0.211312	-0.811209	0.897978	-0.006054	-0.802535	0.885296	0.194421	-0.743791	1.239722	0.087993	-0.723080	1.128035	0.147510	-0.735306	1.184038	0.177299	-0.585860	0.728657	0.283926	-0.584807	0.727585	-0.124880										-0.118523	0.066056	-0.085827				-0.069910	0.073573	0.206872
14453	120.441667	-0.851525	0.659352	-0.029980	-0.821960	0.669466	0.211313	-0.811232	0.897957	-0.006047	-0.802566	0.885281	0.194426	-0.743966	1.239604	0.087983	-0.723449	1.128266	0.147775	-0.735392	1.184002	0.177281	-0.585880	0.728660	0.283945	-0.584807	0.727587	-0.124795										-0.118521	0.066060	-0.085825				-0.069922	0.073552	0.206894
14454	120.450000	-0.851535	0.659340	-0.029973	-0.821974	0.669453	0.211323	-0.811263	0.897941	-0.006038	-0.802598	0.885265	0.194431	-0.744154	1.239574	0.087947	-0.723516	1.128266	0.147836	-0.735325	1.183882	0.177155	-0.585906	0.728661	0.283964	-0.584829	0.727579	-0.124735										-0.118541	0.066224	-0.085774				-0.069944	0.073520	0.206925
14455	120.458333	-0.851543	0.659334	-0.029969	-0.821988	0.669437	0.211324	-0.811292	0.897922	-0.006027	-0.802632	0.885246	0.194435	-0.744287	1.239515	0.087860	-0.723099	1.127807	0.147512	-0.735567	1.183924	0.177245	-0.585935	0.728658	0.283980	-0.584833	0.727561	-0.124747										-0.118480	0.066113	-0.085850				-0.069928	0.073546	0.206911
14456	120.466667	-0.851554	0.659320	-0.029966	-0.822003	0.669423	0.211325	-0.811321	0.897899	-0.006020	-0.802664	0.885231	0.194438	-0.744492	1.239394	0.087875	-0.723576	1.127869	0.147633	-0.735668	1.183872	0.177202	-0.585967	0.728651	0.283991	-0.584844	0.727540	-0.124767										-0.118448	0.066182	-0.085876				-0.069913	0.073569	0.206885
14457	120.475000	-0.851571	0.659310	-0.029964	-0.822021	0.669404	0.211328	-0.811352	0.897881	-0.006014	-0.802698	0.885217	0.194442	-0.744640	1.239333	0.087837	-0.723575	1.127831	0.147611	-0.735736	1.183869	0.177193	-0.585998	0.728646	0.284001	-0.584879	0.727534	-0.124696										-0.118503	0.066109	-0.085841				-0.069913	0.073571	0.206885
14458	120.483333	-0.851589	0.659295	-0.029965	-0.822045	0.669396	0.211333	-0.811385	0.897860	-0.006010	-0.802737	0.885206	0.194444	-0.744783	1.239266	0.087806	-0.723787	1.128011	0.147785	-0.735813	1.183889	0.177177	-0.586069	0.728628	0.284156	-0.584904	0.727510	-0.124730										-0.118518	0.066058	-0.085822				-0.069921	0.073573	0.206886
14459	120.491667	-0.851607	0.659283	-0.029968	-0.822070	0.669387	0.211331	-0.811419	0.897839	-0.006008	-0.802771	0.885197	0.194444	-0.744870	1.239287	0.087698	-0.723830	1.128003	0.147755	-0.735917	1.183822	0.177110	-0.586093	0.728635	0.284088	-0.584943	0.727500	-0.124620										-0.118523	0.066055	-0.085823				-0.069950	0.073526	0.206913
14460	120.500000	-0.851622	0.659270	-0.029965	-0.822090	0.669380	0.211331	-0.811457	0.897821	-0.006003	-0.802808	0.885187	0.194449	-0.745030	1.239261	0.087728	-0.723468	1.127739	0.147492	-0.736006	1.183847	0.177097	-0.586103	0.728655	0.284020	-0.584981	0.727474	-0.124611										-0.118451	0.066178	-0.085874				-0.069948	0.073535	0.206908
14461	120.508333	-0.851642	0.659262	-0.029962	-0.822117	0.669368	0.211336	-0.811489	0.897798	-0.005997	-0.802844	0.885177	0.194452	-0.745137	1.239242	0.087702	-0.723596	1.127718	0.147443	-0.736056	1.183788	0.177075	-0.586137	0.728658	0.284034	-0.585016	0.727445	-0.124646										-0.118521	0.066054	-0.085821				-0.069936	0.073557	0.206894
14462	120.516667	-0.851657	0.659252	-0.029961	-0.822144	0.669355	0.211339	-0.811529	0.897768	-0.005991	-0.802876	0.885168	0.194457	-0.745239	1.239237	0.087688	-0.724059	1.127965	0.147696	-0.736183	1.183799	0.177068	-0.586223	0.728625	0.284202	-0.585062	0.727425	-0.124586										-0.118521	0.066057	-0.085823				-0.069948	0.073535	0.206922
14463	120.525000	-0.851679	0.659242	-0.029953	-0.822163	0.669338	0.211347	-0.811563	0.897755	-0.005979	-0.802910	0.885156	0.194461	-0.745331	1.239237	0.087677	-0.724124	1.127961	0.147674	-0.736172	1.183771	0.177003	-0.586201	0.728665	0.284081	-0.585103	0.727404	-0.124568										-0.118485	0.066119	-0.085845				-0.069935	0.073565	0.206913
14464	120.533333	-0.851697	0.659230	-0.029950	-0.822186	0.669320	0.211353	-0.811605	0.897731	-0.005969	-0.802946	0.885144	0.194469	-0.745420	1.239239	0.087673	-0.724220	1.127956	0.147657	-0.736154	1.183723	0.176961	-0.586230	0.728665	0.284104	-0.585147	0.727377	-0.124551										-0.118452	0.066175	-0.085869				-0.069958	0.073522	0.206951
14465	120.541667	-0.851711	0.659217	-0.029946	-0.822211	0.669305	0.211356	-0.811644	0.897712	-0.005962	-0.802981	0.885134	0.194478	-0.745491	1.239222	0.087692	-0.723800	1.127635	0.147344	-0.736375	1.183774	0.177039	-0.586256	0.728673	0.284128	-0.585196	0.727350	-0.124542										-0.118485	0.066120	-0.085840				-0.069940	0.073549	0.206934
14466	120.550000	-0.851739	0.659200	-0.029942	-0.822234	0.669291	0.211358	-0.811688	0.897697	-0.005955	-0.803018	0.885129	0.194480	-0.745614	1.239226	0.087684	-0.724355	1.127969	0.147612	-0.736486	1.183830	0.177051	-0.586328	0.728645	0.284285	-0.585236	0.727331	-0.124517										-0.118523	0.066062	-0.085812				-0.069949	0.073525	0.206963
14467	120.558333	-0.851755	0.659191	-0.029943	-0.822257	0.669281	0.211357	-0.811732	0.897682	-0.005957	-0.803051	0.885122	0.194478	-0.745686	1.239202	0.087712	-0.724325	1.127891	0.147505	-0.736446	1.183711	0.176982	-0.586320	0.728677	0.284216	-0.585279	0.727313	-0.124504										-0.118526	0.066051	-0.085805				-0.069938	0.073555	0.206927
14468	120.566667	-0.851775	0.659174	-0.029943	-0.822280	0.669271	0.211355	-0.811777	0.897667	-0.005954	-0.803095	0.885120	0.194480	-0.745792	1.239213	0.087699	-0.724232	1.127756	0.147382	-0.736609	1.183778	0.177062	-0.586364	0.728665	0.284290	-0.585315	0.727279	-0.124578										-0.118525	0.066060	-0.085809				-0.069955	0.073527	0.206955
14469	120.575000	-0.851797	0.659160	-0.029946	-0.822303	0.669259	0.211350	-0.811823	0.897652	-0.005958	-0.803133	0.885105	0.194476	-0.745870	1.239148	0.087726	-0.724472	1.127885	0.147503	-0.736657	1.183684	0.177020	-0.586359	0.728691	0.284219	-0.585353	0.727285	-0.124470										-0.118521	0.066057	-0.085806				-0.069942	0.073565	0.206923
14470	120.583333	-0.851818	0.659142	-0.029946	-0.822319	0.669247	0.211347	-0.811863	0.897633	-0.005959	-0.803164	0.885095	0.194475	-0.745976	1.239154	0.087724	-0.724662	1.128012	0.147611	-0.736704	1.183685	0.177041	-0.586401	0.728674	0.284290	-0.585381	0.727284	-0.124458										-0.118523	0.066058	-0.085806				-0.069925	0.073604	0.206898
14471	120.591667	-0.851843	0.659126	-0.029944	-0.822340	0.669231	0.211353	-0.811911	0.897621	-0.005951	-0.803201	0.885078	0.194474	-0.746030	1.239204	0.087662	-0.724309	1.127668	0.147344	-0.736680	1.183621	0.176991	-0.586423	0.728675	0.284289	-0.585412	0.727266	-0.124498										-0.118489	0.066125	-0.085830				-0.069958	0.073541	0.206944
14472	120.600000	-0.851867	0.659105	-0.029938	-0.822358	0.669218	0.211355	-0.811955	0.897600	-0.005951	-0.803238	0.885059	0.194475	-0.746156	1.239136	0.087755	-0.724241	1.127593	0.147316	-0.736806	1.183636	0.177050	-0.586397	0.728711	0.284142	-0.585437	0.727260	-0.124546										-0.118524	0.066059	-0.085814				-0.069966	0.073547	0.206955
14473	120.608333	-0.851890	0.659085	-0.029933	-0.822373	0.669200	0.211359	-0.811994	0.897581	-0.005948	-0.803269	0.885041	0.194476	-0.746214	1.239094	0.087787	-0.724488	1.127730	0.147454	-0.736848	1.183620	0.177063	-0.586468	0.728677	0.284283	-0.585471	0.727275	-0.124451										-0.118524	0.066061	-0.085817				-0.069967	0.073536	0.206948
14474	120.616667	-0.851911	0.659064	-0.029931	-0.822388	0.669186	0.211359	-0.812036	0.897564	-0.005942	-0.803306	0.885030	0.194479	-0.746310	1.239142	0.087746	-0.724319	1.127572	0.147319	-0.736740	1.183575	0.176993	-0.586488	0.728686	0.284281	-0.585499	0.727267	-0.124550										-0.118489	0.066168	-0.085864				-0.069960	0.073534	0.206958
14475	120.625000	-0.851931	0.659045	-0.029931	-0.822403	0.669177	0.211362	-0.812082	0.897549	-0.005932	-0.803347	0.885014	0.194488	-0.746383	1.239140	0.087780	-0.724379	1.127550	0.147361	-0.736864	1.183573	0.177042	-0.586465	0.728723	0.284123	-0.585531	0.727281	-0.124455										-0.118459	0.066187	-0.085870				-0.069957	0.073527	0.206950
14476	120.633333	-0.851949	0.659034	-0.029923	-0.822421	0.669168	0.211359	-0.812122	0.897534	-0.005941	-0.803385	0.885005	0.194489	-0.746413	1.239077	0.087832	-0.724933	1.127920	0.147681	-0.736988	1.183600	0.177096	-0.586493	0.728730	0.284117	-0.585564	0.727278	-0.124558										-0.118526	0.066063	-0.085822				-0.069926	0.073577	0.206899
14477	120.641667	-0.851948	0.659014	-0.029922	-0.822437	0.669159	0.211363	-0.812165	0.897520	-0.005938	-0.803424	0.884991	0.194490	-0.746529	1.239107	0.087804	-0.724845	1.127792	0.147572	-0.737075	1.183665	0.177175	-0.586564	0.728702	0.284259	-0.585594	0.727281	-0.124567										-0.118524	0.066065	-0.085816				-0.069938	0.073557	0.206920
14478	120.650000	-0.851988	0.659007	-0.029914	-0.822450	0.669149	0.211365	-0.812213	0.897511	-0.005926	-0.803461	0.884982	0.194490	-0.746584	1.239126	0.087823	-0.724740	1.127647	0.147465	-0.736968	1.183605	0.177095	-0.586536	0.728742	0.284104	-0.585633	0.727313	-0.124479										-0.118461	0.066183	-0.085859				-0.069952	0.073541	0.206940
14479	120.658333	-0.852003	0.659004	-0.029913	-0.822470	0.669138	0.211366	-0.812253	0.897496	-0.005928	-0.803503	0.884968	0.194495	-0.746639	1.239098	0.087876	-0.724937	1.127788	0.147597	-0.737010	1.183605	0.177111	-0.586587	0.728726	0.284179	-0.585658	0.727301	-0.124583										-0.118492	0.066129	-0.085835				-0.069943	0.073572	0.206925
14480	120.666667	-0.852026	0.658984	-0.029911	-0.822490	0.669125	0.211368	-0.812293	0.897483	-0.005930	-0.803540	0.884952	0.194494	-0.746679	1.239092	0.087915	-0.724833	1.127681	0.147485	-0.737056	1.183617	0.177127	-0.586638	0.728711	0.284250	-0.585688	0.727307	-0.124591										-0.118527	0.066069	-0.085809				-0.069962	0.073548	0.206945
14481	120.675000	-0.852041	0.658974	-0.029912	-0.822504	0.669111	0.211371	-0.812332	0.897466	-0.005927	-0.803575	0.884938	0.194492	-0.746763	1.239165	0.087886	-0.725168	1.127908	0.147775	-0.737187	1.183640	0.177203	-0.586659	0.728719	0.284245	-0.585712	0.727324	-0.124605										-0.118458	0.066190	-0.085862				-0.069943	0.073570	0.206930
14482	120.683333	-0.852050	0.658959	-0.029909	-0.822519	0.669096	0.211370	-0.812372	0.897450	-0.005926	-0.803611	0.884921	0.194495	-0.746810	1.239196	0.087903	-0.725243	1.127929	0.147729	-0.737151	1.183614	0.177159	-0.586681	0.728720	0.284237	-0.585737	0.727329	-0.124622										-0.118462	0.066187	-0.085868				-0.069956	0.073529	0.206943
14483	120.691667	-0.852045	0.658933	-0.029914	-0.822530	0.669082	0.211362	-0.812409	0.897438	-0.005921	-0.803642	0.884908	0.194487	-0.746851	1.239197	0.087910	-0.725278	1.127948	0.147758	-0.737275	1.183676	0.177208	-0.586653	0.728768	0.284083	-0.585756	0.727333	-0.124633										-0.118502	0.066128	-0.085851				-0.069942	0.073557	0.206915
14484	120.700000	-0.852039	0.658912	-0.029926	-0.822544	0.669071	0.211354	-0.812438	0.897420	-0.005932	-0.803670	0.884896	0.194483	-0.746891	1.239223	0.087913	-0.725368	1.127970	0.147772	-0.737399	1.183706	0.177266	-0.586724	0.728737	0.284217	-0.585770	0.727341	-0.124635										-0.118534	0.066061	-0.085826				-0.069923	0.073575	0.206882
14485	120.708333	-0.852073	0.658905	-0.029931	-0.822556	0.669065	0.211345	-0.812475	0.897412	-0.005938	-0.803705	0.884892	0.194476	-0.746943	1.239243	0.087934	-0.725422	1.128016	0.147746	-0.737364	1.183701	0.177213	-0.586717	0.728764	0.284136	-0.585783	0.727350	-0.124640										-0.118496	0.066122	-0.085853				-0.069942	0.073548	0.206894
14486	120.716667	-0.852066	0.658891	-0.029935	-0.822573	0.669063	0.211339	-0.812514	0.897396	-0.005937	-0.803736	0.884887	0.194478	-0.746985	1.239272	0.087949	-0.725244	1.127813	0.147564	-0.737329	1.183677	0.177165	-0.586711	0.728789	0.284060	-0.585796	0.727366	-0.124639										-0.118531	0.066066	-0.085819				-0.069966	0.073528	0.206915
14487	120.725000	-0.852077	0.658878	-0.029939	-0.822585	0.669050	0.211329	-0.812547	0.897387	-0.005948	-0.803765	0.884871	0.194467	-0.747026	1.239286	0.087957	-0.725311	1.127861	0.147620	-0.737464	1.183732	0.177230	-0.586750	0.728773	0.284128	-0.585802	0.727377	-0.124631										-0.118493	0.066125	-0.085846				-0.069923	0.073592	0.206872
14488	120.733333	-0.852093	0.658868	-0.029941	-0.822589	0.669042	0.211323	-0.812568	0.897391	-0.005949	-0.803796	0.884862	0.194467	-0.747073	1.239296	0.087965	-0.725621	1.128079	0.147790	-0.737591	1.183797	0.177302	-0.586791	0.728758	0.284201	-0.585807	0.727401	-0.124625										-0.118529	0.066074	-0.085825				-0.069956	0.073539	0.206925
14489	120.741667	-0.852128	0.658870	-0.029942	-0.822605	0.669034	0.211322	-0.812598	0.897387	-0.005945	-0.803823	0.884837	0.194458	-0.747080	1.239343	0.087939	-0.725267	1.127768	0.147535	-0.737464	1.183692	0.177180	-0.586805	0.728759	0.284202	-0.585825	0.727402	-0.124628										-0.118493	0.066137	-0.085847				-0.069939	0.073576	0.206900
14490	120.750000	-0.852117	0.658855	-0.029947	-0.822619	0.669029	0.211317	-0.812625	0.897370	-0.005946	-0.803849	0.884833	0.194468	-0.747160	1.239302	0.087988	-0.725219	1.127701	0.147528	-0.737513	1.183696	0.177189	-0.586825	0.728757	0.284206	-0.585842	0.727416	-0.124633										-0.118455	0.066202	-0.085876				-0.069954	0.073543	0.206933
14491	120.758333	-0.852130	0.658844	-0.029946	-0.822631	0.669017	0.211320	-0.812645	0.897362	-0.005942	-0.803874	0.884815	0.194465	-0.747205	1.239295	0.088000	-0.725248	1.127695	0.147530	-0.737713	1.183748	0.177304	-0.586819	0.728776	0.284135	-0.585860	0.727421	-0.124635										-0.118497	0.066139	-0.085860				-0.069936	0.073561	0.206911
14492	120.766667	-0.852139	0.658831	-0.029952	-0.822643	0.669006	0.211315	-0.812667	0.897360	-0.005915	-0.803897	0.884801	0.194467	-0.747185	1.239342	0.087919	-0.725243	1.127656	0.147511	-0.737589	1.183665	0.177209	-0.586863	0.728748	0.284204	-0.585878	0.727428	-0.124650										-0.118465	0.066195	-0.085889				-0.069955	0.073526	0.206921
14493	120.775000	-0.852150	0.658823	-0.029953	-0.822656	0.669005	0.211316	-0.812687	0.897353	-0.005922	-0.803924	0.884781	0.194467	-0.747269	1.239298	0.087984	-0.725402	1.127703	0.147574	-0.737625	1.183658	0.177228	-0.586884	0.728732	0.284202	-0.585909	0.727432	-0.124607										-0.118469	0.066192	-0.085891				-0.069952	0.073521	0.206916
14494	120.783333	-0.852166	0.658818	-0.029955	-0.822671	0.668994	0.211315	-0.812708	0.897351	-0.005909	-0.803954	0.884776	0.194473	-0.747357	1.239253	0.088051	-0.725500	1.127736	0.147675	-0.737661	1.183630	0.177240	-0.586908	0.728718	0.284204	-0.585932	0.727430	-0.124663										-0.118540	0.066068	-0.085838				-0.069927	0.073581	0.206867
14495	120.791667	-0.852174	0.658812	-0.029956	-0.822683	0.668987	0.211318	-0.812717	0.897340	-0.005921	-0.803981	0.884766	0.194473	-0.747357	1.239248	0.087991	-0.725882	1.127983	0.147898	-0.737844	1.183643	0.177336	-0.586931	0.728701	0.284198	-0.585946	0.727447	-0.124619										-0.118555	0.066058	-0.085827				-0.069920	0.073579	0.206871
14496	120.800000	-0.852187	0.658809	-0.029957	-0.822692	0.668977	0.211316	-0.812738	0.897339	-0.005933	-0.804006	0.884757	0.194465	-0.747471	1.239167	0.088100	-0.725552	1.127658	0.147605	-0.737771	1.183640	0.177330	-0.586959	0.728683	0.284193	-0.585960	0.727459	-0.124570										-0.118471	0.066194	-0.085872				-0.069927	0.073591	0.206867
14497	120.808333	-0.852196	0.658807	-0.029954	-0.822706	0.668968	0.211316	-0.812749	0.897342	-0.005915	-0.804030	0.884736	0.194458	-0.747472	1.239188	0.088081	-0.725595	1.127705	0.147692	-0.737846	1.183610	0.177353	-0.586984	0.728668	0.284190	-0.585963	0.727458	-0.124668										-0.118503	0.066133	-0.085853				-0.069958	0.073540	0.206910
14498	120.816667	-0.852207	0.658806	-0.029957	-0.822723	0.668962	0.211316	-0.812761	0.897336	-0.005940	-0.804053	0.884736	0.194458	-0.747538	1.239142	0.088156	-0.725908	1.127899	0.147971	-0.737958	1.183631	0.177431	-0.587007	0.728653	0.284189	-0.585968	0.727463	-0.124666										-0.118468	0.066197	-0.085882				-0.069962	0.073541	0.206918
14499	120.825000	-0.852213	0.658800	-0.029955	-0.822735	0.668956	0.211319	-0.812769	0.897337	-0.005944	-0.804071	0.884733	0.194449	-0.747494	1.239203	0.088092	-0.725766	1.127790	0.147806	-0.737943	1.183621	0.177429	-0.587030	0.728646	0.284189	-0.585966	0.727482	-0.124617										-0.118502	0.066133	-0.085857				-0.069927	0.073603	0.206867
14500	120.833333	-0.852217	0.658795	-0.029957	-0.822744	0.668952	0.211317	-0.812786	0.897340	-0.005946	-0.804093	0.884730	0.194446	-0.747590	1.239139	0.088193	-0.725959	1.127856	0.147901	-0.737878	1.183576	0.177390	-0.587053	0.728642	0.284187	-0.585972	0.727488	-0.124575										-0.118467	0.066200	-0.085889				-0.069923	0.073603	0.206866
14501	120.841667	-0.852219	0.658796	-0.029960	-0.822752	0.668948	0.211316	-0.812795	0.897341	-0.005936	-0.804107	0.884722	0.194440	-0.747614	1.239152	0.088228	-0.725985	1.127894	0.147980	-0.737993	1.183595	0.177437	-0.587074	0.728644	0.284185	-0.585969	0.727493	-0.124629										-0.118501	0.066141	-0.085866				-0.069945	0.073570	0.206891
14502	120.850000	-0.852221	0.658795	-0.029959	-0.822763	0.668945	0.211314	-0.812804	0.897339	-0.005943	-0.804125	0.884734	0.194449	-0.747636	1.239151	0.088249	-0.725990	1.127881	0.147997	-0.738091	1.183598	0.177489	-0.587086	0.728646	0.284188	-0.585979	0.727508	-0.124571										-0.118534	0.066078	-0.085839				-0.069961	0.073532	0.206910
14503	120.858333	-0.852224	0.658794	-0.029959	-0.822771	0.668950	0.211315	-0.812816	0.897336	-0.005942	-0.804138	0.884739	0.194453	-0.747656	1.239163	0.088298	-0.725868	1.127748	0.147850	-0.738037	1.183600	0.177503	-0.587106	0.728653	0.284195	-0.585981	0.727507	-0.124577										-0.118501	0.066141	-0.085869				-0.069943	0.073563	0.206881
14504	120.866667	-0.852253	0.658799	-0.029960	-0.822775	0.668954	0.211318	-0.812827	0.897336	-0.005919	-0.804154	0.884742	0.194459	-0.747673	1.239201	0.088346	-0.726050	1.127906	0.148009	-0.737943	1.183535	0.177435	-0.587119	0.728660	0.284206	-0.585980	0.727495	-0.124670										-0.118466	0.066205	-0.085893				-0.069922	0.073591	0.206867
14505	120.875000	-0.852228	0.658796	-0.029950	-0.822780	0.668952	0.211322	-0.812837	0.897330	-0.005911	-0.804163	0.884742	0.194465	-0.747682	1.239228	0.088381	-0.725891	1.127785	0.147920	-0.738140	1.183656	0.177634	-0.587130	0.728667	0.284211	-0.585995	0.727493	-0.124657										-0.118500	0.066137	-0.085862				-0.069943	0.073564	0.206896
14506	120.883333	-0.852230	0.658792	-0.029947	-0.822787	0.668955	0.211330	-0.812849	0.897328	-0.005904	-0.804175	0.884740	0.194475	-0.747614	1.239280	0.088358	-0.726062	1.127911	0.148073	-0.738134	1.183632	0.177654	-0.587139	0.728682	0.284231	-0.586009	0.727512	-0.124542										-0.118535	0.066081	-0.085828				-0.069958	0.073535	0.206929
14507	120.891667	-0.852261	0.658798	-0.029940	-0.822788	0.668954	0.211335	-0.812859	0.897321	-0.005905	-0.804184	0.884740	0.194482	-0.747621	1.239352	0.088403	-0.725752	1.127706	0.147862	-0.738050	1.183614	0.177639	-0.587142	0.728690	0.284235	-0.586015	0.727514	-0.124541										-0.118474	0.066204	-0.085867				-0.069947	0.073563	0.206915
14508	120.900000	-0.852231	0.658792	-0.029931	-0.822786	0.668955	0.211338	-0.812867	0.897314	-0.005908	-0.804197	0.884731	0.194485	-0.747698	1.239288	0.088513	-0.726126	1.127987	0.148177	-0.738081	1.183604	0.177677	-0.587141	0.728700	0.284247	-0.586028	0.727520	-0.124527										-0.118468	0.066198	-0.085885				-0.069961	0.073528	0.206943
14509	120.908333	-0.852228	0.658789	-0.029931	-0.822781	0.668949	0.211336	-0.812881	0.897314	-0.005885	-0.804208	0.884725	0.194490	-0.747666	1.239367	0.088529	-0.726073	1.127935	0.148145	-0.738118	1.183655	0.177758	-0.587135	0.728706	0.284252	-0.586035	0.727519	-0.124512										-0.118502	0.066137	-0.085863				-0.069933	0.073593	0.206888
14510	120.916667	-0.852228	0.658783	-0.029931	-0.822777	0.668943	0.211334	-0.812889	0.897315	-0.005882	-0.804219	0.884718	0.194492	-0.747619	1.239426	0.088521	-0.725785	1.127754	0.147912	-0.737952	1.183605	0.177688	-0.587132	0.728704	0.284257	-0.586038	0.727526	-0.124515										-0.118464	0.066187	-0.085884				-0.069964	0.073534	0.206925
14511	120.925000	-0.852234	0.658787	-0.029932	-0.822775	0.668937	0.211329	-0.812907	0.897309	-0.005884	-0.804228	0.884715	0.194497	-0.747657	1.239408	0.088605	-0.725803	1.127765	0.147987	-0.738024	1.183673	0.177766	-0.587123	0.728709	0.284262	-0.586047	0.727525	-0.124491										-0.118464	0.066201	-0.085886				-0.069941	0.073567	0.206892
14512	120.933333	-0.852210	0.658780	-0.029929	-0.822770	0.668925	0.211327	-0.812915	0.897307	-0.005865	-0.804237	0.884707	0.194504	-0.747682	1.239413	0.088674	-0.726050	1.128019	0.148155	-0.737925	1.183640	0.177728	-0.587120	0.728707	0.284265	-0.586053	0.727531	-0.124476										-0.118529	0.066070	-0.085835				-0.069960	0.073548	0.206911
14513	120.941667	-0.852204	0.658780	-0.029929	-0.822766	0.668913	0.211329	-0.812929	0.897303	-0.005851	-0.804245	0.884699	0.194514	-0.747665	1.239388	0.088726	-0.725950	1.127925	0.148153	-0.738080	1.183688	0.177856	-0.587116	0.728702	0.284268	-0.586063	0.727536	-0.124460										-0.118527	0.066075	-0.085828				-0.069924	0.073600	0.206873
14514	120.950000	-0.852222	0.658779	-0.029924	-0.822770	0.668904	0.211336	-0.812945	0.897299	-0.005835	-0.804256	0.884694	0.194530	-0.747574	1.239465	0.088669	-0.725815	1.127827	0.148060	-0.737903	1.183664	0.177789	-0.587116	0.728697	0.284265	-0.586067	0.727540	-0.124443										-0.118465	0.066196	-0.085865				-0.069924	0.073602	0.206880
14515	120.958333	-0.852221	0.658778	-0.029912	-0.822770	0.668892	0.211345	-0.812952	0.897290	-0.005816	-0.804260	0.884685	0.194552	-0.747577	1.239476	0.088739	-0.726089	1.128063	0.148297	-0.737959	1.183703	0.177853	-0.587122	0.728688	0.284270	-0.586071	0.727538	-0.124478										-0.118459	0.066194	-0.085868				-0.069960	0.073544	0.206926
14516	120.966667	-0.852177	0.658765	-0.029903	-0.822771	0.668886	0.211360	-0.812958	0.897285	-0.005797	-0.804268	0.884676	0.194571	-0.747610	1.239464	0.088831	-0.726042	1.128066	0.148345	-0.738032	1.183787	0.177960	-0.587123	0.728689	0.284281	-0.586078	0.727551	-0.124416										-0.118529	0.066073	-0.085821				-0.069929	0.073587	0.206893
14517	120.975000	-0.852177	0.658758	-0.029895	-0.822774	0.668876	0.211369	-0.812965	0.897277	-0.005779	-0.804272	0.884671	0.194592	-0.747573	1.239506	0.088860	-0.725935	1.127977	0.148263	-0.737907	1.183741	0.177930	-0.587129	0.728683	0.284288	-0.586089	0.727553	-0.124415										-0.118524	0.066067	-0.085826				-0.069941	0.073562	0.206918
14518	120.983333	-0.852179	0.658763	-0.029888	-0.822771	0.668869	0.211384	-0.813007	0.897285	-0.005762	-0.804279	0.884662	0.194606	-0.747465	1.239582	0.088780	-0.725785	1.127892	0.148173	-0.737793	1.183764	0.177908	-0.587132	0.728682	0.284304	-0.586094	0.727559	-0.124418										-0.118469	0.066194	-0.085872				-0.069929	0.073581	0.206900
14519	120.991667	-0.852183	0.658764	-0.029878	-0.822775	0.668867	0.211393	-0.813014	0.897287	-0.005746	-0.804286	0.884664	0.194625	-0.747460	1.239615	0.088870	-0.725789	1.127907	0.148221	-0.737946	1.183855	0.178063	-0.587131	0.728683	0.284315	-0.586097	0.727556	-0.124414										-0.118536	0.066067	-0.085836				-0.069963	0.073527	0.206934
14520	121.000000	-0.852196	0.658767	-0.029870	-0.822779	0.668865	0.211402	-0.813021	0.897291	-0.005732	-0.804289	0.884660	0.194638	-0.747476	1.239608	0.088952	-0.726009	1.128136	0.148436	-0.737900	1.183889	0.178094	-0.587129	0.728682	0.284325	-0.586104	0.727561	-0.124414										-0.118461	0.066196	-0.085892				-0.069929	0.073588	0.206891
14521	121.008333	-0.852203	0.658776	-0.029860	-0.822782	0.668858	0.211406	-0.813010	0.897289	-0.005718	-0.804299	0.884666	0.194652	-0.747395	1.239660	0.088918	-0.725877	1.128099	0.148380	-0.737868	1.183917	0.178118	-0.587128	0.728688	0.284336	-0.586106	0.727564	-0.124410										-0.118503	0.066135	-0.085855				-0.069947	0.073571	0.206905
14522	121.016667	-0.852241	0.658785	-0.029854	-0.822785	0.668855	0.211412	-0.812998	0.897291	-0.005700	-0.804307	0.884667	0.194664	-0.747368	1.239656	0.088985	-0.725944	1.128184	0.148473	-0.737837	1.183942	0.178146	-0.587130	0.728689	0.284348	-0.586112	0.727569	-0.124402										-0.118466	0.066195	-0.085880				-0.069932	0.073603	0.206886
14523	121.025000	-0.852217	0.658787	-0.029843	-0.822798	0.668858	0.211421	-0.813001	0.897294	-0.005686	-0.804311	0.884668	0.194682	-0.747329	1.239691	0.089024	-0.725932	1.128202	0.148488	-0.737802	1.183983	0.178176	-0.587130	0.728685	0.284355	-0.586114	0.727569	-0.124388										-0.118549	0.066071	-0.085821				-0.069962	0.073546	0.206934
14524	121.033333	-0.852223	0.658789	-0.029834	-0.822806	0.668852	0.211427	-0.812997	0.897293	-0.005678	-0.804314	0.884665	0.194696	-0.747208	1.239770	0.088957	-0.725922	1.128220	0.148511	-0.737761	1.184028	0.178206	-0.587132	0.728678	0.284361	-0.586121	0.727580	-0.124386										-0.118530	0.066073	-0.085815				-0.069927	0.073599	0.206894
14525	121.041667	-0.852287	0.658814	-0.029822	-0.822815	0.668850	0.211436	-0.812998	0.897302	-0.005658	-0.804308	0.884665	0.194706	-0.747175	1.239803	0.088975	-0.725812	1.128143	0.148467	-0.737534	1.183945	0.178097	-0.587140	0.728676	0.284367	-0.586120	0.727584	-0.124370										-0.118463	0.066201	-0.085868				-0.069942	0.073571	0.206918
14526	121.050000	-0.852234	0.658790	-0.029820	-0.822823	0.668849	0.211445	-0.812995	0.897304	-0.005647	-0.804308	0.884668	0.194720	-0.747211	1.239764	0.089110	-0.725960	1.128345	0.148684	-0.737501	1.183997	0.178144	-0.587146	0.728670	0.284376	-0.586121	0.727583	-0.124358										-0.118524	0.066073	-0.085826				-0.069957	0.073538	0.206930
14527	121.058333	-0.852239	0.658789	-0.029818	-0.822829	0.668846	0.211447	-0.812988	0.897310	-0.005637	-0.804310	0.884669	0.194732	-0.747138	1.239805	0.089085	-0.725952	1.128334	0.148664	-0.737565	1.184063	0.178234	-0.587161	0.728665	0.284385	-0.586120	0.727577	-0.124338										-0.118525	0.066073	-0.085834				-0.069943	0.073565	0.206906
14528	121.066667	-0.852244	0.658789	-0.029815	-0.822844	0.668846	0.211457	-0.812981	0.897310	-0.005630	-0.804308	0.884671	0.194745	-0.747148	1.239789	0.089158	-0.725829	1.128255	0.148617	-0.737622	1.184098	0.178302	-0.587168	0.728661	0.284395	-0.586124	0.727574	-0.124326										-0.118532	0.066069	-0.085835				-0.069924	0.073581	0.206879
14529	121.075000	-0.852290	0.658808	-0.029807	-0.822852	0.668846	0.211464	-0.812985	0.897322	-0.005615	-0.804305	0.884673	0.194754	-0.747077	1.239847	0.089148	-0.725877	1.128330	0.148698	-0.737394	1.184001	0.178199	-0.587173	0.728654	0.284409	-0.586123	0.727573	-0.124307										-0.118466	0.066199	-0.085894				-0.069948	0.073565	0.206906
14530	121.083333	-0.852289	0.658810	-0.029801	-0.822857	0.668844	0.211472	-0.812981	0.897329	-0.005606	-0.804304	0.884675	0.194766	-0.747088	1.239810	0.089228	-0.725571	1.128111	0.148468	-0.737524	1.184066	0.178343	-0.587175	0.728643	0.284423	-0.586125	0.727571	-0.124288										-0.118543	0.066084	-0.085842				-0.069967	0.073537	0.206917
14531	121.091667	-0.852261	0.658807	-0.029796	-0.822863	0.668840	0.211478	-0.812975	0.897339	-0.005595	-0.804301	0.884677	0.194781	-0.747055	1.239851	0.089257	-0.725877	1.128402	0.148812	-0.737496	1.184126	0.178404	-0.587171	0.728628	0.284439	-0.586125	0.727572	-0.124274										-0.118543	0.066078	-0.085839				-0.069950	0.073570	0.206912
14532	121.100000	-0.852350	0.658846	-0.029780	-0.822870	0.668836	0.211489	-0.812974	0.897348	-0.005579	-0.804293	0.884683	0.194794	-0.746951	1.239879	0.089258	-0.725522	1.128070	0.148521	-0.737308	1.184045	0.178321	-0.587165	0.728607	0.284447	-0.586121	0.727569	-0.124260										-0.118480	0.066204	-0.085883				-0.069964	0.073538	0.206937
14533	121.108333	-0.852306	0.658833	-0.029776	-0.822869	0.668829	0.211498	-0.812962	0.897354	-0.005569	-0.804288	0.884683	0.194808	-0.747000	1.239855	0.089340	-0.725626	1.128208	0.148702	-0.737278	1.184030	0.178353	-0.587154	0.728597	0.284462	-0.586118	0.727574	-0.124249										-0.118511	0.066148	-0.085844				-0.069970	0.073542	0.206935
14534	121.116667	-0.852311	0.658839	-0.029768	-0.822868	0.668822	0.211505	-0.812954	0.897359	-0.005557	-0.804280	0.884683	0.194822	-0.746972	1.239842	0.089387	-0.725812	1.128424	0.148906	-0.737391	1.184100	0.178470	-0.587142	0.728584	0.284471	-0.586120	0.727573	-0.124245										-0.118543	0.066084	-0.085823				-0.069963	0.073536	0.206950
14535	121.125000	-0.852274	0.658825	-0.029767	-0.822865	0.668815	0.211506	-0.812941	0.897361	-0.005546	-0.804268	0.884678	0.194834	-0.746953	1.239834	0.089413	-0.725616	1.128211	0.148721	-0.737313	1.184045	0.178449	-0.587131	0.728575	0.284474	-0.586119	0.727562	-0.124244										-0.118507	0.066141	-0.085847				-0.069953	0.073564	0.206919
14536	121.133333	-0.852303	0.658837	-0.029764	-0.822866	0.668815	0.211513	-0.812928	0.897364	-0.005535	-0.804259	0.884686	0.194843	-0.746850	1.239893	0.089328	-0.725715	1.128326	0.148849	-0.737205	1.184001	0.178418	-0.587119	0.728573	0.284476	-0.586115	0.727552	-0.124247										-0.118539	0.066076	-0.085823				-0.069932	0.073595	0.206882
14537	121.141667	-0.852319	0.658846	-0.029763	-0.822857	0.668813	0.211515	-0.812916	0.897366	-0.005527	-0.804241	0.884682	0.194850	-0.746878	1.239829	0.089485	-0.725702	1.128313	0.148866	-0.737343	1.184081	0.178559	-0.587112	0.728575	0.284474	-0.586118	0.727551	-0.124274										-0.118503	0.066141	-0.085863				-0.069947	0.073560	0.206897
14538	121.150000	-0.852289	0.658839	-0.029764	-0.822854	0.668808	0.211517	-0.812899	0.897370	-0.005519	-0.804228	0.884685	0.194860	-0.746847	1.239796	0.089530	-0.725733	1.128375	0.148929	-0.737321	1.184018	0.178546	-0.587105	0.728577	0.284476	-0.586107	0.727532	-0.124254										-0.118536	0.066080	-0.085846				-0.069926	0.073594	0.206875
14539	121.158333	-0.852275	0.658842	-0.029761	-0.822848	0.668814	0.211526	-0.812883	0.897374	-0.005509	-0.804213	0.884694	0.194871	-0.746798	1.239917	0.089446	-0.725519	1.128179	0.148770	-0.737221	1.184025	0.178533	-0.587094	0.728579	0.284476	-0.586089	0.727539	-0.124258										-0.118500	0.066139	-0.085870				-0.069929	0.073595	0.206876
14540	121.166667	-0.852267	0.658852	-0.029753	-0.822838	0.668816	0.211534	-0.812865	0.897385	-0.005499	-0.804197	0.884702	0.194880	-0.746864	1.239842	0.089541	-0.725661	1.128307	0.148920	-0.737136	1.183976	0.178509	-0.587084	0.728578	0.284479	-0.586075	0.727550	-0.124257										-0.118462	0.066199	-0.085890				-0.069958	0.073540	0.206911
14541	121.175000	-0.852257	0.658863	-0.029748	-0.822824	0.668824	0.211540	-0.812844	0.897391	-0.005490	-0.804180	0.884706	0.194894	-0.746863	1.239842	0.089568	-0.725647	1.128374	0.148987	-0.737194	1.184000	0.178569	-0.587071	0.728572	0.284481	-0.586062	0.727575	-0.124269										-0.118498	0.066140	-0.085856				-0.069940	0.073577	0.206901
14542	121.183333	-0.852245	0.658875	-0.029739	-0.822810	0.668821	0.211544	-0.812826	0.897400	-0.005480	-0.804163	0.884710	0.194906	-0.746862	1.239846	0.089595	-0.725600	1.128294	0.148952	-0.737291	1.184065	0.178682	-0.587055	0.728574	0.284483	-0.586050	0.727608	-0.124288										-0.118528	0.066081	-0.085833				-0.069925	0.073599	0.206887
14543	121.191667	-0.852216	0.658881	-0.029737	-0.822799	0.668837	0.211549	-0.812807	0.897411	-0.005474	-0.804146	0.884720	0.194913	-0.746798	1.239913	0.089559	-0.725488	1.128201	0.148882	-0.737100	1.183931	0.178550	-0.587034	0.728580	0.284491	-0.586013	0.727605	-0.124237										-0.118501	0.066144	-0.085845				-0.069941	0.073566	0.206914
14544	121.200000	-0.852227	0.658898	-0.029737	-0.822783	0.668847	0.211548	-0.812787	0.897423	-0.005469	-0.804127	0.884720	0.194916	-0.746869	1.239851	0.089654	-0.725619	1.128295	0.149001	-0.737272	1.183981	0.178701	-0.587013	0.728587	0.284497	-0.585989	0.727626	-0.124234										-0.118464	0.066204	-0.085880				-0.069929	0.073597	0.206887
14545	121.208333	-0.852214	0.658910	-0.029741	-0.822767	0.668852	0.211547	-0.812764	0.897432	-0.005469	-0.804112	0.884726	0.194916	-0.746879	1.239853	0.089677	-0.725655	1.128368	0.149086	-0.737261	1.184049	0.178766	-0.586987	0.728598	0.284508	-0.585978	0.727665	-0.124282										-0.118505	0.066142	-0.085857				-0.069932	0.073586	0.206891
14546	121.216667	-0.852202	0.658920	-0.029749	-0.822752	0.668856	0.211549	-0.812739	0.897441	-0.005468	-0.804094	0.884726	0.194916	-0.746820	1.239914	0.089634	-0.725646	1.128317	0.149063	-0.737279	1.184039	0.178784	-0.586968	0.728606	0.284509	-0.585939	0.727659	-0.124241										-0.118544	0.066080	-0.085834				-0.069926	0.073578	0.206886
14547	121.225000	-0.852213	0.658935	-0.029754	-0.822739	0.668865	0.211545	-0.812719	0.897454	-0.005470	-0.804072	0.884737	0.194916	-0.746876	1.239897	0.089714	-0.725464	1.128147	0.148932	-0.737106	1.183913	0.178677	-0.586951	0.728625	0.284519	-0.585919	0.727677	-0.124244										-0.118480	0.066204	-0.085887				-0.069929	0.073583	0.206880
14548	121.233333	-0.852180	0.658940	-0.029762	-0.822729	0.668880	0.211545	-0.812695	0.897469	-0.005475	-0.804050	0.884747	0.194913	-0.746929	1.239865	0.089787	-0.725346	1.128076	0.148888	-0.737281	1.184017	0.178845	-0.586937	0.728630	0.284520	-0.585898	0.727692	-0.124251										-0.118476	0.066202	-0.085894				-0.069963	0.073527	0.206924
14549	121.241667	-0.852167	0.658950	-0.029767	-0.822712	0.668879	0.211538	-0.812665	0.897485	-0.005481	-0.804034	0.884761	0.194914	-0.746930	1.239859	0.089806	-0.725661	1.128338	0.149162	-0.737296	1.184010	0.178900	-0.586928	0.728639	0.284523	-0.585880	0.727724	-0.124278										-0.118543	0.066075	-0.085830				-0.069944	0.073561	0.206903
14550	121.250000	-0.852158	0.658957	-0.029772	-0.822697	0.668887	0.211533	-0.812633	0.897505	-0.005484	-0.804011	0.884776	0.194914	-0.746916	1.239900	0.089824	-0.725327	1.127977	0.148866	-0.737129	1.183873	0.178784	-0.586918	0.728646	0.284527	-0.585851	0.727729	-0.124264										-0.118539	0.066075	-0.085826				-0.069933	0.073600	0.206884
14551	121.258333	-0.852143	0.658968	-0.029777	-0.822685	0.668900	0.211526	-0.812606	0.897521	-0.005491	-0.803998	0.884791	0.194913	-0.746967	1.239859	0.089884	-0.725630	1.128224	0.149138	-0.737121	1.183828	0.178828	-0.586911	0.728649	0.284531	-0.585825	0.727738	-0.124270										-0.118466	0.066193	-0.085875				-0.069947	0.073570	0.206901
14552	121.266667	-0.852130	0.658976	-0.029784	-0.822678	0.668914	0.211522	-0.812578	0.897538	-0.005497	-0.803980	0.884805	0.194911	-0.747040	1.239806	0.089986	-0.725657	1.128269	0.149205	-0.737313	1.183872	0.178965	-0.586896	0.728657	0.284532	-0.585814	0.727777	-0.124324										-0.118528	0.066073	-0.085818				-0.069927	0.073599	0.206887
14553	121.275000	-0.852117	0.658988	-0.029791	-0.822664	0.668915	0.211515	-0.812548	0.897550	-0.005506	-0.803963	0.884817	0.194910	-0.747073	1.239789	0.090030	-0.725505	1.128083	0.149073	-0.737235	1.183801	0.178953	-0.586884	0.728669	0.284547	-0.585781	0.727788	-0.124335										-0.118495	0.066133	-0.085848				-0.069941	0.073566	0.206902
14554	121.283333	-0.852101	0.658994	-0.029800	-0.822661	0.668934	0.211513	-0.812523	0.897566	-0.005510	-0.803945	0.884827	0.194909	-0.747092	1.239785	0.090072	-0.725352	1.127895	0.148940	-0.737152	1.183734	0.178922	-0.586868	0.728681	0.284557	-0.585754	0.727802	-0.124349										-0.118455	0.066195	-0.085882				-0.069923	0.073584	0.206873
14555	121.291667	-0.852095	0.659002	-0.029811	-0.822646	0.668936	0.211510	-0.812492	0.897575	-0.005519	-0.803935	0.884842	0.194910	-0.747120	1.239757	0.090101	-0.725661	1.128135	0.149239	-0.737252	1.183720	0.179021	-0.586857	0.728688	0.284567	-0.585712	0.727790	-0.124320										-0.118497	0.066133	-0.085858				-0.069942	0.073565	0.206890
14556	121.300000	-0.852084	0.659010	-0.029819	-0.822636	0.668937	0.211508	-0.812460	0.897588	-0.005524	-0.803926	0.884854	0.194914	-0.747169	1.239720	0.090145	-0.725403	1.127872	0.149030	-0.737355	1.183724	0.179120	-0.586845	0.728710	0.284576	-0.585700	0.727827	-0.124377										-0.118459	0.066190	-0.085883				-0.069958	0.073524	0.206916
14557	121.308333	-0.852074	0.659019	-0.029824	-0.822631	0.668949	0.211506	-0.812432	0.897602	-0.005531	-0.803913	0.884869	0.194923	-0.747147	1.239742	0.090132	-0.725379	1.127872	0.149079	-0.737272	1.183648	0.179083	-0.586829	0.728729	0.284587	-0.585661	0.727832	-0.124366										-0.118503	0.066135	-0.085854				-0.069929	0.073586	0.206878
14558	121.316667	-0.852067	0.659030	-0.029827	-0.822619	0.668956	0.211502	-0.812410	0.897622	-0.005533	-0.803905	0.884891	0.194930	-0.747201	1.239654	0.090234	-0.725653	1.128064	0.149258	-0.737187	1.183586	0.179039	-0.586819	0.728742	0.284596	-0.585624	0.727851	-0.124361										-0.118465	0.066199	-0.085885				-0.069930	0.073588	0.206877
14559	121.325000	-0.852067	0.659041	-0.029831	-0.822619	0.668969	0.211502	-0.812382	0.897639	-0.005539	-0.803896	0.884910	0.194934	-0.747249	1.239658	0.090249	-0.725334	1.127745	0.149112	-0.737271	1.183579	0.179126	-0.586811	0.728753	0.284601	-0.585602	0.727889	-0.124395										-0.118466	0.066205	-0.085883				-0.069958	0.073531	0.206934
14560	121.333333	-0.852059	0.659052	-0.029837	-0.822605	0.668968	0.211494	-0.812357	0.897660	-0.005545	-0.803888	0.884931	0.194944	-0.747269	1.239641	0.090280	-0.725596	1.127953	0.149296	-0.737362	1.183598	0.179226	-0.586804	0.728762	0.284612	-0.585568	0.727898	-0.124383										-0.118536	0.066082	-0.085821				-0.069929	0.073588	0.206894
14561	121.341667	-0.852056	0.659059	-0.029843	-0.822611	0.668984	0.211493	-0.812333	0.897682	-0.005554	-0.803882	0.884956	0.194948	-0.747278	1.239550	0.090365	-0.725236	1.127625	0.149036	-0.737180	1.183491	0.179111	-0.586793	0.728774	0.284625	-0.585540	0.727930	-0.124406										-0.118469	0.066201	-0.085870				-0.069946	0.073563	0.206913
14562	121.350000	-0.852049	0.659069	-0.029854	-0.822608	0.668992	0.211487	-0.812309	0.897700	-0.005564	-0.803871	0.884974	0.194949	-0.747298	1.239605	0.090344	-0.725329	1.127664	0.149051	-0.737349	1.183557	0.179252	-0.586786	0.728784	0.284635	-0.585508	0.727946	-0.124419										-0.118467	0.066195	-0.085872				-0.069925	0.073592	0.206884
14563	121.358333	-0.852047	0.659070	-0.029865	-0.822604	0.668992	0.211476	-0.812283	0.897718	-0.005578	-0.803864	0.884996	0.194944	-0.747290	1.239561	0.090383	-0.725439	1.127750	0.149184	-0.737252	1.183470	0.179196	-0.586788	0.728794	0.284647	-0.585493	0.727978	-0.124462										-0.118501	0.066124	-0.085848				-0.069943	0.073565	0.206899
14564	121.366667	-0.852042	0.659078	-0.029878	-0.822609	0.669002	0.211467	-0.812258	0.897736	-0.005593	-0.803855	0.885017	0.194943	-0.747283	1.239568	0.090393	-0.725559	1.127822	0.149275	-0.737327	1.183486	0.179247	-0.586785	0.728812	0.284664	-0.585472	0.728015	-0.124511										-0.118533	0.066068	-0.085826				-0.069933	0.073596	0.206872
14565	121.375000	-0.852036	0.659082	-0.029887	-0.822611	0.669017	0.211460	-0.812236	0.897758	-0.005604	-0.803840	0.885034	0.194940	-0.747279	1.239564	0.090404	-0.725225	1.127598	0.149051	-0.737153	1.183445	0.179154	-0.586783	0.728824	0.284675	-0.585438	0.727998	-0.124485										-0.118501	0.066133	-0.085854				-0.069960	0.073541	0.206908
14566	121.383333	-0.852034	0.659088	-0.029897	-0.822603	0.669020	0.211448	-0.812207	0.897776	-0.005615	-0.803830	0.885054	0.194936	-0.747266	1.239568	0.090430	-0.725089	1.127512	0.148989	-0.737317	1.183526	0.179299	-0.586779	0.728833	0.284690	-0.585412	0.728014	-0.124504										-0.118534	0.066066	-0.085833				-0.069957	0.073540	0.206910
14567	121.391667	-0.852032	0.659095	-0.029902	-0.822609	0.669036	0.211446	-0.812186	0.897797	-0.005623	-0.803819	0.885073	0.194944	-0.747242	1.239585	0.090429	-0.725426	1.127722	0.149166	-0.737275	1.183474	0.179253	-0.586770	0.728845	0.284703	-0.585395	0.728034	-0.124522										-0.118534	0.066076	-0.085832				-0.069944	0.073569	0.206893
14568	121.400000	-0.852033	0.659108	-0.029899	-0.822601	0.669039	0.211444	-0.812163	0.897818	-0.005625	-0.803806	0.885096	0.194956	-0.747230	1.239588	0.090446	-0.725072	1.127512	0.148981	-0.737087	1.183427	0.179157	-0.586757	0.728860	0.284714	-0.585384	0.728054	-0.124533										-0.118465	0.066203	-0.085879				-0.069929	0.073600	0.206875
14569	121.408333	-0.852030	0.659111	-0.029898	-0.822600	0.669045	0.211446	-0.812146	0.897835	-0.005625	-0.803796	0.885118	0.194969	-0.747160	1.239644	0.090427	-0.725200	1.127592	0.149048	-0.737251	1.183519	0.179293	-0.586745	0.728865	0.284720	-0.585364	0.728076	-0.124552										-0.118465	0.066204	-0.085879				-0.069949	0.073563	0.206911
14570	121.416667	-0.852035	0.659122	-0.029903	-0.822591	0.669044	0.211446	-0.812121	0.897851	-0.005627	-0.803783	0.885141	0.194983	-0.747181	1.239598	0.090466	-0.725504	1.127811	0.149277	-0.737212	1.183470	0.179270	-0.586722	0.728885	0.284735	-0.585349	0.728092	-0.124567										-0.118529	0.066083	-0.085824				-0.069962	0.073537	0.206932
14571	121.425000	-0.852031	0.659129	-0.029902	-0.822587	0.669053	0.211453	-0.812100	0.897868	-0.005628	-0.803771	0.885159	0.194995	-0.747146	1.239611	0.090460	-0.725232	1.127641	0.149115	-0.737116	1.183454	0.179229	-0.586682	0.728913	0.284665	-0.585336	0.728103	-0.124583										-0.118499	0.066131	-0.085844				-0.069948	0.073562	0.206914
14572	121.433333	-0.852025	0.659130	-0.029902	-0.822582	0.669060	0.211456	-0.812083	0.897883	-0.005631	-0.803754	0.885175	0.195004	-0.747044	1.239669	0.090365	-0.725006	1.127481	0.148979	-0.736990	1.183409	0.179169	-0.586695	0.728910	0.284750	-0.585314	0.728117	-0.124603										-0.118471	0.066198	-0.085866				-0.069964	0.073538	0.206930
14573	121.441667	-0.852029	0.659132	-0.029908	-0.822574	0.669062	0.211456	-0.812061	0.897896	-0.005635	-0.803740	0.885195	0.195009	-0.747074	1.239624	0.090465	-0.725191	1.127664	0.149113	-0.737132	1.183517	0.179304	-0.586664	0.728955	0.284766	-0.585298	0.728127	-0.124620										-0.118503	0.066139	-0.085854				-0.069943	0.073568	0.206902
14574	121.450000	-0.852028	0.659139	-0.029911	-0.822567	0.669073	0.211457	-0.812041	0.897911	-0.005638	-0.803725	0.885217	0.195016	-0.747034	1.239623	0.090456	-0.725445	1.127797	0.149269	-0.737052	1.183421	0.179222	-0.586647	0.728977	0.284779	-0.585281	0.728128	-0.124635										-0.118542	0.066077	-0.085839				-0.069964	0.073536	0.206920
14575	121.458333	-0.852029	0.659141	-0.029911	-0.822564	0.669086	0.211457	-0.812021	0.897927	-0.005644	-0.803706	0.885242	0.195025	-0.746977	1.239657	0.090452	-0.725178	1.127641	0.149112	-0.736952	1.183432	0.179215	-0.586628	0.729002	0.284795	-0.585260	0.728141	-0.124652										-0.118503	0.066139	-0.085867				-0.069929	0.073599	0.206879
14576	121.466667	-0.852027	0.659147	-0.029907	-0.822560	0.669093	0.211453	-0.812005	0.897948	-0.005646	-0.803686	0.885264	0.195034	-0.746950	1.239647	0.090460	-0.724897	1.127503	0.148951	-0.736819	1.183419	0.179168	-0.586610	0.729020	0.284808	-0.585243	0.728152	-0.124661										-0.118472	0.066207	-0.085878				-0.069928	0.073602	0.206891
14577	121.475000	-0.852029	0.659152	-0.029908	-0.822553	0.669099	0.211452	-0.811984	0.897962	-0.005649	-0.803668	0.885279	0.195040	-0.746844	1.239724	0.090432	-0.724972	1.127574	0.148985	-0.736774	1.183424	0.179169	-0.586589	0.729034	0.284825	-0.585224	0.728155	-0.124663										-0.118472	0.066205	-0.085883				-0.069925	0.073601	0.206890
14578	121.483333	-0.852026	0.659160	-0.029906	-0.822544	0.669102	0.211451	-0.811966	0.897977	-0.005653	-0.803653	0.885301	0.195049	-0.746751	1.239751	0.090352	-0.725320	1.127828	0.149265	-0.736725	1.183431	0.179168	-0.586565	0.729046	0.284835	-0.585210	0.728165	-0.124675										-0.118468	0.066206	-0.085883				-0.069925	0.073601	0.206893
14579	121.491667	-0.852022	0.659166	-0.029911	-0.822541	0.669108	0.211453	-0.811944	0.897993	-0.005660	-0.803632	0.885319	0.195055	-0.746786	1.239687	0.090471	-0.725261	1.127832	0.149268	-0.736755	1.183488	0.179241	-0.586545	0.729051	0.284848	-0.585197	0.728169	-0.124680										-0.118503	0.066143	-0.085858				-0.069945	0.073560	0.206908
14580	121.500000	-0.852017	0.659174	-0.029918	-0.822531	0.669114	0.211456	-0.811918	0.898002	-0.005657	-0.803614	0.885336	0.195059	-0.746723	1.239693	0.090461	-0.725231	1.127868	0.149258	-0.736742	1.183465	0.179247	-0.586524	0.729056	0.284854	-0.585184	0.728175	-0.124698										-0.118535	0.066076	-0.085830				-0.069964	0.073539	0.206919
14581	121.508333	-0.852009	0.659179	-0.029915	-0.822521	0.669126	0.211456	-0.811902	0.898017	-0.005659	-0.803598	0.885351	0.195062	-0.746678	1.239679	0.090464	-0.725023	1.127763	0.149146	-0.736605	1.183492	0.179232	-0.586507	0.729067	0.284866	-0.585170	0.728181	-0.124712										-0.118506	0.066126	-0.085855				-0.069930	0.073589	0.206874
14582	121.516667	-0.852002	0.659186	-0.029916	-0.822516	0.669138	0.211459	-0.811886	0.898033	-0.005663	-0.803577	0.885362	0.195064	-0.746610	1.239680	0.090454	-0.724826	1.127669	0.149042	-0.736536	1.183562	0.179270	-0.586489	0.729073	0.284874	-0.585159	0.728184	-0.124720										-0.118469	0.066197	-0.085888				-0.069938	0.073596	0.206867
14583	121.525000	-0.851996	0.659192	-0.029919	-0.822504	0.669140	0.211457	-0.811860	0.898041	-0.005664	-0.803554	0.885373	0.195062	-0.746533	1.239682	0.090435	-0.724632	1.127613	0.149011	-0.736500	1.183526	0.179278	-0.586480	0.729081	0.284888	-0.585144	0.728193	-0.124738										-0.118540	0.066074	-0.085838				-0.069953	0.073570	0.206891
14584	121.533333	-0.851987	0.659201	-0.029922	-0.822496	0.669153	0.211463	-0.811826	0.898056	-0.005664	-0.803534	0.885383	0.195066	-0.746459	1.239658	0.090419	-0.724947	1.127892	0.149309	-0.736391	1.183505	0.179216	-0.586428	0.729112	0.284746	-0.585126	0.728204	-0.124750										-0.118548	0.066060	-0.085829				-0.069970	0.073539	0.206911
14585	121.541667	-0.851975	0.659211	-0.029921	-0.822484	0.669156	0.211464	-0.811810	0.898075	-0.005660	-0.803503	0.885392	0.195066	-0.746335	1.239718	0.090359	-0.724356	1.127577	0.148996	-0.736132	1.183501	0.179135	-0.586455	0.729096	0.284914	-0.585108	0.728219	-0.124757										-0.118475	0.066200	-0.085890				-0.069935	0.073596	0.206885
14586	121.550000	-0.851961	0.659219	-0.029919	-0.822475	0.669163	0.211466	-0.811792	0.898075	-0.005660	-0.803470	0.885395	0.195065	-0.746275	1.239728	0.090397	-0.724250	1.127620	0.148999	-0.736030	1.183531	0.179138	-0.586440	0.729098	0.284930	-0.585083	0.728229	-0.124751										-0.118468	0.066204	-0.085879				-0.069931	0.073596	0.206894
14587	121.558333	-0.851950	0.659229	-0.029925	-0.822462	0.669166	0.211467	-0.811758	0.898085	-0.005662	-0.803442	0.885399	0.195064	-0.746184	1.239743	0.090385	-0.724208	1.127694	0.149036	-0.735927	1.183592	0.179140	-0.586379	0.729117	0.284792	-0.585065	0.728239	-0.124760										-0.118541	0.066087	-0.085826				-0.069964	0.073536	0.206932
14588	121.566667	-0.851932	0.659238	-0.029928	-0.822451	0.669173	0.211463	-0.811726	0.898098	-0.005665	-0.803402	0.885400	0.195057	-0.745999	1.239841	0.090258	-0.724139	1.127774	0.149076	-0.735801	1.183681	0.179159	-0.586398	0.729100	0.284957	-0.585031	0.728255	-0.124770										-0.118503	0.066193	-0.085871				-0.069927	0.073579	0.206890
14589	121.575000	-0.851913	0.659241	-0.029933	-0.822442	0.669187	0.211464	-0.811698	0.898104	-0.005680	-0.803365	0.885409	0.195048	-0.745918	1.239861	0.090282	-0.724309	1.128020	0.149237	-0.735695	1.183751	0.179148	-0.586338	0.729119	0.284822	-0.585012	0.728258	-0.124778										-0.118462	0.066195	-0.085878				-0.069939	0.073558	0.206901
14590	121.583333	-0.851895	0.659245	-0.029941	-0.822418	0.669191	0.211458	-0.811664	0.898123	-0.005682	-0.803322	0.885418	0.195035	-0.745841	1.239893	0.090316	-0.724481	1.128261	0.149391	-0.735734	1.183843	0.179240	-0.586314	0.729112	0.284843	-0.584983	0.728243	-0.124883										-0.118469	0.066199	-0.085867				-0.069946	0.073532	0.206917
14591	121.591667	-0.851881	0.659246	-0.029944	-0.822402	0.669206	0.211454	-0.811634	0.898141	-0.005693	-0.803280	0.885432	0.195022	-0.745719	1.239955	0.090292	-0.724419	1.128312	0.149390	-0.735622	1.183963	0.179245	-0.586318	0.729099	0.284936	-0.584969	0.728252	-0.124794										-0.118491	0.066128	-0.085852				-0.069935	0.073566	0.206889
14592	121.600000	-0.851866	0.659247	-0.029944	-0.822386	0.669218	0.211449	-0.811597	0.898158	-0.005700	-0.803233	0.885451	0.195010	-0.745599	1.240015	0.090260	-0.724050	1.128113	0.149140	-0.735365	1.183953	0.179122	-0.586277	0.729113	0.284881	-0.584949	0.728250	-0.124809										-0.118458	0.066182	-0.085885				-0.069923	0.073600	0.206871
14593	121.608333	-0.851858	0.659249	-0.029941	-0.822365	0.669222	0.211443	-0.811561	0.898179	-0.005708	-0.803184	0.885476	0.195002	-0.745447	1.240060	0.090196	-0.724122	1.128286	0.149241	-0.735408	1.184063	0.179199	-0.586252	0.729115	0.284897	-0.584935	0.728251	-0.124815										-0.118529	0.066068	-0.085835				-0.069943	0.073566	0.206893
14594	121.616667	-0.851855	0.659256	-0.029940	-0.822345	0.669231	0.211444	-0.811520	0.898196	-0.005711	-0.803134	0.885502	0.194993	-0.745358	1.240111	0.090209	-0.724194	1.128459	0.149341	-0.735322	1.184165	0.179159	-0.586271	0.729093	0.285067	-0.584922	0.728228	-0.124917										-0.118531	0.066073	-0.085836				-0.069958	0.073546	0.206918
14595	121.625000	-0.851852	0.659260	-0.029937	-0.822324	0.669243	0.211447	-0.811483	0.898212	-0.005717	-0.803073	0.885525	0.194983	-0.745164	1.240200	0.090104	-0.723949	1.128338	0.149170	-0.735137	1.184188	0.179074	-0.586211	0.729116	0.285003	-0.584917	0.728239	-0.124830										-0.118499	0.066129	-0.085850				-0.069942	0.073568	0.206905
14596	121.633333	-0.851851	0.659262	-0.029932	-0.822305	0.669254	0.211451	-0.811446	0.898219	-0.005719	-0.803009	0.885538	0.194975	-0.745024	1.240247	0.090081	-0.724053	1.128515	0.149320	-0.734940	1.184175	0.178959	-0.586144	0.729139	0.284933	-0.584911	0.728227	-0.124843										-0.118537	0.066070	-0.085829				-0.069965	0.073535	0.206926
14597	121.641667	-0.851843	0.659269	-0.029931	-0.822288	0.669271	0.211454	-0.811410	0.898220	-0.005724	-0.802945	0.885547	0.194965	-0.744970	1.240226	0.090132	-0.723895	1.128530	0.149219	-0.734907	1.184239	0.178986	-0.586090	0.729151	0.284934	-0.584903	0.728217	-0.124852										-0.118501	0.066134	-0.085848				-0.069946	0.073558	0.206909
14598	121.650000	-0.851834	0.659277	-0.029936	-0.822265	0.669286	0.211457	-0.811376	0.898217	-0.005731	-0.802881	0.885547	0.194951	-0.744847	1.240241	0.090073	-0.723797	1.128560	0.149202	-0.734881	1.184301	0.179006	-0.586074	0.729136	0.285079	-0.584890	0.728199	-0.124859										-0.118531	0.066065	-0.085820				-0.069968	0.073530	0.206934
14599	121.658333	-0.851820	0.659289	-0.029937	-0.822243	0.669310	0.211459	-0.811343	0.898209	-0.005733	-0.802818	0.885553	0.194946	-0.744716	1.240275	0.090018	-0.723521	1.128519	0.149067	-0.734733	1.184342	0.178947	-0.586013	0.729144	0.285077	-0.584881	0.728183	-0.124877										-0.118501	0.066120	-0.085845				-0.069947	0.073555	0.206911
14600	121.666667	-0.851802	0.659300	-0.029940	-0.822217	0.669335	0.211461	-0.811311	0.898199	-0.005733	-0.802754	0.885554	0.194936	-0.744593	1.240296	0.089976	-0.723235	1.128358	0.148896	-0.734691	1.184382	0.178935	-0.585955	0.729155	0.285077	-0.584868	0.728159	-0.124882										-0.118462	0.066184	-0.085876				-0.069925	0.073586	0.206887
14601	121.675000	-0.851780	0.659309	-0.029946	-0.822188	0.669356	0.211461	-0.811282	0.898191	-0.005733	-0.802689	0.885565	0.194928	-0.744465	1.240333	0.089938	-0.723475	1.128610	0.149098	-0.734588	1.184411	0.178907	-0.585889	0.729167	0.285083	-0.584856	0.728138	-0.124890										-0.118529	0.066059	-0.085826				-0.069923	0.073591	0.206882
14602	121.683333	-0.851765	0.659315	-0.029950	-0.822158	0.669376	0.211466	-0.811255	0.898185	-0.005733	-0.802625	0.885579	0.194928	-0.744346	1.240369	0.089895	-0.723391	1.128645	0.149070	-0.734487	1.184412	0.178848	-0.585837	0.729177	0.285087	-0.584853	0.728127	-0.124901										-0.118521	0.066061	-0.085833				-0.069956	0.073538	0.206931
14603	121.691667	-0.851753	0.659324	-0.029953	-0.822126	0.669401	0.211472	-0.811233	0.898183	-0.005728	-0.802560	0.885591	0.194923	-0.744185	1.240406	0.089812	-0.723128	1.128492	0.148906	-0.734238	1.184445	0.178761	-0.585785	0.729190	0.285093	-0.584851	0.728114	-0.124899										-0.118473	0.066184	-0.085877				-0.069924	0.073595	0.206895
14604	121.700000	-0.851748	0.659331	-0.029955	-0.822091	0.669427	0.211474	-0.811218	0.898184	-0.005723	-0.802493	0.885605	0.194913	-0.744117	1.240356	0.089802	-0.723258	1.128777	0.149063	-0.734150	1.184461	0.178724	-0.585741	0.729200	0.285104	-0.584859	0.728109	-0.124901										-0.118454	0.066191	-0.085876				-0.069923	0.073601	0.206899
14605	121.708333	-0.851753	0.659341	-0.029961	-0.822052	0.669446	0.211475	-0.811198	0.898188	-0.005721	-0.802422	0.885605	0.194909	-0.743926	1.240383	0.089623	-0.722890	1.128551	0.148879	-0.734234	1.184555	0.178795	-0.585698	0.729213	0.285106	-0.584873	0.728115	-0.124903										-0.118521	0.066071	-0.085828				-0.069937	0.073574	0.206910
14606	121.716667	-0.851749	0.659356	-0.029964	-0.822012	0.669474	0.211481	-0.811193	0.898196	-0.005716	-0.802356	0.885607	0.194897	-0.743810	1.240343	0.089517	-0.722720	1.128515	0.148774	-0.733962	1.184426	0.178562	-0.585603	0.729256	0.284943	-0.584888	0.728112	-0.125002										-0.118451	0.066195	-0.085875				-0.069951	0.073545	0.206929
14607	121.725000	-0.851736	0.659371	-0.029963	-0.821973	0.669499	0.211487	-0.811196	0.898204	-0.005711	-0.802286	0.885597	0.194886	-0.743764	1.240220	0.089471	-0.722652	1.128522	0.148853	-0.733975	1.184440	0.178563	-0.585547	0.729280	0.284944	-0.584920	0.728163	-0.124917										-0.118488	0.066131	-0.085853				-0.069930	0.073594	0.206892
14608	121.733333	-0.851718	0.659381	-0.029971	-0.821923	0.669537	0.211492	-0.811208	0.898212	-0.005698	-0.802227	0.885593	0.194878	-0.743744	1.240048	0.089400	-0.722646	1.128564	0.148894	-0.733965	1.184368	0.178519	-0.585485	0.729304	0.284938	-0.584949	0.728179	-0.125018										-0.118525	0.066071	-0.085826				-0.069935	0.073605	0.206883
14609	121.741667	-0.851697	0.659392	-0.029982	-0.821856	0.669579	0.211489	-0.811227	0.898216	-0.005682	-0.802173	0.885582	0.194878	-0.743687	1.239935	0.089261	-0.722491	1.128460	0.148843	-0.733909	1.184310	0.178466	-0.585414	0.729337	0.284931	-0.584988	0.728225	-0.125026										-0.118528	0.066067	-0.085831				-0.069948	0.073571	0.206903
14610	121.750000	-0.851663	0.659404	-0.029993	-0.821786	0.669640	0.211482	-0.811252	0.898221	-0.005657	-0.802126	0.885570	0.194892	-0.743631	1.239807	0.089135	-0.722305	1.128373	0.148815	-0.733855	1.184183	0.178390	-0.585335	0.729376	0.284927	-0.585038	0.728279	-0.125037										-0.118497	0.066174	-0.085879				-0.069927	0.073602	0.206888
14611	121.758333	-0.851630	0.659416	-0.030001	-0.821698	0.669685	0.211467	-0.811282	0.898217	-0.005621	-0.802082	0.885560	0.194912	-0.743678	1.239610	0.089081	-0.722172	1.128327	0.148813	-0.733689	1.184087	0.178280	-0.585247	0.729411	0.284927	-0.585089	0.728332	-0.125043										-0.118462	0.066184	-0.085885				-0.069935	0.073588	0.206895
14612	121.766667	-0.851607	0.659434	-0.030012	-0.821613	0.669734	0.211450	-0.811315	0.898216	-0.005586	-0.802046	0.885543	0.194936	-0.743707	1.239487	0.088989	-0.722047	1.128287	0.148804	-0.733721	1.184033	0.178291	-0.585168	0.729446	0.284920	-0.585150	0.728391	-0.125039										-0.118464	0.066184	-0.085889				-0.069921	0.073586	0.206887
14613	121.775000	-0.851576	0.659459	-0.030013	-0.821534	0.669778	0.211444	-0.811351	0.898218	-0.005546	-0.802011	0.885534	0.194957	-0.743670	1.239413	0.088937	-0.721792	1.128130	0.148688	-0.733619	1.184039	0.178241	-0.585091	0.729474	0.284909	-0.585210	0.728451	-0.125052										-0.118513	0.066117	-0.085861				-0.069959	0.073518	0.206936
14614	121.783333	-0.851548	0.659483	-0.030007	-0.821465	0.669813	0.211438	-0.811391	0.898222	-0.005511	-0.801987	0.885522	0.194984	-0.743543	1.239483	0.088786	-0.721537	1.128001	0.148550	-0.733411	1.183992	0.178156	-0.585025	0.729504	0.284899	-0.585272	0.728501	-0.125063										-0.118465	0.066193	-0.085878				-0.069956	0.073521	0.206928
14615	121.791667	-0.851526	0.659508	-0.029989	-0.821412	0.669842	0.211446	-0.811422	0.898224	-0.005477	-0.801963	0.885519	0.195002	-0.743586	1.239372	0.088873	-0.721829	1.128286	0.148841	-0.733445	1.184054	0.178196	-0.584969	0.729517	0.284877	-0.585341	0.728552	-0.125074										-0.118483	0.066123	-0.085858				-0.069922	0.073578	0.206885
14616	121.800000	-0.851461	0.659520	-0.029958	-0.821368	0.669871	0.211460	-0.811458	0.898232	-0.005451	-0.801942	0.885520	0.195016	-0.743476	1.239464	0.088769	-0.721780	1.128307	0.148855	-0.733463	1.184148	0.178264	-0.584955	0.729510	0.285016	-0.585411	0.728594	-0.125099										-0.118513	0.066053	-0.085824				-0.069948	0.073528	0.206920
14617	121.808333	-0.851471	0.659534	-0.029937	-0.821325	0.669884	0.211479	-0.811494	0.898241	-0.005430	-0.801929	0.885519	0.195033	-0.743473	1.239422	0.088776	-0.721529	1.128181	0.148713	-0.733294	1.184139	0.178205	-0.584878	0.729529	0.284819	-0.585479	0.728633	-0.125127										-0.118490	0.066109	-0.085845				-0.069945	0.073524	0.206904
14618	121.816667	-0.851476	0.659532	-0.029908	-0.821294	0.669894	0.211500	-0.811534	0.898248	-0.005407	-0.801918	0.885520	0.195050	-0.743458	1.239351	0.088829	-0.721296	1.128111	0.148621	-0.733127	1.184094	0.178118	-0.584875	0.729526	0.284965	-0.585548	0.728661	-0.125159										-0.118435	0.066178	-0.085878				-0.069908	0.073578	0.206865
14619	121.825000	-0.851468	0.659519	-0.029882	-0.821252	0.669886	0.211518	-0.811577	0.898252	-0.005386	-0.801911	0.885523	0.195070	-0.743451	1.239323	0.088813	-0.721366	1.128152	0.148736	-0.733196	1.184152	0.178208	-0.584843	0.729531	0.284938	-0.585608	0.728693	-0.125190										-0.118433	0.066172	-0.085879				-0.069919	0.073540	0.206881
14620	121.833333	-0.851410	0.659486	-0.029850	-0.821220	0.669872	0.211534	-0.811620	0.898257	-0.005362	-0.801906	0.885530	0.195098	-0.743373	1.239317	0.088679	-0.721438	1.128192	0.148844	-0.733139	1.184140	0.178208	-0.584811	0.729555	0.284925	-0.585655	0.728725	-0.125210										-0.118500	0.066044	-0.085829				-0.069932	0.073495	0.206894
14621	121.841667	-0.851426	0.659462	-0.029834	-0.821185	0.669846	0.211545	-0.811667	0.898254	-0.005334	-0.801908	0.885534	0.195128	-0.743399	1.239186	0.088739	-0.721181	1.128063	0.148737	-0.733004	1.184085	0.178162	-0.584782	0.729575	0.284911	-0.585693	0.728741	-0.125231										-0.118434	0.066168	-0.085884				-0.069909	0.073528	0.206864
14622	121.850000	-0.851445	0.659437	-0.029820	-0.821166	0.669819	0.211563	-0.811716	0.898247	-0.005304	-0.801911	0.885541	0.195161	-0.743370	1.239068	0.088706	-0.721193	1.128088	0.148824	-0.732989	1.184102	0.178204	-0.584757	0.729593	0.284908	-0.585723	0.728757	-0.125238										-0.118440	0.066164	-0.085889				-0.069926	0.073482	0.206878
14623	121.858333	-0.851456	0.659408	-0.029804	-0.821156	0.669792	0.211571	-0.811764	0.898228	-0.005278	-0.801913	0.885541	0.195195	-0.743324	1.238942	0.088601	-0.721080	1.128021	0.148834	-0.732906	1.184001	0.178143	-0.584739	0.729608	0.284898	-0.585745	0.728765	-0.125246										-0.118504	0.066046	-0.085835				-0.069909	0.073517	0.206855
14624	121.866667	-0.851401	0.659364	-0.029782	-0.821155	0.669767	0.211584	-0.811812	0.898210	-0.005249	-0.801916	0.885539	0.195223	-0.743282	1.238806	0.088537	-0.720700	1.127724	0.148611	-0.732645	1.183854	0.177995	-0.584718	0.729617	0.284891	-0.585765	0.728763	-0.125260										-0.118437	0.066171	-0.085885				-0.069923	0.073486	0.206865
14625	121.875000	-0.851495	0.659359	-0.029775	-0.821166	0.669749	0.211588	-0.811871	0.898183	-0.005227	-0.801927	0.885522	0.195243	-0.743186	1.238657	0.088399	-0.720904	1.127826	0.148863	-0.732630	1.183763	0.177987	-0.584705	0.729614	0.284885	-0.585780	0.728740	-0.125258										-0.118524	0.066135	-0.085812				-0.069910	0.073515	0.206844
14626	121.883333	-0.851526	0.659341	-0.029763	-0.821184	0.669741	0.211596	-0.811922	0.898150	-0.005206	-0.801945	0.885503	0.195259	-0.743168	1.238391	0.088349	-0.720722	1.127755	0.148863	-0.732621	1.183724	0.178019	-0.584693	0.729605	0.284885	-0.585797	0.728711	-0.125265										-0.118447	0.066173	-0.085887				-0.069895	0.073547	0.206818
14627	121.891667	-0.851546	0.659315	-0.029749	-0.821218	0.669739	0.211605	-0.811967	0.898140	-0.005194	-0.801961	0.885492	0.195270	-0.743119	1.238212	0.088198	-0.720541	1.127636	0.148839	-0.732522	1.183586	0.177947	-0.584685	0.729596	0.284884	-0.585813	0.728670	-0.125262										-0.118510	0.066046	-0.085836				-0.069910	0.073513	0.206840
14628	121.900000	-0.851619	0.659298	-0.029745	-0.821253	0.669730	0.211612	-0.812020	0.898125	-0.005186	-0.801996	0.885481	0.195279	-0.743042	1.237987	0.088052	-0.720340	1.127507	0.148829	-0.732295	1.183471	0.177809	-0.584689	0.729575	0.284878	-0.585833	0.728624	-0.125261										-0.118439	0.066169	-0.085892				-0.069927	0.073485	0.206856
14629	121.908333	-0.851665	0.659280	-0.029736	-0.821309	0.669719	0.211620	-0.812093	0.898126	-0.005184	-0.802043	0.885482	0.195291	-0.742975	1.237754	0.087917	-0.720090	1.127272	0.148806	-0.732183	1.183236	0.177707	-0.584698	0.729565	0.284879	-0.585864	0.728579	-0.125248										-0.118478	0.066114	-0.085868				-0.069891	0.073542	0.206823
14630	121.916667	-0.851718	0.659262	-0.029734	-0.821361	0.669702	0.211621	-0.812138	0.898128	-0.005178	-0.802093	0.885488	0.195298	-0.742888	1.237513	0.087765	-0.719826	1.127071	0.148707	-0.732118	1.183221	0.177697	-0.584713	0.729550	0.284871	-0.585895	0.728537	-0.125229										-0.118514	0.066055	-0.085843				-0.069895	0.073549	0.206818
14631	121.925000	-0.851782	0.659247	-0.029725	-0.821427	0.669677	0.211629	-0.812201	0.898136	-0.005173	-0.802150	0.885493	0.195302	-0.742776	1.237244	0.087595	-0.719626	1.126976	0.148701	-0.731826	1.183089	0.177546	-0.584747	0.729542	0.284855	-0.585934	0.728505	-0.125193										-0.118480	0.066119	-0.085871				-0.069896	0.073549	0.206811
14632	121.933333	-0.851838	0.659225	-0.029718	-0.821498	0.669646	0.211637	-0.812270	0.898148	-0.005169	-0.802212	0.885503	0.195311	-0.742596	1.237098	0.087337	-0.719420	1.126884	0.148697	-0.731635	1.182984	0.177424	-0.584793	0.729548	0.284850	-0.585977	0.728481	-0.125158										-0.118451	0.066187	-0.085885				-0.069929	0.073492	0.206851
14633	121.941667	-0.851893	0.659203	-0.029711	-0.821575	0.669615	0.211643	-0.812333	0.898152	-0.005161	-0.802273	0.885513	0.195315	-0.742562	1.236855	0.087270	-0.719214	1.126830	0.148685	-0.731591	1.182919	0.177413	-0.584845	0.729540	0.284840	-0.586025	0.728469	-0.125121										-0.118512	0.066068	-0.085848				-0.069901	0.073556	0.206809
14634	121.950000	-0.851949	0.659177	-0.029708	-0.821646	0.669584	0.211654	-0.812397	0.898154	-0.005154	-0.802339	0.885514	0.195325	-0.742317	1.236685	0.087059	-0.718955	1.126741	0.148621	-0.731380	1.182835	0.177287	-0.584906	0.729534	0.284842	-0.586070	0.728462	-0.125080										-0.118515	0.066067	-0.085850				-0.069903	0.073569	0.206814
14635	121.958333	-0.851982	0.659146	-0.029702	-0.821717	0.669560	0.211665	-0.812460	0.898154	-0.005136	-0.802399	0.885515	0.195334	-0.742228	1.236571	0.086853	-0.718781	1.126679	0.148578	-0.731134	1.182850	0.177121	-0.584961	0.729540	0.284760	-0.586127	0.728451	-0.125051										-0.118484	0.066131	-0.085878				-0.069903	0.073566	0.206815
14636	121.966667	-0.852059	0.659115	-0.029699	-0.821780	0.669529	0.211670	-0.812523	0.898153	-0.005121	-0.802455	0.885508	0.195350	-0.742108	1.236481	0.086751	-0.718612	1.126672	0.148529	-0.730919	1.182883	0.176980	-0.585023	0.729526	0.284690	-0.586188	0.728442	-0.125037										-0.118454	0.066185	-0.085909				-0.069907	0.073560	0.206828
14637	121.975000	-0.852112	0.659083	-0.029691	-0.821841	0.669507	0.211676	-0.812585	0.898144	-0.005100	-0.802512	0.885509	0.195371	-0.741930	1.236428	0.086577	-0.718470	1.126712	0.148505	-0.730791	1.182940	0.176902	-0.585108	0.729503	0.284720	-0.586252	0.728424	-0.125024										-0.118491	0.066130	-0.085885				-0.069906	0.073570	0.206834
14638	121.983333	-0.852170	0.659049	-0.029679	-0.821895	0.669474	0.211687	-0.812645	0.898139	-0.005084	-0.802565	0.885503	0.195388	-0.741742	1.236432	0.086415	-0.718343	1.126783	0.148474	-0.730685	1.183105	0.176867	-0.585197	0.729470	0.284747	-0.586329	0.728406	-0.125016										-0.118524	0.066074	-0.085863				-0.069913	0.073568	0.206840
14639	121.991667	-0.852251	0.659038	-0.029657	-0.821962	0.669452	0.211698	-0.812707	0.898141	-0.005063	-0.802616	0.885500	0.195404	-0.741521	1.236503	0.086248	-0.718211	1.126854	0.148378	-0.730258	1.183131	0.176607	-0.585281	0.729448	0.284788	-0.586402	0.728383	-0.125017										-0.118465	0.066196	-0.085916				-0.069929	0.073536	0.206868
14640	122.000000	-0.852318	0.659030	-0.029642	-0.822022	0.669431	0.211713	-0.812766	0.898138	-0.005050	-0.802667	0.885498	0.195422	-0.741322	1.236592	0.086115	-0.718076	1.126955	0.148361	-0.730231	1.183310	0.176575	-0.585351	0.729418	0.284819	-0.586473	0.728351	-0.125012										-0.118468	0.066197	-0.085917				-0.069914	0.073573	0.206859
14641	122.008333	-0.852349	0.659005	-0.029633	-0.822081	0.669408	0.211727	-0.812826	0.898139	-0.005039	-0.802713	0.885502	0.195433	-0.741066	1.236677	0.085961	-0.718055	1.127115	0.148278	-0.730095	1.183633	0.176528	-0.585417	0.729410	0.284849	-0.586545	0.728321	-0.125009										-0.118504	0.066149	-0.085889				-0.069936	0.073551	0.206878
14642	122.016667	-0.852372	0.658977	-0.029617	-0.822135	0.669386	0.211739	-0.812881	0.898137	-0.005024	-0.802753	0.885507	0.195445	-0.740822	1.236920	0.085699	-0.718071	1.127374	0.148342	-0.729874	1.183841	0.176386	-0.585466	0.729399	0.284870	-0.586608	0.728297	-0.125005										-0.118468	0.066212	-0.085910				-0.069921	0.073591	0.206859
14643	122.025000	-0.852459	0.658989	-0.029600	-0.822187	0.669368	0.211757	-0.812939	0.898134	-0.005002	-0.802797	0.885500	0.195455	-0.740652	1.237026	0.085600	-0.717978	1.127531	0.148282	-0.729786	1.184054	0.176338	-0.585496	0.729392	0.284887	-0.586667	0.728273	-0.124998										-0.118508	0.066158	-0.085882				-0.069947	0.073566	0.206883
14644	122.033333	-0.852497	0.658971	-0.029589	-0.822233	0.669351	0.211775	-0.812992	0.898120	-0.004980	-0.802831	0.885497	0.195469	-0.740490	1.237146	0.085474	-0.717908	1.127683	0.148214	-0.729703	1.184331	0.176329	-0.585513	0.729391	0.284897	-0.586713	0.728243	-0.124983										-0.118473	0.066214	-0.085909				-0.069931	0.073598	0.206871
14645	122.041667	-0.852540	0.658947	-0.029583	-0.822306	0.669346	0.211812	-0.813043	0.898102	-0.004970	-0.802863	0.885490	0.195477	-0.740313	1.237283	0.085341	-0.717870	1.127821	0.148168	-0.729537	1.184468	0.176167	-0.585521	0.729404	0.284904	-0.586747	0.728216	-0.124968										-0.118506	0.066149	-0.085884				-0.069950	0.073564	0.206894
14646	122.050000	-0.852561	0.658926	-0.029567	-0.822294	0.669320	0.211807	-0.813096	0.898086	-0.004953	-0.802893	0.885484	0.195489	-0.740124	1.237407	0.085207	-0.717848	1.127967	0.148123	-0.729208	1.184635	0.175940	-0.585524	0.729419	0.284902	-0.586778	0.728196	-0.124949										-0.118543	0.066080	-0.085859				-0.069936	0.073597	0.206868
14647	122.058333	-0.852585	0.658901	-0.029553	-0.822313	0.669303	0.211824	-0.813139	0.898052	-0.004966	-0.802923	0.885476	0.195501	-0.739941	1.237575	0.085074	-0.717834	1.128168	0.148117	-0.729080	1.184836	0.175839	-0.585513	0.729435	0.284905	-0.586795	0.728172	-0.124922										-0.118476	0.066205	-0.085906				-0.069952	0.073563	0.206897
14648	122.066667	-0.852602	0.658878	-0.029536	-0.822383	0.669444	0.211946	-0.813185	0.898026	-0.004958	-0.802943	0.885471	0.195512	-0.739801	1.237686	0.084953	-0.717787	1.128304	0.147986	-0.729149	1.185125	0.175888	-0.585498	0.729461	0.284910	-0.586813	0.728163	-0.124899										-0.118538	0.066075	-0.085862				-0.069936	0.073598	0.206872
14649	122.075000	-0.852613	0.658866	-0.029519	-0.822327	0.669273	0.211847	-0.813232	0.898013	-0.004947	-0.802966	0.885475	0.195519	-0.739648	1.237852	0.084821	-0.717770	1.128506	0.147982	-0.729010	1.185314	0.175779	-0.585481	0.729487	0.284906	-0.586822	0.728153	-0.124877										-0.118469	0.066200	-0.085912				-0.069933	0.073603	0.206873
14650	122.083333	-0.852620	0.658856	-0.029497	-0.822336	0.669275	0.211865	-0.813275	0.897993	-0.004931	-0.802992	0.885478	0.195527	-0.739545	1.237996	0.084734	-0.717766	1.128704	0.147996	-0.729010	1.185589	0.175770	-0.585463	0.729515	0.284910	-0.586829	0.728146	-0.124851										-0.118475	0.066204	-0.085894				-0.069934	0.073604	0.206877
14651	122.091667	-0.852623	0.658848	-0.029474	-0.822373	0.669193	0.211859	-0.813312	0.897983	-0.004944	-0.803009	0.885481	0.195533	-0.739392	1.238140	0.084601	-0.717755	1.128840	0.147951	-0.728887	1.185714	0.175658	-0.585440	0.729535	0.284914	-0.586839	0.728134	-0.124829										-0.118536	0.066092	-0.085851				-0.069935	0.073606	0.206881
14652	122.100000	-0.852627	0.658835	-0.029456	-0.822363	0.669178	0.211871	-0.813334	0.897961	-0.004927	-0.803024	0.885481	0.195538	-0.739263	1.238294	0.084496	-0.717757	1.128970	0.147908	-0.728758	1.185854	0.175511	-0.585420	0.729557	0.284928	-0.586844	0.728119	-0.124821										-0.118536	0.066092	-0.085846				-0.069936	0.073609	0.206886
14653	122.108333	-0.852627	0.658819	-0.029446	-0.822351	0.669297	0.211959	-0.813355	0.897937	-0.004936	-0.803034	0.885476	0.195536	-0.739154	1.238431	0.084402	-0.717738	1.129118	0.147827	-0.728697	1.186081	0.175481	-0.585408	0.729576	0.284933	-0.586852	0.728101	-0.124818										-0.118523	0.066147	-0.085866				-0.069961	0.073537	0.206933
14654	122.116667	-0.852622	0.658806	-0.029436	-0.822321	0.669201	0.211914	-0.813386	0.897923	-0.004944	-0.803043	0.885469	0.195536	-0.739032	1.238568	0.084283	-0.717761	1.129320	0.147799	-0.728621	1.186299	0.175424	-0.585403	0.729589	0.284942	-0.586862	0.728072	-0.124821										-0.118469	0.066208	-0.085894				-0.069963	0.073533	0.206932
14655	122.125000	-0.852617	0.658794	-0.029432	-0.822318	0.669191	0.211917	-0.813381	0.897891	-0.004937	-0.803047	0.885465	0.195527	-0.738950	1.238723	0.084185	-0.717794	1.129526	0.147787	-0.728542	1.186488	0.175347	-0.585407	0.729599	0.284941	-0.586873	0.728041	-0.124830										-0.118502	0.066137	-0.085872				-0.069956	0.073526	0.206935
14656	122.133333	-0.852618	0.658785	-0.029434	-0.822318	0.669180	0.211917	-0.813384	0.897866	-0.004946	-0.803049	0.885463	0.195516	-0.738837	1.238913	0.084077	-0.717837	1.129715	0.147785	-0.728513	1.186685	0.175286	-0.585419	0.729614	0.284939	-0.586885	0.728012	-0.124838										-0.118531	0.066075	-0.085851				-0.069958	0.073522	0.206927
14657	122.141667	-0.852603	0.658780	-0.029433	-0.822324	0.669181	0.211917	-0.813389	0.897848	-0.004959	-0.803052	0.885466	0.195500	-0.738708	1.239061	0.083926	-0.717852	1.129831	0.147733	-0.728374	1.186834	0.175148	-0.585434	0.729631	0.284931	-0.586890	0.727985	-0.124850										-0.118462	0.066192	-0.085892				-0.069921	0.073584	0.206879
14658	122.150000	-0.852590	0.658781	-0.029434	-0.822335	0.669179	0.211914	-0.813389	0.897833	-0.004972	-0.803053	0.885472	0.195488	-0.738647	1.239131	0.083872	-0.717839	1.129938	0.147687	-0.728219	1.186966	0.175016	-0.585454	0.729635	0.284919	-0.586895	0.727965	-0.124854										-0.118460	0.066190	-0.085888				-0.069924	0.073583	0.206868
14659	122.158333	-0.852586	0.658788	-0.029439	-0.822337	0.669176	0.211903	-0.813382	0.897821	-0.004982	-0.803053	0.885484	0.195472	-0.738571	1.239228	0.083771	-0.717805	1.130020	0.147598	-0.728343	1.187152	0.175042	-0.585473	0.729640	0.284910	-0.586888	0.727937	-0.124855										-0.118497	0.066128	-0.085859				-0.069924	0.073591	0.206868
14660	122.166667	-0.852568	0.658799	-0.029440	-0.822344	0.669174	0.211889	-0.813371	0.897811	-0.004996	-0.803049	0.885493	0.195457	-0.738485	1.239323	0.083660	-0.717729	1.130092	0.147516	-0.728151	1.187268	0.174896	-0.585486	0.729646	0.284895	-0.586875	0.727920	-0.124864										-0.118457	0.066197	-0.085884				-0.069921	0.073596	0.206863
14661	122.175000	-0.852562	0.658800	-0.029442	-0.822340	0.669168	0.211878	-0.813357	0.897804	-0.005009	-0.803044	0.885498	0.195435	-0.738425	1.239393	0.083579	-0.717800	1.130251	0.147525	-0.728169	1.187357	0.174841	-0.585498	0.729642	0.284880	-0.586857	0.727893	-0.124859										-0.118464	0.066197	-0.085881				-0.069957	0.073542	0.206906
14662	122.183333	-0.852546	0.658803	-0.029451	-0.822348	0.669166	0.211869	-0.813340	0.897793	-0.005021	-0.803037	0.885500	0.195417	-0.738369	1.239454	0.083504	-0.717746	1.130254	0.147495	-0.728198	1.187471	0.174822	-0.585500	0.729625	0.284859	-0.586834	0.727872	-0.124862										-0.118459	0.066198	-0.085876				-0.069931	0.073590	0.206870
14663	122.191667	-0.852535	0.658806	-0.029464	-0.822395	0.669257	0.211923	-0.813312	0.897780	-0.005058	-0.803027	0.885497	0.195395	-0.738283	1.239478	0.083428	-0.717722	1.130317	0.147433	-0.728167	1.187541	0.174737	-0.585497	0.729610	0.284838	-0.586801	0.727834	-0.124860										-0.118530	0.066073	-0.085823				-0.069928	0.073583	0.206871
14664	122.200000	-0.852521	0.658804	-0.029474	-0.822362	0.669163	0.211842	-0.813287	0.897769	-0.005078	-0.803012	0.885497	0.195368	-0.738242	1.239551	0.083318	-0.717749	1.130457	0.147421	-0.728122	1.187616	0.174680	-0.585497	0.729587	0.284807	-0.586770	0.727792	-0.124857										-0.118462	0.066188	-0.085880				-0.069958	0.073517	0.206914
14665	122.208333	-0.852500	0.658805	-0.029489	-0.822372	0.669164	0.211829	-0.813256	0.897763	-0.005102	-0.802999	0.885497	0.195343	-0.738147	1.239575	0.083279	-0.717725	1.130539	0.147384	-0.728072	1.187715	0.174656	-0.585493	0.729561	0.284773	-0.586738	0.727748	-0.124863										-0.118457	0.066187	-0.085879				-0.069940	0.073544	0.206892
14666	122.216667	-0.852487	0.658803	-0.029505	-0.822435	0.669332	0.211926	-0.813223	0.897758	-0.005127	-0.802982	0.885503	0.195315	-0.738102	1.239648	0.083202	-0.717700	1.130632	0.147373	-0.728029	1.187774	0.174612	-0.585494	0.729535	0.284735	-0.586707	0.727695	-0.124860										-0.118520	0.066052	-0.085835				-0.069918	0.073576	0.206871
14667	122.225000	-0.852455	0.658796	-0.029514	-0.822429	0.669246	0.211854	-0.813191	0.897755	-0.005154	-0.802968	0.885515	0.195290	-0.737967	1.239708	0.083082	-0.717647	1.130625	0.147277	-0.727890	1.187804	0.174517	-0.585491	0.729501	0.284691	-0.586679	0.727653	-0.124854										-0.118501	0.066113	-0.085854				-0.069933	0.073548	0.206887
14668	122.233333	-0.852475	0.658814	-0.029522	-0.822417	0.669161	0.211784	-0.813160	0.897759	-0.005178	-0.802953	0.885532	0.195263	-0.737936	1.239784	0.083022	-0.717632	1.130670	0.147262	-0.727757	1.187828	0.174443	-0.585496	0.729469	0.284654	-0.586647	0.727599	-0.124847										-0.118454	0.066181	-0.085882				-0.069914	0.073588	0.206863
14669	122.241667	-0.852466	0.658821	-0.029523	-0.822458	0.669240	0.211827	-0.813124	0.897761	-0.005202	-0.802933	0.885545	0.195236	-0.737934	1.239781	0.083136	-0.717602	1.130691	0.147238	-0.727710	1.187874	0.174446	-0.585523	0.729421	0.284700	-0.586625	0.727550	-0.124844										-0.118447	0.066187	-0.085877				-0.069910	0.073594	0.206868
14670	122.250000	-0.852475	0.658824	-0.029532	-0.822495	0.669321	0.211874	-0.813092	0.897761	-0.005227	-0.802914	0.885556	0.195204	-0.737880	1.239823	0.083155	-0.717565	1.130724	0.147213	-0.727835	1.187916	0.174520	-0.585520	0.729379	0.284577	-0.586607	0.727486	-0.124840										-0.118515	0.066074	-0.085827				-0.069909	0.073600	0.206876
14671	122.258333	-0.852459	0.658810	-0.029539	-0.822494	0.669232	0.211810	-0.813058	0.897759	-0.005251	-0.802892	0.885566	0.195180	-0.737821	1.239872	0.083166	-0.717547	1.130731	0.147201	-0.727709	1.187937	0.174480	-0.585576	0.729318	0.284708	-0.586598	0.727422	-0.124850										-0.118486	0.066136	-0.085852				-0.069936	0.073566	0.206905
14672	122.266667	-0.852490	0.658813	-0.029545	-0.822482	0.669142	0.211741	-0.813027	0.897751	-0.005282	-0.802871	0.885562	0.195139	-0.737781	1.239892	0.083196	-0.717531	1.130741	0.147198	-0.727709	1.187932	0.174534	-0.585596	0.729263	0.284671	-0.586586	0.727350	-0.124863										-0.118454	0.066196	-0.085878				-0.069918	0.073597	0.206873
14673	122.275000	-0.852498	0.658806	-0.029556	-0.822490	0.669129	0.211724	-0.812994	0.897747	-0.005317	-0.802853	0.885573	0.195101	-0.737735	1.239917	0.083228	-0.717513	1.130742	0.147192	-0.727687	1.187932	0.174569	-0.585609	0.729225	0.284626	-0.586579	0.727276	-0.124878										-0.118490	0.066134	-0.085860				-0.069923	0.073587	0.206873
14674	122.283333	-0.852457	0.658779	-0.029570	-0.822540	0.669162	0.211738	-0.812960	0.897740	-0.005350	-0.802834	0.885580	0.195064	-0.737692	1.239940	0.083262	-0.717494	1.130735	0.147180	-0.727666	1.187935	0.174605	-0.585615	0.729197	0.284580	-0.586569	0.727205	-0.124896										-0.118532	0.066075	-0.085834				-0.069928	0.073582	0.206861
14675	122.291667	-0.852489	0.658780	-0.029574	-0.822514	0.669142	0.211700	-0.812933	0.897731	-0.005389	-0.802815	0.885596	0.195026	-0.737662	1.239961	0.083326	-0.717483	1.130717	0.147183	-0.727523	1.187840	0.174539	-0.585622	0.729174	0.284533	-0.586555	0.727138	-0.124912										-0.118464	0.066185	-0.085896				-0.069955	0.073524	0.206901
14676	122.300000	-0.852510	0.658791	-0.029573	-0.822519	0.669144	0.211687	-0.812904	0.897723	-0.005425	-0.802801	0.885615	0.194992	-0.737622	1.239994	0.083376	-0.717455	1.130711	0.147186	-0.727568	1.187850	0.174635	-0.585631	0.729152	0.284490	-0.586549	0.727069	-0.124920										-0.118465	0.066185	-0.085894				-0.069965	0.073522	0.206904
14677	122.308333	-0.852523	0.658788	-0.029576	-0.822528	0.669156	0.211676	-0.812873	0.897713	-0.005453	-0.802784	0.885632	0.194961	-0.737583	1.240052	0.083449	-0.717442	1.130703	0.147174	-0.727538	1.187812	0.174658	-0.585634	0.729135	0.284449	-0.586536	0.727017	-0.124935										-0.118502	0.066134	-0.085871				-0.069930	0.073590	0.206865
14678	122.316667	-0.852525	0.658785	-0.029575	-0.822536	0.669163	0.211666	-0.812842	0.897707	-0.005481	-0.802768	0.885651	0.194931	-0.737553	1.240100	0.083547	-0.717463	1.130669	0.147192	-0.727365	1.187787	0.174642	-0.585638	0.729122	0.284418	-0.586519	0.726962	-0.124944										-0.118466	0.066204	-0.085893				-0.069933	0.073586	0.206875
14679	122.325000	-0.852499	0.658777	-0.029573	-0.822538	0.669170	0.211660	-0.812810	0.897702	-0.005508	-0.802747	0.885670	0.194898	-0.737514	1.240140	0.083647	-0.717431	1.130680	0.147192	-0.727467	1.187734	0.174745	-0.585639	0.729106	0.284381	-0.586500	0.726905	-0.124956										-0.118466	0.066205	-0.085889				-0.069933	0.073601	0.206879
14680	122.333333	-0.852526	0.658780	-0.029581	-0.822539	0.669182	0.211652	-0.812771	0.897694	-0.005537	-0.802725	0.885683	0.194864	-0.737486	1.240187	0.083737	-0.717432	1.130674	0.147203	-0.727435	1.187724	0.174831	-0.585643	0.729094	0.284351	-0.586479	0.726858	-0.124971										-0.118463	0.066207	-0.085892				-0.069922	0.073595	0.206886
14681	122.341667	-0.852524	0.658779	-0.029593	-0.822532	0.669181	0.211637	-0.812735	0.897689	-0.005571	-0.802696	0.885699	0.194825	-0.737457	1.240237	0.083871	-0.717433	1.130669	0.147203	-0.727455	1.187729	0.174876	-0.585646	0.729083	0.284316	-0.586457	0.726809	-0.124992										-0.118515	0.066143	-0.085873				-0.069921	0.073590	0.206882
14682	122.350000	-0.852470	0.658756	-0.029608	-0.822534	0.669200	0.211623	-0.812695	0.897685	-0.005606	-0.802670	0.885713	0.194783	-0.737444	1.240299	0.083986	-0.717428	1.130633	0.147227	-0.727278	1.187653	0.174842	-0.585648	0.729078	0.284280	-0.586435	0.726764	-0.125017										-0.118462	0.066199	-0.085904				-0.069958	0.073532	0.206909
14683	122.358333	-0.852511	0.658777	-0.029620	-0.822526	0.669212	0.211603	-0.812655	0.897684	-0.005642	-0.802646	0.885724	0.194741	-0.737431	1.240351	0.084091	-0.717452	1.130626	0.147258	-0.727339	1.187664	0.174962	-0.585653	0.729063	0.284247	-0.586413	0.726725	-0.125037										-0.118499	0.066142	-0.085877				-0.069932	0.073552	0.206887
14684	122.366667	-0.852503	0.658784	-0.029629	-0.822523	0.669229	0.211589	-0.812617	0.897684	-0.005678	-0.802623	0.885739	0.194706	-0.737420	1.240402	0.084196	-0.717499	1.130678	0.147353	-0.727397	1.187641	0.175070	-0.585654	0.729052	0.284210	-0.586386	0.726690	-0.125054										-0.118526	0.066076	-0.085862				-0.069916	0.073581	0.206856
14685	122.375000	-0.852464	0.658784	-0.029644	-0.822509	0.669238	0.211568	-0.812579	0.897686	-0.005708	-0.802603	0.885747	0.194670	-0.737419	1.240452	0.084298	-0.717481	1.130635	0.147313	-0.727323	1.187636	0.175111	-0.585659	0.729043	0.284175	-0.586363	0.726667	-0.125068										-0.118493	0.066136	-0.085886				-0.069917	0.073581	0.206852
14686	122.383333	-0.852426	0.658781	-0.029652	-0.822498	0.669250	0.211548	-0.812536	0.897688	-0.005734	-0.802586	0.885759	0.194639	-0.737440	1.240475	0.084407	-0.717479	1.130644	0.147350	-0.727390	1.187631	0.175213	-0.585665	0.729030	0.284147	-0.586328	0.726649	-0.125087										-0.118459	0.066193	-0.085907				-0.069914	0.073582	0.206855
14687	122.391667	-0.852435	0.658807	-0.029659	-0.822488	0.669256	0.211531	-0.812499	0.897687	-0.005756	-0.802569	0.885766	0.194617	-0.737465	1.240518	0.084507	-0.717531	1.130685	0.147452	-0.727321	1.187621	0.175258	-0.585665	0.729014	0.284127	-0.586305	0.726634	-0.125103										-0.118463	0.066200	-0.085905				-0.069933	0.073558	0.206882
14688	122.400000	-0.852444	0.658822	-0.029666	-0.822469	0.669263	0.211515	-0.812459	0.897689	-0.005779	-0.802557	0.885768	0.194598	-0.737503	1.240564	0.084618	-0.717541	1.130715	0.147482	-0.727439	1.187667	0.175401	-0.585668	0.728998	0.284106	-0.586271	0.726636	-0.125108										-0.118530	0.066090	-0.085856				-0.069919	0.073591	0.206867
14689	122.408333	-0.852372	0.658810	-0.029684	-0.822458	0.669273	0.211498	-0.812416	0.897691	-0.005796	-0.802541	0.885765	0.194577	-0.737512	1.240566	0.084713	-0.717575	1.130672	0.147538	-0.727371	1.187629	0.175425	-0.585670	0.728982	0.284084	-0.586240	0.726639	-0.125132										-0.118499	0.066147	-0.085880				-0.069941	0.073552	0.206889
14690	122.416667	-0.852394	0.658839	-0.029699	-0.822439	0.669280	0.211482	-0.812372	0.897698	-0.005811	-0.802526	0.885759	0.194554	-0.737526	1.240545	0.084797	-0.717565	1.130681	0.147576	-0.727307	1.187604	0.175439	-0.585672	0.728963	0.284066	-0.586206	0.726637	-0.125148										-0.118470	0.066208	-0.085911				-0.069964	0.073519	0.206909
14691	122.425000	-0.852349	0.658838	-0.029718	-0.822429	0.669293	0.211466	-0.812329	0.897701	-0.005824	-0.802516	0.885752	0.194539	-0.737577	1.240565	0.084856	-0.717594	1.130660	0.147634	-0.727496	1.187632	0.175624	-0.585674	0.728936	0.284046	-0.586164	0.726653	-0.125159										-0.118502	0.066141	-0.085884				-0.069939	0.073542	0.206887
14692	122.433333	-0.852301	0.658836	-0.029730	-0.822415	0.669302	0.211448	-0.812283	0.897705	-0.005857	-0.802504	0.885744	0.194524	-0.737666	1.240524	0.084910	-0.717604	1.130674	0.147669	-0.727512	1.187619	0.175680	-0.585677	0.728914	0.284025	-0.586118	0.726668	-0.125171										-0.118538	0.066080	-0.085859				-0.069924	0.073576	0.206850
14693	122.441667	-0.852243	0.658838	-0.029748	-0.822408	0.669307	0.211433	-0.812239	0.897716	-0.005850	-0.802492	0.885732	0.194507	-0.737631	1.240568	0.084859	-0.717612	1.130626	0.147710	-0.727489	1.187511	0.175658	-0.585683	0.728891	0.284007	-0.586074	0.726684	-0.125174										-0.118467	0.066196	-0.085912				-0.069921	0.073568	0.206854
14694	122.450000	-0.852252	0.658862	-0.029763	-0.822399	0.669315	0.211419	-0.812200	0.897726	-0.005858	-0.802480	0.885728	0.194497	-0.737776	1.240500	0.085007	-0.717668	1.130682	0.147794	-0.727567	1.187512	0.175740	-0.585696	0.728865	0.283991	-0.586022	0.726709	-0.125181										-0.118465	0.066189	-0.085904				-0.069908	0.073574	0.206856
14695	122.458333	-0.852227	0.658880	-0.029775	-0.822390	0.669318	0.211401	-0.812157	0.897734	-0.005870	-0.802477	0.885721	0.194494	-0.737838	1.240465	0.085041	-0.717656	1.130617	0.147871	-0.727595	1.187549	0.175799	-0.585710	0.728840	0.283982	-0.585975	0.726730	-0.125173										-0.118523	0.066072	-0.085852				-0.069909	0.073575	0.206857
14696	122.466667	-0.852204	0.658896	-0.029783	-0.822381	0.669320	0.211387	-0.812113	0.897741	-0.005880	-0.802469	0.885715	0.194490	-0.737901	1.240444	0.085070	-0.717670	1.130599	0.147902	-0.727464	1.187470	0.175716	-0.585734	0.728811	0.283975	-0.585932	0.726736	-0.125178										-0.118455	0.066193	-0.085896				-0.069944	0.073516	0.206902
14697	122.475000	-0.852182	0.658908	-0.029799	-0.822378	0.669330	0.211370	-0.812070	0.897752	-0.005873	-0.802467	0.885707	0.194488	-0.737947	1.240394	0.085120	-0.717704	1.130601	0.147910	-0.727501	1.187447	0.175742	-0.585759	0.728783	0.283978	-0.585878	0.726761	-0.125170										-0.118453	0.066196	-0.085897				-0.069907	0.073575	0.206860
14698	122.483333	-0.852161	0.658917	-0.029815	-0.822373	0.669333	0.211359	-0.812033	0.897758	-0.005861	-0.802461	0.885699	0.194490	-0.738010	1.240301	0.085146	-0.717707	1.130563	0.147951	-0.727710	1.187427	0.175837	-0.585784	0.728757	0.283979	-0.585834	0.726771	-0.125166										-0.118452	0.066196	-0.085897				-0.069901	0.073578	0.206860
14699	122.491667	-0.852144	0.658931	-0.029832	-0.822366	0.669332	0.211337	-0.811988	0.897766	-0.005862	-0.802456	0.885691	0.194489	-0.738116	1.240336	0.085116	-0.717777	1.130577	0.147995	-0.727752	1.187439	0.175853	-0.585786	0.728733	0.283900	-0.585797	0.726783	-0.125167										-0.118454	0.066195	-0.085900				-0.069936	0.073513	0.206898
14700	122.500000	-0.852130	0.658941	-0.029848	-0.822368	0.669333	0.211329	-0.811952	0.897775	-0.005851	-0.802454	0.885684	0.194492	-0.738196	1.240285	0.085133	-0.717785	1.130544	0.147983	-0.727819	1.187468	0.175898	-0.585783	0.728707	0.283818	-0.585760	0.726786	-0.125161										-0.118521	0.066071	-0.085850				-0.069948	0.073520	0.206889
14701	122.508333	-0.852116	0.658951	-0.029861	-0.822365	0.669329	0.211319	-0.811915	0.897779	-0.005862	-0.802446	0.885670	0.194501	-0.738261	1.240281	0.085137	-0.717810	1.130526	0.148001	-0.727852	1.187400	0.175889	-0.585800	0.728680	0.283824	-0.585731	0.726795	-0.125161										-0.118471	0.066186	-0.085904				-0.069912	0.073571	0.206843
14702	122.516667	-0.852100	0.658962	-0.029868	-0.822365	0.669330	0.211316	-0.811881	0.897787	-0.005857	-0.802442	0.885663	0.194508	-0.738281	1.240246	0.085017	-0.717836	1.130512	0.148024	-0.727919	1.187447	0.175974	-0.585847	0.728647	0.283997	-0.585698	0.726795	-0.125146										-0.118639	0.066101	-0.085754				-0.069911	0.073561	0.206842
14703	122.525000	-0.852083	0.658983	-0.029871	-0.822359	0.669328	0.211316	-0.811849	0.897802	-0.005824	-0.802437	0.885661	0.194527	-0.738373	1.240282	0.085015	-0.717912	1.130545	0.148123	-0.727990	1.187462	0.175968	-0.585816	0.728638	0.283846	-0.585669	0.726812	-0.125128										-0.118528	0.066076	-0.085850				-0.069930	0.073539	0.206867
14704	122.533333	-0.852073	0.659004	-0.029863	-0.822358	0.669322	0.211319	-0.811822	0.897813	-0.005806	-0.802430	0.885659	0.194548	-0.738499	1.240200	0.085129	-0.717932	1.130531	0.148146	-0.728043	1.187491	0.176033	-0.585818	0.728618	0.283863	-0.585641	0.726822	-0.125096										-0.118454	0.066191	-0.085904				-0.069954	0.073517	0.206895
14705	122.541667	-0.852059	0.659016	-0.029856	-0.822359	0.669328	0.211325	-0.811798	0.897820	-0.005799	-0.802421	0.885654	0.194568	-0.738540	1.240188	0.085083	-0.717961	1.130524	0.148176	-0.728040	1.187433	0.175995	-0.585816	0.728611	0.283887	-0.585613	0.726839	-0.124963										-0.118459	0.066196	-0.085897				-0.069916	0.073570	0.206865
14706	122.550000	-0.852047	0.659033	-0.029849	-0.822356	0.669322	0.211336	-0.811767	0.897832	-0.005768	-0.802413	0.885652	0.194591	-0.738576	1.240184	0.085038	-0.717989	1.130521	0.148202	-0.728104	1.187438	0.176026	-0.585814	0.728601	0.283916	-0.585581	0.726835	-0.124926										-0.118456	0.066195	-0.085895				-0.069948	0.073511	0.206917
14707	122.558333	-0.852033	0.659041	-0.029839	-0.822354	0.669319	0.211348	-0.811748	0.897832	-0.005744	-0.802408	0.885652	0.194619	-0.738667	1.240155	0.085126	-0.718017	1.130512	0.148226	-0.728144	1.187426	0.176041	-0.585808	0.728607	0.283950	-0.585556	0.726836	-0.124893										-0.118533	0.066069	-0.085845				-0.069946	0.073510	0.206911
14708	122.566667	-0.852030	0.659052	-0.029836	-0.822357	0.669321	0.211362	-0.811729	0.897839	-0.005725	-0.802399	0.885649	0.194643	-0.738761	1.240097	0.085175	-0.718073	1.130483	0.148255	-0.728168	1.187360	0.176017	-0.585802	0.728604	0.283976	-0.585529	0.726833	-0.124862										-0.118460	0.066193	-0.085899				-0.069914	0.073571	0.206862
14709	122.575000	-0.852020	0.659058	-0.029829	-0.822353	0.669314	0.211374	-0.811712	0.897841	-0.005704	-0.802396	0.885654	0.194666	-0.738817	1.240082	0.085186	-0.718105	1.130482	0.148269	-0.728226	1.187423	0.176079	-0.585799	0.728605	0.283999	-0.585512	0.726821	-0.124824										-0.118494	0.066140	-0.085871				-0.069928	0.073539	0.206883
14710	122.583333	-0.852013	0.659065	-0.029821	-0.822356	0.669316	0.211386	-0.811697	0.897846	-0.005683	-0.802391	0.885656	0.194690	-0.738872	1.240078	0.085210	-0.718134	1.130475	0.148290	-0.728277	1.187404	0.176089	-0.585792	0.728609	0.284022	-0.585493	0.726814	-0.124792										-0.118457	0.066190	-0.085901				-0.069941	0.073519	0.206897
14711	122.591667	-0.852016	0.659077	-0.029809	-0.822357	0.669312	0.211402	-0.811679	0.897848	-0.005679	-0.802386	0.885656	0.194716	-0.738926	1.240053	0.085215	-0.718176	1.130463	0.148298	-0.728221	1.187381	0.176060	-0.585810	0.728606	0.284125	-0.585484	0.726806	-0.124751										-0.118497	0.066124	-0.085880				-0.069914	0.073578	0.206847
14712	122.600000	-0.852019	0.659085	-0.029792	-0.822357	0.669309	0.211423	-0.811673	0.897850	-0.005637	-0.802384	0.885657	0.194743	-0.738983	1.240046	0.085229	-0.718195	1.130460	0.148310	-0.728346	1.187365	0.176113	-0.585819	0.728604	0.284236	-0.585480	0.726802	-0.124718										-0.118459	0.066190	-0.085901				-0.069916	0.073583	0.206854
14713	122.608333	-0.852021	0.659100	-0.029767	-0.822361	0.669307	0.211443	-0.811661	0.897856	-0.005611	-0.802381	0.885660	0.194772	-0.739049	1.240033	0.085275	-0.718200	1.130384	0.148280	-0.728380	1.187390	0.176161	-0.585816	0.728603	0.284262	-0.585486	0.726802	-0.124685										-0.118494	0.066126	-0.085869				-0.069912	0.073586	0.206860
14714	122.616667	-0.852019	0.659113	-0.029743	-0.822360	0.669303	0.211468	-0.811661	0.897852	-0.005577	-0.802384	0.885669	0.194809	-0.739011	1.240115	0.085209	-0.718276	1.130438	0.148346	-0.728416	1.187389	0.176175	-0.585814	0.728609	0.284302	-0.585489	0.726809	-0.124656										-0.118529	0.066072	-0.085846				-0.069918	0.073585	0.206875
14715	122.625000	-0.852023	0.659123	-0.029721	-0.822357	0.669296	0.211492	-0.811655	0.897853	-0.005553	-0.802382	0.885669	0.194847	-0.739175	1.240021	0.085333	-0.718279	1.130403	0.148339	-0.728452	1.187371	0.176193	-0.585793	0.728618	0.284255	-0.585495	0.726804	-0.124627										-0.118461	0.066197	-0.085889				-0.069936	0.073553	0.206887
14716	122.633333	-0.852021	0.659131	-0.029697	-0.822355	0.669292	0.211517	-0.811653	0.897861	-0.005514	-0.802379	0.885671	0.194885	-0.739218	1.240024	0.085351	-0.718287	1.130365	0.148337	-0.728488	1.187326	0.176205	-0.585805	0.728619	0.284375	-0.585501	0.726803	-0.124600										-0.118466	0.066206	-0.085884				-0.069919	0.073576	0.206870
14717	122.641667	-0.852018	0.659140	-0.029679	-0.822347	0.669284	0.211542	-0.811652	0.897857	-0.005479	-0.802378	0.885671	0.194921	-0.739282	1.240017	0.085387	-0.718394	1.130463	0.148436	-0.728514	1.187353	0.176248	-0.585794	0.728634	0.284420	-0.585510	0.726802	-0.124575										-0.118459	0.066204	-0.085903				-0.069935	0.073538	0.206886
14718	122.650000	-0.852013	0.659141	-0.029664	-0.822338	0.669280	0.211566	-0.811661	0.897843	-0.005452	-0.802379	0.885673	0.194951	-0.739344	1.240028	0.085436	-0.718425	1.130460	0.148452	-0.728545	1.187333	0.176273	-0.585783	0.728653	0.284455	-0.585517	0.726795	-0.124547										-0.118530	0.066085	-0.085856				-0.069955	0.073514	0.206906
14719	122.658333	-0.851966	0.659140	-0.029641	-0.822335	0.669279	0.211587	-0.811670	0.897840	-0.005428	-0.802378	0.885672	0.194986	-0.739373	1.240040	0.085448	-0.718446	1.130425	0.148440	-0.728573	1.187340	0.176308	-0.585767	0.728678	0.284484	-0.585523	0.726792	-0.124516										-0.118461	0.066198	-0.085907				-0.069933	0.073542	0.206883
14720	122.666667	-0.852003	0.659144	-0.029634	-0.822328	0.669274	0.211608	-0.811674	0.897838	-0.005400	-0.802382	0.885677	0.195019	-0.739428	1.240050	0.085481	-0.718497	1.130456	0.148482	-0.728606	1.187327	0.176339	-0.585753	0.728700	0.284511	-0.585532	0.726792	-0.124479										-0.118525	0.066075	-0.085858				-0.069909	0.073570	0.206867
14721	122.675000	-0.852003	0.659151	-0.029618	-0.822325	0.669273	0.211626	-0.811682	0.897834	-0.005375	-0.802386	0.885679	0.195050	-0.739468	1.240074	0.085489	-0.718530	1.130431	0.148473	-0.728648	1.187340	0.176368	-0.585734	0.728720	0.284534	-0.585532	0.726795	-0.124451										-0.118496	0.066137	-0.085884				-0.069930	0.073550	0.206893
14722	122.683333	-0.852003	0.659156	-0.029593	-0.822330	0.669276	0.211646	-0.811702	0.897838	-0.005345	-0.802389	0.885682	0.195082	-0.739543	1.240080	0.085577	-0.718607	1.130445	0.148516	-0.728761	1.187421	0.176478	-0.585723	0.728739	0.284554	-0.585537	0.726798	-0.124414										-0.118461	0.066191	-0.085895				-0.069916	0.073597	0.206871
14723	122.691667	-0.851982	0.659162	-0.029573	-0.822327	0.669269	0.211660	-0.811709	0.897838	-0.005322	-0.802399	0.885697	0.195118	-0.739591	1.240097	0.085610	-0.718649	1.130418	0.148506	-0.728793	1.187415	0.176517	-0.585711	0.728761	0.284579	-0.585544	0.726811	-0.124384										-0.118460	0.066194	-0.085888				-0.069917	0.073589	0.206882
14724	122.700000	-0.852008	0.659173	-0.029559	-0.822326	0.669259	0.211675	-0.811719	0.897846	-0.005294	-0.802402	0.885709	0.195148	-0.739636	1.240110	0.085645	-0.718689	1.130395	0.148506	-0.728836	1.187417	0.176545	-0.585708	0.728766	0.284600	-0.585543	0.726820	-0.124358										-0.118460	0.066199	-0.085888				-0.069954	0.073526	0.206923
14725	122.708333	-0.852010	0.659178	-0.029548	-0.822326	0.669252	0.211691	-0.811723	0.897856	-0.005268	-0.802416	0.885714	0.195176	-0.739666	1.240153	0.085648	-0.718774	1.130509	0.148636	-0.728916	1.187426	0.176596	-0.585710	0.728775	0.284626	-0.585546	0.726836	-0.124342										-0.118533	0.066076	-0.085832				-0.069949	0.073521	0.206923
14726	122.716667	-0.852017	0.659181	-0.029544	-0.822330	0.669248	0.211703	-0.811732	0.897864	-0.005251	-0.802420	0.885717	0.195199	-0.739742	1.240145	0.085736	-0.718798	1.130452	0.148584	-0.728927	1.187404	0.176589	-0.585718	0.728782	0.284650	-0.585541	0.726848	-0.124328										-0.118463	0.066202	-0.085887				-0.069953	0.073512	0.206921
14727	122.725000	-0.851990	0.659182	-0.029533	-0.822330	0.669247	0.211709	-0.811726	0.897873	-0.005235	-0.802426	0.885726	0.195225	-0.739791	1.240164	0.085732	-0.718891	1.130493	0.148674	-0.728954	1.187366	0.176609	-0.585711	0.728796	0.284679	-0.585544	0.726872	-0.124326										-0.118468	0.066193	-0.085886				-0.069941	0.073545	0.206895
14728	122.733333	-0.852012	0.659183	-0.029540	-0.822331	0.669243	0.211717	-0.811724	0.897870	-0.005222	-0.802434	0.885724	0.195238	-0.739816	1.240184	0.085722	-0.718907	1.130424	0.148637	-0.728975	1.187364	0.176629	-0.585712	0.728810	0.284704	-0.585548	0.726893	-0.124321										-0.118534	0.066074	-0.085836				-0.069921	0.073571	0.206865
14729	122.741667	-0.851966	0.659184	-0.029528	-0.822333	0.669245	0.211720	-0.811721	0.897862	-0.005217	-0.802443	0.885718	0.195247	-0.739935	1.240139	0.085857	-0.718972	1.130477	0.148726	-0.729051	1.187345	0.176655	-0.585716	0.728818	0.284726	-0.585544	0.726912	-0.124324										-0.118500	0.066131	-0.085868				-0.069952	0.073512	0.206912
14730	122.750000	-0.851966	0.659187	-0.029533	-0.822336	0.669245	0.211724	-0.811720	0.897867	-0.005212	-0.802451	0.885710	0.195257	-0.739994	1.240164	0.085917	-0.719005	1.130464	0.148744	-0.729078	1.187313	0.176670	-0.585718	0.728822	0.284741	-0.585535	0.726936	-0.124322										-0.118463	0.066192	-0.085888				-0.069927	0.073575	0.206878
14731	122.758333	-0.852010	0.659199	-0.029541	-0.822333	0.669238	0.211725	-0.811709	0.897874	-0.005210	-0.802471	0.885713	0.195269	-0.740059	1.240117	0.085938	-0.719009	1.130383	0.148719	-0.729153	1.187343	0.176744	-0.585722	0.728830	0.284761	-0.585524	0.726970	-0.124329										-0.118498	0.066131	-0.085860				-0.069932	0.073554	0.206899
14732	122.766667	-0.851965	0.659198	-0.029533	-0.822341	0.669239	0.211726	-0.811701	0.897883	-0.005203	-0.802494	0.885706	0.195275	-0.740060	1.240176	0.085906	-0.719057	1.130431	0.148791	-0.729163	1.187253	0.176726	-0.585727	0.728832	0.284775	-0.585514	0.727005	-0.124344										-0.118461	0.066195	-0.085882				-0.069913	0.073593	0.206887
14733	122.775000	-0.851973	0.659208	-0.029536	-0.822344	0.669229	0.211725	-0.811693	0.897892	-0.005213	-0.802515	0.885707	0.195278	-0.740184	1.240101	0.086015	-0.719113	1.130443	0.148842	-0.729280	1.187331	0.176833	-0.585747	0.728827	0.284778	-0.585492	0.727035	-0.124348										-0.118493	0.066135	-0.085852				-0.069953	0.073528	0.206932
14734	122.783333	-0.852019	0.659214	-0.029555	-0.822355	0.669226	0.211722	-0.811687	0.897918	-0.005223	-0.802536	0.885704	0.195276	-0.740232	1.240090	0.086037	-0.719135	1.130390	0.148801	-0.729322	1.187331	0.176870	-0.585756	0.728824	0.284787	-0.585472	0.727064	-0.124354										-0.118465	0.066205	-0.085866				-0.069918	0.073588	0.206892
14735	122.791667	-0.852028	0.659216	-0.029572	-0.822366	0.669225	0.211718	-0.811677	0.897933	-0.005236	-0.802560	0.885704	0.195264	-0.740247	1.240126	0.086031	-0.719190	1.130386	0.148823	-0.729327	1.187290	0.176882	-0.585786	0.728815	0.284786	-0.585452	0.727082	-0.124357										-0.118497	0.066140	-0.085852				-0.069917	0.073588	0.206879
14736	122.800000	-0.851990	0.659212	-0.029583	-0.822377	0.669228	0.211707	-0.811673	0.897938	-0.005257	-0.802580	0.885707	0.195251	-0.740335	1.240108	0.086091	-0.719255	1.130446	0.148892	-0.729374	1.187252	0.176858	-0.585818	0.728809	0.284777	-0.585421	0.727111	-0.124381										-0.118532	0.066092	-0.085841				-0.069956	0.073525	0.206912
14737	122.808333	-0.851987	0.659215	-0.029601	-0.822388	0.669233	0.211694	-0.811658	0.897960	-0.005275	-0.802597	0.885710	0.195238	-0.740379	1.240126	0.086113	-0.719282	1.130403	0.148858	-0.729351	1.187218	0.176838	-0.585855	0.728807	0.284771	-0.585397	0.727135	-0.124385										-0.118469	0.066201	-0.085892				-0.069943	0.073552	0.206888
14738	122.816667	-0.852024	0.659223	-0.029628	-0.822397	0.669239	0.211677	-0.811641	0.897983	-0.005293	-0.802610	0.885719	0.195229	-0.740436	1.240122	0.086135	-0.719322	1.130377	0.148835	-0.729305	1.187189	0.176812	-0.585886	0.728803	0.284766	-0.585377	0.727160	-0.124396										-0.118472	0.066198	-0.085897				-0.069926	0.073579	0.206867
14739	122.825000	-0.851993	0.659233	-0.029635	-0.822408	0.669241	0.211666	-0.811625	0.897996	-0.005305	-0.802629	0.885740	0.195232	-0.740417	1.240183	0.086078	-0.719368	1.130365	0.148844	-0.729537	1.187249	0.176931	-0.585899	0.728809	0.284687	-0.585352	0.727186	-0.124400										-0.118540	0.066078	-0.085839				-0.069926	0.073582	0.206868
14740	122.833333	-0.851962	0.659242	-0.029638	-0.822413	0.669245	0.211653	-0.811608	0.898013	-0.005313	-0.802640	0.885743	0.195224	-0.740545	1.240164	0.086206	-0.719442	1.130344	0.148857	-0.729537	1.187267	0.176923	-0.585914	0.728813	0.284600	-0.585327	0.727211	-0.124408										-0.118466	0.066198	-0.085883				-0.069926	0.073585	0.206876
14741	122.841667	-0.851975	0.659257	-0.029656	-0.822413	0.669244	0.211642	-0.811594	0.898026	-0.005324	-0.802645	0.885757	0.195226	-0.740557	1.240178	0.086179	-0.719504	1.130334	0.148862	-0.729711	1.187283	0.177032	-0.585973	0.728795	0.284772	-0.585304	0.727243	-0.124419										-0.118465	0.066196	-0.085878				-0.069946	0.073566	0.206906
14742	122.850000	-0.851987	0.659267	-0.029671	-0.822421	0.669256	0.211634	-0.811581	0.898043	-0.005334	-0.802656	0.885779	0.195234	-0.740591	1.240197	0.086184	-0.719538	1.130326	0.148880	-0.729776	1.187277	0.177068	-0.585952	0.728818	0.284620	-0.585282	0.727271	-0.124435										-0.118543	0.066076	-0.085809				-0.069924	0.073598	0.206887
14743	122.858333	-0.851955	0.659271	-0.029685	-0.822418	0.669258	0.211619	-0.811564	0.898054	-0.005350	-0.802660	0.885783	0.195224	-0.740695	1.240163	0.086269	-0.719583	1.130321	0.148883	-0.729822	1.187236	0.177072	-0.585997	0.728811	0.284786	-0.585252	0.727297	-0.124456										-0.118536	0.066080	-0.085823				-0.069939	0.073561	0.206900
14744	122.866667	-0.851923	0.659267	-0.029703	-0.822415	0.669272	0.211606	-0.811550	0.898063	-0.005367	-0.802666	0.885784	0.195211	-0.740780	1.240144	0.086339	-0.719631	1.130301	0.148898	-0.729875	1.187196	0.177083	-0.585994	0.728830	0.284794	-0.585227	0.727334	-0.124484										-0.118460	0.066195	-0.085884				-0.069926	0.073586	0.206874
14745	122.875000	-0.851941	0.659267	-0.029733	-0.822408	0.669277	0.211588	-0.811540	0.898076	-0.005393	-0.802672	0.885783	0.195196	-0.740830	1.240118	0.086343	-0.719666	1.130289	0.148908	-0.729856	1.187170	0.177062	-0.585989	0.728845	0.284804	-0.585202	0.727349	-0.124553										-0.118551	0.066067	-0.085836				-0.069921	0.073577	0.206870
14746	122.883333	-0.851958	0.659268	-0.029757	-0.822397	0.669279	0.211571	-0.811529	0.898084	-0.005412	-0.802673	0.885785	0.195182	-0.740881	1.240107	0.086364	-0.719740	1.130298	0.148965	-0.729905	1.187063	0.177018	-0.585974	0.728862	0.284805	-0.585181	0.727385	-0.124546										-0.118531	0.066076	-0.085848				-0.069917	0.073579	0.206855
14747	122.891667	-0.851950	0.659266	-0.029773	-0.822381	0.669286	0.211553	-0.811521	0.898095	-0.005428	-0.802677	0.885790	0.195178	-0.740945	1.240098	0.086393	-0.719772	1.130289	0.148970	-0.729949	1.187057	0.177045	-0.585928	0.728894	0.284729	-0.585155	0.727413	-0.124620										-0.118465	0.066198	-0.085901				-0.069931	0.073550	0.206885
14748	122.900000	-0.851901	0.659265	-0.029776	-0.822374	0.669284	0.211538	-0.811514	0.898107	-0.005443	-0.802677	0.885787	0.195170	-0.740982	1.240107	0.086411	-0.719800	1.130273	0.148970	-0.729991	1.187055	0.177068	-0.585924	0.728904	0.284814	-0.585129	0.727445	-0.124685										-0.118463	0.066197	-0.085893				-0.069961	0.073519	0.206918
14749	122.908333	-0.851939	0.659273	-0.029793	-0.822355	0.669285	0.211528	-0.811510	0.898122	-0.005449	-0.802672	0.885790	0.195169	-0.741038	1.240080	0.086437	-0.719798	1.130225	0.149006	-0.730021	1.187010	0.177053	-0.585900	0.728907	0.284811	-0.585116	0.727471	-0.124711										-0.118463	0.066202	-0.085892				-0.069922	0.073590	0.206883
14750	122.916667	-0.851932	0.659274	-0.029799	-0.822341	0.669286	0.211516	-0.811504	0.898134	-0.005460	-0.802672	0.885812	0.195176	-0.741007	1.240119	0.086341	-0.719866	1.130257	0.148978	-0.730054	1.186997	0.177063	-0.585878	0.728915	0.284804	-0.585102	0.727526	-0.124625										-0.118529	0.066084	-0.085833				-0.069957	0.073536	0.206923
14751	122.925000	-0.851927	0.659276	-0.029806	-0.822326	0.669290	0.211510	-0.811501	0.898152	-0.005468	-0.802665	0.885813	0.195173	-0.741111	1.240081	0.086478	-0.719892	1.130214	0.149009	-0.730087	1.186998	0.177083	-0.585861	0.728931	0.284801	-0.585086	0.727534	-0.124741										-0.118497	0.066144	-0.085858				-0.069958	0.073540	0.206923
14752	122.933333	-0.851918	0.659271	-0.029816	-0.822317	0.669300	0.211504	-0.811502	0.898167	-0.005477	-0.802659	0.885822	0.195177	-0.741149	1.240065	0.086490	-0.719884	1.130192	0.149010	-0.730108	1.186967	0.177077	-0.585844	0.728942	0.284792	-0.585079	0.727554	-0.124764										-0.118463	0.066198	-0.085885				-0.069924	0.073589	0.206877
14753	122.941667	-0.851912	0.659268	-0.029829	-0.822303	0.669314	0.211498	-0.811495	0.898178	-0.005488	-0.802656	0.885837	0.195179	-0.741125	1.240055	0.086399	-0.719876	1.130131	0.148952	-0.730129	1.186992	0.177109	-0.585832	0.728948	0.284790	-0.585072	0.727589	-0.124743										-0.118465	0.066199	-0.085894				-0.069926	0.073581	0.206866
14754	122.950000	-0.851907	0.659269	-0.029836	-0.822289	0.669319	0.211492	-0.811489	0.898188	-0.005495	-0.802650	0.885856	0.195186	-0.741215	1.240007	0.086516	-0.719902	1.130142	0.148928	-0.730150	1.186947	0.177102	-0.585826	0.728963	0.284789	-0.585066	0.727596	-0.124820										-0.118537	0.066063	-0.085848				-0.069953	0.073524	0.206891
14755	122.958333	-0.851905	0.659268	-0.029839	-0.822280	0.669333	0.211495	-0.811488	0.898199	-0.005501	-0.802640	0.885854	0.195182	-0.741240	1.239992	0.086521	-0.719968	1.130168	0.149019	-0.730205	1.186963	0.177143	-0.585823	0.728977	0.284801	-0.585063	0.727621	-0.124848										-0.118463	0.066189	-0.085908				-0.069952	0.073523	0.206893
14756	122.966667	-0.851906	0.659272	-0.029836	-0.822269	0.669339	0.211492	-0.811486	0.898213	-0.005506	-0.802632	0.885878	0.195198	-0.741221	1.240011	0.086442	-0.719938	1.130146	0.149028	-0.730180	1.186912	0.177114	-0.585814	0.728984	0.284809	-0.585068	0.727641	-0.124883										-0.118461	0.066193	-0.085909				-0.069918	0.073578	0.206853
14757	122.975000	-0.851909	0.659283	-0.029830	-0.822264	0.669349	0.211497	-0.811478	0.898231	-0.005506	-0.802622	0.885894	0.195208	-0.741267	1.239993	0.086504	-0.719896	1.130070	0.148978	-0.730186	1.186893	0.177127	-0.585802	0.728995	0.284827	-0.585067	0.727659	-0.124897										-0.118533	0.066081	-0.085854				-0.069921	0.073582	0.206865
14758	122.983333	-0.851913	0.659297	-0.029823	-0.822258	0.669358	0.211500	-0.811473	0.898251	-0.005506	-0.802610	0.885901	0.195211	-0.741319	1.239987	0.086574	-0.719965	1.130116	0.149045	-0.730016	1.186826	0.177025	-0.585785	0.729009	0.284838	-0.585056	0.727679	-0.124930										-0.118465	0.066205	-0.085899				-0.069919	0.073591	0.206883
14759	122.991667	-0.851917	0.659307	-0.029817	-0.822251	0.669368	0.211505	-0.811463	0.898270	-0.005506	-0.802598	0.885939	0.195231	-0.741320	1.239974	0.086577	-0.719963	1.130109	0.149041	-0.730016	1.186816	0.177031	-0.585769	0.729024	0.284852	-0.585064	0.727701	-0.124936										-0.118501	0.066152	-0.085865				-0.069940	0.073567	0.206907
14760	123.000000	-0.851924	0.659318	-0.029812	-0.822244	0.669375	0.211506	-0.811451	0.898288	-0.005507	-0.802582	0.885964	0.195240	-0.741336	1.239970	0.086605	-0.719944	1.130111	0.149027	-0.730187	1.186859	0.177143	-0.585752	0.729041	0.284867	-0.585072	0.727710	-0.124953										-0.118468	0.066219	-0.085891				-0.069921	0.073594	0.206875
14761	123.008333	-0.851927	0.659318	-0.029814	-0.822239	0.669383	0.211509	-0.811436	0.898299	-0.005512	-0.802567	0.885992	0.195252	-0.741337	1.239972	0.086610	-0.719922	1.130060	0.148961	-0.730179	1.186904	0.177168	-0.585737	0.729062	0.284878	-0.585071	0.727716	-0.124971										-0.118536	0.066087	-0.085838				-0.069919	0.073591	0.206866
14762	123.016667	-0.851929	0.659316	-0.029818	-0.822239	0.669395	0.211514	-0.811421	0.898312	-0.005516	-0.802551	0.886015	0.195255	-0.741324	1.239983	0.086600	-0.719969	1.130106	0.149033	-0.730175	1.186855	0.177139	-0.585724	0.729085	0.284886	-0.585064	0.727717	-0.125003										-0.118469	0.066204	-0.085899				-0.069918	0.073591	0.206853
14763	123.025000	-0.851909	0.659308	-0.029824	-0.822234	0.669400	0.211514	-0.811402	0.898319	-0.005528	-0.802528	0.886037	0.195257	-0.741314	1.239977	0.086596	-0.719975	1.130114	0.148993	-0.730165	1.186847	0.177138	-0.585708	0.729110	0.284900	-0.585072	0.727712	-0.125015										-0.118469	0.066197	-0.085910				-0.069934	0.073556	0.206857
14764	123.033333	-0.851931	0.659311	-0.029831	-0.822234	0.669406	0.211515	-0.811387	0.898330	-0.005536	-0.802505	0.886056	0.195259	-0.741314	1.239975	0.086595	-0.719894	1.130036	0.148939	-0.730151	1.186843	0.177135	-0.585693	0.729132	0.284915	-0.585064	0.727702	-0.125038										-0.118469	0.066195	-0.085916				-0.069910	0.073570	0.206833
14765	123.041667	-0.851883	0.659309	-0.029820	-0.822226	0.669412	0.211516	-0.811359	0.898338	-0.005544	-0.802479	0.886077	0.195263	-0.741304	1.239972	0.086605	-0.719889	1.130030	0.148943	-0.730138	1.186830	0.177127	-0.585673	0.729155	0.284935	-0.585065	0.727701	-0.125040										-0.118505	0.066134	-0.085888				-0.069934	0.073548	0.206867
14766	123.050000	-0.851927	0.659327	-0.029825	-0.822223	0.669423	0.211524	-0.811335	0.898355	-0.005548	-0.802455	0.886097	0.195267	-0.741280	1.239979	0.086595	-0.719891	1.130023	0.148946	-0.730120	1.186841	0.177121	-0.585650	0.729169	0.284951	-0.585046	0.727712	-0.125045										-0.118471	0.066201	-0.085910				-0.069922	0.073592	0.206858
14767	123.058333	-0.851930	0.659335	-0.029818	-0.822217	0.669429	0.211523	-0.811317	0.898376	-0.005560	-0.802430	0.886125	0.195274	-0.741276	1.239973	0.086603	-0.719891	1.130062	0.148957	-0.730088	1.186795	0.177102	-0.585601	0.729200	0.284889	-0.585040	0.727716	-0.125002										-0.118469	0.066212	-0.085898				-0.069922	0.073594	0.206871
14768	123.066667	-0.851931	0.659348	-0.029808	-0.822209	0.669434	0.211522	-0.811312	0.898405	-0.005567	-0.802408	0.886156	0.195284	-0.741256	1.239974	0.086605	-0.719852	1.130027	0.148924	-0.730074	1.186833	0.177119	-0.585552	0.729230	0.284825	-0.585022	0.727708	-0.125047										-0.118539	0.066096	-0.085849				-0.069921	0.073582	0.206885
14769	123.075000	-0.851931	0.659357	-0.029807	-0.822201	0.669446	0.211523	-0.811269	0.898421	-0.005578	-0.802387	0.886191	0.195291	-0.741227	1.239982	0.086594	-0.719888	1.130068	0.148931	-0.730041	1.186806	0.177091	-0.585519	0.729251	0.284833	-0.585003	0.727711	-0.125049										-0.118503	0.066152	-0.085865				-0.069921	0.073593	0.206873
14770	123.083333	-0.851885	0.659358	-0.029804	-0.822195	0.669464	0.211521	-0.811245	0.898443	-0.005591	-0.802359	0.886223	0.195296	-0.741199	1.239982	0.086572	-0.719902	1.130102	0.148905	-0.730029	1.186828	0.177096	-0.585489	0.729269	0.284842	-0.584976	0.727710	-0.125062										-0.118470	0.066211	-0.085889				-0.069960	0.073529	0.206912
14771	123.091667	-0.851927	0.659365	-0.029823	-0.822186	0.669478	0.211520	-0.811221	0.898465	-0.005606	-0.802329	0.886252	0.195295	-0.741135	1.239989	0.086498	-0.719816	1.130036	0.148867	-0.730004	1.186826	0.177084	-0.585461	0.729292	0.284854	-0.584949	0.727704	-0.125068										-0.118506	0.066154	-0.085878				-0.069923	0.073575	0.206854
14772	123.100000	-0.851920	0.659363	-0.029832	-0.822177	0.669490	0.211513	-0.811189	0.898483	-0.005621	-0.802300	0.886283	0.195292	-0.741139	1.239967	0.086530	-0.719784	1.130028	0.148783	-0.729958	1.186772	0.177030	-0.585437	0.729320	0.284868	-0.584920	0.727698	-0.125080										-0.118544	0.066077	-0.085853				-0.069921	0.073585	0.206848
14773	123.108333	-0.851888	0.659363	-0.029838	-0.822164	0.669507	0.211513	-0.811153	0.898501	-0.005637	-0.802266	0.886315	0.195290	-0.741092	1.239966	0.086513	-0.719810	1.130072	0.148811	-0.729863	1.186811	0.177008	-0.585407	0.729339	0.284877	-0.584884	0.727692	-0.125086										-0.118473	0.066200	-0.085913				-0.069955	0.073520	0.206883
14774	123.116667	-0.851903	0.659374	-0.029851	-0.822146	0.669517	0.211510	-0.811119	0.898517	-0.005651	-0.802233	0.886345	0.195287	-0.741061	1.239964	0.086498	-0.719780	1.130067	0.148798	-0.729991	1.186880	0.177100	-0.585383	0.729358	0.284893	-0.584854	0.727688	-0.125095										-0.118475	0.066204	-0.085915				-0.069953	0.073533	0.206893
14775	123.125000	-0.851885	0.659385	-0.029850	-0.822133	0.669532	0.211507	-0.811081	0.898536	-0.005664	-0.802196	0.886372	0.195289	-0.740961	1.240016	0.086383	-0.719692	1.129989	0.148752	-0.729934	1.186852	0.177070	-0.585357	0.729374	0.284909	-0.584820	0.727697	-0.125047										-0.118544	0.066081	-0.085858				-0.069922	0.073588	0.206859
14776	123.133333	-0.851828	0.659393	-0.029842	-0.822117	0.669551	0.211501	-0.811034	0.898556	-0.005689	-0.802161	0.886407	0.195294	-0.740963	1.239985	0.086468	-0.719382	1.129795	0.148487	-0.729908	1.186876	0.177067	-0.585332	0.729397	0.284922	-0.584786	0.727698	-0.125106										-0.118477	0.066206	-0.085906				-0.069965	0.073536	0.206918
14777	123.141667	-0.851832	0.659414	-0.029848	-0.822099	0.669569	0.211496	-0.811001	0.898582	-0.005695	-0.802133	0.886436	0.195295	-0.740924	1.239989	0.086456	-0.719693	1.130068	0.148749	-0.729833	1.186850	0.177023	-0.585304	0.729411	0.284925	-0.584752	0.727714	-0.125075										-0.118468	0.066204	-0.085895				-0.069940	0.073574	0.206901
14778	123.150000	-0.851842	0.659435	-0.029857	-0.822084	0.669586	0.211488	-0.810954	0.898615	-0.005701	-0.802098	0.886468	0.195293	-0.740870	1.240027	0.086440	-0.719587	1.129976	0.148728	-0.729831	1.186888	0.177050	-0.585272	0.729432	0.284941	-0.584721	0.727726	-0.125044										-0.118542	0.066084	-0.085842				-0.069925	0.073598	0.206866
14779	123.158333	-0.851793	0.659446	-0.029863	-0.822062	0.669604	0.211480	-0.810906	0.898630	-0.005723	-0.802058	0.886492	0.195293	-0.740791	1.240050	0.086380	-0.719609	1.130049	0.148709	-0.729786	1.186897	0.177039	-0.585240	0.729444	0.284949	-0.584688	0.727733	-0.125116										-0.118502	0.066145	-0.085870				-0.069927	0.073589	0.206866
14780	123.166667	-0.851747	0.659457	-0.029868	-0.822039	0.669620	0.211478	-0.810857	0.898648	-0.005739	-0.802023	0.886518	0.195291	-0.740780	1.240043	0.086420	-0.719593	1.130086	0.148723	-0.729582	1.186874	0.176927	-0.585210	0.729459	0.284966	-0.584652	0.727740	-0.125196										-0.118466	0.066200	-0.085900				-0.069930	0.073580	0.206856
14781	123.175000	-0.851746	0.659472	-0.029881	-0.822012	0.669636	0.211471	-0.810803	0.898676	-0.005754	-0.801981	0.886536	0.195282	-0.740733	1.240043	0.086410	-0.719537	1.130062	0.148692	-0.729554	1.186807	0.176889	-0.585183	0.729477	0.284985	-0.584618	0.727749	-0.125220										-0.118465	0.066202	-0.085902				-0.069959	0.073524	0.206898
14782	123.183333	-0.851747	0.659484	-0.029896	-0.821989	0.669653	0.211463	-0.810754	0.898693	-0.005783	-0.801938	0.886556	0.195275	-0.740699	1.240013	0.086387	-0.719492	1.130090	0.148720	-0.729598	1.186838	0.176961	-0.585153	0.729482	0.285008	-0.584582	0.727777	-0.125157										-0.118462	0.066203	-0.085901				-0.069928	0.073577	0.206870
14783	123.191667	-0.851700	0.659497	-0.029899	-0.821969	0.669669	0.211459	-0.810704	0.898716	-0.005794	-0.801891	0.886589	0.195265	-0.740629	1.240007	0.086387	-0.719430	1.130072	0.148695	-0.729512	1.186843	0.176934	-0.585120	0.729495	0.285024	-0.584538	0.727776	-0.125271										-0.118500	0.066144	-0.085877				-0.069926	0.073584	0.206877
14784	123.200000	-0.851644	0.659514	-0.029902	-0.821943	0.669693	0.211450	-0.810648	0.898739	-0.005824	-0.801849	0.886603	0.195257	-0.740588	1.240002	0.086410	-0.719367	1.130080	0.148663	-0.729420	1.186756	0.176845	-0.585084	0.729507	0.285039	-0.584496	0.727796	-0.125293										-0.118464	0.066204	-0.085895				-0.069926	0.073598	0.206888
14785	123.208333	-0.851674	0.659537	-0.029920	-0.821922	0.669711	0.211437	-0.810597	0.898768	-0.005848	-0.801797	0.886642	0.195249	-0.740495	1.240051	0.086326	-0.719249	1.130029	0.148653	-0.729305	1.186810	0.176841	-0.585055	0.729519	0.285044	-0.584447	0.727809	-0.125310										-0.118499	0.066141	-0.085869				-0.069944	0.073574	0.206917
14786	123.216667	-0.851650	0.659551	-0.029930	-0.821900	0.669736	0.211427	-0.810538	0.898800	-0.005871	-0.801755	0.886677	0.195244	-0.740404	1.240030	0.086288	-0.719285	1.130035	0.148672	-0.729300	1.186754	0.176832	-0.585026	0.729527	0.285044	-0.584400	0.727837	-0.125235										-0.118534	0.066083	-0.085843				-0.069928	0.073600	0.206891
14787	123.225000	-0.851591	0.659559	-0.029930	-0.821873	0.669759	0.211414	-0.810479	0.898832	-0.005895	-0.801708	0.886715	0.195236	-0.740417	1.239984	0.086362	-0.719205	1.130015	0.148639	-0.729255	1.186749	0.176826	-0.584994	0.729543	0.285044	-0.584344	0.727841	-0.125351										-0.118497	0.066137	-0.085863				-0.069940	0.073565	0.206903
14788	123.233333	-0.851575	0.659579	-0.029948	-0.821848	0.669778	0.211403	-0.810423	0.898867	-0.005919	-0.801662	0.886749	0.195229	-0.740330	1.239915	0.086390	-0.719119	1.129995	0.148594	-0.729221	1.186799	0.176850	-0.584962	0.729549	0.285042	-0.584281	0.727862	-0.125374										-0.118461	0.066202	-0.085892				-0.069957	0.073525	0.206918
14789	123.241667	-0.851603	0.659595	-0.029970	-0.821821	0.669797	0.211390	-0.810366	0.898902	-0.005947	-0.801616	0.886786	0.195222	-0.740274	1.239997	0.086275	-0.719073	1.129983	0.148596	-0.729159	1.186757	0.176824	-0.584950	0.729552	0.285127	-0.584223	0.727879	-0.125350										-0.118499	0.066136	-0.085865				-0.069932	0.073548	0.206888
14790	123.250000	-0.851539	0.659600	-0.029975	-0.821798	0.669820	0.211376	-0.810299	0.898933	-0.005972	-0.801566	0.886816	0.195209	-0.740252	1.239946	0.086314	-0.719027	1.129968	0.148592	-0.729103	1.186715	0.176795	-0.584899	0.729572	0.285049	-0.584162	0.727898	-0.125323										-0.118536	0.066069	-0.085841				-0.069956	0.073513	0.206899
14791	123.258333	-0.851548	0.659617	-0.029989	-0.821768	0.669841	0.211365	-0.810235	0.898968	-0.005999	-0.801507	0.886849	0.195194	-0.740169	1.239898	0.086325	-0.718986	1.129992	0.148591	-0.729096	1.186763	0.176835	-0.584878	0.729583	0.285134	-0.584090	0.727908	-0.125453										-0.118461	0.066194	-0.085897				-0.069923	0.073579	0.206861
14792	123.266667	-0.851557	0.659640	-0.030009	-0.821742	0.669865	0.211354	-0.810172	0.899002	-0.006030	-0.801455	0.886878	0.195182	-0.740018	1.239921	0.086252	-0.718917	1.129951	0.148559	-0.729015	1.186741	0.176804	-0.584851	0.729602	0.285223	-0.584027	0.727930	-0.125476										-0.118467	0.066201	-0.085904				-0.069950	0.073517	0.206915
14793	123.275000	-0.851490	0.659655	-0.030003	-0.821716	0.669890	0.211341	-0.810101	0.899039	-0.006050	-0.801399	0.886916	0.195173	-0.740007	1.239909	0.086261	-0.718790	1.129886	0.148543	-0.728935	1.186699	0.176771	-0.584808	0.729618	0.285224	-0.583968	0.727953	-0.125447										-0.118535	0.066086	-0.085842				-0.069921	0.073594	0.206879
14794	123.283333	-0.851512	0.659685	-0.030014	-0.821688	0.669914	0.211332	-0.810033	0.899070	-0.006077	-0.801341	0.886960	0.195166	-0.739980	1.239910	0.086258	-0.718791	1.129895	0.148478	-0.728887	1.186713	0.176774	-0.584760	0.729637	0.285229	-0.583913	0.727975	-0.125423										-0.118462	0.066202	-0.085887				-0.069925	0.073596	0.206887
14795	123.291667	-0.851449	0.659696	-0.030018	-0.821664	0.669945	0.211324	-0.809955	0.899115	-0.006103	-0.801280	0.887002	0.195159	-0.739913	1.239899	0.086250	-0.718740	1.129906	0.148492	-0.728833	1.186702	0.176765	-0.584713	0.729654	0.285232	-0.583849	0.727980	-0.125550										-0.118461	0.066200	-0.085886				-0.069933	0.073564	0.206899
14796	123.300000	-0.851476	0.659727	-0.030039	-0.821641	0.669969	0.211312	-0.809890	0.899150	-0.006133	-0.801221	0.887045	0.195152	-0.739861	1.239876	0.086251	-0.718662	1.129876	0.148449	-0.728774	1.186682	0.176760	-0.584667	0.729668	0.285239	-0.583797	0.727997	-0.125482										-0.118463	0.066203	-0.085892				-0.069954	0.073531	0.206910
14797	123.308333	-0.851433	0.659738	-0.030052	-0.821616	0.670000	0.211302	-0.809817	0.899185	-0.006162	-0.801159	0.887084	0.195147	-0.739800	1.239864	0.086245	-0.718584	1.129842	0.148461	-0.728703	1.186622	0.176726	-0.584625	0.729680	0.285251	-0.583744	0.728000	-0.125618										-0.118496	0.066131	-0.085868				-0.069917	0.073579	0.206862
14798	123.316667	-0.851389	0.659755	-0.030064	-0.821586	0.670023	0.211294	-0.809746	0.899220	-0.006186	-0.801095	0.887123	0.195136	-0.739730	1.239850	0.086232	-0.718545	1.129847	0.148431	-0.728618	1.186536	0.176668	-0.584582	0.729697	0.285260	-0.583688	0.728007	-0.125653										-0.118465	0.066197	-0.085896				-0.069913	0.073582	0.206859
14799	123.325000	-0.851398	0.659777	-0.030089	-0.821562	0.670055	0.211281	-0.809674	0.899255	-0.006218	-0.801026	0.887148	0.195114	-0.739663	1.239828	0.086228	-0.718462	1.129805	0.148448	-0.728567	1.186572	0.176693	-0.584536	0.729716	0.285274	-0.583631	0.728021	-0.125695										-0.118481	0.066198	-0.085906				-0.069918	0.073577	0.206849
14800	123.333333	-0.851402	0.659803	-0.030105	-0.821533	0.670085	0.211265	-0.809603	0.899293	-0.006249	-0.800955	0.887180	0.195101	-0.739567	1.239816	0.086205	-0.718380	1.129760	0.148458	-0.728515	1.186570	0.176706	-0.584486	0.729736	0.285285	-0.583575	0.728028	-0.125729										-0.118468	0.066205	-0.085909				-0.069916	0.073571	0.206856
14801	123.341667	-0.851348	0.659824	-0.030107	-0.821507	0.670117	0.211252	-0.809531	0.899331	-0.006277	-0.800889	0.887217	0.195086	-0.739497	1.239799	0.086185	-0.718299	1.129724	0.148434	-0.728431	1.186538	0.176682	-0.584441	0.729761	0.285290	-0.583520	0.728035	-0.125760										-0.118505	0.066145	-0.085885				-0.069923	0.073585	0.206864
14802	123.350000	-0.851322	0.659847	-0.030120	-0.821479	0.670143	0.211240	-0.809459	0.899366	-0.006306	-0.800826	0.887271	0.195080	-0.739420	1.239781	0.086183	-0.718243	1.129726	0.148366	-0.728344	1.186507	0.176660	-0.584391	0.729778	0.285296	-0.583465	0.728058	-0.125793										-0.118467	0.066210	-0.085904				-0.069954	0.073539	0.206903
14803	123.358333	-0.851331	0.659877	-0.030131	-0.821448	0.670172	0.211233	-0.809391	0.899402	-0.006332	-0.800760	0.887306	0.195074	-0.739344	1.239774	0.086183	-0.718150	1.129726	0.148352	-0.728261	1.186481	0.176639	-0.584341	0.729800	0.285307	-0.583392	0.728074	-0.125810										-0.118507	0.066153	-0.085875				-0.069955	0.073541	0.206904
14804	123.366667	-0.851259	0.659888	-0.030130	-0.821420	0.670198	0.211225	-0.809319	0.899435	-0.006359	-0.800697	0.887341	0.195064	-0.739264	1.239765	0.086187	-0.717998	1.129683	0.148391	-0.728158	1.186451	0.176621	-0.584292	0.729812	0.285311	-0.583324	0.728084	-0.125837										-0.118534	0.066088	-0.085846				-0.069919	0.073594	0.206867
14805	123.375000	-0.851233	0.659909	-0.030142	-0.821388	0.670222	0.211217	-0.809243	0.899459	-0.006383	-0.800632	0.887382	0.195056	-0.739166	1.239757	0.086176	-0.717922	1.129674	0.148388	-0.728079	1.186507	0.176665	-0.584217	0.729841	0.285239	-0.583256	0.728097	-0.125868										-0.118506	0.066143	-0.085870				-0.069917	0.073591	0.206856
14806	123.383333	-0.851211	0.659922	-0.030152	-0.821359	0.670244	0.211209	-0.809172	0.899484	-0.006405	-0.800575	0.887414	0.195054	-0.739063	1.239761	0.086162	-0.717838	1.129668	0.148374	-0.727979	1.186422	0.176607	-0.584187	0.729840	0.285329	-0.583185	0.728112	-0.125900										-0.118467	0.066198	-0.085904				-0.069947	0.073519	0.206888
14807	123.391667	-0.851180	0.659941	-0.030169	-0.821325	0.670268	0.211204	-0.809101	0.899513	-0.006427	-0.800504	0.887445	0.195038	-0.738931	1.239781	0.086113	-0.717774	1.129678	0.148352	-0.727893	1.186445	0.176635	-0.584136	0.729847	0.285338	-0.583122	0.728119	-0.125926										-0.118535	0.066074	-0.085850				-0.069918	0.073569	0.206852
14808	123.400000	-0.851147	0.659956	-0.030179	-0.821295	0.670294	0.211198	-0.809029	0.899531	-0.006462	-0.800438	0.887471	0.195027	-0.738861	1.239719	0.086177	-0.717649	1.129669	0.148351	-0.727775	1.186434	0.176610	-0.584041	0.729888	0.285195	-0.583063	0.728136	-0.125853										-0.118533	0.066071	-0.085854				-0.069916	0.073566	0.206853
14809	123.408333	-0.851124	0.659981	-0.030188	-0.821261	0.670321	0.211193	-0.808962	0.899556	-0.006462	-0.800371	0.887494	0.195012	-0.738730	1.239737	0.086164	-0.717608	1.129707	0.148323	-0.727568	1.186379	0.176525	-0.584011	0.729886	0.285279	-0.583002	0.728132	-0.125980										-0.118465	0.066191	-0.085908				-0.069918	0.073568	0.206858
14810	123.416667	-0.851093	0.660001	-0.030191	-0.821232	0.670345	0.211189	-0.808889	0.899581	-0.006482	-0.800307	0.887514	0.194999	-0.738625	1.239734	0.086164	-0.717437	1.129640	0.148288	-0.727531	1.186408	0.176561	-0.583938	0.729914	0.285211	-0.582945	0.728143	-0.126006										-0.118464	0.066205	-0.085909				-0.069917	0.073573	0.206864
14811	123.425000	-0.851058	0.660031	-0.030198	-0.821203	0.670373	0.211186	-0.808819	0.899603	-0.006498	-0.800242	0.887542	0.194987	-0.738430	1.239792	0.086097	-0.717356	1.129659	0.148268	-0.727399	1.186422	0.176566	-0.583893	0.729923	0.285216	-0.582890	0.728148	-0.126024										-0.118503	0.066142	-0.085884				-0.069936	0.073553	0.206892
14812	123.433333	-0.851027	0.660056	-0.030200	-0.821171	0.670400	0.211177	-0.808752	0.899623	-0.006516	-0.800179	0.887569	0.194971	-0.738341	1.239755	0.086139	-0.717229	1.129630	0.148208	-0.727280	1.186381	0.176537	-0.583850	0.729930	0.285222	-0.582841	0.728151	-0.126041										-0.118471	0.066204	-0.085907				-0.069917	0.073589	0.206869
14813	123.441667	-0.850995	0.660082	-0.030207	-0.821135	0.670417	0.211173	-0.808686	0.899641	-0.006534	-0.800117	0.887595	0.194959	-0.738214	1.239726	0.086124	-0.717028	1.129627	0.148240	-0.727039	1.186347	0.176488	-0.583849	0.729916	0.285382	-0.582797	0.728155	-0.126059										-0.118503	0.066145	-0.085882				-0.069932	0.073562	0.206882
14814	123.450000	-0.850962	0.660104	-0.030218	-0.821103	0.670442	0.211168	-0.808620	0.899658	-0.006553	-0.800058	0.887622	0.194947	-0.738022	1.239746	0.086013	-0.716928	1.129642	0.148208	-0.726963	1.186332	0.176505	-0.583809	0.729919	0.285390	-0.582751	0.728153	-0.126079										-0.118471	0.066206	-0.085910				-0.069945	0.073525	0.206904
14815	123.458333	-0.850929	0.660119	-0.030227	-0.821072	0.670460	0.211160	-0.808549	0.899668	-0.006583	-0.799996	0.887642	0.194930	-0.737925	1.239662	0.086034	-0.716728	1.129590	0.148252	-0.726860	1.186385	0.176585	-0.583758	0.729919	0.285314	-0.582712	0.728136	-0.126092										-0.118532	0.066080	-0.085858				-0.069912	0.073576	0.206853
14816	123.466667	-0.850902	0.660132	-0.030238	-0.821044	0.670480	0.211155	-0.808486	0.899683	-0.006596	-0.799932	0.887658	0.194915	-0.737812	1.239585	0.086039	-0.716599	1.129574	0.148252	-0.726712	1.186323	0.176541	-0.583746	0.729906	0.285394	-0.582670	0.728117	-0.126103										-0.118463	0.066191	-0.085914				-0.069910	0.073571	0.206850
14817	123.475000	-0.850870	0.660143	-0.030247	-0.821007	0.670493	0.211147	-0.808417	0.899691	-0.006612	-0.799869	0.887668	0.194890	-0.737612	1.239549	0.085982	-0.716427	1.129550	0.148255	-0.726514	1.186293	0.176506	-0.583714	0.729896	0.285396	-0.582634	0.728099	-0.126113										-0.118534	0.066063	-0.085859				-0.069916	0.073568	0.206845
14818	123.483333	-0.850835	0.660157	-0.030255	-0.820982	0.670512	0.211143	-0.808348	0.899704	-0.006622	-0.799799	0.887678	0.194868	-0.737480	1.239458	0.086034	-0.716268	1.129497	0.148272	-0.726313	1.186239	0.176438	-0.583687	0.729886	0.285396	-0.582595	0.728077	-0.126122										-0.118463	0.066190	-0.085910				-0.069919	0.073572	0.206853
14819	123.491667	-0.850809	0.660168	-0.030258	-0.820957	0.670532	0.211139	-0.808279	0.899716	-0.006637	-0.799726	0.887684	0.194841	-0.737293	1.239451	0.085963	-0.716069	1.129474	0.148225	-0.726164	1.186250	0.176467	-0.583659	0.729870	0.285391	-0.582556	0.728057	-0.126128										-0.118463	0.066192	-0.085916				-0.069914	0.073574	0.206867
14820	123.500000	-0.850776	0.660185	-0.030261	-0.820931	0.670553	0.211138	-0.808209	0.899733	-0.006647	-0.799653	0.887694	0.194817	-0.737167	1.239411	0.085999	-0.715849	1.129485	0.148148	-0.726014	1.186262	0.176510	-0.583633	0.729850	0.285380	-0.582517	0.728026	-0.126128										-0.118531	0.066071	-0.085860				-0.069950	0.073520	0.206918
14821	123.508333	-0.850741	0.660202	-0.030259	-0.820905	0.670571	0.211141	-0.808136	0.899750	-0.006659	-0.799578	0.887719	0.194802	-0.736960	1.239441	0.085939	-0.715654	1.129464	0.148195	-0.725823	1.186314	0.176531	-0.583600	0.729827	0.285372	-0.582475	0.727999	-0.126127										-0.118495	0.066132	-0.085884				-0.069930	0.073550	0.206899
14822	123.516667	-0.850709	0.660218	-0.030252	-0.820873	0.670587	0.211146	-0.808057	0.899766	-0.006665	-0.799500	0.887747	0.194789	-0.736827	1.239466	0.085950	-0.715505	1.129462	0.148212	-0.725622	1.186295	0.176488	-0.583570	0.729799	0.285361	-0.582426	0.727972	-0.126123										-0.118460	0.066194	-0.085905				-0.069910	0.073568	0.206881
14823	123.525000	-0.850684	0.660236	-0.030256	-0.820849	0.670607	0.211146	-0.807988	0.899787	-0.006677	-0.799422	0.887773	0.194779	-0.736603	1.239406	0.085974	-0.715353	1.129518	0.148186	-0.725395	1.186318	0.176446	-0.583529	0.729768	0.285341	-0.582381	0.727930	-0.126123										-0.118455	0.066199	-0.085906				-0.069918	0.073539	0.206891
14824	123.533333	-0.850656	0.660255	-0.030256	-0.820816	0.670623	0.211150	-0.807911	0.899802	-0.006683	-0.799346	0.887796	0.194763	-0.736353	1.239432	0.085805	-0.715203	1.129537	0.148181	-0.725168	1.186263	0.176364	-0.583486	0.729739	0.285320	-0.582339	0.727884	-0.126119										-0.118523	0.066067	-0.085855				-0.069936	0.073513	0.206900
14825	123.541667	-0.850626	0.660266	-0.030259	-0.820794	0.670646	0.211151	-0.807846	0.899810	-0.006698	-0.799272	0.887817	0.194750	-0.736243	1.239460	0.085897	-0.715000	1.129503	0.148184	-0.724964	1.186284	0.176344	-0.583436	0.729711	0.285295	-0.582293	0.727835	-0.126113										-0.118488	0.066130	-0.085882				-0.069902	0.073569	0.206862
14826	123.550000	-0.850604	0.660283	-0.030258	-0.820765	0.670666	0.211152	-0.807770	0.899830	-0.006703	-0.799194	0.887832	0.194738	-0.736059	1.239503	0.085828	-0.714791	1.129525	0.148134	-0.724790	1.186331	0.176350	-0.583376	0.729694	0.285268	-0.582242	0.727790	-0.126115										-0.118453	0.066185	-0.085906				-0.069903	0.073571	0.206868
14827	123.558333	-0.850578	0.660306	-0.030259	-0.820742	0.670682	0.211156	-0.807706	0.899840	-0.006707	-0.799131	0.887853	0.194726	-0.735868	1.239511	0.085799	-0.714649	1.129518	0.148090	-0.724521	1.186351	0.176293	-0.583322	0.729677	0.285245	-0.582201	0.727732	-0.126096										-0.118486	0.066129	-0.085884				-0.069940	0.073515	0.206918
14828	123.566667	-0.850557	0.660330	-0.030254	-0.820722	0.670696	0.211167	-0.807643	0.899850	-0.006715	-0.799061	0.887870	0.194712	-0.735598	1.239552	0.085661	-0.714417	1.129480	0.148072	-0.724392	1.186404	0.176310	-0.583272	0.729656	0.285219	-0.582153	0.727684	-0.126087										-0.118525	0.066075	-0.085865				-0.069913	0.073585	0.206885
14829	123.575000	-0.850537	0.660346	-0.030248	-0.820700	0.670706	0.211171	-0.807579	0.899856	-0.006718	-0.798992	0.887888	0.194705	-0.735464	1.239563	0.085735	-0.714281	1.129505	0.148056	-0.724223	1.186355	0.176237	-0.583215	0.729644	0.285195	-0.582117	0.727635	-0.126073										-0.118456	0.066190	-0.085915				-0.069933	0.073555	0.206911
14830	123.583333	-0.850522	0.660364	-0.030241	-0.820679	0.670718	0.211176	-0.807521	0.899859	-0.006725	-0.798924	0.887909	0.194695	-0.735272	1.239588	0.085704	-0.714124	1.129524	0.148032	-0.724039	1.186417	0.176220	-0.583160	0.729624	0.285174	-0.582089	0.727580	-0.126060										-0.118454	0.066193	-0.085910				-0.069912	0.073585	0.206890
14831	123.591667	-0.850533	0.660388	-0.030238	-0.820664	0.670733	0.211179	-0.807462	0.899871	-0.006732	-0.798859	0.887933	0.194688	-0.735070	1.239600	0.085645	-0.714041	1.129609	0.148002	-0.723863	1.186442	0.176185	-0.583112	0.729606	0.285149	-0.582052	0.727532	-0.126051										-0.118458	0.066194	-0.085912				-0.069946	0.073524	0.206928
14832	123.600000	-0.850490	0.660391	-0.030242	-0.820646	0.670749	0.211185	-0.807400	0.899880	-0.006740	-0.798794	0.887954	0.194682	-0.734871	1.239572	0.085626	-0.713812	1.129595	0.148004	-0.723687	1.186458	0.176161	-0.583067	0.729587	0.285131	-0.582023	0.727485	-0.126048										-0.118524	0.066068	-0.085861				-0.069912	0.073569	0.206873
14833	123.608333	-0.850483	0.660405	-0.030238	-0.820627	0.670768	0.211188	-0.807340	0.899891	-0.006743	-0.798725	0.887979	0.194673	-0.734654	1.239615	0.085579	-0.713713	1.129613	0.147883	-0.723415	1.186459	0.176054	-0.583021	0.729571	0.285111	-0.581993	0.727434	-0.126052										-0.118454	0.066187	-0.085909				-0.069912	0.073567	0.206872
14834	123.616667	-0.850521	0.660443	-0.030230	-0.820609	0.670788	0.211188	-0.807284	0.899903	-0.006747	-0.798658	0.887996	0.194658	-0.734379	1.239720	0.085459	-0.713596	1.129719	0.147912	-0.723313	1.186509	0.176065	-0.582980	0.729561	0.285103	-0.581964	0.727390	-0.126066										-0.118521	0.066068	-0.085863				-0.069943	0.073503	0.206920
14835	123.625000	-0.850483	0.660443	-0.030229	-0.820588	0.670804	0.211186	-0.807226	0.899917	-0.006754	-0.798586	0.888023	0.194645	-0.734190	1.239753	0.085407	-0.713471	1.129748	0.147890	-0.723138	1.186549	0.176021	-0.582938	0.729552	0.285094	-0.581938	0.727340	-0.126062										-0.118524	0.066063	-0.085854				-0.069927	0.073541	0.206900
14836	123.633333	-0.850445	0.660444	-0.030227	-0.820566	0.670820	0.211186	-0.807165	0.899931	-0.006760	-0.798514	0.888047	0.194632	-0.734037	1.239725	0.085432	-0.712936	1.129491	0.147533	-0.722983	1.186626	0.175997	-0.582900	0.729545	0.285083	-0.581915	0.727304	-0.126067										-0.118449	0.066182	-0.085903				-0.069942	0.073515	0.206931
14837	123.641667	-0.850455	0.660465	-0.030223	-0.820542	0.670835	0.211187	-0.807105	0.899941	-0.006770	-0.798446	0.888070	0.194620	-0.733864	1.239771	0.085408	-0.713146	1.129796	0.147792	-0.722803	1.186657	0.175947	-0.582864	0.729536	0.285076	-0.581888	0.727259	-0.126070										-0.118452	0.066184	-0.085908				-0.069925	0.073550	0.206916
14838	123.650000	-0.850465	0.660491	-0.030218	-0.820520	0.670854	0.211187	-0.807051	0.899955	-0.006783	-0.798375	0.888093	0.194606	-0.733633	1.239851	0.085337	-0.712972	1.129769	0.147702	-0.722642	1.186671	0.175904	-0.582829	0.729538	0.285072	-0.581862	0.727219	-0.126073										-0.118453	0.066195	-0.085903				-0.069942	0.073519	0.206931
14839	123.658333	-0.850413	0.660493	-0.030220	-0.820491	0.670867	0.211185	-0.806988	0.899964	-0.006798	-0.798309	0.888124	0.194592	-0.733460	1.239870	0.085302	-0.712859	1.129802	0.147678	-0.722463	1.186722	0.175874	-0.582787	0.729532	0.285059	-0.581832	0.727183	-0.126072										-0.118524	0.066061	-0.085854				-0.069929	0.073555	0.206909
14840	123.666667	-0.850417	0.660518	-0.030213	-0.820466	0.670890	0.211186	-0.806929	0.899976	-0.006806	-0.798252	0.888159	0.194585	-0.733283	1.239926	0.085264	-0.712754	1.129825	0.147645	-0.722287	1.186716	0.175812	-0.582745	0.729533	0.285051	-0.581800	0.727147	-0.126075										-0.118454	0.066183	-0.085916				-0.069906	0.073576	0.206883
14841	123.675000	-0.850371	0.660533	-0.030211	-0.820442	0.670919	0.211183	-0.806870	0.899991	-0.006817	-0.798187	0.888195	0.194585	-0.733070	1.239992	0.085165	-0.712652	1.129908	0.147634	-0.722184	1.186833	0.175824	-0.582701	0.729544	0.285037	-0.581776	0.727114	-0.126088										-0.118489	0.066126	-0.085891				-0.069907	0.073576	0.206878
14842	123.683333	-0.850379	0.660569	-0.030204	-0.820417	0.670940	0.211189	-0.806813	0.900006	-0.006821	-0.798130	0.888231	0.194583	-0.732895	1.240012	0.085084	-0.712545	1.129938	0.147623	-0.722045	1.186840	0.175781	-0.582658	0.729542	0.285022	-0.581743	0.727082	-0.126100										-0.118526	0.066063	-0.085865				-0.069946	0.073511	0.206918
14843	123.691667	-0.850359	0.660591	-0.030197	-0.820393	0.670958	0.211188	-0.806751	0.900013	-0.006827	-0.798069	0.888275	0.194578	-0.732785	1.239982	0.085113	-0.712422	1.129944	0.147575	-0.721781	1.186792	0.175614	-0.582606	0.729553	0.285008	-0.581715	0.727047	-0.126106										-0.118489	0.066126	-0.085880				-0.069911	0.073575	0.206863
14844	123.700000	-0.850296	0.660588	-0.030196	-0.820363	0.670978	0.211187	-0.806691	0.900024	-0.006835	-0.798006	0.888304	0.194567	-0.732618	1.240005	0.085042	-0.712262	1.129940	0.147456	-0.721569	1.186821	0.175521	-0.582556	0.729560	0.284991	-0.581684	0.727015	-0.126114										-0.118453	0.066179	-0.085911				-0.069938	0.073512	0.206906
14845	123.708333	-0.850287	0.660622	-0.030191	-0.820346	0.671004	0.211194	-0.806620	0.900043	-0.006848	-0.797946	0.888332	0.194553	-0.732467	1.240028	0.084998	-0.712128	1.129934	0.147401	-0.721606	1.186888	0.175574	-0.582507	0.729564	0.284972	-0.581645	0.726983	-0.126131										-0.118487	0.066130	-0.085891				-0.069931	0.073547	0.206897
14846	123.716667	-0.850302	0.660653	-0.030189	-0.820322	0.671028	0.211193	-0.806557	0.900052	-0.006872	-0.797882	0.888364	0.194533	-0.732321	1.240042	0.084962	-0.712022	1.129925	0.147343	-0.721466	1.186981	0.175572	-0.582456	0.729576	0.284959	-0.581605	0.726948	-0.126147										-0.118522	0.066065	-0.085866				-0.069943	0.073525	0.206922
14847	123.725000	-0.850279	0.660674	-0.030189	-0.820291	0.671048	0.211187	-0.806488	0.900064	-0.006898	-0.797822	0.888394	0.194509	-0.732174	1.240063	0.084896	-0.711959	1.129991	0.147367	-0.721273	1.186917	0.175446	-0.582410	0.729578	0.284946	-0.581572	0.726905	-0.126164										-0.118455	0.066189	-0.085918				-0.069927	0.073549	0.206900
14848	123.733333	-0.850216	0.660665	-0.030193	-0.820265	0.671073	0.211183	-0.806417	0.900078	-0.006925	-0.797763	0.888436	0.194493	-0.732035	1.240077	0.084842	-0.711858	1.130027	0.147324	-0.721253	1.186953	0.175442	-0.582367	0.729586	0.284939	-0.581533	0.726865	-0.126177										-0.118518	0.066063	-0.085879				-0.069938	0.073505	0.206930
14849	123.741667	-0.850230	0.660707	-0.030195	-0.820231	0.671181	0.211222	-0.806349	0.900097	-0.006955	-0.797699	0.888483	0.194472	-0.731870	1.240125	0.084743	-0.711751	1.130045	0.147270	-0.721166	1.186992	0.175412	-0.582329	0.729586	0.284926	-0.581492	0.726834	-0.126196										-0.118455	0.066181	-0.085924				-0.069933	0.073500	0.206916
14850	123.750000	-0.850204	0.660729	-0.030201	-0.820201	0.671284	0.211256	-0.806284	0.900116	-0.006983	-0.797637	0.888529	0.194456	-0.731789	1.240112	0.084729	-0.711656	1.130003	0.147179	-0.721049	1.187047	0.175347	-0.582292	0.729595	0.284920	-0.581452	0.726805	-0.126212										-0.118519	0.066065	-0.085875				-0.069901	0.073558	0.206871
14851	123.758333	-0.850154	0.660745	-0.030203	-0.820167	0.671157	0.211157	-0.806221	0.900134	-0.007002	-0.797578	0.888578	0.194439	-0.731664	1.240143	0.084663	-0.711588	1.130070	0.147141	-0.720968	1.187011	0.175267	-0.582262	0.729602	0.284912	-0.581403	0.726776	-0.126225										-0.118453	0.066182	-0.085922				-0.069899	0.073558	0.206872
14852	123.766667	-0.850145	0.660778	-0.030202	-0.820130	0.671179	0.211144	-0.806162	0.900149	-0.007022	-0.797512	0.888618	0.194421	-0.731525	1.240218	0.084605	-0.711448	1.129991	0.147014	-0.720872	1.187008	0.175188	-0.582234	0.729609	0.284902	-0.581366	0.726749	-0.126238										-0.118521	0.066060	-0.085865				-0.069936	0.073505	0.206911
14853	123.775000	-0.850069	0.660786	-0.030209	-0.820097	0.671213	0.211128	-0.806105	0.900165	-0.007041	-0.797449	0.888648	0.194392	-0.731435	1.240222	0.084555	-0.711403	1.130067	0.146995	-0.720776	1.187026	0.175130	-0.582177	0.729636	0.284817	-0.581311	0.726726	-0.126256										-0.118489	0.066128	-0.085882				-0.069940	0.073507	0.206921
14854	123.783333	-0.850043	0.660806	-0.030217	-0.820058	0.671254	0.211115	-0.806047	0.900180	-0.007066	-0.797391	0.888681	0.194372	-0.731327	1.240255	0.084497	-0.711315	1.130033	0.146914	-0.720716	1.187020	0.175070	-0.582111	0.729665	0.284734	-0.581256	0.726700	-0.126265										-0.118452	0.066182	-0.085906				-0.069907	0.073573	0.206878
14855	123.791667	-0.850014	0.660828	-0.030228	-0.820025	0.671287	0.211105	-0.805989	0.900187	-0.007089	-0.797336	0.888709	0.194349	-0.731231	1.240242	0.084427	-0.711295	1.130074	0.146811	-0.720653	1.187012	0.174994	-0.582099	0.729665	0.284806	-0.581208	0.726674	-0.126282										-0.118490	0.066128	-0.085892				-0.069921	0.073547	0.206903
14856	123.800000	-0.850034	0.660867	-0.030230	-0.819992	0.671319	0.211097	-0.805931	0.900191	-0.007114	-0.797284	0.888731	0.194336	-0.731131	1.240227	0.084333	-0.711234	1.130074	0.146751	-0.720595	1.187037	0.174949	-0.582036	0.729694	0.284721	-0.581151	0.726642	-0.126296										-0.118455	0.066184	-0.085919				-0.069936	0.073511	0.206918
14857	123.808333	-0.849983	0.660875	-0.030241	-0.819971	0.671410	0.211124	-0.805868	0.900190	-0.007138	-0.797234	0.888725	0.194308	-0.731036	1.240227	0.084244	-0.711156	1.130093	0.146683	-0.720538	1.187059	0.174888	-0.581993	0.729709	0.284715	-0.581105	0.726615	-0.126318										-0.118519	0.066061	-0.085875				-0.069921	0.073535	0.206896
14858	123.816667	-0.849936	0.660883	-0.030246	-0.819940	0.671368	0.211080	-0.805806	0.900190	-0.007165	-0.797187	0.888729	0.194286	-0.730949	1.240210	0.084156	-0.711132	1.130073	0.146621	-0.720489	1.187004	0.174779	-0.581953	0.729713	0.284699	-0.581060	0.726585	-0.126340										-0.118454	0.066175	-0.085929				-0.069900	0.073561	0.206868
14859	123.825000	-0.849913	0.660902	-0.030250	-0.819912	0.671386	0.211074	-0.805749	0.900188	-0.007196	-0.797148	0.888730	0.194261	-0.730876	1.240213	0.084083	-0.711048	1.130059	0.146523	-0.720425	1.186996	0.174685	-0.581934	0.729725	0.284775	-0.581017	0.726550	-0.126359										-0.118483	0.066113	-0.085903				-0.069903	0.073560	0.206864
14860	123.833333	-0.849882	0.660917	-0.030257	-0.819887	0.671402	0.211070	-0.805692	0.900190	-0.007225	-0.797115	0.888731	0.194233	-0.730805	1.240205	0.084004	-0.711006	1.130089	0.146473	-0.720376	1.187051	0.174640	-0.581893	0.729738	0.284680	-0.580988	0.726516	-0.126375										-0.118516	0.066058	-0.085880				-0.069895	0.073563	0.206868
14861	123.841667	-0.849839	0.660932	-0.030260	-0.819859	0.671412	0.211055	-0.805635	0.900190	-0.007260	-0.797081	0.888731	0.194197	-0.730722	1.240204	0.083916	-0.710938	1.130019	0.146365	-0.720246	1.186955	0.174477	-0.581882	0.729729	0.284667	-0.580963	0.726486	-0.126345										-0.118480	0.066116	-0.085899				-0.069916	0.073525	0.206895
14862	123.850000	-0.849837	0.660950	-0.030281	-0.819825	0.671423	0.211041	-0.805584	0.900193	-0.007293	-0.797046	0.888743	0.194159	-0.730640	1.240190	0.083806	-0.710856	1.130029	0.146264	-0.720289	1.186993	0.174455	-0.581886	0.729719	0.284650	-0.580941	0.726442	-0.126414										-0.118447	0.066175	-0.085921				-0.069939	0.073504	0.206923
14863	123.858333	-0.849794	0.660953	-0.030289	-0.819797	0.671437	0.211023	-0.805529	0.900192	-0.007352	-0.797017	0.888748	0.194118	-0.730584	1.240171	0.083730	-0.710801	1.130001	0.146176	-0.720246	1.186996	0.174354	-0.581915	0.729703	0.284720	-0.580919	0.726399	-0.126432										-0.118447	0.066179	-0.085927				-0.069931	0.073510	0.206921
14864	123.866667	-0.849790	0.660966	-0.030313	-0.819774	0.671448	0.211006	-0.805470	0.900200	-0.007394	-0.796987	0.888754	0.194078	-0.730505	1.240169	0.083634	-0.710748	1.129964	0.146089	-0.720210	1.187013	0.174285	-0.581924	0.729695	0.284631	-0.580893	0.726374	-0.126351										-0.118519	0.066043	-0.085868				-0.069940	0.073509	0.206923
14865	123.875000	-0.849746	0.660968	-0.030325	-0.819753	0.671462	0.210989	-0.805426	0.900195	-0.007443	-0.796954	0.888762	0.194037	-0.730451	1.240161	0.083563	-0.710757	1.130015	0.146042	-0.720205	1.186971	0.174192	-0.581945	0.729681	0.284624	-0.580857	0.726338	-0.126423										-0.118445	0.066178	-0.085930				-0.069899	0.073565	0.206877
14866	123.883333	-0.849700	0.660977	-0.030341	-0.819735	0.671479	0.210974	-0.805365	0.900201	-0.007486	-0.796923	0.888778	0.193993	-0.730401	1.240142	0.083487	-0.710754	1.130041	0.146001	-0.720185	1.186964	0.174126	-0.581966	0.729669	0.284619	-0.580817	0.726298	-0.126496										-0.118446	0.066173	-0.085928				-0.069895	0.073559	0.206873
14867	123.891667	-0.849716	0.660991	-0.030363	-0.819728	0.671496	0.210956	-0.805318	0.900205	-0.007536	-0.796898	0.888797	0.193952	-0.730318	1.240175	0.083401	-0.710717	1.129999	0.145927	-0.720146	1.186973	0.174059	-0.581974	0.729669	0.284613	-0.580775	0.726286	-0.126416										-0.118446	0.066179	-0.085930				-0.069895	0.073558	0.206870
14868	123.900000	-0.849692	0.660999	-0.030382	-0.819717	0.671515	0.210941	-0.805265	0.900210	-0.007588	-0.796868	0.888814	0.193911	-0.730316	1.240136	0.083385	-0.710674	1.129956	0.145858	-0.720118	1.186925	0.173984	-0.581970	0.729673	0.284606	-0.580724	0.726268	-0.126442										-0.118508	0.066055	-0.085876				-0.069922	0.073496	0.206909
14869	123.908333	-0.849671	0.661009	-0.030398	-0.819711	0.671538	0.210920	-0.805221	0.900220	-0.007639	-0.796842	0.888836	0.193865	-0.730269	1.240127	0.083330	-0.710661	1.129987	0.145818	-0.720113	1.186918	0.173935	-0.581959	0.729675	0.284597	-0.580662	0.726244	-0.126516										-0.118461	0.066172	-0.085923				-0.069894	0.073555	0.206872
14870	123.916667	-0.849649	0.661014	-0.030419	-0.819704	0.671561	0.210900	-0.805177	0.900227	-0.007686	-0.796816	0.888856	0.193823	-0.730178	1.240164	0.083216	-0.710616	1.129950	0.145747	-0.720084	1.186901	0.173887	-0.581936	0.729690	0.284589	-0.580603	0.726225	-0.126491										-0.118445	0.066176	-0.085926				-0.069893	0.073561	0.206868
14871	123.925000	-0.849628	0.661016	-0.030440	-0.819699	0.671587	0.210878	-0.805136	0.900232	-0.007731	-0.796786	0.888872	0.193776	-0.730178	1.240036	0.083283	-0.710604	1.129931	0.145710	-0.720058	1.186857	0.173827	-0.581907	0.729706	0.284575	-0.580539	0.726216	-0.126512										-0.118442	0.066176	-0.085921				-0.069937	0.073498	0.206925
14872	123.933333	-0.849614	0.661019	-0.030465	-0.819692	0.671610	0.210854	-0.805092	0.900240	-0.007778	-0.796758	0.888887	0.193733	-0.730173	1.240099	0.083179	-0.710565	1.129882	0.145608	-0.719866	1.186786	0.173679	-0.581874	0.729727	0.284565	-0.580466	0.726197	-0.126525										-0.118442	0.066175	-0.085924				-0.069903	0.073562	0.206884
14873	123.941667	-0.849602	0.661024	-0.030489	-0.819683	0.671630	0.210828	-0.805052	0.900249	-0.007825	-0.796727	0.888923	0.193703	-0.730162	1.240068	0.083145	-0.710373	1.129794	0.145449	-0.720038	1.186861	0.173757	-0.581843	0.729754	0.284551	-0.580403	0.726188	-0.126602										-0.118480	0.066106	-0.085909				-0.069917	0.073538	0.206903
14874	123.950000	-0.849584	0.661033	-0.030514	-0.819680	0.671655	0.210804	-0.805011	0.900257	-0.007862	-0.796700	0.888958	0.193672	-0.730134	1.240065	0.083112	-0.710516	1.129878	0.145517	-0.720026	1.186861	0.173718	-0.581810	0.729781	0.284539	-0.580344	0.726165	-0.126670										-0.118507	0.066048	-0.085882				-0.069935	0.073509	0.206922
14875	123.958333	-0.849573	0.661044	-0.030537	-0.819667	0.671672	0.210780	-0.804972	0.900267	-0.007902	-0.796672	0.888989	0.193646	-0.730100	1.240082	0.083073	-0.710495	1.129871	0.145474	-0.720000	1.186807	0.173646	-0.581782	0.729811	0.284529	-0.580287	0.726180	-0.126582										-0.118506	0.066049	-0.085884				-0.069916	0.073540	0.206897
14876	123.966667	-0.849563	0.661056	-0.030557	-0.819660	0.671693	0.210756	-0.804936	0.900281	-0.007934	-0.796642	0.889019	0.193622	-0.730063	1.240077	0.083025	-0.710513	1.129902	0.145481	-0.719981	1.186789	0.173623	-0.581755	0.729835	0.284523	-0.580238	0.726169	-0.126601										-0.118445	0.066177	-0.085936				-0.069895	0.073564	0.206876
14877	123.975000	-0.849560	0.661070	-0.030578	-0.819649	0.671710	0.210735	-0.804901	0.900296	-0.007966	-0.796613	0.889050	0.193598	-0.730047	1.240067	0.082995	-0.710460	1.129863	0.145408	-0.719977	1.186820	0.173594	-0.581774	0.729832	0.284660	-0.580203	0.726152	-0.126660										-0.118479	0.066115	-0.085907				-0.069933	0.073505	0.206929
14878	123.983333	-0.849552	0.661079	-0.030592	-0.819642	0.671728	0.210712	-0.804869	0.900309	-0.007996	-0.796585	0.889083	0.193572	-0.730034	1.240051	0.082971	-0.710434	1.129870	0.145371	-0.719957	1.186796	0.173549	-0.581758	0.729850	0.284652	-0.580176	0.726136	-0.126733										-0.118447	0.066183	-0.085908				-0.069932	0.073498	0.206937
14879	123.991667	-0.849554	0.661088	-0.030608	-0.819631	0.671741	0.210696	-0.804840	0.900324	-0.008025	-0.796561	0.889108	0.193551	-0.730009	1.240057	0.082917	-0.710410	1.129837	0.145329	-0.719849	1.186771	0.173465	-0.581705	0.729884	0.284493	-0.580152	0.726136	-0.126646										-0.118478	0.066122	-0.085902				-0.069922	0.073536	0.206915
14880	124.000000	-0.849552	0.661093	-0.030628	-0.819616	0.671753	0.210681	-0.804810	0.900337	-0.008053	-0.796530	0.889131	0.193526	-0.729995	1.240049	0.082888	-0.710337	1.129837	0.145263	-0.719746	1.186745	0.173378	-0.581734	0.729858	0.284624	-0.580128	0.726117	-0.126763										-0.118445	0.066182	-0.085924				-0.069904	0.073566	0.206894
14881	124.008333	-0.849545	0.661099	-0.030641	-0.819615	0.671773	0.210668	-0.804779	0.900346	-0.008077	-0.796500	0.889153	0.193498	-0.729985	1.240051	0.082854	-0.710317	1.129835	0.145234	-0.719900	1.186779	0.173432	-0.581725	0.729861	0.284612	-0.580110	0.726097	-0.126778										-0.118478	0.066120	-0.085895				-0.069907	0.073578	0.206898
14882	124.016667	-0.849535	0.661100	-0.030654	-0.819607	0.671793	0.210663	-0.804753	0.900352	-0.008103	-0.796472	0.889169	0.193478	-0.729914	1.240080	0.082729	-0.710316	1.129827	0.145219	-0.719878	1.186752	0.173371	-0.581670	0.729895	0.284449	-0.580097	0.726082	-0.126798										-0.118515	0.066054	-0.085873				-0.069944	0.073521	0.206945
14883	124.025000	-0.849530	0.661098	-0.030668	-0.819595	0.671806	0.210651	-0.804732	0.900356	-0.008122	-0.796442	0.889193	0.193458	-0.729972	1.240051	0.082767	-0.710158	1.129712	0.145073	-0.719683	1.186706	0.173230	-0.581679	0.729877	0.284503	-0.580085	0.726094	-0.126712										-0.118439	0.066173	-0.085924				-0.069928	0.073545	0.206920
14884	124.033333	-0.849524	0.661101	-0.030675	-0.819586	0.671820	0.210643	-0.804710	0.900358	-0.008145	-0.796410	0.889209	0.193441	-0.729966	1.240044	0.082725	-0.710279	1.129836	0.145148	-0.719812	1.186740	0.173278	-0.581686	0.729864	0.284561	-0.580076	0.726065	-0.126833										-0.118441	0.066171	-0.085926				-0.069940	0.073512	0.206939
14885	124.041667	-0.849513	0.661103	-0.030682	-0.819578	0.671840	0.210635	-0.804693	0.900355	-0.008179	-0.796383	0.889225	0.193427	-0.729955	1.240046	0.082692	-0.710269	1.129830	0.145135	-0.719812	1.186757	0.173268	-0.581669	0.729867	0.284541	-0.580069	0.726057	-0.126847										-0.118512	0.066052	-0.085870				-0.069932	0.073520	0.206934
14886	124.050000	-0.849505	0.661102	-0.030690	-0.819559	0.671849	0.210633	-0.804681	0.900358	-0.008173	-0.796354	0.889238	0.193417	-0.729946	1.240044	0.082678	-0.710242	1.129830	0.145130	-0.719806	1.186754	0.173247	-0.581649	0.729872	0.284528	-0.580067	0.726070	-0.126767										-0.118505	0.066053	-0.085873				-0.069929	0.073512	0.206929
14887	124.058333	-0.849498	0.661106	-0.030691	-0.819543	0.671862	0.210623	-0.804668	0.900356	-0.008196	-0.796329	0.889256	0.193411	-0.729946	1.240031	0.082641	-0.710227	1.129828	0.145106	-0.719676	1.186743	0.173155	-0.581629	0.729880	0.284517	-0.580055	0.726064	-0.126781										-0.118441	0.066180	-0.085925				-0.069904	0.073571	0.206892
14888	124.066667	-0.849491	0.661106	-0.030698	-0.819527	0.671875	0.210615	-0.804663	0.900360	-0.008202	-0.796301	0.889274	0.193403	-0.729932	1.240040	0.082610	-0.710184	1.129853	0.145080	-0.719730	1.186736	0.173150	-0.581602	0.729890	0.284501	-0.580046	0.726062	-0.126797										-0.118621	0.066099	-0.085765				-0.069896	0.073570	0.206892
14889	124.075000	-0.849487	0.661107	-0.030698	-0.819513	0.671882	0.210619	-0.804651	0.900357	-0.008204	-0.796277	0.889288	0.193402	-0.729922	1.240033	0.082605	-0.710153	1.129847	0.145049	-0.719725	1.186823	0.173176	-0.581568	0.729910	0.284498	-0.580038	0.726059	-0.126808										-0.118512	0.066060	-0.085872				-0.069925	0.073537	0.206917
14890	124.083333	-0.849486	0.661108	-0.030705	-0.819496	0.671889	0.210622	-0.804646	0.900360	-0.008206	-0.796249	0.889300	0.193401	-0.729909	1.240069	0.082577	-0.710159	1.129893	0.145056	-0.719516	1.186779	0.173070	-0.581535	0.729924	0.284492	-0.580031	0.726059	-0.126824										-0.118447	0.066178	-0.085922				-0.069940	0.073514	0.206937
14891	124.091667	-0.849486	0.661106	-0.030707	-0.819477	0.671903	0.210614	-0.804636	0.900352	-0.008209	-0.796221	0.889308	0.193399	-0.729897	1.240090	0.082558	-0.710078	1.129874	0.145013	-0.719636	1.186826	0.173115	-0.581491	0.729941	0.284484	-0.580024	0.726049	-0.126835										-0.118442	0.066174	-0.085926				-0.069921	0.073539	0.206916
14892	124.100000	-0.849482	0.661103	-0.030707	-0.819461	0.671906	0.210618	-0.804628	0.900350	-0.008212	-0.796195	0.889315	0.193394	-0.729873	1.240096	0.082522	-0.710040	1.129910	0.145012	-0.719607	1.186841	0.173100	-0.581450	0.729961	0.284473	-0.580016	0.726044	-0.126840										-0.118452	0.066181	-0.085916				-0.069907	0.073577	0.206882
14893	124.108333	-0.849477	0.661105	-0.030704	-0.819448	0.671917	0.210618	-0.804620	0.900345	-0.008208	-0.796170	0.889326	0.193386	-0.729860	1.240148	0.082521	-0.710091	1.129973	0.144987	-0.719574	1.186930	0.173109	-0.581391	0.730002	0.284390	-0.580009	0.726043	-0.126853										-0.118479	0.066117	-0.085903				-0.069947	0.073515	0.206930
14894	124.116667	-0.849468	0.661111	-0.030701	-0.819428	0.671922	0.210622	-0.804612	0.900337	-0.008218	-0.796143	0.889336	0.193381	-0.729838	1.240199	0.082522	-0.710051	1.130026	0.145033	-0.719544	1.186978	0.173108	-0.581326	0.730028	0.284305	-0.580008	0.726038	-0.126862										-0.118444	0.066176	-0.085939				-0.069912	0.073569	0.206886
14895	124.125000	-0.849465	0.661119	-0.030701	-0.819412	0.671931	0.210622	-0.804604	0.900334	-0.008223	-0.796119	0.889344	0.193376	-0.729807	1.240230	0.082487	-0.710058	1.130089	0.144999	-0.719525	1.187039	0.173099	-0.581292	0.730051	0.284296	-0.580002	0.726032	-0.126864										-0.118442	0.066176	-0.085934				-0.069904	0.073567	0.206881
14896	124.133333	-0.849453	0.661120	-0.030690	-0.819401	0.671942	0.210623	-0.804593	0.900331	-0.008222	-0.796095	0.889359	0.193372	-0.729784	1.240270	0.082474	-0.710079	1.130150	0.144953	-0.719514	1.187126	0.173111	-0.581258	0.730073	0.284293	-0.580000	0.726024	-0.126868										-0.118442	0.066176	-0.085933				-0.069895	0.073572	0.206870
14897	124.141667	-0.849447	0.661127	-0.030687	-0.819354	0.672025	0.210677	-0.804587	0.900325	-0.008221	-0.796074	0.889367	0.193370	-0.729753	1.240310	0.082452	-0.710108	1.130151	0.144985	-0.719489	1.187158	0.173093	-0.581236	0.730089	0.284286	-0.580008	0.726015	-0.126871										-0.118479	0.066123	-0.085907				-0.069934	0.073508	0.206911
14898	124.150000	-0.849446	0.661131	-0.030680	-0.819361	0.671954	0.210642	-0.804582	0.900317	-0.008222	-0.796057	0.889371	0.193363	-0.729724	1.240345	0.082427	-0.710063	1.130193	0.144933	-0.719465	1.187183	0.173074	-0.581210	0.730097	0.284277	-0.580014	0.726002	-0.126876										-0.118442	0.066188	-0.085937				-0.069935	0.073507	0.206915
14899	124.158333	-0.849437	0.661132	-0.030677	-0.819347	0.671962	0.210649	-0.804573	0.900305	-0.008221	-0.796033	0.889371	0.193358	-0.729719	1.240354	0.082415	-0.710035	1.130219	0.144911	-0.719443	1.187209	0.173052	-0.581187	0.730107	0.284268	-0.580023	0.725988	-0.126879										-0.118476	0.066121	-0.085909				-0.069900	0.073558	0.206872
14900	124.166667	-0.849429	0.661134	-0.030673	-0.819310	0.672133	0.210750	-0.804572	0.900294	-0.008222	-0.796017	0.889373	0.193345	-0.729695	1.240371	0.082393	-0.710017	1.130282	0.144884	-0.719415	1.187249	0.173027	-0.581168	0.730113	0.284260	-0.580028	0.725971	-0.126886										-0.118506	0.066058	-0.085884				-0.069932	0.073498	0.206914
14901	124.175000	-0.849425	0.661137	-0.030667	-0.819316	0.671973	0.210658	-0.804566	0.900282	-0.008229	-0.796000	0.889368	0.193335	-0.729653	1.240403	0.082351	-0.710025	1.130262	0.144870	-0.719391	1.187256	0.172995	-0.581151	0.730124	0.284249	-0.580041	0.725956	-0.126890										-0.118440	0.066179	-0.085937				-0.069908	0.073524	0.206891
14902	124.183333	-0.849419	0.661137	-0.030661	-0.819307	0.671977	0.210661	-0.804566	0.900269	-0.008236	-0.795989	0.889376	0.193330	-0.729635	1.240403	0.082324	-0.709983	1.130307	0.144834	-0.719367	1.187269	0.172966	-0.581139	0.730129	0.284234	-0.580051	0.725941	-0.126885										-0.118505	0.066053	-0.085888				-0.069899	0.073555	0.206877
14903	124.191667	-0.849412	0.661133	-0.030658	-0.819287	0.672064	0.210712	-0.804567	0.900254	-0.008241	-0.795982	0.889380	0.193321	-0.729588	1.240412	0.082287	-0.709958	1.130311	0.144812	-0.719338	1.187326	0.172966	-0.581124	0.730139	0.284223	-0.580059	0.725923	-0.126890										-0.118508	0.066052	-0.085883				-0.069931	0.073501	0.206913
14904	124.200000	-0.849410	0.661134	-0.030656	-0.819271	0.672150	0.210761	-0.804571	0.900238	-0.008247	-0.795979	0.889374	0.193304	-0.729555	1.240415	0.082268	-0.709962	1.130380	0.144839	-0.719311	1.187330	0.172934	-0.581120	0.730147	0.284210	-0.580067	0.725907	-0.126896										-0.118509	0.066053	-0.085884				-0.069928	0.073501	0.206920
14905	124.208333	-0.849411	0.661131	-0.030650	-0.819280	0.671986	0.210667	-0.804576	0.900226	-0.008255	-0.795979	0.889382	0.193297	-0.729482	1.240430	0.082225	-0.709936	1.130377	0.144805	-0.719191	1.187256	0.172841	-0.581117	0.730151	0.284199	-0.580075	0.725883	-0.126891										-0.118449	0.066184	-0.085939				-0.069896	0.073561	0.206867
14906	124.216667	-0.849411	0.661125	-0.030648	-0.819277	0.671985	0.210668	-0.804578	0.900208	-0.008261	-0.795984	0.889386	0.193285	-0.729420	1.240436	0.082202	-0.709913	1.130290	0.144714	-0.719254	1.187317	0.172877	-0.581116	0.730166	0.284190	-0.580082	0.725862	-0.126895										-0.118519	0.066059	-0.085886				-0.069894	0.073559	0.206867
14907	124.225000	-0.849411	0.661120	-0.030648	-0.819273	0.672067	0.210715	-0.804591	0.900195	-0.008274	-0.795995	0.889392	0.193276	-0.729332	1.240431	0.082165	-0.709853	1.130268	0.144649	-0.719212	1.187308	0.172850	-0.581124	0.730173	0.284172	-0.580090	0.725833	-0.126902										-0.118517	0.066064	-0.085892				-0.069928	0.073492	0.206907
14908	124.233333	-0.849405	0.661114	-0.030648	-0.819280	0.671981	0.210663	-0.804599	0.900183	-0.008284	-0.796011	0.889392	0.193256	-0.729240	1.240480	0.082136	-0.709792	1.130265	0.144581	-0.718987	1.187162	0.172630	-0.581170	0.730157	0.284301	-0.580093	0.725802	-0.126906										-0.118449	0.066185	-0.085940				-0.069895	0.073557	0.206859
14909	124.241667	-0.849409	0.661109	-0.030655	-0.819288	0.671979	0.210660	-0.804608	0.900169	-0.008308	-0.796025	0.889387	0.193234	-0.729139	1.240459	0.082118	-0.709748	1.130262	0.144540	-0.718998	1.187196	0.172657	-0.581141	0.730182	0.284134	-0.580104	0.725782	-0.126909										-0.118447	0.066178	-0.085943				-0.069895	0.073547	0.206862
14910	124.250000	-0.849407	0.661098	-0.030653	-0.819298	0.671972	0.210658	-0.804619	0.900156	-0.008327	-0.796044	0.889391	0.193212	-0.728999	1.240482	0.082075	-0.709730	1.130260	0.144498	-0.719016	1.187235	0.172690	-0.581156	0.730189	0.284125	-0.580117	0.725763	-0.126915										-0.118510	0.066052	-0.085892				-0.069900	0.073547	0.206861
14911	124.258333	-0.849410	0.661090	-0.030661	-0.819311	0.671969	0.210654	-0.804628	0.900146	-0.008347	-0.796066	0.889396	0.193192	-0.728896	1.240535	0.082085	-0.709671	1.130268	0.144458	-0.718958	1.187240	0.172674	-0.581193	0.730177	0.284183	-0.580120	0.725739	-0.126913										-0.118506	0.066053	-0.085892				-0.069915	0.073520	0.206890
14912	124.266667	-0.849420	0.661082	-0.030665	-0.819326	0.671966	0.210641	-0.804638	0.900140	-0.008372	-0.796084	0.889395	0.193164	-0.728742	1.240590	0.082046	-0.709662	1.130342	0.144483	-0.718876	1.187243	0.172647	-0.581233	0.730167	0.284246	-0.580128	0.725718	-0.126915										-0.118436	0.066176	-0.085943				-0.069933	0.073499	0.206910
14913	124.275000	-0.849429	0.661072	-0.030673	-0.819349	0.671960	0.210635	-0.804642	0.900133	-0.008398	-0.796105	0.889404	0.193143	-0.728614	1.240633	0.082041	-0.709586	1.130289	0.144387	-0.718800	1.187256	0.172632	-0.581224	0.730187	0.284091	-0.580133	0.725698	-0.126917										-0.118440	0.066176	-0.085936				-0.069890	0.073556	0.206872
14914	124.283333	-0.849438	0.661060	-0.030679	-0.819369	0.671952	0.210629	-0.804654	0.900133	-0.008428	-0.796122	0.889416	0.193116	-0.728407	1.240695	0.081949	-0.709501	1.130286	0.144318	-0.718704	1.187278	0.172611	-0.581254	0.730188	0.284085	-0.580141	0.725687	-0.126925										-0.118442	0.066182	-0.085931				-0.069929	0.073492	0.206926
14915	124.291667	-0.849452	0.661054	-0.030693	-0.819393	0.671955	0.210615	-0.804653	0.900132	-0.008451	-0.796136	0.889419	0.193088	-0.728306	1.240706	0.082071	-0.709487	1.130360	0.144362	-0.718621	1.187293	0.172606	-0.581324	0.730160	0.284222	-0.580146	0.725669	-0.126938										-0.118476	0.066126	-0.085910				-0.069932	0.073508	0.206916
14916	124.300000	-0.849471	0.661049	-0.030709	-0.819415	0.671955	0.210606	-0.804655	0.900135	-0.008479	-0.796149	0.889431	0.193061	-0.728163	1.240766	0.082074	-0.709424	1.130406	0.144334	-0.718519	1.187288	0.172596	-0.581325	0.730171	0.284065	-0.580145	0.725658	-0.126950										-0.118445	0.066182	-0.085937				-0.069897	0.073561	0.206879
14917	124.308333	-0.849483	0.661036	-0.030721	-0.819436	0.671949	0.210593	-0.804651	0.900139	-0.008506	-0.796158	0.889437	0.193035	-0.727988	1.240875	0.082053	-0.709354	1.130440	0.144338	-0.718428	1.187352	0.172609	-0.581375	0.730146	0.284126	-0.580143	0.725641	-0.126959										-0.118448	0.066185	-0.085934				-0.069914	0.073533	0.206891
14918	124.316667	-0.849503	0.661034	-0.030733	-0.819461	0.671956	0.210583	-0.804650	0.900145	-0.008530	-0.796168	0.889446	0.193007	-0.727844	1.240886	0.082163	-0.709287	1.130482	0.144326	-0.718337	1.187420	0.172622	-0.581429	0.730111	0.284187	-0.580138	0.725627	-0.126969										-0.118516	0.066060	-0.085878				-0.069939	0.073500	0.206917
14919	124.325000	-0.849515	0.661025	-0.030744	-0.819478	0.671955	0.210570	-0.804640	0.900153	-0.008553	-0.796171	0.889455	0.192986	-0.727739	1.240997	0.082127	-0.709243	1.130503	0.144330	-0.718226	1.187439	0.172619	-0.581464	0.730092	0.284185	-0.580126	0.725621	-0.126979										-0.118485	0.066121	-0.085904				-0.069921	0.073529	0.206902
14920	124.333333	-0.849482	0.661005	-0.030761	-0.819502	0.671959	0.210554	-0.804632	0.900162	-0.008579	-0.796177	0.889459	0.192965	-0.727614	1.241055	0.082145	-0.709181	1.130536	0.144332	-0.718121	1.187450	0.172629	-0.581508	0.730044	0.284185	-0.580113	0.725598	-0.126983										-0.118451	0.066182	-0.085935				-0.069910	0.073564	0.206889
14921	124.341667	-0.849539	0.661024	-0.030772	-0.819506	0.672044	0.210589	-0.804621	0.900171	-0.008598	-0.796177	0.889465	0.192942	-0.727521	1.241078	0.082181	-0.709133	1.130553	0.144348	-0.718064	1.187500	0.172669	-0.581536	0.730023	0.284184	-0.580105	0.725593	-0.126992										-0.118518	0.066060	-0.085881				-0.069926	0.073538	0.206912
14922	124.350000	-0.849544	0.661026	-0.030783	-0.819507	0.672132	0.210621	-0.804607	0.900179	-0.008616	-0.796178	0.889472	0.192923	-0.727416	1.241109	0.082208	-0.709065	1.130578	0.144346	-0.717987	1.187531	0.172678	-0.581553	0.730006	0.284186	-0.580098	0.725582	-0.127002										-0.118516	0.066063	-0.085883				-0.069948	0.073508	0.206941
14923	124.358333	-0.849504	0.661008	-0.030800	-0.819557	0.671967	0.210518	-0.804589	0.900188	-0.008633	-0.796174	0.889478	0.192907	-0.727314	1.241149	0.082223	-0.709000	1.130557	0.144366	-0.717864	1.187508	0.172651	-0.581564	0.729986	0.284179	-0.580092	0.725574	-0.127014										-0.118454	0.066191	-0.085935				-0.069933	0.073551	0.206920
14924	124.366667	-0.849509	0.661009	-0.030815	-0.819569	0.671970	0.210508	-0.804571	0.900193	-0.008647	-0.796171	0.889477	0.192893	-0.727222	1.241150	0.082229	-0.708938	1.130579	0.144378	-0.717786	1.187495	0.172664	-0.581567	0.729969	0.284168	-0.580084	0.725566	-0.127021										-0.118449	0.066190	-0.085931				-0.069918	0.073578	0.206902
14925	124.375000	-0.849532	0.661021	-0.030827	-0.819568	0.672060	0.210543	-0.804555	0.900197	-0.008659	-0.796163	0.889479	0.192877	-0.727150	1.241153	0.082250	-0.708858	1.130565	0.144371	-0.717728	1.187510	0.172687	-0.581572	0.729955	0.284163	-0.580075	0.725552	-0.127036										-0.118522	0.066067	-0.085883				-0.069949	0.073521	0.206938
14926	124.383333	-0.849555	0.661027	-0.030833	-0.819586	0.671976	0.210489	-0.804536	0.900204	-0.008666	-0.796149	0.889484	0.192871	-0.727079	1.241158	0.082270	-0.708766	1.130522	0.144368	-0.717666	1.187529	0.172727	-0.581569	0.729933	0.284153	-0.580059	0.725539	-0.127046										-0.118450	0.066190	-0.085933				-0.069917	0.073576	0.206896
14927	124.391667	-0.849529	0.661028	-0.030847	-0.819588	0.671979	0.210483	-0.804515	0.900206	-0.008673	-0.796142	0.889480	0.192865	-0.727022	1.241155	0.082299	-0.708729	1.130510	0.144395	-0.717592	1.187510	0.172735	-0.581567	0.729915	0.284141	-0.580046	0.725535	-0.127042										-0.118447	0.066186	-0.085934				-0.069928	0.073547	0.206912
14928	124.400000	-0.849548	0.661043	-0.030846	-0.819567	0.672154	0.210576	-0.804496	0.900209	-0.008673	-0.796125	0.889480	0.192859	-0.726963	1.241147	0.082343	-0.708642	1.130525	0.144402	-0.717513	1.187495	0.172730	-0.581563	0.729899	0.284131	-0.580031	0.725535	-0.127045										-0.118445	0.066177	-0.085924				-0.069914	0.073583	0.206898
14929	124.408333	-0.849538	0.661053	-0.030846	-0.819566	0.671991	0.210474	-0.804478	0.900216	-0.008674	-0.796099	0.889487	0.192856	-0.726915	1.241148	0.082362	-0.708583	1.130541	0.144412	-0.717457	1.187507	0.172773	-0.581558	0.729890	0.284127	-0.580012	0.725530	-0.127042										-0.118513	0.066063	-0.085877				-0.069933	0.073559	0.206923
14930	124.416667	-0.849526	0.661059	-0.030844	-0.819564	0.671985	0.210475	-0.804453	0.900218	-0.008669	-0.796080	0.889491	0.192858	-0.726875	1.241157	0.082384	-0.708590	1.130516	0.144447	-0.717403	1.187538	0.172783	-0.581550	0.729882	0.284118	-0.579993	0.725528	-0.127040										-0.118447	0.066180	-0.085923				-0.069945	0.073524	0.206949
14931	124.425000	-0.849464	0.661048	-0.030847	-0.819551	0.671992	0.210472	-0.804434	0.900225	-0.008671	-0.796055	0.889491	0.192863	-0.726841	1.241155	0.082400	-0.708550	1.130517	0.144467	-0.717351	1.187538	0.172801	-0.581537	0.729875	0.284105	-0.579971	0.725520	-0.127026										-0.118448	0.066184	-0.085930				-0.069930	0.073553	0.206927
14932	124.433333	-0.849497	0.661073	-0.030841	-0.819511	0.672170	0.210572	-0.804411	0.900228	-0.008664	-0.796025	0.889496	0.192866	-0.726811	1.241157	0.082408	-0.708470	1.130577	0.144463	-0.717311	1.187545	0.172824	-0.581523	0.729876	0.284107	-0.579950	0.725514	-0.127015										-0.118448	0.066190	-0.085931				-0.069947	0.073520	0.206948
14933	124.441667	-0.849477	0.661077	-0.030832	-0.819498	0.672088	0.210527	-0.804384	0.900232	-0.008659	-0.795994	0.889497	0.192870	-0.726787	1.241157	0.082417	-0.708555	1.130549	0.144465	-0.717180	1.187490	0.172753	-0.581493	0.729861	0.284105	-0.579929	0.725517	-0.127015										-0.118486	0.066130	-0.085911				-0.069938	0.073517	0.206941
14934	124.450000	-0.849459	0.661084	-0.030831	-0.819477	0.672009	0.210483	-0.804357	0.900229	-0.008654	-0.795964	0.889494	0.192881	-0.726770	1.241162	0.082437	-0.708648	1.130473	0.144477	-0.717241	1.187560	0.172842	-0.581464	0.729857	0.284104	-0.579908	0.725509	-0.127006										-0.118456	0.066183	-0.085933				-0.069942	0.073516	0.206933
14935	124.458333	-0.849436	0.661093	-0.030824	-0.819450	0.672018	0.210487	-0.804327	0.900232	-0.008643	-0.795927	0.889494	0.192886	-0.726759	1.241157	0.082435	-0.708512	1.130538	0.144499	-0.717210	1.187551	0.172859	-0.581424	0.729846	0.284103	-0.579886	0.725504	-0.127000										-0.118489	0.066123	-0.085915				-0.069909	0.073568	0.206878
14936	124.466667	-0.849415	0.661104	-0.030818	-0.819406	0.672196	0.210594	-0.804301	0.900233	-0.008633	-0.795892	0.889495	0.192894	-0.726757	1.241156	0.082447	-0.708359	1.130596	0.144515	-0.717186	1.187551	0.172867	-0.581384	0.729845	0.284110	-0.579866	0.725500	-0.127000										-0.118513	0.066055	-0.085891				-0.069939	0.073506	0.206917
14937	124.475000	-0.849369	0.661109	-0.030806	-0.819384	0.672030	0.210503	-0.804268	0.900236	-0.008623	-0.795850	0.889497	0.192904	-0.726753	1.241139	0.082445	-0.708349	1.130581	0.144521	-0.717091	1.187514	0.172823	-0.581330	0.729852	0.284114	-0.579847	0.725502	-0.126999										-0.118451	0.066180	-0.085940				-0.069941	0.073508	0.206918
14938	124.483333	-0.849371	0.661137	-0.030787	-0.819357	0.672044	0.210512	-0.804241	0.900242	-0.008608	-0.795813	0.889497	0.192916	-0.726760	1.241143	0.082458	-0.708311	1.130590	0.144525	-0.717154	1.187544	0.172876	-0.581279	0.729850	0.284111	-0.579825	0.725509	-0.126993										-0.118447	0.066182	-0.085940				-0.069913	0.073576	0.206879
14939	124.491667	-0.849351	0.661155	-0.030771	-0.819313	0.672054	0.210524	-0.804211	0.900243	-0.008592	-0.795771	0.889500	0.192928	-0.726765	1.241122	0.082448	-0.708307	1.130574	0.144534	-0.717139	1.187513	0.172852	-0.581237	0.729845	0.284120	-0.579806	0.725505	-0.126993										-0.118515	0.066064	-0.085885				-0.069924	0.073542	0.206901
14940	124.500000	-0.849332	0.661170	-0.030758	-0.819295	0.672059	0.210536	-0.804181	0.900247	-0.008579	-0.795731	0.889504	0.192945	-0.726777	1.241103	0.082444	-0.708312	1.130542	0.144555	-0.717134	1.187512	0.172841	-0.581201	0.729837	0.284130	-0.579782	0.725496	-0.126992										-0.118446	0.066182	-0.085938				-0.069929	0.073512	0.206918
14941	124.508333	-0.849312	0.661180	-0.030745	-0.819265	0.672067	0.210547	-0.804152	0.900247	-0.008564	-0.795692	0.889512	0.192960	-0.726793	1.241083	0.082435	-0.708266	1.130554	0.144545	-0.717131	1.187522	0.172874	-0.581146	0.729860	0.284136	-0.579766	0.725485	-0.126988										-0.118482	0.066119	-0.085908				-0.069904	0.073559	0.206883
14942	124.516667	-0.849291	0.661194	-0.030730	-0.819240	0.672071	0.210555	-0.804120	0.900245	-0.008547	-0.795650	0.889519	0.192978	-0.726809	1.241059	0.082425	-0.708238	1.130559	0.144552	-0.717122	1.187483	0.172851	-0.581068	0.729875	0.283996	-0.579748	0.725482	-0.126992										-0.118516	0.066065	-0.085884				-0.069938	0.073496	0.206910
14943	124.525000	-0.849248	0.661192	-0.030723	-0.819211	0.672081	0.210570	-0.804087	0.900246	-0.008535	-0.795607	0.889529	0.192995	-0.726827	1.241029	0.082414	-0.708254	1.130518	0.144565	-0.717127	1.187447	0.172843	-0.581049	0.729872	0.284075	-0.579728	0.725464	-0.126982										-0.118448	0.066184	-0.085936				-0.069926	0.073487	0.206905
14944	124.533333	-0.849257	0.661211	-0.030715	-0.819187	0.672092	0.210579	-0.804054	0.900250	-0.008524	-0.795566	0.889539	0.193005	-0.726847	1.240998	0.082402	-0.708250	1.130498	0.144577	-0.717130	1.187485	0.172870	-0.581000	0.729888	0.284008	-0.579709	0.725450	-0.126977										-0.118447	0.066178	-0.085943				-0.069919	0.073479	0.206885
14945	124.541667	-0.849239	0.661220	-0.030706	-0.819164	0.672108	0.210589	-0.804019	0.900257	-0.008509	-0.795526	0.889548	0.193016	-0.726868	1.240966	0.082392	-0.708214	1.130489	0.144581	-0.717122	1.187443	0.172846	-0.581005	0.729861	0.284155	-0.579691	0.725439	-0.126963										-0.118511	0.066053	-0.085896				-0.069889	0.073535	0.206846
14946	124.550000	-0.849223	0.661230	-0.030697	-0.819143	0.672118	0.210594	-0.803989	0.900258	-0.008504	-0.795486	0.889558	0.193024	-0.726888	1.240936	0.082389	-0.708165	1.130489	0.144573	-0.717119	1.187423	0.172846	-0.580975	0.729859	0.284156	-0.579672	0.725431	-0.126947										-0.118509	0.066050	-0.085890				-0.069889	0.073551	0.206843
14947	124.558333	-0.849189	0.661237	-0.030687	-0.819123	0.672131	0.210598	-0.803960	0.900277	-0.008492	-0.795449	0.889571	0.193033	-0.726902	1.240901	0.082374	-0.708178	1.130452	0.144590	-0.717033	1.187381	0.172800	-0.580935	0.729861	0.284083	-0.579653	0.725429	-0.126933										-0.118441	0.066173	-0.085939				-0.069924	0.073497	0.206894
14948	124.566667	-0.849154	0.661255	-0.030668	-0.819104	0.672139	0.210600	-0.803927	0.900295	-0.008485	-0.795410	0.889579	0.193041	-0.726923	1.240873	0.082384	-0.708171	1.130429	0.144611	-0.717114	1.187385	0.172851	-0.580892	0.729859	0.284006	-0.579629	0.725419	-0.126909										-0.118444	0.066177	-0.085935				-0.069885	0.073560	0.206861
14949	124.575000	-0.849191	0.661276	-0.030667	-0.819091	0.672152	0.210604	-0.803902	0.900310	-0.008478	-0.795377	0.889586	0.193046	-0.726891	1.240871	0.082333	-0.708116	1.130426	0.144611	-0.717104	1.187364	0.172852	-0.580882	0.729848	0.284083	-0.579609	0.725416	-0.126894										-0.118512	0.066058	-0.085884				-0.069898	0.073563	0.206862
14950	124.583333	-0.849139	0.661269	-0.030662	-0.819069	0.672159	0.210603	-0.803872	0.900327	-0.008467	-0.795344	0.889599	0.193053	-0.726943	1.240808	0.082382	-0.708078	1.130409	0.144599	-0.716911	1.187254	0.172729	-0.580874	0.729835	0.284164	-0.579585	0.725404	-0.126877										-0.118446	0.066187	-0.085937				-0.069901	0.073562	0.206861
14951	124.591667	-0.849116	0.661284	-0.030655	-0.819058	0.672165	0.210611	-0.803844	0.900333	-0.008459	-0.795314	0.889604	0.193065	-0.726951	1.240741	0.082383	-0.708093	1.130367	0.144633	-0.717077	1.187295	0.172846	-0.580813	0.729839	0.284013	-0.579568	0.725401	-0.126867										-0.118451	0.066185	-0.085933				-0.069916	0.073527	0.206884
14952	124.600000	-0.849168	0.661302	-0.030657	-0.819045	0.672170	0.210617	-0.803840	0.900347	-0.008453	-0.795287	0.889609	0.193075	-0.726945	1.240712	0.082379	-0.708067	1.130351	0.144643	-0.717025	1.187263	0.172824	-0.580785	0.729835	0.284023	-0.579545	0.725384	-0.126850										-0.118520	0.066063	-0.085888				-0.069900	0.073546	0.206848
14953	124.608333	-0.849161	0.661301	-0.030662	-0.819038	0.672177	0.210616	-0.803786	0.900343	-0.008449	-0.795265	0.889610	0.193079	-0.726927	1.240687	0.082373	-0.708021	1.130343	0.144654	-0.716943	1.187238	0.172804	-0.580767	0.729826	0.284033	-0.579528	0.725370	-0.126843										-0.118453	0.066179	-0.085946				-0.069896	0.073540	0.206850
14954	124.616667	-0.849112	0.661296	-0.030658	-0.819029	0.672180	0.210616	-0.803759	0.900345	-0.008449	-0.795246	0.889612	0.193078	-0.726911	1.240640	0.082380	-0.707973	1.130335	0.144662	-0.716818	1.187164	0.172755	-0.580747	0.729816	0.284042	-0.579507	0.725357	-0.126839										-0.118448	0.066178	-0.085948				-0.069926	0.073475	0.206886
14955	124.625000	-0.849079	0.661294	-0.030658	-0.819027	0.672188	0.210616	-0.803735	0.900352	-0.008453	-0.795232	0.889617	0.193076	-0.726883	1.240623	0.082392	-0.707928	1.130304	0.144671	-0.716967	1.187235	0.172877	-0.580734	0.729797	0.284047	-0.579492	0.725342	-0.126833										-0.118478	0.066107	-0.085914				-0.069909	0.073510	0.206878
14956	124.633333	-0.849152	0.661322	-0.030667	-0.819030	0.672190	0.210613	-0.803710	0.900357	-0.008457	-0.795222	0.889620	0.193069	-0.726832	1.240636	0.082388	-0.707884	1.130280	0.144693	-0.716923	1.187200	0.172893	-0.580732	0.729782	0.284052	-0.579474	0.725328	-0.126828										-0.118511	0.066050	-0.085891				-0.069892	0.073548	0.206869
14957	124.641667	-0.849127	0.661324	-0.030667	-0.819035	0.672195	0.210607	-0.803685	0.900369	-0.008464	-0.795211	0.889626	0.193063	-0.726796	1.240619	0.082398	-0.707844	1.130282	0.144696	-0.716870	1.187221	0.172910	-0.580727	0.729767	0.284053	-0.579458	0.725324	-0.126833										-0.118480	0.066115	-0.085908				-0.069933	0.073506	0.206918
14958	124.650000	-0.849078	0.661321	-0.030668	-0.819042	0.672197	0.210604	-0.803657	0.900382	-0.008476	-0.795203	0.889631	0.193056	-0.726752	1.240615	0.082424	-0.707802	1.130286	0.144702	-0.716643	1.187129	0.172783	-0.580735	0.729752	0.284054	-0.579450	0.725321	-0.126842										-0.118441	0.066169	-0.085926				-0.069927	0.073517	0.206916
14959	124.658333	-0.849106	0.661334	-0.030677	-0.819047	0.672198	0.210598	-0.803638	0.900397	-0.008481	-0.795194	0.889645	0.193050	-0.726696	1.240624	0.082438	-0.707757	1.130288	0.144709	-0.716743	1.187221	0.172912	-0.580751	0.729736	0.284049	-0.579442	0.725308	-0.126844										-0.118493	0.066112	-0.085903				-0.069929	0.073515	0.206926
14960	124.666667	-0.849138	0.661348	-0.030687	-0.819055	0.672195	0.210595	-0.803616	0.900409	-0.008490	-0.795184	0.889659	0.193042	-0.726620	1.240665	0.082429	-0.707699	1.130223	0.144650	-0.716715	1.187241	0.172953	-0.580766	0.729729	0.284056	-0.579439	0.725300	-0.126857										-0.118512	0.066063	-0.085879				-0.069926	0.073516	0.206916
14961	124.675000	-0.849052	0.661331	-0.030690	-0.819061	0.672199	0.210593	-0.803597	0.900415	-0.008496	-0.795171	0.889668	0.193035	-0.726540	1.240697	0.082434	-0.707648	1.130299	0.144687	-0.716643	1.187217	0.172926	-0.580791	0.729722	0.284053	-0.579427	0.725289	-0.126860										-0.118446	0.066183	-0.085936				-0.069919	0.073532	0.206894
14962	124.683333	-0.849041	0.661335	-0.030705	-0.819065	0.672203	0.210586	-0.803579	0.900419	-0.008507	-0.795165	0.889673	0.193027	-0.726466	1.240729	0.082455	-0.707596	1.130269	0.144683	-0.716604	1.187260	0.172961	-0.580814	0.729719	0.284056	-0.579416	0.725281	-0.126868										-0.118448	0.066176	-0.085940				-0.069931	0.073487	0.206908
14963	124.691667	-0.849087	0.661349	-0.030719	-0.819062	0.672215	0.210579	-0.803567	0.900424	-0.008515	-0.795150	0.889681	0.193020	-0.726393	1.240742	0.082458	-0.707570	1.130315	0.144695	-0.716527	1.187263	0.172950	-0.580832	0.729717	0.284061	-0.579404	0.725280	-0.126869										-0.118483	0.066114	-0.085918				-0.069916	0.073516	0.206887
14964	124.700000	-0.849027	0.661347	-0.030718	-0.819058	0.672226	0.210569	-0.803554	0.900425	-0.008521	-0.795140	0.889688	0.193010	-0.726327	1.240765	0.082477	-0.707556	1.130313	0.144707	-0.716452	1.187267	0.172969	-0.580845	0.729711	0.284060	-0.579390	0.725280	-0.126865										-0.118517	0.066056	-0.085894				-0.069935	0.073497	0.206917
14965	124.708333	-0.849076	0.661368	-0.030732	-0.819053	0.672240	0.210556	-0.803544	0.900434	-0.008526	-0.795129	0.889691	0.193000	-0.726251	1.240803	0.082502	-0.707545	1.130294	0.144649	-0.716407	1.187260	0.172975	-0.580846	0.729711	0.284063	-0.579368	0.725291	-0.126864										-0.118477	0.066115	-0.085912				-0.069943	0.073502	0.206928
14966	124.716667	-0.849019	0.661369	-0.030731	-0.819046	0.672255	0.210542	-0.803540	0.900445	-0.008532	-0.795123	0.889696	0.192997	-0.726190	1.240830	0.082540	-0.707622	1.130286	0.144676	-0.716349	1.187344	0.173014	-0.580839	0.729714	0.284059	-0.579353	0.725290	-0.126852										-0.118512	0.066054	-0.085882				-0.069945	0.073516	0.206938
14967	124.725000	-0.849069	0.661390	-0.030740	-0.819039	0.672264	0.210532	-0.803536	0.900454	-0.008534	-0.795117	0.889697	0.192991	-0.726106	1.240853	0.082563	-0.707362	1.130363	0.144695	-0.716275	1.187318	0.173012	-0.580827	0.729708	0.284051	-0.579335	0.725298	-0.126842										-0.118511	0.066053	-0.085876				-0.069930	0.073557	0.206915
14968	124.733333	-0.849005	0.661392	-0.030742	-0.819031	0.672269	0.210521	-0.803530	0.900461	-0.008536	-0.795112	0.889694	0.192985	-0.726007	1.240884	0.082578	-0.707327	1.130396	0.144721	-0.716224	1.187348	0.173023	-0.580807	0.729706	0.284047	-0.579324	0.725303	-0.126833										-0.118445	0.066183	-0.085926				-0.069946	0.073531	0.206944
14969	124.741667	-0.849001	0.661386	-0.030754	-0.819025	0.672275	0.210514	-0.803525	0.900466	-0.008540	-0.795106	0.889688	0.192988	-0.725931	1.240904	0.082563	-0.707278	1.130400	0.144719	-0.716156	1.187357	0.173014	-0.580788	0.729697	0.284038	-0.579311	0.725310	-0.126828										-0.118442	0.066184	-0.085929				-0.069941	0.073514	0.206943
14970	124.750000	-0.849074	0.661397	-0.030766	-0.819019	0.672276	0.210506	-0.803527	0.900469	-0.008546	-0.795097	0.889680	0.192986	-0.725851	1.240929	0.082580	-0.707247	1.130434	0.144754	-0.716092	1.187434	0.173059	-0.580768	0.729684	0.284026	-0.579309	0.725308	-0.126837										-0.118515	0.066061	-0.085874				-0.069935	0.073511	0.206934
14971	124.758333	-0.849043	0.661381	-0.030775	-0.819008	0.672277	0.210497	-0.803525	0.900473	-0.008551	-0.795089	0.889677	0.192987	-0.725790	1.240937	0.082603	-0.707207	1.130447	0.144774	-0.715944	1.187425	0.173026	-0.580748	0.729664	0.284023	-0.579307	0.725306	-0.126833										-0.118477	0.066113	-0.085913				-0.069920	0.073524	0.206904
14972	124.766667	-0.848981	0.661362	-0.030773	-0.818990	0.672274	0.210487	-0.803526	0.900479	-0.008553	-0.795073	0.889669	0.192988	-0.725732	1.240944	0.082625	-0.707172	1.130475	0.144800	-0.715927	1.187444	0.173068	-0.580738	0.729647	0.284017	-0.579306	0.725304	-0.126833										-0.118443	0.066177	-0.085940				-0.069898	0.073540	0.206880
14973	124.775000	-0.848974	0.661357	-0.030773	-0.818977	0.672271	0.210477	-0.803530	0.900488	-0.008554	-0.795065	0.889662	0.192993	-0.725670	1.240973	0.082644	-0.707128	1.130480	0.144822	-0.715916	1.187508	0.173132	-0.580724	0.729627	0.284006	-0.579309	0.725310	-0.126839										-0.118439	0.066169	-0.085939				-0.069933	0.073492	0.206921
14974	124.783333	-0.849015	0.661350	-0.030778	-0.818967	0.672275	0.210468	-0.803539	0.900501	-0.008551	-0.795055	0.889657	0.193003	-0.725547	1.241022	0.082549	-0.707131	1.130561	0.144908	-0.715850	1.187485	0.173163	-0.580709	0.729608	0.284008	-0.579317	0.725314	-0.126840										-0.118506	0.066048	-0.085888				-0.069935	0.073497	0.206930
14975	124.791667	-0.848973	0.661350	-0.030759	-0.818953	0.672268	0.210457	-0.803543	0.900508	-0.008542	-0.795041	0.889656	0.193007	-0.725569	1.240984	0.082692	-0.707056	1.130551	0.144890	-0.715786	1.187495	0.173174	-0.580695	0.729583	0.284011	-0.579329	0.725314	-0.126846										-0.118471	0.066115	-0.085903				-0.069917	0.073542	0.206916
14976	124.800000	-0.849006	0.661352	-0.030758	-0.818942	0.672264	0.210451	-0.803546	0.900522	-0.008534	-0.795028	0.889661	0.193018	-0.725525	1.241011	0.082722	-0.707033	1.130481	0.144877	-0.715581	1.187419	0.173094	-0.580681	0.729573	0.284026	-0.579343	0.725318	-0.126854										-0.118434	0.066179	-0.085926				-0.069938	0.073524	0.206940
14977	124.808333	-0.849010	0.661359	-0.030743	-0.818938	0.672264	0.210450	-0.803552	0.900536	-0.008526	-0.795012	0.889660	0.193031	-0.725484	1.240981	0.082738	-0.707004	1.130540	0.144967	-0.715714	1.187458	0.173234	-0.580661	0.729553	0.284042	-0.579352	0.725320	-0.126869										-0.118468	0.066119	-0.085901				-0.069935	0.073524	0.206937
14978	124.816667	-0.848971	0.661337	-0.030727	-0.818935	0.672264	0.210447	-0.803554	0.900545	-0.008515	-0.794995	0.889662	0.193042	-0.725365	1.241031	0.082672	-0.706951	1.130440	0.144929	-0.715652	1.187423	0.173274	-0.580646	0.729539	0.284070	-0.579367	0.725322	-0.126889										-0.118504	0.066054	-0.085881				-0.069936	0.073513	0.206933
14979	124.825000	-0.848986	0.661332	-0.030727	-0.818942	0.672261	0.210446	-0.803554	0.900558	-0.008512	-0.794980	0.889662	0.193054	-0.725420	1.240934	0.082796	-0.706892	1.130403	0.144923	-0.715520	1.187338	0.173206	-0.580628	0.729527	0.284087	-0.579381	0.725327	-0.126908										-0.118439	0.066170	-0.085938				-0.069931	0.073501	0.206920
14980	124.833333	-0.848975	0.661323	-0.030716	-0.818942	0.672262	0.210450	-0.803554	0.900570	-0.008507	-0.794961	0.889662	0.193064	-0.725393	1.240915	0.082854	-0.706859	1.130388	0.144993	-0.715554	1.187334	0.173299	-0.580613	0.729510	0.284108	-0.579393	0.725331	-0.126922										-0.118507	0.066047	-0.085888				-0.069927	0.073488	0.206910
14981	124.841667	-0.849062	0.661342	-0.030708	-0.818948	0.672267	0.210456	-0.803561	0.900591	-0.008497	-0.794938	0.889664	0.193074	-0.725308	1.240868	0.082829	-0.706818	1.130341	0.145003	-0.715535	1.187317	0.173359	-0.580601	0.729489	0.284125	-0.579402	0.725338	-0.126940										-0.118475	0.066109	-0.085923				-0.069908	0.073517	0.206887
14982	124.850000	-0.849025	0.661333	-0.030686	-0.818951	0.672263	0.210457	-0.803556	0.900611	-0.008490	-0.794914	0.889670	0.193086	-0.725347	1.240833	0.082920	-0.706705	1.130291	0.144970	-0.715490	1.187276	0.173389	-0.580585	0.729473	0.284142	-0.579412	0.725348	-0.126950										-0.118500	0.066045	-0.085900				-0.069894	0.073539	0.206872
14983	124.858333	-0.849029	0.661336	-0.030664	-0.818962	0.672271	0.210460	-0.803556	0.900639	-0.008475	-0.794895	0.889679	0.193097	-0.725323	1.240775	0.082973	-0.706780	1.130218	0.145016	-0.715432	1.187198	0.173377	-0.580567	0.729453	0.284154	-0.579425	0.725365	-0.126953										-0.118441	0.066174	-0.085940				-0.069932	0.073493	0.206926
14984	124.866667	-0.849035	0.661342	-0.030643	-0.818968	0.672273	0.210464	-0.803559	0.900668	-0.008461	-0.794875	0.889685	0.193111	-0.725310	1.240774	0.083023	-0.706641	1.130241	0.145098	-0.715386	1.187186	0.173437	-0.580557	0.729440	0.284152	-0.579433	0.725376	-0.126956										-0.118440	0.066180	-0.085937				-0.069939	0.073512	0.206935
14985	124.875000	-0.849127	0.661366	-0.030631	-0.818972	0.672276	0.210468	-0.803554	0.900692	-0.008445	-0.794854	0.889700	0.193127	-0.725276	1.240739	0.083048	-0.706751	1.130111	0.145064	-0.715353	1.187127	0.173454	-0.580535	0.729424	0.284158	-0.579447	0.725386	-0.126962										-0.118511	0.066067	-0.085886				-0.069903	0.073574	0.206897
14986	124.883333	-0.849104	0.661348	-0.030619	-0.818980	0.672277	0.210472	-0.803545	0.900710	-0.008430	-0.794831	0.889710	0.193143	-0.725247	1.240716	0.083132	-0.706730	1.130090	0.145055	-0.715309	1.187097	0.173489	-0.580523	0.729414	0.284150	-0.579461	0.725385	-0.126963										-0.118447	0.066183	-0.085936				-0.069936	0.073519	0.206935
14987	124.891667	-0.849108	0.661353	-0.030601	-0.818985	0.672279	0.210476	-0.803533	0.900719	-0.008415	-0.794808	0.889721	0.193162	-0.725206	1.240675	0.083145	-0.706657	1.130054	0.145100	-0.715272	1.187067	0.173527	-0.580502	0.729403	0.284148	-0.579475	0.725374	-0.126969										-0.118448	0.066187	-0.085946				-0.069933	0.073514	0.206917
14988	124.900000	-0.849186	0.661361	-0.030601	-0.818992	0.672280	0.210483	-0.803524	0.900729	-0.008402	-0.794790	0.889722	0.193176	-0.725183	1.240669	0.083204	-0.706661	1.130064	0.145172	-0.715225	1.187046	0.173570	-0.580494	0.729389	0.284140	-0.579486	0.725362	-0.126976										-0.118451	0.066187	-0.085959				-0.069933	0.073492	0.206907
14989	124.908333	-0.849174	0.661355	-0.030588	-0.819014	0.672351	0.210534	-0.803510	0.900734	-0.008392	-0.794765	0.889727	0.193185	-0.725154	1.240643	0.083233	-0.706619	1.130020	0.145215	-0.715189	1.187004	0.173597	-0.580481	0.729357	0.284137	-0.579498	0.725347	-0.126978										-0.118487	0.066121	-0.085940				-0.069899	0.073552	0.206859
14990	124.916667	-0.849163	0.661352	-0.030574	-0.819011	0.672282	0.210494	-0.803497	0.900744	-0.008382	-0.794749	0.889725	0.193194	-0.725122	1.240613	0.083266	-0.706560	1.129974	0.145200	-0.715142	1.187009	0.173645	-0.580468	0.729338	0.284138	-0.579505	0.725329	-0.126971										-0.118454	0.066189	-0.085973				-0.069929	0.073488	0.206896
14991	124.925000	-0.849175	0.661360	-0.030564	-0.819018	0.672283	0.210503	-0.803486	0.900751	-0.008371	-0.794726	0.889716	0.193202	-0.725090	1.240614	0.083309	-0.706516	1.129997	0.145253	-0.715101	1.186997	0.173674	-0.580483	0.729295	0.284209	-0.579505	0.725321	-0.126960										-0.118452	0.066186	-0.085965				-0.069935	0.073494	0.206906
14992	124.933333	-0.849229	0.661373	-0.030553	-0.819030	0.672287	0.210510	-0.803479	0.900765	-0.008358	-0.794714	0.889716	0.193216	-0.725052	1.240612	0.083344	-0.706496	1.129931	0.145284	-0.715058	1.186978	0.173715	-0.580446	0.729278	0.284124	-0.579503	0.725309	-0.126941										-0.118448	0.066189	-0.085961				-0.069907	0.073568	0.206879
14993	124.941667	-0.849212	0.661379	-0.030539	-0.819029	0.672310	0.210529	-0.803468	0.900769	-0.008346	-0.794696	0.889709	0.193221	-0.725005	1.240603	0.083368	-0.706456	1.129982	0.145321	-0.715038	1.186941	0.173738	-0.580436	0.729247	0.284117	-0.579497	0.725301	-0.126925										-0.118485	0.066130	-0.085929				-0.069922	0.073543	0.206907
14994	124.950000	-0.849192	0.661376	-0.030529	-0.819042	0.672281	0.210527	-0.803458	0.900773	-0.008333	-0.794681	0.889701	0.193231	-0.724958	1.240591	0.083389	-0.706190	1.130002	0.145323	-0.714994	1.186903	0.173745	-0.580470	0.729199	0.284272	-0.579486	0.725290	-0.126910										-0.118449	0.066193	-0.085950				-0.069931	0.073514	0.206941
14995	124.958333	-0.849215	0.661379	-0.030528	-0.819042	0.672274	0.210532	-0.803449	0.900772	-0.008321	-0.794673	0.889699	0.193241	-0.724939	1.240578	0.083423	-0.706284	1.129990	0.145382	-0.714945	1.186944	0.173776	-0.580420	0.729202	0.284107	-0.579477	0.725275	-0.126889										-0.118452	0.066195	-0.085955				-0.069933	0.073503	0.206936
14996	124.966667	-0.849188	0.661371	-0.030529	-0.819039	0.672269	0.210535	-0.803438	0.900769	-0.008311	-0.794661	0.889691	0.193250	-0.724895	1.240561	0.083446	-0.706161	1.130019	0.145441	-0.714867	1.186828	0.173765	-0.580458	0.729152	0.284270	-0.579464	0.725256	-0.126876										-0.118518	0.066070	-0.085912				-0.069904	0.073563	0.206884
14997	124.975000	-0.849182	0.661363	-0.030529	-0.819036	0.672256	0.210537	-0.803424	0.900765	-0.008303	-0.794649	0.889682	0.193261	-0.724831	1.240567	0.083447	-0.706077	1.129980	0.145397	-0.714756	1.186849	0.173766	-0.580434	0.729146	0.284192	-0.579454	0.725245	-0.126873										-0.118452	0.066183	-0.085964				-0.069913	0.073520	0.206893
14998	124.983333	-0.849171	0.661357	-0.030528	-0.819029	0.672248	0.210536	-0.803416	0.900762	-0.008291	-0.794641	0.889674	0.193266	-0.724781	1.240560	0.083463	-0.706022	1.129991	0.145405	-0.714794	1.186878	0.173842	-0.580456	0.729113	0.284273	-0.579444	0.725232	-0.126855										-0.118519	0.066060	-0.085922				-0.069899	0.073543	0.206863
14999	124.991667	-0.849209	0.661366	-0.030535	-0.819026	0.672242	0.210537	-0.803408	0.900764	-0.008281	-0.794635	0.889664	0.193279	-0.724736	1.240551	0.083483	-0.706010	1.129913	0.145478	-0.714724	1.186899	0.173869	-0.580456	0.729091	0.284277	-0.579433	0.725227	-0.126839										-0.118485	0.066127	-0.085944				-0.069912	0.073518	0.206895
15000	125.000000	-0.849157	0.661363	-0.030528	-0.819034	0.672377	0.210626	-0.803394	0.900764	-0.008267	-0.794631	0.889653	0.193287	-0.724667	1.240500	0.083560	-0.705963	1.129928	0.145503	-0.714662	1.186904	0.173886	-0.580455	0.729077	0.284280	-0.579423	0.725226	-0.126819										-0.118452	0.066187	-0.085961				-0.069904	0.073556	0.206879
15001	125.008333	-0.849128	0.661364	-0.030521	-0.819017	0.672233	0.210538	-0.803385	0.900769	-0.008251	-0.794628	0.889643	0.193293	-0.724618	1.240508	0.083576	-0.705850	1.129954	0.145497	-0.714613	1.186887	0.173900	-0.580436	0.729070	0.284199	-0.579414	0.725228	-0.126805										-0.118449	0.066191	-0.085957				-0.069904	0.073572	0.206883
15002	125.016667	-0.849146	0.661380	-0.030523	-0.819012	0.672228	0.210534	-0.803374	0.900771	-0.008236	-0.794625	0.889631	0.193300	-0.724595	1.240528	0.083578	-0.705782	1.129951	0.145504	-0.714553	1.186899	0.173924	-0.580458	0.729044	0.284275	-0.579407	0.725237	-0.126790										-0.118447	0.066186	-0.085950				-0.069940	0.073524	0.206934
15003	125.025000	-0.849132	0.661385	-0.030524	-0.819011	0.672223	0.210533	-0.803363	0.900771	-0.008223	-0.794629	0.889616	0.193309	-0.724518	1.240475	0.083641	-0.705773	1.130007	0.145636	-0.714488	1.186901	0.173957	-0.580457	0.729026	0.284284	-0.579400	0.725248	-0.126783										-0.118482	0.066128	-0.085925				-0.069927	0.073547	0.206914
15004	125.033333	-0.849094	0.661383	-0.030527	-0.819008	0.672220	0.210531	-0.803346	0.900766	-0.008216	-0.794624	0.889598	0.193315	-0.724463	1.240479	0.083643	-0.705678	1.129991	0.145635	-0.714245	1.186866	0.173860	-0.580459	0.729012	0.284290	-0.579391	0.725253	-0.126778										-0.118447	0.066184	-0.085950				-0.069911	0.073566	0.206879
15005	125.041667	-0.849092	0.661389	-0.030534	-0.819005	0.672217	0.210532	-0.803330	0.900763	-0.008203	-0.794622	0.889582	0.193321	-0.724439	1.240499	0.083633	-0.705609	1.130003	0.145646	-0.714263	1.186913	0.173946	-0.580461	0.729001	0.284299	-0.579378	0.725258	-0.126778										-0.118445	0.066183	-0.085960				-0.069920	0.073518	0.206893
15006	125.050000	-0.849134	0.661410	-0.030551	-0.819004	0.672215	0.210540	-0.803311	0.900759	-0.008192	-0.794621	0.889573	0.193329	-0.724409	1.240530	0.083624	-0.705589	1.130026	0.145728	-0.714114	1.186944	0.173943	-0.580469	0.728994	0.284305	-0.579361	0.725264	-0.126769										-0.118515	0.066056	-0.085920				-0.069925	0.073477	0.206895
15007	125.058333	-0.849056	0.661401	-0.030541	-0.819000	0.672212	0.210540	-0.803293	0.900757	-0.008182	-0.794615	0.889559	0.193339	-0.724283	1.240524	0.083645	-0.705532	1.130089	0.145779	-0.714131	1.186985	0.174013	-0.580468	0.728972	0.284317	-0.579344	0.725277	-0.126763										-0.118479	0.066114	-0.085942				-0.069911	0.073510	0.206879
15008	125.066667	-0.849027	0.661406	-0.030535	-0.819002	0.672205	0.210546	-0.803279	0.900758	-0.008165	-0.794606	0.889550	0.193347	-0.724310	1.240544	0.083655	-0.705464	1.130065	0.145779	-0.713984	1.187001	0.173995	-0.580476	0.728958	0.284323	-0.579321	0.725286	-0.126739										-0.118440	0.066176	-0.085957				-0.069895	0.073544	0.206869
15009	125.075000	-0.849017	0.661416	-0.030527	-0.819000	0.672205	0.210553	-0.803264	0.900761	-0.008148	-0.794600	0.889543	0.193357	-0.724260	1.240546	0.083665	-0.705409	1.130080	0.145809	-0.714077	1.187086	0.174114	-0.580479	0.728941	0.284330	-0.579298	0.725284	-0.126765										-0.118440	0.066180	-0.085945				-0.069926	0.073502	0.206925
15010	125.083333	-0.849083	0.661440	-0.030529	-0.819001	0.672201	0.210563	-0.803249	0.900763	-0.008133	-0.794598	0.889531	0.193369	-0.724205	1.240563	0.083684	-0.705354	1.130091	0.145843	-0.714033	1.187124	0.174164	-0.580475	0.728922	0.284334	-0.579279	0.725294	-0.126688										-0.118508	0.066061	-0.085888				-0.069920	0.073519	0.206936
15011	125.091667	-0.848997	0.661432	-0.030513	-0.819001	0.672162	0.210549	-0.803238	0.900762	-0.008118	-0.794586	0.889519	0.193376	-0.724149	1.240541	0.083729	-0.705298	1.130145	0.145899	-0.713941	1.187135	0.174180	-0.580473	0.728902	0.284341	-0.579256	0.725294	-0.126716										-0.118471	0.066118	-0.085912				-0.069898	0.073580	0.206895
15012	125.100000	-0.848990	0.661437	-0.030509	-0.818999	0.672193	0.210581	-0.803227	0.900756	-0.008102	-0.794583	0.889504	0.193383	-0.724039	1.240620	0.083627	-0.705237	1.130102	0.145898	-0.713856	1.187137	0.174191	-0.580469	0.728887	0.284343	-0.579231	0.725290	-0.126744										-0.118438	0.066179	-0.085938				-0.069897	0.073572	0.206895
15013	125.108333	-0.848998	0.661443	-0.030508	-0.819001	0.672188	0.210595	-0.803213	0.900744	-0.008090	-0.794575	0.889488	0.193394	-0.724070	1.240528	0.083721	-0.705169	1.130082	0.145930	-0.713787	1.187129	0.174217	-0.580465	0.728862	0.284343	-0.579211	0.725283	-0.126728										-0.118475	0.066112	-0.085917				-0.069933	0.073498	0.206931
15014	125.116667	-0.848983	0.661436	-0.030506	-0.819001	0.672179	0.210609	-0.803207	0.900734	-0.008077	-0.794573	0.889473	0.193402	-0.723924	1.240499	0.083687	-0.705094	1.130146	0.146015	-0.713722	1.187122	0.174242	-0.580459	0.728842	0.284348	-0.579199	0.725278	-0.126715										-0.118509	0.066051	-0.085900				-0.069894	0.073535	0.206876
15015	125.125000	-0.849008	0.661443	-0.030508	-0.819011	0.672175	0.210622	-0.803198	0.900720	-0.008062	-0.794573	0.889453	0.193412	-0.724008	1.240449	0.083731	-0.705033	1.130076	0.146018	-0.713588	1.187037	0.174196	-0.580450	0.728823	0.284344	-0.579188	0.725266	-0.126696										-0.118447	0.066168	-0.085952				-0.069900	0.073534	0.206870
15016	125.133333	-0.848984	0.661443	-0.030499	-0.819016	0.672167	0.210636	-0.803193	0.900706	-0.008043	-0.794570	0.889435	0.193422	-0.723982	1.240402	0.083734	-0.704999	1.130119	0.146110	-0.713597	1.187097	0.174267	-0.580443	0.728812	0.284347	-0.579179	0.725265	-0.126678										-0.118514	0.066053	-0.085907				-0.069941	0.073476	0.206911
15017	125.141667	-0.848995	0.661455	-0.030495	-0.819022	0.672160	0.210650	-0.803187	0.900696	-0.008026	-0.794573	0.889418	0.193429	-0.723920	1.240391	0.083694	-0.704862	1.130039	0.146080	-0.713528	1.187060	0.174274	-0.580434	0.728795	0.284343	-0.579177	0.725254	-0.126651										-0.118481	0.066119	-0.085926				-0.069933	0.073489	0.206915
15018	125.150000	-0.848979	0.661458	-0.030486	-0.819031	0.672155	0.210665	-0.803183	0.900693	-0.007987	-0.794570	0.889399	0.193440	-0.723927	1.240299	0.083714	-0.704855	1.130079	0.146168	-0.713462	1.187054	0.174303	-0.580430	0.728778	0.284345	-0.579192	0.725277	-0.126689										-0.118513	0.066062	-0.085894				-0.069905	0.073567	0.206882
15019	125.158333	-0.848981	0.661466	-0.030470	-0.819040	0.672143	0.210679	-0.803178	0.900683	-0.007964	-0.794573	0.889385	0.193448	-0.723898	1.240244	0.083715	-0.704664	1.130002	0.146089	-0.713404	1.186992	0.174297	-0.580431	0.728764	0.284347	-0.579176	0.725245	-0.126603										-0.118480	0.066123	-0.085912				-0.069943	0.073516	0.206934
15020	125.166667	-0.848978	0.661471	-0.030456	-0.819046	0.672130	0.210699	-0.803172	0.900672	-0.007944	-0.794572	0.889364	0.193457	-0.723868	1.240196	0.083702	-0.704534	1.129934	0.146057	-0.713311	1.186969	0.174292	-0.580431	0.728744	0.284352	-0.579180	0.725234	-0.126574										-0.118440	0.066183	-0.085935				-0.069942	0.073526	0.206937
15021	125.175000	-0.848999	0.661474	-0.030461	-0.819062	0.672118	0.210720	-0.803168	0.900655	-0.007942	-0.794569	0.889350	0.193468	-0.723829	1.240121	0.083689	-0.704486	1.129916	0.146132	-0.713215	1.186920	0.174275	-0.580441	0.728723	0.284363	-0.579192	0.725217	-0.126561										-0.118441	0.066178	-0.085941				-0.069920	0.073540	0.206913
15022	125.183333	-0.848967	0.661459	-0.030452	-0.819074	0.672105	0.210736	-0.803164	0.900644	-0.007898	-0.794567	0.889331	0.193478	-0.723793	1.240020	0.083706	-0.704288	1.129749	0.146037	-0.712981	1.186793	0.174175	-0.580456	0.728700	0.284367	-0.579201	0.725200	-0.126548										-0.118442	0.066169	-0.085949				-0.069896	0.073554	0.206884
15023	125.191667	-0.848966	0.661453	-0.030448	-0.819082	0.672091	0.210755	-0.803164	0.900629	-0.007880	-0.794559	0.889305	0.193486	-0.723795	1.239892	0.083661	-0.704166	1.129671	0.146090	-0.713073	1.186786	0.174276	-0.580473	0.728678	0.284379	-0.579213	0.725189	-0.126531										-0.118474	0.066105	-0.085928				-0.069935	0.073481	0.206924
15024	125.200000	-0.848963	0.661449	-0.030445	-0.819092	0.672081	0.210771	-0.803161	0.900615	-0.007857	-0.794554	0.889277	0.193489	-0.723812	1.239720	0.083654	-0.704061	1.129618	0.146115	-0.712962	1.186647	0.174237	-0.580489	0.728662	0.284393	-0.579236	0.725177	-0.126512										-0.118510	0.066046	-0.085902				-0.069928	0.073476	0.206920
15025	125.208333	-0.848994	0.661459	-0.030448	-0.819101	0.672074	0.210787	-0.803156	0.900599	-0.007837	-0.794544	0.889244	0.193490	-0.723846	1.239574	0.083584	-0.703921	1.129471	0.146189	-0.712804	1.186561	0.174192	-0.580476	0.728660	0.284327	-0.579239	0.725182	-0.126494										-0.118477	0.066111	-0.085924				-0.069927	0.073481	0.206923
15026	125.216667	-0.848967	0.661458	-0.030442	-0.819112	0.672070	0.210802	-0.803150	0.900585	-0.007814	-0.794533	0.889207	0.193486	-0.723867	1.239455	0.083537	-0.703774	1.129435	0.146217	-0.712823	1.186562	0.174267	-0.580498	0.728640	0.284419	-0.579238	0.725187	-0.126461										-0.118444	0.066184	-0.085947				-0.069936	0.073504	0.206933
15027	125.225000	-0.848969	0.661466	-0.030438	-0.819114	0.672064	0.210822	-0.803144	0.900561	-0.007793	-0.794520	0.889160	0.193483	-0.723879	1.239260	0.083518	-0.703651	1.129367	0.146251	-0.712732	1.186447	0.174225	-0.580497	0.728636	0.284434	-0.579239	0.725215	-0.126391										-0.118475	0.066121	-0.085910				-0.069934	0.073509	0.206938
15028	125.233333	-0.848992	0.661489	-0.030445	-0.819111	0.672061	0.210841	-0.803142	0.900537	-0.007777	-0.794512	0.889116	0.193485	-0.723921	1.239081	0.083440	-0.703527	1.129286	0.146293	-0.712639	1.186347	0.174197	-0.580490	0.728624	0.284459	-0.579242	0.725228	-0.126426										-0.118509	0.066065	-0.085886				-0.069930	0.073522	0.206941
15029	125.241667	-0.848950	0.661497	-0.030441	-0.819102	0.672054	0.210858	-0.803138	0.900517	-0.007763	-0.794499	0.889062	0.193483	-0.723942	1.238882	0.083397	-0.703362	1.129224	0.146333	-0.712514	1.186291	0.174181	-0.580480	0.728615	0.284484	-0.579236	0.725256	-0.126416										-0.118479	0.066123	-0.085910				-0.069901	0.073572	0.206893
15030	125.250000	-0.848923	0.661510	-0.030442	-0.819085	0.672052	0.210875	-0.803137	0.900497	-0.007746	-0.794488	0.889014	0.193483	-0.723970	1.238661	0.083344	-0.703215	1.129143	0.146373	-0.712465	1.186213	0.174164	-0.580474	0.728600	0.284515	-0.579214	0.725294	-0.126409										-0.118443	0.066184	-0.085947				-0.069903	0.073563	0.206892
15031	125.258333	-0.848912	0.661522	-0.030444	-0.819062	0.672051	0.210884	-0.803137	0.900479	-0.007727	-0.794483	0.888970	0.193485	-0.723995	1.238523	0.083203	-0.703109	1.129027	0.146422	-0.712418	1.186164	0.174179	-0.580468	0.728595	0.284554	-0.579206	0.725345	-0.126416										-0.118480	0.066113	-0.085929				-0.069916	0.073524	0.206903
15032	125.266667	-0.848871	0.661524	-0.030445	-0.819042	0.672203	0.210985	-0.803145	0.900471	-0.007704	-0.794486	0.888923	0.193486	-0.724104	1.238275	0.083144	-0.702892	1.128874	0.146406	-0.712375	1.186106	0.174186	-0.580462	0.728585	0.284593	-0.579199	0.725394	-0.126418										-0.118509	0.066048	-0.085901				-0.069933	0.073486	0.206917
15033	125.275000	-0.848850	0.661535	-0.030449	-0.819012	0.672053	0.210897	-0.803155	0.900466	-0.007681	-0.794493	0.888873	0.193492	-0.724172	1.238033	0.083032	-0.702699	1.128746	0.146412	-0.712268	1.185918	0.174098	-0.580471	0.728576	0.284629	-0.579198	0.725456	-0.126424										-0.118448	0.066169	-0.085953				-0.069916	0.073509	0.206889
15034	125.283333	-0.848833	0.661542	-0.030444	-0.819018	0.672221	0.210991	-0.803170	0.900463	-0.007655	-0.794502	0.888826	0.193496	-0.724257	1.237775	0.082911	-0.702450	1.128560	0.146316	-0.712139	1.185752	0.173981	-0.580480	0.728570	0.284662	-0.579202	0.725532	-0.126427										-0.118447	0.066179	-0.085952				-0.069935	0.073491	0.206922
15035	125.291667	-0.848824	0.661555	-0.030441	-0.819001	0.672141	0.210951	-0.803188	0.900461	-0.007627	-0.794517	0.888769	0.193496	-0.724343	1.237498	0.082774	-0.702254	1.128425	0.146391	-0.712145	1.185715	0.173996	-0.580501	0.728557	0.284680	-0.579218	0.725600	-0.126421										-0.118481	0.066119	-0.085917				-0.069918	0.073524	0.206901
15036	125.300000	-0.848820	0.661560	-0.030443	-0.818996	0.672070	0.210911	-0.803213	0.900462	-0.007598	-0.794532	0.888716	0.193504	-0.724428	1.237257	0.082657	-0.702082	1.128338	0.146437	-0.712071	1.185615	0.173932	-0.580526	0.728543	0.284700	-0.579233	0.725676	-0.126425										-0.118515	0.066062	-0.085891				-0.069897	0.073567	0.206879
15037	125.308333	-0.848817	0.661563	-0.030441	-0.818963	0.672060	0.210907	-0.803232	0.900460	-0.007573	-0.794548	0.888660	0.193503	-0.724469	1.236937	0.082555	-0.701931	1.128232	0.146492	-0.712014	1.185556	0.173882	-0.580543	0.728529	0.284631	-0.579257	0.725753	-0.126429										-0.118445	0.066182	-0.085938				-0.069900	0.073565	0.206884
15038	125.316667	-0.848813	0.661564	-0.030433	-0.818964	0.672060	0.210913	-0.803254	0.900454	-0.007543	-0.794556	0.888608	0.193508	-0.724548	1.236748	0.082279	-0.701808	1.128163	0.146538	-0.711951	1.185515	0.173825	-0.580600	0.728499	0.284718	-0.579285	0.725837	-0.126320										-0.118442	0.066178	-0.085939				-0.069899	0.073572	0.206883
15039	125.325000	-0.848831	0.661567	-0.030441	-0.818974	0.672055	0.210923	-0.803278	0.900454	-0.007519	-0.794567	0.888564	0.193517	-0.724615	1.236560	0.082135	-0.701683	1.128111	0.146588	-0.711891	1.185488	0.173774	-0.580625	0.728469	0.284638	-0.579313	0.725890	-0.126429										-0.118510	0.066054	-0.085891				-0.069932	0.073502	0.206917
15040	125.333333	-0.848800	0.661560	-0.030445	-0.818961	0.672043	0.210919	-0.803299	0.900455	-0.007488	-0.794573	0.888525	0.193534	-0.724765	1.236252	0.082097	-0.701554	1.128035	0.146601	-0.711848	1.185482	0.173716	-0.580640	0.728442	0.284556	-0.579342	0.725938	-0.126437										-0.118433	0.066165	-0.085939				-0.069901	0.073550	0.206871
15041	125.341667	-0.848801	0.661554	-0.030442	-0.818958	0.672031	0.210923	-0.803317	0.900450	-0.007456	-0.794574	0.888487	0.193550	-0.724902	1.236101	0.081890	-0.701461	1.128021	0.146632	-0.711805	1.185468	0.173628	-0.580693	0.728401	0.284638	-0.579379	0.725995	-0.126338										-0.118437	0.066159	-0.085947				-0.069909	0.073517	0.206876
15042	125.350000	-0.848797	0.661545	-0.030438	-0.818979	0.672028	0.210938	-0.803336	0.900449	-0.007420	-0.794569	0.888455	0.193568	-0.724933	1.235990	0.081626	-0.701415	1.128016	0.146668	-0.711789	1.185519	0.173563	-0.580697	0.728374	0.284563	-0.579409	0.726014	-0.126436										-0.118436	0.066166	-0.085954				-0.069921	0.073483	0.206906
15043	125.358333	-0.848791	0.661540	-0.030433	-0.818975	0.672020	0.210937	-0.803351	0.900453	-0.007387	-0.794567	0.888425	0.193592	-0.725050	1.235843	0.081520	-0.701336	1.127965	0.146644	-0.711780	1.185539	0.173462	-0.580700	0.728345	0.284569	-0.579440	0.726048	-0.126376										-0.118506	0.066041	-0.085897				-0.069907	0.073519	0.206889
15044	125.366667	-0.848774	0.661544	-0.030432	-0.818940	0.672000	0.210927	-0.803368	0.900458	-0.007352	-0.794557	0.888395	0.193612	-0.725183	1.235719	0.081357	-0.701346	1.128031	0.146691	-0.711785	1.185559	0.173330	-0.580693	0.728319	0.284565	-0.579467	0.726072	-0.126314										-0.118435	0.066171	-0.085938				-0.069893	0.073555	0.206875
15045	125.375000	-0.848770	0.661540	-0.030424	-0.818959	0.672079	0.210988	-0.803381	0.900462	-0.007321	-0.794545	0.888364	0.193634	-0.725274	1.235571	0.081162	-0.701322	1.128057	0.146678	-0.711810	1.185656	0.173247	-0.580697	0.728280	0.284652	-0.579489	0.726085	-0.126296										-0.118437	0.066175	-0.085941				-0.069915	0.073529	0.206902
15046	125.383333	-0.848775	0.661535	-0.030416	-0.818950	0.671997	0.210949	-0.803394	0.900464	-0.007290	-0.794531	0.888339	0.193654	-0.725354	1.235475	0.080961	-0.701296	1.128094	0.146645	-0.711831	1.185726	0.173115	-0.580646	0.728271	0.284573	-0.579511	0.726085	-0.126272										-0.118439	0.066176	-0.085946				-0.069930	0.073496	0.206925
15047	125.391667	-0.848796	0.661541	-0.030414	-0.818936	0.671991	0.210951	-0.803402	0.900468	-0.007261	-0.794519	0.888312	0.193679	-0.725426	1.235329	0.080760	-0.701332	1.128090	0.146632	-0.711861	1.185748	0.172950	-0.580616	0.728249	0.284578	-0.579526	0.726094	-0.126254										-0.118472	0.066114	-0.085914				-0.069912	0.073520	0.206902
15048	125.400000	-0.848789	0.661529	-0.030411	-0.818915	0.671982	0.210948	-0.803412	0.900470	-0.007233	-0.794505	0.888288	0.193704	-0.725507	1.235189	0.080534	-0.701362	1.128093	0.146593	-0.711925	1.185853	0.172840	-0.580628	0.728203	0.284742	-0.579542	0.726096	-0.126236										-0.118440	0.066177	-0.085941				-0.069932	0.073497	0.206924
15049	125.408333	-0.848810	0.661521	-0.030401	-0.818937	0.671998	0.210967	-0.803414	0.900472	-0.007209	-0.794487	0.888268	0.193720	-0.725632	1.235133	0.080244	-0.701339	1.128131	0.146526	-0.711992	1.185919	0.172680	-0.580550	0.728216	0.284584	-0.579551	0.726085	-0.126215										-0.118474	0.066106	-0.085922				-0.069929	0.073485	0.206920
15050	125.416667	-0.848867	0.661524	-0.030400	-0.818931	0.671997	0.210970	-0.803417	0.900477	-0.007184	-0.794474	0.888260	0.193740	-0.725676	1.234938	0.080031	-0.701360	1.128148	0.146472	-0.711914	1.185933	0.172432	-0.580518	0.728200	0.284593	-0.579558	0.726081	-0.126197										-0.118510	0.066045	-0.085904				-0.069931	0.073482	0.206920
15051	125.425000	-0.848875	0.661519	-0.030393	-0.818911	0.671990	0.210962	-0.803420	0.900490	-0.007164	-0.794461	0.888250	0.193755	-0.725779	1.234838	0.079754	-0.701406	1.128158	0.146410	-0.711962	1.185977	0.172212	-0.580502	0.728185	0.284594	-0.579562	0.726074	-0.126181										-0.118443	0.066165	-0.085949				-0.069894	0.073543	0.206871
15052	125.433333	-0.848882	0.661506	-0.030386	-0.818913	0.671991	0.210964	-0.803416	0.900500	-0.007149	-0.794443	0.888243	0.193770	-0.725868	1.234732	0.079443	-0.701435	1.128189	0.146336	-0.712058	1.186049	0.172013	-0.580491	0.728175	0.284596	-0.579561	0.726068	-0.126172										-0.118443	0.066173	-0.085948				-0.069900	0.073547	0.206875
15053	125.441667	-0.848923	0.661510	-0.030381	-0.818942	0.672150	0.211066	-0.803406	0.900513	-0.007134	-0.794430	0.888247	0.193776	-0.725899	1.234660	0.079068	-0.701468	1.128251	0.146217	-0.712140	1.186116	0.171798	-0.580487	0.728153	0.284591	-0.579562	0.726055	-0.126155										-0.118480	0.066114	-0.085926				-0.069917	0.073528	0.206894
15054	125.450000	-0.848931	0.661510	-0.030373	-0.818947	0.671997	0.210977	-0.803395	0.900530	-0.007124	-0.794417	0.888253	0.193789	-0.726015	1.234576	0.078817	-0.701486	1.128275	0.146043	-0.712255	1.186283	0.171632	-0.580495	0.728141	0.284594	-0.579551	0.726046	-0.126141										-0.118508	0.066050	-0.085901				-0.069932	0.073503	0.206919
15055	125.458333	-0.848970	0.661510	-0.030367	-0.818942	0.671987	0.210977	-0.803386	0.900544	-0.007112	-0.794404	0.888252	0.193793	-0.726074	1.234508	0.078518	-0.701585	1.128395	0.145966	-0.712341	1.186359	0.171402	-0.580525	0.728110	0.284675	-0.579547	0.726035	-0.126135										-0.118443	0.066176	-0.085951				-0.069901	0.073557	0.206886
15056	125.466667	-0.848975	0.661502	-0.030358	-0.818955	0.671982	0.210982	-0.803373	0.900551	-0.007103	-0.794396	0.888250	0.193800	-0.726167	1.234509	0.078175	-0.701670	1.128472	0.145881	-0.712432	1.186484	0.171173	-0.580518	0.728102	0.284589	-0.579536	0.726024	-0.126116										-0.118442	0.066181	-0.085950				-0.069898	0.073558	0.206873
15057	125.475000	-0.848997	0.661492	-0.030357	-0.818982	0.671980	0.210993	-0.803361	0.900561	-0.007091	-0.794390	0.888255	0.193811	-0.726224	1.234465	0.077834	-0.701717	1.128494	0.145719	-0.712522	1.186619	0.170956	-0.580552	0.728074	0.284674	-0.579522	0.726012	-0.126107										-0.118474	0.066117	-0.085931				-0.069893	0.073556	0.206869
15058	125.483333	-0.849019	0.661484	-0.030352	-0.819008	0.672136	0.211097	-0.803349	0.900578	-0.007071	-0.794392	0.888258	0.193825	-0.726281	1.234383	0.077514	-0.701789	1.128565	0.145606	-0.712588	1.186743	0.170719	-0.580579	0.728050	0.284753	-0.579509	0.726001	-0.126097										-0.118442	0.066177	-0.085959				-0.069893	0.073546	0.206865
15059	125.491667	-0.849047	0.661483	-0.030356	-0.819024	0.671982	0.211007	-0.803336	0.900581	-0.007072	-0.794392	0.888255	0.193833	-0.726353	1.234335	0.077189	-0.701831	1.128608	0.145457	-0.712702	1.186869	0.170492	-0.580546	0.728055	0.284597	-0.579493	0.725989	-0.126082										-0.118506	0.066054	-0.085909				-0.069907	0.073518	0.206883
15060	125.500000	-0.849079	0.661475	-0.030362	-0.819015	0.671963	0.210996	-0.803327	0.900591	-0.007057	-0.794394	0.888256	0.193845	-0.726427	1.234294	0.076843	-0.701923	1.128713	0.145372	-0.712793	1.186983	0.170238	-0.580553	0.728038	0.284602	-0.579475	0.725982	-0.126073										-0.118444	0.066180	-0.085959				-0.069927	0.073497	0.206903
15061	125.508333	-0.849098	0.661465	-0.030370	-0.819029	0.671955	0.210991	-0.803317	0.900599	-0.007035	-0.794400	0.888247	0.193860	-0.726437	1.234210	0.076450	-0.701965	1.128785	0.145261	-0.712887	1.187118	0.170006	-0.580605	0.728004	0.284765	-0.579457	0.725979	-0.126056										-0.118477	0.066113	-0.085932				-0.069896	0.073560	0.206864
15062	125.516667	-0.849084	0.661452	-0.030372	-0.819064	0.671960	0.210997	-0.803301	0.900606	-0.007028	-0.794405	0.888241	0.193873	-0.726581	1.234153	0.076103	-0.702062	1.128891	0.145125	-0.712996	1.187285	0.169744	-0.580609	0.727991	0.284778	-0.579439	0.725971	-0.126041										-0.118446	0.066180	-0.085957				-0.069926	0.073492	0.206911
15063	125.525000	-0.849149	0.661451	-0.030392	-0.819075	0.671951	0.210994	-0.803288	0.900614	-0.006997	-0.794402	0.888229	0.193885	-0.726657	1.234113	0.075752	-0.702105	1.128943	0.145003	-0.713085	1.187435	0.169498	-0.580624	0.727962	0.284790	-0.579419	0.725979	-0.126028										-0.118517	0.066049	-0.085902				-0.069932	0.073498	0.206921
15064	125.533333	-0.849141	0.661442	-0.030401	-0.819058	0.671920	0.210971	-0.803276	0.900621	-0.006977	-0.794405	0.888205	0.193903	-0.726743	1.234089	0.075373	-0.702191	1.129074	0.144929	-0.713179	1.187566	0.169224	-0.580637	0.727930	0.284805	-0.579403	0.725978	-0.126013										-0.118450	0.066177	-0.085955				-0.069909	0.073555	0.206880
15065	125.541667	-0.849150	0.661436	-0.030412	-0.819067	0.671910	0.210963	-0.803260	0.900627	-0.006957	-0.794403	0.888189	0.193919	-0.726795	1.234085	0.074999	-0.702308	1.129235	0.144829	-0.713283	1.187764	0.169014	-0.580652	0.727897	0.284824	-0.579383	0.725981	-0.125995										-0.118465	0.066127	-0.085950				-0.069919	0.073525	0.206904
15066	125.550000	-0.849160	0.661428	-0.030423	-0.819068	0.671893	0.210949	-0.803239	0.900640	-0.006935	-0.794405	0.888171	0.193938	-0.726911	1.234018	0.074693	-0.702448	1.129420	0.144770	-0.713416	1.188057	0.168812	-0.580673	0.727844	0.284843	-0.579359	0.725989	-0.125981										-0.118513	0.066049	-0.085901				-0.069904	0.073553	0.206875
15067	125.558333	-0.849168	0.661426	-0.030437	-0.819122	0.671908	0.210965	-0.803232	0.900649	-0.006903	-0.794403	0.888153	0.193964	-0.727014	1.233991	0.074326	-0.702386	1.129436	0.144568	-0.713497	1.188219	0.168527	-0.580686	0.727801	0.284857	-0.579346	0.725992	-0.125957										-0.118478	0.066109	-0.085923				-0.069930	0.073484	0.206923
15068	125.566667	-0.849179	0.661427	-0.030452	-0.819082	0.671880	0.210929	-0.803216	0.900661	-0.006867	-0.794403	0.888116	0.193988	-0.727065	1.233986	0.073973	-0.702574	1.129642	0.144525	-0.713597	1.188373	0.168264	-0.580687	0.727767	0.284864	-0.579331	0.725991	-0.125935										-0.118442	0.066171	-0.085944				-0.069897	0.073540	0.206879
15069	125.575000	-0.849193	0.661425	-0.030460	-0.819110	0.671973	0.210989	-0.803196	0.900672	-0.006823	-0.794405	0.888095	0.194022	-0.727135	1.233994	0.073555	-0.702749	1.129838	0.144435	-0.713700	1.188640	0.168040	-0.580700	0.727721	0.284880	-0.579312	0.726002	-0.125904										-0.118472	0.066108	-0.085921				-0.069897	0.073557	0.206875
15070	125.583333	-0.849247	0.661430	-0.030475	-0.819125	0.671888	0.210941	-0.803181	0.900683	-0.006780	-0.794403	0.888071	0.194056	-0.727245	1.233961	0.073262	-0.702831	1.129979	0.144319	-0.713959	1.188924	0.167895	-0.580703	0.727676	0.284883	-0.579300	0.726012	-0.125879										-0.118504	0.066042	-0.085894				-0.069929	0.073501	0.206905
15071	125.591667	-0.849234	0.661433	-0.030474	-0.819143	0.671866	0.210938	-0.803169	0.900696	-0.006732	-0.794407	0.888051	0.194103	-0.727348	1.233942	0.072890	-0.702933	1.130148	0.144261	-0.714038	1.189163	0.167650	-0.580704	0.727641	0.284889	-0.579282	0.726039	-0.125855										-0.118471	0.066105	-0.085918				-0.069914	0.073540	0.206891
15072	125.600000	-0.849214	0.661436	-0.030465	-0.819106	0.671824	0.210918	-0.803159	0.900702	-0.006684	-0.794409	0.888014	0.194142	-0.727427	1.233919	0.072526	-0.703016	1.130303	0.144194	-0.713957	1.189293	0.167310	-0.580697	0.727602	0.284891	-0.579269	0.726071	-0.125831										-0.118436	0.066173	-0.085947				-0.069897	0.073572	0.206881
15073	125.608333	-0.849235	0.661444	-0.030457	-0.819108	0.671808	0.210928	-0.803146	0.900709	-0.006631	-0.794414	0.887986	0.194185	-0.727520	1.233855	0.072169	-0.703066	1.130399	0.144077	-0.714112	1.189527	0.167122	-0.580693	0.727560	0.284893	-0.579265	0.726099	-0.125800										-0.118435	0.066177	-0.085947				-0.069900	0.073575	0.206884
15074	125.616667	-0.849209	0.661451	-0.030444	-0.819137	0.671824	0.210968	-0.803140	0.900713	-0.006584	-0.794418	0.887976	0.194239	-0.727520	1.233830	0.071706	-0.703103	1.130528	0.143950	-0.714265	1.189757	0.166903	-0.580686	0.727513	0.284894	-0.579262	0.726126	-0.125777										-0.118503	0.066050	-0.085899				-0.069932	0.073510	0.206933
15075	125.625000	-0.849203	0.661452	-0.030428	-0.819113	0.671772	0.210959	-0.803137	0.900724	-0.006529	-0.794420	0.887938	0.194277	-0.727670	1.233741	0.071464	-0.703241	1.130771	0.143924	-0.714346	1.189980	0.166680	-0.580688	0.727470	0.284897	-0.579255	0.726150	-0.125751										-0.118429	0.066165	-0.085942				-0.069916	0.073534	0.206914
15076	125.633333	-0.849189	0.661456	-0.030414	-0.819117	0.671760	0.210978	-0.803130	0.900731	-0.006473	-0.794427	0.887934	0.194333	-0.727733	1.233732	0.071095	-0.703301	1.130896	0.143833	-0.714409	1.190180	0.166451	-0.580685	0.727430	0.284903	-0.579251	0.726168	-0.125720										-0.118435	0.066168	-0.085939				-0.069938	0.073493	0.206939
15077	125.641667	-0.849182	0.661466	-0.030395	-0.819185	0.671788	0.211040	-0.803135	0.900732	-0.006416	-0.794424	0.887921	0.194379	-0.727785	1.233728	0.070683	-0.703352	1.131036	0.143733	-0.714473	1.190391	0.166177	-0.580690	0.727399	0.284908	-0.579256	0.726183	-0.125686										-0.118498	0.066042	-0.085890				-0.069941	0.073491	0.206942
15078	125.650000	-0.849179	0.661475	-0.030376	-0.819107	0.671731	0.211008	-0.803149	0.900736	-0.006361	-0.794425	0.887903	0.194426	-0.727901	1.233656	0.070406	-0.703403	1.131181	0.143636	-0.714548	1.190622	0.165953	-0.580699	0.727377	0.284913	-0.579267	0.726191	-0.125658										-0.118437	0.066166	-0.085945				-0.069936	0.073493	0.206940
15079	125.658333	-0.849168	0.661483	-0.030356	-0.819108	0.671723	0.211023	-0.803159	0.900733	-0.006308	-0.794430	0.887893	0.194477	-0.727943	1.233660	0.070065	-0.703502	1.131317	0.143551	-0.714612	1.190834	0.165719	-0.580705	0.727357	0.284924	-0.579272	0.726189	-0.125612										-0.118438	0.066165	-0.085943				-0.069931	0.073495	0.206931
15080	125.666667	-0.849133	0.661493	-0.030326	-0.819120	0.671748	0.211063	-0.803173	0.900723	-0.006251	-0.794432	0.887885	0.194524	-0.727949	1.233693	0.069567	-0.703532	1.131490	0.143381	-0.714671	1.191052	0.165469	-0.580717	0.727339	0.284944	-0.579284	0.726173	-0.125562										-0.118505	0.066042	-0.085891				-0.069903	0.073562	0.206892
15081	125.675000	-0.849151	0.661500	-0.030303	-0.819115	0.671744	0.211085	-0.803192	0.900715	-0.006187	-0.794433	0.887875	0.194579	-0.728033	1.233671	0.069374	-0.703590	1.131623	0.143258	-0.714701	1.191249	0.165205	-0.580732	0.727323	0.284964	-0.579311	0.726163	-0.125516										-0.118503	0.066050	-0.085892				-0.069930	0.073505	0.206936
15082	125.683333	-0.849166	0.661509	-0.030279	-0.819103	0.671698	0.211086	-0.803215	0.900703	-0.006133	-0.794438	0.887861	0.194631	-0.728070	1.233682	0.069013	-0.703780	1.131938	0.143296	-0.714727	1.191384	0.164917	-0.580705	0.727319	0.284819	-0.579340	0.726144	-0.125464										-0.118433	0.066173	-0.085949				-0.069928	0.073505	0.206940
15083	125.691667	-0.849165	0.661506	-0.030247	-0.819104	0.671693	0.211112	-0.803239	0.900687	-0.006071	-0.794447	0.887846	0.194681	-0.728088	1.233702	0.068623	-0.703644	1.131911	0.143002	-0.714800	1.191658	0.164702	-0.580745	0.727290	0.285021	-0.579371	0.726113	-0.125407										-0.118469	0.066111	-0.085921				-0.069932	0.073499	0.206935
15084	125.700000	-0.849189	0.661504	-0.030215	-0.819102	0.671681	0.211143	-0.803268	0.900671	-0.006012	-0.794453	0.887832	0.194730	-0.728127	1.233718	0.068265	-0.703790	1.132085	0.142922	-0.714835	1.191838	0.164401	-0.580740	0.727272	0.285044	-0.579408	0.726089	-0.125357										-0.118500	0.066048	-0.085893				-0.069897	0.073555	0.206887
15085	125.708333	-0.849208	0.661497	-0.030184	-0.819138	0.671694	0.211188	-0.803304	0.900661	-0.005941	-0.794463	0.887814	0.194779	-0.728112	1.233716	0.067847	-0.703871	1.132278	0.142814	-0.714859	1.192001	0.164122	-0.580734	0.727262	0.285064	-0.579447	0.726060	-0.125302										-0.118465	0.066101	-0.085922				-0.069926	0.073495	0.206921
15086	125.716667	-0.849234	0.661489	-0.030156	-0.819101	0.671660	0.211193	-0.803341	0.900644	-0.005881	-0.794479	0.887783	0.194832	-0.728157	1.233712	0.067539	-0.703894	1.132392	0.142637	-0.714714	1.192155	0.163781	-0.580715	0.727254	0.285084	-0.579495	0.726029	-0.125251										-0.118433	0.066166	-0.085948				-0.069894	0.073549	0.206884
15087	125.725000	-0.849246	0.661483	-0.030123	-0.819101	0.671644	0.211219	-0.803383	0.900623	-0.005820	-0.794491	0.887762	0.194882	-0.728127	1.233710	0.067140	-0.703957	1.132532	0.142491	-0.714940	1.192460	0.163627	-0.580700	0.727247	0.285104	-0.579556	0.725998	-0.125201										-0.118465	0.066103	-0.085924				-0.069898	0.073555	0.206874
15088	125.733333	-0.849261	0.661470	-0.030090	-0.819173	0.671821	0.211383	-0.803428	0.900600	-0.005758	-0.794504	0.887741	0.194937	-0.728130	1.233694	0.066792	-0.703978	1.132674	0.142358	-0.714963	1.192722	0.163360	-0.580643	0.727244	0.284948	-0.579612	0.725965	-0.125145										-0.118434	0.066165	-0.085949				-0.069889	0.073552	0.206871
15089	125.741667	-0.849294	0.661457	-0.030058	-0.819134	0.671623	0.211298	-0.803474	0.900576	-0.005693	-0.794521	0.887713	0.194996	-0.728096	1.233717	0.066416	-0.704088	1.132892	0.142284	-0.714982	1.192905	0.163084	-0.580660	0.727221	0.285142	-0.579667	0.725936	-0.125093										-0.118468	0.066101	-0.085922				-0.069924	0.073495	0.206912
15090	125.750000	-0.849307	0.661454	-0.030030	-0.819098	0.671566	0.211298	-0.803523	0.900551	-0.005627	-0.794540	0.887680	0.195055	-0.728073	1.233679	0.066082	-0.704144	1.133108	0.142192	-0.714990	1.193122	0.162816	-0.580646	0.727213	0.285160	-0.579726	0.725912	-0.125044										-0.118433	0.066173	-0.085950				-0.069898	0.073559	0.206866
15091	125.758333	-0.849326	0.661434	-0.029996	-0.819113	0.671652	0.211396	-0.803571	0.900522	-0.005552	-0.794553	0.887657	0.195121	-0.728079	1.233734	0.065703	-0.704160	1.133243	0.142001	-0.715005	1.193367	0.162552	-0.580637	0.727191	0.285174	-0.579784	0.725884	-0.124985										-0.118471	0.066111	-0.085924				-0.069906	0.073528	0.206897
15092	125.766667	-0.849350	0.661425	-0.029966	-0.819188	0.671577	0.211411	-0.803622	0.900497	-0.005479	-0.794568	0.887637	0.195186	-0.727971	1.233805	0.065263	-0.703938	1.133269	0.141692	-0.715007	1.193598	0.162288	-0.580628	0.727169	0.285181	-0.579841	0.725865	-0.124939										-0.118505	0.066060	-0.085897				-0.069929	0.073495	0.206921
15093	125.775000	-0.849386	0.661415	-0.029937	-0.819121	0.671487	0.211379	-0.803679	0.900469	-0.005411	-0.794586	0.887610	0.195250	-0.728037	1.233766	0.064991	-0.704196	1.133525	0.141724	-0.715019	1.193888	0.162067	-0.580616	0.727161	0.285104	-0.579900	0.725836	-0.124887										-0.118437	0.066174	-0.085942				-0.069909	0.073523	0.206905
15094	125.783333	-0.849397	0.661405	-0.029921	-0.819134	0.671467	0.211405	-0.803734	0.900449	-0.005342	-0.794603	0.887588	0.195308	-0.727987	1.233782	0.064617	-0.704198	1.133650	0.141586	-0.715003	1.194089	0.161796	-0.580634	0.727140	0.285196	-0.579959	0.725805	-0.124835										-0.118433	0.066174	-0.085949				-0.069898	0.073547	0.206880
15095	125.791667	-0.849420	0.661396	-0.029897	-0.819150	0.671451	0.211429	-0.803791	0.900425	-0.005276	-0.794622	0.887568	0.195363	-0.727960	1.233786	0.064286	-0.704117	1.133833	0.141380	-0.714993	1.194325	0.161531	-0.580640	0.727121	0.285207	-0.580010	0.725785	-0.124797										-0.118503	0.066050	-0.085898				-0.069913	0.073522	0.206903
15096	125.800000	-0.849456	0.661393	-0.029874	-0.819165	0.671429	0.211451	-0.803854	0.900407	-0.005213	-0.794646	0.887550	0.195414	-0.727907	1.233807	0.063911	-0.704351	1.134171	0.141424	-0.714975	1.194538	0.161264	-0.580616	0.727106	0.285035	-0.580058	0.725766	-0.124768										-0.118437	0.066169	-0.085945				-0.069903	0.073549	0.206884
15097	125.808333	-0.849485	0.661383	-0.029857	-0.819190	0.671414	0.211471	-0.803913	0.900390	-0.005156	-0.794675	0.887530	0.195462	-0.727850	1.233804	0.063610	-0.704376	1.134321	0.141291	-0.714955	1.194724	0.161006	-0.580657	0.727092	0.285236	-0.580110	0.725750	-0.124729										-0.118438	0.066166	-0.085945				-0.069916	0.073521	0.206905
15098	125.816667	-0.849519	0.661374	-0.029836	-0.819261	0.671419	0.211509	-0.803964	0.900368	-0.005105	-0.794703	0.887514	0.195503	-0.727835	1.233851	0.063214	-0.704338	1.134391	0.141112	-0.714937	1.194973	0.160752	-0.580666	0.727087	0.285254	-0.580155	0.725748	-0.124694										-0.118441	0.066165	-0.085943				-0.069934	0.073500	0.206928
15099	125.825000	-0.849546	0.661367	-0.029823	-0.819302	0.671458	0.211559	-0.804021	0.900345	-0.005056	-0.794732	0.887496	0.195544	-0.727768	1.233870	0.062895	-0.704352	1.134506	0.141049	-0.714923	1.195248	0.160516	-0.580649	0.727074	0.285081	-0.580213	0.725730	-0.124669										-0.118442	0.066173	-0.085940				-0.069913	0.073535	0.206902
15100	125.833333	-0.849573	0.661364	-0.029810	-0.819250	0.671374	0.211508	-0.804081	0.900319	-0.005016	-0.794759	0.887479	0.195579	-0.727728	1.233922	0.062567	-0.704457	1.134789	0.140949	-0.714907	1.195454	0.160255	-0.580663	0.727073	0.285097	-0.580263	0.725732	-0.124638										-0.118438	0.066169	-0.085938				-0.069930	0.073505	0.206934
15101	125.841667	-0.849610	0.661344	-0.029797	-0.819312	0.671412	0.211559	-0.804133	0.900308	-0.004956	-0.794800	0.887458	0.195615	-0.727669	1.233903	0.062231	-0.704458	1.134984	0.140789	-0.714880	1.195625	0.159996	-0.580707	0.727077	0.285296	-0.580321	0.725719	-0.124605										-0.118440	0.066180	-0.085943				-0.069936	0.073505	0.206932
15102	125.850000	-0.849642	0.661328	-0.029788	-0.819333	0.671363	0.211546	-0.804183	0.900293	-0.004913	-0.794834	0.887443	0.195640	-0.727607	1.233933	0.061917	-0.704476	1.135095	0.140653	-0.714863	1.195844	0.159760	-0.580721	0.727078	0.285306	-0.580381	0.725709	-0.124579										-0.118509	0.066058	-0.085892				-0.069894	0.073567	0.206892
15103	125.858333	-0.849679	0.661306	-0.029781	-0.819333	0.671328	0.211544	-0.804238	0.900281	-0.004880	-0.794868	0.887432	0.195669	-0.727573	1.233960	0.061632	-0.704330	1.135106	0.140488	-0.714829	1.196043	0.159538	-0.580712	0.727075	0.285120	-0.580438	0.725697	-0.124562										-0.118474	0.066117	-0.085918				-0.069933	0.073502	0.206933
15104	125.866667	-0.849716	0.661281	-0.029773	-0.819337	0.671294	0.211541	-0.804290	0.900267	-0.004848	-0.794908	0.887421	0.195695	-0.727480	1.233906	0.061353	-0.704473	1.135239	0.140536	-0.714811	1.196206	0.159323	-0.580729	0.727078	0.285129	-0.580488	0.725682	-0.124550										-0.118438	0.066179	-0.085941				-0.069930	0.073509	0.206929
15105	125.875000	-0.849746	0.661259	-0.029765	-0.819387	0.671317	0.211569	-0.804338	0.900247	-0.004824	-0.794936	0.887408	0.195712	-0.727440	1.233979	0.061050	-0.704495	1.135498	0.140319	-0.714779	1.196379	0.159099	-0.580778	0.727090	0.285322	-0.580540	0.725664	-0.124537										-0.118472	0.066117	-0.085917				-0.069935	0.073504	0.206937
15106	125.883333	-0.849776	0.661239	-0.029758	-0.819380	0.671258	0.211550	-0.804389	0.900223	-0.004806	-0.794970	0.887397	0.195727	-0.727379	1.233967	0.060797	-0.704505	1.135610	0.140175	-0.714764	1.196531	0.158907	-0.580774	0.727089	0.285134	-0.580603	0.725636	-0.124533										-0.118441	0.066176	-0.085941				-0.069941	0.073510	0.206936
15107	125.891667	-0.849806	0.661219	-0.029751	-0.819405	0.671237	0.211551	-0.804436	0.900198	-0.004796	-0.795007	0.887381	0.195730	-0.727322	1.233999	0.060580	-0.704540	1.135711	0.140093	-0.714740	1.196663	0.158720	-0.580794	0.727104	0.285134	-0.580646	0.725612	-0.124523										-0.118474	0.066111	-0.085920				-0.069933	0.073509	0.206935
15108	125.900000	-0.849833	0.661198	-0.029748	-0.819453	0.671257	0.211579	-0.804481	0.900168	-0.004791	-0.795042	0.887364	0.195734	-0.727227	1.234017	0.060329	-0.704548	1.135840	0.140014	-0.714724	1.196760	0.158533	-0.580815	0.727123	0.285143	-0.580685	0.725593	-0.124512										-0.118439	0.066180	-0.085948				-0.069938	0.073510	0.206935
15109	125.908333	-0.849855	0.661178	-0.029747	-0.819454	0.671204	0.211557	-0.804523	0.900136	-0.004793	-0.795071	0.887349	0.195724	-0.727171	1.234026	0.060085	-0.704489	1.135873	0.139847	-0.714700	1.196897	0.158375	-0.580855	0.727144	0.285338	-0.580717	0.725574	-0.124504										-0.118478	0.066123	-0.085916				-0.069921	0.073544	0.206918
15110	125.916667	-0.849884	0.661156	-0.029748	-0.819531	0.671182	0.211574	-0.804567	0.900103	-0.004806	-0.795102	0.887330	0.195707	-0.727094	1.234059	0.059898	-0.704489	1.135854	0.139860	-0.714660	1.196992	0.158208	-0.580844	0.727159	0.285151	-0.580751	0.725551	-0.124501										-0.118509	0.066062	-0.085897				-0.069940	0.073510	0.206942
15111	125.925000	-0.849915	0.661143	-0.029752	-0.819495	0.671181	0.211562	-0.804605	0.900075	-0.004827	-0.795129	0.887304	0.195683	-0.727013	1.234018	0.059744	-0.704487	1.135945	0.139793	-0.714618	1.197073	0.158032	-0.580871	0.727187	0.285255	-0.580776	0.725528	-0.124504										-0.118442	0.066181	-0.085945				-0.069935	0.073513	0.206931
15112	125.933333	-0.849935	0.661134	-0.029758	-0.819508	0.671171	0.211561	-0.804640	0.900047	-0.004847	-0.795152	0.887299	0.195668	-0.726915	1.234055	0.059591	-0.704419	1.136028	0.139513	-0.714595	1.197152	0.157886	-0.580894	0.727214	0.285357	-0.580802	0.725518	-0.124513										-0.118509	0.066069	-0.085900				-0.069906	0.073577	0.206885
15113	125.941667	-0.849961	0.661136	-0.029763	-0.819548	0.671170	0.211564	-0.804680	0.900026	-0.004866	-0.795172	0.887290	0.195643	-0.726858	1.234062	0.059392	-0.704437	1.136162	0.139466	-0.714543	1.197255	0.157758	-0.580903	0.727243	0.285361	-0.580815	0.725509	-0.124516										-0.118512	0.066061	-0.085889				-0.069929	0.073553	0.206907
15114	125.950000	-0.849955	0.661123	-0.029770	-0.819529	0.671172	0.211555	-0.804721	0.900007	-0.004885	-0.795191	0.887276	0.195617	-0.726730	1.234038	0.059266	-0.704408	1.136216	0.139379	-0.714520	1.197290	0.157633	-0.580908	0.727271	0.285366	-0.580838	0.725509	-0.124536										-0.118447	0.066183	-0.085940				-0.069940	0.073516	0.206940
15115	125.958333	-0.849961	0.661105	-0.029788	-0.819559	0.671169	0.211554	-0.804760	0.899986	-0.004909	-0.795217	0.887260	0.195590	-0.726647	1.234017	0.059142	-0.704240	1.136171	0.139212	-0.714468	1.197321	0.157518	-0.580914	0.727311	0.285380	-0.580857	0.725511	-0.124553										-0.118444	0.066181	-0.085942				-0.069940	0.073523	0.206934
15116	125.966667	-0.849966	0.661089	-0.029809	-0.819589	0.671171	0.211557	-0.804804	0.899965	-0.004930	-0.795248	0.887246	0.195566	-0.726511	1.233869	0.059087	-0.704296	1.136172	0.139201	-0.714394	1.197327	0.157401	-0.580919	0.727351	0.285390	-0.580875	0.725533	-0.124580										-0.118448	0.066183	-0.085945				-0.069915	0.073569	0.206896
15117	125.975000	-0.850015	0.661095	-0.029831	-0.819584	0.671187	0.211553	-0.804855	0.899941	-0.004956	-0.795283	0.887252	0.195548	-0.726470	1.233815	0.058987	-0.704228	1.136142	0.139156	-0.714346	1.197293	0.157326	-0.580925	0.727407	0.285404	-0.580899	0.725562	-0.124613										-0.118482	0.066115	-0.085922				-0.069940	0.073505	0.206940
15118	125.983333	-0.849992	0.661081	-0.029851	-0.819508	0.671204	0.211524	-0.804917	0.899921	-0.004968	-0.795322	0.887258	0.195525	-0.726421	1.233681	0.058900	-0.703853	1.135970	0.138911	-0.714306	1.197192	0.157253	-0.580931	0.727471	0.285413	-0.580926	0.725599	-0.124646										-0.118445	0.066181	-0.085955				-0.069939	0.073504	0.206942
15119	125.991667	-0.849953	0.661071	-0.029870	-0.819486	0.671228	0.211501	-0.804980	0.899905	-0.004991	-0.795366	0.887246	0.195484	-0.726397	1.233567	0.058777	-0.703983	1.135965	0.139068	-0.714254	1.197058	0.157208	-0.580944	0.727537	0.285411	-0.580945	0.725657	-0.124671										-0.118478	0.066122	-0.085924				-0.069923	0.073531	0.206921
15120	126.000000	-0.849941	0.661068	-0.029893	-0.819479	0.671286	0.211490	-0.805044	0.899896	-0.005019	-0.795417	0.887245	0.195448	-0.726346	1.233358	0.058706	-0.703855	1.135677	0.139192	-0.714195	1.196899	0.157189	-0.580951	0.727618	0.285404	-0.580970	0.725719	-0.124703										-0.118447	0.066189	-0.085949				-0.069938	0.073506	0.206943
15121	126.008333	-0.849956	0.661077	-0.029918	-0.819444	0.671295	0.211450	-0.805131	0.899883	-0.005049	-0.795475	0.887238	0.195405	-0.726305	1.233101	0.058724	-0.703715	1.135460	0.139192	-0.714045	1.196601	0.157111	-0.580965	0.727695	0.285387	-0.581007	0.725787	-0.124742										-0.118478	0.066125	-0.085920				-0.069936	0.073511	0.206940
15122	126.016667	-0.849934	0.661080	-0.029942	-0.819413	0.671299	0.211412	-0.805214	0.899860	-0.005104	-0.795537	0.887232	0.195360	-0.726297	1.232803	0.058686	-0.703472	1.135104	0.139100	-0.714051	1.196285	0.157131	-0.580980	0.727772	0.285366	-0.581042	0.725858	-0.124773										-0.118442	0.066192	-0.085948				-0.069945	0.073519	0.206934
15123	126.025000	-0.849927	0.661080	-0.029963	-0.819420	0.671333	0.211405	-0.805305	0.899842	-0.005142	-0.795607	0.887223	0.195312	-0.726295	1.232359	0.058708	-0.703303	1.134912	0.139007	-0.714001	1.195927	0.157141	-0.581003	0.727852	0.285340	-0.581097	0.725941	-0.124807										-0.118477	0.066127	-0.085923				-0.069928	0.073549	0.206914
15124	126.033333	-0.849958	0.661088	-0.029979	-0.819446	0.671565	0.211521	-0.805403	0.899818	-0.005179	-0.795676	0.887207	0.195261	-0.726254	1.231870	0.058733	-0.703048	1.134438	0.139112	-0.713935	1.195509	0.157121	-0.581031	0.727923	0.285307	-0.581147	0.726006	-0.124946										-0.118512	0.066060	-0.085890				-0.069917	0.073582	0.206888
15125	126.041667	-0.849915	0.661068	-0.029989	-0.819408	0.671368	0.211369	-0.805502	0.899789	-0.005219	-0.795744	0.887197	0.195209	-0.726300	1.231480	0.058708	-0.702826	1.134018	0.139098	-0.713861	1.195002	0.157094	-0.581066	0.727996	0.285270	-0.581207	0.726075	-0.124978										-0.118477	0.066115	-0.085914				-0.069924	0.073547	0.206908
15126	126.050000	-0.849897	0.661056	-0.029996	-0.819385	0.671366	0.211337	-0.805599	0.899756	-0.005258	-0.795808	0.887193	0.195163	-0.726323	1.231020	0.058717	-0.702587	1.133522	0.138986	-0.713821	1.194496	0.157106	-0.581105	0.728061	0.285232	-0.581275	0.726137	-0.125018										-0.118506	0.066050	-0.085889				-0.069946	0.073509	0.206929
15127	126.058333	-0.849921	0.661044	-0.030009	-0.819387	0.671451	0.211369	-0.805691	0.899716	-0.005293	-0.795853	0.887187	0.195113	-0.726376	1.230514	0.058737	-0.702290	1.132997	0.138914	-0.713841	1.193950	0.157111	-0.581143	0.728116	0.285199	-0.581364	0.726168	-0.125054										-0.118473	0.066107	-0.085915				-0.069940	0.073505	0.206926
15128	126.066667	-0.849952	0.661026	-0.030020	-0.819373	0.671376	0.211304	-0.805777	0.899681	-0.005323	-0.795891	0.887186	0.195070	-0.726435	1.230052	0.058784	-0.702137	1.132595	0.138921	-0.713830	1.193439	0.157079	-0.581189	0.728151	0.285160	-0.581451	0.726192	-0.125085										-0.118435	0.066170	-0.085940				-0.069940	0.073488	0.206931
15129	126.075000	-0.849903	0.660971	-0.030036	-0.819362	0.671362	0.211291	-0.805845	0.899652	-0.005349	-0.795921	0.887185	0.195023	-0.726488	1.229589	0.058875	-0.701861	1.132149	0.138774	-0.713875	1.192922	0.157065	-0.581226	0.728175	0.285121	-0.581548	0.726184	-0.125125										-0.118433	0.066168	-0.085931				-0.069935	0.073502	0.206932
15130	126.083333	-0.849860	0.660939	-0.030034	-0.819351	0.671349	0.211277	-0.805908	0.899630	-0.005382	-0.795948	0.887194	0.194983	-0.726598	1.229325	0.058889	-0.701769	1.131860	0.138805	-0.713910	1.192461	0.157068	-0.581260	0.728183	0.285079	-0.581643	0.726166	-0.125170										-0.118429	0.066164	-0.085925				-0.069940	0.073497	0.206936
15131	126.091667	-0.849897	0.660914	-0.030051	-0.819369	0.671359	0.211279	-0.805961	0.899617	-0.005411	-0.795966	0.887199	0.194946	-0.726635	1.228993	0.058906	-0.701601	1.131342	0.138687	-0.713955	1.192051	0.157080	-0.581291	0.728176	0.285040	-0.581735	0.726138	-0.125165										-0.118430	0.066169	-0.085924				-0.069921	0.073533	0.206908
15132	126.100000	-0.849899	0.660876	-0.030073	-0.819341	0.671337	0.211248	-0.806017	0.899598	-0.005450	-0.795981	0.887208	0.194910	-0.726667	1.228756	0.058974	-0.701390	1.130993	0.138447	-0.714009	1.191644	0.157097	-0.581309	0.728159	0.284999	-0.581825	0.726073	-0.125262										-0.118427	0.066164	-0.085918				-0.069928	0.073505	0.206923
15133	126.108333	-0.849854	0.660850	-0.030080	-0.819327	0.671333	0.211227	-0.806052	0.899593	-0.005486	-0.795992	0.887215	0.194872	-0.726677	1.228570	0.059038	-0.701568	1.130793	0.138552	-0.714052	1.191329	0.157129	-0.581311	0.728152	0.284950	-0.581902	0.726032	-0.125217										-0.118425	0.066162	-0.085923				-0.069912	0.073525	0.206892
15134	126.116667	-0.849847	0.660831	-0.030101	-0.819401	0.671334	0.211226	-0.806083	0.899588	-0.005524	-0.796009	0.887212	0.194833	-0.726684	1.228413	0.059109	-0.701590	1.130587	0.138561	-0.714096	1.191052	0.157179	-0.581302	0.728137	0.284909	-0.581960	0.725972	-0.125254										-0.118423	0.066161	-0.085926				-0.069898	0.073554	0.206873
15135	126.125000	-0.849895	0.660821	-0.030126	-0.819373	0.671393	0.211231	-0.806128	0.899571	-0.005568	-0.796027	0.887216	0.194798	-0.726700	1.228214	0.059193	-0.701543	1.130334	0.138505	-0.714126	1.190757	0.157225	-0.581281	0.728127	0.284867	-0.581995	0.725933	-0.125292										-0.118457	0.066100	-0.085899				-0.069909	0.073523	0.206893
15136	126.133333	-0.849899	0.660800	-0.030142	-0.819327	0.671343	0.211172	-0.806168	0.899555	-0.005613	-0.796045	0.887220	0.194759	-0.726644	1.228034	0.059356	-0.701410	1.130116	0.138290	-0.714112	1.190388	0.157201	-0.581252	0.728131	0.284826	-0.582013	0.725889	-0.125321										-0.118421	0.066159	-0.085927				-0.069920	0.073491	0.206911
15137	126.141667	-0.849920	0.660791	-0.030158	-0.819338	0.671341	0.211161	-0.806199	0.899552	-0.005657	-0.796069	0.887226	0.194721	-0.726650	1.227927	0.059468	-0.701429	1.129835	0.138422	-0.714158	1.190228	0.157320	-0.581214	0.728144	0.284784	-0.582010	0.725858	-0.125340										-0.118425	0.066161	-0.085929				-0.069923	0.073482	0.206921
15138	126.150000	-0.849946	0.660781	-0.030172	-0.819457	0.671218	0.211108	-0.806237	0.899539	-0.005700	-0.796097	0.887234	0.194684	-0.726676	1.227829	0.059595	-0.701350	1.129719	0.138281	-0.714153	1.190017	0.157393	-0.581182	0.728165	0.284740	-0.581991	0.725842	-0.125362										-0.118489	0.066048	-0.085881				-0.069892	0.073553	0.206874
15139	126.158333	-0.849997	0.660779	-0.030186	-0.819432	0.671415	0.211183	-0.806276	0.899535	-0.005740	-0.796130	0.887244	0.194645	-0.726681	1.227746	0.059713	-0.701297	1.129519	0.138338	-0.714151	1.189802	0.157459	-0.581158	0.728192	0.284699	-0.581971	0.725843	-0.125383										-0.118463	0.066110	-0.085905				-0.069900	0.073562	0.206875
15140	126.166667	-0.850008	0.660757	-0.030203	-0.819424	0.671364	0.211118	-0.806310	0.899538	-0.005776	-0.796159	0.887259	0.194606	-0.726669	1.227696	0.059818	-0.701269	1.129432	0.138448	-0.714115	1.189624	0.157508	-0.581147	0.728219	0.284651	-0.581946	0.725838	-0.125400										-0.118432	0.066171	-0.085931				-0.069933	0.073502	0.206908
15141	126.175000	-0.850039	0.660744	-0.030216	-0.819458	0.671369	0.211099	-0.806342	0.899540	-0.005817	-0.796194	0.887279	0.194568	-0.726640	1.227668	0.059927	-0.701222	1.129262	0.138434	-0.714096	1.189559	0.157612	-0.581156	0.728245	0.284606	-0.581920	0.725849	-0.125418										-0.118467	0.066113	-0.085910				-0.069925	0.073534	0.206888
15142	126.183333	-0.850114	0.660746	-0.030219	-0.819553	0.671367	0.211092	-0.806377	0.899545	-0.005853	-0.796225	0.887298	0.194529	-0.726590	1.227652	0.060084	-0.701127	1.129158	0.138416	-0.714033	1.189462	0.157700	-0.581181	0.728268	0.284565	-0.581909	0.725858	-0.125436										-0.118499	0.066043	-0.085886				-0.069940	0.073513	0.206905
15143	126.191667	-0.850141	0.660734	-0.030233	-0.819555	0.671374	0.211071	-0.806404	0.899553	-0.005891	-0.796257	0.887324	0.194490	-0.726570	1.227708	0.060184	-0.701131	1.129115	0.138482	-0.714002	1.189390	0.157794	-0.581213	0.728288	0.284535	-0.581903	0.725864	-0.125449										-0.118475	0.066111	-0.085917				-0.069922	0.073535	0.206878
15144	126.200000	-0.850159	0.660720	-0.030243	-0.819554	0.671371	0.211052	-0.806435	0.899563	-0.005932	-0.796291	0.887346	0.194454	-0.726537	1.227783	0.060290	-0.701075	1.129193	0.138398	-0.713964	1.189327	0.157906	-0.581256	0.728304	0.284509	-0.581905	0.725872	-0.125471										-0.118440	0.066171	-0.085949				-0.069933	0.073494	0.206896
15145	126.208333	-0.850175	0.660710	-0.030244	-0.819601	0.671389	0.211060	-0.806461	0.899568	-0.005969	-0.796333	0.887368	0.194420	-0.726463	1.227883	0.060418	-0.701023	1.129188	0.138414	-0.713953	1.189369	0.158009	-0.581308	0.728320	0.284491	-0.581927	0.725879	-0.125489										-0.118481	0.066114	-0.085916				-0.069940	0.073492	0.206897
15146	126.216667	-0.850189	0.660696	-0.030248	-0.819662	0.671353	0.211047	-0.806493	0.899572	-0.006006	-0.796373	0.887384	0.194380	-0.726358	1.228013	0.060542	-0.701021	1.129275	0.138466	-0.713802	1.189376	0.158071	-0.581361	0.728339	0.284481	-0.581955	0.725881	-0.125502										-0.118509	0.066054	-0.085904				-0.069902	0.073559	0.206854
15147	126.225000	-0.850168	0.660671	-0.030252	-0.819642	0.671356	0.211035	-0.806526	0.899574	-0.006040	-0.796414	0.887403	0.194343	-0.726220	1.228220	0.060646	-0.701049	1.129309	0.138574	-0.713771	1.189400	0.158160	-0.581413	0.728357	0.284470	-0.581987	0.725882	-0.125531										-0.118478	0.066114	-0.085926				-0.069936	0.073495	0.206912
15148	126.233333	-0.850154	0.660646	-0.030257	-0.819665	0.671352	0.211031	-0.806569	0.899577	-0.006072	-0.796463	0.887415	0.194306	-0.726082	1.228383	0.060763	-0.701010	1.129349	0.138475	-0.713697	1.189470	0.158265	-0.581458	0.728376	0.284456	-0.582022	0.725877	-0.125555										-0.118510	0.066055	-0.085898				-0.069935	0.073499	0.206900
15149	126.241667	-0.850180	0.660639	-0.030257	-0.819708	0.671339	0.211029	-0.806601	0.899568	-0.006113	-0.796512	0.887422	0.194271	-0.725901	1.228545	0.060864	-0.701063	1.129398	0.138573	-0.713598	1.189530	0.158277	-0.581507	0.728406	0.284446	-0.582056	0.725869	-0.125577										-0.118476	0.066120	-0.085930				-0.069904	0.073558	0.206862
15150	126.250000	-0.850208	0.660641	-0.030256	-0.819699	0.671337	0.211018	-0.806643	0.899562	-0.006144	-0.796557	0.887432	0.194236	-0.725752	1.228779	0.060966	-0.701108	1.129482	0.138666	-0.713522	1.189586	0.158293	-0.581543	0.728426	0.284428	-0.582080	0.725862	-0.125608										-0.118437	0.066182	-0.085950				-0.069891	0.073558	0.206857
15151	126.258333	-0.850194	0.660598	-0.030257	-0.819719	0.671327	0.211012	-0.806679	0.899546	-0.006179	-0.796601	0.887427	0.194199	-0.725548	1.228972	0.061011	-0.701099	1.129627	0.138576	-0.713469	1.189707	0.158349	-0.581578	0.728448	0.284406	-0.582107	0.725846	-0.125627										-0.118474	0.066114	-0.085930				-0.069929	0.073502	0.206892
15152	126.266667	-0.850152	0.660557	-0.030260	-0.819792	0.671457	0.211103	-0.806714	0.899526	-0.006212	-0.796650	0.887422	0.194164	-0.725339	1.229187	0.061042	-0.701086	1.129760	0.138464	-0.713439	1.189876	0.158422	-0.581606	0.728462	0.284389	-0.582130	0.725828	-0.125637										-0.118440	0.066176	-0.085956				-0.069927	0.073503	0.206890
15153	126.275000	-0.850221	0.660545	-0.030255	-0.819816	0.671304	0.211018	-0.806752	0.899507	-0.006249	-0.796692	0.887414	0.194134	-0.725163	1.229459	0.061059	-0.701122	1.129856	0.138447	-0.713367	1.189993	0.158407	-0.581640	0.728474	0.284375	-0.582146	0.725814	-0.125655										-0.118474	0.066112	-0.085932				-0.069914	0.073533	0.206871
15154	126.283333	-0.850180	0.660505	-0.030253	-0.819789	0.671287	0.211004	-0.806785	0.899486	-0.006281	-0.796731	0.887408	0.194104	-0.724915	1.229681	0.061084	-0.701154	1.129999	0.138414	-0.713289	1.190048	0.158381	-0.581671	0.728476	0.284361	-0.582161	0.725797	-0.125669										-0.118445	0.066177	-0.085960				-0.069929	0.073499	0.206892
15155	126.291667	-0.850206	0.660481	-0.030254	-0.819840	0.671274	0.211012	-0.806810	0.899467	-0.006328	-0.796770	0.887402	0.194071	-0.724726	1.229952	0.061094	-0.701191	1.130097	0.138378	-0.713242	1.190243	0.158432	-0.581697	0.728475	0.284350	-0.582166	0.725771	-0.125669										-0.118443	0.066179	-0.085960				-0.069913	0.073527	0.206880
15156	126.300000	-0.850211	0.660459	-0.030256	-0.819840	0.671257	0.211002	-0.806838	0.899455	-0.006353	-0.796803	0.887397	0.194047	-0.724521	1.230233	0.061099	-0.701227	1.130222	0.138335	-0.713203	1.190364	0.158456	-0.581729	0.728476	0.284340	-0.582171	0.725750	-0.125680										-0.118439	0.066180	-0.085960				-0.069904	0.073562	0.206860
15157	126.308333	-0.850275	0.660454	-0.030258	-0.819896	0.671251	0.211006	-0.806866	0.899444	-0.006377	-0.796833	0.887393	0.194023	-0.724305	1.230422	0.061162	-0.701280	1.130368	0.138328	-0.713142	1.190476	0.158432	-0.581754	0.728474	0.284328	-0.582172	0.725721	-0.125678										-0.118478	0.066124	-0.085931				-0.069917	0.073532	0.206886
15158	126.316667	-0.850259	0.660425	-0.030271	-0.819895	0.671236	0.210992	-0.806885	0.899437	-0.006399	-0.796858	0.887389	0.194000	-0.724081	1.230568	0.061239	-0.701373	1.130576	0.138375	-0.713108	1.190655	0.158503	-0.581782	0.728467	0.284317	-0.582173	0.725698	-0.125681										-0.118445	0.066179	-0.085959				-0.069901	0.073559	0.206859
15159	126.325000	-0.850261	0.660406	-0.030282	-0.819943	0.671305	0.211029	-0.806897	0.899431	-0.006416	-0.796885	0.887389	0.193986	-0.723902	1.230836	0.061271	-0.701201	1.130559	0.138213	-0.713033	1.190767	0.158469	-0.581806	0.728450	0.284305	-0.582170	0.725672	-0.125679										-0.118457	0.066128	-0.085949				-0.069940	0.073505	0.206902
15160	126.333333	-0.850289	0.660389	-0.030297	-0.819991	0.671229	0.210983	-0.806901	0.899426	-0.006436	-0.796902	0.887383	0.193970	-0.723713	1.231115	0.061275	-0.701383	1.130790	0.138316	-0.712970	1.190878	0.158499	-0.581829	0.728431	0.284293	-0.582173	0.725645	-0.125678										-0.118505	0.066045	-0.085897				-0.069905	0.073564	0.206866
15161	126.341667	-0.850289	0.660376	-0.030303	-0.819992	0.671224	0.210966	-0.806909	0.899431	-0.006445	-0.796914	0.887382	0.193955	-0.723531	1.231321	0.061344	-0.701381	1.130895	0.138287	-0.712851	1.190988	0.158478	-0.581854	0.728415	0.284283	-0.582168	0.725631	-0.125665										-0.118476	0.066107	-0.085925				-0.069922	0.073533	0.206889
15162	126.350000	-0.850318	0.660370	-0.030317	-0.819988	0.671210	0.210942	-0.806913	0.899443	-0.006454	-0.796927	0.887380	0.193944	-0.723317	1.231596	0.061392	-0.701442	1.131099	0.138340	-0.712823	1.191196	0.158564	-0.581879	0.728392	0.284276	-0.582164	0.725622	-0.125655										-0.118434	0.066167	-0.085945				-0.069904	0.073559	0.206879
15163	126.358333	-0.850316	0.660367	-0.030325	-0.820007	0.671208	0.210928	-0.806909	0.899457	-0.006464	-0.796941	0.887373	0.193937	-0.723100	1.231803	0.061455	-0.701340	1.131127	0.138300	-0.712699	1.191325	0.158596	-0.581907	0.728379	0.284275	-0.582157	0.725622	-0.125642										-0.118436	0.066172	-0.085950				-0.069925	0.073539	0.206896
15164	126.366667	-0.850339	0.660371	-0.030341	-0.820062	0.671217	0.210928	-0.806905	0.899474	-0.006466	-0.796960	0.887369	0.193934	-0.722898	1.232008	0.061551	-0.701353	1.131283	0.138305	-0.712552	1.191424	0.158585	-0.581934	0.728359	0.284272	-0.582147	0.725629	-0.125630										-0.118501	0.066047	-0.085893				-0.069907	0.073566	0.206880
15165	126.375000	-0.850350	0.660372	-0.030352	-0.820038	0.671202	0.210896	-0.806903	0.899491	-0.006463	-0.796973	0.887362	0.193933	-0.722650	1.232200	0.061668	-0.701404	1.131454	0.138405	-0.712492	1.191566	0.158687	-0.581956	0.728349	0.284273	-0.582135	0.725649	-0.125614										-0.118434	0.066173	-0.085942				-0.069925	0.073541	0.206905
15166	126.383333	-0.850357	0.660379	-0.030369	-0.820059	0.671196	0.210880	-0.806898	0.899505	-0.006461	-0.796990	0.887358	0.193934	-0.722464	1.232341	0.061791	-0.701362	1.131539	0.138455	-0.712441	1.191769	0.158862	-0.581980	0.728328	0.284274	-0.582122	0.725673	-0.125593										-0.118440	0.066180	-0.085937				-0.069945	0.073519	0.206925
15167	126.391667	-0.850365	0.660389	-0.030383	-0.820088	0.671197	0.210879	-0.806895	0.899528	-0.006451	-0.797008	0.887345	0.193943	-0.722274	1.232473	0.061863	-0.701297	1.131650	0.138515	-0.712309	1.191838	0.158905	-0.581961	0.728334	0.284128	-0.582108	0.725700	-0.125579										-0.118469	0.066116	-0.085909				-0.069930	0.073551	0.206910
15168	126.400000	-0.850364	0.660393	-0.030395	-0.820088	0.671184	0.210860	-0.806887	0.899543	-0.006436	-0.797023	0.887331	0.193950	-0.722136	1.232609	0.061921	-0.701280	1.131771	0.138636	-0.712135	1.191807	0.158931	-0.581976	0.728313	0.284145	-0.582092	0.725732	-0.125563										-0.118439	0.066178	-0.085931				-0.069949	0.073537	0.206919
15169	126.408333	-0.850360	0.660403	-0.030407	-0.820120	0.671188	0.210859	-0.806875	0.899557	-0.006422	-0.797034	0.887316	0.193962	-0.721960	1.232700	0.062015	-0.701142	1.131734	0.138665	-0.712009	1.191852	0.159023	-0.581995	0.728279	0.284162	-0.582086	0.725759	-0.125547										-0.118470	0.066111	-0.085910				-0.069934	0.073555	0.206912
15170	126.416667	-0.850355	0.660409	-0.030411	-0.820141	0.671333	0.210951	-0.806859	0.899573	-0.006404	-0.797042	0.887295	0.193980	-0.721818	1.232766	0.062108	-0.701039	1.131763	0.138737	-0.711899	1.191925	0.159155	-0.582020	0.728237	0.284185	-0.582075	0.725792	-0.125536										-0.118508	0.066051	-0.085889				-0.069925	0.073578	0.206894
15171	126.425000	-0.850349	0.660423	-0.030412	-0.820162	0.671179	0.210871	-0.806844	0.899597	-0.006360	-0.797044	0.887271	0.194008	-0.721683	1.232797	0.062245	-0.700963	1.131761	0.138855	-0.711760	1.191972	0.159266	-0.582049	0.728204	0.284224	-0.582068	0.725827	-0.125519										-0.118504	0.066049	-0.085891				-0.069922	0.073583	0.206892
15172	126.433333	-0.850341	0.660434	-0.030408	-0.820134	0.671161	0.210862	-0.806822	0.899613	-0.006341	-0.797039	0.887251	0.194040	-0.721577	1.232832	0.062363	-0.700862	1.131790	0.138962	-0.711653	1.191945	0.159358	-0.582073	0.728157	0.284248	-0.582070	0.725864	-0.125505										-0.118443	0.066168	-0.085941				-0.069955	0.073509	0.206941
15173	126.441667	-0.850330	0.660452	-0.030394	-0.820136	0.671150	0.210869	-0.806803	0.899638	-0.006291	-0.797031	0.887229	0.194076	-0.721496	1.232843	0.062504	-0.700899	1.131803	0.139086	-0.711531	1.191947	0.159472	-0.582103	0.728106	0.284274	-0.582069	0.725895	-0.125487										-0.118443	0.066169	-0.085943				-0.069932	0.073546	0.206921
15174	126.450000	-0.850323	0.660467	-0.030381	-0.820175	0.671165	0.210900	-0.806783	0.899668	-0.006233	-0.797023	0.887209	0.194120	-0.721401	1.232879	0.062632	-0.700704	1.131799	0.139203	-0.711436	1.192044	0.159664	-0.582128	0.728058	0.284298	-0.582066	0.725930	-0.125475										-0.118509	0.066060	-0.085893				-0.069954	0.073534	0.206942
15175	126.458333	-0.850313	0.660481	-0.030365	-0.820154	0.671150	0.210905	-0.806760	0.899696	-0.006184	-0.797011	0.887191	0.194169	-0.721308	1.232897	0.062788	-0.700649	1.131833	0.139360	-0.711323	1.192037	0.159773	-0.582142	0.728006	0.284321	-0.582061	0.725956	-0.125456										-0.118441	0.066179	-0.085938				-0.069921	0.073592	0.206903
15176	126.466667	-0.850358	0.660525	-0.030333	-0.820129	0.671130	0.210913	-0.806738	0.899721	-0.006125	-0.796998	0.887171	0.194222	-0.721245	1.232953	0.062971	-0.700643	1.131911	0.139544	-0.711229	1.191985	0.159895	-0.582194	0.727934	0.284501	-0.582054	0.725988	-0.125435										-0.118439	0.066182	-0.085932				-0.069953	0.073539	0.206942
15177	126.475000	-0.850287	0.660513	-0.030316	-0.820113	0.671118	0.210936	-0.806716	0.899740	-0.006071	-0.796982	0.887151	0.194276	-0.721189	1.232931	0.063114	-0.700552	1.131932	0.139704	-0.711150	1.192058	0.160073	-0.582143	0.727917	0.284366	-0.582037	0.726022	-0.125411										-0.118439	0.066177	-0.085931				-0.069936	0.073559	0.206924
15178	126.483333	-0.850247	0.660518	-0.030285	-0.820121	0.671269	0.211072	-0.806688	0.899752	-0.006012	-0.796969	0.887133	0.194336	-0.721151	1.232950	0.063271	-0.700421	1.131916	0.139814	-0.711063	1.192097	0.160243	-0.582125	0.727871	0.284387	-0.582015	0.726053	-0.125380										-0.118436	0.066180	-0.085939				-0.069914	0.073581	0.206898
15179	126.491667	-0.850239	0.660530	-0.030259	-0.820113	0.671185	0.211061	-0.806667	0.899764	-0.005955	-0.796952	0.887113	0.194396	-0.721104	1.232959	0.063431	-0.700394	1.131978	0.139998	-0.711007	1.192107	0.160424	-0.582142	0.727814	0.284581	-0.581980	0.726078	-0.125399										-0.118503	0.066045	-0.085889				-0.069924	0.073536	0.206912
15180	126.500000	-0.850228	0.660546	-0.030225	-0.820068	0.671080	0.211034	-0.806641	0.899773	-0.005895	-0.796934	0.887095	0.194456	-0.721075	1.233006	0.063619	-0.700352	1.132050	0.140186	-0.710895	1.192087	0.160582	-0.582110	0.727778	0.284612	-0.581942	0.726102	-0.125407										-0.118436	0.066170	-0.085941				-0.069943	0.073505	0.206931
15181	126.508333	-0.850214	0.660563	-0.030185	-0.820053	0.671066	0.211071	-0.806616	0.899783	-0.005837	-0.796909	0.887080	0.194515	-0.721011	1.232970	0.063783	-0.700223	1.131924	0.140249	-0.710838	1.192122	0.160779	-0.582049	0.727765	0.284564	-0.581914	0.726139	-0.125366										-0.118475	0.066110	-0.085925				-0.069907	0.073560	0.206889
15182	126.516667	-0.850193	0.660582	-0.030144	-0.820039	0.671052	0.211108	-0.806586	0.899796	-0.005773	-0.796880	0.887047	0.194567	-0.720971	1.232997	0.063975	-0.700221	1.131955	0.140472	-0.710801	1.192097	0.160941	-0.582034	0.727736	0.284682	-0.581885	0.726165	-0.125320										-0.118437	0.066174	-0.085947				-0.069933	0.073500	0.206932
15183	126.525000	-0.850221	0.660630	-0.030099	-0.820060	0.671070	0.211169	-0.806559	0.899818	-0.005709	-0.796846	0.887046	0.194631	-0.720941	1.232955	0.064116	-0.700035	1.131855	0.140554	-0.710657	1.192047	0.161033	-0.581998	0.727715	0.284717	-0.581866	0.726194	-0.125279										-0.118513	0.066062	-0.085904				-0.069939	0.073506	0.206928
15184	126.533333	-0.850192	0.660662	-0.030060	-0.820014	0.671051	0.211190	-0.806531	0.899841	-0.005647	-0.796810	0.887046	0.194693	-0.720911	1.232948	0.064252	-0.700075	1.131949	0.140810	-0.710568	1.191925	0.161101	-0.581965	0.727693	0.284761	-0.581846	0.726219	-0.125237										-0.118442	0.066185	-0.085950				-0.069906	0.073574	0.206883
15185	126.541667	-0.850168	0.660689	-0.030013	-0.819995	0.671054	0.211226	-0.806496	0.899868	-0.005586	-0.796772	0.887036	0.194744	-0.720851	1.232983	0.064368	-0.699964	1.131856	0.140834	-0.710530	1.191989	0.161276	-0.581931	0.727672	0.284801	-0.581833	0.726235	-0.125193										-0.118446	0.066185	-0.085947				-0.069923	0.073544	0.206902
15186	126.550000	-0.850096	0.660698	-0.029977	-0.819974	0.671055	0.211265	-0.806460	0.899895	-0.005527	-0.796734	0.887021	0.194799	-0.720769	1.233035	0.064512	-0.700109	1.131824	0.140863	-0.710480	1.192011	0.161393	-0.581905	0.727655	0.284845	-0.581819	0.726251	-0.125151										-0.118442	0.066189	-0.085953				-0.069908	0.073578	0.206869
15187	126.558333	-0.850116	0.660743	-0.029934	-0.819971	0.671065	0.211310	-0.806419	0.899925	-0.005463	-0.796695	0.887037	0.194865	-0.720692	1.233086	0.064645	-0.699908	1.131900	0.140946	-0.710504	1.192090	0.161574	-0.581883	0.727628	0.284886	-0.581811	0.726255	-0.125110										-0.118477	0.066129	-0.085932				-0.069934	0.073502	0.206903
15188	126.566667	-0.850010	0.660742	-0.029891	-0.819939	0.671057	0.211335	-0.806391	0.899929	-0.005412	-0.796660	0.887035	0.194923	-0.720609	1.233155	0.064773	-0.699888	1.132009	0.141123	-0.710388	1.192086	0.161666	-0.581858	0.727602	0.284934	-0.581800	0.726259	-0.125063										-0.118446	0.066183	-0.085960				-0.069896	0.073549	0.206852
15189	126.575000	-0.849989	0.660766	-0.029852	-0.819912	0.671051	0.211371	-0.806347	0.899948	-0.005353	-0.796624	0.887034	0.194976	-0.720516	1.233210	0.064891	-0.699801	1.131963	0.141141	-0.710339	1.192104	0.161769	-0.581832	0.727577	0.284977	-0.581783	0.726271	-0.125023										-0.118441	0.066181	-0.085959				-0.069895	0.073544	0.206853
15190	126.583333	-0.850048	0.660809	-0.029827	-0.819912	0.671207	0.211508	-0.806315	0.899960	-0.005298	-0.796588	0.887034	0.195030	-0.720429	1.233253	0.065021	-0.699495	1.131823	0.141038	-0.710282	1.192098	0.161883	-0.581806	0.727556	0.285021	-0.581768	0.726277	-0.124968										-0.118511	0.066056	-0.085914				-0.069886	0.073540	0.206857
15191	126.591667	-0.849992	0.660825	-0.029792	-0.819870	0.671055	0.211435	-0.806285	0.899976	-0.005235	-0.796553	0.887027	0.195076	-0.720329	1.233278	0.065178	-0.699778	1.132038	0.141371	-0.710225	1.192055	0.161983	-0.581786	0.727526	0.285057	-0.581735	0.726291	-0.124921										-0.118443	0.066178	-0.085959				-0.069900	0.073509	0.206883
15192	126.600000	-0.849938	0.660839	-0.029753	-0.819849	0.671058	0.211458	-0.806251	0.899984	-0.005190	-0.796518	0.887024	0.195114	-0.720234	1.233325	0.065282	-0.699719	1.132033	0.141460	-0.710185	1.192062	0.162118	-0.581753	0.727516	0.285088	-0.581706	0.726307	-0.124873										-0.118441	0.066175	-0.085956				-0.069886	0.073547	0.206860
15193	126.608333	-0.849924	0.660865	-0.029726	-0.819831	0.671065	0.211483	-0.806224	0.900005	-0.005155	-0.796488	0.887019	0.195146	-0.720149	1.233348	0.065426	-0.699482	1.131855	0.141428	-0.710121	1.192050	0.162203	-0.581729	0.727510	0.285109	-0.581682	0.726320	-0.124832										-0.118504	0.066058	-0.085905				-0.069902	0.073518	0.206882
15194	126.616667	-0.849945	0.660892	-0.029701	-0.819856	0.671076	0.211518	-0.806196	0.900017	-0.005128	-0.796459	0.887022	0.195170	-0.720043	1.233379	0.065527	-0.699536	1.131950	0.141571	-0.710069	1.192055	0.162299	-0.581700	0.727506	0.285131	-0.581657	0.726329	-0.124792										-0.118507	0.066066	-0.085902				-0.069888	0.073553	0.206854
15195	126.625000	-0.849907	0.660900	-0.029671	-0.819825	0.671143	0.211577	-0.806171	0.900038	-0.005121	-0.796422	0.887028	0.195182	-0.719914	1.233431	0.065613	-0.699574	1.132041	0.141749	-0.710024	1.192076	0.162382	-0.581658	0.727509	0.285064	-0.581636	0.726328	-0.124760										-0.118441	0.066190	-0.085952				-0.069904	0.073524	0.206865
15196	126.633333	-0.849895	0.660907	-0.029644	-0.819809	0.671071	0.211561	-0.806145	0.900049	-0.005124	-0.796384	0.887042	0.195178	-0.719723	1.233464	0.065707	-0.699489	1.132035	0.141752	-0.710005	1.192127	0.162462	-0.581625	0.727508	0.284997	-0.581622	0.726327	-0.124739										-0.118443	0.066182	-0.085948				-0.069893	0.073546	0.206841
15197	126.641667	-0.849901	0.660923	-0.029626	-0.819817	0.671107	0.211611	-0.806113	0.900060	-0.005146	-0.796346	0.887063	0.195158	-0.719503	1.233625	0.065718	-0.699597	1.132100	0.141794	-0.709998	1.192208	0.162513	-0.581631	0.727507	0.285111	-0.581605	0.726305	-0.124723										-0.118509	0.066070	-0.085907				-0.069908	0.073507	0.206865
15198	126.650000	-0.849909	0.660930	-0.029603	-0.819805	0.671090	0.211620	-0.806082	0.900071	-0.005176	-0.796305	0.887080	0.195125	-0.719296	1.233792	0.065753	-0.699574	1.132300	0.141905	-0.710006	1.192302	0.162546	-0.581639	0.727505	0.285215	-0.581596	0.726282	-0.124721										-0.118449	0.066185	-0.085956				-0.069923	0.073482	0.206890
15199	126.658333	-0.849858	0.660925	-0.029583	-0.819787	0.671113	0.211636	-0.806051	0.900077	-0.005233	-0.796271	0.887108	0.195078	-0.719031	1.233955	0.065760	-0.699579	1.132342	0.141843	-0.710119	1.192461	0.162571	-0.581596	0.727537	0.285053	-0.581589	0.726255	-0.124714										-0.118449	0.066190	-0.085957				-0.069906	0.073505	0.206869
15200	126.666667	-0.849849	0.660932	-0.029562	-0.819756	0.671183	0.211662	-0.806014	0.900077	-0.005303	-0.796244	0.887134	0.195022	-0.718732	1.234132	0.065744	-0.699665	1.132495	0.141832	-0.710274	1.192649	0.162577	-0.581592	0.727563	0.285061	-0.581585	0.726222	-0.124709										-0.118453	0.066191	-0.085954				-0.069894	0.073534	0.206855
15201	126.675000	-0.849839	0.660938	-0.029553	-0.819785	0.671164	0.211641	-0.805989	0.900084	-0.005373	-0.796224	0.887165	0.194949	-0.718360	1.234378	0.065684	-0.699785	1.132549	0.141713	-0.710104	1.192684	0.162460	-0.581601	0.727598	0.285062	-0.581573	0.726193	-0.124716										-0.118517	0.066071	-0.085903				-0.069921	0.073485	0.206900
15202	126.683333	-0.849833	0.660945	-0.029550	-0.819724	0.671205	0.211628	-0.805960	0.900087	-0.005457	-0.796215	0.887186	0.194862	-0.718002	1.234624	0.065662	-0.700063	1.132802	0.141702	-0.710373	1.192913	0.162457	-0.581609	0.727634	0.285055	-0.581557	0.726166	-0.124727										-0.118448	0.066192	-0.085952				-0.069916	0.073490	0.206891
15203	126.691667	-0.849822	0.660949	-0.029561	-0.819724	0.671237	0.211612	-0.805938	0.900091	-0.005553	-0.796213	0.887206	0.194764	-0.717568	1.234839	0.065636	-0.700139	1.132902	0.141580	-0.710414	1.193014	0.162404	-0.581626	0.727674	0.285037	-0.581531	0.726143	-0.124741										-0.118446	0.066190	-0.085949				-0.069881	0.073544	0.206852
15204	126.700000	-0.849807	0.660949	-0.029578	-0.819721	0.671395	0.211668	-0.805907	0.900096	-0.005659	-0.796219	0.887207	0.194659	-0.717176	1.235113	0.065565	-0.700175	1.132941	0.141442	-0.710465	1.193154	0.162357	-0.581644	0.727702	0.285011	-0.581499	0.726132	-0.124758										-0.118443	0.066191	-0.085947				-0.069893	0.073541	0.206847
15205	126.708333	-0.849793	0.660950	-0.029605	-0.819684	0.671370	0.211600	-0.805874	0.900106	-0.005771	-0.796242	0.887202	0.194543	-0.716752	1.235371	0.065580	-0.700264	1.133076	0.141330	-0.710384	1.193219	0.162291	-0.581669	0.727715	0.284977	-0.581464	0.726139	-0.124789										-0.118476	0.066126	-0.085920				-0.069898	0.073502	0.206866
15206	126.716667	-0.849771	0.660945	-0.029638	-0.819653	0.671345	0.211523	-0.805840	0.900117	-0.005885	-0.796269	0.887184	0.194423	-0.716333	1.235606	0.065582	-0.700353	1.133203	0.141259	-0.710465	1.193379	0.162307	-0.581738	0.727706	0.285104	-0.581413	0.726154	-0.124809										-0.118442	0.066179	-0.085943				-0.069886	0.073527	0.206846
15207	126.725000	-0.849751	0.660940	-0.029680	-0.819659	0.671483	0.211547	-0.805800	0.900139	-0.006001	-0.796310	0.887157	0.194306	-0.715938	1.235889	0.065619	-0.700365	1.133309	0.141168	-0.710460	1.193490	0.162282	-0.581790	0.727678	0.285056	-0.581353	0.726200	-0.124840										-0.118471	0.066118	-0.085917				-0.069882	0.073531	0.206855
15208	126.733333	-0.849730	0.660933	-0.029728	-0.819701	0.671380	0.211428	-0.805767	0.900166	-0.006119	-0.796359	0.887128	0.194188	-0.715512	1.236120	0.065636	-0.700383	1.133352	0.141109	-0.710468	1.193659	0.162293	-0.581862	0.727627	0.285003	-0.581282	0.726254	-0.124874										-0.118505	0.066059	-0.085889				-0.069882	0.073538	0.206863
15209	126.741667	-0.849699	0.660925	-0.029786	-0.819658	0.671413	0.211358	-0.805719	0.900203	-0.006242	-0.796411	0.887089	0.194066	-0.715099	1.236436	0.065726	-0.700515	1.133632	0.141076	-0.710441	1.193743	0.162304	-0.581939	0.727568	0.284956	-0.581196	0.726325	-0.124914										-0.118435	0.066179	-0.085932				-0.069917	0.073485	0.206910
15210	126.750000	-0.849672	0.660920	-0.029852	-0.819688	0.671445	0.211302	-0.805674	0.900243	-0.006363	-0.796467	0.887052	0.193952	-0.714716	1.236678	0.065846	-0.700522	1.133714	0.141023	-0.710403	1.193894	0.162378	-0.582038	0.727490	0.284909	-0.581114	0.726401	-0.124955										-0.118439	0.066186	-0.085931				-0.069892	0.073562	0.206871
15211	126.758333	-0.849643	0.660911	-0.029938	-0.819723	0.671649	0.211349	-0.805619	0.900282	-0.006470	-0.796528	0.886999	0.193839	-0.714337	1.236945	0.065981	-0.700563	1.133813	0.141044	-0.710323	1.193981	0.162450	-0.582151	0.727397	0.284856	-0.581017	0.726479	-0.124998										-0.118467	0.066116	-0.085904				-0.069889	0.073558	0.206871
15212	126.766667	-0.849653	0.660911	-0.030036	-0.819780	0.671412	0.211130	-0.805563	0.900332	-0.006566	-0.796592	0.886963	0.193738	-0.713973	1.237183	0.066128	-0.700630	1.133985	0.141166	-0.710271	1.194069	0.162564	-0.582274	0.727294	0.284816	-0.580912	0.726569	-0.125052										-0.118502	0.066045	-0.085874				-0.069893	0.073556	0.206864
15213	126.775000	-0.849611	0.660901	-0.030133	-0.819747	0.671406	0.211024	-0.805512	0.900380	-0.006665	-0.796659	0.886921	0.193643	-0.713647	1.237393	0.066363	-0.700633	1.134051	0.141231	-0.710155	1.194121	0.162718	-0.582380	0.727178	0.284689	-0.580800	0.726663	-0.125109										-0.118429	0.066165	-0.085925				-0.069908	0.073519	0.206893
15214	126.783333	-0.849580	0.660896	-0.030228	-0.819780	0.671388	0.210929	-0.805459	0.900424	-0.006754	-0.796723	0.886876	0.193552	-0.713368	1.237583	0.066617	-0.700604	1.134117	0.141350	-0.710062	1.194185	0.162900	-0.582493	0.727069	0.284570	-0.580682	0.726761	-0.125154										-0.118491	0.066044	-0.085876				-0.069930	0.073492	0.206916
15215	126.791667	-0.849551	0.660900	-0.030327	-0.819851	0.671373	0.210844	-0.805407	0.900468	-0.006834	-0.796789	0.886815	0.193466	-0.713112	1.237732	0.066898	-0.700535	1.134151	0.141502	-0.709937	1.194259	0.163155	-0.582645	0.726918	0.284591	-0.580557	0.726860	-0.125204										-0.118423	0.066164	-0.085916				-0.069928	0.073485	0.206928
15216	126.800000	-0.849528	0.660910	-0.030425	-0.819867	0.671349	0.210738	-0.805357	0.900513	-0.006910	-0.796854	0.886751	0.193384	-0.712878	1.237891	0.067219	-0.700544	1.134289	0.141756	-0.709774	1.194264	0.163383	-0.582796	0.726771	0.284615	-0.580432	0.726964	-0.125244										-0.118424	0.066159	-0.085918				-0.069928	0.073488	0.206939
15217	126.808333	-0.849501	0.660926	-0.030520	-0.819916	0.671333	0.210642	-0.805304	0.900560	-0.006975	-0.796924	0.886686	0.193304	-0.712664	1.238030	0.067538	-0.700469	1.134262	0.141977	-0.709687	1.194340	0.163711	-0.582921	0.726638	0.284572	-0.580309	0.727069	-0.125282										-0.118422	0.066157	-0.085915				-0.069918	0.073526	0.206927
15218	126.816667	-0.849483	0.660943	-0.030609	-0.820023	0.671339	0.210572	-0.805252	0.900616	-0.007037	-0.796989	0.886618	0.193234	-0.712480	1.238109	0.067898	-0.700411	1.134254	0.142264	-0.709488	1.194316	0.163952	-0.583046	0.726511	0.284522	-0.580192	0.727174	-0.125201										-0.118415	0.066156	-0.085910				-0.069901	0.073569	0.206910
15219	126.825000	-0.849465	0.660962	-0.030695	-0.820076	0.671332	0.210493	-0.805202	0.900675	-0.007090	-0.797061	0.886559	0.193179	-0.712325	1.238201	0.068260	-0.700187	1.134215	0.142403	-0.709379	1.194362	0.164329	-0.583140	0.726386	0.284399	-0.580095	0.727267	-0.125230										-0.118484	0.066035	-0.085858				-0.069938	0.073524	0.206950
15220	126.833333	-0.849456	0.660977	-0.030770	-0.820074	0.671298	0.210392	-0.805147	0.900732	-0.007132	-0.797128	0.886500	0.193133	-0.712171	1.238269	0.068620	-0.700187	1.134391	0.142776	-0.709225	1.194390	0.164656	-0.583230	0.726266	0.284291	-0.580001	0.727370	-0.125263										-0.118422	0.066161	-0.085910				-0.069944	0.073525	0.206945
15221	126.841667	-0.849388	0.660963	-0.030840	-0.820127	0.671282	0.210333	-0.805091	0.900789	-0.007161	-0.797191	0.886443	0.193103	-0.712030	1.238385	0.068973	-0.700084	1.134394	0.143061	-0.709065	1.194378	0.165005	-0.583335	0.726124	0.284254	-0.579915	0.727452	-0.125275										-0.118416	0.066160	-0.085912				-0.069908	0.073572	0.206907
15222	126.850000	-0.849383	0.660970	-0.030890	-0.820251	0.671163	0.210248	-0.805034	0.900841	-0.007180	-0.797252	0.886390	0.193082	-0.711888	1.238503	0.069380	-0.700012	1.134424	0.143380	-0.708881	1.194395	0.165334	-0.583492	0.725948	0.284375	-0.579833	0.727532	-0.125279										-0.118484	0.066039	-0.085862				-0.069940	0.073509	0.206947
15223	126.858333	-0.849405	0.660985	-0.030928	-0.820248	0.671328	0.210310	-0.804983	0.900894	-0.007185	-0.797304	0.886336	0.193074	-0.711755	1.238595	0.069739	-0.699931	1.134505	0.143688	-0.708783	1.194364	0.165624	-0.583582	0.725814	0.284361	-0.579763	0.727608	-0.125282										-0.118452	0.066100	-0.085895				-0.069923	0.073538	0.206914
15224	126.866667	-0.849375	0.660975	-0.030954	-0.820275	0.671215	0.210226	-0.804933	0.900945	-0.007178	-0.797349	0.886291	0.193075	-0.711618	1.238668	0.070139	-0.699846	1.134499	0.143987	-0.708588	1.194484	0.166052	-0.583668	0.725685	0.284356	-0.579690	0.727688	-0.125263										-0.118420	0.066157	-0.085921				-0.069938	0.073508	0.206936
15225	126.875000	-0.849384	0.660979	-0.030964	-0.820319	0.671189	0.210214	-0.804886	0.900992	-0.007162	-0.797390	0.886255	0.193090	-0.711484	1.238786	0.070508	-0.699750	1.134493	0.144250	-0.708427	1.194496	0.166374	-0.583746	0.725562	0.284347	-0.579636	0.727769	-0.125248										-0.118455	0.066098	-0.085898				-0.069906	0.073570	0.206894
15226	126.883333	-0.849394	0.660987	-0.030959	-0.820401	0.671201	0.210246	-0.804849	0.901037	-0.007135	-0.797423	0.886220	0.193116	-0.711364	1.238890	0.070899	-0.699653	1.134520	0.144489	-0.708278	1.194520	0.166715	-0.583770	0.725479	0.284198	-0.579587	0.727828	-0.125223										-0.118497	0.066043	-0.085880				-0.069903	0.073574	0.206895
15227	126.891667	-0.849437	0.661003	-0.030941	-0.820397	0.671134	0.210228	-0.804802	0.901089	-0.007090	-0.797450	0.886193	0.193164	-0.711234	1.239008	0.071271	-0.699579	1.134540	0.144749	-0.708135	1.194518	0.167028	-0.583826	0.725369	0.284196	-0.579548	0.727886	-0.125193										-0.118426	0.066162	-0.085930				-0.069917	0.073549	0.206904
15228	126.900000	-0.849430	0.660997	-0.030919	-0.820451	0.671297	0.210369	-0.804783	0.901120	-0.007036	-0.797474	0.886166	0.193218	-0.711106	1.239123	0.071610	-0.699507	1.134607	0.145028	-0.707987	1.194529	0.167330	-0.583871	0.725260	0.284202	-0.579519	0.727933	-0.125156										-0.118498	0.066047	-0.085890				-0.069905	0.073567	0.206878
15229	126.908333	-0.849457	0.661001	-0.030882	-0.820478	0.671263	0.210405	-0.804748	0.901164	-0.006967	-0.797487	0.886138	0.193287	-0.710962	1.239199	0.071977	-0.699435	1.134609	0.145260	-0.707760	1.194518	0.167589	-0.583908	0.725158	0.284203	-0.579495	0.727970	-0.125116										-0.118465	0.066111	-0.085916				-0.069921	0.073536	0.206893
15230	126.916667	-0.849533	0.661029	-0.030835	-0.820499	0.671229	0.210447	-0.804727	0.901194	-0.006886	-0.797500	0.886115	0.193365	-0.710836	1.239293	0.072288	-0.699354	1.134657	0.145532	-0.707687	1.194584	0.167951	-0.583929	0.725066	0.284219	-0.579477	0.727993	-0.125073										-0.118508	0.066054	-0.085898				-0.069900	0.073551	0.206868
15231	126.925000	-0.849551	0.661041	-0.030780	-0.820504	0.670993	0.210379	-0.804714	0.901219	-0.006793	-0.797498	0.886098	0.193456	-0.710700	1.239388	0.072646	-0.699342	1.134781	0.145843	-0.707525	1.194579	0.168229	-0.583929	0.724972	0.284236	-0.579469	0.728014	-0.125024										-0.118443	0.066177	-0.085955				-0.069933	0.073494	0.206899
15232	126.933333	-0.849567	0.661057	-0.030723	-0.820524	0.670956	0.210441	-0.804699	0.901238	-0.006688	-0.797493	0.886083	0.193556	-0.710547	1.239524	0.072950	-0.699267	1.134807	0.146070	-0.707383	1.194628	0.168549	-0.583927	0.724891	0.284270	-0.579473	0.728023	-0.124971										-0.118507	0.066053	-0.085906				-0.069932	0.073486	0.206893
15233	126.941667	-0.849586	0.661072	-0.030655	-0.820552	0.671043	0.210590	-0.804690	0.901252	-0.006572	-0.797478	0.886067	0.193670	-0.710397	1.239642	0.073278	-0.699132	1.134838	0.146265	-0.707264	1.194690	0.168836	-0.583951	0.724784	0.284454	-0.579488	0.728026	-0.124912										-0.118476	0.066122	-0.085936				-0.069904	0.073546	0.206852
15234	126.950000	-0.849601	0.661086	-0.030580	-0.820556	0.670882	0.210591	-0.804688	0.901267	-0.006444	-0.797459	0.886047	0.193790	-0.710240	1.239766	0.073613	-0.699066	1.134892	0.146483	-0.707111	1.194707	0.169100	-0.583868	0.724753	0.284345	-0.579514	0.728024	-0.124845										-0.118444	0.066193	-0.085961				-0.069934	0.073494	0.206880
15235	126.958333	-0.849613	0.661098	-0.030501	-0.820563	0.670841	0.210670	-0.804689	0.901277	-0.006307	-0.797433	0.886034	0.193922	-0.710080	1.239917	0.073911	-0.698976	1.134905	0.146659	-0.706940	1.194788	0.169377	-0.583868	0.724663	0.284552	-0.579550	0.728009	-0.124766										-0.118479	0.066124	-0.085944				-0.069918	0.073531	0.206865
15236	126.966667	-0.849622	0.661112	-0.030418	-0.820565	0.670805	0.210760	-0.804687	0.901285	-0.006163	-0.797404	0.886017	0.194059	-0.709898	1.240091	0.074233	-0.698853	1.134951	0.146819	-0.706774	1.194836	0.169631	-0.583813	0.724611	0.284608	-0.579591	0.727998	-0.124686										-0.118471	0.066084	-0.085963				-0.069905	0.073555	0.206841
15237	126.975000	-0.849632	0.661127	-0.030329	-0.820563	0.670983	0.210981	-0.804690	0.901295	-0.006017	-0.797374	0.885998	0.194208	-0.709736	1.240237	0.074542	-0.698758	1.135017	0.147016	-0.706577	1.194896	0.169891	-0.583750	0.724569	0.284684	-0.579640	0.727972	-0.124659										-0.118483	0.066127	-0.085952				-0.069891	0.073549	0.206833
15238	126.983333	-0.849637	0.661145	-0.030232	-0.820549	0.670735	0.210942	-0.804691	0.901301	-0.005863	-0.797334	0.885985	0.194358	-0.709565	1.240363	0.074872	-0.698776	1.135264	0.147402	-0.706368	1.194965	0.170157	-0.583685	0.724521	0.284762	-0.579689	0.727960	-0.124635										-0.118455	0.066193	-0.085984				-0.069929	0.073489	0.206865
15239	126.991667	-0.849600	0.661156	-0.030122	-0.820529	0.670692	0.211034	-0.804696	0.901312	-0.005706	-0.797292	0.885965	0.194510	-0.709408	1.240507	0.075176	-0.698614	1.135260	0.147585	-0.706239	1.195018	0.170417	-0.583619	0.724476	0.284849	-0.579752	0.727938	-0.124528										-0.118446	0.066187	-0.085982				-0.069904	0.073512	0.206837
15240	127.000000	-0.849619	0.661171	-0.030016	-0.820493	0.670857	0.211241	-0.804701	0.901322	-0.005547	-0.797251	0.885957	0.194668	-0.709255	1.240657	0.075482	-0.698483	1.135336	0.147824	-0.705996	1.195206	0.170814	-0.583550	0.724445	0.284946	-0.579810	0.727924	-0.124423										-0.118519	0.066068	-0.085934				-0.069883	0.073538	0.206819
15241	127.008333	-0.849629	0.661194	-0.029915	-0.820517	0.670731	0.211288	-0.804710	0.901337	-0.005391	-0.797212	0.885944	0.194826	-0.709108	1.240789	0.075833	-0.698385	1.135441	0.148095	-0.705775	1.195275	0.171080	-0.583492	0.724396	0.285039	-0.579863	0.727916	-0.124320										-0.118483	0.066135	-0.085961				-0.069900	0.073498	0.206837
15242	127.016667	-0.849634	0.661215	-0.029817	-0.820470	0.670586	0.211296	-0.804717	0.901352	-0.005221	-0.797173	0.885935	0.194982	-0.708999	1.240893	0.076151	-0.698310	1.135471	0.148386	-0.705582	1.195331	0.171390	-0.583418	0.724362	0.285141	-0.579915	0.727908	-0.124211										-0.118451	0.066199	-0.085981				-0.069920	0.073476	0.206861
15243	127.025000	-0.849643	0.661243	-0.029721	-0.820451	0.670554	0.211375	-0.804724	0.901369	-0.005067	-0.797133	0.885918	0.195137	-0.708886	1.240972	0.076482	-0.698211	1.135606	0.148737	-0.705407	1.195391	0.171693	-0.583332	0.724340	0.285160	-0.579958	0.727914	-0.124032										-0.118485	0.066137	-0.085952				-0.069887	0.073535	0.206825
15244	127.033333	-0.849694	0.661286	-0.029623	-0.820498	0.670597	0.211512	-0.804727	0.901395	-0.004912	-0.797091	0.885905	0.195296	-0.708789	1.241044	0.076832	-0.698087	1.135647	0.149103	-0.705230	1.195466	0.171984	-0.583296	0.724281	0.285343	-0.579998	0.727912	-0.123851										-0.118523	0.066086	-0.085931				-0.069882	0.073546	0.206829
15245	127.041667	-0.849647	0.661294	-0.029539	-0.820413	0.670491	0.211528	-0.804724	0.901422	-0.004762	-0.797052	0.885879	0.195442	-0.708723	1.241105	0.077152	-0.697998	1.135834	0.149539	-0.704895	1.195597	0.172400	-0.583240	0.724238	0.285448	-0.580041	0.727924	-0.123746										-0.118456	0.066201	-0.085978				-0.069917	0.073488	0.206867
15246	127.050000	-0.849640	0.661316	-0.029455	-0.820397	0.670463	0.211601	-0.804715	0.901448	-0.004614	-0.797008	0.885859	0.195587	-0.708684	1.241105	0.077524	-0.697835	1.135859	0.149895	-0.704699	1.195737	0.172787	-0.583192	0.724191	0.285551	-0.580079	0.727934	-0.123648										-0.118459	0.066199	-0.085986				-0.069922	0.073489	0.206866
15247	127.058333	-0.849656	0.661346	-0.029379	-0.820419	0.670471	0.211701	-0.804702	0.901484	-0.004478	-0.796959	0.885843	0.195730	-0.708655	1.241101	0.077880	-0.697683	1.135907	0.150302	-0.704477	1.195885	0.173219	-0.583151	0.724132	0.285647	-0.580106	0.727952	-0.123551										-0.118525	0.066070	-0.085941				-0.069887	0.073529	0.206824
15248	127.066667	-0.849669	0.661376	-0.029303	-0.820437	0.670489	0.211802	-0.804681	0.901521	-0.004346	-0.796911	0.885834	0.195869	-0.708687	1.241087	0.078195	-0.697567	1.136006	0.150834	-0.704241	1.196026	0.173663	-0.583121	0.724071	0.285749	-0.580121	0.727968	-0.123457										-0.118533	0.066063	-0.085939				-0.069884	0.073522	0.206820
15249	127.075000	-0.849657	0.661402	-0.029233	-0.820371	0.670394	0.211815	-0.804653	0.901576	-0.004204	-0.796859	0.885822	0.195986	-0.708744	1.241034	0.078602	-0.697457	1.136124	0.151413	-0.704026	1.196087	0.174061	-0.583096	0.724007	0.285842	-0.580132	0.727987	-0.123357										-0.118459	0.066196	-0.085987				-0.069900	0.073493	0.206846
15250	127.083333	-0.849608	0.661425	-0.029155	-0.820367	0.670377	0.211874	-0.804614	0.901636	-0.004089	-0.796803	0.885813	0.196102	-0.708849	1.240941	0.078969	-0.697257	1.136094	0.151914	-0.703836	1.196191	0.174516	-0.583081	0.723943	0.285946	-0.580143	0.728005	-0.123260										-0.118525	0.066078	-0.085930				-0.069889	0.073525	0.206832
15251	127.091667	-0.849624	0.661461	-0.029098	-0.820399	0.670410	0.211964	-0.804569	0.901699	-0.003984	-0.796753	0.885806	0.196209	-0.708979	1.240844	0.079388	-0.697126	1.136182	0.152468	-0.703683	1.196355	0.175035	-0.583053	0.723867	0.285955	-0.580134	0.728026	-0.123155										-0.118493	0.066139	-0.085944				-0.069889	0.073534	0.206840
15252	127.100000	-0.849639	0.661492	-0.029049	-0.820358	0.670357	0.211981	-0.804512	0.901766	-0.003884	-0.796703	0.885792	0.196312	-0.709127	1.240751	0.079759	-0.697069	1.136328	0.153135	-0.703357	1.196425	0.175399	-0.583070	0.723776	0.286143	-0.580122	0.728041	-0.123052										-0.118456	0.066207	-0.085967				-0.069891	0.073543	0.206849
15253	127.108333	-0.849584	0.661527	-0.028993	-0.820346	0.670346	0.212021	-0.804452	0.901830	-0.003789	-0.796648	0.885773	0.196407	-0.709283	1.240660	0.080168	-0.696944	1.136384	0.153711	-0.703335	1.196523	0.175930	-0.583064	0.723685	0.286239	-0.580097	0.728067	-0.122957										-0.118458	0.066213	-0.085964				-0.069900	0.073513	0.206864
15254	127.116667	-0.849572	0.661560	-0.028955	-0.820342	0.670334	0.212060	-0.804383	0.901894	-0.003707	-0.796599	0.885747	0.196498	-0.709448	1.240565	0.080546	-0.696810	1.136321	0.154187	-0.703217	1.196581	0.176383	-0.583065	0.723582	0.286326	-0.580060	0.728104	-0.122861										-0.118528	0.066086	-0.085919				-0.069889	0.073558	0.206854
15255	127.125000	-0.849597	0.661600	-0.028936	-0.820344	0.670336	0.212100	-0.804309	0.901964	-0.003618	-0.796551	0.885712	0.196582	-0.709621	1.240447	0.080927	-0.696695	1.136328	0.154637	-0.703077	1.196636	0.176776	-0.583061	0.723479	0.286403	-0.580015	0.728141	-0.122763										-0.118530	0.066089	-0.085917				-0.069880	0.073554	0.206853
15256	127.133333	-0.849537	0.661631	-0.028904	-0.820332	0.670324	0.212128	-0.804237	0.902022	-0.003536	-0.796507	0.885680	0.196660	-0.709782	1.240366	0.081264	-0.696638	1.136336	0.155117	-0.702972	1.196612	0.177159	-0.583058	0.723363	0.286471	-0.579953	0.728188	-0.122670										-0.118458	0.066208	-0.085969				-0.069886	0.073553	0.206850
15257	127.141667	-0.849511	0.661670	-0.028886	-0.820327	0.670314	0.212148	-0.804151	0.902091	-0.003456	-0.796459	0.885647	0.196738	-0.709978	1.240277	0.081660	-0.696587	1.136356	0.155566	-0.702907	1.196653	0.177596	-0.583045	0.723253	0.286428	-0.579882	0.728241	-0.122582										-0.118462	0.066202	-0.085967				-0.069918	0.073482	0.206891
15258	127.150000	-0.849485	0.661711	-0.028875	-0.820350	0.670524	0.212301	-0.804066	0.902168	-0.003379	-0.796417	0.885618	0.196809	-0.710141	1.240189	0.082012	-0.696523	1.136338	0.155990	-0.702792	1.196670	0.178000	-0.583070	0.723123	0.286564	-0.579805	0.728303	-0.122494										-0.118463	0.066206	-0.085967				-0.069918	0.073476	0.206897
15259	127.158333	-0.849452	0.661755	-0.028865	-0.820339	0.670340	0.212200	-0.803981	0.902247	-0.003304	-0.796374	0.885578	0.196866	-0.710346	1.240103	0.082398	-0.696428	1.136270	0.156350	-0.702780	1.196645	0.178384	-0.583076	0.723011	0.286609	-0.579712	0.728377	-0.122414										-0.118500	0.066143	-0.085935				-0.069922	0.073484	0.206904
15260	127.166667	-0.849417	0.661804	-0.028864	-0.820304	0.670304	0.212187	-0.803897	0.902323	-0.003231	-0.796332	0.885541	0.196916	-0.710543	1.240022	0.082822	-0.696362	1.136225	0.156752	-0.702716	1.196566	0.178741	-0.583080	0.722908	0.286650	-0.579615	0.728444	-0.122333										-0.118464	0.066217	-0.085952				-0.069930	0.073500	0.206915
15261	127.175000	-0.849369	0.661846	-0.028861	-0.820298	0.670302	0.212195	-0.803797	0.902396	-0.003191	-0.796295	0.885525	0.196974	-0.710756	1.239910	0.083190	-0.696194	1.136096	0.157084	-0.702667	1.196517	0.179126	-0.583088	0.722797	0.286680	-0.579512	0.728521	-0.122252										-0.118500	0.066160	-0.085923				-0.069917	0.073530	0.206898
15262	127.183333	-0.849327	0.661889	-0.028867	-0.820275	0.670294	0.212186	-0.803697	0.902463	-0.003143	-0.796249	0.885485	0.197014	-0.710991	1.239790	0.083582	-0.696251	1.136135	0.157595	-0.702630	1.196507	0.179528	-0.583090	0.722718	0.286720	-0.579395	0.728602	-0.122300										-0.118537	0.066102	-0.085895				-0.069898	0.073560	0.206888
15263	127.191667	-0.849302	0.661942	-0.028875	-0.820258	0.670295	0.212178	-0.803603	0.902530	-0.003115	-0.796211	0.885459	0.197050	-0.711195	1.239726	0.083982	-0.696250	1.136124	0.158012	-0.702569	1.196387	0.179878	-0.583110	0.722617	0.286743	-0.579288	0.728661	-0.122234										-0.118470	0.066219	-0.085951				-0.069914	0.073532	0.206913
15264	127.200000	-0.849222	0.661963	-0.028896	-0.820234	0.670295	0.212168	-0.803507	0.902588	-0.003076	-0.796176	0.885437	0.197084	-0.711417	1.239631	0.084415	-0.696139	1.135973	0.158374	-0.702549	1.196318	0.180316	-0.583120	0.722535	0.286772	-0.579181	0.728711	-0.122041										-0.118467	0.066214	-0.085952				-0.069926	0.073497	0.206926
15265	127.208333	-0.849140	0.661992	-0.028920	-0.820238	0.670418	0.212227	-0.803405	0.902660	-0.003055	-0.796137	0.885411	0.197112	-0.711636	1.239577	0.084837	-0.696104	1.135955	0.158799	-0.702519	1.196254	0.180704	-0.583132	0.722461	0.286797	-0.579066	0.728776	-0.121982										-0.118465	0.066216	-0.085958				-0.069912	0.073514	0.206903
15266	127.216667	-0.849116	0.662035	-0.028949	-0.820205	0.670327	0.212144	-0.803310	0.902725	-0.003030	-0.796105	0.885392	0.197138	-0.711860	1.239498	0.085304	-0.696066	1.135910	0.159193	-0.702308	1.196103	0.181079	-0.583142	0.722392	0.286823	-0.578963	0.728839	-0.121921										-0.118535	0.066082	-0.085900				-0.069920	0.073484	0.206923
15267	127.225000	-0.849047	0.662062	-0.028977	-0.820139	0.670326	0.212104	-0.803216	0.902788	-0.003008	-0.796072	0.885370	0.197164	-0.712082	1.239441	0.085750	-0.696082	1.135844	0.159639	-0.702257	1.196002	0.181483	-0.583147	0.722326	0.286849	-0.578853	0.728913	-0.121872										-0.118458	0.066212	-0.085952				-0.069903	0.073514	0.206902
15268	127.233333	-0.848975	0.662096	-0.029010	-0.820103	0.670339	0.212077	-0.803119	0.902853	-0.002990	-0.796040	0.885354	0.197191	-0.712371	1.239349	0.086253	-0.696107	1.135856	0.160117	-0.702215	1.195984	0.181967	-0.583150	0.722265	0.286877	-0.578748	0.728989	-0.121821										-0.118456	0.066207	-0.085944				-0.069924	0.073488	0.206922
15269	127.241667	-0.848926	0.662135	-0.029041	-0.820101	0.670383	0.212077	-0.803024	0.902917	-0.002966	-0.796013	0.885329	0.197214	-0.712596	1.239292	0.086729	-0.695891	1.135634	0.160363	-0.702176	1.195902	0.182407	-0.583152	0.722195	0.286907	-0.578644	0.729064	-0.121780										-0.118486	0.066146	-0.085919				-0.069905	0.073521	0.206899
15270	127.250000	-0.848867	0.662178	-0.029072	-0.820031	0.670368	0.212025	-0.802926	0.902981	-0.002942	-0.795987	0.885309	0.197242	-0.712839	1.239246	0.087225	-0.696005	1.135718	0.160933	-0.702144	1.195818	0.182887	-0.583145	0.722134	0.286948	-0.578543	0.729145	-0.121740										-0.118449	0.066213	-0.085937				-0.069930	0.073501	0.206923
15271	127.258333	-0.848833	0.662225	-0.029103	-0.819991	0.670373	0.212000	-0.802828	0.903040	-0.002917	-0.795952	0.885283	0.197263	-0.713133	1.239162	0.087773	-0.695793	1.135520	0.161278	-0.702102	1.195672	0.183316	-0.583127	0.722064	0.286890	-0.578442	0.729235	-0.121710										-0.118451	0.066213	-0.085937				-0.069921	0.073502	0.206925
15272	127.266667	-0.848761	0.662258	-0.029132	-0.819956	0.670383	0.211978	-0.802725	0.903105	-0.002892	-0.795923	0.885256	0.197290	-0.713400	1.239085	0.088259	-0.695640	1.135435	0.161649	-0.702068	1.195568	0.183795	-0.583107	0.722003	0.286834	-0.578347	0.729318	-0.121681										-0.118452	0.066208	-0.085936				-0.069923	0.073498	0.206923
15273	127.275000	-0.848727	0.662302	-0.029160	-0.820014	0.670411	0.212001	-0.802634	0.903157	-0.002868	-0.795898	0.885246	0.197327	-0.713685	1.239025	0.088760	-0.695693	1.135324	0.162125	-0.702003	1.195452	0.184228	-0.583118	0.721936	0.286956	-0.578249	0.729401	-0.121666										-0.118519	0.066078	-0.085887				-0.069888	0.073541	0.206869
15274	127.283333	-0.848697	0.662353	-0.029182	-0.819884	0.670407	0.211953	-0.802547	0.903212	-0.002841	-0.795863	0.885207	0.197347	-0.713949	1.238956	0.089295	-0.695759	1.135295	0.162708	-0.701962	1.195329	0.184705	-0.583131	0.721870	0.287072	-0.578147	0.729495	-0.121656										-0.118454	0.066197	-0.085941				-0.069918	0.073479	0.206895
15275	127.291667	-0.848649	0.662390	-0.029199	-0.819858	0.670418	0.211945	-0.802461	0.903263	-0.002812	-0.795834	0.885194	0.197386	-0.714244	1.238907	0.089811	-0.695701	1.135206	0.163068	-0.701827	1.195176	0.185086	-0.583080	0.721814	0.286902	-0.578052	0.729590	-0.121650										-0.118488	0.066134	-0.085918				-0.069919	0.073472	0.206888
15276	127.300000	-0.848604	0.662428	-0.029215	-0.819910	0.670488	0.212000	-0.802378	0.903310	-0.002785	-0.795805	0.885182	0.197428	-0.714537	1.238822	0.090317	-0.695469	1.135026	0.163199	-0.701851	1.195005	0.185538	-0.583072	0.721762	0.286921	-0.577960	0.729685	-0.121635										-0.118518	0.066072	-0.085889				-0.069890	0.073530	0.206845
15277	127.308333	-0.848561	0.662466	-0.029223	-0.819802	0.670532	0.212001	-0.802300	0.903357	-0.002749	-0.795765	0.885154	0.197464	-0.714814	1.238762	0.090859	-0.695610	1.134989	0.163799	-0.701797	1.194917	0.186004	-0.583089	0.721704	0.287126	-0.577871	0.729764	-0.121620										-0.118484	0.066127	-0.085910				-0.069890	0.073535	0.206852
15278	127.316667	-0.848524	0.662501	-0.029228	-0.819773	0.670436	0.211946	-0.802223	0.903396	-0.002711	-0.795726	0.885142	0.197508	-0.715088	1.238718	0.091340	-0.695538	1.134811	0.164142	-0.701781	1.194752	0.186407	-0.583036	0.721652	0.286953	-0.577782	0.729844	-0.121607										-0.118450	0.066187	-0.085929				-0.069889	0.073543	0.206852
15279	127.325000	-0.848497	0.662543	-0.029226	-0.819743	0.670441	0.211960	-0.802140	0.903434	-0.002674	-0.795682	0.885128	0.197547	-0.715361	1.238674	0.091848	-0.695492	1.134718	0.164462	-0.701873	1.194734	0.186940	-0.583018	0.721597	0.286961	-0.577690	0.729931	-0.121606										-0.118484	0.066136	-0.085910				-0.069906	0.073517	0.206872
15280	127.333333	-0.848468	0.662587	-0.029225	-0.819724	0.670640	0.212088	-0.802057	0.903466	-0.002636	-0.795633	0.885115	0.197588	-0.715659	1.238617	0.092320	-0.695361	1.134643	0.164670	-0.701860	1.194626	0.187337	-0.582993	0.721550	0.286976	-0.577613	0.730008	-0.121602										-0.118512	0.066071	-0.085882				-0.069893	0.073546	0.206855
15281	127.341667	-0.848441	0.662624	-0.029215	-0.819696	0.670463	0.211987	-0.801980	0.903491	-0.002594	-0.795584	0.885106	0.197635	-0.715966	1.238554	0.092768	-0.695547	1.134664	0.165264	-0.701694	1.194469	0.187640	-0.582990	0.721508	0.287088	-0.577548	0.730079	-0.121727										-0.118447	0.066188	-0.085940				-0.069898	0.073510	0.206860
15282	127.350000	-0.848416	0.662665	-0.029203	-0.819671	0.670478	0.212005	-0.801896	0.903516	-0.002549	-0.795528	0.885101	0.197678	-0.716282	1.238472	0.093229	-0.695492	1.134535	0.165547	-0.701687	1.194376	0.188027	-0.582944	0.721474	0.287003	-0.577487	0.730138	-0.121720										-0.118514	0.066061	-0.085889				-0.069909	0.073475	0.206879
15283	127.358333	-0.848388	0.662713	-0.029190	-0.819651	0.670586	0.212080	-0.801816	0.903536	-0.002506	-0.795474	0.885098	0.197727	-0.716537	1.238371	0.093599	-0.695415	1.134476	0.165792	-0.701694	1.194290	0.188423	-0.582952	0.721435	0.287208	-0.577435	0.730184	-0.121716										-0.118443	0.066178	-0.085943				-0.069898	0.073502	0.206853
15284	127.366667	-0.848362	0.662763	-0.029173	-0.819626	0.670692	0.212163	-0.801737	0.903558	-0.002461	-0.795413	0.885097	0.197772	-0.716949	1.238257	0.094019	-0.695478	1.134376	0.166163	-0.701700	1.194191	0.188750	-0.582869	0.721421	0.287035	-0.577398	0.730233	-0.121717										-0.118505	0.066028	-0.085877				-0.069869	0.073531	0.206814
15285	127.375000	-0.848308	0.662807	-0.029149	-0.819579	0.670519	0.212074	-0.801644	0.903588	-0.002410	-0.795356	0.885103	0.197820	-0.717238	1.238106	0.094404	-0.695467	1.134360	0.166536	-0.701629	1.194086	0.189014	-0.582847	0.721413	0.287164	-0.577357	0.730275	-0.121711										-0.118433	0.066141	-0.085925				-0.069872	0.073518	0.206814
15286	127.383333	-0.848251	0.662859	-0.029122	-0.819545	0.670533	0.212104	-0.801562	0.903612	-0.002364	-0.795297	0.885109	0.197868	-0.717613	1.237983	0.094741	-0.695535	1.134308	0.166819	-0.701756	1.194022	0.189357	-0.582788	0.721400	0.287092	-0.577321	0.730317	-0.121705										-0.118438	0.066154	-0.085936				-0.069906	0.073465	0.206857
15287	127.391667	-0.848222	0.662909	-0.029102	-0.819523	0.670635	0.212190	-0.801479	0.903637	-0.002321	-0.795226	0.885114	0.197914	-0.717983	1.237851	0.094980	-0.695528	1.134252	0.167057	-0.701799	1.193988	0.189602	-0.582771	0.721402	0.287322	-0.577294	0.730366	-0.121703										-0.118345	0.065953	-0.085915				-0.069894	0.073500	0.206847
15288	127.400000	-0.848189	0.662960	-0.029082	-0.819475	0.670560	0.212165	-0.801398	0.903659	-0.002279	-0.795160	0.885128	0.197958	-0.718358	1.237731	0.095249	-0.695306	1.134057	0.167088	-0.701845	1.193913	0.189816	-0.582734	0.721391	0.287359	-0.577265	0.730409	-0.121696										-0.118317	0.066037	-0.085963				-0.069912	0.073473	0.206884
15289	127.408333	-0.848152	0.663003	-0.029062	-0.819459	0.670754	0.212298	-0.801311	0.903680	-0.002243	-0.795094	0.885137	0.197997	-0.718729	1.237654	0.095464	-0.695419	1.134148	0.167381	-0.701853	1.193913	0.189997	-0.582678	0.721414	0.287408	-0.577230	0.730454	-0.121692										-0.118345	0.065959	-0.085921				-0.069898	0.073503	0.206846
15290	127.416667	-0.848093	0.663040	-0.029045	-0.819400	0.670610	0.212215	-0.801229	0.903701	-0.002215	-0.795029	0.885152	0.198033	-0.719121	1.237543	0.095643	-0.695563	1.134135	0.167726	-0.702030	1.193933	0.190210	-0.582646	0.721406	0.287438	-0.577193	0.730495	-0.121684										-0.118383	0.065878	-0.085888				-0.069880	0.073528	0.206815
15291	127.425000	-0.848071	0.663085	-0.029035	-0.819389	0.670727	0.212300	-0.801147	0.903719	-0.002190	-0.794957	0.885163	0.198069	-0.719465	1.237451	0.095745	-0.695687	1.134143	0.167927	-0.702117	1.193934	0.190338	-0.582598	0.721421	0.287485	-0.577152	0.730535	-0.121536										-0.118351	0.065960	-0.085932				-0.069877	0.073518	0.206809
15292	127.433333	-0.848050	0.663123	-0.029021	-0.819312	0.670666	0.212259	-0.801072	0.903745	-0.002161	-0.794892	0.885179	0.198108	-0.719904	1.237305	0.095925	-0.695800	1.134153	0.168096	-0.702227	1.193939	0.190450	-0.582554	0.721436	0.287535	-0.577097	0.730585	-0.121656										-0.118329	0.066038	-0.085982				-0.070065	0.073698	0.206570
15293	127.441667	-0.848081	0.663200	-0.029016	-0.819255	0.670685	0.212274	-0.800997	0.903763	-0.002132	-0.794824	0.885194	0.198140	-0.720282	1.237220	0.095973	-0.695885	1.134187	0.168272	-0.702365	1.193967	0.190558	-0.582501	0.721464	0.287587	-0.577033	0.730623	-0.121578										-0.118357	0.065954	-0.085945				-0.070079	0.073667	0.206584
15294	127.450000	-0.848150	0.663274	-0.029013	-0.819259	0.670728	0.212313	-0.800919	0.903780	-0.002108	-0.794759	0.885216	0.198181	-0.720628	1.237184	0.095866	-0.695971	1.134162	0.168337	-0.702506	1.194019	0.190609	-0.582445	0.721501	0.287644	-0.576976	0.730656	-0.121485										-0.118384	0.065875	-0.085906				-0.069900	0.073439	0.206823
15295	127.458333	-0.848107	0.663313	-0.029000	-0.819175	0.670810	0.212364	-0.800854	0.903800	-0.002079	-0.794692	0.885238	0.198218	-0.721088	1.237082	0.095913	-0.696084	1.134182	0.168411	-0.702581	1.193990	0.190561	-0.582398	0.721530	0.287696	-0.576916	0.730695	-0.121467										-0.118356	0.065961	-0.085947				-0.070072	0.073657	0.206587
15296	127.466667	-0.848064	0.663352	-0.028984	-0.819101	0.670754	0.212332	-0.800794	0.903811	-0.002050	-0.794626	0.885260	0.198253	-0.721488	1.236924	0.095972	-0.696200	1.134150	0.168416	-0.702848	1.194021	0.190597	-0.582343	0.721567	0.287743	-0.576851	0.730734	-0.121437										-0.118325	0.066042	-0.085978				-0.070056	0.073686	0.206562
15297	127.475000	-0.847821	0.663318	-0.028951	-0.819060	0.670807	0.212358	-0.800733	0.903821	-0.002027	-0.794562	0.885289	0.198282	-0.721880	1.236815	0.095859	-0.696332	1.134197	0.168451	-0.703045	1.194027	0.190554	-0.582283	0.721613	0.287788	-0.576788	0.730769	-0.121419										-0.118358	0.065957	-0.085933				-0.070055	0.073682	0.206570
15298	127.483333	-0.847778	0.663351	-0.028937	-0.818995	0.670805	0.212356	-0.800680	0.903827	-0.002008	-0.794496	0.885318	0.198304	-0.722325	1.236705	0.095824	-0.696209	1.134030	0.168230	-0.703249	1.194037	0.190489	-0.582223	0.721674	0.287836	-0.576727	0.730797	-0.121400										-0.118323	0.066041	-0.085971				-0.070050	0.073687	0.206578
15299	127.491667	-0.847834	0.663412	-0.028939	-0.818941	0.670835	0.212369	-0.800627	0.903820	-0.001996	-0.794433	0.885352	0.198330	-0.722770	1.236588	0.095732	-0.696597	1.134157	0.168402	-0.703485	1.194044	0.190410	-0.582114	0.721743	0.287673	-0.576668	0.730818	-0.121395										-0.118379	0.065881	-0.085895				-0.070061	0.073664	0.206597
15300	127.500000	-0.847685	0.663399	-0.028922	-0.818967	0.670725	0.212329	-0.800576	0.903815	-0.001991	-0.794367	0.885390	0.198356	-0.723150	1.236456	0.095630	-0.696787	1.134175	0.168330	-0.703717	1.194056	0.190309	-0.582038	0.721814	0.287708	-0.576618	0.730823	-0.121385										-0.118381	0.065878	-0.085904				-0.070067	0.073637	0.206619
15301	127.508333	-0.847684	0.663439	-0.028919	-0.818860	0.670880	0.212397	-0.800529	0.903809	-0.001986	-0.794300	0.885423	0.198370	-0.723538	1.236388	0.095352	-0.696989	1.134202	0.168287	-0.703961	1.194072	0.190208	-0.581987	0.721866	0.287827	-0.576567	0.730825	-0.121451										-0.118347	0.065955	-0.085950				-0.070031	0.073672	0.206581
15302	127.516667	-0.847640	0.663457	-0.028913	-0.818766	0.670909	0.212398	-0.800482	0.903794	-0.001989	-0.794232	0.885441	0.198369	-0.724039	1.236280	0.095292	-0.697215	1.134231	0.168212	-0.704204	1.194100	0.190101	-0.581931	0.721939	0.287957	-0.576523	0.730818	-0.121526										-0.118317	0.066030	-0.085993				-0.070033	0.073666	0.206577
15303	127.525000	-0.847599	0.663478	-0.028911	-0.818740	0.671050	0.212487	-0.800435	0.903787	-0.001995	-0.794172	0.885500	0.198389	-0.724440	1.236208	0.095094	-0.697367	1.134213	0.168124	-0.704471	1.194082	0.189935	-0.581812	0.722020	0.287791	-0.576491	0.730801	-0.121395										-0.118375	0.065868	-0.085913				-0.070040	0.073637	0.206600
15304	127.533333	-0.847515	0.663484	-0.028912	-0.818655	0.670969	0.212420	-0.800387	0.903792	-0.002007	-0.794109	0.885545	0.198394	-0.724803	1.236089	0.094952	-0.697542	1.134215	0.168048	-0.704728	1.194090	0.189790	-0.581736	0.722097	0.287824	-0.576461	0.730785	-0.121397										-0.118316	0.066029	-0.085987				-0.070027	0.073660	0.206588
15305	127.541667	-0.847620	0.663561	-0.028918	-0.818596	0.670995	0.212425	-0.800354	0.903782	-0.002018	-0.794042	0.885586	0.198389	-0.725336	1.235967	0.094837	-0.697625	1.134170	0.167840	-0.704994	1.194079	0.189670	-0.581690	0.722179	0.288058	-0.576431	0.730765	-0.121402										-0.118313	0.066029	-0.085984				-0.070028	0.073660	0.206588
15306	127.550000	-0.847684	0.663618	-0.028929	-0.818542	0.671035	0.212429	-0.800319	0.903770	-0.002042	-0.793982	0.885635	0.198386	-0.725740	1.235783	0.094696	-0.697964	1.134234	0.167852	-0.705278	1.194064	0.189506	-0.581616	0.722267	0.288085	-0.576407	0.730745	-0.121535										-0.118372	0.065871	-0.085895				-0.070027	0.073658	0.206603
15307	127.558333	-0.847542	0.663602	-0.028922	-0.818572	0.671140	0.212485	-0.800275	0.903770	-0.002068	-0.793921	0.885681	0.198374	-0.726189	1.235678	0.094561	-0.698156	1.134145	0.167701	-0.705557	1.194050	0.189335	-0.581547	0.722348	0.288105	-0.576390	0.730715	-0.121482										-0.118372	0.065875	-0.085891				-0.070034	0.073635	0.206635
15308	127.566667	-0.847608	0.663654	-0.028937	-0.818521	0.671170	0.212479	-0.800244	0.903758	-0.002101	-0.793865	0.885732	0.198350	-0.726682	1.235620	0.094313	-0.698366	1.134089	0.167595	-0.705852	1.194079	0.189197	-0.581469	0.722431	0.288123	-0.576378	0.730679	-0.121565										-0.118311	0.066032	-0.085967				-0.070026	0.073664	0.206627
15309	127.575000	-0.847585	0.663663	-0.028946	-0.818388	0.671148	0.212415	-0.800213	0.903740	-0.002144	-0.793806	0.885780	0.198325	-0.727123	1.235466	0.094111	-0.698594	1.134087	0.167454	-0.706143	1.194009	0.189002	-0.581399	0.722509	0.288139	-0.576361	0.730648	-0.121594										-0.118342	0.065947	-0.085917				-0.070017	0.073668	0.206626
15310	127.583333	-0.847554	0.663668	-0.028953	-0.818338	0.671183	0.212409	-0.800181	0.903718	-0.002194	-0.793752	0.885827	0.198288	-0.727574	1.235342	0.093894	-0.698751	1.134011	0.167294	-0.706427	1.193918	0.188786	-0.581330	0.722594	0.288148	-0.576349	0.730611	-0.121636										-0.118310	0.066028	-0.085962				-0.070045	0.073611	0.206667
15311	127.591667	-0.847534	0.663667	-0.028972	-0.818311	0.671230	0.212413	-0.800152	0.903695	-0.002256	-0.793702	0.885880	0.198247	-0.727923	1.235126	0.093673	-0.699029	1.134035	0.167126	-0.706733	1.193882	0.188569	-0.581260	0.722672	0.288147	-0.576338	0.730565	-0.121672										-0.118368	0.065853	-0.085885				-0.070031	0.073634	0.206657
15312	127.600000	-0.847510	0.663671	-0.028984	-0.818260	0.671249	0.212392	-0.800128	0.903680	-0.002323	-0.793653	0.885937	0.198196	-0.728346	1.234994	0.093352	-0.699056	1.133925	0.166784	-0.707044	1.193812	0.188344	-0.581200	0.722756	0.288144	-0.576328	0.730522	-0.121723										-0.118368	0.065858	-0.085886				-0.070014	0.073649	0.206623
15313	127.608333	-0.847474	0.663660	-0.028999	-0.818240	0.671375	0.212436	-0.800104	0.903658	-0.002396	-0.793601	0.885991	0.198132	-0.728827	1.234846	0.093255	-0.699367	1.133904	0.166607	-0.707359	1.193751	0.188124	-0.581126	0.722847	0.288035	-0.576318	0.730486	-0.121777										-0.118301	0.066015	-0.085967				-0.070018	0.073655	0.206624
15314	127.616667	-0.847622	0.663757	-0.029136	-0.818236	0.671347	0.212386	-0.800074	0.903644	-0.002474	-0.793552	0.886051	0.198064	-0.729213	1.234732	0.092859	-0.699696	1.133904	0.166473	-0.707536	1.193736	0.187831	-0.581085	0.722948	0.288114	-0.576310	0.730445	-0.121829										-0.118363	0.065857	-0.085877				-0.070043	0.073617	0.206672
15315	127.625000	-0.847614	0.663763	-0.029155	-0.818210	0.671386	0.212368	-0.800048	0.903626	-0.002557	-0.793500	0.886114	0.197997	-0.729624	1.234591	0.092606	-0.699932	1.133763	0.166258	-0.708034	1.193709	0.187651	-0.581049	0.723035	0.288083	-0.576302	0.730392	-0.121747										-0.118330	0.065939	-0.085916				-0.070021	0.073670	0.206634
15316	127.633333	-0.847612	0.663764	-0.029171	-0.818162	0.671412	0.212331	-0.800029	0.903606	-0.002641	-0.793447	0.886178	0.197924	-0.730106	1.234459	0.092428	-0.700146	1.133702	0.166039	-0.708353	1.193619	0.187356	-0.581014	0.723133	0.288057	-0.576292	0.730355	-0.121807										-0.118295	0.066019	-0.085945				-0.070019	0.073675	0.206647
15317	127.641667	-0.847605	0.663765	-0.029197	-0.818145	0.671452	0.212306	-0.800009	0.903580	-0.002731	-0.793394	0.886232	0.197841	-0.730521	1.234317	0.092130	-0.700386	1.133708	0.165811	-0.708695	1.193571	0.187087	-0.580989	0.723225	0.288019	-0.576283	0.730310	-0.121867										-0.118298	0.066022	-0.085946				-0.070033	0.073654	0.206676
15318	127.650000	-0.847596	0.663767	-0.029223	-0.818143	0.671501	0.212284	-0.799989	0.903550	-0.002842	-0.793341	0.886284	0.197753	-0.730891	1.234233	0.091732	-0.700606	1.133651	0.165448	-0.709034	1.193449	0.186762	-0.580965	0.723324	0.287981	-0.576276	0.730262	-0.121934										-0.118355	0.065862	-0.085862				-0.070046	0.073630	0.206704
15319	127.658333	-0.847589	0.663767	-0.029258	-0.818112	0.671540	0.212245	-0.799983	0.903522	-0.002939	-0.793298	0.886349	0.197678	-0.731305	1.234069	0.091349	-0.700713	1.133530	0.165126	-0.709404	1.193452	0.186460	-0.580902	0.723420	0.287759	-0.576275	0.730212	-0.122008										-0.118325	0.065934	-0.085901				-0.070020	0.073685	0.206666
15320	127.666667	-0.847525	0.663737	-0.029289	-0.818079	0.671588	0.212208	-0.799974	0.903491	-0.003042	-0.793252	0.886422	0.197589	-0.731769	1.233883	0.091128	-0.700939	1.133521	0.164810	-0.709570	1.193376	0.186077	-0.580886	0.723521	0.287733	-0.576272	0.730157	-0.122085										-0.118298	0.066011	-0.085952				-0.070026	0.073679	0.206663
15321	127.675000	-0.847523	0.663727	-0.029333	-0.818061	0.671657	0.212179	-0.799965	0.903458	-0.003152	-0.793218	0.886488	0.197497	-0.732133	1.233748	0.090724	-0.701423	1.133537	0.164623	-0.710096	1.193297	0.185817	-0.580881	0.723619	0.287783	-0.576275	0.730107	-0.122179										-0.118297	0.066016	-0.085952				-0.070041	0.073647	0.206690
15322	127.683333	-0.847524	0.663721	-0.029380	-0.818075	0.671809	0.212209	-0.799958	0.903426	-0.003270	-0.793179	0.886545	0.197390	-0.732502	1.233628	0.090264	-0.701651	1.133466	0.164268	-0.710684	1.193238	0.185472	-0.580881	0.723729	0.287831	-0.576282	0.730056	-0.122269										-0.118357	0.065850	-0.085863				-0.070056	0.073629	0.206712
15323	127.691667	-0.847528	0.663710	-0.029425	-0.818019	0.671716	0.212066	-0.799967	0.903397	-0.003400	-0.793152	0.886602	0.197279	-0.732946	1.233506	0.089964	-0.701601	1.133221	0.163784	-0.710939	1.193187	0.185119	-0.580851	0.723832	0.287778	-0.576293	0.730009	-0.122361										-0.118299	0.066012	-0.085946				-0.070033	0.073684	0.206666
15324	127.700000	-0.847528	0.663695	-0.029466	-0.818001	0.671756	0.212015	-0.799979	0.903359	-0.003520	-0.793133	0.886658	0.197166	-0.733333	1.233362	0.089639	-0.702090	1.133246	0.163634	-0.711203	1.193119	0.184756	-0.580818	0.723944	0.287718	-0.576306	0.729960	-0.122464										-0.118360	0.065856	-0.085858				-0.070033	0.073687	0.206663
15325	127.708333	-0.847532	0.663674	-0.029519	-0.817981	0.671796	0.211957	-0.799986	0.903324	-0.003659	-0.793118	0.886704	0.197044	-0.733701	1.233247	0.089217	-0.702402	1.133261	0.163287	-0.711541	1.193047	0.184366	-0.580783	0.724061	0.287654	-0.576314	0.729915	-0.122562										-0.118330	0.065939	-0.085903				-0.070047	0.073663	0.206694
15326	127.716667	-0.847533	0.663646	-0.029572	-0.817959	0.671825	0.211901	-0.800000	0.903276	-0.003811	-0.793104	0.886746	0.196920	-0.733999	1.233168	0.088700	-0.702660	1.133195	0.162922	-0.712112	1.193009	0.184023	-0.580752	0.724167	0.287580	-0.576322	0.729867	-0.122662										-0.118364	0.065846	-0.085851				-0.070034	0.073692	0.206680
15327	127.725000	-0.847537	0.663618	-0.029625	-0.817939	0.671862	0.211844	-0.800018	0.903238	-0.003945	-0.793094	0.886795	0.196788	-0.734392	1.233023	0.088400	-0.702712	1.133061	0.162419	-0.712359	1.192945	0.183593	-0.580700	0.724294	0.287519	-0.576327	0.729828	-0.122773										-0.118298	0.066016	-0.085942				-0.070039	0.073693	0.206674
15328	127.733333	-0.847537	0.663581	-0.029680	-0.817923	0.671896	0.211782	-0.800034	0.903193	-0.004091	-0.793093	0.886839	0.196662	-0.734671	1.232936	0.087864	-0.702961	1.133024	0.162065	-0.712608	1.192912	0.183237	-0.580631	0.724406	0.287267	-0.576330	0.729789	-0.123004										-0.118296	0.066014	-0.085947				-0.070037	0.073688	0.206676
15329	127.741667	-0.847539	0.663545	-0.029746	-0.817911	0.671926	0.211728	-0.800055	0.903149	-0.004241	-0.793094	0.886888	0.196530	-0.734999	1.232836	0.087525	-0.703336	1.133055	0.161843	-0.712925	1.192861	0.182868	-0.580640	0.724498	0.287370	-0.576334	0.729735	-0.123057										-0.118355	0.065848	-0.085865				-0.070063	0.073640	0.206710
15330	127.750000	-0.847540	0.663507	-0.029801	-0.817898	0.671958	0.211671	-0.800087	0.903104	-0.004391	-0.793095	0.886934	0.196398	-0.735287	1.232723	0.087049	-0.703437	1.132996	0.161439	-0.713067	1.192836	0.182413	-0.580616	0.724592	0.287297	-0.576329	0.729685	-0.123115										-0.118294	0.066006	-0.085959				-0.070030	0.073680	0.206659
15331	127.758333	-0.847543	0.663468	-0.029861	-0.817893	0.671990	0.211613	-0.800119	0.903065	-0.004537	-0.793102	0.886979	0.196268	-0.735682	1.232728	0.086719	-0.703708	1.132958	0.161009	-0.713766	1.192762	0.182118	-0.580604	0.724690	0.287216	-0.576330	0.729635	-0.123233										-0.118289	0.066005	-0.085953				-0.070029	0.073681	0.206656
15332	127.766667	-0.847547	0.663432	-0.029923	-0.817892	0.672023	0.211554	-0.800157	0.903023	-0.004685	-0.793110	0.887025	0.196132	-0.735892	1.232599	0.086386	-0.703575	1.132711	0.160397	-0.714072	1.192744	0.181763	-0.580591	0.724789	0.287130	-0.576339	0.729591	-0.123341										-0.118292	0.066016	-0.085957				-0.070057	0.073632	0.206693
15333	127.775000	-0.847589	0.663400	-0.029988	-0.817884	0.672054	0.211491	-0.800195	0.902977	-0.004841	-0.793118	0.887057	0.195984	-0.736114	1.232547	0.085876	-0.704131	1.132871	0.160298	-0.714157	1.192775	0.181397	-0.580585	0.724886	0.287041	-0.576358	0.729540	-0.123472										-0.118349	0.065846	-0.085865				-0.070030	0.073687	0.206673
15334	127.783333	-0.847630	0.663366	-0.030056	-0.817880	0.672079	0.211430	-0.800234	0.902929	-0.004993	-0.793123	0.887098	0.195844	-0.736382	1.232512	0.085510	-0.704053	1.132676	0.159759	-0.714421	1.192745	0.181021	-0.580580	0.724979	0.286953	-0.576370	0.729489	-0.123593										-0.118288	0.066013	-0.085954				-0.070028	0.073691	0.206659
15335	127.791667	-0.847476	0.663257	-0.030048	-0.817881	0.672113	0.211371	-0.800276	0.902879	-0.005149	-0.793141	0.887147	0.195702	-0.736687	1.232497	0.085125	-0.704405	1.132706	0.159527	-0.714806	1.192691	0.180675	-0.580579	0.725077	0.286859	-0.576391	0.729436	-0.123713										-0.118292	0.066014	-0.085959				-0.070032	0.073688	0.206673
15336	127.800000	-0.847324	0.663149	-0.030044	-0.817882	0.672143	0.211313	-0.800316	0.902829	-0.005307	-0.793156	0.887194	0.195558	-0.736865	1.232410	0.084811	-0.704796	1.132800	0.159273	-0.715182	1.192657	0.180354	-0.580583	0.725178	0.286769	-0.576419	0.729384	-0.123846										-0.118292	0.066010	-0.085958				-0.070029	0.073689	0.206659
15337	127.808333	-0.847321	0.663103	-0.030101	-0.817890	0.672174	0.211251	-0.800360	0.902783	-0.005465	-0.793169	0.887236	0.195409	-0.737098	1.232354	0.084427	-0.704880	1.132745	0.158889	-0.715440	1.192663	0.180040	-0.580592	0.725263	0.286680	-0.576455	0.729325	-0.123980										-0.118293	0.066010	-0.085967				-0.070044	0.073666	0.206683
15338	127.816667	-0.847319	0.663050	-0.030164	-0.817899	0.672204	0.211191	-0.800404	0.902739	-0.005622	-0.793183	0.887284	0.195270	-0.737376	1.232285	0.084168	-0.705211	1.132741	0.158625	-0.715439	1.192612	0.179641	-0.580555	0.725380	0.286436	-0.576488	0.729271	-0.124118										-0.118299	0.066008	-0.085972				-0.070034	0.073681	0.206650
15339	127.825000	-0.847353	0.663011	-0.030219	-0.817904	0.672229	0.211128	-0.800448	0.902699	-0.005770	-0.793199	0.887328	0.195126	-0.737615	1.232274	0.083781	-0.705260	1.132682	0.158254	-0.715662	1.192560	0.179293	-0.580566	0.725470	0.286342	-0.576528	0.729207	-0.124249										-0.118325	0.065940	-0.085937				-0.070048	0.073657	0.206668
15340	127.833333	-0.847383	0.662971	-0.030273	-0.817923	0.672261	0.211067	-0.800494	0.902661	-0.005930	-0.793215	0.887378	0.194982	-0.737780	1.232230	0.083404	-0.705534	1.132717	0.157978	-0.716142	1.192569	0.179030	-0.580579	0.725563	0.286251	-0.576562	0.729150	-0.124375										-0.118300	0.066020	-0.085975				-0.070040	0.073685	0.206649
15341	127.841667	-0.847418	0.662935	-0.030329	-0.817935	0.672289	0.211013	-0.800538	0.902622	-0.006074	-0.793230	0.887428	0.194840	-0.737981	1.232190	0.083121	-0.705749	1.132682	0.157705	-0.716060	1.192555	0.178640	-0.580591	0.725647	0.286154	-0.576597	0.729098	-0.124504										-0.118300	0.066019	-0.085968				-0.070042	0.073692	0.206646
15342	127.850000	-0.847784	0.663042	-0.030504	-0.817951	0.672324	0.210953	-0.800582	0.902583	-0.006222	-0.793240	0.887484	0.194701	-0.738239	1.232116	0.082847	-0.705962	1.132704	0.157394	-0.716545	1.192482	0.178402	-0.580601	0.725741	0.286062	-0.576633	0.729037	-0.124624										-0.118298	0.066021	-0.085973				-0.070045	0.073690	0.206639
15343	127.858333	-0.847651	0.662927	-0.030496	-0.817968	0.672349	0.210895	-0.800623	0.902539	-0.006369	-0.793252	0.887529	0.194566	-0.738380	1.232050	0.082424	-0.706096	1.132647	0.157088	-0.716734	1.192391	0.178038	-0.580605	0.725834	0.285964	-0.576672	0.728984	-0.124809										-0.118297	0.066025	-0.085972				-0.070042	0.073697	0.206646
15344	127.866667	-0.847519	0.662811	-0.030490	-0.817984	0.672378	0.210839	-0.800671	0.902490	-0.006524	-0.793261	0.887578	0.194432	-0.738588	1.231946	0.082066	-0.706501	1.132582	0.156844	-0.716974	1.192378	0.177759	-0.580649	0.725893	0.286031	-0.576712	0.728916	-0.124989										-0.118362	0.065852	-0.085891				-0.070041	0.073697	0.206643
15345	127.875000	-0.847572	0.662767	-0.030547	-0.818004	0.672411	0.210787	-0.800709	0.902454	-0.006675	-0.793272	0.887624	0.194292	-0.738827	1.231850	0.081895	-0.706397	1.132478	0.156448	-0.717142	1.192275	0.177423	-0.580650	0.725972	0.285940	-0.576755	0.728845	-0.125104										-0.118296	0.066024	-0.085981				-0.070045	0.073696	0.206646
15346	127.883333	-0.847626	0.662728	-0.030599	-0.818021	0.672442	0.210736	-0.800742	0.902411	-0.006835	-0.793283	0.887670	0.194160	-0.739013	1.231777	0.081614	-0.706858	1.132516	0.156275	-0.717145	1.192317	0.177147	-0.580645	0.726059	0.285853	-0.576798	0.728780	-0.125225										-0.118363	0.065867	-0.085904				-0.070042	0.073700	0.206648
15347	127.891667	-0.847621	0.662684	-0.030639	-0.818021	0.672562	0.210738	-0.800781	0.902376	-0.006974	-0.793289	0.887707	0.194016	-0.739140	1.231740	0.081121	-0.706786	1.132419	0.155900	-0.717300	1.192204	0.176796	-0.580631	0.726151	0.285763	-0.576845	0.728705	-0.125279										-0.118359	0.065866	-0.085904				-0.070037	0.073695	0.206639
15348	127.900000	-0.847710	0.662651	-0.030693	-0.818054	0.672491	0.210636	-0.800822	0.902344	-0.007115	-0.793299	0.887754	0.193882	-0.739287	1.231674	0.080843	-0.706762	1.132342	0.155551	-0.717476	1.192156	0.176495	-0.580623	0.726228	0.285677	-0.576892	0.728645	-0.125331										-0.118297	0.066014	-0.085985				-0.070038	0.073686	0.206644
15349	127.908333	-0.848079	0.662752	-0.030859	-0.818068	0.672518	0.210587	-0.800858	0.902312	-0.007246	-0.793306	0.887807	0.193760	-0.739503	1.231559	0.080574	-0.706721	1.132242	0.155171	-0.717744	1.192121	0.176219	-0.580614	0.726314	0.285587	-0.576926	0.728573	-0.125429										-0.118302	0.066026	-0.085986				-0.070053	0.073674	0.206657
15350	127.916667	-0.847979	0.662627	-0.030781	-0.818068	0.672538	0.210532	-0.800893	0.902278	-0.007376	-0.793313	0.887851	0.193637	-0.739653	1.231490	0.080233	-0.707081	1.132323	0.155014	-0.718035	1.192051	0.175940	-0.580604	0.726400	0.285492	-0.576966	0.728511	-0.125538										-0.118304	0.066036	-0.085989				-0.070044	0.073703	0.206635
15351	127.925000	-0.847786	0.662542	-0.030822	-0.818099	0.672664	0.210559	-0.800931	0.902238	-0.007504	-0.793314	0.887909	0.193528	-0.739779	1.231430	0.079911	-0.707148	1.132278	0.154713	-0.718171	1.192003	0.175620	-0.580600	0.726477	0.285409	-0.576999	0.728446	-0.125635										-0.118365	0.065879	-0.085909				-0.070056	0.073683	0.206653
15352	127.933333	-0.847829	0.662511	-0.030857	-0.818108	0.672584	0.210456	-0.800966	0.902195	-0.007625	-0.793311	0.887948	0.193414	-0.739964	1.231369	0.079713	-0.706918	1.132044	0.154207	-0.717911	1.192002	0.175232	-0.580592	0.726548	0.285327	-0.577021	0.728372	-0.125737										-0.118307	0.066029	-0.085992				-0.070048	0.073700	0.206635
15353	127.941667	-0.847812	0.662470	-0.030895	-0.818122	0.672613	0.210421	-0.800994	0.902150	-0.007746	-0.793311	0.887997	0.193309	-0.740081	1.231344	0.079388	-0.707161	1.132086	0.154019	-0.718414	1.191970	0.175029	-0.580530	0.726672	0.285113	-0.577056	0.728312	-0.125835										-0.118310	0.066028	-0.085994				-0.070053	0.073707	0.206632
15354	127.950000	-0.847828	0.662439	-0.030939	-0.818139	0.672639	0.210390	-0.801017	0.902106	-0.007877	-0.793313	0.888044	0.193203	-0.740209	1.231346	0.079038	-0.707420	1.132163	0.153885	-0.718571	1.192006	0.174796	-0.580530	0.726750	0.285043	-0.577081	0.728254	-0.125933										-0.118370	0.065875	-0.085915				-0.070055	0.073703	0.206634
15355	127.958333	-0.847876	0.662413	-0.030975	-0.818142	0.672753	0.210412	-0.801050	0.902068	-0.007986	-0.793313	0.888096	0.193103	-0.740316	1.231296	0.078763	-0.707334	1.132087	0.153561	-0.718647	1.191983	0.174507	-0.580519	0.726821	0.284985	-0.577108	0.728191	-0.126088										-0.118340	0.065957	-0.085963				-0.070072	0.073672	0.206658
15356	127.966667	-0.848055	0.662434	-0.031010	-0.818149	0.672677	0.210321	-0.801075	0.902035	-0.008093	-0.793310	0.888142	0.192999	-0.740448	1.231263	0.078448	-0.707304	1.132076	0.153208	-0.718738	1.191990	0.174247	-0.580511	0.726905	0.284926	-0.577129	0.728126	-0.126236										-0.118316	0.066038	-0.086001				-0.070054	0.073701	0.206630
15357	127.975000	-0.848070	0.662405	-0.031042	-0.818150	0.672702	0.210290	-0.801097	0.902003	-0.008200	-0.793308	0.888186	0.192902	-0.740585	1.231219	0.078261	-0.707368	1.132067	0.152925	-0.718833	1.192018	0.173991	-0.580512	0.726972	0.284937	-0.577143	0.728071	-0.126316										-0.118347	0.065957	-0.085957				-0.070075	0.073676	0.206653
15358	127.983333	-0.847876	0.662334	-0.031072	-0.818151	0.672726	0.210260	-0.801125	0.901968	-0.008303	-0.793309	0.888234	0.192805	-0.740708	1.231152	0.078044	-0.707763	1.132243	0.152928	-0.718929	1.192052	0.173734	-0.580515	0.727041	0.284950	-0.577157	0.728027	-0.126398										-0.118311	0.066041	-0.085996				-0.070058	0.073704	0.206632
15359	127.991667	-0.848080	0.662382	-0.031167	-0.818139	0.672746	0.210224	-0.801152	0.901940	-0.008410	-0.793307	0.888279	0.192708	-0.740766	1.231176	0.077704	-0.707501	1.132089	0.152495	-0.718997	1.192063	0.173462	-0.580498	0.727122	0.284901	-0.577166	0.727976	-0.126465										-0.118310	0.066035	-0.085991				-0.070071	0.073679	0.206660
15360	128.000000	-0.848119	0.662339	-0.031143	-0.818131	0.672767	0.210190	-0.801176	0.901894	-0.008514	-0.793301	0.888319	0.192612	-0.740885	1.231139	0.077515	-0.707861	1.132234	0.152470	-0.719056	1.192075	0.173199	-0.580483	0.727209	0.284857	-0.577166	0.727935	-0.126538										-0.118311	0.066033	-0.085992				-0.070054	0.073705	0.206633
15361	128.008333	-0.847995	0.662287	-0.031173	-0.818122	0.672799	0.210162	-0.801187	0.901862	-0.008615	-0.793297	0.888359	0.192525	-0.740941	1.231134	0.077213	-0.707898	1.132250	0.152239	-0.719125	1.192130	0.172976	-0.580459	0.727304	0.284812	-0.577168	0.727890	-0.126604										-0.118305	0.066029	-0.085995				-0.070048	0.073700	0.206635
15362	128.016667	-0.847922	0.662241	-0.031209	-0.818115	0.672822	0.210135	-0.801206	0.901821	-0.008713	-0.793283	0.888389	0.192435	-0.740983	1.231134	0.076900	-0.707923	1.132279	0.152001	-0.719185	1.192160	0.172758	-0.580443	0.727390	0.284771	-0.577179	0.727850	-0.126561										-0.118364	0.065868	-0.085914				-0.070073	0.073648	0.206667
15363	128.025000	-0.848173	0.662314	-0.031292	-0.818104	0.672850	0.210103	-0.801212	0.901794	-0.008820	-0.793278	0.888430	0.192349	-0.741138	1.231087	0.076765	-0.707992	1.132313	0.151816	-0.719209	1.192146	0.172510	-0.580416	0.727486	0.284734	-0.577169	0.727810	-0.126618										-0.118306	0.066026	-0.085998				-0.070047	0.073693	0.206638
15364	128.033333	-0.848084	0.662246	-0.031257	-0.818092	0.672876	0.210080	-0.801220	0.901758	-0.008916	-0.793265	0.888469	0.192264	-0.741182	1.231072	0.076521	-0.708047	1.132346	0.151633	-0.719248	1.192173	0.172270	-0.580408	0.727558	0.284701	-0.577170	0.727768	-0.126681										-0.118300	0.066027	-0.085994				-0.070050	0.073700	0.206637
15365	128.041667	-0.847989	0.662206	-0.031283	-0.818084	0.672903	0.210054	-0.801220	0.901740	-0.008999	-0.793252	0.888512	0.192181	-0.741251	1.231104	0.076091	-0.708087	1.132387	0.151433	-0.719327	1.192241	0.172071	-0.580383	0.727644	0.284660	-0.577169	0.727728	-0.126740										-0.118305	0.066032	-0.085996				-0.070064	0.073683	0.206655
15366	128.050000	-0.848085	0.662215	-0.031306	-0.818070	0.672928	0.210035	-0.801228	0.901719	-0.009079	-0.793233	0.888553	0.192103	-0.741341	1.231104	0.075872	-0.707788	1.132200	0.151006	-0.719325	1.192222	0.171830	-0.580366	0.727710	0.284628	-0.577173	0.727675	-0.126797										-0.118306	0.066033	-0.085999				-0.070046	0.073700	0.206629
15367	128.058333	-0.848161	0.662253	-0.031384	-0.818061	0.672957	0.210018	-0.801228	0.901690	-0.009162	-0.793215	0.888595	0.192030	-0.741316	1.231049	0.075703	-0.708121	1.132404	0.151051	-0.719368	1.192292	0.171626	-0.580351	0.727771	0.284597	-0.577168	0.727634	-0.126852										-0.118304	0.066027	-0.085990				-0.070058	0.073703	0.206631
15368	128.066667	-0.848234	0.662291	-0.031461	-0.818046	0.672986	0.210001	-0.801219	0.901670	-0.009239	-0.793195	0.888640	0.191960	-0.741336	1.231023	0.075413	-0.708172	1.132450	0.150883	-0.719388	1.192303	0.171407	-0.580331	0.727838	0.284565	-0.577168	0.727583	-0.126905										-0.118308	0.066035	-0.085989				-0.070056	0.073692	0.206630
15369	128.075000	-0.848045	0.662207	-0.031421	-0.818027	0.673009	0.209982	-0.801212	0.901648	-0.009309	-0.793170	0.888682	0.191892	-0.741406	1.230980	0.075236	-0.708196	1.132483	0.150712	-0.719415	1.192346	0.171186	-0.580308	0.727913	0.284541	-0.577171	0.727539	-0.126963										-0.118364	0.065873	-0.085917				-0.070059	0.073707	0.206633
15370	128.083333	-0.848284	0.662277	-0.031519	-0.818012	0.673034	0.209966	-0.801202	0.901626	-0.009384	-0.793145	0.888725	0.191825	-0.741501	1.230962	0.075120	-0.708193	1.132511	0.150549	-0.719435	1.192389	0.171015	-0.580284	0.727987	0.284516	-0.577165	0.727485	-0.127016										-0.118308	0.066030	-0.085993				-0.070059	0.073691	0.206635
15371	128.091667	-0.848039	0.662176	-0.031398	-0.817989	0.673056	0.209950	-0.801189	0.901605	-0.009454	-0.793111	0.888766	0.191762	-0.741517	1.230970	0.074868	-0.708233	1.132541	0.150363	-0.719461	1.192414	0.170810	-0.580261	0.728064	0.284502	-0.577160	0.727443	-0.127063										-0.118332	0.065950	-0.085955				-0.070062	0.073695	0.206644
15372	128.100000	-0.848169	0.662264	-0.031531	-0.817975	0.673083	0.209937	-0.801173	0.901587	-0.009524	-0.793082	0.888807	0.191700	-0.741591	1.231051	0.074577	-0.708219	1.132569	0.150154	-0.719483	1.192442	0.170623	-0.580234	0.728132	0.284480	-0.577150	0.727397	-0.127107										-0.118308	0.066036	-0.085995				-0.070080	0.073654	0.206687
15373	128.108333	-0.847872	0.662131	-0.031448	-0.817957	0.673110	0.209915	-0.801155	0.901575	-0.009593	-0.793050	0.888851	0.191638	-0.741629	1.231025	0.074351	-0.708187	1.132535	0.149955	-0.719353	1.192451	0.170369	-0.580207	0.728190	0.284462	-0.577138	0.727350	-0.127144										-0.118334	0.065943	-0.085947				-0.070066	0.073686	0.206672
15374	128.116667	-0.847811	0.662117	-0.031466	-0.817938	0.673137	0.209897	-0.801132	0.901565	-0.009659	-0.793015	0.888896	0.191582	-0.741625	1.230919	0.074319	-0.707896	1.132445	0.149614	-0.719263	1.192542	0.170216	-0.580178	0.728257	0.284448	-0.577120	0.727294	-0.127288										-0.118304	0.066026	-0.085983				-0.070055	0.073705	0.206655
15375	128.125000	-0.848128	0.662254	-0.031596	-0.817922	0.673164	0.209881	-0.801111	0.901558	-0.009721	-0.792980	0.888946	0.191530	-0.741630	1.231017	0.073952	-0.708195	1.132593	0.149661	-0.719243	1.192506	0.169999	-0.580146	0.728322	0.284436	-0.577101	0.727254	-0.127324										-0.118363	0.065863	-0.085900				-0.070050	0.073707	0.206650
15376	128.133333	-0.847786	0.662115	-0.031508	-0.817908	0.673189	0.209862	-0.801080	0.901556	-0.009790	-0.792944	0.888998	0.191478	-0.741557	1.230904	0.073800	-0.708182	1.132622	0.149510	-0.719233	1.192519	0.169829	-0.580105	0.728377	0.284417	-0.577077	0.727212	-0.127361										-0.118359	0.065867	-0.085901				-0.070056	0.073712	0.206643
15377	128.141667	-0.847790	0.662119	-0.031526	-0.817893	0.673217	0.209843	-0.801056	0.901548	-0.009862	-0.792905	0.889045	0.191429	-0.741536	1.230895	0.073693	-0.708154	1.132583	0.149341	-0.719214	1.192549	0.169680	-0.580071	0.728431	0.284401	-0.577050	0.727175	-0.127398										-0.118300	0.066024	-0.085982				-0.070066	0.073714	0.206613
15378	128.150000	-0.847761	0.662114	-0.031545	-0.817878	0.673243	0.209828	-0.801023	0.901546	-0.009923	-0.792858	0.889074	0.191370	-0.741519	1.230911	0.073424	-0.708119	1.132632	0.149210	-0.719188	1.192579	0.169535	-0.580031	0.728486	0.284386	-0.577022	0.727140	-0.127439										-0.118298	0.066025	-0.085984				-0.070085	0.073719	0.206577
15379	128.158333	-0.847917	0.662184	-0.031619	-0.817851	0.673335	0.209852	-0.800983	0.901547	-0.009976	-0.792812	0.889116	0.191325	-0.741488	1.230869	0.073254	-0.708103	1.132650	0.149090	-0.719173	1.192607	0.169370	-0.579999	0.728528	0.284370	-0.576998	0.727102	-0.127477										-0.118323	0.065948	-0.085946				-0.069898	0.073529	0.206803
15380	128.166667	-0.847824	0.662136	-0.031591	-0.817856	0.673297	0.209800	-0.800950	0.901547	-0.010030	-0.792768	0.889158	0.191277	-0.741473	1.230812	0.073099	-0.708033	1.132616	0.148926	-0.719132	1.192612	0.169231	-0.579963	0.728580	0.284353	-0.576970	0.727073	-0.127517										-0.118360	0.065870	-0.085889				-0.069901	0.073533	0.206820
15381	128.175000	-0.848032	0.662248	-0.031733	-0.817838	0.673323	0.209786	-0.800912	0.901558	-0.010087	-0.792721	0.889220	0.191242	-0.741462	1.230812	0.073044	-0.707844	1.132581	0.148721	-0.719059	1.192581	0.169050	-0.579914	0.728639	0.284334	-0.576943	0.727038	-0.127544										-0.118297	0.066029	-0.085983				-0.069917	0.073511	0.206842
15382	128.183333	-0.848056	0.662261	-0.031730	-0.817823	0.673350	0.209772	-0.800872	0.901562	-0.010140	-0.792673	0.889270	0.191202	-0.741407	1.230789	0.072877	-0.707944	1.132661	0.148702	-0.719023	1.192667	0.168968	-0.579880	0.728690	0.284315	-0.576914	0.727004	-0.127576										-0.118505	0.066049	-0.085899				-0.069905	0.073549	0.206826
15383	128.191667	-0.848075	0.662262	-0.031761	-0.817805	0.673377	0.209759	-0.800835	0.901571	-0.010191	-0.792621	0.889314	0.191159	-0.741338	1.230753	0.072674	-0.707885	1.132658	0.148574	-0.718938	1.192654	0.168791	-0.579843	0.728728	0.284292	-0.576883	0.726974	-0.127604										-0.118505	0.066044	-0.085899				-0.069904	0.073549	0.206815
15384	128.200000	-0.847744	0.662135	-0.031667	-0.817784	0.673405	0.209744	-0.800795	0.901580	-0.010239	-0.792573	0.889362	0.191119	-0.741253	1.230759	0.072543	-0.707819	1.132659	0.148465	-0.719045	1.192627	0.168657	-0.579799	0.728778	0.284271	-0.576850	0.726940	-0.127636										-0.118442	0.066165	-0.085952				-0.069900	0.073550	0.206808
15385	128.208333	-0.848076	0.662270	-0.031801	-0.817764	0.673429	0.209730	-0.800749	0.901585	-0.010282	-0.792523	0.889405	0.191085	-0.741240	1.230726	0.072573	-0.707746	1.132682	0.148358	-0.718867	1.192658	0.168554	-0.579755	0.728807	0.284256	-0.576817	0.726914	-0.127660										-0.118441	0.066162	-0.085950				-0.069903	0.073545	0.206815
15386	128.216667	-0.848010	0.662282	-0.031796	-0.817745	0.673451	0.209719	-0.800701	0.901591	-0.010325	-0.792471	0.889445	0.191053	-0.741098	1.230759	0.072327	-0.707668	1.132713	0.148263	-0.718901	1.192689	0.168456	-0.579710	0.728841	0.284240	-0.576785	0.726883	-0.127573										-0.118439	0.066165	-0.085954				-0.069937	0.073483	0.206861
15387	128.225000	-0.847860	0.662271	-0.031835	-0.817720	0.673472	0.209711	-0.800659	0.901598	-0.010360	-0.792422	0.889480	0.191023	-0.741014	1.230768	0.072237	-0.707601	1.132733	0.148172	-0.718615	1.192722	0.168358	-0.579671	0.728868	0.284230	-0.576754	0.726853	-0.127602										-0.118509	0.066057	-0.085910				-0.069903	0.073545	0.206827
15388	128.233333	-0.848031	0.662290	-0.031836	-0.817701	0.673496	0.209700	-0.800615	0.901604	-0.010399	-0.792371	0.889511	0.190991	-0.740983	1.230768	0.072215	-0.707490	1.132692	0.148050	-0.718497	1.192752	0.168238	-0.579631	0.728884	0.284215	-0.576718	0.726819	-0.127630										-0.118439	0.066179	-0.085969				-0.069934	0.073482	0.206871
15389	128.241667	-0.848006	0.662300	-0.031850	-0.817676	0.673514	0.209688	-0.800565	0.901609	-0.010435	-0.792321	0.889543	0.190959	-0.740840	1.230808	0.072077	-0.707384	1.132693	0.147923	-0.718406	1.192783	0.168131	-0.579570	0.728934	0.284151	-0.576684	0.726791	-0.127718										-0.118441	0.066179	-0.085970				-0.069905	0.073543	0.206836
15390	128.250000	-0.847989	0.662308	-0.031865	-0.817654	0.673538	0.209679	-0.800518	0.901616	-0.010471	-0.792270	0.889574	0.190927	-0.740691	1.230812	0.072004	-0.707316	1.132730	0.147833	-0.718291	1.192774	0.168011	-0.579502	0.728983	0.284081	-0.576650	0.726772	-0.127698										-0.118506	0.066057	-0.085919				-0.069904	0.073539	0.206838
15391	128.258333	-0.847755	0.662299	-0.031888	-0.817631	0.673562	0.209669	-0.800468	0.901622	-0.010507	-0.792221	0.889602	0.190895	-0.740507	1.230850	0.071729	-0.707219	1.132761	0.147757	-0.718173	1.192820	0.167919	-0.579509	0.728953	0.284168	-0.576617	0.726743	-0.127724										-0.118471	0.066123	-0.085950				-0.069918	0.073517	0.206856
15392	128.266667	-0.847730	0.662307	-0.031903	-0.817608	0.673587	0.209656	-0.800420	0.901630	-0.010541	-0.792172	0.889631	0.190865	-0.740374	1.230891	0.071646	-0.707126	1.132760	0.147697	-0.718252	1.192830	0.167830	-0.579468	0.728967	0.284145	-0.576578	0.726715	-0.127753										-0.118440	0.066178	-0.085971				-0.069899	0.073545	0.206822
15393	128.275000	-0.847701	0.662323	-0.031922	-0.817582	0.673608	0.209643	-0.800366	0.901636	-0.010572	-0.792121	0.889651	0.190828	-0.740212	1.230931	0.071554	-0.707034	1.132804	0.147621	-0.718122	1.192858	0.167727	-0.579401	0.729000	0.284066	-0.576541	0.726686	-0.127774										-0.118475	0.066119	-0.085947				-0.069917	0.073516	0.206836
15394	128.283333	-0.847675	0.662338	-0.031930	-0.817532	0.673826	0.209748	-0.800315	0.901643	-0.010599	-0.792072	0.889670	0.190797	-0.740031	1.230953	0.071428	-0.706888	1.132849	0.147552	-0.717782	1.192910	0.167621	-0.579341	0.729029	0.283990	-0.576500	0.726663	-0.127798										-0.118506	0.066046	-0.085917				-0.069899	0.073538	0.206818
15395	128.291667	-0.847648	0.662346	-0.031940	-0.817526	0.673651	0.209623	-0.800263	0.901648	-0.010624	-0.792023	0.889692	0.190769	-0.739859	1.230976	0.071361	-0.706594	1.132769	0.147354	-0.717634	1.192944	0.167542	-0.579347	0.728978	0.284073	-0.576458	0.726638	-0.127815										-0.118434	0.066177	-0.085970				-0.069912	0.073509	0.206837
15396	128.300000	-0.847621	0.662356	-0.031950	-0.817498	0.673668	0.209613	-0.800210	0.901654	-0.010649	-0.791972	0.889707	0.190736	-0.739706	1.231004	0.071279	-0.706563	1.132835	0.147354	-0.717488	1.192998	0.167458	-0.579315	0.728968	0.284056	-0.576414	0.726618	-0.127832										-0.118435	0.066178	-0.085972				-0.069895	0.073537	0.206824
15397	128.308333	-0.847808	0.662394	-0.031958	-0.817469	0.673687	0.209604	-0.800153	0.901659	-0.010679	-0.791912	0.889720	0.190704	-0.739552	1.231032	0.071257	-0.706481	1.132905	0.147263	-0.717324	1.193020	0.167357	-0.579234	0.729005	0.283916	-0.576372	0.726581	-0.127836										-0.118464	0.066120	-0.085948				-0.069901	0.073534	0.206824
15398	128.316667	-0.847568	0.662375	-0.031967	-0.817439	0.673751	0.209617	-0.800097	0.901657	-0.010719	-0.791864	0.889734	0.190674	-0.739269	1.231134	0.071097	-0.706337	1.132972	0.147196	-0.717368	1.193056	0.167301	-0.579252	0.728942	0.283990	-0.576324	0.726544	-0.127838										-0.118494	0.066056	-0.085926				-0.069923	0.073479	0.206860
15399	128.325000	-0.847752	0.662408	-0.031976	-0.817419	0.673724	0.209581	-0.800046	0.901669	-0.010743	-0.791810	0.889747	0.190641	-0.739039	1.231193	0.070962	-0.706223	1.133018	0.147139	-0.717179	1.193106	0.167203	-0.579222	0.728923	0.283959	-0.576275	0.726515	-0.127843										-0.118464	0.066109	-0.085953				-0.069911	0.073506	0.206844
15400	128.333333	-0.847726	0.662424	-0.031996	-0.817391	0.673737	0.209569	-0.799991	0.901673	-0.010779	-0.791763	0.889766	0.190610	-0.738888	1.231219	0.070999	-0.706103	1.133071	0.147080	-0.717021	1.193226	0.167146	-0.579189	0.728906	0.283923	-0.576227	0.726486	-0.127851										-0.118497	0.066057	-0.085929				-0.069889	0.073535	0.206823
15401	128.341667	-0.847702	0.662427	-0.032001	-0.817379	0.673756	0.209560	-0.799940	0.901683	-0.010804	-0.791713	0.889776	0.190586	-0.738587	1.231315	0.070828	-0.705799	1.133107	0.146909	-0.716625	1.193313	0.167062	-0.579158	0.728884	0.283888	-0.576186	0.726443	-0.127846										-0.118497	0.066048	-0.085929				-0.069893	0.073537	0.206811
15402	128.350000	-0.847678	0.662430	-0.032004	-0.817358	0.673759	0.209557	-0.799890	0.901697	-0.010820	-0.791666	0.889793	0.190560	-0.738335	1.231398	0.070749	-0.705520	1.133121	0.146751	-0.716651	1.193369	0.167011	-0.579129	0.728854	0.283852	-0.576146	0.726409	-0.127856										-0.118431	0.066174	-0.085977				-0.069890	0.073528	0.206801
15403	128.358333	-0.847656	0.662439	-0.032012	-0.817352	0.673765	0.209553	-0.799837	0.901707	-0.010832	-0.791618	0.889807	0.190541	-0.738158	1.231503	0.070761	-0.705681	1.133368	0.146902	-0.716470	1.193482	0.166945	-0.579095	0.728823	0.283819	-0.576110	0.726369	-0.127854										-0.118436	0.066172	-0.085977				-0.069908	0.073496	0.206826
15404	128.366667	-0.847641	0.662453	-0.032021	-0.817360	0.673822	0.209587	-0.799781	0.901718	-0.010845	-0.791565	0.889822	0.190522	-0.737808	1.231662	0.070596	-0.705492	1.133374	0.146792	-0.716322	1.193601	0.166895	-0.579068	0.728795	0.283787	-0.576074	0.726330	-0.127854										-0.118432	0.066175	-0.085978				-0.069890	0.073523	0.206799
15405	128.375000	-0.847619	0.662451	-0.032013	-0.817345	0.673800	0.209576	-0.799722	0.901733	-0.010847	-0.791517	0.889841	0.190509	-0.737548	1.231782	0.070524	-0.705398	1.133470	0.146760	-0.716108	1.193664	0.166806	-0.579036	0.728763	0.283764	-0.576048	0.726287	-0.127858										-0.118498	0.066044	-0.085925				-0.069906	0.073489	0.206827
15406	128.383333	-0.847604	0.662460	-0.032015	-0.817326	0.673774	0.209564	-0.799674	0.901733	-0.010859	-0.791467	0.889853	0.190490	-0.737350	1.231834	0.070573	-0.705316	1.133546	0.146732	-0.715714	1.193748	0.166735	-0.579013	0.728734	0.283734	-0.576017	0.726242	-0.127864										-0.118432	0.066172	-0.085978				-0.069925	0.073464	0.206854
15407	128.391667	-0.847593	0.662469	-0.032019	-0.817324	0.673782	0.209568	-0.799618	0.901743	-0.010874	-0.791413	0.889859	0.190466	-0.737086	1.231924	0.070489	-0.705007	1.133524	0.146560	-0.715735	1.193776	0.166673	-0.578995	0.728697	0.283710	-0.575992	0.726184	-0.127974										-0.118470	0.066119	-0.085953				-0.069895	0.073529	0.206817
15408	128.400000	-0.847585	0.662480	-0.032023	-0.817354	0.673838	0.209603	-0.799562	0.901751	-0.010888	-0.791357	0.889870	0.190442	-0.736774	1.232023	0.070267	-0.705007	1.133655	0.146542	-0.715555	1.193845	0.166606	-0.578966	0.728670	0.283678	-0.575970	0.726135	-0.127863										-0.118505	0.066060	-0.085932				-0.069891	0.073529	0.206807
15409	128.408333	-0.847568	0.662487	-0.032026	-0.817334	0.673823	0.209594	-0.799501	0.901753	-0.010900	-0.791296	0.889881	0.190422	-0.736512	1.232149	0.070225	-0.704884	1.133673	0.146454	-0.715350	1.193862	0.166523	-0.578939	0.728637	0.283662	-0.575939	0.726071	-0.127980										-0.118475	0.066122	-0.085961				-0.069910	0.073503	0.206822
15410	128.416667	-0.847559	0.662498	-0.032034	-0.817311	0.673802	0.209578	-0.799445	0.901754	-0.010911	-0.791235	0.889895	0.190408	-0.736299	1.232226	0.070312	-0.704767	1.133718	0.146400	-0.715186	1.193935	0.166482	-0.578915	0.728606	0.283642	-0.575911	0.726012	-0.127987										-0.118441	0.066178	-0.085990				-0.069892	0.073526	0.206801
15411	128.425000	-0.847541	0.662516	-0.032034	-0.817322	0.673834	0.209598	-0.799381	0.901760	-0.010917	-0.791172	0.889922	0.190403	-0.736026	1.232317	0.070192	-0.704667	1.133808	0.146378	-0.714897	1.193980	0.166417	-0.578889	0.728580	0.283620	-0.575891	0.725956	-0.127983										-0.118475	0.066115	-0.085967				-0.069893	0.073517	0.206798
15412	128.433333	-0.847525	0.662534	-0.032032	-0.817328	0.673873	0.209618	-0.799317	0.901771	-0.010923	-0.791110	0.889951	0.190395	-0.735752	1.232394	0.070157	-0.704547	1.133856	0.146318	-0.714837	1.194056	0.166389	-0.578863	0.728549	0.283596	-0.575866	0.725900	-0.127975										-0.118437	0.066182	-0.085992				-0.069886	0.073516	0.206799
15413	128.441667	-0.847508	0.662557	-0.032029	-0.817279	0.673838	0.209586	-0.799252	0.901783	-0.010924	-0.791047	0.889987	0.190397	-0.735491	1.232543	0.070068	-0.704437	1.133926	0.146304	-0.714687	1.194096	0.166353	-0.578830	0.728527	0.283569	-0.575838	0.725846	-0.127918										-0.118442	0.066179	-0.085991				-0.069925	0.073455	0.206846
15414	128.450000	-0.847489	0.662582	-0.032022	-0.817260	0.673860	0.209587	-0.799185	0.901800	-0.010928	-0.790980	0.890020	0.190392	-0.735285	1.232580	0.070091	-0.704320	1.133974	0.146253	-0.714531	1.194174	0.166315	-0.578795	0.728509	0.283544	-0.575811	0.725790	-0.127847										-0.118509	0.066064	-0.085939				-0.069924	0.073462	0.206854
15415	128.458333	-0.847474	0.662600	-0.032018	-0.817271	0.673898	0.209598	-0.799111	0.901818	-0.010938	-0.790917	0.890064	0.190386	-0.735056	1.232697	0.070030	-0.704215	1.134004	0.146177	-0.714388	1.194229	0.166281	-0.578757	0.728495	0.283522	-0.575777	0.725745	-0.127847										-0.118505	0.066062	-0.085940				-0.069889	0.073525	0.206812
15416	128.466667	-0.847394	0.662621	-0.031992	-0.817254	0.674103	0.209706	-0.799037	0.901841	-0.010952	-0.790848	0.890104	0.190377	-0.734806	1.232797	0.069973	-0.704059	1.133973	0.146049	-0.714253	1.194316	0.166224	-0.578704	0.728489	0.283497	-0.575740	0.725704	-0.127849										-0.118502	0.066058	-0.085936				-0.069888	0.073528	0.206822
15417	128.475000	-0.847403	0.662639	-0.031999	-0.817214	0.673959	0.209597	-0.798962	0.901868	-0.010966	-0.790778	0.890143	0.190367	-0.734556	1.232890	0.069914	-0.703966	1.134041	0.145998	-0.714103	1.194347	0.166147	-0.578650	0.728484	0.283480	-0.575691	0.725658	-0.127854										-0.118471	0.066121	-0.085968				-0.069906	0.073497	0.206839
15418	128.483333	-0.847413	0.662659	-0.032009	-0.817213	0.674000	0.209611	-0.798883	0.901903	-0.010981	-0.790705	0.890188	0.190361	-0.734299	1.233080	0.069677	-0.703863	1.134108	0.145926	-0.713975	1.194416	0.166100	-0.578585	0.728488	0.283469	-0.575649	0.725633	-0.127866										-0.118510	0.066051	-0.085945				-0.069890	0.073531	0.206817
15419	128.491667	-0.847385	0.662683	-0.032002	-0.817137	0.673987	0.209582	-0.798807	0.901934	-0.010992	-0.790631	0.890240	0.190358	-0.734089	1.233090	0.069809	-0.703819	1.134135	0.145875	-0.713842	1.194449	0.166031	-0.578527	0.728483	0.283461	-0.575597	0.725595	-0.127876										-0.118446	0.066183	-0.086001				-0.069892	0.073533	0.206799
15420	128.500000	-0.847358	0.662707	-0.031994	-0.817111	0.674008	0.209591	-0.798729	0.901968	-0.010995	-0.790558	0.890290	0.190359	-0.733848	1.233203	0.069728	-0.703660	1.134165	0.145741	-0.713718	1.194500	0.165968	-0.578466	0.728480	0.283461	-0.575540	0.725578	-0.127887										-0.118445	0.066187	-0.086001				-0.069890	0.073524	0.206797
15421	128.508333	-0.847275	0.662730	-0.031964	-0.817115	0.674049	0.209617	-0.798654	0.901998	-0.010996	-0.790482	0.890339	0.190367	-0.733642	1.233354	0.069535	-0.703607	1.134275	0.145664	-0.713598	1.194582	0.165897	-0.578419	0.728470	0.283469	-0.575487	0.725563	-0.127900										-0.118478	0.066122	-0.085972				-0.069886	0.073520	0.206804
15422	128.516667	-0.847241	0.662762	-0.031945	-0.817118	0.674088	0.209642	-0.798575	0.902036	-0.010985	-0.790404	0.890379	0.190375	-0.733369	1.233425	0.069470	-0.703525	1.134297	0.145569	-0.713263	1.194640	0.165804	-0.578357	0.728481	0.283471	-0.575429	0.725548	-0.127906										-0.118507	0.066066	-0.085949				-0.069925	0.073456	0.206847
15423	128.525000	-0.847217	0.662794	-0.031933	-0.817028	0.674077	0.209614	-0.798504	0.902058	-0.010980	-0.790322	0.890429	0.190385	-0.733254	1.233534	0.069484	-0.703492	1.134419	0.145530	-0.713141	1.194710	0.165719	-0.578314	0.728482	0.283475	-0.575377	0.725524	-0.127916										-0.118446	0.066185	-0.085991				-0.069892	0.073522	0.206814
15424	128.533333	-0.847187	0.662824	-0.031922	-0.816997	0.674105	0.209617	-0.798420	0.902093	-0.010971	-0.790238	0.890468	0.190392	-0.733061	1.233673	0.069355	-0.703443	1.134503	0.145490	-0.713277	1.194787	0.165687	-0.578286	0.728461	0.283489	-0.575323	0.725511	-0.127925										-0.118443	0.066184	-0.085988				-0.069896	0.073527	0.206811
15425	128.541667	-0.847142	0.662853	-0.031912	-0.816985	0.674219	0.209675	-0.798341	0.902115	-0.010967	-0.790154	0.890503	0.190397	-0.732827	1.233792	0.069205	-0.703344	1.134529	0.145386	-0.713054	1.194857	0.165604	-0.578241	0.728456	0.283486	-0.575273	0.725488	-0.127931										-0.118513	0.066054	-0.085941				-0.069895	0.073532	0.206816
15426	128.550000	-0.847122	0.662883	-0.031913	-0.816929	0.674165	0.209621	-0.798267	0.902139	-0.010961	-0.790075	0.890535	0.190403	-0.732663	1.233763	0.069237	-0.703329	1.134591	0.145367	-0.713059	1.194895	0.165543	-0.578198	0.728455	0.283488	-0.575228	0.725458	-0.127936										-0.118442	0.066184	-0.085999				-0.069893	0.073531	0.206813
15427	128.558333	-0.847091	0.662905	-0.031914	-0.816891	0.674192	0.209622	-0.798184	0.902154	-0.010963	-0.789984	0.890566	0.190403	-0.732559	1.233869	0.069123	-0.703254	1.134647	0.145317	-0.712757	1.194942	0.165438	-0.578150	0.728455	0.283488	-0.575186	0.725437	-0.127946										-0.118442	0.066184	-0.086001				-0.069908	0.073499	0.206840
15428	128.566667	-0.847024	0.662933	-0.031914	-0.816838	0.674353	0.209701	-0.798106	0.902172	-0.010958	-0.789897	0.890589	0.190409	-0.732376	1.233863	0.069118	-0.703190	1.134719	0.145223	-0.712680	1.194989	0.165386	-0.578118	0.728433	0.283498	-0.575147	0.725404	-0.127946										-0.118502	0.066056	-0.085951				-0.069885	0.073523	0.206811
15429	128.575000	-0.847006	0.662952	-0.031910	-0.816814	0.674329	0.209681	-0.798026	0.902190	-0.010953	-0.789810	0.890618	0.190417	-0.732216	1.233951	0.068948	-0.703130	1.134754	0.145181	-0.712596	1.195036	0.165300	-0.578056	0.728433	0.283496	-0.575108	0.725375	-0.127940										-0.118437	0.066176	-0.086000				-0.069887	0.073520	0.206806
15430	128.583333	-0.846987	0.662982	-0.031912	-0.816752	0.674257	0.209621	-0.797943	0.902205	-0.010944	-0.789724	0.890641	0.190427	-0.732126	1.234055	0.068898	-0.703068	1.134793	0.145133	-0.712519	1.195073	0.165223	-0.577985	0.728435	0.283490	-0.575070	0.725348	-0.127935										-0.118505	0.066056	-0.085945				-0.069915	0.073458	0.206863
15431	128.591667	-0.846935	0.663006	-0.031903	-0.816745	0.674286	0.209633	-0.797867	0.902223	-0.010935	-0.789641	0.890663	0.190440	-0.732008	1.234045	0.068814	-0.703025	1.134828	0.145086	-0.712463	1.195115	0.165158	-0.577932	0.728408	0.283492	-0.575028	0.725326	-0.127921										-0.118434	0.066177	-0.085992				-0.069900	0.073479	0.206843
15432	128.600000	-0.846879	0.663024	-0.031893	-0.816735	0.674306	0.209648	-0.797792	0.902245	-0.010927	-0.789555	0.890685	0.190447	-0.731899	1.234125	0.068735	-0.702930	1.134794	0.144975	-0.712424	1.195197	0.165116	-0.577839	0.728425	0.283486	-0.574981	0.725304	-0.127909										-0.118501	0.066058	-0.085944				-0.069883	0.073502	0.206829
15433	128.608333	-0.846842	0.663052	-0.031886	-0.816645	0.674321	0.209634	-0.797717	0.902266	-0.010915	-0.789465	0.890707	0.190453	-0.731750	1.234132	0.068628	-0.702907	1.134834	0.144906	-0.712352	1.195164	0.164991	-0.577761	0.728416	0.283476	-0.574927	0.725278	-0.127892										-0.118431	0.066174	-0.085989				-0.069886	0.073510	0.206823
15434	128.616667	-0.846795	0.663075	-0.031887	-0.816558	0.674336	0.209623	-0.797646	0.902286	-0.010904	-0.789377	0.890723	0.190452	-0.731715	1.234153	0.068567	-0.702929	1.134894	0.144884	-0.712317	1.195173	0.164907	-0.577683	0.728408	0.283467	-0.574868	0.725252	-0.127878										-0.118433	0.066175	-0.085992				-0.069922	0.073467	0.206868
15435	128.625000	-0.846766	0.663096	-0.031886	-0.816549	0.674392	0.209655	-0.797567	0.902306	-0.010902	-0.789284	0.890742	0.190459	-0.731607	1.234130	0.068493	-0.702855	1.134840	0.144772	-0.712331	1.195241	0.164862	-0.577602	0.728401	0.283459	-0.574803	0.725224	-0.127968										-0.118431	0.066171	-0.085993				-0.069899	0.073502	0.206841
15436	128.633333	-0.846726	0.663119	-0.031884	-0.816544	0.674437	0.209688	-0.797488	0.902325	-0.010898	-0.789190	0.890765	0.190463	-0.731526	1.234194	0.068256	-0.702894	1.134928	0.144754	-0.712325	1.195212	0.164744	-0.577528	0.728387	0.283449	-0.574739	0.725206	-0.127955										-0.118494	0.066049	-0.085945				-0.069913	0.073470	0.206867
15437	128.641667	-0.846687	0.663139	-0.031879	-0.816463	0.674433	0.209672	-0.797412	0.902344	-0.010890	-0.789096	0.890789	0.190468	-0.731491	1.234049	0.068268	-0.702866	1.134861	0.144643	-0.712352	1.195200	0.164660	-0.577448	0.728384	0.283445	-0.574676	0.725177	-0.127942										-0.118436	0.066171	-0.086000				-0.069916	0.073473	0.206853
15438	128.650000	-0.846649	0.663167	-0.031877	-0.816372	0.674450	0.209664	-0.797328	0.902364	-0.010886	-0.788999	0.890830	0.190484	-0.731487	1.233960	0.068132	-0.702902	1.134851	0.144563	-0.712400	1.195173	0.164568	-0.577374	0.728366	0.283440	-0.574613	0.725152	-0.127931										-0.118436	0.066170	-0.086002				-0.069909	0.073472	0.206850
15439	128.658333	-0.846616	0.663201	-0.031869	-0.816345	0.674499	0.209694	-0.797230	0.902397	-0.010873	-0.788896	0.890858	0.190491	-0.731448	1.233938	0.067942	-0.702958	1.134831	0.144487	-0.712466	1.195123	0.164420	-0.577298	0.728356	0.283437	-0.574558	0.725130	-0.127934										-0.118470	0.066114	-0.085975				-0.069879	0.073511	0.206817
15440	128.666667	-0.846578	0.663232	-0.031856	-0.816380	0.674523	0.209722	-0.797135	0.902417	-0.010862	-0.788793	0.890887	0.190498	-0.731428	1.233844	0.067755	-0.702971	1.134763	0.144361	-0.712571	1.195078	0.164335	-0.577225	0.728346	0.283435	-0.574504	0.725101	-0.127924										-0.118504	0.066057	-0.085946				-0.069913	0.073445	0.206858
15441	128.675000	-0.846504	0.663271	-0.031856	-0.816234	0.674512	0.209683	-0.797044	0.902444	-0.010852	-0.788695	0.890921	0.190509	-0.731536	1.233740	0.067698	-0.703014	1.134673	0.144228	-0.712710	1.194955	0.164173	-0.577152	0.728330	0.283432	-0.574451	0.725073	-0.127930										-0.118447	0.066124	-0.085987				-0.069892	0.073478	0.206840
15442	128.683333	-0.846381	0.663302	-0.031858	-0.816230	0.674602	0.209733	-0.796949	0.902472	-0.010849	-0.788589	0.890951	0.190506	-0.731596	1.233592	0.067539	-0.702999	1.134444	0.143972	-0.712878	1.194881	0.164054	-0.577081	0.728317	0.283432	-0.574400	0.725046	-0.127938										-0.118496	0.066056	-0.085946				-0.069906	0.073449	0.206862
15443	128.691667	-0.846319	0.663327	-0.031857	-0.816157	0.674592	0.209718	-0.796849	0.902490	-0.010846	-0.788476	0.890982	0.190506	-0.731658	1.233478	0.067230	-0.703093	1.134372	0.143818	-0.713071	1.194728	0.163840	-0.576987	0.728321	0.283372	-0.574345	0.725013	-0.127950										-0.118496	0.066049	-0.085946				-0.069895	0.073486	0.206840
15444	128.700000	-0.846305	0.663372	-0.031861	-0.816090	0.674601	0.209703	-0.796754	0.902510	-0.010843	-0.788361	0.891012	0.190502	-0.731763	1.233319	0.067063	-0.702942	1.134157	0.143446	-0.713308	1.194607	0.163649	-0.576937	0.728297	0.283439	-0.574288	0.724980	-0.127962										-0.118430	0.066175	-0.085996				-0.069882	0.073520	0.206819
15445	128.708333	-0.846265	0.663408	-0.031864	-0.816036	0.674632	0.209708	-0.796651	0.902528	-0.010841	-0.788234	0.891044	0.190497	-0.731868	1.233180	0.066784	-0.703386	1.134156	0.143416	-0.713592	1.194446	0.163404	-0.576864	0.728296	0.283440	-0.574233	0.724946	-0.127974										-0.118430	0.066169	-0.085998				-0.069895	0.073491	0.206838
15446	128.716667	-0.846225	0.663442	-0.031868	-0.815983	0.674665	0.209711	-0.796553	0.902545	-0.010844	-0.788107	0.891076	0.190491	-0.731918	1.233071	0.066311	-0.703507	1.133897	0.143065	-0.713911	1.194264	0.163129	-0.576743	0.728330	0.283313	-0.574165	0.724917	-0.127986										-0.118430	0.066168	-0.086001				-0.069880	0.073516	0.206814
15447	128.725000	-0.846185	0.663475	-0.031862	-0.815953	0.674720	0.209733	-0.796454	0.902559	-0.010843	-0.787978	0.891115	0.190488	-0.732025	1.232859	0.066028	-0.703751	1.133745	0.142749	-0.714268	1.194052	0.162804	-0.576704	0.728307	0.283432	-0.574107	0.724886	-0.127996										-0.118465	0.066109	-0.085982				-0.069877	0.073510	0.206810
15448	128.733333	-0.846322	0.663516	-0.031835	-0.815876	0.674739	0.209720	-0.796355	0.902581	-0.010838	-0.787851	0.891154	0.190488	-0.732095	1.232674	0.065682	-0.703988	1.133577	0.142401	-0.714661	1.193789	0.162402	-0.576622	0.728316	0.283417	-0.574048	0.724852	-0.127997										-0.118438	0.066172	-0.086009				-0.069874	0.073505	0.206812
15449	128.741667	-0.846251	0.663554	-0.031819	-0.815821	0.674779	0.209729	-0.796251	0.902607	-0.010836	-0.787732	0.891207	0.190490	-0.732213	1.232498	0.065163	-0.704300	1.133399	0.142007	-0.715110	1.193548	0.161981	-0.576535	0.728330	0.283406	-0.573989	0.724820	-0.128004										-0.118434	0.066174	-0.086000				-0.069906	0.073441	0.206859
15450	128.750000	-0.846244	0.663591	-0.031819	-0.815757	0.674816	0.209732	-0.796147	0.902635	-0.010835	-0.787609	0.891263	0.190495	-0.732377	1.232309	0.064690	-0.704506	1.133159	0.141491	-0.715608	1.193317	0.161553	-0.576441	0.728341	0.283395	-0.573933	0.724781	-0.128007										-0.118500	0.066058	-0.085954				-0.069877	0.073502	0.206816
15451	128.758333	-0.846149	0.663626	-0.031789	-0.815695	0.674856	0.209738	-0.796052	0.902649	-0.010829	-0.787483	0.891322	0.190498	-0.732439	1.232127	0.064217	-0.704823	1.132879	0.140968	-0.716154	1.193077	0.161075	-0.576331	0.728374	0.283378	-0.573861	0.724737	-0.128000										-0.118469	0.066119	-0.085978				-0.069891	0.073476	0.206840
15452	128.766667	-0.846149	0.663660	-0.031788	-0.815630	0.674895	0.209741	-0.795951	0.902673	-0.010828	-0.787368	0.891380	0.190504	-0.732556	1.231886	0.063650	-0.705226	1.132708	0.140495	-0.716681	1.192721	0.160502	-0.576207	0.728423	0.283357	-0.573800	0.724685	-0.127998										-0.118440	0.066183	-0.086004				-0.069878	0.073512	0.206832
15453	128.775000	-0.846087	0.663693	-0.031775	-0.815569	0.674934	0.209746	-0.795851	0.902688	-0.010830	-0.787247	0.891428	0.190500	-0.732631	1.231704	0.063037	-0.705508	1.132402	0.139883	-0.717276	1.192439	0.159970	-0.576067	0.728477	0.283277	-0.573744	0.724638	-0.128005										-0.118435	0.066177	-0.086005				-0.069886	0.073484	0.206848
15454	128.783333	-0.845989	0.663716	-0.031756	-0.815508	0.674971	0.209745	-0.795750	0.902705	-0.010842	-0.787135	0.891477	0.190489	-0.732730	1.231521	0.062415	-0.705875	1.132176	0.139349	-0.717868	1.192140	0.159422	-0.575972	0.728503	0.283327	-0.573688	0.724594	-0.128017										-0.118440	0.066177	-0.086012				-0.069910	0.073459	0.206868
15455	128.791667	-0.846008	0.663747	-0.031765	-0.815452	0.675010	0.209746	-0.795657	0.902721	-0.010851	-0.787033	0.891529	0.190481	-0.732862	1.231267	0.061843	-0.706278	1.131995	0.138813	-0.718450	1.191830	0.158865	-0.575837	0.728550	0.283246	-0.573626	0.724555	-0.128037										-0.118474	0.066116	-0.085988				-0.069891	0.073481	0.206845
15456	128.800000	-0.845944	0.663773	-0.031762	-0.815397	0.675046	0.209742	-0.795563	0.902740	-0.010867	-0.786939	0.891578	0.190469	-0.732929	1.231006	0.061266	-0.706493	1.131595	0.138145	-0.719028	1.191498	0.158304	-0.575748	0.728574	0.283300	-0.573566	0.724516	-0.128045										-0.118441	0.066174	-0.086016				-0.069909	0.073446	0.206865
15457	128.808333	-0.845870	0.663797	-0.031752	-0.815342	0.675082	0.209739	-0.795469	0.902759	-0.010886	-0.786845	0.891620	0.190450	-0.733030	1.230738	0.060603	-0.706851	1.131363	0.137653	-0.719687	1.191167	0.157776	-0.575624	0.728615	0.283212	-0.573511	0.724490	-0.128063										-0.118509	0.066053	-0.085963				-0.069891	0.073471	0.206833
15458	128.816667	-0.845821	0.663823	-0.031752	-0.815289	0.675111	0.209731	-0.795377	0.902780	-0.010907	-0.786761	0.891660	0.190425	-0.733126	1.230325	0.060206	-0.707136	1.131069	0.137122	-0.720345	1.190927	0.157328	-0.575561	0.728625	0.283260	-0.573443	0.724458	-0.128070										-0.118504	0.066058	-0.085965				-0.069871	0.073493	0.206809
15459	128.825000	-0.845793	0.663856	-0.031759	-0.815242	0.675143	0.209721	-0.795287	0.902798	-0.010928	-0.786685	0.891703	0.190402	-0.733268	1.230038	0.059631	-0.707328	1.130693	0.136581	-0.720898	1.190531	0.156801	-0.575487	0.728649	0.283239	-0.573376	0.724450	-0.128097										-0.118437	0.066178	-0.086009				-0.069867	0.073492	0.206812
15460	128.833333	-0.845736	0.663877	-0.031770	-0.815198	0.675170	0.209708	-0.795202	0.902816	-0.010959	-0.786612	0.891729	0.190368	-0.733457	1.229703	0.059115	-0.707755	1.130447	0.136212	-0.721440	1.190155	0.156333	-0.575438	0.728657	0.283218	-0.573306	0.724436	-0.128002										-0.118433	0.066172	-0.086003				-0.069903	0.073448	0.206857
15461	128.841667	-0.845678	0.663902	-0.031784	-0.815153	0.675194	0.209689	-0.795112	0.902827	-0.010992	-0.786545	0.891751	0.190330	-0.733642	1.229360	0.058621	-0.707865	1.129956	0.135637	-0.721952	1.189703	0.155870	-0.575404	0.728668	0.283201	-0.573231	0.724422	-0.128080										-0.118465	0.066115	-0.085980				-0.069871	0.073505	0.206814
15462	128.850000	-0.845634	0.663917	-0.031804	-0.815110	0.675219	0.209669	-0.795028	0.902839	-0.011043	-0.786481	0.891770	0.190288	-0.733858	1.228933	0.058210	-0.708284	1.129613	0.135348	-0.722478	1.189197	0.155437	-0.575380	0.728669	0.283178	-0.573153	0.724411	-0.128158										-0.118433	0.066169	-0.086005				-0.069869	0.073513	0.206815
15463	128.858333	-0.845589	0.663931	-0.031827	-0.815072	0.675245	0.209648	-0.794937	0.902844	-0.011079	-0.786412	0.891769	0.190232	-0.734087	1.228478	0.057791	-0.708240	1.129112	0.134785	-0.722977	1.188621	0.154999	-0.575370	0.728673	0.283161	-0.573068	0.724399	-0.128179										-0.118465	0.066108	-0.085986				-0.069884	0.073471	0.206838
15464	128.866667	-0.845547	0.663946	-0.031852	-0.815037	0.675273	0.209627	-0.794854	0.902848	-0.011126	-0.786356	0.891788	0.190190	-0.734334	1.228007	0.057455	-0.708583	1.128663	0.134507	-0.723489	1.188129	0.154665	-0.575369	0.728666	0.283143	-0.572985	0.724389	-0.128203										-0.118434	0.066164	-0.086008				-0.069898	0.073442	0.206863
15465	128.875000	-0.845503	0.663957	-0.031880	-0.815004	0.675296	0.209597	-0.794772	0.902850	-0.011183	-0.786303	0.891824	0.190152	-0.734605	1.227501	0.057091	-0.708671	1.128123	0.134130	-0.724003	1.187458	0.154354	-0.575370	0.728664	0.283124	-0.572905	0.724368	-0.128218										-0.118463	0.066108	-0.085987				-0.069857	0.073486	0.206819
15466	128.883333	-0.845463	0.663970	-0.031908	-0.814976	0.675320	0.209570	-0.794698	0.902855	-0.011228	-0.786249	0.891852	0.190107	-0.734946	1.226935	0.056905	-0.708700	1.127451	0.133669	-0.724500	1.186828	0.154094	-0.575376	0.728663	0.283104	-0.572829	0.724342	-0.128110										-0.118434	0.066169	-0.086012				-0.069852	0.073485	0.206813
15467	128.891667	-0.845430	0.663991	-0.031943	-0.814948	0.675346	0.209543	-0.794626	0.902862	-0.011277	-0.786198	0.891878	0.190056	-0.735268	1.226382	0.056731	-0.708891	1.126870	0.133400	-0.724992	1.186115	0.153866	-0.575382	0.728648	0.283069	-0.572756	0.724310	-0.128187										-0.118463	0.066112	-0.085991				-0.069884	0.073417	0.206860
15468	128.900000	-0.845400	0.664007	-0.031975	-0.814928	0.675372	0.209509	-0.794557	0.902872	-0.011329	-0.786143	0.891913	0.190007	-0.735600	1.225693	0.056652	-0.709268	1.126315	0.133281	-0.725483	1.185359	0.153692	-0.575384	0.728647	0.283044	-0.572678	0.724269	-0.128255										-0.118492	0.066046	-0.085957				-0.069853	0.073480	0.206821
15469	128.908333	-0.845375	0.664025	-0.032004	-0.814912	0.675401	0.209476	-0.794492	0.902878	-0.011383	-0.786090	0.891947	0.189946	-0.736103	1.225187	0.056553	-0.709320	1.125643	0.133030	-0.726001	1.184545	0.153571	-0.575379	0.728644	0.283009	-0.572613	0.724226	-0.128157										-0.118464	0.066107	-0.085975				-0.069860	0.073495	0.206822
15470	128.916667	-0.845353	0.664037	-0.032035	-0.814893	0.675426	0.209445	-0.794423	0.902880	-0.011441	-0.786035	0.891981	0.189882	-0.736536	1.224587	0.056518	-0.709668	1.125169	0.132998	-0.726494	1.183700	0.153451	-0.575370	0.728644	0.282974	-0.572544	0.724172	-0.128292										-0.118431	0.066169	-0.086001				-0.069865	0.073502	0.206825
15471	128.925000	-0.845335	0.664046	-0.032076	-0.814879	0.675462	0.209407	-0.794357	0.902884	-0.011516	-0.785984	0.892011	0.189808	-0.737045	1.223960	0.056605	-0.709756	1.124425	0.132777	-0.726989	1.182861	0.153418	-0.575359	0.728638	0.282946	-0.572492	0.724105	-0.128315										-0.118460	0.066102	-0.085982				-0.069894	0.073450	0.206861
15472	128.933333	-0.845312	0.664050	-0.032113	-0.814866	0.675490	0.209370	-0.794283	0.902882	-0.011589	-0.785924	0.892035	0.189732	-0.737556	1.223373	0.056739	-0.709864	1.123727	0.132597	-0.727489	1.182037	0.153427	-0.575340	0.728642	0.282918	-0.572441	0.724033	-0.128340										-0.118500	0.066041	-0.085962				-0.069862	0.073510	0.206819
15473	128.941667	-0.845352	0.664053	-0.032167	-0.814845	0.675518	0.209332	-0.794209	0.902879	-0.011660	-0.785866	0.892059	0.189662	-0.738097	1.222850	0.056933	-0.709918	1.123033	0.132453	-0.727955	1.181203	0.153494	-0.575316	0.728640	0.282897	-0.572385	0.723967	-0.128364										-0.118435	0.066167	-0.086007				-0.069870	0.073508	0.206825
15474	128.950000	-0.845277	0.664056	-0.032180	-0.814829	0.675551	0.209301	-0.794133	0.902873	-0.011734	-0.785805	0.892072	0.189587	-0.738610	1.222330	0.057216	-0.710280	1.122535	0.132568	-0.728417	1.180411	0.153631	-0.575286	0.728646	0.282871	-0.572336	0.723914	-0.128387										-0.118432	0.066171	-0.086015				-0.069903	0.073439	0.206869
15475	128.958333	-0.845261	0.664066	-0.032212	-0.814807	0.675572	0.209264	-0.794061	0.902874	-0.011801	-0.785753	0.892089	0.189526	-0.739151	1.221894	0.057478	-0.710458	1.121923	0.132574	-0.728852	1.179700	0.153844	-0.575251	0.728629	0.282843	-0.572299	0.723860	-0.128407										-0.118465	0.066106	-0.085986				-0.069885	0.073469	0.206853
15476	128.966667	-0.845230	0.664076	-0.032240	-0.814792	0.675601	0.209229	-0.793991	0.902877	-0.011861	-0.785705	0.892110	0.189465	-0.739724	1.221480	0.057913	-0.710602	1.121276	0.132582	-0.729301	1.179001	0.154101	-0.575222	0.728611	0.282814	-0.572254	0.723815	-0.128426										-0.118497	0.066050	-0.085957				-0.069902	0.073444	0.206876
15477	128.975000	-0.845259	0.664087	-0.032282	-0.814767	0.675624	0.209198	-0.793932	0.902891	-0.011923	-0.785661	0.892125	0.189407	-0.740296	1.221114	0.058319	-0.710674	1.120706	0.132566	-0.729613	1.178266	0.154346	-0.575200	0.728596	0.282780	-0.572212	0.723776	-0.128441										-0.118458	0.066107	-0.085976				-0.069906	0.073443	0.206881
15478	128.983333	-0.845177	0.664095	-0.032295	-0.814748	0.675651	0.209167	-0.793878	0.902898	-0.012001	-0.785619	0.892140	0.189347	-0.740840	1.220753	0.058737	-0.710676	1.120056	0.132511	-0.729902	1.177605	0.154658	-0.575183	0.728576	0.282739	-0.572166	0.723751	-0.128469										-0.118424	0.066166	-0.085995				-0.069902	0.073440	0.206889
15479	128.991667	-0.845172	0.664110	-0.032327	-0.814703	0.675676	0.209124	-0.793830	0.902910	-0.012059	-0.785592	0.892152	0.189287	-0.741485	1.220411	0.059417	-0.711118	1.119637	0.132871	-0.730285	1.176995	0.155076	-0.575166	0.728552	0.282698	-0.572115	0.723738	-0.128490										-0.118454	0.066106	-0.085970				-0.069884	0.073481	0.206872
15480	129.000000	-0.845112	0.664115	-0.032343	-0.814715	0.675699	0.209098	-0.793798	0.902920	-0.012114	-0.785568	0.892156	0.189225	-0.742080	1.220084	0.060016	-0.711446	1.119385	0.133215	-0.730612	1.176311	0.155431	-0.575162	0.728534	0.282655	-0.572061	0.723734	-0.128517										-0.118426	0.066166	-0.085993				-0.069866	0.073523	0.206860
15481	129.008333	-0.845108	0.664125	-0.032376	-0.814695	0.675716	0.209071	-0.793772	0.902925	-0.012171	-0.785557	0.892156	0.189166	-0.742595	1.219795	0.060544	-0.711578	1.118851	0.133368	-0.730916	1.175716	0.155884	-0.575160	0.728518	0.282600	-0.572017	0.723735	-0.128543										-0.118423	0.066167	-0.085996				-0.069904	0.073460	0.206907
15482	129.016667	-0.845059	0.664124	-0.032395	-0.814681	0.675726	0.209045	-0.793759	0.902927	-0.012224	-0.785558	0.892146	0.189112	-0.743112	1.219495	0.061075	-0.711695	1.118365	0.133566	-0.731226	1.175154	0.156320	-0.575168	0.728493	0.282548	-0.571976	0.723761	-0.128576										-0.118426	0.066163	-0.086000				-0.069899	0.073446	0.206908
15483	129.025000	-0.845011	0.664121	-0.032410	-0.814660	0.675738	0.209019	-0.793760	0.902923	-0.012268	-0.785564	0.892137	0.189067	-0.743699	1.219208	0.061779	-0.711808	1.117897	0.133752	-0.731515	1.174587	0.156740	-0.575157	0.728500	0.282447	-0.571937	0.723792	-0.128611										-0.118492	0.066041	-0.085954				-0.069870	0.073506	0.206865
15484	129.033333	-0.845073	0.664125	-0.032446	-0.814673	0.675739	0.208996	-0.793773	0.902922	-0.012308	-0.785582	0.892125	0.189024	-0.744173	1.218953	0.062348	-0.711956	1.117508	0.133941	-0.731798	1.174110	0.157189	-0.575198	0.728473	0.282461	-0.571906	0.723829	-0.128641										-0.118428	0.066161	-0.086002				-0.069872	0.073493	0.206858
15485	129.041667	-0.845017	0.664109	-0.032459	-0.814672	0.675739	0.208980	-0.793796	0.902916	-0.012334	-0.785615	0.892111	0.188991	-0.744534	1.218759	0.062749	-0.712124	1.117169	0.134146	-0.731984	1.173583	0.157459	-0.575201	0.728475	0.282359	-0.571886	0.723888	-0.128681										-0.118428	0.066163	-0.086004				-0.069902	0.073440	0.206895
15486	129.050000	-0.845060	0.664116	-0.032475	-0.814676	0.675735	0.208955	-0.793830	0.902908	-0.012359	-0.785650	0.892088	0.188964	-0.744954	1.218429	0.063326	-0.712225	1.116779	0.134274	-0.732362	1.173131	0.157806	-0.575208	0.728483	0.282258	-0.571879	0.723944	-0.128602										-0.118497	0.066045	-0.085957				-0.069901	0.073440	0.206887
15487	129.058333	-0.845018	0.664100	-0.032479	-0.814680	0.675730	0.208937	-0.793880	0.902898	-0.012376	-0.785695	0.892068	0.188937	-0.745282	1.218282	0.063691	-0.712398	1.116456	0.134351	-0.732633	1.172735	0.158099	-0.575244	0.728468	0.282229	-0.571882	0.723999	-0.128650										-0.118462	0.066103	-0.085974				-0.069903	0.073442	0.206886
15488	129.066667	-0.845058	0.664097	-0.032488	-0.814686	0.675722	0.208923	-0.793942	0.902887	-0.012385	-0.785748	0.892042	0.188916	-0.745470	1.218189	0.063968	-0.712606	1.116225	0.134459	-0.732917	1.172326	0.158332	-0.575283	0.728458	0.282197	-0.571905	0.724055	-0.128692										-0.118431	0.066172	-0.085999				-0.069909	0.073456	0.206886
15489	129.075000	-0.845023	0.664074	-0.032481	-0.814694	0.675708	0.208910	-0.794013	0.902872	-0.012394	-0.785809	0.892004	0.188898	-0.745720	1.218083	0.064220	-0.712625	1.115828	0.134377	-0.733199	1.171962	0.158473	-0.575346	0.728432	0.282235	-0.571943	0.724096	-0.128732										-0.118425	0.066167	-0.086000				-0.069910	0.073458	0.206887
15490	129.083333	-0.844988	0.664043	-0.032471	-0.814704	0.675685	0.208903	-0.794087	0.902849	-0.012403	-0.785874	0.891964	0.188886	-0.746007	1.217974	0.064525	-0.712912	1.115642	0.134464	-0.733489	1.171697	0.158640	-0.575367	0.728436	0.282153	-0.571992	0.724134	-0.128769										-0.118493	0.066044	-0.085953				-0.069876	0.073516	0.206847
15491	129.091667	-0.845084	0.664024	-0.032489	-0.814715	0.675657	0.208898	-0.794173	0.902828	-0.012402	-0.785953	0.891923	0.188884	-0.746084	1.217920	0.064651	-0.713077	1.115450	0.134445	-0.733737	1.171347	0.158697	-0.575435	0.728406	0.282194	-0.572051	0.724170	-0.128799										-0.118428	0.066163	-0.086002				-0.069865	0.073511	0.206842
15492	129.100000	-0.845048	0.663979	-0.032487	-0.814735	0.675630	0.208900	-0.794257	0.902800	-0.012400	-0.786036	0.891874	0.188881	-0.746172	1.217876	0.064878	-0.713407	1.115402	0.134503	-0.734020	1.171150	0.158789	-0.575508	0.728375	0.282239	-0.572122	0.724199	-0.128829										-0.118427	0.066163	-0.086002				-0.069901	0.073443	0.206880
15493	129.108333	-0.845087	0.663934	-0.032481	-0.814761	0.675589	0.208900	-0.794347	0.902773	-0.012395	-0.786127	0.891821	0.188884	-0.746249	1.218005	0.064923	-0.713538	1.115274	0.134446	-0.734283	1.171007	0.158866	-0.575521	0.728399	0.282118	-0.572208	0.724231	-0.128847										-0.118426	0.066168	-0.086004				-0.069889	0.073430	0.206878
15494	129.116667	-0.845099	0.663899	-0.032468	-0.814799	0.675560	0.208902	-0.794441	0.902750	-0.012388	-0.786228	0.891768	0.188895	-0.746351	1.218042	0.065120	-0.713671	1.115183	0.134387	-0.734506	1.170901	0.158891	-0.575627	0.728323	0.282228	-0.572291	0.724262	-0.128854										-0.118495	0.066049	-0.085961				-0.069886	0.073416	0.206879
15495	129.125000	-0.845220	0.663883	-0.032471	-0.814843	0.675528	0.208906	-0.794541	0.902740	-0.012370	-0.786336	0.891715	0.188911	-0.746327	1.218185	0.065167	-0.713990	1.115290	0.134507	-0.734702	1.170890	0.158934	-0.575697	0.728287	0.282225	-0.572377	0.724297	-0.128853										-0.118428	0.066173	-0.086007				-0.069868	0.073453	0.206848
15496	129.133333	-0.845225	0.663839	-0.032466	-0.814890	0.675493	0.208905	-0.794647	0.902730	-0.012351	-0.786461	0.891657	0.188935	-0.746241	1.218425	0.065242	-0.714193	1.115340	0.134538	-0.734893	1.170929	0.158980	-0.575729	0.728280	0.282112	-0.572465	0.724343	-0.128845										-0.118425	0.066176	-0.086001				-0.069888	0.073432	0.206863
15497	129.141667	-0.845301	0.663817	-0.032462	-0.814949	0.675456	0.208905	-0.794758	0.902717	-0.012333	-0.786582	0.891597	0.188955	-0.746253	1.218564	0.065410	-0.714327	1.115360	0.134522	-0.735055	1.171051	0.159070	-0.575839	0.728207	0.282181	-0.572555	0.724402	-0.128833										-0.118491	0.066061	-0.085957				-0.069871	0.073471	0.206843
15498	129.150000	-0.845373	0.663798	-0.032463	-0.815011	0.675415	0.208902	-0.794869	0.902714	-0.012304	-0.786708	0.891534	0.188978	-0.746090	1.218807	0.065394	-0.714526	1.115477	0.134576	-0.735185	1.171172	0.159142	-0.575961	0.728126	0.282250	-0.572651	0.724480	-0.128865										-0.118436	0.066176	-0.086007				-0.069893	0.073447	0.206857
15499	129.158333	-0.845401	0.663761	-0.032467	-0.815084	0.675375	0.208903	-0.794980	0.902706	-0.012273	-0.786841	0.891470	0.189011	-0.745955	1.219032	0.065454	-0.714673	1.115599	0.134650	-0.735284	1.171348	0.159202	-0.576067	0.728076	0.282263	-0.572720	0.724552	-0.128915										-0.118473	0.066117	-0.085996				-0.069863	0.073509	0.206815
15500	129.166667	-0.845428	0.663727	-0.032465	-0.815152	0.675316	0.208901	-0.795097	0.902699	-0.012234	-0.786986	0.891411	0.189056	-0.745812	1.219294	0.065523	-0.714805	1.115723	0.134695	-0.735537	1.171591	0.159338	-0.576184	0.728007	0.282283	-0.572780	0.724615	-0.128921										-0.118445	0.066185	-0.086026				-0.069900	0.073451	0.206858
15501	129.175000	-0.845484	0.663696	-0.032463	-0.815231	0.675257	0.208905	-0.795221	0.902689	-0.012181	-0.787131	0.891356	0.189106	-0.745659	1.219554	0.065634	-0.714935	1.115937	0.134792	-0.735480	1.171739	0.159374	-0.576303	0.727968	0.282314	-0.572831	0.724700	-0.128891										-0.118514	0.066066	-0.085986				-0.069883	0.073477	0.206830
15502	129.183333	-0.845543	0.663671	-0.032452	-0.815323	0.675196	0.208915	-0.795355	0.902684	-0.012104	-0.787288	0.891298	0.189169	-0.745472	1.219767	0.065812	-0.715113	1.116207	0.134915	-0.735567	1.171976	0.159465	-0.576375	0.727976	0.282218	-0.572885	0.724783	-0.128862										-0.118451	0.066186	-0.086034				-0.069864	0.073494	0.206806
15503	129.191667	-0.845606	0.663648	-0.032440	-0.815424	0.675130	0.208927	-0.795493	0.902672	-0.012036	-0.787447	0.891241	0.189239	-0.745227	1.220176	0.065753	-0.715183	1.116370	0.134928	-0.735589	1.172239	0.159523	-0.576527	0.727938	0.282321	-0.572927	0.724876	-0.128759										-0.118490	0.066132	-0.086011				-0.069883	0.073457	0.206826
15504	129.200000	-0.845673	0.663627	-0.032427	-0.815527	0.675068	0.208948	-0.795627	0.902659	-0.011967	-0.787612	0.891188	0.189309	-0.745063	1.220468	0.065976	-0.715251	1.116556	0.134963	-0.735561	1.172481	0.159588	-0.576638	0.727933	0.282304	-0.572980	0.724971	-0.128659										-0.118455	0.066199	-0.086029				-0.069873	0.073501	0.206805
15505	129.208333	-0.845742	0.663603	-0.032406	-0.815640	0.675009	0.208971	-0.795767	0.902643	-0.011894	-0.787773	0.891140	0.189379	-0.744747	1.220880	0.066072	-0.715301	1.116803	0.134976	-0.735502	1.172702	0.159646	-0.576794	0.727895	0.282406	-0.573039	0.725044	-0.128608										-0.118489	0.066147	-0.086004				-0.069876	0.073504	0.206814
15506	129.216667	-0.845815	0.663574	-0.032386	-0.815746	0.674947	0.208999	-0.795906	0.902627	-0.011820	-0.787938	0.891091	0.189451	-0.744416	1.221303	0.066132	-0.715388	1.117106	0.135027	-0.735452	1.172978	0.159747	-0.576950	0.727855	0.282511	-0.573100	0.725110	-0.128558										-0.118456	0.066203	-0.086016				-0.069912	0.073462	0.206853
15507	129.225000	-0.845887	0.663545	-0.032366	-0.815847	0.674886	0.209029	-0.796047	0.902605	-0.011750	-0.788097	0.891042	0.189521	-0.744171	1.221694	0.066373	-0.715402	1.117272	0.135003	-0.735371	1.173292	0.159855	-0.577058	0.727869	0.282504	-0.573188	0.725160	-0.128511										-0.118488	0.066145	-0.086000				-0.069909	0.073467	0.206853
15508	129.233333	-0.845958	0.663517	-0.032346	-0.815945	0.674820	0.209057	-0.796193	0.902569	-0.011685	-0.788251	0.890997	0.189589	-0.743851	1.222132	0.066520	-0.715476	1.117572	0.135085	-0.735291	1.173575	0.159942	-0.577207	0.727841	0.282616	-0.573279	0.725208	-0.128465										-0.118524	0.066087	-0.085988				-0.069911	0.073466	0.206854
15509	129.241667	-0.846027	0.663474	-0.032319	-0.816046	0.674755	0.209096	-0.796338	0.902547	-0.011616	-0.788409	0.890945	0.189660	-0.743492	1.222607	0.066710	-0.715629	1.117920	0.135248	-0.735149	1.173823	0.160017	-0.577328	0.727823	0.282680	-0.573384	0.725244	-0.128421										-0.118467	0.066205	-0.086042				-0.069880	0.073516	0.206808
15510	129.250000	-0.846138	0.663433	-0.032294	-0.816139	0.674687	0.209131	-0.796484	0.902515	-0.011547	-0.788562	0.890898	0.189731	-0.743110	1.223081	0.066891	-0.715625	1.118127	0.135260	-0.735041	1.174187	0.160144	-0.577446	0.727811	0.282744	-0.573496	0.725267	-0.128362										-0.118468	0.066202	-0.086049				-0.069911	0.073454	0.206839
15511	129.258333	-0.846208	0.663396	-0.032259	-0.816225	0.674626	0.209166	-0.796631	0.902490	-0.011476	-0.788715	0.890849	0.189803	-0.742733	1.223580	0.067079	-0.715527	1.118414	0.135201	-0.734931	1.174527	0.160275	-0.577556	0.727812	0.282808	-0.573619	0.725284	-0.128362										-0.118537	0.066091	-0.086001				-0.069897	0.073486	0.206816
15512	129.266667	-0.846281	0.663364	-0.032220	-0.816305	0.674566	0.209206	-0.796780	0.902463	-0.011403	-0.788871	0.890816	0.189888	-0.742331	1.224128	0.067271	-0.715742	1.118858	0.135388	-0.734774	1.174879	0.160409	-0.577662	0.727821	0.282878	-0.573745	0.725302	-0.128345										-0.118543	0.066103	-0.086000				-0.069883	0.073517	0.206793
15513	129.275000	-0.846358	0.663326	-0.032172	-0.816383	0.674507	0.209247	-0.796930	0.902437	-0.011310	-0.789013	0.890777	0.189971	-0.741881	1.224672	0.067506	-0.715735	1.119094	0.135387	-0.734581	1.175163	0.160468	-0.577756	0.727831	0.282944	-0.573880	0.725328	-0.128220										-0.118478	0.066224	-0.086038				-0.069891	0.073524	0.206798
15514	129.283333	-0.846429	0.663293	-0.032124	-0.816448	0.674479	0.209302	-0.797083	0.902403	-0.011212	-0.789157	0.890736	0.190058	-0.741409	1.225245	0.067704	-0.715690	1.119353	0.135354	-0.734434	1.175516	0.160632	-0.577847	0.727835	0.283005	-0.574008	0.725350	-0.128203										-0.118480	0.066229	-0.086038				-0.069883	0.073531	0.206800
15515	129.291667	-0.846499	0.663252	-0.032066	-0.816522	0.674413	0.209350	-0.797233	0.902358	-0.011122	-0.789295	0.890685	0.190147	-0.740919	1.225807	0.067905	-0.715772	1.119776	0.135427	-0.734266	1.175893	0.160738	-0.577924	0.727857	0.283072	-0.574136	0.725370	-0.128132										-0.118544	0.066109	-0.085987				-0.069907	0.073515	0.206825
15516	129.300000	-0.846568	0.663208	-0.032010	-0.816592	0.674341	0.209393	-0.797376	0.902323	-0.011031	-0.789425	0.890635	0.190233	-0.740422	1.226394	0.068153	-0.715759	1.120020	0.135432	-0.734114	1.176237	0.160883	-0.577993	0.727870	0.283141	-0.574265	0.725390	-0.128067										-0.118479	0.066227	-0.086036				-0.069899	0.073537	0.206812
15517	129.308333	-0.846636	0.663168	-0.031956	-0.816638	0.674308	0.209460	-0.797515	0.902269	-0.010945	-0.789547	0.890585	0.190314	-0.739900	1.226895	0.068400	-0.715821	1.120441	0.135551	-0.733912	1.176558	0.161001	-0.578058	0.727882	0.283205	-0.574393	0.725400	-0.127990										-0.118484	0.066227	-0.086039				-0.069893	0.073547	0.206819
15518	129.316667	-0.846702	0.663135	-0.031902	-0.816791	0.674246	0.209547	-0.797645	0.902230	-0.010857	-0.789669	0.890537	0.190404	-0.739397	1.227475	0.068589	-0.715801	1.120734	0.135569	-0.733743	1.176924	0.161151	-0.578115	0.727873	0.283269	-0.574520	0.725411	-0.127918										-0.118549	0.066101	-0.085995				-0.069924	0.073477	0.206874
15519	129.325000	-0.846766	0.663099	-0.031845	-0.816849	0.674199	0.209611	-0.797776	0.902198	-0.010772	-0.789779	0.890490	0.190490	-0.738881	1.227989	0.068801	-0.715697	1.120934	0.135554	-0.733580	1.177238	0.161287	-0.578164	0.727878	0.283332	-0.574633	0.725439	-0.127853										-0.118523	0.066160	-0.086023				-0.069893	0.073527	0.206821
15520	129.333333	-0.846828	0.663075	-0.031792	-0.816813	0.674121	0.209632	-0.797905	0.902180	-0.010685	-0.789883	0.890453	0.190570	-0.738357	1.228537	0.069038	-0.715736	1.121308	0.135610	-0.733325	1.177521	0.161370	-0.578213	0.727880	0.283387	-0.574754	0.725462	-0.127791										-0.118493	0.066224	-0.086041				-0.069888	0.073527	0.206831
15521	129.341667	-0.846884	0.663057	-0.031741	-0.816868	0.674071	0.209684	-0.798023	0.902165	-0.010601	-0.789979	0.890425	0.190650	-0.737864	1.229031	0.069269	-0.715718	1.121602	0.135675	-0.733119	1.177819	0.161497	-0.578260	0.727865	0.283430	-0.574867	0.725488	-0.127666										-0.118490	0.066233	-0.086038				-0.069907	0.073500	0.206849
15522	129.350000	-0.846933	0.663041	-0.031688	-0.816913	0.674027	0.209734	-0.798129	0.902160	-0.010500	-0.790073	0.890403	0.190739	-0.737347	1.229524	0.069457	-0.715655	1.121896	0.135704	-0.732918	1.178093	0.161625	-0.578304	0.727858	0.283475	-0.574967	0.725506	-0.127665										-0.118490	0.066235	-0.086031				-0.069895	0.073548	0.206828
15523	129.358333	-0.847030	0.663054	-0.031648	-0.816992	0.674003	0.209793	-0.798218	0.902162	-0.010420	-0.790149	0.890374	0.190819	-0.736869	1.229983	0.069715	-0.715599	1.122135	0.135743	-0.732707	1.178400	0.161774	-0.578355	0.727836	0.283517	-0.575065	0.725536	-0.127493										-0.118523	0.066176	-0.085995				-0.069897	0.073554	0.206827
15524	129.366667	-0.847022	0.663038	-0.031600	-0.817003	0.673951	0.209816	-0.798299	0.902168	-0.010316	-0.790218	0.890341	0.190905	-0.736419	1.230454	0.069935	-0.715604	1.122449	0.135880	-0.732500	1.178691	0.161915	-0.578402	0.727801	0.283558	-0.575153	0.725556	-0.127437										-0.118490	0.066230	-0.086014				-0.069899	0.073562	0.206822
15525	129.375000	-0.847073	0.663039	-0.031572	-0.817091	0.674025	0.209932	-0.798363	0.902178	-0.010218	-0.790278	0.890302	0.190995	-0.735985	1.230836	0.070213	-0.715574	1.122672	0.135944	-0.732321	1.178999	0.162141	-0.578448	0.727749	0.283602	-0.575241	0.725584	-0.127386										-0.118518	0.066174	-0.085993				-0.069902	0.073563	0.206825
15526	129.383333	-0.847078	0.663035	-0.031532	-0.817129	0.673924	0.209928	-0.798415	0.902189	-0.010121	-0.790332	0.890255	0.191087	-0.735535	1.231222	0.070422	-0.715552	1.122914	0.136040	-0.732070	1.179318	0.162324	-0.578494	0.727689	0.283653	-0.575317	0.725618	-0.127335										-0.118552	0.066119	-0.085973				-0.069902	0.073565	0.206823
15527	129.391667	-0.847151	0.663043	-0.031505	-0.817106	0.673853	0.209926	-0.798465	0.902210	-0.010019	-0.790379	0.890208	0.191183	-0.735146	1.231552	0.070679	-0.715437	1.123237	0.136334	-0.731789	1.179539	0.162522	-0.578547	0.727605	0.283705	-0.575374	0.725667	-0.127279										-0.118484	0.066234	-0.086023				-0.069902	0.073560	0.206831
15528	129.400000	-0.847120	0.663037	-0.031470	-0.817134	0.673821	0.209959	-0.798504	0.902226	-0.009921	-0.790418	0.890154	0.191277	-0.734796	1.231844	0.070940	-0.715200	1.123382	0.136538	-0.731523	1.179806	0.162781	-0.578549	0.727549	0.283633	-0.575418	0.725716	-0.127217										-0.118487	0.066235	-0.086022				-0.069907	0.073551	0.206837
15529	129.408333	-0.847170	0.663052	-0.031459	-0.817167	0.673780	0.209979	-0.798539	0.902243	-0.009833	-0.790466	0.890098	0.191372	-0.734489	1.232112	0.071179	-0.715239	1.123625	0.136783	-0.731271	1.180107	0.163049	-0.578646	0.727410	0.283818	-0.575448	0.725783	-0.127155										-0.118483	0.066231	-0.086022				-0.069907	0.073551	0.206839
15530	129.416667	-0.847234	0.663082	-0.031443	-0.817225	0.673807	0.210042	-0.798578	0.902258	-0.009745	-0.790507	0.890042	0.191459	-0.734212	1.232293	0.071475	-0.715071	1.123799	0.137038	-0.731003	1.180347	0.163315	-0.578682	0.727319	0.283881	-0.575461	0.725855	-0.127094										-0.118487	0.066238	-0.086018				-0.069942	0.073499	0.206880
15531	129.425000	-0.847239	0.663095	-0.031435	-0.817208	0.673735	0.210022	-0.798617	0.902267	-0.009655	-0.790545	0.889984	0.191546	-0.733991	1.232530	0.071727	-0.714919	1.124005	0.137377	-0.730724	1.180551	0.163612	-0.578694	0.727228	0.283883	-0.575456	0.725950	-0.127036										-0.118565	0.066197	-0.085931				-0.069907	0.073564	0.206833
15532	129.433333	-0.847176	0.663096	-0.031425	-0.817222	0.673705	0.210033	-0.798646	0.902269	-0.009548	-0.790577	0.889916	0.191637	-0.733658	1.232664	0.072007	-0.714800	1.124210	0.137731	-0.730434	1.180793	0.163925	-0.578744	0.727099	0.284018	-0.575446	0.726039	-0.126971										-0.118484	0.066234	-0.086001				-0.069909	0.073570	0.206845
15533	129.441667	-0.847161	0.663111	-0.031423	-0.817246	0.673697	0.210057	-0.798663	0.902263	-0.009440	-0.790602	0.889847	0.191737	-0.733541	1.232917	0.072307	-0.714529	1.124440	0.138095	-0.730118	1.180997	0.164259	-0.578730	0.727022	0.283952	-0.575426	0.726152	-0.127028										-0.118518	0.066174	-0.085973				-0.069925	0.073539	0.206867
15534	129.450000	-0.847099	0.663133	-0.031408	-0.817241	0.673639	0.210042	-0.798675	0.902260	-0.009328	-0.790618	0.889767	0.191839	-0.733343	1.233036	0.072607	-0.714202	1.124561	0.138470	-0.729787	1.181129	0.164585	-0.578757	0.726899	0.284031	-0.575402	0.726244	-0.126974										-0.118484	0.066232	-0.085991				-0.069913	0.073572	0.206854
15535	129.458333	-0.847134	0.663162	-0.031428	-0.817238	0.673599	0.210043	-0.798685	0.902256	-0.009208	-0.790625	0.889684	0.191940	-0.733154	1.233120	0.072941	-0.714036	1.124712	0.138847	-0.729440	1.181342	0.164953	-0.578815	0.726756	0.284178	-0.575398	0.726339	-0.126919										-0.118481	0.066226	-0.085992				-0.069910	0.073564	0.206864
15536	129.466667	-0.847080	0.663174	-0.031439	-0.817236	0.673558	0.210049	-0.798682	0.902260	-0.009084	-0.790628	0.889595	0.192045	-0.732948	1.233279	0.073203	-0.713930	1.124816	0.139170	-0.729109	1.181565	0.165333	-0.578828	0.726642	0.284192	-0.575397	0.726436	-0.126753										-0.118549	0.066099	-0.085947				-0.069936	0.073499	0.206910
15537	129.475000	-0.847039	0.663201	-0.031440	-0.817231	0.673528	0.210051	-0.798673	0.902275	-0.008956	-0.790630	0.889517	0.192159	-0.732752	1.233398	0.073566	-0.713561	1.125104	0.139630	-0.728728	1.181799	0.165710	-0.578913	0.726484	0.284408	-0.575403	0.726512	-0.126696										-0.118511	0.066159	-0.085975				-0.069904	0.073562	0.206854
15538	129.483333	-0.846995	0.663229	-0.031440	-0.817222	0.673494	0.210063	-0.798661	0.902303	-0.008830	-0.790631	0.889441	0.192276	-0.732580	1.233542	0.073918	-0.713493	1.125174	0.139978	-0.728346	1.182034	0.166076	-0.578967	0.726343	0.284495	-0.575420	0.726586	-0.126635										-0.118544	0.066097	-0.085946				-0.069944	0.073501	0.206892
15539	129.491667	-0.846949	0.663265	-0.031435	-0.817224	0.673517	0.210108	-0.798639	0.902337	-0.008703	-0.790625	0.889375	0.192395	-0.732366	1.233654	0.074290	-0.713177	1.125416	0.140425	-0.727971	1.182308	0.166506	-0.578990	0.726228	0.284575	-0.575443	0.726663	-0.126568										-0.118543	0.066096	-0.085949				-0.069935	0.073500	0.206883
15540	129.500000	-0.846854	0.663300	-0.031394	-0.817186	0.673438	0.210094	-0.798623	0.902385	-0.008561	-0.790612	0.889311	0.192515	-0.732185	1.233860	0.074657	-0.713001	1.125565	0.140799	-0.727529	1.182461	0.166851	-0.579001	0.726114	0.284652	-0.575466	0.726734	-0.126491										-0.118468	0.066222	-0.086000				-0.069902	0.073556	0.206832
15541	129.508333	-0.846673	0.663270	-0.031328	-0.817157	0.673410	0.210124	-0.798602	0.902426	-0.008427	-0.790588	0.889257	0.192637	-0.731949	1.233969	0.075010	-0.712784	1.125792	0.141270	-0.727161	1.182802	0.167334	-0.579004	0.726010	0.284724	-0.575488	0.726806	-0.126410										-0.118469	0.066222	-0.085997				-0.069896	0.073562	0.206827
15542	129.516667	-0.846777	0.663378	-0.031342	-0.817115	0.673392	0.210166	-0.798583	0.902469	-0.008290	-0.790560	0.889209	0.192765	-0.731733	1.234078	0.075351	-0.712344	1.126045	0.141714	-0.726743	1.183001	0.167693	-0.578987	0.725920	0.284791	-0.575490	0.726883	-0.126320										-0.118529	0.066104	-0.085949				-0.069929	0.073505	0.206864
15543	129.525000	-0.846746	0.663413	-0.031300	-0.817085	0.673361	0.210212	-0.798558	0.902510	-0.008144	-0.790523	0.889163	0.192891	-0.731505	1.234162	0.075733	-0.712046	1.126184	0.142109	-0.726213	1.183166	0.168027	-0.578933	0.725862	0.284787	-0.575490	0.726950	-0.126235										-0.118464	0.066227	-0.086005				-0.069909	0.073528	0.206854
15544	129.533333	-0.846720	0.663449	-0.031245	-0.817055	0.673324	0.210269	-0.798531	0.902544	-0.008006	-0.790475	0.889123	0.193019	-0.731285	1.234340	0.076082	-0.711826	1.126423	0.142604	-0.725883	1.183411	0.168450	-0.578868	0.725808	0.284774	-0.575480	0.727006	-0.126143										-0.118466	0.066222	-0.086004				-0.069929	0.073494	0.206886
15545	129.541667	-0.846365	0.663337	-0.031064	-0.817017	0.673314	0.210338	-0.798496	0.902572	-0.007874	-0.790422	0.889089	0.193150	-0.731039	1.234471	0.076411	-0.711505	1.126535	0.142917	-0.725503	1.183670	0.168858	-0.578834	0.725736	0.284910	-0.575464	0.727056	-0.126054										-0.118501	0.066157	-0.085984				-0.069904	0.073515	0.206861
15546	129.550000	-0.846675	0.663518	-0.031117	-0.816978	0.673307	0.210411	-0.798457	0.902597	-0.007743	-0.790364	0.889068	0.193285	-0.730755	1.234591	0.076698	-0.711344	1.126536	0.143117	-0.725112	1.183924	0.169207	-0.578787	0.725675	0.285046	-0.575442	0.727099	-0.125976										-0.118535	0.066101	-0.085970				-0.069919	0.073472	0.206886
15547	129.558333	-0.846651	0.663557	-0.031046	-0.816946	0.673320	0.210498	-0.798420	0.902627	-0.007620	-0.790296	0.889067	0.193409	-0.730473	1.234719	0.076991	-0.711102	1.126766	0.143497	-0.724734	1.184005	0.169428	-0.578707	0.725649	0.285114	-0.575418	0.727121	-0.125898										-0.118513	0.066160	-0.085997				-0.069904	0.073501	0.206855
15548	129.566667	-0.846638	0.663597	-0.030971	-0.816888	0.673286	0.210547	-0.798378	0.902663	-0.007482	-0.790223	0.889076	0.193538	-0.730178	1.234839	0.077240	-0.710767	1.126969	0.143768	-0.724416	1.184146	0.169677	-0.578625	0.725620	0.285166	-0.575400	0.727139	-0.125834										-0.118481	0.066223	-0.086027				-0.069879	0.073516	0.206824
15549	129.575000	-0.846624	0.663639	-0.030895	-0.816846	0.673300	0.210622	-0.798331	0.902698	-0.007361	-0.790136	0.889089	0.193663	-0.729883	1.234962	0.077448	-0.710551	1.127055	0.143949	-0.724079	1.184279	0.169909	-0.578534	0.725599	0.285223	-0.575390	0.727134	-0.125771										-0.118486	0.066227	-0.086025				-0.069912	0.073463	0.206852
15550	129.583333	-0.846614	0.663680	-0.030814	-0.816825	0.673356	0.210734	-0.798277	0.902733	-0.007241	-0.790048	0.889103	0.193781	-0.729581	1.235061	0.077667	-0.710318	1.127128	0.144110	-0.723782	1.184380	0.170086	-0.578441	0.725575	0.285271	-0.575377	0.727129	-0.125716										-0.118552	0.066111	-0.085976				-0.069913	0.073472	0.206851
15551	129.591667	-0.846640	0.663722	-0.030737	-0.816748	0.673303	0.210761	-0.798224	0.902766	-0.007124	-0.789957	0.889118	0.193892	-0.729271	1.235154	0.077796	-0.710283	1.127100	0.144199	-0.723511	1.184454	0.170207	-0.578345	0.725554	0.285324	-0.575374	0.727100	-0.125661										-0.118484	0.066233	-0.086024				-0.069893	0.073501	0.206822
15552	129.600000	-0.846666	0.663760	-0.030658	-0.816692	0.673306	0.210834	-0.798163	0.902800	-0.007013	-0.789860	0.889136	0.193998	-0.728956	1.235219	0.077883	-0.710104	1.127135	0.144325	-0.723251	1.184499	0.170327	-0.578252	0.725515	0.285371	-0.575370	0.727080	-0.125614										-0.118548	0.066117	-0.085979				-0.069876	0.073521	0.206802
15553	129.608333	-0.846664	0.663787	-0.030583	-0.816695	0.673369	0.210955	-0.798094	0.902830	-0.006912	-0.789756	0.889155	0.194102	-0.728627	1.235245	0.077958	-0.709897	1.127149	0.144353	-0.723023	1.184477	0.170369	-0.578158	0.725494	0.285422	-0.575369	0.727040	-0.125685										-0.118516	0.066171	-0.086008				-0.069874	0.073519	0.206794
15554	129.616667	-0.846615	0.663812	-0.030489	-0.816650	0.673376	0.211026	-0.798023	0.902864	-0.006822	-0.789652	0.889167	0.194187	-0.728316	1.235249	0.078035	-0.709474	1.127169	0.144397	-0.722791	1.184454	0.170410	-0.578067	0.725466	0.285469	-0.575372	0.727012	-0.125530										-0.118547	0.066114	-0.085989				-0.069903	0.073460	0.206830
15555	129.625000	-0.846669	0.663837	-0.030440	-0.816585	0.673364	0.211075	-0.797952	0.902900	-0.006744	-0.789552	0.889203	0.194279	-0.727978	1.235260	0.078027	-0.709377	1.127139	0.144406	-0.722582	1.184413	0.170417	-0.577973	0.725439	0.285513	-0.575364	0.726963	-0.125609										-0.118486	0.066229	-0.086046				-0.069870	0.073510	0.206789
15556	129.633333	-0.846612	0.663870	-0.030355	-0.816553	0.673543	0.211240	-0.797866	0.902940	-0.006674	-0.789447	0.889231	0.194352	-0.727680	1.235232	0.078031	-0.709208	1.127092	0.144382	-0.722387	1.184351	0.170389	-0.577889	0.725406	0.285555	-0.575363	0.726923	-0.125448										-0.118553	0.066114	-0.086001				-0.069865	0.073504	0.206774
15557	129.641667	-0.846612	0.663902	-0.030296	-0.816526	0.673414	0.211210	-0.797785	0.902980	-0.006610	-0.789347	0.889261	0.194420	-0.727363	1.235206	0.078026	-0.709007	1.127027	0.144378	-0.722195	1.184288	0.170354	-0.577807	0.725386	0.285599	-0.575353	0.726882	-0.125520										-0.118557	0.066119	-0.086004				-0.069878	0.073474	0.206787
15558	129.650000	-0.846603	0.663936	-0.030249	-0.816439	0.673392	0.211219	-0.797702	0.903028	-0.006549	-0.789249	0.889298	0.194485	-0.727042	1.235187	0.078025	-0.708811	1.127027	0.144363	-0.721995	1.184287	0.170341	-0.577735	0.725347	0.285631	-0.575342	0.726835	-0.125475										-0.118493	0.066239	-0.086048				-0.069894	0.073455	0.206804
15559	129.658333	-0.846599	0.663971	-0.030203	-0.816402	0.673405	0.211257	-0.797609	0.903072	-0.006496	-0.789148	0.889325	0.194541	-0.726691	1.235189	0.077957	-0.708419	1.127033	0.144341	-0.721802	1.184269	0.170314	-0.577670	0.725305	0.285666	-0.575325	0.726796	-0.125432										-0.118495	0.066243	-0.086044				-0.069865	0.073506	0.206769
[truncated: 6,049 more rows]
[truncated: 684 more columns]
