# Supplementary material for: Musical improvisation enhances interpersonal coordination in subsequent conversation: Motor and speech evidence
Source: PLoS One. 2021 Apr 15;16(4):e0250166. doi: 10.1371/journal.pone.0250166 (PMC8049323; doi:10.1371/journal.pone.0250166)
Supplement: S2 File — (ZIP) [file pone.0250166.s005.zip › MI condition/EDITED_PC 225 T1.csv]

Format Version	1.21	Take Name	PC 225 T1	Capture Frame Rate	180.000000	Export Frame Rate	120.000000	Capture Start Time	2018-07-03 06.19.16 PM	Total Frames in Take	20584	Total Exported Frames	13723	Rotation Type	Quaternion	Length Units	Meters	Coordinate Space	Global
		Marker	Marker	Marker	Marker	Marker	Marker	Marker	Marker	Marker	Marker	Marker	Marker	Marker	Marker	Marker	Marker	Marker	Marker	Marker	Marker	Marker	Marker	Marker	Marker	Marker	Marker	Marker	Marker	Marker	Marker	Marker	Marker	Marker	Marker	Marker	Marker	Marker	Marker	Marker	Marker	Marker	Marker	Marker	Marker	Marker	Marker	Marker	Marker
		Unlabeled:5000	Unlabeled:5000	Unlabeled:5000	Unlabeled:5001	Unlabeled:5001	Unlabeled:5001	Unlabeled:5002	Unlabeled:5002	Unlabeled:5002	Unlabeled:5003	Unlabeled:5003	Unlabeled:5003	Unlabeled:5004	Unlabeled:5004	Unlabeled:5004	Unlabeled:5005	Unlabeled:5005	Unlabeled:5005	Unlabeled:5006	Unlabeled:5006	Unlabeled:5006	Unlabeled:5007	Unlabeled:5007	Unlabeled:5007	Unlabeled:5008	Unlabeled:5008	Unlabeled:5008	Unlabeled:5009	Unlabeled:5009	Unlabeled:5009	Unlabeled:5010	Unlabeled:5010	Unlabeled:5010	Unlabeled:5011	Unlabeled:5011	Unlabeled:5011	Unlabeled:5012	Unlabeled:5012	Unlabeled:5012	Unlabeled:5013	Unlabeled:5013	Unlabeled:5013	Unlabeled:5014	Unlabeled:5014	Unlabeled:5014	Unlabeled:5015	Unlabeled:5015	Unlabeled:5015
		8392B20CF49E35701388	8392B20CF49E35701388	8392B20CF49E35701388	8392B20CF49E35701389	8392B20CF49E35701389	8392B20CF49E35701389	8392B20CF49E3570138A	8392B20CF49E3570138A	8392B20CF49E3570138A	8392B20CF49E3570138B	8392B20CF49E3570138B	8392B20CF49E3570138B	8392B20CF49E3570138C	8392B20CF49E3570138C	8392B20CF49E3570138C	8392B20CF49E3570138D	8392B20CF49E3570138D	8392B20CF49E3570138D	8392B20CF49E3570138E	8392B20CF49E3570138E	8392B20CF49E3570138E	8392B20CF49E3570138F	8392B20CF49E3570138F	8392B20CF49E3570138F	8392B20CF49E35701390	8392B20CF49E35701390	8392B20CF49E35701390	8392B20CF49E35701391	8392B20CF49E35701391	8392B20CF49E35701391	8392B20CF49E35701392	8392B20CF49E35701392	8392B20CF49E35701392	8392B20CF49E35701393	8392B20CF49E35701393	8392B20CF49E35701393	8392B20CF49E35701394	8392B20CF49E35701394	8392B20CF49E35701394	8392B20CF49E35701395	8392B20CF49E35701395	8392B20CF49E35701395	8392B20CF49E35701396	8392B20CF49E35701396	8392B20CF49E35701396	8392B20CF49E35701397	8392B20CF49E35701397	8392B20CF49E35701397
		Position	Position	Position	Position	Position	Position	Position	Position	Position	Position	Position	Position	Position	Position	Position	Position	Position	Position	Position	Position	Position	Position	Position	Position	Position	Position	Position	Position	Position	Position	Position	Position	Position	Position	Position	Position	Position	Position	Position	Position	Position	Position	Position	Position	Position	Position	Position	Position
Frame	Time	X	Y	Z	X	Y	Z	X	Y	Z	X	Y	Z	X	Y	Z	X	Y	Z	X	Y	Z	X	Y	Z	X	Y	Z	X	Y	Z	X	Y	Z	X	Y	Z	X	Y	Z	X	Y	Z	X	Y	Z	X	Y	Z
6522	54.350000	-0.877807	0.667367	-0.074282	-0.848838	0.685646	0.171705	-0.821489	0.899008	-0.062413	-0.810061	0.902490	0.137383	-0.707886	1.242775	-0.037956	-0.691447	1.165099	0.062608	-0.686359	1.229357	0.064459	-0.690347	0.716164	-0.214234	-0.701060	0.759123	0.286903	-0.399804	0.623679	-0.090978	-0.404119	0.643853	0.179873	-0.110823	0.061003	0.226534	-0.104477	0.068165	-0.088416	-0.091400	0.072752	0.184403	0.350873	0.690763	-0.079128
6523	54.358333	-0.877957	0.667292	-0.074348	-0.849040	0.685736	0.171582	-0.821474	0.898981	-0.062730	-0.809888	0.902830	0.137071	-0.707440	1.242813	-0.038981	-0.691077	1.165263	0.061694	-0.685782	1.229510	0.063405	-0.689629	0.715653	-0.214240	-0.699875	0.759557	0.286906	-0.399060	0.623571	-0.090493	-0.403149	0.646374	0.178198	-0.110827	0.061001	0.226539	-0.104482	0.068170	-0.088428	-0.091411	0.072737	0.184420	0.354543	0.690625	-0.078647
6524	54.366667	-0.878081	0.667217	-0.074424	-0.849233	0.685846	0.171416	-0.821424	0.898963	-0.063050	-0.809695	0.903179	0.136746	-0.706949	1.242851	-0.040048	-0.690721	1.165490	0.060782	-0.685245	1.229709	0.062335	-0.688915	0.715217	-0.214263	-0.698469	0.760052	0.287094	-0.398447	0.623474	-0.089958	-0.401952	0.649374	0.176340	-0.110821	0.060989	0.226545	-0.104483	0.068172	-0.088433	-0.091412	0.072742	0.184420	0.358084	0.690405	-0.078053
6525	54.375000	-0.878142	0.667108	-0.074560	-0.849429	0.685991	0.171224	-0.821343	0.898942	-0.063389	-0.809479	0.903510	0.136419	-0.706488	1.242848	-0.041149	-0.690331	1.165656	0.059826	-0.684630	1.229870	0.061258	-0.688242	0.714880	-0.214338	-0.696787	0.760512	0.287489	-0.397973	0.623422	-0.089434	-0.400504	0.653024	0.174213	-0.110825	0.060998	0.226543	-0.104470	0.068214	-0.088440	-0.091416	0.072761	0.184431	0.361649	0.690340	-0.077845
6526	54.383333	-0.878208	0.667055	-0.074699	-0.849609	0.686143	0.171006	-0.821225	0.898907	-0.063756	-0.809237	0.903812	0.136075	-0.706047	1.242813	-0.042283	-0.689919	1.165813	0.058845	-0.684056	1.230019	0.060159	-0.687626	0.714598	-0.214449	-0.694839	0.761013	0.288080	-0.397569	0.623413	-0.088904	-0.398871	0.657217	0.171889	-0.110825	0.060999	0.226547	-0.104489	0.068186	-0.088428	-0.091427	0.072772	0.184444	0.365200	0.690231	-0.077544
6527	54.391667	-0.878209	0.667011	-0.074884	-0.849748	0.686303	0.170748	-0.821090	0.898857	-0.064119	-0.808964	0.904070	0.135714	-0.705577	1.242714	-0.043420	-0.689465	1.165899	0.057853	-0.683453	1.230136	0.059019	-0.687080	0.714376	-0.214631	-0.692524	0.761505	0.288863	-0.397250	0.623459	-0.088359	-0.397026	0.662096	0.169299	-0.110831	0.061007	0.226567	-0.104495	0.068206	-0.088425	-0.091439	0.072800	0.184464	0.368756	0.690132	-0.077256
6528	54.400000	-0.878162	0.666994	-0.075103	-0.849859	0.686476	0.170449	-0.820918	0.898795	-0.064518	-0.808679	0.904278	0.135336	-0.705129	1.242572	-0.044545	-0.688979	1.165942	0.056833	-0.682915	1.230163	0.057877	-0.686601	0.714163	-0.214875	-0.689930	0.762035	0.289849	-0.397025	0.623505	-0.087798	-0.395013	0.667453	0.166550	-0.110834	0.061007	0.226581	-0.104510	0.068220	-0.088421	-0.091440	0.072825	0.184477	0.372411	0.690109	-0.077129
6529	54.408333	-0.878113	0.667000	-0.075350	-0.849931	0.686643	0.170119	-0.820710	0.898736	-0.064923	-0.808386	0.904465	0.134927	-0.704622	1.242407	-0.045753	-0.688457	1.165953	0.055800	-0.682311	1.230166	0.056663	-0.686178	0.713942	-0.215198	-0.686878	0.762600	0.290955	-0.396881	0.623566	-0.087232	-0.392730	0.673387	0.163680	-0.110833	0.061000	0.226604	-0.104512	0.068237	-0.088425	-0.091429	0.072845	0.184508	0.376083	0.690087	-0.077025
6530	54.416667	-0.878041	0.667018	-0.075611	-0.849991	0.686823	0.169773	-0.820466	0.898683	-0.065352	-0.808067	0.904637	0.134509	-0.704107	1.242191	-0.046945	-0.687887	1.165972	0.054727	-0.681663	1.230159	0.055440	-0.685796	0.713692	-0.215595	-0.683462	0.763154	0.292123	-0.396797	0.623630	-0.086689	-0.390161	0.679599	0.160777	-0.110845	0.060996	0.226617	-0.104525	0.068237	-0.088405	-0.091445	0.072857	0.184529	0.379849	0.690229	-0.077001
6531	54.425000	-0.877948	0.667051	-0.075878	-0.850046	0.687010	0.169422	-0.820193	0.898653	-0.065831	-0.807726	0.904825	0.134062	-0.703529	1.241962	-0.048188	-0.687283	1.165913	0.053658	-0.680937	1.230127	0.054232	-0.685477	0.713416	-0.216069	-0.679563	0.763714	0.293321	-0.396798	0.623684	-0.086203	-0.387189	0.686084	0.157877	-0.110860	0.060998	0.226639	-0.104536	0.068246	-0.088390	-0.091473	0.072862	0.184544	0.383527	0.690135	-0.076853
6532	54.433333	-0.877865	0.667107	-0.076145	-0.850107	0.687197	0.169062	-0.819875	0.898662	-0.066310	-0.807362	0.905038	0.133606	-0.702861	1.241716	-0.049436	-0.686643	1.165874	0.052576	-0.680033	1.230101	0.053061	-0.685185	0.713124	-0.216610	-0.675293	0.764475	0.294664	-0.396869	0.623724	-0.085774	-0.383884	0.692841	0.155055	-0.110877	0.061015	0.226659	-0.104542	0.068252	-0.088364	-0.091476	0.072889	0.184566	0.387313	0.690214	-0.076755
6533	54.441667	-0.877818	0.667184	-0.076405	-0.850190	0.687396	0.168703	-0.819542	0.898674	-0.066822	-0.806949	0.905285	0.133127	-0.702193	1.241480	-0.050789	-0.685914	1.165848	0.051508	-0.679340	1.230000	0.051693	-0.684937	0.712833	-0.217212	-0.670555	0.765253	0.295987	-0.397083	0.623721	-0.085442	-0.380091	0.699760	0.152358	-0.110896	0.061015	0.226672	-0.104531	0.068290	-0.088338	-0.091503	0.072895	0.184584	0.391084	0.690415	-0.076653
6534	54.450000	-0.877788	0.667236	-0.076682	-0.850293	0.687582	0.168344	-0.819189	0.898709	-0.067355	-0.806519	0.905569	0.132635	-0.701406	1.241081	-0.051985	-0.685099	1.165814	0.050417	-0.678430	1.229974	0.050410	-0.684737	0.712537	-0.217868	-0.665392	0.766071	0.297226	-0.397341	0.623695	-0.085173	-0.375913	0.706696	0.149765	-0.110916	0.061022	0.226691	-0.104543	0.068265	-0.088284	-0.091537	0.072910	0.184608	0.394901	0.690751	-0.076523
6535	54.458333	-0.877791	0.667275	-0.076955	-0.850444	0.687774	0.167980	-0.818811	0.898757	-0.067866	-0.806030	0.905885	0.132128	-0.700505	1.240897	-0.053471	-0.684245	1.165805	0.049333	-0.677467	1.229963	0.049093	-0.684567	0.712234	-0.218561	-0.659708	0.766825	0.298229	-0.397615	0.623626	-0.084922	-0.371256	0.713801	0.147445	-0.110929	0.061037	0.226720	-0.104529	0.068301	-0.088242	-0.091544	0.072944	0.184634	0.398742	0.691165	-0.076265
6536	54.466667	-0.877869	0.667332	-0.077211	-0.850606	0.687954	0.167605	-0.818420	0.898807	-0.068393	-0.805512	0.906230	0.131626	-0.699597	1.240435	-0.054600	-0.683323	1.165791	0.048195	-0.676371	1.229916	0.047784	-0.684415	0.711940	-0.219293	-0.653651	0.767527	0.299072	-0.397907	0.623541	-0.084721	-0.366219	0.720828	0.145238	-0.110949	0.061049	0.226756	-0.104511	0.068344	-0.088202	-0.091538	0.072973	0.184672	0.402708	0.691854	-0.076063
6537	54.475000	-0.877945	0.667368	-0.077467	-0.850785	0.688107	0.167243	-0.818025	0.898868	-0.068891	-0.804940	0.906600	0.131121	-0.698531	1.240187	-0.056083	-0.682372	1.165762	0.047063	-0.675279	1.229901	0.046436	-0.684281	0.711601	-0.220038	-0.647410	0.768961	0.300431	-0.398222	0.623438	-0.084566	-0.360749	0.727760	0.143145	-0.110863	0.060928	0.226701	-0.104520	0.068310	-0.088126	-0.091568	0.073001	0.184700	0.406851	0.692649	-0.075844
6538	54.483333	-0.878017	0.667383	-0.077743	-0.850960	0.688246	0.166892	-0.817608	0.898913	-0.069399	-0.804320	0.906981	0.130627	-0.697383	1.239782	-0.057387	-0.681343	1.165693	0.045874	-0.674073	1.229816	0.044984	-0.684155	0.711259	-0.220807	-0.640685	0.769873	0.301075	-0.398533	0.623325	-0.084443	-0.354953	0.734606	0.141089	-0.110775	0.060802	0.226644	-0.104531	0.068283	-0.088063	-0.091604	0.073018	0.184729	0.411090	0.693449	-0.075546
6539	54.491667	-0.878096	0.667393	-0.078003	-0.851299	0.688451	0.166602	-0.817180	0.898981	-0.069854	-0.803634	0.907358	0.130145	-0.696121	1.239444	-0.058825	-0.680270	1.165670	0.044670	-0.672800	1.229731	0.043595	-0.684047	0.710877	-0.221591	-0.633747	0.771277	0.302005	-0.398808	0.623201	-0.084340	-0.348822	0.741359	0.139055	-0.110977	0.061036	0.226839	-0.104432	0.068160	-0.087884	-0.091614	0.073035	0.184754	0.415564	0.694445	-0.075376
6540	54.500000	-0.878177	0.667417	-0.078242	-0.851432	0.688592	0.166258	-0.816746	0.899024	-0.070316	-0.802890	0.907747	0.129675	-0.694759	1.239164	-0.060336	-0.679142	1.165575	0.043451	-0.671438	1.229630	0.042132	-0.683929	0.710480	-0.222367	-0.626615	0.772782	0.302768	-0.399048	0.623081	-0.084270	-0.342421	0.747919	0.136992	-0.110992	0.061036	0.226873	-0.104328	0.068026	-0.087698	-0.091638	0.073037	0.184790	0.420160	0.695507	-0.075230
6541	54.508333	-0.878230	0.667429	-0.078472	-0.851505	0.688749	0.165922	-0.816308	0.899078	-0.070725	-0.802069	0.908131	0.129231	-0.693305	1.238836	-0.061879	-0.677928	1.165523	0.042188	-0.670016	1.229518	0.040689	-0.683803	0.710034	-0.223136	-0.619096	0.774159	0.302945	-0.399243	0.622961	-0.084219	-0.335681	0.754079	0.134790	-0.110898	0.060911	0.226811	-0.104318	0.068009	-0.087654	-0.091646	0.073043	0.184812	0.424919	0.696677	-0.075130
6542	54.516667	-0.878131	0.667459	-0.078627	-0.851512	0.688934	0.165599	-0.815864	0.899126	-0.071113	-0.801189	0.908530	0.128828	-0.691765	1.238422	-0.063315	-0.676745	1.165582	0.040991	-0.668518	1.229397	0.039217	-0.683649	0.709562	-0.223879	-0.611456	0.775794	0.303165	-0.399392	0.622854	-0.084190	-0.328715	0.759913	0.132574	-0.111003	0.061035	0.226917	-0.104311	0.067993	-0.087615	-0.091653	0.073055	0.184832	0.429697	0.697763	-0.074939
6543	54.525000	-0.878223	0.667412	-0.078938	-0.851444	0.689157	0.165299	-0.815420	0.899176	-0.071426	-0.800345	0.909020	0.128561	-0.690135	1.238096	-0.064877	-0.675357	1.165429	0.039616	-0.666927	1.229256	0.037658	-0.683485	0.709067	-0.224610	-0.603688	0.777675	0.303283	-0.399492	0.622759	-0.084194	-0.321361	0.765342	0.130332	-0.110917	0.060911	0.226844	-0.104286	0.068012	-0.087592	-0.091662	0.073070	0.184845	0.434583	0.698996	-0.074779
6544	54.533333	-0.878217	0.667426	-0.079132	-0.851315	0.689406	0.165027	-0.814967	0.899234	-0.071692	-0.799444	0.909516	0.128356	-0.688429	1.237755	-0.066400	-0.673928	1.165285	0.038215	-0.665269	1.229167	0.036154	-0.683299	0.708540	-0.225313	-0.595803	0.779750	0.303239	-0.399554	0.622683	-0.084225	-0.313924	0.770258	0.127955	-0.111018	0.061034	0.226948	-0.104292	0.067983	-0.087537	-0.091663	0.073089	0.184853	0.439533	0.700220	-0.074539
6545	54.541667	-0.878162	0.667449	-0.079306	-0.851092	0.689695	0.164798	-0.814512	0.899272	-0.071902	-0.798331	0.909925	0.128134	-0.686639	1.237419	-0.067987	-0.672559	1.165408	0.036989	-0.663563	1.229079	0.034582	-0.683069	0.707987	-0.225983	-0.587626	0.781622	0.302527	-0.399560	0.622619	-0.084296	-0.305958	0.774664	0.125333	-0.111023	0.061036	0.226955	-0.104283	0.067976	-0.087508	-0.091671	0.073080	0.184871	0.444420	0.701298	-0.074207
6546	54.550000	-0.878069	0.667492	-0.079447	-0.850791	0.690000	0.164619	-0.814056	0.899311	-0.072047	-0.797150	0.910343	0.127961	-0.684791	1.237091	-0.069596	-0.671078	1.165374	0.035635	-0.661738	1.229022	0.033064	-0.682826	0.707408	-0.226639	-0.579523	0.783870	0.301859	-0.399517	0.622559	-0.084392	-0.297829	0.778598	0.122687	-0.110818	0.060784	0.226774	-0.104280	0.067973	-0.087487	-0.091672	0.073087	0.184881	0.449359	0.702435	-0.073884
6547	54.558333	-0.877949	0.667568	-0.079551	-0.850429	0.690333	0.164487	-0.813582	0.899361	-0.072128	-0.795894	0.910772	0.127842	-0.682865	1.236731	-0.071241	-0.669548	1.165320	0.034291	-0.659909	1.228879	0.031448	-0.682530	0.706776	-0.227251	-0.571314	0.786069	0.300771	-0.399410	0.622490	-0.084524	-0.289361	0.781925	0.120029	-0.110923	0.060906	0.226868	-0.104277	0.067966	-0.087466	-0.091672	0.073095	0.184878	0.454370	0.703604	-0.073448
6548	54.566667	-0.877760	0.667646	-0.079636	-0.850004	0.690691	0.164404	-0.813096	0.899415	-0.072148	-0.794556	0.911227	0.127784	-0.680939	1.236287	-0.072858	-0.667991	1.165219	0.032941	-0.658028	1.228708	0.029868	-0.682220	0.706123	-0.227846	-0.563103	0.788407	0.299496	-0.399246	0.622435	-0.084705	-0.280721	0.784712	0.117174	-0.111004	0.061017	0.226949	-0.104271	0.067957	-0.087459	-0.091669	0.073083	0.184881	0.459410	0.704740	-0.072973
6549	54.575000	-0.877579	0.667746	-0.079669	-0.849502	0.691050	0.164366	-0.812592	0.899469	-0.072120	-0.793113	0.911694	0.127795	-0.679004	1.235760	-0.074484	-0.666383	1.164954	0.031548	-0.656159	1.228416	0.028253	-0.681887	0.705430	-0.228399	-0.554961	0.791084	0.298006	-0.399051	0.622353	-0.084871	-0.271855	0.786875	0.114299	-0.110804	0.060759	0.226767	-0.104267	0.067946	-0.087464	-0.091659	0.073069	0.184870	0.464545	0.705840	-0.072477
6550	54.583333	-0.877226	0.667891	-0.079594	-0.848934	0.691407	0.164362	-0.812057	0.899557	-0.072036	-0.791575	0.912175	0.127875	-0.677076	1.235127	-0.076075	-0.664756	1.164643	0.030190	-0.654284	1.228072	0.026712	-0.681552	0.704735	-0.228926	-0.546869	0.793880	0.296287	-0.398797	0.622231	-0.085037	-0.262701	0.788601	0.111401	-0.110991	0.060992	0.226935	-0.104260	0.067937	-0.087477	-0.091653	0.073045	0.184869	0.469747	0.706846	-0.071938
6551	54.591667	-0.877122	0.667999	-0.079632	-0.848303	0.691781	0.164387	-0.811487	0.899636	-0.071901	-0.789914	0.912670	0.128019	-0.675220	1.234457	-0.077606	-0.663072	1.164253	0.028852	-0.652407	1.227605	0.025143	-0.681220	0.704027	-0.229394	-0.538905	0.796772	0.294248	-0.398483	0.621952	-0.085083	-0.253626	0.789677	0.108538	-0.110979	0.060980	0.226930	-0.104256	0.067922	-0.087491	-0.091643	0.073032	0.184862	0.474965	0.707612	-0.071282
6552	54.600000	-0.876870	0.668183	-0.079546	-0.847610	0.692156	0.164446	-0.810868	0.899750	-0.071721	-0.788162	0.913183	0.128221	-0.673425	1.233775	-0.079210	-0.661310	1.163834	0.027450	-0.650533	1.227135	0.023595	-0.680894	0.703336	-0.229811	-0.531065	0.799714	0.291973	-0.398199	0.621968	-0.085323	-0.244338	0.790441	0.105718	-0.110974	0.060972	0.226921	-0.104246	0.067926	-0.087506	-0.091633	0.073012	0.184857	0.480214	0.708308	-0.070668
6553	54.608333	-0.876571	0.668379	-0.079420	-0.846861	0.692535	0.164542	-0.810224	0.899889	-0.071502	-0.786306	0.913724	0.128479	-0.671644	1.233067	-0.080728	-0.659490	1.163419	0.026082	-0.648646	1.226707	0.022017	-0.680552	0.702656	-0.230173	-0.523412	0.802684	0.289415	-0.397860	0.621743	-0.085354	-0.235218	0.790674	0.102929	-0.110960	0.060970	0.226913	-0.104231	0.067948	-0.087543	-0.091616	0.072998	0.184837	0.485420	0.708705	-0.069950
6554	54.616667	-0.876172	0.668666	-0.079157	-0.846068	0.692924	0.164670	-0.809534	0.900074	-0.071216	-0.784365	0.914289	0.128784	-0.669808	1.232437	-0.082295	-0.657699	1.163057	0.024733	-0.646710	1.226262	0.020428	-0.680243	0.702002	-0.230504	-0.515904	0.805642	0.286661	-0.397481	0.621645	-0.085509	-0.226241	0.790564	0.100170	-0.110954	0.060971	0.226907	-0.104428	0.068165	-0.087811	-0.091597	0.072996	0.184814	0.490562	0.708904	-0.069182
6555	54.625000	-0.875900	0.668929	-0.078965	-0.845202	0.693306	0.164831	-0.808782	0.900272	-0.070928	-0.782331	0.914872	0.129112	-0.667923	1.231809	-0.083901	-0.655874	1.162729	0.023304	-0.644689	1.225944	0.018855	-0.679964	0.701357	-0.230789	-0.508628	0.808576	0.283707	-0.397132	0.621609	-0.085687	-0.217301	0.789975	0.097514	-0.110944	0.060966	0.226888	-0.104421	0.068156	-0.087817	-0.091589	0.072958	0.184802	0.495614	0.708864	-0.068350
6556	54.633333	-0.875644	0.669229	-0.078720	-0.844293	0.693703	0.165022	-0.808002	0.900513	-0.070615	-0.780230	0.915467	0.129467	-0.666007	1.231204	-0.085521	-0.654083	1.162479	0.021940	-0.642634	1.225640	0.017243	-0.679684	0.700724	-0.231044	-0.501540	0.811442	0.280614	-0.396784	0.621562	-0.085848	-0.208511	0.789111	0.094794	-0.110926	0.060966	0.226863	-0.104421	0.068152	-0.087832	-0.091570	0.072936	0.184773	0.500549	0.708650	-0.067471
6557	54.641667	-0.875210	0.669577	-0.078368	-0.843343	0.694122	0.165267	-0.807151	0.900800	-0.070285	-0.778055	0.916078	0.129826	-0.664075	1.230645	-0.087140	-0.652260	1.162246	0.020509	-0.640605	1.225376	0.015564	-0.679430	0.700106	-0.231271	-0.494787	0.814458	0.277670	-0.396383	0.621575	-0.086058	-0.199773	0.787889	0.092060	-0.110823	0.060845	0.226738	-0.104381	0.068195	-0.087889	-0.091544	0.072905	0.184738	0.505376	0.708144	-0.066510
6558	54.650000	-0.874931	0.669969	-0.078018	-0.842351	0.694558	0.165553	-0.806255	0.901124	-0.069941	-0.775815	0.916685	0.130177	-0.662174	1.230098	-0.088752	-0.650423	1.162077	0.019132	-0.638516	1.225114	0.013901	-0.679201	0.699501	-0.231489	-0.488115	0.817180	0.274338	-0.396152	0.621554	-0.086315	-0.191134	0.786368	0.089319	-0.110907	0.060958	0.226794	-0.104410	0.068125	-0.087871	-0.091517	0.072888	0.184692	0.510279	0.707538	-0.065490
6559	54.658333	-0.874497	0.670328	-0.077644	-0.841304	0.695020	0.165881	-0.805305	0.901471	-0.069599	-0.773593	0.917373	0.130601	-0.660272	1.229615	-0.090461	-0.648501	1.161894	0.017663	-0.636440	1.224876	0.012201	-0.678981	0.698930	-0.231674	-0.481624	0.819731	0.270930	-0.395833	0.621517	-0.086540	-0.182570	0.784533	0.086558	-0.110894	0.060956	0.226757	-0.104409	0.068113	-0.087891	-0.091468	0.072850	0.184660	0.515082	0.706705	-0.064443
6560	54.666667	-0.874112	0.670742	-0.077212	-0.840232	0.695491	0.166241	-0.804312	0.901855	-0.069252	-0.771324	0.918071	0.131024	-0.658365	1.229098	-0.092118	-0.646583	1.161770	0.016245	-0.634320	1.224686	0.010506	-0.678763	0.698394	-0.231864	-0.475278	0.822139	0.267513	-0.395539	0.621481	-0.086776	-0.174099	0.782465	0.083801	-0.110882	0.060967	0.226726	-0.104404	0.068112	-0.087909	-0.091474	0.072801	0.184613	0.519835	0.705772	-0.063387
6561	54.675000	-0.873716	0.671172	-0.076741	-0.839135	0.695991	0.166628	-0.803282	0.902248	-0.068891	-0.768922	0.918660	0.131344	-0.656439	1.228570	-0.093774	-0.644635	1.161609	0.014820	-0.632144	1.224480	0.008824	-0.678569	0.697896	-0.232054	-0.469127	0.824344	0.264047	-0.395251	0.621446	-0.087033	-0.165900	0.780180	0.081153	-0.110874	0.060962	0.226700	-0.104388	0.068129	-0.087933	-0.091449	0.072778	0.184577	0.524627	0.704623	-0.062229
6562	54.683333	-0.873361	0.671613	-0.076250	-0.837987	0.696500	0.167020	-0.802213	0.902664	-0.068511	-0.766475	0.919254	0.131672	-0.654517	1.228024	-0.095439	-0.642668	1.161435	0.013353	-0.630068	1.224311	0.007189	-0.678378	0.697452	-0.232253	-0.463138	0.826406	0.260553	-0.394968	0.621422	-0.087314	-0.158010	0.777860	0.078639	-0.110864	0.060964	0.226671	-0.104398	0.068095	-0.087924	-0.091434	0.072740	0.184546	0.529427	0.703301	-0.060972
6563	54.691667	-0.872956	0.672053	-0.075747	-0.836806	0.697041	0.167434	-0.801102	0.903094	-0.068119	-0.763962	0.919834	0.131985	-0.652614	1.227461	-0.097117	-0.640692	1.161263	0.011957	-0.627873	1.223974	0.005373	-0.678195	0.697030	-0.232460	-0.457362	0.828300	0.257068	-0.394718	0.621397	-0.087611	-0.150547	0.775486	0.076286	-0.110857	0.060960	0.226647	-0.104400	0.068094	-0.087935	-0.091422	0.072723	0.184521	0.534096	0.701816	-0.059704
6564	54.700000	-0.872569	0.672503	-0.075235	-0.835571	0.697599	0.167854	-0.799955	0.903537	-0.067711	-0.761397	0.920406	0.132303	-0.650689	1.226854	-0.098772	-0.638647	1.160992	0.010467	-0.625679	1.223690	0.003695	-0.678031	0.696638	-0.232680	-0.451752	0.830083	0.253620	-0.394481	0.621384	-0.087922	-0.143466	0.773109	0.074058	-0.110834	0.060957	0.226621	-0.104399	0.068078	-0.087936	-0.091405	0.072692	0.184486	0.538651	0.700180	-0.058400
6565	54.708333	-0.872135	0.673034	-0.074657	-0.834282	0.698191	0.168274	-0.798773	0.903984	-0.067280	-0.758766	0.920964	0.132595	-0.648811	1.226240	-0.100454	-0.636600	1.160670	0.009002	-0.623536	1.223322	0.001961	-0.677865	0.696256	-0.232914	-0.446352	0.831751	0.250210	-0.394259	0.621389	-0.088248	-0.136905	0.770615	0.071783	-0.110824	0.060940	0.226591	-0.104371	0.068143	-0.087988	-0.091382	0.072672	0.184459	0.543023	0.698413	-0.057054
6566	54.716667	-0.871791	0.673532	-0.074164	-0.833011	0.699005	0.168795	-0.797555	0.904409	-0.066860	-0.756103	0.921690	0.132975	-0.646925	1.225607	-0.102097	-0.634497	1.160366	0.007503	-0.621375	1.222944	0.000212	-0.677707	0.695882	-0.233158	-0.441109	0.833332	0.246864	-0.394060	0.621418	-0.088580	-0.130662	0.768155	0.069530	-0.110810	0.060929	0.226569	-0.104400	0.068061	-0.087966	-0.091369	0.072643	0.184438	0.547239	0.696543	-0.055672
6567	54.725000	-0.871338	0.674075	-0.073606	-0.831600	0.699654	0.169210	-0.796306	0.904833	-0.066449	-0.753383	0.922058	0.133117	-0.644966	1.224942	-0.103790	-0.632352	1.160005	0.005971	-0.619156	1.222553	-0.001518	-0.677572	0.695502	-0.233440	-0.436059	0.834813	0.243609	-0.393878	0.621469	-0.088918	-0.124826	0.765675	0.067257	-0.110793	0.060920	0.226538	-0.104402	0.068058	-0.087977	-0.091354	0.072615	0.184410	0.551296	0.694567	-0.054268
6568	54.733333	-0.870902	0.674627	-0.073072	-0.830117	0.700320	0.169629	-0.795036	0.905252	-0.066038	-0.750670	0.922594	0.133333	-0.642987	1.224268	-0.105486	-0.630196	1.159652	0.004431	-0.617040	1.222227	-0.003275	-0.677438	0.695114	-0.233735	-0.431133	0.836191	0.240416	-0.393707	0.621542	-0.089263	-0.119235	0.763179	0.064979	-0.110785	0.060916	0.226520	-0.104371	0.068120	-0.088019	-0.091337	0.072592	0.184390	0.555275	0.692504	-0.052878
6569	54.741667	-0.870429	0.675230	-0.072507	-0.828578	0.701007	0.170020	-0.793727	0.905640	-0.065678	-0.747933	0.923132	0.133505	-0.640976	1.223579	-0.107212	-0.628014	1.159311	0.002901	-0.614781	1.221823	-0.005072	-0.677336	0.694692	-0.234057	-0.426405	0.837469	0.237335	-0.393574	0.621656	-0.089656	-0.113922	0.760696	0.062696	-0.110774	0.060911	0.226501	-0.104400	0.068046	-0.087996	-0.091318	0.072565	0.184359	0.559194	0.690334	-0.051524
6570	54.750000	-0.869865	0.675800	-0.071972	-0.827019	0.701702	0.170416	-0.792378	0.906036	-0.065337	-0.745191	0.923676	0.133642	-0.638950	1.222901	-0.108954	-0.625803	1.159020	0.001406	-0.612476	1.221430	-0.006904	-0.677237	0.694265	-0.234388	-0.421805	0.838619	0.234352	-0.393501	0.621721	-0.090015	-0.108790	0.758242	0.060449	-0.110758	0.060901	0.226479	-0.104404	0.068025	-0.087997	-0.091309	0.072530	0.184339	0.563080	0.688063	-0.050210
6571	54.758333	-0.869326	0.676392	-0.071440	-0.825398	0.702303	0.170740	-0.791004	0.906441	-0.065025	-0.742455	0.924309	0.133804	-0.636835	1.222194	-0.110694	-0.623551	1.158660	-0.000185	-0.610068	1.221059	-0.008657	-0.677156	0.693808	-0.234760	-0.417389	0.839613	0.231464	-0.393378	0.621805	-0.090418	-0.103894	0.755880	0.058243	-0.110743	0.060900	0.226466	-0.104379	0.068056	-0.088016	-0.091285	0.072514	0.184318	0.566913	0.685675	-0.048969
6572	54.766667	-0.868795	0.677001	-0.070902	-0.823873	0.703067	0.171163	-0.789623	0.906844	-0.064737	-0.739705	0.924773	0.133823	-0.634706	1.221473	-0.112460	-0.621311	1.158312	-0.001749	-0.607709	1.220639	-0.010503	-0.677074	0.693337	-0.235129	-0.413105	0.840470	0.228673	-0.393220	0.621910	-0.090871	-0.099169	0.753585	0.056096	-0.110732	0.060887	0.226455	-0.104392	0.068011	-0.087994	-0.091278	0.072489	0.184305	0.570536	0.683218	-0.047892
6573	54.775000	-0.868193	0.677594	-0.070391	-0.822313	0.703729	0.171521	-0.788193	0.907252	-0.064485	-0.736967	0.925311	0.133846	-0.632530	1.220714	-0.114242	-0.619061	1.157896	-0.003324	-0.605300	1.220130	-0.012373	-0.676985	0.692867	-0.235531	-0.409004	0.841160	0.225990	-0.392994	0.622070	-0.091408	-0.094659	0.751406	0.054061	-0.110716	0.060874	0.226431	-0.104378	0.068042	-0.088005	-0.091266	0.072459	0.184292	0.574332	0.680627	-0.046703
6574	54.783333	-0.867524	0.678133	-0.069917	-0.820695	0.704191	0.171750	-0.786747	0.907649	-0.064263	-0.734244	0.925844	0.133832	-0.630346	1.219953	-0.116016	-0.616734	1.157443	-0.004967	-0.602908	1.219655	-0.014233	-0.676887	0.692395	-0.235953	-0.405023	0.841728	0.223400	-0.392976	0.622046	-0.091759	-0.090330	0.749327	0.052080	-0.110691	0.060853	0.226411	-0.104391	0.067992	-0.087989	-0.091248	0.072428	0.184271	0.577924	0.677946	-0.045541
6575	54.791667	-0.866910	0.678705	-0.069456	-0.819274	0.705022	0.172195	-0.785284	0.908035	-0.064086	-0.731541	0.926368	0.133766	-0.628206	1.219193	-0.117758	-0.614394	1.156997	-0.006564	-0.600420	1.219141	-0.016032	-0.676809	0.691904	-0.236375	-0.401179	0.842170	0.220958	-0.392802	0.622081	-0.092229	-0.086219	0.747379	0.050195	-0.110678	0.060847	0.226390	-0.104369	0.068016	-0.088002	-0.091237	0.072407	0.184251	0.581301	0.675300	-0.044573
6576	54.800000	-0.866228	0.679229	-0.069043	-0.817783	0.705636	0.172506	-0.783805	0.908421	-0.063963	-0.728867	0.926877	0.133648	-0.626034	1.218405	-0.119511	-0.612043	1.156523	-0.008176	-0.597932	1.218580	-0.017939	-0.676715	0.691428	-0.236819	-0.397448	0.842533	0.218620	-0.392622	0.622249	-0.092796	-0.082272	0.745523	0.048387	-0.110666	0.060833	0.226380	-0.104381	0.067960	-0.087984	-0.091214	0.072400	0.184231	0.584396	0.672632	-0.043751
6577	54.808333	-0.865599	0.679784	-0.068648	-0.816323	0.706233	0.172772	-0.782326	0.908775	-0.063894	-0.726234	0.927388	0.133491	-0.623743	1.217606	-0.121343	-0.609679	1.156091	-0.009825	-0.595408	1.218075	-0.019799	-0.676614	0.690948	-0.237264	-0.393848	0.842804	0.216404	-0.392442	0.622357	-0.093376	-0.078525	0.743760	0.046633	-0.110663	0.060828	0.226374	-0.104373	0.067948	-0.087978	-0.091205	0.072367	0.184231	0.587446	0.670108	-0.042986
6578	54.816667	-0.864874	0.680270	-0.068314	-0.814795	0.706647	0.172902	-0.780823	0.909125	-0.063873	-0.723645	0.927888	0.133300	-0.621415	1.216783	-0.123196	-0.607327	1.155609	-0.011496	-0.592847	1.217525	-0.021667	-0.676499	0.690473	-0.237724	-0.390355	0.843042	0.214317	-0.392299	0.622392	-0.093800	-0.074928	0.742054	0.044929	-0.110662	0.060824	0.226384	-0.104363	0.067934	-0.087979	-0.091194	0.072344	0.184232	0.590074	0.667541	-0.042522
6579	54.825000	-0.864249	0.680812	-0.068017	-0.813495	0.707408	0.173223	-0.779297	0.909459	-0.063897	-0.721098	0.928383	0.133071	-0.619080	1.215968	-0.125095	-0.604948	1.155100	-0.013193	-0.590332	1.216922	-0.023629	-0.676363	0.690004	-0.238202	-0.386975	0.843229	0.212352	-0.392136	0.622458	-0.094289	-0.071516	0.740414	0.043265	-0.110658	0.060820	0.226392	-0.104422	0.068012	-0.087981	-0.091181	0.072332	0.184229	0.592448	0.665043	-0.042254
6580	54.833333	-0.863554	0.681320	-0.067770	-0.812109	0.707988	0.173402	-0.777776	0.909791	-0.063958	-0.718597	0.928854	0.132797	-0.616710	1.215133	-0.126950	-0.602531	1.154595	-0.014904	-0.587778	1.216319	-0.025612	-0.676205	0.689525	-0.238687	-0.383696	0.843396	0.210471	-0.391945	0.622535	-0.094807	-0.068257	0.738791	0.041633	-0.110653	0.060818	0.226403	-0.104486	0.068097	-0.087987	-0.091170	0.072328	0.184233	0.594681	0.662588	-0.042111
6581	54.841667	-0.862909	0.681881	-0.067532	-0.810655	0.708379	0.173438	-0.776242	0.910100	-0.064075	-0.716184	0.929421	0.132553	-0.614322	1.214296	-0.128858	-0.600098	1.154108	-0.016647	-0.585170	1.215795	-0.027543	-0.675995	0.689081	-0.239202	-0.380536	0.843564	0.208675	-0.391683	0.622652	-0.095382	-0.065190	0.737179	0.040060	-0.110656	0.060807	0.226411	-0.104478	0.068073	-0.087968	-0.091169	0.072294	0.184244	0.596905	0.660231	-0.041986
6582	54.850000	-0.862240	0.682442	-0.067340	-0.809311	0.708945	0.173570	-0.774702	0.910417	-0.064226	-0.713758	0.929776	0.132139	-0.611892	1.213471	-0.130806	-0.597664	1.153649	-0.018377	-0.582538	1.215244	-0.029509	-0.675756	0.688617	-0.239732	-0.377478	0.843754	0.206959	-0.391427	0.622748	-0.095956	-0.062274	0.735574	0.038525	-0.110643	0.060794	0.226415	-0.104470	0.068067	-0.087965	-0.091167	0.072283	0.184250	0.598898	0.657824	-0.041969
6583	54.858333	-0.861582	0.683037	-0.067183	-0.808062	0.709613	0.173730	-0.773155	0.910712	-0.064439	-0.711419	0.930221	0.131741	-0.609424	1.212619	-0.132763	-0.595259	1.153207	-0.020104	-0.579904	1.214662	-0.031561	-0.675493	0.688230	-0.240313	-0.374545	0.843941	0.205313	-0.391152	0.622833	-0.096515	-0.059557	0.733986	0.037069	-0.110641	0.060773	0.226419	-0.104462	0.068060	-0.087963	-0.091155	0.072283	0.184254	0.600665	0.655342	-0.042008
6584	54.866667	-0.860929	0.683661	-0.067036	-0.806814	0.710293	0.173860	-0.771618	0.910991	-0.064673	-0.709128	0.930663	0.131322	-0.606936	1.211760	-0.134746	-0.592855	1.152745	-0.021841	-0.577302	1.214103	-0.033597	-0.675138	0.687717	-0.240867	-0.371730	0.844139	0.203735	-0.390829	0.622910	-0.097125	-0.057004	0.732440	0.035710	-0.110629	0.060758	0.226423	-0.104453	0.068045	-0.087966	-0.091147	0.072275	0.184265	0.602405	0.652874	-0.041994
6585	54.875000	-0.860203	0.684272	-0.066943	-0.805442	0.710710	0.173764	-0.770059	0.911258	-0.064975	-0.706894	0.931103	0.130863	-0.604472	1.210887	-0.136720	-0.590368	1.152248	-0.023639	-0.574648	1.213524	-0.035621	-0.674730	0.687275	-0.241470	-0.369037	0.844344	0.202233	-0.390454	0.622978	-0.097742	-0.054653	0.730953	0.034446	-0.110626	0.060738	0.226424	-0.104438	0.068031	-0.087963	-0.091151	0.072256	0.184280	0.603896	0.650332	-0.042027
6586	54.883333	-0.859528	0.684932	-0.066876	-0.804262	0.711436	0.173857	-0.768729	0.911644	-0.065275	-0.704704	0.931540	0.130368	-0.602028	1.209992	-0.138688	-0.588027	1.151822	-0.025334	-0.572020	1.212956	-0.037618	-0.674297	0.686830	-0.242111	-0.366442	0.844562	0.200812	-0.390037	0.623061	-0.098363	-0.052440	0.729513	0.033244	-0.110626	0.060732	0.226433	-0.104426	0.068010	-0.087956	-0.091148	0.072252	0.184290	0.605273	0.647782	-0.042143
6587	54.891667	-0.858737	0.685579	-0.066785	-0.802926	0.711822	0.173697	-0.766974	0.911775	-0.065670	-0.702574	0.931984	0.129847	-0.599584	1.209116	-0.140667	-0.585630	1.151366	-0.027087	-0.569408	1.212374	-0.039635	-0.673806	0.686378	-0.242755	-0.363978	0.844781	0.199497	-0.389684	0.623039	-0.098853	-0.050375	0.728071	0.032083	-0.110630	0.060728	0.226448	-0.104418	0.067994	-0.087948	-0.091147	0.072261	0.184304	0.606518	0.645246	-0.042377
6588	54.900000	-0.858062	0.686164	-0.066826	-0.801780	0.712552	0.173739	-0.765444	0.912006	-0.066070	-0.700483	0.932430	0.129291	-0.597123	1.208235	-0.142633	-0.583244	1.150884	-0.028849	-0.566811	1.211784	-0.041652	-0.673339	0.686024	-0.243472	-0.361606	0.844996	0.198263	-0.389312	0.623035	-0.099312	-0.048420	0.726611	0.030935	-0.110631	0.060726	0.226462	-0.104407	0.067975	-0.087931	-0.091148	0.072271	0.184317	0.607562	0.642712	-0.042778
6589	54.908333	-0.857248	0.686713	-0.066871	-0.800511	0.712941	0.173548	-0.763930	0.912234	-0.066514	-0.698454	0.932872	0.128702	-0.594693	1.207355	-0.144624	-0.580810	1.150355	-0.030654	-0.564280	1.211185	-0.043694	-0.672730	0.685521	-0.244141	-0.359353	0.845253	0.197195	-0.388876	0.623158	-0.099859	-0.046665	0.725094	0.029771	-0.110642	0.060725	0.226484	-0.104403	0.067957	-0.087916	-0.091155	0.072254	0.184336	0.608763	0.640399	-0.043179
6590	54.916667	-0.856535	0.687276	-0.066927	-0.799455	0.713665	0.173572	-0.762423	0.912438	-0.067000	-0.696470	0.933311	0.128077	-0.592242	1.206474	-0.146581	-0.578409	1.149838	-0.032450	-0.561717	1.210588	-0.045712	-0.672092	0.685025	-0.244824	-0.357183	0.845529	0.196228	-0.388433	0.623274	-0.100393	-0.044925	0.723602	0.028701	-0.110639	0.060713	0.226494	-0.104397	0.067934	-0.087893	-0.091157	0.072250	0.184358	0.609954	0.638260	-0.043554
6591	54.925000	-0.855809	0.687787	-0.067036	-0.798335	0.714099	0.173397	-0.760943	0.912612	-0.067539	-0.694542	0.933735	0.127401	-0.589805	1.205616	-0.148543	-0.576259	1.149471	-0.034080	-0.559234	1.210093	-0.047660	-0.671449	0.684575	-0.245532	-0.355252	0.846134	0.195567	-0.387967	0.623399	-0.100914	-0.043302	0.722073	0.027673	-0.110636	0.060690	0.226519	-0.104387	0.067918	-0.087869	-0.091156	0.072252	0.184376	0.611054	0.636444	-0.043868
6592	54.933333	-0.855029	0.688232	-0.067180	-0.797232	0.714568	0.173218	-0.759481	0.912767	-0.068112	-0.692677	0.934152	0.126697	-0.587398	1.204769	-0.150519	-0.573831	1.148957	-0.035942	-0.556652	1.209492	-0.049645	-0.670791	0.684135	-0.246261	-0.353248	0.846456	0.194834	-0.387512	0.623501	-0.101403	-0.041791	0.720544	0.026703	-0.110638	0.060667	0.226541	-0.104374	0.067895	-0.087841	-0.091166	0.072248	0.184409	0.612098	0.634950	-0.044102
6593	54.941667	-0.854327	0.688706	-0.067353	-0.796224	0.715107	0.173065	-0.758087	0.912901	-0.068749	-0.690877	0.934545	0.125951	-0.584986	1.203923	-0.152435	-0.571685	1.148586	-0.037584	-0.554192	1.208919	-0.051617	-0.670132	0.683792	-0.247048	-0.351304	0.846812	0.194242	-0.387036	0.623607	-0.101869	-0.040433	0.718998	0.025797	-0.110636	0.060647	0.226563	-0.104363	0.067876	-0.087820	-0.091175	0.072246	0.184443	0.613045	0.633855	-0.044242
6594	54.950000	-0.853626	0.689152	-0.067541	-0.795191	0.715665	0.172874	-0.756732	0.913011	-0.069441	-0.689127	0.934919	0.125170	-0.582600	1.203069	-0.154351	-0.569608	1.148174	-0.039191	-0.551886	1.208463	-0.053576	-0.669395	0.683358	-0.247800	-0.349416	0.847210	0.193754	-0.386559	0.623689	-0.102298	-0.039218	0.717410	0.024916	-0.110638	0.060628	0.226593	-0.104351	0.067862	-0.087796	-0.091175	0.072271	0.184475	0.613766	0.633001	-0.044349
6595	54.958333	-0.852899	0.689574	-0.067775	-0.794246	0.716198	0.172642	-0.755450	0.913078	-0.070171	-0.687445	0.935287	0.124344	-0.580259	1.202215	-0.156222	-0.567636	1.147797	-0.040846	-0.549496	1.207874	-0.055496	-0.668635	0.682911	-0.248549	-0.347612	0.847646	0.193371	-0.386060	0.623902	-0.102807	-0.038195	0.715780	0.024093	-0.110650	0.060622	0.226629	-0.104340	0.067835	-0.087773	-0.091188	0.072281	0.184522	0.614618	0.632597	-0.044221
6596	54.966667	-0.852128	0.689973	-0.068011	-0.793297	0.716770	0.172393	-0.754172	0.913104	-0.070933	-0.685829	0.935646	0.123498	-0.577930	1.201365	-0.158087	-0.565594	1.147359	-0.042429	-0.547188	1.207249	-0.057437	-0.667897	0.682534	-0.249378	-0.345875	0.848129	0.193069	-0.385561	0.624152	-0.103277	-0.037331	0.714119	0.023312	-0.110659	0.060625	0.226667	-0.104328	0.067810	-0.087739	-0.091202	0.072290	0.184574	0.615254	0.632337	-0.044068
6597	54.975000	-0.851379	0.690411	-0.068238	-0.792398	0.717370	0.172159	-0.752964	0.913087	-0.071714	-0.684278	0.935991	0.122641	-0.575664	1.200494	-0.159900	-0.563252	1.146738	-0.044188	-0.544882	1.206625	-0.059222	-0.667110	0.682150	-0.250200	-0.344203	0.848644	0.192848	-0.385103	0.624319	-0.103571	-0.036653	0.712503	0.022623	-0.110676	0.060621	0.226709	-0.104321	0.067803	-0.087708	-0.091214	0.072303	0.184613	0.615751	0.632217	-0.043875
6598	54.983333	-0.850730	0.690789	-0.068548	-0.791432	0.717790	0.171800	-0.751785	0.913022	-0.072499	-0.682769	0.936322	0.121773	-0.573467	1.199634	-0.161681	-0.561153	1.146150	-0.045835	-0.542671	1.205970	-0.061021	-0.666299	0.681684	-0.251011	-0.342605	0.849164	0.192689	-0.384628	0.624559	-0.103813	-0.036021	0.711105	0.022026	-0.110693	0.060615	0.226754	-0.104316	0.067781	-0.087670	-0.091217	0.072338	0.184643	0.616136	0.632110	-0.043692
6599	54.991667	-0.850036	0.691166	-0.068822	-0.790555	0.718324	0.171501	-0.750636	0.912918	-0.073266	-0.681339	0.936732	0.120974	-0.571316	1.198743	-0.163370	-0.559244	1.145597	-0.047337	-0.540497	1.205278	-0.062765	-0.665569	0.681405	-0.251956	-0.341097	0.849705	0.192620	-0.384120	0.624935	-0.103978	-0.035455	0.710060	0.021520	-0.110704	0.060614	0.226789	-0.104304	0.067764	-0.087637	-0.091228	0.072338	0.184679	0.616396	0.631976	-0.043516
6600	55.000000	-0.849360	0.691539	-0.069103	-0.789679	0.718814	0.171184	-0.749521	0.912782	-0.074020	-0.679919	0.936912	0.120038	-0.569202	1.197878	-0.165079	-0.557348	1.145021	-0.048823	-0.538495	1.204661	-0.064521	-0.664762	0.680960	-0.252881	-0.339676	0.850247	0.192650	-0.383630	0.625293	-0.103947	-0.035109	0.709436	0.021054	-0.110699	0.060593	0.226821	-0.104292	0.067743	-0.087598	-0.091240	0.072346	0.184711	0.616542	0.631800	-0.043331
6601	55.008333	-0.848697	0.691898	-0.069375	-0.788851	0.719305	0.170878	-0.748428	0.912600	-0.074747	-0.678570	0.937175	0.119190	-0.567160	1.197011	-0.166750	-0.555372	1.144370	-0.050433	-0.536439	1.203935	-0.066187	-0.663975	0.680593	-0.253857	-0.338376	0.850785	0.192809	-0.383064	0.626098	-0.104166	-0.034977	0.709297	0.020643	-0.110709	0.060578	0.226845	-0.104289	0.067722	-0.087560	-0.091256	0.072348	0.184758	0.616565	0.631528	-0.043245
6602	55.016667	-0.848204	0.692269	-0.069612	-0.788025	0.719751	0.170566	-0.747382	0.912415	-0.075464	-0.677277	0.937411	0.118334	-0.565132	1.196167	-0.168419	-0.553436	1.143726	-0.052026	-0.534422	1.203234	-0.067847	-0.663096	0.680038	-0.254807	-0.337169	0.851296	0.193047	-0.382522	0.626838	-0.104253	-0.034891	0.709434	0.020229	-0.110715	0.060558	0.226876	-0.104278	0.067711	-0.087521	-0.091263	0.072372	0.184787	0.616513	0.631178	-0.043229
6603	55.025000	-0.847583	0.692584	-0.069875	-0.787246	0.720182	0.170262	-0.746560	0.912300	-0.076162	-0.676063	0.937724	0.117550	-0.563099	1.195334	-0.170074	-0.551697	1.143158	-0.053431	-0.532472	1.202560	-0.069531	-0.662315	0.679629	-0.255895	-0.336089	0.851753	0.193336	-0.381987	0.627637	-0.104353	-0.034832	0.709734	0.019858	-0.110723	0.060549	0.226911	-0.104268	0.067682	-0.087490	-0.091285	0.072382	0.184839	0.616345	0.630752	-0.043302
6604	55.033333	-0.846889	0.692828	-0.070190	-0.786522	0.720571	0.169956	-0.745581	0.912108	-0.076866	-0.674858	0.937846	0.116649	-0.561094	1.194517	-0.171707	-0.550022	1.142653	-0.054863	-0.530557	1.201884	-0.071201	-0.661442	0.679086	-0.256914	-0.335092	0.852176	0.193660	-0.381441	0.628485	-0.104519	-0.034756	0.709954	0.019552	-0.110731	0.060541	0.226950	-0.104249	0.067659	-0.087445	-0.091299	0.072415	0.184882	0.616242	0.630331	-0.043332
6605	55.041667	-0.846359	0.693098	-0.070450	-0.785794	0.720981	0.169663	-0.744604	0.911942	-0.077594	-0.673737	0.938118	0.115860	-0.559147	1.193719	-0.173375	-0.548378	1.142083	-0.056489	-0.528688	1.201229	-0.072801	-0.660626	0.678617	-0.258053	-0.334197	0.852564	0.194005	-0.380781	0.629299	-0.104747	-0.034692	0.710088	0.019347	-0.110750	0.060537	0.226994	-0.104240	0.067639	-0.087405	-0.091296	0.072439	0.184934	0.616117	0.629875	-0.043453
6606	55.050000	-0.845797	0.693319	-0.070717	-0.785095	0.721382	0.169386	-0.743655	0.911803	-0.078332	-0.672638	0.938416	0.115100	-0.557227	1.192940	-0.174993	-0.546720	1.141513	-0.058007	-0.526882	1.200608	-0.074379	-0.659738	0.678087	-0.259178	-0.333355	0.852927	0.194353	-0.380127	0.630279	-0.105111	-0.034673	0.710136	0.019197	-0.110763	0.060534	0.227037	-0.104227	0.067620	-0.087366	-0.091309	0.072465	0.184969	0.616048	0.629426	-0.043585
6607	55.058333	-0.845279	0.693533	-0.070988	-0.784461	0.721720	0.169089	-0.742718	0.911695	-0.079052	-0.671585	0.938482	0.114217	-0.555364	1.192139	-0.176542	-0.545257	1.141064	-0.059386	-0.525137	1.199988	-0.075964	-0.658845	0.677647	-0.260402	-0.332561	0.853311	0.194698	-0.379546	0.631257	-0.105480	-0.034756	0.710036	0.019083	-0.110773	0.060538	0.227076	-0.104217	0.067600	-0.087327	-0.091338	0.072471	0.185002	0.616056	0.628990	-0.043699
6608	55.066667	-0.844802	0.693743	-0.071242	-0.783774	0.722080	0.168779	-0.741815	0.911598	-0.079792	-0.670553	0.938594	0.113381	-0.553535	1.191385	-0.178123	-0.543824	1.140565	-0.060765	-0.523469	1.199362	-0.077492	-0.657919	0.677235	-0.261650	-0.331808	0.853734	0.195031	-0.378911	0.632305	-0.105915	-0.034933	0.709872	0.018983	-0.110773	0.060528	0.227107	-0.104211	0.067589	-0.087286	-0.091338	0.072485	0.185035	0.616115	0.628567	-0.043788
6609	55.075000	-0.844380	0.693957	-0.071478	-0.783149	0.722448	0.168499	-0.740934	0.911519	-0.080497	-0.669683	0.938886	0.112716	-0.551785	1.190605	-0.179625	-0.542372	1.140069	-0.062019	-0.521881	1.198871	-0.078910	-0.656917	0.676814	-0.262917	-0.331068	0.854260	0.195367	-0.378240	0.633454	-0.106385	-0.035247	0.709652	0.018893	-0.110776	0.060517	0.227132	-0.104200	0.067579	-0.087249	-0.091345	0.072493	0.185065	0.616197	0.628190	-0.043840
6610	55.083333	-0.843966	0.694169	-0.071727	-0.782580	0.722758	0.168208	-0.740090	0.911436	-0.081186	-0.668744	0.939100	0.111968	-0.550090	1.189845	-0.181069	-0.541020	1.139603	-0.063326	-0.520263	1.198293	-0.080305	-0.655832	0.676320	-0.264171	-0.330336	0.854863	0.195692	-0.377534	0.634782	-0.106992	-0.035662	0.709407	0.018779	-0.110788	0.060506	0.227155	-0.104190	0.067565	-0.087208	-0.091384	0.072491	0.185093	0.616244	0.627838	-0.043898
6611	55.091667	-0.843571	0.694367	-0.071955	-0.782089	0.723186	0.167987	-0.739284	0.911371	-0.081873	-0.667796	0.939212	0.111162	-0.548478	1.189100	-0.182437	-0.539662	1.139138	-0.064643	-0.518746	1.197663	-0.081768	-0.654761	0.675955	-0.265492	-0.329592	0.855588	0.196025	-0.376696	0.636048	-0.107592	-0.036180	0.709183	0.018662	-0.110783	0.060488	0.227174	-0.104178	0.067551	-0.087181	-0.091396	0.072507	0.185121	0.616153	0.627514	-0.044050
6612	55.100000	-0.843186	0.694564	-0.072180	-0.781547	0.723446	0.167685	-0.738518	0.911304	-0.082533	-0.666945	0.939308	0.110401	-0.546879	1.188394	-0.183841	-0.538348	1.138691	-0.065823	-0.517306	1.197179	-0.083095	-0.653696	0.675719	-0.266888	-0.328823	0.856402	0.196317	-0.375869	0.637582	-0.108403	-0.036728	0.708985	0.018558	-0.110793	0.060490	0.227203	-0.104167	0.067530	-0.087143	-0.091409	0.072521	0.185155	0.616089	0.627224	-0.044150
6613	55.108333	-0.842894	0.694782	-0.072380	-0.781080	0.723734	0.167416	-0.737770	0.911236	-0.083170	-0.666231	0.939596	0.109808	-0.545344	1.187722	-0.185189	-0.537117	1.138280	-0.067090	-0.515874	1.196669	-0.084422	-0.652465	0.675371	-0.268211	-0.328043	0.857329	0.196530	-0.374939	0.639048	-0.109246	-0.037297	0.708778	0.018480	-0.110812	0.060488	0.227230	-0.104158	0.067524	-0.087113	-0.091421	0.072536	0.185183	0.615976	0.626934	-0.044273
6614	55.116667	-0.842542	0.694983	-0.072566	-0.780652	0.724108	0.167208	-0.737070	0.911176	-0.083787	-0.665502	0.939735	0.109130	-0.543861	1.187128	-0.186438	-0.535931	1.137918	-0.068269	-0.514503	1.196159	-0.085740	-0.651306	0.675288	-0.269647	-0.327256	0.858306	0.196657	-0.373943	0.640612	-0.110209	-0.037854	0.708562	0.018421	-0.110634	0.060255	0.227094	-0.104156	0.067519	-0.087089	-0.091437	0.072555	0.185206	0.615801	0.626595	-0.044488
6615	55.125000	-0.842271	0.695199	-0.072746	-0.780250	0.724390	0.166981	-0.736392	0.911132	-0.084370	-0.664771	0.939858	0.108470	-0.542379	1.186472	-0.187732	-0.534814	1.137581	-0.069361	-0.513185	1.195721	-0.086958	-0.649922	0.675040	-0.270977	-0.326456	0.859297	0.196659	-0.372851	0.642337	-0.111335	-0.038369	0.708388	0.018392	-0.110740	0.060376	0.227201	-0.104150	0.067509	-0.087074	-0.091453	0.072548	0.185235	0.615480	0.626154	-0.044943
6616	55.133333	-0.842035	0.695411	-0.072904	-0.779901	0.724696	0.166769	-0.735745	0.911097	-0.084929	-0.664167	0.940025	0.107897	-0.541010	1.185922	-0.188848	-0.533771	1.137254	-0.070399	-0.511912	1.195270	-0.088152	-0.648558	0.674948	-0.272382	-0.325666	0.860285	0.196577	-0.371712	0.644161	-0.112556	-0.038965	0.708150	0.018383	-0.110846	0.060498	0.227313	-0.104151	0.067505	-0.087055	-0.091472	0.072537	0.185265	0.615103	0.625656	-0.045547
6617	55.141667	-0.841824	0.695622	-0.073048	-0.779536	0.724975	0.166564	-0.735133	0.911079	-0.085465	-0.663604	0.940468	0.107487	-0.539653	1.185312	-0.190027	-0.532784	1.136991	-0.071411	-0.510692	1.194869	-0.089253	-0.647101	0.674908	-0.273791	-0.324884	0.861266	0.196400	-0.370488	0.646153	-0.113939	-0.039516	0.707897	0.018430	-0.110849	0.060499	0.227326	-0.104151	0.067497	-0.087046	-0.091477	0.072564	0.185256	0.614808	0.625097	-0.046217
6618	55.150000	-0.841624	0.695813	-0.073175	-0.779216	0.725271	0.166401	-0.734539	0.911079	-0.085963	-0.662951	0.940647	0.106951	-0.538380	1.184757	-0.191086	-0.531816	1.136735	-0.072350	-0.509538	1.194478	-0.090314	-0.645596	0.674894	-0.275207	-0.324101	0.862201	0.196133	-0.369242	0.648321	-0.115435	-0.040040	0.707568	0.018487	-0.110855	0.060495	0.227330	-0.104149	0.067490	-0.087034	-0.091489	0.072560	0.185256	0.614323	0.624454	-0.047125
6619	55.158333	-0.841462	0.695992	-0.073284	-0.778958	0.725503	0.166252	-0.733985	0.911090	-0.086438	-0.662374	0.940859	0.106476	-0.537174	1.184242	-0.192106	-0.530937	1.136469	-0.073189	-0.508392	1.194089	-0.091268	-0.644033	0.674919	-0.276623	-0.323336	0.863134	0.195827	-0.367890	0.650452	-0.116896	-0.040503	0.707157	0.018511	-0.110851	0.060490	0.227330	-0.104145	0.067490	-0.087031	-0.091498	0.072564	0.185261	0.613910	0.623803	-0.047999
6620	55.166667	-0.841277	0.696157	-0.073391	-0.778664	0.725715	0.166103	-0.733454	0.911109	-0.086897	-0.661898	0.940999	0.106024	-0.536064	1.183707	-0.193000	-0.530075	1.136231	-0.073938	-0.507359	1.193763	-0.092218	-0.642429	0.674953	-0.278025	-0.322587	0.864048	0.195504	-0.366524	0.652875	-0.118540	-0.041030	0.706649	0.018509	-0.110852	0.060498	0.227315	-0.104148	0.067491	-0.087028	-0.091506	0.072567	0.185255	0.613619	0.623163	-0.048785
6621	55.175000	-0.841153	0.696312	-0.073481	-0.778446	0.725895	0.165973	-0.732958	0.911133	-0.087318	-0.661388	0.941135	0.105573	-0.535029	1.183255	-0.193851	-0.529303	1.136011	-0.074695	-0.506420	1.193421	-0.093066	-0.640825	0.674992	-0.279393	-0.321851	0.864913	0.195139	-0.364999	0.655242	-0.120152	-0.041431	0.706259	0.018463	-0.110861	0.060499	0.227308	-0.104154	0.067484	-0.087025	-0.091512	0.072568	0.185246	0.613216	0.622489	-0.049628
6622	55.183333	-0.841049	0.696459	-0.073558	-0.778232	0.726106	0.165884	-0.732507	0.911163	-0.087716	-0.660822	0.941348	0.105177	-0.534053	1.182799	-0.194685	-0.528534	1.135791	-0.075404	-0.505501	1.193121	-0.093863	-0.639211	0.675028	-0.280741	-0.321162	0.865762	0.194814	-0.363397	0.657971	-0.122079	-0.041810	0.705911	0.018339	-0.110678	0.060277	0.227132	-0.104158	0.067494	-0.087029	-0.091530	0.072543	0.185246	0.612806	0.621818	-0.050421
6623	55.191667	-0.840956	0.696593	-0.073622	-0.778095	0.726321	0.165833	-0.732093	0.911188	-0.088079	-0.660425	0.941332	0.104751	-0.533228	1.182382	-0.195333	-0.527799	1.135575	-0.076007	-0.504671	1.192806	-0.094596	-0.637591	0.675055	-0.282039	-0.320542	0.866636	0.194583	-0.361714	0.660505	-0.123894	-0.042154	0.705657	0.018138	-0.110872	0.060527	0.227284	-0.104172	0.067501	-0.087026	-0.091537	0.072542	0.185234	0.612505	0.621170	-0.051022
6624	55.200000	-0.840890	0.696716	-0.073669	-0.777912	0.726360	0.165696	-0.731705	0.911225	-0.088397	-0.660028	0.941506	0.104455	-0.532409	1.182039	-0.196033	-0.527106	1.135344	-0.076594	-0.503864	1.192526	-0.095240	-0.635960	0.675083	-0.283296	-0.319971	0.867430	0.194367	-0.359937	0.663220	-0.125904	-0.042418	0.705497	0.017881	-0.110883	0.060540	0.227276	-0.104180	0.067497	-0.087026	-0.091527	0.072558	0.185195	0.612077	0.620504	-0.051646
6625	55.208333	-0.840842	0.696823	-0.073714	-0.777766	0.726452	0.165603	-0.731374	0.911245	-0.088681	-0.659616	0.941529	0.104103	-0.531684	1.181686	-0.196594	-0.526459	1.135153	-0.077128	-0.503129	1.192267	-0.095857	-0.634350	0.675119	-0.284494	-0.319464	0.868082	0.194139	-0.358096	0.665950	-0.128012	-0.042573	0.705429	0.017551	-0.110887	0.060550	0.227246	-0.104192	0.067500	-0.087027	-0.091545	0.072523	0.185180	0.611768	0.619851	-0.052103
6626	55.216667	-0.840840	0.696954	-0.073737	-0.777598	0.726550	0.165510	-0.731069	0.911263	-0.088940	-0.659298	0.941676	0.103878	-0.530947	1.181332	-0.197207	-0.525887	1.135002	-0.077625	-0.502439	1.192037	-0.096423	-0.632716	0.675155	-0.285639	-0.319011	0.868679	0.193955	-0.356184	0.668705	-0.130184	-0.042640	0.705409	0.017180	-0.110889	0.060561	0.227216	-0.104201	0.067510	-0.087023	-0.091516	0.072518	0.185144	0.611322	0.619145	-0.052702
6627	55.225000	-0.840798	0.697038	-0.073788	-0.777487	0.726632	0.165425	-0.730794	0.911277	-0.089163	-0.659001	0.941669	0.103589	-0.530310	1.181059	-0.197668	-0.525363	1.134882	-0.078046	-0.501801	1.191828	-0.096911	-0.631102	0.675200	-0.286714	-0.318606	0.869103	0.193727	-0.354200	0.671506	-0.132442	-0.042644	0.705436	0.016788	-0.110883	0.060565	0.227184	-0.104211	0.067513	-0.087011	-0.091509	0.072515	0.185101	0.611080	0.618481	-0.053209
6628	55.233333	-0.840802	0.697139	-0.073825	-0.777380	0.726700	0.165346	-0.730546	0.911286	-0.089375	-0.658722	0.941793	0.103403	-0.529736	1.180857	-0.198071	-0.524911	1.134734	-0.078407	-0.501207	1.191647	-0.097348	-0.629485	0.675251	-0.287730	-0.318299	0.869747	0.193725	-0.352155	0.674327	-0.134754	-0.042638	0.705480	0.016379	-0.110875	0.060565	0.227143	-0.104219	0.067512	-0.087006	-0.091499	0.072513	0.185051	0.610910	0.617851	-0.053715
6629	55.241667	-0.840764	0.697198	-0.073873	-0.777283	0.726760	0.165270	-0.730332	0.911304	-0.089568	-0.658497	0.941823	0.103202	-0.529197	1.180653	-0.198456	-0.524507	1.134618	-0.078742	-0.500727	1.191461	-0.097713	-0.627869	0.675319	-0.288683	-0.317982	0.870183	0.193600	-0.350071	0.677168	-0.137085	-0.042604	0.705516	0.015997	-0.110771	0.060459	0.227018	-0.104227	0.067502	-0.086995	-0.091538	0.072461	0.185027	0.610760	0.617227	-0.054325
6630	55.250000	-0.840778	0.697278	-0.073899	-0.777198	0.726811	0.165196	-0.730144	0.911306	-0.089761	-0.658328	0.941674	0.102935	-0.528737	1.180485	-0.198787	-0.524149	1.134507	-0.079044	-0.500275	1.191302	-0.098014	-0.626244	0.675410	-0.289587	-0.317722	0.870746	0.193579	-0.347738	0.680165	-0.139555	-0.042548	0.705552	0.015662	-0.110862	0.060579	0.227062	-0.104234	0.067502	-0.086989	-0.091496	0.072467	0.184988	0.610758	0.616643	-0.054891
6631	55.258333	-0.840786	0.697329	-0.073921	-0.777117	0.726847	0.165129	-0.729980	0.911303	-0.089933	-0.658183	0.941717	0.102788	-0.528388	1.180342	-0.198976	-0.523882	1.134401	-0.079289	-0.499919	1.191161	-0.098247	-0.624612	0.675522	-0.290423	-0.317460	0.871277	0.193495	-0.345754	0.682886	-0.141779	-0.042468	0.705584	0.015388	-0.110867	0.060597	0.227029	-0.104237	0.067509	-0.086977	-0.091485	0.072470	0.184946	0.610757	0.616050	-0.055553
6632	55.266667	-0.840763	0.697337	-0.073951	-0.777045	0.726870	0.165072	-0.729838	0.911295	-0.090095	-0.658047	0.941863	0.102707	-0.528056	1.180252	-0.199209	-0.523642	1.134298	-0.079449	-0.499621	1.191035	-0.098428	-0.622970	0.675639	-0.291247	-0.317070	0.871830	0.193415	-0.343615	0.685726	-0.144085	-0.042385	0.705617	0.015155	-0.110863	0.060612	0.226996	-0.104248	0.067516	-0.086974	-0.091483	0.072445	0.184916	0.610783	0.615399	-0.056290
6633	55.275000	-0.840814	0.697364	-0.073960	-0.776935	0.726888	0.165012	-0.729726	0.911276	-0.090245	-0.657964	0.941778	0.102529	-0.527846	1.180107	-0.199325	-0.523401	1.134217	-0.079558	-0.499379	1.190925	-0.098547	-0.621303	0.675775	-0.292010	-0.316904	0.872411	0.193244	-0.341395	0.688578	-0.146380	-0.042333	0.705621	0.014971	-0.110859	0.060626	0.226971	-0.104183	0.067431	-0.086986	-0.091493	0.072424	0.184879	0.610854	0.614528	-0.057168
6634	55.283333	-0.840874	0.697382	-0.073958	-0.776885	0.726896	0.164974	-0.729636	0.911257	-0.090383	-0.657909	0.941856	0.102451	-0.527696	1.180024	-0.199371	-0.523268	1.134148	-0.079622	-0.499215	1.190843	-0.098628	-0.619618	0.675908	-0.292758	-0.316593	0.873088	0.193146	-0.339215	0.691432	-0.148663	-0.042307	0.705607	0.014819	-0.110861	0.060635	0.226937	-0.104116	0.067357	-0.087000	-0.091506	0.072395	0.184844	0.611072	0.613375	-0.058202
6635	55.291667	-0.840893	0.697367	-0.073969	-0.776850	0.726899	0.164945	-0.729573	0.911237	-0.090512	-0.657880	0.941857	0.102344	-0.527614	1.180000	-0.199409	-0.523231	1.134101	-0.079639	-0.499150	1.190795	-0.098640	-0.617871	0.675967	-0.293416	-0.316386	0.873714	0.192982	-0.337009	0.694293	-0.150866	-0.042253	0.705585	0.014711	-0.110862	0.060650	0.226916	-0.104125	0.067358	-0.086996	-0.091500	0.072386	0.184807	0.611604	0.611904	-0.059310
6636	55.300000	-0.840919	0.697343	-0.073975	-0.776823	0.726895	0.164921	-0.729526	0.911220	-0.090631	-0.657868	0.941863	0.102252	-0.527608	1.180004	-0.199363	-0.523252	1.134071	-0.079624	-0.499159	1.190755	-0.098611	-0.616102	0.676035	-0.294035	-0.316338	0.874231	0.192713	-0.334847	0.697160	-0.153031	-0.042164	0.705564	0.014622	-0.110861	0.060663	0.226883	-0.104130	0.067359	-0.086996	-0.091495	0.072361	0.184765	0.612348	0.610180	-0.060439
6637	55.308333	-0.840993	0.697341	-0.073979	-0.776811	0.726885	0.164901	-0.729511	0.911210	-0.090741	-0.657876	0.941871	0.102166	-0.527657	1.180039	-0.199341	-0.523298	1.134052	-0.079588	-0.499258	1.190769	-0.098536	-0.614417	0.676214	-0.294680	-0.316147	0.874784	0.192507	-0.332673	0.700006	-0.155125	-0.042024	0.705558	0.014575	-0.110847	0.060657	0.226842	-0.104136	0.067356	-0.087005	-0.091485	0.072335	0.184720	0.613363	0.608223	-0.061433
6638	55.316667	-0.841065	0.697336	-0.073975	-0.776807	0.726872	0.164882	-0.729511	0.911204	-0.090830	-0.657904	0.941885	0.102088	-0.527792	1.180094	-0.199208	-0.523457	1.134037	-0.079562	-0.499442	1.190788	-0.098410	-0.612727	0.676402	-0.295290	-0.316017	0.875428	0.192404	-0.330551	0.702863	-0.157165	-0.041848	0.705604	0.014559	-0.110839	0.060654	0.226808	-0.104142	0.067351	-0.087008	-0.091477	0.072322	0.184681	0.614510	0.605939	-0.062030
6639	55.325000	-0.841047	0.697335	-0.073939	-0.776812	0.726852	0.164867	-0.729524	0.911199	-0.090914	-0.657948	0.941904	0.102023	-0.527975	1.180223	-0.199076	-0.523701	1.134047	-0.079435	-0.499736	1.190841	-0.098232	-0.611038	0.676631	-0.295854	-0.315897	0.875978	0.192277	-0.328417	0.705689	-0.159139	-0.041611	0.705748	0.014600	-0.110837	0.060664	0.226778	-0.104144	0.067351	-0.087004	-0.091471	0.072314	0.184648	0.616166	0.603191	-0.062188
6640	55.333333	-0.841123	0.697284	-0.073977	-0.776820	0.726830	0.164850	-0.729548	0.911188	-0.090989	-0.658010	0.941755	0.101885	-0.528256	1.180337	-0.198839	-0.524009	1.134028	-0.079280	-0.500086	1.190919	-0.098011	-0.609343	0.676895	-0.296380	-0.315815	0.876510	0.192185	-0.326268	0.708479	-0.161045	-0.041322	0.705980	0.014684	-0.110834	0.060680	0.226755	-0.104147	0.067355	-0.086993	-0.091474	0.072304	0.184626	0.617982	0.600347	-0.062293
6641	55.341667	-0.841226	0.697294	-0.073945	-0.776828	0.726804	0.164837	-0.729585	0.911190	-0.091047	-0.658075	0.941851	0.101885	-0.528581	1.180496	-0.198641	-0.524391	1.134028	-0.079101	-0.500585	1.190947	-0.097724	-0.607630	0.677194	-0.296860	-0.315761	0.876959	0.192089	-0.324155	0.711200	-0.162906	-0.040953	0.706320	0.014809	-0.110844	0.060699	0.226744	-0.104142	0.067365	-0.086994	-0.091469	0.072298	0.184604	0.619906	0.597176	-0.061999
6642	55.350000	-0.841149	0.697306	-0.073864	-0.776837	0.726773	0.164828	-0.729643	0.911190	-0.091102	-0.658160	0.941943	0.101897	-0.529025	1.180647	-0.198332	-0.524798	1.133979	-0.078848	-0.501137	1.191027	-0.097382	-0.605925	0.677524	-0.297300	-0.315761	0.877513	0.192123	-0.322034	0.713859	-0.164720	-0.040529	0.706735	0.014963	-0.110846	0.060715	0.226734	-0.104142	0.067360	-0.086991	-0.091463	0.072292	0.184573	0.621971	0.593859	-0.061427
6643	55.358333	-0.841308	0.697243	-0.073904	-0.776863	0.726732	0.164833	-0.729717	0.911191	-0.091145	-0.658261	0.941864	0.101840	-0.529551	1.180796	-0.198007	-0.525331	1.133981	-0.078638	-0.501791	1.191128	-0.097014	-0.604230	0.677892	-0.297706	-0.315640	0.877963	0.192211	-0.319903	0.716407	-0.166433	-0.040036	0.707238	0.015156	-0.110843	0.060718	0.226716	-0.104140	0.067357	-0.086992	-0.091457	0.072274	0.184555	0.624050	0.590714	-0.060562
6644	55.366667	-0.841389	0.697235	-0.073868	-0.776897	0.726689	0.164843	-0.729814	0.911200	-0.091175	-0.658392	0.941917	0.101871	-0.530134	1.181005	-0.197649	-0.525903	1.133993	-0.078335	-0.502528	1.191256	-0.096603	-0.602494	0.678284	-0.298085	-0.315686	0.878387	0.192194	-0.317752	0.718908	-0.168094	-0.039487	0.707811	0.015371	-0.110831	0.060722	0.226690	-0.104142	0.067349	-0.086991	-0.091458	0.072259	0.184533	0.626122	0.587606	-0.059560
6645	55.375000	-0.841455	0.697218	-0.073828	-0.776909	0.726691	0.164870	-0.729929	0.911214	-0.091177	-0.658544	0.941947	0.101911	-0.530802	1.181225	-0.197263	-0.526512	1.134037	-0.078066	-0.503336	1.191417	-0.096156	-0.600658	0.678640	-0.298390	-0.315759	0.878787	0.192160	-0.315615	0.721310	-0.169631	-0.038844	0.708407	0.015613	-0.110830	0.060715	0.226673	-0.104143	0.067363	-0.087001	-0.091450	0.072243	0.184497	0.627975	0.584538	-0.058229
6646	55.383333	-0.841531	0.697200	-0.073784	-0.776941	0.726621	0.164872	-0.730062	0.911235	-0.091164	-0.658686	0.941774	0.101856	-0.531526	1.181515	-0.196839	-0.527235	1.134089	-0.077737	-0.504233	1.191606	-0.095676	-0.598824	0.679016	-0.298698	-0.315830	0.879143	0.192112	-0.313462	0.723626	-0.171093	-0.038161	0.709018	0.015872	-0.110819	0.060717	0.226635	-0.104147	0.067363	-0.087011	-0.091442	0.072226	0.184467	0.630048	0.581273	-0.056508
6647	55.391667	-0.841612	0.697174	-0.073735	-0.776945	0.726607	0.164898	-0.730205	0.911263	-0.091121	-0.658904	0.941805	0.101960	-0.532283	1.181791	-0.196448	-0.527987	1.134166	-0.077404	-0.505201	1.191813	-0.095191	-0.597041	0.679507	-0.299054	-0.316033	0.879391	0.191895	-0.311352	0.725890	-0.172445	-0.037504	0.709641	0.016098	-0.110811	0.060712	0.226599	-0.104148	0.067369	-0.087019	-0.091435	0.072214	0.184437	0.631721	0.578251	-0.055229
6648	55.400000	-0.841733	0.697168	-0.073666	-0.776992	0.726557	0.164929	-0.730351	0.911276	-0.091071	-0.659095	0.941920	0.102120	-0.533107	1.182088	-0.195982	-0.528782	1.134265	-0.077031	-0.506243	1.192042	-0.094682	-0.595256	0.680018	-0.299395	-0.316133	0.879731	0.191875	-0.309215	0.728056	-0.173661	-0.036897	0.710228	0.016299	-0.110797	0.060714	0.226572	-0.104152	0.067371	-0.087019	-0.091429	0.072209	0.184408	0.633103	0.575374	-0.054068
6649	55.408333	-0.841807	0.697122	-0.073618	-0.777082	0.726475	0.164956	-0.730498	0.911302	-0.090999	-0.659287	0.941894	0.102225	-0.533998	1.182348	-0.195478	-0.529609	1.134373	-0.076584	-0.507310	1.192289	-0.094125	-0.593459	0.680570	-0.299728	-0.316208	0.879948	0.191796	-0.307102	0.730185	-0.174718	-0.036316	0.710776	0.016477	-0.110799	0.060732	0.226549	-0.104156	0.067373	-0.087029	-0.091421	0.072207	0.184389	0.633985	0.572959	-0.053091
6650	55.416667	-0.841923	0.697102	-0.073547	-0.777156	0.726422	0.165002	-0.730648	0.911338	-0.090911	-0.659430	0.941790	0.102292	-0.534956	1.182706	-0.194879	-0.530485	1.134496	-0.076074	-0.508418	1.192577	-0.093481	-0.591675	0.681148	-0.300063	-0.316289	0.880129	0.191715	-0.304997	0.732246	-0.175649	-0.035735	0.711343	0.016634	-0.110793	0.060745	0.226538	-0.104155	0.067376	-0.087032	-0.091418	0.072203	0.184365	0.634589	0.571324	-0.052324
6651	55.425000	-0.842025	0.697061	-0.073477	-0.777226	0.726358	0.165051	-0.730810	0.911379	-0.090798	-0.659730	0.941767	0.102496	-0.535883	1.183022	-0.194353	-0.531379	1.134645	-0.075583	-0.509549	1.192796	-0.092828	-0.589852	0.681779	-0.300353	-0.316375	0.880280	0.191637	-0.302926	0.734286	-0.176402	-0.035127	0.711927	0.016777	-0.110801	0.060760	0.226521	-0.104159	0.067386	-0.087046	-0.091414	0.072195	0.184345	0.634748	0.570070	-0.051750
6652	55.433333	-0.842073	0.697010	-0.073411	-0.777302	0.726284	0.165097	-0.730978	0.911426	-0.090666	-0.659928	0.941793	0.102701	-0.536923	1.183347	-0.193671	-0.532335	1.134799	-0.075084	-0.510745	1.193133	-0.092064	-0.588062	0.682446	-0.300655	-0.316469	0.880412	0.191569	-0.300657	0.736376	-0.177071	-0.034471	0.712540	0.016915	-0.110797	0.060774	0.226499	-0.104162	0.067381	-0.087044	-0.091409	0.072184	0.184324	0.634751	0.569120	-0.051628
6653	55.441667	-0.842178	0.696963	-0.073348	-0.777385	0.726199	0.165156	-0.731045	0.911426	-0.090540	-0.660193	0.941814	0.102908	-0.537986	1.183697	-0.192974	-0.533311	1.134914	-0.074427	-0.511945	1.193329	-0.091349	-0.586241	0.683182	-0.300934	-0.316574	0.880530	0.191516	-0.298748	0.738199	-0.177466	-0.033731	0.713214	0.017069	-0.110692	0.060625	0.226370	-0.104164	0.067384	-0.087047	-0.091407	0.072170	0.184299	0.634701	0.568322	-0.051343
6654	55.450000	-0.842291	0.696931	-0.073269	-0.777470	0.726103	0.165215	-0.731119	0.911437	-0.090393	-0.660358	0.941629	0.103066	-0.539094	1.184119	-0.192221	-0.534297	1.135011	-0.073832	-0.513253	1.193642	-0.090559	-0.584438	0.683955	-0.301221	-0.316684	0.880629	0.191474	-0.296842	0.740008	-0.177782	-0.032952	0.713913	0.017222	-0.110789	0.060770	0.226457	-0.104166	0.067390	-0.087052	-0.091404	0.072155	0.184271	0.634570	0.567452	-0.051022
6655	55.458333	-0.842367	0.696883	-0.073189	-0.777574	0.725950	0.165261	-0.731294	0.911505	-0.090224	-0.660600	0.941650	0.103349	-0.540238	1.184478	-0.191432	-0.535287	1.135103	-0.073202	-0.514504	1.193817	-0.089740	-0.582630	0.684793	-0.301502	-0.316792	0.880693	0.191432	-0.294924	0.741804	-0.178035	-0.032140	0.714609	0.017408	-0.110776	0.060766	0.226435	-0.104172	0.067398	-0.087064	-0.091399	0.072140	0.184249	0.634402	0.566944	-0.050684
6656	55.466667	-0.842496	0.696851	-0.073101	-0.777665	0.725836	0.165329	-0.731473	0.911570	-0.090045	-0.660817	0.941566	0.103584	-0.541371	1.184881	-0.190658	-0.536304	1.135222	-0.072514	-0.515805	1.194094	-0.088848	-0.580809	0.685658	-0.301792	-0.316901	0.880733	0.191403	-0.293008	0.743547	-0.178244	-0.031351	0.715286	0.017590	-0.110765	0.060759	0.226422	-0.104178	0.067398	-0.087065	-0.091392	0.072137	0.184239	0.634149	0.566587	-0.050305
6657	55.475000	-0.842634	0.696805	-0.073005	-0.777755	0.725714	0.165399	-0.731664	0.911648	-0.089841	-0.661010	0.941495	0.103830	-0.542512	1.185313	-0.189797	-0.537270	1.135340	-0.071740	-0.517094	1.194381	-0.087930	-0.578986	0.686574	-0.302064	-0.317011	0.880725	0.191378	-0.291086	0.745185	-0.178389	-0.030608	0.715950	0.017743	-0.110759	0.060757	0.226412	-0.104179	0.067402	-0.087064	-0.091392	0.072140	0.184231	0.633923	0.566413	-0.049871
6658	55.483333	-0.842793	0.696761	-0.072909	-0.777903	0.725583	0.165486	-0.731870	0.911723	-0.089632	-0.661254	0.941342	0.104074	-0.543645	1.185784	-0.188908	-0.538258	1.135484	-0.071027	-0.518384	1.194710	-0.086998	-0.577192	0.687503	-0.302340	-0.317121	0.880673	0.191366	-0.289141	0.746730	-0.178467	-0.030012	0.716429	0.017872	-0.110763	0.060765	0.226410	-0.104184	0.067420	-0.087067	-0.091390	0.072147	0.184231	0.633698	0.566336	-0.049391
6659	55.491667	-0.842899	0.696719	-0.072802	-0.778010	0.725450	0.165572	-0.732067	0.911799	-0.089406	-0.661526	0.941312	0.104412	-0.544756	1.186257	-0.188008	-0.539265	1.135690	-0.070248	-0.519599	1.195000	-0.086038	-0.575371	0.688472	-0.302584	-0.317247	0.880572	0.191361	-0.287196	0.748175	-0.178460	-0.029509	0.716825	0.017948	-0.110771	0.060783	0.226410	-0.104191	0.067424	-0.087069	-0.091389	0.072156	0.184227	0.633460	0.566429	-0.048884
6660	55.500000	-0.843049	0.696691	-0.072695	-0.778118	0.725309	0.165657	-0.732262	0.911887	-0.089166	-0.661695	0.941294	0.104745	-0.545838	1.186769	-0.187076	-0.540294	1.135951	-0.069403	-0.520801	1.195322	-0.085034	-0.573591	0.689468	-0.302813	-0.317376	0.880437	0.191371	-0.285237	0.749560	-0.178392	-0.029072	0.717184	0.017995	-0.110780	0.060797	0.226403	-0.104201	0.067430	-0.087071	-0.091384	0.072157	0.184222	0.633147	0.566637	-0.048391
6661	55.508333	-0.843164	0.696680	-0.072538	-0.778242	0.725179	0.165757	-0.732449	0.911977	-0.088902	-0.661958	0.941051	0.105013	-0.546910	1.187310	-0.186076	-0.541298	1.136186	-0.068604	-0.521999	1.195655	-0.083993	-0.571813	0.690487	-0.303007	-0.317507	0.880261	0.191401	-0.283307	0.750896	-0.178232	-0.028720	0.717462	0.018038	-0.110681	0.060658	0.226286	-0.104205	0.067433	-0.087084	-0.091388	0.072159	0.184214	0.632866	0.566958	-0.047901
6662	55.516667	-0.843279	0.696675	-0.072373	-0.778399	0.724997	0.165852	-0.732638	0.912076	-0.088618	-0.662260	0.940894	0.105361	-0.547931	1.187841	-0.185089	-0.542292	1.136415	-0.067806	-0.523173	1.196006	-0.082959	-0.570064	0.691528	-0.303182	-0.317655	0.880054	0.191454	-0.281381	0.752172	-0.177955	-0.028346	0.717722	0.018085	-0.110780	0.060807	0.226391	-0.104215	0.067445	-0.087098	-0.091395	0.072149	0.184208	0.632465	0.567301	-0.047437
6663	55.525000	-0.843552	0.696619	-0.072308	-0.778554	0.724874	0.165978	-0.732798	0.912198	-0.088334	-0.662492	0.940924	0.105799	-0.548953	1.188424	-0.184034	-0.543221	1.136626	-0.066856	-0.524357	1.196358	-0.081841	-0.568336	0.692595	-0.303307	-0.317814	0.879825	0.191549	-0.279472	0.753438	-0.177569	-0.027906	0.717996	0.018175	-0.110781	0.060797	0.226393	-0.104218	0.067450	-0.087109	-0.091395	0.072149	0.184203	0.632113	0.567668	-0.047022
6664	55.533333	-0.843706	0.696601	-0.072179	-0.778718	0.724754	0.166113	-0.732962	0.912321	-0.088024	-0.662711	0.940629	0.106089	-0.549953	1.188969	-0.182925	-0.544188	1.136888	-0.065919	-0.525533	1.196708	-0.080752	-0.566645	0.693675	-0.303399	-0.317982	0.879573	0.191673	-0.277597	0.754694	-0.177093	-0.027431	0.718278	0.018293	-0.110782	0.060788	0.226387	-0.104224	0.067457	-0.087112	-0.091401	0.072152	0.184200	0.631718	0.567978	-0.046675
6665	55.541667	-0.843904	0.696610	-0.072020	-0.778931	0.724609	0.166252	-0.733123	0.912449	-0.087719	-0.662924	0.940586	0.106509	-0.550944	1.189525	-0.181782	-0.545069	1.137087	-0.064948	-0.526604	1.197054	-0.079456	-0.564961	0.694775	-0.303476	-0.318148	0.879285	0.191831	-0.275720	0.755889	-0.176507	-0.026952	0.718550	0.018435	-0.110777	0.060782	0.226392	-0.104223	0.067463	-0.087119	-0.091405	0.072150	0.184207	0.631194	0.568132	-0.046380
6666	55.550000	-0.844015	0.696555	-0.071904	-0.779098	0.724470	0.166393	-0.733274	0.912579	-0.087409	-0.663194	0.940571	0.106992	-0.551888	1.190092	-0.180605	-0.545965	1.137282	-0.063969	-0.527674	1.197378	-0.078251	-0.563307	0.695897	-0.303512	-0.318334	0.878959	0.192020	-0.273878	0.757032	-0.175850	-0.026486	0.718796	0.018580	-0.110778	0.060785	0.226400	-0.104231	0.067469	-0.087113	-0.091404	0.072158	0.184216	0.630736	0.568200	-0.046157
6667	55.558333	-0.844182	0.696534	-0.071757	-0.779287	0.724304	0.166533	-0.733425	0.912714	-0.087084	-0.663437	0.940365	0.107385	-0.552815	1.190663	-0.179386	-0.546815	1.137471	-0.062911	-0.528711	1.197722	-0.076957	-0.561687	0.697032	-0.303549	-0.318512	0.878532	0.192196	-0.272079	0.758124	-0.175175	-0.026063	0.719025	0.018723	-0.110791	0.060788	0.226415	-0.104239	0.067479	-0.087115	-0.091415	0.072178	0.184234	0.630230	0.568132	-0.045950
6668	55.566667	-0.844383	0.696542	-0.071601	-0.779481	0.724117	0.166678	-0.733571	0.912845	-0.086751	-0.663664	0.940255	0.107840	-0.553721	1.191227	-0.178144	-0.547610	1.137684	-0.061813	-0.529593	1.197857	-0.075703	-0.560082	0.698184	-0.303569	-0.318690	0.878076	0.192405	-0.270216	0.759092	-0.174457	-0.025685	0.719251	0.018866	-0.110794	0.060802	0.226431	-0.104245	0.067487	-0.087114	-0.091418	0.072187	0.184253	0.629866	0.567976	-0.045769
6669	55.575000	-0.844555	0.696528	-0.071447	-0.779685	0.723992	0.166872	-0.733702	0.912975	-0.086399	-0.663895	0.940109	0.108301	-0.554577	1.191778	-0.176867	-0.548408	1.137863	-0.060732	-0.530548	1.198142	-0.074429	-0.558483	0.699364	-0.303557	-0.318938	0.877813	0.192821	-0.268380	0.759970	-0.173761	-0.025359	0.719446	0.019011	-0.110799	0.060807	0.226439	-0.104250	0.067493	-0.087126	-0.091425	0.072200	0.184265	0.629602	0.567747	-0.045613
6670	55.583333	-0.844703	0.696501	-0.071313	-0.779887	0.723757	0.167009	-0.733833	0.913112	-0.086031	-0.664133	0.939961	0.108783	-0.555417	1.192320	-0.175549	-0.549176	1.138056	-0.059608	-0.531465	1.198430	-0.073073	-0.556897	0.700554	-0.303565	-0.318940	0.877324	0.193150	-0.266521	0.760743	-0.173054	-0.025072	0.719614	0.019160	-0.110815	0.060815	0.226447	-0.104256	0.067499	-0.087131	-0.091431	0.072206	0.184276	0.629346	0.567475	-0.045449
6671	55.591667	-0.844882	0.696508	-0.071152	-0.780079	0.723561	0.167167	-0.733971	0.913248	-0.085648	-0.664337	0.939742	0.109239	-0.556212	1.192904	-0.174212	-0.549863	1.138224	-0.058468	-0.532315	1.198694	-0.071705	-0.555292	0.701769	-0.303551	-0.319179	0.876926	0.193552	-0.264739	0.761479	-0.172397	-0.024856	0.719753	0.019306	-0.110813	0.060806	0.226451	-0.104262	0.067501	-0.087145	-0.091432	0.072203	0.184280	0.629220	0.567189	-0.045302
6672	55.600000	-0.845085	0.696522	-0.070992	-0.780310	0.723388	0.167360	-0.734097	0.913382	-0.085243	-0.664626	0.939631	0.109799	-0.556978	1.193464	-0.172863	-0.550510	1.138417	-0.057296	-0.533127	1.198970	-0.070320	-0.553708	0.703001	-0.303543	-0.319588	0.876422	0.193887	-0.262880	0.762103	-0.171669	-0.024713	0.719891	0.019449	-0.110815	0.060792	0.226454	-0.104274	0.067503	-0.087150	-0.091438	0.072204	0.184284	0.629116	0.566932	-0.045171
6673	55.608333	-0.845233	0.696516	-0.070832	-0.780490	0.723194	0.167529	-0.734217	0.913531	-0.084818	-0.664872	0.939467	0.110333	-0.557659	1.193931	-0.171509	-0.551164	1.138625	-0.056088	-0.533917	1.199268	-0.068988	-0.552133	0.704250	-0.303506	-0.319703	0.875827	0.194203	-0.261075	0.762736	-0.170888	-0.024689	0.720015	0.019559	-0.110814	0.060791	0.226459	-0.104277	0.067508	-0.087156	-0.091439	0.072207	0.184287	0.629023	0.566747	-0.045068
6674	55.616667	-0.845382	0.696513	-0.070673	-0.780677	0.722995	0.167698	-0.734331	0.913687	-0.084405	-0.665113	0.939298	0.110885	-0.558365	1.194503	-0.170075	-0.551760	1.138835	-0.054849	-0.534657	1.199561	-0.067546	-0.550565	0.705494	-0.303466	-0.319876	0.875409	0.194705	-0.259312	0.763395	-0.170052	-0.024752	0.720124	0.019632	-0.110814	0.060782	0.226465	-0.104286	0.067517	-0.087169	-0.091443	0.072212	0.184291	0.628929	0.566608	-0.044986
6675	55.625000	-0.845555	0.696519	-0.070512	-0.780894	0.722761	0.167856	-0.734428	0.913847	-0.083970	-0.665283	0.939180	0.111431	-0.558962	1.194950	-0.168695	-0.552351	1.139038	-0.053574	-0.535304	1.199813	-0.066091	-0.549003	0.706776	-0.303401	-0.320331	0.874991	0.195202	-0.257521	0.764013	-0.169110	-0.024940	0.720213	0.019648	-0.110814	0.060776	0.226466	-0.104291	0.067518	-0.087174	-0.091448	0.072215	0.184307	0.628822	0.566551	-0.044961
6676	55.633333	-0.845705	0.696534	-0.070354	-0.781080	0.722563	0.168035	-0.734506	0.914004	-0.083552	-0.665605	0.938877	0.111961	-0.559549	1.195427	-0.167268	-0.552864	1.139177	-0.052329	-0.535936	1.200052	-0.064631	-0.547452	0.708063	-0.303312	-0.320562	0.874346	0.195574	-0.255805	0.764676	-0.168124	-0.025205	0.720276	0.019637	-0.110817	0.060786	0.226481	-0.104290	0.067531	-0.087178	-0.091448	0.072231	0.184317	0.628706	0.566527	-0.044967
6677	55.641667	-0.845828	0.696535	-0.070198	-0.781323	0.722358	0.168227	-0.734566	0.914167	-0.083129	-0.665768	0.938707	0.112507	-0.560116	1.195889	-0.165801	-0.553352	1.139369	-0.050998	-0.536550	1.200279	-0.063140	-0.545916	0.709333	-0.303188	-0.320839	0.873870	0.196142	-0.254043	0.765281	-0.167029	-0.025550	0.720308	0.019605	-0.110830	0.060799	0.226493	-0.104299	0.067534	-0.087180	-0.091453	0.072243	0.184331	0.628532	0.566548	-0.044993
6678	55.650000	-0.845936	0.696529	-0.070045	-0.781548	0.722127	0.168399	-0.734612	0.914330	-0.082709	-0.666011	0.938417	0.113022	-0.560638	1.196358	-0.164336	-0.553839	1.139528	-0.049675	-0.537113	1.200479	-0.061671	-0.544410	0.710627	-0.303053	-0.321174	0.873567	0.196898	-0.252327	0.765926	-0.165923	-0.025949	0.720306	0.019551	-0.110841	0.060802	0.226500	-0.104309	0.067539	-0.087186	-0.091459	0.072255	0.184341	0.628332	0.566593	-0.045065
6679	55.658333	-0.846063	0.696544	-0.069880	-0.781757	0.721955	0.168593	-0.734783	0.914518	-0.082356	-0.666283	0.938248	0.113630	-0.561021	1.196784	-0.162960	-0.554248	1.139652	-0.048374	-0.537677	1.200691	-0.060196	-0.542897	0.711907	-0.302883	-0.321402	0.872921	0.197405	-0.250611	0.766554	-0.164833	-0.026394	0.720264	0.019503	-0.110839	0.060803	0.226501	-0.104315	0.067542	-0.087196	-0.091461	0.072256	0.184342	0.628142	0.566663	-0.045187
6680	55.666667	-0.846166	0.696564	-0.069728	-0.781963	0.721789	0.168791	-0.734812	0.914699	-0.081919	-0.666554	0.938127	0.114275	-0.561448	1.197244	-0.161482	-0.554644	1.139803	-0.047081	-0.538204	1.200876	-0.058740	-0.541403	0.713201	-0.302678	-0.321678	0.872443	0.198086	-0.248891	0.767079	-0.163708	-0.026871	0.720175	0.019455	-0.110845	0.060800	0.226509	-0.104312	0.067545	-0.087212	-0.091466	0.072256	0.184339	0.627945	0.566723	-0.045321
6681	55.675000	-0.846227	0.696574	-0.069587	-0.782169	0.721532	0.168951	-0.734821	0.914884	-0.081478	-0.666803	0.937883	0.114856	-0.561825	1.197724	-0.159998	-0.554993	1.139946	-0.045757	-0.538612	1.201118	-0.057170	-0.539930	0.714499	-0.302444	-0.321933	0.871975	0.198792	-0.247170	0.767598	-0.162666	-0.027367	0.720065	0.019420	-0.110846	0.060791	0.226506	-0.104320	0.067550	-0.087218	-0.091463	0.072248	0.184343	0.627761	0.566770	-0.045453
6682	55.683333	-0.846284	0.696594	-0.069443	-0.782398	0.721320	0.169128	-0.734820	0.915077	-0.081022	-0.667002	0.937766	0.115495	-0.562174	1.198253	-0.158500	-0.555351	1.140114	-0.044414	-0.539046	1.201344	-0.055673	-0.538427	0.715820	-0.302196	-0.322173	0.871498	0.199517	-0.245429	0.768096	-0.161667	-0.027890	0.719938	0.019393	-0.110586	0.060436	0.226252	-0.104325	0.067547	-0.087218	-0.091470	0.072249	0.184349	0.627585	0.566813	-0.045578
6683	55.691667	-0.846294	0.696643	-0.069265	-0.782599	0.721175	0.169316	-0.734817	0.915273	-0.080572	-0.667175	0.937576	0.116087	-0.562427	1.198647	-0.157012	-0.555670	1.140298	-0.043078	-0.539402	1.201571	-0.054099	-0.536937	0.717143	-0.301940	-0.322430	0.871112	0.200321	-0.243688	0.768576	-0.160653	-0.028426	0.719823	0.019386	-0.110841	0.060783	0.226514	-0.104329	0.067557	-0.087221	-0.091476	0.072256	0.184357	0.627397	0.566852	-0.045702
6684	55.700000	-0.846402	0.696654	-0.069158	-0.782827	0.720999	0.169502	-0.734798	0.915466	-0.080111	-0.667448	0.937370	0.116707	-0.562665	1.199103	-0.155503	-0.555958	1.140448	-0.041718	-0.539776	1.201764	-0.052635	-0.535388	0.718480	-0.301647	-0.322659	0.870551	0.201003	-0.241937	0.769085	-0.159629	-0.029089	0.719637	0.019373	-0.110846	0.060783	0.226520	-0.104331	0.067565	-0.087221	-0.091484	0.072258	0.184368	0.627220	0.566889	-0.045835
6685	55.708333	-0.846465	0.696700	-0.069022	-0.783045	0.720792	0.169681	-0.734759	0.915643	-0.079670	-0.667668	0.937149	0.117314	-0.562877	1.199531	-0.153941	-0.556237	1.140629	-0.040325	-0.540085	1.202025	-0.050988	-0.533730	0.719724	-0.301318	-0.322892	0.870073	0.201725	-0.240156	0.769646	-0.158574	-0.029669	0.719536	0.019379	-0.110848	0.060788	0.226520	-0.104335	0.067561	-0.087215	-0.091480	0.072280	0.184367	0.626977	0.566910	-0.045987
6686	55.716667	-0.846419	0.696777	-0.068814	-0.783252	0.720585	0.169848	-0.734712	0.915825	-0.079217	-0.667838	0.936847	0.117861	-0.563075	1.199979	-0.152413	-0.556478	1.140755	-0.038901	-0.540316	1.202163	-0.049447	-0.532009	0.720985	-0.300968	-0.323143	0.869578	0.202465	-0.238363	0.770250	-0.157472	-0.030374	0.719358	0.019371	-0.110852	0.060788	0.226520	-0.104342	0.067556	-0.087212	-0.091483	0.072285	0.184377	0.626795	0.566905	-0.046139
6687	55.725000	-0.846564	0.696795	-0.068748	-0.783479	0.720381	0.170031	-0.734759	0.916049	-0.078777	-0.668121	0.936803	0.118595	-0.563232	1.200408	-0.150846	-0.556660	1.140890	-0.037484	-0.540574	1.202330	-0.047856	-0.530410	0.722506	-0.300657	-0.323389	0.869063	0.203188	-0.236555	0.771013	-0.156324	-0.031121	0.719167	0.019331	-0.110854	0.060789	0.226524	-0.104341	0.067562	-0.087216	-0.091487	0.072294	0.184377	0.626605	0.566878	-0.046307
6688	55.733333	-0.846610	0.696859	-0.068605	-0.783663	0.720192	0.170209	-0.734535	0.916163	-0.078324	-0.668293	0.936632	0.119231	-0.563325	1.200761	-0.149285	-0.556857	1.141017	-0.036069	-0.540771	1.202457	-0.046277	-0.528586	0.723860	-0.300295	-0.323643	0.868523	0.203921	-0.234587	0.771646	-0.155056	-0.031883	0.718972	0.019258	-0.110868	0.060792	0.226525	-0.104344	0.067569	-0.087222	-0.091488	0.072300	0.184378	0.626379	0.566828	-0.046462
6689	55.741667	-0.846598	0.696905	-0.068466	-0.783860	0.719995	0.170395	-0.734537	0.916399	-0.077877	-0.668568	0.936352	0.119861	-0.563416	1.201141	-0.147682	-0.556980	1.141069	-0.034652	-0.540979	1.202608	-0.044670	-0.526742	0.725308	-0.299894	-0.323919	0.868034	0.204726	-0.232578	0.772403	-0.153762	-0.032649	0.718766	0.019142	-0.110741	0.060614	0.226393	-0.104348	0.067569	-0.087228	-0.091491	0.072291	0.184381	0.626154	0.566776	-0.046641
6690	55.750000	-0.846653	0.696974	-0.068323	-0.784079	0.719816	0.170604	-0.734516	0.916646	-0.077415	-0.668729	0.936017	0.120433	-0.563458	1.201515	-0.146115	-0.557082	1.141156	-0.033226	-0.541144	1.202701	-0.043105	-0.524871	0.726790	-0.299469	-0.324163	0.867351	0.205402	-0.230446	0.773308	-0.152393	-0.033407	0.718581	0.019018	-0.110870	0.060777	0.226520	-0.104349	0.067566	-0.087228	-0.091492	0.072287	0.184381	0.625951	0.566732	-0.046832
6691	55.758333	-0.846631	0.697029	-0.068168	-0.784255	0.719631	0.170809	-0.734107	0.916716	-0.076954	-0.668987	0.935868	0.121159	-0.563517	1.201902	-0.144511	-0.557179	1.141280	-0.031749	-0.541239	1.202860	-0.041445	-0.522765	0.728240	-0.298854	-0.324413	0.866704	0.206142	-0.228218	0.774092	-0.150968	-0.034091	0.718421	0.018897	-0.110854	0.060775	0.226522	-0.104352	0.067565	-0.087234	-0.091494	0.072289	0.184380	0.625820	0.566612	-0.046693
6692	55.766667	-0.846643	0.697094	-0.068013	-0.784451	0.719383	0.171006	-0.733921	0.916913	-0.076488	-0.669123	0.935600	0.121787	-0.563514	1.202236	-0.142900	-0.557251	1.141369	-0.030298	-0.541301	1.203000	-0.039773	-0.520766	0.729773	-0.298346	-0.324669	0.866052	0.206914	-0.225869	0.774906	-0.149552	-0.034705	0.718291	0.018792	-0.110850	0.060773	0.226528	-0.104354	0.067570	-0.087228	-0.091499	0.072298	0.184390	0.625593	0.566553	-0.046832
6693	55.775000	-0.846673	0.697180	-0.067860	-0.784635	0.719175	0.171212	-0.733724	0.917137	-0.076006	-0.669300	0.935398	0.122486	-0.563464	1.202581	-0.141289	-0.557262	1.141475	-0.028832	-0.541400	1.203174	-0.038141	-0.518680	0.731332	-0.297791	-0.324915	0.865378	0.207707	-0.223405	0.775720	-0.148084	-0.035180	0.718212	0.018686	-0.110860	0.060774	0.226539	-0.104359	0.067572	-0.087224	-0.091503	0.072304	0.184402	0.625262	0.566522	-0.047109
6694	55.783333	-0.846574	0.697292	-0.067641	-0.784869	0.718960	0.171432	-0.733508	0.917346	-0.075536	-0.669469	0.935179	0.123184	-0.563412	1.202922	-0.139704	-0.557282	1.141596	-0.027348	-0.541465	1.203354	-0.036513	-0.516534	0.732941	-0.297172	-0.325160	0.864684	0.208508	-0.220843	0.776521	-0.146621	-0.035596	0.718163	0.018570	-0.110867	0.060783	0.226548	-0.104357	0.067580	-0.087223	-0.091507	0.072313	0.184407	0.624839	0.566486	-0.047363
6695	55.791667	-0.846609	0.697354	-0.067534	-0.785050	0.718754	0.171636	-0.733275	0.917560	-0.075053	-0.669704	0.935060	0.123972	-0.563320	1.203286	-0.138063	-0.557275	1.141714	-0.025866	-0.541419	1.203401	-0.034962	-0.514322	0.734576	-0.296528	-0.325391	0.863960	0.209317	-0.218184	0.777308	-0.145144	-0.035961	0.718177	0.018420	-0.110875	0.060790	0.226552	-0.104356	0.067576	-0.087225	-0.091506	0.072320	0.184415	0.624376	0.566415	-0.047463
6696	55.800000	-0.846612	0.697410	-0.067418	-0.785268	0.718507	0.171834	-0.733013	0.917768	-0.074572	-0.669774	0.934718	0.124595	-0.563168	1.203637	-0.136501	-0.557241	1.141801	-0.024397	-0.541413	1.203634	-0.033203	-0.512057	0.736274	-0.295850	-0.325630	0.863233	0.210154	-0.215473	0.778057	-0.143646	-0.036349	0.718247	0.018229	-0.110876	0.060788	0.226560	-0.104354	0.067577	-0.087228	-0.091514	0.072328	0.184428	0.623833	0.566337	-0.047573
6697	55.808333	-0.846531	0.697515	-0.067230	-0.785457	0.718288	0.172043	-0.732753	0.917981	-0.074081	-0.669881	0.934479	0.125300	-0.563049	1.204025	-0.134836	-0.557217	1.141960	-0.022852	-0.541338	1.203723	-0.031597	-0.509702	0.737988	-0.295082	-0.325849	0.862477	0.210988	-0.212665	0.778792	-0.142144	-0.036864	0.718332	0.017881	-0.110892	0.060791	0.226562	-0.104358	0.067573	-0.087228	-0.091521	0.072324	0.184429	0.623291	0.566147	-0.047413
6698	55.816667	-0.846447	0.697627	-0.067043	-0.785643	0.718074	0.172255	-0.732475	0.918191	-0.073593	-0.670131	0.934251	0.126062	-0.562868	1.204418	-0.133228	-0.557135	1.142061	-0.021364	-0.541305	1.203896	-0.029987	-0.507289	0.739746	-0.294298	-0.326078	0.861709	0.211841	-0.209796	0.779501	-0.140603	-0.037472	0.718354	0.017676	-0.110896	0.060789	0.226569	-0.104363	0.067576	-0.087239	-0.091521	0.072321	0.184430	0.622575	0.566019	-0.047588
6699	55.825000	-0.846477	0.697675	-0.066977	-0.785803	0.717869	0.172466	-0.732177	0.918417	-0.073101	-0.670249	0.934099	0.126829	-0.562637	1.204729	-0.131571	-0.556956	1.142170	-0.019906	-0.541190	1.204039	-0.028327	-0.504793	0.741541	-0.293453	-0.326327	0.860922	0.212703	-0.206859	0.780171	-0.139000	-0.038122	0.718493	0.017373	-0.110898	0.060786	0.226567	-0.104366	0.067570	-0.087241	-0.091526	0.072315	0.184428	0.621740	0.565633	-0.047648
6700	55.833333	-0.846421	0.697779	-0.066841	-0.785989	0.717630	0.172664	-0.731873	0.918656	-0.072613	-0.670264	0.933608	0.127368	-0.562395	1.205092	-0.129920	-0.556935	1.142339	-0.018327	-0.540969	1.204124	-0.026674	-0.502072	0.743341	-0.292421	-0.326592	0.860113	0.213568	-0.203835	0.780808	-0.137371	-0.038914	0.718577	0.016930	-0.110909	0.060789	0.226569	-0.104360	0.067563	-0.087246	-0.091526	0.072314	0.184424	0.620882	0.565136	-0.047617
6701	55.841667	-0.846390	0.697924	-0.066694	-0.786139	0.717444	0.172878	-0.731638	0.918942	-0.072140	-0.670406	0.933374	0.128084	-0.562121	1.205457	-0.128265	-0.556777	1.142437	-0.016813	-0.540846	1.204296	-0.024989	-0.499450	0.745186	-0.291488	-0.326874	0.859309	0.214464	-0.200685	0.781421	-0.135702	-0.039712	0.718644	0.016605	-0.110912	0.060789	0.226572	-0.104364	0.067568	-0.087240	-0.091530	0.072319	0.184429	0.619963	0.564854	-0.047690
6702	55.850000	-0.846274	0.698042	-0.066575	-0.786288	0.717257	0.173092	-0.731381	0.919239	-0.071674	-0.670586	0.933278	0.128891	-0.561834	1.205830	-0.126602	-0.556595	1.142583	-0.015247	-0.540666	1.204463	-0.023253	-0.496767	0.747030	-0.290506	-0.327178	0.858503	0.215375	-0.197452	0.781990	-0.133986	-0.040542	0.718744	0.016228	-0.110915	0.060802	0.226576	-0.104366	0.067578	-0.087242	-0.091525	0.072327	0.184436	0.618926	0.564507	-0.047669
6703	55.858333	-0.846178	0.698174	-0.066464	-0.786420	0.717056	0.173293	-0.730781	0.919361	-0.071214	-0.670727	0.932965	0.129541	-0.561565	1.206231	-0.124860	-0.556396	1.142687	-0.013684	-0.540381	1.204511	-0.021589	-0.494023	0.748879	-0.289466	-0.327494	0.857699	0.216314	-0.194139	0.782508	-0.132217	-0.041345	0.718916	0.015809	-0.110916	0.060804	0.226582	-0.104365	0.067577	-0.087239	-0.091531	0.072334	0.184443	0.617862	0.564160	-0.047635
6704	55.866667	-0.846071	0.698301	-0.066354	-0.786573	0.716798	0.173475	-0.730575	0.919716	-0.070786	-0.670824	0.932678	0.130182	-0.561242	1.206562	-0.123129	-0.556162	1.142755	-0.012127	-0.540136	1.204591	-0.019878	-0.491243	0.750723	-0.288368	-0.327829	0.856915	0.217286	-0.190776	0.782925	-0.130404	-0.042133	0.719086	0.015472	-0.110925	0.060802	0.226590	-0.104359	0.067563	-0.087232	-0.091536	0.072342	0.184448	0.616772	0.563760	-0.047589
6705	55.875000	-0.845953	0.698434	-0.066248	-0.786713	0.716601	0.173688	-0.729936	0.919824	-0.070352	-0.670973	0.932552	0.130935	-0.560866	1.206867	-0.121423	-0.555908	1.142858	-0.010551	-0.539917	1.204726	-0.018139	-0.488439	0.752556	-0.287213	-0.328174	0.856126	0.218283	-0.187319	0.783311	-0.128552	-0.042847	0.719328	0.015175	-0.110924	0.060789	0.226589	-0.104362	0.067559	-0.087234	-0.091537	0.072345	0.184463	0.615650	0.563329	-0.047525
6706	55.883333	-0.845787	0.698558	-0.066145	-0.786896	0.716398	0.173914	-0.729483	0.920050	-0.069935	-0.671160	0.932321	0.131635	-0.560454	1.207193	-0.119711	-0.555655	1.142939	-0.008933	-0.539555	1.204769	-0.016434	-0.485635	0.754398	-0.286024	-0.328521	0.855362	0.219312	-0.183821	0.783649	-0.126667	-0.043503	0.719651	0.014924	-0.110926	0.060784	0.226599	-0.104358	0.067560	-0.087240	-0.091542	0.072340	0.184479	0.614529	0.562898	-0.047412
6707	55.891667	-0.845644	0.698765	-0.066047	-0.787025	0.716213	0.174113	-0.729026	0.920279	-0.069532	-0.671261	0.932057	0.132271	-0.560055	1.207560	-0.117964	-0.555373	1.142987	-0.007386	-0.539273	1.204904	-0.014635	-0.482807	0.756232	-0.284771	-0.328889	0.854612	0.220389	-0.180262	0.783902	-0.124733	-0.044131	0.720073	0.014718	-0.110928	0.060773	0.226604	-0.104364	0.067557	-0.087242	-0.091550	0.072333	0.184489	0.613428	0.562466	-0.047317
6708	55.900000	-0.845632	0.698944	-0.066029	-0.787147	0.716047	0.174315	-0.728548	0.920514	-0.069143	-0.671393	0.931807	0.132905	-0.559597	1.207883	-0.116249	-0.555080	1.143110	-0.005775	-0.538966	1.205028	-0.012845	-0.479971	0.758052	-0.283471	-0.329253	0.853865	0.221479	-0.176703	0.784103	-0.122768	-0.044803	0.720576	0.014541	-0.110926	0.060761	0.226614	-0.104357	0.067545	-0.087242	-0.091557	0.072342	0.184497	0.612367	0.561983	-0.047196
6709	55.908333	-0.845437	0.699090	-0.065927	-0.787287	0.715849	0.174495	-0.728056	0.920751	-0.068753	-0.671599	0.931684	0.133634	-0.559139	1.208258	-0.114520	-0.554773	1.143184	-0.004216	-0.538585	1.205084	-0.011165	-0.477151	0.759864	-0.282135	-0.329655	0.853130	0.222618	-0.173193	0.784290	-0.120759	-0.045534	0.721156	0.014395	-0.110928	0.060760	0.226624	-0.104362	0.067542	-0.087246	-0.091563	0.072338	0.184505	0.611367	0.561544	-0.047050
6710	55.916667	-0.845282	0.699253	-0.065834	-0.787376	0.715688	0.174667	-0.727547	0.920994	-0.068381	-0.671687	0.931344	0.134183	-0.558673	1.208624	-0.112766	-0.554450	1.143288	-0.002633	-0.538199	1.205179	-0.009452	-0.474310	0.761655	-0.280727	-0.330073	0.852398	0.223789	-0.169744	0.784413	-0.118712	-0.046332	0.721791	0.014279	-0.110934	0.060753	0.226634	-0.104360	0.067549	-0.087245	-0.091563	0.072343	0.184514	0.610401	0.561095	-0.046960
6711	55.925000	-0.845117	0.699416	-0.065740	-0.787468	0.715551	0.174834	-0.727027	0.921238	-0.068020	-0.671851	0.931161	0.134817	-0.558178	1.209064	-0.111006	-0.554133	1.143390	-0.001060	-0.537844	1.205358	-0.007569	-0.471477	0.763422	-0.279271	-0.330501	0.851658	0.224994	-0.166379	0.784548	-0.116625	-0.047205	0.722502	0.014190	-0.110934	0.060748	0.226639	-0.104358	0.067547	-0.087248	-0.091568	0.072355	0.184528	0.609511	0.560649	-0.046908
6712	55.933333	-0.844979	0.699606	-0.065647	-0.787611	0.715355	0.174978	-0.726488	0.921479	-0.067666	-0.671942	0.930968	0.135408	-0.557678	1.209445	-0.109255	-0.553807	1.143476	0.000503	-0.537489	1.205470	-0.005851	-0.468662	0.765169	-0.277761	-0.330959	0.850949	0.226245	-0.163081	0.784656	-0.114484	-0.048114	0.723273	0.014112	-0.110941	0.060746	0.226653	-0.104354	0.067535	-0.087242	-0.091567	0.072366	0.184548	0.608625	0.560193	-0.046841
6713	55.941667	-0.844712	0.699731	-0.065573	-0.787635	0.715246	0.175125	-0.725939	0.921713	-0.067339	-0.672094	0.930873	0.136066	-0.557130	1.209794	-0.107553	-0.553457	1.143565	0.002068	-0.537084	1.205532	-0.004135	-0.465986	0.766965	-0.276342	-0.331431	0.850237	0.227525	-0.159851	0.784767	-0.112251	-0.049032	0.724174	0.014114	-0.110950	0.060741	0.226664	-0.104346	0.067531	-0.087244	-0.091578	0.072371	0.184565	0.607768	0.559773	-0.046807
6714	55.950000	-0.844520	0.699877	-0.065506	-0.787776	0.715280	0.175366	-0.725377	0.921954	-0.067023	-0.672169	0.930614	0.136572	-0.556611	1.210191	-0.105829	-0.553086	1.143662	0.003639	-0.536681	1.205624	-0.002383	-0.463338	0.768732	-0.274882	-0.331918	0.849546	0.228847	-0.156641	0.784829	-0.109969	-0.049944	0.725176	0.014162	-0.110952	0.060732	0.226677	-0.104345	0.067525	-0.087243	-0.091575	0.072362	0.184584	0.606985	0.559376	-0.046781
6715	55.958333	-0.844302	0.700026	-0.065463	-0.787766	0.714964	0.175369	-0.724816	0.922198	-0.066721	-0.672341	0.930411	0.137142	-0.556020	1.210513	-0.104128	-0.552813	1.143796	0.005232	-0.536241	1.205673	-0.000678	-0.460741	0.770485	-0.273397	-0.332434	0.848890	0.230243	-0.153435	0.784831	-0.107618	-0.050835	0.726304	0.014315	-0.110962	0.060732	0.226694	-0.104333	0.067511	-0.087239	-0.091580	0.072365	0.184605	0.606173	0.558939	-0.046763
6716	55.966667	-0.844032	0.700166	-0.065423	-0.787815	0.714864	0.175485	-0.724243	0.922443	-0.066426	-0.672486	0.930239	0.137694	-0.555466	1.210862	-0.102404	-0.552549	1.143897	0.006772	-0.535839	1.205808	0.001114	-0.458002	0.771900	-0.271648	-0.332964	0.848251	0.231678	-0.150223	0.784741	-0.105270	-0.051731	0.727482	0.014517	-0.110962	0.060728	0.226711	-0.104324	0.067493	-0.087233	-0.091586	0.072359	0.184620	0.605422	0.558573	-0.046777
6717	55.975000	-0.843827	0.700334	-0.065396	-0.787853	0.714801	0.175598	-0.723675	0.922691	-0.066136	-0.672660	0.930187	0.138306	-0.554863	1.211269	-0.100704	-0.552083	1.143969	0.008247	-0.535359	1.205883	0.002757	-0.455473	0.773512	-0.270047	-0.333510	0.847661	0.233171	-0.147028	0.784536	-0.102936	-0.052628	0.728808	0.014824	-0.110962	0.060717	0.226726	-0.104317	0.067498	-0.087228	-0.091594	0.072354	0.184639	0.604731	0.558240	-0.046775
6718	55.983333	-0.843583	0.700486	-0.065381	-0.787931	0.714710	0.175699	-0.723113	0.922952	-0.065843	-0.672778	0.929915	0.138752	-0.554226	1.211704	-0.099074	-0.551611	1.144096	0.009749	-0.534896	1.205975	0.004418	-0.452907	0.774939	-0.268329	-0.334078	0.847093	0.234695	-0.143837	0.784219	-0.100665	-0.053585	0.730105	0.015190	-0.110968	0.060715	0.226746	-0.104303	0.067487	-0.087219	-0.091592	0.072353	0.184645	0.604066	0.557856	-0.046751
6719	55.991667	-0.843397	0.700664	-0.065364	-0.788055	0.714749	0.175866	-0.722547	0.923211	-0.065561	-0.672953	0.929746	0.139269	-0.553626	1.212161	-0.097389	-0.551422	1.144306	0.011227	-0.534482	1.206158	0.006124	-0.450404	0.776323	-0.266576	-0.334668	0.846575	0.236262	-0.140703	0.783813	-0.098460	-0.054732	0.731340	0.015547	-0.110968	0.060706	0.226756	-0.104297	0.067472	-0.087211	-0.091590	0.072359	0.184647	0.603517	0.557518	-0.046767
6720	56.000000	-0.843158	0.700825	-0.065367	-0.788090	0.714599	0.175910	-0.721974	0.923489	-0.065281	-0.673231	0.929654	0.139846	-0.552977	1.212586	-0.095777	-0.550883	1.144363	0.012629	-0.534070	1.206318	0.007753	-0.447962	0.777638	-0.264805	-0.335257	0.846089	0.237832	-0.137649	0.783338	-0.096327	-0.055954	0.732563	0.015925	-0.110962	0.060705	0.226762	-0.104289	0.067459	-0.087198	-0.091596	0.072350	0.184662	0.603018	0.557203	-0.046824
6721	56.008333	-0.842846	0.700961	-0.065371	-0.788199	0.714595	0.176032	-0.721389	0.923761	-0.065023	-0.673431	0.929492	0.140347	-0.552315	1.213019	-0.094168	-0.550624	1.144594	0.014121	-0.533619	1.206501	0.009399	-0.445584	0.778870	-0.263043	-0.335873	0.845664	0.239435	-0.134729	0.782786	-0.094283	-0.057254	0.733768	0.016352	-0.110971	0.060695	0.226775	-0.104284	0.067456	-0.087190	-0.091593	0.072358	0.184669	0.602577	0.556803	-0.046829
6722	56.016667	-0.842622	0.701119	-0.065389	-0.788219	0.714449	0.176051	-0.720804	0.924040	-0.064777	-0.673620	0.929187	0.140742	-0.551617	1.213418	-0.092604	-0.550415	1.144747	0.015509	-0.533167	1.206664	0.011032	-0.443281	0.780005	-0.261265	-0.336478	0.845270	0.241027	-0.131949	0.782191	-0.092281	-0.058635	0.735054	0.016971	-0.110971	0.060692	0.226783	-0.104281	0.067457	-0.087183	-0.091595	0.072359	0.184683	0.602223	0.556422	-0.046889
6723	56.025000	-0.842403	0.701275	-0.065406	-0.788325	0.714435	0.176153	-0.720207	0.924316	-0.064552	-0.673871	0.929022	0.141219	-0.551011	1.213885	-0.091019	-0.549941	1.145007	0.017017	-0.532703	1.206814	0.012587	-0.441074	0.781022	-0.259498	-0.337122	0.844955	0.242633	-0.129328	0.781541	-0.090230	-0.059972	0.736194	0.017507	-0.110978	0.060691	0.226784	-0.104272	0.067439	-0.087172	-0.091580	0.072371	0.184693	0.601894	0.556006	-0.046944
6724	56.033333	-0.842182	0.701431	-0.065427	-0.788350	0.714234	0.176125	-0.719615	0.924583	-0.064344	-0.674143	0.928853	0.141675	-0.550344	1.214289	-0.089481	-0.549663	1.145326	0.018532	-0.532296	1.207066	0.014152	-0.438944	0.781962	-0.257735	-0.337744	0.844674	0.244208	-0.126863	0.780837	-0.088206	-0.061278	0.737319	0.018095	-0.110972	0.060685	0.226785	-0.104260	0.067438	-0.087172	-0.091599	0.072360	0.184704	0.601590	0.555590	-0.046988
6725	56.041667	-0.841928	0.701577	-0.065449	-0.788425	0.714147	0.176159	-0.719026	0.924853	-0.064141	-0.674474	0.928801	0.142195	-0.549688	1.214702	-0.087947	-0.549320	1.145475	0.019839	-0.531874	1.207315	0.015712	-0.436902	0.782757	-0.255946	-0.338403	0.844486	0.245792	-0.124625	0.780089	-0.086227	-0.062569	0.738467	0.018790	-0.110981	0.060684	0.226791	-0.104253	0.067429	-0.087159	-0.091599	0.072343	0.184705	0.601314	0.555184	-0.047064
6726	56.050000	-0.841721	0.701730	-0.065473	-0.788469	0.714084	0.176187	-0.718454	0.925106	-0.063937	-0.674719	0.928566	0.142561	-0.549097	1.215173	-0.086359	-0.549129	1.145740	0.021262	-0.531375	1.207502	0.017247	-0.434811	0.783486	-0.253987	-0.338881	0.844018	0.247188	-0.122515	0.779268	-0.084276	-0.063846	0.739607	0.019539	-0.110983	0.060681	0.226787	-0.104240	0.067414	-0.087143	-0.091597	0.072347	0.184698	0.601031	0.554787	-0.047105
6727	56.058333	-0.841520	0.701890	-0.065516	-0.788538	0.714006	0.176209	-0.717893	0.925354	-0.063740	-0.675059	0.928525	0.143049	-0.548488	1.215570	-0.084881	-0.548652	1.145995	0.022719	-0.531037	1.207769	0.018855	-0.433006	0.784089	-0.252231	-0.339624	0.844086	0.248829	-0.120538	0.778369	-0.082393	-0.065124	0.740695	0.020331	-0.110971	0.060667	0.226779	-0.104231	0.067400	-0.087138	-0.091592	0.072338	0.184693	0.600768	0.554450	-0.047125
6728	56.066667	-0.841319	0.702053	-0.065554	-0.788612	0.713922	0.176225	-0.717353	0.925588	-0.063540	-0.675319	0.928294	0.143404	-0.547908	1.215925	-0.083369	-0.548558	1.146197	0.024063	-0.530630	1.207915	0.020331	-0.431182	0.784691	-0.250384	-0.340199	0.843878	0.250318	-0.118622	0.777405	-0.080550	-0.066436	0.741730	0.021163	-0.110966	0.060664	0.226786	-0.104218	0.067403	-0.087132	-0.091593	0.072334	0.184702	0.600515	0.554150	-0.047142
6729	56.075000	-0.841116	0.702237	-0.065539	-0.788727	0.713804	0.176232	-0.716842	0.925798	-0.063336	-0.675648	0.928162	0.143824	-0.547374	1.216251	-0.081860	-0.548136	1.146347	0.025500	-0.530399	1.208119	0.021910	-0.429450	0.785105	-0.248423	-0.340849	0.843860	0.251888	-0.116654	0.776407	-0.078593	-0.067801	0.742660	0.022012	-0.110965	0.060657	0.226793	-0.104208	0.067386	-0.087125	-0.091592	0.072334	0.184700	0.600254	0.553846	-0.047124
6730	56.083333	-0.840900	0.702334	-0.065609	-0.788819	0.713715	0.176243	-0.716339	0.925986	-0.063129	-0.675957	0.927996	0.144205	-0.546856	1.216554	-0.080346	-0.547923	1.146454	0.026891	-0.530150	1.208227	0.023426	-0.427948	0.785611	-0.246806	-0.341511	0.843879	0.253470	-0.114848	0.775413	-0.076837	-0.069223	0.743527	0.022876	-0.110966	0.060647	0.226795	-0.104195	0.067374	-0.087111	-0.091558	0.072359	0.184719	0.600018	0.553591	-0.047091
6731	56.091667	-0.840705	0.702492	-0.065696	-0.788934	0.713654	0.176262	-0.715845	0.926154	-0.062907	-0.676202	0.927778	0.144542	-0.546419	1.216801	-0.078845	-0.547737	1.146531	0.028280	-0.529874	1.208249	0.024957	-0.426536	0.786025	-0.245214	-0.342161	0.843921	0.255045	-0.113192	0.774456	-0.075124	-0.070707	0.744274	0.023740	-0.110974	0.060654	0.226799	-0.104189	0.067369	-0.087106	-0.091603	0.072348	0.184732	0.599733	0.553332	-0.046995
6732	56.100000	-0.840522	0.702619	-0.065771	-0.789142	0.713739	0.176367	-0.715371	0.926305	-0.062691	-0.676561	0.927594	0.144939	-0.545975	1.217055	-0.077377	-0.547573	1.146564	0.029643	-0.529720	1.208342	0.026498	-0.425136	0.786215	-0.243435	-0.342804	0.844002	0.256630	-0.111680	0.773559	-0.073431	-0.072220	0.744964	0.024615	-0.110979	0.060649	0.226818	-0.104188	0.067363	-0.087093	-0.091612	0.072351	0.184752	0.599432	0.553095	-0.046896
6733	56.108333	-0.840354	0.702738	-0.065851	-0.789186	0.713536	0.176259	-0.714913	0.926441	-0.062464	-0.676889	0.927518	0.145383	-0.545613	1.217272	-0.075892	-0.547457	1.146604	0.030991	-0.529618	1.208380	0.027930	-0.423741	0.786168	-0.241484	-0.343453	0.844117	0.258194	-0.110394	0.772759	-0.071720	-0.073728	0.745586	0.025499	-0.110992	0.060650	0.226821	-0.104181	0.067361	-0.087084	-0.091600	0.072368	0.184766	0.599136	0.552927	-0.046837
6734	56.116667	-0.840191	0.702851	-0.065931	-0.789316	0.713479	0.176247	-0.714472	0.926570	-0.062224	-0.677226	0.927445	0.145818	-0.545263	1.217501	-0.074457	-0.547341	1.146664	0.032317	-0.529513	1.208411	0.029394	-0.422659	0.786317	-0.240132	-0.344092	0.844224	0.259716	-0.109311	0.772049	-0.069984	-0.075222	0.746188	0.026410	-0.111003	0.060650	0.226835	-0.104178	0.067356	-0.087068	-0.091629	0.072371	0.184776	0.598828	0.552739	-0.046758
6735	56.125000	-0.840028	0.702965	-0.066016	-0.789473	0.713364	0.176207	-0.714062	0.926694	-0.061984	-0.677531	0.927232	0.146171	-0.544916	1.217703	-0.073046	-0.547256	1.146690	0.033604	-0.529432	1.208462	0.030841	-0.421673	0.786527	-0.238740	-0.344735	0.844367	0.261253	-0.108437	0.771402	-0.068228	-0.076682	0.746749	0.027333	-0.111008	0.060649	0.226845	-0.104172	0.067352	-0.087057	-0.091637	0.072366	0.184786	0.598498	0.552528	-0.046660
6736	56.133333	-0.839822	0.703060	-0.066100	-0.789634	0.713310	0.176202	-0.713670	0.926816	-0.061741	-0.677872	0.927153	0.146614	-0.544592	1.217911	-0.071652	-0.547202	1.146748	0.034891	-0.529306	1.208465	0.032195	-0.420555	0.786118	-0.237073	-0.345362	0.844505	0.262768	-0.107755	0.770920	-0.066435	-0.078105	0.747294	0.028261	-0.111016	0.060645	0.226860	-0.104165	0.067347	-0.087054	-0.091643	0.072374	0.184785	0.598168	0.552339	-0.046617
6737	56.141667	-0.839643	0.703199	-0.066152	-0.789787	0.713227	0.176187	-0.713311	0.926918	-0.061471	-0.678144	0.926921	0.146935	-0.544306	1.218102	-0.070283	-0.547187	1.146833	0.036200	-0.529359	1.208577	0.033658	-0.419708	0.786134	-0.235749	-0.345998	0.844663	0.264281	-0.107275	0.770524	-0.064681	-0.079467	0.747773	0.029180	-0.111015	0.060645	0.226865	-0.104163	0.067337	-0.087044	-0.091628	0.072382	0.184794	0.597836	0.552114	-0.046568
6738	56.150000	-0.839340	0.703220	-0.066315	-0.789943	0.713133	0.176191	-0.712970	0.927011	-0.061204	-0.678499	0.926893	0.147405	-0.544043	1.218301	-0.068907	-0.547209	1.146869	0.037468	-0.529316	1.208625	0.035106	-0.418793	0.785798	-0.234186	-0.346630	0.844818	0.265778	-0.106787	0.770145	-0.062776	-0.080790	0.748293	0.030157	-0.111021	0.060651	0.226873	-0.104149	0.067333	-0.087038	-0.091651	0.072373	0.184811	0.597490	0.551858	-0.046499
6739	56.158333	-0.839184	0.703316	-0.066386	-0.790116	0.712928	0.176174	-0.712679	0.927103	-0.060924	-0.678761	0.926629	0.147721	-0.543838	1.218544	-0.067594	-0.547215	1.146847	0.038681	-0.529391	1.208659	0.036450	-0.418091	0.785734	-0.232877	-0.347248	0.844953	0.267269	-0.106415	0.769743	-0.060952	-0.082045	0.748693	0.031086	-0.111023	0.060648	0.226882	-0.104145	0.067327	-0.087037	-0.091659	0.072379	0.184822	0.597142	0.551641	-0.046474
6740	56.166667	-0.839027	0.703409	-0.066453	-0.790246	0.712720	0.176136	-0.712406	0.927170	-0.060626	-0.679107	0.926516	0.148153	-0.543643	1.218709	-0.066266	-0.547263	1.146830	0.039879	-0.529466	1.208683	0.037747	-0.417356	0.785396	-0.231447	-0.347863	0.845085	0.268734	-0.106129	0.769560	-0.059118	-0.083275	0.749048	0.032007	-0.111030	0.060647	0.226889	-0.104146	0.067317	-0.087030	-0.091659	0.072388	0.184827	0.596815	0.551456	-0.046481
6741	56.175000	-0.838875	0.703496	-0.066512	-0.790439	0.712562	0.176131	-0.712180	0.927233	-0.060302	-0.679394	0.926310	0.148520	-0.543464	1.218878	-0.064992	-0.547311	1.146845	0.041034	-0.529511	1.208640	0.039018	-0.416834	0.785402	-0.230280	-0.348467	0.845211	0.270183	-0.105812	0.769305	-0.057291	-0.084435	0.749281	0.032887	-0.111039	0.060647	0.226892	-0.104131	0.067303	-0.087022	-0.091619	0.072408	0.184840	0.596514	0.551219	-0.046441
6742	56.183333	-0.838680	0.703568	-0.066565	-0.790656	0.712407	0.176152	-0.711989	0.927299	-0.059974	-0.679692	0.926268	0.148981	-0.543304	1.219056	-0.063738	-0.547412	1.146857	0.042165	-0.529633	1.208694	0.040342	-0.416354	0.785384	-0.229071	-0.349076	0.845331	0.271597	-0.105496	0.769063	-0.055515	-0.085603	0.749632	0.033855	-0.111046	0.060654	0.226909	-0.104125	0.067304	-0.087016	-0.091665	0.072403	0.184845	0.596198	0.550968	-0.046410
6743	56.191667	-0.838549	0.703651	-0.066602	-0.790839	0.712239	0.176183	-0.711843	0.927371	-0.059615	-0.680078	0.926056	0.149416	-0.543154	1.219219	-0.062513	-0.547443	1.146688	0.043058	-0.529762	1.208692	0.041553	-0.415843	0.785219	-0.227779	-0.349665	0.845424	0.272967	-0.105141	0.768800	-0.053802	-0.086745	0.749923	0.034782	-0.111044	0.060658	0.226911	-0.104119	0.067310	-0.087011	-0.091674	0.072408	0.184859	0.595922	0.550737	-0.046405
6744	56.200000	-0.838438	0.703718	-0.066621	-0.791082	0.712088	0.176253	-0.711738	0.927457	-0.059228	-0.680392	0.925836	0.149825	-0.543004	1.219396	-0.061332	-0.547585	1.146708	0.044132	-0.529931	1.208718	0.042749	-0.415445	0.785166	-0.226649	-0.350263	0.845506	0.274301	-0.104806	0.768613	-0.052119	-0.087908	0.750242	0.035748	-0.111049	0.060655	0.226910	-0.104111	0.067306	-0.087006	-0.091677	0.072415	0.184856	0.595673	0.550490	-0.046399
6745	56.208333	-0.838358	0.703783	-0.066615	-0.791281	0.711934	0.176336	-0.711740	0.927598	-0.058854	-0.680754	0.925750	0.150330	-0.542920	1.219594	-0.060173	-0.547758	1.146726	0.045134	-0.530086	1.208758	0.043930	-0.415068	0.785117	-0.225504	-0.350848	0.845564	0.275587	-0.104456	0.768379	-0.050505	-0.089111	0.750549	0.036749	-0.111058	0.060660	0.226910	-0.104109	0.067294	-0.086993	-0.091684	0.072409	0.184853	0.595457	0.550309	-0.046425
6746	56.216667	-0.838302	0.703837	-0.066588	-0.791482	0.711776	0.176441	-0.711782	0.927750	-0.058460	-0.681095	0.925538	0.150773	-0.542841	1.219782	-0.059009	-0.547956	1.146806	0.046190	-0.530274	1.208796	0.045121	-0.414760	0.785165	-0.224457	-0.351445	0.845609	0.276830	-0.104073	0.768030	-0.048911	-0.090345	0.750856	0.037734	-0.111061	0.060651	0.226909	-0.104107	0.067300	-0.086997	-0.091684	0.072406	0.184849	0.595252	0.550107	-0.046386
6747	56.225000	-0.838275	0.703883	-0.066532	-0.791720	0.711568	0.176539	-0.711788	0.927839	-0.058031	-0.681497	0.925406	0.151277	-0.542790	1.219975	-0.057888	-0.548203	1.146868	0.047228	-0.530424	1.208787	0.046173	-0.414453	0.785202	-0.223357	-0.352034	0.845622	0.278020	-0.103743	0.767846	-0.047323	-0.091574	0.751203	0.038701	-0.111057	0.060648	0.226908	-0.104112	0.067296	-0.086989	-0.091695	0.072408	0.184849	0.595115	0.549907	-0.046318
6748	56.233333	-0.838267	0.703921	-0.066452	-0.791971	0.711378	0.176675	-0.711827	0.927933	-0.057602	-0.681843	0.925230	0.151737	-0.542799	1.220165	-0.056789	-0.548447	1.146886	0.048178	-0.530750	1.208900	0.047358	-0.414193	0.785305	-0.222307	-0.352626	0.845630	0.279175	-0.103387	0.767541	-0.045782	-0.092749	0.751539	0.039607	-0.111056	0.060641	0.226898	-0.104110	0.067291	-0.086994	-0.091653	0.072427	0.184842	0.595011	0.549714	-0.046232
6749	56.241667	-0.838285	0.703953	-0.066344	-0.792180	0.711198	0.176827	-0.711900	0.928030	-0.057159	-0.682271	0.925177	0.152290	-0.542842	1.220338	-0.055713	-0.548736	1.146966	0.049175	-0.531010	1.208976	0.048478	-0.413939	0.785430	-0.221221	-0.353210	0.845593	0.280260	-0.103034	0.767197	-0.044246	-0.093897	0.752095	0.040557	-0.111052	0.060645	0.226889	-0.104115	0.067286	-0.086997	-0.091674	0.072422	0.184840	0.594837	0.549759	-0.046428
6750	56.250000	-0.838249	0.704012	-0.066157	-0.792404	0.711026	0.176990	-0.712002	0.928125	-0.056720	-0.682607	0.924904	0.152693	-0.542963	1.220543	-0.054608	-0.549061	1.147061	0.050193	-0.531317	1.209023	0.049551	-0.413727	0.785640	-0.220198	-0.353804	0.845531	0.281313	-0.102688	0.766842	-0.042761	-0.094972	0.752641	0.041431	-0.111061	0.060649	0.226884	-0.104111	0.067288	-0.087003	-0.091696	0.072409	0.184833	0.594786	0.549641	-0.046393
6751	56.258333	-0.838384	0.703972	-0.066067	-0.792664	0.710860	0.177183	-0.712140	0.928223	-0.056265	-0.683073	0.924829	0.153246	-0.543048	1.220753	-0.053575	-0.549382	1.147113	0.051132	-0.531646	1.209094	0.050627	-0.413525	0.785857	-0.219143	-0.354408	0.845429	0.282323	-0.102368	0.766449	-0.041347	-0.095960	0.753205	0.042241	-0.111054	0.060665	0.226871	-0.104109	0.067288	-0.086998	-0.091671	0.072426	0.184825	0.594879	0.549179	-0.046122
6752	56.266667	-0.838472	0.703959	-0.065897	-0.792919	0.710686	0.177393	-0.712293	0.928320	-0.055797	-0.683542	0.924634	0.153745	-0.543227	1.220966	-0.052532	-0.549727	1.147177	0.052058	-0.531983	1.209167	0.051710	-0.413367	0.786154	-0.218147	-0.355022	0.845294	0.283303	-0.102088	0.766066	-0.040019	-0.096890	0.753880	0.043056	-0.111062	0.060671	0.226857	-0.104107	0.067299	-0.086997	-0.091649	0.072442	0.184818	0.594964	0.548786	-0.045943
6753	56.275000	-0.838575	0.703939	-0.065714	-0.793153	0.710479	0.177592	-0.712493	0.928423	-0.055318	-0.683906	0.924464	0.154223	-0.543426	1.221139	-0.051473	-0.550118	1.147296	0.053039	-0.532331	1.209228	0.052687	-0.413234	0.786483	-0.217169	-0.355644	0.845106	0.284248	-0.101881	0.765679	-0.038750	-0.097742	0.754580	0.043829	-0.111050	0.060671	0.226848	-0.104109	0.067294	-0.086998	-0.091687	0.072415	0.184801	0.594979	0.548727	-0.045982
6754	56.283333	-0.838685	0.703917	-0.065526	-0.793393	0.710271	0.177805	-0.712710	0.928521	-0.054826	-0.684441	0.924316	0.154796	-0.543628	1.221378	-0.050459	-0.550498	1.147410	0.053959	-0.532746	1.209389	0.053739	-0.413123	0.786851	-0.216215	-0.356280	0.844891	0.285159	-0.101734	0.765331	-0.037516	-0.098564	0.755321	0.044562	-0.111043	0.060669	0.226837	-0.104108	0.067295	-0.086998	-0.091678	0.072399	0.184781	0.595018	0.548662	-0.046026
6755	56.291667	-0.838830	0.703902	-0.065326	-0.793736	0.710152	0.178109	-0.712955	0.928622	-0.054325	-0.684896	0.924122	0.155294	-0.543926	1.221595	-0.049419	-0.550930	1.147539	0.054905	-0.533176	1.209498	0.054777	-0.413028	0.787261	-0.215313	-0.356923	0.844633	0.285999	-0.101685	0.765029	-0.036301	-0.099364	0.756095	0.045273	-0.111039	0.060665	0.226820	-0.104107	0.067293	-0.087004	-0.091678	0.072390	0.184760	0.595067	0.548630	-0.046109
6756	56.300000	-0.838996	0.703879	-0.065118	-0.793914	0.709898	0.178308	-0.713227	0.928715	-0.053830	-0.685402	0.923981	0.155842	-0.544245	1.221829	-0.048410	-0.551395	1.147653	0.055847	-0.533615	1.209635	0.055813	-0.412955	0.787695	-0.214457	-0.357572	0.844364	0.286819	-0.101713	0.764779	-0.035038	-0.100175	0.756954	0.046001	-0.111031	0.060662	0.226800	-0.104109	0.067294	-0.087001	-0.091678	0.072387	0.184746	0.595145	0.548621	-0.046209
6757	56.308333	-0.839153	0.703843	-0.064907	-0.794250	0.709772	0.178616	-0.713511	0.928799	-0.053336	-0.685911	0.923799	0.156355	-0.544609	1.222048	-0.047413	-0.551868	1.147809	0.056744	-0.534080	1.209744	0.056791	-0.412884	0.788142	-0.213582	-0.358250	0.844076	0.287588	-0.101834	0.764579	-0.033739	-0.101059	0.758047	0.046800	-0.111032	0.060672	0.226798	-0.104111	0.067302	-0.087006	-0.091675	0.072378	0.184729	0.595222	0.548596	-0.046292
6758	56.316667	-0.839233	0.703845	-0.064629	-0.794453	0.709508	0.178804	-0.713820	0.928882	-0.052857	-0.686438	0.923620	0.156853	-0.545016	1.222344	-0.046417	-0.552364	1.147926	0.057628	-0.534646	1.209920	0.057834	-0.412844	0.788631	-0.212783	-0.358917	0.843780	0.288319	-0.101987	0.764434	-0.032385	-0.101974	0.759161	0.047552	-0.111037	0.060680	0.226788	-0.104114	0.067310	-0.087009	-0.091676	0.072379	0.184712	0.595300	0.548578	-0.046378
6759	56.325000	-0.839443	0.703770	-0.064463	-0.794739	0.709260	0.179022	-0.714161	0.928963	-0.052393	-0.686947	0.923434	0.157318	-0.545487	1.222590	-0.045397	-0.552941	1.148110	0.058604	-0.535160	1.210053	0.058776	-0.412832	0.789114	-0.211996	-0.359614	0.843491	0.289008	-0.102186	0.764326	-0.031072	-0.102917	0.760327	0.048256	-0.111048	0.060695	0.226764	-0.104122	0.067304	-0.087015	-0.091674	0.072380	0.184695	0.595380	0.548580	-0.046485
6760	56.333333	-0.839663	0.703685	-0.064305	-0.795056	0.709037	0.179254	-0.714515	0.929031	-0.051945	-0.687546	0.923266	0.157814	-0.545970	1.222861	-0.044396	-0.553582	1.148282	0.059555	-0.535770	1.210234	0.059791	-0.412839	0.789616	-0.211236	-0.360305	0.843207	0.289686	-0.102401	0.764275	-0.029809	-0.103896	0.761553	0.048944	-0.111050	0.060706	0.226757	-0.104128	0.067308	-0.087019	-0.091675	0.072381	0.184682	0.595468	0.548578	-0.046580
6761	56.341667	-0.839841	0.703614	-0.064128	-0.795334	0.708824	0.179475	-0.714896	0.929097	-0.051487	-0.688118	0.923091	0.158277	-0.546515	1.223117	-0.043435	-0.554106	1.148407	0.060402	-0.536361	1.210358	0.060737	-0.412885	0.790120	-0.210508	-0.361014	0.842906	0.290323	-0.102610	0.764286	-0.028711	-0.104904	0.762971	0.049641	-0.111057	0.060716	0.226746	-0.104133	0.067323	-0.087024	-0.091674	0.072381	0.184667	0.595554	0.548573	-0.046680
6762	56.350000	-0.840023	0.703543	-0.063965	-0.795634	0.708616	0.179687	-0.715295	0.929156	-0.051040	-0.688700	0.922921	0.158742	-0.547057	1.223413	-0.042486	-0.554806	1.148577	0.061302	-0.537070	1.210520	0.061721	-0.412956	0.790629	-0.209795	-0.361720	0.842590	0.290949	-0.102812	0.764370	-0.027744	-0.105873	0.764221	0.050210	-0.111058	0.060720	0.226742	-0.104136	0.067325	-0.087024	-0.091673	0.072377	0.184651	0.595639	0.548616	-0.046833
6763	56.358333	-0.840283	0.703482	-0.063816	-0.795997	0.708409	0.179896	-0.715726	0.929219	-0.050602	-0.689256	0.922769	0.159190	-0.547676	1.223698	-0.041542	-0.555375	1.148707	0.062108	-0.537720	1.210699	0.062686	-0.413057	0.791086	-0.209061	-0.362444	0.842274	0.291561	-0.103022	0.764523	-0.027007	-0.106806	0.765586	0.050738	-0.111050	0.060728	0.226725	-0.104139	0.067326	-0.087024	-0.091672	0.072373	0.184637	0.595697	0.548622	-0.046943
6764	56.366667	-0.840458	0.703385	-0.063682	-0.796344	0.708149	0.180073	-0.716161	0.929280	-0.050162	-0.689818	0.922560	0.159603	-0.548326	1.224060	-0.040572	-0.556028	1.148874	0.062952	-0.538348	1.210819	0.063545	-0.413217	0.791547	-0.208386	-0.363178	0.841942	0.292168	-0.103262	0.764769	-0.026403	-0.107693	0.766974	0.051199	-0.111037	0.060736	0.226716	-0.104142	0.067335	-0.087027	-0.091664	0.072364	0.184616	0.595754	0.548633	-0.047065
6765	56.375000	-0.840659	0.703291	-0.063566	-0.796708	0.707904	0.180249	-0.716629	0.929343	-0.049724	-0.690464	0.922466	0.160098	-0.548968	1.224295	-0.039624	-0.556750	1.149048	0.063814	-0.539108	1.211021	0.064522	-0.413409	0.791981	-0.207722	-0.363924	0.841606	0.292744	-0.103550	0.765135	-0.025977	-0.108508	0.768345	0.051589	-0.111026	0.060720	0.226698	-0.104141	0.067329	-0.087031	-0.091657	0.072350	0.184600	0.595914	0.548320	-0.047124
6766	56.383333	-0.840874	0.703187	-0.063451	-0.797115	0.707628	0.180419	-0.717115	0.929397	-0.049287	-0.691128	0.922370	0.160590	-0.549628	1.224520	-0.038660	-0.557543	1.149256	0.064722	-0.539885	1.211250	0.065479	-0.413650	0.792399	-0.207075	-0.364687	0.841277	0.293335	-0.103869	0.765563	-0.025679	-0.109288	0.769663	0.051951	-0.111016	0.060715	0.226683	-0.104142	0.067331	-0.087034	-0.091652	0.072339	0.184587	0.596070	0.548022	-0.047200
6767	56.391667	-0.841106	0.703071	-0.063344	-0.797552	0.707473	0.180643	-0.717620	0.929441	-0.048856	-0.691735	0.922093	0.160961	-0.550379	1.224887	-0.037811	-0.558205	1.149413	0.065527	-0.540594	1.211411	0.066390	-0.413951	0.792756	-0.206470	-0.365455	0.840952	0.293879	-0.104244	0.766030	-0.025506	-0.110092	0.771003	0.052294	-0.111021	0.060718	0.226664	-0.104144	0.067341	-0.087041	-0.091647	0.072340	0.184576	0.596101	0.548088	-0.047375
6768	56.400000	-0.841388	0.702958	-0.063256	-0.798007	0.707298	0.180852	-0.718148	0.929486	-0.048429	-0.692443	0.921900	0.161398	-0.551109	1.225206	-0.036852	-0.559044	1.149638	0.066451	-0.541353	1.211545	0.067224	-0.414293	0.793101	-0.205870	-0.366238	0.840649	0.294442	-0.104704	0.766532	-0.025402	-0.110888	0.772370	0.052670	-0.111018	0.060724	0.226649	-0.104140	0.067334	-0.087036	-0.091647	0.072337	0.184564	0.596118	0.548104	-0.047534
6769	56.408333	-0.841597	0.702854	-0.063142	-0.798341	0.706874	0.180895	-0.718690	0.929513	-0.048006	-0.693039	0.921708	0.161797	-0.551874	1.225474	-0.035943	-0.559742	1.149773	0.067204	-0.542227	1.211813	0.068261	-0.414700	0.793403	-0.205310	-0.367029	0.840372	0.294978	-0.105218	0.767105	-0.025362	-0.111688	0.773743	0.053060	-0.111021	0.060734	0.226641	-0.104141	0.067336	-0.087035	-0.091642	0.072332	0.184549	0.596121	0.548122	-0.047698
6770	56.416667	-0.841876	0.702695	-0.063109	-0.798767	0.706625	0.181055	-0.719263	0.929527	-0.047583	-0.693767	0.921460	0.162199	-0.552644	1.225781	-0.035034	-0.560555	1.150004	0.068051	-0.543049	1.212003	0.069119	-0.415153	0.793687	-0.204770	-0.367837	0.840104	0.295497	-0.105769	0.767724	-0.025393	-0.112525	0.775169	0.053507	-0.111019	0.060741	0.226632	-0.104142	0.067344	-0.087037	-0.091635	0.072329	0.184539	0.596119	0.548136	-0.047851
6771	56.425000	-0.842126	0.702544	-0.063049	-0.799212	0.706320	0.181188	-0.719853	0.929536	-0.047164	-0.694561	0.921308	0.162663	-0.553395	1.226043	-0.034145	-0.561273	1.150181	0.068850	-0.543830	1.212189	0.069983	-0.415662	0.793941	-0.204249	-0.368671	0.839869	0.296033	-0.106358	0.768366	-0.025572	-0.113439	0.776757	0.054056	-0.111010	0.060751	0.226607	-0.104144	0.067342	-0.087039	-0.091633	0.072318	0.184515	0.596106	0.548126	-0.047998
6772	56.433333	-0.842412	0.702407	-0.062987	-0.799698	0.706004	0.181329	-0.720475	0.929538	-0.046745	-0.695304	0.921117	0.163085	-0.554175	1.226374	-0.033338	-0.562151	1.150415	0.069722	-0.544684	1.212438	0.070895	-0.416230	0.794184	-0.203767	-0.369526	0.839634	0.296544	-0.106995	0.769171	-0.025901	-0.114364	0.778277	0.054603	-0.111005	0.060746	0.226590	-0.104147	0.067344	-0.087037	-0.091628	0.072305	0.184488	0.596095	0.548102	-0.048146
6773	56.441667	-0.842667	0.702249	-0.062935	-0.800131	0.705770	0.181483	-0.721122	0.929541	-0.046326	-0.696061	0.920934	0.163483	-0.554968	1.226739	-0.032403	-0.562977	1.150630	0.070474	-0.545487	1.212625	0.071707	-0.416873	0.794413	-0.203338	-0.370407	0.839409	0.297068	-0.107676	0.770013	-0.026475	-0.115330	0.779858	0.055167	-0.110996	0.060749	0.226570	-0.104146	0.067348	-0.087040	-0.091624	0.072290	0.184459	0.596073	0.548114	-0.048318
6774	56.450000	-0.842926	0.702094	-0.062888	-0.800595	0.705486	0.181628	-0.721790	0.929539	-0.045908	-0.696830	0.920738	0.163874	-0.555741	1.227087	-0.031567	-0.563799	1.150862	0.071220	-0.546256	1.212838	0.072555	-0.417557	0.794607	-0.202928	-0.371295	0.839177	0.297567	-0.108414	0.771044	-0.027214	-0.116346	0.781521	0.055773	-0.110982	0.060745	0.226546	-0.104145	0.067352	-0.087045	-0.091618	0.072278	0.184435	0.596065	0.548100	-0.048483
6775	56.458333	-0.843208	0.701910	-0.062832	-0.801014	0.705211	0.181763	-0.722475	0.929531	-0.045509	-0.697606	0.920545	0.164245	-0.556555	1.227414	-0.030703	-0.564759	1.151123	0.072027	-0.547189	1.213093	0.073414	-0.418318	0.794782	-0.202589	-0.372236	0.838947	0.298068	-0.109185	0.772046	-0.028085	-0.117348	0.783028	0.056345	-0.110979	0.060747	0.226531	-0.104145	0.067358	-0.087055	-0.091609	0.072269	0.184418	0.596035	0.548144	-0.048731
6776	56.466667	-0.843494	0.701747	-0.062795	-0.801476	0.704926	0.181899	-0.723171	0.929521	-0.045117	-0.698304	0.920305	0.164539	-0.557376	1.227727	-0.029883	-0.565572	1.151327	0.072788	-0.548094	1.213380	0.074275	-0.419110	0.794929	-0.202268	-0.373183	0.838717	0.298560	-0.110032	0.773160	-0.028941	-0.118380	0.784669	0.056975	-0.110979	0.060752	0.226522	-0.104139	0.067348	-0.087060	-0.091603	0.072266	0.184409	0.596006	0.548123	-0.048923
6777	56.475000	-0.843764	0.701572	-0.062754	-0.801915	0.704612	0.182021	-0.723888	0.929501	-0.044739	-0.699133	0.920124	0.164903	-0.558279	1.228140	-0.029041	-0.566432	1.151559	0.073459	-0.549007	1.213584	0.075048	-0.419982	0.795059	-0.202004	-0.374159	0.838476	0.299044	-0.110913	0.774212	-0.029815	-0.119436	0.786373	0.057665	-0.110981	0.060760	0.226509	-0.104137	0.067352	-0.087066	-0.091601	0.072263	0.184392	0.595989	0.548102	-0.049120
6778	56.483333	-0.844048	0.701395	-0.062706	-0.802461	0.704511	0.182277	-0.724626	0.929491	-0.044362	-0.699987	0.919914	0.165252	-0.559157	1.228544	-0.028213	-0.567352	1.151816	0.074176	-0.549964	1.213866	0.075909	-0.420897	0.795195	-0.201826	-0.375168	0.838235	0.299548	-0.111849	0.775379	-0.030665	-0.120504	0.788114	0.058399	-0.110978	0.060778	0.226496	-0.104137	0.067355	-0.087069	-0.091593	0.072263	0.184385	0.595960	0.548086	-0.049321
6779	56.491667	-0.844361	0.701220	-0.062659	-0.802827	0.704190	0.182367	-0.725379	0.929463	-0.043997	-0.700804	0.919689	0.165561	-0.560086	1.228912	-0.027416	-0.568321	1.152076	0.074908	-0.550965	1.214126	0.076698	-0.421850	0.795269	-0.201628	-0.376222	0.837980	0.300045	-0.112778	0.776531	-0.031558	-0.121590	0.789967	0.059224	-0.110980	0.060780	0.226489	-0.104134	0.067363	-0.087075	-0.091591	0.072254	0.184367	0.595934	0.548081	-0.049542
6780	56.500000	-0.844596	0.701096	-0.062529	-0.803196	0.703906	0.182468	-0.726146	0.929435	-0.043641	-0.701635	0.919463	0.165865	-0.561052	1.229303	-0.026607	-0.569295	1.152335	0.075571	-0.551964	1.214400	0.077469	-0.422837	0.795326	-0.201441	-0.377301	0.837704	0.300565	-0.113691	0.777601	-0.032497	-0.122686	0.791917	0.060126	-0.110978	0.060794	0.226479	-0.104135	0.067362	-0.087078	-0.091585	0.072242	0.184345	0.595657	0.548756	-0.049865
6781	56.508333	-0.844969	0.700854	-0.062525	-0.803612	0.703764	0.182637	-0.726953	0.929402	-0.043304	-0.702433	0.919226	0.166132	-0.562043	1.229756	-0.025851	-0.570302	1.152615	0.076245	-0.553044	1.214693	0.078253	-0.423940	0.795501	-0.201499	-0.378445	0.837402	0.301099	-0.114631	0.778751	-0.033473	-0.123879	0.793948	0.061104	-0.110970	0.060795	0.226454	-0.104137	0.067366	-0.087083	-0.091579	0.072230	0.184323	0.595743	0.548408	-0.050012
6782	56.516667	-0.845267	0.700666	-0.062426	-0.803928	0.703476	0.182693	-0.727770	0.929372	-0.042960	-0.703331	0.919027	0.166435	-0.563062	1.230200	-0.025054	-0.571352	1.152892	0.076896	-0.554130	1.214955	0.079011	-0.425011	0.795537	-0.201354	-0.379641	0.837053	0.301647	-0.115638	0.780067	-0.034809	-0.125104	0.796027	0.062182	-0.110970	0.060798	0.226442	-0.104134	0.067364	-0.087092	-0.091574	0.072218	0.184305	0.595835	0.548030	-0.050138
6783	56.525000	-0.845631	0.700488	-0.062320	-0.804376	0.703308	0.182849	-0.728622	0.929346	-0.042637	-0.704195	0.918818	0.166694	-0.564121	1.230605	-0.024305	-0.572441	1.153194	0.077558	-0.555246	1.215271	0.079751	-0.426088	0.795450	-0.201243	-0.380899	0.836643	0.302226	-0.116692	0.781267	-0.036321	-0.126351	0.798185	0.063367	-0.110958	0.060801	0.226421	-0.104136	0.067369	-0.087099	-0.091568	0.072211	0.184274	0.595799	0.548010	-0.050334
6784	56.533333	-0.845960	0.700282	-0.062214	-0.804664	0.703033	0.182904	-0.729322	0.929207	-0.042273	-0.704969	0.918574	0.166876	-0.565215	1.231096	-0.023568	-0.573537	1.153449	0.078154	-0.556388	1.215559	0.080483	-0.427311	0.795632	-0.201284	-0.382224	0.836179	0.302820	-0.117728	0.782492	-0.037887	-0.127594	0.800424	0.064640	-0.110943	0.060796	0.226391	-0.104141	0.067369	-0.087106	-0.091557	0.072204	0.184251	0.595770	0.547962	-0.050510
6785	56.541667	-0.846291	0.700073	-0.062100	-0.805104	0.702837	0.183052	-0.730364	0.929272	-0.042029	-0.705910	0.918413	0.167138	-0.566348	1.231558	-0.022801	-0.574652	1.153748	0.078733	-0.557539	1.215857	0.081181	-0.428481	0.795516	-0.201247	-0.383635	0.835596	0.303423	-0.118995	0.784030	-0.039820	-0.128794	0.802767	0.066043	-0.110842	0.060661	0.226267	-0.104141	0.067371	-0.087125	-0.091553	0.072196	0.184234	0.595788	0.547890	-0.050662
6786	56.550000	-0.846697	0.699859	-0.061977	-0.805452	0.702531	0.183126	-0.731098	0.929109	-0.041692	-0.706817	0.918242	0.167353	-0.567471	1.232018	-0.022137	-0.575982	1.154051	0.079313	-0.558691	1.216111	0.081829	-0.429680	0.795345	-0.201175	-0.385119	0.834937	0.304046	-0.120220	0.785370	-0.041837	-0.129968	0.805198	0.067567	-0.110944	0.060817	0.226356	-0.104141	0.067374	-0.087138	-0.091545	0.072189	0.184213	0.595404	0.548626	-0.051070
6787	56.558333	-0.847057	0.699604	-0.061849	-0.805802	0.702270	0.183232	-0.732158	0.929159	-0.041478	-0.707695	0.918075	0.167537	-0.568696	1.232550	-0.021382	-0.577000	1.154350	0.079873	-0.559960	1.216463	0.082551	-0.430997	0.795317	-0.201280	-0.386693	0.834159	0.304659	-0.121547	0.786868	-0.043957	-0.131128	0.807742	0.069302	-0.110945	0.060823	0.226337	-0.104144	0.067378	-0.087150	-0.091541	0.072188	0.184191	0.595584	0.547932	-0.051142
6788	56.566667	-0.847480	0.699353	-0.061728	-0.806207	0.702039	0.183375	-0.733078	0.929088	-0.041227	-0.708533	0.917849	0.167651	-0.569925	1.233092	-0.020721	-0.578214	1.154684	0.080398	-0.561189	1.216765	0.083173	-0.432353	0.795244	-0.201399	-0.388345	0.833277	0.305263	-0.122892	0.788405	-0.046116	-0.132277	0.810346	0.071219	-0.110736	0.060548	0.226109	-0.104140	0.067382	-0.087157	-0.091539	0.072187	0.184174	0.595535	0.547903	-0.051329
6789	56.575000	-0.847854	0.699069	-0.061604	-0.806648	0.701854	0.183538	-0.734001	0.929002	-0.040988	-0.709501	0.917738	0.167857	-0.571187	1.233606	-0.020038	-0.579491	1.154987	0.080917	-0.562550	1.217162	0.083940	-0.433761	0.795127	-0.201553	-0.390100	0.832296	0.305842	-0.124306	0.790063	-0.048411	-0.133365	0.813038	0.073353	-0.110703	0.060519	0.226065	-0.104145	0.067387	-0.087172	-0.091533	0.072175	0.184152	0.595482	0.547862	-0.051487
6790	56.583333	-0.848253	0.698763	-0.061481	-0.806935	0.701542	0.183584	-0.734946	0.928912	-0.040757	-0.710430	0.917569	0.168002	-0.572522	1.234089	-0.019370	-0.580927	1.155302	0.081407	-0.563888	1.217435	0.084563	-0.435104	0.794806	-0.201443	-0.391921	0.831233	0.306403	-0.125557	0.791568	-0.050516	-0.134469	0.815674	0.075634	-0.110927	0.060841	0.226284	-0.104139	0.067389	-0.087180	-0.091532	0.072166	0.184133	0.595423	0.547830	-0.051637
6791	56.591667	-0.848672	0.698473	-0.061366	-0.807343	0.701316	0.183700	-0.735897	0.928806	-0.040556	-0.711377	0.917411	0.168133	-0.573916	1.234524	-0.018722	-0.582054	1.155616	0.082005	-0.565280	1.217733	0.085147	-0.436584	0.794625	-0.201638	-0.393801	0.830114	0.306935	-0.126955	0.793206	-0.053007	-0.135499	0.818366	0.078044	-0.110811	0.060692	0.226159	-0.104141	0.067395	-0.087186	-0.091526	0.072159	0.184113	0.595361	0.547817	-0.051783
6792	56.600000	-0.849103	0.698172	-0.061250	-0.807813	0.701252	0.183906	-0.736863	0.928698	-0.040363	-0.712346	0.917216	0.168240	-0.575384	1.234995	-0.018120	-0.583424	1.155750	0.082419	-0.566720	1.217944	0.085750	-0.437981	0.794239	-0.201587	-0.395730	0.828958	0.307455	-0.128093	0.794826	-0.055521	-0.136476	0.821057	0.080533	-0.110702	0.060550	0.226036	-0.104143	0.067405	-0.087206	-0.091518	0.072147	0.184091	0.595297	0.547810	-0.051930
6793	56.608333	-0.849537	0.697862	-0.061157	-0.808195	0.701018	0.184002	-0.737679	0.928452	-0.040152	-0.713338	0.917021	0.168342	-0.576929	1.235399	-0.017464	-0.584723	1.156011	0.082962	-0.568164	1.218185	0.086401	-0.439555	0.794037	-0.201908	-0.397703	0.827752	0.307955	-0.129542	0.796439	-0.057975	-0.137391	0.823650	0.083145	-0.110904	0.060841	0.226233	-0.104144	0.067405	-0.087219	-0.091514	0.072144	0.184080	0.595232	0.547799	-0.052076
6794	56.616667	-0.849976	0.697545	-0.061075	-0.808589	0.700757	0.184079	-0.738670	0.928316	-0.039991	-0.714348	0.916791	0.168412	-0.578515	1.235720	-0.016880	-0.586125	1.156068	0.083371	-0.569673	1.218342	0.086980	-0.441097	0.793764	-0.202124	-0.399704	0.826535	0.308456	-0.130894	0.797980	-0.060635	-0.138257	0.826160	0.085867	-0.110906	0.060842	0.226225	-0.104144	0.067408	-0.087237	-0.091510	0.072144	0.184070	0.595177	0.547800	-0.052227
6795	56.625000	-0.850396	0.697211	-0.061006	-0.808898	0.700331	0.184028	-0.739687	0.928153	-0.039863	-0.715373	0.916535	0.168457	-0.580158	1.236106	-0.016221	-0.587495	1.156228	0.083803	-0.571122	1.218535	0.087516	-0.442731	0.793564	-0.202488	-0.401741	0.825303	0.308941	-0.132163	0.799444	-0.063466	-0.139060	0.828508	0.088835	-0.110901	0.060854	0.226217	-0.104147	0.067405	-0.087250	-0.091506	0.072140	0.184065	0.595127	0.547776	-0.052362
6796	56.633333	-0.850805	0.696868	-0.060960	-0.809433	0.700202	0.184191	-0.740713	0.927982	-0.039741	-0.716426	0.916279	0.168506	-0.581797	1.236488	-0.015631	-0.588844	1.156533	0.084408	-0.572720	1.218742	0.088137	-0.444348	0.793284	-0.202783	-0.403796	0.824038	0.309416	-0.133672	0.800869	-0.066481	-0.139853	0.830618	0.091881	-0.110901	0.060867	0.226213	-0.104150	0.067416	-0.087270	-0.091510	0.072142	0.184055	0.594822	0.548483	-0.052636
6797	56.641667	-0.851269	0.696543	-0.060916	-0.809833	0.699837	0.184172	-0.741764	0.927783	-0.039622	-0.717473	0.916026	0.168538	-0.583490	1.236858	-0.015042	-0.590456	1.156619	0.084697	-0.574311	1.218925	0.088595	-0.446011	0.793007	-0.203130	-0.405885	0.822730	0.309849	-0.135229	0.802374	-0.069681	-0.140795	0.832783	0.094968	-0.110909	0.060868	0.226209	-0.104153	0.067421	-0.087285	-0.091501	0.072148	0.184050	0.594900	0.548128	-0.052723
6798	56.650000	-0.851729	0.696192	-0.060893	-0.810263	0.699484	0.184164	-0.742836	0.927581	-0.039502	-0.718538	0.915779	0.168570	-0.585196	1.237240	-0.014477	-0.591763	1.156754	0.085114	-0.575853	1.219155	0.089085	-0.447701	0.792728	-0.203496	-0.408018	0.821377	0.310242	-0.136676	0.803641	-0.072439	-0.141581	0.834667	0.098317	-0.110910	0.060885	0.226209	-0.104152	0.067427	-0.087291	-0.091502	0.072145	0.184043	0.594735	0.548455	-0.052887
6799	56.658333	-0.852111	0.695879	-0.060816	-0.810817	0.699241	0.184249	-0.744013	0.927412	-0.039415	-0.719587	0.915531	0.168585	-0.586873	1.237674	-0.013972	-0.593227	1.157069	0.085557	-0.577431	1.219405	0.089596	-0.449437	0.792436	-0.203900	-0.410199	0.819959	0.310571	-0.138482	0.805146	-0.075653	-0.142468	0.836470	0.101746	-0.110681	0.060570	0.225971	-0.104156	0.067433	-0.087300	-0.091503	0.072149	0.184038	0.594694	0.548451	-0.053013
6800	56.666667	-0.852565	0.695475	-0.060851	-0.811373	0.699034	0.184338	-0.745039	0.927134	-0.039278	-0.720699	0.915319	0.168630	-0.588594	1.238103	-0.013454	-0.594905	1.157316	0.085861	-0.579049	1.219652	0.090018	-0.451175	0.792112	-0.204234	-0.412415	0.818488	0.310833	-0.140199	0.806656	-0.078555	-0.143442	0.838247	0.105188	-0.110652	0.060539	0.225950	-0.104159	0.067440	-0.087311	-0.091508	0.072148	0.184036	0.594666	0.548436	-0.053121
6801	56.675000	-0.853057	0.695127	-0.060843	-0.811780	0.698568	0.184240	-0.746169	0.926899	-0.039176	-0.721796	0.915093	0.168642	-0.590342	1.238522	-0.013010	-0.596309	1.157494	0.086192	-0.580624	1.219949	0.090522	-0.452965	0.791776	-0.204583	-0.414694	0.816991	0.311012	-0.141922	0.807976	-0.081184	-0.144212	0.839732	0.108809	-0.110911	0.060878	0.226201	-0.104155	0.067446	-0.087322	-0.091506	0.072145	0.184034	0.594642	0.548416	-0.053233
6802	56.683333	-0.853505	0.694756	-0.060854	-0.812378	0.698448	0.184374	-0.747307	0.926662	-0.039083	-0.722905	0.914873	0.168638	-0.592127	1.238918	-0.012530	-0.597862	1.157652	0.086471	-0.582292	1.220185	0.090945	-0.454778	0.791432	-0.204930	-0.416988	0.815458	0.311119	-0.143614	0.809274	-0.083699	-0.145015	0.841246	0.112402	-0.110907	0.060874	0.226197	-0.104156	0.067444	-0.087332	-0.091516	0.072154	0.184035	0.594617	0.548398	-0.053347
6803	56.691667	-0.854044	0.694407	-0.060877	-0.812835	0.698070	0.184319	-0.748461	0.926430	-0.039019	-0.724039	0.914641	0.168595	-0.593980	1.239287	-0.012124	-0.599414	1.157847	0.086783	-0.583976	1.220408	0.091334	-0.456627	0.791052	-0.205267	-0.419317	0.813902	0.311121	-0.145343	0.810705	-0.086400	-0.145648	0.842625	0.115959	-0.110684	0.060579	0.225972	-0.104163	0.067455	-0.087346	-0.091511	0.072153	0.184033	0.594602	0.548373	-0.053458
6804	56.700000	-0.854478	0.694007	-0.060908	-0.813239	0.697723	0.184248	-0.749615	0.926191	-0.038969	-0.725188	0.914417	0.168540	-0.595875	1.239632	-0.011697	-0.600976	1.158004	0.087064	-0.585770	1.220571	0.091661	-0.458445	0.790595	-0.205510	-0.421673	0.812333	0.311054	-0.147084	0.812053	-0.089080	-0.146152	0.843915	0.119551	-0.110920	0.060895	0.226204	-0.104158	0.067461	-0.087359	-0.091512	0.072164	0.184034	0.594562	0.548137	-0.053845
6805	56.708333	-0.854962	0.693655	-0.060954	-0.813749	0.697468	0.184228	-0.750791	0.925962	-0.038939	-0.726362	0.914193	0.168465	-0.597809	1.239935	-0.011328	-0.602544	1.158194	0.087322	-0.587487	1.220798	0.092023	-0.460520	0.790247	-0.206004	-0.424063	0.810757	0.310920	-0.148698	0.813225	-0.091719	-0.146473	0.845057	0.123143	-0.110921	0.060910	0.226205	-0.104164	0.067466	-0.087369	-0.091517	0.072174	0.184038	0.594893	0.547450	-0.053607
6806	56.716667	-0.855502	0.693301	-0.061015	-0.814270	0.697230	0.184201	-0.751965	0.925726	-0.038923	-0.727556	0.913955	0.168371	-0.599776	1.240199	-0.010933	-0.604153	1.158370	0.087629	-0.589101	1.220966	0.092293	-0.462201	0.789840	-0.206052	-0.426459	0.809176	0.310708	-0.150297	0.814295	-0.094406	-0.146674	0.845977	0.126797	-0.110922	0.060912	0.226209	-0.104170	0.067473	-0.087375	-0.091522	0.072179	0.184041	0.594834	0.547622	-0.053643
6807	56.725000	-0.855927	0.692906	-0.061100	-0.814774	0.696967	0.184141	-0.753147	0.925507	-0.038909	-0.728771	0.913752	0.168283	-0.601751	1.240476	-0.010603	-0.605758	1.158510	0.087902	-0.590832	1.221179	0.092760	-0.464273	0.789479	-0.206509	-0.428859	0.807635	0.310421	-0.151809	0.815104	-0.097002	-0.146681	0.846693	0.130329	-0.110830	0.060780	0.226098	-0.104176	0.067491	-0.087378	-0.091528	0.072190	0.184042	0.594819	0.547619	-0.053736
6808	56.733333	-0.856418	0.692535	-0.061176	-0.815256	0.696761	0.184084	-0.754337	0.925292	-0.038902	-0.730005	0.913545	0.168187	-0.603803	1.240663	-0.010314	-0.607369	1.158679	0.088191	-0.592722	1.221331	0.093007	-0.466154	0.789145	-0.206771	-0.431248	0.806154	0.310089	-0.153349	0.815899	-0.099834	-0.146537	0.847196	0.133912	-0.110933	0.060921	0.226204	-0.104172	0.067504	-0.087381	-0.091528	0.072196	0.184038	0.594804	0.547610	-0.053811
6809	56.741667	-0.856906	0.692178	-0.061282	-0.815869	0.696587	0.184065	-0.755529	0.925093	-0.038906	-0.731209	0.913347	0.168069	-0.605875	1.240883	-0.009947	-0.609014	1.158811	0.088506	-0.594420	1.221525	0.093282	-0.468012	0.788835	-0.207023	-0.433589	0.804773	0.309717	-0.154909	0.816677	-0.102739	-0.146223	0.847428	0.137477	-0.110829	0.060766	0.226096	-0.104181	0.067501	-0.087382	-0.091537	0.072196	0.184044	0.594790	0.547615	-0.053904
6810	56.750000	-0.857353	0.691811	-0.061386	-0.816460	0.696478	0.184046	-0.756722	0.924911	-0.038911	-0.732495	0.913163	0.167978	-0.607992	1.241026	-0.009586	-0.610668	1.158931	0.088760	-0.596371	1.221757	0.093614	-0.469468	0.788338	-0.206832	-0.435876	0.803501	0.309337	-0.156362	0.817221	-0.105424	-0.145790	0.847444	0.141014	-0.110723	0.060614	0.225989	-0.104182	0.067509	-0.087391	-0.091539	0.072197	0.184045	0.594781	0.547580	-0.053967
6811	56.758333	-0.857854	0.691444	-0.061488	-0.817044	0.696270	0.183961	-0.757919	0.924727	-0.038930	-0.733758	0.912989	0.167875	-0.610093	1.241172	-0.009348	-0.612383	1.159065	0.089024	-0.598325	1.221912	0.093904	-0.471534	0.788161	-0.207423	-0.438073	0.802352	0.308952	-0.157489	0.817565	-0.107819	-0.145209	0.847097	0.144423	-0.110827	0.060756	0.226096	-0.104182	0.067514	-0.087396	-0.091540	0.072205	0.184045	0.594514	0.548215	-0.054121
6812	56.766667	-0.858370	0.691060	-0.061596	-0.817547	0.695867	0.183744	-0.759119	0.924561	-0.038954	-0.735025	0.912827	0.167772	-0.612280	1.241328	-0.009081	-0.614125	1.159149	0.089286	-0.600235	1.222098	0.094224	-0.473448	0.787979	-0.207846	-0.440198	0.801309	0.308578	-0.159184	0.818243	-0.110923	-0.144515	0.846456	0.147685	-0.110922	0.060905	0.226202	-0.104181	0.067514	-0.087404	-0.091538	0.072205	0.184044	0.594724	0.547482	-0.054100
6813	56.775000	-0.858804	0.690625	-0.061714	-0.818159	0.695682	0.183649	-0.760330	0.924407	-0.038994	-0.736263	0.912648	0.167630	-0.614524	1.241512	-0.008772	-0.615867	1.159263	0.089500	-0.602276	1.222193	0.094378	-0.475077	0.787631	-0.207971	-0.442241	0.800382	0.308220	-0.160547	0.818678	-0.113593	-0.143671	0.845477	0.150770	-0.110925	0.060906	0.226204	-0.104183	0.067516	-0.087407	-0.091541	0.072218	0.184051	0.594475	0.548118	-0.054242
6814	56.783333	-0.859347	0.690227	-0.061822	-0.818943	0.695594	0.183641	-0.761556	0.924249	-0.039038	-0.737588	0.912526	0.167558	-0.616776	1.241682	-0.008503	-0.617645	1.159396	0.089770	-0.604242	1.222377	0.094674	-0.476946	0.787486	-0.208380	-0.444107	0.799251	0.307558	-0.161800	0.818881	-0.115930	-0.142783	0.844212	0.153702	-0.110936	0.060922	0.226204	-0.104183	0.067518	-0.087400	-0.091545	0.072228	0.184056	0.594452	0.548074	-0.054292
6815	56.791667	-0.859848	0.689843	-0.061889	-0.819542	0.695255	0.183463	-0.762796	0.924089	-0.039091	-0.738880	0.912387	0.167438	-0.619037	1.241833	-0.008241	-0.619463	1.159520	0.089982	-0.606367	1.222490	0.094835	-0.478543	0.787159	-0.208478	-0.446008	0.798534	0.307230	-0.163041	0.819154	-0.118413	-0.141917	0.842581	0.156308	-0.110948	0.060940	0.226214	-0.104185	0.067535	-0.087404	-0.091548	0.072248	0.184062	0.594437	0.548029	-0.054323
6816	56.800000	-0.860416	0.689409	-0.062033	-0.820264	0.695083	0.183401	-0.764038	0.923917	-0.039149	-0.740186	0.912251	0.167318	-0.621310	1.242067	-0.007994	-0.621273	1.159586	0.090121	-0.608449	1.222660	0.095060	-0.480352	0.787038	-0.208822	-0.447856	0.797882	0.306911	-0.164032	0.819021	-0.120310	-0.141006	0.840720	0.158740	-0.110960	0.060954	0.226231	-0.104187	0.067540	-0.087388	-0.091556	0.072263	0.184072	0.594421	0.547978	-0.054340
6817	56.808333	-0.860974	0.688987	-0.062133	-0.820934	0.694801	0.183273	-0.765289	0.923736	-0.039201	-0.741492	0.912123	0.167206	-0.623592	1.242202	-0.007755	-0.623124	1.159700	0.090323	-0.610455	1.222805	0.095235	-0.481912	0.786764	-0.208871	-0.449650	0.797334	0.306584	-0.165153	0.819070	-0.122519	-0.140098	0.838586	0.160958	-0.110853	0.060812	0.226116	-0.104188	0.067553	-0.087381	-0.091560	0.072267	0.184071	0.594396	0.547943	-0.054383
6818	56.816667	-0.861526	0.688566	-0.062243	-0.821622	0.694522	0.183155	-0.766547	0.923523	-0.039265	-0.742807	0.911977	0.167077	-0.625930	1.242415	-0.007511	-0.625013	1.159829	0.090544	-0.612530	1.222895	0.095406	-0.483445	0.786521	-0.208896	-0.451400	0.796857	0.306247	-0.166231	0.818975	-0.124727	-0.139224	0.836281	0.162936	-0.110744	0.060659	0.226010	-0.104190	0.067567	-0.087385	-0.091561	0.072264	0.184067	0.594366	0.547918	-0.054434
6819	56.825000	-0.862109	0.688153	-0.062352	-0.822297	0.694228	0.183022	-0.767796	0.923288	-0.039349	-0.744137	0.911817	0.166938	-0.628291	1.242560	-0.007281	-0.626891	1.159896	0.090690	-0.614744	1.223090	0.095710	-0.485281	0.786556	-0.209278	-0.453087	0.796473	0.305886	-0.167105	0.818665	-0.126669	-0.138369	0.833730	0.164570	-0.110948	0.060943	0.226214	-0.104189	0.067573	-0.087389	-0.091559	0.072261	0.184059	0.594453	0.547515	-0.054407
6820	56.833333	-0.862648	0.687709	-0.062488	-0.822855	0.693766	0.182758	-0.769067	0.923026	-0.039444	-0.745469	0.911644	0.166790	-0.630673	1.242658	-0.007051	-0.628793	1.159941	0.090875	-0.616828	1.223122	0.095800	-0.486648	0.786249	-0.209115	-0.454734	0.796166	0.305518	-0.167987	0.818367	-0.128850	-0.137541	0.831085	0.165971	-0.110948	0.060942	0.226206	-0.104200	0.067575	-0.087395	-0.091562	0.072261	0.184052	0.594282	0.547879	-0.054530
6821	56.841667	-0.863211	0.687283	-0.062632	-0.823595	0.693573	0.182674	-0.770317	0.922731	-0.039569	-0.746815	0.911437	0.166617	-0.633063	1.242629	-0.006797	-0.630710	1.159886	0.091005	-0.619078	1.223167	0.096085	-0.488313	0.786229	-0.209339	-0.456342	0.795953	0.305161	-0.168728	0.817785	-0.130660	-0.136853	0.828374	0.167113	-0.110851	0.060804	0.226104	-0.104202	0.067586	-0.087407	-0.091564	0.072267	0.184055	0.594365	0.547512	-0.054506
6822	56.850000	-0.863797	0.686857	-0.062774	-0.824296	0.693367	0.182556	-0.771569	0.922411	-0.039705	-0.748181	0.911220	0.166437	-0.635534	1.242692	-0.006571	-0.632679	1.159856	0.091156	-0.621403	1.223193	0.096299	-0.489966	0.786194	-0.209567	-0.457906	0.795798	0.304813	-0.169450	0.817067	-0.132223	-0.136228	0.825547	0.167960	-0.110961	0.060952	0.226217	-0.104207	0.067590	-0.087416	-0.091565	0.072284	0.184060	0.594450	0.547143	-0.054475
6823	56.858333	-0.864321	0.686434	-0.062913	-0.824894	0.692998	0.182312	-0.772838	0.922075	-0.039882	-0.749543	0.910979	0.166249	-0.637996	1.242694	-0.006310	-0.634644	1.159754	0.091292	-0.623620	1.223133	0.096490	-0.491368	0.785975	-0.209538	-0.459421	0.795695	0.304486	-0.170185	0.816424	-0.133938	-0.135790	0.822637	0.168534	-0.110970	0.060969	0.226226	-0.104212	0.067600	-0.087423	-0.091572	0.072299	0.184065	0.594428	0.547134	-0.054475
6824	56.866667	-0.864859	0.686020	-0.063041	-0.825459	0.692643	0.182075	-0.774106	0.921724	-0.040067	-0.750896	0.910761	0.166077	-0.640529	1.242700	-0.006063	-0.636632	1.159639	0.091402	-0.625926	1.223117	0.096705	-0.492741	0.785735	-0.209509	-0.460910	0.795613	0.304179	-0.170931	0.815653	-0.135394	-0.135563	0.819890	0.168969	-0.110975	0.060983	0.226227	-0.104221	0.067609	-0.087427	-0.091580	0.072309	0.184084	0.594135	0.547876	-0.054620
6825	56.875000	-0.865286	0.685594	-0.063124	-0.826218	0.692571	0.182027	-0.775382	0.921360	-0.040249	-0.752260	0.910521	0.165902	-0.643026	1.242723	-0.005838	-0.638663	1.159543	0.091502	-0.628162	1.222958	0.096762	-0.494207	0.785576	-0.209621	-0.462367	0.795534	0.303888	-0.171782	0.814948	-0.136992	-0.135567	0.817149	0.169138	-0.110776	0.060711	0.226027	-0.104227	0.067636	-0.087427	-0.091585	0.072327	0.184086	0.594257	0.547504	-0.054521
6826	56.883333	-0.865878	0.685141	-0.063270	-0.826835	0.692304	0.181862	-0.776647	0.920995	-0.040434	-0.753625	0.910291	0.165728	-0.645526	1.242761	-0.005642	-0.640711	1.159433	0.091588	-0.630490	1.222914	0.097004	-0.495638	0.785392	-0.209742	-0.463800	0.795437	0.303588	-0.172466	0.814000	-0.138115	-0.135778	0.814439	0.169127	-0.110988	0.061003	0.226249	-0.104235	0.067657	-0.087427	-0.091592	0.072339	0.184092	0.594388	0.547134	-0.054421
6827	56.891667	-0.866364	0.684664	-0.063348	-0.827383	0.691941	0.181648	-0.777912	0.920626	-0.040626	-0.754984	0.910092	0.165566	-0.648074	1.242800	-0.005414	-0.642766	1.159333	0.091670	-0.632836	1.222818	0.097135	-0.497034	0.785154	-0.209862	-0.465226	0.795325	0.303276	-0.173315	0.813168	-0.139448	-0.136290	0.811975	0.168996	-0.110983	0.060988	0.226248	-0.104245	0.067664	-0.087433	-0.091597	0.072343	0.184095	0.594391	0.547120	-0.054375
6828	56.900000	-0.866898	0.684204	-0.063415	-0.828056	0.691750	0.181578	-0.779162	0.920275	-0.040831	-0.756334	0.909889	0.165402	-0.650616	1.242806	-0.005198	-0.644818	1.159252	0.091720	-0.635326	1.222790	0.097368	-0.498642	0.785088	-0.210250	-0.466645	0.795216	0.302940	-0.174176	0.812174	-0.140367	-0.136984	0.809654	0.168763	-0.110976	0.060977	0.226243	-0.104207	0.067760	-0.087493	-0.091600	0.072339	0.184101	0.594411	0.547102	-0.054341
6829	56.908333	-0.867508	0.683757	-0.063451	-0.828661	0.691459	0.181463	-0.780401	0.919935	-0.041044	-0.757677	0.909688	0.165219	-0.653144	1.242859	-0.004989	-0.646885	1.159123	0.091781	-0.637692	1.222754	0.097573	-0.499794	0.784601	-0.210112	-0.468066	0.795100	0.302582	-0.175151	0.811300	-0.141354	-0.137896	0.807590	0.168460	-0.110976	0.060969	0.226241	-0.104267	0.067697	-0.087460	-0.091602	0.072339	0.184095	0.594429	0.547084	-0.054313
6830	56.916667	-0.868021	0.683267	-0.063474	-0.829266	0.691162	0.181365	-0.781619	0.919597	-0.041275	-0.759004	0.909493	0.165010	-0.655681	1.242885	-0.004792	-0.648968	1.159018	0.091850	-0.640100	1.222683	0.097733	-0.501170	0.784281	-0.210226	-0.469492	0.794996	0.302195	-0.176008	0.810303	-0.142171	-0.138867	0.805521	0.168038	-0.110974	0.060971	0.226240	-0.104275	0.067705	-0.087474	-0.091605	0.072344	0.184095	0.594449	0.547070	-0.054281
6831	56.925000	-0.868655	0.682816	-0.063482	-0.829863	0.690874	0.181270	-0.782820	0.919264	-0.041520	-0.760328	0.909304	0.164788	-0.658241	1.242874	-0.004592	-0.651054	1.158902	0.091874	-0.642506	1.222595	0.097885	-0.502578	0.783907	-0.210326	-0.470937	0.794888	0.301793	-0.177026	0.809343	-0.142967	-0.139940	0.803712	0.167566	-0.110976	0.060975	0.226241	-0.104276	0.067712	-0.087488	-0.091606	0.072357	0.184098	0.594471	0.547076	-0.054266
6832	56.933333	-0.869266	0.682348	-0.063468	-0.830476	0.690582	0.181183	-0.784024	0.918926	-0.041772	-0.761480	0.908921	0.164408	-0.660790	1.242857	-0.004423	-0.653131	1.158768	0.091930	-0.644928	1.222454	0.097996	-0.504009	0.783512	-0.210423	-0.472399	0.794775	0.301385	-0.178024	0.808426	-0.143687	-0.141033	0.802036	0.167061	-0.110981	0.061000	0.226244	-0.104287	0.067723	-0.087502	-0.091609	0.072370	0.184100	0.594492	0.547070	-0.054229
6833	56.941667	-0.869868	0.681885	-0.063462	-0.831093	0.690308	0.181108	-0.785210	0.918587	-0.042044	-0.762952	0.908899	0.164293	-0.663309	1.242800	-0.004264	-0.655192	1.158561	0.091965	-0.647277	1.222288	0.098108	-0.505593	0.783174	-0.210632	-0.473875	0.794636	0.300951	-0.179062	0.807530	-0.144361	-0.142116	0.800449	0.166498	-0.110988	0.061016	0.226244	-0.104291	0.067736	-0.087510	-0.091605	0.072383	0.184096	0.594511	0.547090	-0.054206
6834	56.950000	-0.870488	0.681413	-0.063458	-0.831698	0.690035	0.181042	-0.786403	0.918234	-0.042323	-0.764250	0.908695	0.164027	-0.665871	1.242675	-0.004080	-0.657248	1.158301	0.091919	-0.649652	1.222021	0.098181	-0.506977	0.782661	-0.210563	-0.475376	0.794471	0.300538	-0.180124	0.806587	-0.144877	-0.143180	0.798999	0.165932	-0.110998	0.061036	0.226231	-0.104291	0.067744	-0.087509	-0.091607	0.072393	0.184091	0.594530	0.547109	-0.054172
6835	56.958333	-0.871095	0.680960	-0.063461	-0.832326	0.689768	0.180986	-0.787580	0.917865	-0.042594	-0.765528	0.908477	0.163756	-0.668387	1.242554	-0.003957	-0.659295	1.158003	0.091875	-0.652207	1.221812	0.098315	-0.508490	0.782208	-0.210619	-0.476890	0.794244	0.300108	-0.181264	0.805657	-0.145378	-0.144206	0.797669	0.165375	-0.110882	0.060886	0.226113	-0.104307	0.067749	-0.087516	-0.091603	0.072391	0.184079	0.594554	0.547133	-0.054141
6836	56.966667	-0.871643	0.680487	-0.063488	-0.832947	0.689518	0.180939	-0.788761	0.917486	-0.042865	-0.766792	0.908248	0.163480	-0.670891	1.242404	-0.003859	-0.661312	1.157698	0.091782	-0.654696	1.221558	0.098430	-0.510045	0.781727	-0.210690	-0.478420	0.793965	0.299658	-0.182409	0.804674	-0.145721	-0.145222	0.796463	0.164833	-0.110771	0.060739	0.225987	-0.104308	0.067766	-0.087523	-0.091599	0.072385	0.184059	0.594583	0.547158	-0.054094
6837	56.975000	-0.872294	0.680078	-0.063526	-0.833577	0.689267	0.180883	-0.789956	0.917094	-0.043127	-0.768057	0.908021	0.163214	-0.673378	1.242271	-0.003819	-0.663342	1.157379	0.091655	-0.657084	1.221224	0.098350	-0.511614	0.781255	-0.210746	-0.479947	0.793635	0.299174	-0.183553	0.803598	-0.146009	-0.146234	0.795329	0.164313	-0.110975	0.061027	0.226189	-0.104317	0.067778	-0.087540	-0.091599	0.072381	0.184040	0.594601	0.547163	-0.054056
6838	56.983333	-0.872700	0.679664	-0.063518	-0.834191	0.689016	0.180832	-0.791143	0.916699	-0.043365	-0.769311	0.907791	0.162956	-0.675799	1.242134	-0.003799	-0.665356	1.157098	0.091470	-0.659519	1.220902	0.098319	-0.513215	0.780744	-0.210817	-0.481489	0.793247	0.298632	-0.184897	0.802610	-0.146418	-0.147288	0.794349	0.163884	-0.110972	0.061027	0.226176	-0.104325	0.067782	-0.087549	-0.091600	0.072375	0.184029	0.594631	0.547201	-0.054013
6839	56.991667	-0.873299	0.679188	-0.063688	-0.834800	0.688784	0.180784	-0.792331	0.916310	-0.043601	-0.770552	0.907572	0.162716	-0.678178	1.242026	-0.003830	-0.667371	1.156794	0.091241	-0.662167	1.220731	0.098358	-0.514810	0.780203	-0.210878	-0.483029	0.792836	0.298039	-0.186170	0.801492	-0.146762	-0.148365	0.793426	0.163527	-0.110969	0.061033	0.226163	-0.104337	0.067790	-0.087559	-0.091599	0.072375	0.184017	0.594653	0.547199	-0.053953
6840	57.000000	-0.873800	0.678760	-0.063809	-0.835199	0.688491	0.180685	-0.793518	0.915942	-0.043832	-0.771765	0.907335	0.162475	-0.680544	1.242075	-0.004087	-0.669397	1.156550	0.090994	-0.664615	1.220502	0.098307	-0.516442	0.779648	-0.210961	-0.484569	0.792396	0.297385	-0.187539	0.800354	-0.146971	-0.149466	0.792647	0.163289	-0.110978	0.061050	0.226160	-0.104338	0.067806	-0.087577	-0.091600	0.072383	0.184007	0.594669	0.547203	-0.053912
6841	57.008333	-0.874260	0.678379	-0.063892	-0.835762	0.688236	0.180635	-0.794687	0.915567	-0.044016	-0.772950	0.907130	0.162266	-0.682718	1.241890	-0.004107	-0.671383	1.156318	0.090667	-0.666962	1.220223	0.098126	-0.518086	0.779041	-0.211038	-0.486077	0.791961	0.296684	-0.188849	0.799110	-0.147131	-0.150537	0.791907	0.163166	-0.110992	0.061075	0.226161	-0.104346	0.067814	-0.087580	-0.091602	0.072400	0.183998	0.594571	0.547538	-0.053884
6842	57.016667	-0.874708	0.677982	-0.064002	-0.836289	0.687983	0.180573	-0.795851	0.915195	-0.044207	-0.774126	0.906915	0.162064	-0.684815	1.241783	-0.004252	-0.673497	1.156071	0.090314	-0.669461	1.220008	0.097992	-0.519757	0.778429	-0.211123	-0.487569	0.791534	0.295956	-0.190134	0.797822	-0.147243	-0.151535	0.791218	0.163144	-0.110996	0.061084	0.226161	-0.104357	0.067823	-0.087586	-0.091608	0.072409	0.183998	0.594457	0.547880	-0.053858
6843	57.025000	-0.875118	0.677608	-0.064114	-0.836788	0.687724	0.180505	-0.797023	0.914839	-0.044397	-0.775265	0.906718	0.161889	-0.686850	1.241745	-0.004497	-0.675548	1.155869	0.089953	-0.671690	1.219799	0.097753	-0.521371	0.777859	-0.211176	-0.489026	0.791117	0.295195	-0.191589	0.796749	-0.147524	-0.152442	0.790568	0.163216	-0.110996	0.061108	0.226156	-0.104361	0.067841	-0.087588	-0.091606	0.072426	0.183990	0.594466	0.547881	-0.053778
6844	57.033333	-0.875515	0.677218	-0.064246	-0.837277	0.687463	0.180438	-0.798167	0.914484	-0.044569	-0.776389	0.906521	0.161720	-0.688865	1.241824	-0.004872	-0.677464	1.155636	0.089525	-0.674019	1.219667	0.097588	-0.523009	0.777300	-0.211262	-0.490444	0.790691	0.294422	-0.192788	0.795346	-0.147442	-0.153285	0.790035	0.163384	-0.110995	0.061114	0.226153	-0.104364	0.067851	-0.087597	-0.091609	0.072433	0.183980	0.594452	0.547852	-0.053687
6845	57.041667	-0.875933	0.676842	-0.064360	-0.837725	0.687199	0.180357	-0.799323	0.914129	-0.044734	-0.777466	0.906315	0.161566	-0.690805	1.241794	-0.005195	-0.679477	1.155498	0.089113	-0.676279	1.219406	0.097139	-0.524707	0.776657	-0.211365	-0.491834	0.790269	0.293649	-0.194108	0.794087	-0.147483	-0.153974	0.789395	0.163596	-0.110996	0.061119	0.226132	-0.104372	0.067856	-0.087594	-0.091611	0.072430	0.183967	0.594421	0.547819	-0.053597
6846	57.050000	-0.876279	0.676438	-0.064502	-0.838161	0.686954	0.180265	-0.800462	0.913777	-0.044888	-0.778537	0.906105	0.161419	-0.692598	1.241614	-0.005324	-0.681433	1.155372	0.088679	-0.678572	1.219329	0.096957	-0.526565	0.775942	-0.211578	-0.493195	0.789830	0.292874	-0.195451	0.792851	-0.147496	-0.154664	0.788879	0.163812	-0.110992	0.061118	0.226120	-0.104379	0.067866	-0.087597	-0.091612	0.072427	0.183951	0.594373	0.547783	-0.053527
6847	57.058333	-0.876617	0.676093	-0.064604	-0.838593	0.686721	0.180154	-0.801594	0.913432	-0.045035	-0.779591	0.905900	0.161293	-0.694241	1.241637	-0.005842	-0.683343	1.155327	0.088284	-0.680603	1.219208	0.096565	-0.528257	0.775330	-0.211702	-0.494528	0.789386	0.292102	-0.196812	0.791624	-0.147461	-0.155279	0.788387	0.164069	-0.110986	0.061112	0.226097	-0.104380	0.067876	-0.087607	-0.091615	0.072436	0.183942	0.594552	0.547051	-0.053325
6848	57.066667	-0.876971	0.675751	-0.064707	-0.839000	0.686493	0.180024	-0.802731	0.913094	-0.045165	-0.780487	0.905504	0.161022	-0.695937	1.241635	-0.006192	-0.685199	1.155319	0.087879	-0.682620	1.219106	0.096085	-0.529813	0.774835	-0.211808	-0.495835	0.788927	0.291329	-0.198229	0.790412	-0.147405	-0.155851	0.787905	0.164353	-0.110986	0.061123	0.226089	-0.104381	0.067875	-0.087606	-0.091612	0.072444	0.183926	0.594470	0.546993	-0.053244
6849	57.075000	-0.877488	0.675373	-0.064934	-0.839408	0.686288	0.179883	-0.803828	0.912780	-0.045289	-0.781524	0.905278	0.160916	-0.697575	1.241678	-0.006551	-0.686964	1.155342	0.087478	-0.684513	1.219187	0.095767	-0.531552	0.774181	-0.211990	-0.497110	0.788484	0.290559	-0.199727	0.789255	-0.147351	-0.156391	0.787457	0.164696	-0.110988	0.061132	0.226084	-0.104386	0.067881	-0.087607	-0.091613	0.072452	0.183927	0.594363	0.546918	-0.053146
6850	57.083333	-0.877859	0.675021	-0.065092	-0.839806	0.686087	0.179734	-0.804935	0.912476	-0.045391	-0.782546	0.905038	0.160822	-0.699164	1.241747	-0.006929	-0.688703	1.155483	0.087183	-0.686433	1.219293	0.095403	-0.533131	0.773679	-0.212124	-0.498364	0.788049	0.289816	-0.201220	0.788014	-0.147207	-0.156942	0.787018	0.165097	-0.110990	0.061142	0.226085	-0.104391	0.067893	-0.087609	-0.091612	0.072465	0.183926	0.594237	0.546805	-0.052999
6851	57.091667	-0.878267	0.674691	-0.065230	-0.840195	0.685874	0.179578	-0.806001	0.912196	-0.045490	-0.783551	0.904799	0.160734	-0.700673	1.241800	-0.007319	-0.690395	1.155646	0.086946	-0.688061	1.219448	0.095107	-0.534756	0.773117	-0.212299	-0.499574	0.787654	0.289099	-0.202763	0.786805	-0.147074	-0.157405	0.786404	0.165547	-0.111002	0.061161	0.226086	-0.104397	0.067908	-0.087613	-0.091614	0.072491	0.183916	0.594090	0.546728	-0.052895
6852	57.100000	-0.878700	0.674386	-0.065345	-0.840606	0.685658	0.179441	-0.807048	0.911932	-0.045576	-0.784531	0.904550	0.160658	-0.702188	1.241866	-0.007665	-0.691912	1.155810	0.086698	-0.689653	1.219649	0.094800	-0.536519	0.772481	-0.212531	-0.500748	0.787289	0.288423	-0.204305	0.785571	-0.146938	-0.157955	0.785855	0.166030	-0.111004	0.061174	0.226096	-0.104402	0.067924	-0.087613	-0.091622	0.072488	0.183924	0.593936	0.546579	-0.052743
6853	57.108333	-0.879033	0.674001	-0.065510	-0.841050	0.685432	0.179327	-0.808059	0.911685	-0.045658	-0.785481	0.904302	0.160575	-0.703630	1.241905	-0.007973	-0.693492	1.156019	0.086512	-0.691153	1.219857	0.094481	-0.538100	0.772002	-0.212684	-0.501875	0.786987	0.287824	-0.205795	0.784301	-0.146798	-0.158596	0.785413	0.166584	-0.111003	0.061174	0.226086	-0.104405	0.067928	-0.087610	-0.091626	0.072494	0.183925	0.593662	0.546821	-0.052676
6854	57.116667	-0.879415	0.673665	-0.065638	-0.841497	0.685189	0.179214	-0.809035	0.911460	-0.045745	-0.786407	0.904064	0.160504	-0.705068	1.241954	-0.008332	-0.694911	1.156238	0.086364	-0.692624	1.220046	0.094143	-0.539640	0.771527	-0.212832	-0.502966	0.786714	0.287286	-0.207234	0.783006	-0.146646	-0.159210	0.784911	0.167177	-0.111006	0.061173	0.226078	-0.104409	0.067939	-0.087611	-0.091629	0.072494	0.183929	0.593407	0.547031	-0.052567
6855	57.125000	-0.879862	0.673338	-0.065753	-0.841970	0.684972	0.179121	-0.809972	0.911240	-0.045831	-0.787287	0.903827	0.160414	-0.706448	1.241943	-0.008646	-0.696134	1.156391	0.086141	-0.693848	1.220218	0.093855	-0.541142	0.771147	-0.213008	-0.504002	0.786483	0.286826	-0.208580	0.781665	-0.146505	-0.159821	0.784388	0.167780	-0.110993	0.061164	0.226073	-0.104412	0.067954	-0.087619	-0.091628	0.072499	0.183918	0.593246	0.546883	-0.052374
6856	57.133333	-0.880154	0.673053	-0.065786	-0.842454	0.684738	0.179029	-0.810869	0.911037	-0.045916	-0.788138	0.903615	0.160327	-0.707812	1.241948	-0.008950	-0.697445	1.156604	0.086033	-0.695174	1.220504	0.093664	-0.542595	0.770770	-0.213175	-0.505007	0.786279	0.286436	-0.209868	0.780297	-0.146357	-0.160449	0.783965	0.168391	-0.110993	0.061161	0.226069	-0.104418	0.067961	-0.087623	-0.091633	0.072505	0.183917	0.593091	0.546717	-0.052155
6857	57.141667	-0.880705	0.672718	-0.065972	-0.842938	0.684532	0.178949	-0.811714	0.910859	-0.046000	-0.788942	0.903412	0.160230	-0.709128	1.241925	-0.009260	-0.698609	1.156795	0.085911	-0.696369	1.220645	0.093276	-0.543976	0.770436	-0.213347	-0.505973	0.786064	0.286095	-0.211076	0.778916	-0.146200	-0.161071	0.783579	0.168966	-0.110993	0.061178	0.226070	-0.104428	0.067957	-0.087622	-0.091632	0.072522	0.183914	0.592950	0.546720	-0.051623
6858	57.150000	-0.881121	0.672393	-0.066084	-0.843439	0.684347	0.178876	-0.812521	0.910697	-0.046080	-0.789701	0.903235	0.160135	-0.710425	1.241889	-0.009557	-0.699735	1.156991	0.085779	-0.697498	1.220861	0.093086	-0.545305	0.770106	-0.213540	-0.506920	0.785862	0.285803	-0.212228	0.777608	-0.146120	-0.161699	0.783251	0.169522	-0.111002	0.061192	0.226069	-0.104430	0.067974	-0.087634	-0.091629	0.072554	0.183899	0.592780	0.546658	-0.051436
6859	57.158333	-0.881577	0.672138	-0.066163	-0.843910	0.684182	0.178809	-0.813260	0.910545	-0.046168	-0.790416	0.903083	0.160034	-0.711661	1.241852	-0.009872	-0.700760	1.157111	0.085608	-0.698581	1.221015	0.092707	-0.546555	0.769798	-0.213736	-0.507852	0.785651	0.285563	-0.213308	0.776234	-0.145960	-0.162334	0.782995	0.170074	-0.111011	0.061208	0.226074	-0.104436	0.067990	-0.087635	-0.091633	0.072558	0.183902	0.592593	0.546574	-0.051210
6860	57.166667	-0.881989	0.671857	-0.066266	-0.844369	0.684022	0.178741	-0.813957	0.910406	-0.046263	-0.791083	0.902946	0.159929	-0.712874	1.241770	-0.010127	-0.701772	1.157292	0.085518	-0.699444	1.221175	0.092438	-0.547724	0.769497	-0.213937	-0.508748	0.785416	0.285337	-0.214372	0.774905	-0.145849	-0.162965	0.782767	0.170640	-0.111021	0.061227	0.226079	-0.104445	0.067999	-0.087638	-0.091646	0.072556	0.183907	0.592337	0.546449	-0.050977
6861	57.175000	-0.882330	0.671623	-0.066316	-0.844821	0.683872	0.178692	-0.814605	0.910277	-0.046357	-0.791696	0.902833	0.159821	-0.713985	1.241763	-0.010453	-0.702719	1.157453	0.085377	-0.700419	1.221387	0.092221	-0.548835	0.769178	-0.214152	-0.509639	0.785191	0.285184	-0.215373	0.773533	-0.145699	-0.163490	0.782483	0.171251	-0.111023	0.061233	0.226073	-0.104457	0.068007	-0.087635	-0.091647	0.072563	0.183905	0.591974	0.546301	-0.050816
6862	57.183333	-0.882823	0.671394	-0.066438	-0.845241	0.683745	0.178659	-0.815199	0.910147	-0.046464	-0.792264	0.902734	0.159702	-0.715051	1.241701	-0.010779	-0.703587	1.157643	0.085214	-0.701456	1.221611	0.091910	-0.549871	0.768864	-0.214358	-0.510494	0.784954	0.285061	-0.216370	0.772341	-0.145731	-0.164109	0.782267	0.171796	-0.111028	0.061242	0.226070	-0.104465	0.068026	-0.087642	-0.091645	0.072590	0.183882	0.591594	0.546130	-0.050636
6863	57.191667	-0.883209	0.671184	-0.066513	-0.845638	0.683613	0.178602	-0.815738	0.910018	-0.046589	-0.792784	0.902644	0.159562	-0.715977	1.241680	-0.011099	-0.704414	1.157795	0.085051	-0.702279	1.221881	0.091716	-0.550822	0.768515	-0.214577	-0.511325	0.784733	0.284999	-0.217300	0.771062	-0.145654	-0.164734	0.782048	0.172380	-0.111029	0.061232	0.226058	-0.104480	0.068038	-0.087649	-0.091656	0.072563	0.183888	0.591261	0.546001	-0.050494
6864	57.200000	-0.883574	0.670979	-0.066618	-0.846009	0.683501	0.178560	-0.816237	0.909897	-0.046726	-0.793263	0.902569	0.159410	-0.716819	1.241676	-0.011479	-0.705188	1.157908	0.084831	-0.703137	1.222075	0.091480	-0.551696	0.768158	-0.214781	-0.512126	0.784519	0.284988	-0.218176	0.769886	-0.145710	-0.165360	0.781803	0.172991	-0.111028	0.061239	0.226049	-0.104494	0.068048	-0.087665	-0.091658	0.072567	0.183871	0.590975	0.545882	-0.050336
6865	57.208333	-0.883858	0.670761	-0.066727	-0.846367	0.683399	0.178518	-0.816693	0.909790	-0.046886	-0.793683	0.902502	0.159227	-0.717586	1.241560	-0.011835	-0.705870	1.158022	0.084600	-0.703829	1.222136	0.091155	-0.552527	0.767784	-0.215006	-0.512907	0.784311	0.285035	-0.218969	0.768677	-0.145674	-0.166000	0.781554	0.173623	-0.111024	0.061243	0.226028	-0.104507	0.068051	-0.087669	-0.091660	0.072580	0.183853	0.590606	0.545720	-0.050178
6866	57.216667	-0.884020	0.670613	-0.066734	-0.846706	0.683302	0.178485	-0.817108	0.909687	-0.047052	-0.794072	0.902447	0.159031	-0.718274	1.241448	-0.012244	-0.706460	1.158040	0.084294	-0.704236	1.222142	0.090732	-0.553282	0.767409	-0.215204	-0.513669	0.784132	0.285138	-0.219646	0.767529	-0.145798	-0.166652	0.781335	0.174278	-0.111031	0.061253	0.226025	-0.104521	0.068073	-0.087686	-0.091657	0.072605	0.183832	0.590251	0.545591	-0.050018
6867	57.225000	-0.884410	0.670418	-0.066892	-0.847031	0.683223	0.178462	-0.817282	0.909524	-0.047141	-0.794402	0.902420	0.158823	-0.718912	1.241275	-0.012657	-0.706945	1.158019	0.083985	-0.705051	1.222129	0.090298	-0.553969	0.767029	-0.215396	-0.514390	0.783957	0.285272	-0.220245	0.766367	-0.145870	-0.167349	0.781146	0.174875	-0.111028	0.061269	0.226018	-0.104527	0.068075	-0.087692	-0.091668	0.072609	0.183835	0.589922	0.545504	-0.049900
6868	57.233333	-0.884653	0.670258	-0.066968	-0.847333	0.683158	0.178447	-0.817812	0.909514	-0.047382	-0.794703	0.902411	0.158602	-0.719465	1.241034	-0.013095	-0.707400	1.157970	0.083676	-0.705561	1.222071	0.089863	-0.554597	0.766660	-0.215555	-0.515081	0.783807	0.285447	-0.220714	0.765210	-0.146019	-0.168021	0.781008	0.175488	-0.111029	0.061286	0.226011	-0.104534	0.068084	-0.087706	-0.091677	0.072611	0.183840	0.589575	0.545330	-0.049710
6869	57.241667	-0.884797	0.670122	-0.066993	-0.847625	0.683115	0.178430	-0.818104	0.909452	-0.047569	-0.794961	0.902435	0.158385	-0.719869	1.240800	-0.013584	-0.707741	1.157858	0.083328	-0.706079	1.221928	0.089375	-0.555156	0.766303	-0.215732	-0.515724	0.783708	0.285648	-0.221055	0.763965	-0.146195	-0.168679	0.780937	0.176115	-0.111046	0.061297	0.226010	-0.104547	0.068095	-0.087716	-0.091671	0.072640	0.183815	0.589265	0.545223	-0.049591
6870	57.250000	-0.884932	0.669982	-0.067018	-0.847921	0.683094	0.178425	-0.818363	0.909411	-0.047736	-0.795202	0.902478	0.158184	-0.720193	1.240514	-0.014092	-0.708042	1.157759	0.082949	-0.706435	1.221683	0.088745	-0.555643	0.765960	-0.215870	-0.516309	0.783632	0.285867	-0.221313	0.762844	-0.146381	-0.169328	0.780852	0.176719	-0.111040	0.061300	0.226004	-0.104558	0.068109	-0.087728	-0.091688	0.072619	0.183820	0.588989	0.545157	-0.049489
6871	57.258333	-0.885240	0.669781	-0.067189	-0.848148	0.683065	0.178394	-0.818586	0.909386	-0.047896	-0.795431	0.902558	0.157993	-0.720432	1.240195	-0.014576	-0.708299	1.157565	0.082577	-0.706877	1.221608	0.088450	-0.556045	0.765643	-0.215989	-0.516842	0.783594	0.286098	-0.221436	0.761656	-0.146577	-0.169984	0.780764	0.177197	-0.110937	0.061146	0.225886	-0.104564	0.068118	-0.087733	-0.091694	0.072620	0.183813	0.588701	0.545072	-0.049347
6872	57.266667	-0.885426	0.669644	-0.067268	-0.848365	0.683054	0.178372	-0.818789	0.909371	-0.048049	-0.795651	0.902646	0.157815	-0.720593	1.239865	-0.015077	-0.708504	1.157369	0.082203	-0.707315	1.221411	0.088005	-0.556394	0.765322	-0.216111	-0.517332	0.783583	0.286329	-0.221448	0.760380	-0.146666	-0.170628	0.780684	0.177538	-0.111038	0.061288	0.225984	-0.104577	0.068120	-0.087741	-0.091695	0.072617	0.183808	0.588412	0.544997	-0.049203
6873	57.275000	-0.885572	0.669556	-0.067315	-0.848565	0.683063	0.178346	-0.818956	0.909360	-0.048192	-0.795857	0.902751	0.157643	-0.720694	1.239521	-0.015585	-0.708631	1.157163	0.081809	-0.707561	1.221245	0.087567	-0.556647	0.765025	-0.216200	-0.517771	0.783622	0.286548	-0.221319	0.759318	-0.147061	-0.171201	0.780615	0.177839	-0.111036	0.061285	0.225971	-0.104582	0.068131	-0.087747	-0.091689	0.072632	0.183781	0.588162	0.544983	-0.049087
6874	57.283333	-0.885870	0.669491	-0.067411	-0.848747	0.683081	0.178316	-0.819088	0.909331	-0.048336	-0.796037	0.902850	0.157477	-0.720724	1.239170	-0.016089	-0.708716	1.156941	0.081436	-0.707768	1.220892	0.086919	-0.556841	0.764736	-0.216273	-0.518162	0.783699	0.286760	-0.221099	0.758005	-0.147202	-0.171775	0.780624	0.178209	-0.111039	0.061283	0.225962	-0.104585	0.068137	-0.087751	-0.091688	0.072633	0.183774	0.587919	0.544986	-0.048987
6875	57.291667	-0.885959	0.669368	-0.067548	-0.848901	0.683090	0.178303	-0.818992	0.909212	-0.048405	-0.796194	0.902945	0.157312	-0.720681	1.238806	-0.016559	-0.708765	1.156679	0.081060	-0.707977	1.220663	0.086575	-0.556966	0.764456	-0.216359	-0.518506	0.783811	0.286953	-0.220770	0.756808	-0.147317	-0.172236	0.780533	0.178583	-0.111035	0.061290	0.225954	-0.104589	0.068128	-0.087748	-0.091695	0.072616	0.183779	0.587668	0.544948	-0.048830
6876	57.300000	-0.886071	0.669326	-0.067624	-0.849047	0.683114	0.178311	-0.819046	0.909133	-0.048560	-0.796322	0.903034	0.157150	-0.720622	1.238449	-0.016992	-0.708779	1.156373	0.080692	-0.708169	1.220440	0.086267	-0.557027	0.764214	-0.216430	-0.518797	0.783951	0.287126	-0.220331	0.755626	-0.147389	-0.172616	0.780445	0.178956	-0.111046	0.061313	0.225957	-0.104595	0.068128	-0.087745	-0.091690	0.072622	0.183779	0.587403	0.544886	-0.048642
6877	57.308333	-0.886143	0.669322	-0.067697	-0.849133	0.683116	0.178306	-0.819155	0.909084	-0.048722	-0.796408	0.903101	0.156994	-0.720503	1.238117	-0.017370	-0.708681	1.156096	0.080324	-0.708302	1.220166	0.085898	-0.557011	0.763987	-0.216492	-0.519021	0.784115	0.287273	-0.219911	0.754388	-0.147515	-0.172897	0.780379	0.179264	-0.111049	0.061322	0.225959	-0.104590	0.068133	-0.087741	-0.091679	0.072651	0.183765	0.587144	0.544863	-0.048475
6878	57.316667	-0.886156	0.669316	-0.067778	-0.849199	0.683118	0.178300	-0.819224	0.909023	-0.048882	-0.796458	0.903171	0.156856	-0.720378	1.237869	-0.017698	-0.708512	1.155834	0.079959	-0.708207	1.219821	0.085405	-0.556936	0.763781	-0.216545	-0.519184	0.784293	0.287395	-0.219257	0.753252	-0.147503	-0.173101	0.780335	0.179537	-0.111054	0.061336	0.225956	-0.104584	0.068127	-0.087732	-0.091676	0.072658	0.183763	0.586890	0.544829	-0.048325
6879	57.325000	-0.886150	0.669369	-0.067828	-0.849242	0.683119	0.178279	-0.819153	0.908931	-0.049004	-0.796466	0.903223	0.156715	-0.720190	1.237767	-0.017986	-0.708349	1.155700	0.079712	-0.708195	1.219722	0.085266	-0.556810	0.763600	-0.216600	-0.519266	0.784487	0.287505	-0.218552	0.752203	-0.147563	-0.173235	0.780300	0.179789	-0.110945	0.061188	0.225851	-0.104583	0.068125	-0.087728	-0.091675	0.072637	0.183765	0.586651	0.544768	-0.048161
6880	57.333333	-0.886071	0.669384	-0.067915	-0.849260	0.683118	0.178248	-0.819050	0.908853	-0.049135	-0.796440	0.903273	0.156586	-0.719952	1.237775	-0.018197	-0.708156	1.155675	0.079475	-0.708132	1.219716	0.085102	-0.556641	0.763413	-0.216668	-0.519274	0.784677	0.287598	-0.217815	0.751195	-0.147621	-0.173303	0.780302	0.179990	-0.111044	0.061328	0.225956	-0.104575	0.068118	-0.087720	-0.091668	0.072636	0.183749	0.586397	0.544703	-0.048001
6881	57.341667	-0.885952	0.669422	-0.067982	-0.849247	0.683115	0.178183	-0.818892	0.908796	-0.049273	-0.796376	0.903324	0.156459	-0.719600	1.237873	-0.018369	-0.707974	1.155727	0.079257	-0.707761	1.219772	0.084917	-0.556391	0.763278	-0.216729	-0.519195	0.784879	0.287683	-0.217087	0.750259	-0.147713	-0.173298	0.780349	0.180138	-0.111030	0.061303	0.225947	-0.104575	0.068122	-0.087719	-0.091661	0.072625	0.183750	0.586135	0.544649	-0.047870
6882	57.350000	-0.885811	0.669448	-0.068046	-0.849208	0.683121	0.178101	-0.818691	0.908761	-0.049416	-0.796283	0.903379	0.156339	-0.719151	1.238055	-0.018495	-0.707796	1.155854	0.079087	-0.707382	1.219792	0.084654	-0.556092	0.763167	-0.216804	-0.519044	0.785087	0.287766	-0.216337	0.749406	-0.147898	-0.173225	0.780409	0.180269	-0.111029	0.061285	0.225944	-0.104564	0.068113	-0.087706	-0.091663	0.072612	0.183742	0.585853	0.544587	-0.047748
6883	57.358333	-0.885604	0.669451	-0.068122	-0.849133	0.683127	0.177999	-0.818467	0.908766	-0.049564	-0.796140	0.903440	0.156220	-0.718643	1.238382	-0.018556	-0.707601	1.156075	0.078987	-0.707122	1.220106	0.084740	-0.555740	0.763120	-0.216902	-0.518823	0.785286	0.287854	-0.215645	0.748639	-0.147965	-0.173072	0.780453	0.180412	-0.110921	0.061138	0.225840	-0.104556	0.068097	-0.087696	-0.091665	0.072594	0.183766	0.585562	0.544531	-0.047639
6884	57.366667	-0.885281	0.669500	-0.068104	-0.849034	0.683135	0.177894	-0.818217	0.908795	-0.049691	-0.795964	0.903515	0.156112	-0.718121	1.238756	-0.018571	-0.707347	1.156347	0.078912	-0.706661	1.220406	0.084752	-0.555336	0.763097	-0.217027	-0.518557	0.785481	0.287956	-0.214948	0.747924	-0.148183	-0.172858	0.780466	0.180595	-0.111018	0.061279	0.225958	-0.104546	0.068094	-0.087685	-0.091654	0.072612	0.183762	0.585276	0.544473	-0.047541
6885	57.375000	-0.885165	0.669486	-0.068246	-0.848917	0.683142	0.177791	-0.817919	0.908844	-0.049811	-0.795742	0.903602	0.156017	-0.717510	1.239199	-0.018577	-0.707004	1.156660	0.078834	-0.706006	1.220698	0.084706	-0.554888	0.763118	-0.217172	-0.518234	0.785676	0.288073	-0.214269	0.747288	-0.148411	-0.172573	0.780444	0.180839	-0.111024	0.061285	0.225974	-0.104533	0.068087	-0.087679	-0.091648	0.072617	0.183779	0.585013	0.544425	-0.047446
6886	57.383333	-0.884966	0.669530	-0.068315	-0.848775	0.683160	0.177694	-0.817590	0.908911	-0.049922	-0.795487	0.903703	0.155934	-0.716865	1.239660	-0.018542	-0.706676	1.157052	0.078852	-0.705421	1.221013	0.084685	-0.554397	0.763169	-0.217336	-0.517886	0.785860	0.288208	-0.213550	0.746680	-0.148653	-0.172215	0.780410	0.181137	-0.111027	0.061290	0.225992	-0.104523	0.068077	-0.087672	-0.091647	0.072620	0.183802	0.584745	0.544394	-0.047370
6887	57.391667	-0.884763	0.669604	-0.068351	-0.848616	0.683190	0.177609	-0.817231	0.908998	-0.050012	-0.795191	0.903803	0.155857	-0.716138	1.240097	-0.018500	-0.706281	1.157374	0.078824	-0.704628	1.221342	0.084626	-0.553886	0.763261	-0.217532	-0.517488	0.786034	0.288345	-0.212802	0.746151	-0.148909	-0.171777	0.780309	0.181446	-0.111029	0.061288	0.226007	-0.104511	0.068072	-0.087664	-0.091642	0.072621	0.183814	0.584520	0.544398	-0.047309
6888	57.400000	-0.884535	0.669687	-0.068390	-0.848437	0.683240	0.177539	-0.816839	0.909095	-0.050098	-0.794866	0.903919	0.155803	-0.715362	1.240514	-0.018433	-0.705812	1.157659	0.078797	-0.703803	1.221615	0.084660	-0.553319	0.763373	-0.217731	-0.517077	0.786188	0.288490	-0.212012	0.745672	-0.149110	-0.171305	0.780207	0.181782	-0.111028	0.061276	0.226017	-0.104497	0.068054	-0.087652	-0.091648	0.072596	0.183846	0.584259	0.544350	-0.047197
6889	57.408333	-0.884150	0.669832	-0.068330	-0.848252	0.683326	0.177485	-0.816421	0.909202	-0.050196	-0.794512	0.904031	0.155756	-0.714569	1.240874	-0.018352	-0.705258	1.157918	0.078844	-0.703064	1.221931	0.084843	-0.552733	0.763523	-0.217929	-0.516633	0.786354	0.288645	-0.211156	0.745243	-0.149534	-0.170763	0.780119	0.182130	-0.110890	0.061086	0.225896	-0.104491	0.068040	-0.087639	-0.091642	0.072599	0.183850	0.584039	0.544355	-0.047142
6890	57.416667	-0.884023	0.669939	-0.068431	-0.848030	0.683419	0.177432	-0.815975	0.909331	-0.050261	-0.794134	0.904142	0.155718	-0.713755	1.241120	-0.018284	-0.704649	1.158127	0.078896	-0.702193	1.222147	0.084994	-0.552135	0.763701	-0.218144	-0.516168	0.786504	0.288800	-0.210268	0.745043	-0.150040	-0.170203	0.780032	0.182481	-0.111012	0.061232	0.226024	-0.104481	0.068026	-0.087633	-0.091632	0.072597	0.183849	0.583823	0.544380	-0.047099
6891	57.425000	-0.883762	0.670088	-0.068442	-0.847812	0.683553	0.177401	-0.815500	0.909453	-0.050316	-0.793720	0.904240	0.155673	-0.712972	1.241315	-0.018197	-0.703915	1.158259	0.078929	-0.701374	1.222185	0.084908	-0.551486	0.763899	-0.218356	-0.515669	0.786645	0.288955	-0.209388	0.744598	-0.150273	-0.169591	0.779939	0.182811	-0.111001	0.061213	0.226032	-0.104472	0.068030	-0.087633	-0.091639	0.072567	0.183871	0.583613	0.544424	-0.047076
6892	57.433333	-0.883513	0.670276	-0.068421	-0.847583	0.683695	0.177380	-0.815009	0.909566	-0.050367	-0.793273	0.904338	0.155644	-0.712167	1.241463	-0.018095	-0.703138	1.158342	0.078981	-0.700404	1.222220	0.084913	-0.550811	0.764120	-0.218581	-0.515157	0.786772	0.289126	-0.208493	0.744399	-0.150664	-0.168965	0.779873	0.183131	-0.110995	0.061210	0.226039	-0.104468	0.068025	-0.087623	-0.091633	0.072562	0.183877	0.583423	0.544443	-0.047036
6893	57.441667	-0.883172	0.670487	-0.068345	-0.847347	0.683850	0.177376	-0.814477	0.909704	-0.050406	-0.792799	0.904426	0.155618	-0.711322	1.241517	-0.018015	-0.702292	1.158383	0.079045	-0.699496	1.222324	0.085042	-0.550111	0.764347	-0.218831	-0.514625	0.786871	0.289318	-0.207617	0.744370	-0.151158	-0.168335	0.779850	0.183470	-0.110647	0.060756	0.225905	-0.104464	0.068016	-0.087612	-0.091630	0.072560	0.183894	0.583249	0.544458	-0.046994
6894	57.450000	-0.882824	0.670704	-0.068255	-0.847098	0.684001	0.177379	-0.813937	0.909828	-0.050436	-0.792289	0.904500	0.155593	-0.710392	1.241572	-0.017953	-0.701419	1.158421	0.079075	-0.698512	1.222395	0.085050	-0.549378	0.764576	-0.219105	-0.514072	0.786933	0.289523	-0.206755	0.744233	-0.151540	-0.167694	0.779814	0.183815	-0.110992	0.061203	0.226069	-0.104457	0.068015	-0.087609	-0.091618	0.072586	0.183893	0.583070	0.544431	-0.046907
6895	57.458333	-0.882686	0.670865	-0.068288	-0.846842	0.684146	0.177398	-0.813353	0.909971	-0.050461	-0.791758	0.904595	0.155584	-0.709430	1.241626	-0.017915	-0.700512	1.158453	0.079166	-0.697523	1.222527	0.085284	-0.548614	0.764803	-0.219414	-0.513502	0.786963	0.289744	-0.205871	0.744316	-0.152076	-0.167041	0.779793	0.184174	-0.110875	0.061036	0.225959	-0.104454	0.068007	-0.087605	-0.091621	0.072576	0.183928	0.582943	0.544453	-0.046905
6896	57.466667	-0.882432	0.671072	-0.068207	-0.846564	0.684288	0.177417	-0.812755	0.910103	-0.050474	-0.791194	0.904691	0.155581	-0.708403	1.241620	-0.017862	-0.699554	1.158478	0.079220	-0.696469	1.222574	0.085449	-0.547805	0.765007	-0.219749	-0.512921	0.786964	0.289983	-0.204985	0.744248	-0.152573	-0.166385	0.779754	0.184527	-0.111004	0.061203	0.226110	-0.104447	0.068004	-0.087609	-0.091618	0.072578	0.183944	0.582839	0.544473	-0.046917
6897	57.475000	-0.882066	0.671258	-0.068110	-0.846273	0.684425	0.177437	-0.812116	0.910258	-0.050485	-0.790604	0.904792	0.155591	-0.707352	1.241563	-0.017827	-0.698523	1.158437	0.079283	-0.695295	1.222531	0.085384	-0.546971	0.765196	-0.220120	-0.512308	0.786924	0.290226	-0.204030	0.744351	-0.153217	-0.165706	0.779666	0.184867	-0.111010	0.061198	0.226125	-0.104452	0.067987	-0.087616	-0.091621	0.072575	0.183970	0.582753	0.544483	-0.046960
6898	57.483333	-0.881852	0.671420	-0.068089	-0.845974	0.684558	0.177460	-0.811459	0.910419	-0.050486	-0.789983	0.904904	0.155602	-0.706272	1.241465	-0.017798	-0.697441	1.158392	0.079338	-0.694199	1.222515	0.085411	-0.546110	0.765374	-0.220508	-0.511677	0.786866	0.290466	-0.203058	0.744275	-0.153713	-0.165012	0.779551	0.185178	-0.111009	0.061176	0.226139	-0.104448	0.067994	-0.087635	-0.091621	0.072565	0.183985	0.582682	0.544477	-0.046999
6899	57.491667	-0.881561	0.671598	-0.068030	-0.845662	0.684687	0.177482	-0.810769	0.910575	-0.050487	-0.789338	0.905032	0.155613	-0.705086	1.241338	-0.017789	-0.696276	1.158311	0.079376	-0.692895	1.222440	0.085490	-0.545206	0.765539	-0.220882	-0.511023	0.786773	0.290694	-0.202025	0.744289	-0.154302	-0.164300	0.779374	0.185439	-0.111005	0.061159	0.226154	-0.104444	0.067983	-0.087632	-0.091620	0.072559	0.184004	0.582624	0.544458	-0.047041
6900	57.500000	-0.881269	0.671779	-0.067969	-0.845335	0.684810	0.177505	-0.810045	0.910735	-0.050489	-0.788667	0.905151	0.155626	-0.703866	1.241201	-0.017820	-0.695081	1.158272	0.079460	-0.691617	1.222352	0.085457	-0.544304	0.765721	-0.221265	-0.510358	0.786673	0.290920	-0.200965	0.744297	-0.154884	-0.163568	0.779155	0.185678	-0.110796	0.060839	0.225959	-0.104443	0.067978	-0.087629	-0.091623	0.072553	0.184033	0.582574	0.544439	-0.047077
6901	57.508333	-0.880950	0.671992	-0.067870	-0.845014	0.684940	0.177544	-0.809307	0.910899	-0.050478	-0.787946	0.905267	0.155623	-0.702564	1.241027	-0.017840	-0.693811	1.158167	0.079479	-0.690236	1.222227	0.085360	-0.543349	0.765918	-0.221631	-0.509671	0.786553	0.291138	-0.199861	0.744370	-0.155553	-0.162841	0.778925	0.185904	-0.111009	0.061125	0.226207	-0.104442	0.067973	-0.087627	-0.091626	0.072571	0.184070	0.582527	0.544420	-0.047122
6902	57.516667	-0.880729	0.672154	-0.067867	-0.844696	0.685079	0.177606	-0.808552	0.911069	-0.050478	-0.787204	0.905380	0.155607	-0.701204	1.240844	-0.017871	-0.692497	1.158035	0.079518	-0.688725	1.222085	0.085303	-0.542403	0.766129	-0.221993	-0.508974	0.786412	0.291337	-0.198764	0.744248	-0.155958	-0.162095	0.778648	0.186104	-0.111022	0.061122	0.226250	-0.104438	0.067969	-0.087624	-0.091628	0.072590	0.184115	0.582494	0.544390	-0.047172
6903	57.525000	-0.880439	0.672355	-0.067824	-0.844350	0.685219	0.177682	-0.807788	0.911252	-0.050499	-0.786417	0.905498	0.155579	-0.699771	1.240663	-0.017912	-0.691108	1.157907	0.079538	-0.687373	1.222009	0.085418	-0.541424	0.766354	-0.222331	-0.508252	0.786234	0.291486	-0.197634	0.744247	-0.156737	-0.161303	0.778284	0.186272	-0.111038	0.061124	0.226295	-0.104430	0.067960	-0.087624	-0.091636	0.072606	0.184166	0.582471	0.544353	-0.047222
6904	57.533333	-0.880086	0.672556	-0.067767	-0.844006	0.685383	0.177791	-0.807018	0.911452	-0.050512	-0.785605	0.905620	0.155541	-0.698271	1.240454	-0.017904	-0.689639	1.157737	0.079551	-0.685765	1.221777	0.085317	-0.540437	0.766588	-0.222665	-0.507515	0.786044	0.291602	-0.196545	0.744090	-0.157276	-0.160462	0.777815	0.186408	-0.111057	0.061115	0.226341	-0.104434	0.067956	-0.087638	-0.091647	0.072625	0.184219	0.582465	0.544308	-0.047276
6905	57.541667	-0.879681	0.672830	-0.067645	-0.843661	0.685570	0.177922	-0.806231	0.911672	-0.050510	-0.784767	0.905761	0.155520	-0.696701	1.240221	-0.017917	-0.688119	1.157548	0.079582	-0.684221	1.221626	0.085289	-0.539443	0.766819	-0.222981	-0.506752	0.785804	0.291640	-0.195452	0.744115	-0.158069	-0.159600	0.777300	0.186546	-0.111066	0.061096	0.226380	-0.104426	0.067940	-0.087646	-0.091655	0.072641	0.184277	0.582476	0.544256	-0.047343
6906	57.550000	-0.879367	0.673025	-0.067670	-0.843496	0.685827	0.178089	-0.805459	0.911903	-0.050501	-0.783920	0.905929	0.155505	-0.695083	1.240013	-0.017924	-0.686550	1.157360	0.079573	-0.682457	1.221395	0.085271	-0.538438	0.767036	-0.223279	-0.505968	0.785515	0.291609	-0.194362	0.743743	-0.158544	-0.158703	0.776778	0.186655	-0.111081	0.061081	0.226415	-0.104418	0.067923	-0.087667	-0.091670	0.072646	0.184319	0.582496	0.544190	-0.047414
6907	57.558333	-0.878993	0.673210	-0.067669	-0.843167	0.686076	0.178213	-0.804697	0.912160	-0.050482	-0.783063	0.906125	0.155513	-0.693373	1.239868	-0.017873	-0.684952	1.157202	0.079630	-0.680697	1.221200	0.085276	-0.537423	0.767254	-0.223544	-0.505160	0.785171	0.291491	-0.193226	0.743427	-0.159175	-0.157774	0.776110	0.186703	-0.111089	0.061052	0.226444	-0.104416	0.067916	-0.087681	-0.091676	0.072647	0.184359	0.582542	0.544129	-0.047507
6908	57.566667	-0.878635	0.673387	-0.067681	-0.842862	0.686335	0.178309	-0.803945	0.912429	-0.050456	-0.782215	0.906349	0.155527	-0.691591	1.239722	-0.017860	-0.683324	1.157020	0.079665	-0.678902	1.221038	0.085235	-0.536406	0.767464	-0.223771	-0.504321	0.784789	0.291287	-0.192032	0.743015	-0.159773	-0.156813	0.775453	0.186717	-0.111091	0.061034	0.226462	-0.104419	0.067909	-0.087692	-0.091681	0.072644	0.184402	0.582609	0.544062	-0.047602
6909	57.575000	-0.878317	0.673593	-0.067676	-0.842597	0.686610	0.178403	-0.803178	0.912714	-0.050438	-0.781381	0.906592	0.155547	-0.689849	1.239599	-0.017747	-0.681672	1.156893	0.079760	-0.677012	1.220897	0.085335	-0.535358	0.767630	-0.223970	-0.503433	0.784362	0.290965	-0.190752	0.742483	-0.160346	-0.155822	0.774668	0.186648	-0.111102	0.061016	0.226503	-0.104413	0.067909	-0.087703	-0.091683	0.072652	0.184454	0.582702	0.543992	-0.047713
6910	57.583333	-0.877848	0.673822	-0.067575	-0.842361	0.686871	0.178480	-0.802422	0.913003	-0.050418	-0.780722	0.907022	0.155717	-0.687922	1.239450	-0.017714	-0.679990	1.156723	0.079827	-0.675268	1.220758	0.085541	-0.534285	0.767772	-0.224118	-0.502512	0.783899	0.290561	-0.189408	0.741855	-0.160894	-0.154813	0.773876	0.186546	-0.111119	0.061008	0.226565	-0.104369	0.067983	-0.087755	-0.091690	0.072666	0.184525	0.582814	0.543914	-0.047847
6911	57.591667	-0.877595	0.674003	-0.067584	-0.842149	0.687099	0.178544	-0.801644	0.913294	-0.050409	-0.779921	0.907280	0.155719	-0.686216	1.239333	-0.017510	-0.678275	1.156529	0.079919	-0.673182	1.220501	0.085540	-0.533175	0.767896	-0.224221	-0.501565	0.783418	0.290057	-0.188008	0.741164	-0.161467	-0.153772	0.772929	0.186358	-0.111134	0.061004	0.226614	-0.104400	0.067896	-0.087711	-0.091676	0.072692	0.184590	0.582952	0.543847	-0.048026
6912	57.600000	-0.877398	0.674203	-0.067561	-0.841928	0.687292	0.178595	-0.800856	0.913571	-0.050407	-0.779135	0.907522	0.155725	-0.684364	1.239228	-0.017415	-0.676500	1.156323	0.079983	-0.671241	1.220291	0.085672	-0.532033	0.767997	-0.224275	-0.500595	0.782899	0.289458	-0.186594	0.740238	-0.161877	-0.152692	0.771916	0.186123	-0.111147	0.061001	0.226658	-0.104399	0.067889	-0.087705	-0.091700	0.072707	0.184639	0.583092	0.543747	-0.048208
6913	57.608333	-0.877138	0.674409	-0.067508	-0.841733	0.687469	0.178642	-0.800057	0.913822	-0.050412	-0.778358	0.907732	0.155714	-0.682512	1.239116	-0.017259	-0.674715	1.156152	0.080085	-0.669237	1.220100	0.085750	-0.530854	0.768073	-0.224281	-0.499631	0.782374	0.288775	-0.185191	0.739450	-0.162508	-0.151618	0.770810	0.185871	-0.111153	0.060985	0.226691	-0.104370	0.067925	-0.087737	-0.091701	0.072717	0.184674	0.583264	0.543614	-0.048414
6914	57.616667	-0.876876	0.674591	-0.067464	-0.841547	0.687624	0.178684	-0.799249	0.914036	-0.050438	-0.777579	0.907910	0.155697	-0.680642	1.239009	-0.017068	-0.672945	1.156004	0.080181	-0.667376	1.219979	0.085994	-0.529664	0.768129	-0.224251	-0.498679	0.781820	0.288005	-0.183836	0.738270	-0.162792	-0.150478	0.769577	0.185558	-0.111151	0.060966	0.226725	-0.104344	0.067948	-0.087772	-0.091700	0.072708	0.184714	0.583450	0.543479	-0.048637
6915	57.625000	-0.876531	0.674831	-0.067322	-0.841341	0.687757	0.178721	-0.798445	0.914226	-0.050450	-0.776814	0.908057	0.155667	-0.678722	1.239042	-0.016977	-0.671184	1.155885	0.080233	-0.665313	1.219794	0.085971	-0.528430	0.768164	-0.224145	-0.497751	0.781254	0.287159	-0.182512	0.737251	-0.163333	-0.149354	0.768249	0.185200	-0.111160	0.060943	0.226749	-0.104380	0.067858	-0.087736	-0.091662	0.072721	0.184744	0.583631	0.543347	-0.048872
6916	57.633333	-0.876426	0.675020	-0.067356	-0.841114	0.687890	0.178755	-0.797628	0.914381	-0.050485	-0.776053	0.908189	0.155635	-0.676780	1.239044	-0.016869	-0.669438	1.155831	0.080293	-0.663433	1.219794	0.086165	-0.527194	0.768181	-0.224001	-0.496854	0.780676	0.286245	-0.181238	0.735970	-0.163605	-0.148214	0.766861	0.184797	-0.111160	0.060920	0.226778	-0.104379	0.067853	-0.087753	-0.091698	0.072712	0.184772	0.583812	0.543226	-0.049119
6917	57.641667	-0.876179	0.675214	-0.067303	-0.840840	0.688043	0.178792	-0.796829	0.914519	-0.050529	-0.775294	0.908320	0.155597	-0.674878	1.239178	-0.016824	-0.667735	1.155773	0.080303	-0.661250	1.219669	0.086158	-0.525959	0.768150	-0.223801	-0.495998	0.780074	0.285264	-0.180028	0.734655	-0.163949	-0.147136	0.765428	0.184332	-0.111061	0.060784	0.226722	-0.104378	0.067848	-0.087760	-0.091703	0.072703	0.184816	0.584022	0.543137	-0.049384
6918	57.650000	-0.875872	0.675395	-0.067263	-0.840502	0.688193	0.178815	-0.796031	0.914649	-0.050584	-0.774533	0.908441	0.155547	-0.672886	1.239182	-0.016732	-0.666050	1.155740	0.080288	-0.659477	1.219634	0.086270	-0.524729	0.768088	-0.223561	-0.495179	0.779455	0.284237	-0.178840	0.733209	-0.164142	-0.146092	0.764013	0.183842	-0.111171	0.060890	0.226839	-0.104380	0.067844	-0.087773	-0.091710	0.072706	0.184857	0.584206	0.543010	-0.049588
6919	57.658333	-0.875579	0.675604	-0.067219	-0.840124	0.688361	0.178834	-0.795223	0.914768	-0.050650	-0.773768	0.908564	0.155484	-0.670957	1.239246	-0.016692	-0.664433	1.155698	0.080235	-0.657471	1.219492	0.086128	-0.523526	0.767972	-0.223267	-0.494385	0.778804	0.283179	-0.177673	0.731658	-0.164571	-0.145145	0.762620	0.183365	-0.111174	0.060891	0.226881	-0.104382	0.067843	-0.087782	-0.091694	0.072731	0.184909	0.584369	0.542901	-0.049763
6920	57.666667	-0.875238	0.675819	-0.067180	-0.839711	0.688539	0.178840	-0.794422	0.914879	-0.050725	-0.773003	0.908683	0.155415	-0.669059	1.239306	-0.016664	-0.662836	1.155680	0.080181	-0.655721	1.219476	0.086240	-0.522354	0.767818	-0.222923	-0.493627	0.778146	0.282118	-0.176523	0.729953	-0.164836	-0.144251	0.761163	0.182821	-0.111186	0.060888	0.226922	-0.104378	0.067847	-0.087797	-0.091725	0.072746	0.184952	0.584531	0.542799	-0.049935
6921	57.675000	-0.874793	0.676038	-0.067084	-0.839249	0.688705	0.178814	-0.793627	0.915001	-0.050814	-0.772242	0.908799	0.155336	-0.667215	1.239351	-0.016734	-0.661287	1.155639	0.080119	-0.653803	1.219382	0.086132	-0.521228	0.767594	-0.222527	-0.492906	0.777458	0.281058	-0.175442	0.727854	-0.164785	-0.143500	0.759824	0.182349	-0.110993	0.060641	0.226792	-0.104385	0.067835	-0.087805	-0.091736	0.072755	0.184999	0.584682	0.542711	-0.050115
6922	57.683333	-0.874485	0.676223	-0.067097	-0.838787	0.688886	0.178771	-0.792826	0.915126	-0.050923	-0.771495	0.908929	0.155252	-0.665403	1.239340	-0.016769	-0.659756	1.155602	0.079986	-0.652109	1.219373	0.086107	-0.520149	0.767331	-0.222096	-0.492209	0.776750	0.280012	-0.174390	0.725845	-0.164844	-0.142810	0.758433	0.181864	-0.111219	0.060883	0.227008	-0.104390	0.067832	-0.087827	-0.091744	0.072764	0.185037	0.584829	0.542672	-0.050311
6923	57.691667	-0.874110	0.676459	-0.067064	-0.838320	0.689068	0.178696	-0.792032	0.915260	-0.051036	-0.770580	0.908873	0.155018	-0.663602	1.239371	-0.016844	-0.658297	1.155565	0.079905	-0.650318	1.219308	0.086030	-0.519104	0.766980	-0.221591	-0.491549	0.776051	0.279013	-0.173399	0.723783	-0.164860	-0.142096	0.756900	0.181269	-0.111221	0.060859	0.227017	-0.104393	0.067830	-0.087844	-0.091747	0.072763	0.185058	0.584938	0.542607	-0.050454
6924	57.700000	-0.873701	0.676652	-0.067056	-0.837860	0.689262	0.178611	-0.791240	0.915407	-0.051162	-0.770028	0.909201	0.155087	-0.661877	1.239366	-0.016949	-0.656885	1.155540	0.079823	-0.648584	1.219183	0.085814	-0.518084	0.766585	-0.221049	-0.490906	0.775349	0.278035	-0.172499	0.721731	-0.164818	-0.141458	0.755386	0.180839	-0.111007	0.060605	0.226854	-0.104391	0.067822	-0.087861	-0.091745	0.072756	0.185070	0.585035	0.542551	-0.050578
6925	57.708333	-0.873327	0.676866	-0.067045	-0.837433	0.689466	0.178493	-0.790442	0.915561	-0.051301	-0.769325	0.909341	0.154984	-0.660193	1.239359	-0.017078	-0.655500	1.155522	0.079691	-0.647092	1.219170	0.085799	-0.517110	0.766145	-0.220464	-0.490303	0.774671	0.277116	-0.171696	0.719737	-0.164604	-0.140840	0.753686	0.180287	-0.111113	0.060715	0.226943	-0.104391	0.067826	-0.087877	-0.091747	0.072744	0.185074	0.585108	0.542473	-0.050850
6926	57.716667	-0.873020	0.677096	-0.067049	-0.837012	0.689686	0.178368	-0.789643	0.915726	-0.051478	-0.768636	0.909471	0.154857	-0.658579	1.239337	-0.017205	-0.654134	1.155517	0.079575	-0.645537	1.219147	0.085688	-0.516178	0.765651	-0.219841	-0.489722	0.774011	0.276241	-0.170970	0.717770	-0.164359	-0.140224	0.751882	0.179732	-0.111209	0.060829	0.227026	-0.104394	0.067826	-0.087884	-0.091745	0.072743	0.185077	0.585155	0.542385	-0.051100
6927	57.725000	-0.872614	0.677299	-0.067038	-0.836632	0.689920	0.178245	-0.788834	0.915916	-0.051663	-0.767968	0.909613	0.154720	-0.656990	1.239313	-0.017362	-0.652812	1.155514	0.079452	-0.643986	1.219131	0.085478	-0.515263	0.765097	-0.219180	-0.489174	0.773375	0.275420	-0.170288	0.715803	-0.164126	-0.139652	0.749931	0.179205	-0.111206	0.060827	0.227027	-0.104392	0.067820	-0.087876	-0.091740	0.072749	0.185078	0.585226	0.542391	-0.051036
6928	57.733333	-0.872428	0.677492	-0.067115	-0.836274	0.690153	0.178124	-0.788015	0.916114	-0.051863	-0.767315	0.909737	0.154554	-0.655450	1.239252	-0.017506	-0.651512	1.155496	0.079322	-0.642546	1.219078	0.085365	-0.514392	0.764502	-0.218493	-0.488663	0.772767	0.274657	-0.169679	0.713820	-0.163880	-0.139153	0.747921	0.178757	-0.111206	0.060828	0.227026	-0.104392	0.067821	-0.087879	-0.091736	0.072747	0.185079	0.585284	0.542436	-0.050979
6929	57.741667	-0.872158	0.677701	-0.067184	-0.835896	0.690378	0.177989	-0.787192	0.916313	-0.052090	-0.766664	0.909855	0.154364	-0.653995	1.239174	-0.017670	-0.650272	1.155448	0.079230	-0.641105	1.219021	0.085226	-0.513576	0.763872	-0.217790	-0.488189	0.772176	0.273948	-0.169164	0.711819	-0.163630	-0.138749	0.745787	0.178360	-0.111195	0.060833	0.227038	-0.104391	0.067813	-0.087874	-0.091733	0.072752	0.185084	0.585321	0.542416	-0.051063
6930	57.750000	-0.871880	0.677910	-0.067261	-0.835545	0.690599	0.177855	-0.786387	0.916521	-0.052339	-0.766019	0.909969	0.154160	-0.652583	1.239049	-0.017837	-0.649000	1.155357	0.079122	-0.639720	1.218920	0.085100	-0.512810	0.763218	-0.217071	-0.487762	0.771596	0.273277	-0.168713	0.709780	-0.163342	-0.138395	0.743622	0.178027	-0.111187	0.060824	0.227037	-0.104396	0.067798	-0.087870	-0.091728	0.072754	0.185093	0.585342	0.542413	-0.051166
6931	57.758333	-0.871548	0.678133	-0.067354	-0.835205	0.690815	0.177717	-0.785597	0.916737	-0.052574	-0.765389	0.910097	0.153951	-0.651218	1.238864	-0.017983	-0.647741	1.155238	0.078980	-0.638313	1.218777	0.084896	-0.512110	0.762543	-0.216347	-0.487371	0.771026	0.272670	-0.168333	0.707689	-0.163080	-0.138096	0.741338	0.177743	-0.111088	0.060698	0.226963	-0.104385	0.067789	-0.087874	-0.091726	0.072754	0.185100	0.585356	0.542409	-0.051266
6932	57.766667	-0.871172	0.678375	-0.067460	-0.834862	0.691037	0.177578	-0.784818	0.916936	-0.052796	-0.764756	0.910225	0.153747	-0.649930	1.238679	-0.018132	-0.646496	1.155090	0.078865	-0.637045	1.218639	0.084788	-0.511485	0.761857	-0.215636	-0.487018	0.770457	0.272087	-0.168003	0.705543	-0.162820	-0.137814	0.738968	0.177526	-0.110983	0.060562	0.226895	-0.104385	0.067784	-0.087882	-0.091734	0.072755	0.185114	0.585362	0.542412	-0.051367
6933	57.775000	-0.870778	0.678623	-0.067584	-0.834522	0.691261	0.177433	-0.784075	0.917148	-0.053019	-0.764044	0.910262	0.153482	-0.648654	1.238468	-0.018301	-0.645250	1.154900	0.078729	-0.635715	1.218437	0.084620	-0.510978	0.761129	-0.214967	-0.486669	0.769870	0.271519	-0.167727	0.703248	-0.162564	-0.137523	0.736546	0.177323	-0.111191	0.060799	0.227076	-0.104380	0.067767	-0.087879	-0.091735	0.072762	0.185133	0.585373	0.542409	-0.051464
6934	57.783333	-0.870194	0.678882	-0.067638	-0.834206	0.691477	0.177278	-0.783365	0.917355	-0.053205	-0.763510	0.910492	0.153378	-0.647394	1.238257	-0.018451	-0.643995	1.154672	0.078575	-0.634362	1.218186	0.084420	-0.510567	0.760396	-0.214317	-0.486331	0.769289	0.270978	-0.167525	0.700924	-0.162315	-0.137200	0.733978	0.177151	-0.111189	0.060784	0.227084	-0.104375	0.067760	-0.087868	-0.091737	0.072762	0.185146	0.585379	0.542422	-0.051560
6935	57.791667	-0.869866	0.679069	-0.067876	-0.833887	0.691689	0.177119	-0.782677	0.917546	-0.053370	-0.762890	0.910602	0.153227	-0.646153	1.238005	-0.018556	-0.642812	1.154481	0.078538	-0.633156	1.218045	0.084365	-0.510527	0.759980	-0.214011	-0.485974	0.768699	0.270442	-0.167409	0.698500	-0.162215	-0.136805	0.731275	0.176998	-0.111083	0.060656	0.227006	-0.104365	0.067755	-0.087866	-0.091737	0.072766	0.185152	0.585357	0.542242	-0.051924
6936	57.800000	-0.869360	0.679230	-0.068058	-0.833588	0.691901	0.176957	-0.782016	0.917739	-0.053515	-0.762285	0.910702	0.153086	-0.644933	1.237755	-0.018677	-0.641604	1.154286	0.078456	-0.631940	1.217829	0.084280	-0.510527	0.759548	-0.213625	-0.485596	0.768095	0.269905	-0.167380	0.696015	-0.162143	-0.136404	0.728465	0.176874	-0.110981	0.060546	0.226928	-0.104354	0.067743	-0.087851	-0.091744	0.072777	0.185156	0.585361	0.542228	-0.051989
6937	57.808333	-0.868956	0.679410	-0.068245	-0.833313	0.692103	0.176793	-0.781398	0.917921	-0.053649	-0.761688	0.910775	0.152963	-0.643724	1.237510	-0.018771	-0.640412	1.154080	0.078392	-0.630579	1.217531	0.084046	-0.510307	0.758732	-0.212831	-0.485184	0.767482	0.269357	-0.167461	0.693449	-0.161889	-0.135993	0.725503	0.176739	-0.111185	0.060789	0.227114	-0.104350	0.067738	-0.087830	-0.091745	0.072785	0.185165	0.585373	0.542219	-0.052067
6938	57.816667	-0.868551	0.679556	-0.068446	-0.833056	0.692298	0.176624	-0.780794	0.918089	-0.053782	-0.761100	0.910822	0.152835	-0.642563	1.237272	-0.018867	-0.639238	1.153894	0.078367	-0.629386	1.217362	0.083980	-0.510110	0.757873	-0.211951	-0.484744	0.766867	0.268801	-0.167587	0.690836	-0.161818	-0.135660	0.722465	0.176624	-0.111193	0.060796	0.227131	-0.104344	0.067732	-0.087812	-0.091744	0.072800	0.185176	0.585393	0.542232	-0.052170
6939	57.825000	-0.868084	0.679669	-0.068648	-0.832790	0.692477	0.176456	-0.780213	0.918253	-0.053897	-0.760521	0.910842	0.152720	-0.641413	1.237061	-0.018954	-0.638063	1.153681	0.078306	-0.628218	1.217224	0.084021	-0.510004	0.757045	-0.211067	-0.484270	0.766264	0.268229	-0.167780	0.688235	-0.161808	-0.135412	0.719356	0.176462	-0.111082	0.060669	0.227042	-0.104337	0.067727	-0.087800	-0.091745	0.072804	0.185185	0.585401	0.542194	-0.052232
6940	57.833333	-0.867721	0.679791	-0.068851	-0.832536	0.692642	0.176283	-0.779643	0.918398	-0.054013	-0.759944	0.910842	0.152603	-0.640250	1.236735	-0.018984	-0.636948	1.153474	0.078275	-0.626993	1.216990	0.083931	-0.509943	0.756176	-0.210125	-0.483774	0.765652	0.267629	-0.168018	0.685643	-0.161662	-0.135259	0.716281	0.176299	-0.111188	0.060805	0.227143	-0.104326	0.067713	-0.087791	-0.091743	0.072809	0.185201	0.585407	0.542171	-0.052310
6941	57.841667	-0.867326	0.679933	-0.068993	-0.832282	0.692788	0.176129	-0.779078	0.918534	-0.054121	-0.759373	0.910826	0.152491	-0.639110	1.236448	-0.019046	-0.635860	1.153206	0.078290	-0.625806	1.216734	0.083879	-0.509866	0.755236	-0.209050	-0.483261	0.765045	0.266997	-0.168258	0.683061	-0.161556	-0.135201	0.713299	0.176135	-0.111184	0.060794	0.227156	-0.104319	0.067705	-0.087773	-0.091735	0.072821	0.185207	0.585410	0.542145	-0.052380
6942	57.850000	-0.867025	0.680050	-0.069212	-0.831903	0.692778	0.175878	-0.778526	0.918661	-0.054221	-0.758799	0.910827	0.152397	-0.638078	1.236143	-0.019060	-0.634780	1.152959	0.078309	-0.624575	1.216371	0.083717	-0.509815	0.754264	-0.207953	-0.482750	0.764417	0.266338	-0.168513	0.680565	-0.161434	-0.135213	0.710501	0.175950	-0.110977	0.060540	0.226987	-0.104312	0.067700	-0.087757	-0.091738	0.072809	0.185224	0.585596	0.541529	-0.052374
6943	57.858333	-0.866744	0.680211	-0.069364	-0.831757	0.693056	0.175881	-0.777985	0.918782	-0.054322	-0.758227	0.910833	0.152310	-0.637096	1.235771	-0.019120	-0.633719	1.152602	0.078292	-0.623615	1.216102	0.083808	-0.509754	0.753282	-0.206826	-0.482265	0.763759	0.265628	-0.168731	0.678147	-0.161259	-0.135234	0.707814	0.175735	-0.110975	0.060536	0.226997	-0.104309	0.067690	-0.087743	-0.091738	0.072815	0.185229	0.585585	0.541535	-0.052444
6944	57.866667	-0.866531	0.680420	-0.069489	-0.831475	0.693195	0.175793	-0.777448	0.918903	-0.054429	-0.757644	0.910854	0.152231	-0.636178	1.235422	-0.019116	-0.632666	1.152251	0.078245	-0.622453	1.215695	0.083665	-0.509694	0.752316	-0.205720	-0.481791	0.763068	0.264877	-0.168948	0.675876	-0.161083	-0.135301	0.705231	0.175492	-0.111180	0.060777	0.227175	-0.104308	0.067690	-0.087727	-0.091742	0.072815	0.185233	0.585567	0.541545	-0.052496
6945	57.875000	-0.866197	0.680594	-0.069570	-0.831107	0.693257	0.175663	-0.776928	0.919010	-0.054520	-0.757048	0.910888	0.152162	-0.635294	1.235029	-0.019150	-0.631682	1.151876	0.078221	-0.621515	1.215321	0.083615	-0.509610	0.751381	-0.204664	-0.481357	0.762326	0.264061	-0.169125	0.673756	-0.160854	-0.135372	0.702831	0.175251	-0.111074	0.060649	0.227098	-0.104308	0.067687	-0.087713	-0.091743	0.072825	0.185245	0.585553	0.541554	-0.052553
6946	57.883333	-0.865937	0.680800	-0.069616	-0.830832	0.693470	0.175660	-0.776394	0.919111	-0.054604	-0.756454	0.910927	0.152095	-0.634431	1.234650	-0.019183	-0.630732	1.151437	0.078140	-0.620666	1.214949	0.083661	-0.509512	0.750464	-0.203659	-0.480946	0.761544	0.263188	-0.169261	0.671818	-0.160605	-0.135348	0.700434	0.174909	-0.110977	0.060526	0.227019	-0.104270	0.067784	-0.087746	-0.091747	0.072832	0.185253	0.585537	0.541560	-0.052592
6947	57.891667	-0.865882	0.680957	-0.069763	-0.830493	0.693625	0.175614	-0.775864	0.919206	-0.054701	-0.755848	0.910978	0.152038	-0.633644	1.234226	-0.019247	-0.629830	1.150986	0.078087	-0.619716	1.214481	0.083566	-0.509382	0.749602	-0.202754	-0.480564	0.760699	0.262259	-0.169405	0.670123	-0.160359	-0.135370	0.698321	0.174512	-0.111087	0.060663	0.227123	-0.104319	0.067708	-0.087700	-0.091756	0.072853	0.185264	0.585525	0.541553	-0.052639
6948	57.900000	-0.865697	0.681146	-0.069831	-0.830127	0.693788	0.175574	-0.775327	0.919292	-0.054795	-0.755246	0.911026	0.151980	-0.632909	1.233813	-0.019315	-0.628927	1.150588	0.078007	-0.618943	1.214105	0.083567	-0.509217	0.748772	-0.201931	-0.480217	0.759826	0.261304	-0.169580	0.668504	-0.160077	-0.135393	0.696276	0.174109	-0.111196	0.060791	0.227215	-0.104325	0.067715	-0.087699	-0.091765	0.072858	0.185280	0.585520	0.541499	-0.052681
6949	57.908333	-0.865526	0.681313	-0.069863	-0.829765	0.693952	0.175542	-0.774792	0.919384	-0.054899	-0.754654	0.911075	0.151913	-0.632186	1.233422	-0.019369	-0.628066	1.150147	0.077909	-0.618037	1.213663	0.083363	-0.509032	0.747974	-0.201206	-0.479919	0.758916	0.260349	-0.169801	0.666951	-0.159841	-0.135482	0.694227	0.173455	-0.110986	0.060525	0.227032	-0.104312	0.067760	-0.087729	-0.091768	0.072873	0.185276	0.585523	0.541496	-0.052744
6950	57.916667	-0.865315	0.681461	-0.069882	-0.829394	0.694137	0.175514	-0.774248	0.919470	-0.055011	-0.754069	0.911129	0.151853	-0.631499	1.233006	-0.019441	-0.627250	1.149781	0.077839	-0.617334	1.213318	0.083356	-0.508820	0.747218	-0.200554	-0.479661	0.758012	0.259421	-0.170057	0.665416	-0.159606	-0.135641	0.692324	0.172868	-0.110993	0.060529	0.227036	-0.104338	0.067714	-0.087720	-0.091778	0.072860	0.185284	0.585530	0.541439	-0.052781
6951	57.925000	-0.865164	0.681626	-0.069905	-0.829048	0.694327	0.175494	-0.773710	0.919577	-0.055141	-0.753500	0.911193	0.151776	-0.630847	1.232654	-0.019552	-0.626476	1.149335	0.077732	-0.616533	1.212873	0.083205	-0.508631	0.746481	-0.200009	-0.479440	0.757133	0.258548	-0.170302	0.663880	-0.159397	-0.135840	0.690656	0.172342	-0.111206	0.060783	0.227210	-0.104349	0.067717	-0.087724	-0.091784	0.072861	0.185281	0.585334	0.542026	-0.052887
6952	57.933333	-0.864980	0.681781	-0.069914	-0.828724	0.694523	0.175483	-0.773165	0.919681	-0.055273	-0.752938	0.911263	0.151685	-0.630190	1.232185	-0.019617	-0.625718	1.148940	0.077654	-0.615720	1.212409	0.083056	-0.508419	0.745786	-0.199514	-0.479240	0.756276	0.257723	-0.170551	0.662345	-0.159203	-0.136058	0.688937	0.171680	-0.110998	0.060529	0.227029	-0.104362	0.067731	-0.087736	-0.091778	0.072884	0.185261	0.585341	0.542007	-0.052929
6953	57.941667	-0.864751	0.681946	-0.069918	-0.828406	0.694725	0.175476	-0.772623	0.919797	-0.055407	-0.752392	0.911345	0.151584	-0.629620	1.231769	-0.019727	-0.624936	1.148500	0.077539	-0.615110	1.212065	0.083004	-0.508228	0.745121	-0.199079	-0.479084	0.755463	0.256976	-0.170820	0.661056	-0.159056	-0.136320	0.687301	0.171091	-0.111000	0.060536	0.227024	-0.104369	0.067738	-0.087740	-0.091785	0.072856	0.185268	0.585336	0.541991	-0.052952
6954	57.950000	-0.864565	0.682102	-0.069932	-0.828115	0.694932	0.175477	-0.772075	0.919913	-0.055562	-0.751854	0.911439	0.151468	-0.629104	1.231381	-0.019802	-0.624146	1.148087	0.077420	-0.614477	1.211672	0.082923	-0.508047	0.744485	-0.198699	-0.478944	0.754676	0.256291	-0.171056	0.660319	-0.158954	-0.136639	0.685753	0.170593	-0.111000	0.060536	0.227014	-0.104378	0.067744	-0.087743	-0.091783	0.072859	0.185253	0.585338	0.541982	-0.052980
6955	57.958333	-0.864411	0.682272	-0.069941	-0.827839	0.695126	0.175479	-0.771544	0.920027	-0.055722	-0.751231	0.911443	0.151258	-0.628616	1.230988	-0.019902	-0.623388	1.147731	0.077331	-0.613730	1.211246	0.082716	-0.507898	0.743857	-0.198376	-0.478826	0.753923	0.255678	-0.171271	0.660202	-0.158797	-0.137081	0.684500	0.170064	-0.111102	0.060671	0.227097	-0.104387	0.067759	-0.087751	-0.091787	0.072852	0.185247	0.585336	0.541969	-0.053005
6956	57.966667	-0.864249	0.682441	-0.069946	-0.827578	0.695334	0.175490	-0.771006	0.920134	-0.055886	-0.750777	0.911625	0.151191	-0.628097	1.230635	-0.020020	-0.622671	1.147337	0.077197	-0.613096	1.210882	0.082573	-0.507572	0.743443	-0.198063	-0.478737	0.753190	0.255116	-0.171398	0.660355	-0.158740	-0.137643	0.683797	0.169709	-0.110997	0.060547	0.226996	-0.104396	0.067759	-0.087748	-0.091780	0.072853	0.185242	0.585336	0.541951	-0.053020
6957	57.975000	-0.864026	0.682588	-0.069963	-0.827306	0.695535	0.175490	-0.770490	0.920231	-0.056035	-0.750246	0.911722	0.151044	-0.627584	1.230313	-0.020100	-0.621994	1.147009	0.077086	-0.612533	1.210653	0.082563	-0.507664	0.742722	-0.197860	-0.478702	0.752458	0.254634	-0.171361	0.660581	-0.158293	-0.138399	0.683722	0.169487	-0.110999	0.060549	0.226992	-0.104403	0.067777	-0.087768	-0.091781	0.072854	0.185229	0.585333	0.541960	-0.053061
6958	57.983333	-0.863803	0.682739	-0.069980	-0.827033	0.695739	0.175495	-0.769974	0.920318	-0.056176	-0.749708	0.911808	0.150892	-0.627098	1.230028	-0.020211	-0.621305	1.146732	0.076936	-0.612003	1.210346	0.082445	-0.507576	0.742201	-0.197654	-0.478727	0.751710	0.254239	-0.171188	0.660780	-0.158056	-0.139163	0.683908	0.169293	-0.111213	0.060813	0.227154	-0.104410	0.067770	-0.087776	-0.091777	0.072842	0.185217	0.585342	0.541960	-0.053091
6959	57.991667	-0.863551	0.682893	-0.069994	-0.826743	0.695936	0.175499	-0.769494	0.920400	-0.056307	-0.749139	0.911866	0.150725	-0.626611	1.229846	-0.020332	-0.620635	1.146490	0.076773	-0.611283	1.210033	0.082183	-0.507301	0.741909	-0.197433	-0.478829	0.750950	0.253934	-0.171021	0.660887	-0.157908	-0.139767	0.684130	0.169230	-0.111205	0.060816	0.227136	-0.104422	0.067769	-0.087794	-0.091769	0.072835	0.185197	0.585345	0.541956	-0.053115
6960	58.000000	-0.863307	0.683048	-0.069993	-0.826451	0.696133	0.175501	-0.769023	0.920469	-0.056436	-0.748678	0.912006	0.150644	-0.626105	1.229686	-0.020452	-0.620008	1.146273	0.076598	-0.610736	1.209872	0.082057	-0.507409	0.741312	-0.197286	-0.479086	0.750402	0.253759	-0.170898	0.660919	-0.157820	-0.140255	0.684278	0.169283	-0.111000	0.060567	0.226944	-0.104428	0.067773	-0.087805	-0.091770	0.072823	0.185173	0.585348	0.541966	-0.053146
6961	58.008333	-0.863078	0.683214	-0.069990	-0.826115	0.696320	0.175494	-0.768594	0.920541	-0.056536	-0.748204	0.912098	0.150524	-0.625605	1.229577	-0.020549	-0.619448	1.146139	0.076471	-0.610139	1.209695	0.081926	-0.507102	0.741150	-0.197063	-0.479194	0.749409	0.253512	-0.170764	0.660883	-0.157813	-0.140679	0.684253	0.169433	-0.111093	0.060699	0.227013	-0.104431	0.067784	-0.087825	-0.091763	0.072810	0.185151	0.585351	0.541973	-0.053152
6962	58.016667	-0.862742	0.683420	-0.069908	-0.825772	0.696507	0.175479	-0.768188	0.920597	-0.056638	-0.747755	0.912176	0.150412	-0.625126	1.229520	-0.020651	-0.618880	1.146013	0.076293	-0.609699	1.209690	0.081900	-0.506956	0.740867	-0.196822	-0.479503	0.748952	0.253402	-0.170587	0.660808	-0.157876	-0.141083	0.684130	0.169637	-0.111199	0.060826	0.227085	-0.104434	0.067786	-0.087836	-0.091752	0.072802	0.185131	0.585358	0.541962	-0.053143
6963	58.025000	-0.862592	0.683533	-0.069980	-0.825374	0.696588	0.175401	-0.767811	0.920642	-0.056741	-0.747335	0.912228	0.150276	-0.624709	1.229518	-0.020733	-0.618360	1.145978	0.076175	-0.609047	1.209575	0.081690	-0.506768	0.740651	-0.196522	-0.479714	0.748343	0.253219	-0.170320	0.660690	-0.157982	-0.141562	0.683872	0.169813	-0.111192	0.060827	0.227079	-0.104434	0.067790	-0.087835	-0.091747	0.072793	0.185119	0.585362	0.541968	-0.053166
6964	58.033333	-0.862380	0.683678	-0.069981	-0.825056	0.696835	0.175428	-0.767444	0.920684	-0.056858	-0.746936	0.912271	0.150122	-0.624257	1.229604	-0.020847	-0.617842	1.146020	0.076050	-0.608656	1.209636	0.081691	-0.506531	0.740498	-0.196120	-0.479883	0.747856	0.253050	-0.170021	0.660546	-0.158130	-0.142174	0.683657	0.169974	-0.110982	0.060583	0.226898	-0.104434	0.067796	-0.087842	-0.091746	0.072783	0.185115	0.585368	0.541952	-0.053162
6965	58.041667	-0.862116	0.683781	-0.070010	-0.824697	0.696965	0.175389	-0.767103	0.920695	-0.056999	-0.746569	0.912279	0.149939	-0.623844	1.229722	-0.020906	-0.617425	1.146116	0.075972	-0.608119	1.209700	0.081541	-0.506271	0.740382	-0.195653	-0.479982	0.747535	0.252902	-0.169733	0.660299	-0.158289	-0.142938	0.683451	0.170071	-0.111083	0.060701	0.226992	-0.104434	0.067795	-0.087835	-0.091745	0.072784	0.185124	0.585368	0.541952	-0.053188
6966	58.050000	-0.861855	0.683857	-0.070048	-0.824354	0.697087	0.175341	-0.766782	0.920689	-0.057156	-0.746223	0.912280	0.149746	-0.623459	1.229897	-0.020939	-0.617029	1.146231	0.075892	-0.607599	1.209773	0.081430	-0.505978	0.740281	-0.195133	-0.480005	0.747406	0.252774	-0.169567	0.659940	-0.158450	-0.143793	0.683277	0.170077	-0.111183	0.060807	0.227093	-0.104432	0.067800	-0.087845	-0.091746	0.072782	0.185146	0.585371	0.541944	-0.053213
6967	58.058333	-0.861600	0.683925	-0.070112	-0.824026	0.697201	0.175291	-0.766478	0.920649	-0.057353	-0.745930	0.912235	0.149519	-0.623096	1.230142	-0.020941	-0.616670	1.146451	0.075844	-0.607195	1.210014	0.081461	-0.505623	0.740244	-0.194576	-0.479929	0.747566	0.252645	-0.169663	0.659554	-0.158598	-0.144695	0.683326	0.169872	-0.111183	0.060791	0.227107	-0.104422	0.067792	-0.087844	-0.091743	0.072783	0.185173	0.585374	0.541940	-0.053233
6968	58.066667	-0.861290	0.683938	-0.070192	-0.823715	0.697312	0.175235	-0.766196	0.920582	-0.057553	-0.745517	0.911965	0.149127	-0.622790	1.230453	-0.020929	-0.616332	1.146727	0.075823	-0.606755	1.210225	0.081412	-0.505301	0.740231	-0.194001	-0.479769	0.747947	0.252489	-0.169934	0.659309	-0.158723	-0.145560	0.683466	0.169515	-0.111181	0.060771	0.227137	-0.104402	0.067778	-0.087837	-0.091741	0.072784	0.185207	0.585362	0.541950	-0.053259
6969	58.075000	-0.861042	0.683973	-0.070275	-0.823425	0.697425	0.175164	-0.765936	0.920487	-0.057773	-0.745528	0.912079	0.148997	-0.622544	1.230810	-0.020886	-0.616078	1.147005	0.075800	-0.606405	1.210559	0.081450	-0.505013	0.740260	-0.193411	-0.479495	0.748621	0.252299	-0.170343	0.659086	-0.158811	-0.146329	0.683608	0.169067	-0.111069	0.060635	0.227079	-0.104380	0.067768	-0.087838	-0.091741	0.072790	0.185248	0.585356	0.541959	-0.053277
6970	58.083333	-0.860603	0.683995	-0.070306	-0.823145	0.697545	0.175073	-0.765688	0.920366	-0.058015	-0.745434	0.911975	0.148711	-0.622331	1.231203	-0.020838	-0.615892	1.147392	0.075844	-0.606161	1.210877	0.081444	-0.504748	0.740331	-0.192774	-0.479165	0.749513	0.252066	-0.170561	0.658932	-0.158964	-0.146904	0.683732	0.168602	-0.111169	0.060742	0.227198	-0.104357	0.067758	-0.087833	-0.091738	0.072794	0.185289	0.585345	0.541966	-0.053296
6971	58.091667	-0.860366	0.683925	-0.070505	-0.822836	0.697585	0.174898	-0.765477	0.920222	-0.058291	-0.745428	0.911869	0.148405	-0.622192	1.231629	-0.020753	-0.615793	1.147743	0.075882	-0.605985	1.211315	0.081614	-0.504541	0.740456	-0.192129	-0.478780	0.750645	0.251723	-0.170910	0.658668	-0.159230	-0.147185	0.683899	0.168084	-0.111167	0.060719	0.227242	-0.104329	0.067744	-0.087815	-0.091736	0.072809	0.185336	0.585325	0.541979	-0.053295
6972	58.100000	-0.860050	0.683911	-0.070642	-0.822612	0.697821	0.174817	-0.765295	0.920061	-0.058581	-0.745484	0.911784	0.148090	-0.622164	1.232048	-0.020620	-0.615728	1.148147	0.075952	-0.605806	1.211623	0.081593	-0.504353	0.740623	-0.191411	-0.478353	0.751936	0.251285	-0.171402	0.658257	-0.159523	-0.147249	0.684073	0.167565	-0.111171	0.060708	0.227300	-0.104300	0.067733	-0.087797	-0.091746	0.072823	0.185392	0.585310	0.541991	-0.053285
6973	58.108333	-0.859688	0.683869	-0.070807	-0.822274	0.697813	0.174539	-0.765149	0.919887	-0.058891	-0.745552	0.911696	0.147727	-0.622215	1.232510	-0.020482	-0.615725	1.148527	0.076037	-0.605772	1.212002	0.081697	-0.504213	0.740865	-0.190584	-0.477889	0.753426	0.250735	-0.171706	0.657837	-0.159878	-0.147148	0.684239	0.167006	-0.111173	0.060703	0.227361	-0.104276	0.067722	-0.087775	-0.091749	0.072841	0.185464	0.585290	0.542011	-0.053293
6974	58.116667	-0.859323	0.683822	-0.070992	-0.822017	0.697951	0.174323	-0.765018	0.919702	-0.059204	-0.745807	0.911661	0.147409	-0.622340	1.232986	-0.020347	-0.615787	1.148892	0.076096	-0.605788	1.212427	0.081892	-0.504135	0.741184	-0.189665	-0.477378	0.755040	0.250097	-0.172045	0.657452	-0.160292	-0.146962	0.684395	0.166427	-0.111177	0.060686	0.227423	-0.104253	0.067710	-0.087758	-0.091744	0.072883	0.185518	0.585468	0.541397	-0.053244
6975	58.125000	-0.858990	0.683792	-0.071211	-0.821926	0.698246	0.174206	-0.764922	0.919518	-0.059538	-0.746061	0.911655	0.147048	-0.622506	1.233431	-0.020175	-0.615940	1.149286	0.076213	-0.605983	1.212782	0.082036	-0.504111	0.741615	-0.188638	-0.476815	0.756798	0.249401	-0.172375	0.657048	-0.160677	-0.146748	0.684547	0.165855	-0.110966	0.060397	0.227283	-0.104232	0.067711	-0.087757	-0.091743	0.072896	0.185578	0.585454	0.541388	-0.053249
6976	58.133333	-0.858594	0.683719	-0.071434	-0.821740	0.698370	0.173955	-0.764862	0.919343	-0.059888	-0.746351	0.911647	0.146667	-0.622743	1.233891	-0.020023	-0.616149	1.149647	0.076294	-0.606304	1.213156	0.082118	-0.504093	0.742179	-0.187500	-0.476204	0.758624	0.248666	-0.172694	0.656688	-0.160981	-0.146549	0.684711	0.165264	-0.110971	0.060387	0.227307	-0.104221	0.067702	-0.087754	-0.091751	0.072878	0.185639	0.585435	0.541383	-0.053259
6977	58.141667	-0.858322	0.683695	-0.071687	-0.821604	0.698484	0.173698	-0.764858	0.919189	-0.060214	-0.746614	0.911620	0.146231	-0.623065	1.234394	-0.019854	-0.616416	1.150027	0.076377	-0.606385	1.213486	0.082221	-0.504108	0.742926	-0.186340	-0.475555	0.760486	0.247910	-0.173034	0.656483	-0.161193	-0.146410	0.684884	0.164696	-0.111183	0.060648	0.227511	-0.104218	0.067696	-0.087771	-0.091740	0.072889	0.185633	0.585433	0.541357	-0.053257
6978	58.150000	-0.857981	0.683615	-0.071951	-0.821509	0.698598	0.173435	-0.764897	0.919057	-0.060543	-0.747032	0.911720	0.145900	-0.623400	1.234907	-0.019684	-0.616743	1.150435	0.076426	-0.606689	1.213887	0.082411	-0.504143	0.743769	-0.185142	-0.474820	0.762157	0.247110	-0.173338	0.656372	-0.161298	-0.146312	0.685030	0.164157	-0.110482	0.059726	0.227257	-0.104211	0.067694	-0.087786	-0.091732	0.072893	0.185626	0.585420	0.541351	-0.053273
6979	58.158333	-0.857660	0.683553	-0.072205	-0.821451	0.698691	0.173179	-0.764990	0.918963	-0.060864	-0.747388	0.911797	0.145538	-0.623766	1.235487	-0.019512	-0.617193	1.150901	0.076541	-0.607104	1.214333	0.082596	-0.504028	0.744552	-0.183692	-0.474136	0.764118	0.246226	-0.173534	0.656409	-0.161181	-0.146337	0.685230	0.163503	-0.110709	0.060085	0.227291	-0.104205	0.067694	-0.087808	-0.091718	0.072891	0.185609	0.585412	0.541348	-0.053267
6980	58.166667	-0.857475	0.683519	-0.072461	-0.821434	0.698775	0.172932	-0.765119	0.918904	-0.061163	-0.747741	0.911930	0.145208	-0.624199	1.236081	-0.019317	-0.617686	1.151348	0.076585	-0.607482	1.214733	0.082606	-0.503888	0.745412	-0.182255	-0.473621	0.765884	0.245386	-0.173668	0.656551	-0.160898	-0.146388	0.685386	0.162881	-0.111161	0.060671	0.227487	-0.104194	0.067692	-0.087814	-0.091703	0.072879	0.185587	0.585408	0.541361	-0.053265
6981	58.175000	-0.857272	0.683485	-0.072703	-0.821406	0.698748	0.172640	-0.765277	0.918869	-0.061433	-0.748085	0.912078	0.144904	-0.624711	1.236638	-0.019178	-0.618264	1.151811	0.076622	-0.608088	1.215229	0.082812	-0.503818	0.746562	-0.181144	-0.473254	0.767514	0.244585	-0.173586	0.656906	-0.160430	-0.146492	0.685514	0.162323	-0.111143	0.060680	0.227462	-0.104191	0.067702	-0.087833	-0.091693	0.072848	0.185562	0.585397	0.541375	-0.053262
6982	58.183333	-0.857094	0.683455	-0.072937	-0.821499	0.698889	0.172470	-0.765474	0.918853	-0.061680	-0.748434	0.912242	0.144629	-0.625266	1.237205	-0.019045	-0.618894	1.152200	0.076617	-0.608663	1.215644	0.083009	-0.503661	0.747759	-0.180092	-0.472952	0.769055	0.243760	-0.173749	0.657314	-0.160045	-0.146632	0.685625	0.161842	-0.111134	0.060693	0.227444	-0.104182	0.067712	-0.087848	-0.091674	0.072852	0.185519	0.585395	0.541376	-0.053258
6983	58.191667	-0.856886	0.683386	-0.073161	-0.821569	0.698916	0.172248	-0.765720	0.918834	-0.061914	-0.748795	0.912403	0.144382	-0.625958	1.237727	-0.018870	-0.619596	1.152627	0.076688	-0.609352	1.216021	0.083103	-0.503376	0.749009	-0.179196	-0.472595	0.770474	0.242718	-0.173812	0.657617	-0.159457	-0.146781	0.685706	0.161482	-0.110909	0.060446	0.227220	-0.104172	0.067717	-0.087867	-0.091659	0.072834	0.185492	0.585391	0.541382	-0.053267
6984	58.200000	-0.856805	0.683359	-0.073371	-0.821657	0.698924	0.172027	-0.765999	0.918823	-0.062116	-0.749155	0.912546	0.144156	-0.626737	1.238178	-0.018762	-0.620306	1.152937	0.076660	-0.609981	1.216331	0.083146	-0.503009	0.750274	-0.178422	-0.472402	0.771766	0.241814	-0.173859	0.657920	-0.158865	-0.146942	0.685831	0.161216	-0.110900	0.060453	0.227190	-0.104172	0.067732	-0.087893	-0.091650	0.072814	0.185464	0.585394	0.541380	-0.053276
6985	58.208333	-0.856732	0.683317	-0.073571	-0.821768	0.698919	0.171817	-0.766311	0.918810	-0.062289	-0.749530	0.912666	0.143959	-0.627625	1.238556	-0.018626	-0.621074	1.153179	0.076661	-0.610864	1.216625	0.083317	-0.502517	0.751519	-0.177815	-0.472271	0.772871	0.240913	-0.173894	0.658235	-0.158288	-0.147089	0.685869	0.160957	-0.110894	0.060465	0.227156	-0.104168	0.067749	-0.087917	-0.091622	0.072826	0.185414	0.585410	0.541365	-0.053274
6986	58.216667	-0.856685	0.683267	-0.073769	-0.821888	0.698903	0.171613	-0.766641	0.918791	-0.062449	-0.749919	0.912759	0.143785	-0.628569	1.238861	-0.018559	-0.621853	1.153377	0.076659	-0.611718	1.216821	0.083336	-0.501965	0.752764	-0.177383	-0.472177	0.773857	0.240027	-0.173918	0.658541	-0.157736	-0.147264	0.685951	0.160760	-0.110891	0.060481	0.227125	-0.104172	0.067760	-0.087949	-0.091608	0.072807	0.185374	0.585410	0.541360	-0.053288
6987	58.225000	-0.856676	0.683201	-0.073954	-0.822033	0.698886	0.171419	-0.767011	0.918771	-0.062591	-0.750316	0.912815	0.143634	-0.629624	1.239074	-0.018463	-0.622615	1.153537	0.076670	-0.612627	1.216975	0.083386	-0.501363	0.753968	-0.177117	-0.472118	0.774694	0.239157	-0.173935	0.658840	-0.157216	-0.147425	0.685991	0.160597	-0.110983	0.060624	0.227188	-0.104176	0.067772	-0.087986	-0.091597	0.072785	0.185343	0.585417	0.541345	-0.053284
6988	58.233333	-0.856749	0.683131	-0.074134	-0.822191	0.698871	0.171234	-0.767395	0.918743	-0.062714	-0.750580	0.912719	0.143378	-0.630723	1.239239	-0.018409	-0.623356	1.153663	0.076711	-0.613383	1.217068	0.083311	-0.500729	0.755112	-0.176954	-0.472083	0.775410	0.238307	-0.173934	0.659135	-0.156701	-0.147610	0.685996	0.160402	-0.111084	0.060768	0.227251	-0.104185	0.067796	-0.088024	-0.091593	0.072755	0.185310	0.585425	0.541366	-0.053305
6989	58.241667	-0.856766	0.683007	-0.074324	-0.822370	0.698854	0.171052	-0.767780	0.918713	-0.062821	-0.751129	0.912785	0.143348	-0.631844	1.239322	-0.018365	-0.624098	1.153750	0.076688	-0.614280	1.217175	0.083303	-0.500386	0.756621	-0.177442	-0.472077	0.775976	0.237467	-0.173926	0.659463	-0.156197	-0.147771	0.686039	0.160314	-0.111070	0.060782	0.227218	-0.104203	0.067818	-0.088047	-0.091577	0.072771	0.185250	0.585426	0.541361	-0.053289
6990	58.250000	-0.856852	0.682900	-0.074485	-0.822572	0.698836	0.170878	-0.768183	0.918675	-0.062912	-0.751644	0.912796	0.143304	-0.632947	1.239357	-0.018356	-0.624848	1.153841	0.076729	-0.615198	1.217256	0.083193	-0.499794	0.757664	-0.177479	-0.472094	0.776432	0.236654	-0.173922	0.659789	-0.155714	-0.147921	0.686125	0.160343	-0.110852	0.060546	0.226999	-0.104220	0.067845	-0.088084	-0.091565	0.072756	0.185211	0.585431	0.541363	-0.053276
6991	58.258333	-0.856971	0.682785	-0.074644	-0.822808	0.698810	0.170716	-0.768600	0.918613	-0.062990	-0.752120	0.912725	0.143229	-0.634059	1.239334	-0.018384	-0.625584	1.153888	0.076726	-0.616044	1.217378	0.083301	-0.499264	0.758647	-0.177629	-0.472153	0.776735	0.235865	-0.173931	0.660061	-0.155265	-0.148006	0.686065	0.160441	-0.111053	0.060809	0.227160	-0.104239	0.067875	-0.088120	-0.091566	0.072737	0.185192	0.585333	0.541690	-0.053309
6992	58.266667	-0.857112	0.682660	-0.074794	-0.822949	0.698595	0.170441	-0.769019	0.918549	-0.063062	-0.752617	0.912627	0.143165	-0.635125	1.239258	-0.018433	-0.626320	1.153907	0.076732	-0.616928	1.217393	0.083231	-0.498767	0.759578	-0.177781	-0.472251	0.776934	0.235096	-0.173933	0.660321	-0.154859	-0.148108	0.686022	0.160564	-0.111049	0.060817	0.227126	-0.104270	0.067905	-0.088151	-0.091559	0.072734	0.185158	0.585445	0.541359	-0.053279
6993	58.275000	-0.857316	0.682523	-0.074952	-0.823328	0.698728	0.170433	-0.769460	0.918480	-0.063123	-0.753118	0.912506	0.143117	-0.636177	1.239088	-0.018479	-0.627016	1.153847	0.076722	-0.617825	1.217386	0.083190	-0.498357	0.760440	-0.178030	-0.472417	0.777002	0.234352	-0.173903	0.660550	-0.154511	-0.148205	0.686019	0.160723	-0.110939	0.060704	0.227008	-0.104293	0.067929	-0.088193	-0.091545	0.072749	0.185115	0.585449	0.541344	-0.053288
6994	58.283333	-0.857484	0.682355	-0.075087	-0.823617	0.698669	0.170314	-0.769897	0.918391	-0.063180	-0.753641	0.912374	0.143076	-0.637206	1.238889	-0.018518	-0.627695	1.153785	0.076742	-0.618592	1.217321	0.083058	-0.498005	0.761221	-0.178296	-0.472639	0.776963	0.233633	-0.173865	0.660749	-0.154202	-0.148319	0.686018	0.160879	-0.111040	0.060843	0.227076	-0.104319	0.067960	-0.088236	-0.091546	0.072725	0.185111	0.585452	0.541338	-0.053304
6995	58.291667	-0.857770	0.682188	-0.075204	-0.823876	0.698503	0.170142	-0.770360	0.918314	-0.063233	-0.754070	0.912150	0.142970	-0.638199	1.238596	-0.018679	-0.628345	1.153568	0.076674	-0.619445	1.217196	0.082972	-0.497737	0.761878	-0.178596	-0.472941	0.776835	0.232937	-0.173824	0.660903	-0.153947	-0.148453	0.686031	0.161033	-0.111030	0.060845	0.227049	-0.104344	0.067994	-0.088291	-0.091539	0.072720	0.185083	0.585348	0.541659	-0.053346
6996	58.300000	-0.858032	0.682005	-0.075325	-0.824151	0.698341	0.169985	-0.770805	0.918232	-0.063277	-0.754679	0.912106	0.143026	-0.639157	1.238247	-0.018784	-0.628991	1.153389	0.076674	-0.620128	1.216998	0.082815	-0.497525	0.762448	-0.178890	-0.473291	0.776615	0.232247	-0.173801	0.661021	-0.153742	-0.148607	0.686044	0.161175	-0.111025	0.060846	0.227023	-0.104371	0.068019	-0.088334	-0.091522	0.072734	0.185046	0.585450	0.541318	-0.053325
6997	58.308333	-0.858360	0.681819	-0.075434	-0.824601	0.698370	0.170002	-0.771279	0.918162	-0.063322	-0.755196	0.911973	0.143014	-0.640061	1.237825	-0.018942	-0.629575	1.153129	0.076613	-0.620895	1.216774	0.082605	-0.497386	0.762904	-0.179199	-0.473703	0.776345	0.231618	-0.173799	0.661105	-0.153602	-0.148753	0.686060	0.161307	-0.111018	0.060860	0.227004	-0.104403	0.068055	-0.088389	-0.091524	0.072710	0.185031	0.585450	0.541331	-0.053326
6998	58.316667	-0.858753	0.681652	-0.075533	-0.824961	0.698238	0.169920	-0.771745	0.918110	-0.063363	-0.755717	0.911837	0.142993	-0.640933	1.237365	-0.019113	-0.630133	1.152868	0.076577	-0.621488	1.216536	0.082567	-0.497300	0.763285	-0.179521	-0.474153	0.776007	0.231017	-0.173809	0.661162	-0.153512	-0.148886	0.686069	0.161433	-0.111006	0.060873	0.226984	-0.104437	0.068098	-0.088448	-0.091513	0.072696	0.185005	0.585445	0.541342	-0.053320
6999	58.325000	-0.859074	0.681425	-0.075633	-0.825291	0.697996	0.169800	-0.772210	0.918053	-0.063406	-0.756136	0.911646	0.142918	-0.641789	1.236824	-0.019304	-0.630626	1.152477	0.076476	-0.622310	1.216237	0.082384	-0.497271	0.763580	-0.179825	-0.474626	0.775622	0.230473	-0.173836	0.661184	-0.153472	-0.149026	0.686079	0.161557	-0.110998	0.060881	0.226964	-0.104457	0.068124	-0.088501	-0.091479	0.072707	0.184978	0.585441	0.541340	-0.053315
7000	58.333333	-0.859377	0.681274	-0.075644	-0.825726	0.697922	0.169813	-0.772691	0.918015	-0.063444	-0.756724	0.911631	0.142994	-0.642560	1.236275	-0.019487	-0.631106	1.152145	0.076427	-0.622829	1.215804	0.082107	-0.497275	0.763815	-0.180113	-0.475102	0.775204	0.229999	-0.173863	0.661178	-0.153482	-0.149210	0.686114	0.161649	-0.110993	0.060887	0.226942	-0.104486	0.068165	-0.088558	-0.091493	0.072714	0.184939	0.585436	0.541332	-0.053311
7001	58.341667	-0.859911	0.681056	-0.075805	-0.826124	0.697745	0.169781	-0.773149	0.917989	-0.063491	-0.757207	0.911529	0.142995	-0.643299	1.235719	-0.019683	-0.631527	1.151738	0.076346	-0.623477	1.215498	0.082006	-0.497299	0.764002	-0.180371	-0.475578	0.774756	0.229625	-0.173884	0.661179	-0.153530	-0.149303	0.686060	0.161801	-0.110891	0.060773	0.226834	-0.104518	0.068191	-0.088615	-0.091497	0.072707	0.184929	0.585426	0.541328	-0.053310
7002	58.350000	-0.860322	0.680866	-0.075878	-0.826545	0.697570	0.169758	-0.773626	0.917972	-0.063523	-0.757672	0.911446	0.143002	-0.643983	1.235137	-0.019887	-0.631905	1.151309	0.076212	-0.623947	1.215095	0.081731	-0.497366	0.764140	-0.180637	-0.476037	0.774269	0.229329	-0.173881	0.661167	-0.153576	-0.149456	0.686028	0.161932	-0.110980	0.060903	0.226905	-0.104539	0.068230	-0.088680	-0.091468	0.072709	0.184907	0.585420	0.541318	-0.053323
7003	58.358333	-0.860697	0.680650	-0.075973	-0.826954	0.697383	0.169733	-0.774081	0.917951	-0.063548	-0.758119	0.911373	0.143012	-0.644574	1.234615	-0.020140	-0.632244	1.150901	0.076083	-0.624428	1.214720	0.081521	-0.497437	0.764240	-0.180843	-0.476487	0.773773	0.229143	-0.173876	0.661139	-0.153627	-0.149629	0.686047	0.162009	-0.110980	0.060904	0.226877	-0.104576	0.068255	-0.088739	-0.091458	0.072718	0.184886	0.585413	0.541297	-0.053334
7004	58.366667	-0.861121	0.680459	-0.076049	-0.827373	0.697204	0.169713	-0.774542	0.917945	-0.063568	-0.758547	0.911299	0.143023	-0.645087	1.234070	-0.020376	-0.632564	1.150541	0.075951	-0.625019	1.214390	0.081288	-0.497500	0.764333	-0.181006	-0.476924	0.773281	0.229016	-0.173883	0.661100	-0.153703	-0.149756	0.686022	0.162115	-0.110980	0.060908	0.226860	-0.104605	0.068283	-0.088801	-0.091459	0.072706	0.184875	0.585399	0.541284	-0.053351
7005	58.375000	-0.861544	0.680269	-0.076111	-0.827743	0.696949	0.169637	-0.774975	0.917946	-0.063588	-0.758956	0.911233	0.143037	-0.645523	1.233595	-0.020619	-0.632844	1.150212	0.075823	-0.625185	1.214019	0.081047	-0.497595	0.764393	-0.181167	-0.477339	0.772775	0.228954	-0.173896	0.661037	-0.153802	-0.149896	0.685987	0.162235	-0.110972	0.060916	0.226841	-0.104628	0.068311	-0.088866	-0.091457	0.072696	0.184852	0.585277	0.541627	-0.053395
7006	58.383333	-0.862064	0.680114	-0.076181	-0.828208	0.696896	0.169681	-0.775409	0.917940	-0.063605	-0.759356	0.911183	0.143056	-0.645869	1.233170	-0.020885	-0.633085	1.149870	0.075636	-0.625512	1.213732	0.080789	-0.497697	0.764434	-0.181298	-0.477723	0.772288	0.228927	-0.173909	0.660973	-0.153904	-0.150107	0.685855	0.162390	-0.110966	0.060922	0.226822	-0.104656	0.068337	-0.088911	-0.091447	0.072694	0.184830	0.585371	0.541295	-0.053374
7007	58.391667	-0.862467	0.679932	-0.076248	-0.828612	0.696757	0.169649	-0.775826	0.917950	-0.063623	-0.759749	0.911152	0.143075	-0.646134	1.232792	-0.021157	-0.633314	1.149657	0.075483	-0.625791	1.213505	0.080541	-0.497794	0.764468	-0.181380	-0.478058	0.771838	0.228927	-0.173917	0.660906	-0.153998	-0.150231	0.685781	0.162604	-0.110963	0.060925	0.226815	-0.104680	0.068368	-0.088957	-0.091462	0.072684	0.184812	0.585350	0.541300	-0.053377
7008	58.400000	-0.862959	0.679799	-0.076291	-0.829017	0.696631	0.169631	-0.776218	0.917954	-0.063644	-0.760134	0.911127	0.143098	-0.646330	1.232478	-0.021454	-0.633538	1.149465	0.075323	-0.625858	1.213283	0.080308	-0.497902	0.764472	-0.181449	-0.478354	0.771420	0.228920	-0.173952	0.660918	-0.154131	-0.150326	0.685700	0.162896	-0.110960	0.060946	0.226807	-0.104700	0.068394	-0.088992	-0.091442	0.072678	0.184793	0.585333	0.541308	-0.053387
7009	58.408333	-0.863324	0.679622	-0.076343	-0.829400	0.696506	0.169617	-0.776609	0.917961	-0.063667	-0.760512	0.911103	0.143118	-0.646416	1.232246	-0.021723	-0.633729	1.149290	0.075081	-0.625986	1.213125	0.080012	-0.497999	0.764462	-0.181481	-0.478582	0.771096	0.228907	-0.173931	0.660789	-0.154122	-0.150346	0.685783	0.163197	-0.110957	0.060948	0.226795	-0.104719	0.068411	-0.089022	-0.091444	0.072684	0.184777	0.585323	0.541310	-0.053390
7010	58.416667	-0.863785	0.679491	-0.076383	-0.829775	0.696387	0.169616	-0.776986	0.917955	-0.063695	-0.760891	0.911089	0.143139	-0.646407	1.232073	-0.022026	-0.633911	1.149180	0.074867	-0.626122	1.213016	0.079669	-0.498084	0.764436	-0.181487	-0.478757	0.770823	0.228871	-0.173948	0.660739	-0.154161	-0.150385	0.685742	0.163543	-0.110966	0.060953	0.226792	-0.104737	0.068432	-0.089050	-0.091446	0.072683	0.184774	0.585311	0.541308	-0.053396
7011	58.425000	-0.864194	0.679369	-0.076428	-0.830142	0.696277	0.169626	-0.777336	0.917947	-0.063735	-0.761257	0.911076	0.143154	-0.646349	1.231924	-0.022342	-0.634106	1.149124	0.074690	-0.626093	1.212957	0.079460	-0.498152	0.764432	-0.181468	-0.478865	0.770658	0.228801	-0.173943	0.660712	-0.154132	-0.150287	0.685586	0.163945	-0.110965	0.060962	0.226781	-0.104753	0.068453	-0.089083	-0.091445	0.072683	0.184763	0.585309	0.541286	-0.053413
7012	58.433333	-0.864582	0.679255	-0.076460	-0.830477	0.696161	0.169638	-0.777686	0.917943	-0.063777	-0.761624	0.911070	0.143160	-0.646247	1.231838	-0.022632	-0.634253	1.149108	0.074474	-0.626023	1.212954	0.079300	-0.498191	0.764434	-0.181434	-0.478917	0.770584	0.228690	-0.173915	0.660729	-0.154036	-0.150200	0.685480	0.164333	-0.110972	0.060974	0.226774	-0.104774	0.068465	-0.089105	-0.091442	0.072681	0.184759	0.585303	0.541269	-0.053430
7013	58.441667	-0.864967	0.679148	-0.076466	-0.830777	0.696048	0.169661	-0.778026	0.917927	-0.063821	-0.761976	0.911086	0.143168	-0.646057	1.231802	-0.022919	-0.634383	1.149157	0.074271	-0.626143	1.212955	0.078977	-0.498192	0.764472	-0.181367	-0.478924	0.770643	0.228529	-0.173884	0.660786	-0.153877	-0.150113	0.685331	0.164718	-0.110977	0.060975	0.226761	-0.104786	0.068464	-0.089132	-0.091439	0.072680	0.184748	0.585083	0.541926	-0.053496
7014	58.450000	-0.865324	0.679046	-0.076464	-0.831068	0.695956	0.169693	-0.778359	0.917911	-0.063865	-0.762324	0.911110	0.143173	-0.645797	1.231847	-0.023217	-0.634503	1.149223	0.074088	-0.626059	1.212988	0.078626	-0.498147	0.764560	-0.181266	-0.478893	0.770795	0.228312	-0.173858	0.660869	-0.153679	-0.150011	0.685188	0.165079	-0.110978	0.060995	0.226760	-0.104792	0.068476	-0.089146	-0.091468	0.072657	0.184735	0.585077	0.541915	-0.053497
7015	58.458333	-0.865640	0.678945	-0.076449	-0.831303	0.695863	0.169722	-0.778693	0.917905	-0.063899	-0.762654	0.911154	0.143182	-0.645484	1.231899	-0.023514	-0.634620	1.149349	0.073889	-0.625910	1.213092	0.078454	-0.498094	0.764682	-0.181194	-0.478834	0.771052	0.228036	-0.173842	0.660982	-0.153459	-0.149873	0.685108	0.165329	-0.110977	0.061012	0.226745	-0.104804	0.068494	-0.089166	-0.091429	0.072664	0.184715	0.585192	0.541577	-0.053488
7016	58.466667	-0.865966	0.678871	-0.076417	-0.831517	0.695781	0.169749	-0.779015	0.917892	-0.063929	-0.762883	0.911122	0.143114	-0.645124	1.231999	-0.023801	-0.634708	1.149529	0.073663	-0.625785	1.213251	0.078232	-0.498011	0.764842	-0.181079	-0.478764	0.771383	0.227718	-0.173831	0.661114	-0.153224	-0.149748	0.685051	0.165515	-0.110967	0.061013	0.226732	-0.104818	0.068496	-0.089177	-0.091416	0.072655	0.184688	0.585077	0.541908	-0.053528
7017	58.475000	-0.866201	0.678771	-0.076392	-0.831697	0.695708	0.169779	-0.779321	0.917877	-0.063949	-0.763261	0.911297	0.143200	-0.644716	1.232152	-0.024082	-0.634797	1.149700	0.073468	-0.625614	1.213408	0.078043	-0.497914	0.765020	-0.180953	-0.478674	0.771797	0.227360	-0.173812	0.661240	-0.152980	-0.149653	0.685018	0.165616	-0.110964	0.061022	0.226707	-0.104819	0.068507	-0.089183	-0.091426	0.072639	0.184657	0.585079	0.541892	-0.053523
7018	58.483333	-0.866400	0.678675	-0.076352	-0.831859	0.695646	0.169815	-0.779618	0.917852	-0.063962	-0.763538	0.911388	0.143216	-0.644287	1.232307	-0.024375	-0.634881	1.149927	0.073289	-0.625473	1.213541	0.077713	-0.497805	0.765233	-0.180798	-0.478590	0.772218	0.226979	-0.173784	0.661371	-0.152746	-0.149591	0.685006	0.165661	-0.110955	0.061029	0.226690	-0.104826	0.068529	-0.089187	-0.091436	0.072623	0.184623	0.585086	0.541885	-0.053527
7019	58.491667	-0.866533	0.678651	-0.076216	-0.832001	0.695583	0.169852	-0.779896	0.917830	-0.063969	-0.763778	0.911464	0.143217	-0.643832	1.232448	-0.024670	-0.634977	1.150098	0.073085	-0.625323	1.213699	0.077496	-0.497706	0.765456	-0.180650	-0.478492	0.772681	0.226574	-0.173765	0.661472	-0.152553	-0.149560	0.685010	0.165639	-0.110948	0.061034	0.226659	-0.104833	0.068535	-0.089198	-0.091422	0.072614	0.184590	0.585082	0.541884	-0.053556
7020	58.500000	-0.866708	0.678579	-0.076166	-0.832138	0.695533	0.169895	-0.780142	0.917810	-0.063977	-0.763994	0.911577	0.143242	-0.643411	1.232571	-0.024946	-0.635060	1.150270	0.072886	-0.625106	1.213894	0.077331	-0.497586	0.765696	-0.180478	-0.478390	0.773147	0.226174	-0.173785	0.661653	-0.152472	-0.149544	0.685026	0.165573	-0.110944	0.061036	0.226629	-0.104837	0.068534	-0.089200	-0.091417	0.072599	0.184561	0.585086	0.541903	-0.053599
7021	58.508333	-0.866957	0.678474	-0.076198	-0.832256	0.695489	0.169936	-0.780361	0.917796	-0.063966	-0.764192	0.911682	0.143274	-0.643000	1.232713	-0.025225	-0.635114	1.150423	0.072652	-0.624965	1.214026	0.077112	-0.497463	0.765945	-0.180281	-0.478271	0.773587	0.225778	-0.173771	0.661738	-0.152357	-0.149533	0.685052	0.165468	-0.110937	0.061049	0.226598	-0.104847	0.068541	-0.089196	-0.091412	0.072583	0.184530	0.585088	0.541900	-0.053616
7022	58.516667	-0.867069	0.678417	-0.076144	-0.832363	0.695456	0.169987	-0.780567	0.917781	-0.063946	-0.764372	0.911791	0.143309	-0.642643	1.232856	-0.025449	-0.635180	1.150580	0.072463	-0.624848	1.214135	0.076916	-0.497358	0.766209	-0.180086	-0.478142	0.774030	0.225409	-0.173749	0.661818	-0.152280	-0.149511	0.685088	0.165340	-0.110936	0.061067	0.226564	-0.104843	0.068551	-0.089192	-0.091400	0.072573	0.184502	0.585081	0.541914	-0.053644
7023	58.525000	-0.867154	0.678370	-0.076092	-0.832466	0.695435	0.170035	-0.780752	0.917778	-0.063919	-0.764513	0.911890	0.143343	-0.642304	1.232966	-0.025718	-0.635230	1.150716	0.072286	-0.624794	1.214270	0.076712	-0.497226	0.766495	-0.179861	-0.478002	0.774422	0.225075	-0.173712	0.661819	-0.152201	-0.149481	0.685133	0.165177	-0.110931	0.061078	0.226538	-0.104846	0.068547	-0.089171	-0.091390	0.072553	0.184464	0.585085	0.541913	-0.053640
7024	58.533333	-0.867214	0.678335	-0.076046	-0.832556	0.695422	0.170078	-0.780909	0.917770	-0.063885	-0.764634	0.911985	0.143381	-0.642024	1.233050	-0.025910	-0.635271	1.150859	0.072120	-0.624707	1.214390	0.076541	-0.497109	0.766752	-0.179654	-0.477850	0.774795	0.224750	-0.173717	0.661972	-0.152321	-0.149452	0.685168	0.164997	-0.110908	0.061083	0.226507	-0.104843	0.068545	-0.089162	-0.091378	0.072544	0.184425	0.585090	0.541930	-0.053665
7025	58.541667	-0.867244	0.678307	-0.076010	-0.832628	0.695418	0.170113	-0.781043	0.917760	-0.063832	-0.764725	0.912067	0.143429	-0.641765	1.233145	-0.026143	-0.635304	1.151005	0.071972	-0.624716	1.214498	0.076375	-0.496975	0.767020	-0.179455	-0.477673	0.775104	0.224462	-0.173697	0.661945	-0.152282	-0.149406	0.685200	0.164814	-0.110899	0.061088	0.226466	-0.104834	0.068543	-0.089140	-0.091362	0.072522	0.184382	0.585091	0.541928	-0.053674
7026	58.550000	-0.867310	0.678316	-0.075963	-0.832685	0.695412	0.170140	-0.781153	0.917742	-0.063775	-0.764797	0.912129	0.143473	-0.641531	1.233231	-0.026343	-0.635318	1.151141	0.071860	-0.624550	1.214621	0.076200	-0.496852	0.767275	-0.179285	-0.477494	0.775378	0.224203	-0.173721	0.662060	-0.152425	-0.149359	0.685232	0.164633	-0.110870	0.061078	0.226430	-0.104826	0.068536	-0.089114	-0.091341	0.072494	0.184335	0.585094	0.541936	-0.053695
7027	58.558333	-0.867266	0.678274	-0.075945	-0.832709	0.695406	0.170159	-0.781239	0.917717	-0.063726	-0.764849	0.912163	0.143525	-0.641337	1.233330	-0.026513	-0.635305	1.151260	0.071694	-0.624457	1.214756	0.076067	-0.496731	0.767505	-0.179134	-0.477309	0.775611	0.223987	-0.173683	0.662026	-0.152449	-0.149331	0.685268	0.164477	-0.110853	0.061079	0.226390	-0.104817	0.068527	-0.089097	-0.091330	0.072477	0.184298	0.585103	0.541935	-0.053717
7028	58.566667	-0.867212	0.678238	-0.075933	-0.832722	0.695387	0.170170	-0.781312	0.917683	-0.063662	-0.764892	0.912175	0.143580	-0.641155	1.233400	-0.026672	-0.635309	1.151392	0.071590	-0.624380	1.214869	0.075943	-0.496606	0.767725	-0.178997	-0.477122	0.775804	0.223790	-0.173661	0.662049	-0.152521	-0.149307	0.685308	0.164336	-0.110838	0.061072	0.226355	-0.104812	0.068523	-0.089078	-0.091318	0.072457	0.184258	0.585110	0.541937	-0.053741
7029	58.575000	-0.867164	0.678214	-0.075918	-0.832716	0.695357	0.170188	-0.781365	0.917644	-0.063603	-0.764931	0.912174	0.143639	-0.641003	1.233449	-0.026829	-0.635308	1.151508	0.071513	-0.624279	1.214999	0.075893	-0.496492	0.767926	-0.178887	-0.476954	0.775947	0.223629	-0.173591	0.661971	-0.152487	-0.149279	0.685341	0.164220	-0.110821	0.061072	0.226316	-0.104795	0.068514	-0.089053	-0.091305	0.072434	0.184227	0.585119	0.541916	-0.053765
7030	58.583333	-0.867101	0.678192	-0.075899	-0.832695	0.695311	0.170210	-0.781401	0.917595	-0.063531	-0.764959	0.912161	0.143705	-0.640913	1.233474	-0.026960	-0.635276	1.151624	0.071463	-0.624307	1.215104	0.075685	-0.496370	0.768119	-0.178785	-0.476806	0.776063	0.223498	-0.173538	0.662016	-0.152575	-0.149257	0.685369	0.164120	-0.110814	0.061076	0.226284	-0.104788	0.068510	-0.089034	-0.091290	0.072422	0.184197	0.585126	0.541908	-0.053779
7031	58.591667	-0.866974	0.678198	-0.075844	-0.832672	0.695250	0.170244	-0.781417	0.917531	-0.063444	-0.764971	0.912130	0.143772	-0.640884	1.233470	-0.027060	-0.635274	1.151668	0.071395	-0.624358	1.215200	0.075640	-0.496238	0.768315	-0.178692	-0.476674	0.776140	0.223391	-0.173472	0.662029	-0.152554	-0.149243	0.685399	0.164046	-0.110812	0.061091	0.226273	-0.104779	0.068504	-0.089004	-0.091278	0.072417	0.184181	0.585138	0.541939	-0.053815
7032	58.600000	-0.866836	0.678203	-0.075788	-0.832641	0.695182	0.170287	-0.781414	0.917459	-0.063350	-0.764966	0.912095	0.143846	-0.640906	1.233449	-0.027150	-0.635259	1.151728	0.071369	-0.624302	1.215221	0.075518	-0.496098	0.768491	-0.178599	-0.476563	0.776191	0.223316	-0.173383	0.661913	-0.152377	-0.149235	0.685433	0.163986	-0.110804	0.061115	0.226257	-0.104765	0.068502	-0.088973	-0.091267	0.072406	0.184162	0.585145	0.541948	-0.053825
7033	58.608333	-0.866865	0.678161	-0.075848	-0.832600	0.695116	0.170339	-0.781388	0.917370	-0.063238	-0.764938	0.912054	0.143927	-0.640993	1.233396	-0.027225	-0.635251	1.151793	0.071364	-0.624339	1.215273	0.075434	-0.495963	0.768637	-0.178527	-0.476476	0.776210	0.223272	-0.173348	0.662074	-0.152465	-0.149243	0.685474	0.163951	-0.110804	0.061122	0.226250	-0.104758	0.068491	-0.088949	-0.091256	0.072399	0.184145	0.585152	0.541947	-0.053826
7034	58.616667	-0.866627	0.678169	-0.075761	-0.832549	0.695057	0.170404	-0.781335	0.917266	-0.063123	-0.764894	0.912020	0.144010	-0.641105	1.233334	-0.027307	-0.635240	1.151814	0.071350	-0.624398	1.215317	0.075360	-0.495822	0.768770	-0.178438	-0.476407	0.776205	0.223265	-0.173270	0.662025	-0.152356	-0.149252	0.685509	0.163942	-0.110799	0.061127	0.226243	-0.104750	0.068485	-0.088927	-0.091247	0.072384	0.184133	0.585161	0.541963	-0.053834
7035	58.625000	-0.866580	0.678151	-0.075781	-0.832493	0.695002	0.170471	-0.781263	0.917164	-0.063004	-0.764827	0.911993	0.144108	-0.641248	1.233257	-0.027382	-0.635251	1.151807	0.071308	-0.624623	1.215403	0.075395	-0.495685	0.768860	-0.178358	-0.476362	0.776166	0.223298	-0.173195	0.661964	-0.152221	-0.149274	0.685521	0.163956	-0.110774	0.061131	0.226241	-0.104728	0.068504	-0.088900	-0.091240	0.072374	0.184117	0.585157	0.541972	-0.053852
7036	58.633333	-0.866477	0.678112	-0.075808	-0.832429	0.694949	0.170537	-0.781177	0.917060	-0.062888	-0.764734	0.911964	0.144203	-0.641408	1.233180	-0.027446	-0.635270	1.151819	0.071293	-0.624729	1.215417	0.075351	-0.495556	0.768925	-0.178277	-0.476331	0.776107	0.223360	-0.173126	0.661891	-0.152088	-0.149296	0.685520	0.163989	-0.110778	0.061110	0.226225	-0.104731	0.068470	-0.088880	-0.091237	0.072359	0.184105	0.585167	0.541949	-0.053852
7037	58.641667	-0.866406	0.678167	-0.075772	-0.832351	0.694907	0.170606	-0.781078	0.916970	-0.062771	-0.764632	0.911950	0.144302	-0.641614	1.233086	-0.027513	-0.635288	1.151831	0.071310	-0.624814	1.215368	0.075184	-0.495441	0.768950	-0.178174	-0.476316	0.776038	0.223453	-0.173117	0.662067	-0.152211	-0.149317	0.685511	0.164037	-0.110770	0.061101	0.226219	-0.104720	0.068451	-0.088863	-0.091229	0.072344	0.184098	0.585169	0.541944	-0.053878
7038	58.650000	-0.866262	0.678198	-0.075755	-0.832264	0.694870	0.170668	-0.780967	0.916891	-0.062654	-0.764511	0.911938	0.144399	-0.641826	1.232980	-0.027600	-0.635307	1.151792	0.071298	-0.624876	1.215361	0.075103	-0.495330	0.768954	-0.178045	-0.476304	0.775960	0.223555	-0.173083	0.662091	-0.152171	-0.149329	0.685491	0.164103	-0.110776	0.061097	0.226211	-0.104713	0.068443	-0.088846	-0.091224	0.072339	0.184096	0.585167	0.541942	-0.053901
7039	58.658333	-0.866070	0.678222	-0.075745	-0.832172	0.694856	0.170723	-0.780858	0.916846	-0.062511	-0.764388	0.911938	0.144500	-0.642061	1.232863	-0.027651	-0.635306	1.151680	0.071242	-0.625081	1.215342	0.075102	-0.495213	0.768964	-0.177878	-0.476289	0.775897	0.223683	-0.173056	0.662100	-0.152129	-0.149334	0.685475	0.164163	-0.110776	0.061098	0.226220	-0.104705	0.068439	-0.088818	-0.091228	0.072343	0.184103	0.585174	0.541934	-0.053899
7040	58.666667	-0.865940	0.678305	-0.075718	-0.832064	0.694845	0.170762	-0.780739	0.916816	-0.062379	-0.764256	0.911944	0.144609	-0.642330	1.232753	-0.027717	-0.635310	1.151605	0.071235	-0.625226	1.215160	0.074903	-0.495125	0.768959	-0.177713	-0.476262	0.775833	0.223820	-0.173035	0.662121	-0.152091	-0.149345	0.685461	0.164211	-0.110784	0.061107	0.226229	-0.104696	0.068438	-0.088799	-0.091224	0.072351	0.184111	0.585181	0.541935	-0.053906
7041	58.675000	-0.865798	0.678397	-0.075699	-0.831950	0.694860	0.170784	-0.780622	0.916809	-0.062245	-0.764123	0.911961	0.144724	-0.642598	1.232605	-0.027716	-0.635298	1.151542	0.071239	-0.625298	1.215205	0.074947	-0.495060	0.768973	-0.177516	-0.476221	0.775797	0.223976	-0.173024	0.662145	-0.152056	-0.149359	0.685470	0.164240	-0.110782	0.061117	0.226233	-0.104689	0.068428	-0.088777	-0.091224	0.072355	0.184118	0.585185	0.541948	-0.053915
7042	58.683333	-0.865655	0.678494	-0.075679	-0.831832	0.694872	0.170801	-0.780507	0.916815	-0.062091	-0.763990	0.911994	0.144851	-0.642864	1.232484	-0.027727	-0.635318	1.151516	0.071260	-0.625574	1.215243	0.075016	-0.495001	0.768988	-0.177306	-0.476167	0.775771	0.224149	-0.173016	0.662170	-0.152010	-0.149389	0.685491	0.164251	-0.110784	0.061122	0.226243	-0.104681	0.068422	-0.088753	-0.091223	0.072369	0.184133	0.585193	0.541955	-0.053904
7043	58.691667	-0.865482	0.678581	-0.075668	-0.831729	0.694904	0.170821	-0.780392	0.916825	-0.061928	-0.763855	0.912026	0.144993	-0.643132	1.232362	-0.027728	-0.635317	1.151463	0.071276	-0.625552	1.215155	0.074902	-0.494959	0.769002	-0.177103	-0.476104	0.775760	0.224343	-0.173016	0.662194	-0.151956	-0.149414	0.685513	0.164256	-0.110784	0.061117	0.226256	-0.104678	0.068418	-0.088734	-0.091223	0.072374	0.184139	0.585200	0.541965	-0.053899
7044	58.700000	-0.865326	0.678660	-0.075655	-0.831635	0.694939	0.170846	-0.780284	0.916840	-0.061759	-0.763719	0.912044	0.145126	-0.643373	1.232283	-0.027747	-0.635318	1.151432	0.071314	-0.625663	1.215139	0.074902	-0.494931	0.769016	-0.176907	-0.476041	0.775767	0.224541	-0.173016	0.662217	-0.151906	-0.149437	0.685525	0.164259	-0.110786	0.061106	0.226269	-0.104671	0.068411	-0.088720	-0.091225	0.072373	0.184148	0.585201	0.541976	-0.053908
7045	58.708333	-0.865203	0.678733	-0.075651	-0.831554	0.694979	0.170873	-0.780184	0.916854	-0.061590	-0.763514	0.912041	0.145228	-0.643662	1.232206	-0.027727	-0.635266	1.151405	0.071340	-0.625795	1.215121	0.074890	-0.494908	0.769031	-0.176715	-0.475970	0.775772	0.224739	-0.173017	0.662239	-0.151861	-0.149456	0.685527	0.164268	-0.110780	0.061087	0.226277	-0.104668	0.068410	-0.088711	-0.091230	0.072369	0.184158	0.585203	0.541979	-0.053919
7046	58.716667	-0.865091	0.678815	-0.075641	-0.831472	0.695014	0.170905	-0.780085	0.916871	-0.061404	-0.763435	0.912137	0.145436	-0.643907	1.232157	-0.027692	-0.635238	1.151436	0.071418	-0.626006	1.215173	0.074949	-0.494892	0.769042	-0.176526	-0.475897	0.775786	0.224946	-0.173024	0.662255	-0.151819	-0.149470	0.685525	0.164281	-0.110776	0.061067	0.226278	-0.104665	0.068404	-0.088701	-0.091234	0.072367	0.184168	0.585204	0.541966	-0.053920
7047	58.725000	-0.864957	0.678907	-0.075581	-0.831406	0.695048	0.170934	-0.779978	0.916903	-0.061231	-0.763293	0.912169	0.145586	-0.644140	1.232107	-0.027643	-0.635209	1.151466	0.071501	-0.625909	1.215190	0.074924	-0.494874	0.769061	-0.176336	-0.475825	0.775791	0.225141	-0.173034	0.662270	-0.151780	-0.149478	0.685519	0.164294	-0.110779	0.061061	0.226290	-0.104663	0.068402	-0.088697	-0.091241	0.072365	0.184189	0.585198	0.541974	-0.053929
7048	58.733333	-0.864831	0.679000	-0.075511	-0.831334	0.695069	0.170959	-0.779876	0.916936	-0.061063	-0.763159	0.912198	0.145742	-0.644338	1.232064	-0.027574	-0.635167	1.151501	0.071594	-0.626081	1.215260	0.075016	-0.494867	0.769079	-0.176157	-0.475748	0.775800	0.225338	-0.173039	0.662287	-0.151748	-0.149485	0.685511	0.164313	-0.110785	0.061068	0.226311	-0.104665	0.068400	-0.088692	-0.091240	0.072380	0.184209	0.585199	0.541965	-0.053919
7049	58.741667	-0.864773	0.679074	-0.075475	-0.831265	0.695076	0.170981	-0.779777	0.916974	-0.060891	-0.763030	0.912225	0.145895	-0.644507	1.232036	-0.027518	-0.635092	1.151543	0.071679	-0.625984	1.215340	0.075065	-0.494838	0.769122	-0.175955	-0.475683	0.775801	0.225523	-0.173050	0.662303	-0.151723	-0.149485	0.685508	0.164325	-0.110801	0.061076	0.226328	-0.104651	0.068439	-0.088693	-0.091247	0.072392	0.184228	0.585189	0.541968	-0.053917
7050	58.750000	-0.864724	0.679146	-0.075432	-0.831201	0.695073	0.171004	-0.779681	0.917021	-0.060715	-0.762902	0.912242	0.146051	-0.644680	1.232005	-0.027457	-0.635013	1.151601	0.071798	-0.625855	1.215421	0.075122	-0.494815	0.769153	-0.175779	-0.475625	0.775789	0.225717	-0.173054	0.662314	-0.151704	-0.149496	0.685512	0.164332	-0.110806	0.061093	0.226346	-0.104657	0.068404	-0.088678	-0.091249	0.072408	0.184245	0.585181	0.541978	-0.053910
7051	58.758333	-0.864816	0.679206	-0.075444	-0.831144	0.695063	0.171047	-0.779585	0.917065	-0.060525	-0.762775	0.912253	0.146216	-0.644856	1.231967	-0.027372	-0.634917	1.151639	0.071912	-0.625862	1.215458	0.075117	-0.494780	0.769197	-0.175621	-0.475566	0.775755	0.225906	-0.173061	0.662326	-0.151685	-0.149519	0.685519	0.164328	-0.110809	0.061093	0.226360	-0.104660	0.068404	-0.088678	-0.091252	0.072419	0.184260	0.585176	0.541985	-0.053904
7052	58.766667	-0.864770	0.679252	-0.075403	-0.831087	0.695046	0.171097	-0.779491	0.917105	-0.060327	-0.762657	0.912257	0.146388	-0.645023	1.231935	-0.027313	-0.634850	1.151732	0.072070	-0.625766	1.215572	0.075191	-0.494737	0.769254	-0.175473	-0.475524	0.775705	0.226102	-0.173059	0.662327	-0.151678	-0.149555	0.685529	0.164327	-0.110811	0.061085	0.226367	-0.104658	0.068404	-0.088676	-0.091250	0.072420	0.184268	0.585164	0.541983	-0.053903
7053	58.775000	-0.864733	0.679307	-0.075336	-0.831043	0.695024	0.171166	-0.779399	0.917141	-0.060131	-0.762543	0.912256	0.146569	-0.645120	1.231868	-0.027265	-0.634787	1.151822	0.072248	-0.625791	1.215563	0.075161	-0.494686	0.769312	-0.175344	-0.475504	0.775622	0.226293	-0.173037	0.662249	-0.151586	-0.149600	0.685542	0.164320	-0.110805	0.061072	0.226366	-0.104647	0.068430	-0.088691	-0.091254	0.072414	0.184265	0.585161	0.541978	-0.053912
7054	58.783333	-0.864701	0.679351	-0.075261	-0.831004	0.694997	0.171242	-0.779311	0.917172	-0.059931	-0.762438	0.912248	0.146759	-0.645231	1.231803	-0.027200	-0.634704	1.151860	0.072387	-0.625719	1.215600	0.075214	-0.494627	0.769380	-0.175227	-0.475498	0.775521	0.226477	-0.173045	0.662323	-0.151652	-0.149650	0.685556	0.164324	-0.110795	0.061057	0.226360	-0.104662	0.068402	-0.088697	-0.091256	0.072409	0.184263	0.585143	0.541971	-0.053924
7055	58.791667	-0.864670	0.679394	-0.075174	-0.830968	0.694973	0.171328	-0.779227	0.917194	-0.059725	-0.762336	0.912218	0.146951	-0.645370	1.231714	-0.027136	-0.634593	1.151857	0.072512	-0.625680	1.215619	0.075267	-0.494575	0.769442	-0.175129	-0.475500	0.775408	0.226666	-0.173027	0.662319	-0.151629	-0.149696	0.685559	0.164338	-0.110795	0.061042	0.226363	-0.104659	0.068400	-0.088702	-0.091248	0.072417	0.184263	0.585127	0.541974	-0.053932
7056	58.800000	-0.864635	0.679442	-0.075080	-0.830942	0.694947	0.171420	-0.779135	0.917210	-0.059518	-0.762240	0.912201	0.147157	-0.645508	1.231587	-0.027004	-0.634467	1.151838	0.072641	-0.625586	1.215625	0.075339	-0.494506	0.769521	-0.175021	-0.475504	0.775269	0.226857	-0.173006	0.662318	-0.151589	-0.149748	0.685563	0.164362	-0.110794	0.061040	0.226370	-0.104663	0.068403	-0.088707	-0.091259	0.072407	0.184280	0.585116	0.541976	-0.053930
7057	58.808333	-0.864574	0.679475	-0.074973	-0.830923	0.694919	0.171512	-0.779040	0.917237	-0.059305	-0.762151	0.912157	0.147345	-0.645629	1.231481	-0.026907	-0.634315	1.151820	0.072781	-0.625511	1.215618	0.075403	-0.494443	0.769594	-0.174923	-0.475505	0.775099	0.227041	-0.172981	0.662325	-0.151545	-0.149799	0.685556	0.164421	-0.110810	0.061049	0.226379	-0.104664	0.068407	-0.088714	-0.091256	0.072423	0.184288	0.585108	0.541988	-0.053937
7058	58.816667	-0.864488	0.679564	-0.074796	-0.830904	0.694889	0.171600	-0.778942	0.917269	-0.059090	-0.762070	0.912111	0.147531	-0.645734	1.231375	-0.026815	-0.634155	1.151786	0.072898	-0.625425	1.215616	0.075463	-0.494381	0.769665	-0.174827	-0.475510	0.774914	0.227234	-0.172948	0.662343	-0.151501	-0.149814	0.685543	0.164509	-0.110817	0.061058	0.226398	-0.104665	0.068407	-0.088715	-0.091256	0.072437	0.184299	0.585100	0.541955	-0.053914
7059	58.825000	-0.864499	0.679609	-0.074698	-0.830903	0.694869	0.171694	-0.778849	0.917314	-0.058890	-0.761996	0.912055	0.147722	-0.645838	1.231272	-0.026695	-0.634020	1.151776	0.073057	-0.625290	1.215647	0.075592	-0.494322	0.769731	-0.174730	-0.475525	0.774710	0.227422	-0.172926	0.662365	-0.151459	-0.149804	0.685514	0.164610	-0.110821	0.061070	0.226407	-0.104667	0.068423	-0.088734	-0.091263	0.072435	0.184322	0.585094	0.541984	-0.053927
7060	58.833333	-0.864572	0.679608	-0.074692	-0.830899	0.694847	0.171788	-0.778755	0.917362	-0.058690	-0.761926	0.912001	0.147913	-0.645919	1.231182	-0.026601	-0.633896	1.151844	0.073270	-0.625176	1.215676	0.075667	-0.494272	0.769784	-0.174636	-0.475537	0.774496	0.227619	-0.172915	0.662386	-0.151426	-0.149800	0.685490	0.164686	-0.110824	0.061075	0.226412	-0.104677	0.068419	-0.088736	-0.091265	0.072445	0.184321	0.585091	0.542000	-0.053937
7061	58.841667	-0.864592	0.679660	-0.074607	-0.830905	0.694820	0.171878	-0.778668	0.917425	-0.058494	-0.761859	0.911944	0.148101	-0.645994	1.231089	-0.026509	-0.633727	1.151849	0.073436	-0.625042	1.215699	0.075731	-0.494218	0.769829	-0.174547	-0.475568	0.774259	0.227827	-0.172904	0.662393	-0.151406	-0.149797	0.685467	0.164733	-0.110813	0.061066	0.226411	-0.104676	0.068417	-0.088749	-0.091257	0.072447	0.184315	0.585091	0.541980	-0.053934
7062	58.850000	-0.864653	0.679739	-0.074517	-0.830913	0.694794	0.171974	-0.778580	0.917488	-0.058285	-0.761791	0.911890	0.148293	-0.646045	1.231017	-0.026430	-0.633570	1.151918	0.073632	-0.624945	1.215757	0.075733	-0.494201	0.769842	-0.174486	-0.475607	0.774025	0.228035	-0.172899	0.662397	-0.151396	-0.149805	0.685444	0.164765	-0.110812	0.061052	0.226405	-0.104675	0.068424	-0.088775	-0.091259	0.072432	0.184313	0.585091	0.541967	-0.053945
7063	58.858333	-0.864660	0.679798	-0.074444	-0.830869	0.694673	0.172000	-0.778491	0.917557	-0.058077	-0.761729	0.911839	0.148488	-0.646098	1.230953	-0.026305	-0.633390	1.152014	0.073808	-0.624743	1.215891	0.075907	-0.494187	0.769839	-0.174406	-0.475664	0.773776	0.228235	-0.172904	0.662397	-0.151393	-0.149828	0.685422	0.164785	-0.110801	0.061040	0.226397	-0.104685	0.068431	-0.088790	-0.091259	0.072424	0.184302	0.585084	0.541959	-0.053953
7064	58.866667	-0.864666	0.679850	-0.074371	-0.830937	0.694740	0.172149	-0.778401	0.917625	-0.057874	-0.761668	0.911789	0.148690	-0.646089	1.230938	-0.026219	-0.633225	1.152127	0.073999	-0.624538	1.216027	0.076000	-0.494177	0.769839	-0.174308	-0.475737	0.773514	0.228436	-0.172909	0.662393	-0.151397	-0.149864	0.685402	0.164813	-0.110805	0.061035	0.226397	-0.104697	0.068430	-0.088791	-0.091265	0.072419	0.184302	0.585082	0.541927	-0.053939
7065	58.875000	-0.864674	0.679904	-0.074303	-0.830949	0.694703	0.172221	-0.778320	0.917690	-0.057671	-0.761615	0.911739	0.148890	-0.646080	1.230919	-0.026101	-0.633072	1.152273	0.074207	-0.624353	1.216194	0.076148	-0.494198	0.769807	-0.174240	-0.475816	0.773257	0.228624	-0.172900	0.662302	-0.151324	-0.149887	0.685388	0.164867	-0.110805	0.061034	0.226394	-0.104695	0.068438	-0.088800	-0.091261	0.072425	0.184306	0.585085	0.541941	-0.053946
7066	58.883333	-0.864679	0.679957	-0.074232	-0.830957	0.694664	0.172290	-0.778238	0.917754	-0.057465	-0.761557	0.911682	0.149086	-0.646063	1.230937	-0.026011	-0.632906	1.152418	0.074391	-0.624119	1.216285	0.076165	-0.494232	0.769763	-0.174166	-0.475895	0.773016	0.228807	-0.172924	0.662365	-0.151414	-0.149919	0.685382	0.164922	-0.110812	0.061048	0.226397	-0.104695	0.068451	-0.088807	-0.091260	0.072430	0.184310	0.585086	0.541956	-0.053958
7067	58.891667	-0.864660	0.680005	-0.074160	-0.830965	0.694627	0.172351	-0.778164	0.917820	-0.057238	-0.761505	0.911622	0.149280	-0.646005	1.230939	-0.025908	-0.632755	1.152570	0.074592	-0.623925	1.216444	0.076242	-0.494260	0.769723	-0.174079	-0.475968	0.772760	0.229005	-0.172934	0.662344	-0.151436	-0.149967	0.685378	0.164973	-0.110818	0.061063	0.226401	-0.104700	0.068442	-0.088811	-0.091266	0.072438	0.184315	0.585087	0.541953	-0.053953
7068	58.900000	-0.864643	0.680055	-0.074089	-0.830971	0.694589	0.172409	-0.778085	0.917879	-0.057027	-0.761456	0.911559	0.149478	-0.645909	1.230970	-0.025827	-0.632720	1.152958	0.075016	-0.623708	1.216611	0.076330	-0.494295	0.769688	-0.173993	-0.476044	0.772502	0.229207	-0.172907	0.662161	-0.151309	-0.150027	0.685380	0.165009	-0.110823	0.061072	0.226401	-0.104702	0.068446	-0.088814	-0.091267	0.072440	0.184321	0.585086	0.541967	-0.053972
7069	58.908333	-0.864668	0.680107	-0.074039	-0.830973	0.694547	0.172464	-0.778005	0.917949	-0.056818	-0.761412	0.911498	0.149673	-0.645836	1.230956	-0.025720	-0.632531	1.153074	0.075169	-0.623464	1.216777	0.076394	-0.494332	0.769658	-0.173903	-0.476130	0.772262	0.229404	-0.172911	0.662137	-0.151355	-0.150098	0.685372	0.165038	-0.110818	0.061073	0.226405	-0.104702	0.068449	-0.088828	-0.091259	0.072445	0.184310	0.585089	0.541953	-0.053973
7070	58.916667	-0.864642	0.680145	-0.073982	-0.830976	0.694516	0.172519	-0.777938	0.918012	-0.056623	-0.761370	0.911433	0.149867	-0.645745	1.230929	-0.025633	-0.632379	1.153252	0.075381	-0.623236	1.216918	0.076480	-0.494372	0.769621	-0.173833	-0.476207	0.772024	0.229604	-0.172945	0.662264	-0.151561	-0.150152	0.685361	0.165085	-0.110807	0.061066	0.226399	-0.104700	0.068445	-0.088836	-0.091255	0.072442	0.184295	0.585088	0.541959	-0.053993
7071	58.925000	-0.864642	0.680189	-0.073927	-0.830974	0.694477	0.172570	-0.777872	0.918082	-0.056425	-0.761330	0.911367	0.150062	-0.645660	1.230908	-0.025547	-0.632208	1.153393	0.075603	-0.623019	1.217045	0.076587	-0.494373	0.769637	-0.173725	-0.476271	0.771783	0.229809	-0.172925	0.662159	-0.151510	-0.150178	0.685343	0.165156	-0.110805	0.061052	0.226381	-0.104708	0.068450	-0.088849	-0.091256	0.072423	0.184291	0.585094	0.541943	-0.054004
7072	58.933333	-0.864643	0.680231	-0.073883	-0.830979	0.694439	0.172621	-0.777810	0.918152	-0.056208	-0.761119	0.911115	0.150110	-0.645607	1.230872	-0.025431	-0.632004	1.153516	0.075824	-0.622797	1.217176	0.076713	-0.494374	0.769654	-0.173628	-0.476333	0.771539	0.230017	-0.172938	0.662216	-0.151611	-0.150200	0.685320	0.165224	-0.110794	0.061043	0.226374	-0.104707	0.068453	-0.088862	-0.091252	0.072413	0.184282	0.585100	0.541951	-0.054022
7073	58.941667	-0.864634	0.680316	-0.073794	-0.830985	0.694398	0.172673	-0.777745	0.918223	-0.056002	-0.761166	0.911134	0.150378	-0.645563	1.230820	-0.025296	-0.631817	1.153605	0.076050	-0.622662	1.217308	0.076803	-0.494246	0.769533	-0.173300	-0.476393	0.771309	0.230217	-0.172912	0.662138	-0.151542	-0.150210	0.685288	0.165289	-0.110793	0.061035	0.226364	-0.104714	0.068453	-0.088854	-0.091250	0.072415	0.184274	0.585103	0.541946	-0.054025
7074	58.950000	-0.864701	0.680349	-0.073787	-0.830987	0.694352	0.172722	-0.777679	0.918292	-0.055800	-0.761214	0.911142	0.150651	-0.645508	1.230751	-0.025187	-0.631622	1.153714	0.076274	-0.622362	1.217383	0.076903	-0.494105	0.769418	-0.172968	-0.476433	0.771082	0.230404	-0.172924	0.662222	-0.151621	-0.150205	0.685264	0.165363	-0.110795	0.061048	0.226364	-0.104711	0.068457	-0.088852	-0.091250	0.072420	0.184268	0.585104	0.541945	-0.054031
7075	58.958333	-0.864632	0.680405	-0.073712	-0.830993	0.694309	0.172765	-0.777612	0.918367	-0.055603	-0.761175	0.911050	0.150842	-0.645449	1.230691	-0.025032	-0.631427	1.153823	0.076497	-0.622145	1.217517	0.077023	-0.494337	0.769816	-0.173315	-0.476470	0.770866	0.230584	-0.172902	0.662143	-0.151524	-0.150194	0.685240	0.165445	-0.110808	0.061060	0.226362	-0.104713	0.068463	-0.088853	-0.091247	0.072430	0.184268	0.585112	0.541930	-0.054013
7076	58.966667	-0.864693	0.680434	-0.073714	-0.830993	0.694261	0.172810	-0.777540	0.918433	-0.055410	-0.761131	0.910952	0.151034	-0.645378	1.230650	-0.024912	-0.631246	1.153978	0.076748	-0.621923	1.217686	0.077170	-0.494316	0.769881	-0.173206	-0.476497	0.770657	0.230769	-0.172881	0.662060	-0.151435	-0.150179	0.685213	0.165530	-0.110810	0.061082	0.226367	-0.104722	0.068461	-0.088842	-0.091253	0.072432	0.184276	0.585117	0.541897	-0.054001
7077	58.975000	-0.864683	0.680481	-0.073676	-0.830945	0.694128	0.172793	-0.777450	0.918508	-0.055198	-0.761098	0.910832	0.151211	-0.645289	1.230629	-0.024787	-0.631089	1.154189	0.077013	-0.621720	1.217831	0.077256	-0.494293	0.769951	-0.173098	-0.476521	0.770458	0.230942	-0.172898	0.662139	-0.151522	-0.150168	0.685186	0.165607	-0.110814	0.061087	0.226370	-0.104715	0.068465	-0.088849	-0.091254	0.072434	0.184278	0.585113	0.541909	-0.054022
7078	58.983333	-0.864667	0.680523	-0.073641	-0.830980	0.694170	0.172888	-0.777363	0.918573	-0.055000	-0.760882	0.910547	0.151241	-0.645198	1.230606	-0.024665	-0.630909	1.154336	0.077256	-0.621518	1.218002	0.077340	-0.494250	0.770030	-0.172977	-0.476531	0.770258	0.231107	-0.172911	0.662210	-0.151611	-0.150167	0.685162	0.165678	-0.110808	0.061081	0.226372	-0.104715	0.068467	-0.088850	-0.091255	0.072424	0.184272	0.585113	0.541901	-0.054032
7079	58.991667	-0.864647	0.680565	-0.073613	-0.830971	0.694130	0.172926	-0.777262	0.918655	-0.054818	-0.761016	0.910641	0.151582	-0.645133	1.230632	-0.024564	-0.630741	1.154501	0.077499	-0.621310	1.218171	0.077458	-0.494211	0.770112	-0.172869	-0.476542	0.770073	0.231262	-0.172860	0.662036	-0.151455	-0.150169	0.685146	0.165734	-0.110804	0.061071	0.226359	-0.104722	0.068455	-0.088858	-0.091248	0.072414	0.184259	0.585114	0.541890	-0.054062
7080	59.000000	-0.864619	0.680615	-0.073582	-0.830961	0.694098	0.172969	-0.777170	0.918733	-0.054640	-0.760975	0.910547	0.151762	-0.645072	1.230658	-0.024406	-0.630598	1.154688	0.077774	-0.621085	1.218389	0.077660	-0.494160	0.770197	-0.172751	-0.476555	0.769906	0.231417	-0.172879	0.662190	-0.151622	-0.150184	0.685138	0.165774	-0.110793	0.061058	0.226343	-0.104716	0.068449	-0.088866	-0.091245	0.072403	0.184244	0.585110	0.541877	-0.054084
7081	59.008333	-0.864582	0.680670	-0.073548	-0.830949	0.694071	0.173010	-0.777072	0.918808	-0.054470	-0.760936	0.910466	0.151932	-0.644968	1.230685	-0.024280	-0.630477	1.154932	0.078040	-0.620904	1.218579	0.077771	-0.494095	0.770317	-0.172634	-0.476558	0.769745	0.231553	-0.172825	0.662112	-0.151531	-0.150198	0.685141	0.165816	-0.110787	0.061046	0.226334	-0.104714	0.068446	-0.088858	-0.091245	0.072398	0.184233	0.585106	0.541876	-0.054095
7082	59.016667	-0.864493	0.680715	-0.073509	-0.830936	0.694041	0.173052	-0.776988	0.918892	-0.054299	-0.760896	0.910388	0.152095	-0.644868	1.230713	-0.024123	-0.630371	1.155159	0.078319	-0.620826	1.218846	0.077963	-0.494020	0.770447	-0.172513	-0.476558	0.769600	0.231679	-0.172782	0.662198	-0.151580	-0.150206	0.685147	0.165861	-0.110789	0.061056	0.226331	-0.104719	0.068454	-0.088855	-0.091246	0.072399	0.184232	0.585101	0.541874	-0.054101
7083	59.025000	-0.864472	0.680784	-0.073474	-0.830923	0.694005	0.173088	-0.776896	0.918972	-0.054124	-0.760860	0.910315	0.152251	-0.644785	1.230719	-0.023960	-0.630321	1.155343	0.078608	-0.620655	1.218982	0.078081	-0.493922	0.770598	-0.172377	-0.476553	0.769463	0.231795	-0.172676	0.662127	-0.151469	-0.150210	0.685146	0.165917	-0.110785	0.061066	0.226322	-0.104712	0.068456	-0.088848	-0.091240	0.072400	0.184232	0.585094	0.541867	-0.054111
7084	59.033333	-0.864398	0.680843	-0.073432	-0.830817	0.693808	0.173016	-0.776811	0.919051	-0.053965	-0.760820	0.910244	0.152402	-0.644738	1.230715	-0.023772	-0.630241	1.155492	0.078887	-0.620616	1.219171	0.078311	-0.493808	0.770756	-0.172238	-0.476556	0.769334	0.231905	-0.172594	0.662218	-0.151514	-0.150216	0.685148	0.165983	-0.110785	0.061071	0.226328	-0.104714	0.068457	-0.088839	-0.091239	0.072404	0.184235	0.585078	0.541862	-0.054109
7085	59.041667	-0.864342	0.680905	-0.073398	-0.830897	0.693938	0.173170	-0.776721	0.919124	-0.053816	-0.760786	0.910173	0.152544	-0.644752	1.230715	-0.023561	-0.630158	1.155624	0.079172	-0.620561	1.219299	0.078471	-0.493674	0.770942	-0.172093	-0.476550	0.769224	0.232006	-0.172486	0.662228	-0.151476	-0.150230	0.685151	0.166050	-0.110796	0.061090	0.226331	-0.104714	0.068473	-0.088834	-0.091236	0.072409	0.184235	0.585078	0.541857	-0.054117
7086	59.050000	-0.864289	0.680961	-0.073360	-0.830888	0.693907	0.173211	-0.776630	0.919200	-0.053666	-0.760751	0.910105	0.152691	-0.644772	1.230726	-0.023363	-0.630100	1.155779	0.079475	-0.620383	1.219369	0.078673	-0.493537	0.771122	-0.171959	-0.476551	0.769124	0.232112	-0.172368	0.662235	-0.151420	-0.150250	0.685148	0.166124	-0.110795	0.061092	0.226333	-0.104718	0.068467	-0.088828	-0.091237	0.072405	0.184234	0.585077	0.541860	-0.054135
7087	59.058333	-0.864265	0.681039	-0.073317	-0.830880	0.693889	0.173250	-0.776538	0.919267	-0.053531	-0.760717	0.910040	0.152821	-0.644793	1.230753	-0.023131	-0.630073	1.155893	0.079741	-0.620410	1.219496	0.078861	-0.493381	0.771310	-0.171819	-0.476549	0.769035	0.232203	-0.172228	0.662169	-0.151278	-0.150266	0.685138	0.166190	-0.110793	0.061089	0.226323	-0.104710	0.068464	-0.088836	-0.091232	0.072402	0.184220	0.585074	0.541822	-0.054147
7088	59.066667	-0.864179	0.681078	-0.073292	-0.830872	0.693879	0.173294	-0.776442	0.919331	-0.053399	-0.760683	0.909977	0.152953	-0.644820	1.230826	-0.022927	-0.630075	1.156034	0.080019	-0.620436	1.219668	0.079072	-0.493229	0.771506	-0.171686	-0.476547	0.768963	0.232291	-0.172097	0.662260	-0.151292	-0.150298	0.685129	0.166257	-0.110783	0.061075	0.226314	-0.104711	0.068460	-0.088846	-0.091231	0.072387	0.184209	0.585079	0.541770	-0.054150
7089	59.075000	-0.864120	0.681134	-0.073248	-0.830856	0.693875	0.173341	-0.776342	0.919395	-0.053259	-0.760648	0.909921	0.153079	-0.644840	1.230910	-0.022742	-0.630111	1.156186	0.080255	-0.620485	1.219828	0.079273	-0.493083	0.771708	-0.171556	-0.476546	0.768895	0.232367	-0.171933	0.662268	-0.151217	-0.150333	0.685129	0.166338	-0.110779	0.061069	0.226303	-0.104713	0.068444	-0.088832	-0.091230	0.072385	0.184197	0.585080	0.541773	-0.054186
7090	59.083333	-0.864056	0.681195	-0.073198	-0.830843	0.693873	0.173391	-0.776241	0.919462	-0.053117	-0.760612	0.909863	0.153204	-0.644854	1.230982	-0.022515	-0.630234	1.156349	0.080553	-0.620659	1.220051	0.079595	-0.492937	0.771915	-0.171426	-0.476542	0.768828	0.232443	-0.171751	0.662284	-0.151140	-0.150373	0.685130	0.166430	-0.110772	0.061063	0.226286	-0.104707	0.068454	-0.088839	-0.091230	0.072386	0.184190	0.585078	0.541755	-0.054195
7091	59.091667	-0.863999	0.681280	-0.073121	-0.830829	0.693875	0.173444	-0.776131	0.919519	-0.052991	-0.760521	0.909833	0.153311	-0.644881	1.231101	-0.022293	-0.630355	1.156542	0.080844	-0.620707	1.220147	0.079806	-0.492801	0.772105	-0.171310	-0.476536	0.768767	0.232515	-0.171574	0.662332	-0.151099	-0.150413	0.685125	0.166530	-0.110773	0.061061	0.226287	-0.104707	0.068456	-0.088833	-0.091226	0.072381	0.184184	0.585065	0.541743	-0.054209
7092	59.100000	-0.863926	0.681363	-0.073051	-0.830809	0.693873	0.173497	-0.776023	0.919576	-0.052874	-0.760535	0.909747	0.153427	-0.644944	1.231249	-0.022051	-0.630464	1.156638	0.081062	-0.620801	1.220240	0.080055	-0.492640	0.772298	-0.171183	-0.476530	0.768707	0.232583	-0.171375	0.662376	-0.151067	-0.150450	0.685117	0.166645	-0.110778	0.061073	0.226290	-0.104706	0.068452	-0.088817	-0.091227	0.072383	0.184185	0.585068	0.541760	-0.054226
7093	59.108333	-0.863794	0.681414	-0.072991	-0.830783	0.693866	0.173550	-0.775913	0.919626	-0.052762	-0.760498	0.909693	0.153528	-0.644996	1.231390	-0.021809	-0.630599	1.156749	0.081295	-0.620984	1.220384	0.080340	-0.492485	0.772479	-0.171074	-0.476526	0.768651	0.232643	-0.171118	0.662281	-0.150967	-0.150483	0.685106	0.166762	-0.110782	0.061082	0.226298	-0.104713	0.068457	-0.088803	-0.091227	0.072389	0.184191	0.585058	0.541769	-0.054240
7094	59.116667	-0.863683	0.681490	-0.072924	-0.830758	0.693860	0.173601	-0.775805	0.919671	-0.052652	-0.760455	0.909638	0.153620	-0.645073	1.231522	-0.021550	-0.630780	1.156877	0.081564	-0.621171	1.220508	0.080599	-0.492335	0.772655	-0.170976	-0.476528	0.768601	0.232701	-0.170907	0.662262	-0.150943	-0.150511	0.685084	0.166874	-0.110796	0.061099	0.226303	-0.104706	0.068461	-0.088799	-0.091234	0.072398	0.184197	0.585046	0.541739	-0.054234
7095	59.125000	-0.863546	0.681551	-0.072860	-0.830720	0.693850	0.173649	-0.775702	0.919705	-0.052552	-0.760424	0.909597	0.153712	-0.645152	1.231662	-0.021295	-0.630971	1.157002	0.081827	-0.621398	1.220603	0.080875	-0.492178	0.772826	-0.170906	-0.476528	0.768577	0.232738	-0.170729	0.662332	-0.150974	-0.150530	0.685061	0.166973	-0.110793	0.061099	0.226304	-0.104709	0.068456	-0.088796	-0.091230	0.072391	0.184197	0.585032	0.541739	-0.054263
7096	59.133333	-0.863406	0.681609	-0.072813	-0.830686	0.693840	0.173691	-0.775605	0.919747	-0.052455	-0.760397	0.909562	0.153809	-0.645210	1.231803	-0.021048	-0.631162	1.157079	0.082073	-0.621628	1.220702	0.081138	-0.492023	0.772985	-0.170847	-0.476531	0.768558	0.232755	-0.170530	0.662319	-0.150956	-0.150543	0.685036	0.167066	-0.110789	0.061093	0.226299	-0.104707	0.068453	-0.088798	-0.091228	0.072384	0.184192	0.585040	0.541730	-0.054285
7097	59.141667	-0.863303	0.681663	-0.072759	-0.830650	0.693834	0.173737	-0.775522	0.919778	-0.052355	-0.760378	0.909525	0.153905	-0.645289	1.231957	-0.020775	-0.631370	1.157170	0.082305	-0.621877	1.220773	0.081446	-0.491895	0.773132	-0.170787	-0.476539	0.768565	0.232769	-0.170349	0.662305	-0.150927	-0.150548	0.685013	0.167145	-0.110782	0.061086	0.226294	-0.104712	0.068450	-0.088797	-0.091226	0.072381	0.184190	0.585028	0.541703	-0.054304
7098	59.150000	-0.863201	0.681717	-0.072708	-0.830619	0.693831	0.173787	-0.775443	0.919808	-0.052254	-0.760361	0.909491	0.153999	-0.645378	1.232093	-0.020513	-0.631543	1.157239	0.082545	-0.622071	1.220863	0.081801	-0.491778	0.773277	-0.170743	-0.476550	0.768581	0.232776	-0.170177	0.662290	-0.150901	-0.150549	0.684987	0.167210	-0.110778	0.061073	0.226286	-0.104701	0.068445	-0.088802	-0.091226	0.072374	0.184185	0.585018	0.541683	-0.054327
7099	59.158333	-0.863108	0.681773	-0.072662	-0.830538	0.693733	0.173781	-0.775365	0.919831	-0.052155	-0.760351	0.909458	0.154093	-0.645491	1.232259	-0.020218	-0.631738	1.157319	0.082819	-0.622318	1.220977	0.082156	-0.491653	0.773425	-0.170672	-0.476552	0.768604	0.232779	-0.169999	0.662271	-0.150935	-0.150555	0.684969	0.167272	-0.110771	0.061067	0.226284	-0.104699	0.068443	-0.088795	-0.091222	0.072372	0.184178	0.585021	0.541668	-0.054333
7100	59.166667	-0.862981	0.681817	-0.072611	-0.830555	0.693805	0.173890	-0.775294	0.919852	-0.052039	-0.760168	0.909233	0.154031	-0.645540	1.232411	-0.019932	-0.631913	1.157386	0.083044	-0.622564	1.221043	0.082436	-0.491563	0.773552	-0.170625	-0.476549	0.768629	0.232784	-0.169842	0.662213	-0.150822	-0.150556	0.684948	0.167334	-0.110770	0.061064	0.226284	-0.104701	0.068439	-0.088795	-0.091221	0.072368	0.184181	0.585019	0.541665	-0.054346
7101	59.175000	-0.862876	0.681895	-0.072524	-0.830533	0.693794	0.173943	-0.775218	0.919865	-0.051931	-0.760162	0.909190	0.154129	-0.645617	1.232581	-0.019621	-0.632105	1.157479	0.083291	-0.622772	1.221130	0.082727	-0.491488	0.773674	-0.170580	-0.476547	0.768655	0.232800	-0.169715	0.662205	-0.150814	-0.150562	0.684939	0.167380	-0.110768	0.061070	0.226288	-0.104694	0.068442	-0.088787	-0.091220	0.072373	0.184188	0.585013	0.541659	-0.054348
7102	59.183333	-0.862770	0.681975	-0.072434	-0.830511	0.693780	0.173995	-0.775149	0.919874	-0.051819	-0.760327	0.909333	0.154384	-0.645657	1.232778	-0.019350	-0.632289	1.157578	0.083562	-0.623061	1.221308	0.083115	-0.491422	0.773792	-0.170533	-0.476532	0.768685	0.232819	-0.169593	0.662196	-0.150812	-0.150564	0.684932	0.167421	-0.110772	0.061077	0.226298	-0.104697	0.068435	-0.088779	-0.091221	0.072371	0.184201	0.585000	0.541653	-0.054343
7103	59.191667	-0.862789	0.681981	-0.072472	-0.830493	0.693769	0.174045	-0.775088	0.919876	-0.051715	-0.760324	0.909273	0.154482	-0.645740	1.232945	-0.019036	-0.632448	1.157639	0.083777	-0.623169	1.221326	0.083358	-0.491362	0.773921	-0.170476	-0.476514	0.768722	0.232830	-0.169495	0.662187	-0.150830	-0.150557	0.684928	0.167432	-0.110776	0.061086	0.226300	-0.104683	0.068436	-0.088771	-0.091221	0.072378	0.184198	0.585110	0.541322	-0.054348
7104	59.200000	-0.862744	0.682034	-0.072420	-0.830480	0.693753	0.174092	-0.775050	0.919874	-0.051606	-0.760321	0.909193	0.154567	-0.645793	1.233129	-0.018698	-0.632628	1.157717	0.084024	-0.623331	1.221390	0.083712	-0.491312	0.774046	-0.170416	-0.476489	0.768763	0.232849	-0.169402	0.662223	-0.151029	-0.150550	0.684925	0.167426	-0.110781	0.061093	0.226309	-0.104686	0.068435	-0.088767	-0.091219	0.072382	0.184209	0.584996	0.541642	-0.054361
7105	59.208333	-0.862670	0.682081	-0.072366	-0.830463	0.693736	0.174138	-0.775015	0.919860	-0.051495	-0.760330	0.909139	0.154665	-0.645835	1.233294	-0.018423	-0.632742	1.157709	0.084218	-0.623518	1.221470	0.084001	-0.491260	0.774162	-0.170343	-0.476454	0.768808	0.232866	-0.169309	0.662167	-0.150861	-0.150542	0.684923	0.167404	-0.110780	0.061086	0.226309	-0.104689	0.068431	-0.088768	-0.091219	0.072392	0.184201	0.585091	0.541285	-0.054360
7106	59.216667	-0.862589	0.682130	-0.072306	-0.830447	0.693715	0.174189	-0.774997	0.919843	-0.051387	-0.760341	0.909078	0.154766	-0.645873	1.233464	-0.018145	-0.632920	1.157859	0.084504	-0.623751	1.221507	0.084199	-0.491219	0.774271	-0.170259	-0.476416	0.768852	0.232879	-0.169223	0.662157	-0.150866	-0.150525	0.684920	0.167376	-0.110777	0.061077	0.226303	-0.104683	0.068436	-0.088769	-0.091225	0.072381	0.184204	0.585185	0.540928	-0.054354
7107	59.225000	-0.862514	0.682166	-0.072248	-0.830436	0.693687	0.174242	-0.774991	0.919825	-0.051286	-0.760365	0.909019	0.154860	-0.645908	1.233620	-0.017867	-0.633134	1.157993	0.084834	-0.623801	1.221630	0.084626	-0.491190	0.774366	-0.170175	-0.476376	0.768907	0.232896	-0.169142	0.662202	-0.151048	-0.150505	0.684917	0.167338	-0.110775	0.061064	0.226298	-0.104692	0.068429	-0.088763	-0.091225	0.072383	0.184201	0.585181	0.540935	-0.054376
7108	59.233333	-0.862398	0.682191	-0.072184	-0.830427	0.693652	0.174300	-0.774986	0.919802	-0.051187	-0.760388	0.908964	0.154953	-0.645957	1.233747	-0.017569	-0.633233	1.158014	0.085028	-0.623980	1.221649	0.084898	-0.491172	0.774447	-0.170075	-0.476340	0.768963	0.232915	-0.169064	0.662202	-0.151038	-0.150484	0.684912	0.167305	-0.110771	0.061061	0.226299	-0.104690	0.068431	-0.088763	-0.091220	0.072380	0.184194	0.585174	0.540897	-0.054374
7109	59.241667	-0.862333	0.682218	-0.072127	-0.830364	0.693529	0.174298	-0.774985	0.919781	-0.051082	-0.760415	0.908910	0.155045	-0.646000	1.233854	-0.017286	-0.633338	1.158020	0.085227	-0.624099	1.221660	0.085228	-0.491148	0.774515	-0.169970	-0.476306	0.769028	0.232932	-0.169008	0.662198	-0.151040	-0.150470	0.684902	0.167278	-0.110766	0.061052	0.226297	-0.104688	0.068426	-0.088756	-0.091223	0.072380	0.184201	0.585173	0.540888	-0.054371
7110	59.250000	-0.862280	0.682239	-0.072073	-0.830300	0.693401	0.174301	-0.774979	0.919765	-0.050976	-0.760445	0.908865	0.155133	-0.646050	1.233950	-0.017033	-0.633345	1.157842	0.085308	-0.624228	1.221662	0.085479	-0.491131	0.774579	-0.169862	-0.476277	0.769101	0.232949	-0.168951	0.662145	-0.150855	-0.150460	0.684902	0.167259	-0.110762	0.061053	0.226302	-0.104684	0.068431	-0.088755	-0.091227	0.072382	0.184201	0.585168	0.540877	-0.054369
7111	59.258333	-0.862243	0.682256	-0.072023	-0.830398	0.693531	0.174475	-0.774976	0.919749	-0.050882	-0.760477	0.908827	0.155221	-0.646134	1.234001	-0.016775	-0.633434	1.157817	0.085495	-0.624410	1.221651	0.085700	-0.491102	0.774641	-0.169743	-0.476261	0.769182	0.232963	-0.168914	0.662189	-0.151018	-0.150458	0.684897	0.167253	-0.110762	0.061057	0.226312	-0.104682	0.068425	-0.088749	-0.091225	0.072380	0.184210	0.584947	0.541568	-0.054411
7112	59.266667	-0.862173	0.682263	-0.071971	-0.830395	0.693493	0.174528	-0.774970	0.919732	-0.050794	-0.760507	0.908788	0.155301	-0.646246	1.234048	-0.016492	-0.633520	1.157793	0.085683	-0.624547	1.221653	0.086007	-0.491078	0.774708	-0.169616	-0.476241	0.769273	0.232971	-0.168873	0.662195	-0.150993	-0.150457	0.684895	0.167243	-0.110773	0.061062	0.226317	-0.104686	0.068422	-0.088748	-0.091223	0.072374	0.184218	0.584949	0.541569	-0.054415
7113	59.275000	-0.862200	0.682302	-0.071921	-0.830393	0.693459	0.174579	-0.774966	0.919721	-0.050718	-0.760448	0.908655	0.155289	-0.646328	1.234118	-0.016214	-0.633710	1.157989	0.086058	-0.624635	1.221707	0.086304	-0.491044	0.774779	-0.169493	-0.476220	0.769370	0.232960	-0.168844	0.662172	-0.150874	-0.150449	0.684895	0.167242	-0.110778	0.061065	0.226320	-0.104683	0.068423	-0.088748	-0.091227	0.072387	0.184226	0.585155	0.540850	-0.054380
7114	59.283333	-0.862194	0.682325	-0.071868	-0.830396	0.693440	0.174626	-0.774968	0.919712	-0.050652	-0.760568	0.908698	0.155424	-0.646382	1.234214	-0.016015	-0.633799	1.158042	0.086295	-0.624765	1.221731	0.086511	-0.490988	0.774867	-0.169346	-0.476189	0.769480	0.232948	-0.168821	0.662210	-0.150927	-0.150441	0.684896	0.167240	-0.110776	0.061071	0.226327	-0.104684	0.068426	-0.088748	-0.091224	0.072394	0.184225	0.585155	0.540825	-0.054374
7115	59.291667	-0.862199	0.682344	-0.071816	-0.830409	0.693426	0.174670	-0.774973	0.919707	-0.050595	-0.760606	0.908640	0.155473	-0.646457	1.234286	-0.015773	-0.633866	1.158082	0.086492	-0.624851	1.221793	0.086706	-0.490946	0.774955	-0.169217	-0.476160	0.769598	0.232931	-0.168805	0.662194	-0.150794	-0.150423	0.684887	0.167242	-0.110776	0.061072	0.226323	-0.104686	0.068427	-0.088750	-0.091222	0.072392	0.184227	0.585149	0.540837	-0.054396
7116	59.300000	-0.862197	0.682361	-0.071764	-0.830425	0.693416	0.174712	-0.774982	0.919709	-0.050547	-0.760649	0.908577	0.155505	-0.646532	1.234348	-0.015556	-0.633911	1.158157	0.086682	-0.625018	1.221934	0.086992	-0.490900	0.775054	-0.169082	-0.476123	0.769725	0.232923	-0.168800	0.662227	-0.150843	-0.150404	0.684874	0.167240	-0.110773	0.061067	0.226321	-0.104691	0.068421	-0.088742	-0.091227	0.072390	0.184225	0.585138	0.540817	-0.054403
7117	59.308333	-0.862196	0.682378	-0.071716	-0.830429	0.693413	0.174756	-0.774989	0.919718	-0.050514	-0.760701	0.908514	0.155536	-0.646623	1.234430	-0.015352	-0.633895	1.158180	0.086808	-0.625040	1.222028	0.087174	-0.490599	0.774836	-0.168486	-0.476077	0.769852	0.232901	-0.168805	0.662235	-0.150812	-0.150382	0.684862	0.167248	-0.110770	0.061056	0.226316	-0.104688	0.068431	-0.088753	-0.091222	0.072386	0.184218	0.585129	0.540809	-0.054402
7118	59.316667	-0.862194	0.682388	-0.071667	-0.830437	0.693413	0.174794	-0.774999	0.919737	-0.050484	-0.760762	0.908447	0.155562	-0.646677	1.234542	-0.015198	-0.633864	1.158247	0.086986	-0.625034	1.222154	0.087335	-0.490807	0.775296	-0.168801	-0.476039	0.769977	0.232886	-0.168827	0.662232	-0.150785	-0.150362	0.684851	0.167252	-0.110765	0.061058	0.226319	-0.104691	0.068449	-0.088762	-0.091224	0.072377	0.184215	0.585127	0.540807	-0.054414
7119	59.325000	-0.862181	0.682401	-0.071627	-0.830447	0.693422	0.174825	-0.775008	0.919758	-0.050461	-0.760829	0.908371	0.155581	-0.646714	1.234644	-0.015017	-0.633883	1.158434	0.087195	-0.625029	1.222310	0.087474	-0.490751	0.775444	-0.168636	-0.476006	0.770096	0.232876	-0.168861	0.662233	-0.150764	-0.150341	0.684831	0.167248	-0.110770	0.061055	0.226321	-0.104696	0.068443	-0.088757	-0.091220	0.072377	0.184220	0.585008	0.541143	-0.054435
7120	59.333333	-0.862168	0.682409	-0.071589	-0.830455	0.693429	0.174850	-0.775010	0.919782	-0.050441	-0.760901	0.908300	0.155596	-0.646718	1.234815	-0.014850	-0.633906	1.158598	0.087366	-0.625009	1.222479	0.087599	-0.490711	0.775599	-0.168486	-0.475981	0.770215	0.232849	-0.168904	0.662181	-0.150570	-0.150318	0.684812	0.167246	-0.110773	0.061055	0.226326	-0.104696	0.068432	-0.088751	-0.091223	0.072373	0.184222	0.584892	0.541502	-0.054472
7121	59.341667	-0.862148	0.682411	-0.071558	-0.830459	0.693433	0.174860	-0.775012	0.919818	-0.050426	-0.760973	0.908232	0.155604	-0.646675	1.234992	-0.014725	-0.633917	1.158851	0.087535	-0.625003	1.222734	0.087841	-0.490662	0.775773	-0.168339	-0.475965	0.770336	0.232813	-0.168979	0.662228	-0.150738	-0.150297	0.684794	0.167234	-0.110774	0.061064	0.226328	-0.104696	0.068439	-0.088761	-0.091221	0.072375	0.184221	0.584880	0.541494	-0.054480
7122	59.350000	-0.862134	0.682419	-0.071528	-0.830467	0.693435	0.174866	-0.775009	0.919862	-0.050417	-0.761048	0.908169	0.155608	-0.646633	1.235186	-0.014616	-0.633926	1.159099	0.087685	-0.624871	1.222956	0.087883	-0.490591	0.775965	-0.168194	-0.475951	0.770461	0.232767	-0.169052	0.662230	-0.150738	-0.150280	0.684777	0.167226	-0.110781	0.061071	0.226333	-0.104700	0.068438	-0.088765	-0.091221	0.072380	0.184224	0.584871	0.541484	-0.054494
7123	59.358333	-0.862142	0.682440	-0.071500	-0.830478	0.693438	0.174873	-0.775005	0.919912	-0.050410	-0.761121	0.908106	0.155606	-0.646611	1.235369	-0.014526	-0.634022	1.159556	0.088015	-0.624813	1.223236	0.087990	-0.490530	0.776185	-0.168048	-0.475944	0.770579	0.232710	-0.169139	0.662233	-0.150736	-0.150271	0.684754	0.167217	-0.110780	0.061071	0.226327	-0.104700	0.068440	-0.088771	-0.091226	0.072384	0.184218	0.584870	0.541480	-0.054503
7124	59.366667	-0.862147	0.682463	-0.071471	-0.830482	0.693441	0.174880	-0.774993	0.919970	-0.050405	-0.761201	0.908050	0.155606	-0.646603	1.235599	-0.014451	-0.634036	1.159903	0.088217	-0.624764	1.223551	0.088106	-0.490459	0.776423	-0.167893	-0.475938	0.770712	0.232635	-0.169223	0.662184	-0.150555	-0.150268	0.684735	0.167212	-0.110779	0.061072	0.226317	-0.104706	0.068439	-0.088776	-0.091218	0.072406	0.184205	0.585088	0.540760	-0.054480
7125	59.375000	-0.862109	0.682465	-0.071469	-0.830491	0.693446	0.174884	-0.774983	0.920037	-0.050403	-0.761279	0.907983	0.155596	-0.646556	1.235774	-0.014364	-0.634025	1.160178	0.088346	-0.624632	1.223884	0.088206	-0.490383	0.776679	-0.167752	-0.475933	0.770851	0.232544	-0.169321	0.662201	-0.150546	-0.150273	0.684709	0.167209	-0.110776	0.061072	0.226316	-0.104708	0.068446	-0.088775	-0.091223	0.072393	0.184210	0.584976	0.541107	-0.054509
7126	59.383333	-0.862113	0.682485	-0.071452	-0.830485	0.693450	0.174885	-0.774970	0.920107	-0.050405	-0.761358	0.907921	0.155587	-0.646523	1.235965	-0.014310	-0.634019	1.160557	0.088553	-0.624600	1.224177	0.088255	-0.490299	0.776940	-0.167617	-0.475928	0.770989	0.232442	-0.169413	0.662215	-0.150524	-0.150280	0.684680	0.167211	-0.110775	0.061066	0.226308	-0.104708	0.068455	-0.088781	-0.091214	0.072400	0.184204	0.585086	0.540740	-0.054501
7127	59.391667	-0.862096	0.682495	-0.071464	-0.830417	0.693379	0.174810	-0.774952	0.920184	-0.050412	-0.761436	0.907852	0.155575	-0.646531	1.236118	-0.014247	-0.633999	1.160817	0.088719	-0.624522	1.224464	0.088306	-0.490198	0.777214	-0.167474	-0.475922	0.771126	0.232338	-0.169513	0.662227	-0.150481	-0.150287	0.684653	0.167207	-0.110770	0.061059	0.226310	-0.104712	0.068452	-0.088775	-0.091228	0.072377	0.184206	0.584865	0.541457	-0.054559
7128	59.400000	-0.862039	0.682493	-0.071485	-0.830457	0.693477	0.174841	-0.774926	0.920262	-0.050417	-0.761519	0.907781	0.155557	-0.646544	1.236246	-0.014176	-0.633997	1.161117	0.088907	-0.624444	1.224748	0.088360	-0.490099	0.777494	-0.167347	-0.475912	0.771256	0.232229	-0.169606	0.662294	-0.150621	-0.150299	0.684633	0.167200	-0.110768	0.061056	0.226304	-0.104696	0.068519	-0.088787	-0.091226	0.072375	0.184203	0.584857	0.541433	-0.054557
7129	59.408333	-0.861975	0.682508	-0.071515	-0.830428	0.693488	0.174787	-0.774898	0.920335	-0.050430	-0.761597	0.907717	0.155536	-0.646603	1.236394	-0.014106	-0.633978	1.161448	0.089092	-0.624366	1.225051	0.088445	-0.489999	0.777759	-0.167219	-0.475903	0.771384	0.232107	-0.169676	0.662311	-0.150581	-0.150307	0.684612	0.167185	-0.110769	0.061061	0.226314	-0.104713	0.068457	-0.088777	-0.091225	0.072373	0.184204	0.584862	0.541437	-0.054568
7130	59.416667	-0.861961	0.682550	-0.071554	-0.830395	0.693501	0.174723	-0.774858	0.920411	-0.050436	-0.761672	0.907652	0.155519	-0.646639	1.236497	-0.014018	-0.633953	1.161705	0.089228	-0.624293	1.225325	0.088486	-0.489882	0.778037	-0.167084	-0.475897	0.771519	0.231983	-0.169739	0.662329	-0.150545	-0.150311	0.684591	0.167164	-0.110767	0.061056	0.226318	-0.104714	0.068460	-0.088774	-0.091226	0.072372	0.184208	0.584860	0.541435	-0.054571
7131	59.425000	-0.861890	0.682564	-0.071604	-0.830359	0.693515	0.174650	-0.774821	0.920483	-0.050443	-0.761742	0.907591	0.155501	-0.646676	1.236644	-0.013987	-0.633901	1.161968	0.089332	-0.624269	1.225585	0.088505	-0.489766	0.778298	-0.166955	-0.475890	0.771656	0.231845	-0.169799	0.662345	-0.150515	-0.150309	0.684584	0.167144	-0.110773	0.061071	0.226314	-0.104713	0.068456	-0.088772	-0.091226	0.072385	0.184210	0.584868	0.541453	-0.054592
7132	59.433333	-0.861805	0.682573	-0.071656	-0.830323	0.693544	0.174578	-0.774774	0.920542	-0.050445	-0.761806	0.907530	0.155489	-0.646760	1.236770	-0.013968	-0.633910	1.162262	0.089471	-0.624222	1.225896	0.088535	-0.489645	0.778559	-0.166822	-0.475883	0.771796	0.231705	-0.169859	0.662359	-0.150489	-0.150310	0.684576	0.167123	-0.110767	0.061072	0.226313	-0.104713	0.068459	-0.088780	-0.091222	0.072387	0.184210	0.584864	0.541432	-0.054588
7133	59.441667	-0.861794	0.682626	-0.071714	-0.830277	0.693569	0.174495	-0.774724	0.920591	-0.050438	-0.761862	0.907475	0.155483	-0.646784	1.236932	-0.013947	-0.633945	1.162602	0.089601	-0.624213	1.226187	0.088547	-0.489518	0.778826	-0.166695	-0.475864	0.771939	0.231558	-0.169912	0.662350	-0.150372	-0.150321	0.684574	0.167082	-0.110774	0.061072	0.226304	-0.104707	0.068441	-0.088778	-0.091219	0.072384	0.184205	0.584864	0.541435	-0.054613
7134	59.450000	-0.861713	0.682655	-0.071777	-0.830232	0.693599	0.174414	-0.774665	0.920629	-0.050428	-0.761916	0.907418	0.155486	-0.646855	1.237124	-0.013956	-0.633990	1.162884	0.089678	-0.624281	1.226583	0.088646	-0.489372	0.779097	-0.166542	-0.475838	0.772081	0.231417	-0.169971	0.662346	-0.150249	-0.150335	0.684572	0.167049	-0.110772	0.061061	0.226295	-0.104703	0.068445	-0.088780	-0.091223	0.072379	0.184198	0.584861	0.541418	-0.054616
7135	59.458333	-0.861636	0.682691	-0.071841	-0.830175	0.693633	0.174341	-0.774606	0.920662	-0.050415	-0.761961	0.907369	0.155503	-0.646906	1.237277	-0.014016	-0.634052	1.163188	0.089761	-0.624307	1.226861	0.088606	-0.489249	0.779357	-0.166417	-0.475809	0.772232	0.231303	-0.170045	0.662395	-0.150289	-0.150354	0.684577	0.167023	-0.110762	0.061061	0.226295	-0.104701	0.068444	-0.088777	-0.091220	0.072381	0.184196	0.584859	0.541431	-0.054638
7136	59.466667	-0.861553	0.682728	-0.071900	-0.830101	0.693662	0.174259	-0.774547	0.920681	-0.050395	-0.762002	0.907316	0.155519	-0.646966	1.237431	-0.014050	-0.634121	1.163499	0.089807	-0.624266	1.227055	0.088489	-0.489134	0.779595	-0.166283	-0.475776	0.772387	0.231193	-0.170127	0.662444	-0.150324	-0.150379	0.684579	0.167008	-0.110766	0.061063	0.226297	-0.104700	0.068445	-0.088766	-0.091219	0.072376	0.184198	0.584855	0.541438	-0.054655
7137	59.475000	-0.861455	0.682772	-0.071956	-0.829963	0.693601	0.174116	-0.774491	0.920681	-0.050373	-0.762043	0.907272	0.155541	-0.647037	1.237572	-0.014116	-0.634200	1.163775	0.089843	-0.624384	1.227385	0.088445	-0.489038	0.779816	-0.166148	-0.475738	0.772547	0.231087	-0.170213	0.662457	-0.150176	-0.150402	0.684571	0.167000	-0.110762	0.061060	0.226305	-0.104697	0.068437	-0.088764	-0.091217	0.072377	0.184195	0.584834	0.541413	-0.054645
7138	59.483333	-0.861292	0.682804	-0.072020	-0.829940	0.693712	0.174096	-0.774459	0.920669	-0.050346	-0.762081	0.907233	0.155572	-0.647092	1.237738	-0.014228	-0.634243	1.164023	0.089789	-0.624376	1.227641	0.088331	-0.488958	0.780010	-0.166014	-0.475687	0.772722	0.230991	-0.170309	0.662477	-0.150015	-0.150425	0.684565	0.167005	-0.110770	0.061072	0.226309	-0.104696	0.068437	-0.088750	-0.091227	0.072369	0.184200	0.584820	0.541416	-0.054652
7139	59.491667	-0.861165	0.682868	-0.072070	-0.829846	0.693730	0.174005	-0.774454	0.920635	-0.050303	-0.762125	0.907199	0.155617	-0.647137	1.237859	-0.014318	-0.634346	1.164348	0.089862	-0.624397	1.227874	0.088216	-0.488929	0.780166	-0.165890	-0.475625	0.772901	0.230904	-0.170410	0.662582	-0.150109	-0.150446	0.684555	0.167013	-0.110770	0.061074	0.226311	-0.104698	0.068444	-0.088757	-0.091224	0.072376	0.184200	0.584797	0.541425	-0.054678
7140	59.500000	-0.861069	0.682966	-0.072115	-0.829737	0.693751	0.173896	-0.774482	0.920578	-0.050248	-0.762160	0.907167	0.155675	-0.647200	1.237982	-0.014423	-0.634397	1.164617	0.089847	-0.624417	1.228168	0.088124	-0.488934	0.780264	-0.165751	-0.475559	0.773093	0.230836	-0.170463	0.662599	-0.149850	-0.150476	0.684538	0.167027	-0.110774	0.061078	0.226310	-0.104692	0.068438	-0.088753	-0.091223	0.072392	0.184195	0.584783	0.541418	-0.054685
7141	59.508333	-0.860903	0.683022	-0.072188	-0.829600	0.693786	0.173764	-0.774542	0.920480	-0.050169	-0.762196	0.907141	0.155759	-0.647218	1.238087	-0.014567	-0.634465	1.164899	0.089822	-0.624520	1.228506	0.088047	-0.488993	0.780317	-0.165617	-0.475497	0.773286	0.230787	-0.170505	0.662660	-0.149768	-0.150500	0.684526	0.167053	-0.110786	0.061077	0.226311	-0.104688	0.068427	-0.088752	-0.091228	0.072380	0.184198	0.584767	0.541405	-0.054695
7142	59.516667	-0.860687	0.683050	-0.072271	-0.829442	0.693835	0.173609	-0.774640	0.920365	-0.050067	-0.762223	0.907113	0.155869	-0.647192	1.238184	-0.014757	-0.634485	1.165201	0.089805	-0.624517	1.228751	0.087872	-0.489091	0.780325	-0.165484	-0.475434	0.773485	0.230766	-0.170540	0.662713	-0.149697	-0.150516	0.684512	0.167082	-0.110781	0.061075	0.226307	-0.104683	0.068410	-0.088752	-0.091230	0.072383	0.184198	0.584752	0.541407	-0.054718
7143	59.525000	-0.860607	0.683122	-0.072340	-0.829250	0.693892	0.173432	-0.774779	0.920218	-0.049909	-0.762152	0.906999	0.155929	-0.647111	1.238228	-0.014936	-0.634466	1.165450	0.089751	-0.624401	1.228970	0.087700	-0.489237	0.780272	-0.165341	-0.475375	0.773678	0.230766	-0.170585	0.662752	-0.149650	-0.150519	0.684495	0.167111	-0.110778	0.061069	0.226297	-0.104675	0.068407	-0.088744	-0.091225	0.072383	0.184196	0.584743	0.541399	-0.054734
7144	59.533333	-0.860497	0.683155	-0.072411	-0.829039	0.693961	0.173254	-0.774940	0.920058	-0.049730	-0.762072	0.906890	0.156024	-0.646987	1.238262	-0.015155	-0.634403	1.165646	0.089645	-0.624230	1.229166	0.087440	-0.489438	0.780176	-0.165183	-0.475309	0.773859	0.230778	-0.170645	0.662775	-0.149616	-0.150515	0.684483	0.167133	-0.110769	0.061063	0.226296	-0.104668	0.068398	-0.088737	-0.091223	0.072382	0.184201	0.584742	0.541397	-0.054736
7145	59.541667	-0.860386	0.683164	-0.072477	-0.828824	0.694022	0.173084	-0.775136	0.919884	-0.049504	-0.762066	0.906871	0.156235	-0.646836	1.238304	-0.015412	-0.634273	1.165869	0.089478	-0.624085	1.229432	0.087244	-0.489672	0.780023	-0.164999	-0.475232	0.774043	0.230816	-0.170732	0.662784	-0.149615	-0.150508	0.684475	0.167141	-0.110768	0.061063	0.226300	-0.104657	0.068395	-0.088723	-0.091221	0.072375	0.184199	0.584730	0.541400	-0.054754
7146	59.550000	-0.860296	0.683177	-0.072528	-0.828624	0.694065	0.172954	-0.775356	0.919702	-0.049251	-0.762054	0.906851	0.156477	-0.646580	1.238371	-0.015768	-0.634124	1.166129	0.089356	-0.623908	1.229692	0.086954	-0.489971	0.779809	-0.164823	-0.475141	0.774220	0.230873	-0.170834	0.662777	-0.149636	-0.150505	0.684473	0.167135	-0.110758	0.061057	0.226300	-0.104643	0.068388	-0.088719	-0.091221	0.072377	0.184207	0.584727	0.541405	-0.054760
7147	59.558333	-0.860272	0.683217	-0.072550	-0.828464	0.694091	0.172874	-0.775599	0.919506	-0.048956	-0.762195	0.907012	0.156916	-0.646258	1.238416	-0.016098	-0.633943	1.166438	0.089192	-0.623496	1.229880	0.086573	-0.490321	0.779539	-0.164621	-0.475032	0.774410	0.230957	-0.170964	0.662761	-0.149664	-0.150501	0.684473	0.167113	-0.110761	0.061066	0.226308	-0.104639	0.068387	-0.088708	-0.091216	0.072372	0.184204	0.584730	0.541392	-0.054766
7148	59.566667	-0.860209	0.683234	-0.072568	-0.828309	0.694096	0.172833	-0.775846	0.919314	-0.048635	-0.762177	0.906995	0.157213	-0.645824	1.238476	-0.016517	-0.633735	1.166689	0.088955	-0.623203	1.230185	0.086276	-0.490723	0.779221	-0.164402	-0.474915	0.774597	0.231049	-0.171123	0.662753	-0.149693	-0.150497	0.684480	0.167081	-0.110772	0.061066	0.226313	-0.104636	0.068381	-0.088701	-0.091221	0.072371	0.184216	0.584729	0.541390	-0.054771
7149	59.575000	-0.860178	0.683264	-0.072559	-0.828194	0.694085	0.172848	-0.776083	0.919114	-0.048291	-0.762148	0.906968	0.157529	-0.645335	1.238448	-0.016921	-0.633565	1.166974	0.088772	-0.622641	1.230318	0.085803	-0.491195	0.778867	-0.164176	-0.474780	0.774784	0.231167	-0.171303	0.662738	-0.149732	-0.150481	0.684491	0.167052	-0.110774	0.061069	0.226312	-0.104617	0.068412	-0.088704	-0.091217	0.072377	0.184211	0.584725	0.541379	-0.054780
7150	59.583333	-0.860170	0.683286	-0.072526	-0.828100	0.694048	0.172907	-0.776316	0.918896	-0.047924	-0.762112	0.906949	0.157870	-0.644818	1.238352	-0.017320	-0.633361	1.167169	0.088566	-0.622164	1.230488	0.085427	-0.491689	0.778472	-0.163941	-0.474644	0.774954	0.231300	-0.171512	0.662723	-0.149747	-0.150460	0.684495	0.167026	-0.110771	0.061069	0.226313	-0.104628	0.068374	-0.088691	-0.091222	0.072382	0.184216	0.584723	0.541368	-0.054787
7151	59.591667	-0.860237	0.683325	-0.072445	-0.828029	0.693984	0.173017	-0.776525	0.918698	-0.047556	-0.762050	0.906936	0.158216	-0.644324	1.238216	-0.017763	-0.633109	1.167310	0.088345	-0.621787	1.230575	0.084991	-0.492203	0.778040	-0.163694	-0.474501	0.775099	0.231444	-0.171719	0.662712	-0.149763	-0.150434	0.684485	0.167015	-0.110775	0.061062	0.226313	-0.104627	0.068372	-0.088695	-0.091219	0.072384	0.184207	0.584717	0.541365	-0.054802
7152	59.600000	-0.860257	0.683342	-0.072352	-0.827967	0.693891	0.173153	-0.776710	0.918504	-0.047181	-0.761801	0.906759	0.158409	-0.643843	1.237990	-0.018208	-0.632812	1.167318	0.088089	-0.621326	1.230519	0.084569	-0.492711	0.777595	-0.163450	-0.474359	0.775227	0.231611	-0.171925	0.662708	-0.149772	-0.150399	0.684475	0.167010	-0.110771	0.061052	0.226310	-0.104623	0.068369	-0.088698	-0.091220	0.072373	0.184211	0.584713	0.541356	-0.054815
7153	59.608333	-0.860274	0.683354	-0.072217	-0.827911	0.693782	0.173323	-0.776862	0.918340	-0.046799	-0.761690	0.906816	0.158785	-0.643454	1.237697	-0.018584	-0.632466	1.167202	0.087813	-0.620898	1.230431	0.084190	-0.493192	0.777164	-0.163225	-0.474217	0.775329	0.231800	-0.172115	0.662708	-0.149761	-0.150364	0.684471	0.167025	-0.110767	0.061050	0.226312	-0.104623	0.068369	-0.088687	-0.091216	0.072366	0.184208	0.584711	0.541358	-0.054817
7154	59.616667	-0.860301	0.683366	-0.072058	-0.827853	0.693667	0.173499	-0.776990	0.918186	-0.046425	-0.761560	0.906884	0.159156	-0.643078	1.237342	-0.019010	-0.632109	1.167079	0.087549	-0.620607	1.230367	0.083876	-0.493634	0.776734	-0.163000	-0.474077	0.775388	0.231990	-0.172296	0.662704	-0.149745	-0.150337	0.684468	0.167041	-0.110761	0.061041	0.226315	-0.104622	0.068364	-0.088682	-0.091214	0.072366	0.184210	0.584717	0.541360	-0.054824
7155	59.625000	-0.860386	0.683389	-0.071889	-0.827791	0.693545	0.173677	-0.777088	0.918063	-0.046048	-0.761577	0.907155	0.159687	-0.642757	1.236960	-0.019395	-0.631736	1.166942	0.087264	-0.620191	1.230153	0.083435	-0.494002	0.776336	-0.162808	-0.473943	0.775410	0.232188	-0.172454	0.662699	-0.149735	-0.150308	0.684471	0.167042	-0.110767	0.061053	0.226316	-0.104612	0.068371	-0.088679	-0.091208	0.072363	0.184212	0.584719	0.541359	-0.054826
7156	59.633333	-0.860440	0.683411	-0.071697	-0.827732	0.693429	0.173866	-0.777160	0.917963	-0.045672	-0.761409	0.907269	0.160062	-0.642398	1.236566	-0.019811	-0.631336	1.166738	0.086933	-0.619844	1.229979	0.083042	-0.494325	0.775936	-0.162639	-0.473807	0.775415	0.232409	-0.172589	0.662699	-0.149738	-0.150283	0.684484	0.167033	-0.110761	0.061059	0.226315	-0.104612	0.068366	-0.088675	-0.091205	0.072361	0.184211	0.584725	0.541353	-0.054828
7157	59.641667	-0.860531	0.683430	-0.071493	-0.827693	0.693327	0.174063	-0.777205	0.917880	-0.045304	-0.761235	0.907387	0.160441	-0.642015	1.236334	-0.020411	-0.630979	1.166586	0.086638	-0.619376	1.229734	0.082508	-0.494575	0.775562	-0.162513	-0.473673	0.775379	0.232639	-0.172681	0.662695	-0.149740	-0.150256	0.684500	0.167009	-0.110753	0.061063	0.226309	-0.104612	0.068365	-0.088679	-0.091198	0.072363	0.184205	0.584733	0.541349	-0.054839
7158	59.650000	-0.860676	0.683475	-0.071266	-0.827671	0.693230	0.174279	-0.777224	0.917806	-0.044919	-0.761047	0.907502	0.160820	-0.641680	1.235919	-0.020785	-0.630593	1.166442	0.086299	-0.618967	1.229581	0.082026	-0.494792	0.775203	-0.162419	-0.473531	0.775323	0.232888	-0.172756	0.662696	-0.149750	-0.150232	0.684521	0.166969	-0.110756	0.061061	0.226304	-0.104614	0.068360	-0.088682	-0.091195	0.072362	0.184197	0.584739	0.541349	-0.054864
7159	59.658333	-0.860768	0.683502	-0.071038	-0.827672	0.693148	0.174522	-0.777218	0.917737	-0.044536	-0.760852	0.907623	0.161205	-0.641310	1.235621	-0.021230	-0.630219	1.166344	0.085954	-0.618578	1.229527	0.081628	-0.494951	0.774869	-0.162309	-0.473383	0.775246	0.233153	-0.172820	0.662690	-0.149763	-0.150212	0.684540	0.166927	-0.110756	0.061060	0.226299	-0.104612	0.068369	-0.088690	-0.091194	0.072357	0.184190	0.584750	0.541320	-0.054856
7160	59.666667	-0.860877	0.683543	-0.070799	-0.827692	0.693085	0.174783	-0.777195	0.917683	-0.044151	-0.760649	0.907748	0.161598	-0.640893	1.235452	-0.021859	-0.629850	1.166312	0.085643	-0.618178	1.229487	0.081200	-0.495093	0.774533	-0.162225	-0.473245	0.775162	0.233446	-0.172864	0.662680	-0.149782	-0.150189	0.684554	0.166895	-0.110741	0.061054	0.226292	-0.104599	0.068438	-0.088708	-0.091196	0.072355	0.184186	0.584759	0.541293	-0.054851
7161	59.675000	-0.860967	0.683589	-0.070534	-0.827739	0.693047	0.175068	-0.777151	0.917637	-0.043756	-0.760448	0.907873	0.161985	-0.640576	1.235068	-0.022192	-0.629493	1.166299	0.085342	-0.617673	1.229405	0.080672	-0.495218	0.774231	-0.162158	-0.473101	0.775061	0.233756	-0.172904	0.662674	-0.149799	-0.150169	0.684567	0.166873	-0.110751	0.061052	0.226289	-0.104628	0.068379	-0.088696	-0.091200	0.072361	0.184180	0.584765	0.541285	-0.054852
7162	59.683333	-0.861115	0.683658	-0.070278	-0.827788	0.693034	0.175354	-0.777104	0.917596	-0.043376	-0.760254	0.908006	0.162372	-0.640237	1.234755	-0.022614	-0.629131	1.166300	0.085057	-0.617198	1.229347	0.080124	-0.495329	0.773950	-0.162085	-0.472968	0.774963	0.234047	-0.172929	0.662673	-0.149818	-0.150148	0.684571	0.166858	-0.110755	0.061061	0.226286	-0.104640	0.068392	-0.088704	-0.091207	0.072355	0.184184	0.584761	0.541269	-0.054839
7163	59.691667	-0.861252	0.683745	-0.070012	-0.827831	0.693029	0.175632	-0.777042	0.917546	-0.042994	-0.760061	0.908153	0.162762	-0.639963	1.234484	-0.023077	-0.628758	1.166285	0.084743	-0.616772	1.229311	0.079651	-0.495415	0.773681	-0.162004	-0.472842	0.774887	0.234351	-0.172957	0.662670	-0.149844	-0.150116	0.684570	0.166858	-0.110754	0.061060	0.226284	-0.104646	0.068404	-0.088710	-0.091210	0.072351	0.184181	0.584747	0.541260	-0.054827
7164	59.700000	-0.861381	0.683842	-0.069764	-0.827869	0.693034	0.175894	-0.776982	0.917506	-0.042617	-0.759873	0.908282	0.163141	-0.639712	1.234209	-0.023582	-0.628380	1.166262	0.084466	-0.616438	1.229353	0.079261	-0.495497	0.773432	-0.161934	-0.472719	0.774828	0.234657	-0.172982	0.662672	-0.149872	-0.150081	0.684563	0.166865	-0.110756	0.061067	0.226288	-0.104660	0.068410	-0.088713	-0.091215	0.072355	0.184175	0.584729	0.541267	-0.054827
7165	59.708333	-0.861461	0.683932	-0.069528	-0.827889	0.693033	0.176133	-0.776921	0.917464	-0.042252	-0.759691	0.908409	0.163507	-0.639525	1.233887	-0.024012	-0.628006	1.166250	0.084156	-0.615909	1.229223	0.078693	-0.495577	0.773203	-0.161873	-0.472603	0.774802	0.234945	-0.173007	0.662664	-0.149902	-0.150041	0.684548	0.166876	-0.110760	0.061072	0.226287	-0.104672	0.068417	-0.088719	-0.091215	0.072365	0.184176	0.584717	0.541259	-0.054817
7166	59.716667	-0.861537	0.684035	-0.069306	-0.827900	0.693022	0.176350	-0.776855	0.917417	-0.041880	-0.759519	0.908525	0.163873	-0.639337	1.233575	-0.024443	-0.627616	1.166234	0.083874	-0.615553	1.229193	0.078155	-0.495659	0.772984	-0.161799	-0.472476	0.774792	0.235210	-0.173036	0.662661	-0.149941	-0.149998	0.684534	0.166883	-0.110770	0.061074	0.226286	-0.104679	0.068423	-0.088727	-0.091217	0.072370	0.184177	0.584704	0.541245	-0.054813
7167	59.725000	-0.861623	0.684134	-0.069107	-0.827902	0.692997	0.176553	-0.776793	0.917368	-0.041517	-0.759353	0.908632	0.164236	-0.639170	1.233334	-0.024938	-0.627211	1.166247	0.083550	-0.615113	1.229170	0.077667	-0.495755	0.772755	-0.161723	-0.472352	0.774829	0.235479	-0.173069	0.662645	-0.149984	-0.149953	0.684514	0.166891	-0.110770	0.061076	0.226281	-0.104686	0.068418	-0.088732	-0.091219	0.072377	0.184180	0.584689	0.541237	-0.054829
7168	59.733333	-0.861751	0.684268	-0.068909	-0.827903	0.692952	0.176749	-0.776733	0.917324	-0.041149	-0.759197	0.908726	0.164609	-0.638983	1.233073	-0.025459	-0.626821	1.166327	0.083263	-0.614680	1.229217	0.077144	-0.495854	0.772543	-0.161626	-0.472226	0.774890	0.235747	-0.173108	0.662627	-0.150033	-0.149911	0.684499	0.166890	-0.110769	0.061074	0.226283	-0.104689	0.068425	-0.088743	-0.091214	0.072385	0.184178	0.584677	0.541217	-0.054832
7169	59.741667	-0.861807	0.684379	-0.068724	-0.827890	0.692903	0.176930	-0.776683	0.917301	-0.040761	-0.759053	0.908828	0.164990	-0.638778	1.232844	-0.025956	-0.626448	1.166437	0.082924	-0.614237	1.229310	0.076570	-0.495974	0.772338	-0.161516	-0.472098	0.774973	0.235998	-0.173144	0.662608	-0.150081	-0.149874	0.684489	0.166884	-0.110766	0.061069	0.226287	-0.104688	0.068428	-0.088745	-0.091221	0.072382	0.184182	0.584671	0.541206	-0.054846
7170	59.750000	-0.861800	0.684495	-0.068538	-0.827874	0.692844	0.177096	-0.776631	0.917281	-0.040366	-0.758913	0.908931	0.165383	-0.638569	1.232587	-0.026468	-0.626108	1.166569	0.082587	-0.613805	1.229393	0.075984	-0.496105	0.772149	-0.161380	-0.471967	0.775073	0.236248	-0.173193	0.662579	-0.150140	-0.149837	0.684483	0.166872	-0.110765	0.061064	0.226299	-0.104684	0.068442	-0.088748	-0.091227	0.072382	0.184196	0.584664	0.541195	-0.054840
7171	59.758333	-0.861843	0.684623	-0.068364	-0.827849	0.692787	0.177249	-0.776591	0.917272	-0.039974	-0.758783	0.909030	0.165766	-0.638392	1.232335	-0.027080	-0.625813	1.166745	0.082308	-0.613450	1.229568	0.075492	-0.496237	0.771977	-0.161205	-0.471826	0.775180	0.236478	-0.173237	0.662547	-0.150202	-0.149802	0.684486	0.166844	-0.110769	0.061067	0.226308	-0.104678	0.068472	-0.088739	-0.091230	0.072392	0.184210	0.584664	0.541173	-0.054817
7172	59.766667	-0.861856	0.684736	-0.068207	-0.827828	0.692735	0.177386	-0.776555	0.917264	-0.039577	-0.758655	0.909147	0.166165	-0.638279	1.232067	-0.027619	-0.625484	1.166922	0.081995	-0.613011	1.229584	0.074731	-0.496376	0.771812	-0.160992	-0.471684	0.775308	0.236705	-0.173288	0.662513	-0.150267	-0.149775	0.684494	0.166812	-0.110775	0.061060	0.226324	-0.104684	0.068439	-0.088713	-0.091230	0.072400	0.184223	0.584650	0.541171	-0.054801
7173	59.775000	-0.861914	0.684870	-0.068054	-0.827801	0.692682	0.177511	-0.776533	0.917265	-0.039196	-0.758530	0.909251	0.166542	-0.638145	1.231767	-0.028222	-0.625176	1.167053	0.081620	-0.612654	1.229720	0.074143	-0.496510	0.771663	-0.160752	-0.471538	0.775440	0.236928	-0.173326	0.662493	-0.150321	-0.149745	0.684509	0.166764	-0.110778	0.061070	0.226342	-0.104690	0.068441	-0.088705	-0.091236	0.072416	0.184240	0.584633	0.541164	-0.054772
7174	59.783333	-0.861860	0.684951	-0.067911	-0.827765	0.692627	0.177635	-0.776510	0.917255	-0.038838	-0.758411	0.909343	0.166910	-0.638078	1.231501	-0.028827	-0.624863	1.167175	0.081217	-0.612408	1.229916	0.073561	-0.496645	0.771529	-0.160505	-0.471392	0.775578	0.237146	-0.173366	0.662480	-0.150369	-0.149724	0.684519	0.166719	-0.110784	0.061065	0.226344	-0.104670	0.068506	-0.088716	-0.091245	0.072417	0.184256	0.584606	0.541156	-0.054750
7175	59.791667	-0.861848	0.685024	-0.067790	-0.827732	0.692576	0.177755	-0.776498	0.917243	-0.038467	-0.758299	0.909428	0.167262	-0.637981	1.231208	-0.029437	-0.624621	1.167331	0.080857	-0.611993	1.229940	0.072834	-0.496767	0.771400	-0.160259	-0.471242	0.775706	0.237353	-0.173406	0.662463	-0.150404	-0.149698	0.684520	0.166680	-0.110793	0.061069	0.226359	-0.104692	0.068437	-0.088699	-0.091249	0.072420	0.184259	0.584583	0.541150	-0.054747
7176	59.800000	-0.861865	0.685086	-0.067687	-0.827686	0.692525	0.177869	-0.776474	0.917215	-0.038134	-0.758197	0.909514	0.167604	-0.637901	1.230920	-0.030056	-0.624370	1.167494	0.080438	-0.611718	1.230068	0.072103	-0.496863	0.771277	-0.160018	-0.471094	0.775835	0.237549	-0.173443	0.662452	-0.150430	-0.149670	0.684515	0.166653	-0.110794	0.061056	0.226361	-0.104694	0.068416	-0.088698	-0.091249	0.072421	0.184262	0.584558	0.541113	-0.054734
7177	59.808333	-0.861786	0.685135	-0.067584	-0.827631	0.692481	0.177973	-0.776461	0.917185	-0.037811	-0.758103	0.909585	0.167933	-0.637831	1.230642	-0.030721	-0.624189	1.167663	0.080074	-0.611440	1.230175	0.071443	-0.496941	0.771168	-0.159776	-0.470948	0.775970	0.237751	-0.173479	0.662460	-0.150427	-0.149649	0.684513	0.166635	-0.110793	0.061053	0.226366	-0.104688	0.068419	-0.088704	-0.091252	0.072416	0.184271	0.584766	0.540369	-0.054653
7178	59.816667	-0.861747	0.685189	-0.067490	-0.827569	0.692440	0.178076	-0.776445	0.917154	-0.037490	-0.758025	0.909652	0.168250	-0.637783	1.230382	-0.031342	-0.624016	1.167833	0.079698	-0.611209	1.230267	0.070792	-0.497016	0.771075	-0.159520	-0.470804	0.776105	0.237961	-0.173508	0.662479	-0.150411	-0.149630	0.684512	0.166631	-0.110793	0.061052	0.226374	-0.104667	0.068478	-0.088714	-0.091250	0.072419	0.184278	0.584720	0.540315	-0.054549
7179	59.825000	-0.861690	0.685251	-0.067404	-0.827501	0.692402	0.178163	-0.776438	0.917128	-0.037197	-0.757966	0.909701	0.168555	-0.637769	1.230067	-0.031925	-0.623866	1.167949	0.079350	-0.611039	1.230374	0.070196	-0.497068	0.770988	-0.159280	-0.470672	0.776227	0.238166	-0.173535	0.662501	-0.150373	-0.149613	0.684516	0.166634	-0.110797	0.061051	0.226381	-0.104684	0.068417	-0.088684	-0.091254	0.072422	0.184288	0.584643	0.540294	-0.054402
7180	59.833333	-0.861626	0.685307	-0.067322	-0.827423	0.692357	0.178248	-0.776435	0.917095	-0.036912	-0.757914	0.909745	0.168845	-0.637763	1.229789	-0.032478	-0.623692	1.168003	0.078954	-0.610808	1.230375	0.069539	-0.497108	0.770912	-0.159039	-0.470553	0.776341	0.238362	-0.173555	0.662529	-0.150325	-0.149599	0.684518	0.166641	-0.110793	0.061052	0.226391	-0.104678	0.068419	-0.088671	-0.091249	0.072421	0.184296	0.584533	0.540311	-0.054224
7181	59.841667	-0.861584	0.685369	-0.067246	-0.827343	0.692314	0.178319	-0.776439	0.917049	-0.036637	-0.757870	0.909773	0.169114	-0.637805	1.229444	-0.032967	-0.623590	1.168091	0.078674	-0.610875	1.230481	0.069013	-0.497137	0.770855	-0.158813	-0.470453	0.776435	0.238540	-0.173577	0.662555	-0.150275	-0.149593	0.684520	0.166649	-0.110794	0.061048	0.226395	-0.104665	0.068419	-0.088656	-0.091240	0.072427	0.184299	0.584175	0.541015	-0.054109
7182	59.850000	-0.861538	0.685421	-0.067179	-0.827264	0.692261	0.178392	-0.776434	0.917003	-0.036385	-0.757826	0.909784	0.169356	-0.637898	1.229124	-0.033427	-0.623455	1.168064	0.078372	-0.610690	1.230399	0.068441	-0.497148	0.770804	-0.158593	-0.470370	0.776528	0.238726	-0.173594	0.662573	-0.150233	-0.149586	0.684516	0.166655	-0.110786	0.061047	0.226393	-0.104630	0.068471	-0.088659	-0.091237	0.072417	0.184301	0.584247	0.540360	-0.053792
7183	59.858333	-0.861436	0.685448	-0.067117	-0.827198	0.692206	0.178464	-0.776425	0.916947	-0.036176	-0.757790	0.909803	0.169578	-0.638032	1.228768	-0.033801	-0.623332	1.168039	0.078096	-0.610608	1.230317	0.067953	-0.497159	0.770746	-0.158392	-0.470308	0.776595	0.238900	-0.173613	0.662586	-0.150194	-0.149588	0.684510	0.166665	-0.110782	0.061043	0.226398	-0.104643	0.068411	-0.088638	-0.091233	0.072412	0.184303	0.584113	0.540387	-0.053569
7184	59.866667	-0.861491	0.685571	-0.067192	-0.827137	0.692145	0.178532	-0.776417	0.916892	-0.035992	-0.757752	0.909803	0.169765	-0.638220	1.228409	-0.034195	-0.623227	1.167998	0.077883	-0.610568	1.230227	0.067501	-0.497164	0.770695	-0.158205	-0.470258	0.776655	0.239059	-0.173614	0.662595	-0.150172	-0.149589	0.684501	0.166663	-0.110779	0.061041	0.226396	-0.104632	0.068404	-0.088637	-0.091225	0.072405	0.184300	0.583976	0.540362	-0.053293
7185	59.875000	-0.861391	0.685581	-0.067143	-0.827082	0.692081	0.178602	-0.776403	0.916828	-0.035835	-0.757718	0.909813	0.169929	-0.638413	1.228067	-0.034488	-0.623137	1.167886	0.077675	-0.610556	1.230154	0.067174	-0.497170	0.770635	-0.158040	-0.470225	0.776704	0.239190	-0.173621	0.662599	-0.150154	-0.149593	0.684495	0.166663	-0.110769	0.061032	0.226381	-0.104617	0.068416	-0.088647	-0.091219	0.072400	0.184285	0.583748	0.540686	-0.053163
7186	59.883333	-0.861149	0.685473	-0.066967	-0.827042	0.692024	0.178671	-0.776384	0.916772	-0.035698	-0.757680	0.909820	0.170068	-0.638615	1.227720	-0.034756	-0.623068	1.167807	0.077519	-0.610552	1.230058	0.066845	-0.497172	0.770577	-0.157895	-0.470200	0.776745	0.239310	-0.173628	0.662593	-0.150129	-0.149591	0.684487	0.166658	-0.110776	0.061031	0.226375	-0.104627	0.068378	-0.088651	-0.091219	0.072385	0.184276	0.583564	0.541152	-0.052757
7187	59.891667	-0.861267	0.685603	-0.067061	-0.826997	0.691973	0.178735	-0.776369	0.916727	-0.035571	-0.757645	0.909819	0.170170	-0.638861	1.227436	-0.034980	-0.622990	1.167683	0.077330	-0.610624	1.229920	0.066539	-0.497177	0.770520	-0.157775	-0.470176	0.776778	0.239404	-0.173609	0.662604	-0.150115	-0.149593	0.684485	0.166667	-0.110769	0.061031	0.226365	-0.104629	0.068368	-0.088647	-0.091219	0.072382	0.184265	0.583487	0.541198	-0.052631
7188	59.900000	-0.861193	0.685612	-0.067010	-0.826861	0.691744	0.178675	-0.776347	0.916698	-0.035476	-0.757603	0.909851	0.170269	-0.639069	1.227144	-0.035128	-0.622960	1.167580	0.077207	-0.610662	1.229811	0.066327	-0.497176	0.770464	-0.157670	-0.470147	0.776808	0.239489	-0.173603	0.662616	-0.150094	-0.149594	0.684488	0.166677	-0.110767	0.061039	0.226368	-0.104629	0.068369	-0.088641	-0.091219	0.072379	0.184261	0.583418	0.541270	-0.052532
7189	59.908333	-0.861131	0.685634	-0.066946	-0.826926	0.691899	0.178855	-0.776326	0.916685	-0.035402	-0.757564	0.909877	0.170341	-0.639274	1.226922	-0.035293	-0.622938	1.167493	0.077119	-0.610722	1.229707	0.066172	-0.497173	0.770408	-0.157584	-0.470116	0.776828	0.239550	-0.173600	0.662618	-0.150062	-0.149596	0.684504	0.166690	-0.110771	0.061048	0.226365	-0.104620	0.068405	-0.088639	-0.091214	0.072382	0.184258	0.583352	0.541334	-0.052425
7190	59.916667	-0.861080	0.685655	-0.066882	-0.826900	0.691877	0.178910	-0.776308	0.916679	-0.035339	-0.757526	0.909881	0.170385	-0.639453	1.226768	-0.035399	-0.622902	1.167382	0.077023	-0.610755	1.229642	0.066033	-0.497178	0.770347	-0.157526	-0.470084	0.776840	0.239599	-0.173587	0.662632	-0.150041	-0.149598	0.684517	0.166698	-0.110768	0.061051	0.226359	-0.104630	0.068384	-0.088629	-0.091212	0.072384	0.184258	0.583304	0.541406	-0.052334
7191	59.925000	-0.861130	0.685679	-0.066855	-0.826871	0.691857	0.178953	-0.776297	0.916680	-0.035300	-0.757487	0.909917	0.170430	-0.639588	1.226640	-0.035439	-0.622863	1.167286	0.076915	-0.610850	1.229569	0.065897	-0.497201	0.770278	-0.157516	-0.470051	0.776850	0.239634	-0.173577	0.662640	-0.150031	-0.149590	0.684520	0.166699	-0.110767	0.061058	0.226360	-0.104632	0.068390	-0.088622	-0.091209	0.072385	0.184250	0.583248	0.541466	-0.052265
7192	59.933333	-0.860985	0.685601	-0.066675	-0.826850	0.691840	0.178991	-0.776283	0.916680	-0.035276	-0.757450	0.909957	0.170462	-0.639697	1.226570	-0.035494	-0.622878	1.167264	0.076882	-0.610858	1.229532	0.065864	-0.497217	0.770204	-0.157515	-0.470021	0.776853	0.239658	-0.173569	0.662641	-0.150026	-0.149588	0.684521	0.166697	-0.110764	0.061058	0.226351	-0.104610	0.068455	-0.088645	-0.091200	0.072389	0.184236	0.583189	0.541519	-0.052212
7193	59.941667	-0.860998	0.685610	-0.066630	-0.826840	0.691838	0.179031	-0.776279	0.916669	-0.035267	-0.757409	0.909979	0.170465	-0.639768	1.226530	-0.035539	-0.622880	1.167235	0.076851	-0.610909	1.229480	0.065758	-0.497243	0.770142	-0.157547	-0.470002	0.776855	0.239659	-0.173569	0.662634	-0.150033	-0.149588	0.684517	0.166682	-0.110762	0.061047	0.226339	-0.104635	0.068389	-0.088637	-0.091203	0.072369	0.184227	0.583149	0.541559	-0.052188
7194	59.950000	-0.861206	0.685736	-0.066734	-0.826836	0.691840	0.179062	-0.776276	0.916651	-0.035269	-0.757371	0.910002	0.170453	-0.639830	1.226518	-0.035555	-0.622867	1.167217	0.076834	-0.610907	1.229446	0.065724	-0.497270	0.770087	-0.157603	-0.469980	0.776857	0.239654	-0.173571	0.662621	-0.150055	-0.149591	0.684512	0.166663	-0.110755	0.061039	0.226326	-0.104634	0.068382	-0.088650	-0.091199	0.072364	0.184217	0.583099	0.541566	-0.052175
7195	59.958333	-0.861022	0.685653	-0.066527	-0.826845	0.691858	0.179092	-0.776279	0.916627	-0.035287	-0.757336	0.910021	0.170427	-0.639897	1.226550	-0.035532	-0.622824	1.167160	0.076786	-0.610916	1.229443	0.065726	-0.497301	0.770048	-0.157667	-0.469969	0.776853	0.239624	-0.173578	0.662606	-0.150080	-0.149590	0.684510	0.166637	-0.110751	0.061039	0.226318	-0.104634	0.068385	-0.088663	-0.091195	0.072363	0.184205	0.583055	0.541592	-0.052174
7196	59.966667	-0.861136	0.685643	-0.066540	-0.826860	0.691881	0.179120	-0.776288	0.916604	-0.035318	-0.757301	0.910036	0.170383	-0.639932	1.226594	-0.035471	-0.622848	1.167220	0.076833	-0.610946	1.229464	0.065779	-0.497335	0.770018	-0.157741	-0.469958	0.776848	0.239581	-0.173588	0.662587	-0.150112	-0.149594	0.684509	0.166606	-0.110752	0.061041	0.226312	-0.104616	0.068449	-0.088686	-0.091204	0.072355	0.184202	0.583021	0.541610	-0.052158
7197	59.975000	-0.861141	0.685634	-0.066511	-0.826891	0.691912	0.179149	-0.776303	0.916579	-0.035367	-0.757263	0.910046	0.170315	-0.639960	1.226668	-0.035410	-0.622843	1.167197	0.076824	-0.610973	1.229505	0.065852	-0.497363	0.770006	-0.157818	-0.469951	0.776848	0.239526	-0.173594	0.662572	-0.150147	-0.149596	0.684520	0.166578	-0.110757	0.061051	0.226312	-0.104641	0.068378	-0.088665	-0.091204	0.072359	0.184202	0.582950	0.541584	-0.052111
7198	59.983333	-0.861231	0.685654	-0.066489	-0.826923	0.691948	0.179171	-0.776331	0.916551	-0.035434	-0.757226	0.910052	0.170225	-0.639975	1.226767	-0.035331	-0.622904	1.167217	0.076909	-0.611013	1.229515	0.065970	-0.497386	0.769998	-0.157889	-0.469943	0.776850	0.239448	-0.173603	0.662559	-0.150193	-0.149604	0.684540	0.166545	-0.110760	0.061066	0.226313	-0.104640	0.068391	-0.088664	-0.091209	0.072370	0.184205	0.582928	0.541637	-0.052133
7199	59.991667	-0.861283	0.685651	-0.066476	-0.826958	0.691986	0.179191	-0.776348	0.916534	-0.035534	-0.757181	0.910048	0.170107	-0.639980	1.226859	-0.035177	-0.622930	1.167144	0.076970	-0.610964	1.229478	0.066215	-0.497394	0.770001	-0.157960	-0.469935	0.776840	0.239354	-0.173604	0.662543	-0.150234	-0.149614	0.684558	0.166510	-0.110759	0.061066	0.226321	-0.104644	0.068407	-0.088661	-0.091210	0.072374	0.184212	0.582888	0.541633	-0.052125
7200	60.000000	-0.861334	0.685636	-0.066475	-0.826995	0.692019	0.179192	-0.776365	0.916517	-0.035666	-0.757142	0.910039	0.169957	-0.640017	1.226972	-0.034961	-0.622987	1.167108	0.077116	-0.611151	1.229450	0.066432	-0.497393	0.770009	-0.158047	-0.469930	0.776839	0.239251	-0.173602	0.662523	-0.150278	-0.149622	0.684571	0.166468	-0.110762	0.061074	0.226310	-0.104654	0.068407	-0.088654	-0.091213	0.072378	0.184212	0.582851	0.541608	-0.052120
7201	60.008333	-0.861380	0.685613	-0.066500	-0.827027	0.692058	0.179170	-0.776372	0.916500	-0.035844	-0.757022	0.909934	0.169694	-0.640082	1.227129	-0.034646	-0.623009	1.166960	0.077254	-0.611193	1.229378	0.066755	-0.497380	0.770008	-0.158164	-0.469936	0.776832	0.239132	-0.173614	0.662496	-0.150322	-0.149627	0.684581	0.166424	-0.110761	0.061069	0.226308	-0.104658	0.068417	-0.088660	-0.091210	0.072374	0.184201	0.582810	0.541560	-0.052313
7202	60.016667	-0.861426	0.685582	-0.066540	-0.827055	0.692097	0.179126	-0.776367	0.916493	-0.036034	-0.757079	0.910012	0.169549	-0.640137	1.227341	-0.034286	-0.623040	1.166828	0.077428	-0.611402	1.229320	0.067114	-0.497359	0.769999	-0.158296	-0.469952	0.776823	0.238994	-0.173595	0.662486	-0.150369	-0.149637	0.684590	0.166374	-0.110769	0.061056	0.226304	-0.104665	0.068425	-0.088670	-0.091215	0.072369	0.184197	0.582784	0.541569	-0.052199
7203	60.025000	-0.861462	0.685538	-0.066600	-0.827076	0.692134	0.179052	-0.776347	0.916490	-0.036263	-0.757063	0.909997	0.169309	-0.640203	1.227578	-0.033867	-0.623132	1.166775	0.077698	-0.611345	1.229229	0.067614	-0.497301	0.770012	-0.158423	-0.469972	0.776808	0.238838	-0.173588	0.662471	-0.150402	-0.149646	0.684595	0.166325	-0.110761	0.061051	0.226292	-0.104664	0.068446	-0.088694	-0.091211	0.072367	0.184190	0.582712	0.541425	-0.052525
7204	60.033333	-0.861494	0.685501	-0.066673	-0.827099	0.692178	0.178971	-0.776335	0.916493	-0.036510	-0.757061	0.909985	0.169055	-0.640215	1.227890	-0.033432	-0.623215	1.166666	0.077925	-0.611494	1.229176	0.068086	-0.497268	0.770000	-0.158594	-0.470009	0.776785	0.238676	-0.173575	0.662460	-0.150415	-0.149657	0.684603	0.166288	-0.110754	0.061044	0.226290	-0.104681	0.068417	-0.088699	-0.091215	0.072355	0.184177	0.582671	0.541373	-0.052577
7205	60.041667	-0.861535	0.685465	-0.066752	-0.827118	0.692218	0.178871	-0.776317	0.916506	-0.036791	-0.757071	0.909966	0.168775	-0.640201	1.228182	-0.032900	-0.623357	1.166583	0.078239	-0.611628	1.229105	0.068660	-0.497218	0.770010	-0.158761	-0.470054	0.776758	0.238494	-0.173553	0.662458	-0.150415	-0.149665	0.684612	0.166269	-0.110752	0.061051	0.226292	-0.104681	0.068419	-0.088713	-0.091215	0.072360	0.184178	0.582651	0.541422	-0.052512
7206	60.050000	-0.861570	0.685439	-0.066831	-0.827140	0.692268	0.178773	-0.776305	0.916522	-0.037065	-0.757092	0.909967	0.168501	-0.640233	1.228530	-0.032363	-0.623473	1.166446	0.078542	-0.611795	1.229011	0.069248	-0.497162	0.770033	-0.158922	-0.470103	0.776714	0.238300	-0.173534	0.662463	-0.150406	-0.149678	0.684627	0.166272	-0.110751	0.061060	0.226297	-0.104683	0.068426	-0.088724	-0.091213	0.072377	0.184173	0.582630	0.541471	-0.052419
7207	60.058333	-0.861529	0.685401	-0.066899	-0.827165	0.692319	0.178679	-0.776293	0.916543	-0.037347	-0.757131	0.909962	0.168209	-0.640258	1.228872	-0.031749	-0.623579	1.166272	0.078855	-0.611937	1.228905	0.069892	-0.497099	0.770069	-0.159093	-0.470174	0.776664	0.238091	-0.173502	0.662466	-0.150387	-0.149692	0.684644	0.166285	-0.110757	0.061072	0.226298	-0.104683	0.068430	-0.088709	-0.091213	0.072379	0.184185	0.582604	0.541495	-0.052474
7208	60.066667	-0.861564	0.685392	-0.066983	-0.827199	0.692369	0.178583	-0.776295	0.916559	-0.037658	-0.757183	0.909945	0.167896	-0.640262	1.229208	-0.031084	-0.623663	1.166080	0.079213	-0.612062	1.228799	0.070569	-0.497040	0.770118	-0.159276	-0.470258	0.776604	0.237862	-0.173474	0.662467	-0.150379	-0.149714	0.684659	0.166309	-0.110762	0.061093	0.226305	-0.104682	0.068433	-0.088703	-0.091221	0.072382	0.184194	0.582575	0.541517	-0.052526
7209	60.075000	-0.861532	0.685369	-0.067074	-0.827243	0.692417	0.178487	-0.776309	0.916573	-0.037977	-0.757251	0.909949	0.167584	-0.640264	1.229588	-0.030396	-0.623761	1.165905	0.079589	-0.612212	1.228697	0.071334	-0.496980	0.770164	-0.159469	-0.470357	0.776536	0.237609	-0.173445	0.662461	-0.150386	-0.149737	0.684670	0.166320	-0.110767	0.061094	0.226302	-0.104682	0.068439	-0.088702	-0.091215	0.072384	0.184188	0.582544	0.541453	-0.052707
7210	60.083333	-0.861492	0.685342	-0.067168	-0.827286	0.692459	0.178386	-0.776332	0.916565	-0.038300	-0.757159	0.909760	0.167110	-0.640210	1.229968	-0.029621	-0.623841	1.165722	0.080048	-0.612309	1.228556	0.072115	-0.496919	0.770219	-0.159674	-0.470476	0.776468	0.237365	-0.173416	0.662449	-0.150429	-0.149767	0.684675	0.166312	-0.110766	0.061084	0.226297	-0.104678	0.068441	-0.088708	-0.091216	0.072383	0.184184	0.582538	0.541525	-0.052640
7211	60.091667	-0.861386	0.685279	-0.067287	-0.827337	0.692499	0.178279	-0.776364	0.916532	-0.038667	-0.757412	0.909922	0.166889	-0.640162	1.230384	-0.028760	-0.623865	1.165513	0.080532	-0.612369	1.228418	0.073003	-0.496881	0.770253	-0.159887	-0.470612	0.776402	0.237122	-0.173401	0.662418	-0.150508	-0.149803	0.684679	0.166276	-0.110765	0.061073	0.226284	-0.104680	0.068428	-0.088711	-0.091216	0.072368	0.184175	0.582530	0.541510	-0.052696
7212	60.100000	-0.861325	0.685233	-0.067402	-0.827390	0.692546	0.178172	-0.776421	0.916486	-0.039061	-0.757514	0.909903	0.166504	-0.640073	1.230789	-0.027832	-0.623860	1.165313	0.081117	-0.612408	1.228228	0.073921	-0.496865	0.770254	-0.160120	-0.470763	0.776334	0.236871	-0.173385	0.662382	-0.150636	-0.149833	0.684681	0.166229	-0.110762	0.061070	0.226280	-0.104686	0.068428	-0.088724	-0.091215	0.072364	0.184164	0.582529	0.541499	-0.052748
7213	60.108333	-0.861256	0.685189	-0.067537	-0.827315	0.692432	0.177944	-0.776485	0.916428	-0.039472	-0.757630	0.909889	0.166099	-0.639961	1.231264	-0.026860	-0.623859	1.165096	0.081693	-0.612370	1.228021	0.074939	-0.496854	0.770231	-0.160309	-0.470933	0.776266	0.236609	-0.173378	0.662307	-0.150796	-0.149869	0.684686	0.166172	-0.110767	0.061069	0.226275	-0.104689	0.068430	-0.088730	-0.091211	0.072355	0.184161	0.582521	0.541485	-0.052785
7214	60.116667	-0.861134	0.685126	-0.067681	-0.827474	0.692617	0.177918	-0.776559	0.916353	-0.039918	-0.757754	0.909881	0.165673	-0.639792	1.231723	-0.025859	-0.623827	1.164819	0.082290	-0.612324	1.227759	0.075903	-0.496858	0.770175	-0.160478	-0.471111	0.776200	0.236354	-0.173373	0.662230	-0.150985	-0.149898	0.684694	0.166115	-0.110758	0.061058	0.226277	-0.104662	0.068487	-0.088750	-0.091202	0.072367	0.184147	0.582524	0.541477	-0.052816
7215	60.125000	-0.861081	0.685067	-0.067839	-0.827516	0.692667	0.177781	-0.776638	0.916270	-0.040359	-0.757891	0.909874	0.165234	-0.639593	1.232146	-0.024826	-0.623765	1.164451	0.082826	-0.612281	1.227548	0.077010	-0.496882	0.770064	-0.160616	-0.471295	0.776133	0.236106	-0.173379	0.662139	-0.151190	-0.149916	0.684710	0.166049	-0.110759	0.061074	0.226276	-0.104680	0.068417	-0.088726	-0.091210	0.072353	0.184157	0.582529	0.541481	-0.052839
7216	60.133333	-0.861110	0.685024	-0.068010	-0.827544	0.692712	0.177611	-0.776732	0.916181	-0.040821	-0.758035	0.909868	0.164794	-0.639362	1.232600	-0.023789	-0.623739	1.164153	0.083417	-0.612230	1.227232	0.078051	-0.496941	0.769901	-0.160748	-0.471474	0.776069	0.235850	-0.173395	0.662045	-0.151400	-0.149931	0.684726	0.165967	-0.110759	0.061080	0.226282	-0.104677	0.068418	-0.088718	-0.091209	0.072355	0.184161	0.582532	0.541496	-0.052863
7217	60.141667	-0.861056	0.684934	-0.068199	-0.827573	0.692757	0.177435	-0.776829	0.916101	-0.041275	-0.758190	0.909856	0.164360	-0.639103	1.233033	-0.022806	-0.623723	1.163813	0.083945	-0.612252	1.226957	0.079052	-0.497021	0.769695	-0.160832	-0.471655	0.775999	0.235591	-0.173422	0.661941	-0.151613	-0.149935	0.684752	0.165872	-0.110753	0.061078	0.226281	-0.104672	0.068417	-0.088708	-0.091203	0.072368	0.184163	0.582540	0.541520	-0.052891
7218	60.150000	-0.860949	0.684811	-0.068403	-0.827602	0.692807	0.177256	-0.776920	0.916027	-0.041726	-0.758356	0.909844	0.163937	-0.638810	1.233464	-0.021773	-0.623681	1.163409	0.084376	-0.612147	1.226637	0.080052	-0.497130	0.769448	-0.160918	-0.471841	0.775919	0.235328	-0.173461	0.661836	-0.151836	-0.149935	0.684780	0.165761	-0.110745	0.061080	0.226274	-0.104660	0.068418	-0.088708	-0.091207	0.072364	0.184169	0.582544	0.541537	-0.052914
7219	60.158333	-0.860935	0.684716	-0.068601	-0.827634	0.692840	0.177066	-0.776990	0.915969	-0.042166	-0.758436	0.909726	0.163452	-0.638468	1.233894	-0.020914	-0.623698	1.163088	0.084829	-0.612144	1.226350	0.081005	-0.497256	0.769181	-0.161014	-0.472021	0.775825	0.235055	-0.173500	0.661724	-0.152065	-0.149946	0.684812	0.165638	-0.110748	0.061072	0.226271	-0.104657	0.068411	-0.088704	-0.091203	0.072357	0.184165	0.582558	0.541568	-0.052960
7220	60.166667	-0.860910	0.684615	-0.068801	-0.827674	0.692856	0.176883	-0.777053	0.915913	-0.042584	-0.758422	0.909485	0.162889	-0.638068	1.234285	-0.020064	-0.623722	1.162813	0.085237	-0.612049	1.225971	0.081799	-0.497407	0.768892	-0.161128	-0.472197	0.775722	0.234790	-0.173516	0.661451	-0.152129	-0.149968	0.684845	0.165511	-0.110739	0.061062	0.226265	-0.104653	0.068410	-0.088713	-0.091196	0.072348	0.184164	0.582535	0.541553	-0.052972
7221	60.175000	-0.860884	0.684522	-0.068986	-0.827731	0.692859	0.176717	-0.777097	0.915868	-0.042984	-0.758780	0.909640	0.162682	-0.637680	1.234841	-0.019495	-0.623770	1.162453	0.085581	-0.611961	1.225672	0.082586	-0.497569	0.768611	-0.161260	-0.472367	0.775582	0.234510	-0.173578	0.661490	-0.152514	-0.149997	0.684885	0.165383	-0.110735	0.061053	0.226257	-0.104647	0.068395	-0.088717	-0.091194	0.072338	0.184153	0.582509	0.541531	-0.052978
7222	60.183333	-0.860861	0.684432	-0.069163	-0.827806	0.692854	0.176566	-0.777136	0.915835	-0.043347	-0.759034	0.909708	0.162409	-0.637265	1.234975	-0.018614	-0.623786	1.162129	0.085888	-0.611880	1.225338	0.083337	-0.497744	0.768347	-0.161428	-0.472538	0.775430	0.234232	-0.173570	0.661209	-0.152577	-0.150028	0.684926	0.165270	-0.110733	0.061050	0.226252	-0.104654	0.068393	-0.088721	-0.091195	0.072344	0.184150	0.582434	0.541496	-0.052962
7223	60.191667	-0.860789	0.684326	-0.069328	-0.827892	0.692840	0.176437	-0.777174	0.915814	-0.043707	-0.759190	0.909669	0.162077	-0.636851	1.235266	-0.017965	-0.623765	1.161806	0.086163	-0.611892	1.225071	0.084061	-0.497893	0.768140	-0.161611	-0.472700	0.775273	0.233959	-0.173597	0.661164	-0.152895	-0.150066	0.684963	0.165174	-0.110741	0.061057	0.226265	-0.104646	0.068402	-0.088722	-0.091196	0.072338	0.184147	0.582375	0.541472	-0.052928
7224	60.200000	-0.860776	0.684254	-0.069478	-0.827908	0.692640	0.176205	-0.777206	0.915799	-0.044034	-0.759341	0.909635	0.161766	-0.636502	1.235493	-0.017338	-0.623701	1.161508	0.086411	-0.611727	1.224778	0.084717	-0.498025	0.767963	-0.161830	-0.472849	0.775110	0.233694	-0.173603	0.661125	-0.153214	-0.150103	0.685005	0.165098	-0.110746	0.061071	0.226271	-0.104647	0.068401	-0.088712	-0.091198	0.072341	0.184149	0.582312	0.541450	-0.052883
7225	60.208333	-0.860773	0.684182	-0.069621	-0.828099	0.692801	0.176222	-0.777244	0.915795	-0.044337	-0.759483	0.909618	0.161481	-0.636095	1.235728	-0.016802	-0.623640	1.161215	0.086678	-0.611552	1.224443	0.085225	-0.498117	0.767850	-0.162043	-0.473001	0.774947	0.233435	-0.173513	0.660828	-0.153266	-0.150139	0.685038	0.165043	-0.110750	0.061079	0.226272	-0.104645	0.068396	-0.088699	-0.091202	0.072342	0.184155	0.582236	0.541409	-0.052810
7226	60.216667	-0.860779	0.684108	-0.069765	-0.828219	0.692770	0.176128	-0.777281	0.915795	-0.044631	-0.759626	0.909608	0.161203	-0.635680	1.235915	-0.016297	-0.623529	1.160944	0.086882	-0.611349	1.224158	0.085697	-0.498170	0.767771	-0.162265	-0.473156	0.774788	0.233183	-0.173465	0.660716	-0.153468	-0.150170	0.685068	0.165010	-0.110751	0.061081	0.226277	-0.104640	0.068397	-0.088687	-0.091201	0.072350	0.184154	0.582149	0.541370	-0.052729
7227	60.225000	-0.860757	0.684063	-0.069872	-0.828290	0.692651	0.175975	-0.777324	0.915790	-0.044919	-0.759762	0.909610	0.160946	-0.635230	1.236101	-0.015873	-0.623430	1.160749	0.087078	-0.611129	1.223914	0.086141	-0.498169	0.767722	-0.162504	-0.473307	0.774651	0.232949	-0.173404	0.660607	-0.153660	-0.150197	0.685089	0.164984	-0.110752	0.061079	0.226275	-0.104637	0.068398	-0.088684	-0.091200	0.072353	0.184160	0.582089	0.541343	-0.052659
7228	60.233333	-0.860862	0.683985	-0.070057	-0.828471	0.692695	0.175937	-0.777355	0.915802	-0.045181	-0.759893	0.909615	0.160697	-0.634779	1.236241	-0.015447	-0.623305	1.160535	0.087230	-0.610981	1.223781	0.086617	-0.498138	0.767699	-0.162741	-0.473454	0.774529	0.232731	-0.173336	0.660501	-0.153845	-0.150214	0.685106	0.164958	-0.110750	0.061074	0.226267	-0.104639	0.068389	-0.088686	-0.091193	0.072368	0.184152	0.582020	0.541318	-0.052605
7229	60.241667	-0.860863	0.683907	-0.070204	-0.828607	0.692646	0.175822	-0.777382	0.915823	-0.045446	-0.760011	0.909613	0.160445	-0.634349	1.236371	-0.015120	-0.623164	1.160371	0.087382	-0.610620	1.223512	0.086901	-0.498087	0.767693	-0.162993	-0.473580	0.774424	0.232535	-0.173276	0.660412	-0.154023	-0.150225	0.685114	0.164923	-0.110750	0.061065	0.226255	-0.104637	0.068379	-0.088690	-0.091199	0.072349	0.184152	0.581950	0.541273	-0.052538
7230	60.250000	-0.860858	0.683842	-0.070348	-0.828756	0.692604	0.175704	-0.777411	0.915856	-0.045696	-0.760122	0.909624	0.160216	-0.633882	1.236512	-0.014834	-0.623013	1.160244	0.087484	-0.610332	1.223344	0.087157	-0.498039	0.767702	-0.163239	-0.473695	0.774339	0.232367	-0.173220	0.660333	-0.154184	-0.150235	0.685122	0.164879	-0.110744	0.061058	0.226253	-0.104636	0.068372	-0.088698	-0.091196	0.072350	0.184151	0.581879	0.541238	-0.052484
7231	60.258333	-0.860884	0.683833	-0.070439	-0.828907	0.692570	0.175586	-0.777429	0.915902	-0.045927	-0.760215	0.909649	0.159999	-0.633374	1.236704	-0.014657	-0.622867	1.160175	0.087559	-0.610035	1.223246	0.087405	-0.497989	0.767712	-0.163464	-0.473780	0.774271	0.232235	-0.173167	0.660279	-0.154301	-0.150235	0.685133	0.164833	-0.110746	0.061068	0.226259	-0.104631	0.068381	-0.088705	-0.091203	0.072350	0.184149	0.581798	0.541204	-0.052414
7232	60.266667	-0.860944	0.683762	-0.070598	-0.829061	0.692544	0.175478	-0.777453	0.915962	-0.046143	-0.760302	0.909678	0.159796	-0.632868	1.236817	-0.014482	-0.622730	1.160156	0.087634	-0.609837	1.223235	0.087632	-0.497939	0.767734	-0.163649	-0.473844	0.774213	0.232136	-0.173106	0.660237	-0.154395	-0.150244	0.685144	0.164789	-0.110745	0.061071	0.226266	-0.104633	0.068381	-0.088698	-0.091204	0.072356	0.184159	0.581720	0.541190	-0.052354
7233	60.275000	-0.861029	0.683740	-0.070691	-0.829224	0.692539	0.175381	-0.777478	0.916035	-0.046337	-0.760375	0.909722	0.159612	-0.632353	1.236918	-0.014363	-0.622612	1.160096	0.087668	-0.609489	1.223101	0.087710	-0.497905	0.767747	-0.163813	-0.473892	0.774175	0.232073	-0.173046	0.660213	-0.154445	-0.150252	0.685151	0.164762	-0.110752	0.061082	0.226275	-0.104638	0.068390	-0.088691	-0.091213	0.072366	0.184160	0.581635	0.541156	-0.052264
7234	60.283333	-0.861161	0.683729	-0.070775	-0.829381	0.692546	0.175305	-0.777510	0.916103	-0.046520	-0.760440	0.909768	0.159439	-0.631865	1.237022	-0.014269	-0.622497	1.159966	0.087667	-0.609150	1.222942	0.087835	-0.497880	0.767751	-0.163950	-0.473918	0.774149	0.232032	-0.172979	0.660199	-0.154480	-0.150256	0.685158	0.164747	-0.110759	0.061086	0.226285	-0.104641	0.068406	-0.088688	-0.091218	0.072370	0.184168	0.581543	0.541128	-0.052168
7235	60.291667	-0.861210	0.683695	-0.070835	-0.829542	0.692576	0.175257	-0.777537	0.916181	-0.046675	-0.760493	0.909829	0.159285	-0.631440	1.237033	-0.014167	-0.622384	1.159839	0.087669	-0.608939	1.222785	0.087931	-0.497869	0.767744	-0.164059	-0.473928	0.774137	0.232005	-0.172915	0.660193	-0.154489	-0.150266	0.685159	0.164755	-0.110763	0.061087	0.226282	-0.104635	0.068450	-0.088687	-0.091223	0.072372	0.184172	0.581457	0.541126	-0.052080
7236	60.300000	-0.861302	0.683669	-0.070883	-0.829693	0.692613	0.175218	-0.777570	0.916232	-0.046816	-0.760530	0.909894	0.159149	-0.631073	1.237022	-0.014129	-0.622263	1.159694	0.087666	-0.608780	1.222589	0.087997	-0.497862	0.767720	-0.164149	-0.473930	0.774148	0.231987	-0.172855	0.660181	-0.154490	-0.150276	0.685159	0.164764	-0.110767	0.061085	0.226278	-0.104647	0.068418	-0.088676	-0.091225	0.072377	0.184175	0.581375	0.541105	-0.051985
7237	60.308333	-0.861397	0.683640	-0.070926	-0.829831	0.692651	0.175194	-0.777601	0.916266	-0.046946	-0.760382	0.909775	0.158877	-0.630774	1.236969	-0.014099	-0.622134	1.159459	0.087587	-0.608593	1.222410	0.088049	-0.497878	0.767671	-0.164243	-0.473915	0.774177	0.231964	-0.172805	0.660168	-0.154487	-0.150279	0.685159	0.164782	-0.110768	0.061075	0.226268	-0.104662	0.068426	-0.088683	-0.091227	0.072380	0.184171	0.581288	0.541084	-0.051887
7238	60.316667	-0.861488	0.683606	-0.070950	-0.829950	0.692692	0.175179	-0.777624	0.916278	-0.047060	-0.760569	0.910013	0.158921	-0.630476	1.236891	-0.014091	-0.622021	1.159271	0.087528	-0.608486	1.222174	0.088073	-0.497881	0.767619	-0.164296	-0.473900	0.774229	0.231943	-0.172759	0.660150	-0.154494	-0.150276	0.685159	0.164787	-0.110765	0.061065	0.226261	-0.104666	0.068421	-0.088694	-0.091228	0.072376	0.184168	0.581196	0.541069	-0.051804
7239	60.325000	-0.861607	0.683573	-0.070971	-0.830048	0.692717	0.175177	-0.777664	0.916269	-0.047148	-0.760568	0.910060	0.158828	-0.630229	1.236807	-0.014112	-0.621950	1.159073	0.087442	-0.608444	1.222016	0.088098	-0.497908	0.767539	-0.164361	-0.473883	0.774280	0.231917	-0.172719	0.660116	-0.154505	-0.150263	0.685163	0.164788	-0.110761	0.061065	0.226253	-0.104670	0.068412	-0.088706	-0.091221	0.072381	0.184156	0.581118	0.541035	-0.051697
7240	60.333333	-0.861728	0.683538	-0.070972	-0.830125	0.692738	0.175187	-0.777691	0.916250	-0.047225	-0.760558	0.910100	0.158750	-0.630040	1.236713	-0.014152	-0.621862	1.158890	0.087310	-0.608384	1.221882	0.088125	-0.497926	0.767463	-0.164391	-0.473863	0.774331	0.231887	-0.172689	0.660086	-0.154516	-0.150245	0.685171	0.164792	-0.110759	0.061081	0.226255	-0.104649	0.068471	-0.088729	-0.091223	0.072376	0.184158	0.581043	0.541010	-0.051601
7241	60.341667	-0.861779	0.683499	-0.070945	-0.830188	0.692752	0.175215	-0.777727	0.916234	-0.047278	-0.760538	0.910129	0.158697	-0.629849	1.236609	-0.014237	-0.621818	1.158690	0.087207	-0.608321	1.221653	0.088046	-0.497958	0.767375	-0.164423	-0.473836	0.774374	0.231864	-0.172662	0.660059	-0.154523	-0.150221	0.685178	0.164798	-0.110770	0.061097	0.226272	-0.104672	0.068409	-0.088715	-0.091225	0.072386	0.184154	0.580975	0.540993	-0.051517
7242	60.350000	-0.861882	0.683473	-0.070909	-0.830229	0.692754	0.175259	-0.777757	0.916222	-0.047309	-0.760516	0.910159	0.158659	-0.629717	1.236505	-0.014320	-0.621783	1.158550	0.087143	-0.608348	1.221530	0.088020	-0.498001	0.767285	-0.164446	-0.473807	0.774398	0.231838	-0.172674	0.660123	-0.154601	-0.150199	0.685185	0.164811	-0.110777	0.061109	0.226274	-0.104669	0.068419	-0.088720	-0.091227	0.072391	0.184160	0.580907	0.540974	-0.051426
7243	60.358333	-0.861945	0.683457	-0.070854	-0.830256	0.692763	0.175313	-0.777781	0.916215	-0.047322	-0.760486	0.910193	0.158639	-0.629634	1.236353	-0.014375	-0.621763	1.158434	0.087059	-0.608324	1.221413	0.087990	-0.498042	0.767205	-0.164452	-0.473774	0.774415	0.231833	-0.172637	0.660065	-0.154552	-0.150173	0.685196	0.164821	-0.110774	0.061109	0.226281	-0.104671	0.068421	-0.088713	-0.091228	0.072391	0.184162	0.580859	0.540962	-0.051340
7244	60.366667	-0.862003	0.683437	-0.070786	-0.830273	0.692770	0.175373	-0.777797	0.916207	-0.047324	-0.760448	0.910227	0.158631	-0.629586	1.236224	-0.014464	-0.621760	1.158321	0.086983	-0.608221	1.221190	0.087769	-0.498089	0.767119	-0.164462	-0.473747	0.774416	0.231841	-0.172609	0.660016	-0.154496	-0.150154	0.685203	0.164842	-0.110769	0.061110	0.226280	-0.104675	0.068431	-0.088707	-0.091230	0.072393	0.184164	0.580808	0.540964	-0.051260
7245	60.375000	-0.862054	0.683426	-0.070714	-0.830280	0.692768	0.175445	-0.777804	0.916199	-0.047318	-0.760403	0.910256	0.158626	-0.629585	1.236089	-0.014590	-0.621784	1.158192	0.086870	-0.608351	1.221125	0.087736	-0.498148	0.767033	-0.164480	-0.473715	0.774403	0.231847	-0.172617	0.660061	-0.154507	-0.150142	0.685205	0.164859	-0.110776	0.061103	0.226277	-0.104669	0.068475	-0.088717	-0.091233	0.072388	0.184160	0.580758	0.540951	-0.051179
7246	60.383333	-0.862066	0.683397	-0.070621	-0.830285	0.692763	0.175521	-0.777801	0.916178	-0.047312	-0.760342	0.910281	0.158622	-0.629652	1.235953	-0.014715	-0.621863	1.158039	0.086749	-0.608497	1.221031	0.087630	-0.498200	0.766953	-0.164498	-0.473687	0.774378	0.231859	-0.172600	0.660021	-0.154451	-0.150132	0.685203	0.164886	-0.110771	0.061085	0.226273	-0.104676	0.068447	-0.088711	-0.091228	0.072384	0.184160	0.580711	0.540949	-0.051114
7247	60.391667	-0.862155	0.683402	-0.070566	-0.830280	0.692760	0.175600	-0.777788	0.916145	-0.047304	-0.760275	0.910296	0.158617	-0.629766	1.235798	-0.014864	-0.621805	1.157754	0.086498	-0.608608	1.220877	0.087450	-0.498246	0.766875	-0.164527	-0.473663	0.774344	0.231876	-0.172601	0.660030	-0.154432	-0.150128	0.685198	0.164902	-0.110779	0.061088	0.226265	-0.104685	0.068452	-0.088726	-0.091233	0.072385	0.184157	0.580660	0.540937	-0.051054
7248	60.400000	-0.862144	0.683377	-0.070495	-0.830274	0.692756	0.175680	-0.777765	0.916105	-0.047297	-0.760074	0.910245	0.158527	-0.629943	1.235644	-0.014995	-0.621849	1.157606	0.086382	-0.608820	1.220823	0.087385	-0.498282	0.766803	-0.164562	-0.473641	0.774300	0.231889	-0.172606	0.660037	-0.154415	-0.150129	0.685197	0.164918	-0.110771	0.061097	0.226262	-0.104690	0.068444	-0.088728	-0.091230	0.072385	0.184157	0.580629	0.540944	-0.051010
7249	60.408333	-0.862189	0.683380	-0.070431	-0.830258	0.692756	0.175744	-0.777732	0.916060	-0.047286	-0.760126	0.910312	0.158607	-0.630183	1.235470	-0.015091	-0.621941	1.157511	0.086279	-0.608981	1.220703	0.087236	-0.498292	0.766737	-0.164589	-0.473624	0.774245	0.231903	-0.172610	0.660040	-0.154408	-0.150126	0.685194	0.164925	-0.110778	0.061090	0.226266	-0.104693	0.068437	-0.088732	-0.091230	0.072386	0.184155	0.580598	0.540926	-0.050949
7250	60.416667	-0.862222	0.683398	-0.070380	-0.830238	0.692759	0.175805	-0.777693	0.916010	-0.047279	-0.760048	0.910315	0.158603	-0.630425	1.235327	-0.015254	-0.622158	1.157616	0.086321	-0.609212	1.220586	0.087023	-0.498291	0.766676	-0.164623	-0.473606	0.774195	0.231927	-0.172615	0.660047	-0.154418	-0.150127	0.685192	0.164925	-0.110779	0.061096	0.226276	-0.104693	0.068437	-0.088735	-0.091229	0.072384	0.184161	0.580570	0.540912	-0.050897
7251	60.425000	-0.862221	0.683412	-0.070322	-0.830205	0.692770	0.175865	-0.777653	0.915964	-0.047268	-0.759965	0.910317	0.158603	-0.630718	1.235219	-0.015406	-0.622306	1.157548	0.086179	-0.609501	1.220562	0.086894	-0.498298	0.766616	-0.164657	-0.473585	0.774150	0.231948	-0.172614	0.660040	-0.154431	-0.150128	0.685193	0.164908	-0.110774	0.061104	0.226271	-0.104690	0.068440	-0.088739	-0.091226	0.072379	0.184158	0.580563	0.540907	-0.050842
7252	60.433333	-0.862175	0.683429	-0.070267	-0.830169	0.692792	0.175919	-0.777609	0.915922	-0.047254	-0.759881	0.910324	0.158608	-0.631027	1.235141	-0.015563	-0.622483	1.157487	0.086021	-0.609957	1.220587	0.086769	-0.498277	0.766577	-0.164667	-0.473566	0.774113	0.231975	-0.172614	0.660030	-0.154455	-0.150129	0.685200	0.164888	-0.110768	0.061100	0.226273	-0.104693	0.068433	-0.088729	-0.091221	0.072370	0.184164	0.580547	0.540892	-0.050786
7253	60.441667	-0.862080	0.683441	-0.070218	-0.830122	0.692823	0.175966	-0.777566	0.915888	-0.047236	-0.759801	0.910343	0.158611	-0.631376	1.235064	-0.015701	-0.622688	1.157435	0.085891	-0.610225	1.220603	0.086724	-0.498277	0.766517	-0.164671	-0.473542	0.774079	0.232001	-0.172624	0.660022	-0.154488	-0.150125	0.685208	0.164852	-0.110761	0.061089	0.226270	-0.104687	0.068431	-0.088726	-0.091220	0.072370	0.184161	0.580535	0.540881	-0.050732
7254	60.450000	-0.862022	0.683466	-0.070182	-0.830058	0.692852	0.176003	-0.777526	0.915860	-0.047221	-0.759725	0.910369	0.158621	-0.631741	1.234995	-0.015828	-0.622909	1.157395	0.085771	-0.610473	1.220557	0.086499	-0.498280	0.766463	-0.164679	-0.473515	0.774062	0.232023	-0.172631	0.660012	-0.154526	-0.150119	0.685218	0.164807	-0.110759	0.061086	0.226260	-0.104681	0.068430	-0.088719	-0.091217	0.072369	0.184151	0.580530	0.540861	-0.050682
7255	60.458333	-0.861923	0.683522	-0.070111	-0.829990	0.692892	0.176026	-0.777481	0.915831	-0.047201	-0.759647	0.910403	0.158628	-0.632172	1.234932	-0.015953	-0.623133	1.157381	0.085663	-0.610893	1.220577	0.086400	-0.498323	0.766380	-0.164679	-0.473488	0.774063	0.232047	-0.172662	0.660048	-0.154597	-0.150118	0.685227	0.164758	-0.110746	0.061067	0.226248	-0.104678	0.068429	-0.088715	-0.091213	0.072367	0.184150	0.580536	0.540852	-0.050651
7256	60.466667	-0.861807	0.683579	-0.070039	-0.829917	0.692927	0.176040	-0.777448	0.915799	-0.047179	-0.759568	0.910440	0.158630	-0.632615	1.234880	-0.016078	-0.623344	1.157331	0.085524	-0.611237	1.220579	0.086303	-0.498350	0.766312	-0.164646	-0.473462	0.774077	0.232068	-0.172696	0.660078	-0.154661	-0.150114	0.685236	0.164709	-0.110738	0.061055	0.226247	-0.104678	0.068421	-0.088707	-0.091207	0.072364	0.184152	0.580533	0.540846	-0.050633
7257	60.475000	-0.861783	0.683555	-0.070101	-0.829830	0.692956	0.176045	-0.777415	0.915755	-0.047161	-0.759493	0.910480	0.158639	-0.633081	1.234849	-0.016208	-0.623585	1.157336	0.085408	-0.611721	1.220636	0.086159	-0.498397	0.766233	-0.164628	-0.473430	0.774105	0.232083	-0.172718	0.660068	-0.154696	-0.150105	0.685246	0.164666	-0.110742	0.061059	0.226248	-0.104672	0.068421	-0.088708	-0.091210	0.072368	0.184146	0.580535	0.540835	-0.050618
7258	60.483333	-0.861626	0.683643	-0.070001	-0.829729	0.692983	0.176047	-0.777393	0.915705	-0.047138	-0.759415	0.910508	0.158643	-0.633513	1.234838	-0.016329	-0.623847	1.157382	0.085316	-0.612040	1.220647	0.085994	-0.498465	0.766140	-0.164620	-0.473394	0.774148	0.232098	-0.172744	0.660060	-0.154713	-0.150097	0.685257	0.164634	-0.110745	0.061074	0.226255	-0.104667	0.068425	-0.088709	-0.091214	0.072374	0.184147	0.580536	0.540835	-0.050610
7259	60.491667	-0.861626	0.683632	-0.070074	-0.829646	0.693012	0.176048	-0.777378	0.915639	-0.047119	-0.759349	0.910540	0.158649	-0.633933	1.234875	-0.016437	-0.624103	1.157462	0.085218	-0.612485	1.220724	0.085912	-0.498518	0.766058	-0.164576	-0.473356	0.774211	0.232116	-0.172775	0.660048	-0.154722	-0.150090	0.685263	0.164611	-0.110749	0.061085	0.226263	-0.104667	0.068422	-0.088702	-0.091213	0.072374	0.184149	0.580538	0.540840	-0.050603
7260	60.500000	-0.861515	0.683642	-0.070074	-0.829561	0.693040	0.176046	-0.777379	0.915569	-0.047092	-0.759290	0.910567	0.158660	-0.634328	1.234949	-0.016550	-0.624364	1.157542	0.085106	-0.612911	1.220869	0.085872	-0.498587	0.765970	-0.164547	-0.473312	0.774281	0.232137	-0.172771	0.659952	-0.154642	-0.150084	0.685269	0.164592	-0.110756	0.061087	0.226265	-0.104662	0.068416	-0.088699	-0.091216	0.072371	0.184154	0.580536	0.540850	-0.050598
7261	60.508333	-0.861467	0.683682	-0.070068	-0.829473	0.693064	0.176044	-0.777403	0.915497	-0.047073	-0.759249	0.910594	0.158674	-0.634658	1.235013	-0.016687	-0.624612	1.157599	0.084959	-0.613163	1.220908	0.085699	-0.498667	0.765866	-0.164509	-0.473261	0.774372	0.232170	-0.172826	0.659990	-0.154660	-0.150080	0.685283	0.164588	-0.110763	0.061091	0.226269	-0.104660	0.068408	-0.088692	-0.091218	0.072368	0.184151	0.580529	0.540862	-0.050589
7262	60.516667	-0.861420	0.683723	-0.070066	-0.829385	0.693092	0.176034	-0.777443	0.915423	-0.047053	-0.759222	0.910625	0.158685	-0.634979	1.235098	-0.016788	-0.624842	1.157642	0.084801	-0.613443	1.220944	0.085520	-0.498751	0.765771	-0.164464	-0.473212	0.774471	0.232212	-0.172882	0.660032	-0.154675	-0.150082	0.685299	0.164578	-0.110770	0.061087	0.226266	-0.104657	0.068407	-0.088673	-0.091218	0.072367	0.184149	0.580530	0.540863	-0.050576
7263	60.525000	-0.861298	0.683711	-0.070088	-0.829292	0.693113	0.176014	-0.777510	0.915344	-0.047039	-0.759213	0.910652	0.158693	-0.635260	1.235217	-0.016894	-0.625053	1.157748	0.084649	-0.613725	1.221070	0.085416	-0.498829	0.765672	-0.164395	-0.473161	0.774570	0.232250	-0.172904	0.659982	-0.154610	-0.150078	0.685315	0.164563	-0.110765	0.061079	0.226258	-0.104657	0.068398	-0.088674	-0.091223	0.072362	0.184152	0.580524	0.540861	-0.050583
7264	60.533333	-0.861235	0.683720	-0.070101	-0.829198	0.693119	0.175984	-0.777596	0.915261	-0.047030	-0.759217	0.910674	0.158695	-0.635500	1.235360	-0.016984	-0.625227	1.157840	0.084483	-0.613930	1.221174	0.085306	-0.498928	0.765570	-0.164334	-0.473118	0.774679	0.232303	-0.172966	0.660016	-0.154626	-0.150077	0.685327	0.164540	-0.110760	0.061070	0.226248	-0.104646	0.068389	-0.088663	-0.091218	0.072359	0.184145	0.580525	0.540858	-0.050592
7265	60.541667	-0.861181	0.683720	-0.070127	-0.829121	0.693112	0.175956	-0.777704	0.915169	-0.047034	-0.759240	0.910692	0.158686	-0.635622	1.235518	-0.017170	-0.625356	1.157822	0.084241	-0.614068	1.221279	0.085132	-0.499041	0.765465	-0.164251	-0.473082	0.774785	0.232341	-0.172997	0.659963	-0.154578	-0.150078	0.685342	0.164512	-0.110760	0.061072	0.226248	-0.104636	0.068384	-0.088658	-0.091221	0.072357	0.184143	0.580527	0.540841	-0.050610
7266	60.550000	-0.861126	0.683700	-0.070135	-0.829051	0.693093	0.175931	-0.777823	0.915069	-0.047038	-0.759253	0.910733	0.158675	-0.635713	1.235627	-0.017288	-0.625486	1.157817	0.084001	-0.614193	1.221352	0.084974	-0.499184	0.765352	-0.164168	-0.473054	0.774901	0.232380	-0.173076	0.659996	-0.154609	-0.150009	0.685466	0.164442	-0.110759	0.061080	0.226247	-0.104630	0.068383	-0.088648	-0.091220	0.072362	0.184142	0.580529	0.540838	-0.050636
7267	60.558333	-0.861090	0.683672	-0.070148	-0.828998	0.693062	0.175913	-0.777958	0.914967	-0.047049	-0.759312	0.910713	0.158652	-0.635770	1.235715	-0.017466	-0.625631	1.157892	0.083831	-0.614310	1.221388	0.084791	-0.499325	0.765242	-0.164060	-0.473044	0.775019	0.232404	-0.173130	0.659946	-0.154560	-0.150062	0.685421	0.164433	-0.110759	0.061081	0.226256	-0.104622	0.068376	-0.088639	-0.091218	0.072368	0.184142	0.580535	0.540829	-0.050664
7268	60.566667	-0.861064	0.683634	-0.070153	-0.828961	0.693031	0.175911	-0.778099	0.914866	-0.047054	-0.759358	0.910723	0.158638	-0.635854	1.235759	-0.017615	-0.625753	1.157906	0.083660	-0.614365	1.221399	0.084682	-0.499474	0.765126	-0.163950	-0.473040	0.775140	0.232416	-0.173222	0.659972	-0.154586	-0.150061	0.685498	0.164409	-0.110759	0.061098	0.226265	-0.104609	0.068371	-0.088629	-0.091218	0.072368	0.184138	0.580539	0.540827	-0.050693
7269	60.575000	-0.861050	0.683586	-0.070152	-0.828938	0.693002	0.175925	-0.778235	0.914760	-0.047062	-0.759411	0.910740	0.158628	-0.635918	1.235782	-0.017777	-0.625894	1.157981	0.083530	-0.614451	1.221367	0.084536	-0.499623	0.764996	-0.163840	-0.473047	0.775263	0.232412	-0.173269	0.659888	-0.154490	-0.150080	0.685504	0.164382	-0.110759	0.061097	0.226270	-0.104601	0.068369	-0.088623	-0.091215	0.072373	0.184144	0.580543	0.540828	-0.050727
7270	60.583333	-0.861046	0.683529	-0.070148	-0.828918	0.692970	0.175933	-0.778367	0.914650	-0.047068	-0.759455	0.910764	0.158620	-0.635983	1.235776	-0.017944	-0.626005	1.158026	0.083391	-0.614580	1.221323	0.084325	-0.499778	0.764873	-0.163735	-0.473056	0.775381	0.232386	-0.173378	0.659968	-0.154541	-0.150098	0.685507	0.164351	-0.110755	0.061098	0.226270	-0.104599	0.068361	-0.088622	-0.091213	0.072359	0.184147	0.580548	0.540831	-0.050752
7271	60.591667	-0.861065	0.683475	-0.070140	-0.828915	0.692945	0.175946	-0.778493	0.914542	-0.047074	-0.759496	0.910799	0.158607	-0.636044	1.235754	-0.018142	-0.626099	1.157988	0.083198	-0.614661	1.221278	0.084137	-0.499797	0.764541	-0.163377	-0.473062	0.775486	0.232346	-0.173420	0.659895	-0.154441	-0.150114	0.685497	0.164304	-0.110752	0.061081	0.226266	-0.104594	0.068355	-0.088621	-0.091216	0.072356	0.184142	0.580538	0.540838	-0.050787
7272	60.600000	-0.861047	0.683404	-0.070137	-0.828919	0.692932	0.175970	-0.778618	0.914439	-0.047082	-0.759536	0.910818	0.158596	-0.636095	1.235725	-0.018392	-0.626187	1.157931	0.082983	-0.614729	1.221208	0.083939	-0.499813	0.764206	-0.163042	-0.473064	0.775584	0.232300	-0.173482	0.659906	-0.154415	-0.150120	0.685507	0.164264	-0.110756	0.061074	0.226253	-0.104595	0.068354	-0.088628	-0.091218	0.072346	0.184141	0.580532	0.540828	-0.050806
7273	60.608333	-0.861136	0.683361	-0.070132	-0.828927	0.692917	0.175969	-0.778732	0.914346	-0.047092	-0.759557	0.910874	0.158591	-0.636153	1.235699	-0.018612	-0.626272	1.157895	0.082762	-0.614801	1.221168	0.083692	-0.500233	0.764437	-0.163515	-0.473056	0.775659	0.232233	-0.173542	0.659918	-0.154393	-0.150121	0.685517	0.164216	-0.110754	0.061071	0.226245	-0.104596	0.068358	-0.088639	-0.091218	0.072361	0.184126	0.580526	0.540831	-0.050839
7274	60.616667	-0.861190	0.683314	-0.070125	-0.828939	0.692899	0.175965	-0.778832	0.914265	-0.047100	-0.759577	0.910919	0.158573	-0.636206	1.235680	-0.018866	-0.626345	1.157797	0.082469	-0.614983	1.221213	0.083499	-0.500355	0.764279	-0.163486	-0.473038	0.775713	0.232169	-0.173590	0.659929	-0.154375	-0.150123	0.685533	0.164164	-0.110755	0.061073	0.226242	-0.104603	0.068354	-0.088635	-0.091221	0.072354	0.184123	0.580512	0.540828	-0.050865
7275	60.625000	-0.861252	0.683278	-0.070118	-0.828956	0.692876	0.175965	-0.778933	0.914193	-0.047120	-0.759588	0.910953	0.158553	-0.636258	1.235655	-0.019123	-0.626367	1.157698	0.082107	-0.615050	1.221205	0.083269	-0.500193	0.763726	-0.162955	-0.473013	0.775746	0.232105	-0.173628	0.659928	-0.154378	-0.150119	0.685553	0.164108	-0.110758	0.061072	0.226239	-0.104603	0.068356	-0.088635	-0.091222	0.072359	0.184116	0.580497	0.540814	-0.050886
7276	60.633333	-0.861316	0.683249	-0.070109	-0.828982	0.692856	0.175976	-0.779027	0.914131	-0.047137	-0.759597	0.910997	0.158536	-0.636287	1.235654	-0.019410	-0.626415	1.157625	0.081763	-0.615103	1.221203	0.082998	-0.500314	0.763560	-0.162990	-0.472986	0.775769	0.232053	-0.173659	0.659926	-0.154394	-0.150126	0.685562	0.164057	-0.110761	0.061089	0.226241	-0.104607	0.068370	-0.088640	-0.091225	0.072362	0.184113	0.580486	0.540826	-0.050930
7277	60.641667	-0.861384	0.683225	-0.070097	-0.829024	0.692842	0.175992	-0.779103	0.914070	-0.047161	-0.759593	0.911046	0.158513	-0.636322	1.235685	-0.019701	-0.626523	1.157678	0.081495	-0.615160	1.221254	0.082754	-0.500392	0.763400	-0.163015	-0.472948	0.775784	0.232006	-0.173697	0.659949	-0.154462	-0.150112	0.685587	0.163987	-0.110765	0.061103	0.226247	-0.104609	0.068366	-0.088637	-0.091227	0.072375	0.184107	0.580464	0.540812	-0.050959
7278	60.650000	-0.861462	0.683204	-0.070090	-0.829075	0.692828	0.176006	-0.779174	0.914014	-0.047188	-0.759590	0.911101	0.158488	-0.636348	1.235703	-0.020001	-0.626720	1.157903	0.081357	-0.615212	1.221187	0.082243	-0.500478	0.763239	-0.163080	-0.472912	0.775794	0.231964	-0.173696	0.659886	-0.154472	-0.150105	0.685607	0.163920	-0.110768	0.061100	0.226247	-0.104613	0.068372	-0.088645	-0.091231	0.072369	0.184114	0.580450	0.540808	-0.050996
7279	60.658333	-0.861543	0.683182	-0.070075	-0.829138	0.692838	0.176035	-0.779236	0.913964	-0.047226	-0.759581	0.911164	0.158456	-0.636322	1.235741	-0.020355	-0.626858	1.157949	0.081069	-0.615232	1.221254	0.082036	-0.500549	0.763079	-0.163171	-0.472878	0.775807	0.231928	-0.173707	0.659856	-0.154521	-0.150110	0.685614	0.163860	-0.110768	0.061096	0.226242	-0.104613	0.068373	-0.088647	-0.091233	0.072371	0.184112	0.580446	0.540807	-0.051025
7280	60.666667	-0.861627	0.683167	-0.070060	-0.829204	0.692855	0.176066	-0.779291	0.913916	-0.047273	-0.759570	0.911230	0.158411	-0.636330	1.235793	-0.020668	-0.626978	1.157990	0.080745	-0.615338	1.221318	0.081670	-0.500598	0.762945	-0.163244	-0.472844	0.775833	0.231900	-0.173716	0.659828	-0.154569	-0.150110	0.685633	0.163798	-0.110773	0.061099	0.226240	-0.104611	0.068376	-0.088651	-0.091237	0.072371	0.184119	0.580442	0.540808	-0.051058
7281	60.675000	-0.861728	0.683151	-0.070039	-0.829268	0.692868	0.176070	-0.779337	0.913876	-0.047329	-0.759555	0.911302	0.158355	-0.636349	1.235879	-0.021015	-0.627143	1.158086	0.080464	-0.615483	1.221399	0.081436	-0.500635	0.762835	-0.163354	-0.472814	0.775879	0.231880	-0.173721	0.659803	-0.154617	-0.150104	0.685649	0.163732	-0.110766	0.061086	0.226231	-0.104619	0.068381	-0.088657	-0.091240	0.072373	0.184124	0.580434	0.540803	-0.051080
7282	60.683333	-0.861833	0.683133	-0.070023	-0.829329	0.692894	0.176081	-0.779387	0.913837	-0.047396	-0.759546	0.911382	0.158285	-0.636363	1.235956	-0.021348	-0.627162	1.157985	0.079923	-0.615533	1.221434	0.081062	-0.500663	0.762736	-0.163462	-0.472789	0.775924	0.231865	-0.173721	0.659789	-0.154659	-0.150101	0.685664	0.163676	-0.110771	0.061082	0.226230	-0.104622	0.068381	-0.088657	-0.091246	0.072376	0.184124	0.580429	0.540792	-0.051097
7283	60.691667	-0.861898	0.683134	-0.069979	-0.829391	0.692920	0.176084	-0.779438	0.913796	-0.047486	-0.759533	0.911453	0.158201	-0.636355	1.236017	-0.021651	-0.627289	1.158031	0.079592	-0.615617	1.221491	0.080768	-0.500688	0.762651	-0.163606	-0.472761	0.775982	0.231851	-0.173719	0.659762	-0.154690	-0.150102	0.685671	0.163632	-0.110771	0.061084	0.226232	-0.104625	0.068384	-0.088667	-0.091249	0.072382	0.184121	0.580418	0.540775	-0.051113
7284	60.700000	-0.862073	0.683097	-0.070007	-0.829448	0.692944	0.176081	-0.779490	0.913765	-0.047586	-0.759524	0.911530	0.158102	-0.636311	1.236081	-0.022022	-0.627444	1.158130	0.079319	-0.615702	1.221546	0.080453	-0.500708	0.762574	-0.163746	-0.472733	0.776049	0.231846	-0.173711	0.659742	-0.154725	-0.150108	0.685677	0.163604	-0.110771	0.061084	0.226237	-0.104624	0.068401	-0.088681	-0.091254	0.072388	0.184126	0.580392	0.540747	-0.051121
7285	60.708333	-0.862145	0.683059	-0.069997	-0.829499	0.692974	0.176074	-0.779544	0.913738	-0.047694	-0.759512	0.911597	0.157983	-0.636299	1.236090	-0.022328	-0.627596	1.158118	0.078994	-0.615833	1.221593	0.080188	-0.500717	0.762511	-0.163882	-0.472704	0.776125	0.231836	-0.173703	0.659725	-0.154748	-0.150107	0.685683	0.163582	-0.110779	0.061101	0.226248	-0.104637	0.068394	-0.088676	-0.091257	0.072394	0.184127	0.580370	0.540720	-0.051127
7286	60.716667	-0.862257	0.683037	-0.069997	-0.829538	0.692997	0.176059	-0.779591	0.913714	-0.047815	-0.759504	0.911669	0.157854	-0.636332	1.236058	-0.022634	-0.627762	1.158123	0.078737	-0.616019	1.221592	0.079934	-0.500719	0.762456	-0.164013	-0.472676	0.776198	0.231829	-0.173694	0.659707	-0.154776	-0.150111	0.685685	0.163566	-0.110784	0.061104	0.226254	-0.104646	0.068402	-0.088679	-0.091258	0.072396	0.184125	0.580349	0.540701	-0.051130
7287	60.725000	-0.862341	0.683009	-0.070002	-0.829575	0.693038	0.176047	-0.779637	0.913699	-0.047957	-0.759500	0.911754	0.157727	-0.636400	1.235991	-0.022879	-0.627892	1.158048	0.078464	-0.616063	1.221465	0.079629	-0.500719	0.762415	-0.164149	-0.472650	0.776276	0.231807	-0.173686	0.659688	-0.154802	-0.150116	0.685686	0.163559	-0.110786	0.061115	0.226246	-0.104652	0.068405	-0.088684	-0.091262	0.072394	0.184123	0.580323	0.540682	-0.051131
7288	60.733333	-0.862421	0.682975	-0.070009	-0.829604	0.693074	0.176031	-0.779679	0.913685	-0.048108	-0.759493	0.911861	0.157592	-0.636552	1.235911	-0.023091	-0.628014	1.157965	0.078229	-0.616376	1.221411	0.079459	-0.500715	0.762376	-0.164267	-0.472626	0.776359	0.231779	-0.173681	0.659676	-0.154814	-0.150119	0.685697	0.163547	-0.110787	0.061109	0.226243	-0.104660	0.068405	-0.088687	-0.091265	0.072386	0.184121	0.580299	0.540667	-0.051142
7289	60.741667	-0.862500	0.682941	-0.070023	-0.829623	0.693121	0.176003	-0.779716	0.913682	-0.048257	-0.759484	0.911951	0.157440	-0.636715	1.235852	-0.023263	-0.628131	1.157857	0.078010	-0.616495	1.221293	0.079258	-0.500708	0.762336	-0.164371	-0.472615	0.776435	0.231735	-0.173670	0.659673	-0.154811	-0.150124	0.685703	0.163537	-0.110782	0.061101	0.226233	-0.104662	0.068416	-0.088693	-0.091263	0.072386	0.184111	0.580274	0.540642	-0.051127
7290	60.750000	-0.862564	0.682899	-0.070044	-0.829634	0.693169	0.175963	-0.779751	0.913679	-0.048429	-0.759479	0.912048	0.157279	-0.636889	1.235819	-0.023424	-0.628258	1.157756	0.077805	-0.616613	1.221189	0.079079	-0.500694	0.762303	-0.164474	-0.472607	0.776506	0.231679	-0.173653	0.659677	-0.154798	-0.150131	0.685712	0.163523	-0.110780	0.061100	0.226220	-0.104666	0.068418	-0.088695	-0.091262	0.072378	0.184103	0.580251	0.540632	-0.051120
7291	60.758333	-0.862669	0.682872	-0.070077	-0.829640	0.693237	0.175917	-0.779777	0.913671	-0.048608	-0.759479	0.912125	0.157099	-0.637043	1.235787	-0.023524	-0.628409	1.157681	0.077687	-0.616769	1.221146	0.079028	-0.500686	0.762266	-0.164574	-0.472608	0.776560	0.231607	-0.173629	0.659686	-0.154777	-0.150143	0.685728	0.163509	-0.110777	0.061099	0.226216	-0.104666	0.068417	-0.088700	-0.091262	0.072389	0.184098	0.580223	0.540610	-0.051105
7292	60.766667	-0.862714	0.682826	-0.070111	-0.829631	0.693303	0.175855	-0.779793	0.913660	-0.048797	-0.759484	0.912209	0.156918	-0.637211	1.235801	-0.023560	-0.628539	1.157580	0.077547	-0.616958	1.221017	0.078948	-0.500662	0.762226	-0.164678	-0.472628	0.776605	0.231530	-0.173586	0.659698	-0.154740	-0.150159	0.685739	0.163501	-0.110773	0.061102	0.226207	-0.104667	0.068421	-0.088702	-0.091262	0.072389	0.184091	0.580196	0.540583	-0.051089
7293	60.775000	-0.862745	0.682784	-0.070153	-0.829603	0.693374	0.175789	-0.779796	0.913638	-0.049017	-0.759492	0.912268	0.156712	-0.637447	1.235816	-0.023456	-0.628699	1.157444	0.077530	-0.617132	1.220902	0.079034	-0.500632	0.762196	-0.164794	-0.472666	0.776629	0.231432	-0.173514	0.659715	-0.154687	-0.150172	0.685735	0.163508	-0.110783	0.061119	0.226213	-0.104666	0.068422	-0.088702	-0.091257	0.072395	0.184087	0.580162	0.540536	-0.051059
7294	60.783333	-0.862763	0.682742	-0.070200	-0.829562	0.693446	0.175714	-0.779778	0.913606	-0.049254	-0.759498	0.912315	0.156482	-0.637792	1.235830	-0.023213	-0.628850	1.157307	0.077620	-0.617324	1.220766	0.079217	-0.500598	0.762159	-0.164929	-0.472727	0.776633	0.231317	-0.173430	0.659731	-0.154631	-0.150193	0.685731	0.163529	-0.110782	0.061134	0.226217	-0.104666	0.068420	-0.088706	-0.091255	0.072394	0.184081	0.580121	0.540485	-0.051024
7295	60.791667	-0.862769	0.682701	-0.070256	-0.829503	0.693521	0.175642	-0.779737	0.913567	-0.049501	-0.759505	0.912348	0.156237	-0.638191	1.235861	-0.022957	-0.628936	1.157121	0.077732	-0.617560	1.220563	0.079391	-0.500544	0.762140	-0.165096	-0.472812	0.776620	0.231187	-0.173367	0.659836	-0.154651	-0.150225	0.685723	0.163539	-0.110782	0.061133	0.226223	-0.104661	0.068422	-0.088709	-0.091255	0.072389	0.184084	0.580052	0.540353	-0.050906
7296	60.800000	-0.862714	0.682638	-0.070324	-0.829432	0.693591	0.175563	-0.779687	0.913528	-0.049754	-0.759503	0.912376	0.155977	-0.638705	1.235899	-0.022571	-0.629170	1.157111	0.078055	-0.617875	1.220405	0.079579	-0.500482	0.762113	-0.165271	-0.472917	0.776581	0.231028	-0.173262	0.659854	-0.154605	-0.150262	0.685723	0.163545	-0.110789	0.061130	0.226222	-0.104660	0.068423	-0.088716	-0.091254	0.072377	0.184083	0.580002	0.540283	-0.050868
7297	60.808333	-0.862726	0.682632	-0.070392	-0.829348	0.693674	0.175482	-0.779629	0.913492	-0.050038	-0.759492	0.912406	0.155700	-0.639201	1.235971	-0.022145	-0.629270	1.156924	0.078223	-0.618137	1.220262	0.079992	-0.500415	0.762087	-0.165488	-0.473044	0.776523	0.230841	-0.173137	0.659812	-0.154530	-0.150312	0.685731	0.163540	-0.110780	0.061117	0.226210	-0.104666	0.068419	-0.088712	-0.091249	0.072367	0.184069	0.579954	0.540227	-0.050828
7298	60.816667	-0.862671	0.682602	-0.070471	-0.829255	0.693755	0.175394	-0.779556	0.913460	-0.050323	-0.759472	0.912431	0.155416	-0.639731	1.236051	-0.021656	-0.629484	1.156762	0.078482	-0.618378	1.220197	0.080474	-0.500347	0.762070	-0.165732	-0.473180	0.776452	0.230637	-0.173041	0.659846	-0.154553	-0.150371	0.685750	0.163528	-0.110780	0.061120	0.226200	-0.104667	0.068426	-0.088720	-0.091249	0.072351	0.184059	0.579891	0.540163	-0.050762
7299	60.825000	-0.862628	0.682590	-0.070552	-0.829160	0.693844	0.175294	-0.779480	0.913431	-0.050610	-0.759440	0.912438	0.155113	-0.640267	1.236174	-0.021121	-0.629663	1.156494	0.078663	-0.618716	1.220012	0.080924	-0.500265	0.762068	-0.165980	-0.473315	0.776364	0.230399	-0.172897	0.659803	-0.154519	-0.150424	0.685777	0.163502	-0.110771	0.061112	0.226182	-0.104664	0.068462	-0.088723	-0.091241	0.072351	0.184051	0.579838	0.540122	-0.050723
7300	60.833333	-0.862572	0.682584	-0.070641	-0.829064	0.693936	0.175189	-0.779388	0.913394	-0.050905	-0.759394	0.912459	0.154809	-0.640853	1.236339	-0.020529	-0.629864	1.156233	0.078900	-0.619146	1.219796	0.081402	-0.500192	0.762062	-0.166252	-0.473448	0.776270	0.230144	-0.172742	0.659751	-0.154495	-0.150470	0.685791	0.163476	-0.110775	0.061119	0.226172	-0.104671	0.068429	-0.088710	-0.091234	0.072351	0.184037	0.579778	0.540071	-0.050665
7301	60.841667	-0.862506	0.682575	-0.070738	-0.828966	0.694033	0.175084	-0.779300	0.913348	-0.051228	-0.759339	0.912451	0.154492	-0.641566	1.236506	-0.019812	-0.630145	1.156104	0.079306	-0.619608	1.219615	0.082001	-0.500097	0.762054	-0.166549	-0.473566	0.776163	0.229878	-0.172607	0.659814	-0.154586	-0.150503	0.685804	0.163455	-0.110763	0.061126	0.226166	-0.104669	0.068429	-0.088708	-0.091228	0.072349	0.184027	0.579723	0.540019	-0.050611
7302	60.850000	-0.862426	0.682559	-0.070839	-0.828846	0.694122	0.174958	-0.779203	0.913299	-0.051537	-0.759172	0.912339	0.154070	-0.642281	1.236712	-0.019105	-0.630440	1.155976	0.079777	-0.620020	1.219410	0.082593	-0.500015	0.762046	-0.166891	-0.473669	0.776058	0.229600	-0.172433	0.659801	-0.154625	-0.150520	0.685810	0.163435	-0.110752	0.061129	0.226161	-0.104667	0.068423	-0.088708	-0.091224	0.072350	0.184021	0.579660	0.539966	-0.050568
7303	60.858333	-0.862343	0.682531	-0.070947	-0.828729	0.694223	0.174827	-0.779102	0.913245	-0.051858	-0.759222	0.912413	0.153828	-0.643058	1.236921	-0.018300	-0.630732	1.155800	0.080151	-0.620636	1.219273	0.083343	-0.499917	0.762037	-0.167250	-0.473755	0.775957	0.229316	-0.172253	0.659782	-0.154660	-0.150522	0.685812	0.163428	-0.110758	0.061135	0.226165	-0.104664	0.068417	-0.088707	-0.091223	0.072344	0.184016	0.579599	0.539912	-0.050518
7304	60.866667	-0.862243	0.682504	-0.071067	-0.828605	0.694330	0.174696	-0.778999	0.913193	-0.052183	-0.759166	0.912391	0.153493	-0.643856	1.237127	-0.017437	-0.631038	1.155488	0.080454	-0.621213	1.219101	0.083976	-0.499821	0.762039	-0.167631	-0.473821	0.775872	0.229039	-0.172080	0.659763	-0.154701	-0.150520	0.685800	0.163417	-0.110752	0.061134	0.226162	-0.104662	0.068406	-0.088709	-0.091219	0.072331	0.184005	0.579546	0.539851	-0.050468
7305	60.875000	-0.862196	0.682489	-0.071190	-0.828466	0.694449	0.174560	-0.778898	0.913153	-0.052517	-0.759099	0.912366	0.153152	-0.644688	1.237338	-0.016609	-0.631420	1.155213	0.080845	-0.621721	1.218881	0.084713	-0.499727	0.762053	-0.168040	-0.473867	0.775810	0.228757	-0.171912	0.659743	-0.154750	-0.150522	0.685791	0.163403	-0.110739	0.061138	0.226157	-0.104662	0.068405	-0.088721	-0.091215	0.072318	0.183991	0.579490	0.539785	-0.050423
7306	60.883333	-0.862067	0.682432	-0.071323	-0.828323	0.694573	0.174429	-0.778786	0.913124	-0.052840	-0.759021	0.912346	0.152815	-0.645576	1.237567	-0.015770	-0.631876	1.155148	0.081389	-0.622402	1.218736	0.085494	-0.499629	0.762065	-0.168446	-0.473900	0.775760	0.228482	-0.171748	0.659728	-0.154799	-0.150524	0.685799	0.163378	-0.110736	0.061121	0.226130	-0.104631	0.068465	-0.088740	-0.091210	0.072301	0.183981	0.579438	0.539724	-0.050373
7307	60.891667	-0.861969	0.682415	-0.071439	-0.828175	0.694697	0.174297	-0.778679	0.913090	-0.053169	-0.758937	0.912312	0.152457	-0.646543	1.237819	-0.014886	-0.632265	1.154872	0.081722	-0.623122	1.218600	0.086222	-0.499535	0.762118	-0.168865	-0.473935	0.775731	0.228209	-0.171601	0.659735	-0.154844	-0.150538	0.685806	0.163352	-0.110733	0.061108	0.226117	-0.104647	0.068402	-0.088725	-0.091207	0.072295	0.183968	0.579384	0.539661	-0.050299
7308	60.900000	-0.861864	0.682398	-0.071555	-0.828015	0.694823	0.174173	-0.778567	0.913064	-0.053492	-0.758851	0.912282	0.152106	-0.647501	1.238074	-0.013992	-0.632752	1.154706	0.082164	-0.623744	1.218424	0.086878	-0.499433	0.762174	-0.169268	-0.473973	0.775712	0.227935	-0.171450	0.659734	-0.154884	-0.150553	0.685817	0.163321	-0.110729	0.061114	0.226107	-0.104645	0.068402	-0.088712	-0.091205	0.072295	0.183956	0.579328	0.539621	-0.050243
7309	60.908333	-0.861835	0.682434	-0.071663	-0.827841	0.694947	0.174041	-0.778462	0.913042	-0.053822	-0.758776	0.912239	0.151751	-0.648475	1.238376	-0.013107	-0.633322	1.154639	0.082664	-0.624492	1.218312	0.087655	-0.499354	0.762263	-0.169668	-0.474024	0.775699	0.227652	-0.171310	0.659742	-0.154934	-0.150580	0.685832	0.163286	-0.110724	0.061110	0.226092	-0.104644	0.068415	-0.088714	-0.091200	0.072297	0.183948	0.579281	0.539574	-0.050172
7310	60.916667	-0.861681	0.682425	-0.071786	-0.827664	0.695080	0.173912	-0.778357	0.913017	-0.054158	-0.758707	0.912186	0.151389	-0.649484	1.238691	-0.012205	-0.633843	1.154434	0.083031	-0.625354	1.218170	0.088453	-0.499255	0.762355	-0.170050	-0.474082	0.775684	0.227371	-0.171178	0.659745	-0.154982	-0.150602	0.685851	0.163247	-0.110723	0.061113	0.226086	-0.104647	0.068412	-0.088703	-0.091196	0.072302	0.183942	0.579194	0.539408	-0.049980
7311	60.925000	-0.861584	0.682427	-0.071898	-0.827479	0.695206	0.173773	-0.778263	0.912977	-0.054499	-0.758470	0.911917	0.150869	-0.650551	1.239004	-0.011291	-0.634446	1.154358	0.083568	-0.626210	1.218066	0.089223	-0.499164	0.762432	-0.170415	-0.474155	0.775683	0.227101	-0.171022	0.659675	-0.154970	-0.150637	0.685854	0.163216	-0.110721	0.061116	0.226086	-0.104652	0.068408	-0.088700	-0.091192	0.072295	0.183938	0.579136	0.539349	-0.049909
7312	60.933333	-0.861546	0.682469	-0.072004	-0.827299	0.695331	0.173632	-0.778169	0.912928	-0.054858	-0.758584	0.912010	0.150649	-0.651648	1.239338	-0.010357	-0.635012	1.154198	0.083944	-0.627032	1.217981	0.090095	-0.499072	0.762504	-0.170790	-0.474232	0.775670	0.226829	-0.170900	0.659677	-0.154997	-0.150664	0.685861	0.163195	-0.110713	0.061121	0.226086	-0.104650	0.068408	-0.088703	-0.091187	0.072293	0.183935	0.579100	0.539315	-0.049871
7313	60.941667	-0.861391	0.682440	-0.072139	-0.827121	0.695457	0.173496	-0.778082	0.912864	-0.055208	-0.758532	0.911906	0.150270	-0.652762	1.239698	-0.009443	-0.635700	1.154081	0.084381	-0.628214	1.217888	0.090894	-0.498953	0.762563	-0.171139	-0.474311	0.775635	0.226539	-0.170821	0.659745	-0.155059	-0.150691	0.685864	0.163189	-0.110713	0.061116	0.226078	-0.104648	0.068401	-0.088709	-0.091186	0.072282	0.183933	0.579066	0.539275	-0.049841
7314	60.950000	-0.861299	0.682435	-0.072265	-0.826956	0.695588	0.173359	-0.777994	0.912796	-0.055562	-0.758492	0.911789	0.149890	-0.653879	1.240088	-0.008509	-0.636436	1.154027	0.084853	-0.629310	1.217803	0.091711	-0.498839	0.762623	-0.171477	-0.474389	0.775592	0.226253	-0.170733	0.659760	-0.155055	-0.150712	0.685875	0.163191	-0.110702	0.061101	0.226070	-0.104649	0.068393	-0.088722	-0.091177	0.072262	0.183923	0.579030	0.539209	-0.049808
7315	60.958333	-0.861223	0.682427	-0.072388	-0.826782	0.695707	0.173215	-0.777924	0.912732	-0.055924	-0.758459	0.911663	0.149506	-0.655031	1.240482	-0.007568	-0.637238	1.153971	0.085269	-0.630321	1.217753	0.092410	-0.498721	0.762689	-0.171790	-0.474460	0.775555	0.225975	-0.170635	0.659753	-0.154981	-0.150728	0.685868	0.163209	-0.110684	0.061100	0.226068	-0.104649	0.068386	-0.088732	-0.091178	0.072254	0.183914	0.579013	0.539183	-0.049802
7316	60.966667	-0.861149	0.682423	-0.072507	-0.826647	0.695834	0.173085	-0.777863	0.912674	-0.056277	-0.758436	0.911536	0.149126	-0.656199	1.240896	-0.006647	-0.638068	1.153925	0.085719	-0.631410	1.217751	0.093349	-0.498602	0.762766	-0.172080	-0.474539	0.775511	0.225688	-0.170576	0.659835	-0.154933	-0.150747	0.685845	0.163241	-0.110692	0.061091	0.226051	-0.104649	0.068385	-0.088731	-0.091172	0.072242	0.183894	0.579002	0.539161	-0.049792
7317	60.975000	-0.861084	0.682405	-0.072611	-0.826524	0.695958	0.172961	-0.777808	0.912634	-0.056634	-0.758443	0.911396	0.148752	-0.657404	1.241325	-0.005727	-0.638938	1.153968	0.086176	-0.632523	1.217766	0.094154	-0.498472	0.762862	-0.172364	-0.474624	0.775449	0.225405	-0.170522	0.659898	-0.154906	-0.150764	0.685864	0.163301	-0.110698	0.061091	0.226038	-0.104646	0.068392	-0.088732	-0.091168	0.072246	0.183892	0.578991	0.539148	-0.049782
7318	60.983333	-0.861070	0.682398	-0.072716	-0.826424	0.696083	0.172833	-0.777754	0.912604	-0.056973	-0.758462	0.911260	0.148385	-0.658625	1.241737	-0.004829	-0.639830	1.153983	0.086625	-0.633452	1.217723	0.094799	-0.498351	0.762977	-0.172626	-0.474711	0.775374	0.225136	-0.170464	0.659929	-0.154846	-0.150870	0.685737	0.163403	-0.110701	0.061102	0.226038	-0.104643	0.068401	-0.088722	-0.091164	0.072249	0.183883	0.578984	0.539127	-0.049767
7319	60.991667	-0.861047	0.682367	-0.072826	-0.826329	0.696186	0.172709	-0.777696	0.912588	-0.057305	-0.758497	0.911095	0.148032	-0.659867	1.242168	-0.003959	-0.640761	1.154024	0.087064	-0.634603	1.217721	0.095529	-0.498237	0.763113	-0.172855	-0.474822	0.775278	0.224881	-0.170455	0.660030	-0.154517	-0.150908	0.685739	0.163493	-0.110696	0.061119	0.226039	-0.104639	0.068404	-0.088715	-0.091161	0.072251	0.183884	0.578972	0.539094	-0.049747
7320	61.000000	-0.861086	0.682340	-0.072940	-0.826252	0.696290	0.172590	-0.777635	0.912573	-0.057618	-0.758426	0.910797	0.147599	-0.661145	1.242574	-0.003102	-0.641708	1.154027	0.087492	-0.635793	1.217741	0.096272	-0.498396	0.763654	-0.173596	-0.474943	0.775159	0.224642	-0.170457	0.660172	-0.154335	-0.150961	0.685747	0.163590	-0.110690	0.061124	0.226040	-0.104637	0.068411	-0.088717	-0.091155	0.072253	0.183885	0.578967	0.539085	-0.049759
7321	61.008333	-0.861044	0.682259	-0.073069	-0.826177	0.696364	0.172456	-0.777563	0.912554	-0.057923	-0.758592	0.910718	0.147399	-0.662483	1.243001	-0.002291	-0.642672	1.154095	0.087870	-0.636963	1.217750	0.097051	-0.498266	0.763833	-0.173792	-0.475088	0.775012	0.224415	-0.170475	0.660336	-0.154125	-0.151023	0.685735	0.163711	-0.110694	0.061129	0.226041	-0.104629	0.068445	-0.088725	-0.091148	0.072248	0.183882	0.578963	0.539062	-0.049764
7322	61.016667	-0.861046	0.682195	-0.073190	-0.826114	0.696428	0.172330	-0.777481	0.912543	-0.058201	-0.758656	0.910500	0.147127	-0.663886	1.243400	-0.001502	-0.643651	1.154148	0.088223	-0.638186	1.217758	0.097719	-0.498122	0.764035	-0.173975	-0.475243	0.774833	0.224199	-0.170494	0.660534	-0.153886	-0.151094	0.685705	0.163858	-0.110687	0.061123	0.226040	-0.104642	0.068409	-0.088725	-0.091147	0.072232	0.183879	0.578956	0.539037	-0.049791
7323	61.025000	-0.861040	0.682135	-0.073307	-0.825969	0.696319	0.172110	-0.777382	0.912541	-0.058445	-0.758738	0.910293	0.146903	-0.665289	1.243844	-0.000758	-0.644642	1.154225	0.088546	-0.639301	1.217820	0.098260	-0.497962	0.764255	-0.174139	-0.475426	0.774621	0.223999	-0.170543	0.660860	-0.153698	-0.151174	0.685662	0.164022	-0.110678	0.061108	0.226027	-0.104644	0.068395	-0.088744	-0.091148	0.072218	0.183867	0.578950	0.539010	-0.049817
7324	61.033333	-0.861021	0.682091	-0.073412	-0.826032	0.696544	0.172136	-0.777255	0.912546	-0.058653	-0.758837	0.910090	0.146714	-0.666688	1.244206	0.000040	-0.645659	1.154350	0.088856	-0.640436	1.217903	0.098809	-0.497757	0.764501	-0.174265	-0.475631	0.774379	0.223810	-0.170608	0.661230	-0.153593	-0.151278	0.685634	0.164218	-0.110676	0.061092	0.226009	-0.104649	0.068387	-0.088757	-0.091142	0.072203	0.183854	0.578947	0.539002	-0.049860
7325	61.041667	-0.860967	0.682066	-0.073504	-0.826000	0.696589	0.172046	-0.777099	0.912560	-0.058829	-0.758962	0.909917	0.146563	-0.668230	1.244749	0.000666	-0.646636	1.154545	0.089164	-0.641912	1.218152	0.099401	-0.497532	0.764782	-0.174378	-0.475857	0.774129	0.223637	-0.170668	0.661537	-0.152990	-0.151420	0.685608	0.164457	-0.110675	0.061093	0.225996	-0.104643	0.068423	-0.088776	-0.091137	0.072197	0.183843	0.578942	0.538979	-0.049869
7326	61.050000	-0.860888	0.682064	-0.073584	-0.825976	0.696631	0.171954	-0.776931	0.912596	-0.058970	-0.759095	0.909756	0.146437	-0.669682	1.245107	0.001457	-0.647636	1.154869	0.089537	-0.642907	1.218401	0.099805	-0.497271	0.765099	-0.174478	-0.476102	0.773867	0.223474	-0.170703	0.661883	-0.152460	-0.151581	0.685573	0.164726	-0.110664	0.061096	0.225989	-0.104663	0.068388	-0.088771	-0.091137	0.072197	0.183837	0.578947	0.538961	-0.049887
7327	61.058333	-0.860842	0.682107	-0.073657	-0.825920	0.696566	0.171810	-0.776762	0.912637	-0.059095	-0.759246	0.909611	0.146319	-0.671199	1.245570	0.002072	-0.648590	1.155224	0.089931	-0.644171	1.218824	0.100457	-0.496972	0.765450	-0.174557	-0.476380	0.773589	0.223325	-0.170748	0.662293	-0.151941	-0.151765	0.685526	0.165033	-0.110659	0.061096	0.225984	-0.104660	0.068399	-0.088776	-0.091131	0.072201	0.183833	0.578950	0.538966	-0.049912
7328	61.066667	-0.860786	0.682160	-0.073738	-0.825948	0.696653	0.171783	-0.776580	0.912693	-0.059213	-0.759411	0.909463	0.146204	-0.672726	1.246004	0.002617	-0.649556	1.155749	0.090406	-0.645251	1.219321	0.100923	-0.496626	0.765832	-0.174589	-0.476686	0.773325	0.223190	-0.170839	0.662765	-0.151286	-0.151982	0.685475	0.165381	-0.110659	0.061097	0.225981	-0.104666	0.068411	-0.088771	-0.091130	0.072209	0.183832	0.578954	0.538963	-0.049932
7329	61.075000	-0.860661	0.682208	-0.073799	-0.825966	0.696625	0.171708	-0.776407	0.912748	-0.059347	-0.759527	0.909216	0.146003	-0.674245	1.246427	0.003096	-0.650504	1.156282	0.090898	-0.646305	1.219841	0.101196	-0.496250	0.766242	-0.174616	-0.477021	0.773085	0.223054	-0.170889	0.663164	-0.150649	-0.152223	0.685407	0.165761	-0.110660	0.061101	0.225983	-0.104668	0.068426	-0.088776	-0.091122	0.072214	0.183836	0.578958	0.538957	-0.049972
7330	61.083333	-0.860639	0.682267	-0.073892	-0.825995	0.696576	0.171633	-0.776234	0.912797	-0.059508	-0.759662	0.908950	0.145789	-0.675798	1.246804	0.003566	-0.651412	1.156854	0.091342	-0.647200	1.220441	0.101589	-0.495871	0.766681	-0.174627	-0.477381	0.772889	0.222944	-0.170919	0.663506	-0.150136	-0.152471	0.685320	0.166131	-0.110650	0.061103	0.225988	-0.104674	0.068432	-0.088779	-0.091121	0.072211	0.183836	0.578968	0.538941	-0.050013
7331	61.091667	-0.860548	0.682311	-0.073977	-0.826047	0.696524	0.171568	-0.776073	0.912851	-0.059644	-0.759910	0.908767	0.145651	-0.677321	1.247203	0.003931	-0.652344	1.157524	0.091838	-0.648407	1.221141	0.101872	-0.495458	0.767133	-0.174583	-0.477761	0.772746	0.222849	-0.170968	0.663815	-0.149377	-0.152722	0.685229	0.166484	-0.110650	0.061094	0.225978	-0.104667	0.068465	-0.088795	-0.091119	0.072197	0.183833	0.578974	0.538928	-0.050081
7332	61.100000	-0.860453	0.682355	-0.074073	-0.826101	0.696468	0.171483	-0.775919	0.912906	-0.059774	-0.760174	0.908588	0.145523	-0.678830	1.247579	0.004245	-0.653231	1.158185	0.092257	-0.649455	1.221920	0.102273	-0.495031	0.767610	-0.174474	-0.478155	0.772637	0.222759	-0.171052	0.664200	-0.148882	-0.152984	0.685137	0.166816	-0.110648	0.061084	0.225966	-0.104680	0.068429	-0.088801	-0.091116	0.072179	0.183823	0.578980	0.538906	-0.050140
7333	61.108333	-0.860389	0.682412	-0.074180	-0.826174	0.696427	0.171397	-0.775779	0.912956	-0.059882	-0.760452	0.908411	0.145417	-0.680287	1.247973	0.004443	-0.654189	1.158930	0.092660	-0.650557	1.222646	0.102365	-0.494608	0.768111	-0.174290	-0.478560	0.772583	0.222682	-0.171096	0.664448	-0.148426	-0.153249	0.685065	0.167142	-0.110533	0.060951	0.225854	-0.104685	0.068423	-0.088813	-0.091113	0.072169	0.183807	0.578984	0.538889	-0.050195
7334	61.116667	-0.860372	0.682482	-0.074285	-0.826232	0.696389	0.171296	-0.775654	0.913013	-0.059963	-0.760733	0.908246	0.145331	-0.681711	1.248375	0.004585	-0.655145	1.159733	0.093059	-0.651419	1.223447	0.102421	-0.494216	0.768648	-0.174060	-0.478955	0.772551	0.222606	-0.171084	0.664567	-0.147975	-0.153503	0.685008	0.167459	-0.110642	0.061090	0.225948	-0.104686	0.068415	-0.088817	-0.091112	0.072160	0.183800	0.578990	0.538887	-0.050252
7335	61.125000	-0.860293	0.682532	-0.074386	-0.826301	0.696363	0.171194	-0.775556	0.913072	-0.059996	-0.761010	0.908089	0.145283	-0.683093	1.248783	0.004613	-0.656094	1.160466	0.093315	-0.652443	1.224255	0.102424	-0.493848	0.769196	-0.173761	-0.479418	0.772808	0.222631	-0.171114	0.664746	-0.147729	-0.153760	0.684957	0.167742	-0.110538	0.060956	0.225843	-0.104687	0.068420	-0.088821	-0.091108	0.072161	0.183784	0.578996	0.538888	-0.050296
7336	61.133333	-0.860207	0.682573	-0.074473	-0.826387	0.696346	0.171097	-0.775478	0.913129	-0.059992	-0.761296	0.907949	0.145273	-0.684439	1.249205	0.004600	-0.657093	1.161240	0.093539	-0.653669	1.225128	0.102539	-0.493499	0.769743	-0.173399	-0.479781	0.772866	0.222617	-0.171201	0.665111	-0.147662	-0.154012	0.684920	0.168006	-0.110656	0.061105	0.225944	-0.104682	0.068416	-0.088814	-0.091101	0.072164	0.183779	0.578997	0.538885	-0.050328
7337	61.141667	-0.860178	0.682609	-0.074555	-0.826379	0.696123	0.170880	-0.775426	0.913178	-0.059944	-0.761567	0.907814	0.145303	-0.685720	1.249600	0.004428	-0.658108	1.162022	0.093746	-0.654498	1.225912	0.102390	-0.493197	0.770275	-0.172977	-0.480107	0.772952	0.222637	-0.171236	0.665234	-0.147397	-0.154261	0.684901	0.168231	-0.110543	0.060986	0.225848	-0.104678	0.068415	-0.088805	-0.091100	0.072173	0.183776	0.579001	0.538903	-0.050368
7338	61.150000	-0.860151	0.682630	-0.074625	-0.826439	0.696099	0.170789	-0.775396	0.913216	-0.059859	-0.761818	0.907683	0.145359	-0.686939	1.249996	0.004211	-0.659153	1.162823	0.093935	-0.655549	1.226719	0.102300	-0.492950	0.770789	-0.172564	-0.480402	0.773051	0.222688	-0.171284	0.665333	-0.147017	-0.154498	0.684871	0.168418	-0.110666	0.061127	0.225953	-0.104676	0.068417	-0.088799	-0.091100	0.072176	0.183777	0.579008	0.538902	-0.050397
7339	61.158333	-0.860099	0.682632	-0.074686	-0.826576	0.696254	0.170826	-0.775395	0.913248	-0.059733	-0.762051	0.907554	0.145456	-0.688250	1.250273	0.004113	-0.660147	1.163556	0.094034	-0.656767	1.227523	0.102071	-0.492726	0.771294	-0.172111	-0.480646	0.773185	0.222783	-0.171336	0.665427	-0.146807	-0.154739	0.684843	0.168577	-0.110666	0.061140	0.225957	-0.104677	0.068418	-0.088790	-0.091098	0.072181	0.183780	0.579000	0.538897	-0.050429
7340	61.166667	-0.860002	0.682602	-0.074748	-0.826632	0.696211	0.170753	-0.775399	0.913265	-0.059588	-0.762277	0.907423	0.145578	-0.689478	1.250551	0.003809	-0.661173	1.164289	0.094091	-0.657852	1.228318	0.102001	-0.492536	0.771758	-0.171638	-0.480860	0.773341	0.222914	-0.171374	0.665437	-0.146589	-0.154976	0.684815	0.168704	-0.110658	0.061136	0.225953	-0.104669	0.068417	-0.088797	-0.091091	0.072171	0.183777	0.578994	0.538876	-0.050464
7341	61.175000	-0.859961	0.682596	-0.074782	-0.826600	0.695995	0.170584	-0.775420	0.913276	-0.059401	-0.762492	0.907294	0.145736	-0.690669	1.250790	0.003392	-0.662189	1.165016	0.094176	-0.658923	1.229084	0.101609	-0.492382	0.772168	-0.171176	-0.481041	0.773521	0.223084	-0.171451	0.665505	-0.146438	-0.155209	0.684789	0.168776	-0.110652	0.061123	0.225937	-0.104668	0.068410	-0.088811	-0.091094	0.072160	0.183765	0.578983	0.538853	-0.050511
7342	61.183333	-0.859925	0.682587	-0.074810	-0.826738	0.696130	0.170669	-0.775452	0.913289	-0.059200	-0.762707	0.907172	0.145923	-0.691851	1.250984	0.003050	-0.663219	1.165702	0.094231	-0.660074	1.229769	0.101311	-0.492257	0.772560	-0.170702	-0.481187	0.773702	0.223265	-0.171534	0.665576	-0.146308	-0.155417	0.684779	0.168808	-0.110649	0.061114	0.225926	-0.104666	0.068410	-0.088820	-0.091087	0.072146	0.183754	0.578962	0.538837	-0.050552
7343	61.191667	-0.859887	0.682575	-0.074795	-0.826792	0.696087	0.170669	-0.775501	0.913300	-0.058961	-0.762899	0.907038	0.146141	-0.693022	1.251067	0.002623	-0.664212	1.166373	0.094257	-0.661010	1.230493	0.100995	-0.492151	0.772927	-0.170209	-0.481302	0.773888	0.223469	-0.171651	0.665709	-0.146221	-0.155599	0.684779	0.168815	-0.110537	0.060976	0.225816	-0.104662	0.068406	-0.088813	-0.091086	0.072143	0.183740	0.578931	0.538827	-0.050586
7344	61.200000	-0.859815	0.682574	-0.074763	-0.826846	0.696045	0.170696	-0.775557	0.913310	-0.058690	-0.763081	0.906898	0.146386	-0.694188	1.251116	0.002182	-0.665171	1.166997	0.094259	-0.662201	1.231183	0.100631	-0.492054	0.773288	-0.169711	-0.481389	0.774075	0.223682	-0.171739	0.665729	-0.146265	-0.155745	0.684786	0.168810	-0.110424	0.060840	0.225712	-0.104662	0.068400	-0.088807	-0.091084	0.072148	0.183735	0.578896	0.538817	-0.050607
7345	61.208333	-0.859883	0.682630	-0.074692	-0.826796	0.695812	0.170635	-0.775629	0.913316	-0.058375	-0.763254	0.906749	0.146656	-0.695325	1.251095	0.001682	-0.666121	1.167580	0.094256	-0.663230	1.231834	0.100247	-0.491978	0.773628	-0.169217	-0.481437	0.774255	0.223918	-0.171831	0.665807	-0.146074	-0.155859	0.684787	0.168788	-0.110645	0.061115	0.225922	-0.104657	0.068402	-0.088802	-0.091093	0.072151	0.183736	0.578858	0.538826	-0.050631
7346	61.216667	-0.859786	0.682613	-0.074617	-0.826948	0.695896	0.170833	-0.775699	0.913322	-0.058046	-0.763405	0.906590	0.146956	-0.696441	1.251004	0.001142	-0.667058	1.168122	0.094238	-0.664262	1.232429	0.099820	-0.491897	0.773971	-0.168724	-0.481458	0.774420	0.224167	-0.171924	0.665833	-0.146025	-0.155940	0.684790	0.168756	-0.110650	0.061122	0.225928	-0.104651	0.068399	-0.088793	-0.091094	0.072160	0.183737	0.578812	0.538820	-0.050627
7347	61.225000	-0.859804	0.682640	-0.074500	-0.826998	0.695799	0.170946	-0.775769	0.913320	-0.057682	-0.763531	0.906420	0.147287	-0.697524	1.250888	0.000588	-0.667956	1.168629	0.094193	-0.665226	1.232980	0.099455	-0.491699	0.774120	-0.168017	-0.481435	0.774558	0.224419	-0.172012	0.665849	-0.145991	-0.155987	0.684794	0.168709	-0.110647	0.061125	0.225934	-0.104654	0.068399	-0.088783	-0.091094	0.072171	0.183747	0.578761	0.538812	-0.050620
7348	61.233333	-0.859783	0.682649	-0.074369	-0.827046	0.695690	0.171083	-0.775851	0.913321	-0.057284	-0.763641	0.906237	0.147635	-0.698562	1.250654	0.000049	-0.668846	1.169074	0.094143	-0.666273	1.233485	0.098997	-0.491753	0.774616	-0.167781	-0.481381	0.774668	0.224660	-0.172094	0.665863	-0.145959	-0.156004	0.684794	0.168644	-0.110422	0.060859	0.225741	-0.104649	0.068398	-0.088780	-0.091095	0.072182	0.183759	0.578715	0.538803	-0.050624
7349	61.241667	-0.859824	0.682665	-0.074222	-0.827034	0.695490	0.171186	-0.775940	0.913325	-0.056876	-0.763723	0.906040	0.148009	-0.699614	1.250392	-0.000589	-0.669737	1.169551	0.094118	-0.667200	1.233916	0.098429	-0.491688	0.774931	-0.167354	-0.481299	0.774742	0.224894	-0.172181	0.665866	-0.146010	-0.155984	0.684785	0.168571	-0.110651	0.061110	0.225926	-0.104651	0.068396	-0.088786	-0.091095	0.072177	0.183762	0.578674	0.538796	-0.050636
7350	61.250000	-0.859818	0.682676	-0.074052	-0.827152	0.695435	0.171421	-0.776011	0.913333	-0.056420	-0.763789	0.905868	0.148422	-0.700623	1.250087	-0.001230	-0.670555	1.169908	0.094015	-0.668309	1.234345	0.097928	-0.491619	0.775247	-0.166914	-0.481188	0.774791	0.225122	-0.172263	0.665848	-0.145910	-0.155936	0.684767	0.168492	-0.110643	0.061102	0.225922	-0.104653	0.068387	-0.088790	-0.091094	0.072166	0.183760	0.578632	0.538764	-0.050635
7351	61.258333	-0.859851	0.682703	-0.073866	-0.827206	0.695318	0.171619	-0.776095	0.913347	-0.055969	-0.763836	0.905683	0.148846	-0.701606	1.249703	-0.001820	-0.671312	1.170172	0.093873	-0.669279	1.234726	0.097416	-0.491553	0.775568	-0.166506	-0.481053	0.774828	0.225338	-0.172322	0.665814	-0.145835	-0.155866	0.684751	0.168428	-0.110549	0.060956	0.225816	-0.104651	0.068381	-0.088791	-0.091095	0.072161	0.183756	0.578593	0.538735	-0.050631
7352	61.266667	-0.859938	0.682748	-0.073663	-0.827254	0.695199	0.171829	-0.776176	0.913371	-0.055472	-0.763868	0.905512	0.149305	-0.702615	1.249408	-0.002654	-0.672126	1.170486	0.093815	-0.670047	1.235028	0.096919	-0.491516	0.775864	-0.166121	-0.480900	0.774844	0.225537	-0.172371	0.665783	-0.145733	-0.155785	0.684733	0.168370	-0.110622	0.061082	0.225917	-0.104645	0.068389	-0.088794	-0.091097	0.072157	0.183753	0.578562	0.538711	-0.050626
7353	61.275000	-0.860000	0.682795	-0.073434	-0.827308	0.695084	0.172062	-0.776256	0.913407	-0.054984	-0.763893	0.905341	0.149772	-0.703542	1.248865	-0.003125	-0.672895	1.170817	0.093805	-0.671249	1.235331	0.096468	-0.491433	0.776178	-0.165700	-0.480730	0.774837	0.225715	-0.172436	0.665829	-0.145704	-0.155691	0.684718	0.168339	-0.110635	0.061091	0.225924	-0.104648	0.068389	-0.088781	-0.091095	0.072161	0.183754	0.578523	0.538695	-0.050603
7354	61.283333	-0.859982	0.682817	-0.073184	-0.827372	0.694974	0.172313	-0.776347	0.913451	-0.054468	-0.763910	0.905183	0.150254	-0.704452	1.248415	-0.003774	-0.673564	1.170986	0.093779	-0.672160	1.235551	0.095973	-0.491359	0.776474	-0.165301	-0.480547	0.774826	0.225888	-0.172469	0.665833	-0.145485	-0.155590	0.684700	0.168332	-0.110412	0.060820	0.225733	-0.104647	0.068399	-0.088776	-0.091097	0.072166	0.183759	0.578485	0.538680	-0.050579
7355	61.291667	-0.860075	0.682866	-0.072931	-0.827429	0.694862	0.172560	-0.776426	0.913487	-0.053975	-0.763919	0.905025	0.150721	-0.705292	1.247751	-0.004190	-0.674177	1.171131	0.093763	-0.672928	1.235700	0.095486	-0.491289	0.776732	-0.164890	-0.480362	0.774823	0.226056	-0.172484	0.665857	-0.145338	-0.155487	0.684674	0.168356	-0.110639	0.061107	0.225956	-0.104651	0.068396	-0.088766	-0.091102	0.072182	0.183770	0.578457	0.538669	-0.050543
7356	61.300000	-0.860126	0.682900	-0.072670	-0.827491	0.694744	0.172812	-0.776512	0.913534	-0.053482	-0.763921	0.904871	0.151183	-0.706214	1.247148	-0.004719	-0.674719	1.171245	0.093806	-0.673603	1.235803	0.095113	-0.491225	0.776984	-0.164495	-0.480180	0.774814	0.226219	-0.172494	0.665878	-0.145186	-0.155390	0.684641	0.168392	-0.110648	0.061100	0.225971	-0.104647	0.068403	-0.088755	-0.091104	0.072193	0.183788	0.578422	0.538662	-0.050507
7357	61.308333	-0.860187	0.682935	-0.072405	-0.827570	0.694629	0.173070	-0.776591	0.913582	-0.053027	-0.763932	0.904720	0.151619	-0.706959	1.246298	-0.004851	-0.675173	1.171257	0.093886	-0.674407	1.235857	0.094778	-0.491128	0.777237	-0.164069	-0.479922	0.774559	0.226296	-0.172503	0.665925	-0.145123	-0.155292	0.684601	0.168446	-0.110659	0.061113	0.225982	-0.104649	0.068407	-0.088746	-0.091111	0.072208	0.183803	0.578391	0.538649	-0.050470
7358	61.316667	-0.860298	0.682989	-0.072132	-0.827662	0.694528	0.173331	-0.776672	0.913630	-0.052578	-0.763943	0.904580	0.152043	-0.707774	1.245553	-0.005148	-0.675593	1.171267	0.094053	-0.675004	1.235974	0.094478	-0.491029	0.777468	-0.163658	-0.479768	0.774559	0.226456	-0.172508	0.665971	-0.145064	-0.155199	0.684560	0.168505	-0.110659	0.061115	0.225988	-0.104653	0.068405	-0.088749	-0.091112	0.072211	0.183815	0.578353	0.538643	-0.050446
7359	61.325000	-0.860340	0.683009	-0.071888	-0.827770	0.694449	0.173579	-0.776756	0.913688	-0.052167	-0.763961	0.904455	0.152439	-0.708569	1.244737	-0.005378	-0.675919	1.171231	0.094259	-0.675570	1.235765	0.094277	-0.490918	0.777696	-0.163245	-0.479632	0.774569	0.226613	-0.172489	0.665970	-0.144834	-0.155131	0.684507	0.168565	-0.110660	0.061100	0.225990	-0.104659	0.068400	-0.088761	-0.091123	0.072206	0.183820	0.578318	0.538614	-0.050422
7360	61.333333	-0.860387	0.683043	-0.071647	-0.827879	0.694387	0.173817	-0.776824	0.913749	-0.051776	-0.763985	0.904340	0.152825	-0.709424	1.244038	-0.005771	-0.676182	1.171120	0.094488	-0.676057	1.235621	0.094177	-0.490805	0.777906	-0.162840	-0.479513	0.774583	0.226761	-0.172520	0.666095	-0.144787	-0.155078	0.684462	0.168626	-0.110665	0.061098	0.225991	-0.104658	0.068398	-0.088770	-0.091124	0.072201	0.183820	0.578283	0.538595	-0.050405
7361	61.341667	-0.860475	0.683097	-0.071407	-0.828007	0.694345	0.174036	-0.776887	0.913828	-0.051385	-0.764022	0.904229	0.153189	-0.710095	1.243078	-0.005711	-0.676261	1.170904	0.094692	-0.676780	1.235479	0.094064	-0.490677	0.778134	-0.162385	-0.479422	0.774602	0.226911	-0.172510	0.666138	-0.144560	-0.155041	0.684427	0.168696	-0.110670	0.061096	0.225999	-0.104666	0.068398	-0.088761	-0.091128	0.072202	0.183823	0.578249	0.538584	-0.050372
7362	61.350000	-0.860555	0.683166	-0.071184	-0.828137	0.694320	0.174245	-0.776944	0.913916	-0.051027	-0.764062	0.904118	0.153530	-0.710736	1.242070	-0.005582	-0.676479	1.170749	0.095092	-0.676964	1.235251	0.094021	-0.490555	0.778359	-0.161945	-0.479348	0.774619	0.227058	-0.172507	0.666225	-0.144467	-0.155012	0.684397	0.168767	-0.110450	0.060817	0.225801	-0.104669	0.068416	-0.088763	-0.091135	0.072218	0.183831	0.578222	0.538587	-0.050337
7363	61.358333	-0.860686	0.683262	-0.070977	-0.828256	0.694285	0.174425	-0.776988	0.913997	-0.050681	-0.763874	0.903792	0.153648	-0.711404	1.241182	-0.005526	-0.676529	1.170508	0.095439	-0.677329	1.235002	0.094034	-0.490442	0.778583	-0.161512	-0.479292	0.774639	0.227198	-0.172492	0.666255	-0.144158	-0.154990	0.684375	0.168839	-0.110682	0.061103	0.226027	-0.104670	0.068418	-0.088750	-0.091143	0.072223	0.183842	0.578197	0.538589	-0.050298
7364	61.366667	-0.860764	0.683328	-0.070793	-0.828383	0.694257	0.174600	-0.777021	0.914081	-0.050341	-0.763941	0.903681	0.153953	-0.712052	1.240311	-0.005370	-0.676340	1.170216	0.095686	-0.677820	1.234751	0.094165	-0.490324	0.778799	-0.161095	-0.479240	0.774656	0.227338	-0.172484	0.666327	-0.144016	-0.154968	0.684350	0.168906	-0.110689	0.061107	0.226039	-0.104673	0.068426	-0.088742	-0.091147	0.072233	0.183854	0.578170	0.538600	-0.050250
7365	61.375000	-0.860761	0.683404	-0.070583	-0.828507	0.694215	0.174756	-0.777043	0.914157	-0.050038	-0.764007	0.903560	0.154239	-0.712638	1.239456	-0.005193	-0.676397	1.170025	0.096139	-0.677954	1.234552	0.094203	-0.490191	0.779027	-0.160695	-0.479196	0.774651	0.227464	-0.172485	0.666388	-0.143879	-0.154940	0.684329	0.168967	-0.110696	0.061107	0.226059	-0.104671	0.068437	-0.088738	-0.091152	0.072248	0.183877	0.578143	0.538596	-0.050177
7366	61.383333	-0.860808	0.683493	-0.070399	-0.828633	0.694167	0.174903	-0.777054	0.914230	-0.049754	-0.764326	0.903672	0.154733	-0.713173	1.238672	-0.004996	-0.676265	1.169825	0.096510	-0.678332	1.234483	0.094467	-0.490058	0.779255	-0.160318	-0.479156	0.774650	0.227588	-0.172480	0.666435	-0.143762	-0.154905	0.684303	0.169018	-0.110698	0.061105	0.226067	-0.104652	0.068496	-0.088740	-0.091161	0.072261	0.183905	0.578109	0.538589	-0.050102
7367	61.391667	-0.860988	0.683516	-0.070355	-0.828751	0.694105	0.175034	-0.777043	0.914300	-0.049470	-0.764406	0.903551	0.154998	-0.713644	1.237979	-0.004803	-0.676214	1.169670	0.096882	-0.678321	1.234164	0.094472	-0.489904	0.779474	-0.159970	-0.479126	0.774623	0.227710	-0.172449	0.666422	-0.143706	-0.154872	0.684277	0.169050	-0.110700	0.061094	0.226079	-0.104681	0.068440	-0.088726	-0.091165	0.072272	0.183919	0.578082	0.538584	-0.050038
7368	61.400000	-0.860981	0.683546	-0.070247	-0.828874	0.694054	0.175162	-0.777018	0.914373	-0.049210	-0.764475	0.903424	0.155245	-0.714070	1.237349	-0.004597	-0.676155	1.169548	0.097250	-0.678496	1.234027	0.094616	-0.489752	0.779704	-0.159654	-0.479099	0.774583	0.227826	-0.172454	0.666486	-0.143696	-0.154841	0.684248	0.169074	-0.110701	0.061084	0.226080	-0.104679	0.068424	-0.088733	-0.091170	0.072268	0.183935	0.578049	0.538583	-0.049998
7369	61.408333	-0.861075	0.683629	-0.070157	-0.828908	0.693912	0.175201	-0.776993	0.914453	-0.048972	-0.764538	0.903302	0.155484	-0.714418	1.236823	-0.004367	-0.676334	1.169528	0.097730	-0.678449	1.233986	0.094800	-0.489475	0.779772	-0.159163	-0.479080	0.774521	0.227930	-0.172438	0.666489	-0.143536	-0.154807	0.684222	0.169086	-0.110697	0.061073	0.226094	-0.104679	0.068425	-0.088739	-0.091175	0.072271	0.183936	0.577962	0.538411	-0.049755
7370	61.416667	-0.861056	0.683661	-0.070088	-0.829037	0.693932	0.175334	-0.776963	0.914550	-0.048734	-0.764598	0.903181	0.155725	-0.714706	1.236403	-0.004212	-0.676138	1.169477	0.097921	-0.678565	1.233959	0.094908	-0.489449	0.780159	-0.159152	-0.479064	0.774444	0.228029	-0.172421	0.666497	-0.143380	-0.154780	0.684199	0.169100	-0.110701	0.061069	0.226103	-0.104682	0.068423	-0.088737	-0.091180	0.072273	0.183938	0.577930	0.538402	-0.049712
7371	61.425000	-0.861023	0.683704	-0.070027	-0.829093	0.693872	0.175389	-0.776921	0.914651	-0.048481	-0.764643	0.903062	0.155954	-0.714955	1.236085	-0.004089	-0.676175	1.169521	0.098235	-0.678739	1.233988	0.095041	-0.489287	0.780401	-0.158919	-0.479055	0.774342	0.228138	-0.172440	0.666593	-0.143486	-0.154756	0.684187	0.169122	-0.110699	0.061075	0.226115	-0.104682	0.068427	-0.088728	-0.091182	0.072278	0.183948	0.577901	0.538411	-0.049676
7372	61.433333	-0.860981	0.683740	-0.069974	-0.829139	0.693817	0.175434	-0.776878	0.914760	-0.048245	-0.764683	0.902929	0.156170	-0.715150	1.235831	-0.003951	-0.676237	1.169600	0.098542	-0.678753	1.234010	0.095082	-0.489143	0.780618	-0.158717	-0.479047	0.774225	0.228240	-0.172439	0.666625	-0.143430	-0.154737	0.684173	0.169146	-0.110698	0.061081	0.226124	-0.104682	0.068420	-0.088713	-0.091183	0.072286	0.183960	0.577873	0.538421	-0.049630
7373	61.441667	-0.860985	0.683794	-0.069939	-0.829170	0.693748	0.175451	-0.776830	0.914876	-0.048023	-0.764720	0.902824	0.156395	-0.715303	1.235639	-0.003849	-0.676365	1.169691	0.098851	-0.679078	1.234158	0.095108	-0.489027	0.780840	-0.158544	-0.479037	0.774091	0.228354	-0.172414	0.666590	-0.143213	-0.154712	0.684161	0.169172	-0.110703	0.061077	0.226140	-0.104667	0.068466	-0.088709	-0.091189	0.072293	0.183974	0.577845	0.538432	-0.049579
7374	61.450000	-0.860939	0.683828	-0.069915	-0.829201	0.693682	0.175463	-0.776777	0.914992	-0.047811	-0.764757	0.902707	0.156611	-0.715436	1.235438	-0.003733	-0.676331	1.169800	0.099082	-0.679084	1.234225	0.095252	-0.488914	0.781045	-0.158390	-0.479034	0.773937	0.228475	-0.172414	0.666610	-0.143174	-0.154688	0.684153	0.169199	-0.110719	0.061089	0.226148	-0.104677	0.068438	-0.088693	-0.091194	0.072303	0.183985	0.577811	0.538468	-0.049543
7375	61.458333	-0.860859	0.683847	-0.069911	-0.829231	0.693615	0.175458	-0.776724	0.915111	-0.047595	-0.764794	0.902592	0.156809	-0.715529	1.235283	-0.003670	-0.676373	1.169961	0.099321	-0.678967	1.234334	0.095214	-0.488819	0.781237	-0.158251	-0.479042	0.773778	0.228602	-0.172412	0.666623	-0.143149	-0.154670	0.684144	0.169229	-0.110720	0.061088	0.226162	-0.104675	0.068436	-0.088680	-0.091199	0.072322	0.183995	0.577778	0.538498	-0.049508
7376	61.466667	-0.860837	0.683870	-0.069931	-0.829253	0.693545	0.175445	-0.776664	0.915222	-0.047401	-0.764829	0.902469	0.156994	-0.715602	1.235124	-0.003614	-0.676404	1.170107	0.099565	-0.678991	1.234472	0.095262	-0.488743	0.781407	-0.158129	-0.479059	0.773617	0.228739	-0.172434	0.666690	-0.143307	-0.154651	0.684130	0.169257	-0.110732	0.061082	0.226162	-0.104666	0.068428	-0.088665	-0.091203	0.072325	0.184015	0.577745	0.538526	-0.049481
7377	61.475000	-0.860786	0.683882	-0.069954	-0.829275	0.693478	0.175421	-0.776606	0.915320	-0.047222	-0.764871	0.902348	0.157171	-0.715650	1.234961	-0.003581	-0.676438	1.170257	0.099804	-0.678977	1.234649	0.095357	-0.488669	0.781561	-0.158025	-0.479087	0.773459	0.228875	-0.172436	0.666683	-0.143306	-0.154637	0.684110	0.169281	-0.110731	0.061073	0.226168	-0.104671	0.068422	-0.088671	-0.091205	0.072328	0.184017	0.577708	0.538548	-0.049457
7378	61.483333	-0.860719	0.683906	-0.069998	-0.829292	0.693421	0.175394	-0.776546	0.915415	-0.047056	-0.764913	0.902233	0.157336	-0.715670	1.234798	-0.003551	-0.676459	1.170414	0.100055	-0.678952	1.234794	0.095425	-0.488595	0.781719	-0.157917	-0.479110	0.773299	0.229016	-0.172442	0.666672	-0.143317	-0.154624	0.684092	0.169308	-0.110713	0.061089	0.226185	-0.104667	0.068412	-0.088676	-0.091209	0.072322	0.184023	0.577680	0.538564	-0.049430
7379	61.491667	-0.860650	0.683917	-0.070031	-0.829305	0.693376	0.175362	-0.776495	0.915495	-0.046891	-0.764960	0.902121	0.157492	-0.715689	1.234603	-0.003507	-0.676440	1.170558	0.100268	-0.678952	1.234908	0.095440	-0.488533	0.781862	-0.157819	-0.479144	0.773142	0.229165	-0.172445	0.666662	-0.143326	-0.154620	0.684080	0.169339	-0.110731	0.061069	0.226175	-0.104666	0.068399	-0.088666	-0.091211	0.072319	0.184025	0.577657	0.538590	-0.049413
7380	61.500000	-0.860634	0.683960	-0.070073	-0.829315	0.693331	0.175322	-0.776448	0.915575	-0.046743	-0.765002	0.902002	0.157633	-0.715656	1.234440	-0.003525	-0.676421	1.170697	0.100453	-0.678943	1.235013	0.095459	-0.488468	0.782001	-0.157716	-0.479181	0.772988	0.229310	-0.172419	0.666598	-0.143169	-0.154613	0.684070	0.169365	-0.110730	0.061073	0.226180	-0.104656	0.068405	-0.088662	-0.091210	0.072318	0.184026	0.577637	0.538619	-0.049392
7381	61.508333	-0.860573	0.683991	-0.070104	-0.829317	0.693289	0.175277	-0.776408	0.915650	-0.046572	-0.765043	0.901876	0.157763	-0.715614	1.234286	-0.003493	-0.676398	1.170797	0.100645	-0.678903	1.235114	0.095461	-0.488409	0.782131	-0.157613	-0.479232	0.772851	0.229462	-0.172409	0.666602	-0.143176	-0.154555	0.683986	0.169383	-0.110724	0.061074	0.226187	-0.104651	0.068401	-0.088652	-0.091206	0.072319	0.184028	0.577626	0.538647	-0.049361
7382	61.516667	-0.860515	0.684031	-0.070137	-0.829318	0.693256	0.175235	-0.776366	0.915713	-0.046434	-0.765081	0.901752	0.157884	-0.715545	1.234158	-0.003515	-0.676355	1.170883	0.100783	-0.678917	1.235193	0.095396	-0.488357	0.782247	-0.157503	-0.479280	0.772708	0.229608	-0.172396	0.666611	-0.143181	-0.154601	0.684051	0.169417	-0.110725	0.061085	0.226193	-0.104646	0.068399	-0.088642	-0.091202	0.072321	0.184030	0.577613	0.538691	-0.049332
7383	61.525000	-0.860503	0.684074	-0.070175	-0.829314	0.693214	0.175190	-0.776334	0.915773	-0.046302	-0.765116	0.901645	0.158007	-0.715444	1.234036	-0.003501	-0.676331	1.171000	0.100982	-0.678880	1.235352	0.095444	-0.488312	0.782344	-0.157403	-0.479329	0.772575	0.229746	-0.172369	0.666621	-0.143175	-0.154596	0.684042	0.169442	-0.110722	0.061082	0.226190	-0.104641	0.068402	-0.088638	-0.091203	0.072326	0.184029	0.577608	0.538742	-0.049311
7384	61.533333	-0.860447	0.684107	-0.070208	-0.829297	0.693169	0.175142	-0.776296	0.915827	-0.046177	-0.765145	0.901524	0.158118	-0.715315	1.233914	-0.003479	-0.676296	1.171081	0.101113	-0.678913	1.235539	0.095648	-0.488257	0.782450	-0.157294	-0.479375	0.772439	0.229872	-0.172338	0.666624	-0.143164	-0.154587	0.684030	0.169470	-0.110720	0.061074	0.226178	-0.104619	0.068462	-0.088651	-0.091202	0.072331	0.184030	0.577607	0.538803	-0.049289
7385	61.541667	-0.860410	0.684144	-0.070236	-0.829290	0.693135	0.175109	-0.776258	0.915876	-0.046061	-0.765171	0.901405	0.158221	-0.715184	1.233848	-0.003485	-0.676246	1.171173	0.101237	-0.678939	1.235503	0.095455	-0.488218	0.782514	-0.157199	-0.479417	0.772308	0.229988	-0.172323	0.666667	-0.143241	-0.154576	0.684016	0.169492	-0.110719	0.061072	0.226172	-0.104625	0.068438	-0.088647	-0.091202	0.072329	0.184032	0.577591	0.538848	-0.049217
7386	61.550000	-0.860371	0.684175	-0.070266	-0.829281	0.693100	0.175075	-0.776212	0.915927	-0.045950	-0.765195	0.901295	0.158321	-0.715028	1.233803	-0.003484	-0.676195	1.171289	0.101361	-0.678646	1.235516	0.095464	-0.488182	0.782561	-0.157106	-0.479457	0.772186	0.230087	-0.172308	0.666695	-0.143307	-0.154564	0.684000	0.169512	-0.110721	0.061071	0.226168	-0.104643	0.068402	-0.088645	-0.091201	0.072322	0.184022	0.577597	0.538949	-0.049206
7387	61.558333	-0.860379	0.684209	-0.070291	-0.829263	0.693061	0.175047	-0.776163	0.915976	-0.045845	-0.765207	0.901197	0.158418	-0.714869	1.233758	-0.003476	-0.676135	1.171377	0.101474	-0.678549	1.235614	0.095490	-0.488163	0.782592	-0.157016	-0.479582	0.772313	0.230246	-0.172263	0.666664	-0.143193	-0.154549	0.683989	0.169535	-0.110718	0.061067	0.226158	-0.104639	0.068391	-0.088650	-0.091201	0.072313	0.184016	0.577601	0.539077	-0.049201
7388	61.566667	-0.860295	0.684216	-0.070301	-0.829248	0.693035	0.175029	-0.776108	0.916029	-0.045749	-0.765210	0.901108	0.158506	-0.714665	1.233789	-0.003495	-0.676061	1.171487	0.101618	-0.678499	1.235694	0.095566	-0.488143	0.782607	-0.156931	-0.479607	0.772197	0.230315	-0.172220	0.666635	-0.143071	-0.154530	0.683978	0.169559	-0.110718	0.061075	0.226150	-0.104636	0.068389	-0.088656	-0.091201	0.072310	0.184007	0.577613	0.539227	-0.049196
7389	61.575000	-0.860306	0.684246	-0.070306	-0.829238	0.693016	0.175024	-0.776051	0.916086	-0.045646	-0.765213	0.901033	0.158591	-0.714477	1.233808	-0.003449	-0.675977	1.171566	0.101745	-0.678409	1.235784	0.095581	-0.488124	0.782620	-0.156850	-0.479624	0.772069	0.230380	-0.172198	0.666664	-0.143119	-0.154511	0.683974	0.169579	-0.110712	0.061082	0.226146	-0.104640	0.068390	-0.088663	-0.091194	0.072301	0.183987	0.577625	0.539421	-0.049197
7390	61.583333	-0.860235	0.684248	-0.070297	-0.829229	0.692999	0.175021	-0.775988	0.916142	-0.045561	-0.765206	0.900965	0.158664	-0.714259	1.233826	-0.003360	-0.675881	1.171647	0.101891	-0.678210	1.235872	0.095700	-0.488099	0.782633	-0.156770	-0.479633	0.771957	0.230433	-0.172218	0.666826	-0.143262	-0.154488	0.683968	0.169598	-0.110710	0.061085	0.226139	-0.104637	0.068388	-0.088673	-0.091193	0.072290	0.183970	0.577651	0.539669	-0.049220
7391	61.591667	-0.860238	0.684264	-0.070283	-0.829215	0.692984	0.175029	-0.775934	0.916197	-0.045483	-0.765196	0.900914	0.158729	-0.714027	1.233870	-0.003262	-0.675760	1.171726	0.102038	-0.677948	1.235989	0.095850	-0.488063	0.782650	-0.156701	-0.479637	0.771848	0.230472	-0.172109	0.666632	-0.142963	-0.154460	0.683960	0.169613	-0.110712	0.061089	0.226130	-0.104643	0.068387	-0.088676	-0.091193	0.072290	0.183959	0.577692	0.540001	-0.049245
7392	61.600000	-0.860205	0.684269	-0.070263	-0.829209	0.692977	0.175042	-0.775882	0.916244	-0.045411	-0.765181	0.900849	0.158785	-0.713783	1.233909	-0.003189	-0.675608	1.171812	0.102189	-0.677857	1.236024	0.095922	-0.488013	0.782684	-0.156646	-0.479637	0.771745	0.230509	-0.172111	0.666768	-0.143052	-0.154427	0.683950	0.169628	-0.110710	0.061093	0.226120	-0.104642	0.068393	-0.088684	-0.091191	0.072291	0.183946	0.577785	0.540573	-0.049476
7393	61.608333	-0.860198	0.684288	-0.070237	-0.829201	0.692967	0.175063	-0.775836	0.916287	-0.045351	-0.765157	0.900826	0.158854	-0.713558	1.233973	-0.003035	-0.675454	1.171836	0.102314	-0.677664	1.236036	0.096038	-0.487952	0.782732	-0.156592	-0.479629	0.771651	0.230539	-0.172063	0.666753	-0.143035	-0.154392	0.683944	0.169633	-0.110703	0.061110	0.226115	-0.104646	0.068399	-0.088688	-0.091185	0.072289	0.183938	0.577843	0.541171	-0.049547
7394	61.616667	-0.860206	0.684309	-0.070205	-0.829200	0.692961	0.175095	-0.775795	0.916324	-0.045284	-0.765126	0.900795	0.158915	-0.713332	1.234077	-0.002955	-0.675285	1.171840	0.102440	-0.677485	1.236036	0.096130	-0.487889	0.782782	-0.156557	-0.479616	0.771566	0.230565	-0.172014	0.666740	-0.143018	-0.154348	0.683939	0.169633	-0.110704	0.061097	0.226095	-0.104652	0.068406	-0.088694	-0.091173	0.072301	0.183926	0.577910	0.542049	-0.049705
7395	61.625000	-0.860218	0.684332	-0.070169	-0.829201	0.692961	0.175118	-0.775767	0.916357	-0.045219	-0.765089	0.900770	0.158976	-0.713016	1.234142	-0.002778	-0.675216	1.171869	0.102621	-0.677348	1.236101	0.096328	-0.487832	0.782830	-0.156521	-0.479598	0.771477	0.230580	-0.171959	0.666721	-0.143020	-0.154311	0.683930	0.169626	-0.110708	0.061095	0.226084	-0.104654	0.068406	-0.088707	-0.091180	0.072281	0.183930	0.578027	0.543329	-0.050036
7396	61.633333	-0.860237	0.684356	-0.070130	-0.829206	0.692964	0.175160	-0.775741	0.916386	-0.045155	-0.765053	0.900745	0.159041	-0.712735	1.234251	-0.002665	-0.674944	1.171822	0.102655	-0.677016	1.236032	0.096421	-0.487764	0.782884	-0.156473	-0.479578	0.771397	0.230606	-0.171911	0.666702	-0.143032	-0.154276	0.683932	0.169616	-0.110703	0.061099	0.226074	-0.104660	0.068408	-0.088716	-0.091175	0.072280	0.183915	0.578157	0.544958	-0.050450
7397	61.641667	-0.860262	0.684379	-0.070083	-0.829210	0.692973	0.175201	-0.775627	0.916385	-0.045070	-0.765001	0.900729	0.159103	-0.712457	1.234345	-0.002545	-0.674770	1.171805	0.102749	-0.676701	1.236046	0.096659	-0.487731	0.782909	-0.156455	-0.479542	0.771326	0.230628	-0.171843	0.666608	-0.143001	-0.154243	0.683930	0.169599	-0.110591	0.060969	0.225970	-0.104658	0.068412	-0.088723	-0.091178	0.072276	0.183907	0.578358	0.547170	-0.050875
7398	61.650000	-0.860291	0.684406	-0.070036	-0.829209	0.692979	0.175243	-0.775708	0.916449	-0.045017	-0.764944	0.900723	0.159167	-0.712133	1.234422	-0.002384	-0.674595	1.171791	0.102843	-0.676472	1.236030	0.096786	-0.487711	0.782918	-0.156436	-0.479506	0.771252	0.230650	-0.171789	0.666513	-0.142979	-0.154209	0.683932	0.169579	-0.110708	0.061108	0.226075	-0.104658	0.068412	-0.088730	-0.091176	0.072271	0.183894	0.578694	0.550046	-0.051512
7399	61.658333	-0.860319	0.684428	-0.069979	-0.829204	0.692993	0.175287	-0.775601	0.916447	-0.044934	-0.764888	0.900723	0.159224	-0.711825	1.234557	-0.002267	-0.674416	1.171772	0.102919	-0.676210	1.236021	0.096929	-0.487706	0.782925	-0.156413	-0.479464	0.771186	0.230683	-0.171761	0.666493	-0.143017	-0.154173	0.683939	0.169555	-0.110700	0.061110	0.226069	-0.104662	0.068417	-0.088736	-0.091174	0.072272	0.183887	0.579157	0.553732	-0.052297
7400	61.666667	-0.860348	0.684448	-0.069926	-0.829196	0.693004	0.175335	-0.775493	0.916440	-0.044858	-0.764837	0.900723	0.159282	-0.711479	1.234689	-0.002216	-0.674232	1.171743	0.102986	-0.676043	1.235984	0.096958	-0.487726	0.782900	-0.156410	-0.479413	0.771127	0.230720	-0.171752	0.666469	-0.143058	-0.154132	0.683946	0.169525	-0.110701	0.061112	0.226062	-0.104660	0.068418	-0.088748	-0.091176	0.072266	0.183881	0.579738	0.558047	-0.053137
7401	61.675000	-0.860373	0.684458	-0.069874	-0.829181	0.693004	0.175375	-0.775580	0.916499	-0.044819	-0.764783	0.900726	0.159333	-0.711156	1.234800	-0.002131	-0.674041	1.171715	0.103048	-0.675714	1.235969	0.097175	-0.487770	0.782856	-0.156422	-0.479372	0.771075	0.230761	-0.171761	0.666441	-0.143100	-0.154087	0.683942	0.169498	-0.110699	0.061113	0.226049	-0.104667	0.068410	-0.088752	-0.091173	0.072266	0.183873	0.580510	0.563040	-0.054124
7402	61.683333	-0.860403	0.684473	-0.069824	-0.829165	0.692999	0.175411	-0.775485	0.916486	-0.044755	-0.764733	0.900733	0.159383	-0.710812	1.234900	-0.002032	-0.673847	1.171680	0.103101	-0.675467	1.235935	0.097277	-0.487833	0.782799	-0.156447	-0.479322	0.771024	0.230799	-0.171767	0.666411	-0.143145	-0.154044	0.683946	0.169471	-0.110698	0.061106	0.226038	-0.104676	0.068408	-0.088758	-0.091170	0.072260	0.183871	0.581368	0.568254	-0.055177
7403	61.691667	-0.860427	0.684481	-0.069769	-0.829150	0.692994	0.175442	-0.775491	0.916499	-0.044716	-0.764692	0.900731	0.159419	-0.710476	1.234998	-0.001942	-0.673640	1.171620	0.103119	-0.675225	1.235883	0.097365	-0.487883	0.782746	-0.156458	-0.479276	0.770977	0.230849	-0.171782	0.666394	-0.143195	-0.154006	0.683950	0.169442	-0.110694	0.061107	0.226034	-0.104676	0.068416	-0.088766	-0.091173	0.072269	0.183869	0.582423	0.573686	-0.056295
7404	61.700000	-0.860459	0.684484	-0.069717	-0.829140	0.692986	0.175473	-0.775505	0.916504	-0.044680	-0.764652	0.900730	0.159454	-0.710095	1.235088	-0.001916	-0.673636	1.171604	0.103293	-0.674930	1.235811	0.097493	-0.487941	0.782688	-0.156475	-0.479231	0.770933	0.230900	-0.171791	0.666370	-0.143247	-0.153968	0.683956	0.169414	-0.110704	0.061110	0.226035	-0.104673	0.068434	-0.088773	-0.091174	0.072268	0.183877	0.583573	0.579112	-0.057358
7405	61.708333	-0.860526	0.684520	-0.069669	-0.829129	0.692976	0.175495	-0.775530	0.916503	-0.044633	-0.764611	0.900736	0.159478	-0.709737	1.235134	-0.001845	-0.673404	1.171519	0.103271	-0.674695	1.235732	0.097568	-0.488021	0.782613	-0.156515	-0.479188	0.770896	0.230945	-0.171797	0.666342	-0.143309	-0.153938	0.683960	0.169378	-0.110708	0.061114	0.226035	-0.104675	0.068432	-0.088778	-0.091171	0.072278	0.183877	0.584757	0.584298	-0.058125
7406	61.716667	-0.860501	0.684485	-0.069635	-0.829123	0.692970	0.175517	-0.775556	0.916495	-0.044600	-0.764571	0.900737	0.159501	-0.709397	1.235179	-0.001816	-0.673005	1.171358	0.103126	-0.674527	1.235635	0.097559	-0.488087	0.782539	-0.156553	-0.479152	0.770860	0.230977	-0.171801	0.666319	-0.143375	-0.153915	0.683966	0.169347	-0.110705	0.061112	0.226041	-0.104680	0.068430	-0.088771	-0.091170	0.072277	0.183878	0.586031	0.589396	-0.058978
7407	61.725000	-0.860518	0.684479	-0.069606	-0.829123	0.692969	0.175539	-0.775678	0.916512	-0.044590	-0.764544	0.900741	0.159523	-0.709020	1.235199	-0.001816	-0.672792	1.171244	0.103096	-0.674230	1.235538	0.097669	-0.488156	0.782460	-0.156599	-0.479127	0.770839	0.231010	-0.171821	0.666317	-0.143535	-0.153896	0.683976	0.169317	-0.110702	0.061118	0.226052	-0.104679	0.068439	-0.088768	-0.091173	0.072275	0.183886	0.587304	0.594420	-0.059755
7408	61.733333	-0.860538	0.684467	-0.069579	-0.829123	0.692963	0.175556	-0.775796	0.916521	-0.044581	-0.764513	0.900753	0.159545	-0.708686	1.235265	-0.001869	-0.672589	1.171098	0.103052	-0.674033	1.235400	0.097655	-0.488232	0.782367	-0.156647	-0.479100	0.770823	0.231030	-0.171832	0.666306	-0.143697	-0.153871	0.683982	0.169291	-0.110475	0.060832	0.225849	-0.104683	0.068439	-0.088764	-0.091176	0.072274	0.183892	0.588486	0.599244	-0.060450
7409	61.741667	-0.860585	0.684459	-0.069560	-0.829121	0.692955	0.175572	-0.775725	0.916460	-0.044552	-0.764488	0.900761	0.159558	-0.708311	1.235276	-0.001844	-0.672480	1.170998	0.103074	-0.673708	1.235304	0.097770	-0.488303	0.782254	-0.156703	-0.479081	0.770810	0.231028	-0.171822	0.666227	-0.143698	-0.153853	0.683978	0.169264	-0.110700	0.061108	0.226068	-0.104678	0.068430	-0.088765	-0.091178	0.072268	0.183897	0.589576	0.603836	-0.060965
7410	61.750000	-0.860573	0.684419	-0.069557	-0.829132	0.692947	0.175581	-0.775835	0.916460	-0.044558	-0.764470	0.900776	0.159568	-0.707934	1.235272	-0.001827	-0.672162	1.170833	0.102940	-0.673487	1.235169	0.097784	-0.488376	0.782121	-0.156762	-0.479058	0.770802	0.231021	-0.171866	0.666274	-0.143875	-0.153834	0.683975	0.169245	-0.110702	0.061097	0.226067	-0.104679	0.068420	-0.088770	-0.091176	0.072263	0.183903	0.590570	0.608259	-0.061339
7411	61.758333	-0.860585	0.684400	-0.069550	-0.829135	0.692943	0.175584	-0.775850	0.916431	-0.044559	-0.764456	0.900784	0.159567	-0.707595	1.235281	-0.001836	-0.671934	1.170686	0.102851	-0.673257	1.235019	0.097770	-0.488456	0.781996	-0.156822	-0.479040	0.770802	0.231010	-0.171876	0.666229	-0.143955	-0.153817	0.683982	0.169236	-0.110706	0.061101	0.226069	-0.104679	0.068418	-0.088769	-0.091173	0.072269	0.183916	0.591534	0.612377	-0.061339
[truncated: 6,311 more rows]
[truncated: 108 more columns]
