# Supplementary material for: Musical improvisation enhances interpersonal coordination in subsequent conversation: Motor and speech evidence
Source: PLoS One. 2021 Apr 15;16(4):e0250166. doi: 10.1371/journal.pone.0250166 (PMC8049323; doi:10.1371/journal.pone.0250166)
Supplement: S2 File — (ZIP) [file pone.0250166.s005.zip › MI condition/EDITED_PC 203 T1.csv]

Format Version	1.21	Take Name	PC 203 T1	Capture Frame Rate	180.000000	Export Frame Rate	120.000000	Capture Start Time	2018-06-12 05.23.11 PM	Total Frames in Take	23871	Total Exported Frames	15914	Rotation Type	Quaternion	Length Units	Meters	Coordinate Space	Global
		Marker	Marker	Marker	Marker	Marker	Marker	Marker	Marker	Marker	Marker	Marker	Marker	Marker	Marker	Marker	Marker	Marker	Marker	Marker	Marker	Marker	Marker	Marker	Marker	Marker	Marker	Marker	Marker	Marker	Marker	Marker	Marker	Marker	Marker	Marker	Marker	Marker	Marker	Marker	Marker	Marker	Marker	Marker	Marker	Marker	Marker	Marker	Marker
		Unlabeled:5000	Unlabeled:5000	Unlabeled:5000	Unlabeled:5001	Unlabeled:5001	Unlabeled:5001	Unlabeled:5002	Unlabeled:5002	Unlabeled:5002	Unlabeled:5003	Unlabeled:5003	Unlabeled:5003	Unlabeled:5004	Unlabeled:5004	Unlabeled:5004	Unlabeled:5005	Unlabeled:5005	Unlabeled:5005	Unlabeled:5006	Unlabeled:5006	Unlabeled:5006	Unlabeled:5007	Unlabeled:5007	Unlabeled:5007	Unlabeled:5008	Unlabeled:5008	Unlabeled:5008	Unlabeled:5009	Unlabeled:5009	Unlabeled:5009	Unlabeled:5010	Unlabeled:5010	Unlabeled:5010	Unlabeled:5011	Unlabeled:5011	Unlabeled:5011	Unlabeled:5012	Unlabeled:5012	Unlabeled:5012	Unlabeled:5013	Unlabeled:5013	Unlabeled:5013	Unlabeled:5014	Unlabeled:5014	Unlabeled:5014	Unlabeled:5015	Unlabeled:5015	Unlabeled:5015
		8392B20CF49E35701388	8392B20CF49E35701388	8392B20CF49E35701388	8392B20CF49E35701389	8392B20CF49E35701389	8392B20CF49E35701389	8392B20CF49E3570138A	8392B20CF49E3570138A	8392B20CF49E3570138A	8392B20CF49E3570138B	8392B20CF49E3570138B	8392B20CF49E3570138B	8392B20CF49E3570138C	8392B20CF49E3570138C	8392B20CF49E3570138C	8392B20CF49E3570138D	8392B20CF49E3570138D	8392B20CF49E3570138D	8392B20CF49E3570138E	8392B20CF49E3570138E	8392B20CF49E3570138E	8392B20CF49E3570138F	8392B20CF49E3570138F	8392B20CF49E3570138F	8392B20CF49E35701390	8392B20CF49E35701390	8392B20CF49E35701390	8392B20CF49E35701391	8392B20CF49E35701391	8392B20CF49E35701391	8392B20CF49E35701392	8392B20CF49E35701392	8392B20CF49E35701392	8392B20CF49E35701393	8392B20CF49E35701393	8392B20CF49E35701393	8392B20CF49E35701394	8392B20CF49E35701394	8392B20CF49E35701394	8392B20CF49E35701395	8392B20CF49E35701395	8392B20CF49E35701395	8392B20CF49E35701396	8392B20CF49E35701396	8392B20CF49E35701396	8392B20CF49E35701397	8392B20CF49E35701397	8392B20CF49E35701397
		Position	Position	Position	Position	Position	Position	Position	Position	Position	Position	Position	Position	Position	Position	Position	Position	Position	Position	Position	Position	Position	Position	Position	Position	Position	Position	Position	Position	Position	Position	Position	Position	Position	Position	Position	Position	Position	Position	Position	Position	Position	Position	Position	Position	Position	Position	Position	Position
Frame	Time	X	Y	Z	X	Y	Z	X	Y	Z	X	Y	Z	X	Y	Z	X	Y	Z	X	Y	Z	X	Y	Z	X	Y	Z	X	Y	Z	X	Y	Z	X	Y	Z	X	Y	Z	X	Y	Z	X	Y	Z	X	Y	Z
8713	72.608333	-0.702396	0.643528	0.045560	-0.683160	0.643974	-0.163485	-0.652686	0.839632	0.082187	-0.468317	0.697595	0.184695	-0.655580	0.856415	-0.117367				-0.520636	1.153724	0.061569	-0.511057	1.090094	0.060944							-0.486580	0.747073	-0.263997	-0.299408	0.094773	-0.129921	-0.331099	0.091331	-0.044585	-0.319737	0.074281	-0.000401				0.419968	0.076774	-0.153714
8714	72.616667	-0.702429	0.643500	0.045574	-0.683191	0.643948	-0.163477	-0.652794	0.839589	0.082217	-0.468345	0.697561	0.184687	-0.655816	0.856478	-0.117436				-0.520782	1.153598	0.061560	-0.511215	1.089973	0.060918							-0.486676	0.747067	-0.263984	-0.299481	0.094403	-0.129652	-0.331097	0.091329	-0.044563	-0.319789	0.074319	-0.000478				0.419962	0.076805	-0.153733
8715	72.625000	-0.702458	0.643469	0.045574	-0.683226	0.643927	-0.163470	-0.652765	0.839573	0.082167	-0.468378	0.697526	0.184681	-0.655883	0.856471	-0.117439				-0.520941	1.153502	0.061625	-0.511368	1.089949	0.060953							-0.486790	0.747061	-0.263969	-0.299344	0.095141	-0.130185	-0.331062	0.091347	-0.044571	-0.319755	0.074311	-0.000413				0.419961	0.076813	-0.153721
8716	72.633333	-0.702486	0.643437	0.045579	-0.683261	0.643904	-0.163467	-0.652865	0.839536	0.082191	-0.468418	0.697483	0.184675	-0.655945	0.856461	-0.117450				-0.521084	1.153362	0.061612	-0.511537	1.089750	0.060792							-0.486912	0.747047	-0.263948	-0.299478	0.094420	-0.129665	-0.331010	0.091382	-0.044574	-0.319725	0.074289	-0.000353				0.419965	0.076819	-0.153715
8717	72.641667	-0.702496	0.643392	0.045565	-0.683308	0.643880	-0.163471	-0.652913	0.839515	0.082170	-0.468467	0.697446	0.184665	-0.656009	0.856451	-0.117463				-0.521221	1.153256	0.061635	-0.511681	1.089681	0.060855							-0.487041	0.747028	-0.263936	-0.299402	0.094786	-0.129941	-0.331003	0.091388	-0.044564	-0.319744	0.074303	-0.000398				0.419973	0.076796	-0.153699
8718	72.650000	-0.702530	0.643366	0.045563	-0.683352	0.643851	-0.163475	-0.652954	0.839500	0.082144	-0.468525	0.697411	0.184652	-0.656062	0.856439	-0.117485				-0.521372	1.153148	0.061629	-0.511792	1.089458	0.060693							-0.487163	0.747010	-0.263929	-0.299342	0.095132	-0.130221	-0.331043	0.091348	-0.044513	-0.319715	0.074280	-0.000334				0.419965	0.076820	-0.153726
8719	72.658333	-0.702574	0.643332	0.045571	-0.683398	0.643823	-0.163483	-0.652933	0.839490	0.082062	-0.468585	0.697380	0.184650	-0.655893	0.856321	-0.117444				-0.521517	1.153033	0.061626	-0.511952	1.089329	0.060560							-0.487284	0.746987	-0.263925	-0.299470	0.094412	-0.129714	-0.330977	0.091398	-0.044529	-0.319743	0.074297	-0.000387				0.419980	0.076795	-0.153719
8720	72.666667	-0.702613	0.643296	0.045565	-0.683448	0.643793	-0.163492	-0.652912	0.839473	0.081969	-0.468641	0.697339	0.184632	-0.655729	0.856207	-0.117415				-0.521690	1.152918	0.061650	-0.512030	1.089220	0.060554							-0.487394	0.746972	-0.263933	-0.299341	0.095131	-0.130277	-0.330997	0.091391	-0.044508	-0.319772	0.074312	-0.000429				0.419980	0.076819	-0.153745
8721	72.675000	-0.702670	0.643269	0.045572	-0.683506	0.643754	-0.163503	-0.652958	0.839452	0.081912	-0.468706	0.697306	0.184618	-0.656248	0.856422	-0.117600				-0.521833	1.152761	0.061633	-0.512211	1.089162	0.060537							-0.487479	0.746954	-0.263947	-0.299333	0.095126	-0.130300	-0.330938	0.091435	-0.044526	-0.319742	0.074287	-0.000377				0.419976	0.076813	-0.153758
8722	72.683333	-0.702701	0.643242	0.045562	-0.683561	0.643718	-0.163517	-0.653001	0.839434	0.081856	-0.468772	0.697269	0.184594	-0.656195	0.856378	-0.117639				-0.521974	1.152637	0.061640	-0.512322	1.089076	0.060399							-0.487534	0.746936	-0.263966	-0.299327	0.095134	-0.130320	-0.330984	0.091416	-0.044492	-0.319737	0.074270	-0.000317				0.419989	0.076764	-0.153723
8723	72.691667	-0.702732	0.643226	0.045542	-0.683566	0.643702	-0.163513	-0.653005	0.839373	0.081793	-0.468840	0.697222	0.184576	-0.656015	0.856253	-0.117624				-0.522099	1.152510	0.061647	-0.512488	1.088900	0.060339							-0.487504	0.746907	-0.263992	-0.299468	0.094412	-0.129782	-0.330921	0.091458	-0.044510	-0.319719	0.074273	-0.000308				0.419974	0.076823	-0.153758
8724	72.700000	-0.702756	0.643221	0.045520	-0.683590	0.643676	-0.163526	-0.653094	0.839397	0.081748	-0.468913	0.697183	0.184560	-0.656237	0.856336	-0.117748				-0.522249	1.152419	0.061681	-0.512688	1.088893	0.060504							-0.487431	0.746876	-0.264019	-0.299330	0.095138	-0.130319	-0.331027	0.091385	-0.044436	-0.319763	0.074315	-0.000397				0.419975	0.076833	-0.153749
8725	72.708333	-0.702775	0.643228	0.045490	-0.683646	0.643651	-0.163560	-0.653118	0.839391	0.081686	-0.468999	0.697150	0.184548	-0.656239	0.856303	-0.117803				-0.522382	1.152292	0.061689	-0.512730	1.088684	0.060261							-0.487399	0.746837	-0.264062	-0.299463	0.094417	-0.129786	-0.330919	0.091454	-0.044481	-0.319703	0.074287	-0.000288				0.419969	0.076836	-0.153746
8726	72.716667	-0.702780	0.643245	0.045452	-0.683623	0.643622	-0.163596	-0.653285	0.839427	0.081755	-0.469086	0.697128	0.184546	-0.655898	0.856092	-0.117749				-0.522524	1.152208	0.061733	-0.512848	1.088598	0.060249							-0.487517	0.746803	-0.264167	-0.299458	0.094410	-0.129809	-0.330927	0.091446	-0.044458	-0.319693	0.074293	-0.000285				0.419992	0.076790	-0.153711
8727	72.725000	-0.702788	0.643282	0.045412	-0.683616	0.643604	-0.163627	-0.653132	0.839422	0.081556	-0.469185	0.697103	0.184559	-0.656127	0.856171	-0.117891				-0.522690	1.152103	0.061803	-0.512950	1.088505	0.060220							-0.487936	0.746826	-0.264478	-0.299384	0.094764	-0.130093	-0.330889	0.091482	-0.044454	-0.319719	0.074306	-0.000332				0.419973	0.076837	-0.153757
8728	72.733333	-0.702786	0.643329	0.045367	-0.683641	0.643598	-0.163659	-0.653122	0.839449	0.081495	-0.469294	0.697096	0.184589	-0.656339	0.856257	-0.118024				-0.522791	1.151929	0.061774	-0.513317	1.088393	0.060309							-0.488605	0.746914	-0.265024	-0.299306	0.095120	-0.130392	-0.330875	0.091486	-0.044431	-0.319741	0.074319	-0.000371				0.419980	0.076827	-0.153764
8729	72.741667	-0.702778	0.643373	0.045325	-0.683632	0.643590	-0.163694	-0.653083	0.839476	0.081434	-0.469407	0.697097	0.184622	-0.656017	0.856125	-0.118000				-0.522916	1.151775	0.061822	-0.513275	1.088259	0.060238							-0.489519	0.747066	-0.265899	-0.299364	0.094743	-0.130154	-0.330817	0.091526	-0.044446	-0.319679	0.074281	-0.000280				0.419983	0.076814	-0.153763
8730	72.750000	-0.702773	0.643413	0.045286	-0.683598	0.643574	-0.163725	-0.653148	0.839471	0.081432	-0.469523	0.697098	0.184663	-0.655676	0.855992	-0.117972				-0.523002	1.151534	0.061827	-0.513274	1.087968	0.059990							-0.490600	0.747276	-0.267010	-0.299416	0.094385	-0.129910	-0.330754	0.091565	-0.044440	-0.319670	0.074275	-0.000264				0.419990	0.076805	-0.153766
8731	72.758333	-0.702755	0.643441	0.045249	-0.683596	0.643585	-0.163743	-0.653008	0.839567	0.081342	-0.469630	0.697101	0.184696	-0.655561	0.855993	-0.118015				-0.523084	1.151248	0.061865	-0.513306	1.087731	0.060098							-0.491850	0.747606	-0.268372	-0.299338	0.094748	-0.130204	-0.330773	0.091552	-0.044398	-0.319662	0.074271	-0.000250				0.419989	0.076806	-0.153754
8732	72.766667	-0.702737	0.643461	0.045216	-0.683595	0.643600	-0.163747	-0.653068	0.839588	0.081355	-0.469723	0.697115	0.184727	-0.655409	0.856002	-0.118039				-0.523170	1.150916	0.061929	-0.513315	1.087408	0.060135							-0.493173	0.748043	-0.269877	-0.299267	0.095099	-0.130475	-0.330787	0.091544	-0.044360	-0.319659	0.074267	-0.000217				0.419987	0.076807	-0.153737
8733	72.775000	-0.702730	0.643501	0.045208	-0.683589	0.643622	-0.163739	-0.653001	0.839664	0.081325	-0.469791	0.697144	0.184774	-0.655208	0.856010	-0.118036				-0.523209	1.150518	0.061988	-0.513215	1.086995	0.060067							-0.494557	0.748648	-0.271502	-0.299328	0.094749	-0.130209	-0.330765	0.091563	-0.044338	-0.319649	0.074280	-0.000208				0.419995	0.076785	-0.153697
8734	72.783333	-0.702720	0.643543	0.045208	-0.683582	0.643650	-0.163722	-0.652924	0.839753	0.081303	-0.469826	0.697177	0.184827	-0.655006	0.856017	-0.118031				-0.523194	1.149995	0.062014	-0.513004	1.086526	0.059905							-0.495953	0.749436	-0.273205	-0.299398	0.094385	-0.129945	-0.330681	0.091629	-0.044345	-0.319645	0.074290	-0.000169				0.419984	0.076809	-0.153701
8735	72.791667	-0.702726	0.643616	0.045227	-0.683587	0.643676	-0.163699	-0.652762	0.839873	0.081265	-0.469836	0.697240	0.184887	-0.655092	0.856143	-0.118111				-0.523188	1.149439	0.062124	-0.512777	1.086000	0.060049							-0.497338	0.750477	-0.275108	-0.299330	0.094756	-0.130239	-0.330727	0.091589	-0.044295	-0.319702	0.074312	-0.000273				0.419985	0.076870	-0.153745
8736	72.800000	-0.702695	0.643682	0.045238	-0.683551	0.643684	-0.163675	-0.652574	0.840011	0.081238	-0.469826	0.697303	0.184948	-0.654667	0.856027	-0.118035				-0.523126	1.148805	0.062192	-0.512582	1.085509	0.060145							-0.498693	0.751610	-0.276878	-0.299397	0.094388	-0.130008	-0.330682	0.091635	-0.044282	-0.319634	0.074267	-0.000156				0.419980	0.076927	-0.153795
8737	72.808333	-0.702633	0.643745	0.045247	-0.683519	0.643705	-0.163638	-0.652481	0.840103	0.081265	-0.469805	0.697362	0.185002	-0.654405	0.856060	-0.117980				-0.523025	1.148174	0.062317	-0.512223	1.084839	0.060025							-0.499957	0.752950	-0.278618	-0.299396	0.094370	-0.130034	-0.330611	0.091688	-0.044292	-0.319634	0.074266	-0.000142				0.419978	0.076924	-0.153806
8738	72.816667	-0.702576	0.643817	0.045276	-0.683447	0.643744	-0.163582	-0.652363	0.840192	0.081295	-0.469775	0.697401	0.185048	-0.654226	0.856116	-0.117968				-0.522883	1.147521	0.062469	-0.511822	1.084205	0.059840							-0.501121	0.754436	-0.280334	-0.299409	0.094356	-0.130056	-0.330635	0.091676	-0.044240	-0.319621	0.074268	-0.000131				0.419976	0.076912	-0.153813
8739	72.825000	-0.702458	0.643899	0.045289	-0.683397	0.643792	-0.163518	-0.652164	0.840279	0.081288	-0.469727	0.697415	0.185080	-0.654374	0.856372	-0.118067				-0.522704	1.146918	0.062630	-0.511441	1.083790	0.060143							-0.502146	0.756058	-0.282029	-0.299276	0.095076	-0.130629	-0.330617	0.091695	-0.044220	-0.319661	0.074278	-0.000161				0.419977	0.076904	-0.153806
8740	72.833333	-0.702354	0.643987	0.045314	-0.683339	0.643855	-0.163452	-0.651819	0.840403	0.081227	-0.469665	0.697403	0.185104	-0.654217	0.856483	-0.118047				-0.522488	1.146463	0.062915	-0.511096	1.083111	0.060000							-0.503114	0.757683	-0.283529	-0.299412	0.094353	-0.130111	-0.330628	0.091677	-0.044162	-0.319624	0.074262	-0.000096				0.419977	0.076907	-0.153802
8741	72.841667	-0.702245	0.644084	0.045334	-0.683286	0.643940	-0.163371	-0.651679	0.840408	0.081283	-0.469578	0.697366	0.185126	-0.654177	0.856664	-0.118008				-0.522241	1.146067	0.063214	-0.510801	1.082907	0.060248							-0.503812	0.759447	-0.285129	-0.299419	0.094346	-0.130111	-0.330603	0.091709	-0.044144	-0.319621	0.074263	-0.000059				0.419977	0.076909	-0.153794
8742	72.850000	-0.702126	0.644186	0.045344	-0.683271	0.644043	-0.163296	-0.651410	0.840433	0.081303	-0.469476	0.697305	0.185144	-0.653989	0.856803	-0.117927				-0.521958	1.145735	0.063571	-0.510425	1.082649	0.060354							-0.504390	0.761183	-0.286655	-0.299284	0.095077	-0.130661	-0.330483	0.091796	-0.044163	-0.319620	0.074263	-0.000037				0.419976	0.076915	-0.153779
8743	72.858333	-0.702018	0.644306	0.045341	-0.683228	0.644159	-0.163240	-0.651116	0.840521	0.081410	-0.469360	0.697244	0.185162	-0.653893	0.856979	-0.117802				-0.521650	1.145540	0.064054	-0.509979	1.082434	0.060727							-0.504987	0.762751	-0.287951	-0.299425	0.094345	-0.130145	-0.330518	0.091780	-0.044122	-0.319613	0.074272	-0.000015				0.419981	0.076922	-0.153769
8744	72.866667	-0.701908	0.644435	0.045329	-0.683194	0.644297	-0.163208	-0.650915	0.840508	0.081544	-0.469242	0.697184	0.185183	-0.653979	0.857310	-0.117779				-0.521317	1.145349	0.064575	-0.509697	1.082256	0.061000							-0.505521	0.764355	-0.289303	-0.299423	0.094346	-0.130164	-0.330425	0.091832	-0.044143	-0.319612	0.074267	0.000019				0.419981	0.076920	-0.153767
8745	72.875000	-0.701798	0.644563	0.045304	-0.683137	0.644447	-0.163197	-0.650652	0.840489	0.081671	-0.469128	0.697144	0.185224	-0.653932	0.857485	-0.117563				-0.520968	1.145201	0.065194	-0.509326	1.082161	0.061337							-0.506136	0.765910	-0.290592	-0.299418	0.094334	-0.130188	-0.330517	0.091764	-0.044057	-0.319610	0.074257	0.000035				0.419989	0.076887	-0.153742
8746	72.883333	-0.701688	0.644682	0.045274	-0.682929	0.644568	-0.163086	-0.650280	0.840505	0.081775	-0.469026	0.697113	0.185287	-0.654022	0.857683	-0.117353				-0.520592	1.145028	0.065890	-0.508974	1.081969	0.061855							-0.506860	0.767434	-0.291790	-0.299408	0.094333	-0.130224	-0.330504	0.091790	-0.044032	-0.319614	0.074258	0.000056				0.419982	0.076917	-0.153776
8747	72.891667	-0.701597	0.644774	0.045241	-0.682825	0.644739	-0.163086	-0.650140	0.840380	0.081974	-0.468940	0.697067	0.185358	-0.653639	0.857638	-0.116995				-0.520240	1.144850	0.066674	-0.508653	1.081825	0.062326							-0.507705	0.768886	-0.292822	-0.299410	0.094326	-0.130261	-0.330480	0.091796	-0.044009	-0.319618	0.074318	0.000082				0.419986	0.076909	-0.153778
8748	72.900000	-0.701491	0.644854	0.045206	-0.682693	0.644904	-0.163076	-0.649921	0.840335	0.082198	-0.468872	0.697009	0.185450	-0.653302	0.857638	-0.116515				-0.519858	1.144630	0.067501	-0.508358	1.081647	0.063013							-0.508606	0.770276	-0.293680	-0.299389	0.094312	-0.130299	-0.330432	0.091823	-0.044011	-0.319610	0.074226	0.000074				0.419987	0.076908	-0.153785
8749	72.908333	-0.701420	0.644906	0.045185	-0.682597	0.645045	-0.163080	-0.649699	0.840189	0.082382	-0.468793	0.696906	0.185547	-0.653642	0.857868	-0.116442				-0.519490	1.144419	0.068439	-0.507856	1.081371	0.063412							-0.509508	0.771606	-0.294299	-0.299301	0.094678	-0.130594	-0.330449	0.091818	-0.043964	-0.319614	0.074291	0.000109				0.419981	0.076910	-0.153779
8750	72.916667	-0.701347	0.644928	0.045172	-0.682543	0.645177	-0.163073	-0.649423	0.840067	0.082532	-0.468706	0.696770	0.185642	-0.653743	0.857937	-0.116205				-0.519087	1.144157	0.069373	-0.507545	1.081208	0.064140							-0.510280	0.772855	-0.294716	-0.299224	0.095039	-0.130889	-0.330446	0.091827	-0.043938	-0.319601	0.074220	0.000098				0.419977	0.076913	-0.153769
8751	72.925000	-0.701279	0.644931	0.045179	-0.682440	0.645248	-0.163071	-0.649325	0.839863	0.082765	-0.468604	0.696585	0.185732	-0.653780	0.857956	-0.115955				-0.518703	1.143930	0.070385	-0.507242	1.080963	0.064780							-0.510786	0.773996	-0.294910	-0.299206	0.095060	-0.130937	-0.330437	0.091826	-0.043916	-0.319595	0.074307	0.000138				0.419977	0.076927	-0.153761
8752	72.933333	-0.701203	0.644898	0.045195	-0.682395	0.645303	-0.163063	-0.649244	0.839640	0.082989	-0.468476	0.696362	0.185806	-0.653721	0.857967	-0.115668				-0.518345	1.143762	0.071494	-0.506946	1.080850	0.065576							-0.510964	0.775056	-0.294990	-0.299344	0.094314	-0.130446	-0.330489	0.091785	-0.043874	-0.319600	0.074239	0.000125				0.419977	0.076931	-0.153758
8753	72.941667	-0.701118	0.644851	0.045225	-0.682375	0.645322	-0.163047	-0.649059	0.839443	0.083158	-0.468322	0.696098	0.185865	-0.653775	0.857973	-0.115444				-0.517969	1.143592	0.072662	-0.506618	1.080687	0.066293							-0.510655	0.776002	-0.294979	-0.299263	0.094674	-0.130752	-0.330454	0.091813	-0.043910	-0.319605	0.074238	0.000125				0.419976	0.076932	-0.153763
8754	72.950000	-0.701028	0.644785	0.045268	-0.682411	0.645334	-0.163020	-0.648904	0.839248	0.083334	-0.468145	0.695814	0.185902	-0.654048	0.858059	-0.115237				-0.517625	1.143447	0.073906	-0.506459	1.080464	0.067211							-0.509936	0.776828	-0.294935	-0.299188	0.095026	-0.131075	-0.330523	0.091742	-0.043896	-0.319618	0.074379	0.000168				0.419981	0.076931	-0.153772
8755	72.958333	-0.700932	0.644699	0.045323	-0.682428	0.645320	-0.162985	-0.648898	0.839032	0.083588	-0.467953	0.695510	0.185916	-0.654106	0.858059	-0.115019				-0.517272	1.143263	0.075194	-0.506215	1.080390	0.068059							-0.508719	0.777501	-0.294853	-0.299179	0.095025	-0.131136	-0.330469	0.091781	-0.043954	-0.319626	0.074211	0.000094				0.419983	0.076927	-0.153778
8756	72.966667	-0.700841	0.644606	0.045395	-0.682466	0.645303	-0.162933	-0.648921	0.838817	0.083844	-0.467752	0.695194	0.185914	-0.654173	0.858065	-0.114793				-0.516957	1.143043	0.076530	-0.505879	1.080137	0.068941							-0.507140	0.778062	-0.294827	-0.299180	0.094995	-0.131181	-0.330543	0.091714	-0.043960	-0.319643	0.074198	0.000062				0.419988	0.076924	-0.153782
8757	72.975000	-0.700753	0.644496	0.045481	-0.682550	0.645291	-0.162860	-0.648891	0.838592	0.084042	-0.467548	0.694892	0.185893	-0.654262	0.858066	-0.114576				-0.516652	1.142734	0.077872	-0.505698	1.079884	0.069827							-0.505122	0.778501	-0.294552	-0.299183	0.094977	-0.131211	-0.330514	0.091736	-0.044027	-0.319661	0.074187	0.000034				0.419991	0.076917	-0.153776
8758	72.983333	-0.700678	0.644384	0.045570	-0.682655	0.645284	-0.162778	-0.648894	0.838385	0.084238	-0.467346	0.694608	0.185852	-0.654365	0.858070	-0.114359				-0.516368	1.142401	0.079207	-0.505372	1.079581	0.070842							-0.502795	0.778896	-0.294331	-0.299183	0.094970	-0.131242	-0.330503	0.091747	-0.044064	-0.319673	0.074182	0.000004				0.419987	0.076921	-0.153765
8759	72.991667	-0.700623	0.644267	0.045664	-0.682798	0.645288	-0.162747	-0.648809	0.838184	0.084360	-0.467162	0.694359	0.185805	-0.654362	0.858057	-0.114095				-0.516149	1.142039	0.080573	-0.505185	1.079270	0.071850							-0.500131	0.779287	-0.294143	-0.299175	0.094970	-0.131272	-0.330578	0.091699	-0.044093	-0.319690	0.074189	-0.000016				0.419989	0.076929	-0.153761
8760	73.000000	-0.700583	0.644148	0.045752	-0.682878	0.645247	-0.162664	-0.648996	0.837929	0.084615	-0.466999	0.694142	0.185773	-0.654477	0.858056	-0.113891				-0.515917	1.141611	0.081845	-0.505016	1.078871	0.072718							-0.497156	0.779639	-0.293919	-0.299173	0.094966	-0.131303	-0.330578	0.091692	-0.044131	-0.319695	0.074201	-0.000028				0.419986	0.076935	-0.153754
8761	73.008333	-0.700558	0.644028	0.045842	-0.683006	0.645241	-0.162600	-0.648965	0.837806	0.084763	-0.466878	0.693955	0.185730	-0.654642	0.858078	-0.113708				-0.515730	1.141200	0.083104	-0.504774	1.078574	0.073726							-0.493842	0.779891	-0.293562	-0.299164	0.094977	-0.131355	-0.330601	0.091682	-0.044176	-0.319700	0.074200	-0.000047				0.419984	0.076940	-0.153750
8762	73.016667	-0.700545	0.643913	0.045926	-0.683130	0.645230	-0.162539	-0.649233	0.837645	0.085077	-0.466787	0.693795	0.185696	-0.654791	0.858096	-0.113532				-0.515581	1.140798	0.084326	-0.504610	1.078225	0.074569							-0.490247	0.780306	-0.293247	-0.299163	0.094964	-0.131397	-0.330665	0.091632	-0.044192	-0.319706	0.074207	-0.000071				0.419982	0.076939	-0.153758
8763	73.025000	-0.700540	0.643809	0.046013	-0.683262	0.645222	-0.162488	-0.649275	0.837481	0.085193	-0.466739	0.693659	0.185678	-0.654870	0.858094	-0.113353				-0.515493	1.140385	0.085527	-0.504353	1.077845	0.075461							-0.486394	0.780620	-0.292791	-0.299154	0.094949	-0.131454	-0.330628	0.091650	-0.044254	-0.319708	0.074206	-0.000089				0.419988	0.076896	-0.153736
8764	73.033333	-0.700542	0.643704	0.046092	-0.683391	0.645214	-0.162442	-0.649448	0.837288	0.085345	-0.466726	0.693529	0.185667	-0.654934	0.858089	-0.113189				-0.515469	1.139966	0.086657	-0.504306	1.077461	0.076243							-0.482250	0.781218	-0.292409	-0.299145	0.094949	-0.131520	-0.330712	0.091598	-0.044241	-0.319720	0.074190	-0.000113				0.419979	0.076930	-0.153774
8765	73.041667	-0.700552	0.643602	0.046160	-0.683517	0.645213	-0.162400	-0.649486	0.837216	0.085484	-0.466747	0.693426	0.185678	-0.655095	0.858123	-0.113039				-0.515424	1.139537	0.087672	-0.504167	1.077206	0.076983							-0.477856	0.781797	-0.291803	-0.299135	0.094929	-0.131569	-0.330757	0.091567	-0.044258	-0.319729	0.074187	-0.000135				0.419978	0.076919	-0.153777
8766	73.050000	-0.700562	0.643503	0.046224	-0.683674	0.645223	-0.162351	-0.649633	0.837111	0.085640	-0.466794	0.693332	0.185694	-0.654905	0.858036	-0.112753				-0.515468	1.139130	0.088650	-0.504106	1.076881	0.077589							-0.473345	0.782389	-0.291054	-0.299125	0.094926	-0.131626	-0.330741	0.091587	-0.044315	-0.319753	0.074187	-0.000152				0.419987	0.076920	-0.153776
8767	73.058333	-0.700604	0.643410	0.046285	-0.683796	0.645218	-0.162305	-0.649847	0.836997	0.085798	-0.466867	0.693257	0.185735	-0.654941	0.858039	-0.112670				-0.515543	1.138712	0.089560	-0.504111	1.076452	0.078470							-0.468821	0.783000	-0.290229	-0.299110	0.094919	-0.131663	-0.330795	0.091536	-0.044315	-0.319764	0.074176	-0.000173				0.419981	0.076929	-0.153779
8768	73.066667	-0.700652	0.643327	0.046333	-0.683913	0.645213	-0.162265	-0.649966	0.836945	0.085907	-0.466949	0.693189	0.185774	-0.655044	0.858053	-0.112645				-0.515663	1.138375	0.090459	-0.504082	1.076234	0.079173							-0.464344	0.783634	-0.289317	-0.299089	0.094938	-0.131715	-0.330786	0.091547	-0.044354	-0.319768	0.074187	-0.000194				0.419978	0.076935	-0.153770
8769	73.075000	-0.700706	0.643250	0.046373	-0.684014	0.645192	-0.162236	-0.649990	0.836807	0.085904	-0.467044	0.693132	0.185827	-0.655128	0.858048	-0.112640				-0.515785	1.137999	0.091180	-0.504160	1.075876	0.079659							-0.460100	0.784163	-0.288454	-0.299081	0.094936	-0.131756	-0.330857	0.091495	-0.044343	-0.319810	0.074206	-0.000245				0.419982	0.076944	-0.153767
8770	73.083333	-0.700793	0.643163	0.046415	-0.684097	0.645165	-0.162218	-0.650342	0.836839	0.086051	-0.467149	0.693082	0.185892	-0.655061	0.858033	-0.112631				-0.515968	1.137678	0.091968	-0.504218	1.075619	0.080401							-0.456010	0.784621	-0.287619	-0.299068	0.094929	-0.131801	-0.330827	0.091515	-0.044380	-0.319787	0.074195	-0.000206				0.419985	0.076956	-0.153780
8771	73.091667	-0.700842	0.643104	0.046428	-0.684160	0.645134	-0.162214	-0.650709	0.836770	0.086157	-0.467268	0.693041	0.185980	-0.655191	0.858166	-0.112746				-0.516146	1.137353	0.092698	-0.504234	1.075324	0.081015							-0.452060	0.784946	-0.286739	-0.299056	0.094912	-0.131853	-0.330849	0.091499	-0.044393	-0.319783	0.074207	-0.000216				0.419987	0.076941	-0.153775
8772	73.100000	-0.700882	0.643052	0.046426	-0.684193	0.645106	-0.162219	-0.650778	0.836765	0.086045	-0.467396	0.693005	0.186072	-0.655055	0.858167	-0.112825				-0.516318	1.137016	0.093405	-0.504366	1.074979	0.081587							-0.448213	0.785184	-0.285781	-0.299047	0.094887	-0.131900	-0.330849	0.091495	-0.044404	-0.319783	0.074218	-0.000220				0.419989	0.076930	-0.153778
8773	73.108333	-0.700920	0.643022	0.046415	-0.684200	0.645085	-0.162234	-0.651072	0.836744	0.086032	-0.467540	0.692974	0.186174	-0.654841	0.858168	-0.112949				-0.516466	1.136717	0.094079	-0.504320	1.074782	0.082181							-0.444542	0.785255	-0.284771	-0.299045	0.094873	-0.131946	-0.330796	0.091546	-0.044427	-0.319783	0.074213	-0.000220				0.419989	0.076928	-0.153780
8774	73.116667	-0.700938	0.642991	0.046387	-0.684181	0.645066	-0.162257	-0.650865	0.836571	0.085677	-0.467699	0.692940	0.186277	-0.654561	0.858187	-0.113114				-0.516631	1.136450	0.094772	-0.504361	1.074430	0.082614							-0.441110	0.785211	-0.283782	-0.299043	0.094871	-0.131998	-0.330839	0.091490	-0.044410	-0.319799	0.074197	-0.000219				0.419988	0.076919	-0.153786
8775	73.125000	-0.700943	0.642965	0.046334	-0.684130	0.645067	-0.162294	-0.651228	0.836708	0.085624	-0.467881	0.692918	0.186396	-0.653908	0.858083	-0.113287				-0.516742	1.136128	0.095450	-0.504359	1.074219	0.083442							-0.438039	0.784893	-0.282856	-0.299034	0.094857	-0.132037	-0.330878	0.091483	-0.044384	-0.319787	0.074188	-0.000218				0.419986	0.076927	-0.153785
8776	73.133333	-0.700942	0.642980	0.046268	-0.684051	0.645078	-0.162346	-0.651570	0.836884	0.085510	-0.468081	0.692901	0.186510	-0.653349	0.858129	-0.113458				-0.516835	1.135815	0.096157	-0.504308	1.074016	0.084250							-0.435316	0.784522	-0.282106	-0.299026	0.094859	-0.132068	-0.330909	0.091475	-0.044365	-0.319867	0.074205	-0.000307				0.419983	0.076931	-0.153783
8777	73.141667	-0.700915	0.643003	0.046156	-0.683924	0.645112	-0.162414	-0.651817	0.836998	0.085251	-0.468318	0.692891	0.186625	-0.652642	0.858159	-0.113794				-0.516913	1.135413	0.096769	-0.504180	1.073677	0.084936							-0.433005	0.783790	-0.281328	-0.299029	0.094856	-0.132091	-0.330910	0.091490	-0.044344	-0.319806	0.074172	-0.000208				0.419980	0.076944	-0.153785
8778	73.150000	-0.700943	0.643079	0.046057	-0.683754	0.645173	-0.162495	-0.652039	0.837139	0.084953	-0.468583	0.692893	0.186739	-0.651802	0.858198	-0.114180				-0.516965	1.134994	0.097401	-0.503951	1.073276	0.085645							-0.431128	0.783001	-0.280566	-0.299012	0.094868	-0.132132	-0.330880	0.091522	-0.044339	-0.319810	0.074187	-0.000189				0.419980	0.076951	-0.153790
8779	73.158333	-0.700917	0.643154	0.045908	-0.683495	0.645259	-0.162606	-0.652258	0.837243	0.084574	-0.468880	0.692883	0.186864	-0.651078	0.858314	-0.114651				-0.516929	1.134460	0.097931	-0.503707	1.072810	0.085999							-0.429866	0.782042	-0.279698	-0.299007	0.094855	-0.132162	-0.330921	0.091488	-0.044297	-0.319808	0.074199	-0.000170				0.419982	0.076947	-0.153790
8780	73.166667	-0.700925	0.643240	0.045750	-0.683215	0.645392	-0.162725	-0.652422	0.837380	0.084159	-0.469195	0.692862	0.186989	-0.650263	0.858452	-0.115110				-0.516844	1.133927	0.098519	-0.503381	1.072195	0.086228							-0.429152	0.780971	-0.278674	-0.298993	0.094846	-0.132208	-0.330884	0.091527	-0.044268	-0.319864	0.074230	-0.000245				0.419982	0.076944	-0.153795
8781	73.175000	-0.700927	0.643324	0.045581	-0.682868	0.645566	-0.162864	-0.652496	0.837538	0.083763	-0.469528	0.692817	0.187114	-0.649554	0.858629	-0.115589				-0.516721	1.133318	0.098949	-0.502901	1.071765	0.087280							-0.429073	0.779872	-0.277498	-0.298992	0.094816	-0.132227	-0.330830	0.091570	-0.044258	-0.319809	0.074201	-0.000120				0.419990	0.076892	-0.153765
8782	73.183333	-0.700922	0.643411	0.045390	-0.682491	0.645780	-0.163010	-0.652359	0.837689	0.083282	-0.469859	0.692737	0.187242	-0.648787	0.858820	-0.115999				-0.516624	1.132812	0.099603	-0.502365	1.071292	0.087773							-0.429377	0.778803	-0.276173	-0.298988	0.094811	-0.132254	-0.330753	0.091627	-0.044249	-0.319791	0.074200	-0.000097				0.419985	0.076927	-0.153798
8783	73.191667	-0.700902	0.643493	0.045197	-0.682088	0.646042	-0.163151	-0.652343	0.837769	0.082957	-0.470185	0.692610	0.187365	-0.648123	0.859042	-0.116314				-0.516330	1.132113	0.099871	-0.501845	1.070744	0.088107							-0.430042	0.777789	-0.274745	-0.298985	0.094801	-0.132261	-0.330779	0.091604	-0.044194	-0.319868	0.074216	-0.000177				0.419983	0.076925	-0.153790
8784	73.200000	-0.700866	0.643585	0.044994	-0.681713	0.646330	-0.163300	-0.652286	0.837833	0.082709	-0.470486	0.692462	0.187493	-0.647544	0.859269	-0.116545				-0.516083	1.131527	0.100258	-0.501293	1.070275	0.088445							-0.430991	0.776656	-0.273013	-0.298995	0.094795	-0.132256	-0.330698	0.091664	-0.044185	-0.319804	0.074171	-0.000046				0.419985	0.076922	-0.153786
8785	73.208333	-0.700802	0.643678	0.044787	-0.681279	0.646627	-0.163431	-0.652106	0.837901	0.082549	-0.470735	0.692284	0.187625	-0.646973	0.859486	-0.116641				-0.515843	1.131065	0.100771	-0.500749	1.069703	0.088712							-0.432043	0.775596	-0.271412	-0.298995	0.094788	-0.132250	-0.330709	0.091660	-0.044138	-0.319802	0.074164	-0.000030				0.419983	0.076931	-0.153787
8786	73.216667	-0.700749	0.643770	0.044607	-0.680919	0.646917	-0.163548	-0.651845	0.837943	0.082424	-0.470925	0.692083	0.187747	-0.646572	0.859710	-0.116677				-0.515595	1.130590	0.101173	-0.500249	1.069283	0.089088							-0.433034	0.774610	-0.269612	-0.299001	0.094769	-0.132222	-0.330737	0.091629	-0.044063	-0.319790	0.074164	-0.000014				0.419980	0.076932	-0.153779
8787	73.225000	-0.700629	0.643901	0.044457	-0.680617	0.647197	-0.163630	-0.651480	0.838031	0.082409	-0.471025	0.691869	0.187864	-0.646295	0.859922	-0.116622				-0.515235	1.130105	0.101475	-0.499680	1.068898	0.089286							-0.434060	0.773712	-0.267988	-0.299002	0.094777	-0.132217	-0.330691	0.091691	-0.044056	-0.319791	0.074163	0.000007				0.419982	0.076929	-0.153777
8788	73.233333	-0.700520	0.644029	0.044350	-0.680315	0.647438	-0.163693	-0.651186	0.838059	0.082486	-0.471050	0.691674	0.187973	-0.646022	0.860093	-0.116503				-0.514846	1.129664	0.101783	-0.499176	1.068548	0.089747							-0.435030	0.772869	-0.266458	-0.299005	0.094773	-0.132207	-0.330624	0.091729	-0.044056	-0.319785	0.074176	0.000048				0.419982	0.076933	-0.153781
8789	73.241667	-0.700394	0.644167	0.044306	-0.680075	0.647642	-0.163708	-0.650973	0.838041	0.082702	-0.470982	0.691491	0.188077	-0.645943	0.860272	-0.116342				-0.514544	1.129308	0.102165	-0.498567	1.068290	0.090195							-0.435886	0.772116	-0.265100	-0.299003	0.094751	-0.132193	-0.330634	0.091731	-0.044033	-0.319776	0.074166	0.000060				0.419983	0.076928	-0.153787
8790	73.250000	-0.700245	0.644297	0.044300	-0.679843	0.647820	-0.163687	-0.650510	0.838093	0.082823	-0.470835	0.691347	0.188183	-0.645851	0.860412	-0.116128				-0.514172	1.128920	0.102572	-0.498063	1.068000	0.090472							-0.436640	0.771417	-0.263885	-0.299001	0.094735	-0.132188	-0.330608	0.091751	-0.044005	-0.319783	0.074168	0.000093				0.419986	0.076921	-0.153793
8791	73.258333	-0.700081	0.644427	0.044332	-0.679689	0.647966	-0.163633	-0.650276	0.838062	0.083121	-0.470598	0.691236	0.188286	-0.645768	0.860515	-0.115845				-0.513817	1.128608	0.103016	-0.497639	1.067681	0.090601							-0.437229	0.770808	-0.262847	-0.299007	0.094747	-0.132170	-0.330658	0.091724	-0.043938	-0.319782	0.074155	0.000119				0.419985	0.076922	-0.153788
8792	73.266667	-0.699921	0.644546	0.044397	-0.679563	0.648078	-0.163557	-0.649936	0.838039	0.083385	-0.470290	0.691163	0.188389	-0.645710	0.860590	-0.115534				-0.513469	1.128284	0.103446	-0.497142	1.067506	0.091087							-0.437713	0.770245	-0.261927	-0.299017	0.094741	-0.132144	-0.330696	0.091705	-0.043876	-0.319787	0.074312	0.000178				0.419981	0.076930	-0.153792
8793	73.275000	-0.699751	0.644640	0.044481	-0.679481	0.648167	-0.163457	-0.649432	0.838014	0.083624	-0.469921	0.691127	0.188495	-0.645799	0.860661	-0.115233				-0.513141	1.128090	0.103962	-0.496728	1.067253	0.091324							-0.438049	0.769740	-0.261137	-0.299014	0.094758	-0.132120	-0.330637	0.091743	-0.043890	-0.319786	0.074142	0.000147				0.419989	0.076901	-0.153759
8794	73.283333	-0.699592	0.644721	0.044579	-0.679419	0.648230	-0.163345	-0.649346	0.838011	0.084054	-0.469515	0.691124	0.188619	-0.645737	0.860678	-0.114878				-0.512793	1.127922	0.104455	-0.496360	1.067150	0.091835							-0.438309	0.769257	-0.260465	-0.299020	0.094767	-0.132093	-0.330666	0.091722	-0.043840	-0.319797	0.074119	0.000160				0.419986	0.076940	-0.153788
8795	73.291667	-0.699453	0.644778	0.044695	-0.679406	0.648275	-0.163220	-0.648998	0.838004	0.084323	-0.469075	0.691147	0.188760	-0.645766	0.860682	-0.114569				-0.512471	1.127845	0.104950	-0.496100	1.067012	0.092138							-0.438497	0.768809	-0.259922	-0.299028	0.094769	-0.132067	-0.330672	0.091715	-0.043814	-0.319792	0.074112	0.000168				0.419982	0.076943	-0.153787
8796	73.300000	-0.699330	0.644824	0.044821	-0.679372	0.648293	-0.163099	-0.648682	0.838000	0.084596	-0.468638	0.691179	0.188903	-0.645812	0.860676	-0.114285				-0.512175	1.127804	0.105436	-0.495760	1.067070	0.092754							-0.438633	0.768366	-0.259448	-0.299027	0.094770	-0.132049	-0.330634	0.091737	-0.043816	-0.319796	0.074111	0.000180				0.419998	0.076874	-0.153727
8797	73.308333	-0.699217	0.644839	0.044952	-0.679333	0.648296	-0.162973	-0.648503	0.837927	0.084857	-0.468220	0.691210	0.189067	-0.645901	0.860677	-0.114029				-0.511870	1.127724	0.105867	-0.495506	1.066950	0.093081							-0.438778	0.767882	-0.259058	-0.299024	0.094773	-0.132035	-0.330618	0.091743	-0.043796	-0.319799	0.074117	0.000194				0.419989	0.076944	-0.153787
8798	73.316667	-0.699115	0.644849	0.045113	-0.679328	0.648288	-0.162860	-0.648028	0.837851	0.084993	-0.467825	0.691250	0.189252	-0.645989	0.860678	-0.113789				-0.511541	1.127571	0.106300	-0.495204	1.066860	0.093224							-0.438854	0.767430	-0.258615	-0.299032	0.094761	-0.132017	-0.330622	0.091738	-0.043802	-0.319801	0.074272	0.000255				0.419994	0.076930	-0.153782
8799	73.325000	-0.699026	0.644841	0.045305	-0.679306	0.648296	-0.162729	-0.648025	0.837829	0.085351	-0.467500	0.691286	0.189440	-0.646031	0.860670	-0.113557				-0.511386	1.127524	0.106796	-0.494922	1.066797	0.093902							-0.438955	0.766939	-0.258196	-0.299033	0.094758	-0.132011	-0.330629	0.091745	-0.043793	-0.319809	0.074111	0.000222				0.419992	0.076929	-0.153785
8800	73.333333	-0.698954	0.644846	0.045493	-0.679327	0.648300	-0.162608	-0.648087	0.837864	0.085619	-0.467219	0.691312	0.189628	-0.645996	0.860673	-0.113295				-0.511115	1.127285	0.107095	-0.494594	1.066686	0.094088							-0.439087	0.766411	-0.257725	-0.299029	0.094759	-0.131997	-0.330649	0.091719	-0.043782	-0.319810	0.074110	0.000218				0.420010	0.076860	-0.153727
8801	73.341667	-0.698918	0.644841	0.045673	-0.679363	0.648308	-0.162496	-0.648067	0.837854	0.085879	-0.467012	0.691333	0.189833	-0.646321	0.860771	-0.113234				-0.510888	1.127096	0.107417	-0.494364	1.066397	0.094024							-0.439238	0.765868	-0.257202	-0.299045	0.094743	-0.131969	-0.330613	0.091747	-0.043820	-0.319805	0.074110	0.000201				0.419993	0.076933	-0.153780
8802	73.350000	-0.698906	0.644835	0.045829	-0.679440	0.648321	-0.162390	-0.648009	0.837849	0.086064	-0.466863	0.691342	0.190029	-0.646380	0.860779	-0.113030				-0.510645	1.126926	0.107744	-0.494092	1.066265	0.094243							-0.439429	0.765319	-0.256637	-0.299045	0.094761	-0.131959	-0.330638	0.091736	-0.043830	-0.319805	0.074106	0.000186				0.419991	0.076942	-0.153779
8803	73.358333	-0.698905	0.644823	0.045947	-0.679484	0.648332	-0.162295	-0.647867	0.837841	0.086206	-0.466798	0.691333	0.190209	-0.646440	0.860774	-0.112832				-0.510455	1.126847	0.108023	-0.493822	1.066285	0.094835							-0.439668	0.764780	-0.256036	-0.299057	0.094767	-0.131941	-0.330661	0.091712	-0.043833	-0.319800	0.074105	0.000169				0.419991	0.076947	-0.153778
8804	73.366667	-0.698918	0.644804	0.046035	-0.679563	0.648338	-0.162210	-0.647740	0.837841	0.086340	-0.466785	0.691307	0.190377	-0.646504	0.860768	-0.112654				-0.510259	1.126838	0.108247	-0.493476	1.066165	0.094669							-0.439937	0.764248	-0.255405	-0.299048	0.094777	-0.131941	-0.330613	0.091746	-0.043895	-0.319795	0.074108	0.000146				0.419996	0.076947	-0.153775
8805	73.375000	-0.698968	0.644786	0.046100	-0.679684	0.648341	-0.162141	-0.647655	0.837868	0.086436	-0.466829	0.691272	0.190519	-0.646662	0.860789	-0.112513				-0.510075	1.126929	0.108495	-0.493331	1.066242	0.095092							-0.440253	0.763751	-0.254769	-0.299059	0.094778	-0.131938	-0.330632	0.091731	-0.043896	-0.319806	0.074178	0.000159				0.419994	0.076947	-0.153777
8806	73.383333	-0.699034	0.644758	0.046151	-0.679815	0.648331	-0.162081	-0.647818	0.837862	0.086672	-0.466907	0.691219	0.190633	-0.646728	0.860781	-0.112374				-0.509896	1.127035	0.108711	-0.493437	1.066342	0.095355							-0.440593	0.763302	-0.254166	-0.299053	0.094789	-0.131940	-0.330621	0.091741	-0.043927	-0.319805	0.074267	0.000172				0.419995	0.076937	-0.153780
8807	73.391667	-0.699113	0.644704	0.046191	-0.679929	0.648307	-0.162044	-0.647864	0.837866	0.086801	-0.467012	0.691156	0.190718	-0.646791	0.860766	-0.112240				-0.509750	1.127176	0.108920	-0.493351	1.066473	0.095582							-0.440957	0.762911	-0.253590	-0.299052	0.094794	-0.131945	-0.330653	0.091717	-0.043939	-0.319806	0.074132	0.000110				0.419995	0.076937	-0.153787
8808	73.400000	-0.699197	0.644644	0.046234	-0.680010	0.648262	-0.162021	-0.647803	0.837897	0.086863	-0.467127	0.691082	0.190776	-0.646767	0.860758	-0.112078				-0.509611	1.127352	0.109110	-0.493311	1.066588	0.095786							-0.441321	0.762589	-0.253076	-0.299050	0.094790	-0.131950	-0.330627	0.091739	-0.043978	-0.319801	0.074142	0.000100				0.419998	0.076934	-0.153790
8809	73.408333	-0.699283	0.644591	0.046275	-0.680139	0.648229	-0.161995	-0.648076	0.837840	0.087064	-0.467239	0.691002	0.190795	-0.646954	0.860747	-0.112010				-0.509471	1.127598	0.109293	-0.493047	1.066750	0.095936							-0.441675	0.762356	-0.252646	-0.299053	0.094804	-0.131954	-0.330682	0.091700	-0.043975	-0.319808	0.074211	0.000118				0.419996	0.076936	-0.153789
8810	73.416667	-0.699371	0.644531	0.046311	-0.680272	0.648189	-0.161966	-0.648270	0.837829	0.087202	-0.467342	0.690930	0.190788	-0.647055	0.860729	-0.111914				-0.509334	1.127826	0.109436	-0.493214	1.066847	0.096161							-0.442004	0.762211	-0.252270	-0.299056	0.094814	-0.131942	-0.330710	0.091666	-0.043966	-0.319810	0.074149	0.000074				0.419993	0.076942	-0.153787
8811	73.425000	-0.699461	0.644471	0.046344	-0.680402	0.648147	-0.161942	-0.648379	0.837786	0.087288	-0.467430	0.690853	0.190757	-0.647137	0.860728	-0.111809				-0.509207	1.128014	0.109543	-0.493173	1.067082	0.096600							-0.442331	0.762135	-0.252021	-0.299062	0.094815	-0.131939	-0.330698	0.091687	-0.044000	-0.319811	0.074148	0.000061				0.419996	0.076907	-0.153749
8812	73.433333	-0.699548	0.644410	0.046366	-0.680531	0.648104	-0.161919	-0.648408	0.837789	0.087331	-0.467501	0.690785	0.190711	-0.647233	0.860725	-0.111712				-0.509087	1.128195	0.109640	-0.493045	1.067362	0.096971							-0.442560	0.762181	-0.251761	-0.299074	0.094804	-0.131929	-0.330766	0.091644	-0.043997	-0.319811	0.074147	0.000042				0.419988	0.076941	-0.153773
8813	73.441667	-0.699629	0.644351	0.046389	-0.680692	0.648067	-0.161902	-0.648664	0.837684	0.087455	-0.467547	0.690734	0.190650	-0.647443	0.860726	-0.111672				-0.508978	1.128382	0.109742	-0.493005	1.067463	0.097126							-0.442776	0.762267	-0.251633	-0.299073	0.094826	-0.131951	-0.330727	0.091668	-0.044032	-0.319815	0.074133	0.000033				0.419987	0.076937	-0.153771
8814	73.450000	-0.699703	0.644283	0.046402	-0.680784	0.648007	-0.161907	-0.648789	0.837624	0.087495	-0.467580	0.690690	0.190572	-0.647590	0.860710	-0.111634				-0.508879	1.128495	0.109770	-0.492993	1.067559	0.097260							-0.442952	0.762396	-0.251566	-0.299063	0.094836	-0.131974	-0.330688	0.091698	-0.044051	-0.319811	0.074139	0.000027				0.419988	0.076938	-0.153776
8815	73.458333	-0.699782	0.644222	0.046412	-0.680887	0.647951	-0.161905	-0.648832	0.837569	0.087456	-0.467604	0.690654	0.190488	-0.647742	0.860689	-0.111611				-0.508826	1.128675	0.109864	-0.493037	1.067552	0.097028							-0.443077	0.762557	-0.251574	-0.299070	0.094823	-0.131980	-0.330680	0.091698	-0.044072	-0.319807	0.074146	0.000016				0.419992	0.076934	-0.153779
8816	73.466667	-0.699854	0.644162	0.046417	-0.680978	0.647895	-0.161924	-0.649044	0.837491	0.087526	-0.467630	0.690614	0.190392	-0.647895	0.860665	-0.111612				-0.508773	1.128794	0.109897	-0.493002	1.067685	0.097204							-0.443174	0.762731	-0.251636	-0.299101	0.094767	-0.131971	-0.330660	0.091705	-0.044085	-0.319799	0.074152	0.000016				0.419990	0.076924	-0.153781
8817	73.475000	-0.699906	0.644100	0.046403	-0.681061	0.647835	-0.161949	-0.648936	0.837366	0.087408	-0.467656	0.690577	0.190291	-0.648116	0.860623	-0.111676				-0.508738	1.128910	0.109935	-0.493102	1.067766	0.097215							-0.443254	0.762901	-0.251769	-0.299078	0.094791	-0.131998	-0.330722	0.091646	-0.044072	-0.319794	0.074164	0.000014				0.419993	0.076931	-0.153785
8818	73.483333	-0.699959	0.644041	0.046388	-0.681136	0.647771	-0.161975	-0.649283	0.837380	0.087494	-0.467688	0.690546	0.190185	-0.648242	0.860595	-0.111708				-0.508724	1.129049	0.109937	-0.493160	1.067894	0.097332							-0.443389	0.763021	-0.252037	-0.299054	0.094829	-0.132034	-0.330730	0.091656	-0.044072	-0.319793	0.074171	0.000015				0.419995	0.076940	-0.153789
8819	73.491667	-0.699997	0.643992	0.046358	-0.681214	0.647709	-0.162013	-0.649337	0.837311	0.087374	-0.467736	0.690513	0.190076	-0.648341	0.860596	-0.111729				-0.508752	1.129138	0.109952	-0.493237	1.067940	0.097386							-0.443455	0.763194	-0.252245	-0.299054	0.094845	-0.132043	-0.330722	0.091646	-0.044092	-0.319802	0.074162	0.000005				0.420003	0.076906	-0.153752
8820	73.500000	-0.700037	0.643946	0.046319	-0.681284	0.647650	-0.162060	-0.649402	0.837286	0.087294	-0.467794	0.690482	0.189976	-0.648441	0.860577	-0.111804				-0.508786	1.129240	0.109951	-0.493356	1.068027	0.097333							-0.443519	0.763368	-0.252496	-0.299050	0.094850	-0.132061	-0.330766	0.091620	-0.044090	-0.319796	0.074158	-0.000006				0.419993	0.076944	-0.153782
8821	73.508333	-0.700074	0.643906	0.046270	-0.681331	0.647591	-0.162111	-0.649617	0.837198	0.087267	-0.467863	0.690449	0.189870	-0.648635	0.860566	-0.111934				-0.508825	1.129256	0.109900	-0.493500	1.067967	0.097212							-0.443615	0.763498	-0.252820	-0.299043	0.094850	-0.132073	-0.330754	0.091604	-0.044102	-0.319808	0.074142	-0.000012				0.419993	0.076949	-0.153778
8822	73.516667	-0.700112	0.643868	0.046209	-0.681364	0.647538	-0.162166	-0.649697	0.837166	0.087155	-0.467941	0.690418	0.189758	-0.648512	0.860482	-0.111898				-0.508886	1.129246	0.109858	-0.493558	1.068039	0.097420							-0.443722	0.763620	-0.253157	-0.299052	0.094844	-0.132078	-0.330734	0.091631	-0.044130	-0.319812	0.074134	-0.000038				0.420006	0.076867	-0.153720
8823	73.525000	-0.700144	0.643826	0.046150	-0.681387	0.647490	-0.162226	-0.649751	0.837150	0.087012	-0.468023	0.690383	0.189654	-0.648717	0.860520	-0.112148				-0.508935	1.129185	0.109762	-0.493671	1.067988	0.097142							-0.443841	0.763725	-0.253492	-0.299050	0.094843	-0.132100	-0.330715	0.091645	-0.044143	-0.319806	0.074145	-0.000035				0.419992	0.076941	-0.153783
8824	73.533333	-0.700178	0.643791	0.046087	-0.681405	0.647443	-0.162285	-0.649879	0.837081	0.086901	-0.468097	0.690350	0.189549	-0.648799	0.860517	-0.112276				-0.509013	1.129203	0.109761	-0.493781	1.067935	0.097027							-0.443960	0.763824	-0.253832	-0.299051	0.094824	-0.132114	-0.330728	0.091630	-0.044132	-0.319867	0.074184	-0.000145				0.419993	0.076937	-0.153786
8825	73.541667	-0.700212	0.643772	0.046027	-0.681421	0.647412	-0.162343	-0.649928	0.837076	0.086771	-0.468173	0.690316	0.189445	-0.648729	0.860485	-0.112387				-0.509059	1.129085	0.109676	-0.493799	1.067952	0.097177							-0.444090	0.763909	-0.254165	-0.299043	0.094835	-0.132136	-0.330746	0.091622	-0.044134	-0.319838	0.074175	-0.000095				0.419989	0.076938	-0.153790
8826	73.550000	-0.700244	0.643758	0.045975	-0.681402	0.647373	-0.162404	-0.650022	0.837079	0.086693	-0.468243	0.690288	0.189343	-0.648739	0.860486	-0.112504				-0.509130	1.128993	0.109604	-0.493851	1.067833	0.097110							-0.444207	0.763996	-0.254484	-0.299045	0.094826	-0.132145	-0.330747	0.091614	-0.044139	-0.319803	0.074162	-0.000036				0.419996	0.076933	-0.153788
8827	73.558333	-0.700276	0.643755	0.045930	-0.681417	0.647347	-0.162448	-0.650013	0.837110	0.086566	-0.468301	0.690262	0.189245	-0.648739	0.860490	-0.112618				-0.509179	1.128908	0.109549	-0.493888	1.067728	0.096848							-0.444337	0.764077	-0.254786	-0.299047	0.094841	-0.132147	-0.330683	0.091661	-0.044180	-0.319792	0.074163	-0.000041				0.419993	0.076928	-0.153783
8828	73.566667	-0.700306	0.643751	0.045887	-0.681430	0.647336	-0.162488	-0.650097	0.837087	0.086486	-0.468349	0.690241	0.189150	-0.648737	0.860508	-0.112728				-0.509223	1.128808	0.109493	-0.493901	1.067714	0.096917							-0.444458	0.764163	-0.255068	-0.299055	0.094836	-0.132136	-0.330727	0.091628	-0.044159	-0.319803	0.074160	-0.000034				0.419992	0.076937	-0.153778
8829	73.575000	-0.700332	0.643750	0.045845	-0.681447	0.647331	-0.162521	-0.650121	0.837104	0.086387	-0.468389	0.690222	0.189060	-0.648729	0.860532	-0.112827				-0.509248	1.128666	0.109397	-0.493891	1.067616	0.096839							-0.444564	0.764242	-0.255319	-0.299045	0.094859	-0.132140	-0.330689	0.091653	-0.044170	-0.319807	0.074157	-0.000036				0.419991	0.076939	-0.153774
8830	73.583333	-0.700359	0.643754	0.045810	-0.681466	0.647328	-0.162549	-0.650131	0.837121	0.086299	-0.468426	0.690208	0.188975	-0.648714	0.860554	-0.112921				-0.509291	1.128487	0.109290	-0.493865	1.067502	0.096753							-0.444665	0.764309	-0.255554	-0.299046	0.094850	-0.132131	-0.330663	0.091678	-0.044177	-0.319807	0.074153	-0.000035				0.419993	0.076937	-0.153768
8831	73.591667	-0.700383	0.643764	0.045778	-0.681478	0.647328	-0.162576	-0.650072	0.837165	0.086180	-0.468452	0.690203	0.188899	-0.648750	0.860571	-0.113023				-0.509320	1.128317	0.109200	-0.493846	1.067222	0.096372							-0.444765	0.764370	-0.255769	-0.299046	0.094861	-0.132144	-0.330715	0.091636	-0.044138	-0.319802	0.074152	-0.000037				0.419993	0.076935	-0.153775
8832	73.600000	-0.700397	0.643777	0.045755	-0.681520	0.647328	-0.162597	-0.650125	0.837167	0.086145	-0.468478	0.690196	0.188830	-0.648685	0.860588	-0.113080				-0.509358	1.128173	0.109122	-0.493850	1.067041	0.096185							-0.444850	0.764419	-0.255956	-0.299036	0.094848	-0.132142	-0.330716	0.091638	-0.044135	-0.319805	0.074164	-0.000031				0.419992	0.076948	-0.153789
8833	73.608333	-0.700413	0.643792	0.045740	-0.681507	0.647326	-0.162609	-0.650016	0.837204	0.086021	-0.468492	0.690198	0.188779	-0.648667	0.860598	-0.113143				-0.509390	1.128007	0.109018	-0.493796	1.066934	0.096092							-0.444921	0.764446	-0.256118	-0.299040	0.094849	-0.132138	-0.330717	0.091644	-0.044118	-0.319790	0.074169	-0.000035				0.419991	0.076940	-0.153791
8834	73.616667	-0.700409	0.643811	0.045734	-0.681517	0.647325	-0.162618	-0.649942	0.837245	0.085949	-0.468500	0.690200	0.188739	-0.648648	0.860605	-0.113195				-0.509424	1.127849	0.108914	-0.493750	1.066762	0.095917							-0.444989	0.764454	-0.256266	-0.299031	0.094864	-0.132147	-0.330733	0.091618	-0.044104	-0.319794	0.074159	-0.000021				0.419995	0.076934	-0.153793
8835	73.625000	-0.700411	0.643833	0.045733	-0.681538	0.647324	-0.162624	-0.649898	0.837273	0.085911	-0.468493	0.690204	0.188713	-0.648666	0.860609	-0.113254				-0.509453	1.127704	0.108781	-0.493685	1.066736	0.096109							-0.445066	0.764421	-0.256395	-0.299034	0.094848	-0.132134	-0.330726	0.091619	-0.044112	-0.319796	0.074156	-0.000021				0.419991	0.076931	-0.153791
8836	73.633333	-0.700399	0.643852	0.045738	-0.681527	0.647326	-0.162621	-0.649840	0.837303	0.085877	-0.468479	0.690217	0.188699	-0.648683	0.860616	-0.113305				-0.509475	1.127557	0.108648	-0.493614	1.066659	0.096017							-0.445149	0.764370	-0.256514	-0.299021	0.094878	-0.132139	-0.330746	0.091621	-0.044093	-0.319792	0.074170	-0.000009				0.419989	0.076936	-0.153786
8837	73.641667	-0.700390	0.643876	0.045746	-0.681524	0.647331	-0.162615	-0.649822	0.837316	0.085884	-0.468453	0.690238	0.188698	-0.648592	0.860626	-0.113305				-0.509488	1.127443	0.108529	-0.493626	1.066476	0.095739							-0.445234	0.764295	-0.256602	-0.299018	0.094888	-0.132124	-0.330774	0.091619	-0.044082	-0.319797	0.074165	-0.000006				0.419987	0.076936	-0.153776
8838	73.650000	-0.700367	0.643902	0.045753	-0.681518	0.647338	-0.162610	-0.649770	0.837335	0.085855	-0.468417	0.690268	0.188711	-0.648603	0.860634	-0.113343				-0.509474	1.127361	0.108467	-0.493633	1.066226	0.095445							-0.445324	0.764199	-0.256674	-0.299016	0.094883	-0.132107	-0.330758	0.091625	-0.044088	-0.319798	0.074165	-0.000010				0.419984	0.076945	-0.153771
8839	73.658333	-0.700343	0.643935	0.045764	-0.681504	0.647351	-0.162598	-0.649669	0.837370	0.085806	-0.468372	0.690306	0.188730	-0.648558	0.860635	-0.113363				-0.509454	1.127289	0.108304	-0.493571	1.066208	0.095335							-0.445400	0.764098	-0.256716	-0.299001	0.094911	-0.132110	-0.330730	0.091648	-0.044112	-0.319796	0.074161	-0.000014				0.419989	0.076905	-0.153738
8840	73.666667	-0.700315	0.643972	0.045774	-0.681481	0.647362	-0.162591	-0.649566	0.837453	0.085808	-0.468320	0.690350	0.188764	-0.648511	0.860638	-0.113383				-0.509429	1.127255	0.108174	-0.493529	1.066178	0.095250							-0.445472	0.763991	-0.256746	-0.298987	0.094930	-0.132110	-0.330754	0.091618	-0.044080	-0.319803	0.074150	-0.000020				0.419983	0.076932	-0.153772
8841	73.675000	-0.700274	0.643997	0.045777	-0.681462	0.647382	-0.162575	-0.649482	0.837490	0.085799	-0.468254	0.690392	0.188797	-0.648472	0.860642	-0.113400				-0.509400	1.127246	0.108063	-0.493429	1.066175	0.095216							-0.445539	0.763881	-0.256749	-0.298975	0.094950	-0.132116	-0.330703	0.091658	-0.044114	-0.319822	0.074178	-0.000071				0.419977	0.076937	-0.153775
8842	73.683333	-0.700240	0.644030	0.045793	-0.681437	0.647403	-0.162559	-0.649477	0.837470	0.085813	-0.468186	0.690434	0.188840	-0.648423	0.860649	-0.113413				-0.509357	1.127255	0.107967	-0.493422	1.066125	0.095016							-0.445586	0.763761	-0.256728	-0.298965	0.094950	-0.132104	-0.330743	0.091635	-0.044080	-0.319793	0.074167	-0.000009				0.419985	0.076939	-0.153782
8843	73.691667	-0.700204	0.644058	0.045813	-0.681432	0.647428	-0.162539	-0.649397	0.837503	0.085821	-0.468112	0.690474	0.188887	-0.648376	0.860660	-0.113420				-0.509307	1.127264	0.107847	-0.493314	1.066271	0.095263							-0.445620	0.763641	-0.256687	-0.298949	0.094973	-0.132108	-0.330698	0.091656	-0.044094	-0.319788	0.074161	-0.000007				0.420001	0.076860	-0.153720
8844	73.700000	-0.700168	0.644091	0.045835	-0.681394	0.647443	-0.162524	-0.649227	0.837589	0.085802	-0.468040	0.690510	0.188939	-0.648236	0.860640	-0.113420				-0.509246	1.127311	0.107762	-0.493191	1.066296	0.095256							-0.445642	0.763515	-0.256631	-0.298938	0.094978	-0.132094	-0.330652	0.091688	-0.044126	-0.319794	0.074161	0.000004				0.419988	0.076925	-0.153779
8845	73.708333	-0.700132	0.644122	0.045854	-0.681414	0.647478	-0.162496	-0.649229	0.837558	0.085835	-0.467964	0.690539	0.188986	-0.648240	0.860670	-0.113423				-0.509168	1.127350	0.107673	-0.493153	1.066386	0.095228							-0.445655	0.763385	-0.256566	-0.298938	0.094982	-0.132072	-0.330708	0.091646	-0.044093	-0.319789	0.074164	0.000005				0.419990	0.076934	-0.153769
8846	73.716667	-0.700099	0.644158	0.045870	-0.681370	0.647494	-0.162482	-0.649150	0.837591	0.085847	-0.467891	0.690570	0.189030	-0.648151	0.860674	-0.113422				-0.509070	1.127383	0.107553	-0.493127	1.066388	0.095142							-0.445641	0.763254	-0.256493	-0.298928	0.095009	-0.132071	-0.330713	0.091652	-0.044100	-0.319797	0.074155	0.000005				0.419988	0.076943	-0.153766
8847	73.725000	-0.700066	0.644192	0.045881	-0.681359	0.647514	-0.162471	-0.648984	0.837683	0.085839	-0.467826	0.690601	0.189074	-0.648107	0.860693	-0.113431				-0.508973	1.127415	0.107457	-0.492964	1.066499	0.095116							-0.445605	0.763133	-0.256409	-0.298933	0.095017	-0.132056	-0.330685	0.091659	-0.044113	-0.319792	0.074157	-0.000002				0.419988	0.076948	-0.153763
8848	73.733333	-0.700032	0.644233	0.045887	-0.681348	0.647538	-0.162459	-0.648999	0.837643	0.085868	-0.467768	0.690630	0.189112	-0.648059	0.860710	-0.113441				-0.508858	1.127486	0.107372	-0.492857	1.066556	0.095134							-0.445544	0.763025	-0.256333	-0.298934	0.095020	-0.132044	-0.330643	0.091700	-0.044148	-0.319799	0.074157	-0.000000				0.419990	0.076951	-0.153765
8849	73.741667	-0.699996	0.644277	0.045893	-0.681364	0.647564	-0.162442	-0.648878	0.837703	0.085862	-0.467714	0.690656	0.189144	-0.648013	0.860730	-0.113464				-0.508750	1.127546	0.107295	-0.492785	1.066583	0.095071							-0.445446	0.762935	-0.256271	-0.298947	0.095013	-0.132032	-0.330738	0.091623	-0.044080	-0.319790	0.074158	-0.000006				0.419997	0.076920	-0.153745
8850	73.750000	-0.699958	0.644321	0.045891	-0.681344	0.647581	-0.162433	-0.648850	0.837689	0.085878	-0.467663	0.690677	0.189181	-0.647955	0.860746	-0.113481				-0.508644	1.127591	0.107208	-0.492728	1.066572	0.094977							-0.445379	0.762802	-0.256283	-0.298892	0.095115	-0.132089	-0.330743	0.091635	-0.044077	-0.319802	0.074148	-0.000007				0.419994	0.076955	-0.153784
8851	73.758333	-0.699938	0.644358	0.045894	-0.681329	0.647600	-0.162427	-0.648731	0.837749	0.085888	-0.467619	0.690680	0.189212	-0.647854	0.860770	-0.113484				-0.508531	1.127644	0.107152	-0.492634	1.066574	0.095019							-0.445150	0.762826	-0.256217	-0.298910	0.095079	-0.132076	-0.330779	0.091609	-0.044072	-0.319795	0.074156	-0.000012				0.419998	0.076949	-0.153790
8852	73.766667	-0.699918	0.644392	0.045897	-0.681311	0.647620	-0.162423	-0.648592	0.837813	0.085886	-0.467576	0.690695	0.189246	-0.647832	0.860794	-0.113524				-0.508423	1.127676	0.107098	-0.492562	1.066652	0.094966							-0.444947	0.762806	-0.256240	-0.298890	0.095116	-0.132093	-0.330745	0.091635	-0.044098	-0.319795	0.074153	-0.000003				0.420006	0.076946	-0.153790
8853	73.775000	-0.699905	0.644426	0.045900	-0.681294	0.647640	-0.162417	-0.648520	0.837838	0.085898	-0.467532	0.690698	0.189276	-0.647679	0.860830	-0.113516				-0.508298	1.127739	0.107108	-0.492465	1.066657	0.094921							-0.444680	0.762841	-0.256323	-0.298937	0.095040	-0.132047	-0.330777	0.091610	-0.044079	-0.319801	0.074160	-0.000005				0.420012	0.076959	-0.153790
8854	73.783333	-0.699897	0.644458	0.045898	-0.681280	0.647661	-0.162414	-0.648446	0.837859	0.085911	-0.467488	0.690700	0.189309	-0.647610	0.860862	-0.113550				-0.508195	1.127757	0.107017	-0.492500	1.066508	0.094747							-0.444363	0.762915	-0.256449	-0.298890	0.095115	-0.132071	-0.330749	0.091626	-0.044096	-0.319801	0.074158	-0.000014				0.420036	0.076898	-0.153729
8855	73.791667	-0.699886	0.644486	0.045896	-0.681272	0.647684	-0.162411	-0.648367	0.837882	0.085916	-0.467448	0.690702	0.189347	-0.647547	0.860898	-0.113598				-0.508080	1.127792	0.106992	-0.492367	1.066581	0.094793							-0.443956	0.763056	-0.256651	-0.298932	0.095055	-0.132035	-0.330647	0.091695	-0.044154	-0.319801	0.074157	-0.000004				0.420028	0.076969	-0.153786
8856	73.800000	-0.699876	0.644505	0.045895	-0.681266	0.647702	-0.162414	-0.648380	0.837859	0.085948	-0.467406	0.690706	0.189375	-0.647575	0.860931	-0.113685				-0.507967	1.127830	0.106967	-0.492252	1.066708	0.094927							-0.443463	0.763253	-0.256925	-0.298932	0.095058	-0.132033	-0.330747	0.091637	-0.044114	-0.319793	0.074166	-0.000002				0.420032	0.076981	-0.153797
8857	73.808333	-0.699880	0.644529	0.045891	-0.681262	0.647709	-0.162416	-0.648286	0.837894	0.085937	-0.467362	0.690708	0.189407	-0.647467	0.860967	-0.113725				-0.507864	1.127863	0.106953	-0.492219	1.066663	0.095057							-0.442878	0.763503	-0.257308	-0.298927	0.095058	-0.132041	-0.330703	0.091658	-0.044129	-0.319796	0.074162	-0.000016				0.420037	0.076979	-0.153801
8858	73.816667	-0.699884	0.644543	0.045896	-0.681266	0.647716	-0.162418	-0.648198	0.837932	0.085929	-0.467314	0.690710	0.189433	-0.647356	0.860998	-0.113771				-0.507764	1.127911	0.106950	-0.492146	1.066707	0.095243							-0.442122	0.763899	-0.257720	-0.298932	0.095042	-0.132054	-0.330711	0.091655	-0.044130	-0.319792	0.074170	-0.000027				0.420040	0.076982	-0.153814
8859	73.825000	-0.699883	0.644548	0.045901	-0.681282	0.647723	-0.162418	-0.648200	0.837914	0.085952	-0.467266	0.690705	0.189454	-0.647346	0.861046	-0.113849				-0.507673	1.127979	0.106972	-0.492168	1.066751	0.095076							-0.441272	0.764348	-0.258240	-0.298938	0.095035	-0.132067	-0.330701	0.091662	-0.044142	-0.319798	0.074149	-0.000037				0.420038	0.076971	-0.153822
8860	73.833333	-0.699890	0.644547	0.045918	-0.681305	0.647731	-0.162408	-0.647978	0.837821	0.085862	-0.467212	0.690693	0.189471	-0.647341	0.861097	-0.113932				-0.507588	1.128065	0.106999	-0.492105	1.066819	0.095366							-0.440292	0.764889	-0.258818	-0.298928	0.095053	-0.132083	-0.330706	0.091646	-0.044157	-0.319802	0.074169	-0.000037				0.420037	0.076968	-0.153831
8861	73.841667	-0.699893	0.644540	0.045938	-0.681334	0.647737	-0.162396	-0.647895	0.837837	0.085823	-0.467160	0.690697	0.189493	-0.647159	0.861144	-0.113966				-0.507504	1.128186	0.107074	-0.492189	1.066880	0.095288							-0.439177	0.765510	-0.259470	-0.298937	0.095048	-0.132085	-0.330731	0.091637	-0.044159	-0.319811	0.074154	-0.000044				0.420037	0.076924	-0.153804
8862	73.850000	-0.699897	0.644532	0.045958	-0.681366	0.647738	-0.162387	-0.648164	0.837878	0.085952	-0.467112	0.690689	0.189503	-0.647143	0.861207	-0.114055				-0.507422	1.128323	0.107162	-0.492225	1.066921	0.095044							-0.437921	0.766223	-0.260182	-0.298889	0.095136	-0.132135	-0.330784	0.091594	-0.044140	-0.319811	0.074159	-0.000048				0.420026	0.076956	-0.153831
8863	73.858333	-0.699909	0.644525	0.045978	-0.681400	0.647740	-0.162373	-0.648077	0.837922	0.085904	-0.467058	0.690687	0.189506	-0.647065	0.861251	-0.114151				-0.507348	1.128498	0.107273	-0.492254	1.067092	0.095123							-0.436506	0.767013	-0.260962	-0.298934	0.095066	-0.132091	-0.330789	0.091607	-0.044164	-0.319820	0.074162	-0.000053				0.420015	0.076956	-0.153821
8864	73.866667	-0.699914	0.644514	0.045995	-0.681435	0.647740	-0.162364	-0.648173	0.837865	0.085917	-0.467016	0.690678	0.189509	-0.647055	0.861305	-0.114264				-0.507281	1.128705	0.107420	-0.492357	1.067271	0.095241							-0.434966	0.767937	-0.261857	-0.298936	0.095076	-0.132094	-0.330783	0.091611	-0.044189	-0.319819	0.074173	-0.000065				0.420006	0.076961	-0.153815
8865	73.875000	-0.699931	0.644503	0.046010	-0.681461	0.647734	-0.162360	-0.647916	0.837799	0.085755	-0.466986	0.690680	0.189513	-0.647001	0.861356	-0.114367				-0.507240	1.128947	0.107590	-0.492408	1.067547	0.095773							-0.433205	0.768868	-0.262751	-0.298936	0.095065	-0.132097	-0.330846	0.091561	-0.044181	-0.319829	0.074169	-0.000064				0.420000	0.076957	-0.153815
8866	73.883333	-0.699945	0.644489	0.046021	-0.681486	0.647733	-0.162360	-0.648151	0.837881	0.085826	-0.466968	0.690670	0.189511	-0.646939	0.861405	-0.114475				-0.507187	1.129234	0.107780	-0.492569	1.067770	0.095900							-0.431302	0.769849	-0.263691	-0.298937	0.095068	-0.132116	-0.330855	0.091554	-0.044197	-0.319828	0.074170	-0.000078				0.419998	0.076942	-0.153806
8867	73.891667	-0.699968	0.644472	0.046033	-0.681505	0.647728	-0.162361	-0.648113	0.837795	0.085735	-0.466964	0.690654	0.189509	-0.646886	0.861445	-0.114593				-0.507148	1.129482	0.107961	-0.492717	1.068005	0.096086							-0.429204	0.770932	-0.264696	-0.298935	0.095055	-0.132134	-0.330834	0.091580	-0.044223	-0.319868	0.074184	-0.000138				0.419992	0.076936	-0.153802
8868	73.900000	-0.699995	0.644448	0.046044	-0.681520	0.647716	-0.162372	-0.648124	0.837736	0.085673	-0.466971	0.690632	0.189511	-0.646828	0.861493	-0.114733				-0.507091	1.129752	0.108150	-0.492958	1.068114	0.096022							-0.426942	0.772087	-0.265725	-0.298930	0.095058	-0.132160	-0.330833	0.091570	-0.044238	-0.319843	0.074165	-0.000100				0.419991	0.076930	-0.153797
8869	73.908333	-0.700021	0.644413	0.046044	-0.681534	0.647708	-0.162385	-0.648349	0.837801	0.085668	-0.466990	0.690608	0.189514	-0.646765	0.861534	-0.114878				-0.507056	1.130056	0.108375	-0.493157	1.068345	0.096241							-0.424487	0.773353	-0.266775	-0.298921	0.095056	-0.132196	-0.330849	0.091556	-0.044238	-0.319847	0.074153	-0.000106				0.419994	0.076914	-0.153786
8870	73.916667	-0.700060	0.644374	0.046042	-0.681547	0.647695	-0.162402	-0.648447	0.837764	0.085601	-0.467023	0.690579	0.189517	-0.646629	0.861555	-0.115025				-0.507065	1.130381	0.108642	-0.493361	1.068621	0.096458							-0.421870	0.774705	-0.267819	-0.298911	0.095044	-0.132210	-0.330834	0.091557	-0.044270	-0.319864	0.074155	-0.000118				0.419991	0.076911	-0.153774
8871	73.925000	-0.700117	0.644319	0.046043	-0.681564	0.647680	-0.162429	-0.648672	0.837661	0.085564	-0.467067	0.690541	0.189517	-0.646609	0.861606	-0.115202				-0.507049	1.130681	0.108917	-0.493541	1.068988	0.096999							-0.419015	0.776222	-0.268867	-0.298907	0.095052	-0.132239	-0.330909	0.091513	-0.044244	-0.319932	0.074181	-0.000221				0.419987	0.076914	-0.153767
8872	73.933333	-0.700180	0.644267	0.046039	-0.681583	0.647669	-0.162462	-0.648798	0.837627	0.085477	-0.467113	0.690499	0.189508	-0.646505	0.861630	-0.115380				-0.507033	1.130941	0.109116	-0.493764	1.069173	0.097192							-0.416000	0.777790	-0.269805	-0.298907	0.095051	-0.132257	-0.330869	0.091541	-0.044321	-0.319880	0.074149	-0.000121				0.419981	0.076917	-0.153754
8873	73.941667	-0.700228	0.644190	0.046022	-0.681609	0.647650	-0.162499	-0.648942	0.837579	0.085372	-0.467164	0.690446	0.189500	-0.646456	0.861658	-0.115576				-0.507012	1.131141	0.109317	-0.493970	1.069346	0.097252							-0.412735	0.779449	-0.270544	-0.298900	0.095054	-0.132280	-0.331000	0.091452	-0.044262	-0.319886	0.074147	-0.000141				0.419978	0.076921	-0.153751
8874	73.950000	-0.700299	0.644122	0.046020	-0.681674	0.647635	-0.162530	-0.649084	0.837527	0.085266	-0.467215	0.690384	0.189488	-0.646416	0.861683	-0.115781				-0.507021	1.131350	0.109562	-0.494255	1.069434	0.097288							-0.409261	0.781102	-0.271089	-0.298900	0.095022	-0.132295	-0.330959	0.091496	-0.044329	-0.319960	0.074184	-0.000253				0.419977	0.076931	-0.153747
8875	73.958333	-0.700364	0.644041	0.046016	-0.681702	0.647600	-0.162579	-0.649111	0.837439	0.085099	-0.467265	0.690311	0.189479	-0.646428	0.861710	-0.116016				-0.507030	1.131480	0.109770	-0.494278	1.069647	0.097852							-0.405656	0.783069	-0.271525	-0.298883	0.095021	-0.132330	-0.331062	0.091417	-0.044290	-0.319951	0.074172	-0.000209				0.419975	0.076925	-0.153746
8876	73.966667	-0.700427	0.643950	0.046016	-0.681712	0.647554	-0.162620	-0.649013	0.837331	0.084801	-0.467309	0.690228	0.189460	-0.646358	0.861731	-0.116224				-0.507058	1.131543	0.109927	-0.494430	1.069780	0.098133							-0.401942	0.784938	-0.271764	-0.298858	0.095017	-0.132374	-0.331069	0.091413	-0.044325	-0.319936	0.074169	-0.000174				0.419976	0.076923	-0.153744
8877	73.975000	-0.700495	0.643853	0.046023	-0.681796	0.647517	-0.162660	-0.649430	0.837359	0.084817	-0.467350	0.690142	0.189437	-0.646372	0.861759	-0.116479				-0.507122	1.131549	0.110090	-0.494715	1.069614	0.097952							-0.398193	0.786667	-0.271732	-0.298854	0.094989	-0.132410	-0.331092	0.091426	-0.044355	-0.319956	0.074156	-0.000189				0.419983	0.076914	-0.153747
8878	73.983333	-0.700559	0.643761	0.046037	-0.681863	0.647472	-0.162690	-0.649577	0.837304	0.084676	-0.467385	0.690054	0.189413	-0.646372	0.861795	-0.116733				-0.507183	1.131535	0.110233	-0.494844	1.069678	0.098261							-0.394558	0.788391	-0.271775	-0.298842	0.094954	-0.132437	-0.331160	0.091375	-0.044356	-0.320035	0.074181	-0.000299				0.419991	0.076912	-0.153750
8879	73.991667	-0.700618	0.643668	0.046040	-0.681940	0.647428	-0.162718	-0.649618	0.837183	0.084441	-0.467424	0.689966	0.189387	-0.646202	0.861810	-0.116976				-0.507263	1.131477	0.110410	-0.495007	1.069562	0.098190							-0.391030	0.789980	-0.271756	-0.298825	0.094943	-0.132489	-0.331190	0.091357	-0.044381	-0.319995	0.074135	-0.000229				0.419992	0.076917	-0.153750
8880	74.000000	-0.700676	0.643577	0.046050	-0.682010	0.647386	-0.162753	-0.649868	0.837246	0.084344	-0.467454	0.689888	0.189353	-0.646087	0.861859	-0.117247				-0.507358	1.131418	0.110555	-0.495104	1.069455	0.098315							-0.387596	0.791447	-0.271694	-0.298808	0.094923	-0.132529	-0.331212	0.091335	-0.044408	-0.320008	0.074133	-0.000235				0.420013	0.076853	-0.153688
8881	74.008333	-0.700719	0.643496	0.046046	-0.682082	0.647351	-0.162786	-0.649985	0.837230	0.084138	-0.467494	0.689823	0.189324	-0.645864	0.861915	-0.117536				-0.507430	1.131293	0.110630	-0.495299	1.069310	0.098227							-0.384220	0.792815	-0.271648	-0.298802	0.094890	-0.132558	-0.331218	0.091349	-0.044440	-0.320038	0.074149	-0.000287				0.420002	0.076937	-0.153741
8882	74.016667	-0.700751	0.643428	0.046037	-0.682160	0.647311	-0.162914	-0.650168	0.837203	0.083942	-0.467540	0.689765	0.189291	-0.645660	0.861980	-0.117860				-0.507521	1.131183	0.110730	-0.495396	1.069197	0.098361							-0.380897	0.794042	-0.271493	-0.298795	0.094869	-0.132588	-0.331276	0.091303	-0.044438	-0.320030	0.074149	-0.000240				0.420006	0.076943	-0.153735
8883	74.025000	-0.700766	0.643366	0.046016	-0.682246	0.647278	-0.162974	-0.650239	0.837247	0.083659	-0.467597	0.689723	0.189253	-0.645235	0.861993	-0.118113				-0.507594	1.131054	0.110817	-0.495583	1.069002	0.098265							-0.377703	0.795094	-0.271186	-0.298783	0.094845	-0.132633	-0.331286	0.091287	-0.044449	-0.320056	0.074159	-0.000295				0.420011	0.076950	-0.153735
8884	74.033333	-0.700772	0.643315	0.045990	-0.682248	0.647269	-0.163014	-0.650281	0.837295	0.083335	-0.467666	0.689692	0.189217	-0.644949	0.862068	-0.118551				-0.507696	1.130926	0.110917	-0.495602	1.068972	0.098489							-0.374633	0.796076	-0.270745	-0.298782	0.094798	-0.132665	-0.331260	0.091311	-0.044493	-0.320038	0.074140	-0.000263				0.420015	0.076953	-0.153735
8885	74.041667	-0.700772	0.643281	0.045956	-0.682283	0.647271	-0.163079	-0.650452	0.837315	0.083061	-0.467746	0.689672	0.189174	-0.644554	0.862172	-0.118985				-0.507764	1.130818	0.111005	-0.495614	1.068835	0.098615							-0.371788	0.797002	-0.270247	-0.298769	0.094771	-0.132708	-0.331298	0.091287	-0.044491	-0.320050	0.074139	-0.000276				0.420020	0.076948	-0.153739
8886	74.050000	-0.700764	0.643262	0.045910	-0.682307	0.647291	-0.163144	-0.650520	0.837404	0.082736	-0.467837	0.689656	0.189127	-0.644176	0.862311	-0.119445				-0.507841	1.130716	0.111124	-0.495615	1.068695	0.098738							-0.369143	0.797884	-0.269687	-0.298768	0.094743	-0.132741	-0.331324	0.091279	-0.044504	-0.320128	0.074174	-0.000380				0.420025	0.076941	-0.153744
8887	74.058333	-0.700762	0.643259	0.045862	-0.682273	0.647338	-0.163201	-0.650482	0.837472	0.082292	-0.467949	0.689655	0.189078	-0.643752	0.862461	-0.119900				-0.507888	1.130570	0.111248	-0.495680	1.068707	0.099036							-0.366781	0.798679	-0.269139	-0.298764	0.094713	-0.132751	-0.331337	0.091276	-0.044533	-0.320085	0.074133	-0.000301				0.420023	0.076944	-0.153743
8888	74.066667	-0.700758	0.643277	0.045799	-0.682222	0.647404	-0.163264	-0.650584	0.837568	0.081976	-0.468066	0.689657	0.189030	-0.643303	0.862633	-0.120353				-0.507936	1.130385	0.111285	-0.495703	1.068588	0.099155							-0.364661	0.799372	-0.268626	-0.298758	0.094692	-0.132756	-0.331359	0.091262	-0.044544	-0.320107	0.074127	-0.000314				0.420019	0.076951	-0.153747
8889	74.075000	-0.700756	0.643317	0.045729	-0.682209	0.647481	-0.163348	-0.650585	0.837698	0.081636	-0.468190	0.689661	0.188980	-0.642868	0.862809	-0.120801				-0.508014	1.130230	0.111395	-0.495672	1.068397	0.099150							-0.362826	0.799925	-0.268161	-0.298752	0.094669	-0.132763	-0.331409	0.091224	-0.044545	-0.320111	0.074133	-0.000331				0.420020	0.076956	-0.153752
8890	74.083333	-0.700756	0.643373	0.045653	-0.682135	0.647574	-0.163428	-0.650488	0.837791	0.081184	-0.468313	0.689676	0.188938	-0.642429	0.862998	-0.121231				-0.508044	1.130078	0.111473	-0.495631	1.068254	0.099192							-0.361185	0.800335	-0.267722	-0.298738	0.094654	-0.132761	-0.331466	0.091191	-0.044534	-0.320119	0.074142	-0.000344				0.420010	0.076959	-0.153748
8891	74.091667	-0.700745	0.643438	0.045563	-0.682043	0.647687	-0.163513	-0.650456	0.837977	0.080906	-0.468432	0.689693	0.188899	-0.641876	0.863167	-0.121617				-0.508080	1.129904	0.111488	-0.495632	1.068023	0.099127							-0.359768	0.800565	-0.267300	-0.298745	0.094626	-0.132764	-0.331484	0.091185	-0.044563	-0.320122	0.074143	-0.000350				0.420011	0.076965	-0.153752
8892	74.100000	-0.700731	0.643519	0.045468	-0.681938	0.647804	-0.163603	-0.650467	0.838104	0.080651	-0.468540	0.689716	0.188865	-0.641384	0.863347	-0.121985				-0.508082	1.129699	0.111519	-0.495593	1.067803	0.099116							-0.358517	0.800680	-0.266884	-0.298745	0.094601	-0.132760	-0.331572	0.091141	-0.044541	-0.320133	0.074154	-0.000354				0.420011	0.076961	-0.153749
8893	74.108333	-0.700708	0.643606	0.045370	-0.681807	0.647926	-0.163689	-0.650303	0.838295	0.080342	-0.468629	0.689753	0.188844	-0.640881	0.863518	-0.122314				-0.508073	1.129564	0.111596	-0.495488	1.067656	0.099300							-0.357447	0.800685	-0.266480	-0.298751	0.094575	-0.132761	-0.331524	0.091170	-0.044576	-0.320137	0.074155	-0.000362				0.420010	0.076962	-0.153754
8894	74.116667	-0.700679	0.643690	0.045276	-0.681627	0.648049	-0.163765	-0.650250	0.838433	0.080131	-0.468705	0.689792	0.188834	-0.640398	0.863685	-0.122611				-0.508042	1.129388	0.111662	-0.495389	1.067488	0.099255							-0.356475	0.800510	-0.266072	-0.298759	0.094558	-0.132770	-0.331539	0.091161	-0.044586	-0.320146	0.074155	-0.000368				0.420015	0.076954	-0.153758
8895	74.125000	-0.700648	0.643777	0.045190	-0.681438	0.648188	-0.163838	-0.650102	0.838548	0.079866	-0.468753	0.689820	0.188832	-0.639967	0.863851	-0.122873				-0.508000	1.129249	0.111747	-0.495273	1.067386	0.099327							-0.355615	0.800390	-0.265701	-0.298770	0.094531	-0.132757	-0.331503	0.091191	-0.044605	-0.320147	0.074147	-0.000375				0.420022	0.076915	-0.153734
8896	74.133333	-0.700613	0.643864	0.045110	-0.681251	0.648338	-0.163904	-0.650054	0.838655	0.079716	-0.468787	0.689858	0.188850	-0.639524	0.863986	-0.123089				-0.507966	1.129108	0.111799	-0.495094	1.067248	0.099485							-0.354848	0.800386	-0.265380	-0.298786	0.094503	-0.132738	-0.331519	0.091183	-0.044591	-0.320144	0.074154	-0.000386				0.420018	0.076955	-0.153767
8897	74.141667	-0.700558	0.643947	0.045034	-0.681044	0.648489	-0.163957	-0.649905	0.838759	0.079565	-0.468783	0.689884	0.188874	-0.639151	0.864120	-0.123247				-0.507917	1.128992	0.111855	-0.495023	1.067116	0.099481							-0.354154	0.800237	-0.265015	-0.298790	0.094485	-0.132718	-0.331514	0.091190	-0.044606	-0.320148	0.074145	-0.000388				0.420012	0.076952	-0.153768
8898	74.150000	-0.700494	0.644025	0.044970	-0.680835	0.648636	-0.164001	-0.649792	0.838864	0.079494	-0.468756	0.689901	0.188913	-0.638817	0.864244	-0.123375				-0.507833	1.128849	0.111922	-0.494917	1.067023	0.099407							-0.353533	0.800076	-0.264628	-0.298803	0.094461	-0.132705	-0.331521	0.091170	-0.044604	-0.320153	0.074137	-0.000394				0.420030	0.076883	-0.153709
8899	74.158333	-0.700442	0.644109	0.044925	-0.680603	0.648775	-0.164038	-0.649391	0.838935	0.079330	-0.468705	0.689906	0.188966	-0.638456	0.864332	-0.123447				-0.507771	1.128757	0.111962	-0.494829	1.066918	0.099445							-0.352998	0.799900	-0.264231	-0.298814	0.094450	-0.132676	-0.331497	0.091189	-0.044615	-0.320147	0.074149	-0.000402				0.420013	0.076959	-0.153760
8900	74.166667	-0.700379	0.644193	0.044892	-0.680429	0.648911	-0.164055	-0.649146	0.838955	0.079308	-0.468624	0.689906	0.189038	-0.638167	0.864422	-0.123497				-0.507698	1.128644	0.111977	-0.494732	1.066877	0.099502							-0.352535	0.799691	-0.263835	-0.298813	0.094438	-0.132659	-0.331506	0.091190	-0.044605	-0.320147	0.074152	-0.000387				0.420011	0.076958	-0.153755
8901	74.175000	-0.700290	0.644286	0.044867	-0.680211	0.649026	-0.164077	-0.649176	0.839140	0.079400	-0.468515	0.689893	0.189109	-0.637901	0.864504	-0.123511				-0.507626	1.128578	0.111988	-0.494633	1.066747	0.099398							-0.352192	0.799445	-0.263442	-0.298820	0.094419	-0.132651	-0.331532	0.091168	-0.044588	-0.320149	0.074151	-0.000371				0.420009	0.076958	-0.153754
8902	74.183333	-0.700202	0.644367	0.044860	-0.680044	0.649146	-0.164082	-0.649011	0.839210	0.079486	-0.468382	0.689886	0.189202	-0.637606	0.864564	-0.123493				-0.507534	1.128527	0.112025	-0.494517	1.066762	0.099401							-0.351920	0.799169	-0.263069	-0.298824	0.094408	-0.132646	-0.331454	0.091230	-0.044624	-0.320162	0.074140	-0.000365				0.420027	0.076877	-0.153689
8903	74.191667	-0.700104	0.644446	0.044868	-0.679864	0.649260	-0.164068	-0.648784	0.839250	0.079561	-0.468233	0.689871	0.189297	-0.637378	0.864636	-0.123446				-0.507455	1.128508	0.112047	-0.494457	1.066654	0.099336							-0.351752	0.798860	-0.262742	-0.299026	0.093526	-0.132021	-0.331541	0.091167	-0.044570	-0.320161	0.074146	-0.000361				0.420015	0.076949	-0.153755
8904	74.200000	-0.699994	0.644516	0.044890	-0.679664	0.649362	-0.164051	-0.648555	0.839301	0.079645	-0.468067	0.689867	0.189410	-0.637161	0.864721	-0.123373				-0.507359	1.128464	0.112054	-0.494377	1.066683	0.099368							-0.351672	0.798566	-0.262477	-0.298829	0.094372	-0.132632	-0.331509	0.091190	-0.044581	-0.320167	0.074140	-0.000350				0.420016	0.076950	-0.153758
8905	74.208333	-0.699883	0.644595	0.044934	-0.679493	0.649490	-0.163993	-0.648283	0.839361	0.079747	-0.467883	0.689859	0.189530	-0.636970	0.864797	-0.123291				-0.507241	1.128443	0.112089	-0.494296	1.066640	0.099332							-0.351647	0.798303	-0.262300	-0.298835	0.094370	-0.132639	-0.331480	0.091210	-0.044591	-0.320173	0.074128	-0.000340				0.420021	0.076908	-0.153727
8906	74.216667	-0.699768	0.644671	0.044977	-0.679354	0.649608	-0.163936	-0.648055	0.839422	0.079901	-0.467698	0.689863	0.189661	-0.636794	0.864871	-0.123185				-0.507121	1.128453	0.112153	-0.494203	1.066646	0.099358							-0.351653	0.798094	-0.262191	-0.298846	0.094365	-0.132640	-0.331534	0.091185	-0.044543	-0.320168	0.074118	-0.000338				0.420017	0.076941	-0.153753
8907	74.225000	-0.699658	0.644754	0.045038	-0.679223	0.649721	-0.163878	-0.647805	0.839459	0.080043	-0.467499	0.689862	0.189800	-0.636594	0.864940	-0.123062				-0.506981	1.128404	0.112167	-0.494078	1.066605	0.099324							-0.351664	0.797970	-0.262160	-0.299047	0.093484	-0.132007	-0.331531	0.091190	-0.044532	-0.320187	0.074104	-0.000328				0.420016	0.076951	-0.153757
8908	74.233333	-0.699551	0.644827	0.045102	-0.679101	0.649832	-0.163811	-0.647560	0.839496	0.080195	-0.467294	0.689864	0.189942	-0.636464	0.865010	-0.122934				-0.506845	1.128380	0.112215	-0.493949	1.066606	0.099333							-0.351654	0.797910	-0.262163	-0.298888	0.094278	-0.132601	-0.331537	0.091189	-0.044529	-0.320182	0.074100	-0.000314				0.420015	0.076949	-0.153752
8909	74.241667	-0.699438	0.644896	0.045168	-0.678993	0.649930	-0.163747	-0.647268	0.839553	0.080349	-0.467081	0.689864	0.190085	-0.636358	0.865070	-0.122792				-0.506663	1.128347	0.112252	-0.493821	1.066611	0.099346							-0.351616	0.797925	-0.262187	-0.298863	0.094330	-0.132642	-0.331445	0.091245	-0.044556	-0.320210	0.074113	-0.000345				0.420025	0.076913	-0.153723
8910	74.250000	-0.699305	0.644958	0.045220	-0.678926	0.650032	-0.163672	-0.646969	0.839625	0.080526	-0.466866	0.689866	0.190226	-0.636276	0.865124	-0.122659				-0.506479	1.128308	0.112294	-0.493689	1.066559	0.099327							-0.351547	0.797982	-0.262217	-0.299060	0.093449	-0.132021	-0.331516	0.091203	-0.044494	-0.320182	0.074109	-0.000289				0.420021	0.076948	-0.153759
8911	74.258333	-0.699219	0.645040	0.045303	-0.678821	0.650109	-0.163605	-0.646767	0.839658	0.080746	-0.466636	0.689851	0.190359	-0.636202	0.865181	-0.122500				-0.506323	1.128280	0.112313	-0.493555	1.066533	0.099309							-0.351462	0.798082	-0.262243	-0.299015	0.093805	-0.132325	-0.331482	0.091220	-0.044500	-0.320182	0.074106	-0.000279				0.420026	0.076954	-0.153760
8912	74.266667	-0.699120	0.645090	0.045369	-0.678760	0.650190	-0.163533	-0.646597	0.839682	0.080957	-0.466411	0.689853	0.190495	-0.636135	0.865224	-0.122349				-0.506159	1.128293	0.112408	-0.493375	1.066572	0.099531							-0.351370	0.798201	-0.262257	-0.298947	0.094176	-0.132630	-0.331401	0.091277	-0.044531	-0.320177	0.074105	-0.000277				0.420026	0.076948	-0.153763
8913	74.275000	-0.699026	0.645134	0.045439	-0.678677	0.650249	-0.163474	-0.646375	0.839718	0.081137	-0.466183	0.689849	0.190623	-0.636093	0.865273	-0.122204				-0.505972	1.128269	0.112487	-0.493247	1.066541	0.099388							-0.351258	0.798288	-0.262251	-0.299053	0.093720	-0.132368	-0.331487	0.091211	-0.044482	-0.320183	0.074100	-0.000267				0.420027	0.076950	-0.153772
8914	74.283333	-0.698941	0.645172	0.045508	-0.678582	0.650314	-0.163403	-0.646239	0.839716	0.081341	-0.465957	0.689851	0.190747	-0.636057	0.865316	-0.122063				-0.505759	1.128216	0.112537	-0.493089	1.066438	0.099243							-0.351144	0.798391	-0.262235	-0.300064	0.092305	-0.131225	-0.331419	0.091275	-0.044514	-0.320192	0.074099	-0.000271				0.420023	0.076951	-0.153777
8915	74.291667	-0.698832	0.645203	0.045561	-0.678544	0.650366	-0.163348	-0.646027	0.839720	0.081474	-0.465740	0.689856	0.190865	-0.636025	0.865362	-0.121926				-0.505574	1.128264	0.112671	-0.492981	1.066526	0.099436							-0.351034	0.798613	-0.262244	-0.299065	0.093644	-0.132428	-0.331464	0.091235	-0.044474	-0.320208	0.074078	-0.000263				0.420018	0.076952	-0.153779
8916	74.300000	-0.698763	0.645223	0.045619	-0.678516	0.650413	-0.163302	-0.645882	0.839723	0.081643	-0.465533	0.689866	0.190977	-0.636001	0.865405	-0.121809				-0.505367	1.128269	0.112760	-0.492833	1.066558	0.099796							-0.350924	0.798837	-0.262245	-0.298986	0.094028	-0.132762	-0.331427	0.091261	-0.044495	-0.320214	0.074065	-0.000261				0.420018	0.076948	-0.153780
8917	74.308333	-0.698696	0.645236	0.045673	-0.678460	0.650451	-0.163261	-0.645680	0.839773	0.081763	-0.465334	0.689877	0.191071	-0.635980	0.865436	-0.121709				-0.505111	1.128178	0.112726	-0.492732	1.066537	0.099594							-0.350812	0.798987	-0.262232	-0.299164	0.093147	-0.132186	-0.331503	0.091211	-0.044457	-0.320219	0.074060	-0.000254				0.420021	0.076951	-0.153781
8918	74.316667	-0.698643	0.645242	0.045715	-0.678437	0.650489	-0.163232	-0.645524	0.839801	0.081867	-0.465163	0.689883	0.191162	-0.635966	0.865467	-0.121633				-0.504876	1.128210	0.112874	-0.492617	1.066551	0.099370							-0.350717	0.799127	-0.262234	-0.299161	0.093115	-0.132220	-0.331516	0.091218	-0.044456	-0.320225	0.074057	-0.000253				0.420026	0.076947	-0.153783
8919	74.325000	-0.698589	0.645240	0.045766	-0.678419	0.650515	-0.163212	-0.645456	0.839802	0.082004	-0.465015	0.689879	0.191228	-0.635947	0.865491	-0.121569				-0.504667	1.128217	0.113005	-0.492512	1.066514	0.099570							-0.350633	0.799269	-0.262247	-0.299168	0.093073	-0.132237	-0.331516	0.091209	-0.044463	-0.320237	0.074061	-0.000251				0.420022	0.076943	-0.153784
8920	74.333333	-0.698546	0.645244	0.045850	-0.678417	0.650546	-0.163189	-0.645328	0.839803	0.082063	-0.464886	0.689873	0.191278	-0.635941	0.865514	-0.121524				-0.504439	1.128216	0.113177	-0.492438	1.066544	0.099884							-0.350556	0.799403	-0.262282	-0.299175	0.093052	-0.132266	-0.331545	0.091186	-0.044461	-0.320242	0.074058	-0.000237				0.420027	0.076941	-0.153793
8921	74.341667	-0.698505	0.645246	0.045937	-0.678425	0.650576	-0.163173	-0.645322	0.839804	0.082197	-0.464783	0.689852	0.191305	-0.635943	0.865536	-0.121483				-0.504253	1.128199	0.113303	-0.492254	1.066580	0.099922							-0.350506	0.799527	-0.262338	-0.299649	0.092538	-0.131847	-0.331559	0.091187	-0.044456	-0.320242	0.074065	-0.000246				0.420023	0.076941	-0.153796
8922	74.350000	-0.698475	0.645240	0.046009	-0.678443	0.650603	-0.163157	-0.645322	0.839789	0.082310	-0.464704	0.689824	0.191321	-0.635932	0.865578	-0.121424				-0.504057	1.128169	0.113451	-0.492188	1.066544	0.100173							-0.350480	0.799632	-0.262421	-0.300132	0.092014	-0.131430	-0.331533	0.091207	-0.044487	-0.320247	0.074059	-0.000256				0.420023	0.076943	-0.153802
8923	74.358333	-0.698459	0.645230	0.046075	-0.678461	0.650623	-0.163149	-0.645151	0.839729	0.082302	-0.464633	0.689785	0.191311	-0.635939	0.865611	-0.121391				-0.503912	1.128165	0.113660	-0.492018	1.066537	0.100132							-0.350487	0.799708	-0.262514	-0.299196	0.092975	-0.132333	-0.331579	0.091171	-0.044473	-0.320260	0.074044	-0.000252				0.420032	0.076907	-0.153769
8924	74.366667	-0.698452	0.645212	0.046116	-0.678479	0.650641	-0.163147	-0.644989	0.839656	0.082288	-0.464589	0.689734	0.191290	-0.635966	0.865644	-0.121371				-0.503698	1.128083	0.113733	-0.491906	1.066490	0.100451							-0.350518	0.799753	-0.262602	-0.300166	0.091952	-0.131449	-0.331607	0.091153	-0.044485	-0.320279	0.074031	-0.000264				0.420022	0.076948	-0.153794
8925	74.375000	-0.698460	0.645191	0.046135	-0.678502	0.650648	-0.163157	-0.645082	0.839686	0.082380	-0.464554	0.689675	0.191254	-0.635970	0.865674	-0.121348				-0.503587	1.128067	0.113916	-0.491843	1.066426	0.100322							-0.350558	0.799775	-0.262679	-0.300169	0.091941	-0.131490	-0.331569	0.091172	-0.044521	-0.320272	0.074038	-0.000287				0.420022	0.076945	-0.153795
8926	74.383333	-0.698476	0.645162	0.046137	-0.678524	0.650645	-0.163172	-0.644948	0.839626	0.082347	-0.464532	0.689609	0.191203	-0.635974	0.865691	-0.121338				-0.503484	1.128058	0.114095	-0.491754	1.066246	0.100130							-0.350584	0.799805	-0.262743	-0.300187	0.091903	-0.131508	-0.331560	0.091168	-0.044537	-0.320279	0.074043	-0.000299				0.420021	0.076948	-0.153802
8927	74.391667	-0.698513	0.645123	0.046137	-0.678542	0.650634	-0.163197	-0.644884	0.839606	0.082316	-0.464525	0.689546	0.191148	-0.635976	0.865709	-0.121336				-0.503330	1.127977	0.114126	-0.491665	1.066241	0.100386							-0.350567	0.799743	-0.262778	-0.300200	0.091863	-0.131524	-0.331614	0.091134	-0.044521	-0.320284	0.074040	-0.000308				0.420027	0.076943	-0.153802
8928	74.400000	-0.698559	0.645077	0.046139	-0.678566	0.650620	-0.163227	-0.644838	0.839586	0.082287	-0.464522	0.689475	0.191088	-0.635981	0.865715	-0.121351				-0.503198	1.127913	0.114138	-0.491677	1.066140	0.100157							-0.350529	0.799831	-0.262846	-0.300198	0.091841	-0.131552	-0.331562	0.091174	-0.044563	-0.320287	0.074048	-0.000319				0.420040	0.076871	-0.153742
8929	74.408333	-0.698593	0.645035	0.046135	-0.678590	0.650604	-0.163254	-0.645166	0.839669	0.082458	-0.464530	0.689411	0.191024	-0.635987	0.865720	-0.121363				-0.503100	1.127876	0.114246	-0.491594	1.066154	0.100338							-0.350450	0.799966	-0.262934	-0.300206	0.091836	-0.131570	-0.331642	0.091106	-0.044546	-0.320275	0.074066	-0.000331				0.420026	0.076944	-0.153793
8930	74.416667	-0.698623	0.644990	0.046137	-0.678634	0.650591	-0.163276	-0.644998	0.839546	0.082395	-0.464543	0.689350	0.190962	-0.635999	0.865724	-0.121379				-0.503035	1.127844	0.114304	-0.491555	1.066185	0.100583							-0.350339	0.800140	-0.263048	-0.299947	0.092491	-0.131936	-0.331636	0.091111	-0.044557	-0.320286	0.074063	-0.000333				0.420027	0.076941	-0.153791
8931	74.425000	-0.698659	0.644958	0.046134	-0.678653	0.650576	-0.163294	-0.645008	0.839537	0.082390	-0.464560	0.689289	0.190897	-0.636015	0.865729	-0.121403				-0.502987	1.127828	0.114351	-0.491543	1.066140	0.100587							-0.350203	0.800471	-0.263216	-0.300227	0.091805	-0.131584	-0.331618	0.091132	-0.044595	-0.320291	0.074059	-0.000342				0.420033	0.076911	-0.153755
8932	74.433333	-0.698693	0.644922	0.046134	-0.678697	0.650568	-0.163308	-0.645193	0.839636	0.082424	-0.464584	0.689239	0.190836	-0.636042	0.865746	-0.121425				-0.502952	1.127819	0.114393	-0.491604	1.066123	0.100390							-0.350038	0.800708	-0.263380	-0.300230	0.091817	-0.131598	-0.331632	0.091138	-0.044609	-0.320296	0.074060	-0.000356				0.420030	0.076947	-0.153773
8933	74.441667	-0.698722	0.644906	0.046140	-0.678737	0.650558	-0.163320	-0.645192	0.839568	0.082425	-0.464608	0.689197	0.190776	-0.636053	0.865769	-0.121458				-0.502949	1.127841	0.114461	-0.491563	1.066077	0.100522							-0.349879	0.800948	-0.263563	-0.300243	0.091796	-0.131584	-0.331647	0.091125	-0.044613	-0.320294	0.074059	-0.000368				0.420024	0.076956	-0.153769
8934	74.450000	-0.698743	0.644888	0.046138	-0.678777	0.650549	-0.163332	-0.645087	0.839526	0.082345	-0.464630	0.689167	0.190721	-0.636063	0.865794	-0.121495				-0.502939	1.127864	0.114443	-0.491609	1.066106	0.100582							-0.349764	0.801167	-0.263754	-0.300229	0.091809	-0.131596	-0.331654	0.091105	-0.044619	-0.320300	0.074055	-0.000380				0.420028	0.076946	-0.153759
8935	74.458333	-0.698766	0.644885	0.046128	-0.678814	0.650537	-0.163348	-0.645003	0.839527	0.082215	-0.464657	0.689158	0.190671	-0.636069	0.865815	-0.121542				-0.502945	1.127889	0.114488	-0.491680	1.066168	0.100516							-0.349723	0.801319	-0.263961	-0.300240	0.091788	-0.131609	-0.331705	0.091077	-0.044604	-0.320292	0.074058	-0.000391				0.420038	0.076916	-0.153730
8936	74.466667	-0.698791	0.644899	0.046119	-0.678844	0.650522	-0.163372	-0.645025	0.839531	0.082178	-0.464684	0.689161	0.190628	-0.636069	0.865833	-0.121588				-0.502963	1.127919	0.114488	-0.491736	1.066200	0.100403							-0.349763	0.801421	-0.264169	-0.300258	0.091752	-0.131592	-0.331706	0.091075	-0.044615	-0.320298	0.074054	-0.000404				0.420030	0.076959	-0.153761
8937	74.475000	-0.698808	0.644904	0.046100	-0.678859	0.650514	-0.163400	-0.645107	0.839551	0.082193	-0.464710	0.689171	0.190590	-0.636061	0.865845	-0.121629				-0.502988	1.127961	0.114469	-0.491742	1.066231	0.100581							-0.349882	0.801469	-0.264390	-0.300268	0.091730	-0.131591	-0.331712	0.091064	-0.044620	-0.320290	0.074059	-0.000399				0.420033	0.076952	-0.153756
8938	74.483333	-0.698828	0.644914	0.046080	-0.678866	0.650509	-0.163425	-0.645070	0.839559	0.082103	-0.464737	0.689204	0.190559	-0.636061	0.865854	-0.121664				-0.503029	1.128005	0.114437	-0.491789	1.066303	0.100572							-0.350020	0.801396	-0.264601	-0.300264	0.091737	-0.131605	-0.331649	0.091099	-0.044658	-0.320287	0.074076	-0.000408				0.420035	0.076945	-0.153747
8939	74.491667	-0.698846	0.644908	0.046061	-0.678861	0.650503	-0.163451	-0.645287	0.839630	0.082197	-0.464762	0.689220	0.190535	-0.636074	0.865848	-0.121696				-0.503070	1.128030	0.114378	-0.491907	1.066313	0.100393							-0.350161	0.801459	-0.264835	-0.300255	0.091760	-0.131612	-0.331611	0.091131	-0.044677	-0.320291	0.074073	-0.000399				0.420037	0.076948	-0.153743
8940	74.500000	-0.698861	0.644911	0.046037	-0.678847	0.650498	-0.163474	-0.645509	0.839653	0.082261	-0.464782	0.689255	0.190513	-0.636104	0.865844	-0.121719				-0.503132	1.128070	0.114312	-0.491987	1.066378	0.100207							-0.350286	0.801566	-0.265080	-0.300247	0.091778	-0.131624	-0.331593	0.091135	-0.044688	-0.320277	0.074089	-0.000411				0.420035	0.076951	-0.153738
8941	74.508333	-0.698875	0.644917	0.046026	-0.678847	0.650490	-0.163489	-0.645483	0.839691	0.082247	-0.464798	0.689288	0.190493	-0.636129	0.865836	-0.121723				-0.503214	1.128086	0.114192	-0.492002	1.066216	0.100382							-0.350400	0.801842	-0.265359	-0.300131	0.092089	-0.131777	-0.331630	0.091118	-0.044668	-0.320287	0.074078	-0.000408				0.420036	0.076952	-0.153736
8942	74.516667	-0.698882	0.644919	0.046024	-0.678813	0.650482	-0.163491	-0.645151	0.839586	0.082043	-0.464799	0.689319	0.190473	-0.636180	0.865812	-0.121735				-0.503317	1.128127	0.114071	-0.492140	1.066476	0.100356							-0.350475	0.802032	-0.265617	-0.300253	0.091777	-0.131625	-0.331714	0.091050	-0.044630	-0.320291	0.074074	-0.000407				0.420036	0.076951	-0.153734
8943	74.525000	-0.698880	0.644919	0.046035	-0.678803	0.650475	-0.163491	-0.645285	0.839638	0.082113	-0.464788	0.689349	0.190452	-0.636241	0.865814	-0.121722				-0.503412	1.128174	0.113976	-0.492264	1.066552	0.100247							-0.350533	0.802263	-0.265872	-0.300272	0.091763	-0.131616	-0.331687	0.091074	-0.044653	-0.320293	0.074062	-0.000427				0.420036	0.076949	-0.153738
8944	74.533333	-0.698873	0.644925	0.046048	-0.678796	0.650463	-0.163487	-0.645168	0.839581	0.082068	-0.464769	0.689374	0.190427	-0.636296	0.865798	-0.121707				-0.503511	1.128227	0.113886	-0.492327	1.066672	0.100091							-0.350580	0.802508	-0.266117	-0.300272	0.091746	-0.131619	-0.331651	0.091095	-0.044675	-0.320296	0.074060	-0.000431				0.420028	0.076955	-0.153744
8945	74.541667	-0.698862	0.644929	0.046064	-0.678813	0.650444	-0.163479	-0.645217	0.839558	0.082113	-0.464728	0.689397	0.190402	-0.636341	0.865781	-0.121687				-0.503613	1.128299	0.113789	-0.492495	1.066666	0.099891							-0.350617	0.802712	-0.266330	-0.300015	0.092416	-0.131980	-0.331706	0.091066	-0.044655	-0.320294	0.074067	-0.000430				0.420029	0.076950	-0.153751
8946	74.550000	-0.698846	0.644929	0.046084	-0.678802	0.650431	-0.163462	-0.645295	0.839536	0.082183	-0.464678	0.689419	0.190380	-0.636404	0.865744	-0.121698				-0.503719	1.128373	0.113707	-0.492544	1.066703	0.099832							-0.350667	0.802909	-0.266541	-0.300276	0.091739	-0.131628	-0.331718	0.091064	-0.044652	-0.320297	0.074066	-0.000423				0.420044	0.076876	-0.153694
8947	74.558333	-0.698827	0.644920	0.046105	-0.678814	0.650415	-0.163447	-0.645461	0.839625	0.082249	-0.464627	0.689441	0.190366	-0.636453	0.865728	-0.121686				-0.503840	1.128485	0.113627	-0.492740	1.066697	0.099420							-0.350735	0.803192	-0.266751	-0.300277	0.091744	-0.131624	-0.331716	0.091054	-0.044659	-0.320284	0.074081	-0.000428				0.420035	0.076950	-0.153752
8948	74.566667	-0.698810	0.644917	0.046122	-0.678816	0.650396	-0.163432	-0.645514	0.839581	0.082266	-0.464573	0.689459	0.190354	-0.636494	0.865707	-0.121689				-0.503941	1.128532	0.113529	-0.492845	1.066762	0.099374							-0.350822	0.803446	-0.266944	-0.300285	0.091752	-0.131611	-0.331696	0.091079	-0.044647	-0.320291	0.074077	-0.000410				0.420030	0.076955	-0.153757
8949	74.575000	-0.698785	0.644917	0.046129	-0.678836	0.650385	-0.163427	-0.645545	0.839593	0.082302	-0.464530	0.689476	0.190342	-0.636535	0.865697	-0.121694				-0.504041	1.128639	0.113487	-0.492956	1.066860	0.099373							-0.350935	0.803601	-0.267103	-0.300021	0.092417	-0.131947	-0.331707	0.091065	-0.044643	-0.320291	0.074070	-0.000412				0.420032	0.076957	-0.153751
8950	74.583333	-0.698764	0.644903	0.046122	-0.678815	0.650377	-0.163417	-0.645445	0.839582	0.082203	-0.464503	0.689485	0.190338	-0.636574	0.865691	-0.121699				-0.504136	1.128726	0.113452	-0.493039	1.066903	0.099313							-0.351089	0.803716	-0.267254	-0.300287	0.091759	-0.131596	-0.331624	0.091130	-0.044684	-0.320294	0.074062	-0.000402				0.420044	0.076891	-0.153694
8951	74.591667	-0.698755	0.644906	0.046118	-0.678807	0.650373	-0.163420	-0.645586	0.839522	0.082238	-0.464492	0.689504	0.190338	-0.636634	0.865693	-0.121712				-0.504242	1.128806	0.113425	-0.493142	1.066969	0.099325							-0.351288	0.803796	-0.267416	-0.300283	0.091745	-0.131586	-0.331709	0.091059	-0.044622	-0.320294	0.074062	-0.000408				0.420033	0.076961	-0.153757
8952	74.600000	-0.698753	0.644925	0.046108	-0.678786	0.650368	-0.163433	-0.645639	0.839514	0.082230	-0.464499	0.689524	0.190338	-0.636695	0.865700	-0.121719				-0.504346	1.128885	0.113400	-0.493215	1.067050	0.099281							-0.351529	0.803844	-0.267592	-0.300293	0.091726	-0.131583	-0.331704	0.091070	-0.044630	-0.320301	0.074055	-0.000405				0.420036	0.076958	-0.153762
8953	74.608333	-0.698751	0.644925	0.046086	-0.678763	0.650361	-0.163451	-0.645299	0.839413	0.081990	-0.464534	0.689537	0.190334	-0.636735	0.865693	-0.121737				-0.504455	1.128942	0.113377	-0.493295	1.067115	0.099336							-0.351819	0.803866	-0.267780	-0.300299	0.091708	-0.131582	-0.331635	0.091110	-0.044650	-0.320309	0.074049	-0.000402				0.420035	0.076920	-0.153738
8954	74.616667	-0.698759	0.644923	0.046062	-0.678734	0.650360	-0.163475	-0.645366	0.839381	0.081961	-0.464587	0.689546	0.190335	-0.636773	0.865680	-0.121756				-0.504573	1.129021	0.113380	-0.493441	1.067208	0.099419							-0.352140	0.803857	-0.267982	-0.300291	0.091705	-0.131608	-0.331691	0.091076	-0.044618	-0.320311	0.074057	-0.000404				0.420046	0.076879	-0.153713
8955	74.625000	-0.698767	0.644919	0.046034	-0.678701	0.650355	-0.163496	-0.645542	0.839335	0.082001	-0.464664	0.689555	0.190345	-0.636810	0.865660	-0.121781				-0.504673	1.129082	0.113379	-0.493527	1.067294	0.099321							-0.352491	0.803791	-0.268207	-0.300289	0.091655	-0.131606	-0.331677	0.091096	-0.044640	-0.320309	0.074049	-0.000397				0.420029	0.076950	-0.153774
8956	74.633333	-0.698779	0.644919	0.046011	-0.678705	0.650344	-0.163529	-0.645607	0.839300	0.081947	-0.464753	0.689560	0.190351	-0.636848	0.865639	-0.121809				-0.504782	1.129144	0.113380	-0.493578	1.067342	0.099473							-0.352894	0.803688	-0.268459	-0.300284	0.091639	-0.131615	-0.331725	0.091063	-0.044625	-0.320335	0.074039	-0.000385				0.420034	0.076951	-0.153775
8957	74.641667	-0.698793	0.644887	0.045979	-0.678662	0.650329	-0.163550	-0.645717	0.839274	0.081910	-0.464851	0.689566	0.190355	-0.636899	0.865612	-0.121849				-0.504921	1.129192	0.113450	-0.493751	1.067370	0.099466							-0.353358	0.803514	-0.268727	-0.300287	0.091596	-0.131595	-0.331752	0.091038	-0.044595	-0.320327	0.074049	-0.000379				0.420029	0.076948	-0.153772
8958	74.650000	-0.698810	0.644866	0.045950	-0.678661	0.650317	-0.163566	-0.645804	0.839234	0.081848	-0.464958	0.689571	0.190361	-0.636957	0.865581	-0.121886				-0.505078	1.129248	0.113490	-0.493846	1.067381	0.099555							-0.353866	0.803283	-0.269022	-0.300288	0.091583	-0.131594	-0.331733	0.091075	-0.044627	-0.320340	0.074041	-0.000374				0.420030	0.076951	-0.153766
8959	74.658333	-0.698835	0.644833	0.045930	-0.678631	0.650291	-0.163588	-0.646043	0.839215	0.081830	-0.465068	0.689577	0.190368	-0.637030	0.865537	-0.121921				-0.505228	1.129273	0.113520	-0.493980	1.067437	0.099637							-0.354410	0.802994	-0.269318	-0.300281	0.091556	-0.131604	-0.331666	0.091125	-0.044646	-0.320346	0.074045	-0.000377				0.420032	0.076959	-0.153768
8960	74.666667	-0.698863	0.644803	0.045910	-0.678613	0.650258	-0.163611	-0.646217	0.839229	0.081785	-0.465169	0.689581	0.190371	-0.637120	0.865489	-0.121960				-0.505369	1.129283	0.113589	-0.494154	1.067642	0.099920							-0.355010	0.802653	-0.269630	-0.300285	0.091532	-0.131616	-0.331708	0.091095	-0.044641	-0.320352	0.074038	-0.000382				0.420028	0.076952	-0.153761
8961	74.675000	-0.698903	0.644762	0.045906	-0.678641	0.650224	-0.163622	-0.646430	0.839112	0.081752	-0.465271	0.689576	0.190371	-0.637231	0.865438	-0.121986				-0.505560	1.129277	0.113558	-0.494419	1.067574	0.100025							-0.355632	0.802281	-0.269965	-0.300273	0.091527	-0.131635	-0.331752	0.091072	-0.044613	-0.320355	0.074034	-0.000386				0.420028	0.076957	-0.153771
8962	74.683333	-0.698942	0.644706	0.045904	-0.678680	0.650176	-0.163626	-0.646561	0.839034	0.081691	-0.465362	0.689571	0.190364	-0.637355	0.865374	-0.122002				-0.505753	1.129264	0.113565	-0.494558	1.067535	0.099901							-0.356273	0.801884	-0.270278	-0.300290	0.091482	-0.131634	-0.331753	0.091051	-0.044603	-0.320348	0.074018	-0.000390				0.420028	0.076953	-0.153774
8963	74.691667	-0.698990	0.644622	0.045907	-0.678720	0.650125	-0.163633	-0.646636	0.839051	0.081687	-0.465452	0.689562	0.190357	-0.637506	0.865290	-0.122014				-0.505958	1.129230	0.113561	-0.494750	1.067507	0.100124							-0.356900	0.801485	-0.270572	-0.300286	0.091465	-0.131651	-0.331716	0.091088	-0.044634	-0.320354	0.074029	-0.000393				0.420030	0.076955	-0.153781
8964	74.700000	-0.699047	0.644544	0.045926	-0.678774	0.650063	-0.163630	-0.646895	0.838925	0.081709	-0.465535	0.689546	0.190352	-0.637724	0.865218	-0.122024				-0.506175	1.129187	0.113546	-0.495012	1.067392	0.099588							-0.357548	0.801101	-0.270855	-0.300282	0.091453	-0.131668	-0.331726	0.091087	-0.044617	-0.320352	0.074024	-0.000381				0.420030	0.076958	-0.153785
8965	74.708333	-0.699103	0.644467	0.045946	-0.678854	0.649991	-0.163611	-0.647025	0.838856	0.081716	-0.465610	0.689527	0.190339	-0.637920	0.865129	-0.122007				-0.506398	1.129130	0.113489	-0.495184	1.067359	0.099566							-0.358165	0.800755	-0.271088	-0.300282	0.091437	-0.131657	-0.331692	0.091103	-0.044630	-0.320344	0.074024	-0.000382				0.420030	0.076955	-0.153783
8966	74.716667	-0.699162	0.644386	0.045978	-0.678950	0.649905	-0.163586	-0.647167	0.838794	0.081740	-0.465682	0.689511	0.190327	-0.638140	0.865038	-0.121974				-0.506653	1.129077	0.113382	-0.495441	1.067361	0.099424							-0.358780	0.800434	-0.271287	-0.300289	0.091426	-0.131647	-0.331746	0.091053	-0.044595	-0.320343	0.074028	-0.000375				0.420032	0.076956	-0.153774
8967	74.725000	-0.699234	0.644308	0.046022	-0.679025	0.649811	-0.163563	-0.647266	0.838756	0.081767	-0.465742	0.689494	0.190312	-0.638391	0.864950	-0.121931				-0.506888	1.129019	0.113326	-0.495695	1.067394	0.099451							-0.359395	0.800166	-0.271443	-0.300287	0.091432	-0.131636	-0.331671	0.091107	-0.044624	-0.320349	0.074036	-0.000369				0.420032	0.076959	-0.153767
8968	74.733333	-0.699309	0.644226	0.046067	-0.679149	0.649721	-0.163524	-0.647357	0.838724	0.081809	-0.465797	0.689476	0.190298	-0.638716	0.864879	-0.121882				-0.507196	1.128994	0.113213	-0.495996	1.067348	0.099657							-0.359994	0.799929	-0.271566	-0.300285	0.091442	-0.131626	-0.331693	0.091086	-0.044616	-0.320340	0.074041	-0.000365				0.420028	0.076975	-0.153769
8969	74.741667	-0.699398	0.644148	0.046125	-0.679291	0.649621	-0.163474	-0.647603	0.838645	0.081951	-0.465840	0.689470	0.190274	-0.638990	0.864794	-0.121806				-0.507479	1.128988	0.113086	-0.496255	1.067360	0.099506							-0.360570	0.799719	-0.271654	-0.300297	0.091441	-0.131620	-0.331732	0.091064	-0.044590	-0.320334	0.074049	-0.000366				0.420030	0.076964	-0.153764
8970	74.750000	-0.699488	0.644072	0.046195	-0.679440	0.649518	-0.163423	-0.647626	0.838613	0.081952	-0.465881	0.689470	0.190248	-0.639283	0.864710	-0.121721				-0.507770	1.128972	0.112969	-0.496530	1.067383	0.099309							-0.361130	0.799530	-0.271697	-0.300284	0.091461	-0.131650	-0.331668	0.091114	-0.044618	-0.320333	0.074043	-0.000372				0.420043	0.076883	-0.153706
8971	74.758333	-0.699613	0.643986	0.046272	-0.679598	0.649410	-0.163370	-0.647906	0.838518	0.082101	-0.465918	0.689482	0.190225	-0.639634	0.864629	-0.121649				-0.508059	1.128978	0.112849	-0.496887	1.067293	0.098921							-0.361635	0.799369	-0.271704	-0.300299	0.091451	-0.131645	-0.331677	0.091118	-0.044623	-0.320332	0.074040	-0.000369				0.420032	0.076950	-0.153765
8972	74.766667	-0.699702	0.643918	0.046342	-0.679782	0.649297	-0.163313	-0.648037	0.838469	0.082171	-0.465955	0.689502	0.190197	-0.639967	0.864543	-0.121576				-0.508357	1.128995	0.112718	-0.497157	1.067298	0.098688							-0.362106	0.799228	-0.271663	-0.300302	0.091447	-0.131637	-0.331689	0.091114	-0.044602	-0.320327	0.074038	-0.000377				0.420030	0.076945	-0.153759
8973	74.775000	-0.699807	0.643854	0.046410	-0.679954	0.649176	-0.163260	-0.648177	0.838419	0.082240	-0.465991	0.689537	0.190170	-0.640273	0.864452	-0.121491				-0.508663	1.129038	0.112620	-0.497479	1.067355	0.098658							-0.362531	0.799126	-0.271575	-0.300310	0.091457	-0.131635	-0.331700	0.091107	-0.044603	-0.320314	0.074047	-0.000370				0.420033	0.076947	-0.153754
8974	74.783333	-0.699904	0.643779	0.046471	-0.680132	0.649053	-0.163211	-0.648341	0.838377	0.082299	-0.466037	0.689579	0.190140	-0.640593	0.864338	-0.121445				-0.508986	1.129106	0.112507	-0.497803	1.067484	0.098443							-0.362913	0.799046	-0.271457	-0.300294	0.091492	-0.131651	-0.331632	0.091161	-0.044629	-0.320313	0.074051	-0.000357				0.420029	0.076955	-0.153746
8975	74.791667	-0.700001	0.643710	0.046526	-0.680312	0.648925	-0.163169	-0.648497	0.838335	0.082340	-0.466084	0.689625	0.190108	-0.640943	0.864259	-0.121405				-0.509274	1.129177	0.112412	-0.498121	1.067539	0.098293							-0.363274	0.798989	-0.271321	-0.300312	0.091491	-0.131628	-0.331687	0.091109	-0.044592	-0.320296	0.074068	-0.000360				0.420027	0.076959	-0.153740
8976	74.800000	-0.700101	0.643625	0.046568	-0.680488	0.648798	-0.163133	-0.648660	0.838288	0.082365	-0.466145	0.689666	0.190068	-0.641231	0.864166	-0.121362				-0.509598	1.129277	0.112271	-0.498396	1.067675	0.098277							-0.363606	0.798953	-0.271185	-0.300317	0.091494	-0.131625	-0.331687	0.091110	-0.044591	-0.320292	0.074065	-0.000348				0.420025	0.076966	-0.153732
8977	74.808333	-0.700198	0.643551	0.046597	-0.680693	0.648680	-0.163111	-0.648803	0.838255	0.082350	-0.466229	0.689718	0.190027	-0.641507	0.864081	-0.121351				-0.509882	1.129381	0.112167	-0.498747	1.067762	0.098168							-0.363911	0.798963	-0.271073	-0.300190	0.091826	-0.131797	-0.331692	0.091096	-0.044578	-0.320286	0.074067	-0.000358				0.420025	0.076959	-0.153733
8978	74.816667	-0.700293	0.643472	0.046621	-0.680865	0.648566	-0.163099	-0.648947	0.838226	0.082302	-0.466320	0.689763	0.189982	-0.641827	0.864011	-0.121367				-0.510211	1.129501	0.112036	-0.499131	1.067836	0.097635							-0.364188	0.798996	-0.270980	-0.300311	0.091497	-0.131646	-0.331654	0.091130	-0.044602	-0.320283	0.074070	-0.000366				0.420032	0.076961	-0.153738
8979	74.825000	-0.700393	0.643388	0.046635	-0.681003	0.648460	-0.163093	-0.649273	0.838117	0.082300	-0.466427	0.689804	0.189937	-0.642081	0.863934	-0.121410				-0.510550	1.129620	0.111956	-0.499437	1.067946	0.097717							-0.364435	0.799076	-0.270940	-0.300303	0.091502	-0.131663	-0.331612	0.091159	-0.044645	-0.320284	0.074069	-0.000375				0.420030	0.076960	-0.153741
8980	74.833333	-0.700495	0.643309	0.046638	-0.681123	0.648364	-0.163095	-0.649500	0.838063	0.082245	-0.466558	0.689853	0.189891	-0.642315	0.863853	-0.121461				-0.510891	1.129797	0.111896	-0.499849	1.068026	0.097724							-0.364652	0.799193	-0.270953	-0.300291	0.091510	-0.131690	-0.331637	0.091134	-0.044619	-0.320287	0.074064	-0.000381				0.420028	0.076949	-0.153740
8981	74.841667	-0.700618	0.643215	0.046642	-0.681222	0.648274	-0.163106	-0.649677	0.838017	0.082138	-0.466699	0.689900	0.189834	-0.642528	0.863771	-0.121538				-0.511215	1.129897	0.111767	-0.500140	1.068294	0.097467							-0.364845	0.799339	-0.271025	-0.300171	0.091825	-0.131866	-0.331656	0.091117	-0.044612	-0.320284	0.074059	-0.000381				0.420032	0.076945	-0.153739
8982	74.850000	-0.700713	0.643139	0.046628	-0.681305	0.648189	-0.163121	-0.649966	0.837923	0.082062	-0.466857	0.689947	0.189780	-0.642729	0.863675	-0.121633				-0.511587	1.130081	0.111734	-0.500489	1.068352	0.097352							-0.365020	0.799500	-0.271143	-0.300294	0.091490	-0.131709	-0.331636	0.091129	-0.044625	-0.320285	0.074068	-0.000387				0.420033	0.076951	-0.153739
8983	74.858333	-0.700801	0.643071	0.046615	-0.681326	0.648109	-0.163147	-0.650248	0.837851	0.081928	-0.467031	0.689988	0.189722	-0.642962	0.863591	-0.121757				-0.511964	1.130234	0.111650	-0.500888	1.068593	0.097388							-0.365185	0.799646	-0.271311	-0.300287	0.091506	-0.131712	-0.331614	0.091160	-0.044640	-0.320279	0.074086	-0.000385				0.420033	0.076957	-0.153726
8984	74.866667	-0.700884	0.643000	0.046596	-0.681397	0.648046	-0.163163	-0.650499	0.837752	0.081730	-0.467218	0.690048	0.189668	-0.643133	0.863466	-0.121905				-0.512351	1.130412	0.111568	-0.501242	1.068810	0.097676							-0.365359	0.799781	-0.271515	-0.300286	0.091507	-0.131706	-0.331644	0.091136	-0.044632	-0.320278	0.074083	-0.000385				0.420029	0.076965	-0.153722
8985	74.875000	-0.700957	0.642918	0.046569	-0.681383	0.647964	-0.163203	-0.650796	0.837711	0.081581	-0.467393	0.690116	0.189629	-0.643280	0.863353	-0.122067				-0.512754	1.130585	0.111473	-0.501664	1.068941	0.097525							-0.365543	0.799883	-0.271735	-0.300284	0.091490	-0.131712	-0.331656	0.091124	-0.044633	-0.320279	0.074090	-0.000382				0.420030	0.076964	-0.153712
8986	74.883333	-0.701031	0.642836	0.046536	-0.681385	0.647890	-0.163239	-0.651015	0.837623	0.081337	-0.467550	0.690192	0.189603	-0.643420	0.863245	-0.122246				-0.513194	1.130744	0.111378	-0.502078	1.069136	0.097362							-0.365751	0.799972	-0.271970	-0.300276	0.091498	-0.131735	-0.331695	0.091092	-0.044621	-0.320273	0.074081	-0.000388				0.420030	0.076964	-0.153711
8987	74.891667	-0.701101	0.642730	0.046496	-0.681374	0.647823	-0.163286	-0.651375	0.837522	0.081134	-0.467701	0.690315	0.189630	-0.643577	0.863134	-0.122453				-0.513640	1.130902	0.111328	-0.502483	1.069312	0.097285							-0.365976	0.799999	-0.272217	-0.300288	0.091467	-0.131755	-0.331698	0.091096	-0.044637	-0.320283	0.074074	-0.000392				0.420028	0.076957	-0.153713
8988	74.900000	-0.701171	0.642644	0.046452	-0.681346	0.647757	-0.163341	-0.651630	0.837435	0.080865	-0.467866	0.690455	0.189706	-0.643680	0.863024	-0.122662				-0.514109	1.131028	0.111162	-0.502919	1.069408	0.097389							-0.366239	0.800117	-0.272504	-0.300297	0.091441	-0.131782	-0.331756	0.091041	-0.044611	-0.320279	0.074069	-0.000402				0.420033	0.076953	-0.153716
8989	74.908333	-0.701249	0.642562	0.046402	-0.681303	0.647709	-0.163392	-0.652050	0.837322	0.080675	-0.468096	0.690610	0.189875	-0.643822	0.862935	-0.122872				-0.514586	1.131151	0.110998	-0.503398	1.069433	0.096918							-0.366526	0.800196	-0.272836	-0.300307	0.091413	-0.131804	-0.331721	0.091063	-0.044635	-0.320284	0.074056	-0.000408				0.420032	0.076947	-0.153723
8990	74.916667	-0.701321	0.642489	0.046342	-0.681253	0.647674	-0.163440	-0.652376	0.837268	0.080438	-0.468413	0.690750	0.190128	-0.643960	0.862844	-0.123101				-0.515080	1.131247	0.110852	-0.503815	1.069530	0.096907							-0.366836	0.800265	-0.273203	-0.300308	0.091394	-0.131813	-0.331684	0.091089	-0.044658	-0.320273	0.074067	-0.000433				0.420031	0.076955	-0.153723
8991	74.925000	-0.701395	0.642423	0.046277	-0.681183	0.647658	-0.163409	-0.652691	0.837180	0.080125	-0.468880	0.690877	0.190514	-0.644059	0.862757	-0.123343				-0.515558	1.131336	0.110632	-0.504231	1.069636	0.096518							-0.367176	0.800282	-0.273615	-0.300243	0.091289	-0.131865	-0.331715	0.091072	-0.044636	-0.320275	0.074079	-0.000424				0.420035	0.076959	-0.153727
8992	74.933333	-0.701465	0.642367	0.046213	-0.681130	0.647646	-0.163465	-0.652917	0.837176	0.079800	-0.469478	0.691000	0.191039	-0.644142	0.862670	-0.123603				-0.516077	1.131407	0.110390	-0.504673	1.069742	0.096593							-0.367581	0.800377	-0.274088	-0.300297	0.091387	-0.131851	-0.331688	0.091092	-0.044647	-0.320274	0.074083	-0.000421				0.420046	0.076901	-0.153669
8993	74.941667	-0.701532	0.642314	0.046141	-0.681065	0.647648	-0.163517	-0.653392	0.837107	0.079527	-0.470265	0.691139	0.191835	-0.644230	0.862572	-0.123908				-0.516591	1.131461	0.110141	-0.505088	1.069841	0.096436							-0.368050	0.800374	-0.274611	-0.300287	0.091375	-0.131851	-0.331664	0.091105	-0.044654	-0.320278	0.074080	-0.000413				0.420034	0.076973	-0.153719
8994	74.950000	-0.701597	0.642273	0.046071	-0.680999	0.647653	-0.163573	-0.653769	0.837156	0.079210	-0.471189	0.691256	0.192831	-0.644289	0.862487	-0.124222				-0.517127	1.131505	0.109866	-0.505547	1.069884	0.096260							-0.368596	0.800343	-0.275191	-0.300273	0.091369	-0.131864	-0.331642	0.091120	-0.044668	-0.320270	0.074086	-0.000416				0.420032	0.076976	-0.153716
8995	74.958333	-0.701658	0.642241	0.045995	-0.680939	0.647649	-0.163633	-0.653997	0.837200	0.078774	-0.472220	0.691351	0.194018	-0.644323	0.862406	-0.124595				-0.517664	1.131555	0.109534	-0.505980	1.069939	0.095784							-0.369231	0.800278	-0.275837	-0.300150	0.091682	-0.132028	-0.331662	0.091106	-0.044662	-0.320270	0.074090	-0.000412				0.420037	0.076976	-0.153718
8996	74.966667	-0.701714	0.642214	0.045916	-0.680892	0.647640	-0.163704	-0.654310	0.837269	0.078331	-0.473379	0.691463	0.195404	-0.644353	0.862305	-0.124997				-0.518213	1.131587	0.109158	-0.506436	1.070040	0.095582							-0.369951	0.800202	-0.276542	-0.300023	0.091991	-0.132205	-0.331639	0.091128	-0.044664	-0.320268	0.074088	-0.000409				0.420035	0.076966	-0.153720
8997	74.975000	-0.701775	0.642205	0.045831	-0.680850	0.647613	-0.163780	-0.654757	0.837294	0.077921	-0.474705	0.691611	0.197053	-0.644351	0.862215	-0.125433				-0.518748	1.131585	0.108741	-0.506951	1.069929	0.094584							-0.370779	0.800086	-0.277343	-0.300046	0.091673	-0.132149	-0.331642	0.091124	-0.044671	-0.320261	0.074087	-0.000418				0.420040	0.076927	-0.153697
8998	74.983333	-0.701831	0.642205	0.045738	-0.680810	0.647572	-0.163866	-0.655007	0.837410	0.077408	-0.476187	0.691796	0.198844	-0.644339	0.862130	-0.125886				-0.519278	1.131540	0.108288	-0.507323	1.070088	0.094403							-0.371674	0.799956	-0.278223	-0.300075	0.091359	-0.132092	-0.331724	0.091050	-0.044633	-0.320258	0.074082	-0.000424				0.420035	0.076954	-0.153727
8999	74.991667	-0.701895	0.642203	0.045623	-0.680774	0.647527	-0.163966	-0.655283	0.837498	0.076885	-0.477869	0.692015	0.200753	-0.644334	0.862012	-0.126361				-0.519851	1.131467	0.107737	-0.507785	1.070031	0.093956							-0.372675	0.799805	-0.279217	-0.300117	0.091228	-0.132059	-0.331691	0.091074	-0.044649	-0.320250	0.074082	-0.000424				0.420036	0.076955	-0.153724
9000	75.000000	-0.701958	0.642221	0.045494	-0.680703	0.647456	-0.164087	-0.655546	0.837666	0.076399	-0.479736	0.692272	0.202744	-0.644307	0.861908	-0.126832				-0.520403	1.131380	0.107200	-0.508189	1.069947	0.093200							-0.373722	0.799636	-0.280311	-0.300086	0.091339	-0.132101	-0.331707	0.091061	-0.044635	-0.320248	0.074086	-0.000417				0.420035	0.076958	-0.153721
9001	75.008333	-0.702024	0.642227	0.045350	-0.680648	0.647386	-0.164213	-0.655437	0.837665	0.075709	-0.481846	0.692562	0.204818	-0.644286	0.861791	-0.127308				-0.520924	1.131248	0.106541	-0.508610	1.069818	0.092369							-0.374845	0.799440	-0.281492	-0.300080	0.091360	-0.132112	-0.331742	0.091046	-0.044611	-0.320231	0.074092	-0.000421				0.420033	0.076967	-0.153717
9002	75.016667	-0.702095	0.642255	0.045199	-0.680638	0.647302	-0.164347	-0.655619	0.837865	0.075229	-0.484160	0.692878	0.206928	-0.644260	0.861676	-0.127775				-0.521454	1.131102	0.105864	-0.509034	1.069609	0.091570							-0.376056	0.799265	-0.282856	-0.300171	0.091076	-0.132005	-0.331705	0.091073	-0.044628	-0.320230	0.074094	-0.000410				0.420030	0.076974	-0.153713
9003	75.025000	-0.702166	0.642281	0.045038	-0.680638	0.647205	-0.164497	-0.655688	0.838033	0.074671	-0.486770	0.693251	0.209080	-0.644223	0.861555	-0.128229				-0.521933	1.130933	0.105184	-0.509267	1.069581	0.091056							-0.377310	0.799030	-0.284216	-0.300085	0.091364	-0.132112	-0.331689	0.091083	-0.044630	-0.320230	0.074102	-0.000403				0.420034	0.076972	-0.153713
9004	75.033333	-0.702235	0.642333	0.044873	-0.680587	0.647092	-0.164651	-0.656142	0.838357	0.074323	-0.489565	0.693668	0.211243	-0.644191	0.861419	-0.128698				-0.522401	1.130709	0.104385	-0.509596	1.069456	0.090216							-0.378641	0.798781	-0.285649	-0.300093	0.091324	-0.132105	-0.331615	0.091127	-0.044650	-0.320234	0.074103	-0.000401				0.420055	0.076903	-0.153659
9005	75.041667	-0.702295	0.642411	0.044717	-0.680562	0.646980	-0.164798	-0.656106	0.838508	0.073809	-0.492592	0.694157	0.213406	-0.644135	0.861310	-0.129144				-0.522825	1.130525	0.103651	-0.509840	1.069265	0.089366							-0.380117	0.798519	-0.287185	-0.300087	0.091315	-0.132112	-0.331613	0.091132	-0.044640	-0.320217	0.074106	-0.000405				0.420038	0.076974	-0.153722
9006	75.050000	-0.702346	0.642502	0.044560	-0.680568	0.646874	-0.164943	-0.655996	0.838605	0.073187	-0.495783	0.694730	0.215555	-0.644068	0.861200	-0.129591				-0.523193	1.130317	0.102855	-0.509994	1.069156	0.088561							-0.381712	0.798258	-0.288792	-0.300182	0.091028	-0.132034	-0.331551	0.091158	-0.044655	-0.320223	0.074094	-0.000396				0.420040	0.076959	-0.153727
9007	75.058333	-0.702377	0.642603	0.044413	-0.680572	0.646768	-0.165074	-0.656183	0.838925	0.072777	-0.499140	0.695437	0.217686	-0.643996	0.861088	-0.130048				-0.523515	1.130133	0.102066	-0.510129	1.069026	0.087943							-0.383453	0.797995	-0.290459	-0.300103	0.091271	-0.132121	-0.331538	0.091160	-0.044648	-0.320210	0.074103	-0.000390				0.420040	0.076961	-0.153733
9008	75.066667	-0.702392	0.642698	0.044274	-0.680551	0.646670	-0.165205	-0.656047	0.839074	0.072175	-0.502570	0.696238	0.219792	-0.643904	0.861002	-0.130492				-0.523773	1.129917	0.101262	-0.510267	1.068744	0.086749							-0.385312	0.797734	-0.292162	-0.300110	0.091264	-0.132113	-0.331545	0.091165	-0.044636	-0.320205	0.074107	-0.000387				0.420038	0.076963	-0.153733
9009	75.075000	-0.702399	0.642794	0.044141	-0.680583	0.646582	-0.165331	-0.656197	0.839278	0.071761	-0.506155	0.697137	0.221940	-0.643784	0.860891	-0.130940				-0.523981	1.129782	0.100513	-0.510264	1.068664	0.086182							-0.387323	0.797471	-0.293889	-0.300137	0.091152	-0.132080	-0.331558	0.091149	-0.044608	-0.320194	0.074103	-0.000383				0.420033	0.076960	-0.153729
9010	75.083333	-0.702398	0.642886	0.044017	-0.680615	0.646506	-0.165447	-0.656146	0.839498	0.071212	-0.509666	0.698138	0.223949	-0.643650	0.860806	-0.131356				-0.524142	1.129686	0.099757	-0.510231	1.068642	0.085577							-0.389465	0.797214	-0.295628	-0.300114	0.091260	-0.132096	-0.331546	0.091148	-0.044613	-0.320195	0.074105	-0.000372				0.420033	0.076960	-0.153720
9011	75.091667	-0.702371	0.642985	0.043897	-0.680601	0.646438	-0.165552	-0.656281	0.839683	0.070816	-0.513211	0.699251	0.225882	-0.643558	0.860725	-0.131752				-0.524221	1.129556	0.098976	-0.510210	1.068526	0.084910							-0.391718	0.796958	-0.297354	-0.300107	0.091283	-0.132096	-0.331580	0.091127	-0.044598	-0.320196	0.074102	-0.000369				0.420028	0.076962	-0.153713
9012	75.100000	-0.702347	0.643093	0.043769	-0.680551	0.646367	-0.165662	-0.656329	0.839918	0.070423	-0.516780	0.700411	0.227689	-0.643485	0.860630	-0.132141				-0.524284	1.129564	0.098277	-0.510121	1.068538	0.084300							-0.394103	0.796710	-0.299088	-0.300182	0.091012	-0.132000	-0.331560	0.091160	-0.044609	-0.320188	0.074101	-0.000359				0.420025	0.076966	-0.153711
9013	75.108333	-0.702323	0.643194	0.043636	-0.680540	0.646311	-0.165760	-0.656320	0.840120	0.070001	-0.520337	0.701638	0.229309	-0.643437	0.860545	-0.132472				-0.524284	1.129571	0.097570	-0.510016	1.068447	0.083487							-0.396614	0.796472	-0.300800	-0.300144	0.091150	-0.132043	-0.331627	0.091117	-0.044584	-0.320192	0.074108	-0.000367				0.420024	0.076962	-0.153711
9014	75.116667	-0.702302	0.643304	0.043515	-0.680534	0.646260	-0.165852	-0.656255	0.840374	0.069596	-0.523884	0.702893	0.230781	-0.643391	0.860454	-0.132772				-0.524236	1.129661	0.096882	-0.509853	1.068601	0.083092							-0.399265	0.796217	-0.302527	-0.300094	0.091317	-0.132110	-0.331596	0.091144	-0.044603	-0.320196	0.074110	-0.000367				0.420025	0.076961	-0.153711
9015	75.125000	-0.702287	0.643419	0.043412	-0.680527	0.646216	-0.165929	-0.656549	0.840594	0.069393	-0.527409	0.704194	0.232089	-0.643384	0.860335	-0.133052				-0.524141	1.129813	0.096241	-0.509750	1.068655	0.082373							-0.402065	0.795950	-0.304250	-0.300084	0.091317	-0.132118	-0.331622	0.091121	-0.044595	-0.320196	0.074118	-0.000381				0.420029	0.076960	-0.153714
9016	75.133333	-0.702247	0.643536	0.043311	-0.680528	0.646170	-0.165994	-0.656668	0.840891	0.069127	-0.530883	0.705545	0.233282	-0.643375	0.860213	-0.133313				-0.523980	1.130022	0.095601	-0.509597	1.068962	0.082054							-0.405012	0.795674	-0.305976	-0.300087	0.091288	-0.132105	-0.331575	0.091149	-0.044613	-0.320186	0.074122	-0.000390				0.420030	0.076962	-0.153724
9017	75.141667	-0.702237	0.643651	0.043238	-0.680543	0.646120	-0.166047	-0.656583	0.841038	0.068748	-0.534179	0.706846	0.234209	-0.643359	0.860078	-0.133549				-0.523856	1.130326	0.094992	-0.509428	1.069162	0.081424							-0.408079	0.795396	-0.307664	-0.300127	0.091157	-0.132059	-0.331564	0.091157	-0.044618	-0.320189	0.074111	-0.000386				0.420032	0.076956	-0.153717
9018	75.150000	-0.702282	0.643741	0.043194	-0.680563	0.646065	-0.166088	-0.656842	0.841278	0.068526	-0.537454	0.708325	0.235106	-0.643357	0.859934	-0.133793				-0.523622	1.130641	0.094383	-0.509278	1.069451	0.081073							-0.411228	0.795092	-0.309299	-0.300091	0.091288	-0.132086	-0.331493	0.091194	-0.044637	-0.320180	0.074107	-0.000383				0.420036	0.076955	-0.153717
9019	75.158333	-0.702271	0.643829	0.043136	-0.680543	0.646001	-0.166128	-0.656957	0.841488	0.068253	-0.540379	0.709483	0.235565	-0.643353	0.859765	-0.134043				-0.523434	1.131094	0.093809	-0.509090	1.069887	0.080652							-0.414495	0.794813	-0.310856	-0.300135	0.091144	-0.132026	-0.331538	0.091162	-0.044611	-0.320171	0.074108	-0.000377				0.420031	0.076962	-0.153715
9020	75.166667	-0.702300	0.643888	0.043089	-0.680575	0.645922	-0.166167	-0.657032	0.841686	0.067928	-0.543285	0.710798	0.236104	-0.643356	0.859582	-0.134293				-0.523193	1.131590	0.093268	-0.508962	1.070279	0.080245							-0.417852	0.794555	-0.312352	-0.300176	0.091026	-0.131969	-0.331526	0.091161	-0.044598	-0.320161	0.074121	-0.000375				0.420031	0.076964	-0.153708
9021	75.175000	-0.702339	0.643939	0.043055	-0.680616	0.645857	-0.166185	-0.657099	0.841887	0.067619	-0.546102	0.712141	0.236708	-0.643395	0.859400	-0.134544				-0.522983	1.132179	0.092876	-0.508792	1.070773	0.080061							-0.421297	0.794327	-0.313766	-0.300141	0.091161	-0.132014	-0.331461	0.091206	-0.044631	-0.320155	0.074127	-0.000366				0.420030	0.076962	-0.153705
9022	75.183333	-0.702380	0.643980	0.043028	-0.680591	0.645772	-0.166214	-0.657327	0.842013	0.067340	-0.548741	0.713428	0.237232	-0.643447	0.859220	-0.134796				-0.522694	1.132755	0.092295	-0.508681	1.071335	0.079766							-0.424808	0.794127	-0.315119	-0.300055	0.091884	-0.132193	-0.331504	0.091180	-0.044603	-0.320155	0.074120	-0.000355				0.420033	0.076964	-0.153703
9023	75.191667	-0.702435	0.644014	0.043002	-0.680603	0.645701	-0.166230	-0.657453	0.842197	0.067059	-0.551187	0.714707	0.237751	-0.643425	0.859021	-0.135023				-0.522419	1.133403	0.091805	-0.508611	1.071798	0.079258							-0.428377	0.793940	-0.316383	-0.300150	0.091148	-0.131999	-0.331477	0.091213	-0.044612	-0.320132	0.074137	-0.000358				0.420028	0.076966	-0.153704
9024	75.200000	-0.702499	0.644042	0.042981	-0.680647	0.645644	-0.166239	-0.657565	0.842344	0.066759	-0.553326	0.715717	0.237995	-0.643477	0.858834	-0.135238				-0.522122	1.134043	0.091283	-0.508464	1.072415	0.078753							-0.431983	0.793782	-0.317595	-0.300195	0.091017	-0.131955	-0.331530	0.091163	-0.044564	-0.320127	0.074128	-0.000351				0.420031	0.076838	-0.153594
9025	75.208333	-0.702561	0.644054	0.042968	-0.680652	0.645581	-0.166246	-0.657635	0.842429	0.066520	-0.555189	0.716572	0.238066	-0.643592	0.858639	-0.135426				-0.521821	1.134680	0.090743	-0.508373	1.072977	0.078618							-0.435594	0.793609	-0.318726	-0.300199	0.091019	-0.131952	-0.331527	0.091165	-0.044547	-0.320116	0.074136	-0.000343				0.420032	0.076899	-0.153649
9026	75.216667	-0.702627	0.644057	0.042960	-0.680653	0.645519	-0.166253	-0.657627	0.842432	0.066186	-0.556891	0.717408	0.238110	-0.643683	0.858416	-0.135589				-0.521518	1.135302	0.090168	-0.508303	1.073547	0.077991							-0.439266	0.793375	-0.319670	-0.300107	0.091310	-0.132066	-0.331535	0.091169	-0.044511	-0.320106	0.074148	-0.000340				0.420049	0.076794	-0.153560
9027	75.225000	-0.702699	0.644051	0.042958	-0.680666	0.645458	-0.166265	-0.658097	0.842679	0.066130	-0.558462	0.718298	0.238219	-0.643862	0.858209	-0.135720				-0.521216	1.135962	0.089648	-0.508195	1.074117	0.077549							-0.442902	0.793196	-0.320631	-0.300185	0.091042	-0.131951	-0.331517	0.091185	-0.044504	-0.320094	0.074138	-0.000331				0.420033	0.076964	-0.153704
9028	75.233333	-0.702770	0.644036	0.042959	-0.680753	0.645403	-0.166286	-0.658265	0.842789	0.065998	-0.559837	0.719162	0.238246	-0.644059	0.857990	-0.135831				-0.520966	1.136611	0.089089	-0.508142	1.074743	0.077341							-0.446558	0.793034	-0.321507	-0.300181	0.091070	-0.131945	-0.331432	0.091233	-0.044527	-0.320087	0.074137	-0.000315				0.420041	0.076963	-0.153703
9029	75.241667	-0.702850	0.644006	0.042971	-0.680725	0.645338	-0.166182	-0.658373	0.842916	0.065883	-0.560941	0.719972	0.238148	-0.644292	0.857754	-0.135924				-0.520650	1.137204	0.088442	-0.508146	1.075218	0.076631							-0.450236	0.792900	-0.322284	-0.300167	0.091618	-0.132017	-0.331443	0.091233	-0.044490	-0.320075	0.074141	-0.000295				0.420046	0.076934	-0.153673
9030	75.250000	-0.702937	0.643977	0.042979	-0.680760	0.645256	-0.166164	-0.658575	0.842974	0.065801	-0.561871	0.720752	0.237993	-0.644487	0.857494	-0.135986				-0.520462	1.137881	0.087893	-0.508154	1.075868	0.076213							-0.453936	0.792817	-0.323005	-0.300175	0.091082	-0.131907	-0.331410	0.091252	-0.044485	-0.320113	0.074180	-0.000374				0.420040	0.076971	-0.153699
9031	75.258333	-0.703040	0.643934	0.043004	-0.680848	0.645159	-0.166147	-0.658726	0.843058	0.065734	-0.562584	0.721495	0.237790	-0.644723	0.857246	-0.136035				-0.520242	1.138542	0.087300	-0.508150	1.076395	0.075775							-0.457647	0.792788	-0.323648	-0.300236	0.091179	-0.131851	-0.331419	0.091255	-0.044447	-0.320063	0.074142	-0.000268				0.420042	0.076972	-0.153697
9032	75.266667	-0.703140	0.643886	0.043034	-0.680925	0.645049	-0.166120	-0.658868	0.843136	0.065671	-0.563112	0.722201	0.237559	-0.645018	0.857010	-0.136082				-0.520031	1.139193	0.086723	-0.508194	1.077031	0.075261							-0.461352	0.792807	-0.324246	-0.300302	0.091262	-0.131788	-0.331358	0.091295	-0.044469	-0.320052	0.074145	-0.000263				0.420057	0.076906	-0.153642
9033	75.275000	-0.703226	0.643826	0.043081	-0.681012	0.644932	-0.166087	-0.659025	0.843193	0.065624	-0.563435	0.722834	0.237331	-0.645278	0.856766	-0.136108				-0.519792	1.139793	0.086013	-0.508235	1.077554	0.074826							-0.465026	0.792871	-0.324777	-0.300113	0.091324	-0.131947	-0.331339	0.091306	-0.044450	-0.320075	0.074167	-0.000302				0.420048	0.076939	-0.153678
9034	75.283333	-0.703350	0.643766	0.043155	-0.681104	0.644809	-0.166045	-0.658916	0.843125	0.065480	-0.563598	0.723427	0.237167	-0.645626	0.856538	-0.136161				-0.519651	1.140540	0.085530	-0.508289	1.078191	0.074305							-0.468659	0.792942	-0.325242	-0.300282	0.091289	-0.131793	-0.331366	0.091276	-0.044425	-0.320039	0.074155	-0.000258				0.420037	0.076982	-0.153707
9035	75.291667	-0.703407	0.643690	0.043206	-0.681192	0.644686	-0.165992	-0.659335	0.843278	0.065544	-0.563547	0.723991	0.237101	-0.645906	0.856296	-0.136180				-0.519480	1.141203	0.084893	-0.508339	1.078782	0.073864							-0.472240	0.793028	-0.325632	-0.300184	0.091080	-0.131840	-0.331283	0.091343	-0.044463	-0.320035	0.074140	-0.000251				0.420042	0.076974	-0.153709
9036	75.300000	-0.703495	0.643611	0.043286	-0.681283	0.644558	-0.165942	-0.659472	0.843292	0.065516	-0.563352	0.724484	0.237089	-0.646255	0.856075	-0.136189				-0.519299	1.141839	0.084166	-0.508471	1.079413	0.073508							-0.475786	0.793105	-0.325973	-0.300118	0.091351	-0.131919	-0.331349	0.091305	-0.044421	-0.320028	0.074141	-0.000251				0.420033	0.076971	-0.153705
9037	75.308333	-0.703556	0.643528	0.043350	-0.681375	0.644442	-0.165888	-0.659603	0.843240	0.065460	-0.562958	0.724971	0.237160	-0.646628	0.855871	-0.136180				-0.519221	1.142630	0.083733	-0.508571	1.080082	0.072925							-0.479293	0.793138	-0.326259	-0.300251	0.091206	-0.131781	-0.331312	0.091332	-0.044401	-0.320077	0.074172	-0.000326				0.420035	0.076967	-0.153708
9038	75.316667	-0.703619	0.643441	0.043420	-0.681468	0.644328	-0.165839	-0.659765	0.843221	0.065511	-0.562431	0.725429	0.237253	-0.647066	0.855690	-0.136162				-0.519062	1.143288	0.083037	-0.508733	1.080778	0.072363							-0.482789	0.793129	-0.326505	-0.300190	0.091125	-0.131802	-0.331204	0.091405	-0.044449	-0.320017	0.074141	-0.000230				0.420036	0.076972	-0.153708
9039	75.325000	-0.703668	0.643361	0.043473	-0.681624	0.644230	-0.165801	-0.659810	0.843194	0.065513	-0.561748	0.725871	0.237342	-0.647546	0.855510	-0.136124				-0.519037	1.144089	0.082553	-0.508892	1.081438	0.072089							-0.486258	0.793053	-0.326709	-0.300311	0.091316	-0.131719	-0.331258	0.091375	-0.044402	-0.320007	0.074145	-0.000221				0.420040	0.076926	-0.153676
9040	75.333333	-0.703753	0.643286	0.043542	-0.681730	0.644124	-0.165761	-0.659979	0.843104	0.065591	-0.560955	0.726301	0.237413	-0.647989	0.855358	-0.136029				-0.518935	1.144764	0.081988	-0.509070	1.082088	0.071600							-0.489722	0.792927	-0.326893	-0.300302	0.091346	-0.131727	-0.331266	0.091370	-0.044365	-0.320058	0.074177	-0.000303				0.420051	0.076893	-0.153649
9041	75.341667	-0.703804	0.643201	0.043596	-0.681849	0.644029	-0.165735	-0.660072	0.843009	0.065665	-0.560065	0.726695	0.237425	-0.648555	0.855202	-0.135941				-0.518939	1.145357	0.081347	-0.509269	1.082597	0.070972							-0.493141	0.792744	-0.327038	-0.300241	0.091255	-0.131746	-0.331251	0.091373	-0.044371	-0.320011	0.074173	-0.000249				0.420035	0.076967	-0.153716
9042	75.350000	-0.703890	0.643124	0.043660	-0.681976	0.643932	-0.165713	-0.660160	0.842972	0.065815	-0.559073	0.727030	0.237354	-0.649075	0.855033	-0.135813				-0.518916	1.145956	0.080755	-0.509454	1.083077	0.070346							-0.496513	0.792530	-0.327124	-0.300297	0.091367	-0.131711	-0.331262	0.091371	-0.044340	-0.319979	0.074157	-0.000198				0.420038	0.076963	-0.153714
9043	75.358333	-0.703974	0.643039	0.043727	-0.682130	0.643821	-0.165703	-0.660205	0.842901	0.065927	-0.558037	0.727271	0.237193	-0.649701	0.854890	-0.135659				-0.518929	1.146476	0.080089	-0.509595	1.083623	0.070087							-0.499804	0.792292	-0.327170	-0.300310	0.091359	-0.131692	-0.331179	0.091416	-0.044383	-0.319969	0.074163	-0.000204				0.420035	0.076976	-0.153723
9044	75.366667	-0.704048	0.642955	0.043784	-0.682306	0.643704	-0.165713	-0.660339	0.842791	0.066136	-0.556984	0.727428	0.236941	-0.650348	0.854739	-0.135491				-0.518958	1.146946	0.079501	-0.509758	1.084094	0.069518							-0.503016	0.792031	-0.327173	-0.300323	0.091342	-0.131667	-0.331199	0.091381	-0.044353	-0.320030	0.074181	-0.000297				0.420044	0.076902	-0.153668
9045	75.375000	-0.704134	0.642868	0.043848	-0.682487	0.643568	-0.165715	-0.660380	0.842678	0.066273	-0.555947	0.727480	0.236617	-0.650954	0.854563	-0.135301				-0.519014	1.147423	0.078768	-0.510066	1.084421	0.068720							-0.506123	0.791750	-0.327116	-0.300306	0.091374	-0.131681	-0.331146	0.091428	-0.044379	-0.319997	0.074165	-0.000247				0.420031	0.076971	-0.153732
9046	75.383333	-0.704219	0.642765	0.043907	-0.682625	0.643394	-0.165695	-0.660424	0.842559	0.066431	-0.554936	0.727486	0.236270	-0.651581	0.854391	-0.135104				-0.519090	1.147851	0.078112	-0.510199	1.084881	0.068413							-0.509148	0.791425	-0.327004	-0.300318	0.091362	-0.131656	-0.331190	0.091381	-0.044346	-0.319971	0.074138	-0.000203				0.420032	0.076970	-0.153740
9047	75.391667	-0.704327	0.642642	0.043974	-0.682879	0.643233	-0.165664	-0.660368	0.842518	0.066645	-0.553995	0.727436	0.235923	-0.652246	0.854227	-0.134889				-0.519159	1.148259	0.077373	-0.510515	1.085243	0.067739							-0.512076	0.791032	-0.326825	-0.300314	0.091392	-0.131661	-0.331153	0.091413	-0.044369	-0.320023	0.074171	-0.000295				0.420032	0.076970	-0.153744
9048	75.400000	-0.704426	0.642520	0.044043	-0.683069	0.643047	-0.165626	-0.660373	0.842379	0.066858	-0.553011	0.727295	0.235462	-0.652994	0.854086	-0.134674				-0.519322	1.148623	0.076640	-0.510791	1.085566	0.067084							-0.514954	0.790616	-0.326618	-0.300314	0.091393	-0.131655	-0.331200	0.091373	-0.044353	-0.320032	0.074169	-0.000286				0.420030	0.076963	-0.153747
9049	75.408333	-0.704515	0.642394	0.044113	-0.683267	0.642865	-0.165511	-0.660458	0.842219	0.067166	-0.552268	0.727299	0.235272	-0.653649	0.853914	-0.134429				-0.519438	1.148963	0.075906	-0.511111	1.085850	0.066416							-0.517754	0.790167	-0.326345	-0.300313	0.091408	-0.131655	-0.331184	0.091386	-0.044360	-0.319966	0.074146	-0.000203				0.420028	0.076962	-0.153743
9050	75.416667	-0.704606	0.642267	0.044196	-0.683558	0.642666	-0.165492	-0.660300	0.842135	0.067355	-0.551502	0.727244	0.234989	-0.654481	0.853804	-0.134185				-0.519630	1.149273	0.075121	-0.511432	1.086061	0.065435							-0.520508	0.789690	-0.326035	-0.300292	0.091444	-0.131678	-0.331170	0.091394	-0.044390	-0.319962	0.074152	-0.000202				0.420029	0.076959	-0.153740
9051	75.425000	-0.704697	0.642146	0.044289	-0.683867	0.642470	-0.165436	-0.660316	0.841949	0.067666	-0.550783	0.727131	0.234693	-0.655162	0.853639	-0.133897				-0.519788	1.149534	0.074313	-0.511756	1.086384	0.064730							-0.523155	0.789189	-0.325712	-0.300317	0.091421	-0.131657	-0.331196	0.091365	-0.044384	-0.319992	0.074160	-0.000255				0.420029	0.076960	-0.153743
9052	75.433333	-0.704784	0.642027	0.044390	-0.684143	0.642257	-0.165378	-0.660196	0.841813	0.067935	-0.550157	0.727027	0.234472	-0.655924	0.853492	-0.133597				-0.519999	1.149736	0.073433	-0.511954	1.086469	0.064198							-0.525724	0.788673	-0.325393	-0.300309	0.091442	-0.131673	-0.331240	0.091348	-0.044395	-0.320027	0.074186	-0.000319				0.420024	0.076961	-0.153743
9053	75.441667	-0.704863	0.641910	0.044500	-0.684431	0.642050	-0.165310	-0.660065	0.841725	0.068308	-0.549730	0.727010	0.234448	-0.656690	0.853371	-0.133284				-0.520161	1.149863	0.072564	-0.512232	1.086774	0.063247							-0.528146	0.788141	-0.325134	-0.300307	0.091454	-0.131685	-0.331244	0.091340	-0.044393	-0.319966	0.074149	-0.000229				0.420027	0.076961	-0.153744
9054	75.450000	-0.704931	0.641809	0.044616	-0.684771	0.641864	-0.165235	-0.659774	0.841639	0.068566	-0.549431	0.727008	0.234511	-0.657457	0.853252	-0.132952				-0.520385	1.149931	0.071597	-0.512461	1.086787	0.062373							-0.530471	0.787588	-0.324800	-0.300304	0.091479	-0.131695	-0.331221	0.091355	-0.044430	-0.320035	0.074159	-0.000328				0.420027	0.076964	-0.153748
9055	75.458333	-0.705005	0.641704	0.044746	-0.685078	0.641662	-0.165157	-0.659610	0.841510	0.068931	-0.549287	0.727045	0.234691	-0.658152	0.853112	-0.132587				-0.520600	1.149888	0.070658	-0.512658	1.086760	0.061397							-0.532638	0.787061	-0.324556	-0.300320	0.091458	-0.131682	-0.331262	0.091308	-0.044419	-0.320028	0.074176	-0.000349				0.420032	0.076839	-0.153642
9056	75.466667	-0.705059	0.641608	0.044878	-0.685349	0.641445	-0.165070	-0.659301	0.841442	0.069271	-0.549248	0.727123	0.234967	-0.658842	0.852974	-0.132216				-0.520797	1.149843	0.069641	-0.512865	1.086708	0.060403							-0.534678	0.786544	-0.324330	-0.300319	0.091476	-0.131703	-0.331278	0.091290	-0.044427	-0.319974	0.074132	-0.000261				0.420030	0.076845	-0.153654
9057	75.475000	-0.705085	0.641546	0.045012	-0.685703	0.641269	-0.164965	-0.658914	0.841332	0.069556	-0.549349	0.727310	0.235431	-0.659485	0.852836	-0.131820				-0.520974	1.149796	0.068700	-0.513055	1.086626	0.059354							-0.536543	0.786055	-0.324131	-0.300307	0.091499	-0.131723	-0.331273	0.091288	-0.044438	-0.319974	0.074129	-0.000263				0.420027	0.076842	-0.153661
9058	75.483333	-0.705105	0.641539	0.045169	-0.686062	0.641103	-0.164849	-0.658581	0.841295	0.069878	-0.549475	0.727551	0.235953	-0.660268	0.852729	-0.131464				-0.521120	1.149756	0.067724	-0.513187	1.086548	0.058478							-0.538264	0.785575	-0.323972	-0.300308	0.091497	-0.131728	-0.331241	0.091298	-0.044469	-0.320025	0.074168	-0.000364				0.420028	0.076847	-0.153666
9059	75.491667	-0.705099	0.641510	0.045317	-0.686454	0.640942	-0.164714	-0.658311	0.841264	0.070222	-0.549583	0.727828	0.236491	-0.660593	0.852494	-0.130961				-0.521289	1.149710	0.066784	-0.513335	1.086504	0.057429							-0.539820	0.785128	-0.323860	-0.300066	0.092161	-0.132059	-0.331236	0.091303	-0.044470	-0.319990	0.074168	-0.000320				0.420021	0.076852	-0.153671
9060	75.500000	-0.705095	0.641532	0.045489	-0.686806	0.640781	-0.164550	-0.658062	0.841258	0.070550	-0.549732	0.728173	0.237095	-0.661138	0.852328	-0.130531				-0.521424	1.149720	0.065895	-0.513442	1.086536	0.056456							-0.541231	0.784688	-0.323780	-0.300293	0.091537	-0.131767	-0.331186	0.091326	-0.044498	-0.319948	0.074156	-0.000282				0.420023	0.076844	-0.153667
9061	75.508333	-0.705079	0.641547	0.045664	-0.687187	0.640623	-0.164391	-0.657894	0.841270	0.070903	-0.549948	0.728638	0.237752	-0.661706	0.852214	-0.130187				-0.521492	1.149771	0.065017	-0.513538	1.086585	0.055847							-0.542474	0.784269	-0.323721	-0.300307	0.091528	-0.131773	-0.331188	0.091332	-0.044514	-0.319953	0.074162	-0.000296				0.420021	0.076850	-0.153672
9062	75.516667	-0.705066	0.641569	0.045843	-0.687533	0.640476	-0.164205	-0.657739	0.841268	0.071196	-0.550193	0.729145	0.238438	-0.662230	0.852101	-0.129860				-0.521541	1.149889	0.064213	-0.513619	1.086663	0.055117							-0.543599	0.783869	-0.323683	-0.300065	0.092177	-0.132105	-0.331195	0.091309	-0.044529	-0.320021	0.074188	-0.000386				0.420016	0.076854	-0.153668
9063	75.525000	-0.705044	0.641604	0.046012	-0.687925	0.640335	-0.164035	-0.657517	0.841315	0.071379	-0.550502	0.729684	0.239083	-0.662708	0.851992	-0.129588				-0.521563	1.150046	0.063479	-0.513735	1.086798	0.054341							-0.544595	0.783480	-0.323652	-0.300059	0.092191	-0.132142	-0.331208	0.091308	-0.044545	-0.320029	0.074176	-0.000399				0.420015	0.076854	-0.153668
9064	75.533333	-0.705033	0.641619	0.046179	-0.688261	0.640185	-0.163867	-0.657339	0.841390	0.071527	-0.550870	0.730243	0.239666	-0.663136	0.851889	-0.129359				-0.521573	1.150257	0.062745	-0.513757	1.086989	0.053902							-0.545494	0.783105	-0.323599	-0.300068	0.092185	-0.132161	-0.331263	0.091277	-0.044534	-0.319987	0.074139	-0.000311				0.420017	0.076853	-0.153673
9065	75.541667	-0.705048	0.641636	0.046344	-0.688633	0.640058	-0.163717	-0.657258	0.841449	0.071649	-0.551318	0.730816	0.240160	-0.663483	0.851759	-0.129197				-0.521534	1.150536	0.062149	-0.513825	1.087210	0.053308							-0.546309	0.782780	-0.323518	-0.300042	0.092226	-0.132211	-0.331343	0.091223	-0.044509	-0.319989	0.074139	-0.000325				0.420017	0.076853	-0.153669
9066	75.550000	-0.705070	0.641655	0.046488	-0.688947	0.639925	-0.163580	-0.657359	0.841559	0.071865	-0.551810	0.731401	0.240572	-0.663882	0.851660	-0.129079				-0.521475	1.150789	0.061492	-0.513854	1.087439	0.052846							-0.547067	0.782493	-0.323429	-0.300057	0.092202	-0.132231	-0.331363	0.091210	-0.044524	-0.320004	0.074126	-0.000320				0.420017	0.076857	-0.153677
9067	75.558333	-0.705078	0.641669	0.046595	-0.689209	0.639793	-0.163460	-0.657311	0.841625	0.071829	-0.552404	0.732060	0.240957	-0.664122	0.851518	-0.129014				-0.521420	1.151117	0.060919	-0.513854	1.087786	0.052338							-0.547752	0.782271	-0.323385	-0.300039	0.092228	-0.132285	-0.331386	0.091193	-0.044511	-0.319992	0.074143	-0.000326				0.420019	0.076858	-0.153675
9068	75.566667	-0.705096	0.641685	0.046680	-0.689390	0.639661	-0.163349	-0.657440	0.841725	0.071878	-0.553051	0.732728	0.241282	-0.664334	0.851373	-0.128996				-0.521299	1.151484	0.060384	-0.513899	1.088044	0.051961							-0.548382	0.782085	-0.323372	-0.300021	0.092251	-0.132334	-0.331315	0.091241	-0.044549	-0.319988	0.074152	-0.000322				0.420023	0.076859	-0.153671
9069	75.575000	-0.705124	0.641695	0.046737	-0.689644	0.639569	-0.163284	-0.657432	0.841772	0.071687	-0.553669	0.733254	0.241430	-0.664488	0.851214	-0.129044				-0.521170	1.151888	0.059873	-0.513932	1.088432	0.051526							-0.548909	0.781950	-0.323407	-0.300029	0.092228	-0.132363	-0.331351	0.091214	-0.044519	-0.319982	0.074166	-0.000329				0.420021	0.076866	-0.153673
9070	75.583333	-0.705160	0.641701	0.046768	-0.689792	0.639468	-0.163233	-0.657593	0.841848	0.071581	-0.554311	0.733740	0.241534	-0.664707	0.851112	-0.129137				-0.521014	1.152342	0.059388	-0.513956	1.088850	0.051236							-0.549347	0.781846	-0.323488	-0.300085	0.091627	-0.132272	-0.331301	0.091261	-0.044534	-0.320031	0.074197	-0.000417				0.420019	0.076868	-0.153671
9071	75.591667	-0.705207	0.641689	0.046773	-0.689875	0.639383	-0.163202	-0.657854	0.841913	0.071468	-0.554947	0.734154	0.241582	-0.665108	0.851117	-0.129478				-0.520856	1.152845	0.059009	-0.513982	1.089297	0.050952							-0.549663	0.781768	-0.323633	-0.300049	0.091910	-0.132382	-0.331294	0.091257	-0.044517	-0.320006	0.074172	-0.000369				0.420020	0.076862	-0.153668
9072	75.600000	-0.705266	0.641660	0.046757	-0.689887	0.639304	-0.163195	-0.658036	0.841977	0.071229	-0.555575	0.734545	0.241624	-0.664860	0.850834	-0.129433				-0.520669	1.153351	0.058587	-0.514105	1.089650	0.050674							-0.549888	0.781701	-0.323812	-0.300086	0.091599	-0.132362	-0.331277	0.091268	-0.044521	-0.320027	0.074176	-0.000407				0.420022	0.076858	-0.153660
9073	75.608333	-0.705336	0.641622	0.046722	-0.689989	0.639270	-0.163222	-0.658297	0.842029	0.070998	-0.556117	0.734780	0.241573	-0.664911	0.850702	-0.129640				-0.520461	1.153928	0.058285	-0.514044	1.090339	0.050553							-0.549995	0.781644	-0.324033	-0.300097	0.091560	-0.132366	-0.331253	0.091274	-0.044504	-0.320033	0.074172	-0.000393				0.420018	0.076858	-0.153667
9074	75.616667	-0.705413	0.641572	0.046676	-0.689986	0.639222	-0.163250	-0.658706	0.842054	0.070825	-0.556632	0.734983	0.241539	-0.664929	0.850562	-0.129876				-0.520249	1.154518	0.057947	-0.514092	1.090907	0.050447							-0.550014	0.781588	-0.324283	-0.300083	0.091549	-0.132405	-0.331302	0.091234	-0.044472	-0.320029	0.074164	-0.000381				0.420018	0.076858	-0.153672
9075	75.625000	-0.705485	0.641499	0.046604	-0.689963	0.639184	-0.163296	-0.658894	0.842105	0.070466	-0.557153	0.735217	0.241569	-0.664850	0.850390	-0.130137				-0.520005	1.155100	0.057700	-0.514072	1.091441	0.050279							-0.549904	0.781571	-0.324621	-0.300085	0.091532	-0.132448	-0.331208	0.091296	-0.044485	-0.319956	0.074140	-0.000286				0.420021	0.076850	-0.153667
9076	75.633333	-0.705579	0.641442	0.046538	-0.689928	0.639143	-0.163352	-0.659211	0.842133	0.070163	-0.557656	0.735419	0.241597	-0.664875	0.850266	-0.130414				-0.519748	1.155683	0.057477	-0.514114	1.091987	0.050185							-0.549775	0.781510	-0.324881	-0.300084	0.091512	-0.132487	-0.331146	0.091345	-0.044499	-0.319949	0.074135	-0.000278				0.420024	0.076840	-0.153661
9077	75.641667	-0.705677	0.641389	0.046467	-0.689888	0.639110	-0.163414	-0.659530	0.842145	0.069856	-0.558148	0.735581	0.241602	-0.664843	0.850140	-0.130700				-0.519452	1.156237	0.057249	-0.514092	1.092495	0.050126							-0.549533	0.781484	-0.325219	-0.300093	0.091493	-0.132525	-0.331169	0.091340	-0.044470	-0.319967	0.074172	-0.000312				0.420023	0.076850	-0.153661
9078	75.650000	-0.705782	0.641335	0.046395	-0.689844	0.639079	-0.163479	-0.659852	0.842151	0.069547	-0.558615	0.735710	0.241591	-0.664783	0.849987	-0.131015				-0.519173	1.156781	0.057074	-0.514049	1.093057	0.050078							-0.549223	0.781470	-0.325580	-0.300073	0.091505	-0.132573	-0.331206	0.091324	-0.044422	-0.319931	0.074164	-0.000244				0.420026	0.076853	-0.153656
9079	75.658333	-0.705881	0.641274	0.046312	-0.689802	0.639044	-0.163551	-0.660227	0.842137	0.069282	-0.559064	0.735818	0.241573	-0.664749	0.849875	-0.131304				-0.518862	1.157299	0.056910	-0.514056	1.093484	0.049908							-0.548854	0.781470	-0.325970	-0.300064	0.091508	-0.132615	-0.331196	0.091324	-0.044405	-0.319926	0.074168	-0.000237				0.420024	0.076854	-0.153642
9080	75.666667	-0.705981	0.641205	0.046226	-0.689721	0.638983	-0.163627	-0.660459	0.842126	0.068927	-0.559486	0.735914	0.241562	-0.664611	0.849723	-0.131580				-0.518555	1.157776	0.056746	-0.513963	1.093952	0.050004							-0.548453	0.781474	-0.326358	-0.300062	0.091500	-0.132636	-0.331190	0.091329	-0.044379	-0.319978	0.074197	-0.000326				0.420023	0.076850	-0.153639
9081	75.675000	-0.706073	0.641130	0.046137	-0.689661	0.638928	-0.163701	-0.660800	0.842107	0.068655	-0.559868	0.735997	0.241530	-0.664574	0.849631	-0.131872				-0.518246	1.158214	0.056608	-0.513938	1.094358	0.049838							-0.548007	0.781472	-0.326721	-0.300048	0.091506	-0.132655	-0.331130	0.091376	-0.044389	-0.319940	0.074179	-0.000265				0.420031	0.076848	-0.153633
9082	75.683333	-0.706171	0.641053	0.046046	-0.689685	0.638913	-0.163770	-0.661022	0.842113	0.068327	-0.560217	0.736075	0.241493	-0.664620	0.849558	-0.132191				-0.517923	1.158685	0.056491	-0.513828	1.094818	0.049953							-0.547537	0.781442	-0.327042	-0.300057	0.091488	-0.132656	-0.331107	0.091385	-0.044367	-0.319918	0.074135	-0.000195				0.420032	0.076970	-0.153737
9083	75.691667	-0.706268	0.640980	0.045927	-0.689635	0.638838	-0.163868	-0.661409	0.842081	0.068101	-0.560523	0.736153	0.241473	-0.664519	0.849431	-0.132469				-0.517630	1.159086	0.056319	-0.513724	1.095199	0.049857							-0.547051	0.781377	-0.327304	-0.300064	0.091467	-0.132634	-0.331136	0.091383	-0.044308	-0.319973	0.074166	-0.000287				0.420031	0.076968	-0.153741
9084	75.700000	-0.706375	0.640908	0.045786	-0.689547	0.638741	-0.163979	-0.661640	0.842085	0.067808	-0.560791	0.736236	0.241472	-0.664438	0.849336	-0.132728				-0.517305	1.159561	0.056195	-0.513624	1.095690	0.049916							-0.546579	0.781284	-0.327511	-0.300062	0.091462	-0.132633	-0.331109	0.091387	-0.044283	-0.319970	0.074165	-0.000273				0.420045	0.076899	-0.153689
9085	75.708333	-0.706482	0.640852	0.045652	-0.689507	0.638688	-0.164075	-0.661824	0.842083	0.067488	-0.561025	0.736297	0.241474	-0.664407	0.849281	-0.132967				-0.517004	1.159981	0.056101	-0.513575	1.096031	0.049882							-0.546134	0.781141	-0.327642	-0.300064	0.091460	-0.132616	-0.331038	0.091440	-0.044276	-0.319900	0.074142	-0.000154				0.420028	0.076966	-0.153751
9086	75.716667	-0.706588	0.640811	0.045530	-0.689473	0.638643	-0.164155	-0.662109	0.842085	0.067274	-0.561239	0.736347	0.241475	-0.664359	0.849185	-0.133217				-0.516685	1.160426	0.056027	-0.513574	1.096333	0.049839							-0.545724	0.780975	-0.327712	-0.300075	0.091452	-0.132601	-0.330929	0.091528	-0.044293	-0.319944	0.074174	-0.000233				0.420029	0.076972	-0.153751
9087	75.725000	-0.706702	0.640785	0.045427	-0.689443	0.638612	-0.164236	-0.662266	0.842122	0.067027	-0.561542	0.736557	0.241613	-0.664344	0.849137	-0.133416				-0.516371	1.160777	0.055908	-0.513495	1.096778	0.049827							-0.545348	0.780776	-0.327727	-0.300084	0.091426	-0.132560	-0.330998	0.091468	-0.044222	-0.319915	0.074168	-0.000158				0.420030	0.076936	-0.153718
9088	75.733333	-0.706852	0.640751	0.045346	-0.689411	0.638581	-0.164306	-0.662522	0.842141	0.066867	-0.561729	0.736583	0.241585	-0.664326	0.849091	-0.133592				-0.516096	1.161118	0.055840	-0.513378	1.097111	0.049832							-0.544989	0.780564	-0.327713	-0.300077	0.091425	-0.132546	-0.330911	0.091532	-0.044223	-0.319875	0.074153	-0.000091				0.420024	0.076970	-0.153736
9089	75.741667	-0.706953	0.640731	0.045255	-0.689387	0.638555	-0.164363	-0.662629	0.842145	0.066602	-0.561841	0.736497	0.241448	-0.664320	0.849050	-0.133773				-0.515800	1.161452	0.055762	-0.513339	1.097374	0.049790							-0.544635	0.780329	-0.327670	-0.300083	0.091430	-0.132525	-0.330893	0.091559	-0.044196	-0.319865	0.074155	-0.000074				0.420026	0.076964	-0.153730
9090	75.750000	-0.707087	0.640700	0.045185	-0.689363	0.638529	-0.164421	-0.662736	0.842164	0.066362	-0.561962	0.736398	0.241280	-0.664314	0.849014	-0.133946				-0.515524	1.161746	0.055702	-0.513256	1.097670	0.049775							-0.544259	0.780081	-0.327604	-0.300079	0.091444	-0.132502	-0.330894	0.091556	-0.044177	-0.319868	0.074151	-0.000067				0.420027	0.076966	-0.153726
9091	75.758333	-0.707205	0.640672	0.045113	-0.689335	0.638504	-0.164476	-0.662933	0.842144	0.066183	-0.562155	0.736366	0.241126	-0.664307	0.848982	-0.134111				-0.515272	1.161969	0.055608	-0.513155	1.097926	0.049705							-0.543862	0.779814	-0.327522	-0.300080	0.091428	-0.132474	-0.330886	0.091566	-0.044152	-0.319867	0.074140	-0.000052				0.420036	0.076925	-0.153702
9092	75.766667	-0.707316	0.640644	0.045035	-0.689255	0.638451	-0.164542	-0.663126	0.842129	0.066023	-0.562338	0.736316	0.240941	-0.664187	0.848911	-0.134259				-0.515013	1.162190	0.055521	-0.513067	1.098182	0.049629							-0.543449	0.779532	-0.327406	-0.300074	0.091447	-0.132461	-0.330834	0.091621	-0.044156	-0.319853	0.074137	-0.000043				0.420028	0.076959	-0.153737
9093	75.775000	-0.707424	0.640621	0.044962	-0.689254	0.638444	-0.164585	-0.663216	0.842186	0.065838	-0.562504	0.736247	0.240725	-0.664216	0.848895	-0.134430				-0.514793	1.162403	0.055473	-0.513037	1.098247	0.049150							-0.543015	0.779213	-0.327224	-0.300058	0.091464	-0.132454	-0.330842	0.091607	-0.044138	-0.319849	0.074134	-0.000038				0.420033	0.076958	-0.153742
9094	75.783333	-0.707521	0.640609	0.044902	-0.689253	0.638439	-0.164630	-0.663402	0.842175	0.065706	-0.562662	0.736160	0.240500	-0.664245	0.848881	-0.134584				-0.514564	1.162586	0.055414	-0.512984	1.098433	0.048810							-0.542587	0.778879	-0.326997	-0.300065	0.091456	-0.132430	-0.330847	0.091621	-0.044128	-0.319843	0.074148	-0.000034				0.420036	0.076957	-0.153747
9095	75.791667	-0.707602	0.640588	0.044837	-0.689178	0.638392	-0.164684	-0.663526	0.842192	0.065572	-0.562797	0.736046	0.240250	-0.664230	0.848862	-0.134707				-0.514354	1.162758	0.055369	-0.512970	1.098661	0.049143							-0.542148	0.778532	-0.326714	-0.300062	0.091454	-0.132405	-0.330880	0.091581	-0.044086	-0.319833	0.074154	-0.000023				0.420034	0.076962	-0.153746
9096	75.800000	-0.707677	0.640568	0.044786	-0.689155	0.638377	-0.164720	-0.663636	0.842200	0.065445	-0.562915	0.735916	0.240003	-0.664219	0.848848	-0.134814				-0.514145	1.162902	0.055349	-0.512932	1.098660	0.049085							-0.541683	0.778184	-0.326413	-0.300070	0.091449	-0.132376	-0.330834	0.091615	-0.044088	-0.319827	0.074174	-0.000014				0.420033	0.076966	-0.153739
9097	75.808333	-0.707741	0.640542	0.044747	-0.689180	0.638366	-0.164759	-0.663607	0.842199	0.065234	-0.563023	0.735763	0.239769	-0.664226	0.848835	-0.134910				-0.513888	1.162972	0.055296	-0.512755	1.098969	0.049190							-0.541173	0.777817	-0.326132	-0.300072	0.091455	-0.132349	-0.330835	0.091623	-0.044075	-0.319821	0.074172	0.000004				0.420032	0.076972	-0.153731
9098	75.816667	-0.707803	0.640507	0.044718	-0.689129	0.638357	-0.164766	-0.663688	0.842182	0.065122	-0.563122	0.735576	0.239520	-0.664232	0.848826	-0.134992				-0.513788	1.163082	0.055338	-0.512679	1.099043	0.049255							-0.540617	0.777415	-0.325857	-0.300076	0.091458	-0.132326	-0.330830	0.091639	-0.044058	-0.319837	0.074170	0.000031				0.420029	0.076974	-0.153732
9099	75.825000	-0.707844	0.640482	0.044689	-0.689113	0.638344	-0.164780	-0.663854	0.842119	0.065083	-0.563209	0.735362	0.239253	-0.664246	0.848806	-0.135066				-0.513575	1.163129	0.055288	-0.512623	1.099067	0.048926							-0.540020	0.776964	-0.325598	-0.300080	0.091433	-0.132295	-0.330813	0.091640	-0.044051	-0.319858	0.074185	-0.000035				0.420028	0.076970	-0.153733
9100	75.833333	-0.707881	0.640455	0.044665	-0.689100	0.638327	-0.164789	-0.663817	0.842125	0.064959	-0.563289	0.735131	0.238980	-0.664249	0.848785	-0.135118				-0.513473	1.163213	0.055332	-0.512568	1.099031	0.049073							-0.539417	0.776470	-0.325341	-0.300076	0.091437	-0.132293	-0.330838	0.091622	-0.044044	-0.319842	0.074147	0.000017				0.420030	0.076962	-0.153740
9101	75.841667	-0.707909	0.640413	0.044645	-0.689089	0.638315	-0.164798	-0.663966	0.842043	0.064926	-0.563348	0.734894	0.238704	-0.664258	0.848764	-0.135173				-0.513343	1.163252	0.055340	-0.512508	1.098957	0.048798							-0.538804	0.775949	-0.325065	-0.300095	0.091409	-0.132255	-0.330804	0.091653	-0.044047	-0.319833	0.074149	0.000006				0.420025	0.076961	-0.153742
9102	75.850000	-0.707930	0.640392	0.044636	-0.689115	0.638296	-0.164818	-0.664016	0.842026	0.064877	-0.563410	0.734651	0.238419	-0.664260	0.848733	-0.135211				-0.513237	1.163259	0.055357	-0.512428	1.099018	0.048802							-0.538194	0.775383	-0.324740	-0.300086	0.091426	-0.132250	-0.330795	0.091660	-0.044055	-0.319842	0.074133	0.000019				0.420025	0.076963	-0.153742
9103	75.858333	-0.707941	0.640364	0.044627	-0.689087	0.638270	-0.164813	-0.664060	0.842007	0.064839	-0.563456	0.734404	0.238132	-0.664273	0.848702	-0.135242				-0.513128	1.163250	0.055364	-0.512424	1.098898	0.048669							-0.537598	0.774797	-0.324391	-0.300096	0.091406	-0.132227	-0.330776	0.091665	-0.044063	-0.319836	0.074144	0.000022				0.420028	0.076960	-0.153737
9104	75.866667	-0.707947	0.640343	0.044628	-0.689098	0.638241	-0.164819	-0.663994	0.842033	0.064755	-0.563501	0.734163	0.237847	-0.664272	0.848669	-0.135269				-0.513025	1.163234	0.055374	-0.512298	1.098977	0.049028							-0.537013	0.774206	-0.324012	-0.300072	0.091441	-0.132245	-0.330845	0.091607	-0.044020	-0.319827	0.074157	0.000017				0.420028	0.076959	-0.153732
9105	75.875000	-0.707938	0.640316	0.044628	-0.689093	0.638221	-0.164818	-0.664017	0.842016	0.064724	-0.563529	0.733935	0.237569	-0.664274	0.848637	-0.135285				-0.512935	1.163205	0.055385	-0.512257	1.098924	0.048796							-0.536426	0.773612	-0.323580	-0.300083	0.091417	-0.132241	-0.330835	0.091614	-0.044028	-0.319863	0.074167	-0.000031				0.420032	0.076955	-0.153728
9106	75.883333	-0.707928	0.640296	0.044634	-0.689093	0.638204	-0.164815	-0.664135	0.841970	0.064757	-0.563552	0.733717	0.237287	-0.664160	0.848557	-0.135282				-0.512828	1.163204	0.055394	-0.512164	1.098940	0.048834							-0.535831	0.773039	-0.323110	-0.300074	0.091407	-0.132245	-0.330820	0.091635	-0.044045	-0.319835	0.074154	0.000035				0.420027	0.076959	-0.153723
9107	75.891667	-0.707915	0.640283	0.044639	-0.689074	0.638188	-0.164797	-0.664094	0.841985	0.064717	-0.563569	0.733502	0.236988	-0.664197	0.848556	-0.135286				-0.512714	1.163184	0.055369	-0.512143	1.098932	0.048823							-0.535201	0.772487	-0.322643	-0.300079	0.091399	-0.132257	-0.330865	0.091605	-0.044020	-0.319871	0.074161	-0.000021				0.420032	0.076963	-0.153720
9108	75.900000	-0.707904	0.640275	0.044650	-0.689096	0.638188	-0.164789	-0.664156	0.841971	0.064730	-0.563598	0.733310	0.236696	-0.664203	0.848514	-0.135318				-0.512598	1.163167	0.055330	-0.512090	1.098982	0.049068							-0.534545	0.771929	-0.322178	-0.300083	0.091377	-0.132261	-0.330869	0.091592	-0.044034	-0.319839	0.074148	0.000030				0.420033	0.076974	-0.153724
9109	75.908333	-0.707884	0.640274	0.044659	-0.689059	0.638189	-0.164766	-0.664109	0.841989	0.064688	-0.563637	0.733116	0.236383	-0.664203	0.848536	-0.135288				-0.512607	1.163244	0.055414	-0.512024	1.099004	0.048984							-0.533872	0.771373	-0.321711	-0.300074	0.091379	-0.132270	-0.330820	0.091636	-0.044071	-0.319855	0.074136	0.000026				0.420040	0.076943	-0.153699
9110	75.916667	-0.707867	0.640280	0.044666	-0.689057	0.638196	-0.164755	-0.664164	0.841982	0.064706	-0.563704	0.732941	0.236061	-0.664167	0.848515	-0.135290				-0.512517	1.163267	0.055416	-0.511982	1.099136	0.049132							-0.533200	0.770813	-0.321250	-0.300080	0.091356	-0.132272	-0.330828	0.091627	-0.044064	-0.319908	0.074171	-0.000092				0.420028	0.076972	-0.153728
9111	75.925000	-0.707849	0.640281	0.044677	-0.689077	0.638201	-0.164744	-0.664113	0.842012	0.064666	-0.563801	0.732789	0.235728	-0.664074	0.848478	-0.135289				-0.512438	1.163299	0.055422	-0.511942	1.099157	0.049136							-0.532557	0.770243	-0.320777	-0.300066	0.091367	-0.132310	-0.330884	0.091590	-0.044045	-0.319854	0.074130	0.000010				0.420034	0.076967	-0.153730
9112	75.933333	-0.707828	0.640285	0.044688	-0.689094	0.638214	-0.164734	-0.664047	0.842037	0.064622	-0.563925	0.732659	0.235390	-0.664072	0.848494	-0.135300				-0.512323	1.163334	0.055483	-0.511926	1.099118	0.049106							-0.531953	0.769683	-0.320306	-0.300072	0.091337	-0.132332	-0.330904	0.091572	-0.044045	-0.319863	0.074128	0.000006				0.420051	0.076892	-0.153678
9113	75.941667	-0.707813	0.640291	0.044704	-0.689046	0.638223	-0.164709	-0.664135	0.842017	0.064672	-0.564103	0.732558	0.235047	-0.664009	0.848457	-0.135333				-0.512249	1.163353	0.055474	-0.511815	1.099269	0.049116							-0.531394	0.769133	-0.319801	-0.300072	0.091335	-0.132376	-0.330878	0.091600	-0.044066	-0.319866	0.074141	-0.000011				0.420049	0.076886	-0.153678
9114	75.950000	-0.707798	0.640300	0.044716	-0.689042	0.638241	-0.164688	-0.664109	0.842034	0.064662	-0.564328	0.732468	0.234702	-0.663873	0.848448	-0.135308				-0.512171	1.163375	0.055462	-0.511736	1.099269	0.049087							-0.530883	0.768581	-0.319268	-0.300069	0.091331	-0.132423	-0.330808	0.091659	-0.044125	-0.319873	0.074132	-0.000008				0.420038	0.076952	-0.153739
9115	75.958333	-0.707775	0.640309	0.044733	-0.689063	0.638264	-0.164676	-0.664063	0.842049	0.064658	-0.564606	0.732411	0.234364	-0.663874	0.848474	-0.135315				-0.512096	1.163398	0.055439	-0.511715	1.099284	0.049078							-0.530446	0.768045	-0.318698	-0.300083	0.091307	-0.132459	-0.330902	0.091569	-0.044081	-0.319880	0.074139	-0.000006				0.420032	0.076963	-0.153730
9116	75.966667	-0.707759	0.640321	0.044752	-0.689047	0.638291	-0.164653	-0.664017	0.842063	0.064658	-0.564931	0.732357	0.234048	-0.663904	0.848531	-0.135297				-0.511984	1.163421	0.055389	-0.511673	1.099371	0.049034							-0.530061	0.767531	-0.318123	-0.300090	0.091295	-0.132514	-0.330901	0.091577	-0.044087	-0.319884	0.074142	-0.000007				0.420028	0.076973	-0.153725
9117	75.975000	-0.707730	0.640361	0.044768	-0.689054	0.638317	-0.164634	-0.663953	0.842078	0.064662	-0.565319	0.732320	0.233741	-0.663792	0.848509	-0.135287				-0.511896	1.163443	0.055370	-0.511539	1.099430	0.049034							-0.529727	0.767053	-0.317533	-0.300085	0.091303	-0.132588	-0.330908	0.091580	-0.044102	-0.319879	0.074140	-0.000022				0.420030	0.076970	-0.153725
9118	75.983333	-0.707686	0.640382	0.044769	-0.689068	0.638344	-0.164622	-0.663892	0.842094	0.064666	-0.565749	0.732275	0.233429	-0.663721	0.848533	-0.135251				-0.511775	1.163481	0.055350	-0.511512	1.099352	0.048703							-0.529413	0.766594	-0.316947	-0.300080	0.091311	-0.132671	-0.330886	0.091597	-0.044126	-0.319888	0.074136	-0.000017				0.420037	0.076979	-0.153728
9119	75.991667	-0.707655	0.640400	0.044770	-0.689071	0.638359	-0.164615	-0.663767	0.842127	0.064640	-0.566237	0.732219	0.233121	-0.663662	0.848528	-0.135254				-0.511644	1.163501	0.055336	-0.511393	1.099482	0.048982							-0.529101	0.766166	-0.316400	-0.300092	0.091278	-0.132739	-0.330925	0.091574	-0.044130	-0.319890	0.074136	-0.000036				0.420035	0.076978	-0.153727
9120	76.000000	-0.707613	0.640429	0.044774	-0.689078	0.638374	-0.164614	-0.663757	0.842119	0.064671	-0.566779	0.732174	0.232826	-0.663622	0.848566	-0.135238				-0.511525	1.163526	0.055354	-0.511312	1.099350	0.048716							-0.528820	0.765768	-0.315881	-0.300090	0.091256	-0.132823	-0.330868	0.091602	-0.044163	-0.319895	0.074129	-0.000055				0.420036	0.076968	-0.153738
9121	76.008333	-0.707572	0.640457	0.044776	-0.689076	0.638382	-0.164614	-0.663686	0.842126	0.064660	-0.567385	0.732135	0.232547	-0.663559	0.848579	-0.135231				-0.511348	1.163576	0.055368	-0.511116	1.099471	0.048783							-0.528569	0.765399	-0.315382	-0.300095	0.091233	-0.132924	-0.330966	0.091529	-0.044126	-0.319897	0.074124	-0.000053				0.420045	0.076924	-0.153707
9122	76.016667	-0.707527	0.640475	0.044770	-0.689075	0.638392	-0.164614	-0.663499	0.842170	0.064589	-0.568046	0.732100	0.232267	-0.663489	0.848589	-0.135234				-0.511181	1.163577	0.055384	-0.510990	1.099591	0.048992							-0.528353	0.765040	-0.314900	-0.300089	0.091215	-0.133006	-0.330952	0.091546	-0.044145	-0.319891	0.074131	-0.000051				0.420038	0.076960	-0.153738
9123	76.025000	-0.707488	0.640498	0.044773	-0.689103	0.638388	-0.164695	-0.663434	0.842175	0.064574	-0.568738	0.732076	0.232001	-0.663430	0.848613	-0.135242				-0.510999	1.163592	0.055418	-0.510871	1.099483	0.048814							-0.528201	0.764696	-0.314416	-0.300115	0.091174	-0.133095	-0.330950	0.091543	-0.044154	-0.319899	0.074137	-0.000058				0.420036	0.076963	-0.153736
9124	76.033333	-0.707449	0.640521	0.044776	-0.689100	0.638403	-0.164710	-0.663486	0.842142	0.064623	-0.569480	0.732077	0.231728	-0.663367	0.848628	-0.135252				-0.510802	1.163621	0.055471	-0.510816	1.099397	0.048557							-0.528095	0.764358	-0.313935	-0.300103	0.091155	-0.133178	-0.330972	0.091518	-0.044154	-0.319902	0.074130	-0.000059				0.420031	0.076972	-0.153735
9125	76.041667	-0.707411	0.640537	0.044772	-0.689093	0.638428	-0.164710	-0.663431	0.842145	0.064612	-0.570270	0.732090	0.231457	-0.663304	0.848650	-0.135257				-0.510584	1.163668	0.055505	-0.510561	1.099594	0.049128							-0.528070	0.764049	-0.313475	-0.300019	0.091319	-0.133476	-0.330943	0.091533	-0.044174	-0.319900	0.074141	-0.000059				0.420033	0.076976	-0.153730
9126	76.050000	-0.707375	0.640557	0.044771	-0.689129	0.638473	-0.164700	-0.663258	0.842183	0.064525	-0.571078	0.732128	0.231175	-0.663232	0.848662	-0.135263				-0.510310	1.163718	0.055628	-0.510341	1.099668	0.049322							-0.528102	0.763755	-0.313017	-0.300109	0.091104	-0.133326	-0.330924	0.091564	-0.044187	-0.319912	0.074136	-0.000053				0.420026	0.076987	-0.153732
9127	76.058333	-0.707343	0.640574	0.044770	-0.689099	0.638493	-0.164696	-0.663334	0.842152	0.064562	-0.571916	0.732182	0.230883	-0.663157	0.848669	-0.135295				-0.510075	1.163753	0.055686	-0.510227	1.099517	0.049090							-0.528173	0.763502	-0.312582	-0.300198	0.090773	-0.133264	-0.330962	0.091516	-0.044171	-0.319948	0.074146	-0.000105				0.420026	0.076977	-0.153730
9128	76.066667	-0.707307	0.640587	0.044762	-0.689063	0.638514	-0.164691	-0.663300	0.842170	0.064522	-0.572791	0.732268	0.230597	-0.663072	0.848673	-0.135327				-0.509858	1.163800	0.055752	-0.510018	1.099681	0.049194							-0.528265	0.763274	-0.312160	-0.300092	0.091048	-0.133463	-0.330997	0.091500	-0.044170	-0.319989	0.074148	-0.000164				0.420023	0.076963	-0.153730
9129	76.075000	-0.707235	0.640604	0.044727	-0.689017	0.638528	-0.164689	-0.663195	0.842198	0.064406	-0.573686	0.732356	0.230291	-0.662969	0.848673	-0.135379				-0.509568	1.163906	0.055811	-0.509863	1.099835	0.049513							-0.528375	0.763073	-0.311783	-0.300090	0.091043	-0.133547	-0.330978	0.091514	-0.044181	-0.319926	0.074108	-0.000084				0.420029	0.076957	-0.153737
9130	76.083333	-0.707203	0.640626	0.044710	-0.688970	0.638546	-0.164686	-0.663259	0.842221	0.064395	-0.574609	0.732468	0.229985	-0.662857	0.848677	-0.135447				-0.509324	1.164015	0.055854	-0.509702	1.099855	0.049306							-0.528508	0.762890	-0.311444	-0.300102	0.090998	-0.133598	-0.330992	0.091503	-0.044176	-0.319925	0.074103	-0.000084				0.420034	0.076950	-0.153742
9131	76.091667	-0.707174	0.640651	0.044690	-0.688920	0.638567	-0.164687	-0.663126	0.842278	0.064219	-0.575557	0.732580	0.229662	-0.662646	0.848622	-0.135543				-0.509020	1.164177	0.055969	-0.509544	1.099956	0.049131							-0.528655	0.762725	-0.311143	-0.300082	0.091004	-0.133677	-0.330981	0.091515	-0.044188	-0.319929	0.074117	-0.000085				0.420033	0.076957	-0.153737
9132	76.100000	-0.707148	0.640676	0.044666	-0.688790	0.638559	-0.164698	-0.663125	0.842315	0.064111	-0.576525	0.732716	0.229342	-0.662514	0.848619	-0.135658				-0.508732	1.164332	0.056076	-0.509373	1.100019	0.049185							-0.528820	0.762560	-0.310865	-0.300084	0.090979	-0.133720	-0.330956	0.091524	-0.044201	-0.319973	0.074158	-0.000179				0.420032	0.076958	-0.153730
9133	76.108333	-0.707133	0.640709	0.044640	-0.688782	0.638601	-0.164700	-0.663159	0.842307	0.063978	-0.577495	0.732861	0.229007	-0.662398	0.848643	-0.135769				-0.508449	1.164422	0.056085	-0.509231	1.100265	0.049482							-0.529019	0.762416	-0.310649	-0.300081	0.090977	-0.133782	-0.330987	0.091523	-0.044181	-0.319954	0.074149	-0.000119				0.420037	0.076964	-0.153726
9134	76.116667	-0.707122	0.640741	0.044610	-0.688734	0.638631	-0.164710	-0.663150	0.842392	0.063862	-0.578476	0.733015	0.228689	-0.662660	0.848864	-0.136020				-0.508190	1.164556	0.056139	-0.509103	1.100403	0.049519							-0.529245	0.762268	-0.310348	-0.300084	0.090943	-0.133838	-0.330945	0.091544	-0.044202	-0.319913	0.074144	-0.000062				0.420037	0.076978	-0.153727
9135	76.125000	-0.707121	0.640775	0.044579	-0.688681	0.638662	-0.164719	-0.663370	0.842389	0.063811	-0.579458	0.733194	0.228395	-0.662307	0.848798	-0.136063				-0.507930	1.164679	0.056169	-0.508975	1.100552	0.049413							-0.529521	0.762130	-0.310080	-0.300088	0.090905	-0.133886	-0.330981	0.091525	-0.044180	-0.319913	0.074130	-0.000061				0.420038	0.076975	-0.153725
9136	76.133333	-0.707124	0.640810	0.044540	-0.688589	0.638679	-0.164740	-0.663480	0.842433	0.063675	-0.580438	0.733376	0.228122	-0.662435	0.848920	-0.136286				-0.507672	1.164818	0.056169	-0.508802	1.100733	0.049671							-0.529848	0.762009	-0.309788	-0.300086	0.090881	-0.133935	-0.330984	0.091504	-0.044154	-0.319908	0.074127	-0.000049				0.420034	0.076980	-0.153725
9137	76.141667	-0.707135	0.640831	0.044495	-0.688578	0.638714	-0.164746	-0.663436	0.842558	0.063534	-0.581421	0.733573	0.227865	-0.662242	0.848933	-0.136389				-0.507405	1.164938	0.056195	-0.508656	1.100869	0.049655							-0.530214	0.761914	-0.309497	-0.300095	0.090839	-0.133984	-0.331001	0.091506	-0.044131	-0.319915	0.074129	-0.000048				0.420032	0.076978	-0.153731
9138	76.150000	-0.707146	0.640851	0.044454	-0.688524	0.638736	-0.164774	-0.663473	0.842592	0.063376	-0.582400	0.733775	0.227638	-0.662218	0.848967	-0.136553				-0.507122	1.165048	0.056254	-0.508597	1.100798	0.049206							-0.530635	0.761832	-0.309201	-0.300099	0.090800	-0.134019	-0.330985	0.091517	-0.044130	-0.319912	0.074126	-0.000053				0.420032	0.076966	-0.153737
9139	76.158333	-0.707163	0.640863	0.044406	-0.688451	0.638736	-0.164797	-0.663554	0.842600	0.063238	-0.583372	0.733984	0.227430	-0.661951	0.848918	-0.136668				-0.506881	1.165132	0.056249	-0.508305	1.101157	0.049691							-0.531110	0.761750	-0.308932	-0.300102	0.090789	-0.134074	-0.330902	0.091579	-0.044172	-0.319903	0.074124	-0.000054				0.420037	0.076928	-0.153712
9140	76.166667	-0.707178	0.640873	0.044364	-0.688383	0.638726	-0.164827	-0.663534	0.842672	0.063075	-0.584348	0.734211	0.227231	-0.661828	0.848915	-0.136798				-0.506624	1.165240	0.056247	-0.508268	1.101428	0.049780							-0.531660	0.761678	-0.308667	-0.300088	0.090773	-0.134130	-0.330941	0.091554	-0.044139	-0.319897	0.074139	-0.000051				0.420028	0.076958	-0.153743
9141	76.175000	-0.707204	0.640885	0.044324	-0.688361	0.638734	-0.164852	-0.663562	0.842720	0.062927	-0.585305	0.734464	0.227073	-0.661703	0.848910	-0.136930				-0.506375	1.165318	0.056224	-0.508056	1.101304	0.049649							-0.532292	0.761618	-0.308456	-0.300125	0.090646	-0.134141	-0.330883	0.091600	-0.044155	-0.319892	0.074141	-0.000048				0.420030	0.076960	-0.153741
9142	76.183333	-0.707220	0.640894	0.044286	-0.688347	0.638742	-0.164877	-0.663593	0.842771	0.062771	-0.586280	0.734734	0.226915	-0.661586	0.848905	-0.137081				-0.506122	1.165386	0.056195	-0.508046	1.101392	0.049405							-0.532987	0.761560	-0.308138	-0.300096	0.090740	-0.134196	-0.330928	0.091576	-0.044117	-0.319879	0.074149	-0.000033				0.420030	0.076969	-0.153735
9143	76.191667	-0.707237	0.640910	0.044243	-0.688260	0.638712	-0.164916	-0.663716	0.842791	0.062635	-0.587212	0.734989	0.226762	-0.661367	0.848870	-0.137216				-0.505881	1.165466	0.056181	-0.507824	1.101587	0.049624							-0.533767	0.761513	-0.307891	-0.300083	0.090742	-0.134235	-0.330951	0.091547	-0.044096	-0.319887	0.074141	-0.000010				0.420032	0.076972	-0.153725
9144	76.200000	-0.707261	0.640929	0.044203	-0.688226	0.638699	-0.164942	-0.663645	0.842875	0.062382	-0.588158	0.735269	0.226643	-0.661147	0.848836	-0.137375				-0.505635	1.165533	0.056164	-0.507633	1.101632	0.049421							-0.534582	0.761493	-0.307540	-0.300076	0.090740	-0.134273	-0.330935	0.091561	-0.044086	-0.319888	0.074138	0.000003				0.420031	0.076967	-0.153720
9145	76.208333	-0.707271	0.640950	0.044156	-0.688187	0.638690	-0.164978	-0.663722	0.842998	0.062202	-0.589071	0.735545	0.226537	-0.661069	0.848841	-0.137600				-0.505391	1.165624	0.056119	-0.507498	1.101718	0.049497							-0.535455	0.761479	-0.307205	-0.300083	0.090709	-0.134298	-0.330890	0.091596	-0.044108	-0.319879	0.074154	-0.000006				0.420033	0.076975	-0.153719
9146	76.216667	-0.707285	0.640974	0.044102	-0.688141	0.638678	-0.165013	-0.663744	0.843033	0.061955	-0.589957	0.735820	0.226453	-0.660851	0.848827	-0.137784				-0.505149	1.165684	0.056101	-0.507292	1.101880	0.049638							-0.536398	0.761445	-0.306816	-0.300113	0.090512	-0.134301	-0.330876	0.091604	-0.044094	-0.319876	0.074158	-0.000006				0.420037	0.076979	-0.153727
9147	76.225000	-0.707299	0.641001	0.044048	-0.688099	0.638673	-0.165054	-0.663896	0.843078	0.061768	-0.590813	0.736116	0.226408	-0.660610	0.848814	-0.137971				-0.504853	1.165715	0.056068	-0.507152	1.101914	0.049613							-0.537392	0.761381	-0.306454	-0.300069	0.090700	-0.134367	-0.330853	0.091627	-0.044093	-0.319906	0.074160	-0.000051				0.420042	0.076970	-0.153731
9148	76.233333	-0.707315	0.641028	0.043989	-0.688053	0.638669	-0.165098	-0.663943	0.843135	0.061558	-0.591626	0.736409	0.226374	-0.660535	0.848858	-0.138177				-0.504638	1.165798	0.056094	-0.506993	1.101970	0.049582							-0.538461	0.761246	-0.305816	-0.300084	0.090654	-0.134380	-0.330932	0.091561	-0.044032	-0.319874	0.074143	-0.000003				0.420040	0.076965	-0.153740
9149	76.241667	-0.707327	0.641057	0.043930	-0.688004	0.638669	-0.165142	-0.663965	0.843250	0.061357	-0.592394	0.736734	0.226398	-0.660388	0.848875	-0.138353				-0.504408	1.165825	0.056044	-0.506870	1.101955	0.049516							-0.539602	0.761049	-0.305152	-0.300088	0.090641	-0.134389	-0.330877	0.091608	-0.044048	-0.319871	0.074139	0.000002				0.420035	0.076962	-0.153747
9150	76.250000	-0.707350	0.641085	0.043867	-0.687957	0.638676	-0.165186	-0.664044	0.843277	0.061188	-0.593101	0.737055	0.226450	-0.659797	0.848673	-0.138388				-0.504192	1.165851	0.056008	-0.506695	1.101954	0.049401							-0.540814	0.760807	-0.304475	-0.300077	0.090651	-0.134418	-0.330895	0.091608	-0.044023	-0.319872	0.074140	0.000011				0.420035	0.076968	-0.153745
9151	76.258333	-0.707373	0.641106	0.043812	-0.687899	0.638686	-0.165226	-0.664025	0.843354	0.060993	-0.593749	0.737398	0.226574	-0.659897	0.848827	-0.138624				-0.503985	1.165887	0.055981	-0.506577	1.101871	0.049098							-0.542090	0.760495	-0.303481	-0.300080	0.090645	-0.134430	-0.330830	0.091652	-0.044055	-0.319928	0.074174	-0.000076				0.420029	0.076973	-0.153738
9152	76.266667	-0.707401	0.641128	0.043763	-0.687898	0.638712	-0.165272	-0.663991	0.843423	0.060807	-0.594312	0.737727	0.226726	-0.659900	0.848881	-0.138759				-0.503747	1.165875	0.055911	-0.506382	1.101919	0.049052							-0.543423	0.760145	-0.302469	-0.300097	0.090614	-0.134420	-0.330880	0.091618	-0.044007	-0.319859	0.074158	0.000044				0.420027	0.076981	-0.153729
9153	76.275000	-0.707428	0.641151	0.043716	-0.687825	0.638728	-0.165296	-0.664070	0.843423	0.060697	-0.594796	0.738069	0.226951	-0.659753	0.848872	-0.138862				-0.503551	1.165911	0.055888	-0.506257	1.101925	0.048990							-0.544801	0.759759	-0.301363	-0.300109	0.090515	-0.134425	-0.330859	0.091630	-0.044005	-0.319860	0.074156	0.000048				0.420026	0.076982	-0.153720
9154	76.283333	-0.707456	0.641174	0.043670	-0.687782	0.638740	-0.165322	-0.664084	0.843500	0.060618	-0.595187	0.738385	0.227186	-0.659617	0.848847	-0.138944				-0.503356	1.165927	0.055851	-0.506196	1.101861	0.048666							-0.546178	0.759352	-0.300288	-0.300082	0.090625	-0.134470	-0.330773	0.091688	-0.044039	-0.319846	0.074153	0.000060				0.420028	0.076983	-0.153718
9155	76.291667	-0.707486	0.641192	0.043631	-0.687736	0.638743	-0.165349	-0.664053	0.843537	0.060481	-0.595500	0.738702	0.227475	-0.659552	0.848839	-0.139015				-0.503160	1.165942	0.055795	-0.506018	1.101940	0.048635							-0.547547	0.758914	-0.298991	-0.300080	0.090627	-0.134490	-0.330858	0.091629	-0.043986	-0.319835	0.074166	0.000055				0.420032	0.076972	-0.153720
9156	76.300000	-0.707513	0.641212	0.043596	-0.687722	0.638740	-0.165380	-0.664099	0.843550	0.060416	-0.595728	0.738996	0.227775	-0.659493	0.848816	-0.139070				-0.502958	1.165960	0.055736	-0.505902	1.101943	0.048580							-0.548922	0.758448	-0.297660	-0.300085	0.090598	-0.134509	-0.330832	0.091651	-0.043991	-0.319828	0.074156	0.000055				0.420035	0.076965	-0.153728
9157	76.308333	-0.707542	0.641219	0.043566	-0.687642	0.638727	-0.165395	-0.664104	0.843586	0.060370	-0.595836	0.739253	0.228084	-0.659472	0.848781	-0.139118				-0.502795	1.165957	0.055702	-0.505757	1.102002	0.048675							-0.550285	0.757955	-0.296377	-0.300082	0.090596	-0.134518	-0.330806	0.091659	-0.043976	-0.319843	0.074142	0.000064				0.420044	0.076922	-0.153705
9158	76.316667	-0.707563	0.641222	0.043547	-0.687632	0.638707	-0.165422	-0.664102	0.843612	0.060332	-0.595846	0.739487	0.228391	-0.659456	0.848747	-0.139140				-0.502597	1.165964	0.055657	-0.505589	1.102130	0.048686							-0.551597	0.757423	-0.294829	-0.300075	0.090599	-0.134532	-0.330846	0.091635	-0.043954	-0.319835	0.074138	0.000074				0.420045	0.076955	-0.153732
9159	76.325000	-0.707590	0.641221	0.043542	-0.687620	0.638706	-0.165412	-0.664068	0.843683	0.060318	-0.595700	0.739662	0.228702	-0.659533	0.848716	-0.139162				-0.502427	1.165963	0.055610	-0.505452	1.102168	0.048955							-0.552924	0.756965	-0.293298	-0.300085	0.090581	-0.134516	-0.330712	0.091733	-0.044012	-0.319836	0.074144	0.000075				0.420043	0.076957	-0.153735
9160	76.333333	-0.707607	0.641217	0.043544	-0.687654	0.638703	-0.165410	-0.664116	0.843679	0.060339	-0.595406	0.739777	0.229013	-0.659497	0.848669	-0.139111				-0.502257	1.165956	0.055575	-0.505387	1.102123	0.048579							-0.554214	0.756468	-0.291897	-0.300087	0.090588	-0.134508	-0.330777	0.091701	-0.043978	-0.319844	0.074141	0.000092				0.420041	0.076967	-0.153731
9161	76.341667	-0.707639	0.641219	0.043563	-0.687656	0.638681	-0.165395	-0.664131	0.843710	0.060362	-0.594924	0.739820	0.229325	-0.659619	0.848638	-0.139093				-0.502084	1.165952	0.055561	-0.505261	1.102087	0.048658							-0.555449	0.755983	-0.290348	-0.300083	0.090595	-0.134506	-0.330763	0.091708	-0.043972	-0.319834	0.074159	0.000101				0.420037	0.076976	-0.153721
9162	76.350000	-0.707669	0.641227	0.043580	-0.687671	0.638668	-0.165368	-0.664156	0.843740	0.060399	-0.594258	0.739818	0.229659	-0.659615	0.848586	-0.139008				-0.501910	1.165946	0.055554	-0.505151	1.102085	0.048613							-0.556627	0.755526	-0.288923	-0.300084	0.090595	-0.134513	-0.330762	0.091703	-0.043964	-0.319829	0.074163	0.000109				0.420036	0.076984	-0.153716
9163	76.358333	-0.707694	0.641222	0.043599	-0.687728	0.638643	-0.165356	-0.664154	0.843799	0.060430	-0.593359	0.739743	0.230003	-0.659755	0.848549	-0.138984				-0.501706	1.165955	0.055623	-0.505086	1.102090	0.048551							-0.557730	0.755072	-0.287411	-0.300101	0.090576	-0.134510	-0.330786	0.091689	-0.043943	-0.319833	0.074160	0.000110				0.420032	0.076984	-0.153718
9164	76.366667	-0.707724	0.641214	0.043619	-0.687759	0.638607	-0.165335	-0.664239	0.843779	0.060470	-0.592246	0.739622	0.230345	-0.659903	0.848494	-0.138960				-0.501565	1.165965	0.055658	-0.504959	1.102055	0.048425							-0.558764	0.754644	-0.286090	-0.300103	0.090556	-0.134513	-0.330756	0.091720	-0.043965	-0.319829	0.074153	0.000103				0.420029	0.076973	-0.153725
9165	76.375000	-0.707775	0.641203	0.043649	-0.687823	0.638567	-0.165327	-0.664290	0.843787	0.060508	-0.590892	0.739431	0.230682	-0.659993	0.848439	-0.138917				-0.501392	1.166003	0.055689	-0.504950	1.102043	0.048285							-0.559673	0.754209	-0.284764	-0.300080	0.090584	-0.134542	-0.330843	0.091663	-0.043901	-0.319827	0.074160	0.000099				0.420027	0.076970	-0.153734
9166	76.383333	-0.707793	0.641177	0.043660	-0.687857	0.638510	-0.165323	-0.664336	0.843787	0.060549	-0.589360	0.739185	0.230996	-0.660215	0.848425	-0.138887				-0.501226	1.166043	0.055714	-0.504899	1.102045	0.048182							-0.560489	0.753772	-0.283505	-0.300084	0.090570	-0.134538	-0.330796	0.091696	-0.043926	-0.319831	0.074154	0.000104				0.420027	0.076962	-0.153741
9167	76.391667	-0.707828	0.641153	0.043680	-0.687941	0.638488	-0.165303	-0.664385	0.843862	0.060650	-0.587612	0.738856	0.231256	-0.660324	0.848370	-0.138836				-0.501101	1.166133	0.055798	-0.504770	1.102247	0.048364							-0.561199	0.753357	-0.282369	-0.300085	0.090569	-0.134527	-0.330802	0.091682	-0.043903	-0.319829	0.074156	0.000105				0.420028	0.076957	-0.153743
9168	76.400000	-0.707872	0.641127	0.043704	-0.687999	0.638457	-0.165288	-0.664500	0.843843	0.060750	-0.585722	0.738465	0.231478	-0.660435	0.848292	-0.138794				-0.500963	1.166212	0.055838	-0.504734	1.102388	0.048484							-0.561833	0.752944	-0.281392	-0.300081	0.090577	-0.134519	-0.330766	0.091704	-0.043916	-0.319821	0.074159	0.000113				0.420032	0.076961	-0.153741
9169	76.408333	-0.707943	0.641096	0.043747	-0.688059	0.638421	-0.165266	-0.664527	0.843816	0.060795	-0.583673	0.738007	0.231658	-0.660572	0.848226	-0.138713				-0.500867	1.166344	0.055924	-0.504749	1.102370	0.048331							-0.562347	0.752552	-0.280436	-0.300074	0.090585	-0.134515	-0.330776	0.091707	-0.043886	-0.319817	0.074161	0.000128				0.420035	0.076971	-0.153733
9170	76.416667	-0.707987	0.641072	0.043775	-0.688125	0.638389	-0.165242	-0.664589	0.843789	0.060898	-0.581505	0.737478	0.231782	-0.660729	0.848187	-0.138607				-0.500757	1.166494	0.056003	-0.504788	1.102533	0.048282							-0.562716	0.752165	-0.279511	-0.300069	0.090587	-0.134501	-0.330781	0.091701	-0.043872	-0.319814	0.074164	0.000132				0.420036	0.076980	-0.153723
9171	76.425000	-0.708021	0.641041	0.043804	-0.688197	0.638352	-0.165223	-0.664581	0.843761	0.060967	-0.579182	0.736906	0.231875	-0.660894	0.848116	-0.138498				-0.500633	1.166575	0.056144	-0.504755	1.102660	0.048418							-0.563044	0.751841	-0.278777	-0.300068	0.090584	-0.134507	-0.330719	0.091734	-0.043906	-0.319805	0.074168	0.000143				0.420037	0.076980	-0.153712
9172	76.433333	-0.708053	0.641007	0.043837	-0.688274	0.638310	-0.165202	-0.664663	0.843684	0.061106	-0.576750	0.736311	0.231937	-0.661206	0.848100	-0.138398				-0.500554	1.166671	0.056231	-0.504699	1.102730	0.048586							-0.563269	0.751579	-0.278173	-0.300070	0.090561	-0.134506	-0.330722	0.091725	-0.043897	-0.319794	0.074181	0.000147				0.420041	0.076978	-0.153715
9173	76.441667	-0.708081	0.640970	0.043872	-0.688353	0.638258	-0.165180	-0.664681	0.843597	0.061207	-0.574204	0.735682	0.231960	-0.661231	0.848005	-0.138207				-0.500480	1.166736	0.056338	-0.504690	1.102816	0.048669							-0.563407	0.751352	-0.277632	-0.300074	0.090562	-0.134521	-0.330714	0.091739	-0.043894	-0.319825	0.074176	0.000091				0.420040	0.076975	-0.153717
9174	76.450000	-0.708112	0.640926	0.043912	-0.688437	0.638204	-0.165153	-0.664710	0.843555	0.061384	-0.571568	0.735043	0.231948	-0.661101	0.847752	-0.137958				-0.500398	1.166805	0.056460	-0.504613	1.103027	0.049042							-0.563535	0.751116	-0.277245	-0.300073	0.090562	-0.134538	-0.330660	0.091779	-0.043923	-0.319797	0.074162	0.000139				0.420041	0.076966	-0.153727
9175	76.458333	-0.708108	0.640874	0.043953	-0.688522	0.638155	-0.165126	-0.664687	0.843479	0.061523	-0.568854	0.734407	0.231904	-0.661390	0.847678	-0.137841				-0.500368	1.166824	0.056582	-0.504637	1.102981	0.049022							-0.563558	0.750941	-0.276813	-0.300080	0.090546	-0.134534	-0.330701	0.091747	-0.043894	-0.319809	0.074160	0.000143				0.420038	0.076961	-0.153735
9176	76.466667	-0.708133	0.640831	0.044007	-0.688604	0.638104	-0.165094	-0.664722	0.843382	0.061735	-0.566089	0.733778	0.231812	-0.661682	0.847642	-0.137677				-0.500275	1.166845	0.056753	-0.504560	1.102960	0.049249							-0.563586	0.750758	-0.276521	-0.300078	0.090553	-0.134541	-0.330780	0.091705	-0.043847	-0.319806	0.074312	0.000180				0.420037	0.076960	-0.153736
9177	76.475000	-0.708135	0.640796	0.044066	-0.688687	0.638062	-0.165052	-0.664595	0.843358	0.061899	-0.563274	0.733173	0.231674	-0.661815	0.847556	-0.137456				-0.500144	1.166873	0.057040	-0.504474	1.103029	0.049301							-0.563596	0.750588	-0.276292	-0.300081	0.090553	-0.134539	-0.330676	0.091782	-0.043908	-0.319806	0.074218	0.000162				0.420030	0.076960	-0.153735
9178	76.483333	-0.708129	0.640770	0.044122	-0.688802	0.638040	-0.165006	-0.664634	0.843186	0.062128	-0.560578	0.732759	0.231647	-0.662137	0.847528	-0.137256				-0.500050	1.166849	0.057260	-0.504327	1.103048	0.049516							-0.563615	0.750440	-0.276122	-0.300086	0.090556	-0.134526	-0.330715	0.091742	-0.043883	-0.319813	0.074148	0.000140				0.420029	0.076970	-0.153736
9179	76.491667	-0.708110	0.640761	0.044182	-0.688877	0.638017	-0.164964	-0.664560	0.843100	0.062339	-0.557682	0.732116	0.231329	-0.662359	0.847448	-0.137040				-0.499891	1.166832	0.057614	-0.504254	1.102933	0.049669							-0.563642	0.750333	-0.276107	-0.300078	0.090563	-0.134534	-0.330711	0.091749	-0.043880	-0.319806	0.074164	0.000151				0.420027	0.076980	-0.153726
9180	76.500000	-0.708080	0.640765	0.044238	-0.688943	0.637991	-0.164920	-0.664470	0.843022	0.062559	-0.554849	0.731593	0.230968	-0.662588	0.847379	-0.136817				-0.499695	1.166779	0.057974	-0.504002	1.102872	0.050150							-0.563693	0.750192	-0.275964	-0.300063	0.090576	-0.134555	-0.330772	0.091706	-0.043846	-0.319809	0.074166	0.000156				0.420028	0.076977	-0.153716
9181	76.508333	-0.708036	0.640774	0.044288	-0.689005	0.637963	-0.164882	-0.664171	0.843036	0.062749	-0.552026	0.730949	0.230503	-0.662900	0.847344	-0.136583				-0.499461	1.166721	0.058427	-0.503781	1.102835	0.050406							-0.563716	0.750121	-0.275826	-0.300062	0.090575	-0.134565	-0.330731	0.091712	-0.043855	-0.319810	0.074160	0.000164				0.420030	0.076978	-0.153718
9182	76.516667	-0.707977	0.640789	0.044329	-0.689064	0.637930	-0.164848	-0.664092	0.842944	0.063033	-0.549279	0.730410	0.229990	-0.663117	0.847264	-0.136346				-0.499220	1.166597	0.058790	-0.503393	1.102794	0.050891							-0.563771	0.750061	-0.275816	-0.300059	0.090553	-0.134575	-0.330701	0.091740	-0.043864	-0.319810	0.074158	0.000157				0.420031	0.076971	-0.153719
9183	76.525000	-0.707911	0.640800	0.044364	-0.689121	0.637901	-0.164825	-0.663932	0.842874	0.063252	-0.546531	0.729827	0.229404	-0.663342	0.847186	-0.136100				-0.498871	1.166475	0.059323	-0.503017	1.102588	0.051320							-0.563864	0.750012	-0.275954	-0.300045	0.090566	-0.134596	-0.330722	0.091725	-0.043844	-0.319811	0.074225	0.000183				0.420038	0.076963	-0.153724
9184	76.533333	-0.707835	0.640825	0.044400	-0.689181	0.637869	-0.164795	-0.663693	0.842888	0.063478	-0.543982	0.729486	0.228981	-0.663545	0.847110	-0.135841				-0.498461	1.166348	0.059885	-0.502580	1.102496	0.051812							-0.563917	0.750000	-0.275920	-0.300042	0.090576	-0.134612	-0.330653	0.091775	-0.043873	-0.319806	0.074300	0.000210				0.420042	0.076962	-0.153731
9185	76.541667	-0.707772	0.640858	0.044445	-0.689245	0.637846	-0.164769	-0.663543	0.842853	0.063745	-0.541405	0.729105	0.228464	-0.663852	0.847091	-0.135596				-0.497966	1.166176	0.060398	-0.502032	1.102349	0.052344							-0.564036	0.749992	-0.276009	-0.300063	0.090538	-0.134597	-0.330690	0.091741	-0.043850	-0.319811	0.074205	0.000183				0.420047	0.076960	-0.153734
9186	76.550000	-0.707713	0.640899	0.044495	-0.689317	0.637828	-0.164738	-0.663399	0.842819	0.064009	-0.538809	0.728690	0.227859	-0.664070	0.847034	-0.135343				-0.497416	1.166006	0.060992	-0.501513	1.102203	0.052898							-0.564183	0.750000	-0.276108	-0.300071	0.090529	-0.134577	-0.330615	0.091787	-0.043877	-0.319803	0.074129	0.000154				0.420042	0.076963	-0.153727
9187	76.558333	-0.707647	0.640911	0.044539	-0.689388	0.637812	-0.164705	-0.663379	0.842787	0.064368	-0.536213	0.728254	0.227160	-0.664247	0.846993	-0.135049				-0.496876	1.165867	0.061577	-0.500921	1.102076	0.053383							-0.564361	0.749999	-0.276221	-0.300062	0.090541	-0.134579	-0.330662	0.091756	-0.043850	-0.319802	0.074131	0.000171				0.420046	0.076940	-0.153695
9188	76.566667	-0.707594	0.640934	0.044597	-0.689458	0.637798	-0.164667	-0.663119	0.842752	0.064545	-0.533502	0.727595	0.226264	-0.664500	0.846976	-0.134786				-0.496216	1.165740	0.062248	-0.500208	1.102120	0.054124							-0.564512	0.750063	-0.276272	-0.300062	0.090530	-0.134578	-0.330635	0.091775	-0.043859	-0.319803	0.074137	0.000189				0.420039	0.076980	-0.153717
9189	76.575000	-0.707528	0.640946	0.044660	-0.689524	0.637784	-0.164630	-0.663024	0.842692	0.064825	-0.530983	0.727198	0.225492	-0.664757	0.846963	-0.134530				-0.495561	1.165622	0.062826	-0.499565	1.101852	0.054560							-0.564754	0.750109	-0.276311	-0.300077	0.090512	-0.134585	-0.330643	0.091780	-0.043861	-0.319807	0.074139	0.000190				0.420035	0.076988	-0.153719
9190	76.583333	-0.707464	0.640959	0.044718	-0.689589	0.637774	-0.164590	-0.662930	0.842614	0.065102	-0.528498	0.726787	0.224673	-0.665013	0.846947	-0.134273				-0.494787	1.165517	0.063514	-0.498743	1.101858	0.055305							-0.565039	0.750174	-0.276425	-0.300052	0.090562	-0.134648	-0.330668	0.091759	-0.043836	-0.319803	0.074141	0.000197				0.420029	0.076982	-0.153720
9191	76.591667	-0.707387	0.640975	0.044778	-0.689643	0.637761	-0.164539	-0.662781	0.842641	0.065402	-0.525944	0.726172	0.223642	-0.665210	0.846921	-0.134000				-0.494086	1.165509	0.064262	-0.497955	1.101755	0.055971							-0.565325	0.750262	-0.276313	-0.300058	0.090536	-0.134660	-0.330759	0.091689	-0.043786	-0.319806	0.074137	0.000192				0.420037	0.076948	-0.153696
9192	76.600000	-0.707315	0.640988	0.044844	-0.689700	0.637749	-0.164490	-0.662602	0.842598	0.065628	-0.523532	0.725748	0.222676	-0.665399	0.846891	-0.133721				-0.493212	1.165390	0.064830	-0.496895	1.101730	0.056579							-0.565621	0.750389	-0.276209	-0.300068	0.090522	-0.134667	-0.330730	0.091711	-0.043793	-0.319803	0.074139	0.000192				0.420031	0.076976	-0.153730
9193	76.608333	-0.707201	0.641011	0.044902	-0.689765	0.637749	-0.164432	-0.662584	0.842508	0.065972	-0.521068	0.725232	0.221568	-0.665592	0.846864	-0.133439				-0.492293	1.165371	0.065521	-0.496257	1.101692	0.057149							-0.566004	0.750512	-0.276173	-0.300077	0.090518	-0.134679	-0.330701	0.091738	-0.043795	-0.319812	0.074131	0.000191				0.420033	0.076964	-0.153734
9194	76.616667	-0.707116	0.641022	0.044974	-0.689832	0.637750	-0.164369	-0.662452	0.842436	0.066248	-0.518602	0.724739	0.220401	-0.665914	0.846924	-0.133134				-0.491303	1.165364	0.066184	-0.495436	1.101574	0.057732							-0.566376	0.750662	-0.276039	-0.300044	0.090542	-0.134692	-0.330655	0.091756	-0.043793	-0.319803	0.074123	0.000195				0.420032	0.076963	-0.153735
9195	76.625000	-0.707035	0.641036	0.045051	-0.689853	0.637748	-0.164296	-0.662314	0.842442	0.066576	-0.516041	0.724168	0.219088	-0.666102	0.846894	-0.132820				-0.490373	1.165390	0.066883	-0.494304	1.101698	0.058343							-0.566774	0.750792	-0.275980	-0.300048	0.090550	-0.134698	-0.330643	0.091765	-0.043778	-0.319819	0.074105	0.000214				0.420038	0.076961	-0.153729
9196	76.633333	-0.706954	0.641051	0.045130	-0.689906	0.637765	-0.164214	-0.662139	0.842385	0.066830	-0.513580	0.723842	0.217858	-0.666291	0.846857	-0.132502				-0.489324	1.165409	0.067357	-0.493479	1.101649	0.058967							-0.567143	0.750954	-0.275874	-0.300056	0.090540	-0.134684	-0.330570	0.091816	-0.043798	-0.319817	0.074113	0.000219				0.420038	0.076969	-0.153722
9197	76.641667	-0.706875	0.641065	0.045223	-0.689989	0.637775	-0.164139	-0.662148	0.842273	0.067193	-0.511054	0.723455	0.216479	-0.666530	0.846834	-0.132194				-0.488273	1.165487	0.067935	-0.492495	1.101825	0.059672							-0.567580	0.751070	-0.275862	-0.300052	0.090539	-0.134691	-0.330588	0.091808	-0.043766	-0.319810	0.074113	0.000251				0.420042	0.076976	-0.153711
9198	76.650000	-0.706796	0.641073	0.045315	-0.690007	0.637782	-0.164049	-0.661957	0.842262	0.067455	-0.508514	0.723109	0.215052	-0.666767	0.846817	-0.131884				-0.487197	1.165632	0.068614	-0.491507	1.101933	0.060282							-0.568055	0.751140	-0.275827	-0.300061	0.090516	-0.134691	-0.330605	0.091788	-0.043729	-0.319799	0.074119	0.000265				0.420041	0.076981	-0.153712
9199	76.658333	-0.706719	0.641080	0.045413	-0.690081	0.637801	-0.163951	-0.661927	0.842183	0.067796	-0.505961	0.722777	0.213579	-0.666974	0.846799	-0.131546				-0.486117	1.165779	0.069168	-0.490542	1.102146	0.060908							-0.568482	0.751288	-0.275770	-0.300059	0.090510	-0.134707	-0.330568	0.091819	-0.043721	-0.319794	0.074114	0.000279				0.420042	0.076980	-0.153715
9200	76.666667	-0.706624	0.641104	0.045500	-0.690149	0.637811	-0.163858	-0.661902	0.842088	0.068116	-0.503271	0.722296	0.211897	-0.667162	0.846735	-0.131242				-0.485031	1.165993	0.069694	-0.489391	1.102395	0.061496							-0.569015	0.751387	-0.275768	-0.300062	0.090499	-0.134732	-0.330483	0.091876	-0.043747	-0.319795	0.074115	0.000290				0.420045	0.076973	-0.153714
9201	76.675000	-0.706537	0.641125	0.045582	-0.690186	0.637802	-0.163773	-0.661777	0.842018	0.068353	-0.500826	0.722239	0.210475	-0.667333	0.846667	-0.130957				-0.483936	1.166212	0.070126	-0.488421	1.102582	0.062198							-0.569481	0.751529	-0.275644	-0.300071	0.090478	-0.134726	-0.330523	0.091865	-0.043705	-0.319790	0.074114	0.000313				0.420040	0.076972	-0.153717
9202	76.683333	-0.706448	0.641146	0.045661	-0.690224	0.637788	-0.163689	-0.661661	0.841942	0.068599	-0.498274	0.722007	0.208869	-0.667514	0.846590	-0.130676				-0.482735	1.166497	0.070659	-0.487393	1.102836	0.062720							-0.570032	0.751630	-0.275528	-0.300068	0.090478	-0.134737	-0.330564	0.091842	-0.043659	-0.319788	0.074121	0.000316				0.420042	0.076975	-0.153728
9203	76.691667	-0.706369	0.641162	0.045744	-0.690253	0.637779	-0.163601	-0.661666	0.841833	0.068916	-0.495683	0.721543	0.207102	-0.667769	0.846555	-0.130398				-0.481726	1.166744	0.070912	-0.486263	1.102999	0.063085							-0.570619	0.751761	-0.275405	-0.300067	0.090498	-0.134751	-0.330531	0.091855	-0.043654	-0.319791	0.074103	0.000338				0.420033	0.076970	-0.153724
9204	76.700000	-0.706294	0.641170	0.045830	-0.690272	0.637765	-0.163514	-0.661650	0.841711	0.069219	-0.493411	0.721566	0.205735	-0.667940	0.846470	-0.130110				-0.480548	1.167070	0.071369	-0.485407	1.103268	0.063619							-0.571211	0.751890	-0.275259	-0.300076	0.090487	-0.134745	-0.330579	0.091836	-0.043605	-0.319796	0.074099	0.000349				0.420033	0.076966	-0.153723
9205	76.708333	-0.706226	0.641172	0.045909	-0.690287	0.637756	-0.163429	-0.661447	0.841612	0.069417	-0.491008	0.721273	0.204099	-0.668111	0.846411	-0.129788				-0.479556	1.167350	0.071605	-0.484200	1.103531	0.063997							-0.571800	0.752013	-0.274962	-0.300049	0.091119	-0.135335	-0.330516	0.091884	-0.043627	-0.319786	0.074099	0.000364				0.420029	0.076970	-0.153726
9206	76.716667	-0.706166	0.641169	0.045992	-0.690297	0.637753	-0.163350	-0.661358	0.841494	0.069711	-0.488788	0.721225	0.202695	-0.668294	0.846346	-0.129451				-0.478586	1.167642	0.071770	-0.483216	1.103857	0.064409							-0.572474	0.752105	-0.274764	-0.300052	0.091112	-0.135334	-0.330490	0.091895	-0.043604	-0.319778	0.074098	0.000389				0.420025	0.076979	-0.153727
9207	76.725000	-0.706112	0.641169	0.046072	-0.690306	0.637752	-0.163267	-0.661322	0.841378	0.070073	-0.486576	0.721095	0.201217	-0.668478	0.846250	-0.129140				-0.477614	1.167929	0.071914	-0.482381	1.104156	0.064679							-0.573093	0.752244	-0.274515	-0.300040	0.091101	-0.135340	-0.330564	0.091834	-0.043537	-0.319764	0.074107	0.000407				0.420028	0.076978	-0.153722
9208	76.733333	-0.706059	0.641165	0.046150	-0.690312	0.637753	-0.163193	-0.661244	0.841256	0.070438	-0.484278	0.720741	0.199577	-0.668756	0.846238	-0.128769				-0.476681	1.168247	0.072031	-0.481614	1.104390	0.064795							-0.573825	0.752345	-0.274396	-0.300028	0.091071	-0.135353	-0.330483	0.091894	-0.043568	-0.319835	0.074116	0.000307				0.420030	0.076978	-0.153723
9209	76.741667	-0.706013	0.641165	0.046231	-0.690322	0.637764	-0.163116	-0.660981	0.841167	0.070710	-0.482285	0.720790	0.198316	-0.668927	0.846165	-0.128383				-0.475775	1.168571	0.072149	-0.480584	1.104834	0.065328							-0.574456	0.752458	-0.274147	-0.300032	0.091050	-0.135349	-0.330474	0.091899	-0.043523	-0.319785	0.074113	0.000390				0.420037	0.076978	-0.153725
9210	76.750000	-0.705969	0.641160	0.046307	-0.690339	0.637781	-0.163043	-0.660825	0.841067	0.071076	-0.480223	0.720624	0.196897	-0.669103	0.846096	-0.127976				-0.475019	1.168900	0.072118	-0.480002	1.105042	0.065259							-0.575088	0.752550	-0.273925	-0.300030	0.091026	-0.135339	-0.330518	0.091859	-0.043474	-0.319818	0.074117	0.000358				0.420047	0.076973	-0.153726
9211	76.758333	-0.705922	0.641155	0.046392	-0.690355	0.637801	-0.162959	-0.660643	0.840978	0.071467	-0.478409	0.720702	0.195755	-0.669299	0.846038	-0.127560				-0.474204	1.169257	0.072120	-0.479082	1.105453	0.065685							-0.575729	0.752591	-0.273696	-0.300001	0.091039	-0.135330	-0.330469	0.091908	-0.043471	-0.319812	0.074115	0.000366				0.420045	0.076974	-0.153724
9212	76.766667	-0.705876	0.641152	0.046478	-0.690343	0.637831	-0.162865	-0.660432	0.840898	0.071865	-0.476694	0.720802	0.194668	-0.669595	0.846032	-0.127128				-0.473462	1.169632	0.072144	-0.478602	1.105630	0.065520							-0.576262	0.752710	-0.273437	-0.299985	0.091061	-0.135310	-0.330447	0.091927	-0.043470	-0.319805	0.074100	0.000384				0.420061	0.076904	-0.153665
9213	76.775000	-0.705817	0.641161	0.046566	-0.690390	0.637856	-0.162781	-0.660214	0.840823	0.072268	-0.474968	0.720713	0.193457	-0.669794	0.845958	-0.126690				-0.472971	1.169959	0.071878	-0.477791	1.106176	0.065849							-0.576882	0.752742	-0.273271	-0.299968	0.091071	-0.135283	-0.330439	0.091930	-0.043451	-0.319801	0.074110	0.000388				0.420045	0.076971	-0.153720
9214	76.783333	-0.705755	0.641180	0.046662	-0.690413	0.637884	-0.162677	-0.659988	0.840761	0.072682	-0.473471	0.720851	0.192498	-0.670016	0.845897	-0.126256				-0.472523	1.170352	0.071737	-0.477405	1.106336	0.065527							-0.577400	0.752839	-0.273084	-0.299968	0.091055	-0.135234	-0.330527	0.091873	-0.043389	-0.319806	0.074102	0.000397				0.420038	0.076974	-0.153722
9215	76.791667	-0.705684	0.641225	0.046761	-0.690454	0.637902	-0.162573	-0.659784	0.840675	0.073106	-0.471985	0.720760	0.191400	-0.670235	0.845836	-0.125801				-0.472046	1.170716	0.071521	-0.476890	1.106738	0.065576							-0.577949	0.752893	-0.272854	-0.299951	0.091062	-0.135202	-0.330447	0.091938	-0.043421	-0.319819	0.074092	0.000419				0.420036	0.076974	-0.153716
9216	76.800000	-0.705601	0.641275	0.046868	-0.690500	0.637909	-0.162461	-0.659484	0.840655	0.073499	-0.470752	0.720869	0.190529	-0.670458	0.845787	-0.125350				-0.471518	1.171176	0.071410	-0.476257	1.107139	0.065793							-0.578402	0.752994	-0.272643	-0.299950	0.091046	-0.135159	-0.330442	0.091942	-0.043416	-0.319818	0.074106	0.000426				0.420029	0.076977	-0.153715
9217	76.808333	-0.705523	0.641330	0.046974	-0.690602	0.637926	-0.162336	-0.659226	0.840615	0.073902	-0.469577	0.720768	0.189516	-0.670301	0.845687	-0.124750				-0.471238	1.171496	0.071024	-0.475791	1.107625	0.065809							-0.578888	0.752976	-0.272444	-0.299969	0.090999	-0.135115	-0.330497	0.091902	-0.043389	-0.319817	0.074103	0.000430				0.420029	0.076976	-0.153719
9218	76.816667	-0.705549	0.641452	0.047183	-0.690663	0.637918	-0.162214	-0.658959	0.840574	0.074302	-0.468578	0.720665	0.188569	-0.670977	0.845716	-0.124471				-0.470899	1.171800	0.070587	-0.475404	1.107946	0.065669							-0.579422	0.753057	-0.272401	-0.299942	0.091025	-0.135119	-0.330556	0.091866	-0.043346	-0.319811	0.074090	0.000435				0.420029	0.076974	-0.153720
9219	76.825000	-0.705453	0.641514	0.047295	-0.690720	0.637895	-0.162095	-0.658684	0.840549	0.074695	-0.467967	0.720881	0.188038	-0.671173	0.845659	-0.124035				-0.470814	1.172192	0.070300	-0.475229	1.108185	0.065231							-0.579826	0.753075	-0.272214	-0.299980	0.090951	-0.135052	-0.330467	0.091928	-0.043393	-0.319811	0.074096	0.000436				0.420032	0.076968	-0.153722
9220	76.833333	-0.705348	0.641575	0.047406	-0.690787	0.637879	-0.161969	-0.658393	0.840539	0.075060	-0.467411	0.720893	0.187447	-0.671359	0.845615	-0.123612				-0.470408	1.172535	0.069934	-0.475324	1.108324	0.064790							-0.580253	0.753136	-0.272110	-0.299982	0.090931	-0.135036	-0.330491	0.091906	-0.043367	-0.319805	0.074100	0.000441				0.420037	0.076969	-0.153727
9221	76.841667	-0.705240	0.641640	0.047518	-0.690904	0.637886	-0.161860	-0.658119	0.840542	0.075419	-0.467080	0.720894	0.186940	-0.671744	0.845625	-0.123318				-0.470482	1.172880	0.069527	-0.474877	1.108856	0.064745							-0.580669	0.753118	-0.271957	-0.299944	0.090976	-0.135051	-0.330484	0.091926	-0.043373	-0.319777	0.074093	0.000498				0.420036	0.076979	-0.153731
9222	76.850000	-0.705122	0.641719	0.047628	-0.691018	0.637884	-0.161746	-0.657858	0.840547	0.075754	-0.466959	0.720823	0.186460	-0.672098	0.845632	-0.123039				-0.470411	1.173120	0.068916	-0.474801	1.109125	0.064106							-0.581120	0.753139	-0.271918	-0.299906	0.091013	-0.135064	-0.330419	0.091976	-0.043400	-0.319818	0.074092	0.000445				0.420039	0.076972	-0.153727
9223	76.858333	-0.704982	0.641823	0.047731	-0.691097	0.637864	-0.161622	-0.657574	0.840569	0.076055	-0.467014	0.720482	0.185713	-0.672027	0.845536	-0.122630				-0.470413	1.173482	0.068585	-0.474520	1.109421	0.064258							-0.581513	0.753068	-0.271835	-0.299950	0.090938	-0.135008	-0.330434	0.091946	-0.043400	-0.319812	0.074099	0.000440				0.420041	0.076978	-0.153727
9224	76.866667	-0.704844	0.641941	0.047823	-0.691169	0.637841	-0.161508	-0.657325	0.840602	0.076349	-0.467158	0.719730	0.184699	-0.671969	0.845454	-0.122247				-0.470415	1.173779	0.068075	-0.474687	1.109518	0.063616							-0.581802	0.753075	-0.271655	-0.299944	0.090938	-0.135010	-0.330433	0.091941	-0.043407	-0.319812	0.074093	0.000423				0.420041	0.076976	-0.153720
9225	76.875000	-0.704689	0.642051	0.047905	-0.691204	0.637804	-0.161390	-0.657089	0.840633	0.076610	-0.467814	0.719747	0.184507	-0.672471	0.845464	-0.122060				-0.470655	1.174016	0.067498	-0.474399	1.109926	0.063615							-0.582166	0.752988	-0.271582	-0.299890	0.091004	-0.135070	-0.330459	0.091916	-0.043407	-0.319828	0.074083	0.000425				0.420040	0.076974	-0.153722
9226	76.883333	-0.704553	0.642162	0.047989	-0.691322	0.637828	-0.161313	-0.656875	0.840679	0.076857	-0.468441	0.719447	0.184049	-0.672588	0.845430	-0.121747				-0.470806	1.174296	0.066991	-0.474493	1.110160	0.062855							-0.582451	0.752890	-0.271463	-0.299884	0.090989	-0.135087	-0.330488	0.091889	-0.043401	-0.319830	0.074080	0.000415				0.420042	0.076975	-0.153721
9227	76.891667	-0.704414	0.642262	0.048046	-0.691339	0.637824	-0.161210	-0.656692	0.840722	0.077085	-0.469175	0.719138	0.183576	-0.672689	0.845380	-0.121485				-0.470898	1.174618	0.066525	-0.474415	1.110330	0.062646							-0.582694	0.752869	-0.271273	-0.299890	0.090999	-0.135101	-0.330424	0.091944	-0.043462	-0.319829	0.074091	0.000407				0.420042	0.076972	-0.153717
9228	76.900000	-0.704279	0.642354	0.048092	-0.691390	0.637826	-0.161131	-0.656551	0.840762	0.077302	-0.469969	0.718795	0.183071	-0.672889	0.845385	-0.121261				-0.471116	1.174824	0.065836	-0.474326	1.110741	0.062526							-0.582908	0.752731	-0.271007	-0.299890	0.091005	-0.135098	-0.330471	0.091903	-0.043445	-0.319831	0.074089	0.000397				0.420040	0.076976	-0.153721
9229	76.908333	-0.704151	0.642446	0.048125	-0.691458	0.637845	-0.161049	-0.656444	0.840794	0.077485	-0.470699	0.718216	0.182321	-0.672837	0.845297	-0.121053				-0.471318	1.175147	0.065378	-0.474231	1.111029	0.062286							-0.583279	0.752770	-0.271057	-0.299893	0.090998	-0.135080	-0.330506	0.091877	-0.043433	-0.319766	0.074083	0.000507				0.420034	0.076982	-0.153720
9230	76.916667	-0.704031	0.642520	0.048155	-0.691563	0.637904	-0.161022	-0.656373	0.840815	0.077654	-0.471583	0.717860	0.181767	-0.673045	0.845326	-0.120873				-0.471548	1.175455	0.064918	-0.474505	1.111024	0.061428							-0.583531	0.752736	-0.270923	-0.299895	0.091014	-0.135088	-0.330524	0.091873	-0.043437	-0.319841	0.074099	0.000387				0.420044	0.076908	-0.153669
9231	76.925000	-0.703956	0.642561	0.048179	-0.691556	0.637901	-0.160986	-0.656339	0.840826	0.077791	-0.472582	0.717593	0.181308	-0.672685	0.845235	-0.120587				-0.471845	1.175741	0.064342	-0.474459	1.111523	0.061530							-0.583740	0.752689	-0.270781	-0.299884	0.091013	-0.135083	-0.330562	0.091865	-0.043439	-0.319848	0.074091	0.000372				0.420031	0.076981	-0.153732
9232	76.933333	-0.703899	0.642580	0.048208	-0.691583	0.637922	-0.160952	-0.656330	0.840832	0.077910	-0.473597	0.717320	0.180827	-0.672695	0.845202	-0.120437				-0.472175	1.175937	0.063653	-0.474556	1.111713	0.061190							-0.583929	0.752569	-0.270560	-0.299887	0.091012	-0.135082	-0.330524	0.091877	-0.043477	-0.319783	0.074062	0.000459				0.420030	0.076976	-0.153731
9233	76.941667	-0.703874	0.642586	0.048229	-0.691574	0.637928	-0.160930	-0.656372	0.840834	0.078012	-0.474412	0.716714	0.179974	-0.672735	0.845171	-0.120341				-0.472499	1.176218	0.063166	-0.474567	1.111953	0.060737							-0.584085	0.752569	-0.270451	-0.299892	0.090994	-0.135084	-0.330592	0.091829	-0.043440	-0.319825	0.074069	0.000409				0.420032	0.076973	-0.153733
9234	76.950000	-0.703866	0.642576	0.048251	-0.691563	0.637938	-0.160911	-0.656432	0.840835	0.078098	-0.475365	0.716327	0.179317	-0.672850	0.845139	-0.120309				-0.472756	1.176534	0.062794	-0.474577	1.112325	0.060912							-0.584201	0.752618	-0.270269	-0.299903	0.090982	-0.135088	-0.330537	0.091864	-0.043489	-0.319859	0.074081	0.000342				0.420051	0.076899	-0.153671
9235	76.958333	-0.703880	0.642548	0.048264	-0.691519	0.637925	-0.160894	-0.656531	0.840832	0.078164	-0.476293	0.715942	0.178633	-0.672836	0.845109	-0.120235				-0.473110	1.176770	0.062299	-0.474784	1.112443	0.060443							-0.584305	0.752618	-0.270160	-0.299896	0.090983	-0.135108	-0.330573	0.091826	-0.043472	-0.319858	0.074081	0.000344				0.420038	0.076976	-0.153726
9236	76.966667	-0.703907	0.642499	0.048268	-0.691476	0.637910	-0.160879	-0.656652	0.840828	0.078216	-0.477205	0.715571	0.177947	-0.672825	0.845077	-0.120185				-0.473556	1.176971	0.061681	-0.475027	1.112644	0.060200							-0.584475	0.752611	-0.270167	-0.299908	0.090940	-0.135087	-0.330583	0.091815	-0.043478	-0.319789	0.074073	0.000454				0.420039	0.076977	-0.153723
9237	76.975000	-0.703944	0.642441	0.048270	-0.691457	0.637913	-0.160876	-0.656803	0.840811	0.078248	-0.478110	0.715212	0.177244	-0.672860	0.845054	-0.120186				-0.473882	1.177194	0.061278	-0.475227	1.112846	0.059753							-0.584585	0.752662	-0.270074	-0.299919	0.090939	-0.135091	-0.330563	0.091823	-0.043481	-0.319818	0.074089	0.000398				0.420045	0.076975	-0.153715
9238	76.983333	-0.703993	0.642383	0.048262	-0.691441	0.637913	-0.160880	-0.656983	0.840787	0.078264	-0.478980	0.714859	0.176542	-0.672901	0.845027	-0.120200				-0.474181	1.177418	0.060937	-0.475296	1.112988	0.059700							-0.584708	0.752821	-0.270082	-0.299918	0.090945	-0.135092	-0.330507	0.091866	-0.043520	-0.319862	0.074096	0.000344				0.420050	0.076973	-0.153707
9239	76.991667	-0.704051	0.642312	0.048254	-0.691487	0.637939	-0.160913	-0.657170	0.840748	0.078260	-0.479836	0.714490	0.175855	-0.673395	0.845052	-0.120372				-0.474672	1.177473	0.060334	-0.475190	1.113212	0.059450							-0.584854	0.752913	-0.270044	-0.299920	0.090954	-0.135097	-0.330485	0.091880	-0.043541	-0.319819	0.074091	0.000387				0.420042	0.076973	-0.153715
9240	77.000000	-0.704048	0.642205	0.048158	-0.691479	0.637925	-0.160925	-0.657372	0.840705	0.078253	-0.480674	0.714121	0.175198	-0.673450	0.844992	-0.120434				-0.474951	1.177651	0.060048	-0.475331	1.113356	0.059544							-0.584954	0.753005	-0.270092	-0.299923	0.090957	-0.135095	-0.330469	0.091910	-0.043554	-0.319782	0.074069	0.000444				0.420047	0.076968	-0.153713
9241	77.008333	-0.704182	0.642158	0.048201	-0.691426	0.637875	-0.160927	-0.657578	0.840648	0.078241	-0.481513	0.713733	0.174606	-0.673523	0.844953	-0.120474				-0.475384	1.177708	0.059630	-0.475695	1.113379	0.059048							-0.584897	0.753073	-0.270061	-0.299926	0.090953	-0.135100	-0.330549	0.091841	-0.043515	-0.319821	0.074083	0.000379				0.420043	0.076930	-0.153686
9242	77.016667	-0.704325	0.642106	0.048244	-0.691426	0.637861	-0.160976	-0.657776	0.840586	0.078231	-0.482356	0.713347	0.174060	-0.673605	0.844912	-0.120514				-0.475810	1.177733	0.059184	-0.475937	1.113379	0.058959							-0.584959	0.753246	-0.270089	-0.299926	0.090958	-0.135107	-0.330522	0.091861	-0.043526	-0.319778	0.074079	0.000427				0.420038	0.076970	-0.153723
9243	77.025000	-0.704403	0.642012	0.048226	-0.691417	0.637820	-0.160997	-0.657958	0.840517	0.078230	-0.483196	0.712961	0.173608	-0.673706	0.844868	-0.120531				-0.476167	1.177790	0.058877	-0.476129	1.113440	0.058752							-0.584966	0.753300	-0.270173	-0.299924	0.090961	-0.135120	-0.330541	0.091846	-0.043511	-0.319819	0.074083	0.000373				0.420034	0.076972	-0.153726
9244	77.033333	-0.704434	0.641880	0.048129	-0.691513	0.637830	-0.161030	-0.658127	0.840447	0.078241	-0.484040	0.712565	0.173217	-0.673815	0.844835	-0.120540				-0.476645	1.177762	0.058463	-0.476130	1.113581	0.058834							-0.584979	0.753440	-0.270257	-0.299926	0.090963	-0.135127	-0.330510	0.091875	-0.043533	-0.319842	0.074112	0.000321				0.420035	0.076976	-0.153727
9245	77.041667	-0.704599	0.641796	0.048178	-0.691490	0.637783	-0.161064	-0.658279	0.840366	0.078275	-0.484885	0.712176	0.172906	-0.674075	0.844861	-0.120536				-0.477072	1.177745	0.058125	-0.476446	1.113499	0.058228							-0.584925	0.753566	-0.270277	-0.299924	0.090962	-0.135120	-0.330548	0.091857	-0.043514	-0.319801	0.074108	0.000380				0.420044	0.076947	-0.153695
9246	77.050000	-0.704761	0.641723	0.048222	-0.691510	0.637746	-0.161073	-0.658414	0.840283	0.078318	-0.485742	0.711799	0.172671	-0.674210	0.844827	-0.120514				-0.477527	1.177718	0.057779	-0.476752	1.113376	0.057969							-0.584907	0.753670	-0.270370	-0.299924	0.090971	-0.135106	-0.330522	0.091872	-0.043516	-0.319823	0.074136	0.000326				0.420035	0.076984	-0.153729
9247	77.058333	-0.704756	0.641576	0.048122	-0.691616	0.637722	-0.161111	-0.658526	0.840210	0.078388	-0.486612	0.711447	0.172514	-0.674345	0.844780	-0.120483				-0.477968	1.177684	0.057457	-0.476923	1.113428	0.057881							-0.584892	0.753778	-0.270489	-0.299915	0.090999	-0.135100	-0.330543	0.091869	-0.043493	-0.319754	0.074120	0.000450				0.420035	0.076985	-0.153728
9248	77.066667	-0.704850	0.641491	0.048131	-0.691590	0.637677	-0.161114	-0.658629	0.840143	0.078469	-0.487478	0.711126	0.172408	-0.674475	0.844745	-0.120441				-0.478313	1.177734	0.057307	-0.477074	1.113540	0.057818							-0.584826	0.753912	-0.270594	-0.299917	0.090997	-0.135067	-0.330559	0.091866	-0.043470	-0.319817	0.074134	0.000343				0.420040	0.076976	-0.153723
9249	77.075000	-0.704935	0.641415	0.048149	-0.691653	0.637645	-0.161122	-0.658726	0.840083	0.078564	-0.488354	0.710852	0.172369	-0.674609	0.844710	-0.120387				-0.478842	1.177640	0.056898	-0.477481	1.113424	0.057535							-0.584807	0.754007	-0.270651	-0.299918	0.091007	-0.135055	-0.330516	0.091884	-0.043483	-0.319823	0.074123	0.000346				0.420047	0.076939	-0.153700
9250	77.083333	-0.705017	0.641342	0.048170	-0.691714	0.637599	-0.161139	-0.658828	0.840017	0.078658	-0.489216	0.710615	0.172355	-0.674864	0.844725	-0.120338				-0.479272	1.177642	0.056662	-0.477854	1.113370	0.057283							-0.584811	0.754082	-0.270829	-0.299916	0.091019	-0.135032	-0.330452	0.091921	-0.043503	-0.319815	0.074115	0.000348				0.420043	0.076976	-0.153733
9251	77.091667	-0.705127	0.641281	0.048217	-0.691789	0.637573	-0.161125	-0.658932	0.839967	0.078742	-0.490090	0.710419	0.172372	-0.674986	0.844688	-0.120281				-0.479620	1.177788	0.056448	-0.478146	1.113379	0.057197							-0.584816	0.754157	-0.270935	-0.299932	0.091004	-0.135000	-0.330470	0.091905	-0.043497	-0.319754	0.074091	0.000468				0.420041	0.076972	-0.153728
9252	77.100000	-0.705198	0.641227	0.048246	-0.691836	0.637536	-0.161118	-0.659045	0.839921	0.078823	-0.490953	0.710240	0.172384	-0.675202	0.844692	-0.120238				-0.479903	1.177763	0.056384	-0.478197	1.113487	0.057332							-0.584833	0.754220	-0.271032	-0.299923	0.091037	-0.134991	-0.330466	0.091915	-0.043491	-0.319817	0.074109	0.000365				0.420043	0.076968	-0.153721
9253	77.108333	-0.705270	0.641168	0.048266	-0.691883	0.637496	-0.161111	-0.659163	0.839880	0.078882	-0.491836	0.710116	0.172381	-0.675349	0.844662	-0.120217				-0.480309	1.177797	0.056172	-0.478413	1.113479	0.057269							-0.584835	0.754308	-0.271067	-0.299929	0.091037	-0.134973	-0.330501	0.091891	-0.043458	-0.319805	0.074115	0.000361				0.420050	0.076941	-0.153695
9254	77.116667	-0.705338	0.641112	0.048283	-0.691919	0.637449	-0.161106	-0.659293	0.839837	0.078930	-0.492727	0.709993	0.172354	-0.675493	0.844635	-0.120199				-0.480731	1.177704	0.055975	-0.478621	1.113478	0.057200							-0.584860	0.754342	-0.271134	-0.299931	0.091054	-0.134952	-0.330461	0.091908	-0.043475	-0.319739	0.074117	0.000484				0.420043	0.076987	-0.153718
9255	77.125000	-0.705390	0.641049	0.048285	-0.691966	0.637407	-0.161102	-0.659451	0.839797	0.078975	-0.493606	0.709905	0.172314	-0.675622	0.844604	-0.120204				-0.481068	1.177656	0.055865	-0.479137	1.113291	0.056933							-0.584949	0.754391	-0.271238	-0.299932	0.091094	-0.134937	-0.330488	0.091905	-0.043470	-0.319796	0.074132	0.000373				0.420040	0.076987	-0.153714
9256	77.133333	-0.705470	0.640985	0.048301	-0.692007	0.637368	-0.161101	-0.659622	0.839757	0.079014	-0.494480	0.709828	0.172267	-0.675742	0.844561	-0.120214				-0.481420	1.177618	0.055810	-0.479367	1.113280	0.056906							-0.585096	0.754477	-0.271274	-0.299937	0.091116	-0.134900	-0.330483	0.091905	-0.043473	-0.319795	0.074139	0.000371				0.420037	0.076981	-0.153718
9257	77.141667	-0.705534	0.640921	0.048309	-0.692029	0.637323	-0.161101	-0.659805	0.839715	0.079040	-0.495333	0.709773	0.172260	-0.675987	0.844560	-0.120251				-0.481644	1.177628	0.055879	-0.479587	1.113241	0.056885							-0.585182	0.754519	-0.271285	-0.299940	0.091151	-0.134885	-0.330506	0.091898	-0.043456	-0.319796	0.074145	0.000369				0.420038	0.076975	-0.153726
9258	77.150000	-0.705603	0.640859	0.048320	-0.692044	0.637282	-0.161099	-0.659996	0.839665	0.079060	-0.496175	0.709716	0.172274	-0.676091	0.844476	-0.120327				-0.482063	1.177502	0.055710	-0.479664	1.113237	0.057067							-0.585332	0.754499	-0.271342	-0.299948	0.091188	-0.134860	-0.330467	0.091925	-0.043489	-0.319729	0.074118	0.000474				0.420035	0.076969	-0.153726
9259	77.158333	-0.705664	0.640796	0.048334	-0.692051	0.637249	-0.161098	-0.660250	0.839611	0.079123	-0.496990	0.709641	0.172329	-0.676223	0.844450	-0.120345				-0.482345	1.177496	0.055744	-0.479951	1.113210	0.057084							-0.585383	0.754565	-0.271336	-0.299955	0.091224	-0.134822	-0.330512	0.091895	-0.043460	-0.319771	0.074112	0.000417				0.420035	0.076959	-0.153733
9260	77.166667	-0.705726	0.640735	0.048355	-0.692057	0.637219	-0.161093	-0.660372	0.839556	0.079073	-0.497803	0.709549	0.172414	-0.676354	0.844430	-0.120370				-0.482693	1.177439	0.055659	-0.480221	1.113199	0.057105							-0.585466	0.754589	-0.271291	-0.299975	0.091265	-0.134784	-0.330480	0.091905	-0.043478	-0.319805	0.074113	0.000354				0.420055	0.076892	-0.153674
9261	77.175000	-0.705791	0.640673	0.048370	-0.692092	0.637202	-0.161125	-0.660552	0.839492	0.079066	-0.498609	0.709429	0.172525	-0.676450	0.844366	-0.120434				-0.482927	1.177473	0.055800	-0.480447	1.113209	0.057105							-0.585600	0.754593	-0.271320	-0.299971	0.091314	-0.134753	-0.330522	0.091873	-0.043465	-0.319763	0.074105	0.000398				0.420038	0.076970	-0.153740
9262	77.183333	-0.705852	0.640602	0.048386	-0.692132	0.637200	-0.161143	-0.660721	0.839430	0.079071	-0.499405	0.709301	0.172636	-0.676544	0.844300	-0.120495				-0.483235	1.177449	0.055805	-0.480678	1.113207	0.057116							-0.585688	0.754632	-0.271290	-0.299983	0.091371	-0.134720	-0.330561	0.091829	-0.043438	-0.319780	0.074123	0.000339				0.420036	0.076975	-0.153734
9263	77.191667	-0.705918	0.640529	0.048417	-0.692130	0.637178	-0.161139	-0.660941	0.839371	0.079141	-0.500189	0.709200	0.172754	-0.676667	0.844289	-0.120501				-0.483644	1.177359	0.055704	-0.481166	1.113055	0.056948							-0.585803	0.754650	-0.271314	-0.299998	0.091408	-0.134658	-0.330491	0.091881	-0.043473	-0.319783	0.074129	0.000350				0.420035	0.076983	-0.153725
9264	77.200000	-0.705970	0.640452	0.048434	-0.692123	0.637154	-0.161137	-0.661038	0.839293	0.079111	-0.500958	0.709104	0.172869	-0.676760	0.844221	-0.120548				-0.483938	1.177339	0.055754	-0.481406	1.113011	0.056998							-0.585859	0.754708	-0.271269	-0.300005	0.091467	-0.134617	-0.330439	0.091912	-0.043496	-0.319767	0.074135	0.000351				0.420034	0.076983	-0.153718
9265	77.208333	-0.706036	0.640382	0.048459	-0.692113	0.637123	-0.161135	-0.661199	0.839233	0.079138	-0.501688	0.709078	0.172963	-0.676926	0.844202	-0.120573				-0.484181	1.177323	0.055863	-0.481660	1.112994	0.057083							-0.586039	0.754717	-0.271363	-0.300026	0.091482	-0.134572	-0.330415	0.091919	-0.043513	-0.319769	0.074143	0.000351				0.420038	0.076986	-0.153718
9266	77.216667	-0.706061	0.640305	0.048465	-0.692101	0.637091	-0.161141	-0.661368	0.839181	0.079175	-0.502383	0.709084	0.173051	-0.677107	0.844186	-0.120598				-0.484519	1.177262	0.055860	-0.481702	1.113072	0.057358							-0.586185	0.754743	-0.271405	-0.300040	0.091498	-0.134548	-0.330467	0.091881	-0.043477	-0.319768	0.074130	0.000343				0.420036	0.076977	-0.153722
9267	77.225000	-0.706122	0.640238	0.048482	-0.692090	0.637060	-0.161146	-0.661558	0.839129	0.079206	-0.503028	0.709116	0.173115	-0.677222	0.844137	-0.120634				-0.484810	1.177227	0.055935	-0.481972	1.113008	0.057463							-0.586233	0.754785	-0.271325	-0.300050	0.091502	-0.134517	-0.330435	0.091912	-0.043500	-0.319773	0.074127	0.000341				0.420038	0.076966	-0.153726
9268	77.233333	-0.706181	0.640178	0.048500	-0.692075	0.637026	-0.161154	-0.661771	0.839075	0.079223	-0.503611	0.709162	0.173179	-0.676964	0.844049	-0.120564				-0.484982	1.177244	0.056106	-0.482222	1.112978	0.057550							-0.586357	0.754847	-0.271402	-0.300044	0.091501	-0.134500	-0.330419	0.091924	-0.043515	-0.319780	0.074116	0.000345				0.420040	0.076966	-0.153732
9269	77.241667	-0.706211	0.640108	0.048481	-0.692119	0.637011	-0.161222	-0.662054	0.839026	0.079271	-0.504111	0.709226	0.173252	-0.677036	0.844005	-0.120605				-0.485256	1.177292	0.056227	-0.482467	1.113010	0.057692							-0.586454	0.754858	-0.271354	-0.300034	0.091521	-0.134496	-0.330376	0.091959	-0.043541	-0.319778	0.074124	0.000340				0.420036	0.076963	-0.153732
9270	77.250000	-0.706280	0.640050	0.048480	-0.692104	0.636980	-0.161237	-0.662363	0.838983	0.079315	-0.504546	0.709292	0.173347	-0.677047	0.843900	-0.120691				-0.485654	1.177266	0.056200	-0.482705	1.113034	0.057806							-0.586571	0.754911	-0.271310	-0.300030	0.091533	-0.134492	-0.330447	0.091903	-0.043506	-0.319774	0.074128	0.000323				0.420038	0.076966	-0.153739
9271	77.258333	-0.706352	0.639984	0.048477	-0.692092	0.636960	-0.161255	-0.662503	0.838925	0.079201	-0.504886	0.709348	0.173489	-0.677141	0.843867	-0.120767				-0.485932	1.177280	0.056279	-0.482951	1.113065	0.057956							-0.586559	0.755046	-0.271244	-0.300008	0.091560	-0.134503	-0.330487	0.091886	-0.043484	-0.319739	0.074119	0.000381				0.420035	0.076980	-0.153737
9272	77.266667	-0.706462	0.639918	0.048483	-0.692084	0.636946	-0.161273	-0.662761	0.838872	0.079178	-0.505165	0.709387	0.173659	-0.677709	0.843924	-0.120983				-0.486210	1.177321	0.056370	-0.483155	1.113172	0.058099							-0.586639	0.755118	-0.271207	-0.300000	0.091585	-0.134494	-0.330459	0.091898	-0.043496	-0.319766	0.074138	0.000326				0.420034	0.076988	-0.153733
9273	77.275000	-0.706557	0.639833	0.048487	-0.692076	0.636928	-0.161291	-0.663068	0.838796	0.079200	-0.505369	0.709424	0.173867	-0.677847	0.843896	-0.121077				-0.486513	1.177378	0.056452	-0.483478	1.113146	0.058256							-0.586678	0.755144	-0.271206	-0.299991	0.091603	-0.134474	-0.330510	0.091858	-0.043462	-0.319759	0.074145	0.000342				0.420035	0.076988	-0.153727
9274	77.283333	-0.706663	0.639731	0.048489	-0.692075	0.636907	-0.161314	-0.663248	0.838730	0.079148	-0.505536	0.709455	0.174091	-0.677521	0.843819	-0.121015				-0.486790	1.177402	0.056548	-0.483759	1.113160	0.058377							-0.586746	0.755199	-0.271180	-0.300001	0.091604	-0.134455	-0.330479	0.091875	-0.043461	-0.319752	0.074139	0.000354				0.420034	0.076989	-0.153725
9275	77.291667	-0.706771	0.639624	0.048490	-0.692054	0.636878	-0.161339	-0.663494	0.838645	0.079158	-0.505677	0.709471	0.174318	-0.677623	0.843793	-0.121094				-0.487070	1.177390	0.056638	-0.484265	1.113073	0.058252							-0.586681	0.755315	-0.271153	-0.300002	0.091606	-0.134440	-0.330478	0.091885	-0.043465	-0.319761	0.074136	0.000360				0.420046	0.076947	-0.153702
9276	77.300000	-0.706878	0.639518	0.048493	-0.692042	0.636839	-0.161363	-0.663716	0.838562	0.079171	-0.505796	0.709489	0.174532	-0.677735	0.843767	-0.121159				-0.487347	1.177403	0.056754	-0.484539	1.113071	0.058430							-0.586656	0.755375	-0.271169	-0.299996	0.091609	-0.134421	-0.330433	0.091918	-0.043484	-0.319754	0.074122	0.000368				0.420040	0.076972	-0.153731
9277	77.308333	-0.706982	0.639413	0.048505	-0.692121	0.636827	-0.161379	-0.663926	0.838478	0.079199	-0.505906	0.709507	0.174703	-0.677873	0.843742	-0.121215				-0.487627	1.177379	0.056872	-0.484799	1.113066	0.058532							-0.586644	0.755404	-0.271266	-0.300009	0.091613	-0.134407	-0.330421	0.091915	-0.043467	-0.319751	0.074127	0.000365				0.420037	0.076967	-0.153735
9278	77.316667	-0.707097	0.639317	0.048522	-0.692156	0.636793	-0.161396	-0.664134	0.838403	0.079239	-0.506000	0.709530	0.174861	-0.678010	0.843715	-0.121251				-0.487899	1.177308	0.056973	-0.485020	1.113040	0.058655							-0.586570	0.755473	-0.271242	-0.300018	0.091620	-0.134387	-0.330365	0.091963	-0.043493	-0.319752	0.074122	0.000363				0.420042	0.076965	-0.153736
9279	77.325000	-0.707211	0.639212	0.048542	-0.692141	0.636723	-0.161414	-0.664358	0.838329	0.079298	-0.506069	0.709550	0.175009	-0.678628	0.843735	-0.121435				-0.488166	1.177231	0.057094	-0.485313	1.112961	0.058788							-0.586484	0.755513	-0.271270	-0.300015	0.091640	-0.134372	-0.330323	0.091990	-0.043498	-0.319746	0.074126	0.000367				0.420042	0.076969	-0.153735
9280	77.333333	-0.707335	0.639110	0.048578	-0.692252	0.636709	-0.161406	-0.664579	0.838247	0.079357	-0.506123	0.709569	0.175159	-0.678765	0.843674	-0.121471				-0.488447	1.177153	0.057233	-0.485567	1.112868	0.058899							-0.586438	0.755538	-0.271378	-0.300010	0.091668	-0.134357	-0.330352	0.091965	-0.043488	-0.319733	0.074126	0.000364				0.420036	0.076975	-0.153729
9281	77.341667	-0.707444	0.638999	0.048611	-0.692235	0.636629	-0.161380	-0.664790	0.838166	0.079418	-0.506157	0.709581	0.175339	-0.679060	0.843699	-0.121479				-0.488729	1.177047	0.057366	-0.485791	1.112790	0.059038							-0.586382	0.755543	-0.271345	-0.300015	0.091675	-0.134327	-0.330407	0.091925	-0.043443	-0.319728	0.074129	0.000380				0.420036	0.076979	-0.153725
9282	77.350000	-0.707572	0.638887	0.048663	-0.692258	0.636566	-0.161383	-0.664999	0.838071	0.079484	-0.506173	0.709588	0.175539	-0.679212	0.843656	-0.121485				-0.489002	1.176927	0.057518	-0.486039	1.112649	0.059189							-0.586290	0.755565	-0.271258	-0.300016	0.091704	-0.134310	-0.330469	0.091887	-0.043405	-0.319721	0.074138	0.000382				0.420034	0.076985	-0.153719
9283	77.358333	-0.707678	0.638770	0.048706	-0.692272	0.636504	-0.161340	-0.665217	0.837979	0.079553	-0.506175	0.709578	0.175758	-0.679362	0.843614	-0.121496				-0.489191	1.176859	0.057764	-0.486107	1.112596	0.059531							-0.586195	0.755553	-0.271248	-0.300018	0.091697	-0.134280	-0.330410	0.091926	-0.043431	-0.319724	0.074140	0.000402				0.420034	0.076980	-0.153717
9284	77.366667	-0.707786	0.638644	0.048752	-0.692313	0.636438	-0.161308	-0.665428	0.837893	0.079619	-0.506173	0.709549	0.175977	-0.679244	0.843492	-0.121350				-0.489488	1.176718	0.057902	-0.486468	1.112448	0.059852							-0.586100	0.755521	-0.271233	-0.300024	0.091699	-0.134266	-0.330473	0.091885	-0.043389	-0.319719	0.074131	0.000406				0.420035	0.076983	-0.153725
9285	77.375000	-0.707889	0.638512	0.048801	-0.692357	0.636381	-0.161316	-0.665630	0.837805	0.079694	-0.506183	0.709517	0.176175	-0.679325	0.843473	-0.121359				-0.489900	1.176480	0.057904	-0.486661	1.112335	0.059892							-0.586021	0.755502	-0.271161	-0.300026	0.091513	-0.134146	-0.330405	0.091941	-0.043415	-0.319722	0.074136	0.000414				0.420034	0.076975	-0.153733
9286	77.383333	-0.707997	0.638378	0.048854	-0.692412	0.636316	-0.161345	-0.665839	0.837701	0.079776	-0.506203	0.709475	0.176334	-0.679414	0.843459	-0.121368				-0.490211	1.176314	0.058032	-0.486826	1.112210	0.059938							-0.585974	0.755458	-0.271198	-0.300036	0.091705	-0.134247	-0.330387	0.091958	-0.043413	-0.319704	0.074143	0.000403				0.420036	0.076977	-0.153751
9287	77.391667	-0.708087	0.638246	0.048904	-0.692452	0.636267	-0.161349	-0.666023	0.837607	0.079860	-0.506247	0.709421	0.176451	-0.679543	0.843421	-0.121359				-0.490552	1.176144	0.058154	-0.487109	1.111989	0.060024							-0.585766	0.755478	-0.271149	-0.299993	0.091765	-0.134283	-0.330413	0.091944	-0.043395	-0.319713	0.074133	0.000413				0.420035	0.076978	-0.153757
9288	77.400000	-0.708180	0.638121	0.048961	-0.692494	0.636225	-0.161344	-0.666200	0.837518	0.079954	-0.506307	0.709366	0.176534	-0.679678	0.843388	-0.121343				-0.490884	1.175953	0.058278	-0.487399	1.111881	0.060112							-0.585687	0.755415	-0.271046	-0.299987	0.091781	-0.134283	-0.330363	0.091979	-0.043394	-0.319705	0.074137	0.000414				0.420035	0.076987	-0.153762
9289	77.408333	-0.708269	0.638005	0.049024	-0.692538	0.636184	-0.161339	-0.666370	0.837425	0.080056	-0.506381	0.709303	0.176593	-0.679955	0.843420	-0.121337				-0.491223	1.175768	0.058398	-0.487760	1.111626	0.060432							-0.585501	0.755458	-0.270948	-0.299982	0.091411	-0.134044	-0.330363	0.091976	-0.043384	-0.319694	0.074152	0.000416				0.420051	0.076917	-0.153688
9290	77.416667	-0.708369	0.637882	0.049097	-0.692578	0.636145	-0.161332	-0.666538	0.837327	0.080161	-0.506464	0.709238	0.176644	-0.680156	0.843392	-0.121335				-0.491570	1.175578	0.058504	-0.488053	1.111392	0.060159							-0.585421	0.755438	-0.270996	-0.299975	0.091818	-0.134265	-0.330269	0.092039	-0.043418	-0.319690	0.074153	0.000419				0.420040	0.076994	-0.153740
9291	77.425000	-0.708456	0.637758	0.049167	-0.692618	0.636106	-0.161319	-0.666701	0.837227	0.080265	-0.506556	0.709177	0.176687	-0.680490	0.843387	-0.121382				-0.491931	1.175386	0.058632	-0.488316	1.111186	0.060262							-0.585330	0.755425	-0.270949	-0.299970	0.091633	-0.134137	-0.330268	0.092036	-0.043408	-0.319687	0.074157	0.000441				0.420035	0.076991	-0.153723
9292	77.433333	-0.708541	0.637630	0.049236	-0.692655	0.636058	-0.161311	-0.666871	0.837126	0.080366	-0.506647	0.709108	0.176730	-0.680812	0.843371	-0.121437				-0.492302	1.175179	0.058750	-0.488753	1.110962	0.060578							-0.585228	0.755431	-0.270893	-0.299976	0.091441	-0.134005	-0.330357	0.091976	-0.043364	-0.319690	0.074153	0.000449				0.420037	0.076982	-0.153713
9293	77.441667	-0.708628	0.637504	0.049296	-0.692680	0.635999	-0.161312	-0.667048	0.837031	0.080459	-0.506747	0.709033	0.176771	-0.680811	0.843345	-0.121353				-0.492653	1.174984	0.058876	-0.488958	1.110799	0.060632							-0.585116	0.755405	-0.270756	-0.299969	0.091436	-0.134004	-0.330313	0.091994	-0.043369	-0.319692	0.074143	0.000464				0.420038	0.076977	-0.153718
9294	77.450000	-0.708715	0.637380	0.049351	-0.692718	0.635960	-0.161308	-0.667231	0.836930	0.080539	-0.506850	0.708947	0.176809	-0.680797	0.843312	-0.121279				-0.493058	1.174794	0.058987	-0.489212	1.110609	0.060893							-0.585086	0.755399	-0.270752	-0.299972	0.091808	-0.134217	-0.330336	0.091994	-0.043350	-0.319695	0.074127	0.000467				0.420037	0.076983	-0.153726
9295	77.458333	-0.708826	0.637265	0.049411	-0.692778	0.635920	-0.161303	-0.667470	0.836831	0.080649	-0.506958	0.708842	0.176834	-0.681306	0.843323	-0.121437				-0.493416	1.174610	0.059147	-0.489352	1.110454	0.060821							-0.585054	0.755380	-0.270733	-0.299965	0.091631	-0.134107	-0.330310	0.091996	-0.043369	-0.319696	0.074125	0.000470				0.420041	0.076974	-0.153734
9296	77.466667	-0.708901	0.637155	0.049442	-0.692780	0.635857	-0.161316	-0.667581	0.836738	0.080646	-0.507075	0.708715	0.176849	-0.681401	0.843285	-0.121457				-0.493877	1.174387	0.059182	-0.489661	1.110264	0.061316							-0.584976	0.755412	-0.270676	-0.299962	0.091839	-0.134216	-0.330407	0.091930	-0.043309	-0.319691	0.074115	0.000461				0.420038	0.076971	-0.153734
9297	77.475000	-0.708981	0.637055	0.049475	-0.692813	0.635803	-0.161332	-0.667764	0.836642	0.080689	-0.507191	0.708572	0.176856	-0.681224	0.843173	-0.121309				-0.494240	1.174223	0.059344	-0.489828	1.110151	0.061363							-0.584838	0.755429	-0.270569	-0.299958	0.091665	-0.134107	-0.330291	0.092011	-0.043370	-0.319685	0.074122	0.000465				0.420038	0.076977	-0.153737
9298	77.483333	-0.709062	0.636954	0.049500	-0.692828	0.635753	-0.161345	-0.667939	0.836545	0.080726	-0.507318	0.708416	0.176858	-0.681586	0.843261	-0.121510				-0.494714	1.173986	0.059400	-0.490109	1.109967	0.061559							-0.584833	0.755425	-0.270584	-0.299952	0.091504	-0.133996	-0.330268	0.092042	-0.043375	-0.319682	0.074124	0.000459				0.420037	0.076979	-0.153730
9299	77.491667	-0.709143	0.636845	0.049522	-0.692883	0.635738	-0.161343	-0.668166	0.836443	0.080797	-0.507451	0.708258	0.176850	-0.681621	0.843214	-0.121583				-0.495106	1.173769	0.059484	-0.490195	1.109897	0.061638							-0.584764	0.755525	-0.270612	-0.299958	0.091518	-0.133986	-0.330296	0.092020	-0.043354	-0.319673	0.074139	0.000468				0.420040	0.076978	-0.153723
9300	77.500000	-0.709241	0.636742	0.049547	-0.692897	0.635692	-0.161364	-0.668258	0.836367	0.080788	-0.507599	0.708084	0.176841	-0.681714	0.843262	-0.121568				-0.495508	1.173554	0.059575	-0.490632	1.109538	0.061797							-0.584686	0.755581	-0.270549	-0.299969	0.091510	-0.133968	-0.330275	0.092031	-0.043360	-0.319673	0.074141	0.000472				0.420038	0.076980	-0.153718
9301	77.508333	-0.709313	0.636633	0.049556	-0.692920	0.635655	-0.161385	-0.668398	0.836262	0.080816	-0.507765	0.707896	0.176834	-0.681746	0.843237	-0.121615				-0.495921	1.173369	0.059680	-0.490887	1.109363	0.061855							-0.584607	0.755632	-0.270567	-0.299973	0.091702	-0.134072	-0.330264	0.092038	-0.043354	-0.319671	0.074144	0.000479				0.420035	0.076981	-0.153724
9302	77.516667	-0.709390	0.636524	0.049560	-0.692947	0.635627	-0.161411	-0.668524	0.836171	0.080840	-0.507955	0.707716	0.176828	-0.681802	0.843270	-0.121612				-0.496328	1.173212	0.059785	-0.491161	1.109219	0.062033							-0.584524	0.755679	-0.270587	-0.299969	0.091517	-0.133957	-0.330325	0.091989	-0.043329	-0.319675	0.074142	0.000491				0.420038	0.076973	-0.153728
9303	77.525000	-0.709460	0.636437	0.049552	-0.693006	0.635615	-0.161436	-0.668634	0.836096	0.080853	-0.508160	0.707538	0.176824	-0.681814	0.843252	-0.121657				-0.496704	1.173066	0.059885	-0.491188	1.109301	0.062223							-0.584455	0.755721	-0.270609	-0.299972	0.091530	-0.133961	-0.330314	0.091991	-0.043335	-0.319673	0.074139	0.000488				0.420037	0.076976	-0.153730
9304	77.533333	-0.709530	0.636363	0.049545	-0.693028	0.635599	-0.161467	-0.668735	0.836021	0.080863	-0.508376	0.707368	0.176812	-0.681475	0.843246	-0.121506				-0.497074	1.172909	0.059985	-0.491811	1.108841	0.062055							-0.584384	0.755759	-0.270628	-0.299981	0.091538	-0.133958	-0.330321	0.091979	-0.043337	-0.319671	0.074133	0.000476				0.420039	0.076974	-0.153742
9305	77.541667	-0.709597	0.636294	0.049533	-0.693000	0.635539	-0.161535	-0.668835	0.835958	0.080872	-0.508621	0.707208	0.176802	-0.681453	0.843242	-0.121514				-0.497415	1.172730	0.060106	-0.491801	1.108883	0.062192							-0.584267	0.755797	-0.270598	-0.299964	0.091559	-0.133964	-0.330318	0.091976	-0.043333	-0.319670	0.074126	0.000467				0.420036	0.076979	-0.153736
9306	77.550000	-0.709660	0.636232	0.049520	-0.693075	0.635560	-0.161551	-0.668919	0.835896	0.080874	-0.508872	0.707055	0.176794	-0.681865	0.843273	-0.121714				-0.497762	1.172531	0.060214	-0.492158	1.108548	0.062099							-0.584186	0.755837	-0.270596	-0.299965	0.091574	-0.133947	-0.330287	0.091997	-0.043348	-0.319660	0.074126	0.000462				0.420033	0.076986	-0.153730
9307	77.558333	-0.709712	0.636176	0.049504	-0.693033	0.635509	-0.161598	-0.669060	0.835822	0.080904	-0.509135	0.706910	0.176806	-0.681935	0.843334	-0.121715				-0.498071	1.172324	0.060339	-0.492260	1.108336	0.062528							-0.584104	0.755872	-0.270623	-0.299962	0.091589	-0.133941	-0.330273	0.092011	-0.043355	-0.319668	0.074127	0.000460				0.420031	0.076981	-0.153723
9308	77.566667	-0.709756	0.636124	0.049482	-0.693042	0.635500	-0.161630	-0.669077	0.835794	0.080875	-0.509388	0.706778	0.176834	-0.681875	0.843317	-0.121713				-0.498377	1.172081	0.060452	-0.492397	1.108122	0.062623							-0.583928	0.755834	-0.270406	-0.299957	0.091980	-0.134149	-0.330240	0.092029	-0.043380	-0.319666	0.074132	0.000457				0.420033	0.076983	-0.153719
9309	77.575000	-0.709795	0.636067	0.049458	-0.693022	0.635483	-0.161627	-0.669217	0.835734	0.080910	-0.509645	0.706645	0.176868	-0.682025	0.843425	-0.121693				-0.498654	1.171866	0.060587	-0.492277	1.108251	0.062854							-0.583949	0.755899	-0.270560	-0.299961	0.091970	-0.134138	-0.330257	0.092032	-0.043362	-0.319669	0.074139	0.000462				0.420035	0.076979	-0.153721
9310	77.583333	-0.709829	0.636010	0.049431	-0.692999	0.635464	-0.161620	-0.669233	0.835719	0.080877	-0.509902	0.706537	0.176910	-0.681915	0.843411	-0.121659				-0.498925	1.171652	0.060729	-0.492422	1.108016	0.062934							-0.583803	0.755859	-0.270426	-0.299953	0.091618	-0.133945	-0.330223	0.092066	-0.043382	-0.319664	0.074146	0.000461				0.420037	0.076980	-0.153718
9311	77.591667	-0.709858	0.635958	0.049402	-0.693001	0.635439	-0.161650	-0.669298	0.835690	0.080871	-0.510150	0.706443	0.176968	-0.682024	0.843471	-0.121668				-0.499149	1.171378	0.060841	-0.492647	1.107638	0.062982							-0.583778	0.755891	-0.270547	-0.299952	0.091614	-0.133941	-0.330283	0.092009	-0.043358	-0.319667	0.074150	0.000469				0.420037	0.076981	-0.153730
9312	77.600000	-0.709887	0.635914	0.049377	-0.692979	0.635408	-0.161676	-0.669373	0.835666	0.080860	-0.510391	0.706341	0.177027	-0.682013	0.843475	-0.121662				-0.499386	1.171149	0.060963	-0.492902	1.107242	0.063061							-0.583699	0.755842	-0.270573	-0.299958	0.091989	-0.134149	-0.330260	0.092028	-0.043383	-0.319661	0.074146	0.000461				0.420040	0.076981	-0.153736
9313	77.608333	-0.709935	0.635866	0.049366	-0.693048	0.635392	-0.161706	-0.669453	0.835650	0.080861	-0.510626	0.706229	0.177074	-0.681999	0.843466	-0.121670				-0.499634	1.170961	0.061113	-0.493003	1.107028	0.063059							-0.583605	0.755845	-0.270592	-0.299951	0.091999	-0.134152	-0.330318	0.091988	-0.043358	-0.319663	0.074129	0.000456				0.420041	0.076980	-0.153742
9314	77.616667	-0.709983	0.635826	0.049363	-0.693062	0.635374	-0.161719	-0.669522	0.835637	0.080859	-0.510870	0.706100	0.177118	-0.681852	0.843387	-0.121672				-0.499868	1.170729	0.061224	-0.493002	1.107008	0.063383							-0.583493	0.755869	-0.270602	-0.299957	0.092001	-0.134141	-0.330286	0.092005	-0.043363	-0.319673	0.074128	0.000444				0.420038	0.076980	-0.153743
9315	77.625000	-0.710018	0.635791	0.049365	-0.693082	0.635359	-0.161715	-0.669579	0.835624	0.080856	-0.511127	0.705968	0.177152	-0.681957	0.843488	-0.121604				-0.500109	1.170468	0.061347	-0.493189	1.106654	0.063251							-0.583347	0.755904	-0.270461	-0.299964	0.091812	-0.134016	-0.330344	0.091956	-0.043346	-0.319675	0.074123	0.000443				0.420040	0.076946	-0.153708
9316	77.633333	-0.710051	0.635755	0.049378	-0.693103	0.635336	-0.161710	-0.669635	0.835610	0.080862	-0.511386	0.705823	0.177169	-0.682023	0.843524	-0.121587				-0.500348	1.170177	0.061473	-0.493169	1.106532	0.063397							-0.583300	0.755966	-0.270468	-0.299972	0.092008	-0.134105	-0.330325	0.091956	-0.043358	-0.319674	0.074111	0.000445				0.420033	0.076977	-0.153723
9317	77.641667	-0.710073	0.635712	0.049387	-0.693129	0.635314	-0.161698	-0.669684	0.835602	0.080860	-0.511663	0.705666	0.177151	-0.682034	0.843556	-0.121558				-0.500587	1.169877	0.061587	-0.493302	1.106227	0.063496							-0.583318	0.756011	-0.270552	-0.299969	0.091823	-0.133996	-0.330303	0.091981	-0.043368	-0.319675	0.074119	0.000441				0.420034	0.076979	-0.153717
9318	77.650000	-0.710097	0.635677	0.049397	-0.693156	0.635282	-0.161689	-0.669721	0.835590	0.080854	-0.511947	0.705497	0.177109	-0.682022	0.843566	-0.121540				-0.500811	1.169475	0.061652	-0.493612	1.105611	0.063344							-0.583310	0.756155	-0.270539	-0.299970	0.092007	-0.134097	-0.330249	0.092026	-0.043394	-0.319673	0.074111	0.000449				0.420033	0.076979	-0.153710
9319	77.658333	-0.710105	0.635644	0.049402	-0.693184	0.635247	-0.161683	-0.669759	0.835589	0.080853	-0.512261	0.705315	0.177040	-0.682023	0.843586	-0.121527				-0.501070	1.169099	0.061763	-0.493612	1.105362	0.063498							-0.583385	0.756269	-0.270619	-0.299966	0.092009	-0.134095	-0.330247	0.092029	-0.043390	-0.319670	0.074126	0.000459				0.420034	0.076982	-0.153719
9320	77.666667	-0.710110	0.635616	0.049408	-0.693214	0.635209	-0.161677	-0.669791	0.835591	0.080843	-0.512581	0.705121	0.176951	-0.681868	0.843539	-0.121514				-0.501346	1.168644	0.061855	-0.493775	1.104740	0.063422							-0.583397	0.756388	-0.270652	-0.299971	0.092002	-0.134095	-0.330227	0.092042	-0.043399	-0.319659	0.074141	0.000459				0.420038	0.076981	-0.153728
9321	77.675000	-0.710114	0.635599	0.049407	-0.693242	0.635178	-0.161671	-0.669827	0.835599	0.080829	-0.512905	0.704925	0.176847	-0.681924	0.843591	-0.121531				-0.501623	1.168126	0.061952	-0.493707	1.104385	0.063467							-0.583565	0.756609	-0.270873	-0.299967	0.092001	-0.134096	-0.330225	0.092049	-0.043390	-0.319662	0.074153	0.000460				0.420040	0.076979	-0.153738
9322	77.683333	-0.710120	0.635576	0.049404	-0.693317	0.635141	-0.161752	-0.669869	0.835611	0.080820	-0.513234	0.704697	0.176740	-0.681841	0.843585	-0.121560				-0.501896	1.167507	0.062003	-0.493612	1.104029	0.063497							-0.583705	0.756834	-0.271058	-0.299958	0.092011	-0.134105	-0.330182	0.092080	-0.043416	-0.319658	0.074152	0.000457				0.420041	0.076980	-0.153746
9323	77.691667	-0.710117	0.635568	0.049411	-0.693334	0.635141	-0.161723	-0.669899	0.835623	0.080799	-0.513547	0.704475	0.176629	-0.681862	0.843653	-0.121593				-0.502228	1.166896	0.062097	-0.493754	1.103356	0.063554							-0.583956	0.757131	-0.271519	-0.299952	0.092032	-0.134097	-0.330226	0.092046	-0.043400	-0.319657	0.074146	0.000439				0.420040	0.076979	-0.153744
9324	77.700000	-0.710114	0.635567	0.049414	-0.693354	0.635149	-0.161681	-0.669913	0.835627	0.080786	-0.513849	0.704242	0.176534	-0.681778	0.843686	-0.121618				-0.502558	1.166216	0.062136	-0.494040	1.102466	0.063253							-0.584106	0.757546	-0.271895	-0.299959	0.092034	-0.134078	-0.330229	0.092041	-0.043401	-0.319662	0.074134	0.000450				0.420034	0.076977	-0.153739
9325	77.708333	-0.710118	0.635568	0.049422	-0.693394	0.635149	-0.161697	-0.669928	0.835625	0.080783	-0.514150	0.703967	0.176430	-0.681740	0.843736	-0.121638				-0.502921	1.165569	0.062196	-0.493950	1.102003	0.063334							-0.584360	0.758032	-0.272525	-0.299962	0.092035	-0.134066	-0.330308	0.091976	-0.043357	-0.319666	0.074128	0.000433				0.420039	0.076943	-0.153704
9326	77.716667	-0.710128	0.635571	0.049427	-0.693450	0.635182	-0.161700	-0.669934	0.835622	0.080781	-0.514433	0.703703	0.176336	-0.681707	0.843795	-0.121659				-0.503332	1.164994	0.062251	-0.493982	1.101466	0.063513							-0.584543	0.758639	-0.273265	-0.299959	0.092030	-0.134056	-0.330405	0.091908	-0.043302	-0.319668	0.074108	0.000440				0.420027	0.076982	-0.153732
9327	77.725000	-0.710138	0.635569	0.049436	-0.693496	0.635192	-0.161709	-0.669915	0.835619	0.080783	-0.514707	0.703436	0.176246	-0.681665	0.843856	-0.121679				-0.503762	1.164370	0.062258	-0.494176	1.101004	0.063442							-0.584884	0.759409	-0.274323	-0.299953	0.092036	-0.134064	-0.330356	0.091935	-0.043327	-0.319669	0.074115	0.000447				0.420031	0.076984	-0.153730
9328	77.733333	-0.710145	0.635553	0.049435	-0.693535	0.635169	-0.161770	-0.669884	0.835612	0.080783	-0.514958	0.703182	0.176163	-0.681633	0.843914	-0.121695				-0.504210	1.163717	0.062236	-0.494290	1.100438	0.063396							-0.585167	0.760201	-0.275458	-0.299963	0.092032	-0.134064	-0.330374	0.091924	-0.043317	-0.319672	0.074114	0.000467				0.420029	0.076992	-0.153734
9329	77.741667	-0.710153	0.635545	0.049429	-0.693494	0.635150	-0.161713	-0.669850	0.835613	0.080783	-0.515196	0.702929	0.176082	-0.681603	0.844000	-0.121705				-0.504690	1.163103	0.062234	-0.494518	1.099868	0.063353							-0.585328	0.761205	-0.276881	-0.299960	0.091828	-0.133964	-0.330286	0.091991	-0.043347	-0.319664	0.074126	0.000475				0.420034	0.076994	-0.153740
9330	77.750000	-0.710159	0.635533	0.049423	-0.693436	0.635102	-0.161668	-0.669816	0.835607	0.080786	-0.515420	0.702676	0.176013	-0.681569	0.844092	-0.121706				-0.505187	1.162494	0.062235	-0.494616	1.099424	0.063343							-0.585511	0.762240	-0.278572	-0.299952	0.092040	-0.134071	-0.330246	0.092031	-0.043364	-0.319663	0.074132	0.000486				0.420032	0.076992	-0.153744
9331	77.758333	-0.710159	0.635523	0.049413	-0.693446	0.635089	-0.161664	-0.669772	0.835605	0.080773	-0.515613	0.702435	0.175954	-0.681505	0.844132	-0.121791				-0.505658	1.161853	0.062211	-0.494798	1.098714	0.063359							-0.585644	0.763370	-0.280435	-0.299956	0.092026	-0.134071	-0.330198	0.092065	-0.043372	-0.319645	0.074146	0.000481				0.420035	0.076979	-0.153735
9332	77.766667	-0.710153	0.635517	0.049408	-0.693461	0.635087	-0.161666	-0.669733	0.835602	0.080750	-0.515796	0.702190	0.175897	-0.681476	0.844268	-0.121801				-0.506145	1.161219	0.062203	-0.494983	1.098182	0.063272							-0.585732	0.764549	-0.282512	-0.299956	0.092020	-0.134063	-0.330162	0.092105	-0.043388	-0.319657	0.074139	0.000479				0.420035	0.076974	-0.153735
9333	77.775000	-0.710143	0.635522	0.049392	-0.693477	0.635088	-0.161662	-0.669693	0.835595	0.080709	-0.515969	0.701856	0.175711	-0.681430	0.844354	-0.121865				-0.506664	1.160659	0.062220	-0.495081	1.097519	0.063242							-0.585775	0.765760	-0.284862	-0.299980	0.091994	-0.134033	-0.330166	0.092094	-0.043386	-0.319652	0.074128	0.000475				0.420035	0.076974	-0.153731
9334	77.783333	-0.710133	0.635540	0.049375	-0.693492	0.635092	-0.161664	-0.669772	0.835586	0.080738	-0.516126	0.701523	0.175525	-0.681364	0.844398	-0.121970				-0.507139	1.160047	0.062175	-0.495227	1.096934	0.063211							-0.585700	0.767012	-0.287197	-0.300013	0.091950	-0.133991	-0.330231	0.092044	-0.043349	-0.319652	0.074118	0.000471				0.420041	0.076972	-0.153719
9335	77.791667	-0.710128	0.635556	0.049351	-0.693516	0.635105	-0.161669	-0.669674	0.835597	0.080621	-0.516295	0.701216	0.175443	-0.681305	0.844473	-0.122042				-0.507632	1.159507	0.062138	-0.495456	1.096453	0.063148							-0.585502	0.768303	-0.289703	-0.300007	0.091955	-0.133991	-0.330282	0.091993	-0.043329	-0.319668	0.074110	0.000470				0.420037	0.076977	-0.153722
9336	77.800000	-0.710127	0.635582	0.049321	-0.693539	0.635119	-0.161681	-0.669571	0.835611	0.080486	-0.516465	0.700911	0.175341	-0.681244	0.844549	-0.122131				-0.508165	1.159023	0.062126	-0.495645	1.095889	0.063131							-0.585171	0.769578	-0.292129	-0.300011	0.091957	-0.133987	-0.330276	0.092012	-0.043354	-0.319664	0.074111	0.000470				0.420035	0.076984	-0.153721
9337	77.808333	-0.710119	0.635606	0.049277	-0.693560	0.635118	-0.161705	-0.669599	0.835620	0.080442	-0.516642	0.700590	0.175210	-0.681178	0.844604	-0.122229				-0.508652	1.158436	0.062035	-0.495800	1.095467	0.063104							-0.584669	0.770826	-0.294895	-0.299981	0.092001	-0.134028	-0.330280	0.091992	-0.043358	-0.319670	0.074110	0.000469				0.420034	0.076992	-0.153728
9338	77.816667	-0.710126	0.635632	0.049232	-0.693574	0.635122	-0.161740	-0.669640	0.835636	0.080403	-0.516834	0.700264	0.175065	-0.680944	0.844587	-0.122324				-0.509149	1.157853	0.061949	-0.496084	1.094905	0.062848							-0.584061	0.771990	-0.297366	-0.300007	0.091965	-0.134012	-0.330378	0.091927	-0.043304	-0.319674	0.074120	0.000467				0.420036	0.076988	-0.153729
9339	77.825000	-0.710133	0.635655	0.049174	-0.693585	0.635117	-0.161780	-0.669458	0.835625	0.080175	-0.517040	0.699752	0.174656	-0.680938	0.844681	-0.122421				-0.509627	1.157245	0.061852	-0.496345	1.094215	0.062575							-0.583293	0.773068	-0.299907	-0.299946	0.091857	-0.133977	-0.330313	0.091985	-0.043332	-0.319677	0.074125	0.000471				0.420036	0.076986	-0.153731
9340	77.833333	-0.710145	0.635670	0.049119	-0.693592	0.635117	-0.161824	-0.669419	0.835622	0.080072	-0.517241	0.699440	0.174482	-0.680794	0.844710	-0.122519				-0.510110	1.156595	0.061757	-0.496238	1.093955	0.062627							-0.582415	0.774046	-0.302405	-0.299950	0.091675	-0.133878	-0.330311	0.092014	-0.043343	-0.319678	0.074131	0.000480				0.420035	0.076986	-0.153734
9341	77.841667	-0.710139	0.635677	0.049059	-0.693589	0.635114	-0.161862	-0.669391	0.835603	0.079986	-0.517455	0.699115	0.174306	-0.680724	0.844774	-0.122600				-0.510574	1.155875	0.061660	-0.496799	1.092730	0.061880							-0.581404	0.774869	-0.304780	-0.299946	0.092051	-0.134093	-0.330283	0.092014	-0.043360	-0.319674	0.074137	0.000467				0.420033	0.076977	-0.153728
9342	77.850000	-0.710176	0.635678	0.049018	-0.693582	0.635114	-0.161899	-0.669349	0.835593	0.079907	-0.517667	0.698815	0.174143	-0.680676	0.844849	-0.122681				-0.511003	1.155223	0.061557	-0.496820	1.091970	0.061732							-0.580303	0.775561	-0.307066	-0.299950	0.092045	-0.134096	-0.330274	0.092027	-0.043360	-0.319682	0.074132	0.000459				0.420036	0.076979	-0.153726
9343	77.858333	-0.710200	0.635662	0.048977	-0.693593	0.635130	-0.161933	-0.669306	0.835574	0.079840	-0.517866	0.698546	0.174002	-0.680642	0.844928	-0.122744				-0.511393	1.154625	0.061451	-0.496868	1.092042	0.062157							-0.579113	0.776081	-0.309202	-0.299962	0.092037	-0.134086	-0.330244	0.092039	-0.043389	-0.319680	0.074129	0.000450				0.420038	0.076977	-0.153723
9344	77.866667	-0.710225	0.635636	0.048940	-0.693576	0.635128	-0.161976	-0.669373	0.835528	0.079847	-0.518060	0.698270	0.173860	-0.680616	0.845003	-0.122798				-0.511772	1.154096	0.061343	-0.497290	1.091726	0.061913							-0.577854	0.776452	-0.311188	-0.299955	0.092042	-0.134106	-0.330253	0.092031	-0.043399	-0.319670	0.074129	0.000434				0.420039	0.076984	-0.153722
9345	77.875000	-0.710222	0.635600	0.048889	-0.693584	0.635133	-0.162003	-0.669200	0.835545	0.079741	-0.518263	0.698007	0.173738	-0.680596	0.845081	-0.122848				-0.512127	1.153634	0.061255	-0.497304	1.091126	0.061953							-0.576563	0.776656	-0.312937	-0.299948	0.092052	-0.134114	-0.330327	0.091964	-0.043372	-0.319681	0.074116	0.000429				0.420038	0.076986	-0.153715
9346	77.883333	-0.710291	0.635581	0.048885	-0.693604	0.635131	-0.162034	-0.669137	0.835528	0.079703	-0.518462	0.697740	0.173619	-0.680574	0.845152	-0.122878				-0.512480	1.153223	0.061186	-0.497348	1.090905	0.062003							-0.575268	0.776706	-0.314500	-0.299961	0.092043	-0.134110	-0.330331	0.091956	-0.043379	-0.319676	0.074120	0.000427				0.420035	0.076988	-0.153715
9347	77.891667	-0.710294	0.635540	0.048845	-0.693642	0.635120	-0.162061	-0.669077	0.835515	0.079677	-0.518656	0.697504	0.173507	-0.680580	0.845265	-0.122866				-0.512789	1.152807	0.061103	-0.497873	1.090479	0.061964							-0.573978	0.776561	-0.315779	-0.299954	0.092054	-0.134126	-0.330361	0.091925	-0.043380	-0.319681	0.074119	0.000426				0.420042	0.076987	-0.153710
9348	77.900000	-0.710338	0.635517	0.048832	-0.693685	0.635106	-0.162081	-0.669149	0.835478	0.079740	-0.518849	0.697271	0.173390	-0.680551	0.845326	-0.122894				-0.513091	1.152438	0.061038	-0.497898	1.090159	0.061876							-0.572723	0.776293	-0.316836	-0.299959	0.092059	-0.134137	-0.330333	0.091944	-0.043409	-0.319685	0.074124	0.000416				0.420044	0.076984	-0.153708
9349	77.908333	-0.710395	0.635499	0.048834	-0.693742	0.635080	-0.162107	-0.669107	0.835463	0.079725	-0.519038	0.697041	0.173271	-0.680512	0.845354	-0.122944				-0.513348	1.152125	0.060971	-0.498261	1.089843	0.061833							-0.571487	0.775849	-0.317571	-0.299955	0.092064	-0.134143	-0.330351	0.091927	-0.043425	-0.319694	0.074120	0.000407				0.420041	0.076979	-0.153709
9350	77.916667	-0.710424	0.635460	0.048826	-0.693841	0.635072	-0.162121	-0.668939	0.835471	0.079620	-0.519232	0.696826	0.173149	-0.680493	0.845429	-0.122960				-0.513578	1.151813	0.060887	-0.498251	1.089621	0.061978							-0.570279	0.775283	-0.318065	-0.299958	0.091658	-0.133917	-0.330392	0.091909	-0.043419	-0.319710	0.074121	0.000378				0.420040	0.076977	-0.153715
9351	77.925000	-0.710482	0.635423	0.048834	-0.693873	0.635007	-0.162144	-0.668898	0.835452	0.079581	-0.519420	0.696622	0.173028	-0.680468	0.845465	-0.123001				-0.513779	1.151564	0.060811	-0.498546	1.089316	0.061860							-0.569056	0.774609	-0.318263	-0.299980	0.091850	-0.134019	-0.330345	0.091954	-0.043470	-0.319715	0.074131	0.000367				0.420038	0.076985	-0.153713
9352	77.933333	-0.710536	0.635369	0.048847	-0.693987	0.634986	-0.162146	-0.668894	0.835437	0.079543	-0.519600	0.696416	0.172900	-0.680446	0.845494	-0.123064				-0.513957	1.151348	0.060727	-0.499046	1.088864	0.061319							-0.567796	0.773835	-0.318233	-0.299993	0.092032	-0.134120	-0.330388	0.091933	-0.043470	-0.319713	0.074143	0.000346				0.420036	0.076987	-0.153715
9353	77.941667	-0.710593	0.635319	0.048857	-0.694056	0.634934	-0.162160	-0.668967	0.835411	0.079537	-0.519778	0.696213	0.172768	-0.680407	0.845492	-0.123139				-0.514087	1.151165	0.060630	-0.498901	1.088927	0.061725							-0.566438	0.772967	-0.317967	-0.299986	0.092049	-0.134146	-0.330372	0.091946	-0.043502	-0.319701	0.074129	0.000388				0.420039	0.076991	-0.153719
9354	77.950000	-0.710641	0.635264	0.048856	-0.694063	0.634837	-0.162184	-0.668905	0.835391	0.079423	-0.519956	0.696019	0.172634	-0.680397	0.845533	-0.123194				-0.514171	1.151062	0.060562	-0.499047	1.088953	0.061644							-0.564971	0.772036	-0.317534	-0.300067	0.091215	-0.133528	-0.330375	0.091949	-0.043534	-0.319746	0.074136	0.000323				0.420035	0.076993	-0.153725
9355	77.958333	-0.710694	0.635204	0.048857	-0.694151	0.634794	-0.162190	-0.668998	0.835367	0.079409	-0.520123	0.695833	0.172496	-0.680362	0.845529	-0.123287				-0.514208	1.151015	0.060516	-0.499283	1.088686	0.061269							-0.563324	0.771014	-0.316952	-0.300018	0.091331	-0.133582	-0.330375	0.091938	-0.043540	-0.319746	0.074139	0.000311				0.420034	0.076993	-0.153725
9356	77.966667	-0.710743	0.635147	0.048850	-0.694173	0.634714	-0.162213	-0.668958	0.835334	0.079273	-0.520287	0.695640	0.172329	-0.680353	0.845567	-0.123349				-0.514180	1.151011	0.060459	-0.499573	1.088575	0.061247							-0.561524	0.769938	-0.316288	-0.299973	0.091442	-0.133631	-0.330410	0.091906	-0.043555	-0.319756	0.074131	0.000304				0.420034	0.076983	-0.153726
9357	77.975000	-0.710809	0.635082	0.048819	-0.694236	0.634663	-0.162235	-0.669073	0.835305	0.079261	-0.520455	0.695465	0.172161	-0.680319	0.845561	-0.123445				-0.514106	1.151089	0.060454	-0.499399	1.088657	0.061173							-0.559536	0.768770	-0.315522	-0.300052	0.091167	-0.133547	-0.330441	0.091869	-0.043560	-0.319723	0.074125	0.000343				0.420034	0.076977	-0.153727
9358	77.983333	-0.710845	0.635045	0.048778	-0.694247	0.634607	-0.162256	-0.669043	0.835265	0.079116	-0.520620	0.695283	0.171982	-0.680305	0.845605	-0.123504				-0.513998	1.151202	0.060491	-0.499449	1.088700	0.061171							-0.557404	0.767541	-0.314696	-0.300058	0.091138	-0.133536	-0.330480	0.091831	-0.043559	-0.319690	0.074114	0.000392				0.420031	0.076975	-0.153725
9359	77.991667	-0.710886	0.635017	0.048735	-0.694199	0.634577	-0.162245	-0.669091	0.835228	0.079045	-0.520788	0.695112	0.171797	-0.680272	0.845613	-0.123593				-0.513826	1.151332	0.060538	-0.499504	1.088601	0.061132							-0.555140	0.766206	-0.313795	-0.299966	0.091431	-0.133656	-0.330433	0.091865	-0.043609	-0.319755	0.074128	0.000252				0.420035	0.076980	-0.153727
9360	78.000000	-0.710918	0.635003	0.048705	-0.694334	0.634542	-0.162317	-0.669144	0.835195	0.078970	-0.520958	0.694932	0.171592	-0.680244	0.845626	-0.123677				-0.513623	1.151449	0.060599	-0.499480	1.088722	0.061291							-0.552792	0.764791	-0.312807	-0.300047	0.091146	-0.133547	-0.330436	0.091872	-0.043629	-0.319695	0.074124	0.000356				0.420035	0.076983	-0.153722
9361	78.008333	-0.710959	0.634997	0.048673	-0.694355	0.634525	-0.162343	-0.669197	0.835168	0.078893	-0.521125	0.694781	0.171393	-0.680197	0.845650	-0.123736				-0.513390	1.151561	0.060685	-0.499372	1.089069	0.061678							-0.550331	0.763292	-0.311671	-0.300034	0.091146	-0.133561	-0.330458	0.091851	-0.043623	-0.319700	0.074118	0.000335				0.420037	0.076987	-0.153723
9362	78.016667	-0.710989	0.634987	0.048641	-0.694369	0.634507	-0.162377	-0.669254	0.835144	0.078821	-0.521297	0.694614	0.171184	-0.680143	0.845659	-0.123803				-0.513142	1.151659	0.060772	-0.499187	1.089097	0.061687							-0.547827	0.761721	-0.310450	-0.300040	0.091123	-0.133562	-0.330436	0.091872	-0.043657	-0.319711	0.074115	0.000320				0.420052	0.076924	-0.153670
9363	78.025000	-0.711030	0.634968	0.048603	-0.694383	0.634481	-0.162410	-0.669300	0.835110	0.078744	-0.521466	0.694461	0.170993	-0.680091	0.845663	-0.123871				-0.512867	1.151730	0.060865	-0.499210	1.088847	0.061406							-0.545286	0.760126	-0.309208	-0.299943	0.091398	-0.133683	-0.330404	0.091912	-0.043700	-0.319720	0.074118	0.000302				0.420039	0.076988	-0.153726
9364	78.033333	-0.711068	0.634942	0.048571	-0.694394	0.634451	-0.162452	-0.669339	0.835081	0.078655	-0.521631	0.694310	0.170801	-0.680028	0.845661	-0.123947				-0.512585	1.151761	0.060963	-0.499164	1.088808	0.061409							-0.542701	0.758521	-0.307885	-0.299946	0.091356	-0.133687	-0.330401	0.091930	-0.043726	-0.319735	0.074123	0.000293				0.420042	0.076982	-0.153731
9365	78.041667	-0.711114	0.634906	0.048532	-0.694403	0.634422	-0.162497	-0.669376	0.835056	0.078552	-0.521784	0.694164	0.170624	-0.679960	0.845652	-0.124038				-0.512305	1.151756	0.061066	-0.499023	1.089138	0.061957							-0.540036	0.756911	-0.306437	-0.300010	0.091109	-0.133623	-0.330420	0.091894	-0.043744	-0.319734	0.074129	0.000291				0.420043	0.076982	-0.153732
9366	78.050000	-0.711155	0.634862	0.048493	-0.694412	0.634390	-0.162534	-0.669403	0.835032	0.078447	-0.521925	0.694032	0.170454	-0.679882	0.845645	-0.124139				-0.512034	1.151755	0.061174	-0.498785	1.089147	0.062103							-0.537320	0.755310	-0.304922	-0.300015	0.091072	-0.133614	-0.330465	0.091862	-0.043748	-0.319734	0.074140	0.000275				0.420042	0.076968	-0.153732
9367	78.058333	-0.711181	0.634814	0.048449	-0.694426	0.634361	-0.162566	-0.669576	0.834985	0.078430	-0.522058	0.693899	0.170294	-0.679709	0.845605	-0.124245				-0.511777	1.151708	0.061264	-0.498645	1.088916	0.061947							-0.534520	0.753781	-0.303314	-0.299970	0.091199	-0.133667	-0.330508	0.091831	-0.043753	-0.319746	0.074120	0.000268				0.420037	0.076972	-0.153727
9368	78.066667	-0.711226	0.634795	0.048423	-0.694434	0.634333	-0.162601	-0.669445	0.834997	0.078229	-0.522175	0.693775	0.170151	-0.679635	0.845621	-0.124361				-0.511512	1.151612	0.061321	-0.498564	1.088748	0.061842							-0.531610	0.752366	-0.301764	-0.299933	0.091324	-0.133713	-0.330564	0.091778	-0.043747	-0.319750	0.074124	0.000248				0.420034	0.076970	-0.153727
9369	78.075000	-0.711226	0.634774	0.048378	-0.694453	0.634319	-0.162622	-0.669456	0.834996	0.078112	-0.522275	0.693652	0.170015	-0.679559	0.845660	-0.124479				-0.511274	1.151552	0.061393	-0.498217	1.088687	0.061895							-0.528761	0.750971	-0.300008	-0.299971	0.091186	-0.133657	-0.330592	0.091763	-0.043748	-0.319762	0.074116	0.000236				0.420036	0.076978	-0.153724
9370	78.083333	-0.711237	0.634786	0.048349	-0.694515	0.634297	-0.162720	-0.669450	0.835000	0.077995	-0.522359	0.693538	0.169889	-0.679483	0.845713	-0.124598				-0.511048	1.151461	0.061441	-0.497976	1.088560	0.061881							-0.525849	0.749742	-0.298330	-0.299918	0.091331	-0.133706	-0.330623	0.091732	-0.043751	-0.319765	0.074113	0.000226				0.420029	0.076983	-0.153729
9371	78.091667	-0.711254	0.634814	0.048322	-0.694538	0.634279	-0.162764	-0.669438	0.835018	0.077881	-0.522435	0.693424	0.169776	-0.679387	0.845780	-0.124718				-0.510838	1.151393	0.061487	-0.498077	1.088458	0.061684							-0.523009	0.748608	-0.296580	-0.299913	0.091329	-0.133702	-0.330633	0.091741	-0.043759	-0.319773	0.074113	0.000210				0.420030	0.076991	-0.153725
9372	78.100000	-0.711266	0.634845	0.048300	-0.694552	0.634287	-0.162762	-0.669410	0.835043	0.077771	-0.522493	0.693321	0.169661	-0.679288	0.845859	-0.124846				-0.510650	1.151339	0.061523	-0.497920	1.088396	0.061705							-0.520214	0.747575	-0.294806	-0.300004	0.091041	-0.133588	-0.330606	0.091763	-0.043787	-0.319788	0.074122	0.000202				0.420031	0.076988	-0.153728
9373	78.108333	-0.711274	0.634867	0.048266	-0.694546	0.634306	-0.162732	-0.669369	0.835084	0.077652	-0.522557	0.693229	0.169553	-0.679147	0.845944	-0.124972				-0.510483	1.151310	0.061562	-0.497674	1.088341	0.061811							-0.517518	0.746642	-0.293065	-0.300001	0.091043	-0.133582	-0.330594	0.091781	-0.043810	-0.319793	0.074126	0.000195				0.420036	0.076995	-0.153727
9374	78.116667	-0.711282	0.634894	0.048236	-0.694523	0.634313	-0.162711	-0.669308	0.835134	0.077529	-0.522617	0.693145	0.169450	-0.678880	0.845989	-0.125098				-0.510353	1.151318	0.061587	-0.497430	1.088308	0.061920							-0.514925	0.745797	-0.291320	-0.299910	0.091315	-0.133678	-0.330496	0.091868	-0.043866	-0.319791	0.074134	0.000195				0.420032	0.076988	-0.153723
9375	78.125000	-0.711289	0.634919	0.048203	-0.694496	0.634322	-0.162719	-0.669309	0.835158	0.077448	-0.522682	0.693075	0.169356	-0.678685	0.846036	-0.125263				-0.510235	1.151375	0.061620	-0.497501	1.088317	0.061783							-0.512456	0.745046	-0.289587	-0.299954	0.091181	-0.133623	-0.330587	0.091798	-0.043834	-0.319794	0.074141	0.000188				0.420036	0.076984	-0.153727
9376	78.133333	-0.711294	0.634948	0.048171	-0.694457	0.634333	-0.162737	-0.669164	0.835246	0.077291	-0.522751	0.693022	0.169266	-0.678503	0.846163	-0.125393				-0.510127	1.151489	0.061663	-0.497449	1.088512	0.061973							-0.510114	0.744365	-0.287860	-0.299996	0.091050	-0.133552	-0.330539	0.091832	-0.043879	-0.319791	0.074147	0.000186				0.420054	0.076907	-0.153670
9377	78.141667	-0.711297	0.634992	0.048135	-0.694398	0.634372	-0.162761	-0.669073	0.835302	0.077168	-0.522821	0.692980	0.169183	-0.678293	0.846268	-0.125537				-0.510027	1.151593	0.061696	-0.497202	1.088578	0.062022							-0.507953	0.743758	-0.286145	-0.299946	0.091185	-0.133605	-0.330575	0.091809	-0.043876	-0.319792	0.074214	0.000204				0.420038	0.076981	-0.153728
9378	78.150000	-0.711289	0.635045	0.048094	-0.694127	0.634415	-0.162745	-0.668984	0.835369	0.077049	-0.522902	0.692950	0.169116	-0.677953	0.846332	-0.125668				-0.509950	1.151733	0.061748	-0.497288	1.088761	0.062091							-0.505972	0.743217	-0.284460	-0.299918	0.091312	-0.133621	-0.330549	0.091811	-0.043912	-0.319788	0.074134	0.000160				0.420038	0.076984	-0.153729
9379	78.158333	-0.711265	0.635115	0.048046	-0.694224	0.634503	-0.162803	-0.668880	0.835428	0.076931	-0.522994	0.692933	0.169050	-0.677699	0.846422	-0.125814				-0.509837	1.151789	0.061740	-0.497142	1.088892	0.062127							-0.504228	0.742757	-0.282838	-0.300011	0.091023	-0.133491	-0.330592	0.091780	-0.043896	-0.319783	0.074128	0.000155				0.420039	0.076989	-0.153727
9380	78.166667	-0.711231	0.635193	0.047998	-0.694106	0.634596	-0.162826	-0.668769	0.835489	0.076819	-0.523095	0.692925	0.168982	-0.677446	0.846566	-0.125902				-0.509752	1.151876	0.061758	-0.497047	1.088965	0.062151							-0.502701	0.742362	-0.281301	-0.300012	0.091026	-0.133464	-0.330638	0.091726	-0.043867	-0.319792	0.074115	0.000157				0.420041	0.076997	-0.153723
9381	78.175000	-0.711187	0.635273	0.047948	-0.693947	0.634704	-0.162852	-0.668710	0.835519	0.076726	-0.523216	0.692929	0.168917	-0.677113	0.846663	-0.126004				-0.509693	1.151982	0.061799	-0.496723	1.089012	0.062318							-0.501420	0.742034	-0.279842	-0.299965	0.091174	-0.133501	-0.330640	0.091743	-0.043876	-0.319785	0.074200	0.000187				0.420036	0.076997	-0.153715
9382	78.183333	-0.711131	0.635351	0.047894	-0.693804	0.634835	-0.162875	-0.668612	0.835542	0.076605	-0.523347	0.692927	0.168850	-0.676763	0.846754	-0.126110				-0.509602	1.152043	0.061813	-0.496631	1.089018	0.062297							-0.500365	0.741733	-0.278497	-0.300015	0.091023	-0.133429	-0.330628	0.091766	-0.043865	-0.319792	0.074128	0.000150				0.420035	0.076990	-0.153706
9383	78.191667	-0.711061	0.635430	0.047833	-0.693605	0.634945	-0.162912	-0.668381	0.835677	0.076479	-0.523492	0.692939	0.168769	-0.676454	0.846870	-0.126215				-0.509495	1.152055	0.061818	-0.496528	1.089104	0.062323							-0.499536	0.741506	-0.277284	-0.299966	0.091183	-0.133481	-0.330592	0.091795	-0.043882	-0.319797	0.074131	0.000169				0.420036	0.076988	-0.153709
9384	78.200000	-0.710943	0.635523	0.047760	-0.693418	0.635071	-0.162944	-0.668241	0.835751	0.076364	-0.523647	0.692961	0.168695	-0.676143	0.846989	-0.126327				-0.509405	1.152100	0.061856	-0.496299	1.089352	0.062643							-0.498896	0.741294	-0.276167	-0.299923	0.091320	-0.133524	-0.330630	0.091775	-0.043855	-0.319803	0.074136	0.000175				0.420036	0.076982	-0.153715
9385	78.208333	-0.710843	0.635616	0.047690	-0.693199	0.635202	-0.162973	-0.668091	0.835820	0.076259	-0.523797	0.692983	0.168613	-0.675693	0.847050	-0.126424				-0.509302	1.152179	0.061892	-0.496352	1.089189	0.062333							-0.498476	0.741074	-0.275146	-0.299926	0.091320	-0.133507	-0.330559	0.091827	-0.043870	-0.319798	0.074133	0.000184				0.420035	0.076979	-0.153718
9386	78.216667	-0.710740	0.635709	0.047613	-0.692999	0.635330	-0.163015	-0.668097	0.835894	0.076270	-0.523948	0.693002	0.168528	-0.675370	0.847145	-0.126526				-0.509203	1.152296	0.061951	-0.496465	1.089249	0.062275							-0.498182	0.740935	-0.274348	-0.299928	0.091315	-0.133483	-0.330598	0.091791	-0.043831	-0.319799	0.074129	0.000195				0.420038	0.076968	-0.153722
9387	78.225000	-0.710607	0.635791	0.047523	-0.692739	0.635473	-0.163050	-0.667789	0.835949	0.076051	-0.524083	0.693013	0.168437	-0.674848	0.847172	-0.126526				-0.509088	1.152417	0.061970	-0.496154	1.089716	0.062820							-0.498051	0.740824	-0.273734	-0.299941	0.091311	-0.133441	-0.330611	0.091771	-0.043806	-0.319799	0.074118	0.000208				0.420037	0.076978	-0.153724
9388	78.233333	-0.710494	0.635884	0.047447	-0.692501	0.635625	-0.163102	-0.667640	0.835996	0.075951	-0.524182	0.693020	0.168355	-0.673814	0.847085	-0.126367				-0.508982	1.152604	0.062023	-0.495879	1.089850	0.062952							-0.498044	0.740738	-0.273269	-0.299955	0.091313	-0.133409	-0.330573	0.091788	-0.043802	-0.319790	0.074109	0.000220				0.420033	0.076989	-0.153726
9389	78.241667	-0.710376	0.635991	0.047372	-0.692296	0.635793	-0.163147	-0.667502	0.836038	0.075857	-0.524244	0.693030	0.168297	-0.673743	0.847238	-0.126506				-0.508870	1.152783	0.062050	-0.495809	1.089763	0.062798							-0.498145	0.740693	-0.272971	-0.299962	0.091326	-0.133373	-0.330603	0.091755	-0.043762	-0.319782	0.074100	0.000229				0.420038	0.076987	-0.153720
9390	78.250000	-0.710288	0.636113	0.047310	-0.692094	0.635994	-0.163179	-0.667362	0.836065	0.075763	-0.524271	0.693051	0.168257	-0.673577	0.847345	-0.126637				-0.508752	1.152948	0.062073	-0.495727	1.089905	0.062871							-0.498394	0.740581	-0.272660	-0.299801	0.091731	-0.133795	-0.330542	0.091801	-0.043774	-0.319783	0.074097	0.000247				0.420038	0.076991	-0.153717
9391	78.258333	-0.710159	0.636215	0.047215	-0.691852	0.636152	-0.163231	-0.667227	0.836096	0.075667	-0.524258	0.693088	0.168238	-0.673268	0.847439	-0.126696				-0.508643	1.153118	0.062135	-0.495653	1.090341	0.063185							-0.498588	0.740592	-0.272660	-0.299975	0.091353	-0.133315	-0.330557	0.091784	-0.043753	-0.319778	0.074095	0.000257				0.420044	0.076964	-0.153691
9392	78.266667	-0.710030	0.636306	0.047124	-0.691629	0.636304	-0.163281	-0.667220	0.836114	0.075657	-0.524225	0.693144	0.168230	-0.672950	0.847534	-0.126758				-0.508562	1.153324	0.062250	-0.495420	1.090510	0.063378							-0.498786	0.740614	-0.272772	-0.299978	0.091370	-0.133292	-0.330576	0.091773	-0.043731	-0.319773	0.074110	0.000258				0.420034	0.076999	-0.153726
9393	78.275000	-0.709928	0.636388	0.047045	-0.691432	0.636442	-0.163326	-0.667028	0.836148	0.075524	-0.524160	0.693232	0.168242	-0.672547	0.847573	-0.126811				-0.508414	1.153419	0.062297	-0.495557	1.090571	0.063271							-0.498978	0.740640	-0.273004	-0.299981	0.091366	-0.133255	-0.330522	0.091809	-0.043756	-0.319778	0.074108	0.000258				0.420035	0.076988	-0.153726
9394	78.283333	-0.709828	0.636439	0.046961	-0.691246	0.636567	-0.163371	-0.666824	0.836189	0.075380	-0.524085	0.693330	0.168264	-0.672244	0.847643	-0.126872				-0.508266	1.153525	0.062373	-0.495489	1.090717	0.063414							-0.499174	0.740668	-0.273300	-0.299984	0.091355	-0.133217	-0.330465	0.091865	-0.043785	-0.319778	0.074110	0.000258				0.420034	0.076985	-0.153737
9395	78.291667	-0.709748	0.636503	0.046895	-0.691080	0.636679	-0.163410	-0.666768	0.836228	0.075354	-0.524000	0.693447	0.168307	-0.671962	0.847711	-0.126928				-0.508116	1.153639	0.062455	-0.495351	1.090729	0.063436							-0.499350	0.740706	-0.273640	-0.299984	0.091374	-0.133190	-0.330571	0.091791	-0.043748	-0.319779	0.074117	0.000249				0.420035	0.076983	-0.153736
9396	78.300000	-0.709655	0.636593	0.046839	-0.690931	0.636783	-0.163442	-0.666721	0.836279	0.075339	-0.523913	0.693563	0.168369	-0.671596	0.847728	-0.126971				-0.507984	1.153787	0.062565	-0.495158	1.090972	0.063741							-0.499517	0.740748	-0.273990	-0.299952	0.091438	-0.133189	-0.330598	0.091770	-0.043733	-0.319782	0.074120	0.000245				0.420036	0.076987	-0.153737
9397	78.308333	-0.709613	0.636638	0.046799	-0.690801	0.636878	-0.163464	-0.666500	0.836333	0.075217	-0.523832	0.693681	0.168459	-0.671344	0.847795	-0.127007				-0.507842	1.153870	0.062606	-0.495155	1.090911	0.063576							-0.499671	0.740783	-0.274320	-0.299872	0.091628	-0.133365	-0.330540	0.091815	-0.043781	-0.319790	0.074098	0.000233				0.420034	0.076984	-0.153731
9398	78.316667	-0.709522	0.636741	0.046755	-0.690689	0.636975	-0.163480	-0.665947	0.836218	0.074899	-0.523760	0.693797	0.168565	-0.671117	0.847867	-0.127035				-0.507700	1.153908	0.062636	-0.495068	1.090977	0.063642							-0.499834	0.740823	-0.274631	-0.299952	0.091459	-0.133109	-0.330601	0.091756	-0.043767	-0.319787	0.074089	0.000219				0.420050	0.076914	-0.153664
9399	78.325000	-0.709466	0.636816	0.046732	-0.690566	0.637050	-0.163488	-0.666154	0.836470	0.075058	-0.523695	0.693901	0.168676	-0.670863	0.847920	-0.127051				-0.507570	1.153966	0.062684	-0.494695	1.091124	0.063962							-0.499994	0.740852	-0.274883	-0.299944	0.091487	-0.133072	-0.330646	0.091718	-0.043765	-0.319793	0.074085	0.000219				0.420032	0.076986	-0.153716
9400	78.333333	-0.709415	0.636890	0.046719	-0.690456	0.637140	-0.163466	-0.666033	0.836548	0.075028	-0.523647	0.693997	0.168787	-0.670628	0.847979	-0.127058				-0.507448	1.153935	0.062707	-0.494722	1.091175	0.063979							-0.500168	0.740877	-0.275104	-0.299946	0.091494	-0.133043	-0.330649	0.091706	-0.043771	-0.319799	0.074238	0.000248				0.420033	0.076994	-0.153718
9401	78.341667	-0.709369	0.636964	0.046711	-0.690416	0.637215	-0.163462	-0.665906	0.836620	0.075008	-0.523626	0.694049	0.168886	-0.670467	0.848058	-0.127064				-0.507322	1.153845	0.062728	-0.494587	1.091047	0.063954							-0.500339	0.740883	-0.275265	-0.299857	0.091721	-0.133258	-0.330639	0.091718	-0.043813	-0.319801	0.074091	0.000200				0.420036	0.076987	-0.153719
9402	78.350000	-0.709379	0.637042	0.046737	-0.690406	0.637305	-0.163425	-0.665793	0.836698	0.075005	-0.523624	0.694087	0.168975	-0.670322	0.848172	-0.127016				-0.507203	1.153681	0.062730	-0.494542	1.090971	0.063962							-0.500509	0.740875	-0.275370	-0.299944	0.091552	-0.132985	-0.330586	0.091746	-0.043866	-0.319810	0.074093	0.000191				0.420036	0.076990	-0.153725
9403	78.358333	-0.709322	0.637069	0.046730	-0.690382	0.637358	-0.163403	-0.665807	0.836711	0.075061	-0.523647	0.694103	0.169040	-0.670186	0.848228	-0.126996				-0.507068	1.153546	0.062745	-0.494395	1.090723	0.063752							-0.500676	0.740839	-0.275416	-0.299958	0.091565	-0.132937	-0.330668	0.091706	-0.043853	-0.319808	0.074108	0.000184				0.420037	0.076984	-0.153733
9404	78.366667	-0.709354	0.637111	0.046770	-0.690372	0.637402	-0.163378	-0.665712	0.836769	0.075072	-0.523686	0.694098	0.169094	-0.670066	0.848277	-0.126960				-0.506945	1.153373	0.062738	-0.494409	1.090526	0.063614							-0.500833	0.740774	-0.275403	-0.299799	0.091951	-0.133323	-0.330626	0.091736	-0.043887	-0.319817	0.074115	0.000159				0.420040	0.076978	-0.153735
9405	78.375000	-0.709357	0.637127	0.046795	-0.690375	0.637437	-0.163354	-0.665504	0.836886	0.075048	-0.523737	0.694081	0.169140	-0.669974	0.848317	-0.126920				-0.506820	1.153172	0.062722	-0.494082	1.090466	0.063786							-0.500953	0.740681	-0.275339	-0.299897	0.091789	-0.133046	-0.330647	0.091714	-0.043909	-0.319815	0.074113	0.000135				0.420038	0.076984	-0.153735
9406	78.383333	-0.709368	0.637143	0.046819	-0.690386	0.637465	-0.163332	-0.665525	0.836864	0.075112	-0.523797	0.694051	0.169178	-0.669889	0.848353	-0.126874				-0.506704	1.152959	0.062699	-0.493965	1.090244	0.063701							-0.501045	0.740573	-0.275233	-0.299979	0.091645	-0.132778	-0.330582	0.091769	-0.043973	-0.319821	0.074103	0.000132				0.420051	0.076912	-0.153670
9407	78.391667	-0.709360	0.637149	0.046829	-0.690387	0.637479	-0.163313	-0.665336	0.836978	0.075101	-0.523870	0.694031	0.169218	-0.669771	0.848352	-0.126815				-0.506599	1.152756	0.062666	-0.493902	1.090006	0.063581							-0.501092	0.740427	-0.275078	-0.299981	0.091675	-0.132720	-0.330667	0.091716	-0.043966	-0.319828	0.074114	0.000104				0.420035	0.076991	-0.153720
9408	78.400000	-0.709394	0.637156	0.046853	-0.690383	0.637484	-0.163302	-0.665271	0.837022	0.075130	-0.523938	0.694011	0.169260	-0.669670	0.848345	-0.126761				-0.506495	1.152562	0.062629	-0.493785	1.089840	0.063486							-0.501099	0.740266	-0.274913	-0.299990	0.091722	-0.132677	-0.330627	0.091736	-0.044017	-0.319840	0.074110	0.000080				0.420029	0.076987	-0.153710
9409	78.408333	-0.709415	0.637147	0.046862	-0.690366	0.637484	-0.163299	-0.665214	0.837053	0.075155	-0.524006	0.693995	0.169301	-0.669617	0.848346	-0.126717				-0.506385	1.152370	0.062559	-0.493553	1.089477	0.063238							-0.501073	0.740082	-0.274729	-0.299987	0.091746	-0.132620	-0.330745	0.091661	-0.044000	-0.319882	0.074118	0.000023				0.420026	0.076989	-0.153713
9410	78.416667	-0.709437	0.637132	0.046857	-0.690333	0.637476	-0.163306	-0.665173	0.837083	0.075170	-0.524070	0.693974	0.169340	-0.669555	0.848345	-0.126695				-0.506271	1.152231	0.062492	-0.493552	1.089282	0.062986							-0.501027	0.739891	-0.274554	-0.299996	0.091747	-0.132568	-0.330760	0.091626	-0.044038	-0.319853	0.074107	0.000049				0.420025	0.076982	-0.153718
9411	78.425000	-0.709469	0.637126	0.046837	-0.690288	0.637471	-0.163328	-0.665150	0.837120	0.075169	-0.524120	0.693965	0.169379	-0.669503	0.848341	-0.126684				-0.506168	1.152161	0.062442	-0.493643	1.089284	0.062996							-0.500956	0.739687	-0.274381	-0.299995	0.091779	-0.132527	-0.330827	0.091577	-0.044035	-0.319851	0.074103	0.000037				0.420032	0.076977	-0.153721
9412	78.433333	-0.709506	0.637118	0.046807	-0.690229	0.637475	-0.163361	-0.665146	0.837159	0.075158	-0.524174	0.693959	0.169421	-0.669438	0.848336	-0.126698				-0.506050	1.152144	0.062393	-0.493583	1.089283	0.062920							-0.500875	0.739483	-0.274211	-0.299937	0.092375	-0.132594	-0.330821	0.091583	-0.044076	-0.319917	0.074136	-0.000096				0.420033	0.076984	-0.153730
9413	78.441667	-0.709553	0.637122	0.046764	-0.690166	0.637482	-0.163408	-0.665157	0.837191	0.075125	-0.524234	0.693969	0.169473	-0.669368	0.848335	-0.126727				-0.505931	1.152196	0.062351	-0.493484	1.089270	0.062894							-0.500783	0.739293	-0.274063	-0.299946	0.092383	-0.132515	-0.330875	0.091545	-0.044092	-0.319851	0.074125	-0.000008				0.420037	0.076984	-0.153733
9414	78.450000	-0.709597	0.637125	0.046714	-0.690096	0.637502	-0.163462	-0.665180	0.837233	0.075076	-0.524292	0.693974	0.169522	-0.669296	0.848343	-0.126768				-0.505806	1.152280	0.062302	-0.493449	1.089357	0.062906							-0.500680	0.739122	-0.273933	-0.299947	0.092396	-0.132444	-0.330846	0.091556	-0.044147	-0.319860	0.074134	-0.000035				0.420038	0.076989	-0.153728
9415	78.458333	-0.709656	0.637128	0.046662	-0.689994	0.637511	-0.163528	-0.665218	0.837267	0.075014	-0.524357	0.693975	0.169582	-0.669203	0.848354	-0.126824				-0.505689	1.152425	0.062267	-0.493427	1.089438	0.062888							-0.500560	0.738962	-0.273814	-0.299936	0.092448	-0.132390	-0.330856	0.091552	-0.044199	-0.319862	0.074146	-0.000071				0.420036	0.076933	-0.153677
9416	78.466667	-0.709696	0.637133	0.046600	-0.689913	0.637529	-0.163601	-0.665272	0.837306	0.074946	-0.524435	0.693985	0.169650	-0.669113	0.848371	-0.126886				-0.505563	1.152560	0.062223	-0.493394	1.089497	0.062854							-0.500443	0.738824	-0.273719	-0.299954	0.092458	-0.132305	-0.330870	0.091542	-0.044264	-0.319942	0.074175	-0.000212				0.420030	0.076883	-0.153649
9417	78.475000	-0.709730	0.637146	0.046535	-0.689831	0.637556	-0.163663	-0.665364	0.837299	0.074868	-0.524511	0.694004	0.169721	-0.669012	0.848392	-0.126959				-0.505457	1.152714	0.062184	-0.493388	1.089615	0.062830							-0.500315	0.738711	-0.273640	-0.299957	0.092480	-0.132226	-0.330885	0.091536	-0.044351	-0.319900	0.074143	-0.000161				0.420024	0.076883	-0.153656
9418	78.483333	-0.709726	0.637130	0.046451	-0.689782	0.637585	-0.163730	-0.665496	0.837357	0.074860	-0.524597	0.694024	0.169794	-0.668807	0.848370	-0.127029				-0.505342	1.152861	0.062121	-0.493341	1.089800	0.062881							-0.500190	0.738619	-0.273579	-0.300184	0.091884	-0.131848	-0.330999	0.091440	-0.044388	-0.319905	0.074145	-0.000209				0.420022	0.076876	-0.153656
9419	78.491667	-0.709747	0.637125	0.046387	-0.689678	0.637605	-0.163790	-0.665497	0.837403	0.074731	-0.524702	0.694062	0.169873	-0.668686	0.848365	-0.127133				-0.505246	1.153040	0.062058	-0.493333	1.089941	0.062865							-0.500066	0.738543	-0.273550	-0.300197	0.091884	-0.131739	-0.331111	0.091370	-0.044424	-0.319994	0.074179	-0.000340				0.420018	0.076872	-0.153665
9420	78.500000	-0.709771	0.637123	0.046325	-0.689608	0.637626	-0.163849	-0.665646	0.837404	0.074663	-0.524808	0.694107	0.169948	-0.668582	0.848402	-0.127211				-0.505149	1.153230	0.061949	-0.493323	1.090109	0.062839							-0.499941	0.738505	-0.273535	-0.300200	0.091912	-0.131639	-0.331252	0.091263	-0.044455	-0.319942	0.074149	-0.000278				0.420009	0.076878	-0.153679
9421	78.508333	-0.709795	0.637120	0.046259	-0.689528	0.637656	-0.163911	-0.665646	0.837477	0.074531	-0.524927	0.694160	0.170029	-0.668468	0.848419	-0.127308				-0.505078	1.153454	0.061868	-0.493271	1.090264	0.062763							-0.499826	0.738487	-0.273540	-0.299247	0.092926	-0.132423	-0.331325	0.091200	-0.044518	-0.319961	0.074159	-0.000315				0.420008	0.076878	-0.153689
9422	78.516667	-0.709824	0.637129	0.046196	-0.689445	0.637686	-0.163969	-0.665785	0.837564	0.074500	-0.525049	0.694221	0.170105	-0.668364	0.848441	-0.127404				-0.505030	1.153667	0.061764	-0.493352	1.090521	0.062749							-0.499717	0.738485	-0.273556	-0.299255	0.092965	-0.132308	-0.331398	0.091152	-0.044558	-0.319974	0.074161	-0.000368				0.420006	0.076883	-0.153697
9423	78.525000	-0.709855	0.637148	0.046130	-0.689366	0.637711	-0.164040	-0.665712	0.837608	0.074278	-0.525182	0.694288	0.170195	-0.668248	0.848460	-0.127505				-0.504983	1.153828	0.061536	-0.493428	1.090693	0.062601							-0.499608	0.738501	-0.273594	-0.299267	0.092993	-0.132191	-0.331453	0.091111	-0.044602	-0.319980	0.074182	-0.000405				0.420002	0.076891	-0.153700
9424	78.533333	-0.709885	0.637177	0.046062	-0.689291	0.637741	-0.164110	-0.665773	0.837659	0.074169	-0.525319	0.694359	0.170279	-0.668137	0.848487	-0.127604				-0.504959	1.154042	0.061444	-0.493371	1.091171	0.062989							-0.499511	0.738522	-0.273637	-0.300194	0.092051	-0.131205	-0.331466	0.091106	-0.044662	-0.319978	0.074190	-0.000449				0.420003	0.076900	-0.153697
9425	78.541667	-0.709911	0.637204	0.045992	-0.689181	0.637771	-0.164174	-0.665828	0.837713	0.074057	-0.525459	0.694436	0.170367	-0.667917	0.848466	-0.127697				-0.504958	1.154228	0.061344	-0.493446	1.091295	0.062839							-0.499423	0.738540	-0.273689	-0.299284	0.093032	-0.131958	-0.331456	0.091112	-0.044722	-0.319982	0.074208	-0.000500				0.420001	0.076895	-0.153690
9426	78.550000	-0.709937	0.637237	0.045919	-0.689079	0.637801	-0.164245	-0.665968	0.837719	0.073979	-0.525593	0.694511	0.170453	-0.667731	0.848473	-0.127785				-0.504965	1.154406	0.061247	-0.493445	1.091463	0.062930							-0.499334	0.738562	-0.273751	-0.299290	0.093060	-0.131846	-0.331500	0.091087	-0.044750	-0.319983	0.074224	-0.000556				0.420010	0.076892	-0.153685
9427	78.558333	-0.709957	0.637252	0.045841	-0.689014	0.637822	-0.164325	-0.665924	0.837825	0.073842	-0.525734	0.694586	0.170531	-0.667744	0.848524	-0.127930				-0.504977	1.154586	0.061159	-0.493253	1.091546	0.062726							-0.499246	0.738581	-0.273826	-0.299142	0.093877	-0.132318	-0.331476	0.091088	-0.044831	-0.319985	0.074218	-0.000598				0.420012	0.076884	-0.153696
9428	78.566667	-0.709965	0.637269	0.045762	-0.688931	0.637841	-0.164395	-0.665968	0.837873	0.073736	-0.525870	0.694660	0.170603	-0.667607	0.848514	-0.128027				-0.505006	1.154768	0.061069	-0.493343	1.091725	0.062674							-0.499150	0.738594	-0.273912	-0.299158	0.093892	-0.132217	-0.331479	0.091070	-0.044894	-0.319993	0.074233	-0.000632				0.420011	0.076874	-0.153704
9429	78.575000	-0.709974	0.637282	0.045685	-0.688868	0.637852	-0.164470	-0.666124	0.837895	0.073690	-0.525996	0.694732	0.170665	-0.667468	0.848531	-0.128107				-0.505041	1.155034	0.061080	-0.493465	1.091949	0.062734							-0.499063	0.738606	-0.274001	-0.299127	0.093975	-0.132124	-0.331509	0.091051	-0.044952	-0.319988	0.074233	-0.000676				0.420015	0.076874	-0.153702
9430	78.583333	-0.709980	0.637290	0.045615	-0.688790	0.637866	-0.164533	-0.666039	0.837970	0.073526	-0.526118	0.694801	0.170722	-0.667330	0.848540	-0.128183				-0.505093	1.155237	0.060984	-0.493681	1.092042	0.062443							-0.498978	0.738609	-0.274096	-0.299171	0.093953	-0.131973	-0.331588	0.090994	-0.044992	-0.320001	0.074231	-0.000712				0.420012	0.076873	-0.153701
9431	78.591667	-0.709988	0.637310	0.045555	-0.688803	0.637880	-0.164600	-0.666059	0.838008	0.073423	-0.526230	0.694860	0.170762	-0.667292	0.848551	-0.128305				-0.505148	1.155446	0.060891	-0.493678	1.092394	0.062639							-0.498889	0.738615	-0.274196	-0.299184	0.093980	-0.131848	-0.331710	0.090897	-0.044980	-0.320008	0.074243	-0.000734				0.420008	0.076880	-0.153699
9432	78.600000	-0.709995	0.637329	0.045509	-0.688759	0.637888	-0.164653	-0.666083	0.838052	0.073327	-0.526338	0.694925	0.170806	-0.667268	0.848572	-0.128412				-0.505202	1.155654	0.060789	-0.493802	1.092576	0.062593							-0.498804	0.738616	-0.274295	-0.299196	0.094009	-0.131734	-0.331804	0.090823	-0.045009	-0.320021	0.074239	-0.000761				0.420025	0.076830	-0.153647
9433	78.608333	-0.710004	0.637349	0.045477	-0.688737	0.637896	-0.164690	-0.666242	0.838079	0.073332	-0.526398	0.694983	0.170761	-0.667209	0.848587	-0.128488				-0.505267	1.155893	0.060710	-0.493820	1.092707	0.062452							-0.498720	0.738623	-0.274388	-0.299205	0.094024	-0.131643	-0.331875	0.090782	-0.045012	-0.320020	0.074251	-0.000794				0.420001	0.076888	-0.153682
9434	78.616667	-0.710018	0.637375	0.045456	-0.688749	0.637915	-0.164715	-0.666119	0.838113	0.073148	-0.526449	0.695029	0.170706	-0.667158	0.848602	-0.128562				-0.505292	1.156001	0.060466	-0.494081	1.092959	0.062312							-0.498646	0.738625	-0.274482	-0.299222	0.094016	-0.131553	-0.331942	0.090753	-0.045010	-0.320033	0.074244	-0.000800				0.419998	0.076896	-0.153683
9435	78.625000	-0.710024	0.637402	0.045421	-0.688723	0.637911	-0.164750	-0.666143	0.838136	0.073066	-0.526524	0.695066	0.170723	-0.667128	0.848616	-0.128633				-0.505336	1.156253	0.060512	-0.494136	1.093048	0.062308							-0.498577	0.738635	-0.274565	-0.299218	0.094058	-0.131514	-0.331935	0.090757	-0.045033	-0.320044	0.074251	-0.000835				0.420007	0.076867	-0.153664
9436	78.633333	-0.710035	0.637412	0.045397	-0.688699	0.637902	-0.164779	-0.666163	0.838156	0.072988	-0.526589	0.695104	0.170729	-0.667102	0.848619	-0.128696				-0.505373	1.156410	0.060419	-0.494232	1.093341	0.062427							-0.498520	0.738641	-0.274642	-0.299219	0.094057	-0.131459	-0.331915	0.090774	-0.045065	-0.320038	0.074252	-0.000857				0.420000	0.076888	-0.153692
9437	78.641667	-0.710049	0.637409	0.045368	-0.688662	0.637880	-0.164816	-0.666191	0.838167	0.072915	-0.526710	0.695126	0.170874	-0.667084	0.848613	-0.128759				-0.505406	1.156540	0.060328	-0.494406	1.093290	0.062045							-0.498487	0.738641	-0.274703	-0.299218	0.094061	-0.131420	-0.331871	0.090798	-0.045098	-0.320036	0.074258	-0.000864				0.420006	0.076881	-0.153697
9438	78.650000	-0.710069	0.637405	0.045335	-0.688625	0.637854	-0.164855	-0.666226	0.838176	0.072846	-0.526756	0.695152	0.170858	-0.667075	0.848592	-0.128822				-0.505435	1.156651	0.060243	-0.494444	1.093403	0.062001							-0.498471	0.738634	-0.274752	-0.299224	0.094073	-0.131388	-0.331880	0.090812	-0.045099	-0.320037	0.074274	-0.000868				0.420025	0.076831	-0.153660
9439	78.658333	-0.710082	0.637391	0.045300	-0.688605	0.637837	-0.164884	-0.666309	0.838154	0.072787	-0.526793	0.695183	0.170833	-0.667071	0.848568	-0.128887				-0.505467	1.156649	0.060024	-0.494300	1.093285	0.061806							-0.498482	0.738626	-0.274789	-0.299211	0.094079	-0.131359	-0.331925	0.090769	-0.045082	-0.320025	0.074285	-0.000876				0.420012	0.076878	-0.153705
9440	78.666667	-0.710102	0.637376	0.045269	-0.688592	0.637819	-0.164914	-0.666299	0.838199	0.072707	-0.526829	0.695206	0.170808	-0.667073	0.848543	-0.128943				-0.505509	1.156691	0.059935	-0.494381	1.093401	0.061699							-0.498514	0.738608	-0.274815	-0.299222	0.094073	-0.131327	-0.331898	0.090776	-0.045103	-0.320023	0.074271	-0.000872				0.420012	0.076885	-0.153708
9441	78.675000	-0.710129	0.637364	0.045250	-0.688601	0.637817	-0.164929	-0.666341	0.838208	0.072649	-0.526857	0.695235	0.170775	-0.667092	0.848514	-0.129006				-0.505548	1.156681	0.059832	-0.494312	1.093536	0.061925							-0.498582	0.738590	-0.274841	-0.299226	0.094090	-0.131311	-0.331987	0.090699	-0.045048	-0.320025	0.074272	-0.000869				0.420013	0.076889	-0.153699
9442	78.683333	-0.710163	0.637362	0.045238	-0.688588	0.637803	-0.164943	-0.666469	0.838178	0.072629	-0.526883	0.695263	0.170741	-0.666979	0.848450	-0.129033				-0.505592	1.156649	0.059733	-0.494363	1.093516	0.061771							-0.498668	0.738570	-0.274860	-0.299232	0.094091	-0.131293	-0.331952	0.090718	-0.045074	-0.320010	0.074282	-0.000871				0.420015	0.076894	-0.153691
9443	78.691667	-0.710220	0.637363	0.045240	-0.688600	0.637796	-0.164950	-0.666263	0.838113	0.072449	-0.526898	0.695282	0.170708	-0.667000	0.848439	-0.129078				-0.505659	1.156594	0.059637	-0.494408	1.093495	0.061697							-0.498777	0.738535	-0.274876	-0.299236	0.094090	-0.131302	-0.331966	0.090705	-0.045057	-0.320026	0.074269	-0.000850				0.420005	0.076896	-0.153686
9444	78.700000	-0.710242	0.637375	0.045235	-0.688615	0.637777	-0.164951	-0.666051	0.838040	0.072264	-0.526915	0.695304	0.170673	-0.667102	0.848442	-0.129151				-0.505725	1.156585	0.059549	-0.494481	1.093449	0.061597							-0.498902	0.738493	-0.274890	-0.299239	0.094074	-0.131315	-0.331954	0.090716	-0.045066	-0.320023	0.074259	-0.000855				0.420004	0.076903	-0.153689
9445	78.708333	-0.710282	0.637381	0.045232	-0.688633	0.637762	-0.164958	-0.666234	0.838080	0.072327	-0.526933	0.695328	0.170645	-0.667040	0.848419	-0.129161				-0.505812	1.156550	0.059448	-0.494673	1.093328	0.061311							-0.499043	0.738432	-0.274903	-0.299242	0.094072	-0.131351	-0.331897	0.090782	-0.045075	-0.320020	0.074255	-0.000846				0.420012	0.076873	-0.153674
9446	78.716667	-0.710316	0.637378	0.045227	-0.688653	0.637741	-0.164965	-0.666252	0.838100	0.072279	-0.526949	0.695347	0.170615	-0.667061	0.848406	-0.129204				-0.505913	1.156553	0.059341	-0.494716	1.093406	0.061353							-0.499192	0.738356	-0.274931	-0.299237	0.094051	-0.131384	-0.331916	0.090765	-0.045058	-0.320013	0.074253	-0.000847				0.420004	0.076890	-0.153700
9447	78.725000	-0.710361	0.637364	0.045221	-0.688696	0.637712	-0.164977	-0.666108	0.838090	0.072121	-0.526955	0.695365	0.170581	-0.667127	0.848387	-0.129267				-0.506050	1.156542	0.059209	-0.494933	1.093319	0.061018							-0.499340	0.738261	-0.274951	-0.299240	0.094049	-0.131443	-0.331885	0.090795	-0.045058	-0.320015	0.074264	-0.000841				0.420004	0.076884	-0.153708
9448	78.733333	-0.710362	0.637361	0.045206	-0.688740	0.637687	-0.164988	-0.666113	0.838104	0.072080	-0.526965	0.695384	0.170550	-0.667196	0.848357	-0.129337				-0.506215	1.156526	0.059060	-0.495216	1.093355	0.060794							-0.499480	0.738157	-0.274980	-0.299238	0.094057	-0.131498	-0.331861	0.090828	-0.045048	-0.320007	0.074273	-0.000832				0.420003	0.076878	-0.153709
9449	78.741667	-0.710367	0.637348	0.045190	-0.688741	0.637639	-0.165009	-0.666363	0.838213	0.072185	-0.526975	0.695407	0.170522	-0.667215	0.848309	-0.129382				-0.506420	1.156503	0.058906	-0.495383	1.093384	0.060606							-0.499615	0.738041	-0.275012	-0.299232	0.094055	-0.131545	-0.331780	0.090880	-0.045061	-0.320012	0.074279	-0.000811				0.420013	0.076851	-0.153684
9450	78.750000	-0.710364	0.637331	0.045179	-0.688774	0.637601	-0.165022	-0.666285	0.838170	0.072139	-0.526980	0.695422	0.170496	-0.667234	0.848256	-0.129421				-0.506718	1.156409	0.058645	-0.495553	1.093454	0.060739							-0.499748	0.737915	-0.275052	-0.299215	0.094060	-0.131587	-0.331915	0.090791	-0.044971	-0.320000	0.074276	-0.000789				0.420002	0.076876	-0.153697
9451	78.758333	-0.710380	0.637304	0.045187	-0.688843	0.637584	-0.165022	-0.666521	0.838334	0.072231	-0.526983	0.695441	0.170474	-0.667259	0.848202	-0.129453				-0.507053	1.156276	0.058368	-0.495880	1.093261	0.060422							-0.499873	0.737773	-0.275094	-0.299213	0.094051	-0.131627	-0.331864	0.090821	-0.044953	-0.320006	0.074261	-0.000760				0.420003	0.076884	-0.153696
9452	78.766667	-0.710363	0.637297	0.045203	-0.688881	0.637552	-0.165018	-0.666562	0.838330	0.072250	-0.526981	0.695460	0.170463	-0.667287	0.848138	-0.129484				-0.507440	1.156087	0.058009	-0.496088	1.093013	0.060029							-0.499998	0.737632	-0.275135	-0.299197	0.094074	-0.131691	-0.331826	0.090834	-0.044928	-0.320007	0.074242	-0.000728				0.420004	0.076887	-0.153686
9453	78.775000	-0.710341	0.637293	0.045224	-0.688913	0.637526	-0.165003	-0.666541	0.838341	0.072229	-0.526967	0.695489	0.170450	-0.667317	0.848086	-0.129498				-0.507934	1.155924	0.057627	-0.496547	1.092860	0.059608							-0.500122	0.737495	-0.275181	-0.299178	0.094063	-0.131735	-0.331742	0.090898	-0.044943	-0.320013	0.074232	-0.000704				0.420006	0.076889	-0.153687
9454	78.783333	-0.710285	0.637299	0.045237	-0.688900	0.637477	-0.164993	-0.666373	0.838372	0.072123	-0.526941	0.695523	0.170446	-0.667354	0.848027	-0.129509				-0.508516	1.155697	0.057163	-0.496952	1.092770	0.059304							-0.500257	0.737338	-0.275225	-0.299110	0.094146	-0.131839	-0.331779	0.090864	-0.044872	-0.320008	0.074213	-0.000674				0.420008	0.076893	-0.153691
9455	78.791667	-0.710284	0.637292	0.045276	-0.688958	0.637477	-0.164952	-0.666336	0.838392	0.072113	-0.526916	0.695567	0.170455	-0.667390	0.847958	-0.129513				-0.509211	1.155450	0.056625	-0.497638	1.092460	0.058506							-0.500391	0.737189	-0.275277	-0.299159	0.094041	-0.131844	-0.331721	0.090901	-0.044868	-0.320015	0.074198	-0.000657				0.420009	0.076891	-0.153694
9456	78.800000	-0.710283	0.637283	0.045316	-0.688969	0.637463	-0.164922	-0.666299	0.838419	0.072114	-0.526897	0.695613	0.170467	-0.667428	0.847886	-0.129517				-0.510004	1.155134	0.055913	-0.498267	1.092289	0.057917							-0.500536	0.737031	-0.275333	-0.299151	0.094019	-0.131901	-0.331690	0.090930	-0.044845	-0.320011	0.074194	-0.000643				0.420009	0.076889	-0.153706
9457	78.808333	-0.710238	0.637294	0.045342	-0.688958	0.637452	-0.164884	-0.666323	0.838448	0.072163	-0.526851	0.695700	0.170493	-0.667442	0.847797	-0.129512				-0.510944	1.154879	0.055150	-0.498986	1.092020	0.057276							-0.500689	0.736855	-0.275390	-0.299147	0.094014	-0.131948	-0.331641	0.090959	-0.044832	-0.319997	0.074208	-0.000623				0.420018	0.076858	-0.153685
9458	78.816667	-0.710257	0.637275	0.045390	-0.688905	0.637435	-0.164854	-0.666197	0.838499	0.072119	-0.526806	0.695800	0.170531	-0.667460	0.847704	-0.129515				-0.511975	1.154624	0.054309	-0.499869	1.091729	0.056275							-0.500851	0.736664	-0.275451	-0.299083	0.094100	-0.132046	-0.331528	0.091047	-0.044850	-0.319979	0.074223	-0.000602				0.420010	0.076887	-0.153710
9459	78.825000	-0.710201	0.637291	0.045416	-0.688911	0.637451	-0.164811	-0.666197	0.838543	0.072156	-0.526766	0.695944	0.170585	-0.667465	0.847603	-0.129521				-0.513074	1.154334	0.053335	-0.500785	1.091533	0.055376							-0.501011	0.736467	-0.275522	-0.299121	0.094032	-0.132048	-0.331490	0.091087	-0.044832	-0.319978	0.074241	-0.000585				0.420006	0.076882	-0.153700
9460	78.833333	-0.710173	0.637301	0.045448	-0.688879	0.637459	-0.164777	-0.666203	0.838599	0.072197	-0.526731	0.696121	0.170635	-0.667366	0.847462	-0.129524				-0.514265	1.154043	0.052254	-0.501833	1.091216	0.054398							-0.501176	0.736254	-0.275598	-0.299151	0.093981	-0.132066	-0.331484	0.091098	-0.044807	-0.319975	0.074227	-0.000559				0.420026	0.076837	-0.153653
9461	78.841667	-0.710145	0.637309	0.045489	-0.688812	0.637458	-0.164751	-0.666071	0.838695	0.072165	-0.526700	0.696349	0.170693	-0.667352	0.847372	-0.129534				-0.515520	1.153801	0.051191	-0.502833	1.091017	0.053397							-0.501320	0.736050	-0.275674	-0.299114	0.094026	-0.132134	-0.331513	0.091078	-0.044760	-0.319960	0.074224	-0.000547				0.420002	0.076889	-0.153690
9462	78.850000	-0.710114	0.637330	0.045520	-0.688817	0.637492	-0.164714	-0.665948	0.838804	0.072133	-0.526668	0.696609	0.170769	-0.667415	0.847294	-0.129574				-0.516778	1.153509	0.050020	-0.503894	1.090839	0.052343							-0.501457	0.735847	-0.275752	-0.299079	0.094062	-0.132189	-0.331501	0.091076	-0.044738	-0.319969	0.074212	-0.000532				0.420003	0.076892	-0.153688
9463	78.858333	-0.710075	0.637358	0.045548	-0.688790	0.637517	-0.164692	-0.665903	0.838909	0.072150	-0.526625	0.696916	0.170894	-0.667389	0.847222	-0.129583				-0.518118	1.153268	0.048800	-0.504999	1.090574	0.051250							-0.501576	0.735656	-0.275828	-0.299080	0.094068	-0.132232	-0.331522	0.091057	-0.044730	-0.319967	0.074193	-0.000528				0.420005	0.076894	-0.153692
9464	78.866667	-0.710034	0.637387	0.045573	-0.688766	0.637554	-0.164668	-0.665982	0.839028	0.072251	-0.526552	0.697251	0.171047	-0.667363	0.847155	-0.129592				-0.519439	1.153028	0.047604	-0.506124	1.090338	0.050108							-0.501690	0.735471	-0.275909	-0.299075	0.094072	-0.132285	-0.331552	0.091039	-0.044709	-0.319977	0.074173	-0.000513				0.420004	0.076891	-0.153695
9465	78.875000	-0.709991	0.637421	0.045591	-0.688713	0.637581	-0.164651	-0.665869	0.839155	0.072212	-0.526433	0.697644	0.171267	-0.667324	0.847095	-0.129606				-0.520782	1.152664	0.046295	-0.507242	1.090047	0.048881							-0.501804	0.735288	-0.275991	-0.299122	0.093964	-0.132263	-0.331571	0.091016	-0.044694	-0.319977	0.074170	-0.000519				0.420004	0.076888	-0.153705
9466	78.883333	-0.709950	0.637469	0.045609	-0.688722	0.637647	-0.164621	-0.665745	0.839299	0.072160	-0.526277	0.698053	0.171525	-0.667282	0.847037	-0.129628				-0.522198	1.152278	0.045009	-0.508297	1.089675	0.047658							-0.501906	0.735127	-0.276081	-0.299118	0.093960	-0.132289	-0.331569	0.091021	-0.044676	-0.319977	0.074166	-0.000505				0.420009	0.076887	-0.153714
9467	78.891667	-0.709921	0.637508	0.045625	-0.688680	0.637686	-0.164602	-0.665812	0.839422	0.072209	-0.526084	0.698479	0.171830	-0.667241	0.846975	-0.129678				-0.523549	1.151902	0.043749	-0.509431	1.089418	0.046408							-0.502000	0.734971	-0.276165	-0.299118	0.093963	-0.132309	-0.331506	0.091075	-0.044701	-0.319989	0.074175	-0.000498				0.420006	0.076884	-0.153707
9468	78.900000	-0.709900	0.637542	0.045638	-0.688644	0.637717	-0.164584	-0.665747	0.839567	0.072155	-0.525848	0.698914	0.172162	-0.667189	0.846920	-0.129742				-0.524898	1.151461	0.042424	-0.510533	1.088995	0.045178							-0.502082	0.734825	-0.276258	-0.299118	0.093954	-0.132314	-0.331538	0.091048	-0.044668	-0.319990	0.074180	-0.000492				0.420004	0.076882	-0.153701
9469	78.908333	-0.709891	0.637575	0.045655	-0.688645	0.637750	-0.164568	-0.665616	0.839726	0.072032	-0.525563	0.699354	0.172522	-0.667127	0.846877	-0.129842				-0.526164	1.151022	0.041113	-0.511452	1.088674	0.043962							-0.502162	0.734671	-0.276379	-0.299106	0.093962	-0.132325	-0.331460	0.091106	-0.044694	-0.319992	0.074176	-0.000470				0.420005	0.076886	-0.153696
9470	78.916667	-0.709887	0.637604	0.045662	-0.688623	0.637750	-0.164568	-0.665612	0.839857	0.071972	-0.525233	0.699799	0.172894	-0.667035	0.846798	-0.129973				-0.527380	1.150534	0.039798	-0.512499	1.088217	0.042707							-0.502213	0.734537	-0.276511	-0.299101	0.093954	-0.132335	-0.331390	0.091169	-0.044715	-0.319995	0.074178	-0.000471				0.420006	0.076893	-0.153695
9471	78.925000	-0.709898	0.637619	0.045661	-0.688620	0.637742	-0.164569	-0.665457	0.840021	0.071807	-0.524838	0.700230	0.173282	-0.666983	0.846778	-0.130097				-0.528603	1.150103	0.038513	-0.513437	1.087725	0.041459							-0.502266	0.734396	-0.276663	-0.299183	0.093551	-0.132064	-0.331352	0.091186	-0.044724	-0.319997	0.074180	-0.000459				0.420005	0.076889	-0.153687
9472	78.933333	-0.709919	0.637629	0.045649	-0.688624	0.637728	-0.164587	-0.665296	0.840192	0.071629	-0.524393	0.700661	0.173704	-0.666817	0.846703	-0.130219				-0.529738	1.149579	0.037172	-0.514307	1.087332	0.040214							-0.502299	0.734249	-0.276844	-0.299218	0.093185	-0.131805	-0.331332	0.091205	-0.044721	-0.319988	0.074179	-0.000454				0.420008	0.076883	-0.153690
9473	78.941667	-0.709946	0.637626	0.045624	-0.688644	0.637712	-0.164609	-0.665166	0.840358	0.071476	-0.523880	0.701105	0.174191	-0.666778	0.846648	-0.130403				-0.530822	1.149086	0.035847	-0.515195	1.086919	0.038986							-0.502316	0.734093	-0.277054	-0.299191	0.093520	-0.132102	-0.331408	0.091139	-0.044673	-0.319991	0.074153	-0.000441				0.420010	0.076882	-0.153698
9474	78.950000	-0.709976	0.637633	0.045586	-0.688636	0.637681	-0.164645	-0.665022	0.840514	0.071320	-0.523301	0.701563	0.174733	-0.666760	0.846626	-0.130576				-0.531873	1.148598	0.034545	-0.515946	1.086246	0.037579							-0.502328	0.733918	-0.277288	-0.299273	0.093113	-0.131837	-0.331451	0.091117	-0.044625	-0.319986	0.074145	-0.000431				0.420008	0.076882	-0.153707
9475	78.958333	-0.710003	0.637654	0.045546	-0.688674	0.637677	-0.164676	-0.664925	0.840656	0.071187	-0.522671	0.702187	0.175531	-0.666591	0.846538	-0.130735				-0.532834	1.148148	0.033267	-0.516688	1.085872	0.036317							-0.502316	0.733731	-0.277548	-0.299275	0.093100	-0.131852	-0.331452	0.091105	-0.044616	-0.319971	0.074149	-0.000422				0.420006	0.076879	-0.153714
9476	78.966667	-0.710027	0.637690	0.045501	-0.688655	0.637647	-0.164724	-0.664832	0.840813	0.071061	-0.521976	0.702787	0.176324	-0.666530	0.846498	-0.130909				-0.533761	1.147751	0.032018	-0.517501	1.085562	0.035121							-0.502301	0.733528	-0.277819	-0.299276	0.093117	-0.131867	-0.331435	0.091126	-0.044600	-0.319960	0.074150	-0.000412				0.420008	0.076887	-0.153723
9477	78.975000	-0.710042	0.637757	0.045459	-0.688701	0.637642	-0.164754	-0.664540	0.841037	0.070828	-0.521182	0.703230	0.176778	-0.666468	0.846461	-0.131081				-0.534618	1.147397	0.030806	-0.518219	1.085287	0.033938							-0.502273	0.733288	-0.278090	-0.299189	0.093534	-0.132176	-0.331412	0.091134	-0.044593	-0.319953	0.074165	-0.000391				0.420004	0.076889	-0.153709
9478	78.983333	-0.710049	0.637843	0.045424	-0.688721	0.637623	-0.164790	-0.664506	0.841210	0.070758	-0.520308	0.703656	0.177142	-0.666414	0.846427	-0.131265				-0.535422	1.147096	0.029637	-0.518873	1.084990	0.032820							-0.502229	0.733039	-0.278360	-0.299277	0.093126	-0.131881	-0.331370	0.091176	-0.044592	-0.319951	0.074159	-0.000373				0.420000	0.076894	-0.153703
9479	78.991667	-0.710046	0.637946	0.045383	-0.688726	0.637592	-0.164829	-0.664256	0.841375	0.070495	-0.519340	0.704069	0.177394	-0.666249	0.846343	-0.131457				-0.536158	1.146875	0.028520	-0.519580	1.084838	0.031763							-0.502194	0.732758	-0.278639	-0.299269	0.093149	-0.131901	-0.331402	0.091151	-0.044546	-0.319945	0.074169	-0.000363				0.420004	0.076898	-0.153699
9480	79.000000	-0.710035	0.638056	0.045335	-0.688732	0.637559	-0.164872	-0.664034	0.841552	0.070248	-0.518302	0.704490	0.177601	-0.666175	0.846292	-0.131674				-0.536852	1.146710	0.027447	-0.520323	1.084592	0.030714							-0.502145	0.732471	-0.278915	-0.299272	0.093144	-0.131898	-0.331388	0.091165	-0.044528	-0.319938	0.074172	-0.000352				0.420005	0.076898	-0.153693
9481	79.008333	-0.710014	0.638167	0.045278	-0.688781	0.637538	-0.164906	-0.663984	0.841714	0.070102	-0.517190	0.704951	0.177766	-0.666189	0.846243	-0.131929				-0.537454	1.146640	0.026426	-0.520830	1.084638	0.029721							-0.502091	0.732167	-0.279200	-0.299265	0.093156	-0.131919	-0.331263	0.091253	-0.044573	-0.319971	0.074186	-0.000385				0.420008	0.076898	-0.153693
9482	79.016667	-0.709983	0.638285	0.045217	-0.688756	0.637486	-0.164957	-0.663842	0.841897	0.069888	-0.516015	0.705426	0.177883	-0.666111	0.846181	-0.132167				-0.538032	1.146672	0.025452	-0.521398	1.084657	0.028847							-0.502043	0.731856	-0.279478	-0.299265	0.093150	-0.131930	-0.331269	0.091245	-0.044546	-0.319936	0.074161	-0.000355				0.420005	0.076890	-0.153696
9483	79.025000	-0.709951	0.638386	0.045150	-0.688764	0.637454	-0.165002	-0.663694	0.842059	0.069656	-0.514785	0.705966	0.177940	-0.665966	0.846072	-0.132411				-0.538530	1.146769	0.024552	-0.522057	1.084982	0.028179							-0.501990	0.731552	-0.279734	-0.299269	0.093130	-0.131941	-0.331188	0.091297	-0.044569	-0.319934	0.074153	-0.000340				0.420012	0.076875	-0.153702
9484	79.033333	-0.709918	0.638481	0.045086	-0.688766	0.637423	-0.165049	-0.663410	0.842216	0.069296	-0.513512	0.706544	0.177973	-0.665902	0.845973	-0.132702				-0.538968	1.146861	0.023602	-0.522595	1.085119	0.027344							-0.501932	0.731245	-0.279986	-0.299261	0.093127	-0.131960	-0.331209	0.091270	-0.044545	-0.319931	0.074140	-0.000327				0.420008	0.076876	-0.153706
9485	79.041667	-0.709888	0.638580	0.045027	-0.688671	0.637369	-0.165104	-0.663323	0.842343	0.069060	-0.512170	0.707151	0.177984	-0.665758	0.845868	-0.132964				-0.539377	1.147044	0.022750	-0.522954	1.085055	0.026229							-0.501878	0.730959	-0.280197	-0.299271	0.093102	-0.131950	-0.331279	0.091216	-0.044478	-0.319988	0.074156	-0.000403				0.420007	0.076873	-0.153708
9486	79.050000	-0.709857	0.638681	0.044973	-0.688643	0.637363	-0.165142	-0.663136	0.842515	0.068783	-0.510788	0.707797	0.178026	-0.665620	0.845765	-0.133218				-0.539717	1.147241	0.021914	-0.523541	1.085484	0.025799							-0.501810	0.730695	-0.280400	-0.299274	0.093091	-0.131955	-0.331263	0.091226	-0.044483	-0.319929	0.074127	-0.000288				0.420008	0.076873	-0.153705
9487	79.058333	-0.709824	0.638796	0.044922	-0.688528	0.637330	-0.165190	-0.663075	0.842669	0.068575	-0.509356	0.708466	0.178111	-0.665475	0.845671	-0.133460				-0.540047	1.147538	0.021144	-0.523944	1.085658	0.024963							-0.501740	0.730434	-0.280566	-0.299269	0.093090	-0.131951	-0.331244	0.091254	-0.044469	-0.319955	0.074147	-0.000324				0.420006	0.076884	-0.153700
9488	79.066667	-0.709782	0.638916	0.044874	-0.688481	0.637328	-0.165241	-0.662891	0.842815	0.068265	-0.507890	0.709148	0.178277	-0.665400	0.845580	-0.133735				-0.540318	1.147803	0.020349	-0.524307	1.085982	0.024237							-0.501665	0.730179	-0.280700	-0.299263	0.093112	-0.131972	-0.331210	0.091287	-0.044464	-0.319917	0.074138	-0.000255				0.420007	0.076890	-0.153696
9489	79.075000	-0.709739	0.639036	0.044828	-0.688393	0.637345	-0.165279	-0.662873	0.842918	0.068063	-0.506398	0.709845	0.178544	-0.665296	0.845512	-0.133980				-0.540517	1.148097	0.019608	-0.524554	1.086157	0.023319							-0.501563	0.729940	-0.280809	-0.299257	0.093127	-0.131985	-0.331158	0.091327	-0.044462	-0.319945	0.074166	-0.000287				0.420005	0.076907	-0.153690
9490	79.083333	-0.709688	0.639144	0.044773	-0.688296	0.637365	-0.165315	-0.662735	0.843065	0.067796	-0.504895	0.710525	0.178889	-0.665203	0.845443	-0.134218				-0.540723	1.148344	0.018904	-0.524964	1.086419	0.022718							-0.501452	0.729699	-0.280911	-0.299256	0.093107	-0.131978	-0.331112	0.091367	-0.044461	-0.319902	0.074147	-0.000232				0.420004	0.076910	-0.153687
9491	79.091667	-0.709625	0.639262	0.044717	-0.688178	0.637391	-0.165351	-0.662584	0.843255	0.067565	-0.503392	0.711178	0.179299	-0.665111	0.845365	-0.134452				-0.540886	1.148563	0.018226	-0.525122	1.086637	0.022108							-0.501320	0.729448	-0.280997	-0.299252	0.093116	-0.132013	-0.331141	0.091340	-0.044421	-0.319925	0.074164	-0.000280				0.420002	0.076903	-0.153696
9492	79.100000	-0.709537	0.639384	0.044650	-0.688058	0.637415	-0.165387	-0.662391	0.843414	0.067298	-0.501918	0.711829	0.179794	-0.664992	0.845246	-0.134701				-0.541026	1.148736	0.017556	-0.525320	1.086826	0.021429							-0.501181	0.729204	-0.281075	-0.299254	0.093119	-0.132037	-0.331134	0.091359	-0.044399	-0.319953	0.074170	-0.000337				0.420004	0.076891	-0.153704
9493	79.108333	-0.709399	0.639510	0.044573	-0.687960	0.637435	-0.165437	-0.662274	0.843529	0.067091	-0.500533	0.712639	0.180595	-0.664872	0.845149	-0.134917				-0.541110	1.148824	0.016887	-0.525374	1.086880	0.020757							-0.501029	0.728971	-0.281145	-0.299262	0.093088	-0.132040	-0.331111	0.091377	-0.044390	-0.319918	0.074152	-0.000279				0.420009	0.076854	-0.153692
9494	79.116667	-0.709290	0.639625	0.044511	-0.687868	0.637458	-0.165484	-0.662181	0.843661	0.066944	-0.499250	0.713632	0.181764	-0.664670	0.845016	-0.135108				-0.541211	1.148920	0.016305	-0.525545	1.086984	0.020165							-0.500867	0.728752	-0.281219	-0.299257	0.093099	-0.132053	-0.331148	0.091336	-0.044344	-0.319882	0.074137	-0.000232				0.420003	0.076873	-0.153721
9495	79.125000	-0.709186	0.639740	0.044466	-0.687802	0.637486	-0.165520	-0.661885	0.843834	0.066723	-0.497887	0.714246	0.182472	-0.664564	0.844942	-0.135267				-0.541265	1.148965	0.015688	-0.525541	1.086923	0.019535							-0.500693	0.728538	-0.281289	-0.299261	0.093084	-0.132053	-0.331080	0.091364	-0.044362	-0.319920	0.074151	-0.000258				0.420008	0.076875	-0.153713
9496	79.133333	-0.709075	0.639849	0.044429	-0.687716	0.637514	-0.165543	-0.661684	0.843961	0.066578	-0.496562	0.714826	0.183226	-0.664466	0.844888	-0.135404				-0.541286	1.148964	0.015129	-0.525439	1.086812	0.018860							-0.500519	0.728326	-0.281358	-0.299261	0.093072	-0.132046	-0.331149	0.091323	-0.044317	-0.319891	0.074120	-0.000193				0.420003	0.076878	-0.153706
9497	79.141667	-0.708974	0.639976	0.044420	-0.687641	0.637536	-0.165562	-0.661541	0.844084	0.066518	-0.495285	0.715415	0.184128	-0.664377	0.844855	-0.135512				-0.541326	1.148964	0.014614	-0.525575	1.086921	0.018331							-0.500358	0.728111	-0.281432	-0.299256	0.093069	-0.132039	-0.331090	0.091340	-0.044324	-0.319889	0.074106	-0.000177				0.420016	0.076862	-0.153670
9498	79.150000	-0.708872	0.640084	0.044420	-0.687578	0.637573	-0.165554	-0.661389	0.844201	0.066470	-0.494047	0.716028	0.185150	-0.664299	0.844832	-0.135598				-0.541296	1.148901	0.014087	-0.525569	1.086433	0.017469							-0.500210	0.727910	-0.281506	-0.299251	0.093081	-0.132032	-0.331034	0.091395	-0.044343	-0.319890	0.074115	-0.000153				0.420008	0.076894	-0.153678
9499	79.158333	-0.708773	0.640179	0.044421	-0.687571	0.637610	-0.165542	-0.661013	0.844299	0.066281	-0.492870	0.716654	0.186260	-0.664213	0.844792	-0.135671				-0.541276	1.148828	0.013608	-0.525334	1.086454	0.017031							-0.500072	0.727700	-0.281580	-0.299169	0.093500	-0.132318	-0.331065	0.091373	-0.044300	-0.319930	0.074123	-0.000193				0.420007	0.076893	-0.153667
9500	79.166667	-0.708668	0.640277	0.044428	-0.687503	0.637626	-0.165530	-0.660757	0.844399	0.066217	-0.491727	0.717282	0.187402	-0.664147	0.844792	-0.135705				-0.541225	1.148732	0.013160	-0.525125	1.086127	0.016446							-0.499952	0.727501	-0.281678	-0.299253	0.093080	-0.132025	-0.331101	0.091356	-0.044270	-0.319967	0.074124	-0.000242				0.420009	0.076894	-0.153666
9501	79.175000	-0.708550	0.640364	0.044435	-0.687472	0.637641	-0.165513	-0.660541	0.844480	0.066197	-0.490623	0.717910	0.188548	-0.663952	0.844704	-0.135727				-0.541150	1.148638	0.012779	-0.525163	1.086539	0.016500							-0.499857	0.727304	-0.281787	-0.299252	0.093079	-0.132026	-0.330990	0.091426	-0.044323	-0.319908	0.074083	-0.000143				0.420017	0.076879	-0.153674
9502	79.183333	-0.708435	0.640444	0.044448	-0.687448	0.637653	-0.165493	-0.660234	0.844595	0.066138	-0.489541	0.718522	0.189710	-0.663871	0.844668	-0.135748				-0.541030	1.148519	0.012389	-0.525123	1.086483	0.016322							-0.499783	0.727113	-0.281903	-0.299250	0.093095	-0.132032	-0.330963	0.091456	-0.044318	-0.319911	0.074079	-0.000147				0.420023	0.076865	-0.153683
9503	79.191667	-0.708331	0.640501	0.044464	-0.687444	0.637670	-0.165470	-0.660022	0.844656	0.066140	-0.488482	0.719148	0.190876	-0.663866	0.844653	-0.135792				-0.540878	1.148374	0.012016	-0.524607	1.086334	0.015894							-0.499732	0.726937	-0.282024	-0.299255	0.093107	-0.132024	-0.330963	0.091476	-0.044298	-0.319946	0.074106	-0.000180				0.420021	0.076866	-0.153679
9504	79.200000	-0.708225	0.640557	0.044478	-0.687406	0.637667	-0.165455	-0.659724	0.844762	0.066091	-0.487449	0.719758	0.192055	-0.663784	0.844622	-0.135801				-0.540701	1.148251	0.011667	-0.524351	1.086112	0.015332							-0.499696	0.726764	-0.282145	-0.299266	0.093115	-0.132009	-0.330964	0.091471	-0.044281	-0.319964	0.074128	-0.000216				0.420024	0.076869	-0.153675
9505	79.208333	-0.708125	0.640620	0.044500	-0.687396	0.637679	-0.165429	-0.659546	0.844805	0.066087	-0.486447	0.720346	0.193258	-0.663646	0.844582	-0.135798				-0.540492	1.148117	0.011303	-0.524192	1.086153	0.015404							-0.499689	0.726592	-0.282246	-0.299267	0.093100	-0.131990	-0.330961	0.091472	-0.044264	-0.319905	0.074093	-0.000105				0.420021	0.076870	-0.153673
9506	79.216667	-0.708024	0.640701	0.044527	-0.687389	0.637696	-0.165408	-0.659394	0.844889	0.066133	-0.485462	0.720901	0.194482	-0.663509	0.844552	-0.135793				-0.540298	1.148042	0.010955	-0.523501	1.085709	0.014854							-0.499694	0.726447	-0.282343	-0.299273	0.093088	-0.131970	-0.331035	0.091421	-0.044207	-0.319904	0.074077	-0.000091				0.420026	0.076873	-0.153673
9507	79.225000	-0.708003	0.640829	0.044590	-0.687428	0.637738	-0.165372	-0.659186	0.844944	0.066120	-0.484549	0.721432	0.195742	-0.663428	0.844563	-0.135790				-0.540076	1.148010	0.010660	-0.523256	1.085597	0.014448							-0.499723	0.726320	-0.282419	-0.299274	0.093104	-0.131973	-0.330967	0.091460	-0.044210	-0.319957	0.074126	-0.000187				0.420017	0.076887	-0.153665
9508	79.233333	-0.707976	0.640956	0.044652	-0.687425	0.637771	-0.165351	-0.658991	0.844992	0.066110	-0.483685	0.721959	0.197036	-0.663262	0.844571	-0.135744				-0.539822	1.147981	0.010334	-0.523073	1.085800	0.014358							-0.499750	0.726215	-0.282480	-0.299272	0.093113	-0.131986	-0.330967	0.091458	-0.044187	-0.319887	0.074091	-0.000068				0.420016	0.076892	-0.153657
9509	79.241667	-0.707901	0.641023	0.044660	-0.687421	0.637804	-0.165333	-0.658758	0.845058	0.066078	-0.482885	0.722465	0.198361	-0.663179	0.844598	-0.135714				-0.539600	1.148025	0.010059	-0.522908	1.085912	0.014325							-0.499779	0.726125	-0.282523	-0.299271	0.093107	-0.131988	-0.330958	0.091468	-0.044154	-0.319911	0.074099	-0.000113				0.420017	0.076891	-0.153662
9510	79.250000	-0.707829	0.641061	0.044657	-0.687413	0.637842	-0.165319	-0.658637	0.845094	0.066134	-0.482121	0.722969	0.199712	-0.663097	0.844627	-0.135673				-0.539327	1.148062	0.009763	-0.522715	1.086269	0.014379							-0.499811	0.726042	-0.282559	-0.299270	0.093103	-0.131997	-0.330933	0.091476	-0.044147	-0.319875	0.074080	-0.000060				0.420022	0.076880	-0.153653
9511	79.258333	-0.707768	0.641104	0.044661	-0.687406	0.637880	-0.165302	-0.658394	0.845178	0.066153	-0.481387	0.723502	0.201110	-0.663134	0.844714	-0.135635				-0.539072	1.148157	0.009479	-0.522593	1.086445	0.014281							-0.499840	0.725976	-0.282581	-0.299269	0.093101	-0.132006	-0.330892	0.091505	-0.044120	-0.319902	0.074092	-0.000103				0.420045	0.076824	-0.153609
9512	79.266667	-0.707701	0.641140	0.044663	-0.687406	0.637919	-0.165288	-0.658264	0.845224	0.066245	-0.480685	0.724080	0.202550	-0.663058	0.844739	-0.135577				-0.538812	1.148305	0.009211	-0.522382	1.086595	0.014191							-0.499865	0.725912	-0.282600	-0.299268	0.093108	-0.132018	-0.330907	0.091502	-0.044083	-0.319872	0.074073	-0.000047				0.420031	0.076984	-0.153742
9513	79.275000	-0.707639	0.641165	0.044674	-0.687396	0.637952	-0.165273	-0.658025	0.845271	0.066257	-0.479987	0.724676	0.204011	-0.662991	0.844755	-0.135514				-0.538536	1.148411	0.008881	-0.522207	1.086679	0.014008							-0.499884	0.725852	-0.282609	-0.299176	0.093524	-0.132321	-0.330770	0.091607	-0.044132	-0.319870	0.074078	-0.000023				0.420034	0.076988	-0.153745
9514	79.283333	-0.707573	0.641194	0.044688	-0.687400	0.637984	-0.165253	-0.657787	0.845328	0.066282	-0.479269	0.725312	0.205495	-0.662925	0.844770	-0.135442				-0.538284	1.148524	0.008559	-0.521897	1.086650	0.013566							-0.499895	0.725791	-0.282612	-0.299271	0.093113	-0.132014	-0.330759	0.091615	-0.044102	-0.319862	0.074091	-0.000004				0.420032	0.076992	-0.153740
9515	79.291667	-0.707502	0.641224	0.044703	-0.687411	0.638013	-0.165232	-0.657718	0.845334	0.066389	-0.478569	0.725982	0.206998	-0.662874	0.844774	-0.135370				-0.538029	1.148687	0.008221	-0.521714	1.086684	0.013298							-0.499897	0.725740	-0.282610	-0.299181	0.093537	-0.132324	-0.330787	0.091588	-0.044056	-0.319863	0.074073	0.000022				0.420041	0.076957	-0.153698
9516	79.300000	-0.707391	0.641269	0.044707	-0.687419	0.638039	-0.165210	-0.657602	0.845429	0.066509	-0.477852	0.726648	0.208493	-0.662736	0.844729	-0.135293				-0.537771	1.148814	0.007874	-0.521670	1.087086	0.013500							-0.499890	0.725686	-0.282612	-0.299259	0.093140	-0.132038	-0.330769	0.091612	-0.044046	-0.319860	0.074060	0.000048				0.420031	0.076992	-0.153720
9517	79.308333	-0.707314	0.641297	0.044724	-0.687439	0.638070	-0.165187	-0.657345	0.845444	0.066463	-0.477285	0.727363	0.210122	-0.662727	0.844744	-0.135241				-0.537506	1.148955	0.007543	-0.521422	1.087211	0.013233							-0.499880	0.725635	-0.282614	-0.299258	0.093128	-0.132040	-0.330786	0.091587	-0.044013	-0.319856	0.074053	0.000070				0.420033	0.077000	-0.153719
9518	79.316667	-0.707102	0.641228	0.044653	-0.687487	0.638112	-0.165156	-0.657200	0.845466	0.066531	-0.476654	0.728036	0.211607	-0.662651	0.844750	-0.135157				-0.537246	1.149080	0.007220	-0.521222	1.087383	0.013021							-0.499864	0.725592	-0.282612	-0.299255	0.093120	-0.132044	-0.330805	0.091571	-0.043989	-0.319862	0.074049	0.000088				0.420031	0.076996	-0.153720
9519	79.325000	-0.707015	0.641241	0.044689	-0.687482	0.638134	-0.165130	-0.657176	0.845476	0.066704	-0.476085	0.728635	0.213044	-0.662630	0.844766	-0.135087				-0.536995	1.149254	0.006926	-0.521036	1.087510	0.012954							-0.499854	0.725558	-0.282616	-0.299253	0.093129	-0.132059	-0.330844	0.091549	-0.043951	-0.319855	0.074042	0.000082				0.420031	0.076988	-0.153724
9520	79.333333	-0.706928	0.641235	0.044738	-0.687509	0.638172	-0.165092	-0.656894	0.845472	0.066696	-0.475587	0.729233	0.214484	-0.662621	0.844784	-0.135003				-0.536707	1.149361	0.006590	-0.520758	1.087788	0.012794							-0.499845	0.725529	-0.282617	-0.299257	0.093113	-0.132065	-0.330797	0.091576	-0.043981	-0.319853	0.074042	0.000081				0.420035	0.076976	-0.153734
9521	79.341667	-0.706843	0.641229	0.044800	-0.687537	0.638220	-0.165040	-0.656798	0.845481	0.066870	-0.475148	0.729794	0.215894	-0.662659	0.844821	-0.134900				-0.536454	1.149485	0.006289	-0.520438	1.087508	0.012267							-0.499841	0.725512	-0.282623	-0.299258	0.093110	-0.132082	-0.330791	0.091589	-0.044024	-0.319854	0.074038	0.000038				0.420035	0.076973	-0.153736
9522	79.350000	-0.706746	0.641236	0.044880	-0.687538	0.638257	-0.164983	-0.656704	0.845494	0.067047	-0.474766	0.730324	0.217289	-0.662726	0.844854	-0.134798				-0.536217	1.149592	0.005999	-0.520263	1.087570	0.012056							-0.499846	0.725499	-0.282627	-0.299263	0.093098	-0.132091	-0.330823	0.091570	-0.044092	-0.319921	0.074068	-0.000120				0.420036	0.076968	-0.153735
9523	79.358333	-0.706650	0.641248	0.044967	-0.687576	0.638303	-0.164913	-0.656546	0.845483	0.067162	-0.474456	0.730825	0.218632	-0.662766	0.844860	-0.134674				-0.535972	1.149595	0.005641	-0.519979	1.087480	0.011749							-0.499858	0.725486	-0.282623	-0.299250	0.093124	-0.132111	-0.330841	0.091541	-0.044180	-0.319862	0.074069	-0.000071				0.420038	0.076979	-0.153732
9524	79.366667	-0.706678	0.641340	0.045160	-0.687607	0.638334	-0.164834	-0.656261	0.845469	0.067173	-0.474205	0.731302	0.219919	-0.662809	0.844853	-0.134553				-0.535763	1.149586	0.005267	-0.520046	1.087848	0.011901							-0.499883	0.725472	-0.282623	-0.299247	0.093135	-0.132115	-0.330824	0.091579	-0.044287	-0.319874	0.074079	-0.000130				0.420035	0.076987	-0.153720
9525	79.375000	-0.706499	0.641326	0.045216	-0.687708	0.638389	-0.164722	-0.656231	0.845472	0.067393	-0.474038	0.731739	0.221090	-0.662861	0.844829	-0.134428				-0.535579	1.149627	0.004922	-0.519806	1.087628	0.011305							-0.499924	0.725452	-0.282621	-0.299157	0.093549	-0.132409	-0.330806	0.091592	-0.044360	-0.319914	0.074120	-0.000216				0.420035	0.076990	-0.153713
9526	79.383333	-0.706437	0.641399	0.045379	-0.687720	0.638396	-0.164611	-0.656075	0.845469	0.067505	-0.473963	0.732161	0.222183	-0.662925	0.844798	-0.134301				-0.535435	1.149649	0.004511	-0.519707	1.087578	0.010937							-0.499972	0.725419	-0.282616	-0.299069	0.093972	-0.132731	-0.330885	0.091529	-0.044370	-0.319884	0.074100	-0.000195				0.420045	0.076927	-0.153656
9527	79.391667	-0.706299	0.641437	0.045506	-0.687710	0.638398	-0.164488	-0.655905	0.845459	0.067593	-0.474008	0.732529	0.223140	-0.663001	0.844771	-0.134155				-0.535319	1.149692	0.004112	-0.519663	1.087818	0.010818							-0.500040	0.725370	-0.282615	-0.299232	0.093140	-0.132176	-0.330834	0.091570	-0.044388	-0.319887	0.074098	-0.000185				0.420031	0.076992	-0.153718
9528	79.400000	-0.706137	0.641460	0.045641	-0.687696	0.638393	-0.164347	-0.655646	0.845495	0.067645	-0.474141	0.732871	0.224017	-0.663068	0.844695	-0.134038				-0.535214	1.149733	0.003657	-0.519709	1.087970	0.010607							-0.500114	0.725307	-0.282607	-0.299235	0.093126	-0.132206	-0.330841	0.091567	-0.044365	-0.319887	0.074073	-0.000175				0.420032	0.076986	-0.153732
9529	79.408333	-0.705971	0.641491	0.045801	-0.687726	0.638413	-0.164175	-0.655493	0.845493	0.067760	-0.474405	0.733155	0.224777	-0.663129	0.844604	-0.133911				-0.535176	1.149810	0.003223	-0.519736	1.088006	0.010236							-0.500202	0.725226	-0.282606	-0.299142	0.093536	-0.132539	-0.330930	0.091493	-0.044261	-0.319884	0.074060	-0.000156				0.420034	0.076985	-0.153747
9530	79.416667	-0.705761	0.641534	0.045966	-0.687690	0.638407	-0.164006	-0.655341	0.845498	0.067877	-0.474744	0.733406	0.225439	-0.663206	0.844514	-0.133784				-0.535141	1.149901	0.002759	-0.519788	1.088147	0.009859							-0.500299	0.725137	-0.282586	-0.299234	0.093086	-0.132253	-0.330918	0.091499	-0.044199	-0.319887	0.074032	-0.000115				0.420030	0.076979	-0.153755
9531	79.425000	-0.705570	0.641560	0.046155	-0.687667	0.638422	-0.163814	-0.655181	0.845503	0.067992	-0.475178	0.733638	0.226005	-0.663296	0.844410	-0.133661				-0.535135	1.149977	0.002294	-0.519883	1.088162	0.009517							-0.500413	0.725037	-0.282563	-0.299239	0.093078	-0.132277	-0.330822	0.091573	-0.044168	-0.319867	0.074028	-0.000071				0.420032	0.076988	-0.153758
9532	79.433333	-0.705393	0.641603	0.046371	-0.687648	0.638437	-0.163616	-0.655038	0.845510	0.068101	-0.475684	0.733846	0.226459	-0.663387	0.844303	-0.133527				-0.535153	1.150115	0.001820	-0.519910	1.088349	0.009078							-0.500533	0.724925	-0.282524	-0.299042	0.093937	-0.132908	-0.330714	0.091657	-0.044119	-0.319852	0.074028	-0.000016				0.420032	0.076986	-0.153747
9533	79.441667	-0.705191	0.641629	0.046551	-0.687637	0.638450	-0.163431	-0.654994	0.845533	0.068259	-0.476237	0.734040	0.226775	-0.663512	0.844203	-0.133424				-0.535218	1.150323	0.001375	-0.520109	1.088500	0.008618							-0.500650	0.724797	-0.282483	-0.299041	0.093933	-0.132921	-0.330650	0.091704	-0.044054	-0.319831	0.074039	0.000025				0.420031	0.076991	-0.153731
9534	79.450000	-0.704966	0.641650	0.046696	-0.687665	0.638474	-0.163258	-0.654970	0.845553	0.068391	-0.476835	0.734228	0.226987	-0.663656	0.844096	-0.133340				-0.535288	1.150557	0.000886	-0.520360	1.088570	0.008126							-0.500781	0.724662	-0.282432	-0.299207	0.093101	-0.132354	-0.330583	0.091748	-0.043981	-0.319828	0.074033	0.000078				0.420029	0.076995	-0.153719
9535	79.458333	-0.704705	0.641627	0.046779	-0.687642	0.638464	-0.163113	-0.654786	0.845544	0.068310	-0.477438	0.734387	0.227076	-0.663737	0.843951	-0.133280				-0.535408	1.150824	0.000403	-0.520527	1.088871	0.007757							-0.500914	0.724522	-0.282385	-0.299212	0.093090	-0.132387	-0.330562	0.091773	-0.043892	-0.319806	0.074028	0.000133				0.420030	0.076999	-0.153711
9536	79.466667	-0.704471	0.641607	0.046838	-0.687609	0.638447	-0.162997	-0.654772	0.845567	0.068325	-0.478051	0.734553	0.227070	-0.663810	0.843796	-0.133248				-0.535508	1.151095	-0.000116	-0.520730	1.089236	0.007275							-0.501044	0.724381	-0.282339	-0.299041	0.093906	-0.133004	-0.330462	0.091845	-0.043847	-0.319799	0.074013	0.000190				0.420029	0.076991	-0.153717
9537	79.475000	-0.704446	0.641687	0.047007	-0.687577	0.638420	-0.162916	-0.654941	0.845613	0.068425	-0.478613	0.734693	0.226982	-0.663897	0.843647	-0.133256				-0.535667	1.151394	-0.000588	-0.520986	1.089598	0.006976							-0.501160	0.724249	-0.282299	-0.299030	0.093904	-0.133058	-0.330352	0.091919	-0.043807	-0.319786	0.074000	0.000246				0.420032	0.076980	-0.153725
9538	79.483333	-0.704324	0.641691	0.047051	-0.687545	0.638394	-0.162853	-0.655016	0.845638	0.068380	-0.479131	0.734840	0.226859	-0.663978	0.843499	-0.133294				-0.535844	1.151708	-0.001028	-0.521264	1.089362	0.006173							-0.501272	0.724139	-0.282255	-0.299215	0.093039	-0.132498	-0.330353	0.091914	-0.043710	-0.319763	0.073984	0.000299				0.420036	0.076978	-0.153735
9539	79.491667	-0.704243	0.641686	0.047068	-0.687509	0.638375	-0.162820	-0.654991	0.845627	0.068163	-0.479567	0.734990	0.226733	-0.664050	0.843358	-0.133374				-0.536060	1.151969	-0.001471	-0.521588	1.089883	0.006051							-0.501365	0.724051	-0.282220	-0.299114	0.093467	-0.132833	-0.330321	0.091948	-0.043631	-0.319781	0.073981	0.000314				0.420038	0.076970	-0.153740
9540	79.500000	-0.704207	0.641691	0.047060	-0.687487	0.638364	-0.162811	-0.655129	0.845638	0.068053	-0.479927	0.735149	0.226614	-0.664113	0.843237	-0.133476				-0.536308	1.152227	-0.001874	-0.521873	1.090386	0.005803							-0.501450	0.723995	-0.282192	-0.299027	0.093874	-0.133162	-0.330379	0.091891	-0.043512	-0.319802	0.073972	0.000313				0.420037	0.076964	-0.153742
9541	79.508333	-0.704226	0.641689	0.047033	-0.687479	0.638358	-0.162822	-0.655294	0.845630	0.067915	-0.480175	0.735320	0.226538	-0.664187	0.843140	-0.133597				-0.536536	1.152441	-0.002322	-0.522306	1.090329	0.005302							-0.501513	0.723969	-0.282175	-0.299014	0.093892	-0.133188	-0.330372	0.091906	-0.043439	-0.319782	0.073956	0.000379				0.420045	0.076930	-0.153703
9542	79.516667	-0.704291	0.641678	0.046993	-0.687480	0.638355	-0.162852	-0.655468	0.845603	0.067764	-0.480336	0.735510	0.226510	-0.664262	0.843060	-0.133728				-0.536807	1.152663	-0.002668	-0.522549	1.090593	0.005007							-0.501559	0.723985	-0.282172	-0.299534	0.092926	-0.132556	-0.330291	0.091954	-0.043394	-0.319746	0.073968	0.000434				0.420033	0.076986	-0.153728
9543	79.525000	-0.704405	0.641647	0.046941	-0.687498	0.638342	-0.162905	-0.655691	0.845564	0.067641	-0.480392	0.735732	0.226546	-0.664335	0.842969	-0.133879				-0.537083	1.152769	-0.003079	-0.522735	1.090887	0.004831							-0.501581	0.724019	-0.282198	-0.299532	0.093118	-0.132665	-0.330249	0.091998	-0.043327	-0.319731	0.073963	0.000499				0.420033	0.076991	-0.153716
9544	79.533333	-0.704552	0.641594	0.046871	-0.687528	0.638315	-0.162979	-0.655929	0.845529	0.067532	-0.480374	0.735988	0.226642	-0.664410	0.842885	-0.134041				-0.537352	1.152883	-0.003413	-0.523120	1.090848	0.004352							-0.501595	0.724070	-0.282247	-0.299525	0.093291	-0.132766	-0.330191	0.092038	-0.043262	-0.319708	0.073970	0.000539				0.420028	0.076999	-0.153713
9545	79.541667	-0.704724	0.641523	0.046786	-0.687558	0.638269	-0.163084	-0.656113	0.845514	0.067391	-0.480260	0.736309	0.226812	-0.664593	0.842870	-0.134200				-0.537645	1.152915	-0.003785	-0.523413	1.090783	0.004081							-0.501587	0.724128	-0.282338	-0.299496	0.092916	-0.132583	-0.330085	0.092121	-0.043239	-0.319686	0.073979	0.000575				0.420029	0.076999	-0.153719
9546	79.550000	-0.704913	0.641448	0.046685	-0.687604	0.638203	-0.163207	-0.656167	0.845495	0.067147	-0.480069	0.736657	0.227049	-0.664715	0.842801	-0.134358				-0.537923	1.152910	-0.004116	-0.523519	1.090922	0.003958							-0.501570	0.724191	-0.282461	-0.299511	0.092890	-0.132578	-0.329956	0.092218	-0.043228	-0.319654	0.073996	0.000611				0.420029	0.077000	-0.153733
9547	79.558333	-0.705136	0.641377	0.046573	-0.687704	0.638140	-0.163335	-0.656417	0.845484	0.067059	-0.479787	0.737087	0.227369	-0.664818	0.842730	-0.134521				-0.538246	1.152882	-0.004424	-0.523731	1.091095	0.003713							-0.501554	0.724246	-0.282607	-0.299505	0.093265	-0.132801	-0.329917	0.092242	-0.043190	-0.319646	0.073994	0.000631				0.420029	0.076989	-0.153741
9548	79.566667	-0.705322	0.641290	0.046440	-0.687814	0.638053	-0.163479	-0.656670	0.845488	0.066987	-0.479444	0.737570	0.227771	-0.664932	0.842658	-0.134687				-0.538552	1.152851	-0.004718	-0.524050	1.090838	0.003451							-0.501541	0.724306	-0.282786	-0.299531	0.093221	-0.132789	-0.329846	0.092301	-0.043181	-0.319628	0.073988	0.000657				0.420029	0.076987	-0.153750
9549	79.575000	-0.705558	0.641211	0.046326	-0.687966	0.637986	-0.163595	-0.656721	0.845439	0.066707	-0.479001	0.738134	0.228280	-0.665066	0.842596	-0.134840				-0.538841	1.152809	-0.005055	-0.524223	1.091006	0.003414							-0.501544	0.724348	-0.282986	-0.299703	0.092913	-0.132485	-0.329861	0.092276	-0.043110	-0.319607	0.073979	0.000677				0.420041	0.076940	-0.153722
9550	79.583333	-0.705763	0.641183	0.046219	-0.688092	0.637905	-0.163711	-0.656915	0.845429	0.066563	-0.478506	0.738743	0.228852	-0.665203	0.842528	-0.135001				-0.539135	1.152746	-0.005392	-0.524521	1.090889	0.003145							-0.501555	0.724384	-0.283198	-0.299516	0.093215	-0.132772	-0.329772	0.092332	-0.043106	-0.319588	0.073987	0.000702				0.420034	0.076972	-0.153747
9551	79.591667	-0.705976	0.641142	0.046124	-0.688233	0.637817	-0.163810	-0.657108	0.845421	0.066421	-0.477946	0.739392	0.229498	-0.665349	0.842468	-0.135140				-0.539463	1.152714	-0.005722	-0.524703	1.091012	0.002896							-0.501581	0.724404	-0.283438	-0.299518	0.093214	-0.132750	-0.329688	0.092378	-0.043093	-0.319556	0.073995	0.000730				0.420034	0.076978	-0.153735
9552	79.600000	-0.706202	0.641103	0.046043	-0.688331	0.637705	-0.163911	-0.657415	0.845383	0.066356	-0.477344	0.740090	0.230189	-0.665504	0.842410	-0.135270				-0.539803	1.152629	-0.006081	-0.524927	1.091113	0.002749							-0.501624	0.724412	-0.283680	-0.299897	0.092605	-0.132199	-0.329716	0.092341	-0.043028	-0.319540	0.073991	0.000767				0.420030	0.076987	-0.153720
9553	79.608333	-0.706412	0.641058	0.045977	-0.688470	0.637616	-0.163996	-0.657496	0.845406	0.066160	-0.476718	0.740834	0.230931	-0.665697	0.842354	-0.135399				-0.540149	1.152553	-0.006490	-0.525342	1.090895	0.002330							-0.501687	0.724396	-0.283938	-0.299514	0.093053	-0.132622	-0.329606	0.092442	-0.043044	-0.319510	0.073999	0.000793				0.420032	0.077004	-0.153713
9554	79.616667	-0.706619	0.641007	0.045915	-0.688609	0.637520	-0.164072	-0.657819	0.845405	0.066128	-0.476073	0.741708	0.231745	-0.665901	0.842303	-0.135532				-0.540495	1.152460	-0.006927	-0.525460	1.090890	0.001970							-0.501771	0.724370	-0.284202	-0.299514	0.092871	-0.132516	-0.329569	0.092451	-0.043015	-0.319495	0.074006	0.000816				0.420031	0.077006	-0.153719
9555	79.625000	-0.706845	0.640960	0.045877	-0.688799	0.637419	-0.164150	-0.658017	0.845421	0.066004	-0.475542	0.742782	0.232828	-0.666077	0.842224	-0.135660				-0.540844	1.152328	-0.007424	-0.525804	1.090788	0.001567							-0.501894	0.724318	-0.284464	-0.299518	0.093231	-0.132684	-0.329498	0.092502	-0.043011	-0.319468	0.074016	0.000832				0.420033	0.076998	-0.153720
9556	79.633333	-0.706998	0.640867	0.045800	-0.688955	0.637320	-0.164208	-0.658200	0.845442	0.065880	-0.474848	0.743778	0.233775	-0.666243	0.842140	-0.135792				-0.541221	1.152205	-0.007970	-0.526078	1.090631	0.001251							-0.502032	0.724262	-0.284723	-0.299524	0.093217	-0.132667	-0.329453	0.092551	-0.042995	-0.319460	0.074030	0.000846				0.420031	0.076995	-0.153731
9557	79.641667	-0.707186	0.640794	0.045758	-0.689090	0.637204	-0.164263	-0.658302	0.845450	0.065707	-0.474100	0.744849	0.234802	-0.666389	0.842029	-0.135921				-0.541607	1.152093	-0.008540	-0.526341	1.090550	0.000774							-0.502191	0.724188	-0.284976	-0.299518	0.092871	-0.132482	-0.329433	0.092568	-0.042960	-0.319438	0.074034	0.000869				0.420035	0.076983	-0.153739
9558	79.650000	-0.707358	0.640702	0.045727	-0.689227	0.637093	-0.164304	-0.658522	0.845488	0.065665	-0.473433	0.746179	0.236106	-0.666623	0.841961	-0.136025				-0.541994	1.151958	-0.009211	-0.526651	1.090600	0.000271							-0.502373	0.724092	-0.285237	-0.299532	0.093199	-0.132646	-0.329395	0.092591	-0.042935	-0.319432	0.074024	0.000877				0.420034	0.076967	-0.153744
9559	79.658333	-0.707510	0.640607	0.045709	-0.689363	0.636983	-0.164335	-0.658510	0.845481	0.065450	-0.472555	0.747402	0.237269	-0.666776	0.841839	-0.136101				-0.542369	1.151907	-0.009855	-0.526880	1.090575	-0.000286							-0.502556	0.723992	-0.285463	-0.299534	0.093190	-0.132624	-0.329323	0.092625	-0.042944	-0.319424	0.074007	0.000891				0.420044	0.076923	-0.153713
9560	79.666667	-0.707651	0.640523	0.045706	-0.689496	0.636881	-0.164350	-0.658609	0.845517	0.065385	-0.471615	0.748670	0.238455	-0.666955	0.841716	-0.136148				-0.542772	1.151845	-0.010598	-0.527255	1.090521	-0.000932							-0.502762	0.723892	-0.285687	-0.299526	0.093198	-0.132596	-0.329407	0.092559	-0.042868	-0.319395	0.074016	0.000913				0.420036	0.076970	-0.153737
9561	79.675000	-0.707768	0.640473	0.045720	-0.689622	0.636793	-0.164349	-0.658813	0.845608	0.065478	-0.470593	0.750027	0.239697	-0.667088	0.841595	-0.136185				-0.543137	1.151793	-0.011393	-0.527480	1.090600	-0.001396							-0.502969	0.723789	-0.285907	-0.299522	0.093206	-0.132561	-0.329302	0.092634	-0.042890	-0.319394	0.074015	0.000928				0.420031	0.076978	-0.153724
9562	79.683333	-0.707867	0.640437	0.045738	-0.689698	0.636692	-0.164345	-0.658717	0.845623	0.065302	-0.469514	0.751458	0.240982	-0.667244	0.841525	-0.136174				-0.543476	1.151749	-0.012212	-0.527288	1.089962	-0.002610							-0.503177	0.723685	-0.286116	-0.299513	0.093222	-0.132537	-0.329279	0.092635	-0.042892	-0.319385	0.074028	0.000937				0.420026	0.076993	-0.153716
9563	79.691667	-0.707973	0.640422	0.045773	-0.689811	0.636624	-0.164331	-0.658730	0.845684	0.065285	-0.468382	0.752970	0.242314	-0.667380	0.841443	-0.136166				-0.543800	1.151744	-0.013018	-0.527949	1.090441	-0.002766							-0.503380	0.723587	-0.286307	-0.299502	0.093049	-0.132440	-0.329298	0.092624	-0.042869	-0.319367	0.074036	0.000941				0.420030	0.076995	-0.153717
9564	79.700000	-0.708060	0.640423	0.045800	-0.689921	0.636562	-0.164311	-0.658862	0.845803	0.065424	-0.467203	0.754534	0.243673	-0.667489	0.841365	-0.136128				-0.544119	1.151750	-0.013838	-0.528271	1.090663	-0.003317							-0.503577	0.723499	-0.286492	-0.299506	0.093206	-0.132498	-0.329252	0.092637	-0.042880	-0.319353	0.074036	0.000943				0.420028	0.076998	-0.153719
9565	79.708333	-0.708117	0.640429	0.045812	-0.690072	0.636518	-0.164306	-0.658730	0.845854	0.065360	-0.465955	0.756198	0.245070	-0.667677	0.841323	-0.136117				-0.544374	1.151747	-0.014630	-0.528482	1.090544	-0.003993							-0.503767	0.723419	-0.286642	-0.299504	0.093209	-0.132485	-0.329290	0.092614	-0.042856	-0.319361	0.074027	0.000941				0.420032	0.076992	-0.153726
9566	79.716667	-0.708164	0.640443	0.045820	-0.690151	0.636469	-0.164290	-0.658572	0.845917	0.065315	-0.464632	0.757918	0.246497	-0.667776	0.841269	-0.136074				-0.544618	1.151746	-0.015381	-0.528221	1.090182	-0.004652							-0.503951	0.723353	-0.286776	-0.299514	0.093205	-0.132483	-0.329259	0.092634	-0.042861	-0.319362	0.074026	0.000934				0.420037	0.076982	-0.153732
9567	79.725000	-0.708208	0.640460	0.045819	-0.690237	0.636425	-0.164288	-0.658590	0.846031	0.065488	-0.463229	0.759700	0.247963	-0.667844	0.841223	-0.136001				-0.544809	1.151644	-0.016181	-0.528384	1.090254	-0.005168							-0.504131	0.723293	-0.286878	-0.299499	0.093034	-0.132400	-0.329199	0.092673	-0.042900	-0.319358	0.074032	0.000930				0.420031	0.076973	-0.153740
9568	79.733333	-0.708246	0.640488	0.045817	-0.690355	0.636383	-0.164296	-0.658427	0.846127	0.065537	-0.461716	0.761549	0.249444	-0.667907	0.841180	-0.135922				-0.544983	1.151593	-0.016942	-0.528347	1.090274	-0.005686							-0.504313	0.723240	-0.286962	-0.299500	0.093200	-0.132478	-0.329231	0.092660	-0.042869	-0.319357	0.074034	0.000927				0.420038	0.076970	-0.153742
9569	79.741667	-0.708287	0.640541	0.045818	-0.690426	0.636351	-0.164290	-0.658197	0.846205	0.065569	-0.460063	0.763427	0.250893	-0.667941	0.841149	-0.135832				-0.545078	1.151494	-0.017713	-0.528414	1.090437	-0.006085							-0.504481	0.723178	-0.287021	-0.299505	0.093207	-0.132455	-0.329234	0.092664	-0.042849	-0.319350	0.074047	0.000940				0.420048	0.076904	-0.153676
9570	79.750000	-0.708322	0.640603	0.045816	-0.690485	0.636317	-0.164285	-0.657866	0.846346	0.065559	-0.458290	0.765361	0.252301	-0.667967	0.841122	-0.135729				-0.545153	1.151398	-0.018411	-0.528385	1.090181	-0.006603							-0.504643	0.723103	-0.287056	-0.299492	0.093213	-0.132440	-0.329133	0.092753	-0.042884	-0.319352	0.074047	0.000957				0.420025	0.076983	-0.153727
9571	79.758333	-0.708336	0.640671	0.045812	-0.690527	0.636290	-0.164280	-0.657693	0.846496	0.065703	-0.456327	0.767324	0.253579	-0.667984	0.841140	-0.135598				-0.545200	1.151329	-0.019021	-0.528210	1.090166	-0.007021							-0.504774	0.722997	-0.287074	-0.299473	0.093226	-0.132431	-0.329234	0.092671	-0.042809	-0.319341	0.074057	0.000975				0.420030	0.076998	-0.153723
9572	79.766667	-0.708335	0.640743	0.045787	-0.690553	0.636271	-0.164283	-0.657384	0.846654	0.065740	-0.454204	0.769351	0.254725	-0.667947	0.841098	-0.135524				-0.545151	1.151218	-0.019645	-0.527993	1.090217	-0.007364							-0.504885	0.722861	-0.287075	-0.299454	0.093226	-0.132425	-0.329171	0.092705	-0.042793	-0.319326	0.074042	0.001001				0.420040	0.076932	-0.153664
9573	79.775000	-0.708325	0.640849	0.045762	-0.690555	0.636256	-0.164288	-0.657211	0.846830	0.065851	-0.451837	0.771460	0.255661	-0.667901	0.841124	-0.135425				-0.545078	1.151172	-0.020151	-0.527801	1.090304	-0.007612							-0.504962	0.722689	-0.287058	-0.299431	0.093234	-0.132419	-0.329154	0.092709	-0.042766	-0.319326	0.074051	0.001017				0.420034	0.076962	-0.153694
9574	79.783333	-0.708309	0.640983	0.045732	-0.690535	0.636256	-0.164299	-0.657394	0.847281	0.066189	-0.449281	0.773616	0.256379	-0.667790	0.841118	-0.135372				-0.544952	1.151139	-0.020587	-0.527686	1.090355	-0.007654							-0.505012	0.722477	-0.287020	-0.299406	0.093233	-0.132424	-0.329110	0.092756	-0.042747	-0.319325	0.074032	0.001050				0.420029	0.076990	-0.153730
9575	79.791667	-0.708285	0.641101	0.045675	-0.690483	0.636264	-0.164312	-0.657177	0.847524	0.066195	-0.446478	0.775857	0.256793	-0.667597	0.841115	-0.135337				-0.544723	1.151124	-0.020986	-0.527290	1.090481	-0.007676							-0.505007	0.722210	-0.286962	-0.299382	0.093224	-0.132425	-0.329039	0.092794	-0.042713	-0.319316	0.074026	0.001085				0.420030	0.076976	-0.153733
9576	79.800000	-0.708234	0.641292	0.045619	-0.690408	0.636286	-0.164329	-0.657114	0.847740	0.066224	-0.443481	0.778201	0.256904	-0.667368	0.841138	-0.135331				-0.544516	1.151275	-0.021230	-0.526932	1.090869	-0.007533							-0.504967	0.721889	-0.286883	-0.299358	0.093206	-0.132430	-0.329031	0.092785	-0.042650	-0.319314	0.074010	0.001111				0.420037	0.076947	-0.153723
9577	79.808333	-0.708231	0.641472	0.045559	-0.690298	0.636324	-0.164353	-0.656940	0.848025	0.066118	-0.440231	0.780617	0.256618	-0.667103	0.841166	-0.135403				-0.544242	1.151516	-0.021427	-0.526801	1.091175	-0.007191							-0.504878	0.721507	-0.286793	-0.299327	0.093185	-0.132436	-0.328915	0.092862	-0.042642	-0.319305	0.074005	0.001133				0.420028	0.076941	-0.153713
9578	79.816667	-0.708249	0.641662	0.045487	-0.690125	0.636369	-0.164372	-0.656846	0.848347	0.066001	-0.436806	0.783081	0.256063	-0.666785	0.841181	-0.135534				-0.543949	1.151782	-0.021643	-0.526467	1.091401	-0.007209							-0.504737	0.721091	-0.286680	-0.299289	0.093164	-0.132449	-0.328855	0.092912	-0.042591	-0.319289	0.074000	0.001174				0.420036	0.076913	-0.153681
9579	79.825000	-0.708268	0.641841	0.045385	-0.689989	0.636429	-0.164424	-0.656871	0.848591	0.065876	-0.433148	0.785568	0.255212	-0.666301	0.841154	-0.135721				-0.543716	1.152164	-0.021823	-0.526251	1.092039	-0.006968							-0.504520	0.720652	-0.286541	-0.299260	0.093164	-0.132455	-0.328718	0.093014	-0.042569	-0.319276	0.074012	0.001219				0.420008	0.076932	-0.153712
9580	79.833333	-0.708308	0.642018	0.045269	-0.689840	0.636491	-0.164486	-0.656900	0.848814	0.065732	-0.429331	0.788053	0.254187	-0.665863	0.841146	-0.135988				-0.543427	1.152544	-0.022050	-0.526054	1.092328	-0.007060							-0.504238	0.720218	-0.286368	-0.299212	0.093161	-0.132467	-0.328619	0.093090	-0.042519	-0.319264	0.074013	0.001269				0.420013	0.076951	-0.153707
9581	79.841667	-0.708344	0.642195	0.045133	-0.689637	0.636550	-0.164561	-0.656681	0.849045	0.065419	-0.425341	0.790421	0.252978	-0.665251	0.841114	-0.136248				-0.543180	1.152928	-0.022247	-0.525989	1.092936	-0.006730							-0.503904	0.719833	-0.286195	-0.299171	0.093004	-0.132423	-0.328580	0.093119	-0.042451	-0.319250	0.074027	0.001321				0.420016	0.076956	-0.153712
9582	79.850000	-0.708415	0.642350	0.045005	-0.689445	0.636627	-0.164644	-0.656565	0.849231	0.065222	-0.421277	0.792698	0.251682	-0.664822	0.841179	-0.136545				-0.542950	1.153276	-0.022430	-0.525815	1.093408	-0.006790							-0.503482	0.719482	-0.286006	-0.299146	0.092840	-0.132382	-0.328490	0.093195	-0.042418	-0.319235	0.074021	0.001368				0.420013	0.076956	-0.153719
9583	79.858333	-0.708468	0.642494	0.044879	-0.689251	0.636731	-0.164707	-0.656420	0.849349	0.065105	-0.417188	0.794848	0.250383	-0.664251	0.841231	-0.136784				-0.542673	1.153471	-0.022742	-0.525591	1.093530	-0.006808							-0.502995	0.719221	-0.285805	-0.299315	0.092961	-0.132309	-0.328461	0.093207	-0.042330	-0.319218	0.073999	0.001415				0.420013	0.076942	-0.153726
9584	79.866667	-0.708514	0.642618	0.044762	-0.689072	0.636857	-0.164764	-0.656158	0.849438	0.065062	-0.413056	0.796806	0.249035	-0.663764	0.841355	-0.136979				-0.542437	1.153619	-0.022975	-0.525376	1.093517	-0.006880							-0.502451	0.719024	-0.285600	-0.299102	0.092788	-0.132401	-0.328552	0.093127	-0.042199	-0.319214	0.073985	0.001461				0.420012	0.076930	-0.153733
9585	79.875000	-0.708502	0.642765	0.044671	-0.688946	0.637011	-0.164810	-0.655582	0.849575	0.065027	-0.408998	0.798596	0.247798	-0.663235	0.841472	-0.137086				-0.542222	1.153655	-0.023162	-0.525033	1.093521	-0.007053							-0.501819	0.718980	-0.285391	-0.299091	0.092762	-0.132390	-0.328593	0.093094	-0.042090	-0.319197	0.073967	0.001499				0.420009	0.076933	-0.153744
9586	79.883333	-0.708488	0.642904	0.044606	-0.688813	0.637169	-0.164828	-0.655138	0.849638	0.065179	-0.405016	0.800196	0.246602	-0.662804	0.841655	-0.137117				-0.541832	1.153428	-0.023475	-0.524562	1.093477	-0.007351							-0.501156	0.718993	-0.285197	-0.299084	0.092752	-0.132374	-0.328556	0.093115	-0.042020	-0.319192	0.073953	0.001551				0.420010	0.076941	-0.153745
9587	79.891667	-0.708452	0.643039	0.044587	-0.688821	0.637379	-0.164810	-0.654410	0.849727	0.065311	-0.401117	0.801568	0.245399	-0.662347	0.841840	-0.137022				-0.541615	1.153181	-0.023604	-0.524167	1.093156	-0.007569							-0.500448	0.719095	-0.285058	-0.299260	0.092915	-0.132272	-0.328508	0.093152	-0.041950	-0.319180	0.073944	0.001610				0.420010	0.076954	-0.153741
9588	79.900000	-0.708331	0.643170	0.044575	-0.688744	0.637543	-0.164782	-0.653581	0.849828	0.065526	-0.397435	0.802888	0.244401	-0.662028	0.842090	-0.136859				-0.541083	1.152682	-0.023898	-0.523751	1.092705	-0.007784							-0.499737	0.719243	-0.284944	-0.299063	0.093055	-0.132463	-0.328445	0.093201	-0.041897	-0.319179	0.073935	0.001665				0.420026	0.076885	-0.153663
9589	79.908333	-0.708169	0.643312	0.044602	-0.688724	0.637702	-0.164723	-0.652703	0.849892	0.065856	-0.393859	0.804005	0.243378	-0.661671	0.842305	-0.136613				-0.540681	1.152095	-0.024077	-0.523123	1.092131	-0.008124							-0.499050	0.719408	-0.284881	-0.299035	0.092911	-0.132407	-0.328351	0.093263	-0.041863	-0.319181	0.073928	0.001735				0.420010	0.076984	-0.153732
9590	79.916667	-0.707954	0.643456	0.044648	-0.688753	0.637855	-0.164636	-0.651839	0.849957	0.066335	-0.390432	0.805016	0.242422	-0.661366	0.842561	-0.136277				-0.540179	1.151398	-0.024302	-0.522419	1.091603	-0.008406							-0.498403	0.719559	-0.284885	-0.299029	0.093013	-0.132474	-0.328249	0.093350	-0.041820	-0.319201	0.073895	0.001804				0.420011	0.076978	-0.153736
9591	79.925000	-0.707663	0.643618	0.044729	-0.688710	0.637960	-0.164536	-0.650778	0.850035	0.066742	-0.387206	0.805943	0.241566	-0.661118	0.842807	-0.135906				-0.539663	1.150709	-0.024463	-0.521746	1.090864	-0.008713							-0.497841	0.719709	-0.284951	-0.299386	0.092711	-0.132085	-0.328128	0.093426	-0.041780	-0.319214	0.073877	0.001876				0.420014	0.076961	-0.153744
9592	79.933333	-0.707329	0.643798	0.044821	-0.688749	0.638089	-0.164413	-0.649553	0.850173	0.067123	-0.384188	0.806780	0.240784	-0.660874	0.843064	-0.135469				-0.539068	1.149951	-0.024644	-0.521032	1.090106	-0.008993							-0.497347	0.719840	-0.285076	-0.299371	0.092432	-0.132064	-0.328104	0.093436	-0.041686	-0.319222	0.073851	0.001945				0.420019	0.076949	-0.153748
9593	79.941667	-0.706987	0.644034	0.044949	-0.688765	0.638207	-0.164272	-0.648411	0.850293	0.067572	-0.381410	0.807548	0.240142	-0.660575	0.843321	-0.134955				-0.538435	1.149259	-0.024763	-0.520156	1.089426	-0.009324							-0.496990	0.719928	-0.285263	-0.299370	0.092401	-0.132081	-0.328044	0.093464	-0.041632	-0.319247	0.073800	0.002006				0.420021	0.076945	-0.153736
9594	79.950000	-0.706591	0.644302	0.045077	-0.688852	0.638351	-0.164116	-0.647205	0.850417	0.068046	-0.378812	0.808272	0.239602	-0.659874	0.843474	-0.134316				-0.537703	1.148473	-0.025008	-0.519261	1.088754	-0.009540							-0.496740	0.719993	-0.285486	-0.299377	0.092612	-0.132108	-0.327930	0.093534	-0.041605	-0.319265	0.073749	0.002074				0.420029	0.076966	-0.153742
9595	79.958333	-0.706164	0.644615	0.045210	-0.688890	0.638483	-0.163944	-0.646049	0.850524	0.068570	-0.376326	0.808908	0.239159	-0.659604	0.843776	-0.133741				-0.536961	1.147875	-0.025176	-0.518370	1.088081	-0.009880							-0.496633	0.720029	-0.285749	-0.299366	0.092590	-0.132124	-0.327892	0.093542	-0.041539	-0.319297	0.073709	0.002134				0.420031	0.076968	-0.153739
9596	79.966667	-0.705698	0.644963	0.045346	-0.688877	0.638625	-0.163750	-0.644705	0.850660	0.068963	-0.373940	0.809555	0.238913	-0.659290	0.844024	-0.133205				-0.536152	1.147292	-0.025345	-0.517456	1.087573	-0.010227							-0.496645	0.720046	-0.286027	-0.299367	0.092566	-0.132132	-0.327884	0.093530	-0.041473	-0.319315	0.073671	0.002193				0.420026	0.076980	-0.153739
9597	79.975000	-0.705233	0.645342	0.045501	-0.688904	0.638789	-0.163543	-0.643420	0.850792	0.069415	-0.371640	0.810303	0.238933	-0.659598	0.844511	-0.132882				-0.535293	1.146811	-0.025535	-0.516491	1.087027	-0.010476							-0.496797	0.720028	-0.286323	-0.299362	0.092411	-0.132134	-0.327918	0.093503	-0.041380	-0.319347	0.073625	0.002260				0.420025	0.076992	-0.153733
9598	79.983333	-0.704732	0.645713	0.045644	-0.688947	0.638959	-0.163342	-0.642237	0.850957	0.069962	-0.369344	0.811128	0.239080	-0.659486	0.844810	-0.132396				-0.534395	1.146426	-0.025745	-0.515495	1.086582	-0.010800							-0.497047	0.719999	-0.286611	-0.299353	0.092519	-0.132164	-0.327843	0.093556	-0.041352	-0.319360	0.073572	0.002323				0.420025	0.076992	-0.153728
9599	79.991667	-0.704250	0.646101	0.045800	-0.688934	0.639111	-0.163146	-0.640919	0.851084	0.070295	-0.367048	0.812093	0.239348	-0.659082	0.845056	-0.131841				-0.533421	1.146051	-0.026004	-0.514491	1.086270	-0.011108							-0.497415	0.719960	-0.286895	-0.299286	0.092336	-0.132213	-0.327809	0.093569	-0.041311	-0.319378	0.073565	0.002371				0.420025	0.076989	-0.153730
9600	80.000000	-0.703740	0.646470	0.045936	-0.688868	0.639264	-0.162939	-0.639603	0.851253	0.070641	-0.364744	0.813206	0.239714	-0.658654	0.845260	-0.131345				-0.532538	1.145924	-0.025952	-0.513499	1.086042	-0.011453							-0.497845	0.719893	-0.287149	-0.299342	0.092430	-0.132209	-0.327752	0.093608	-0.041278	-0.319402	0.073540	0.002429				0.420031	0.076983	-0.153731
9601	80.008333	-0.703234	0.646837	0.046099	-0.688856	0.639448	-0.162734	-0.638343	0.851431	0.071005	-0.362434	0.814471	0.240117	-0.658194	0.845501	-0.130853				-0.531631	1.145698	-0.026116	-0.512478	1.085701	-0.011789							-0.498313	0.719826	-0.287355	-0.299218	0.092034	-0.132284	-0.327736	0.093620	-0.041240	-0.319436	0.073514	0.002473				0.420028	0.076967	-0.153730
9602	80.016667	-0.702702	0.647221	0.046300	-0.688824	0.639632	-0.162528	-0.637104	0.851623	0.071368	-0.360133	0.815811	0.240514	-0.657788	0.845739	-0.130409				-0.530572	1.145519	-0.026360	-0.511427	1.085596	-0.012125							-0.498801	0.719752	-0.287519	-0.299222	0.092044	-0.132309	-0.327637	0.093689	-0.041252	-0.319468	0.073488	0.002506				0.420036	0.076954	-0.153732
9603	80.025000	-0.702200	0.647610	0.046544	-0.688718	0.639815	-0.162319	-0.635986	0.851929	0.071765	-0.357872	0.817205	0.240844	-0.657259	0.845966	-0.129968				-0.529409	1.145330	-0.026665	-0.510311	1.085318	-0.012498							-0.499262	0.719677	-0.287630	-0.299221	0.091986	-0.132329	-0.327657	0.093665	-0.041214	-0.319488	0.073458	0.002534				0.420035	0.076959	-0.153736
9604	80.033333	-0.701668	0.648006	0.046802	-0.688595	0.640015	-0.162100	-0.634893	0.852252	0.072161	-0.355656	0.818602	0.241097	-0.656771	0.846192	-0.129567				-0.527946	1.145022	-0.027299	-0.509262	1.085204	-0.012792							-0.499699	0.719586	-0.287695	-0.299226	0.091916	-0.132348	-0.327664	0.093655	-0.041192	-0.319514	0.073420	0.002565				0.420031	0.076968	-0.153738
9605	80.041667	-0.701185	0.648440	0.047092	-0.688564	0.640257	-0.161881	-0.633745	0.852487	0.072440	-0.353513	0.819938	0.241219	-0.656201	0.846416	-0.129203				-0.526941	1.145108	-0.027322	-0.508085	1.085034	-0.013156							-0.500079	0.719484	-0.287714	-0.299234	0.091830	-0.132387	-0.327683	0.093640	-0.041158	-0.319538	0.073392	0.002583				0.420030	0.076975	-0.153733
9606	80.050000	-0.700682	0.648879	0.047360	-0.688418	0.640478	-0.161671	-0.632718	0.852739	0.072805	-0.351427	0.821220	0.241235	-0.655710	0.846678	-0.128846				-0.525737	1.145117	-0.027509	-0.507014	1.085035	-0.013529							-0.500404	0.719382	-0.287706	-0.299221	0.091724	-0.132434	-0.327669	0.093653	-0.041173	-0.319563	0.073372	0.002607				0.420026	0.076981	-0.153730
9607	80.058333	-0.700194	0.649334	0.047616	-0.688217	0.640711	-0.161443	-0.631437	0.852921	0.072832	-0.349432	0.822436	0.241139	-0.655091	0.846881	-0.128559				-0.524426	1.145154	-0.027736	-0.505794	1.084899	-0.013786							-0.500655	0.719267	-0.287669	-0.299204	0.091620	-0.132493	-0.327762	0.093573	-0.041121	-0.319590	0.073350	0.002626				0.420026	0.076986	-0.153728
9608	80.066667	-0.699754	0.649792	0.047862	-0.688092	0.640970	-0.161228	-0.630485	0.853277	0.073114	-0.347470	0.823598	0.240971	-0.654637	0.847159	-0.128312				-0.523082	1.145156	-0.028028	-0.504604	1.084785	-0.014060							-0.500838	0.719147	-0.287611	-0.299166	0.091511	-0.132555	-0.327834	0.093526	-0.041087	-0.319614	0.073339	0.002625				0.420021	0.076986	-0.153735
9609	80.075000	-0.699315	0.650230	0.048072	-0.687897	0.641206	-0.161033	-0.629604	0.853557	0.073355	-0.345569	0.824710	0.240701	-0.654000	0.847338	-0.128129				-0.521733	1.145197	-0.028226	-0.503419	1.084759	-0.014328							-0.500930	0.719065	-0.287643	-0.299114	0.091415	-0.132624	-0.327802	0.093568	-0.041114	-0.319625	0.073327	0.002636				0.420024	0.076977	-0.153737
9610	80.083333	-0.698897	0.650670	0.048252	-0.687599	0.641438	-0.160842	-0.628633	0.853819	0.073411	-0.343706	0.825773	0.240366	-0.653433	0.847543	-0.128016				-0.520342	1.145192	-0.028480	-0.502172	1.084769	-0.014534							-0.500956	0.718928	-0.287565	-0.299058	0.091335	-0.132695	-0.327767	0.093595	-0.041134	-0.319632	0.073345	0.002638				0.420025	0.076973	-0.153737
9611	80.091667	-0.698542	0.651075	0.048384	-0.687387	0.641692	-0.160690	-0.627651	0.854131	0.073427	-0.341863	0.826781	0.239975	-0.652773	0.847743	-0.127946				-0.518895	1.145205	-0.028726	-0.500896	1.084707	-0.014824							-0.500907	0.718768	-0.287471	-0.299008	0.091268	-0.132759	-0.327810	0.093586	-0.041141	-0.319632	0.073368	0.002618				0.420024	0.076968	-0.153738
9612	80.100000	-0.698249	0.651467	0.048492	-0.687169	0.641942	-0.160565	-0.626874	0.854376	0.073486	-0.340043	0.827737	0.239515	-0.652068	0.847903	-0.127960				-0.517308	1.145106	-0.029220	-0.499670	1.084664	-0.014973							-0.500793	0.718604	-0.287396	-0.298956	0.091205	-0.132821	-0.327832	0.093568	-0.041156	-0.319617	0.073401	0.002580				0.420017	0.076964	-0.153745
9613	80.108333	-0.697986	0.651817	0.048549	-0.686895	0.642178	-0.160468	-0.626090	0.854701	0.073493	-0.338283	0.828591	0.239013	-0.651379	0.848101	-0.128040				-0.515841	1.145121	-0.029517	-0.498366	1.084607	-0.015236							-0.500606	0.718410	-0.287283	-0.298906	0.091159	-0.132898	-0.327779	0.093616	-0.041217	-0.319604	0.073405	0.002538				0.420032	0.076937	-0.153717
9614	80.116667	-0.697757	0.652167	0.048576	-0.686580	0.642408	-0.160395	-0.625208	0.854990	0.073318	-0.336594	0.829340	0.238502	-0.650671	0.848308	-0.128148				-0.514401	1.145201	-0.029733	-0.497157	1.084537	-0.015515							-0.500351	0.718200	-0.287183	-0.298868	0.091104	-0.132958	-0.327830	0.093585	-0.041240	-0.319570	0.073441	0.002495				0.420028	0.076983	-0.153748
9615	80.125000	-0.697568	0.652506	0.048581	-0.686337	0.642643	-0.160370	-0.624535	0.855310	0.073235	-0.335062	0.830076	0.238066	-0.649916	0.848524	-0.128290				-0.512923	1.145230	-0.029984	-0.495816	1.084527	-0.015766							-0.500010	0.718017	-0.287158	-0.298836	0.091065	-0.133015	-0.327856	0.093566	-0.041283	-0.319544	0.073466	0.002441				0.420028	0.076996	-0.153745
9616	80.133333	-0.697412	0.652842	0.048568	-0.686151	0.642898	-0.160369	-0.623924	0.855570	0.073190	-0.333579	0.830658	0.237616	-0.649175	0.848752	-0.128469				-0.511590	1.145380	-0.029974	-0.494595	1.084399	-0.016073							-0.499604	0.717831	-0.287166	-0.298819	0.091010	-0.133071	-0.327918	0.093517	-0.041322	-0.319521	0.073506	0.002391				0.420030	0.076987	-0.153739
9617	80.141667	-0.697263	0.653182	0.048527	-0.685926	0.643122	-0.160391	-0.623187	0.855848	0.073052	-0.332091	0.830945	0.237053	-0.648499	0.849015	-0.128666				-0.510141	1.145369	-0.030270	-0.493286	1.084368	-0.016377							-0.499124	0.717646	-0.287226	-0.298810	0.090941	-0.133113	-0.327965	0.093472	-0.041381	-0.319512	0.073507	0.002336				0.420038	0.076942	-0.153705
9618	80.150000	-0.697115	0.653509	0.048469	-0.685667	0.643325	-0.160435	-0.622467	0.856131	0.072949	-0.330656	0.831080	0.236506	-0.647774	0.849247	-0.128875				-0.508676	1.145321	-0.030577	-0.492095	1.084163	-0.016759							-0.498573	0.717470	-0.287299	-0.298817	0.090870	-0.133151	-0.328036	0.093411	-0.041420	-0.319492	0.073534	0.002269				0.420034	0.076966	-0.153734
9619	80.158333	-0.696997	0.653837	0.048391	-0.685420	0.643536	-0.160473	-0.621713	0.856390	0.072771	-0.329264	0.831076	0.235950	-0.647028	0.849477	-0.129084				-0.507166	1.145139	-0.031046	-0.490732	1.084166	-0.017056							-0.497980	0.717294	-0.287441	-0.298830	0.090821	-0.133167	-0.328142	0.093346	-0.041472	-0.319498	0.073570	0.002201				0.420030	0.076963	-0.153737
9620	80.166667	-0.696780	0.654140	0.048318	-0.685272	0.643740	-0.160538	-0.620984	0.856645	0.072615	-0.327925	0.831013	0.235396	-0.646373	0.849728	-0.129309				-0.505677	1.144976	-0.031522	-0.489611	1.083974	-0.017430							-0.497369	0.717124	-0.287636	-0.298846	0.090786	-0.133192	-0.328222	0.093304	-0.041535	-0.319493	0.073610	0.002136				0.420023	0.076958	-0.153735
9621	80.175000	-0.696616	0.654461	0.048221	-0.685052	0.643936	-0.160590	-0.620216	0.856886	0.072400	-0.326581	0.830852	0.234811	-0.645720	0.849963	-0.129507				-0.504258	1.144813	-0.031865	-0.488444	1.083810	-0.017636							-0.496733	0.716950	-0.287881	-0.298835	0.090755	-0.133198	-0.328289	0.093279	-0.041601	-0.319480	0.073636	0.002061				0.420024	0.076964	-0.153740
9622	80.183333	-0.696431	0.654759	0.048124	-0.684890	0.644121	-0.160658	-0.619523	0.857104	0.072283	-0.325258	0.830673	0.234222	-0.645068	0.850186	-0.129691				-0.502868	1.144660	-0.032183	-0.487225	1.083706	-0.017894							-0.496104	0.716798	-0.288172	-0.298834	0.090730	-0.133204	-0.328309	0.093273	-0.041681	-0.319467	0.073684	0.001984				0.420024	0.076966	-0.153742
9623	80.191667	-0.696224	0.655030	0.048000	-0.684763	0.644308	-0.160720	-0.618702	0.857275	0.072026	-0.323948	0.830458	0.233607	-0.644392	0.850382	-0.129868				-0.501602	1.144578	-0.032281	-0.485889	1.083305	-0.018385							-0.495499	0.716658	-0.288516	-0.298828	0.090730	-0.133231	-0.328402	0.093223	-0.041721	-0.319469	0.073704	0.001920				0.420021	0.076974	-0.153746
9624	80.200000	-0.696005	0.655317	0.047910	-0.684648	0.644483	-0.160781	-0.617903	0.857413	0.071881	-0.322646	0.830203	0.232983	-0.643819	0.850617	-0.130019				-0.500226	1.144405	-0.032663	-0.484633	1.083091	-0.018826							-0.494912	0.716549	-0.288901	-0.298811	0.090712	-0.133241	-0.328391	0.093233	-0.041813	-0.319461	0.073733	0.001876				0.420037	0.076905	-0.153688
9625	80.208333	-0.695808	0.655656	0.047860	-0.684617	0.644679	-0.160863	-0.617106	0.857581	0.071738	-0.321355	0.829910	0.232345	-0.643200	0.850822	-0.130140				-0.498766	1.144050	-0.033348	-0.483525	1.082919	-0.019132							-0.494375	0.716462	-0.289320	-0.298795	0.090685	-0.133260	-0.328458	0.093187	-0.041848	-0.319477	0.073746	0.001823				0.420029	0.076938	-0.153717
9626	80.216667	-0.695544	0.655936	0.047773	-0.684477	0.644812	-0.160930	-0.616307	0.857725	0.071621	-0.320062	0.829582	0.231709	-0.642614	0.851024	-0.130247				-0.497420	1.143861	-0.033726	-0.482323	1.082760	-0.019535							-0.493875	0.716403	-0.289772	-0.298779	0.090656	-0.133275	-0.328516	0.093130	-0.041898	-0.319468	0.073762	0.001783				0.420021	0.076974	-0.153741
9627	80.225000	-0.695189	0.656208	0.047681	-0.684374	0.644951	-0.160991	-0.615487	0.857875	0.071533	-0.318780	0.829235	0.231075	-0.641585	0.851116	-0.130285				-0.496172	1.143731	-0.033995	-0.481192	1.082537	-0.019875							-0.493438	0.716374	-0.290237	-0.298766	0.090632	-0.133285	-0.328536	0.093114	-0.041936	-0.319477	0.073751	0.001746				0.420024	0.076962	-0.153746
9628	80.233333	-0.694879	0.656509	0.047596	-0.684277	0.645091	-0.161039	-0.614650	0.857946	0.071380	-0.317495	0.828875	0.230437	-0.640977	0.851330	-0.130342				-0.494929	1.143581	-0.034278	-0.479954	1.082299	-0.020196							-0.493041	0.716377	-0.290705	-0.298743	0.090632	-0.133290	-0.328584	0.093075	-0.041957	-0.319477	0.073763	0.001711				0.420020	0.076966	-0.153750
9629	80.241667	-0.694626	0.656838	0.047519	-0.684179	0.645235	-0.161086	-0.613795	0.858104	0.071326	-0.316228	0.828516	0.229792	-0.640842	0.851683	-0.130417				-0.493689	1.143392	-0.034656	-0.478743	1.081946	-0.020661							-0.492707	0.716399	-0.291143	-0.298722	0.090624	-0.133284	-0.328622	0.093040	-0.041975	-0.319473	0.073761	0.001681				0.420021	0.076965	-0.153751
9630	80.250000	-0.694279	0.657144	0.047428	-0.684083	0.645382	-0.161121	-0.612858	0.858257	0.071225	-0.314954	0.828166	0.229147	-0.640366	0.851954	-0.130433				-0.492395	1.143145	-0.035117	-0.477605	1.081646	-0.021042							-0.492401	0.716437	-0.291573	-0.298706	0.090633	-0.133270	-0.328570	0.093074	-0.042042	-0.319477	0.073761	0.001662				0.420018	0.076974	-0.153754
9631	80.258333	-0.693907	0.657443	0.047341	-0.683953	0.645542	-0.161140	-0.612071	0.858404	0.071279	-0.313683	0.827828	0.228472	-0.639913	0.852249	-0.130413				-0.491044	1.142852	-0.035806	-0.476376	1.081456	-0.021512							-0.492146	0.716487	-0.291982	-0.298694	0.090638	-0.133262	-0.328585	0.093054	-0.042061	-0.319472	0.073771	0.001623				0.420022	0.076978	-0.153755
9632	80.266667	-0.693612	0.657801	0.047299	-0.683809	0.645720	-0.161148	-0.611200	0.858600	0.071293	-0.312419	0.827496	0.227775	-0.639451	0.852523	-0.130374				-0.489784	1.142665	-0.036320	-0.475313	1.081378	-0.021827							-0.491911	0.716540	-0.292363	-0.298688	0.090642	-0.133248	-0.328566	0.093069	-0.042095	-0.319485	0.073769	0.001602				0.420019	0.076980	-0.153757
9633	80.275000	-0.693185	0.658115	0.047249	-0.683661	0.645911	-0.161135	-0.610318	0.858752	0.071264	-0.311175	0.827169	0.227046	-0.638834	0.852745	-0.130291				-0.488668	1.142709	-0.036447	-0.474277	1.081257	-0.022259							-0.491699	0.716611	-0.292766	-0.298677	0.090652	-0.133240	-0.328623	0.093040	-0.042092	-0.319484	0.073785	0.001586				0.420020	0.076980	-0.153750
9634	80.283333	-0.692788	0.658422	0.047241	-0.683492	0.646112	-0.161110	-0.609439	0.858945	0.071284	-0.309971	0.826805	0.226281	-0.638488	0.853040	-0.130203				-0.487443	1.142608	-0.036939	-0.473465	1.081476	-0.022431							-0.491511	0.716672	-0.293135	-0.298684	0.090650	-0.133228	-0.328564	0.093090	-0.042167	-0.319492	0.073801	0.001566				0.420017	0.076970	-0.153741
9635	80.291667	-0.692524	0.658790	0.047286	-0.683384	0.646338	-0.161051	-0.608583	0.859107	0.071281	-0.308789	0.826391	0.225463	-0.637980	0.853226	-0.130116				-0.486223	1.142575	-0.037415	-0.472338	1.081332	-0.022991							-0.491340	0.716666	-0.293338	-0.298678	0.090640	-0.133214	-0.328592	0.093084	-0.042204	-0.319504	0.073801	0.001552				0.420019	0.076971	-0.153741
9636	80.300000	-0.692113	0.659117	0.047331	-0.683200	0.646555	-0.160973	-0.607687	0.859335	0.071255	-0.307660	0.825940	0.224568	-0.637537	0.853426	-0.130013				-0.485005	1.142591	-0.037897	-0.471133	1.081184	-0.023465							-0.491183	0.716689	-0.293616	-0.298675	0.090644	-0.133198	-0.328641	0.093055	-0.042232	-0.319519	0.073803	0.001527				0.420018	0.076963	-0.153744
9637	80.308333	-0.691734	0.659447	0.047415	-0.682926	0.646777	-0.160855	-0.606952	0.859523	0.071298	-0.306596	0.825409	0.223603	-0.636979	0.853552	-0.129905				-0.483802	1.142683	-0.038336	-0.470269	1.081445	-0.023800							-0.491049	0.716657	-0.293770	-0.298669	0.090639	-0.133183	-0.328706	0.093003	-0.042254	-0.319529	0.073805	0.001508				0.420019	0.076961	-0.153747
9638	80.316667	-0.691452	0.659823	0.047532	-0.682768	0.647047	-0.160733	-0.606223	0.859779	0.071318	-0.305622	0.824828	0.222625	-0.636674	0.853755	-0.129803				-0.482460	1.142702	-0.039029	-0.469216	1.081538	-0.024202							-0.490928	0.716596	-0.293877	-0.298659	0.090639	-0.133171	-0.328749	0.092972	-0.042278	-0.319540	0.073784	0.001484				0.420019	0.076961	-0.153757
9639	80.325000	-0.691115	0.660162	0.047647	-0.682488	0.647273	-0.160629	-0.605646	0.860016	0.071374	-0.304757	0.824183	0.221628	-0.636224	0.853861	-0.129732				-0.481198	1.142873	-0.039428	-0.468207	1.081698	-0.024501							-0.490841	0.716477	-0.293935	-0.298650	0.090644	-0.133161	-0.328838	0.092902	-0.042280	-0.319549	0.073779	0.001462				0.420019	0.076961	-0.153762
9640	80.333333	-0.690759	0.660459	0.047753	-0.682200	0.647504	-0.160517	-0.605035	0.860269	0.071344	-0.303985	0.823498	0.220662	-0.635770	0.853958	-0.129685				-0.479904	1.143141	-0.039710	-0.467204	1.081871	-0.024782							-0.490748	0.716337	-0.293944	-0.298645	0.090642	-0.133152	-0.328885	0.092869	-0.042286	-0.319542	0.073789	0.001431				0.420018	0.076965	-0.153764
9641	80.341667	-0.690449	0.660744	0.047869	-0.681842	0.647731	-0.160377	-0.604578	0.860497	0.071347	-0.303294	0.822778	0.219718	-0.635342	0.854039	-0.129669				-0.478580	1.143429	-0.039865	-0.466102	1.082081	-0.025076							-0.490665	0.716154	-0.293904	-0.298628	0.090642	-0.133156	-0.328878	0.092875	-0.042310	-0.319544	0.073788	0.001423				0.420024	0.076963	-0.153757
9642	80.350000	-0.690242	0.661000	0.047974	-0.681656	0.647979	-0.160255	-0.604183	0.860764	0.071377	-0.302634	0.822054	0.218772	-0.634926	0.854098	-0.129686				-0.477193	1.143707	-0.039914	-0.465015	1.082255	-0.025048							-0.490579	0.715927	-0.293836	-0.298619	0.090643	-0.133159	-0.328869	0.092880	-0.042324	-0.319542	0.073794	0.001399				0.420022	0.076971	-0.153752
9643	80.358333	-0.690006	0.661208	0.048050	-0.681315	0.648145	-0.160174	-0.603770	0.860980	0.071263	-0.302036	0.821335	0.217812	-0.634554	0.854143	-0.129736				-0.475759	1.144029	-0.039871	-0.463834	1.082454	-0.025227							-0.490473	0.715664	-0.293736	-0.298607	0.090630	-0.133172	-0.328800	0.092929	-0.042393	-0.319529	0.073822	0.001381				0.420023	0.076971	-0.153750
9644	80.366667	-0.689799	0.661374	0.048097	-0.681038	0.648306	-0.160110	-0.603506	0.861173	0.071232	-0.301486	0.820639	0.216865	-0.633712	0.854019	-0.129765				-0.474294	1.144414	-0.039712	-0.462559	1.082730	-0.025208							-0.490333	0.715381	-0.293617	-0.298597	0.090626	-0.133189	-0.328779	0.092951	-0.042438	-0.319524	0.073834	0.001363				0.420019	0.076970	-0.153746
9645	80.375000	-0.689589	0.661499	0.048117	-0.680706	0.648438	-0.160040	-0.603212	0.861396	0.071155	-0.301019	0.819976	0.215969	-0.633304	0.853977	-0.129860				-0.472712	1.144810	-0.039484	-0.461358	1.083036	-0.025079							-0.490164	0.715077	-0.293487	-0.298580	0.090622	-0.133206	-0.328742	0.092993	-0.042510	-0.319513	0.073861	0.001332				0.420024	0.076962	-0.153743
9646	80.383333	-0.689381	0.661581	0.048132	-0.680409	0.648540	-0.159996	-0.602967	0.861548	0.071012	-0.300627	0.819340	0.215139	-0.632994	0.853946	-0.129987				-0.471116	1.145323	-0.039163	-0.460105	1.083340	-0.025004							-0.489954	0.714709	-0.293252	-0.298572	0.090630	-0.133228	-0.328781	0.092968	-0.042547	-0.319516	0.073873	0.001308				0.420022	0.076967	-0.153751
9647	80.391667	-0.689277	0.661665	0.048116	-0.680180	0.648631	-0.159980	-0.602737	0.861672	0.070808	-0.300343	0.818729	0.214397	-0.632670	0.853899	-0.130120				-0.469426	1.145885	-0.038782	-0.458894	1.083799	-0.024761							-0.489721	0.714400	-0.293179	-0.298575	0.090632	-0.133226	-0.328917	0.092871	-0.042550	-0.319533	0.073875	0.001271				0.420019	0.076966	-0.153760
9648	80.400000	-0.689200	0.661747	0.048094	-0.679983	0.648706	-0.159967	-0.602520	0.861822	0.070625	-0.300134	0.818163	0.213730	-0.632363	0.853844	-0.130260				-0.467679	1.146525	-0.038386	-0.457618	1.084365	-0.024429							-0.489471	0.714098	-0.293105	-0.298578	0.090645	-0.133249	-0.329009	0.092802	-0.042605	-0.319552	0.073856	0.001231				0.420022	0.076962	-0.153766
9649	80.408333	-0.689103	0.661821	0.048055	-0.679856	0.648782	-0.159956	-0.602442	0.861906	0.070499	-0.300028	0.817619	0.213160	-0.632533	0.853893	-0.130470				-0.465904	1.147274	-0.037851	-0.456318	1.084940	-0.024152							-0.489201	0.713786	-0.293009	-0.298586	0.090668	-0.133269	-0.329161	0.092702	-0.042624	-0.319558	0.073852	0.001178				0.420023	0.076962	-0.153773
9650	80.416667	-0.689023	0.661897	0.048011	-0.679757	0.648855	-0.159948	-0.602314	0.862018	0.070331	-0.300018	0.817072	0.212671	-0.632323	0.853852	-0.130621				-0.464040	1.148026	-0.037373	-0.455148	1.085490	-0.023849							-0.488930	0.713480	-0.292942	-0.298600	0.090686	-0.133274	-0.329283	0.092606	-0.042652	-0.319581	0.073855	0.001133				0.420015	0.076965	-0.153776
9651	80.425000	-0.688943	0.661973	0.047957	-0.679608	0.648887	-0.159944	-0.602203	0.862170	0.070182	-0.300163	0.816518	0.212316	-0.632106	0.853800	-0.130779				-0.462243	1.148955	-0.036564	-0.453730	1.086197	-0.023515							-0.488673	0.713149	-0.292861	-0.298614	0.090699	-0.133286	-0.329360	0.092566	-0.042679	-0.319592	0.073852	0.001094				0.420014	0.076973	-0.153767
9652	80.433333	-0.688870	0.662042	0.047903	-0.679478	0.648903	-0.159954	-0.602101	0.862286	0.069971	-0.300469	0.815938	0.212104	-0.631899	0.853744	-0.130948				-0.460306	1.149709	-0.036066	-0.452543	1.087038	-0.023009							-0.488419	0.712840	-0.292803	-0.298640	0.090703	-0.133288	-0.329408	0.092551	-0.042735	-0.319597	0.073876	0.001061				0.420011	0.076973	-0.153759
9653	80.441667	-0.688704	0.662057	0.047825	-0.679405	0.648901	-0.159969	-0.602027	0.862394	0.069736	-0.301025	0.815280	0.212094	-0.631842	0.853720	-0.131138				-0.458139	1.150100	-0.036088	-0.451102	1.087528	-0.022841							-0.488204	0.712546	-0.292837	-0.298651	0.090707	-0.133310	-0.329464	0.092501	-0.042763	-0.319607	0.073881	0.001029				0.420012	0.076973	-0.153763
9654	80.450000	-0.688670	0.662109	0.047745	-0.679350	0.648889	-0.159999	-0.601981	0.862516	0.069493	-0.301825	0.814531	0.212284	-0.631702	0.853678	-0.131335				-0.456182	1.150790	-0.035686	-0.449848	1.088093	-0.022531							-0.488020	0.712266	-0.292914	-0.298673	0.090715	-0.133320	-0.329435	0.092518	-0.042827	-0.319612	0.073899	0.001002				0.420011	0.076972	-0.153766
9655	80.458333	-0.688624	0.662158	0.047652	-0.679318	0.648868	-0.160037	-0.601899	0.862667	0.069202	-0.302920	0.813720	0.212746	-0.631493	0.853581	-0.131572				-0.454220	1.151436	-0.035345	-0.448450	1.088708	-0.022404							-0.487882	0.711998	-0.293042	-0.298685	0.090720	-0.133332	-0.329454	0.092518	-0.042861	-0.319611	0.073914	0.000975				0.420016	0.076967	-0.153771
9656	80.466667	-0.688602	0.662216	0.047548	-0.679234	0.648817	-0.160098	-0.601911	0.862804	0.068951	-0.304243	0.812884	0.213451	-0.631396	0.853532	-0.131816				-0.452268	1.152087	-0.035047	-0.446914	1.089119	-0.022499							-0.487782	0.711731	-0.293201	-0.298700	0.090742	-0.133341	-0.329392	0.092569	-0.042931	-0.319607	0.073922	0.000946				0.420017	0.076970	-0.153771
9657	80.475000	-0.688574	0.662265	0.047415	-0.679307	0.648817	-0.160153	-0.601871	0.862964	0.068622	-0.305819	0.812055	0.214425	-0.631297	0.853481	-0.132070				-0.450370	1.152699	-0.034892	-0.445707	1.089737	-0.022245							-0.487742	0.711474	-0.293403	-0.298721	0.090737	-0.133335	-0.329418	0.092537	-0.042955	-0.319624	0.073928	0.000926				0.420019	0.076963	-0.153778
9658	80.483333	-0.688579	0.662321	0.047289	-0.679245	0.648760	-0.160230	-0.601844	0.863127	0.068251	-0.307577	0.811266	0.215619	-0.631270	0.853457	-0.132343				-0.448484	1.153313	-0.034775	-0.444353	1.090239	-0.022279							-0.487731	0.711240	-0.293622	-0.298730	0.090756	-0.133338	-0.329452	0.092500	-0.042979	-0.319629	0.073921	0.000893				0.420019	0.076957	-0.153777
9659	80.491667	-0.688643	0.662400	0.047156	-0.679270	0.648739	-0.160308	-0.601939	0.863277	0.067970	-0.309533	0.810546	0.217084	-0.631159	0.853400	-0.132633				-0.446676	1.153898	-0.034773	-0.443158	1.090891	-0.022232							-0.487765	0.710998	-0.293851	-0.298745	0.090765	-0.133331	-0.329520	0.092457	-0.042971	-0.319624	0.073918	0.000874				0.420014	0.076957	-0.153773
9660	80.500000	-0.688653	0.662473	0.047020	-0.679307	0.648716	-0.160390	-0.601949	0.863423	0.067593	-0.311627	0.809871	0.218739	-0.631065	0.853343	-0.132935				-0.444913	1.154456	-0.034829	-0.441895	1.091601	-0.022244							-0.487832	0.710764	-0.294100	-0.298756	0.090784	-0.133333	-0.329570	0.092419	-0.042974	-0.319626	0.073915	0.000863				0.420016	0.076958	-0.153766
9661	80.508333	-0.688657	0.662544	0.046880	-0.679416	0.648694	-0.160499	-0.601990	0.863544	0.067200	-0.313891	0.809252	0.220598	-0.630907	0.853276	-0.133220				-0.443182	1.155012	-0.034945	-0.440655	1.091851	-0.022563							-0.487934	0.710530	-0.294355	-0.298754	0.090802	-0.133345	-0.329589	0.092408	-0.042996	-0.319623	0.073926	0.000842				0.420015	0.076967	-0.153765
9662	80.516667	-0.688675	0.662605	0.046734	-0.679530	0.648685	-0.160590	-0.602021	0.863664	0.066778	-0.316296	0.808666	0.222586	-0.630949	0.853251	-0.133553				-0.441510	1.155542	-0.035110	-0.439614	1.092327	-0.022670							-0.488053	0.710298	-0.294625	-0.298819	0.090734	-0.133301	-0.329588	0.092413	-0.043017	-0.319627	0.073940	0.000819				0.420011	0.076967	-0.153764
9663	80.525000	-0.688674	0.662663	0.046598	-0.679503	0.648624	-0.160681	-0.602090	0.863801	0.066399	-0.318850	0.808122	0.224676	-0.630914	0.853208	-0.133869				-0.439900	1.156052	-0.035374	-0.438594	1.092631	-0.023238							-0.488183	0.710063	-0.294898	-0.298788	0.090793	-0.133355	-0.329650	0.092380	-0.043004	-0.319624	0.073949	0.000818				0.420010	0.076960	-0.153766
9664	80.533333	-0.688673	0.662707	0.046458	-0.679606	0.648607	-0.160773	-0.602166	0.863912	0.065934	-0.321617	0.807746	0.227013	-0.630783	0.853103	-0.134202				-0.438323	1.156554	-0.035662	-0.437473	1.093134	-0.023668							-0.488318	0.709827	-0.295168	-0.298758	0.090849	-0.133404	-0.329678	0.092363	-0.043015	-0.319632	0.073953	0.000812				0.420013	0.076964	-0.153771
9665	80.541667	-0.688675	0.662727	0.046321	-0.679632	0.648569	-0.160860	-0.602286	0.864050	0.065535	-0.324369	0.807293	0.229206	-0.630810	0.853049	-0.134550				-0.436805	1.157070	-0.035997	-0.436631	1.093580	-0.023951							-0.488444	0.709583	-0.295419	-0.298769	0.090856	-0.133399	-0.329633	0.092404	-0.043053	-0.319632	0.073965	0.000801				0.420022	0.076925	-0.153749
9666	80.550000	-0.688671	0.662749	0.046190	-0.679654	0.648529	-0.160948	-0.602429	0.864174	0.065110	-0.327180	0.806967	0.231445	-0.630772	0.852980	-0.134894				-0.435334	1.157589	-0.036395	-0.435778	1.094081	-0.024300							-0.488564	0.709343	-0.295656	-0.298769	0.090871	-0.133403	-0.329630	0.092409	-0.043058	-0.319627	0.073967	0.000790				0.420010	0.076961	-0.153780
9667	80.558333	-0.688696	0.662764	0.046069	-0.679584	0.648446	-0.161046	-0.602569	0.864222	0.064612	-0.329993	0.806707	0.233667	-0.630687	0.852873	-0.135267				-0.433918	1.158103	-0.036775	-0.434829	1.094917	-0.024623							-0.488671	0.709112	-0.295878	-0.298777	0.090885	-0.133401	-0.329619	0.092415	-0.043080	-0.319632	0.073974	0.000782				0.420015	0.076962	-0.153783
9668	80.566667	-0.688616	0.662693	0.045923	-0.679501	0.648364	-0.161061	-0.602738	0.864279	0.064179	-0.332695	0.806477	0.235759	-0.630681	0.852776	-0.135661				-0.432495	1.158580	-0.037210	-0.434007	1.095392	-0.025041							-0.488759	0.708883	-0.296077	-0.298776	0.090890	-0.133402	-0.329581	0.092432	-0.043106	-0.319647	0.073965	0.000768				0.420016	0.076957	-0.153777
9669	80.575000	-0.688635	0.662670	0.045806	-0.679519	0.648307	-0.161155	-0.602911	0.864267	0.063718	-0.335541	0.806458	0.238031	-0.630656	0.852693	-0.136030				-0.431176	1.159060	-0.037652	-0.433162	1.095909	-0.025411							-0.488822	0.708660	-0.296264	-0.298789	0.090899	-0.133391	-0.329646	0.092396	-0.043089	-0.319643	0.073962	0.000756				0.420021	0.076922	-0.153751
9670	80.583333	-0.688653	0.662635	0.045680	-0.679525	0.648244	-0.161253	-0.603059	0.864288	0.063276	-0.338252	0.806462	0.240097	-0.630628	0.852609	-0.136379				-0.429897	1.159518	-0.038116	-0.432614	1.096345	-0.025726							-0.488881	0.708422	-0.296445	-0.298793	0.090896	-0.133387	-0.329612	0.092411	-0.043115	-0.319633	0.073975	0.000747				0.420016	0.076960	-0.153772
9671	80.591667	-0.688675	0.662587	0.045561	-0.679573	0.648189	-0.161361	-0.603226	0.864315	0.062892	-0.340861	0.806496	0.241964	-0.630509	0.852467	-0.136723				-0.428661	1.159912	-0.038612	-0.431605	1.096838	-0.026185							-0.488888	0.708212	-0.296598	-0.298790	0.090918	-0.133401	-0.329715	0.092325	-0.043086	-0.319641	0.073957	0.000740				0.420015	0.076957	-0.153767
9672	80.600000	-0.688708	0.662538	0.045455	-0.679624	0.648136	-0.161462	-0.603333	0.864324	0.062416	-0.343492	0.806602	0.243793	-0.630570	0.852392	-0.137060				-0.427482	1.160322	-0.039094	-0.430884	1.097261	-0.026661							-0.488901	0.707977	-0.296752	-0.298802	0.090906	-0.133395	-0.329678	0.092346	-0.043105	-0.319645	0.073954	0.000744				0.420015	0.076956	-0.153773
9673	80.608333	-0.688824	0.662510	0.045344	-0.679648	0.648073	-0.161558	-0.603592	0.864382	0.062135	-0.346010	0.806746	0.245429	-0.630538	0.852267	-0.137376				-0.426352	1.160722	-0.039588	-0.430207	1.097820	-0.026898							-0.488898	0.707733	-0.296915	-0.298829	0.090854	-0.133354	-0.329726	0.092301	-0.043085	-0.319647	0.073942	0.000747				0.420016	0.076961	-0.153772
9674	80.616667	-0.688876	0.662476	0.045238	-0.679681	0.648013	-0.161651	-0.603787	0.864427	0.061734	-0.348461	0.806961	0.246938	-0.630508	0.852131	-0.137677				-0.425272	1.161118	-0.040084	-0.429577	1.098083	-0.027565							-0.488885	0.707487	-0.297074	-0.298833	0.090857	-0.133341	-0.329759	0.092282	-0.043069	-0.319648	0.073952	0.000749				0.420017	0.076957	-0.153772
9675	80.625000	-0.688909	0.662443	0.045124	-0.679686	0.647921	-0.161750	-0.603971	0.864505	0.061360	-0.350728	0.807191	0.248207	-0.630569	0.852016	-0.137977				-0.424260	1.161528	-0.040551	-0.428930	1.098603	-0.027951							-0.488867	0.707223	-0.297231	-0.298810	0.090892	-0.133345	-0.329749	0.092298	-0.043068	-0.319646	0.073961	0.000754				0.420020	0.076961	-0.153773
9676	80.633333	-0.688888	0.662385	0.045005	-0.679690	0.647827	-0.161847	-0.604185	0.864628	0.061044	-0.352906	0.807451	0.249356	-0.630639	0.851888	-0.138269				-0.423283	1.161892	-0.041026	-0.428369	1.099003	-0.028377							-0.488843	0.706964	-0.297387	-0.298807	0.090881	-0.133314	-0.329676	0.092356	-0.043092	-0.319657	0.073957	0.000765				0.420021	0.076965	-0.153770
9677	80.641667	-0.689002	0.662377	0.044905	-0.679746	0.647748	-0.161921	-0.604424	0.864685	0.060664	-0.354913	0.807742	0.250346	-0.630626	0.851729	-0.138561				-0.422342	1.162144	-0.041560	-0.427799	1.099307	-0.028618							-0.488816	0.706686	-0.297557	-0.298780	0.090917	-0.133320	-0.329675	0.092363	-0.043077	-0.319645	0.073955	0.000767				0.420017	0.076962	-0.153773
9678	80.650000	-0.689068	0.662343	0.044796	-0.679802	0.647664	-0.161996	-0.604673	0.864794	0.060335	-0.356776	0.808006	0.251190	-0.630608	0.851573	-0.138857				-0.421540	1.162402	-0.041972	-0.427204	1.099587	-0.029120							-0.488792	0.706399	-0.297731	-0.298760	0.090943	-0.133330	-0.329621	0.092409	-0.043073	-0.319641	0.073968	0.000780				0.420022	0.076960	-0.153769
9679	80.658333	-0.689167	0.662300	0.044695	-0.679904	0.647575	-0.162067	-0.604927	0.864871	0.059944	-0.358437	0.808254	0.251886	-0.630722	0.851473	-0.139163				-0.420795	1.162539	-0.042432	-0.426834	1.099754	-0.029377							-0.488773	0.706123	-0.297899	-0.298746	0.090954	-0.133321	-0.329603	0.092431	-0.043060	-0.319639	0.073978	0.000799				0.420018	0.076962	-0.153771
9680	80.666667	-0.689291	0.662244	0.044603	-0.679846	0.647403	-0.162114	-0.605214	0.864986	0.059618	-0.359820	0.808304	0.252277	-0.630690	0.851317	-0.139471				-0.420138	1.162645	-0.042850	-0.426346	1.099862	-0.029862							-0.488756	0.705840	-0.298065	-0.298741	0.090952	-0.133325	-0.329604	0.092433	-0.043028	-0.319632	0.073973	0.000821				0.420019	0.076961	-0.153770
9681	80.675000	-0.689388	0.662168	0.044517	-0.680012	0.647351	-0.162184	-0.605509	0.865102	0.059303	-0.361185	0.808608	0.252876	-0.630765	0.851227	-0.139787				-0.419561	1.162660	-0.043332	-0.425888	1.100019	-0.030199							-0.488746	0.705540	-0.298223	-0.298726	0.090952	-0.133313	-0.329654	0.092398	-0.042980	-0.319634	0.073973	0.000843				0.420019	0.076959	-0.153779
9682	80.683333	-0.689518	0.662091	0.044440	-0.680189	0.647298	-0.162247	-0.605801	0.865225	0.058976	-0.362271	0.808700	0.253176	-0.630852	0.851150	-0.140097				-0.419091	1.162700	-0.043751	-0.425957	1.100068	-0.030556							-0.488744	0.705247	-0.298370	-0.298737	0.090934	-0.133297	-0.329592	0.092443	-0.042978	-0.319625	0.073953	0.000869				0.420018	0.076951	-0.153784
9683	80.691667	-0.689759	0.662037	0.044355	-0.680249	0.647196	-0.162304	-0.606074	0.865299	0.058606	-0.363162	0.808694	0.253353	-0.630912	0.851065	-0.140399				-0.418719	1.162720	-0.044205	-0.425481	1.100204	-0.031026							-0.488747	0.704970	-0.298509	-0.298740	0.090922	-0.133260	-0.329584	0.092430	-0.042950	-0.319619	0.073953	0.000891				0.420020	0.076958	-0.153785
9684	80.700000	-0.690005	0.661989	0.044281	-0.680317	0.647092	-0.162364	-0.606389	0.865402	0.058345	-0.363912	0.808612	0.253426	-0.630882	0.850935	-0.140704				-0.418353	1.162736	-0.044664	-0.425062	1.100185	-0.031431							-0.488764	0.704713	-0.298634	-0.298733	0.090936	-0.133233	-0.329546	0.092467	-0.042927	-0.319607	0.073950	0.000908				0.420017	0.076958	-0.153785
9685	80.708333	-0.690218	0.661906	0.044198	-0.680440	0.647009	-0.162431	-0.606661	0.865436	0.058017	-0.364492	0.808472	0.253370	-0.630993	0.850858	-0.140998				-0.418065	1.162749	-0.045117	-0.425052	1.100284	-0.031819							-0.488783	0.704475	-0.298745	-0.298734	0.090946	-0.133206	-0.329529	0.092475	-0.042902	-0.319592	0.073953	0.000930				0.420018	0.076962	-0.153779
9686	80.716667	-0.690399	0.661803	0.044120	-0.680560	0.646918	-0.162500	-0.606906	0.865552	0.057811	-0.364941	0.808286	0.253219	-0.631118	0.850783	-0.141277				-0.417817	1.162742	-0.045578	-0.424990	1.100273	-0.032217							-0.488812	0.704245	-0.298856	-0.298730	0.090963	-0.133177	-0.329503	0.092492	-0.042859	-0.319589	0.073952	0.000954				0.420015	0.076963	-0.153779
9687	80.725000	-0.690549	0.661675	0.044038	-0.680641	0.646801	-0.162568	-0.607074	0.865553	0.057489	-0.365263	0.808027	0.252965	-0.631255	0.850715	-0.141520				-0.417699	1.162754	-0.046005	-0.424817	1.100259	-0.032586							-0.488854	0.704022	-0.298962	-0.298782	0.090881	-0.133090	-0.329416	0.092570	-0.042863	-0.319568	0.073974	0.000978				0.420023	0.076923	-0.153748
9688	80.733333	-0.690691	0.661539	0.043970	-0.680728	0.646688	-0.162631	-0.607273	0.865546	0.057262	-0.365491	0.807735	0.252628	-0.631293	0.850575	-0.141736				-0.417598	1.162686	-0.046472	-0.424924	1.100270	-0.033049							-0.488896	0.703829	-0.299061	-0.298785	0.090877	-0.133068	-0.329334	0.092639	-0.042846	-0.319561	0.073987	0.000987				0.420012	0.076958	-0.153778
9689	80.741667	-0.690868	0.661437	0.043938	-0.680889	0.646591	-0.162698	-0.607410	0.865568	0.057082	-0.365611	0.807420	0.252202	-0.631402	0.850478	-0.141914				-0.417590	1.162637	-0.046904	-0.424912	1.100269	-0.033434							-0.488959	0.703624	-0.299156	-0.298733	0.090936	-0.133097	-0.329294	0.092681	-0.042844	-0.319554	0.073980	0.001019				0.420017	0.076952	-0.153782
9690	80.750000	-0.691029	0.661354	0.043906	-0.680977	0.646487	-0.162743	-0.607523	0.865587	0.056926	-0.365645	0.807092	0.251726	-0.631585	0.850387	-0.142066				-0.417625	1.162568	-0.047374	-0.425332	1.100202	-0.033827							-0.489023	0.703443	-0.299247	-0.298730	0.090935	-0.133081	-0.329261	0.092688	-0.042811	-0.319554	0.073978	0.001047				0.420015	0.076952	-0.153792
9691	80.758333	-0.691292	0.661339	0.043887	-0.681031	0.646382	-0.162776	-0.607610	0.865606	0.056793	-0.365611	0.806738	0.251192	-0.631726	0.850300	-0.142192				-0.417739	1.162479	-0.047853	-0.425212	1.100188	-0.034329							-0.489114	0.703267	-0.299326	-0.298728	0.090933	-0.133051	-0.329281	0.092683	-0.042774	-0.319550	0.073971	0.001068				0.420019	0.076951	-0.153791
9692	80.766667	-0.691405	0.661295	0.043862	-0.681097	0.646285	-0.162790	-0.607668	0.865622	0.056680	-0.365526	0.806329	0.250607	-0.631891	0.850223	-0.142303				-0.417874	1.162406	-0.048343	-0.425219	1.100119	-0.034857							-0.489219	0.703111	-0.299414	-0.298728	0.090941	-0.133011	-0.329351	0.092643	-0.042700	-0.319546	0.073969	0.001093				0.420016	0.076957	-0.153788
9693	80.775000	-0.691492	0.661276	0.043833	-0.681277	0.646254	-0.162783	-0.607692	0.865632	0.056579	-0.365380	0.805865	0.249968	-0.632078	0.850174	-0.142367				-0.418063	1.162347	-0.048787	-0.425472	1.099903	-0.035342							-0.489342	0.702961	-0.299494	-0.298724	0.090951	-0.132983	-0.329301	0.092678	-0.042695	-0.319545	0.073958	0.001106				0.420013	0.076961	-0.153791
9694	80.783333	-0.691555	0.661270	0.043813	-0.681321	0.646155	-0.162780	-0.607699	0.865643	0.056502	-0.365208	0.805373	0.249305	-0.632273	0.850120	-0.142406				-0.418307	1.162286	-0.049293	-0.425691	1.099753	-0.035904							-0.489476	0.702818	-0.299567	-0.298725	0.090966	-0.132956	-0.329301	0.092664	-0.042664	-0.319537	0.073959	0.001116				0.420011	0.076965	-0.153786
9695	80.791667	-0.691589	0.661267	0.043806	-0.681418	0.646101	-0.162770	-0.607683	0.865645	0.056449	-0.364975	0.804862	0.248584	-0.632352	0.850003	-0.142434				-0.418549	1.162160	-0.049858	-0.425716	1.099797	-0.036340							-0.489626	0.702688	-0.299639	-0.298721	0.090979	-0.132923	-0.329280	0.092681	-0.042639	-0.319533	0.073942	0.001139				0.420012	0.076969	-0.153789
9696	80.800000	-0.691507	0.661238	0.043804	-0.681656	0.646110	-0.162739	-0.607654	0.865651	0.056411	-0.364690	0.804400	0.247885	-0.632605	0.849991	-0.142409				-0.418775	1.162076	-0.050430	-0.425870	1.099778	-0.036723							-0.489785	0.702558	-0.299709	-0.298717	0.090991	-0.132902	-0.329233	0.092709	-0.042623	-0.319538	0.073938	0.001150				0.420011	0.076964	-0.153782
9697	80.808333	-0.691576	0.661266	0.043838	-0.681650	0.646014	-0.162722	-0.607599	0.865649	0.056385	-0.364285	0.803949	0.247107	-0.632667	0.849871	-0.142396				-0.419094	1.162079	-0.050952	-0.426387	1.099593	-0.037348							-0.489962	0.702438	-0.299771	-0.298711	0.090973	-0.132886	-0.329213	0.092732	-0.042584	-0.319532	0.073938	0.001171				0.420016	0.076962	-0.153789
9698	80.816667	-0.691546	0.661259	0.043871	-0.681730	0.645970	-0.162682	-0.607530	0.865648	0.056373	-0.363829	0.803585	0.246366	-0.632830	0.849801	-0.142362				-0.419377	1.162080	-0.051506	-0.426557	1.099736	-0.037707							-0.490146	0.702325	-0.299828	-0.298712	0.090949	-0.132864	-0.329114	0.092797	-0.042597	-0.319523	0.073939	0.001194				0.420020	0.076948	-0.153785
9699	80.825000	-0.691495	0.661259	0.043902	-0.681797	0.645933	-0.162639	-0.607446	0.865650	0.056365	-0.363305	0.803229	0.245562	-0.632554	0.849596	-0.142271				-0.419622	1.162133	-0.052053	-0.426777	1.099684	-0.038489							-0.490323	0.702215	-0.299875	-0.298712	0.090928	-0.132831	-0.329048	0.092845	-0.042585	-0.319522	0.073937	0.001218				0.420027	0.076951	-0.153784
9700	80.833333	-0.691428	0.661265	0.043927	-0.681860	0.645907	-0.162599	-0.607343	0.865665	0.056371	-0.362795	0.803012	0.244858	-0.632838	0.849605	-0.142174				-0.419854	1.162196	-0.052671	-0.427022	1.099800	-0.038942							-0.490503	0.702116	-0.299908	-0.298705	0.090647	-0.132666	-0.328972	0.092909	-0.042593	-0.319528	0.073942	0.001249				0.420023	0.076958	-0.153776
9701	80.841667	-0.691334	0.661291	0.043943	-0.681921	0.645893	-0.162561	-0.607221	0.865679	0.056362	-0.362242	0.802813	0.244096	-0.633364	0.849579	-0.142187				-0.420102	1.162338	-0.053227	-0.427215	1.099872	-0.039471							-0.490672	0.702020	-0.299933	-0.298697	0.090943	-0.132785	-0.328960	0.092917	-0.042595	-0.319533	0.073937	0.001263				0.420024	0.076964	-0.153774
9702	80.850000	-0.691093	0.661281	0.043946	-0.681823	0.645815	-0.162512	-0.607156	0.865675	0.056390	-0.361695	0.802634	0.243323	-0.633509	0.849489	-0.142117				-0.420326	1.162472	-0.053786	-0.427527	1.100031	-0.039913							-0.490825	0.701917	-0.299956	-0.298694	0.090940	-0.132770	-0.329019	0.092855	-0.042563	-0.319527	0.073920	0.001250				0.420022	0.076958	-0.153782
9703	80.858333	-0.690972	0.661341	0.043963	-0.681962	0.645880	-0.162473	-0.607045	0.865699	0.056379	-0.361137	0.802498	0.242553	-0.633705	0.849426	-0.142039				-0.420561	1.162642	-0.054338	-0.427837	1.100217	-0.040355							-0.490970	0.701823	-0.299966	-0.298694	0.090936	-0.132759	-0.329040	0.092825	-0.042559	-0.319534	0.073900	0.001247				0.420022	0.076954	-0.153780
9704	80.866667	-0.690833	0.661412	0.043982	-0.681944	0.645883	-0.162414	-0.606907	0.865746	0.056370	-0.360582	0.802397	0.241784	-0.633793	0.849344	-0.141970				-0.420811	1.162788	-0.054850	-0.428206	1.100442	-0.040720							-0.491098	0.701733	-0.299964	-0.298699	0.090941	-0.132753	-0.329030	0.092838	-0.042564	-0.319546	0.073875	0.001246				0.420021	0.076961	-0.153780
9705	80.875000	-0.690693	0.661493	0.044007	-0.681966	0.645918	-0.162363	-0.606783	0.865832	0.056415	-0.359996	0.802328	0.241027	-0.633732	0.849230	-0.141895				-0.421060	1.162933	-0.055283	-0.428217	1.100547	-0.041224							-0.491214	0.701641	-0.299954	-0.298693	0.090800	-0.132680	-0.329099	0.092783	-0.042534	-0.319545	0.073883	0.001254				0.420017	0.076964	-0.153775
9706	80.883333	-0.690555	0.661577	0.044032	-0.681984	0.645951	-0.162313	-0.606646	0.865867	0.056397	-0.359392	0.802324	0.240288	-0.633588	0.849093	-0.141820				-0.421340	1.162997	-0.055776	-0.428439	1.100504	-0.041771							-0.491317	0.701542	-0.299948	-0.298697	0.090944	-0.132735	-0.329065	0.092810	-0.042555	-0.319553	0.073880	0.001254				0.420017	0.076966	-0.153775
9707	80.891667	-0.690467	0.661682	0.044074	-0.681996	0.645975	-0.162265	-0.606497	0.865902	0.056375	-0.358724	0.802365	0.239600	-0.633945	0.849097	-0.141799				-0.421613	1.163027	-0.056268	-0.428571	1.100569	-0.042242							-0.491415	0.701429	-0.299940	-0.298701	0.090766	-0.132672	-0.329119	0.092780	-0.042521	-0.319561	0.073872	0.001258				0.420014	0.076963	-0.153776
9708	80.900000	-0.690375	0.661774	0.044111	-0.682006	0.645987	-0.162225	-0.606324	0.865894	0.056288	-0.358020	0.802474	0.238934	-0.634218	0.849041	-0.141798				-0.421935	1.163075	-0.056726	-0.428815	1.100584	-0.042738							-0.491489	0.701310	-0.299933	-0.298707	0.090890	-0.132747	-0.328999	0.092856	-0.042570	-0.319569	0.073860	0.001257				0.420016	0.076956	-0.153783
9709	80.908333	-0.690228	0.661841	0.044123	-0.682182	0.646066	-0.162205	-0.606184	0.865956	0.056321	-0.357249	0.802655	0.238314	-0.633837	0.848830	-0.141702				-0.422264	1.163080	-0.057219	-0.429014	1.100608	-0.043168							-0.491556	0.701179	-0.299930	-0.298697	0.090888	-0.132756	-0.329049	0.092835	-0.042549	-0.319566	0.073878	0.001267				0.420016	0.076957	-0.153786
9710	80.916667	-0.690091	0.661914	0.044132	-0.682018	0.645983	-0.162163	-0.606016	0.865948	0.056240	-0.356433	0.802884	0.237708	-0.633873	0.848713	-0.141679				-0.422563	1.163013	-0.057803	-0.429260	1.100558	-0.043657							-0.491610	0.701031	-0.299935	-0.298701	0.090882	-0.132750	-0.329032	0.092845	-0.042554	-0.319554	0.073886	0.001268				0.420017	0.076960	-0.153785
9711	80.925000	-0.689914	0.661968	0.044134	-0.682180	0.646049	-0.162146	-0.605876	0.866002	0.056245	-0.355574	0.803178	0.237133	-0.633908	0.848573	-0.141676				-0.423067	1.163027	-0.058253	-0.429475	1.100677	-0.044062							-0.491666	0.700865	-0.299957	-0.298691	0.090745	-0.132692	-0.328983	0.092868	-0.042568	-0.319573	0.073879	0.001276				0.420012	0.076964	-0.153791
9712	80.933333	-0.689802	0.662051	0.044145	-0.682170	0.646043	-0.162111	-0.605731	0.866027	0.056202	-0.354682	0.803474	0.236569	-0.633948	0.848465	-0.141649				-0.423338	1.162965	-0.058816	-0.429656	1.100630	-0.044579							-0.491686	0.700698	-0.299972	-0.298694	0.090872	-0.132752	-0.329029	0.092824	-0.042533	-0.319575	0.073858	0.001282				0.420018	0.076963	-0.153790
9713	80.941667	-0.689695	0.662132	0.044157	-0.682158	0.646040	-0.162064	-0.605615	0.866091	0.056190	-0.353795	0.803800	0.235990	-0.633952	0.848336	-0.141657				-0.423781	1.162932	-0.059330	-0.430124	1.100372	-0.045171							-0.491710	0.700525	-0.300011	-0.298692	0.090865	-0.132758	-0.329041	0.092812	-0.042532	-0.319578	0.073855	0.001280				0.420019	0.076960	-0.153781
9714	80.950000	-0.689595	0.662212	0.044167	-0.682135	0.646041	-0.162018	-0.605493	0.866195	0.056190	-0.352914	0.804098	0.235393	-0.634060	0.848310	-0.141609				-0.424110	1.162898	-0.059853	-0.430374	1.100382	-0.045690							-0.491735	0.700357	-0.300058	-0.298690	0.090840	-0.132760	-0.329089	0.092774	-0.042494	-0.319578	0.073844	0.001283				0.420021	0.076954	-0.153778
9715	80.958333	-0.689452	0.662264	0.044191	-0.682114	0.646042	-0.161973	-0.605426	0.866280	0.056175	-0.352053	0.804418	0.234783	-0.634082	0.848205	-0.141640				-0.424270	1.162842	-0.060460	-0.430760	1.100385	-0.046081							-0.491767	0.700165	-0.300112	-0.298690	0.090829	-0.132774	-0.328971	0.092858	-0.042539	-0.319583	0.073842	0.001290				0.420022	0.076965	-0.153781
9716	80.966667	-0.689385	0.662320	0.044205	-0.682097	0.646045	-0.161937	-0.605359	0.866369	0.056130	-0.351213	0.804696	0.234133	-0.634151	0.848140	-0.141656				-0.424572	1.162873	-0.060985	-0.430831	1.100395	-0.046693							-0.491774	0.700008	-0.300165	-0.298700	0.090804	-0.132779	-0.328984	0.092846	-0.042527	-0.319578	0.073833	0.001297				0.420018	0.076968	-0.153780
9717	80.975000	-0.689378	0.662392	0.044217	-0.682076	0.646040	-0.161913	-0.605317	0.866458	0.056077	-0.350402	0.804944	0.233457	-0.634432	0.848132	-0.141710				-0.424842	1.162908	-0.061570	-0.430995	1.100679	-0.047058							-0.491793	0.699841	-0.300231	-0.298706	0.090779	-0.132796	-0.329011	0.092823	-0.042510	-0.319572	0.073830	0.001305				0.420022	0.076963	-0.153786
9718	80.983333	-0.689287	0.662417	0.044214	-0.682055	0.646026	-0.161901	-0.605293	0.866547	0.056013	-0.349613	0.805183	0.232755	-0.634784	0.848147	-0.141785				-0.425118	1.162962	-0.062145	-0.431470	1.100572	-0.047471							-0.491806	0.699683	-0.300301	-0.298708	0.090774	-0.132812	-0.329045	0.092799	-0.042479	-0.319568	0.073837	0.001305				0.420015	0.076965	-0.153795
9719	80.991667	-0.689261	0.662433	0.044203	-0.682035	0.646003	-0.161904	-0.605284	0.866621	0.055937	-0.348826	0.805349	0.232006	-0.634821	0.848054	-0.141850				-0.425351	1.163008	-0.062791	-0.431827	1.100668	-0.048016							-0.491821	0.699543	-0.300358	-0.298713	0.090760	-0.132832	-0.329021	0.092823	-0.042489	-0.319571	0.073839	0.001314				0.420010	0.076958	-0.153796
9720	81.000000	-0.689340	0.662493	0.044200	-0.682019	0.645974	-0.161914	-0.605283	0.866690	0.055852	-0.348052	0.805486	0.231220	-0.634839	0.847937	-0.141940				-0.425624	1.163094	-0.063400	-0.432010	1.100648	-0.048688							-0.491831	0.699416	-0.300412	-0.298711	0.090756	-0.132850	-0.328956	0.092872	-0.042505	-0.319562	0.073847	0.001323				0.420026	0.076883	-0.153735
9721	81.008333	-0.689339	0.662515	0.044185	-0.682005	0.645950	-0.161932	-0.605294	0.866753	0.055757	-0.347278	0.805570	0.230411	-0.634875	0.847840	-0.142029				-0.426031	1.163196	-0.064017	-0.432238	1.101010	-0.049084							-0.491838	0.699306	-0.300464	-0.298723	0.090747	-0.132863	-0.328986	0.092857	-0.042487	-0.319558	0.073850	0.001319				0.420006	0.076965	-0.153792
9722	81.016667	-0.689269	0.662488	0.044154	-0.681992	0.645922	-0.161956	-0.605304	0.866806	0.055658	-0.346434	0.805546	0.229438	-0.634905	0.847753	-0.142123				-0.426328	1.163250	-0.064704	-0.432682	1.100980	-0.049638							-0.491844	0.699209	-0.300519	-0.298729	0.090737	-0.132864	-0.328925	0.092905	-0.042505	-0.319552	0.073864	0.001312				0.420010	0.076963	-0.153788
9723	81.025000	-0.689299	0.662498	0.044139	-0.681985	0.645893	-0.161982	-0.605322	0.866845	0.055549	-0.345726	0.805557	0.228617	-0.634936	0.847677	-0.142239				-0.426591	1.163291	-0.065424	-0.432797	1.100910	-0.050572							-0.491848	0.699118	-0.300579	-0.298725	0.090740	-0.132877	-0.328841	0.092963	-0.042541	-0.319553	0.073865	0.001319				0.420018	0.076927	-0.153755
9724	81.033333	-0.689333	0.662513	0.044121	-0.681982	0.645859	-0.162006	-0.605357	0.866889	0.055445	-0.345064	0.805495	0.227776	-0.634989	0.847608	-0.142351				-0.426904	1.163357	-0.066108	-0.433122	1.100921	-0.051200							-0.491849	0.699034	-0.300638	-0.298732	0.090723	-0.132886	-0.328864	0.092957	-0.042517	-0.319561	0.073859	0.001331				0.420025	0.076895	-0.153716
9725	81.041667	-0.689379	0.662522	0.044103	-0.681993	0.645834	-0.162032	-0.605405	0.866925	0.055340	-0.344367	0.805323	0.226818	-0.635043	0.847551	-0.142470				-0.427211	1.163372	-0.066872	-0.433557	1.101088	-0.051850							-0.491853	0.698963	-0.300720	-0.298751	0.090694	-0.132881	-0.328899	0.092914	-0.042484	-0.319550	0.073852	0.001330				0.420010	0.076963	-0.153784
9726	81.050000	-0.689427	0.662528	0.044083	-0.682008	0.645803	-0.162060	-0.605448	0.866969	0.055238	-0.343712	0.805073	0.225819	-0.635082	0.847477	-0.142612				-0.427494	1.163425	-0.067596	-0.433843	1.101122	-0.052410							-0.491856	0.698894	-0.300807	-0.298753	0.090672	-0.132905	-0.329038	0.092795	-0.042411	-0.319557	0.073832	0.001331				0.420011	0.076953	-0.153789
9727	81.058333	-0.689472	0.662525	0.044063	-0.682033	0.645769	-0.162088	-0.605518	0.866957	0.055093	-0.343105	0.804754	0.224793	-0.635146	0.847423	-0.142742				-0.427798	1.163499	-0.068313	-0.434410	1.101194	-0.053067							-0.491866	0.698842	-0.300904	-0.298758	0.090659	-0.132923	-0.328958	0.092859	-0.042467	-0.319563	0.073829	0.001341				0.420011	0.076958	-0.153799
9728	81.066667	-0.689583	0.662541	0.044049	-0.682055	0.645730	-0.162117	-0.605599	0.866945	0.054969	-0.342505	0.804398	0.223740	-0.634803	0.847271	-0.142784				-0.428083	1.163539	-0.069036	-0.434631	1.101377	-0.053702							-0.491878	0.698796	-0.301005	-0.298763	0.090659	-0.132933	-0.328960	0.092874	-0.042456	-0.319554	0.073836	0.001336				0.420010	0.076954	-0.153797
9729	81.075000	-0.689572	0.662503	0.044035	-0.682041	0.645667	-0.162148	-0.605683	0.866939	0.054874	-0.341915	0.804015	0.222665	-0.634947	0.847215	-0.142914				-0.428371	1.163581	-0.069740	-0.435188	1.101435	-0.054068							-0.491915	0.698741	-0.301118	-0.298769	0.090646	-0.132936	-0.328913	0.092893	-0.042487	-0.319558	0.073848	0.001334				0.420010	0.076962	-0.153801
9730	81.083333	-0.689633	0.662471	0.044021	-0.682106	0.645636	-0.162170	-0.605772	0.866927	0.054782	-0.341326	0.803610	0.221576	-0.634965	0.847098	-0.143029				-0.428700	1.163576	-0.070470	-0.435392	1.101746	-0.054574							-0.491942	0.698706	-0.301208	-0.298776	0.090648	-0.132934	-0.328882	0.092916	-0.042511	-0.319554	0.073847	0.001328				0.420013	0.076962	-0.153793
9731	81.091667	-0.689714	0.662437	0.044000	-0.682051	0.645541	-0.162214	-0.605864	0.866907	0.054709	-0.340727	0.803243	0.220496	-0.635108	0.847039	-0.143088				-0.429030	1.163599	-0.071135	-0.435978	1.101453	-0.055477							-0.491985	0.698662	-0.301306	-0.298785	0.090652	-0.132933	-0.328884	0.092940	-0.042500	-0.319548	0.073858	0.001326				0.420017	0.076933	-0.153762
9732	81.100000	-0.689813	0.662408	0.043982	-0.682070	0.645475	-0.162247	-0.605986	0.866887	0.054661	-0.340004	0.802778	0.219246	-0.635214	0.846928	-0.143164				-0.429354	1.163594	-0.071787	-0.436469	1.101581	-0.055859							-0.492031	0.698613	-0.301404	-0.298794	0.090644	-0.132936	-0.328893	0.092938	-0.042482	-0.319537	0.073877	0.001326				0.420026	0.076899	-0.153724
9733	81.108333	-0.689847	0.662352	0.043963	-0.682094	0.645399	-0.162291	-0.606084	0.866861	0.054587	-0.339500	0.802501	0.218301	-0.635379	0.846853	-0.143206				-0.429730	1.163601	-0.072429	-0.436924	1.101540	-0.056585							-0.492085	0.698549	-0.301501	-0.298808	0.090626	-0.132935	-0.328863	0.092956	-0.042493	-0.319535	0.073874	0.001335				0.420016	0.076939	-0.153751
9734	81.116667	-0.689954	0.662306	0.043938	-0.682112	0.645317	-0.162330	-0.606224	0.866833	0.054564	-0.338899	0.802149	0.217198	-0.635508	0.846722	-0.143264				-0.430100	1.163618	-0.073049	-0.437410	1.101625	-0.057051							-0.492146	0.698476	-0.301604	-0.298828	0.090590	-0.132942	-0.328824	0.092981	-0.042515	-0.319536	0.073869	0.001328				0.420005	0.076971	-0.153784
9735	81.125000	-0.690056	0.662272	0.043921	-0.682128	0.645232	-0.162372	-0.606351	0.866795	0.054530	-0.338265	0.801730	0.215985	-0.635743	0.846646	-0.143292				-0.430481	1.163667	-0.073629	-0.437883	1.101700	-0.057612							-0.492209	0.698396	-0.301686	-0.298835	0.090569	-0.132968	-0.328927	0.092899	-0.042477	-0.319538	0.073863	0.001328				0.420006	0.076959	-0.153791
9736	81.133333	-0.690163	0.662250	0.043912	-0.682140	0.645150	-0.162401	-0.606490	0.866721	0.054461	-0.337668	0.801324	0.214757	-0.635911	0.846535	-0.143310				-0.430842	1.163723	-0.074213	-0.438412	1.101772	-0.058155							-0.492276	0.698314	-0.301778	-0.298853	0.090521	-0.132986	-0.329002	0.092840	-0.042454	-0.319545	0.073851	0.001317				0.420007	0.076949	-0.153794
9737	81.141667	-0.690241	0.662213	0.043917	-0.682231	0.645101	-0.162427	-0.606645	0.866684	0.054435	-0.337208	0.801010	0.213647	-0.636093	0.846402	-0.143346				-0.431251	1.163836	-0.074736	-0.438900	1.101908	-0.058643							-0.492343	0.698226	-0.301843	-0.298871	0.090507	-0.133009	-0.329000	0.092826	-0.042481	-0.319553	0.073835	0.001307				0.420005	0.076945	-0.153805
9738	81.150000	-0.690316	0.662183	0.043927	-0.682245	0.645040	-0.162430	-0.606819	0.866645	0.054412	-0.336807	0.800716	0.212515	-0.636286	0.846286	-0.143354				-0.431663	1.163962	-0.075229	-0.439382	1.102049	-0.059119							-0.492408	0.698146	-0.301898	-0.298880	0.090489	-0.133018	-0.329014	0.092803	-0.042495	-0.319550	0.073830	0.001300				0.420008	0.076949	-0.153802
9739	81.158333	-0.690386	0.662154	0.043945	-0.682257	0.644986	-0.162425	-0.607023	0.866612	0.054388	-0.336290	0.800282	0.211162	-0.636499	0.846170	-0.143362				-0.432100	1.164060	-0.075712	-0.439962	1.102183	-0.059589							-0.492465	0.698066	-0.301922	-0.298899	0.090497	-0.133028	-0.329026	0.092800	-0.042503	-0.319547	0.073836	0.001292				0.420015	0.076917	-0.153757
9740	81.166667	-0.690452	0.662120	0.043972	-0.682126	0.644857	-0.162400	-0.607259	0.866578	0.054371	-0.335934	0.799967	0.209941	-0.636746	0.846032	-0.143400				-0.432574	1.164218	-0.076095	-0.440602	1.102333	-0.060044							-0.492526	0.697998	-0.301935	-0.298917	0.090506	-0.133020	-0.329072	0.092771	-0.042496	-0.319552	0.073852	0.001281				0.420004	0.076964	-0.153781
9741	81.175000	-0.690500	0.662055	0.043992	-0.682138	0.644802	-0.162392	-0.607533	0.866538	0.054356	-0.335646	0.799649	0.208741	-0.636974	0.845910	-0.143397				-0.433098	1.164329	-0.076473	-0.441193	1.102423	-0.060417							-0.492581	0.697925	-0.301937	-0.298928	0.090497	-0.133036	-0.328997	0.092823	-0.042542	-0.319538	0.073865	0.001266				0.420015	0.076932	-0.153742
9742	81.183333	-0.690575	0.661987	0.044014	-0.682146	0.644732	-0.162389	-0.607835	0.866493	0.054340	-0.335432	0.799349	0.207572	-0.637162	0.845721	-0.143430				-0.433657	1.164425	-0.076776	-0.441819	1.102579	-0.060732							-0.492628	0.697857	-0.301921	-0.298944	0.090479	-0.133043	-0.328929	0.092871	-0.042584	-0.319541	0.073882	0.001255				0.420007	0.076970	-0.153773
9743	81.191667	-0.690580	0.661841	0.044001	-0.682145	0.644650	-0.162391	-0.608157	0.866391	0.054273	-0.335341	0.799041	0.206491	-0.637390	0.845538	-0.143469				-0.434271	1.164461	-0.077098	-0.442555	1.102555	-0.061084							-0.492672	0.697791	-0.301900	-0.298957	0.090461	-0.133063	-0.328958	0.092856	-0.042601	-0.319539	0.073886	0.001240				0.420005	0.076970	-0.153780
9744	81.200000	-0.690669	0.661733	0.044018	-0.682145	0.644555	-0.162399	-0.608488	0.866325	0.054256	-0.335378	0.798721	0.205521	-0.637643	0.845362	-0.143498				-0.434945	1.164464	-0.077374	-0.443189	1.102576	-0.061343							-0.492710	0.697735	-0.301874	-0.298969	0.090431	-0.133086	-0.328937	0.092876	-0.042656	-0.319542	0.073890	0.001225				0.420008	0.076959	-0.153788
9745	81.208333	-0.690767	0.661624	0.044043	-0.682145	0.644451	-0.162404	-0.608821	0.866240	0.054247	-0.335620	0.798338	0.204728	-0.637950	0.845208	-0.143541				-0.435673	1.164487	-0.077541	-0.443980	1.102617	-0.061568							-0.492741	0.697689	-0.301840	-0.298989	0.090403	-0.133114	-0.329034	0.092807	-0.042643	-0.319551	0.073872	0.001207				0.420010	0.076952	-0.153802
9746	81.216667	-0.690879	0.661513	0.044072	-0.682101	0.644322	-0.162423	-0.609124	0.866145	0.054218	-0.336050	0.797888	0.204119	-0.638157	0.844996	-0.143585				-0.436441	1.164457	-0.077726	-0.444681	1.102594	-0.061833							-0.492775	0.697654	-0.301800	-0.298997	0.090395	-0.133154	-0.329172	0.092710	-0.042621	-0.319556	0.073864	0.001193				0.420025	0.076867	-0.153739
9747	81.225000	-0.690983	0.661404	0.044095	-0.682114	0.644222	-0.162416	-0.609415	0.866013	0.054167	-0.336721	0.797390	0.203772	-0.638431	0.844838	-0.143584				-0.437260	1.164487	-0.077843	-0.445367	1.102629	-0.061992							-0.492815	0.697633	-0.301747	-0.299005	0.090400	-0.133182	-0.329249	0.092643	-0.042623	-0.319557	0.073876	0.001157				0.420006	0.076948	-0.153809
9748	81.233333	-0.691083	0.661303	0.044118	-0.682169	0.644144	-0.162407	-0.609689	0.865931	0.054170	-0.337587	0.796866	0.203652	-0.639216	0.844864	-0.143577				-0.438096	1.164507	-0.077949	-0.446164	1.102535	-0.062187							-0.492870	0.697620	-0.301687	-0.299017	0.090411	-0.133198	-0.329206	0.092665	-0.042682	-0.319562	0.073867	0.001147				0.420010	0.076955	-0.153803
9749	81.241667	-0.691231	0.661238	0.044152	-0.682159	0.644042	-0.162395	-0.609968	0.865849	0.054186	-0.338703	0.796325	0.203847	-0.639508	0.844745	-0.143540				-0.438957	1.164514	-0.078064	-0.447028	1.102515	-0.062317							-0.492951	0.697626	-0.301621	-0.299032	0.090418	-0.133212	-0.329307	0.092595	-0.042651	-0.319555	0.073872	0.001122				0.420010	0.076932	-0.153765
9750	81.250000	-0.691370	0.661168	0.044178	-0.682189	0.643951	-0.162379	-0.610258	0.865774	0.054205	-0.340032	0.795782	0.204295	-0.639805	0.844624	-0.143497				-0.439838	1.164573	-0.078129	-0.447869	1.102538	-0.062519							-0.493053	0.697636	-0.301553	-0.299038	0.090421	-0.133232	-0.329308	0.092595	-0.042686	-0.319548	0.073896	0.001104				0.419999	0.076979	-0.153788
9751	81.258333	-0.691433	0.661061	0.044200	-0.682259	0.643873	-0.162363	-0.610576	0.865653	0.054205	-0.341655	0.795203	0.205063	-0.640038	0.844454	-0.143483				-0.440727	1.164611	-0.078200	-0.448617	1.102600	-0.062550							-0.493183	0.697655	-0.301483	-0.299049	0.090412	-0.133251	-0.329302	0.092600	-0.042704	-0.319548	0.073894	0.001090				0.420002	0.076975	-0.153784
9752	81.266667	-0.691486	0.660944	0.044222	-0.682255	0.643771	-0.162336	-0.610875	0.865561	0.054215	-0.343534	0.794593	0.206072	-0.640270	0.844317	-0.143447				-0.441624	1.164685	-0.078231	-0.449390	1.102606	-0.062687							-0.493334	0.697687	-0.301412	-0.299049	0.090392	-0.133277	-0.329241	0.092649	-0.042763	-0.319555	0.073900	0.001081				0.420019	0.076897	-0.153728
9753	81.275000	-0.691523	0.660826	0.044245	-0.682330	0.643680	-0.162321	-0.611193	0.865466	0.054234	-0.345751	0.793951	0.207319	-0.640570	0.844231	-0.143427				-0.442518	1.164745	-0.078224	-0.450098	1.102636	-0.062646							-0.493512	0.697738	-0.301334	-0.299058	0.090383	-0.133301	-0.329241	0.092652	-0.042804	-0.319564	0.073914	0.001063				0.420006	0.076967	-0.153791
9754	81.283333	-0.691555	0.660707	0.044260	-0.682401	0.643602	-0.162298	-0.611451	0.865377	0.054180	-0.348232	0.793265	0.208746	-0.640797	0.844120	-0.143409				-0.443395	1.164758	-0.078202	-0.450792	1.102481	-0.062777							-0.493695	0.697810	-0.301255	-0.299061	0.090370	-0.133325	-0.329292	0.092605	-0.042805	-0.319572	0.073915	0.001043				0.420009	0.076957	-0.153799
9755	81.291667	-0.691554	0.660579	0.044269	-0.682402	0.643505	-0.162266	-0.611810	0.865262	0.054206	-0.351079	0.792535	0.210308	-0.641018	0.844017	-0.143394				-0.444280	1.164821	-0.078107	-0.451520	1.102598	-0.062647							-0.493897	0.697909	-0.301170	-0.299056	0.090369	-0.133351	-0.329309	0.092586	-0.042860	-0.319578	0.073897	0.001015				0.420011	0.076943	-0.153801
9756	81.300000	-0.691560	0.660463	0.044285	-0.682487	0.643446	-0.162239	-0.612129	0.865193	0.054214	-0.354195	0.791764	0.211951	-0.640824	0.843820	-0.143317				-0.445158	1.164899	-0.077962	-0.452133	1.102602	-0.062513							-0.494094	0.698037	-0.301078	-0.299061	0.090361	-0.133367	-0.329378	0.092528	-0.042862	-0.319584	0.073888	0.000989				0.420017	0.076944	-0.153804
9757	81.308333	-0.691667	0.660416	0.044329	-0.682537	0.643394	-0.162208	-0.612546	0.865094	0.054254	-0.357749	0.791131	0.213792	-0.641024	0.843745	-0.143274				-0.446005	1.165009	-0.077749	-0.452731	1.102661	-0.062280							-0.494300	0.698201	-0.300983	-0.299057	0.090395	-0.133393	-0.329427	0.092500	-0.042892	-0.319584	0.073911	0.000956				0.420014	0.076949	-0.153796
9758	81.316667	-0.691707	0.660345	0.044357	-0.682542	0.643348	-0.162172	-0.613006	0.865015	0.054329	-0.361451	0.790365	0.215480	-0.641218	0.843682	-0.143238				-0.446835	1.165149	-0.077497	-0.453320	1.102844	-0.062082							-0.494495	0.698388	-0.300893	-0.299055	0.090420	-0.133414	-0.329413	0.092511	-0.042944	-0.319592	0.073904	0.000931				0.420009	0.076963	-0.153786
9759	81.325000	-0.691670	0.660222	0.044361	-0.682637	0.643325	-0.162153	-0.613471	0.864946	0.054351	-0.365409	0.789660	0.217151	-0.641413	0.843621	-0.143209				-0.447658	1.165318	-0.077252	-0.454006	1.102976	-0.061654							-0.494686	0.698583	-0.300782	-0.299060	0.090416	-0.133427	-0.329506	0.092441	-0.042928	-0.319594	0.073917	0.000914				0.420013	0.076928	-0.153758
9760	81.333333	-0.691718	0.660137	0.044375	-0.682688	0.643296	-0.162134	-0.613995	0.864874	0.054380	-0.369524	0.789000	0.218812	-0.641686	0.843619	-0.143169				-0.448469	1.165497	-0.076934	-0.454569	1.103121	-0.061272							-0.494865	0.698805	-0.300655	-0.299068	0.090419	-0.133454	-0.329643	0.092345	-0.042894	-0.319615	0.073914	0.000899				0.420018	0.076894	-0.153728
9761	81.341667	-0.691796	0.660051	0.044394	-0.682737	0.643261	-0.162131	-0.614563	0.864766	0.054335	-0.373794	0.788418	0.220467	-0.641863	0.843509	-0.143219				-0.449297	1.165668	-0.076567	-0.455199	1.103342	-0.060760							-0.495042	0.699052	-0.300503	-0.299091	0.090372	-0.133460	-0.329597	0.092400	-0.042970	-0.319617	0.073924	0.000866				0.420004	0.076960	-0.153792
9762	81.350000	-0.691890	0.659958	0.044398	-0.682780	0.643217	-0.162135	-0.615203	0.864642	0.054298	-0.378161	0.787901	0.222104	-0.642034	0.843399	-0.143299				-0.450133	1.165836	-0.076161	-0.455860	1.103495	-0.060287							-0.495222	0.699325	-0.300326	-0.299116	0.090343	-0.133471	-0.329615	0.092388	-0.042993	-0.319631	0.073938	0.000847				0.420004	0.076955	-0.153801
9763	81.358333	-0.692021	0.659877	0.044405	-0.682823	0.643156	-0.162159	-0.615834	0.864503	0.054174	-0.382638	0.787455	0.223718	-0.642230	0.843313	-0.143396				-0.450987	1.166003	-0.075715	-0.456432	1.103676	-0.059733							-0.495402	0.699644	-0.300114	-0.299111	0.090348	-0.133500	-0.329605	0.092401	-0.043024	-0.319634	0.073932	0.000828				0.420003	0.076954	-0.153804
9764	81.366667	-0.692277	0.659788	0.044376	-0.682868	0.643091	-0.162192	-0.616624	0.864377	0.054165	-0.387182	0.787045	0.225297	-0.642436	0.843227	-0.143518				-0.451859	1.166180	-0.075251	-0.457048	1.103865	-0.059131							-0.495574	0.699997	-0.299862	-0.299103	0.090374	-0.133530	-0.329631	0.092370	-0.043031	-0.319640	0.073942	0.000811				0.420019	0.076882	-0.153743
9765	81.375000	-0.692446	0.659632	0.044313	-0.682911	0.643004	-0.162245	-0.617385	0.864200	0.054033	-0.391822	0.786660	0.226789	-0.642691	0.843156	-0.143659				-0.452758	1.166381	-0.074748	-0.457781	1.104048	-0.058575							-0.495744	0.700393	-0.299566	-0.299085	0.090403	-0.133548	-0.329642	0.092367	-0.043043	-0.319621	0.073959	0.000787				0.420006	0.076962	-0.153807
9766	81.383333	-0.692640	0.659452	0.044219	-0.682903	0.642869	-0.162317	-0.618218	0.864030	0.053924	-0.396496	0.786305	0.228221	-0.642927	0.843025	-0.143877				-0.453677	1.166614	-0.074236	-0.458398	1.104237	-0.058012							-0.495909	0.700818	-0.299251	-0.299075	0.090410	-0.133561	-0.329648	0.092360	-0.043052	-0.319619	0.073968	0.000767				0.420009	0.076962	-0.153806
9767	81.391667	-0.692807	0.659194	0.044101	-0.682946	0.642748	-0.162390	-0.619090	0.863903	0.053859	-0.401245	0.785965	0.229559	-0.643213	0.842954	-0.144084				-0.454618	1.166870	-0.073698	-0.459118	1.104525	-0.057434							-0.496072	0.701275	-0.298896	-0.299059	0.090440	-0.133574	-0.329624	0.092376	-0.043082	-0.319617	0.073972	0.000771				0.420012	0.076930	-0.153770
9768	81.400000	-0.693021	0.658987	0.044030	-0.683002	0.642625	-0.162472	-0.619985	0.863784	0.053778	-0.406034	0.785609	0.230817	-0.643513	0.842896	-0.144297				-0.455623	1.167135	-0.073161	-0.459997	1.104794	-0.056742							-0.496221	0.701737	-0.298518	-0.299062	0.090445	-0.133584	-0.329630	0.092366	-0.043087	-0.319621	0.073986	0.000769				0.420009	0.076967	-0.153794
9769	81.408333	-0.693399	0.658796	0.043925	-0.683083	0.642504	-0.162566	-0.620915	0.863589	0.053607	-0.410844	0.785206	0.231953	-0.643905	0.842861	-0.144507				-0.456670	1.167349	-0.072603	-0.460887	1.105014	-0.056133							-0.496369	0.702226	-0.298104	-0.299052	0.090433	-0.133586	-0.329649	0.092366	-0.043090	-0.319619	0.073978	0.000758				0.420007	0.076963	-0.153794
9770	81.416667	-0.693684	0.658575	0.043843	-0.683224	0.642380	-0.162660	-0.621918	0.863452	0.053522	-0.415696	0.784729	0.233007	-0.644235	0.842762	-0.144759				-0.457776	1.167548	-0.072025	-0.461767	1.105161	-0.055473							-0.496542	0.702738	-0.297645	-0.299018	0.090478	-0.133640	-0.329651	0.092359	-0.043100	-0.319611	0.073962	0.000754				0.420006	0.076955	-0.153800
9771	81.425000	-0.693847	0.658284	0.043755	-0.683373	0.642259	-0.162734	-0.622910	0.863261	0.053361	-0.420599	0.784134	0.233942	-0.644647	0.842704	-0.145019				-0.458952	1.167663	-0.071429	-0.462656	1.105258	-0.054997							-0.496749	0.703308	-0.297116	-0.299041	0.090428	-0.133602	-0.329727	0.092294	-0.043052	-0.319632	0.073967	0.000761				0.420006	0.076950	-0.153801
9772	81.433333	-0.694154	0.658036	0.043693	-0.683543	0.642131	-0.162799	-0.623918	0.863069	0.053177	-0.425554	0.783408	0.234744	-0.644996	0.842573	-0.145313				-0.460193	1.167713	-0.070841	-0.463598	1.105404	-0.054342							-0.496990	0.703918	-0.296564	-0.299035	0.090445	-0.133616	-0.329716	0.092300	-0.043057	-0.319627	0.073973	0.000772				0.420023	0.076874	-0.153736
9773	81.441667	-0.694591	0.657804	0.043642	-0.683690	0.641954	-0.162861	-0.624965	0.862876	0.053017	-0.430613	0.782526	0.235387	-0.645370	0.842474	-0.145579				-0.461497	1.167734	-0.070199	-0.464632	1.105362	-0.053801							-0.497276	0.704606	-0.295939	-0.298994	0.090494	-0.133633	-0.329752	0.092292	-0.043044	-0.319628	0.073959	0.000777				0.420003	0.076955	-0.153802
9774	81.450000	-0.694826	0.657509	0.043617	-0.683847	0.641762	-0.162915	-0.625797	0.862504	0.052689	-0.435745	0.781529	0.235890	-0.645845	0.842399	-0.145869				-0.462842	1.167737	-0.069534	-0.465715	1.105372	-0.053151							-0.497590	0.705324	-0.295248	-0.299008	0.090482	-0.133604	-0.329718	0.092316	-0.043043	-0.319613	0.073978	0.000766				0.420007	0.076960	-0.153805
9775	81.458333	-0.695201	0.657214	0.043589	-0.684061	0.641572	-0.162956	-0.626840	0.862241	0.052505	-0.440974	0.780417	0.236246	-0.646191	0.842266	-0.146135				-0.464254	1.167734	-0.068876	-0.466893	1.105281	-0.052501							-0.497940	0.706073	-0.294506	-0.298986	0.090541	-0.133612	-0.329650	0.092373	-0.043056	-0.319604	0.073988	0.000782				0.420010	0.076927	-0.153768
9776	81.466667	-0.695716	0.656938	0.043571	-0.684282	0.641369	-0.162991	-0.627874	0.861965	0.052338	-0.446262	0.779218	0.236459	-0.646569	0.842156	-0.146388				-0.465692	1.167703	-0.068223	-0.468093	1.105178	-0.051890							-0.498309	0.706851	-0.293741	-0.298951	0.090610	-0.133624	-0.329614	0.092424	-0.043059	-0.319583	0.074008	0.000788				0.420000	0.076969	-0.153795
9777	81.475000	-0.696104	0.656606	0.043569	-0.684499	0.641171	-0.163021	-0.628912	0.861691	0.052225	-0.451588	0.777960	0.236554	-0.647042	0.842107	-0.146614				-0.467182	1.167677	-0.067475	-0.469254	1.105189	-0.051166							-0.498680	0.707636	-0.292933	-0.298945	0.090623	-0.133623	-0.329616	0.092422	-0.043017	-0.319587	0.074019	0.000815				0.420005	0.076966	-0.153788
[truncated: 6,136 more rows]
[truncated: 255 more columns]
